# Supplementary material for: Bias caused by sampling error in meta-analysis with small sample sizes
Source: PLoS One. 2018 Sep 13;13(9):e0204056. doi: 10.1371/journal.pone.0204056 (PMC6136825; doi:10.1371/journal.pone.0204056)
Supplement: S4 File — (ZIP) [file pone.0204056.s004.zip › results N = 10 theta = 1 tau = 0.5 sz = 20-30.txt]

"cohen.dl.theta" "hedges.dl.theta" "cohen.dl.cp" "hedges.dl.cp"
0.991121543192959 0.962338762619236 1 1
0.671627785983909 0.65247796265864 1 1
0.740555358241167 0.719191102813484 1 1
1.23304419280914 1.19629096967336 1 1
0.901931823003768 0.876280059834798 1 1
1.0718094227585 1.03975720443732 1 1
0.84244709458989 0.817923204120825 1 1
0.893990966580856 0.865295300569203 1 1
0.687496747724607 0.668548172069377 1 1
1.20541278072312 1.17112827350534 1 1
0.907985262464941 0.88047612220448 1 1
1.2208765172926 1.18758583960355 1 1
1.05978796534849 1.02793164854254 1 1
0.772520484813994 0.750802794604144 1 1
1.22502203484065 1.19027442053532 1 1
0.774610913418727 0.751354084897503 1 1
1.13317756615998 1.09891771157147 1 1
0.930338222026474 0.903019002317576 1 1
0.930390755014723 0.901830924097927 1 1
1.1447352420764 1.11090570072171 1 1
1.11013718727704 1.07883382558605 1 1
0.967602683637963 0.932214206613339 1 1
1.18583704178677 1.14935197688124 1 1
0.88225638284342 0.854809149323106 1 1
0.575328598763489 0.55781233427458 0 0
1.22480911859257 1.18832009802892 1 1
1.27484008358824 1.23681507139974 1 1
0.960218792473583 0.932812289538397 1 1
1.1211425922274 1.08810269418478 1 1
0.962581573222624 0.936287480061464 1 1
1.09427949684457 1.06444608603975 1 1
0.725336488687172 0.703325909232976 1 0
1.08960499220573 1.05727081864167 1 1
1.09883699263739 1.06806548503733 1 1
1.50252529203865 1.45760292793684 0 0
1.04215938672932 1.01122359213807 1 1
0.852364833783914 0.826493411156911 1 1
1.02179977351244 0.988099908799364 1 1
1.21868724331954 1.18000682360301 1 1
1.11876967896333 1.0889970272291 1 1
1.05635203323757 1.02467648438481 1 1
0.455750377913725 0.443105521759067 0 0
0.906434016797223 0.875642297585432 1 1
0.912496510438152 0.888583855990791 1 1
0.657224593797482 0.637624944343516 0 0
1.13478462673996 1.10046760623884 1 1
1.32046928753004 1.28114521442901 0 0
0.666051769724022 0.6467213084822 0 0
0.98640252696295 0.95415153436003 1 1
1.16764843179382 1.1268534740465 1 1
1.07380595445361 1.04216875726803 1 1
1.10577659585625 1.06928807718856 1 1
0.716396363419912 0.695355300856642 1 0
1.13073522912053 1.09898962868678 1 1
0.816714434781469 0.791665899963749 1 1
1.38423953093178 1.34261739025951 0 1
0.984793705587847 0.954668942420205 1 1
1.36027235587219 1.31695783610266 0 0
0.996200168137552 0.966052568905164 1 1
0.894268974188129 0.868238928768043 1 1
0.744488627818771 0.722119200780745 1 1
1.00296585716474 0.973945115709694 1 1
0.538742562918166 0.521762553749098 0 0
1.10906636908546 1.07100928064003 1 1
0.584038701499051 0.567292825661946 0 0
1.01885406362964 0.990400368194853 1 1
1.4203241017567 1.37272994440875 1 1
0.738446962003714 0.71645282311419 1 1
1.34506574842136 1.3057618149709 1 1
0.592892172943094 0.576954055257822 1 0
1.15800316944397 1.12142281267379 1 1
1.02099773638518 0.992321418888954 1 1
1.16643960074869 1.13231455574709 1 1
0.74263783646213 0.722455302098836 1 0
0.718297220944773 0.698173799906488 0 0
0.603271399894628 0.5837257914586 1 0
1.08553655891133 1.05429022366148 1 1
1.30040077756516 1.26252081795935 1 1
1.0671227774756 1.03994811562188 1 1
0.761486303473257 0.737579543920327 1 1
1.25041233123548 1.2152483604671 1 1
0.861782790156516 0.837616323944733 1 1
1.13126869730234 1.09474606093686 1 1
0.846257361870837 0.817269464638389 1 1
1.19953902452605 1.16369184605335 1 1
0.849126107480158 0.821742951758025 1 1
1.058140480375 1.02985189943223 1 1
1.25797679223227 1.2192686256619 1 1
0.875124949096323 0.847595903413432 1 1
1.07962518844547 1.04974312119927 1 1
0.830105088851684 0.805785947826646 1 1
0.895232185817303 0.869894980868761 1 1
1.04717461907308 1.01654956989784 1 1
1.06647076761221 1.03556194193469 1 1
0.721307843708015 0.700692438834477 1 1
0.759051275315059 0.738273368303337 1 1
0.660101848416198 0.642501159523715 1 1
1.14219353991293 1.11074185481928 1 1
0.749985222009304 0.729115923743682 1 1
0.795796243807557 0.769855075360056 1 1
1.13254325920224 1.09853221001365 1 1
1.39896792372689 1.35752366844199 0 1
1.09678075858414 1.06368723324122 1 1
0.86970234020287 0.844453302449218 1 1
1.05642392850376 1.02704835184583 1 1
1.03791719591862 1.00864012386096 1 1
0.768874758578082 0.745498149125168 1 1
0.801811366571253 0.779081726942396 1 1
0.676590230939738 0.659686052657337 1 1
0.666916923231959 0.647959432624128 1 1
1.28447694608363 1.24509299272239 1 1
1.0892540443548 1.05583690165283 1 1
0.828470270577378 0.803621331578308 1 1
1.26493532358105 1.22959754606742 1 1
1.38818107518547 1.34788825105339 0 0
1.12081442655026 1.08706331605828 1 1
1.18422878612468 1.15056623240234 1 1
1.19299838419634 1.15968785516501 1 1
1.09454550728147 1.06116441715194 1 1
0.711733619072613 0.688836210268148 1 0
1.04388639034431 1.00980428320151 1 1
0.758793206527844 0.735359142476111 1 0
1.15296796330159 1.11765616430837 1 1
0.807819229205179 0.783874417401252 1 1
0.699199138166861 0.678776125997037 0 0
1.17235539143098 1.13522839094586 1 1
1.17489931880929 1.13771411642236 1 1
0.559688347517658 0.54084061722397 0 0
1.06366091863701 1.03277074657066 1 1
1.2920383421629 1.25492052251066 1 1
0.916782443260225 0.890846891608823 1 1
1.41415480420715 1.37348225387342 0 0
1.43070442694771 1.38712175059975 1 1
0.699385331439336 0.675613601507157 1 0
0.735912027033903 0.711661034070692 1 0
0.837104792753866 0.812835480519532 1 1
0.825427319391531 0.80145630950612 1 1
1.17906772263921 1.14476161922368 1 1
0.824138073570803 0.798329749534211 1 1
1.12731111715375 1.09157282986777 1 1
1.05349686320473 1.01971683562927 1 1
1.2948615542638 1.25816910775675 1 1
1.18085174522613 1.14619314961528 1 1
1.44106887492143 1.39903828613858 0 0
1.09536485604755 1.06535414675147 1 1
0.969457447421891 0.941998796839848 1 1
1.02975048591027 1.00153682103245 1 1
1.10010646092572 1.06833498409945 1 1
0.907419650763644 0.880462311325834 1 1
0.801913267108731 0.776251350861197 1 1
1.00115605046807 0.974807909458566 1 1
0.953113047071188 0.923740519998075 1 1
1.16877845865035 1.13656317169404 1 1
0.97507739585999 0.947286670678043 1 1
0.642143350411026 0.623265038376658 0 0
1.21678446767028 1.18366272302423 1 1
0.69802221009498 0.675479478408844 1 1
0.852950546541401 0.825894615884861 1 1
1.09230214160135 1.05985307696763 1 1
1.08972669456476 1.05406185487515 1 1
0.668369550187456 0.650678715331207 1 1
0.888859862528399 0.863555832866657 1 1
1.0756819629606 1.0433036203269 1 1
0.822196855467234 0.797169730404422 1 1
0.987918771618429 0.956408063826519 1 1
0.726341388369591 0.70323257320934 1 0
1.43857377913516 1.39836759175202 0 1
1.20819890864045 1.17508099048593 1 1
1.07563445889956 1.04378032285242 1 1
0.863367483316018 0.837888829077661 1 1
1.0309934009963 1.0000621164818 1 1
0.714883287357789 0.690036261355215 1 1
0.869910118743409 0.84217338167093 1 1
1.26986881472262 1.23422461747258 1 1
1.3637672139292 1.32600044455329 1 1
1.08338268828842 1.05179335451352 1 1
0.752906183422609 0.731301303674204 1 1
0.99879805627125 0.966271361129136 1 1
0.787087039873012 0.765089458886953 1 1
0.417193601384891 0.404608834478238 0 0
0.723247274201141 0.700453078811517 1 1
0.784179764083538 0.763011419853969 1 1
1.16136508870974 1.12649442468743 1 1
0.896977766313428 0.873160273206861 1 1
1.0273624830012 0.996130985470962 1 1
1.24270104562134 1.20653046465388 1 1
1.06310336415385 1.03501771682712 1 1
1.10473418129775 1.07563902909659 1 1
1.40047446334162 1.35991202733622 0 0
1.12765588007728 1.09257483536951 1 1
0.804953872499859 0.78231940674223 1 1
1.05528487938143 1.02294144873216 1 1
0.990083151867594 0.959705335221649 1 1
1.24318851339105 1.21031592359095 1 1
0.952059112022823 0.924897702234615 1 1
1.09609583576066 1.06355982917562 1 1
0.570654889012049 0.556448672849493 1 1
0.895286131016946 0.865951433314107 1 1
1.04166401476439 1.01082735144517 1 1
1.20335115653585 1.17259693560863 1 1
0.820437808246312 0.795577231041896 1 1
0.623361116954687 0.602928056858388 0 0
1.27879070007721 1.24154047628053 1 1
1.24163980355928 1.20065797090823 1 1
1.09909059726017 1.06553880810251 1 1
1.30155380032 1.26598421105971 1 1
0.943402384185608 0.916425578332498 1 1
1.12165628566247 1.08996078197157 1 1
0.778641294603778 0.756458118489182 1 1
0.793707430955558 0.76926767437266 1 1
1.32126660344553 1.28446730191616 1 1
1.10176631427799 1.06808747624772 1 1
0.948346772116402 0.921931256665556 1 1
0.730089672111357 0.70913123573156 1 1
1.23668705254668 1.20216409907576 1 1
1.07979933780707 1.04824713962956 1 1
1.31889374346548 1.27785088893722 1 1
1.01074256943449 0.981863902920673 1 1
0.939711283330943 0.911286446841269 1 1
1.22957473750116 1.19832811780903 1 1
0.965032628472017 0.936947856907905 1 1
0.79534189505379 0.770486418813758 1 1
0.931647408891443 0.903530862145943 1 1
0.86634305243107 0.840578791749634 1 1
0.865243447176147 0.838677878040672 1 1
1.13804766353247 1.10543851304312 1 1
1.18793170059476 1.1548664710286 1 1
1.05846317266576 1.02708765154556 1 1
1.26380858480503 1.23004661908095 1 1
1.12416641095869 1.08726739222204 1 1
1.1590647146546 1.12712903711697 1 1
1.35685886198774 1.3162713437754 1 1
0.686497114249859 0.669772008361982 1 1
1.03503165781179 1.00177536687335 1 1
0.927927184148033 0.900613401620184 1 1
1.60433124727881 1.55724216095631 0 0
1.01042214308786 0.983487910004817 1 1
1.0021502287165 0.971311850245888 1 1
1.44717217881357 1.40690090930543 0 0
0.810300875343881 0.787894297296524 1 1
1.16743398649764 1.13257525049292 1 1
1.21470336444504 1.17645385623023 1 1
1.00633933816012 0.976952547712406 1 1
0.362886639564964 0.353353422647508 0 0
1.36645703528783 1.32563675630056 0 0
0.95905836699792 0.931085680715756 1 1
1.1123630456204 1.08121164910846 1 1
0.917775080856227 0.891427835232321 1 1
1.34544224076285 1.30682006370473 1 1
0.938107493851838 0.912120842301238 1 1
1.11422843443455 1.08046258260263 1 1
0.58975464389234 0.571198042024409 0 0
0.896164420242556 0.86908009731181 1 1
1.1276259986081 1.09396325171928 1 1
1.18142778335418 1.14512960005917 1 1
1.13961860611077 1.11115625370513 1 1
1.20973078909119 1.17213674218706 1 1
0.926480398421305 0.898605648651802 1 1
1.04866930132413 1.01796237264114 1 1
0.659777903580711 0.640502791981375 1 1
1.10696095866385 1.07146513876381 1 1
1.24301746850461 1.20847286889495 1 1
0.657744206518721 0.635770095690252 0 0
1.45840396490545 1.41450869228272 1 1
1.12912624452543 1.09521922761852 1 1
0.851399461657781 0.825902754417682 1 1
1.18621150153436 1.15298365177431 1 1
0.806353541945376 0.78080686478321 1 1
0.816044129666918 0.791049093631239 1 1
1.22299499753835 1.1859362202308 1 1
1.04598397960895 1.01313947770295 1 1
1.27739604843249 1.23799586052432 1 1
0.946768282962089 0.92024911360651 1 1
0.812167072022317 0.787013200001643 1 1
0.914890100705401 0.885438784566578 1 1
1.02123045309684 0.989452621547236 1 1
1.0595264413445 1.02947924327819 1 1
0.869546264449335 0.841531058125794 1 1
1.33687587586993 1.29941391767257 0 0
1.01409109866274 0.987324191322361 1 1
0.733625709156885 0.710649881989988 1 1
0.989786422622083 0.958336999184993 1 1
1.06980800863009 1.04111549708476 1 1
1.3551212221065 1.31189087634912 0 0
0.646211513855065 0.625322338236203 1 1
1.31563638955629 1.27694089183871 0 0
1.02826498593071 0.998925389752968 1 1
0.9509212951816 0.920565399639119 1 1
1.02393175691522 0.994494299027686 1 1
0.979013839465254 0.954349869637044 1 1
0.984871152645962 0.953164476650857 1 1
0.937000953926623 0.910294178153815 1 1
0.734724486744388 0.713925275323707 0 0
1.18140342115698 1.14599322782738 1 1
0.632367072989385 0.61428793058678 1 1
1.01987473358551 0.989875707025357 1 1
1.20353363005283 1.16615189989936 1 1
1.01261475906046 0.979529068998503 1 1
1.12163324116321 1.08629211613197 1 1
0.777657512428161 0.755197817180061 1 1
0.848349523992136 0.824963105317772 1 1
0.845724297901081 0.816036185005571 1 1
1.40281292696687 1.36012943628503 1 1
0.725715143656574 0.70397413911179 1 1
1.02580771627766 0.995445387485711 1 1
1.05406504288073 1.02546667417369 1 1
0.712748781964125 0.688749140544603 1 1
0.833399690002399 0.80725076341158 1 1
0.87953183515293 0.853124966517681 1 1
1.27767716808689 1.2375434657526 1 1
1.39079105274424 1.34888488802993 0 1
1.18966008926113 1.15450150369836 1 1
1.08713548309203 1.05767040883154 1 1
1.19367407779841 1.15426816617297 1 1
0.991914810512521 0.962291096036693 1 1
1.29727142590113 1.26072991046508 1 1
1.17241754581172 1.13652134771423 1 1
1.06950971086038 1.03432909179804 1 1
0.623629724069479 0.605516523543812 0 0
0.677476479408157 0.653632000802466 1 0
0.916341294981321 0.890123401805873 1 1
0.917232385240138 0.89055802057106 1 1
1.22873111860135 1.19313129587275 1 1
1.41927826898488 1.37396640775333 0 0
0.8610754891313 0.835991396124247 1 1
1.06484343895587 1.03553989093728 1 1
0.817645808639081 0.793409982568923 1 1
1.00383272836823 0.975712661393054 1 1
1.15488446385329 1.120207339993 1 1
1.12006126829885 1.08632599031436 1 1
0.889548067629543 0.863712980423126 1 1
0.98427724894432 0.955404546881128 1 1
1.18409435252892 1.14705726665523 1 1
1.28058254309356 1.2407168994755 1 1
0.944102143257051 0.915623146018596 1 1
1.22464558106589 1.18832844905601 1 1
0.661990907182139 0.64439535770708 1 1
1.03433892695207 1.00478486771893 1 1
1.08509372073087 1.05301410923175 1 1
1.1000129599712 1.06819288631451 1 1
1.16873938971439 1.13549710730929 1 1
0.898545550257732 0.870638244933157 1 1
0.594164600004665 0.57605161782711 1 1
1.04665786631957 1.01979197055502 1 1
0.882751345118614 0.857142707897051 1 1
1.38436449077645 1.34286330500694 1 1
1.00202305929578 0.973882168530835 1 1
0.859026610939557 0.832281992443036 1 1
1.26536101680477 1.22689263444359 1 1
1.08449880584176 1.05235214574514 1 1
1.11072888842849 1.08013293670029 1 1
0.812664974313683 0.788239841879131 1 1
0.983666909196108 0.950371666462069 1 1
0.738952936679871 0.717633279607264 1 1
0.78135438419147 0.756095050196189 1 1
1.13953621959291 1.10520176308057 1 1
1.17058464879878 1.13405677920261 1 1
0.770172783197311 0.746710815363219 1 1
1.14501653986105 1.11365942929386 1 1
0.870391433750155 0.844659353659186 1 1
0.92159910654027 0.895794471158836 1 1
1.37679850308439 1.33676048131285 0 0
0.79006430604673 0.769362694379657 1 1
1.02003363404208 0.988469068447 1 1
0.814183480892651 0.790818267328179 1 1
0.702539525499302 0.681232589478958 1 1
0.756127238871775 0.731609421547588 1 1
1.08646506180905 1.05517990434712 1 1
1.10824268903519 1.0747932468202 1 1
0.820486759155115 0.796964267974278 1 1
0.545252586188081 0.527964909156779 0 0
0.86371032617145 0.836636487052627 1 1
0.808972555461044 0.785855317512684 1 1
0.944231192673198 0.915635348970017 1 1
0.892091624395353 0.867474077768408 1 1
1.17862927315005 1.14545307106847 1 1
1.01822109221197 0.986408427295046 1 1
1.06038017867699 1.03297913990168 1 1
1.06187083068867 1.02988969394264 1 1
0.841487299340991 0.817843756025866 1 1
1.1455741377621 1.11218570805893 1 1
0.844098465164736 0.817681506968092 1 1
0.821924795999456 0.796604962998851 1 1
0.871637718306461 0.848876660034576 1 1
1.13509601009702 1.09984079254616 1 1
1.30846095853593 1.26766959469896 1 1
1.0403484963996 1.00732496988845 1 1
0.828631894175089 0.80291192255042 1 1
0.530708213053538 0.513846427731431 0 0
0.979697028951791 0.951207251174938 1 1
0.967172104959845 0.938396063431232 1 1
1.08228775424517 1.04831707689396 1 1
1.06292154267408 1.03223021133989 1 1
1.17782016785736 1.14098145264489 1 1
1.13919302771534 1.10264926597127 1 1
1.05741344470945 1.02498858849104 1 1
0.810369924867806 0.78592173124572 1 1
0.883550203923083 0.859809692423791 1 1
0.873130252854542 0.848608006984086 1 1
1.03925320343166 1.00579807984814 1 1
0.876221496619294 0.849321121974437 1 1
1.07566209577152 1.04410764858012 1 1
1.10696391213987 1.07332118767175 1 1
0.904270436386787 0.876401807761189 1 1
1.00040895148958 0.966858664192708 1 1
1.06450836131158 1.03552757274075 1 1
0.861104836659793 0.830194524270482 1 1
1.00254750298406 0.970759699085198 1 1
0.968152004888719 0.939770201502207 1 1
1.03791094190641 1.00818748653543 1 1
1.15090173043024 1.11767486006688 1 1
0.930391449220833 0.904339589939633 1 1
1.00729739790492 0.9794119576455 1 1
0.736806914293196 0.712633699298026 1 1
1.14432028888721 1.11197339842766 1 1
1.13546344594631 1.10585997169067 1 1
0.947719225034466 0.92183645222825 1 1
1.03046016604176 0.997584844833243 1 1
0.770844803844284 0.748013588120137 1 1
1.07002958620155 1.0365014986999 1 1
1.07198440684302 1.03926327346736 1 1
1.43237853600403 1.3891578979176 0 1
0.641044313885632 0.624873460518065 1 1
1.04662117635937 1.01692849940952 1 1
0.723312847298985 0.700372516329854 1 1
0.799922265936531 0.776000966575708 1 1
0.771480439666576 0.748350035625324 1 1
0.726397953161463 0.706688462905636 1 1
1.03998241468721 1.01123417480338 1 1
1.00305997772921 0.973573074693783 1 1
0.990822833315561 0.960944070442388 1 1
0.637366287458574 0.618767897733082 0 0
1.00799019885658 0.975908019075608 1 1
0.99335651199342 0.962466986121873 1 1
0.966591334148417 0.937164196754529 1 1
1.28831256495943 1.24688751490712 1 1
0.720444317274757 0.698162587820043 0 0
0.780187301556444 0.757718493489188 1 1
1.13697627435141 1.10249280170046 1 1
0.610233421413647 0.593204777505693 1 1
1.07768752024148 1.04616327325409 1 1
0.946525652754791 0.919302510590187 1 1
0.765069214249042 0.740293935370752 1 1
1.0995965151783 1.06489856897039 1 1
0.875889421187712 0.850124798095733 1 1
1.1317594891204 1.09155806595464 1 1
1.17598303915013 1.14111118729955 1 1
1.00231169084285 0.972722536375647 1 1
0.954402911264482 0.925484046177706 1 1
1.01700898137834 0.987095262005029 1 1
1.01569900143311 0.988051090118001 1 1
0.811599523691004 0.784244330814851 1 1
1.33386932059761 1.29740925691364 1 1
0.956695306905474 0.930543802529222 1 1
0.840695221179662 0.815673388571124 1 1
1.08486517408705 1.05235380274033 1 1
1.09335031681993 1.06031456174453 1 1
1.20576511175776 1.17140529324647 1 1
1.35246839007392 1.31385159714842 1 1
1.10170319352121 1.06976314998649 1 1
1.01159782388995 0.979163607122978 1 1
1.219213917858 1.18350919135357 1 1
1.05180510283995 1.02180782557746 1 1
1.07345097816138 1.04232518800847 1 1
0.771488289790792 0.748211714964416 1 1
0.923342017248232 0.89630872842747 1 1
0.960751126790761 0.930968086740516 1 1
0.92722761887725 0.893335429330709 1 1
1.00794079340456 0.976646022895208 1 1
0.906913559053808 0.877407958198713 1 1
1.0217417359113 0.988418413522536 1 1
1.40928658876599 1.36168176891673 1 1
1.28372423218053 1.24781197077939 1 1
0.987916628411799 0.960354741753364 1 1
0.982980462812801 0.952594298658699 1 1
0.773912390517503 0.751617683638852 1 1
0.939235080469151 0.913772102890278 1 1
1.16235104364804 1.12565611442347 1 1
1.29033218606707 1.25409555855687 1 1
1.19866622080874 1.16154305228707 1 1
0.928276520060853 0.901873905221882 1 1
1.0457214610124 1.0129229134894 1 1
0.767250363048037 0.743490383418194 1 1
0.735028814996383 0.713535111118164 0 0
0.982630543289417 0.949444314867508 1 1
0.878965134000168 0.854401245971452 1 1
1.09354376835767 1.06459925743195 1 1
0.825078791157152 0.80199153468888 1 1
0.747067644432382 0.727730069698061 1 1
1.05007894127361 1.02104431847702 1 1
0.858944314454893 0.836128269698465 1 1
1.13816602513697 1.10265218961849 1 1
0.983671002477372 0.951469652373698 1 1
0.718652527449354 0.698823395912427 0 0
0.983351005369891 0.951733452359858 1 1
0.864957431431323 0.839052627835998 1 1
0.755004319815375 0.73250937222544 1 1
1.0453912859737 1.01478576638743 1 1
1.02489254950048 0.993726151816969 1 1
1.03123706879943 1.00003676343099 1 1
0.557095474868388 0.542451482370354 0 0
0.902081952671143 0.872020415658845 1 1
1.0956492737027 1.06145599422399 1 1
0.916244271881341 0.887231022782152 1 1
0.817042244861203 0.791154192327346 1 1
1.14284420140362 1.1078932761282 1 1
1.01324363124111 0.983328825083266 1 1
1.0578811332087 1.03156989710454 1 1
1.149760128043 1.11784904829961 1 1
1.09450999555936 1.06347438713288 1 1
1.17640947279461 1.13573913197838 1 1
0.696420173665659 0.676807571774691 1 1
1.04986743119751 1.01836303127364 1 1
1.02785197590767 0.999120199020559 1 1
1.18838587893369 1.15228293166008 1 1
0.864056149610226 0.840183104349258 1 1
1.03932777090887 1.00997962176509 1 1
0.866246231939869 0.8407457514941 1 1
0.718692801680119 0.698984322402147 1 1
1.35314825029147 1.3122574397764 0 0
1.04879267869461 1.01822657148742 1 1
1.17049613784125 1.1378649204742 1 1
1.41701324354257 1.37122010552692 1 1
0.875912598091241 0.847885985484573 1 1
0.792544070058618 0.766192856835421 1 1
0.865341823155515 0.838391145764801 1 1
0.843821857905091 0.815036985376358 1 1
1.19153954855111 1.15603456970406 1 1
0.813674040663745 0.789749803382236 1 1
0.993702231822668 0.963394324541128 1 1
0.988103931947442 0.954140406867385 1 1
0.952824255600785 0.925266257534114 1 1
1.01762855329258 0.986694222561156 1 1
1.03891486169476 1.00619514993738 1 1
1.12332310562664 1.08548044652708 1 1
0.609827985093035 0.591204311280324 1 0
1.58306011874071 1.53808116277714 1 1
0.70414416635799 0.683716621541506 1 1
1.07240666152442 1.03706096413518 1 1
0.571493263796375 0.551394495427196 1 1
1.09104380744469 1.05960567404297 1 1
1.15520550421827 1.12078517451087 1 1
0.984703000568313 0.955506730245909 1 1
1.01122762445602 0.981474725849201 1 1
0.967081745077745 0.935725426729129 1 1
1.07767357660203 1.04597396357848 1 1
0.824563813136971 0.801262601009171 1 1
1.08792535815711 1.05645029005057 1 1
1.10886669991011 1.07408314477793 1 1
0.660395732272305 0.642449018646385 1 1
0.722299706590397 0.698911376834355 1 1
1.24373670006395 1.20809949663209 1 1
0.963807242664396 0.932632096557821 1 1
1.29927371599247 1.26114781039479 1 1
0.733483311569765 0.714521482183045 1 1
0.628388346852102 0.611293160582431 1 0
0.94886868201776 0.923333537753876 1 1
0.687818368092967 0.668976679490897 0 0
1.23124408195937 1.19156693558468 1 1
0.842721761891065 0.816532227138386 1 1
1.03440048335308 1.00340308953248 1 1
1.41639980194635 1.37247186337511 0 0
0.940003860852034 0.909995375932834 1 1
0.758556566934597 0.740189060772054 1 1
1.10193700175472 1.06975947492958 1 1
1.18343274617424 1.14086294977428 1 1
1.14775924668398 1.11389614676342 1 1
1.01625441947826 0.984390745023945 1 1
0.895398816138908 0.868288289989906 1 1
0.870132790035831 0.845860454149305 1 1
1.00613560089082 0.976087707905327 1 1
0.943521881656688 0.915019304831624 1 1
0.587708818224505 0.568746872596598 0 0
0.777022833470843 0.754780475523997 1 1
1.28256727763862 1.24643339658392 1 1
0.986322310860178 0.955633869076493 1 1
0.82918508573472 0.804982908586023 1 1
0.791547296668448 0.764484847948679 1 1
0.86043279739078 0.834679641931201 1 1
1.13245724489035 1.10369500474638 1 1
0.874801410972971 0.845868688379487 1 1
0.468383388020807 0.453101159822396 0 0
0.835223278118867 0.807319084806372 1 1
1.27758662758327 1.24096878976285 1 1
0.887488223406019 0.862260014408855 1 1
1.1177799216451 1.08704910893167 1 1
1.14008998442437 1.10586311364815 1 1
0.935968521997873 0.90714890226483 1 1
1.5372355154123 1.49164377410766 0 0
0.871518330670717 0.84821957189647 1 1
0.796418085746918 0.772280101218411 1 1
1.0925734802951 1.05992703386003 1 1
0.609314194615294 0.58830823807938 0 0
1.23018246916301 1.19495910708497 1 1
0.881206018007824 0.85754902549213 1 1
0.733932467036949 0.713680781359551 1 1
0.897965854283819 0.866810538063669 1 1
1.09850606060611 1.06517758966638 1 1
0.856705384960759 0.830397334379256 1 1
1.16550885675853 1.12994917198805 1 1
0.870258974737768 0.845651668728575 1 1
0.788946612595788 0.763338890800474 1 1
1.18856838629428 1.1525990574553 1 1
1.13412011908475 1.09826973448998 1 1
0.929862103349834 0.901804471492325 1 1
1.10929729441323 1.07493555334115 1 1
0.759238914014793 0.739439394435394 1 1
0.714692922646347 0.694885716974694 1 1
1.06819428381425 1.03446596280926 1 1
1.16959921988902 1.13211587717406 1 1
1.10044083465302 1.07235599725543 1 1
0.750800676136716 0.728712047277472 1 0
1.00121505133665 0.972243455341848 1 1
1.36492824531888 1.32365521148586 1 1
1.00529810759598 0.975741879775455 1 1
1.32087303692446 1.28146215082824 0 0
0.790738746178127 0.76856172741551 1 1
1.09882094659473 1.06840570762153 1 1
1.21262142894485 1.17726398909167 1 1
1.14420126997881 1.10961999358169 1 1
0.988153157671706 0.957747970261052 1 1
1.16471826092303 1.13177880240184 1 1
1.18236751565397 1.14825318573132 1 1
1.28270115103543 1.24551594062768 0 1
0.949660889042579 0.922266442462096 1 1
1.06830159355452 1.03750071586693 1 1
0.938855877193178 0.91022526484491 1 1
1.22698606941161 1.19390568301766 1 1
1.33434901956374 1.29500901039223 1 1
0.901771011476286 0.874737234989047 1 1
1.08792618346208 1.05497348379352 1 1
1.27459179865878 1.23687517497023 1 1
1.21242624309377 1.17624294636848 1 1
1.03432006201687 1.00552935198708 1 1
1.34452485143565 1.30169810587429 0 0
0.983897050226043 0.952869845355508 1 1
1.04041517940112 1.01162168633956 1 1
0.787914750052132 0.766345775275694 1 1
1.02652232124096 0.997812538923379 1 1
1.07008208314711 1.03787649534747 1 1
0.92006691414918 0.88952063426976 1 1
1.07802208446684 1.04870438168284 1 1
1.53224374616563 1.48926126479144 0 0
1.02653292557398 0.996611239866795 1 1
1.04985469761739 1.01959855437581 1 1
1.05256334913353 1.02156203926718 1 1
0.569282587106104 0.552126233437252 0 0
1.18998191213794 1.15219492291985 1 1
0.881028598992556 0.856064358804239 1 1
0.754266731863626 0.731147779265934 1 1
1.27220032312051 1.23653694123352 1 1
0.916088405738635 0.890500931105189 1 1
1.13604632778478 1.09908349908301 1 1
1.20107237120364 1.16575147159342 1 1
0.905103356219558 0.878785605297736 1 1
1.07547458661863 1.04002010667818 1 1
0.794956640695564 0.772600759949365 1 1
0.754648859483368 0.732672781761946 1 0
0.851733089725257 0.827137431893895 1 1
0.958208150981975 0.931789788063971 1 1
1.4027147106117 1.36115865983969 1 1
0.684188253600095 0.668240809662118 1 1
0.882074734921849 0.854262471691254 1 1
1.04456058402349 1.01896202321352 1 1
0.711108349389263 0.690178292698314 1 1
1.191916546408 1.15310548252823 1 1
1.13202736680959 1.09795447165107 1 1
1.16646797654035 1.12838179010996 1 1
1.12313696520617 1.09094701240489 1 1
1.33757817406637 1.29844869764108 1 1
1.00085930732079 0.970078110227824 1 1
0.721709440390201 0.702043344050493 1 1
0.553316540237555 0.537232632266455 1 0
1.09325524269327 1.06332340378421 1 1
0.704435711045713 0.681721511066707 1 1
1.07125734864453 1.03656612517115 1 1
0.844648038916141 0.821400800005166 1 1
0.950828086162379 0.923415102544004 1 1
1.1318657885979 1.09409030845964 1 1
1.07328422664857 1.04070769221645 1 1
0.937463494507551 0.912472873236356 1 1
0.973269595088409 0.942087670346884 1 1
0.686480471412054 0.664452315028905 1 1
0.793277389349427 0.768501822021793 1 1
0.973555704729267 0.947757423482412 1 1
1.22083039048258 1.18300329470057 1 1
0.890665715600973 0.864181812644945 1 1
0.777033159587491 0.75414639502476 1 1
0.854215514991371 0.829210415109049 1 1
0.853574669011178 0.829559539375757 1 1
0.852839956505054 0.827957883427604 1 1
1.04359435257524 1.01152756390169 1 1
1.14685539987012 1.11376993041827 1 1
0.893868844534661 0.867541247845216 1 1
1.29592432849463 1.25567452865584 1 1
1.12498460921507 1.09073654916126 1 1
0.747566136410501 0.724867791228565 1 1
0.926612050018822 0.899863947823456 1 1
1.16084835792356 1.12686063354277 1 1
0.536198322336293 0.517539757945736 1 0
1.08977487331902 1.05438962973439 1 1
0.973008718435535 0.94403970595833 1 1
1.15992262886581 1.12433999711664 1 1
0.770422696990148 0.746777385682698 1 1
0.949323491637432 0.922129068894053 1 1
1.22553348860332 1.19070254501325 1 1
1.12535440911835 1.09400543910524 1 1
0.848873000726717 0.823414885062627 1 1
0.936686793159293 0.909968673268301 1 1
0.671697209115996 0.653012191151857 1 1
1.1946905536903 1.16029792972478 1 1
0.808410653218098 0.782107948189465 1 1
0.837030018637486 0.8129612255199 1 1
0.661116618078636 0.642618571284383 0 0
1.0746221707168 1.03884498528531 1 1
0.48010811543847 0.467166984208858 0 0
0.695776350763632 0.67299000590234 1 1
1.29067440569256 1.25072916695454 1 1
1.02648295626109 0.996587412092812 1 1
1.13814348344418 1.10152117903465 1 1
1.02320497226972 0.992628949051689 1 1
0.634476395518134 0.615061765756215 1 0
1.08938410786253 1.05234350513828 1 1
1.30477504552889 1.26694699502508 1 1
0.90707859552393 0.879120261207479 1 1
1.14058148599704 1.10935165612763 1 1
1.25306276620151 1.21285091590309 1 1
1.16532116045239 1.13018148794975 1 1
1.08029883763956 1.04873851266164 1 1
0.765276183924512 0.743671608278896 1 1
1.56737973051432 1.51779042131804 0 0
1.08536513538974 1.05325697796574 1 1
0.806298464626304 0.781671670802487 1 1
0.925366405942601 0.897822889097229 1 1
1.14972625822861 1.117460165574 1 1
1.18250904980912 1.14530465806474 1 1
1.0181830606071 0.987945880585099 1 1
0.972570597288452 0.942805223888573 1 1
0.8228340346498 0.796798529405341 1 1
0.941792918275062 0.913824813159355 1 1
0.739989618674371 0.717612669013322 1 1
0.78262159697476 0.760901606346191 1 1
1.00303014563315 0.970163907865861 1 1
0.682152637222416 0.663238490925714 1 1
0.934723824614165 0.906147767275293 1 1
1.02357044040339 0.99385654307252 1 1
0.938396156572565 0.909574489349428 1 1
1.35143190099567 1.3101714899788 1 1
0.908475311969697 0.883948137792409 1 1
0.885406535954334 0.860323351663905 1 1
1.1785808909398 1.14314792387174 1 1
0.908417015472817 0.881944178473017 1 1
1.19543230767643 1.15954957878752 1 1
1.08845140197733 1.05862517850332 1 1
1.02825526468598 0.999822863897381 1 1
1.20667897555279 1.17062932725234 1 1
1.07007550124138 1.03566771824137 1 1
0.662588666864862 0.643141260899427 1 1
0.801036728976047 0.776736407837381 1 1
0.842455810073647 0.81885480027547 1 1
1.00229761809825 0.973698301585516 1 1
1.08155905291782 1.04867135693326 1 1
0.816797051897874 0.794720736743385 1 1
1.05500240089937 1.02351652757403 1 1
1.26460080199495 1.22406286171598 1 1
0.851740246671683 0.827272614860422 1 1
0.6889748408894 0.666708065652355 1 0
0.889280214207142 0.862170585560273 1 1
0.941457845391182 0.911656519422145 1 1
0.654207562688201 0.634894436979579 0 0
0.950627636958304 0.920450664934567 1 1
1.02730317987458 0.997003571948209 1 1
1.01143852992543 0.980821553816848 1 1
1.34186319859788 1.29858182775031 0 0
1.00215791093347 0.967543103009249 1 1
0.782530010091308 0.76114160830387 1 1
1.22570911681085 1.18816499692586 1 1
1.21965648462065 1.18048164130145 1 1
1.21176864267347 1.17686243666035 1 1
1.04973687712707 1.01823121825815 1 1
0.733959377844189 0.712658554995705 1 1
1.03766020974341 1.0071985286247 1 1
1.21389351268493 1.1782526165758 1 1
1.06229680494762 1.03129447024052 1 1
1.04647154560931 1.01992262104122 1 1
0.887393836945404 0.85809921859763 1 1
1.14897011325983 1.11697221927005 1 1
0.974026532953182 0.945611165830242 1 1
0.998913892218871 0.969382392733372 1 1
1.19587103011299 1.16289074306253 1 1
0.949104059301877 0.921221408251952 1 1
1.00606669806576 0.975815947525471 1 1
0.938510479950824 0.914024941429315 1 1
1.60013479544888 1.55395910554163 0 0
0.82812326505812 0.807146350920717 1 1
0.963756196558436 0.934465547978658 1 1
1.01026554850755 0.979390235104168 1 1
0.944029832743998 0.916769389293877 1 1
0.524612035757192 0.509220746635251 0 0
1.13625081213282 1.10128592166096 1 1
0.910281024073215 0.882312353718244 1 1
0.898445004613804 0.874196352996944 1 1
1.10173877607279 1.07173439066805 1 1
1.17882330048104 1.14590424903646 1 1
0.798106653334646 0.774726063812377 1 1
1.21546072453689 1.17895689079031 1 1
0.594154411143126 0.573610434322033 1 0
1.18343523523704 1.148444447622 1 1
1.23167378164108 1.19485467149167 1 1
1.23082272331766 1.1962580439022 1 1
0.535925992437958 0.519955958087835 0 0
1.05795868632719 1.02999646658993 1 1
1.35211580260681 1.31383119587766 0 0
1.02453316181475 0.992984003971178 1 1
0.980152930296707 0.951212470558711 1 1
0.845475892465532 0.820374213410256 1 1
0.997622761666696 0.968284031029142 1 1
0.853693055709897 0.828591763893803 1 1
1.01117523782485 0.980486313987683 1 1
0.803008382525332 0.778889531704938 1 1
0.849332362254801 0.821720543622878 1 1
0.864040943034563 0.838122116906826 1 1
1.33824849040407 1.2976604181453 1 1
0.802286106700709 0.776781412566982 1 1
0.95226649367963 0.92483879256614 1 1
1.07329441024537 1.04195780348739 1 1
0.586630123829364 0.56989620794324 0 0
0.981812361693534 0.955238484355285 1 1
1.25851482461146 1.2175985123001 1 1
1.1843044968661 1.15046039097216 1 1
1.24469394052599 1.20747614676803 1 1
0.99516502398752 0.965089306874074 1 1
0.898246313446737 0.87152161676688 1 1
0.288163341786692 0.276398484797125 0 0
1.12616927849595 1.09488924670472 1 1
1.13474285486531 1.1036417676687 1 1
1.6397994615983 1.58954832205978 0 0
1.06497264417954 1.03450360520909 1 1
1.28106058435204 1.24171319588305 1 1
0.593758508728683 0.577370642947564 1 1
1.03213762722659 0.999871680437785 1 1
0.467398292855777 0.452541727302719 0 0
0.99952095683691 0.972870856572586 1 1
0.644796401825988 0.624821132594375 1 0
0.684689880051452 0.664394991193227 0 0
0.692387907171601 0.672000689323828 0 0
1.27096827943672 1.23122780788418 1 1
1.63359286190807 1.58279901813876 0 0
1.13439543885684 1.10130884185995 1 1
0.716154374829022 0.698423802858263 1 1
1.16513074578531 1.12994198214034 1 1
0.912435176953855 0.883081102117414 1 1
1.096119557092 1.06361854857789 1 1
0.889470749067971 0.863955869310983 1 1
0.961214472082146 0.933337081916822 1 1
1.15712581845351 1.1199702251071 1 1
0.989967248443039 0.961175940194331 1 1
1.0392642388993 1.00772882003042 1 1
0.896623607310212 0.869104271913005 1 1
1.09183366841012 1.06041559402465 1 1
0.717670393696628 0.694893169270635 1 1
1.07193632108015 1.0407985876922 1 1
0.96061112440158 0.932216851283064 1 1
0.765770949410341 0.742649446031766 1 1
0.961852092055959 0.932887760533381 1 1
0.572060046943278 0.55706829677364 1 1
0.833536123028658 0.814480095217965 1 1
0.638405477947159 0.619969940078113 1 1
1.4041123358932 1.36274316484468 0 1
1.17058073116761 1.13419288121905 1 1
0.678942707893948 0.65909150884626 0 0
0.975504128847983 0.948740329908219 1 1
0.918423519931039 0.89301736891688 1 1
0.791489263673604 0.766360717018134 1 1
1.30684673727666 1.26995977148504 1 1
0.997560929628189 0.966245062989377 1 1
1.12947277888532 1.09708646385165 1 1
1.28525958676886 1.24608398143789 1 1
0.870067112205919 0.846545204212201 1 1
0.746422430224133 0.726543858226926 1 1
0.80615269996517 0.7831589156944 1 1
0.807731639561942 0.781765666228156 1 1
0.96024342633559 0.926895538891909 1 1
1.12506521461787 1.09120758189609 1 1
0.7753676010705 0.753686564435695 1 1
0.732550201404937 0.710179352597851 1 1
0.918699031221026 0.891794272324428 1 1
1.13399990857377 1.10083460124024 1 1
0.92609458177767 0.897041206389915 1 1
0.978629153222412 0.947656987309335 1 1
0.95516043777112 0.927120032414712 1 1
1.04353819559671 1.01308087368131 1 1
1.0678127985979 1.03621415874949 1 1
0.836184221277998 0.812756991533986 1 1
0.873976294076735 0.847452948236735 1 1
1.25027706851397 1.21188483906267 1 1
0.771125790333537 0.748197994297379 1 1
1.12731205696854 1.09303239228134 1 1
1.10262601917386 1.0714699905416 1 1
0.955756547716275 0.927281681371216 1 1
0.996215253248465 0.967527844201846 1 1
0.852268997066025 0.824658102785518 1 1
0.903159804390182 0.877416108191825 1 1
1.01750792590203 0.985479722420288 1 1
1.36651966800093 1.32810893343764 0 1
1.01685249925087 0.986450946766137 1 1
0.684898381975857 0.665437210531975 1 1
0.98233312469232 0.952992421714089 1 1
1.1112366266983 1.07884511250223 1 1
0.789643097693232 0.766174876899922 1 1
0.676909029620626 0.653037089425015 0 0
1.06713319290442 1.03219755850238 1 1
1.37804334162185 1.33733750982658 0 0
0.796722227220583 0.771759056466735 1 1
0.997748314116905 0.96790331881567 1 1
0.972162630562153 0.942703171284132 1 1
1.34999818555758 1.30897875269091 0 1
0.700713601262392 0.679680905139669 1 1
1.10666593326841 1.07318572917062 1 1
1.4828620536508 1.4392313803463 0 0
0.734360495843671 0.71525058764756 1 1
0.991169643601991 0.963383160562439 1 1
0.782020967706278 0.760047442012044 1 1
0.762610808609317 0.738978898405931 1 1
0.807338682180392 0.781457011476487 1 1
0.746208323564109 0.723148956529267 1 1
1.07164663180741 1.04194975892092 1 1
0.943261528011741 0.914497687804357 1 1
1.25551609305028 1.2187371564168 1 1
1.02270047588719 0.992670289281649 1 1
0.968163520622103 0.938528294527254 1 1
0.780667498869065 0.758804155864644 1 1
1.16390151232182 1.12780656053321 1 1
0.669351649126631 0.646662233048256 1 1
1.04079660271454 1.01091910732798 1 1
1.0836514124244 1.05247092111169 1 1
1.05621879420416 1.02433801486201 1 1
0.919827969772284 0.892451458076856 1 1
1.14510296532062 1.10970756541311 1 1
0.479824595842058 0.464488824371699 0 0
1.07212338406058 1.03810556449163 1 1
0.785091745159619 0.7601865807683 1 1
1.22666037955363 1.18704870207451 1 1
1.02847781935794 0.998497525720075 1 1
1.23823449443724 1.20051885111517 1 1
1.20871296932694 1.17154617089983 1 1
0.861805884880724 0.836316388718755 1 1
0.867107462203954 0.842003222356546 1 1
1.11262741008198 1.07919948183479 1 1
0.862101372484938 0.83664495330818 1 1
0.864631005726392 0.840179863497395 1 1
1.16907044253578 1.13764836540581 1 1
1.30355078362247 1.26591227938082 1 1
1.30590351251316 1.27021439343414 1 1
1.14447750352455 1.10699595584411 1 1
1.19483619363047 1.16145274289163 1 1
1.61608229710957 1.57101418244958 1 1
0.85727936949513 0.829837806960102 1 1
1.24697831445957 1.20944451294332 1 1
1.11788878360943 1.08425117240887 1 1
1.16628592144323 1.13126770270535 1 1
0.817196584403409 0.796904202544361 1 1
0.942030414396035 0.913820379841844 1 1
0.729267030594612 0.709529870182942 1 1
1.24790922293033 1.21417908642071 1 1
1.27913538285012 1.24427815555311 1 1
0.866931954098565 0.840399324317039 1 1
0.897958467199158 0.872709678843279 1 1
0.968880176669139 0.939186167375603 1 1
0.755105761863855 0.732254070846279 1 0
0.741277836377778 0.72022887043106 1 1
0.979965565641689 0.951922285233215 1 1
0.843901196895267 0.818592880589071 1 1
1.09483098501838 1.06506859903601 1 1
0.834160215016662 0.807852370994993 1 1
0.854213282590212 0.83115775090882 1 1
0.80656258402995 0.779934237149883 1 1
0.895378847369836 0.868729354988847 1 1
1.40173208092456 1.35950089214548 0 0
0.944671085493418 0.915139887363895 1 1
1.09212020524309 1.0599028283882 1 1
1.05715657612643 1.02825468161702 1 1
1.22715670275699 1.19264635851281 1 1
1.19585305464515 1.16055676063988 1 1
0.681073244636716 0.661167845912903 1 1
1.010695788053 0.980641693868477 1 1
1.10026791460196 1.06951810724755 1 1
0.666883076300337 0.648851411761678 1 1
1.01401446644632 0.984046562231015 1 1
0.898169830066387 0.869917696971816 1 1
1.0063368307933 0.979096780800786 1 1
1.01865144603618 0.985669967303033 1 1
0.995777988207236 0.965914860364631 1 1
0.760667375476956 0.73661202548666 1 1
1.04484390480954 1.01492632318976 1 1
0.947691839631023 0.919613935168832 1 1
0.949249454619582 0.92154692506152 1 1
0.717208190181401 0.6936076996971 1 1
1.08534004410067 1.05355159062795 1 1
1.00820967650958 0.978230540395381 1 1
0.843014270713137 0.817262733329139 1 1
1.12226166070204 1.0905004187236 1 1
0.916392672595102 0.890829390652086 1 1
0.874623128627891 0.846847704022386 1 1
1.10375932827811 1.07142951863861 1 1
1.39990787732667 1.35648212448721 1 1
0.526340515170639 0.509387207953838 0 0
1.30210353311017 1.26460631073806 1 1
0.589163390128484 0.573817876020142 0 0
1.18039170263003 1.14285608974743 1 1
1.1078560121921 1.07431472980758 1 1
1.08019338141562 1.05022879208023 1 1
0.807115559566927 0.784206574276613 1 1
0.945671180192583 0.918870648185208 1 1
1.12270330433519 1.08719781877243 1 1
1.25678282926271 1.21844396161769 1 1
0.875151297643085 0.847149843404389 1 1
1.32126428253651 1.27974575229944 1 1
0.694306770779394 0.673916008396349 1 1
1.0264390510858 0.994520479437208 1 1
1.24630377548358 1.21289485243318 1 1
0.959640263416011 0.928763855838828 1 1
1.11202416851187 1.07822778481327 1 1
0.965651944879167 0.935645932258356 1 1
0.544309558737007 0.529789882341269 0 0
1.13925434580623 1.10421612661608 1 1
0.821703366082788 0.799570360287777 1 1
0.732397048584498 0.713706445632566 1 1
0.667270977676254 0.647811175291576 1 0
0.747757390773753 0.724448312389119 1 1
0.589008206771212 0.571945063845218 0 0
1.00212735085818 0.974088056107075 1 1
0.821105866240397 0.796166803879393 1 1
1.10113626953207 1.07076427794252 1 1
1.08054888230737 1.04854490482507 1 1
1.32297532193699 1.28670244945919 1 1
0.999044482966097 0.969636848210156 1 1
0.755972723694103 0.731025791370783 1 1
1.0880934034869 1.05331681166891 1 1
0.924041850836793 0.896246938588476 1 1
1.31688570358561 1.27658290693329 1 1
1.31479437535401 1.28062869882493 1 1
0.981609854922709 0.951255953226412 1 1
0.809669040772204 0.784507046209254 1 1
0.951502268205893 0.923545019664989 1 1
1.440450963375 1.39623820808786 0 0
0.821580781022474 0.794343261618268 1 1
1.04938674741905 1.01731689077018 1 1
0.880660093156389 0.851761419526723 1 1
1.45696237789285 1.41217306562056 0 0
1.06930655146759 1.03866604811322 1 1
1.17815334595763 1.14677289973112 1 1
0.642666685005715 0.622018542055636 1 1
0.871824977027465 0.84604148493698 1 1
1.14065488368222 1.10411444911778 1 1
1.11360440565635 1.07784471347578 1 1
0.999648012365563 0.970589686582199 1 1
0.797058210307832 0.772495267415109 1 1
1.33797009306933 1.30316527599632 1 1
1.28102333363888 1.24096904339639 1 1
1.23372809351473 1.19780731065364 1 1
0.851184222356344 0.825898830833705 1 1
0.841758349985855 0.819424880113922 1 1
0.651167960462119 0.630830156744104 1 0
1.01397842707569 0.97799335204896 1 1
1.17072354035217 1.13452677911844 1 1
1.23745984416321 1.20024817234445 1 1
0.951315732559979 0.923452773633777 1 1
0.977798958832267 0.948359955218033 1 1
1.22522781711845 1.18673395784301 1 1
1.22514944735395 1.18878023467912 1 1
1.00455923352863 0.97438483272646 1 1
1.22254269254068 1.18543545769378 1 1
0.98523744800772 0.958325405404154 1 1
1.2125410577863 1.17341972025939 1 1
0.897011575615298 0.866502503740089 1 1
0.825629510030422 0.803927957378929 1 1
0.929785742953342 0.901527971525024 1 1
0.973311940509273 0.946190955457489 1 1
1.28883130675543 1.25001476389417 1 1
1.38530549240315 1.3467644025048 1 1
0.8892407979818 0.859664704816233 1 1
1.1125126810107 1.08152369656734 1 1
1.05638875149333 1.02116491103064 1 1
1.00770537057242 0.976184422492037 1 1
0.853522456395799 0.828230294760012 1 1
0.897218126449865 0.871460294011176 1 1
0.995536309066387 0.966921227699439 1 1
0.981377844225782 0.952909549413795 1 1
0.852103738626921 0.829106818190514 1 1
1.15687029519762 1.12039068885025 1 1
1.23220934552351 1.19510084615201 1 1
1.09671162345117 1.0664494036321 1 1
0.988882756565734 0.958304303876354 1 1
0.94100776278709 0.913655294716386 1 1
1.0607548072536 1.02927061905364 1 1
1.17554216537306 1.14131431604186 1 1
0.880807556242936 0.856330957272863 1 1
1.01898924169732 0.988853959700929 1 1
1.12426683752723 1.08823719914272 1 1
1.0270522098298 0.994700124018046 1 1
0.622036458422816 0.604224033599876 1 1
1.20164314191515 1.16906542261022 1 1
0.944662559035736 0.918578200065835 1 1
0.756060106872224 0.734317130697256 1 1
1.01262457892536 0.982224678074277 1 1
0.747453759983402 0.724207388596637 1 1
1.24689633984632 1.20446648645831 1 1
1.04650793175343 1.01859035750534 1 1
0.834549015768823 0.812435887543976 1 1
1.11939538351599 1.08475856236415 1 1
0.69924512589405 0.679917886097319 0 0
0.418295749966645 0.404720843837143 0 0
1.18097992277988 1.1455924126742 1 1
0.835355247191323 0.810709310269148 1 1
1.11951763466975 1.08748587869593 1 1
0.821333587565639 0.796639042127571 1 1
0.804506477940163 0.780101047990939 1 1
1.02813101820229 0.99717153509532 1 1
0.648062471578834 0.631226740055437 1 1
1.11583147516078 1.08756557797793 1 1
0.827022992356945 0.802233897211306 1 1
1.09610203001618 1.06472229872971 1 1
1.04189811714463 1.01314134827954 1 1
0.93877959846178 0.913642277077245 1 1
1.14461479275336 1.11114098174594 1 1
0.813359710828017 0.789344839838819 1 1
1.25324414333071 1.21977604336182 1 1
0.863171821931041 0.834492329441079 1 1
1.25401880166654 1.21888493953422 1 1
1.22717481038822 1.18939126220133 1 1
0.764661686527472 0.741584630924468 1 1
1.11216762780506 1.07791209143194 1 1
1.08116310620306 1.04470122920227 1 1
0.838087142948992 0.812538553998826 1 1
0.930345911685005 0.90125705902887 1 1
0.894933462099652 0.866497923570616 1 1
1.09970135782796 1.06725120381925 1 1
1.12857447333817 1.09640797925671 1 1
0.996203893968258 0.963491534659315 1 1
1.2028452178194 1.16559991040324 1 1
1.2763246267547 1.23784934739826 1 1
0.805542865427538 0.782645455849037 1 1
1.22850149120218 1.19282175573445 1 1
1.12384868674226 1.09210584768102 1 1
0.978424433006995 0.951330334430923 1 1
0.980699421417145 0.949914264143202 1 1
1.45557663921626 1.40826043966576 0 0
0.98927400586898 0.959425684831222 1 1
1.01639375733417 0.986007329104464 1 1
1.07920702405529 1.04806440874244 1 1
0.851113736264981 0.828541119743708 1 1
1.32464662098953 1.28352878612978 1 1
1.07724618337307 1.04669158353388 1 1
1.03445117638412 1.00389336018021 1 1
0.438991139254198 0.4269254905538 0 0
1.06175837774759 1.02751466797557 1 1
0.958025699487108 0.927277929086877 1 1
1.12740441459748 1.09537221936846 1 1
0.727465535474916 0.704007197169854 1 1
0.727015036600961 0.703918863577817 1 1
1.11159818119028 1.0774089754341 1 1
0.92377472837268 0.897871889251095 1 1
0.744479720544001 0.722636217202612 1 0
1.10028537166316 1.06688507467963 1 1
1.14445037809981 1.11312340663745 1 1
1.10586049408826 1.07297049251181 1 1
0.655888607319192 0.638172594343899 1 0
0.89773295568727 0.869456641227129 1 1
0.938451703980701 0.912331413087921 1 1
0.962027846416251 0.935719815029308 1 1
1.0452383572876 1.01094478718897 1 1
0.663659324047332 0.64272793841763 1 1
1.03700588985942 1.00574787793168 1 1
1.01432184655297 0.987205319536029 1 1
0.747961278632263 0.719898797020278 1 1
0.461060207172739 0.44771247135556 0 0
0.825731320964378 0.798154050510642 1 1
1.04900047628733 1.01421964034541 1 1
0.68208742668928 0.662768961490466 1 1
1.18177481054146 1.1451446248593 1 1
1.38094849675976 1.33808142362843 1 1
0.842731496571301 0.818600744960893 1 1
1.33415092680952 1.29130122789824 1 1
1.24210242760144 1.20955023439149 1 1
0.921171491324854 0.894848682108259 1 1
0.797693729993619 0.775100927806037 1 1
1.23010331859587 1.19473722733899 1 1
1.07832057452902 1.04740162734449 1 1
0.595109528278884 0.574924444365756 1 0
1.09280785250751 1.06056790435281 1 1
0.961851239710027 0.929942016425001 1 1
0.996567968094975 0.970119789025301 1 1
1.27537622539508 1.23692929971847 1 1
1.07614750158703 1.04777216742758 1 1
1.05315346706231 1.02557564934727 1 1
1.08167307898566 1.04919006814137 1 1
1.06564783552741 1.03154516889894 1 1
0.894333351041711 0.865599280661594 1 1
1.00064579126389 0.969802345259812 1 1
0.613107056315902 0.597249437408754 0 0
0.577977219893475 0.558225327969414 0 0
1.1463022210683 1.11012414850213 1 1
0.957147676689634 0.928893721128438 1 1
0.710553004296423 0.69054857142842 1 1
0.710678166521784 0.690674978477854 0 0
0.885478543445245 0.857805646455596 1 1
0.798429522155982 0.774290898392429 1 1
0.712646521088749 0.694148281279206 1 1
1.06402335129033 1.02976512523265 1 1
0.75876818417312 0.735702628836856 1 1
1.07641865768953 1.04598374982688 1 1
1.03991170040154 1.01349970940307 1 1
1.00174766834241 0.972109398072153 1 1
1.06620589786763 1.03280483719322 1 1
0.846696137895728 0.823058371366775 1 1
0.950886753319312 0.921578349455759 1 1
0.812778220031671 0.790679273117715 1 1
1.11597749310202 1.08294785737803 1 1
0.76475944924886 0.742930612397515 1 1
1.49942727489668 1.45048194584912 0 0
0.893198762766745 0.86696427819962 1 1
0.706174764322037 0.689219513340368 1 1
1.08540419568841 1.05524340750505 1 1
1.16645525685206 1.13590249521837 1 1
1.06211541479893 1.02983500723038 1 1
0.841123747840686 0.81906440716802 1 1
1.15326756436966 1.1190233795331 1 1
0.865299995954599 0.838196573957218 1 1
1.16743425423519 1.1304149023663 1 1
1.13391002355334 1.09988698004561 1 1
1.49742702949456 1.45220428606209 0 0
0.595207177107331 0.579501784895228 0 0
0.731234845264098 0.709647746188633 1 1
0.89721051595771 0.870536514888564 1 1
1.0893277756949 1.05816044108964 1 1
0.915049218841179 0.885472956581681 1 1
0.933163436971681 0.909221034764615 1 1
1.08866277312297 1.05366907916766 1 1
1.14137527642676 1.10549804522261 1 1
1.1202680078176 1.08489380835505 1 1
1.11050561120916 1.07836530968736 1 1
1.06745325230215 1.03600939234185 1 1
0.901295660064194 0.875383418953628 1 1
0.909841765826444 0.883048886494002 1 1
0.624760068449576 0.60704130774399 1 1
0.972744067685685 0.941106771948363 1 1
1.32393220643046 1.28654985833199 1 1
0.66036084180553 0.638730283823345 1 1
0.727262578572513 0.705241212997234 0 0
1.10847054602043 1.07168575282347 1 1
0.793288544173655 0.769315640711937 1 1
1.21918493938097 1.18547120570951 1 1
0.679790918083466 0.659213534191012 1 1
1.13764614064476 1.0998698366023 1 1
1.12678144363167 1.08933765266845 1 1
1.02622611798114 0.992805029938869 1 1
1.06456343284259 1.03234732391946 1 1
1.03179428324379 0.999729635640015 1 1
0.538607419701303 0.523959213861142 1 1
0.528247674031058 0.513022019028334 0 0
1.11703740057744 1.08221863605454 1 1
1.3185861110765 1.28272962822905 1 1
0.936691686060529 0.91360542761605 1 1
1.12895333952685 1.09664638350435 1 1
0.991419596901234 0.963274369698363 1 1
0.979236740429666 0.950251093243673 1 1
1.4943521074726 1.45546976098914 1 1
1.1818996552294 1.14877157698302 1 1
0.846736016189928 0.821148735950056 1 1
1.18616649736049 1.15318686089923 1 1
0.791533381073642 0.771042980524832 1 1
0.796667905463955 0.771643618447743 1 1
1.03630915603277 1.00535191680278 1 1
0.936689400049599 0.907607466944013 1 1
1.07231627580127 1.03652218958722 1 1
0.716995508549 0.696674582903048 0 0
1.05464860079835 1.02367995212839 1 1
0.714076015367658 0.691236121034562 1 1
0.461611659170992 0.449583999310293 0 0
0.95363613861566 0.922976867988206 1 1
0.442122191691641 0.42560784517887 0 0
1.22712299907904 1.1913831119393 1 1
0.832955972770028 0.80719667562251 1 1
0.899127424356962 0.872497539957164 1 1
1.32836793950404 1.29215660031866 1 1
1.26117165870346 1.22446863843053 1 1
0.867068856444293 0.840686823822388 1 1
0.77483872448722 0.751325613713993 1 1
1.07167466119641 1.04126499225832 1 1
0.441571692574137 0.43041933973369 0 0
1.09832900251276 1.0649445989514 1 1
1.0181420983438 0.985970217126663 1 1
0.88699217639972 0.860762167930207 1 1
1.32139373887329 1.28372847765348 0 1
0.617699665867187 0.598400851110217 0 0
1.08338870230352 1.05354787942819 1 1
0.969534642852401 0.941761206103375 1 1
1.03626750385212 1.00340249267977 1 1
1.14312920928952 1.10710084258411 1 1
0.884739597242476 0.859673113837197 1 1
1.21578060102788 1.17598767940108 1 1
1.13042301983586 1.09659319460486 1 1
0.92981896953741 0.905475654450751 1 1
0.776711804817617 0.756107559358488 1 1
1.64197149490385 1.59381042834956 0 0
1.21332386385451 1.17873841028739 1 1
0.998547120682535 0.966862886278717 1 1
1.18736121674417 1.14793282878764 1 1
1.01432290319108 0.985808587436056 1 1
0.694750869900723 0.674699323467205 1 1
1.26725221047529 1.23638369138684 1 1
1.12188299173353 1.09127167618524 1 1
1.32838656735711 1.28720122038875 1 1
1.1780047769923 1.14110060118478 1 1
0.977354486365528 0.943729682895019 1 1
1.39600992856511 1.34900031776973 0 1
0.709549036235177 0.686911189409314 1 1
1.06754854472367 1.03506820468969 1 1
0.774984391774387 0.751733463697909 1 1
0.784350450585218 0.762564308518442 1 1
1.51265245280958 1.46580697539186 0 0
0.488259883751569 0.474334567478952 1 1
0.907817167222037 0.877708253793275 1 1
1.22413368560176 1.19084137766514 1 1
1.19098912122269 1.15280899050577 1 1
0.871783211876604 0.845573292798942 1 1
1.22966538698466 1.19424938399906 1 1
0.889547931884021 0.862452545113562 1 1
0.829846359074452 0.805764071026427 1 1
0.809559472274169 0.785887614519245 1 1
0.94628761411259 0.916473594394764 1 1
0.953977502146199 0.926632955481744 1 1
1.22990871728444 1.19367260354282 1 1
0.557168807997508 0.54001153070145 0 0
0.744592171266447 0.719959615281436 1 1
0.949876340937659 0.919190744478317 1 1
0.976185391482554 0.947108992260018 1 1
1.10636633092943 1.07240106568639 1 1
0.962165052751111 0.93512237598641 1 1
0.844649532677646 0.81913571948353 1 1
0.897458584278283 0.871746617002072 1 1
1.26724809062433 1.23268891932815 1 1
0.702510894154312 0.682675071859389 1 1
0.891342908962991 0.861546714275299 1 1
1.22981291892738 1.18885670311891 1 1
1.14609448453371 1.11117684160158 1 1
1.03097169891965 1.00109544877147 1 1
0.827040612505963 0.799055463553391 1 1
1.03819351674095 1.00739800730032 1 1
1.12501342561037 1.09521887883455 1 1
1.05341405679244 1.02430177376934 1 1
1.3011552694 1.26359945909486 0 1
1.0206317216059 0.986843692802125 1 1
1.16521390366293 1.13281359803955 1 1
1.04914557308926 1.01952389864417 1 1
1.09055445405774 1.05588398558269 1 1
0.737458372775857 0.71626818471198 1 1
0.967767673623546 0.938479812253436 1 1
1.08926929728348 1.05558994952692 1 1
0.917841945356355 0.889406531743483 1 1
1.06733227326903 1.03334695816046 1 1
0.871047531545984 0.84696178263301 1 1
1.0502289911282 1.01977393447479 1 1
1.10384099146969 1.0704846091078 1 1
1.07661887129314 1.04487464443855 1 1
0.931163376502662 0.904369360237732 1 1
0.948506699671019 0.919272796328885 1 1
1.27446334453027 1.23557282009939 1 1
0.60159263948542 0.583429824851704 0 0
1.20359117642183 1.17325223095469 1 1
1.33563949469812 1.29436459818858 0 0
0.70178770675688 0.68113399981738 0 0
0.818944379232461 0.794228824269215 1 1
1.03968494525563 1.00573592968908 1 1
0.934526949971424 0.905636971906374 1 1
1.15287575445207 1.12076635039282 1 1
0.991392244576305 0.968935674538915 1 1
0.920847686120712 0.889136616267202 1 1
0.932729083012687 0.90167777725128 1 1
1.16160166569704 1.12980313319326 1 1
0.837217903521645 0.812275742042132 1 1
1.3720753423149 1.33518937540242 1 1
1.26428360266005 1.22774127077158 1 1
0.692480158277703 0.675393152671545 1 1
1.29035223288503 1.24791724504927 1 1
1.24795303668024 1.21245217887336 1 1
1.1736092355686 1.13558853772782 1 1
0.953373373885807 0.926385504562547 1 1
1.18868010805545 1.15524192347945 1 1
1.24197452246165 1.20593419766355 1 1
1.24703479297776 1.21032743118366 1 1
1.00817424217593 0.977330855839639 1 1
1.24908626948103 1.21716633791517 1 1
0.775771923964991 0.754429617946623 1 1
0.934931342008144 0.90973947796901 1 1
0.763358438333356 0.743403705235316 1 1
0.895234403495646 0.867863696578785 1 1
0.466534406762122 0.449737003206698 0 0
0.916297874216818 0.89013706579242 1 1
1.18338140996862 1.1478597043032 1 1
1.40700378579976 1.3630735952402 0 0
1.09020950410608 1.05236393976924 1 1
0.973651675565303 0.946827341509815 1 1
0.90515423028334 0.879721876773618 1 1
0.989299784414618 0.95863152301808 1 1
1.12764628198229 1.09094312337622 1 1
0.821062389717449 0.797352337806927 1 1
0.925886711265545 0.898904784050688 1 1
1.10782791527154 1.07625360680253 1 1
1.02263469037556 0.989615308141894 1 1
0.911117898925004 0.883376291746782 1 1
0.884059446072958 0.857865142253823 1 1
1.39431038670909 1.35598139110858 0 1
0.893312522102826 0.864890915242085 1 1
1.54890097495367 1.49846432755665 0 1
0.841442953084279 0.817250920367245 1 1
1.28255955520025 1.24385951813218 1 1
1.01049774344655 0.978887482314732 1 1
0.855689051203783 0.827232445704367 1 1
1.65289736801901 1.60117769060568 0 0
1.22734293379746 1.19291623219425 1 1
1.08553750960885 1.05496189750404 1 1
1.06119588374498 1.03369234534696 1 1
0.879794074114343 0.855645275374833 1 1
1.20706560141068 1.17339651968165 1 1
0.832461270065643 0.808148829533043 1 1
0.655862814352539 0.638318006561812 0 0
0.930787012346963 0.902564341702591 1 1
1.17152858704618 1.13677029132704 1 1
0.955128031272575 0.9298415250019 1 1
1.17595197006719 1.14093027142575 1 1
0.880009047412039 0.851689744769984 1 1
0.95047480392376 0.918815455374029 1 1
1.04030948907189 1.01145078405898 1 1
0.531793540410944 0.516730957743043 0 0
0.74092910822388 0.722473233745064 1 1
1.17781364327547 1.14276128610471 1 1
1.45648454628652 1.413485074172 0 0
0.931858020634014 0.904475801112435 1 1
0.808828443941763 0.784846767154408 1 1
0.97225104702562 0.946240929335055 1 1
1.04774116095275 1.01360065242617 1 1
1.01938304865033 0.99274416805378 1 1
1.06858917216962 1.03532270789297 1 1
0.857835727944747 0.83159826461504 1 1
0.841268825974326 0.814952068918358 1 1
1.08579250064104 1.05465633336554 1 1
0.967284588613746 0.937225352346388 1 1
0.907093208720632 0.879392125920953 1 1
0.709808347969959 0.68859438436848 1 1
1.15007831817323 1.11635927957639 1 1
0.810951674826762 0.783739155671364 1 1
1.50439508740299 1.45890278968737 0 1
0.645241518817201 0.626240585556125 1 1
1.08689753043299 1.05551335363232 1 1
1.28072530062032 1.24254712644799 1 1
1.31293909822443 1.27226751993966 1 1
1.22358185817414 1.18599881048036 1 1
0.736082642031716 0.715241078392925 0 0
1.07876915202998 1.046329510104 1 1
1.01999545793548 0.985359294789326 1 1
1.30445445147697 1.26596122861899 1 1
0.714309741740567 0.692575238255298 1 1
0.515681316812593 0.499554270852465 0 0
0.993283463012261 0.963621196608087 1 1
0.882908354270755 0.857799601049891 1 1
0.749569546378962 0.7293500480323 1 1
1.0703137028712 1.0394705371953 1 1
0.99655403908501 0.967381481779483 1 1
0.726418489644066 0.706336252239294 1 1
1.24414693093035 1.20614785148539 1 1
1.14088839705579 1.1081755723979 1 1
0.938139314675448 0.909956884875849 1 1
0.821973023378005 0.797356371432558 1 1
0.68540695920171 0.664431209809622 0 0
0.822681261918782 0.798713820755873 1 1
1.10539561636805 1.06978157435502 1 1
1.04663332655592 1.01754669545555 1 1
1.36242967546526 1.3199690034339 1 1
0.988847406369726 0.96536308349378 1 1
1.25354194080778 1.21692215067819 1 1
1.2374147128421 1.19860799650686 1 1
1.09986909651217 1.06653558997846 1 1
0.976013075823764 0.943793096763576 1 1
1.10745728095016 1.07407563902915 1 1
0.779214656382631 0.756054319028477 1 1
1.24118898441034 1.20346980472308 1 1
0.883906259633671 0.859306520733643 1 1
1.32546268651496 1.28616267816253 1 1
1.11007530515856 1.07794177658113 1 1
0.909337639903004 0.884334056311213 1 1
0.868721048445733 0.842955565080972 1 1
1.11088882031012 1.07804512093668 1 1
1.50973297151973 1.46559300274377 1 1
0.980613660009264 0.951952301379405 1 1
0.883222812229814 0.856218660039384 1 1
0.992459082073903 0.962567687928172 1 1
0.927380700875506 0.899716999319873 1 1
0.875927484050026 0.848556429933176 1 1
0.860846866101368 0.836489679572975 1 1
1.10987775862698 1.07648030477488 1 1
0.882529911658869 0.8550919046763 1 1
1.01949372888539 0.989354499026698 1 1
1.19318649753593 1.15623240213302 1 1
0.958880978360323 0.92952754674029 1 1
1.16689672930539 1.13125174543776 1 1
0.608749399649986 0.595773364843152 1 1
0.791245176155636 0.767201001967734 1 1
1.12971066374786 1.09693429430576 1 1
0.700749881861644 0.680755736097716 0 0
0.984234418084839 0.954489242753199 1 1
0.864522099179825 0.838027584900221 1 1
1.22000588547201 1.18440437823513 1 1
0.869851516341733 0.84378077757339 1 1
1.04719547129205 1.01670978996476 1 1
0.906295702376569 0.878758873936943 1 1
0.78637601370843 0.762386818634686 1 1
0.96737484195811 0.938869182415747 1 1
0.973163828565392 0.942833630148442 1 1
0.914790807092929 0.885579478524392 1 1
1.04171677886731 1.00982059206987 1 1
1.18595093224579 1.15123955298218 1 1
1.10532092878862 1.07154080144338 1 1
1.05349515395817 1.02323123114377 1 1
0.70228699867332 0.680900308839992 1 1
1.15816131725591 1.12525209335844 1 1
1.15028501181878 1.12011774247146 1 1
0.697806921749242 0.677365268796705 1 1
0.646105712169612 0.629768613632548 1 1
1.07205298060183 1.04100924460535 1 1
1.02931530192055 0.999395503162702 1 1
0.845791702574782 0.817350421128407 1 1
1.01270789057585 0.982820935326118 1 1
1.24425254716387 1.20723507369425 1 1
0.768539873202855 0.742556568333916 1 1
0.763224668941269 0.740778487554366 1 0
1.0926064656808 1.05970968868997 1 1
1.02586755268806 0.993540834869571 1 1
0.929947775207015 0.903920092394418 1 1
0.986267901938544 0.956451083581515 1 1
0.637040210224629 0.617260569948078 1 1
0.850614770653448 0.824230178897722 1 1
1.2252818163732 1.19146423218886 1 1
0.943738479976144 0.916941422858991 1 1
1.24204142261512 1.20859650483075 1 1
0.969577699148131 0.936118219182165 1 1
0.925018523643344 0.897378410960778 1 1
1.06300682267709 1.03048995974988 1 1
1.3257694415566 1.28917375819677 1 1
1.40929271261902 1.36915099272703 0 0
1.14784199323219 1.11809249434869 1 1
1.01679877383826 0.986326143530888 1 1
0.823725798838087 0.799308259041932 1 1
0.887292663919952 0.86355945073422 1 1
0.798744395550671 0.77304022955688 1 1
1.03883118565411 1.00926883127621 1 1
0.844157959110504 0.818306751136105 1 1
1.14413292835183 1.11186791996118 1 1
0.96839811988886 0.939119878553246 1 1
1.05623655002236 1.02636346649762 1 1
1.09115718113946 1.05891084370565 1 1
1.11475438967281 1.08173437512784 1 1
0.919185416857805 0.892115539290423 1 1
1.03721527481373 1.00896691952783 1 1
1.02303435224785 0.997060702428599 1 1
0.552113935853693 0.535099702287281 0 0
0.906832172581143 0.878735819525502 1 1
0.831843040328967 0.806305580465777 1 1
0.859982073325952 0.833619310870021 1 1
1.20590834254854 1.17169069497307 1 1
0.995484630441335 0.964931271280988 1 1
1.08339249143064 1.05161643491912 1 1
1.11672374694352 1.08329390047584 1 1
1.4339845219679 1.38961660032272 0 0
0.993588216058711 0.964407608413082 1 1
1.05291992652933 1.02179967322649 1 1
0.762511142092513 0.739704733391269 1 1
0.803778144350121 0.779813525766486 1 1
0.901074480225418 0.872490583802911 1 1
0.884665107081877 0.858725578539236 1 1
1.54792752656988 1.50030065859637 0 0
0.80769728478539 0.784307072581763 1 1
1.05590700225774 1.02482461928069 1 1
0.999487925341463 0.968004218857433 1 1
1.01897115756837 0.986884257253091 1 1
0.935354020009786 0.904825830750301 1 1
0.85370856149416 0.829118987538343 1 1
0.906149347409374 0.881017186386128 1 1
0.930986293100739 0.905008397568206 1 1
1.02418188472858 0.992189067154917 1 1
1.11443675264428 1.07963862775509 1 1
1.24949384574216 1.2115266856606 1 1
1.03916720081798 1.00886707574243 1 1
0.892082027396431 0.863618972402067 1 1
0.713795780797589 0.693328502397693 1 0
1.00252113426614 0.973589803772627 1 1
0.964723350312055 0.937978576021185 1 1
0.945719535850078 0.91410759692219 1 1
0.794810516019386 0.770967384299444 1 1
1.02418368879157 0.992252243894959 1 1
0.782945808710406 0.759395415614692 1 1
1.39681965198307 1.35782997213817 0 0
1.30382014098033 1.26239350631286 1 1
0.80212092402031 0.775676693258151 1 1
0.925557056553687 0.898017802499685 1 1
0.925262810568375 0.900771622150295 1 1
1.39223056709859 1.34952670619947 0 0
1.29136698205158 1.25310758468812 1 1
0.938826319171648 0.910461639043656 1 1
1.39656694384499 1.35098832490886 0 1
1.13774435143672 1.10440569329822 1 1
0.788840063241523 0.767002298455869 1 1
1.34450315211818 1.30731809081796 1 1
1.25271008884546 1.21523481409419 1 1
1.09712830104755 1.06267231541043 1 1
1.27524644924156 1.23788189760934 1 1
0.950865678988617 0.920783577326711 1 1
0.833144774844817 0.809865061120308 1 1
0.593901122377856 0.577691033028145 0 0
1.10153271433667 1.0688931048107 1 1
0.925517064559912 0.898725880033882 1 1
0.930089029422976 0.900466858433962 1 1
1.36918577672401 1.32291862629709 1 1
1.05162573797369 1.020922024812 1 1
1.42098684745307 1.37671909696665 1 1
0.537851383212705 0.518056337693594 1 1
1.34630000535098 1.30596360010622 1 1
0.864297784982044 0.840308230433891 1 1
0.87247170473947 0.847874261128358 1 1
0.847911260768216 0.825633032698662 1 1
0.973008783969781 0.942678944227847 1 1
0.891173528088467 0.858662873404314 1 1
1.0269994698763 0.998388201516911 1 1
1.21876562991623 1.17873623268474 1 1
0.660044433136504 0.644021625773695 1 1
1.15725312113382 1.12417333203184 1 1
0.806026825133884 0.77683656142863 1 1
0.865772713968801 0.838788369470429 1 1
0.93733848592841 0.906798036515433 1 1
0.714196054093597 0.693947284936362 1 1
1.14911129826552 1.1123110264644 1 1
1.10371825839882 1.07425714758858 1 1
1.06329210963782 1.03256250134621 1 1
1.06402613465441 1.03293898606432 1 1
0.812488849827926 0.786150133865919 1 1
1.50093005923665 1.45213773249208 0 0
0.972082388222682 0.94413818129019 1 1
1.24407138901143 1.20512864337929 1 1
1.22744012571908 1.19170727975314 1 1
0.965466906011633 0.938887042557263 1 1
0.814302118554152 0.791564800852504 1 1
0.891807305212308 0.863797375056055 1 1
1.45118295461839 1.41199493613466 1 1
0.853788658380184 0.831148904287493 1 1
0.989032259577764 0.960583062131101 1 1
0.89438533848085 0.865883262531354 1 1
1.01428061418072 0.982917049595222 1 1
0.996111296155052 0.966471228270462 1 1
0.816443213205785 0.789617526817596 1 1
0.652114892198563 0.634391982838577 0 0
1.05939469675356 1.0279669590777 1 1
1.04259828953182 1.01309387594163 1 1
1.1499159508877 1.1115479202049 1 1
1.22793723178154 1.19059404919581 1 1
0.901276367355344 0.874045436795652 1 1
1.07006549599934 1.03834428503347 1 1
1.17510596646625 1.14271248420616 1 1
1.15017134094623 1.11453734931798 1 1
1.35812680286742 1.31344571830543 1 1
0.662991463578151 0.642334498752158 1 1
0.848592551227161 0.825158722964905 1 1
0.954269109862622 0.925075004225548 1 1
1.14656942529329 1.11152634866871 1 1
1.28087126052508 1.24369377056905 1 1
1.19980786673633 1.16651149671231 1 1
0.746589047466202 0.726409370863414 1 1
1.21138214729592 1.17834390642103 1 1
1.32874076587201 1.29107049994177 1 1
1.17765803158456 1.14063282895948 1 1
1.1207230561986 1.09270519793745 1 1
0.962860401233458 0.935171828622664 1 1
1.20525506165063 1.16853262911555 1 1
0.833640047658009 0.811447928774329 1 1
1.07577408740108 1.04505790188127 1 1
1.06413959247649 1.03332874467331 1 1
1.06626886615043 1.03243518757291 1 1
1.10171713633934 1.07065909476872 1 1
0.588104604193887 0.570594435122866 1 0
0.822818923731809 0.796441482546072 1 1
1.10893435724642 1.07715167357795 1 1
1.14701064596367 1.11413962439121 1 1
1.14748148009313 1.11546572026364 1 1
0.755240431552889 0.736188535449262 1 1
1.09064030964983 1.06073527819549 1 1
0.747909582982108 0.725334884697421 1 1
1.20066166647629 1.16554917429438 1 1
0.895641628639516 0.869904844071863 1 1
1.11016536570373 1.07803582743099 1 1
0.727772215042168 0.703335633627096 1 1
1.35980324726889 1.3194172019935 1 1
0.984625324288956 0.953545490435821 1 1
1.12058197514783 1.08954737501241 1 1
0.906486191339187 0.880169355248561 1 1
0.785093659507241 0.766056296492366 1 1
0.92582867564962 0.896620781317359 1 1
1.24841651000779 1.21063881013765 1 1
0.704483075222148 0.685695922804807 1 1
0.984096357308383 0.954105085230744 1 1
1.16275539145686 1.12808419213486 1 1
0.797485908785036 0.774847120355884 1 1
1.04023942363092 1.00288933916567 1 1
1.06409436046797 1.03475800034179 1 1
0.851299219917424 0.826836564138159 1 1
0.528085770749279 0.511981299481333 0 0
1.38408383730377 1.34361008752271 1 1
0.741990951355385 0.721354043326945 1 1
0.607351439548187 0.589287680453712 0 0
1.19533767311098 1.15889460073316 1 1
0.788355376089167 0.766438311273954 1 1
0.711325790254004 0.687705349060122 0 0
1.00819585126037 0.978452310939098 1 1
1.2158407699907 1.17786931795027 1 1
0.907799339830912 0.882267192568783 1 1
0.89934430726928 0.872504948512552 1 1
1.02828538549417 0.995262930763377 1 1
1.26388681448369 1.22232264485866 1 1
0.783874176572026 0.763299700700472 1 1
1.26682614871151 1.22462046049478 1 1
1.09718366922834 1.06380508488384 1 1
1.19416743968521 1.16075548425736 1 1
1.0766560776074 1.03920996647091 1 1
1.07256017999096 1.03909949476968 1 1
1.10064859783235 1.07010367259791 1 1
1.10945406295971 1.07631894023468 1 1
0.819544015668865 0.795889490425446 1 1
1.29631102994225 1.25700272793711 1 1
1.1640872647186 1.13164869701694 1 1
1.28911864322029 1.24957989740015 1 1
0.990185772901911 0.960282180798898 1 1
1.52681629738813 1.48195291279387 0 0
0.707656587209398 0.687948350141684 1 0
0.836175114908878 0.811767079423266 1 1
0.936562841589696 0.90782991923013 1 1
0.715667695377522 0.694314946235686 0 0
0.890619008323213 0.86218985060727 1 1
1.07678369732718 1.04422243114758 1 1
0.975363590953035 0.943690244361542 1 1
1.28698552437612 1.25135928969183 1 1
1.0763201874631 1.04108343942911 1 1
1.16881680660683 1.13309632116279 1 1
1.07630325847559 1.04378841885818 1 1
1.16195408020469 1.12646925684355 1 1
1.62659191055991 1.58243823869238 0 0
1.07185319424601 1.04045059142677 1 1
1.13806557264383 1.10174321199055 1 1
1.0479472587529 1.01565489028564 1 1
1.02315098444908 0.993328591379519 1 1
1.01431212200373 0.984226346232772 1 1
1.07729285129711 1.0417379648965 1 1
1.14133627718978 1.10412097457831 1 1
1.04739269111497 1.01312758407353 1 1
0.973351566616142 0.948517477155262 1 1
0.703390217957013 0.6852131605066 1 1
1.09483459274156 1.06453830561291 1 1
0.688452534357338 0.666870447796576 1 0
0.544759505832983 0.529047820785315 1 1
0.722794961679112 0.702016007502959 1 1
1.30969244497652 1.27230703139446 1 1
0.96141848003568 0.932608733592238 1 1
0.968136282661604 0.934829185202823 1 1
0.88937560861317 0.865060903336401 1 1
1.32869845748201 1.29123054005184 1 1
0.78267466923979 0.757049616297056 1 1
0.740103501066451 0.71786955687742 1 1
1.04132816218801 1.01282842436683 1 1
0.915760780868677 0.888615379871196 1 1
1.12452987988839 1.09141350428159 1 1
1.01590500766179 0.98808668774246 1 1
0.837056431188772 0.81174257945642 1 1
1.46130514381993 1.41704390435577 1 1
0.918071450343607 0.892177104617264 1 1
1.07634928194982 1.04499591258291 1 1
0.936532192698623 0.907918345512364 1 1
0.947734438505272 0.919447945108645 1 1
1.02037553788355 0.991424377641618 1 1
1.04432963022043 1.01415734938651 1 1
1.14131573393251 1.10843935367284 1 1
0.765829483935586 0.74375758976843 1 1
0.592509691225072 0.576420207264491 1 1
1.18162068821413 1.14716204891855 1 1
1.17584260940086 1.14120668160498 1 1
1.24878957918789 1.21503384981525 1 1
0.942200060572177 0.91357266175962 1 1
0.743269877991674 0.721952173701849 1 1
1.3667455747474 1.32979813679518 1 1
0.993549196089001 0.959284485758274 1 1
1.06031936790034 1.02675513906415 1 1
0.994135804153754 0.967139747407256 1 1
1.47867705368818 1.43106293878799 0 0
1.09069097624183 1.05940834283437 1 1
1.02561690575935 0.993902300362251 1 1
1.05786801258058 1.02547856787509 1 1
1.17136532798812 1.13566878263522 1 1
0.78520894732633 0.761625393428213 1 1
0.966765130581962 0.940039944228907 1 1
0.6778315849074 0.654375951227957 1 0
0.977299865963619 0.948144022634426 1 1
0.70034050374006 0.681340878083864 1 1
0.948050359067469 0.918266537804633 1 1
1.02868655637805 0.998237907667681 1 1
1.12137261352266 1.08982444138712 1 1
1.04087527905294 1.00946135436881 1 1
1.03700182766841 1.00419988048807 1 1
1.02493343355961 0.996114234452816 1 1
0.853760316698558 0.827726780218102 1 1
0.5754421756142 0.556821998337139 0 0
1.02355545786152 0.986616949953915 1 1
0.846616687527557 0.82145231476938 1 1
0.729741528701658 0.709273394800169 1 1
1.06325376135098 1.03390891029323 1 1
0.962807793863412 0.934096537334686 1 1
0.886958396036881 0.863021741536838 1 1
1.09437152724734 1.06329440155207 1 1
1.44359612602965 1.39270188578035 1 1
1.15059373070307 1.117646747152 1 1
0.900211272332359 0.87443622781734 1 1
0.971847849847455 0.939004809520317 1 1
1.32329113819135 1.29038640545345 1 1
1.00305186574177 0.972883443590425 1 1
1.07849897769275 1.048283397101 1 1
1.0959295056546 1.05726217552279 1 1
0.976424934205101 0.942888271033357 1 1
0.98233054322829 0.953143037830041 1 1
0.852265156768106 0.82873113426891 1 1
1.03331587530767 1.00287929570332 1 1
0.915069495925727 0.888818591756227 1 1
0.983706521969413 0.952316081050768 1 1
0.825932546589062 0.798123165936945 1 1
0.806280865108801 0.782811902067407 1 1
0.912427992363766 0.881855036272905 1 1
0.751059700073815 0.72910157343426 1 1
1.00117990041741 0.971249938076002 1 1
1.31980531428505 1.28228613436537 0 0
0.883429252926985 0.858259964014914 1 1
0.991633926379251 0.962557258489202 1 1
1.07502598902991 1.04352644090691 1 1
1.11066411914255 1.07708167775734 1 1
1.07007715069057 1.0399782443404 1 1
1.32559511438732 1.28796805583829 1 1
0.919736836173172 0.894876069027305 1 1
0.972742502774696 0.945445790463107 1 1
1.21988650497603 1.18380741472072 1 1
1.22544358014303 1.19013560925657 1 1
1.01653917749986 0.98794131268105 1 1
0.919537712086437 0.892860987676923 1 1
0.881215999475066 0.853102393084143 1 1
1.11547775062402 1.08259793124825 1 1
1.08032411827394 1.05158385832783 1 1
0.716492900962697 0.693007965660149 1 1
1.1680660633733 1.13294952076237 1 1
0.793760738432445 0.771068727351593 1 1
0.86552338992873 0.838489889505862 1 1
0.662852833641518 0.643818635135342 1 0
0.922631524527378 0.894035714162302 1 1
0.526807278214083 0.509109756031651 0 0
1.21481833526601 1.17754407711439 1 1
0.626673613249342 0.609344106863244 1 1
0.884813608678588 0.859825258030245 1 1
1.19583530097214 1.15938440871426 1 1
0.965076955606857 0.933227980820954 1 1
1.32413512506589 1.28411385598924 1 1
0.926234813144468 0.899474011867283 1 1
0.820533371903407 0.795227817138812 1 1
1.0373752639473 1.0053598894753 1 1
0.895821881374126 0.871491055058342 1 1
1.11088252892858 1.07870463404658 1 1
1.0340396456546 1.00541145221705 1 1
1.05282529003165 1.0230994587158 1 1
0.454544707013777 0.438265419796604 0 0
0.680187414175447 0.659489072224502 1 0
1.12775207444571 1.0939362089297 1 1
1.36381718851223 1.32192987047332 1 1
0.940299380455608 0.911762294488676 1 1
0.681220522152085 0.660949692154191 1 1
0.940739138169831 0.910616800566811 1 1
0.564644866160396 0.546514460219489 0 0
1.1242434291585 1.09274306471673 1 1
0.859218509239406 0.835516978508677 1 1
1.02800743749249 0.995719877013224 1 1
1.02475124673451 0.993559497748562 1 1
0.673335939804723 0.654496362409759 0 0
0.743676765767329 0.721764581939557 1 1
0.851586766190067 0.827730160872314 1 1
1.11734379791666 1.08181850025025 1 1
1.09618178626069 1.06455956087611 1 1
1.00393228304635 0.972664785111393 1 1
0.665395155268073 0.645246413870122 1 1
0.76307160825922 0.740786661021311 1 1
0.944712268300312 0.917664683896766 1 1
0.803001845283465 0.778070236449348 1 1
0.891170750584076 0.864236745813565 1 1
0.92024108129315 0.89201199483655 1 1
0.725045803542423 0.705442527446181 1 1
1.02984904456152 0.999619972083752 1 1
0.92692912108702 0.898963176314678 1 1
0.591882033988371 0.570903797182047 0 0
0.93956785626628 0.911961552209591 1 1
1.0230467651338 0.994101045670578 1 1
0.716661595992108 0.692534439144625 1 0
0.699522212902779 0.679587512704003 1 0
0.806551045719942 0.782927536565502 1 1
1.17887111331644 1.14261750979427 1 1
1.00013035469911 0.970463380880237 1 1
1.06444382939184 1.0315506522607 1 1
1.16806643668467 1.13740926438382 1 1
0.826376942614743 0.80028808199827 1 1
0.857665042681711 0.835907634512666 1 1
0.771629656767237 0.747662512361936 1 1
1.25262430586313 1.21289510038372 1 1
0.952550643622191 0.923845214851595 1 1
1.22462870676375 1.18863526757919 1 1
1.2359707346409 1.19954375039962 1 1
1.01959117383676 0.99219257881997 1 1
0.927892817128278 0.898920156420077 1 1
0.992208022166993 0.966354017076454 1 1
1.11286350316917 1.07669804581731 1 1
0.969792514995452 0.93994059530427 1 1
0.732503074175126 0.70875215157155 1 1
0.896824983586227 0.869963980587272 1 1
0.668451623124121 0.651868059557924 1 1
1.14713358088521 1.11663394174641 1 1
1.03275478163699 1.00076610179019 1 1
0.91774200496742 0.890729274868974 1 1
1.34489787489502 1.30371809319134 1 1
0.874645466238855 0.847779095919203 1 1
1.14916948169864 1.11378370436803 1 1
0.719497842827161 0.698576812341195 1 1
0.855661960769732 0.830982969402268 1 1
1.00277101593684 0.973875341074698 1 1
0.793076923980225 0.771058379150938 1 1
0.662426273007101 0.644469467677957 1 1
0.978054088983829 0.953382641971922 1 1
0.991308106589154 0.959321871078308 1 1
1.13282954730478 1.10317829569026 1 1
0.707236472982983 0.688817385191081 1 1
0.808287293097615 0.784057196182264 1 1
0.951029439414093 0.925602253053003 1 1
0.784250249184426 0.758967165804311 1 1
0.739513766934238 0.720189035674402 1 1
1.16883697716107 1.1333989874508 1 1
1.0532618497605 1.02373490777391 1 1
0.828385789586182 0.802664548658874 1 1
1.295408351743 1.25535383345489 1 1
0.652948317228584 0.633543461619374 1 0
1.32841877023304 1.28857341297771 0 0
0.712414193811275 0.693978138101478 1 1
1.13756566399709 1.10265009097081 1 1
1.07445110541751 1.04047303365519 1 1
0.8689928056101 0.84207489439537 1 1
0.842336230373655 0.816676667620429 1 1
1.16435334223044 1.12667930375805 1 1
0.822231731061882 0.796319772965011 1 1
0.89515122432774 0.865681239386127 1 1
0.831445105317599 0.803306475086792 1 1
1.16895069215367 1.12966473351089 1 1
1.15962492376252 1.12310486425421 1 1
0.999092669227623 0.970913724025854 1 1
1.09234846505229 1.05926847894307 1 1
0.896519797336566 0.870202258197988 1 1
1.06245728922165 1.03307247035475 1 1
1.13888897754862 1.10838038511082 1 1
1.04334694570305 1.01462506358006 1 1
1.0554928825522 1.02512614124928 1 1
0.840731438002131 0.818384002016839 1 1
0.77173666437973 0.748526128731779 1 1
1.10465365917629 1.07339040387794 1 1
1.14019476580758 1.1027262454155 1 1
1.06192649122458 1.03108234799481 1 1
0.569446199702642 0.55334978387883 0 0
0.995808410763754 0.966185450934985 1 1
0.679041310424905 0.65824617089191 1 1
1.10938770787785 1.07782966449744 1 1
0.670469430199623 0.65002436345593 1 1
1.20897539206766 1.17320207595339 1 1
0.634395888016433 0.614815182588315 1 1
0.839601387922062 0.816164444472101 1 1
0.759434809686202 0.739706631371766 1 1
1.19197069466887 1.15898071438183 1 1
1.06965745643965 1.03800351890648 1 1
1.09999569710514 1.06667267717792 1 1
0.76394767141701 0.738561176531155 1 1
0.875753221715267 0.851549448016354 1 1
1.08278642036955 1.04814602217058 1 1
0.848790416121639 0.821631614254195 1 1
0.883476879411156 0.85836863633461 1 1
0.89766073314691 0.870190701710234 1 1
0.785920672993626 0.763726670403966 1 1
1.18762012378294 1.15349128433401 1 1
1.38827730379831 1.34659709366762 1 1
1.17618498460304 1.14407790584604 1 1
1.25399800389483 1.21573894793233 1 1
0.426925880567647 0.414544907363549 0 0
0.87541269494241 0.850636297563991 1 1
0.997989352220816 0.967765744714604 1 1
0.582552865175648 0.567374473709589 0 0
1.14285961222698 1.11126876336755 1 1
1.02896014182552 0.999219074805577 1 1
0.862322571700427 0.838359752123348 1 1
0.799258155060947 0.775835183155088 1 1
0.851272003657683 0.82366757883593 1 1
0.669580119077893 0.649499424362937 1 1
1.25594313490665 1.2200996595398 1 1
0.953963757336339 0.925249794712499 1 1
0.970451768717363 0.940662714840877 1 1
0.819642993529955 0.796477924740584 1 1
1.38889591459304 1.3488990872276 0 0
0.919497309278981 0.894401975965277 1 1
0.912445580017888 0.887066171109323 1 1
1.11353081716777 1.07748944752496 1 1
0.713724725983501 0.693408161782973 0 0
1.06059166125721 1.02668403730331 1 1
1.38861577463983 1.34860270296527 1 1
0.862615052892091 0.837829885627171 1 1
1.07035783294867 1.03966536816914 1 1
1.30782529632309 1.26883129051595 1 1
0.594893513981977 0.577587661100482 0 0
0.900199995909567 0.87049855905702 1 1
0.923672371776937 0.895305869362539 1 1
1.15183082118881 1.11615798516152 1 1
1.27702989216042 1.23596275955824 1 1
0.85955715540977 0.831859127656424 1 1
1.3605801426233 1.31975493840327 1 1
1.30730470091193 1.26975112324387 1 1
0.517570926883581 0.502531253949446 0 0
1.09095425385391 1.05528260143568 1 1
1.28909659827892 1.25060706304744 1 1
1.15822274586077 1.12294806279742 1 1
1.13613749071406 1.10299244546856 1 1
0.66933467303547 0.651551285004749 1 1
1.2381120443691 1.19945950562423 1 1
0.92906631239831 0.902060545536162 1 1
0.777256605083564 0.753551773035593 1 1
1.20701698741703 1.16832373297942 1 1
1.15130117690045 1.11876962348932 1 1
0.847884460813063 0.823101520014542 1 1
1.21160459698011 1.17435641129169 1 1
0.846035798466103 0.824111614682291 1 1
1.20512156852927 1.17173747473247 1 1
0.806996235658859 0.778583926080224 1 1
0.709211767680173 0.687938969732225 1 1
0.997634378960842 0.971606792709869 1 1
1.15965578766835 1.126007480621 1 1
0.916459158606639 0.88907657213283 1 1
0.648837632710506 0.629821694382191 0 0
0.953126693061073 0.924736068724115 1 1
0.999558796432791 0.968068560986171 1 1
0.69797243530837 0.675287245152831 1 1
1.39243396270127 1.35222410604488 0 0
1.03250773643875 1.00097394789176 1 1
0.769913830049803 0.747446008882421 1 1
1.12700112314217 1.09278323375074 1 1
0.712342240591245 0.685604362124323 1 0
0.937869366170352 0.912224549749525 1 1
1.28731618732924 1.24489348835701 1 1
0.986984671510901 0.956999831852143 1 1
1.11660384757143 1.08710241013531 1 1
0.967687237760476 0.942561157101926 1 1
0.770831449570365 0.747983266929861 1 1
1.29601801391979 1.25888268071996 1 1
0.929865997786537 0.90245096640673 1 1
0.95220485129948 0.923071543093421 1 1
1.19886418637972 1.1609437976323 1 1
1.08242117228992 1.05200461862416 1 1
0.883722102713633 0.855819147076629 1 1
1.33821171769301 1.3009759964878 1 1
1.13103913580725 1.0974565541793 1 1
1.225248882533 1.19093832682369 1 1
1.2081295679577 1.17229323552479 1 1
1.13530075195678 1.10353952265144 1 1
0.56087817298302 0.544999961267958 1 1
1.03561148983827 1.0072624834423 1 1
0.844781693326966 0.819150824183513 1 1
0.884679775609082 0.858465804550195 1 1
1.35767237602108 1.31834315625971 1 1
0.683996924547647 0.662973403666314 0 0
0.866798520728844 0.83988203188819 1 1
0.926222800121734 0.898051813917889 1 1
0.934525363072371 0.909115358973904 1 1
0.681972046560657 0.662835629967748 1 1
1.19921144120413 1.16390353756557 1 1
0.932696810162302 0.90587924077762 1 1
1.22615795105112 1.18583265292601 1 1
1.09001905459712 1.05575024001813 1 1
1.08216182641405 1.04958436997285 1 1
1.2055404423464 1.16817825500092 1 1
0.670707188313533 0.650432681464961 0 0
1.19815619047983 1.16324019614401 1 1
1.03983379716498 1.01026974301465 1 1
1.16645535781449 1.13404269598387 1 1
0.845211064666943 0.822791991515746 1 1
1.12569280412426 1.09462452527533 1 1
1.01411569970855 0.983334271866601 1 1
0.799962718253184 0.779119851178046 1 1
0.896803040659365 0.87087768396444 1 1
0.921757167582478 0.896803101649418 1 1
1.07853215134552 1.04428904355155 1 1
0.875162407954857 0.851150050349242 1 1
1.39003353413523 1.34791761581926 1 1
1.20304912351816 1.17012069672662 1 1
1.11051531156687 1.07395495556486 1 1
0.83196569440156 0.804522762591492 1 1
0.81011806204749 0.786739111064431 1 1
0.804428482106279 0.774750335785151 1 1
1.28792790870284 1.25341741590399 1 1
0.815401018591361 0.791947877723544 1 1
1.13823945499173 1.10513924908451 1 1
1.20598038739612 1.16839957952105 1 1
1.24125319378078 1.20614591474448 1 1
1.12213925322339 1.09245876848403 1 1
0.976863510271101 0.94827133634319 1 1
0.528815978943494 0.51285035045318 0 0
1.04958702949348 1.02103190470269 1 1
1.06498081530045 1.03313310660784 1 1
1.03763350416637 1.0053654813412 1 1
1.03846474458034 1.00771596800925 1 1
1.21364324466358 1.17918935661852 1 1
0.853135243535062 0.82696655238436 1 1
0.964562771812834 0.934890020819211 1 1
0.737840475455722 0.716586839698135 1 1
0.836309214737297 0.803676315870659 1 1
1.13481323068009 1.10294813814316 1 1
0.792861096473786 0.766872150358406 1 1
1.02703816293632 0.993128826132391 1 1
1.10616289654989 1.06980227404398 1 1
1.18609520533332 1.15080626809187 1 1
1.02783074865354 0.999492200516358 1 1
1.35749165883356 1.31906604651756 1 1
1.17069876370646 1.13368371004334 1 1
0.633253668838716 0.614940191326434 0 0
1.18148264364646 1.1468494718642 1 1
0.875074440551146 0.849744255173958 1 1
1.11517498346128 1.08267184922218 1 1
1.04391197560757 1.01284345550522 1 1
0.896286676276898 0.872386605956316 1 1
1.03474949373041 1.00401804988424 1 1
1.22940377274839 1.19135514766767 1 1
1.28296874289598 1.24469362518576 1 1
1.03634716375942 1.0062446098266 1 1
0.769243524828193 0.748822460736116 1 1
1.18604964095032 1.14982839268293 1 1
1.02891936911024 0.998289894615196 1 1
1.03169470549007 0.998914795619939 1 1
0.753185734434314 0.726839578307594 1 1
1.12588993649658 1.09194546311915 1 1
0.880661530674069 0.851241683185917 1 1
1.0157374109542 0.982372395157191 1 1
1.02663237958772 0.997568795188298 1 1
1.25319877286886 1.21349664095232 1 1
1.25986802521676 1.22210501797715 1 1
0.853271361121823 0.828557105788356 1 1
1.17948060530433 1.14991154309028 1 1
0.936834909828219 0.908273152083115 1 1
1.12438365670994 1.09016678778883 1 1
1.25846508615409 1.22395838250257 1 1
1.01019281060632 0.979608381234948 1 1
0.875499269572241 0.851069395642302 1 1
0.909854500374252 0.882618771077707 1 1
1.17015101513284 1.1353571202707 1 1
1.12992677686855 1.09719767696225 1 1
1.07839168039923 1.04846820600767 1 1
1.04633941832065 1.01570761449155 1 1
1.00465586213955 0.976631165628971 1 1
0.701807645056822 0.681831520995036 0 0
0.991114800150514 0.961104348003296 1 1
0.990457808085648 0.959515983826265 1 1
1.23980656142236 1.19994008274614 1 1
1.09363432333048 1.05847119200298 1 1
0.740115401279491 0.717993994710028 1 1
1.31143283949198 1.27428877772959 0 0
1.29822779925917 1.25676216718154 1 1
0.69310519116859 0.674290007980392 1 1
1.17271179512427 1.13450592646402 1 1
1.07868806254212 1.04707810690259 1 1
0.825815997659541 0.797887680569974 1 1
0.983871727638427 0.956398200144845 1 1
0.82885636720642 0.804972042689341 1 1
0.819228260310589 0.792916111929788 1 1
0.929195300057527 0.903831572323717 1 1
0.75862715862129 0.735629931734627 1 1
0.781674517843205 0.757921515668851 1 1
1.04949076860948 1.01966127283462 1 1
0.649850950649146 0.630897310856786 1 1
0.898780472845255 0.870923489160901 1 1
0.949960911516259 0.921731633691502 1 1
0.920550487582985 0.895982334791241 1 1
0.949162512300916 0.919830709762548 1 1
1.14392899915624 1.10987351929463 1 1
0.77605463654029 0.754866376388941 1 1
1.07823611492854 1.04791325052172 1 1
0.594738130613939 0.576727111190214 0 0
1.07928713523098 1.04872948354621 1 1
0.800216035988651 0.776641208874229 1 1
1.08883450559278 1.05557027855268 1 1
1.00194914143449 0.969131339384893 1 1
0.947542751262272 0.922693209575672 1 1
1.04612520057576 1.01682992357017 1 1
1.01608396981439 0.980786522586614 1 1
1.31792115895709 1.27874201109557 1 1
1.31434928427412 1.27622441334301 1 1
1.0040771983171 0.972238122020168 1 1
1.11828116263429 1.08462166782723 1 1
0.99354993504054 0.963244322550274 1 1
0.871123139581506 0.846017671047699 1 1
1.09609680671414 1.06308063272589 1 1
1.02888443293955 0.999941970148992 1 1
0.706750598967651 0.68982111450039 1 1
1.26457157468129 1.22291942378036 1 1
0.879826050400271 0.852835577352308 1 1
1.12185844667189 1.08978747716979 1 1
1.28095537142057 1.24299902931741 1 1
1.32109566687798 1.2822796227685 1 1
0.974909549561193 0.945469118933535 1 1
0.765813237838224 0.743178949412924 1 1
1.12227618986565 1.08740089574593 1 1
1.20532274270615 1.17144565673976 1 1
1.12977036184808 1.0961259084806 1 1
1.33121149463355 1.29099113171516 1 1
0.936862873628046 0.912409525563241 1 1
1.1702277633743 1.13475263725474 1 1
1.06627533413028 1.03348680968935 1 1
1.21450587672085 1.17670585819336 1 1
1.04277629010789 1.01509813580552 1 1
0.997793999229701 0.969548968840202 1 1
0.755718689302989 0.734230189625443 1 1
1.14004017091677 1.10592278987031 1 1
1.21208437842415 1.17401959025529 1 1
0.882458856697951 0.858641878799035 1 1
0.515953836128495 0.501533663091252 0 0
0.99141487322905 0.961096654485662 1 1
0.988808605645517 0.95941974537847 1 1
0.758003503890096 0.73679377004041 1 1
1.26079866760208 1.22510965691346 1 1
1.18773752452478 1.15059795182622 1 1
0.898969145778807 0.872354800901053 1 1
1.31384389968704 1.27481225385413 1 1
1.00559300286629 0.975449948068629 1 1
1.09366895573606 1.05836835270884 1 1
1.02439809545836 0.993607674463561 1 1
1.00037322758696 0.970361988560444 1 1
1.24468532728571 1.20820135824293 1 1
0.888675021829331 0.865227839682422 1 1
1.46619086404152 1.41995127293004 0 1
1.04745847641852 1.01827092283491 1 1
1.16459750178957 1.1308568030207 1 1
1.15721666506614 1.12142783713678 1 1
0.923383651677093 0.897304718047016 1 1
0.832119204490357 0.808538265784998 1 1
1.15481790204884 1.11827798476163 1 1
1.13811929298761 1.10377038706188 1 1
0.907115278188041 0.882039230753285 1 1
1.01625059375567 0.984161528936658 1 1
1.23007971295596 1.19211135155604 1 1
1.11648676804689 1.08576873537379 1 1
0.86219616452293 0.832289402523851 1 1
1.11763334395316 1.08669446003737 1 1
0.749822339910112 0.726602243363864 1 1
0.91519743180774 0.887603991263013 1 1
1.3041905672821 1.26334108961298 1 1
1.17067239324229 1.13457582417172 1 1
1.08780734325336 1.05596934926067 1 1
1.07016532968335 1.03894304520863 1 1
0.951940732245701 0.922751522899614 1 1
1.14679892661418 1.10935898735943 1 1
1.18070061851467 1.14188541884432 1 1
0.94124914754719 0.91499687119843 1 1
0.847668023928537 0.824503290475771 1 1
1.07102602346397 1.036503566574 1 1
0.569667619213704 0.552955630373034 1 0
1.28790182792326 1.24923989007813 0 1
1.08695414930344 1.0541725220448 1 1
0.613781199206539 0.594433637911871 0 0
0.90432695946576 0.878572491730498 1 1
0.914110740655669 0.885549911675246 1 1
1.09352199238572 1.06008179489443 1 1
1.03551355940959 1.00903293136621 1 1
0.866415169499811 0.84152551317646 1 1
1.24613978969197 1.20858510487107 1 1
0.951009668424005 0.924736439411369 1 1
0.929263705865174 0.901910094386385 1 1
0.915807462769533 0.887732199874079 1 1
0.808704245212816 0.783843471844803 1 1
0.817368082376694 0.794431249378597 1 1
1.0483568635432 1.01650836058983 1 1
1.35654340967178 1.31572047220795 0 1
1.23735292675664 1.19936830910388 1 1
0.96313057316398 0.935305263472486 1 1
0.834789471356903 0.808605685289132 1 1
0.939916209398845 0.911211496601058 1 1
1.29513436779048 1.25144358867752 1 1
1.05789046635884 1.02805726528299 1 1
0.732973674022461 0.713373321240989 1 1
1.15680225010247 1.11907702105431 1 1
1.18592746734728 1.14931724558633 1 1
1.17746951831553 1.14390054949817 1 1
0.958314470630049 0.930800345031654 1 1
1.28660440498396 1.24827267538404 1 1
1.09065555665508 1.05972188752511 1 1
1.04414975419383 1.01552814578806 1 1
1.21606285343884 1.18194546894203 1 1
0.926385143794134 0.897357176974702 1 1
1.13800514796849 1.10691693227253 1 1
1.01875691351764 0.988976811657228 1 1
0.92440977476794 0.89076157636621 1 1
0.968782569291054 0.940829385428609 1 1
0.467709122721641 0.454968653679849 0 0
1.07247162079494 1.04059359854422 1 1
0.575598614614422 0.558003294316089 0 0
0.850472027221985 0.82717556679826 1 1
1.08542703096006 1.05530169868383 1 1
1.0874961107345 1.06011997948645 1 1
0.98762622917255 0.958903537562938 1 1
0.936942655921336 0.910345542349011 1 1
0.804762688388903 0.781413287173571 1 1
1.24727305383267 1.21425770284357 1 1
0.910372591825671 0.882085940549722 1 1
1.04682936514566 1.01734286678106 1 1
1.14901895077964 1.11135352937142 1 1
0.754454369771862 0.729335807958532 1 1
0.993306269855789 0.967344724935575 1 1
1.10661871056464 1.07621650405983 1 1
0.861039416335555 0.830641503214248 1 1
0.887273615182567 0.859675553007151 1 1
0.918752262423531 0.89053792973012 1 1
0.897497943525963 0.86757002437241 1 1
1.15734429818935 1.12211466918221 1 1
1.08601513494183 1.05461903099105 1 1
1.19151085585885 1.15921197415955 1 1
0.84957651087308 0.823756567971648 1 1
1.24793807711247 1.21442095384811 1 1
0.779348988774647 0.755913921975582 1 1
1.09146012660258 1.05806212177675 1 1
0.570293491866495 0.554055688072593 1 1
1.17017814369704 1.13799168774267 1 1
1.18384444913123 1.14966605060996 1 1
0.820317467887167 0.794650458125456 1 1
0.983854013715404 0.953951528643459 1 1
1.03326290310003 1.00249796759826 1 1
0.655321143251755 0.638678203121877 1 1
0.73248418626073 0.71067017029487 1 1
0.856399715399259 0.827473781654732 1 1
1.06956827677791 1.03895077126432 1 1
0.947187804672509 0.920686117552329 1 1
1.12551135856621 1.09437098019753 1 1
0.918733888610622 0.89171644060139 1 1
0.777733242877818 0.756260745751548 1 1
1.0182207287403 0.989383767347987 1 1
0.670800627245838 0.651016813242275 1 1
0.752760088121308 0.732634973368149 1 1
1.17283597433739 1.13917240169303 1 1
1.33698491231443 1.2965244377479 1 1
1.33295343824255 1.29317967217621 1 1
0.987974111847181 0.957661213075414 1 1
1.31909352366357 1.28473471773369 1 1
1.18323018890092 1.14939238746389 1 1
0.868427506227888 0.842172171208827 1 1
1.00807710942632 0.97787616244895 1 1
1.3476775946835 1.3105193038785 1 1
1.03545834439828 1.00195729313306 1 1
1.0605869443432 1.03055563751113 1 1
0.805792208237183 0.782626761633389 1 1
0.964901513240049 0.935639726647845 1 1
1.10226083147986 1.07197290457733 1 1
1.02326439456865 1.00013907382388 1 1
1.09529866939943 1.05673306956336 1 1
1.15310148014902 1.12119405278665 1 1
1.28744977173217 1.24615708893298 1 1
0.973685399171132 0.945402962590102 1 1
1.02784446022819 0.996835409935659 1 1
0.913091513143192 0.883790312261787 1 1
1.12038264710121 1.08787792659331 1 1
1.08044104765244 1.04610139336464 1 1
1.16732834688122 1.13428804870772 1 1
1.10425530373141 1.066225322015 1 1
1.03392997586524 1.00551506347433 1 1
0.987198127364317 0.959323009309726 1 1
1.26277218263004 1.2266665311193 1 1
0.777809371732668 0.755738576655828 1 1
1.10787322898677 1.07423948865821 1 1
0.56726973892971 0.551862982585091 0 0
0.94932039259263 0.920737545838243 1 1
0.942944579177945 0.915684357582595 1 1
0.913868716158971 0.887598939526709 1 1
0.857775479879116 0.834015195355179 1 1
1.00534340363052 0.974248222424001 1 1
1.13003941642075 1.09103609252717 1 1
1.25867021757612 1.22379506573717 1 1
0.694229216589032 0.674814817610122 1 0
1.19455051755791 1.15900611939983 1 1
1.03116248326956 0.998920646837282 1 1
0.769747535135274 0.743312498464511 1 1
1.11749801000889 1.08363829487405 1 1
1.00440348529521 0.974271270887505 1 1
0.956722719470462 0.929286672936412 1 1
0.893477004558107 0.867973647151679 1 1
0.991611352661435 0.962053822720722 1 1
1.03647403717212 1.00322659037393 1 1
1.20763286712132 1.17332647804434 1 1
0.959518173530757 0.924119308510893 1 1
1.21967867843517 1.1823424643596 1 1
0.880391530552197 0.856911589476288 1 1
1.31917867294523 1.27972270326845 1 1
1.25067529266188 1.21515652473255 1 1
0.98937843130756 0.960184222291533 1 1
1.13093115800317 1.09869742334079 1 1
0.844442346494717 0.817858665712516 1 1
1.12033231702955 1.08724810277213 1 1
1.1835952492583 1.14786258890462 1 1
1.44637275247413 1.40247742043146 0 0
1.14508217414922 1.11131333554197 1 1
0.612257461266243 0.592176569463489 0 0
1.12258724669995 1.08884100985357 1 1
0.719776293813173 0.697000561000826 1 1
0.95614100412059 0.928787613829868 1 1
0.791186661414789 0.769082227955036 1 1
0.865567618560727 0.83913618844873 1 1
0.438764399912945 0.425329083233945 0 0
0.93851708473648 0.906423548511316 1 1
0.675163753290129 0.657018473651959 1 0
1.09903372269734 1.06670915065173 1 1
0.946792459200111 0.917818400876755 1 1
1.25473259187799 1.21297243357115 1 1
0.78115517103822 0.755749611589777 1 1
1.06956529761986 1.03941075236014 1 1
1.04394514345702 1.01345663820581 1 1
0.775240585306795 0.75046857975849 1 1
0.98808253632986 0.957761922734301 1 1
0.85562955551317 0.833707909021504 1 1
0.821765203440528 0.796244906500825 1 1
1.13870729063965 1.10630526552731 1 1
0.815816201160447 0.79323188794112 1 1
1.25498704190139 1.21754028401575 1 1
1.20117272987596 1.16410600148372 1 1
0.913143646582224 0.887844870414268 1 1
0.953758245822277 0.925995778092744 1 1
0.905284644902774 0.879855797400132 1 1
1.00910344481001 0.980579011195368 1 1
1.18694193715896 1.15375214098538 1 1
1.0869161257512 1.05570434005988 1 1
1.34299618684311 1.30275379951067 0 0
1.27748173207617 1.24008284368308 1 1
1.06481360878269 1.03180872128458 1 1
1.05324980358004 1.0230166088305 1 1
1.03800865841102 1.00599062490109 1 1
1.08707944399975 1.05557054879904 1 1
1.12555776055989 1.09466435925043 1 1
0.879256709961958 0.851876468878198 1 1
0.494128185133615 0.477664227480803 0 0
1.08834479649641 1.06050921530819 1 1
0.971224746090154 0.943470222006455 1 1
0.686583709031467 0.66301469217987 1 1
1.00455420503337 0.974963243212704 1 1
0.753977804588592 0.733834439385248 1 1
0.800038043397749 0.773822346644169 1 1
1.01779930988594 0.985009393065654 1 1
1.02864475524852 0.994227308143297 1 1
0.951931585009042 0.924144748631629 1 1
1.0008860568537 0.973112083403357 1 1
0.963919735784874 0.933857783388415 1 1
1.44970530139498 1.40658567425762 1 1
0.942968203522171 0.91592667046671 1 1
1.1113219826121 1.07750304122813 1 1
0.949151763013633 0.92126091773792 1 1
1.16368591928943 1.13188397129556 1 1
0.92188406895189 0.896578828688501 1 1
1.54435381478563 1.50054580881375 0 0
0.503646837943609 0.487508095085979 0 0
1.23273576573464 1.19708513901591 1 1
0.843973114501898 0.819320234634839 1 1
1.26030795314247 1.22365994344363 1 1
0.695732983125739 0.674449077225806 1 1
1.29946347608998 1.26360855791674 1 1
1.19618605910302 1.16118623639575 1 1
0.989869483967557 0.963251512073649 1 1
0.726398010582083 0.704954288545899 1 1
0.764034539073438 0.740150238264871 1 1
0.948061349877642 0.916321580264884 1 1
1.24262409625316 1.20414164659076 1 1
0.90930629517097 0.881932853143849 1 1
1.1727478081003 1.13538595615986 1 1
1.05883103521767 1.02592257944766 1 1
0.984628031022311 0.956183762875903 1 1
0.650719874697277 0.632459289108616 0 0
0.889101311621297 0.862873618319013 1 1
0.97096967487758 0.943006042534565 1 1
1.1047023316804 1.07309982748535 1 1
1.06482623422305 1.03361948790602 1 1
0.996777669001734 0.966859945290833 1 1
0.783193485412741 0.75916285082546 1 1
0.925873124000491 0.899006555234991 1 1
1.23870346841358 1.20113593109968 1 1
1.35118910147357 1.30903637388012 0 1
1.1701758627788 1.13761808408351 1 1
0.819596687616349 0.799993503137414 1 1
0.927349187801018 0.898205860263018 1 1
1.10544222371377 1.07968041518766 1 1
1.17149052465054 1.13807800362216 1 1
1.07209602796236 1.04269942386979 1 1
0.789219976166327 0.76510520199176 1 1
1.29710654163328 1.25326445849799 1 1
1.02108857621867 0.990789147574506 1 1
1.01132197254596 0.981423787263239 1 1
1.04380290538555 1.01361844510717 1 1
1.4330557380121 1.39462108667623 0 0
1.03121641596081 1.00187217056937 1 1
0.512477566554973 0.496454035418673 0 0
1.15468900906616 1.11612719268532 1 1
1.1091807416278 1.08189536539441 1 1
1.16994559605411 1.13604772526686 1 1
0.884337160308021 0.855732042643172 1 1
0.696669941930073 0.676318048813467 1 1
0.811796667568668 0.785027098556143 1 1
1.05926598879007 1.02747206979328 1 1
1.12556938604971 1.09565196905371 1 1
1.26957890842339 1.23351883761235 1 1
0.788391527695142 0.765970439258824 1 1
0.84443938437416 0.817740483656694 1 1
1.18875498851177 1.15359133493962 1 1
0.982190230541351 0.950526998709188 1 1
1.02426670963547 0.993835499270179 1 1
0.708331221548445 0.685264068304931 1 1
1.41866651377311 1.37477660371239 1 1
0.911481337496314 0.882200020559304 1 1
1.34580271660755 1.30982773596082 1 1
1.08375847113053 1.05265218385551 1 1
1.05674041169647 1.02516192426942 1 1
1.18099770693983 1.14832772301505 1 1
0.76883571855618 0.747378855623998 1 1
0.774336958425456 0.753244248699594 1 1
0.881553384933543 0.856246510888777 1 1
0.799889219631974 0.778549161202323 1 1
1.06482024842661 1.03528475391347 1 1
1.03630739579906 1.00228588138845 1 1
1.25642095945588 1.21958021801256 1 1
0.681104568572194 0.661998362959863 0 0
1.08326787473574 1.05066943256697 1 1
1.12078185033524 1.08964847358928 1 1
0.962423774319969 0.92888739386398 1 1
0.840903267220338 0.814615978695579 1 1
1.27056213938226 1.22965763966625 1 1
0.993474868522794 0.963838997811811 1 1
0.80252819462221 0.7779234537723 1 1
0.909755973308685 0.883166204697082 1 1
1.03255950256501 1.00271026682842 1 1
0.925614205698768 0.899415642028548 1 1
0.851653461479433 0.83034555372685 1 1
0.92328006357954 0.897079799007836 1 1
1.52434482058651 1.47945791338427 0 0
1.1092191208739 1.07601957111824 1 1
1.21712895651496 1.17731063623136 1 1
0.928639753025113 0.897726226577097 1 1
1.29744663735075 1.25617269535622 1 1
0.865350634287615 0.839127896644531 1 1
1.20063343430333 1.16664240390927 1 1
0.983529340181662 0.952062278469455 1 1
1.05667909516196 1.02637939426371 1 1
0.671003041039486 0.653125674564393 1 1
0.933692864510115 0.903121299157807 1 1
1.22991122798108 1.19318532158027 1 1
0.548759107811648 0.531613216027001 0 0
0.787263266317651 0.763563326406397 1 1
1.31231672760747 1.2712362212705 1 1
0.997437504120891 0.97006897718241 1 1
0.772627147114839 0.74961196916355 1 1
1.07831387059545 1.04419043892535 1 1
1.1499273766246 1.11563433375183 1 1
1.43455113502359 1.39151042153212 1 1
1.31801428877917 1.27642410721463 1 1
0.609687896826214 0.591856949943592 1 1
0.908807307849923 0.882847761773794 1 1
0.615811450080311 0.594788049612346 1 1
0.823854277107934 0.799349966464479 1 1
1.1270334083217 1.09424734137948 1 1
1.04982221579234 1.015967824326 1 1
0.930234153261799 0.900963471577948 1 1
0.863335009183388 0.837029804649549 1 1
0.862956375341758 0.838309185254841 1 1
0.892055447229438 0.866713045348419 1 1
1.0373826320165 1.00587640310004 1 1
1.17299806363113 1.13628651155231 1 1
1.25950973466463 1.22427902930327 1 1
1.19458496986489 1.15999292698965 1 1
0.942682218216685 0.916867580981321 1 1
1.04838937378592 1.01940528042112 1 1
0.848768812933457 0.819625116900206 1 1
1.29964673987369 1.26305111193046 1 1
0.894189312447021 0.869441306109041 1 1
1.10645847740798 1.07265511563615 1 1
1.01028294637417 0.982034084196077 1 1
0.971944852620369 0.943059755969971 1 1
1.01986717872375 0.990084133436201 1 1
1.13271201000679 1.09253783722478 1 1
0.914438248003259 0.888488403197996 1 1
0.990661586983703 0.961462692703566 1 1
0.840325954325954 0.813459078616658 1 1
0.872155097035241 0.842572412644019 1 1
0.845980443276614 0.819160795859944 1 1
1.01038271610833 0.979907773531867 1 1
0.881667821396246 0.856512884296896 1 1
0.945570374404038 0.917799625132461 1 1
0.970857663571052 0.944274379252469 1 1
0.789081066261366 0.76686319192956 1 1
0.900351746541157 0.87133328310626 1 1
0.751922651637024 0.731725347416457 1 1
1.27020458905482 1.23412253690287 1 1
1.24501040841237 1.21115225399418 1 1
0.931495158022454 0.902158621788384 1 1
1.13008634393302 1.09697582020322 1 1
1.11851274709817 1.08367474833816 1 1
0.982195785443448 0.954082704752743 1 1
0.9283794913775 0.902110100838266 1 1
1.50007241124505 1.45652529187334 1 1
1.32287935557228 1.28368280030536 1 1
1.08367917942881 1.05350419613091 1 1
1.36608365256265 1.32679138359914 1 1
0.819115279062606 0.798228121183181 1 1
0.631527705672364 0.614160869669548 1 1
0.687241494067792 0.666570225786027 1 1
1.21087128206007 1.17232084339525 1 1
1.08181013853576 1.05532729551907 1 1
0.97215292692651 0.945087525189307 1 1
0.809226614830501 0.786650418873759 1 1
1.00829279370417 0.97637159743396 1 1
0.645343446837548 0.62590619767277 1 1
1.1358816150415 1.10264436637591 1 1
1.03270972161378 1.00443561057859 1 1
0.840264786328522 0.814392782614034 1 1
0.694659803918876 0.673862113811174 1 1
1.30834505901398 1.26729394455494 1 1
1.1965378775343 1.16031919991462 1 1
0.712105662374371 0.690854504377964 1 1
0.861457475567991 0.83311623602465 1 1
1.38198880480328 1.34142007289063 1 1
0.830940531922149 0.804536816266162 1 1
0.990465243607217 0.963968948986025 1 1
0.97790032868238 0.94801248005238 1 1
1.12064909800249 1.08605521450058 1 1
0.763081841266906 0.739290130227679 1 1
0.787288717499905 0.764759501602343 1 1
0.672879527079257 0.653044334208812 1 1
0.847983559981509 0.82436661297253 1 1
0.930942324807862 0.904813285294658 1 1
0.776451213788993 0.752649181492386 1 1
1.24977164981016 1.20986278930516 1 1
0.776243725719952 0.753987328598534 1 1
0.741616060227575 0.718837697633979 1 1
1.10819802252915 1.07273294059718 1 1
1.21479160663995 1.18091798508435 1 1
0.59345068118677 0.575315108690195 1 0
1.31998338123325 1.28004919810732 1 1
1.25824664353363 1.22330131447669 1 1
1.07722537757853 1.04492768077403 1 1
0.991001011593916 0.96261034006364 1 1
0.856903635794161 0.829178456174841 1 1
1.22918441039837 1.19069196096269 1 1
0.90722528381409 0.880571874353803 1 1
1.02637619100275 0.99359752600931 1 1
0.957772563879698 0.929726758578428 1 1
1.69891079062774 1.64587227137324 0 0
1.12584200790335 1.09267934968609 1 1
1.32770982037237 1.29022569993268 1 1
0.999536850472846 0.969932466730037 1 1
0.889073828528115 0.863736713604854 1 1
0.997178157722426 0.968670989308125 1 1
0.894273733772339 0.869057173993543 1 1
0.676677435281746 0.656949481996647 1 1
1.25188407738402 1.21461299591784 1 1
1.06967167541752 1.03390265129232 1 1
1.05291031486404 1.02114048662792 1 1
0.867185641527844 0.843683825990517 1 1
0.98804363415205 0.958417116046688 1 1
0.704133718437483 0.686742657315079 1 1
1.30465489247427 1.266094276305 1 1
0.986428439983993 0.956532357262261 1 1
1.02727997475019 0.998986574215236 1 1
1.11171539282456 1.08212597171242 1 1
1.18420593454805 1.14911906207307 1 1
1.30613157905608 1.26940825637312 1 1
1.06014196383655 1.02943700371388 1 1
0.991052236693247 0.963702519394925 1 1
1.25055997375052 1.21531883165254 1 1
1.14049356596499 1.10812662044386 1 1
1.02502632819812 0.995832876848528 1 1
1.20888021783617 1.17583262945131 1 1
0.762952181802795 0.739418860144215 1 1
1.04979389219092 1.02077569831094 1 1
0.857187934864252 0.832953090669165 1 1
1.45320494605984 1.40663399108486 0 0
1.11110117209874 1.0762380213922 1 1
1.00669477405577 0.97512671052494 1 1
0.972116891821677 0.942060246413934 1 1
1.00473975903788 0.97466214120818 1 1
1.02096746269611 0.989081069727676 1 1
1.06947021869296 1.03471484112975 1 1
0.921047391840614 0.894200975420136 1 1
0.842896813246245 0.819496037502678 1 1
1.02210468110659 0.990641198048089 1 1
1.02663746005455 0.994048541438827 1 1
0.877205196612938 0.850672012734695 1 1
0.960039648148137 0.931371141908375 1 1
1.44481423032983 1.40457428438484 0 0
1.25005387090108 1.21278539899303 1 1
1.14038281338226 1.10516511443827 1 1
0.981245082520739 0.953776379440085 1 1
0.935413135492055 0.908425952022951 1 1
0.86196901277039 0.834900208171469 1 1
1.21123250252646 1.17287212428243 1 1
1.13951568688485 1.10586182097473 1 1
1.03813066337073 1.00866245713444 1 1
1.0225458567979 0.990269869625949 1 1
0.981184823425787 0.951244909224458 1 1
1.03280556444936 0.999022678496589 1 1
0.967010549472375 0.937146824422673 1 1
1.38066621100211 1.33917250091816 1 1
1.15246496066464 1.11949941306153 1 1
0.832082761566686 0.806913300027532 1 1
1.16453818964697 1.12575940486866 1 1
1.16755819061947 1.13279056554543 1 1
1.4047668792717 1.36472236259949 0 0
0.939454798265024 0.912694080079894 1 1
0.685496191238126 0.661330576093258 1 1
0.937103282182428 0.909804590816681 1 1
0.918031846065423 0.890211978320162 1 1
1.28598665075238 1.24700053405351 1 1
0.889536272691547 0.862169879346601 1 1
0.685887770964853 0.663161102896723 1 1
0.913148780631359 0.886755994570438 1 1
0.853206143579119 0.826448706714043 1 1
1.36290382501149 1.31953810990468 1 1
0.67008294371871 0.650741613461057 0 0
1.10091341883091 1.06796322373215 1 1
1.05505256387466 1.02403876673325 1 1
0.856979617167446 0.829396561389667 1 1
0.747910350263295 0.724200870032103 1 0
0.999182355986306 0.969318861659443 1 1
0.738715071888896 0.716915166211137 1 1
1.38148086308747 1.34256188091429 0 1
0.596730880588656 0.579248097978348 1 0
1.13508170080204 1.10034073697253 1 1
1.10102327899335 1.06704350076285 1 1
0.988652427425659 0.960386568801981 1 1
1.06706887667252 1.0325182693164 1 1
0.595631033890734 0.57580601331282 1 1
0.938229047884112 0.911552640757216 1 1
1.10240019967419 1.06896906921292 1 1
1.12615248083441 1.09071061003407 1 1
1.06656303546995 1.0346760383561 1 1
1.10694479894388 1.07333173968922 1 1
0.743883709784404 0.718691832835889 1 1
1.05263277442669 1.01897210105545 1 1
0.982922714672057 0.952788490752493 1 1
0.833601955252732 0.809359379465119 1 1
0.523330035333443 0.506969722165824 0 0
0.73410672218979 0.712424624748966 1 1
1.11827157907813 1.08717405050638 1 1
1.3258306836233 1.28711886570507 1 1
0.892511677527392 0.875778447402888 1 1
1.18869224975059 1.15270639824742 1 1
0.776303966912278 0.75360225082622 1 1
0.876621221249912 0.849591089996197 1 1
0.868182511465325 0.843997968801821 1 1
1.11616371134752 1.08215655531261 1 1
1.05523178125009 1.02496235305288 1 1
1.13974734526894 1.10225038203502 1 1
0.952865468216421 0.926450070989657 1 1
1.21900069428439 1.18440446543502 1 1
0.843072668841808 0.82008754728176 1 1
1.16831802501374 1.13687640569943 1 1
1.03669260162281 1.00522123097627 1 1
0.969736341104688 0.940452149857768 1 1
0.999080601599354 0.968651845989498 1 1
1.2858132985735 1.24757170077274 1 1
0.928584544475521 0.901141560773601 1 1
0.702607334443571 0.679057518808431 1 1
0.966864049906035 0.939596735582138 1 1
1.22957481275975 1.19327718883552 1 1
1.19532674022069 1.16106078191982 1 1
0.649324493758551 0.630526605641999 1 0
1.00374050421334 0.973390942294356 1 1
1.07902394919545 1.04570057706299 1 1
1.08332314363568 1.0493853055246 1 1
0.867557985438371 0.844125822244176 1 1
1.40180410611177 1.3604328053625 1 1
0.985226868903074 0.957460395642833 1 1
1.05161078090266 1.01961816564161 1 1
1.18059936567881 1.14128232235694 1 1
0.770385926946198 0.745217132812462 1 1
1.0702378502373 1.03530111350023 1 1
0.895677454587329 0.867716654076985 1 1
0.904730591670566 0.878488503262357 1 1
0.750089820077702 0.730360228374468 1 0
0.753929716381814 0.725086187373269 1 1
1.49148652649905 1.44569110703922 1 1
1.02749735979322 0.996850360511936 1 1
0.944163118247231 0.914662428048842 1 1
1.06603571311422 1.03551582364992 1 1
1.23864336369118 1.2039315651918 1 1
1.27625784531458 1.23906171771428 1 1
1.23730363623707 1.2012589609329 1 1
1.19030022964356 1.15685512160795 1 1
0.764667656739022 0.74430274809193 1 1
0.817649721479235 0.792807084910913 1 1
1.04551500113455 1.01201282154702 1 1
1.03646376842118 1.00757260946199 1 1
1.4921218318249 1.45421153735874 0 1
0.908912912703185 0.881643764349971 1 1
1.0855254708935 1.0521811827486 1 1
0.607771232728055 0.589667542617891 1 1
0.993686111333374 0.964708034200435 1 1
0.959356583020963 0.93076764356484 1 1
0.678364086163094 0.658361061516146 1 0
0.734776590752085 0.716465369479243 1 1
1.03949289650441 1.00726155727259 1 1
1.11929604037186 1.08405541245145 1 1
0.740327241532197 0.717479329836448 1 1
0.695457395030821 0.674038544107943 1 0
0.984565795253574 0.954547468577075 1 1
0.764704990636167 0.743093849146588 1 1
0.876290247616896 0.850021418835327 1 1
1.17673659255628 1.14419043363774 1 1
0.970029758691205 0.943849780393311 1 1
1.01309654736809 0.987231253041145 1 1
0.878856842780618 0.854483400841845 1 1
1.20522982037397 1.16235426601872 1 1
1.25350938764317 1.21655207978245 1 1
1.20360435298956 1.17062518991641 1 1
0.724008228943979 0.699493531023751 1 1
0.855962081143279 0.83151920441137 1 1
0.957440967829297 0.931399815243504 1 1
1.18042877077848 1.14577710613169 1 1
1.14706048895482 1.11512732239102 1 1
1.01148947814722 0.98130636375336 1 1
0.799257356441368 0.776561330404676 1 1
1.01290821937656 0.983977806450994 1 1
1.01766724594956 0.985203341758705 1 1
1.17813128717153 1.14314498383172 1 1
1.11512547127799 1.08229832391094 1 1
1.00118755977926 0.975274723810309 1 1
1.04372551138729 1.0107551237987 1 1
0.921317013015923 0.892587221919665 1 1
0.997954625223849 0.970309900244538 1 1
0.854731562711112 0.829030459214818 1 1
1.27843561647833 1.23928663699279 1 1
1.15585189430423 1.12125673006203 1 1
1.21347835654328 1.17711067028972 1 1
0.780443354528949 0.757858017946151 1 1
1.18597387656274 1.15006162252311 1 1
0.794471813474578 0.76967492677312 1 1
1.02685981841021 0.996038425711425 1 1
0.6386610932902 0.623065257503216 1 1
0.912591876097148 0.88380198984091 1 1
0.781312327130961 0.757851786643765 1 1
0.956356624531274 0.931479365332657 1 1
1.26456923786133 1.22686667218498 1 1
0.974914390907013 0.940195665956674 1 1
1.15087892575901 1.11793592944543 1 1
0.70269774877572 0.681662573211147 1 1
1.1548241481703 1.12180732334359 1 1
1.1862115035792 1.15173278256694 1 1
1.0265664277369 0.996281563329251 1 1
0.88861057389318 0.860696390863984 1 1
1.39855309986724 1.35306994658501 1 1
0.893620811030687 0.865842805197528 1 1
0.979435439440342 0.950104164166182 1 1
1.53981123274269 1.49260617257815 0 0
1.26551238344154 1.22889591415555 1 1
1.085172063544 1.04817651978654 1 1
1.10843351795533 1.07735915699999 1 1
1.02403482945604 0.991187027694906 1 1
0.851714957028912 0.827069956793559 1 1
0.790777777382536 0.767294070404137 1 1
0.886720041731901 0.867871181404626 1 1
0.945497526065242 0.915600656435402 1 1
1.00756908071169 0.979970912952009 1 1
0.899334037132614 0.877294526932561 1 1
1.37448324248596 1.33555107655407 0 1
1.20369404098156 1.17200740670453 1 1
1.24137567334474 1.20176333902644 1 1
1.02445545036001 0.994742603898772 1 1
0.899578860170602 0.871826736105922 1 1
1.08308982520526 1.05217341957283 1 1
0.997299939666865 0.966659223426118 1 1
1.02812103747885 0.998206491918925 1 1
1.29023707771692 1.25291680871479 1 1
0.720407409621324 0.699443366828336 1 1
0.647241437702725 0.629476038730896 0 0
1.3445116788856 1.30360467820398 0 0
1.03716566038661 1.00684699480911 1 1
0.540486140824129 0.526038043117105 0 0
1.1295764705102 1.09669694978408 1 1
1.18567869719279 1.14911802977578 1 1
1.04152363258797 1.0121164453538 1 1
1.09661142094418 1.06506668698192 1 1
1.31009142681724 1.27259604923539 0 1
1.07183338076945 1.0405626799685 1 1
0.846799152816006 0.821261090549037 1 1
0.783980283413725 0.754749141311869 1 1
0.985466692385794 0.951804745037863 1 1
0.956731093779404 0.929544919154311 1 1
0.885987675388485 0.860762720902228 1 1
0.923659790264041 0.897506151051548 1 1
1.10737644284476 1.07357663340138 1 1
0.991846019943576 0.962757893326294 1 1
0.978236505595332 0.951193008663203 1 1
0.714545808259655 0.695171430827589 1 1
1.34960140939261 1.31218573796722 1 1
0.981911378550129 0.950955245192131 1 1
1.27711590073119 1.23961572316136 1 1
0.923298383376362 0.895942239522497 1 1
0.906520735928786 0.88260244562392 1 1
0.980172348013527 0.949045156242026 1 1
0.986430178921708 0.955707915607401 1 1
0.677563301175598 0.660007494524468 1 1
0.68476060406632 0.662291778171308 1 1
0.68264148925655 0.663343355525183 1 1
1.02748575178851 0.994658613811138 1 1
0.55528954423676 0.537908181285783 0 0
0.799313931168025 0.775902189601079 1 1
1.33985145995976 1.29770513068501 1 1
1.07357249572211 1.03977692455173 1 1
0.828194333690857 0.800439093788674 1 1
1.09151847207649 1.05782424163415 1 1
0.86554124345796 0.84020130410538 1 1
0.826797034344673 0.805060822115827 1 1
1.03472068085192 1.00637526881974 1 1
0.874298654856837 0.847340629439926 1 1
0.99418015279694 0.964883643236132 1 1
0.897304911298549 0.87181214994869 1 1
1.3737222282384 1.32960718560635 1 1
1.05697900669748 1.02252414364355 1 1
0.877645880189786 0.851502306084048 1 1
1.0966415967302 1.06216936539825 1 1
1.00080211931046 0.969483984252239 1 1
1.04498992715677 1.01441349285405 1 1
0.922470207972268 0.893601260050753 1 1
1.02515467906445 0.995871029653194 1 1
1.37820032381693 1.33460721857724 1 1
0.847887101205012 0.824664471581695 1 1
1.19475387304954 1.15791091148669 1 1
1.12943972439164 1.09800895890427 1 1
0.666977217127271 0.648293857737168 0 0
0.617458561460553 0.599678178498115 0 0
1.28855731662755 1.25144419482575 1 1
1.09268769384879 1.06115525625982 1 1
0.610950430485343 0.594270178951757 0 0
0.954620751826962 0.923553691704553 1 1
1.23105870258627 1.19622200208367 1 1
1.06544872511489 1.03236046841177 1 1
1.03055530769486 1.00189373023991 1 1
1.01933257063107 0.988917696352492 1 1
1.09997514996146 1.06641144567746 1 1
0.996038713110333 0.968708492464871 1 1
0.773787764240801 0.751769434069944 1 1
0.990509743423075 0.960609533451656 1 1
1.27579731920959 1.23952816230845 1 1
1.07389643622438 1.04084245583374 1 1
1.1597115699419 1.1216232464307 1 1
0.945006922379121 0.915932823891052 1 1
1.0406854261856 1.01192986069807 1 1
1.15002861937796 1.11550422093248 1 1
0.846774348090584 0.819009361328081 1 1
1.46123856081724 1.41996139755463 0 1
1.28696554597075 1.25082851718792 0 1
1.22130518016281 1.1891923842396 1 1
0.821242560526134 0.799029798219166 1 1
1.11430989134088 1.07919562232726 1 1
0.755062796105502 0.733646252154046 1 1
1.14549667031388 1.11260161886051 1 1
1.23652347449394 1.19787919283993 1 1
0.840789287672778 0.818438426806192 1 1
0.914879791261878 0.889970207612575 1 1
0.836128944573036 0.810797179770105 1 1
0.883643323092041 0.854612465328332 1 1
0.568988511792716 0.549919636179314 1 1
1.12068487997889 1.08626938937843 1 1
1.14162614705788 1.10560654243172 1 1
1.02399328241302 0.991975529168178 1 1
0.711835004839898 0.692142577403784 1 1
1.49887077982545 1.4518847706425 0 0
1.00385576990768 0.973019117098479 1 1
1.12714882848317 1.09642719710069 1 1
0.733536451770566 0.711307450697023 1 1
1.29447873631406 1.2564643615826 1 1
0.641541550863449 0.624413460161077 1 0
0.71407545727438 0.692455302347024 1 1
0.989177974420162 0.958824962344194 1 1
0.616026870274061 0.59699759028025 0 0
0.617093481312839 0.599906926505113 0 0
0.858219610918201 0.829336159591228 1 1
1.05595273592555 1.02391338820155 1 1
0.736537033211905 0.721825361336541 1 1
1.10071314239564 1.06949196148855 1 1
0.996489664960428 0.970179220764398 1 1
0.773744955868193 0.750178554098381 1 1
1.22137664492782 1.18378502221006 1 1
0.739996210736515 0.719335450465552 1 1
1.06086970436231 1.02971790740195 1 1
0.827154219756934 0.803100707113666 1 1
1.34427650517536 1.29765118416248 1 1
1.1987585382094 1.16440794270563 1 1
0.715848984764505 0.693200327283113 1 1
1.07431648955706 1.04173784801034 1 1
1.22855622279963 1.1896805430308 1 1
0.84402305069947 0.820623333486302 1 1
0.814836551528966 0.790101203927224 1 1
1.11769540461787 1.08073597156174 1 1
0.771685731814033 0.750432020107704 1 1
1.25935602761136 1.22528145890044 1 1
1.01043951563694 0.982420000947341 1 1
0.986270390595184 0.95681198196017 1 1
0.83799239297957 0.813619557918022 1 1
1.20607277578451 1.17388502870585 1 1
0.82701696419302 0.802063436081046 1 1
0.796324093571598 0.773514132895061 1 1
1.3853061820805 1.34445285347311 0 0
0.872072014346046 0.844878279730124 1 1
1.2115649984143 1.17608865332184 1 1
0.884063445896545 0.858032889017979 1 1
0.473192019578257 0.456035595624759 0 0
0.859552111502895 0.834436872997119 1 1
1.00209024725359 0.971375301735658 1 1
1.08602590644012 1.0542011175311 1 1
0.877614347434557 0.851425704921884 1 1
0.932492054882508 0.906852848784908 1 1
0.848385564020031 0.824167309095599 1 1
1.11774802766782 1.08614379548553 1 1
1.14956672417274 1.11640604261211 1 1
1.15335565758804 1.11909361929399 1 1
0.923617019658749 0.89159834680408 1 1
0.640041691507506 0.617530347689524 1 1
0.859233637783542 0.832586401246707 1 1
1.02037589150614 0.988713897815833 1 1
1.16846372120143 1.13661705733599 1 1
1.00157255897297 0.967184441532961 1 1
1.14687312544328 1.11016561836369 1 1
0.948582348671211 0.922548788006371 1 1
0.877916242301614 0.854015709916864 1 1
1.06486312025363 1.02983036769801 1 1
0.805898085073507 0.78240431320698 1 1
0.851139446431581 0.824198776868988 1 1
1.36577693637828 1.33017795063719 1 1
1.11332420664512 1.08176281703517 1 1
0.923387592008053 0.895727316915777 1 1
0.883923557328337 0.858074326441248 1 1
0.799300048172323 0.774870670526621 1 1
0.978017563774994 0.948369416392458 1 1
0.530870962579846 0.515215311355552 0 0
1.03599948657658 1.00739021663258 1 1
1.31967309130874 1.27889822636983 1 1
1.21360334798112 1.17367012274049 1 1
0.945269174828218 0.917128096372848 1 1
0.702682777445968 0.68336256599982 1 1
1.19796957236258 1.16420213543294 1 1
0.956724262577737 0.927284360472498 1 1
1.03525030326524 1.00078787289226 1 1
0.672920288726908 0.656745940883973 1 1
1.1815032049351 1.14871875761454 1 1
0.83727877435049 0.812255460463347 1 1
0.830065093066626 0.801663232491785 1 1
1.3447160174545 1.30627124181777 1 1
1.12323881097867 1.09054905561361 1 1
0.805586898444502 0.780538635081966 1 1
0.855220633803797 0.831174317328835 1 1
1.07306498194095 1.03805920300517 1 1
1.04309331453847 1.01154152676115 1 1
0.776302391996427 0.750115846274771 1 1
1.14119043239519 1.10402518734894 1 1
0.568801196811233 0.550710292221231 1 1
0.875125484469441 0.850947263779381 1 1
0.938327393630309 0.908818795222549 1 1
0.918142151941609 0.890252671971836 1 1
0.866482996781217 0.838976157492587 1 1
0.95598228675552 0.928034654638835 1 1
0.723849931031638 0.699441123416549 1 1
0.80276982274411 0.779400911610003 1 1
0.84369043376682 0.822835442299051 1 1
1.24082164957639 1.20063105880248 1 1
1.08262997842782 1.04987193722157 1 1
0.911247184398662 0.883288726453683 1 1
1.11553368237978 1.08240536262884 1 1
0.808051208750556 0.783705295830936 1 1
0.877202045489611 0.853089624062293 1 1
0.842038998037311 0.813159979620843 1 1
0.928000332707142 0.901408418909469 1 1
1.39191753562839 1.34829881564417 1 1
0.447783713874894 0.436006527000206 0 0
1.08287487378662 1.05428285160582 1 1
1.53638544706284 1.49020897403595 0 0
0.923014154752241 0.894738822746981 1 1
0.650392636397688 0.629221566359332 0 0
0.752621536233396 0.73043192799885 1 1
0.671681933930562 0.647976698761455 1 0
1.36740349347997 1.32641976947386 0 0
0.85570348747454 0.830085044102225 1 1
1.15025104650493 1.11678017881025 1 1
1.50574307760673 1.45828495005433 1 1
0.906612468524967 0.88216663037593 1 1
1.03916946249002 1.01042042635938 1 1
0.928363446547257 0.9007870949287 1 1
1.01892813600168 0.990830190484589 1 1
1.27416504635799 1.23886868924491 1 1
0.973415786730267 0.944816955151837 1 1
1.00427431321001 0.974437081375135 1 1
0.659948038245916 0.640369631926839 0 0
0.716082647094355 0.696566176980362 1 1
1.00612265818939 0.972680160127258 1 1
0.969377799098215 0.939545497756136 1 1
0.819153956832173 0.793032440218959 1 1
1.00577418833758 0.976231441761803 1 1
1.15396032087059 1.1189429115823 1 1
1.30570048970282 1.26888818089964 1 1
0.76712803238998 0.743533966043878 1 1
0.971082607504073 0.943622678471896 1 1
0.385793625083433 0.372295108270175 0 0
0.906382575318299 0.877752728837896 1 1
0.894827132380356 0.865416590964263 1 1
0.859604617971078 0.836299199535691 1 1
1.117404824051 1.08696324376732 1 1
0.862196171895577 0.833815694286129 1 1
1.06820250866228 1.0359119812241 1 1
0.765575873039185 0.742822832612404 1 1
1.1960096954328 1.15722927972425 1 1
0.846423255635792 0.822123657977513 1 1
0.877235883167843 0.850220202230362 1 1
1.40782235895996 1.36485405992551 0 1
1.02130227147057 0.986579715187029 1 1
0.721240851058957 0.702003391559117 1 0
0.907622821181744 0.880081792861185 1 1
1.08388845067692 1.0541517578954 1 1
1.48674991173898 1.44407409674459 0 1
1.06143189068027 1.0304635361657 1 1
0.913671024060914 0.887079483551414 1 1
0.955922992646662 0.92833662664679 1 1
0.949721991202264 0.92170104627675 1 1
1.1556818723851 1.12196884365895 1 1
0.89452088764809 0.870528620820491 1 1
0.834532780620424 0.810320047823686 1 1
1.07894885678964 1.04808395400986 1 1
1.0491641682978 1.0137208503321 1 1
1.32491700491896 1.28282943710625 1 1
0.887004929189921 0.86045556787268 1 1
0.986140662758308 0.960733162325735 1 1
0.851112146671266 0.82529064720013 1 1
1.13033061882814 1.09357461585986 1 1
1.10254931332979 1.07430541545295 1 1
1.15513929578107 1.12147602062974 1 1
1.03843436317439 1.00904229217238 1 1
0.925768565146332 0.899475175319946 1 1
0.971501871263541 0.9417073317259 1 1
1.29514864257558 1.24919011832647 1 1
1.28107992182747 1.24269665565279 1 1
0.933635861611665 0.905448132456398 1 1
1.02193877126021 0.994037790882359 1 1
1.06098997666438 1.03320687308501 1 1
0.637432153942017 0.618148491794664 1 1
1.09630286092244 1.063520672671 1 1
0.789116718701581 0.766731100364775 1 1
0.710385989505422 0.688112941725042 1 1
1.07126187085504 1.03820218596361 1 1
0.752211916990127 0.728123325399511 1 1
1.06396907405342 1.03686584713482 1 1
0.897324521409189 0.869872814095159 1 1
1.27841677178515 1.23881843216344 1 1
0.930924968699104 0.905418655281432 1 1
0.801296983336775 0.780166107940281 1 1
0.917365538729326 0.884261901853837 1 1
1.29194932486145 1.25128972770313 1 1
1.29766931029043 1.26229326289367 1 1
0.978557340984417 0.95211796728991 1 1
1.12251992865596 1.08752107752953 1 1
0.99325853943408 0.963027781821291 1 1
0.964784068463642 0.937772228270385 1 1
1.07499472786397 1.04460919930192 1 1
1.52079160592829 1.47294239928077 0 1
1.11154030402363 1.07807044498163 1 1
0.754406661295432 0.731789960373064 1 1
0.820002714496951 0.795595783697242 1 1
0.873442656370392 0.846228206627343 1 1
0.99138985124147 0.961658448017734 1 1
0.942519338854178 0.914152560262921 1 1
0.776346101179635 0.751638567738778 1 1
0.95464158270166 0.925102782638566 1 1
1.59729851233541 1.54888426274191 0 0
0.624309969009389 0.606778713386534 1 1
0.719705056682533 0.696918289799064 1 1
1.19558072045462 1.1590271370663 1 1
1.14038910547426 1.10719087797326 1 1
1.04082987309772 1.00986026001778 1 1
0.839357637120356 0.816893464216334 1 1
1.21647176383821 1.17648132340074 1 1
1.06583379019753 1.03438021104281 1 1
0.996776337160764 0.963243989645279 1 1
0.814034296105213 0.790781677827587 1 1
1.26155115993032 1.22152557954044 1 1
1.17942519797478 1.14467611554258 1 1
0.768957352173416 0.747724723367252 1 1
0.930065758114085 0.899925771660234 1 1
0.9698379672104 0.940845785369035 1 1
0.863888972012895 0.839055453051646 1 1
0.917781074949978 0.890495465360055 1 1
0.795749260164446 0.772743500805197 1 1
0.872790674449582 0.849321455051988 1 1
1.0882336906485 1.05804584481502 1 1
1.06079812001243 1.03103446374188 1 1
0.976323803997729 0.943951961417467 1 1
1.22660723101007 1.1927076913428 1 1
0.928277993135088 0.897678374182758 1 1
0.852468335801316 0.829003598020238 1 1
0.802180546655052 0.778995645264632 1 1
1.42620018104968 1.3788098599846 0 0
0.912928538199991 0.888391074486505 1 1
0.633216796568548 0.613691387168483 0 0
1.05863244357388 1.02706952811218 1 1
1.03225485786004 1.00105115830008 1 1
1.02950176417391 1.0021833059542 1 1
1.21931756127165 1.18203399968596 1 1
1.0414706219645 1.01343376100672 1 1
0.882041888141775 0.853728957803997 1 1
1.50392496878796 1.45840496611131 0 0
0.941945112169584 0.909115666618983 1 1
0.890790936193984 0.86234264414054 1 1
0.527572137930636 0.511869149094087 0 0
1.12019061711155 1.08353286204152 1 1
0.933827235434791 0.905127565257686 1 1
1.01245401810674 0.979585025040452 1 1
1.04396144899347 1.01521697559193 1 1
0.994566320112835 0.964359397208182 1 1
0.984556742568443 0.955342284736228 1 1
0.722827518618525 0.69898738801007 1 1
0.946347792552452 0.920703215820835 1 1
0.925065521188355 0.89638125154712 1 1
0.911860026862663 0.884974135038066 1 1
1.08687098188074 1.05814604045276 1 1
0.717985895481134 0.695417377911772 1 1
0.905000132334336 0.873783810690559 1 1
1.01328884602635 0.984011511299197 1 1
1.09361384704003 1.06245309681861 1 1
1.0930885315494 1.06036028639538 1 1
1.4210726547006 1.38264599577802 1 1
0.997617385601869 0.968403504491137 1 1
1.42367311759771 1.38120718713588 1 1
0.445507169580336 0.431328055625466 0 0
1.07675370862287 1.04626704498051 1 1
0.798602033295497 0.77471669868823 1 1
0.915514427457006 0.886293247985028 1 1
1.01978840170189 0.991004141369191 1 1
1.07909331543681 1.04669124406455 1 1
1.14510690509229 1.10884106515029 1 1
1.17849334145227 1.14503039813504 1 1
1.47030575181154 1.4262876030942 0 0
1.03033659581237 1.0021541586227 1 1
1.13374734837206 1.09841501049927 1 1
0.730308089290062 0.702893646567596 1 1
0.796569467123397 0.77104142475489 1 1
1.21219070801296 1.17685913189353 1 1
1.04791588671382 1.0151404145429 1 1
0.695287979842783 0.672954843626633 0 0
0.71983563474095 0.697815596899075 1 1
1.1013970602539 1.06327679209341 1 1
1.17211577245113 1.13746321024656 1 1
0.965176101438097 0.937554737947755 1 1
0.76417842737875 0.740831002590101 1 1
1.13729058874834 1.10097430021878 1 1
0.681096598074606 0.661464388487796 0 0
1.0428354757857 1.0125298905218 1 1
0.808365832501935 0.783234976272275 1 1
1.03839080687626 1.01084072043026 1 1
0.764707156210077 0.742230885337491 1 1
1.11548928779005 1.07821065326015 1 1
0.823870292250318 0.799561962539598 1 1
1.19195670603482 1.15843319265569 1 1
0.997681897032546 0.967235618309507 1 1
0.806879275567965 0.784505529123316 1 1
1.06594008948223 1.03613890895017 1 1
1.4734013741515 1.42785377223096 1 1
1.00387047035127 0.973793643667548 1 1
0.756944520397443 0.735151452453205 1 1
0.772182788986854 0.749245325985766 1 1
0.838653779113033 0.812267298172381 1 1
0.82596094241209 0.802553758410999 1 1
1.55093281448492 1.50457889901563 0 0
1.1227018090969 1.09382877431179 1 1
1.15557160745527 1.12512541052517 1 1
0.903968439690258 0.876236282577858 1 1
0.622308957319762 0.605592207624453 1 0
1.14619871014509 1.11332483796038 1 1
0.761708872613175 0.740234043151087 1 1
0.919995208693354 0.891617524151066 1 1
1.62217991852774 1.57807972682093 0 0
1.14850681425139 1.11487018067416 1 1
1.32245812683135 1.28375209772854 1 1
1.10492942826953 1.070604654344 1 1
1.04660907441133 1.0134673940323 1 1
1.25746388607719 1.22143529527492 1 1
0.817757417893177 0.79171815083147 1 1
1.00926014983579 0.9818635884848 1 1
1.01990178710798 0.991610914093663 1 1
0.959339306960006 0.930422098082743 1 1
1.10892230860149 1.07516870409125 1 1
1.04803293653316 1.01392801947967 1 1
0.814518554244545 0.791766062112679 1 1
0.884593244679678 0.852893594568545 1 1
1.18430327893238 1.14590211869875 1 1
1.05869732880897 1.02541064617501 1 1
1.03442553886604 1.00557949872203 1 1
1.03514398851434 1.00673233357387 1 1
0.719888753432775 0.698810481053074 0 0
0.905380513240886 0.87859009512279 1 1
0.809238572544856 0.783692082379822 1 1
1.05077676897503 1.0228392790856 1 1
1.20305028692606 1.17212792916647 1 1
1.03463614213039 1.00528823605726 1 1
0.915130753968214 0.888088865525813 1 1
1.19825643450973 1.16158415872287 1 1
1.24733973184565 1.21081212948969 1 1
1.26687235842335 1.22798894715626 1 1
0.969599034535 0.943487375793672 1 1
0.948728900375313 0.922606326484489 1 1
1.08760038926807 1.05839289456295 1 1
1.00866882174434 0.979045240967882 1 1
1.06014724043518 1.03158144162282 1 1
0.706843719246848 0.687769802524528 0 0
0.845580165494903 0.818121140429312 1 1
0.811622939850979 0.789388919081499 1 1
0.897162888260722 0.867986581673723 1 1
1.39418832539125 1.35481574475321 1 1
1.30799280686433 1.27183260861251 1 1
1.0961229856831 1.06442723850046 1 1
0.842271629135747 0.82049499573737 1 1
1.31813451341088 1.27750142750347 1 1
1.1271883959891 1.09108897360913 1 1
1.35089901217092 1.31242061089746 1 1
1.00352628950582 0.970652837419229 1 1
0.902512072997989 0.876146489941076 1 1
1.12683968297064 1.09397722697686 1 1
0.828201900294309 0.802118421609885 1 1
0.565009429904529 0.548232568948202 0 0
1.34595338837183 1.30637107108571 1 1
1.3706646414377 1.32833124935397 1 1
0.698973408108486 0.680096026392929 1 1
1.10345734081549 1.0680736823334 1 1
0.894827347566373 0.87046484102217 1 1
1.069843912642 1.03882408132797 1 1
0.68946900794723 0.668304567206593 1 1
0.756657273490971 0.735995916057433 1 0
0.986096202624509 0.953067080367616 1 1
1.24188011156658 1.20446749885028 1 1
1.0763850451822 1.04691385395634 1 1
1.12475078760778 1.09249469846807 1 1
0.91621158456051 0.890581028698281 1 1
0.848215102253141 0.820437652029347 1 1
1.33620349779953 1.29384965063019 1 1
1.48834139322983 1.44863329861583 1 1
0.658497482719622 0.640562402264944 1 0
0.837764156651874 0.813661374820525 1 1
1.10041701720392 1.06987106029817 1 1
1.06304237159822 1.03482344133673 1 1
0.991204022271816 0.961478607553224 1 1
0.752464880515227 0.728128252606963 1 1
1.12966916725212 1.09723136828955 1 1
1.13901230374987 1.10737465230252 1 1
0.959053889379349 0.93303359108343 1 1
0.919917762595441 0.88857215132352 1 1
1.08083344781668 1.05040412359221 1 1
0.990874310951201 0.960563345960158 1 1
0.902983809715298 0.87508539388123 1 1
0.886615626066588 0.861273432436108 1 1
0.754230131070206 0.731492302853472 1 1
1.06370056943493 1.03272170653102 1 1
1.11648452311666 1.08048064633652 1 1
0.949685718207496 0.920554935862451 1 1
0.927948668803611 0.901906791520203 1 1
1.06555853689182 1.03407923128222 1 1
0.858484534378567 0.832316379389835 1 1
1.21975795139649 1.180436368522 1 1
0.902563245090451 0.875678928390244 1 1
1.2978495329356 1.26046867402569 1 1
0.958626931060103 0.930457255238492 1 1
0.973251924461983 0.94604701641176 1 1
0.987646530859764 0.95706295965815 1 1
1.13886731708047 1.10846590297628 1 1
1.06242209647216 1.02901463627966 1 1
0.928968256695474 0.90110789198655 1 1
1.0561513473599 1.02761739635978 1 1
1.64541801604814 1.59682113480747 0 0
1.13446261451338 1.10065170679493 1 1
0.81725804609959 0.794119006411532 1 1
1.22157254719886 1.18650450768572 1 1
0.727067595619209 0.703801839858227 1 0
0.678262828589257 0.659091140148496 0 0
0.984619267776961 0.952703592379678 1 1
1.17541102013885 1.13916331265877 1 1
0.709664574790818 0.685072529072126 1 1
0.798051040859926 0.772986239488344 1 1
0.857963937756556 0.834550815250436 1 1
0.897006058972722 0.871124634258797 1 1
1.5377780733437 1.49200796325751 0 0
0.855146808572078 0.829996874482268 1 1
0.631802780181333 0.615931148708625 1 0
0.977076757669532 0.947256412677767 1 1
1.09175477876723 1.06037780025412 1 1
0.423818920286704 0.410936357561671 0 0
0.89952745730263 0.870527352091743 1 1
0.862128415255188 0.836578879660108 1 1
1.08377284054256 1.050288194086 1 1
1.08181366915236 1.05196876851245 1 1
0.880882743315134 0.856472799864247 1 1
0.74777811284869 0.727884598820018 1 1
1.09229201754818 1.0540373049006 1 1
1.08083300667238 1.04932710482008 1 1
0.832496909382076 0.80937023116274 1 1
1.205137973336 1.1721961366958 1 1
0.706444801982318 0.684627730797729 1 1
0.946435591130587 0.920693063864503 1 1
0.739672316177795 0.717021631641989 0 0
0.925967112706827 0.899531448208851 1 1
0.849202548428152 0.824962174732833 1 1
0.947621781855389 0.917333600587357 1 1
1.17335541382262 1.13907993451477 1 1
1.04439321486426 1.01427422317773 1 1
1.07517166701899 1.04139313867476 1 1
0.957841013621504 0.929472175821152 1 1
1.00699394464824 0.97372541551223 1 1
0.888592975576938 0.860424450889473 1 1
1.23839452615504 1.19500709075821 1 1
0.930865171146289 0.899840847349396 1 1
0.873422116765988 0.848399022283154 1 1
1.15276262578058 1.11738338990688 1 1
1.23186467688909 1.19911307136087 1 1
0.956701635953407 0.927034363044769 1 1
0.899175796308087 0.875226450147013 1 1
1.02772306440397 0.996926658634151 1 1
1.16941696419729 1.13432203068037 1 1
0.858715192186205 0.830981894868089 1 1
0.814249138607938 0.789996746910772 1 1
0.81458330405267 0.788489162027109 1 1
1.04777166178683 1.01925184918973 1 1
0.847780749393505 0.824036932961979 1 1
1.14157701556365 1.10872395776271 1 1
0.90418563351305 0.877634007631961 1 1
1.15207080593833 1.11570706178654 1 1
1.32701167947571 1.28948414471296 1 1
0.960524192221005 0.933025953360915 1 1
1.03356608749162 1.0024826284696 1 1
0.950406275300363 0.923366473808458 1 1
0.381383189736022 0.371349240142368 0 0
0.889706449909612 0.86356158703427 1 1
0.975924584195737 0.948003102305442 1 1
0.755558584612025 0.732497812833343 1 1
1.29330559177693 1.25422251707498 0 1
1.08424851357048 1.05189154318086 1 1
0.876592156797381 0.853743154165674 1 1
0.865840940082702 0.837960045869156 1 1
1.14417798993389 1.1083424172198 1 1
0.88971004793774 0.86174079527262 1 1
1.14597443009537 1.11385186466453 1 1
1.06075234823826 1.03081886322556 1 1
1.16177932424092 1.12636898802833 1 1
1.16744496966554 1.13108774936236 1 1
0.838411894812755 0.811570238931847 1 1
1.08938946256074 1.05518791401367 1 1
0.780015082625229 0.755874867900654 1 1
0.777135227691342 0.75263943264536 1 1
0.824459177939409 0.801065172049269 1 1
1.02340298303688 0.989663367432272 1 1
1.02885475781098 0.996094997815356 1 1
0.742574809091018 0.721208406313988 1 0
0.990465043892885 0.960158232262745 1 1
0.996402876276125 0.968607041149968 1 1
1.04073184351224 1.01000995613873 1 1
1.15531301476082 1.11714447659436 1 1
1.13178234057535 1.09812712977577 1 1
0.769491525930892 0.748358913160047 1 0
1.0151670207674 0.980589279454759 1 1
1.07109497354017 1.03966448361014 1 1
1.06876451837714 1.03437479501581 1 1
0.890902362468923 0.862584282434847 1 1
1.34996813037422 1.31114238057052 1 1
1.08911217705419 1.0566110119922 1 1
1.45776943721729 1.41487525219771 1 1
1.12614953684904 1.0919544993256 1 1
1.2821195063373 1.24410158938232 1 1
1.50301497971085 1.45781744889168 0 0
0.831687456836532 0.807992983601217 1 1
0.772469393964914 0.747333808177386 1 1
1.25879198583749 1.21930099605972 1 1
1.13062511605661 1.09506704687287 1 1
1.23632717754367 1.19945559574086 1 1
0.908203192041206 0.875327499708103 1 1
1.29456281264675 1.25436229262283 1 1
1.04283475475839 1.00894825097148 1 1
0.963157942596301 0.934109744945054 1 1
1.09995440766915 1.06821973737761 1 1
0.692768850820758 0.671116600377761 1 1
0.914350560632919 0.888964022694859 1 1
0.881171518876952 0.854893966739416 1 1
1.06163864098872 1.0291870774914 1 1
1.08810190767288 1.05593838677273 1 1
0.849694095940227 0.824783073892611 1 1
0.805156615127982 0.780441619213884 1 1
0.81717360343623 0.795701518074945 1 1
0.857562465870295 0.83215342413105 1 1
1.25455389109017 1.21689180005695 1 1
0.655339050650704 0.635134403170372 0 0
0.838366698257317 0.815444824454807 1 1
1.04529387144427 1.01148398714304 1 1
1.07413014439003 1.04639802979115 1 1
1.03812722564268 1.00710988286236 1 1
1.13800278059467 1.10229920139445 1 1
0.8823110977825 0.849802299703713 1 1
0.704778733334533 0.684032845689226 1 1
0.834262426164079 0.807520676287391 1 1
0.99064897653188 0.961932402388304 1 1
1.27747656854481 1.23893908888149 1 1
0.968195921074509 0.939194390864894 1 1
1.10614153206316 1.07478297164681 1 1
1.20559383953647 1.17002856497973 1 1
0.791791519769271 0.76754378005399 1 1
1.20551188955647 1.16977046222778 1 1
0.883497601295825 0.857046231085265 1 1
0.949001516039714 0.921609471333824 1 1
1.16922862807186 1.13343612604304 1 1
1.0370880325922 1.01001114563994 1 1
1.01044146526932 0.97832826510316 1 1
0.676109383656215 0.654808397972945 0 0
1.13415596398462 1.09708193186787 1 1
1.0063693418173 0.975525374608117 1 1
0.945904063756079 0.916415280377185 1 1
0.797546170377122 0.773212259019612 1 1
0.782706942479342 0.756383102841024 1 1
0.996086703496665 0.967308299367919 1 1
1.26563531285878 1.22788379130194 1 1
1.21337212897315 1.17824147742154 1 1
0.919186633863661 0.8921340163722 1 1
1.20766025391894 1.1710232380381 1 1
1.09140968178785 1.05927184130266 1 1
0.626024736517116 0.60702934356888 0 0
1.19637333372883 1.15987983161725 1 1
1.18450899981739 1.15046640098079 1 1
1.40187372734307 1.3573494134264 1 1
0.711374388890292 0.688927063836373 1 1
0.820222502095645 0.79480180721201 1 1
0.803791102334616 0.779878663780627 1 1
1.31018787833261 1.27239745954848 1 1
0.660871899831199 0.642177925630767 0 0
1.35941147354904 1.31830063165542 1 1
0.778051544071037 0.757729671057163 1 1
1.01032757570805 0.978036513088152 1 1
0.69583482487101 0.677655086165406 1 1
0.793280989302546 0.769909738531515 1 1
1.15850104219809 1.12753224206419 1 1
1.2563010483745 1.21645798426852 1 1
0.652753245145347 0.630418089873712 1 0
0.869261905291855 0.843463120334897 1 1
1.10855986849484 1.07575755234429 1 1
0.879385176880718 0.854936946935806 1 1
1.00708071156628 0.97843632010177 1 1
0.814061624153351 0.791619835219011 1 1
1.32441472457159 1.28443699853172 1 1
0.819663500167537 0.798396737143664 1 1
0.884577105314537 0.859124609270941 1 1
1.12220621447222 1.09159572620023 1 1
1.48816063234612 1.44473098966736 0 0
0.934651059648684 0.90693173212717 1 1
0.946640273443905 0.917411972723017 1 1
0.898535542548046 0.871640253138245 1 1
1.44692963277432 1.40416171125025 0 1
1.04303997072312 1.00935704082276 1 1
0.890655812455728 0.866164369003191 1 1
1.10123615606533 1.06573898458774 1 1
0.875876338193974 0.848794269085556 1 1
0.968808439173857 0.940941878325883 1 1
0.652526376522449 0.630372326730365 0 0
1.3582139759041 1.31641304912971 1 1
0.867655330064929 0.842703266864621 1 1
1.13916587952194 1.10592767831814 1 1
0.90765803686472 0.880783747752135 1 1
1.18273410704434 1.14922067182283 1 1
1.24299853639827 1.20561467852506 1 1
1.36304708008654 1.32647275671448 1 1
1.42318214812755 1.38357477162344 0 0
0.893408715143858 0.86568476450494 1 1
1.01663812553152 0.985583786417591 1 1
0.923973544607272 0.89580646720146 1 1
1.10846202442298 1.07495577447457 1 1
0.862997910556171 0.836802670711243 1 1
1.06558644513729 1.03592015191687 1 1
0.878920896355655 0.847863174863938 1 1
0.855063720814579 0.828360444086502 1 1
0.895300032790453 0.870258887699365 1 1
1.14100618629341 1.11134084134511 1 1
1.0450799685251 1.01048835166736 1 1
0.573964631565093 0.558310652922757 0 0
1.02607377693866 0.99225744702424 1 1
1.3000019106834 1.26173179403887 1 1
0.692288233069185 0.670533238072646 1 1
1.54162635298974 1.49629449287418 0 0
0.76146420377142 0.740129167159534 1 1
0.824462411987032 0.801345293946184 1 1
0.937326711743538 0.909779821695868 1 1
1.15311509787777 1.11653461328541 1 1
1.17917340767577 1.14149059678001 1 1
0.846712866289997 0.820386296574604 1 1
1.16785872446163 1.12930390711281 1 1
1.71064059563604 1.6620320968574 0 0
0.917513917619746 0.89124238645793 1 1
1.27521550160876 1.23419048894789 1 1
0.883809147921861 0.858545767220147 1 1
1.21047643611752 1.17507697842786 1 1
1.24289870129552 1.20922014035465 1 1
1.05803218611629 1.02594100163468 1 1
1.10090195213356 1.06827194306945 1 1
1.20181209239202 1.16368699360216 1 1
1.09926087754879 1.06667421045438 1 1
0.923377338739981 0.892866312883917 1 1
0.77855037281103 0.754204170145882 1 1
0.871090718740914 0.843497648585495 1 1
0.77078777588017 0.745959727827172 1 1
1.01727658725021 0.989490690606181 1 1
1.2729791748773 1.23659019256274 1 1
0.798626587066692 0.775539564874616 1 1
0.958469984650443 0.931838425704478 1 1
0.599441862708258 0.582272757080147 0 0
0.85658385247073 0.831742111851446 1 1
1.10334472201754 1.06900675556918 1 1
1.25040514622862 1.21227263346988 1 1
0.884101857933142 0.857718887025701 1 1
0.971777854324572 0.943787754121418 1 1
0.826583822365083 0.802011973531205 1 1
1.06352263601526 1.03243256012975 1 1
0.389105133449006 0.377720109178684 0 0
0.935739932725069 0.909791331052872 1 1
1.02292115122461 0.994881650633664 1 1
0.90493840823798 0.879033579934784 1 1
1.201160984503 1.16892177790405 1 1
1.12981543337496 1.09678454516027 1 1
1.07058142216609 1.03890979195162 1 1
0.683648321271641 0.662357125060711 1 1
0.590562172355375 0.573928543544736 0 0
0.657989712034747 0.639256094679497 1 1
0.630123144583898 0.610914983953642 1 1
1.15325743784095 1.11876282932823 1 1
0.827146967654578 0.803068985442647 1 1
0.958212058172083 0.928569612053096 1 1
0.995024933200502 0.965481868109552 1 1
0.718491695580942 0.694304687780331 1 1
0.855576075199536 0.830336632293584 1 1
1.04613393031002 1.01824112430856 1 1
1.04703914810944 1.0135733461053 1 1
0.89341815240857 0.864245882677392 1 1
1.26574489177411 1.22601391445102 1 1
0.984165087579732 0.955846461844401 1 1
0.777650853260356 0.755035805068084 1 1
0.961570311181713 0.931257690824489 1 1
1.08940899755698 1.05663487378647 1 1
0.984981289383457 0.957529533421908 1 1
0.919545428362042 0.895948615834061 1 1
0.614206284702518 0.592695136614358 0 0
0.886996408517431 0.861936285823453 1 1
1.13461740555538 1.10266575368846 1 1
0.915121172369657 0.887021720412596 1 1
1.27900753503481 1.23975309131596 1 1
0.658384260507939 0.635468521440307 1 1
1.11809213461232 1.08340825547652 1 1
0.955930334304877 0.924010308992704 1 1
1.13496537007661 1.1000845238307 1 1
0.844491159272185 0.817218089692056 1 1
0.85258579768929 0.82704179762139 1 1
1.33058882405265 1.2923968131376 1 1
0.940717406955089 0.912687991752313 1 1
0.791424294280711 0.76729392516014 1 1
1.08491113879698 1.05391636567761 1 1
1.02328330369265 0.994823714369038 1 1
0.856067449505984 0.827998349536577 1 1
1.17535090792385 1.13789387037542 1 1
1.00471771228392 0.974899008845719 1 1
0.919155214288736 0.89397712744362 1 1
0.898037816245595 0.870605996698685 1 1
0.869145644293079 0.841927247003543 1 1
0.951575961777698 0.923838613082609 1 1
1.23012412904356 1.19469935753825 1 1
1.21877830524303 1.18258046929796 1 1
1.13562975267154 1.10093233008403 1 1
0.88478623717811 0.859868849846552 1 1
0.80203199538944 0.77964355690352 1 1
0.895073268133178 0.86775315702963 1 1
0.993135756043671 0.964266000408243 1 1
1.35241003029418 1.31664971501433 1 1
1.04195608565764 1.01184542710202 1 1
1.10270066502368 1.07214063936922 1 1
0.933223847496818 0.906725220823375 1 1
0.933640086111581 0.906327766324372 1 1
1.17420083648599 1.14121314075672 1 1
1.00527956279166 0.977480173432803 1 1
0.885650102896091 0.862897656331568 1 1
0.971817865286143 0.942075960467698 1 1
1.06130953534594 1.03023100670371 1 1
0.92169358148109 0.896303700099669 1 1
0.828821931434178 0.803803338032943 1 1
0.772213349304425 0.747613084626201 1 1
0.958198892579203 0.92832424914597 1 1
1.03127235083379 1.00314622257674 1 1
0.64630563818386 0.626357451622889 1 1
0.826535983178619 0.798703242572331 1 1
1.23987392450432 1.20029570764954 1 1
1.21354076705702 1.1746034154896 1 1
0.974786427432188 0.943973450852961 1 1
0.792769243578415 0.763189815139113 1 1
1.22877224250448 1.18792927566572 1 1
1.00867626994342 0.976567822159563 1 1
0.872822049096633 0.847699545895059 1 1
0.7366739080971 0.716701211768486 1 1
0.795831040527953 0.773783403062876 1 1
1.27691334255616 1.24065183761096 1 1
1.08870968721547 1.05585438029286 1 1
0.624718564545519 0.606930542195149 0 0
1.16914893436421 1.13146478268509 1 1
1.13904209561698 1.10521703934326 1 1
0.734233256364464 0.717017069051536 1 1
0.973216290611592 0.945621849586833 1 1
0.911821043688834 0.884874085105501 1 1
1.06635461373477 1.03423185585152 1 1
0.91347895228668 0.887116094320426 1 1
0.916343466390612 0.888649948440791 1 1
0.900477832777448 0.874105944448924 1 1
1.10656635612601 1.07034661586694 1 1
0.761034669898277 0.742107080250541 1 1
1.26565714698307 1.22957427135683 1 1
0.896791430768116 0.866758110085589 1 1
1.37827785000964 1.33603899916313 0 0
0.977419276846569 0.949840853390374 1 1
0.931264873408791 0.905220763512093 1 1
1.10665209919761 1.0725562719358 1 1
0.722040795159294 0.701439838726843 1 0
1.02609364733347 0.996956055905526 1 1
1.12013665539228 1.08753712000153 1 1
1.20464119945743 1.16763313990202 1 1
0.623333460834849 0.606185994631046 0 0
1.17673870703031 1.13895442382851 1 1
0.720666839440232 0.697652197690442 0 0
1.04762416029772 1.01706729121852 1 1
0.848144073195319 0.825528357218185 1 1
0.926873171968789 0.897189388566913 1 1
1.05378835038924 1.02219253394123 1 1
0.954025931838964 0.926858835540031 1 1
0.972858852423485 0.942617119870065 1 1
1.00212913551791 0.970166027780619 1 1
0.823150106940621 0.801670597022281 1 1
0.94860435361192 0.920784167286501 1 1
0.503089674758594 0.485074035718974 0 0
0.551460241547343 0.534779989937069 0 0
0.68411229354536 0.664615125642039 1 0
1.17149091575132 1.13983888172532 1 1
1.43675528810069 1.39683578148182 1 1
1.11891707642158 1.08564351098652 1 1
0.794128438194037 0.769435678300662 1 1
0.740993463258833 0.720371428952511 1 1
0.829940874490023 0.803650674205884 1 1
1.0869303834928 1.05629317307087 1 1
0.629471921601974 0.609964676127693 1 1
0.931785902170668 0.902475173246028 1 1
1.0555539754787 1.02019618128829 1 1
0.970691675528161 0.938820905055778 1 1
0.911078348907507 0.88289828510812 1 1
1.02812504511033 0.999601651211656 1 1
0.676588701666433 0.654743287831986 1 1
1.05198271689336 1.01801580424941 1 1
1.09289659802128 1.0572904285483 1 1
1.0310973563235 0.998678284289648 1 1
1.15053085085289 1.11679825070243 1 1
0.473576936725079 0.457215768833456 0 0
1.1117733021597 1.08216587124729 1 1
1.44548022215086 1.4040397398466 0 0
0.973645705868367 0.94111265883656 1 1
0.994792419971486 0.966601439789933 1 1
0.983733356529136 0.951512087932729 1 1
1.02312088036174 0.990802258960752 1 1
0.868148687854924 0.841983629000859 1 1
1.40957756333778 1.3673203850458 0 1
0.836699383028695 0.81181500170921 1 1
1.09148993516998 1.06022009836078 1 1
1.0863867656826 1.05639256787871 1 1
1.06998024326916 1.03980859895432 1 1
0.773396594547638 0.751797039401085 1 1
0.841972835891374 0.81585210696363 1 1
1.08771911171675 1.05770931106583 1 1
0.978474655800391 0.949854302352469 1 1
0.800625557349478 0.777924139230852 1 1
0.466341985984038 0.453115937468835 0 0
1.03908364824632 1.0074535582437 1 1
0.991109140469479 0.960632801436713 1 1
1.1210053210923 1.08634877680854 1 1
1.05357544262075 1.02275750424007 1 1
1.2055593768452 1.17002564109824 1 1
1.16013951923643 1.11989635998968 1 1
0.979975472425556 0.94876533696905 1 1
0.748282184497653 0.724561583790748 1 1
1.13323070574967 1.09828164732076 1 1
1.31994378537506 1.28387074575386 1 1
1.0435700647627 1.01564565882924 1 1
0.691873910737781 0.671053018371965 0 0
1.15449269665377 1.11940679833351 1 1
1.10611947847963 1.07169555604002 1 1
1.11982104587519 1.08929160138367 1 1
1.27112532625304 1.23532877732528 1 1
1.11505885708117 1.08041891100102 1 1
0.738415305735683 0.716066778134089 1 0
0.755128808369409 0.732633991587769 1 1
1.01237059197705 0.982750877216315 1 1
1.15614187311246 1.12321017237131 1 1
0.825346125307989 0.800855691586536 1 1
0.794817685193538 0.773016362668491 1 1
0.665584707505067 0.646386891545026 1 1
1.17415230099872 1.13847021944084 1 1
1.0371473134002 1.0075349519409 1 1
0.79357535527398 0.770281959422401 1 1
0.806271350296187 0.783486367920304 1 1
0.915539302330333 0.891861863312983 1 1
1.21003699607688 1.17654420838588 1 1
1.09751104085334 1.06324868199721 1 1
1.00632479700359 0.977330145294718 1 1
1.00720902839404 0.978493602333238 1 1
1.20591223186995 1.16540493858463 1 1
1.00472376796653 0.975439442394255 1 1
1.00098438332328 0.970246051140415 1 1
1.10604740639324 1.06978861594891 1 1
1.05115833277836 1.02189665361232 1 1
1.07646517653684 1.04808883676389 1 1
0.751658513136533 0.729625005132505 1 1
1.46329895093763 1.41640776438003 0 0
1.2172031453819 1.18087714905956 1 1
1.44292891289954 1.39774098298757 1 1
0.730864767970569 0.707407841534305 1 1
1.12339044876925 1.09250907165513 1 1
0.965995258873104 0.936421790951233 1 1
0.839642741205782 0.816509968719159 1 1
0.872909292702134 0.846134594263451 1 1
0.69929116763211 0.679593416538418 1 1
0.821288407538021 0.79617555488758 1 1
1.03578459282579 1.00641574087918 1 1
0.866712880381862 0.841341260389676 1 1
1.0816011956761 1.04931224134563 1 1
1.23609245956291 1.2008399940894 1 1
1.5481664246174 1.49972365201529 0 0
1.03282092357361 1.00263526444648 1 1
1.03826691900788 1.00709436721637 1 1
1.07734680908259 1.04496717122957 1 1
1.36232269543418 1.32403291529328 1 1
0.7216736414858 0.698987500943514 1 0
0.702888153472689 0.683875720718715 0 0
0.957333675008948 0.928425816055529 1 1
1.05687374707906 1.02415523698874 1 1
0.575073698538564 0.558872936832108 0 0
0.778214281214069 0.753507754713216 1 1
0.935907009843734 0.907568177404184 1 1
1.12108451603626 1.08837445341233 1 1
0.494537896730989 0.478910116876947 0 0
0.802717647296243 0.781161707766824 1 1
1.26965442716253 1.22991885241462 1 1
1.09560714534393 1.06201173687315 1 1
0.641408537764735 0.62210190966711 1 1
1.1884555723162 1.15268918066217 1 1
1.26056452869526 1.22294074896414 1 1
0.740857310937305 0.720096381870455 1 1
0.648811525966712 0.627801380439818 1 1
1.33005076932528 1.2896755269676 1 1
0.955571054093691 0.925638361558228 1 1
1.08243407668946 1.04587778594135 1 1
1.22273034160175 1.18658907016257 1 1
1.09648115602162 1.06813064714431 1 1
1.2740314942624 1.23450297891658 1 1
1.24688336793891 1.20796963616939 1 1
1.01815089539924 0.985581953285689 1 1
1.26532081042266 1.22649440384387 1 1
0.793799676147902 0.771073514995242 1 1
1.53667275210049 1.49518890212911 0 0
0.998849761129317 0.968795439491212 1 1
0.966259021271983 0.939567140144133 1 1
0.798581483835029 0.775677897302918 1 1
1.09858922185522 1.06322252533252 1 1
1.11049347815532 1.07453221235056 1 1
1.22949230265136 1.19578952239811 1 1
0.723315780216285 0.702124519712002 0 0
0.982183933778545 0.954475516707107 1 1
1.08226750175411 1.0520245085122 1 1
1.04985398541477 1.01706301896599 1 1
1.19584372369656 1.16113269429537 1 1
0.858342207189811 0.831026742558249 1 1
1.12695635954667 1.09586589142359 1 1
1.15083534034514 1.11858872731711 1 1
0.943866610012778 0.915126044248007 1 1
1.39613258951423 1.35100748465573 1 1
0.945573077186174 0.92013674435567 1 1
0.830268907756406 0.808320997464907 1 1
1.21878937571271 1.18124632608515 1 1
0.95371375830742 0.923800974559986 1 1
1.12141440776184 1.0859359080052 1 1
0.646746039776215 0.62691488624941 1 1
1.112284542567 1.07795451309158 1 1
1.37600443273605 1.33582057377208 1 1
1.05127559623619 1.02234109763852 1 1
1.07564022041228 1.04171857933369 1 1
1.1321254435579 1.09424201879044 1 1
1.08659265814946 1.05343998255103 1 1
1.07334614488081 1.04293880241766 1 1
0.949777757231962 0.919529033265625 1 1
0.515610715987886 0.500979514735733 0 0
1.04769766096648 1.01622050944309 1 1
0.838733405494941 0.815690750538561 1 1
1.21913173721697 1.18293141274949 1 1
0.936597288566169 0.909248184835841 1 1
0.937225130049808 0.913655112501656 1 1
0.694523052134839 0.675611739670662 1 1
1.00786982751262 0.977399593099765 1 1
0.801851634037102 0.775235575037094 1 1
0.911142097669363 0.885967642607682 1 1
1.11885473395134 1.08751566203578 1 1
0.93922468890052 0.910681076036083 1 1
1.20826919656561 1.17199931201966 1 1
1.1461959787465 1.11004778556783 1 1
0.900069957961202 0.873297266388629 1 1
1.06160774043686 1.02603796200408 1 1
1.37650884232921 1.33416132902065 1 1
0.627208825789747 0.610027726213087 0 0
0.924321594423597 0.896023536892275 1 1
0.997489240856018 0.962588066414441 1 1
1.00204720562461 0.972843748495532 1 1
1.24826591660857 1.2117369643343 1 1
0.901386946982184 0.871807490592338 1 1
0.952781215242605 0.921508961454369 1 1
1.1731070430115 1.13961064228652 1 1
0.978956568573479 0.950103658507301 1 1
0.937107382235626 0.911044884469006 1 1
1.1070787870634 1.07796660499463 1 1
0.989876123234886 0.962884911596137 1 1
1.03371279966024 1.00229136024212 1 1
0.878460048920063 0.850643111610617 1 1
1.14232977839719 1.10934492890654 1 1
1.29996010899254 1.26099130783849 1 1
0.99987822234009 0.970873662266616 1 1
0.842763509816981 0.820434223108067 1 1
1.25414654327597 1.21743656352907 1 1
1.00151023213753 0.972866330409037 1 1
1.30441743232087 1.2680633632215 1 1
0.991677265227293 0.958878823349201 1 1
1.18191255296924 1.14738018815769 1 1
0.951402621540121 0.923545812018916 1 1
0.730729783130868 0.708931150956138 0 0
0.580294263369273 0.563338772336404 1 0
1.02744505592154 1.00080144052744 1 1
1.28617941771992 1.24678410905711 1 1
0.892618681621527 0.864470206275054 1 1
1.22110104902748 1.18035467793819 1 1
0.608502942571687 0.590631580435066 1 1
1.18036251225099 1.14898579575884 1 1
1.00225833842305 0.973681084260839 1 1
1.1689795773907 1.13221109370393 1 1
0.831186242898397 0.804151496516609 1 1
0.695450885034828 0.67630006951153 1 1
0.842182635310818 0.818810586161872 1 1
1.11797585241508 1.08655966656041 1 1
0.913979257258685 0.887915818573336 1 1
0.835392971906265 0.809383148709742 1 1
1.81361775233051 1.75536140984454 0 0
0.767796244021774 0.744976863665458 1 1
0.676090515233499 0.656302160560802 1 1
1.17526676261255 1.14024890449154 1 1
1.39463348147063 1.35265776117892 1 1
1.03068620223182 1.00026780470767 1 1
1.09066814236606 1.05809646603551 1 1
1.0072000208221 0.977473976868127 1 1
0.834298763997861 0.809888448542755 1 1
1.21510599880434 1.17954775220265 1 1
1.12751005168015 1.09425648737786 1 1
0.772840019900226 0.751143584234437 1 1
0.81165218696679 0.790019602194222 1 1
0.760683302359936 0.736448683042277 1 1
1.11448338621945 1.08468748077176 1 1
0.992274431849961 0.962856433930391 1 1
0.996790993932218 0.967416368052323 1 1
1.01482467604077 0.98429764774956 1 1
0.894411786730937 0.868186970324618 1 1
1.36838523323481 1.32388682212638 1 1
0.876269149676757 0.849476471691594 1 1
1.04484505202822 1.01140625878105 1 1
1.06105021779972 1.02670283983451 1 1
0.79693026588457 0.774267434967652 1 1
0.969290961119873 0.943414349879763 1 1
0.676951186096111 0.656297442011483 1 1
0.935764532863467 0.905056481867974 1 1
1.25730133032407 1.22066117763421 1 1
1.05269278236938 1.01884576147387 1 1
1.07612425115543 1.04139764083569 1 1
0.898622471427479 0.870464624348116 1 1
1.05568098129567 1.02001876502127 1 1
1.63813084753214 1.58656311574485 0 0
1.01256851197069 0.988722313207019 1 1
1.03447577530419 1.00063617396492 1 1
1.08098021220368 1.0479081111027 1 1
0.84514807375712 0.820226993311865 1 1
0.937880095057557 0.908449917673335 1 1
0.946464768430379 0.918432606929633 1 1
1.06452432006189 1.03497275454546 1 1
1.28292515817605 1.24797534667738 1 1
0.861555553793366 0.835657752394767 1 1
0.968394122023543 0.941757748605734 1 1
0.944539151668929 0.91780872792489 1 1
1.14478298542277 1.10946244940953 1 1
1.13514129711317 1.10112898343699 1 1
1.16671174342414 1.13042433145417 1 1
1.48276742306182 1.43408775905462 0 0
1.05408069970682 1.02622380930892 1 1
0.990119175146878 0.959229380311757 1 1
0.947361306513814 0.918006493433909 1 1
0.927801090487886 0.900239723585303 1 1
0.93245359025009 0.9035589086319 1 1
1.0332888588509 1.00258278281455 1 1
1.00593166183753 0.976540381672909 1 1
1.27985200617264 1.24264604890551 1 1
1.02481226213113 0.994687001425995 1 1
0.974363743322389 0.945537718886002 1 1
1.08240564883293 1.05542381720727 1 1
1.03549215803218 1.00623011968352 1 1
0.803663605125658 0.778247165547545 1 1
0.817546377279369 0.793998963107914 1 1
1.37026662206516 1.33299637863715 0 0
0.891648739634081 0.867630808560052 1 1
1.23405127830472 1.19901977904523 1 1
0.942451853144786 0.913579410051849 1 1
0.726215718485392 0.705619964964818 1 0
0.956375676262036 0.926513032117317 1 1
0.917193530095456 0.886708078811709 1 1
0.982476327557365 0.954274226372364 1 1
0.836477005260104 0.81207122983621 1 1
0.952617297607756 0.924664663778234 1 1
0.728299649106639 0.707853807831688 1 1
1.33914408041454 1.29854860166198 0 1
1.12296870438296 1.09084724956445 1 1
1.12548389515204 1.09064510928987 1 1
1.15799017868206 1.12390816273383 1 1
0.961041344390734 0.933339937490456 1 1
1.1545086157853 1.12322601787826 1 1
0.476415442519801 0.462860236767563 0 0
0.738946038339796 0.719571151951861 0 0
0.836063288829751 0.813027407790554 1 1
0.63816499843187 0.617564480699859 1 1
1.175271526192 1.14053441488465 1 1
0.992625741849986 0.966316947727098 1 1
1.00940416889211 0.98026055880498 1 1
0.534266981015063 0.51687467738226 1 1
1.27217097455225 1.24003212316 1 1
0.900411769133291 0.874108103848948 1 1
1.35969756475673 1.31353447976779 1 1
1.14306117138993 1.11329612154583 1 1
0.719302561424494 0.692280360473259 1 1
0.972285285214128 0.942438516995924 1 1
1.27298693348247 1.2339285386628 1 1
1.11928763376886 1.08428934904489 1 1
0.897259691191263 0.871939656219354 1 1
0.752501949550739 0.73053596943789 1 0
1.08111806822054 1.04425870328667 1 1
1.20016188416182 1.16029974806909 1 1
1.0269754075751 1.00038020247042 1 1
1.06936649584623 1.03997737841545 1 1
0.96214615351929 0.936644765146389 1 1
0.800844883470539 0.774943399040016 1 1
1.15163448798683 1.11893077259857 1 1
1.21547492792815 1.17899733043216 1 1
1.18705927505733 1.15103093193947 1 1
1.13697516084509 1.10401605441184 1 1
0.987984268056182 0.957091078888586 1 1
1.27631463843495 1.23982119491696 0 1
1.06980281841866 1.03985295357117 1 1
0.618766195478255 0.602235982761478 1 0
0.973615475193567 0.943272542419636 1 1
1.06416114829042 1.03329836824411 1 1
0.930414809558637 0.903470400461287 1 1
0.698446056712986 0.676530478697236 1 1
0.834352974638449 0.810324688479787 1 1
0.72437118776309 0.705565894424255 1 1
0.926014581554094 0.899835597366646 1 1
0.966287018089514 0.93799586724804 1 1
0.87945943514703 0.848467054075827 1 1
0.787054227772761 0.761585266239942 1 1
0.997906458217132 0.968752802514045 1 1
0.689231084617884 0.665873867170709 1 1
1.32784450806887 1.28301354414119 0 1
0.807937159043211 0.782772646462852 1 1
0.899692034713889 0.874582888634677 1 1
0.964012486407696 0.93462154883738 1 1
0.899522645520638 0.871860642483219 1 1
0.998625861456709 0.968003814752292 1 1
0.999942076832461 0.971595014022681 1 1
0.898642278457052 0.87105713569032 1 1
1.44927668549728 1.40729727729289 0 0
0.874596317015216 0.850490917740579 1 1
0.83883578612161 0.812293832499247 1 1
0.965164106394639 0.934730233451444 1 1
0.723371969588852 0.702014194277506 0 0
1.20549852132601 1.16753750929288 1 1
0.945890260108075 0.919452304896882 1 1
1.10155820407827 1.0703054588466 1 1
1.18993164259156 1.15290373373545 1 1
1.49980116156586 1.45568554804674 0 0
1.44181081261371 1.40045513002271 0 1
0.793800621524463 0.770257125959499 1 1
0.970258374332526 0.941035911079559 1 1
1.00348104185239 0.973262123811138 1 1
0.913850313727454 0.888358051558581 1 1
1.04982339838001 1.01568690197195 1 1
1.09438212512107 1.0645050042091 1 1
1.00264654887528 0.971543080276377 1 1
0.769227823565234 0.747403589425945 1 1
0.739533798110452 0.718561717057956 1 1
1.32130391091378 1.28483437957989 1 1
1.00886777758784 0.979975232914213 1 1
0.881439840915746 0.853507871963029 1 1
1.02329569595631 0.996549822590005 1 1
0.694227636961914 0.673689026676263 1 1
0.959433495239218 0.925274570822497 1 1
0.838109841148137 0.813923602818746 1 1
0.751814523746798 0.730694309806872 1 1
0.778480590266747 0.752286250035741 1 1
0.927809496745455 0.89805273298035 1 1
1.04181039821406 1.00928434024524 1 1
1.11995130242607 1.08302821852741 1 1
0.773189383904178 0.748182570150239 1 1
1.18676860500768 1.15195814321793 1 1
1.10396056116772 1.07456028850281 1 1
0.711726402378715 0.69234757102687 1 1
0.933328959641216 0.903208448075451 1 1
0.795190399445273 0.769527119495105 1 1
0.910821020406619 0.886603748463148 1 1
1.13499447609362 1.10268146381385 1 1
1.062890624905 1.03332791826487 1 1
1.08939455002143 1.05180805124689 1 1
1.17172148159419 1.13589704303877 1 1
1.15219652427108 1.11921166206149 1 1
0.90664859413034 0.880477098526729 1 1
0.976616483294446 0.947259437586456 1 1
0.998052056064791 0.970873252729045 1 1
0.738919929918359 0.716825570170818 1 1
1.07334374419152 1.03860344002298 1 1
1.13151515357561 1.09504752508395 1 1
0.637189850925863 0.614944615538582 1 1
1.35137835809465 1.3109621724792 1 1
0.775257914817979 0.752849970491215 1 1
1.30553083922015 1.26356687173212 1 1
0.974386397826426 0.946111114520655 1 1
0.905966286899076 0.879546918401374 1 1
1.14851659104804 1.11236667013188 1 1
1.12971762137655 1.09430449464175 1 1
1.18019156662083 1.14730909331108 1 1
0.948360834488211 0.918946334313802 1 1
0.721851080769355 0.701842622148209 1 1
1.22374198662914 1.1904470544975 1 1
0.849743551716313 0.822808084608284 1 1
0.714712672360757 0.693044432922208 1 1
1.21432719720253 1.17832028977455 1 1
0.751258670998248 0.730461962542561 1 1
1.31514093032094 1.27506777143157 1 1
0.876043957933834 0.850976258178018 1 1
1.05967312250682 1.02736899383956 1 1
0.810659405532724 0.786386417341775 1 1
0.972035040361184 0.940481383960223 1 1
1.18294575109096 1.14058380102869 1 1
0.601587398969416 0.581950266669184 0 0
0.865380668156777 0.840749261266382 1 1
1.01256377505328 0.984787177652834 1 1
1.07897860005877 1.05048092594436 1 1
0.864132946885601 0.840387054152317 1 1
0.935877445766114 0.906610551780288 1 1
0.783311550937212 0.762476126644355 1 1
1.21870681154341 1.18157884415016 1 1
0.833627876790546 0.809380913411461 1 1
0.669201396549771 0.648710072137702 1 1
1.15502518157164 1.11898563445293 1 1
1.18426116046801 1.14746239359067 1 1
0.857227321261432 0.832029060428128 1 1
0.9626799527047 0.934229793313273 1 1
1.16441550264074 1.13094095363568 1 1
0.836139456225331 0.809685497387162 1 1
0.740880498263947 0.717053368943994 1 1
1.0520913448471 1.02031615411922 1 1
1.28899412256087 1.25051781050656 1 1
1.1434486497889 1.10916122420543 1 1
0.87537119685413 0.849806041125185 1 1
1.10895523820398 1.07547674498709 1 1
1.23013946624917 1.19326258105964 1 1
1.26720372315789 1.22607617289501 1 1
0.949675695271034 0.922247996661127 1 1
1.0319560279544 1.0055017479212 1 1
0.902071215868078 0.8774065460546 1 1
0.797451474087977 0.775334689866418 1 1
1.03758378531132 1.00874141876746 1 1
0.972312402527922 0.944472442465676 1 1
1.23206902769558 1.19340510299826 1 1
1.36906968828724 1.32987012519387 1 1
1.5661310869263 1.5185453092651 0 0
0.959037440319961 0.930611640372615 1 1
1.27482744037819 1.23672691751755 1 1
1.22924301393507 1.18896578303487 1 1
1.10948885315597 1.07537159511201 1 1
0.907674262639634 0.881622656138785 1 1
0.990324632343062 0.961034119141307 1 1
1.41003792474528 1.36872122389331 0 1
1.06793980336855 1.03461419678304 1 1
1.28743494756658 1.247514622768 1 1
1.0968638181396 1.06537995474938 1 1
0.895989181084297 0.872970802022906 1 1
1.32934721075412 1.29307809801236 0 0
1.14332518581792 1.11046139058226 1 1
0.920631565673233 0.890185439899995 1 1
0.991213907641454 0.964746128832965 1 1
1.28250066146708 1.24432465421326 0 1
1.22449112887065 1.18949779099878 1 1
1.01366998689653 0.986666116381623 1 1
1.05075472499855 1.01563316440669 1 1
0.635250100885668 0.61793816625306 0 0
1.00946290883621 0.980395292763232 1 1
1.31269010727291 1.27340067580714 0 1
0.774102419288335 0.751882205996722 1 1
0.951770710551642 0.920436073687857 1 1
1.28137673167696 1.24257999160542 1 1
0.990120172700632 0.962093033371263 1 1
0.675503546495764 0.656427090829683 1 1
0.875608785739623 0.850253025826621 1 1
0.87584699030077 0.848407997896855 1 1
1.1169972817713 1.0849938304578 1 1
0.923934601095985 0.89675417476486 1 1
0.801928154592295 0.778963258424617 1 1
0.88848421957343 0.861284233959505 1 1
0.840255418615314 0.811419376202981 1 1
1.08053306587315 1.04835053455225 1 1
1.20350920719809 1.16755986982686 1 1
1.23837031766605 1.20223732344638 1 1
0.44232996536595 0.428590151467802 0 0
1.21371244045101 1.1726112073334 1 1
0.883208974778075 0.858881485505354 1 1
0.944374572615668 0.918751874442935 1 1
1.14311840755744 1.10929113276669 1 1
1.17065545103381 1.13562985988141 1 1
0.889769153399107 0.862678985005589 1 1
0.790713439208427 0.768787690113776 1 1
0.522753945130281 0.507028307084436 0 0
1.22705513323436 1.19222688068543 1 1
0.835061774301359 0.810510664747177 1 1
1.00233596758609 0.971773940155228 1 1
1.75845531446546 1.70845628501564 0 0
1.13734041980129 1.10333756830929 1 1
1.12086844150715 1.08653404792237 1 1
1.0532521836242 1.01930089251774 1 1
1.07513545293468 1.04489558045169 1 1
1.35644896739659 1.31676464744831 0 0
1.10571203117833 1.07527931831948 1 1
1.09004704803884 1.05844994372472 1 1
0.883603952368076 0.856491655049205 1 1
0.985547750528824 0.954664792067033 1 1
0.971214075185891 0.943966129517301 1 1
0.700341295874607 0.679042482173746 1 1
0.907368174730195 0.880505354487628 1 1
1.02589650385463 0.994829706467013 1 1
0.683334903657533 0.665512210364431 1 0
0.836622451771883 0.815543380734696 1 1
0.988450955377359 0.957288469225757 1 1
0.976531574664452 0.950752169992105 1 1
0.988810865016264 0.959824285857846 1 1
1.06780893180404 1.03449026547036 1 1
0.800557505646069 0.775863191079987 1 1
0.849366510398637 0.824867558831917 1 1
1.14798854881042 1.11208961920699 1 1
1.16566586743897 1.13064016341165 1 1
1.13326927444773 1.10037429107187 1 1
1.23053984745863 1.19212257402475 1 1
1.16705159544883 1.13354600189491 1 1
1.08117498367138 1.04901983829156 1 1
1.43348690143131 1.39094508962467 0 0
0.978282714442395 0.948634663479296 1 1
0.921122934538852 0.896738915743382 1 1
1.22243118155842 1.18654165142658 1 1
0.820978537727033 0.798395552483603 1 1
0.813238231935627 0.787048191877232 1 1
1.17172898335622 1.13679627086393 1 1
0.993150157129776 0.965853673339927 1 1
1.14260825259235 1.10884293039422 1 1
1.24471790544278 1.20610421160075 1 1
1.13130852204188 1.09963950747602 1 1
1.10678958244159 1.07623107238241 1 1
0.976328286435046 0.947904215847252 1 1
0.984315789653188 0.955869510480855 1 1
1.15772870406119 1.12300841112788 1 1
0.862077262318828 0.837370949614529 1 1
1.03317931723782 1.00413123516419 1 1
0.645271844009266 0.627594829454847 1 1
0.74891580490703 0.728044521197639 1 1
0.820076295407496 0.796149756929404 1 1
0.758042522724098 0.73425276791214 1 1
0.769977352291648 0.745872621570063 1 1
0.818220067060294 0.794468654805158 1 1
0.791814896064449 0.766459577157835 1 1
1.19211551770574 1.15738430605626 1 1
1.10349760481673 1.07229671803864 1 1
0.878256589298418 0.849780486385358 1 1
1.01794712387056 0.989854669262407 1 1
1.05806320448235 1.02449514726133 1 1
0.941477864166034 0.914455568945823 1 1
0.814720285605155 0.791210487693476 1 1
1.24211511709377 1.20733789348819 1 1
1.38416182413617 1.34116428320704 1 1
1.02456878467942 0.992316403207631 1 1
0.729752926504153 0.709041351251335 1 1
0.8389462576265 0.813260810454311 1 1
1.17589208769473 1.14219354507401 1 1
1.17845257971176 1.1441922070374 1 1
0.709036452794251 0.687859537440623 1 1
0.818313960051232 0.79122240573891 1 1
0.729668179320806 0.706793181816163 1 1
1.03110081882489 0.999069059155163 1 1
0.792867613818133 0.769600669756429 1 1
1.03379402024552 1.00360119843195 1 1
1.38557219619753 1.34331855217493 1 1
0.771978446775217 0.751066129031762 1 1
1.18076384805019 1.14705556201569 1 1
0.912604212354679 0.885564845159535 1 1
0.908004546344085 0.882687700310571 1 1
0.751912818081275 0.72548260782855 1 1
0.445740426029539 0.435127703984542 0 0
0.925255856211876 0.897861242126965 1 1
0.840154063734418 0.81577300219684 1 1
0.913806280442721 0.88470033031847 1 1
1.27403804948278 1.23448615067863 1 1
0.785329220874766 0.761055573219131 1 1
0.852212264593777 0.825318453015569 1 1
1.12111304385082 1.08812583740805 1 1
1.01751617819417 0.985349711506572 1 1
1.35691899172129 1.3174600375709 1 1
1.00264663385038 0.970478996856408 1 1
0.708274203965879 0.684472514160466 1 1
1.00469250904945 0.97533000488402 1 1
0.748886856736718 0.724438952519079 1 1
1.13478729582278 1.10360014706285 1 1
1.12018794578155 1.08688756144565 1 1
1.03451728815192 1.00238561062363 1 1
0.547154157717989 0.535876192004362 1 1
0.855165216747022 0.834517556627938 1 1
0.900527496979708 0.873985298280095 1 1
0.875875074135749 0.851287690992476 1 1
0.948218595975231 0.918263041051012 1 1
1.06898129330011 1.0361292959124 1 1
0.768028953366467 0.743739008421221 1 1
1.25794175467357 1.21933695203878 1 1
0.547482126056239 0.530531243477799 0 0
1.23172185037471 1.19536892718547 1 1
0.797918058976047 0.775055127395897 1 1
1.18209134943765 1.14718708551765 1 1
0.96691010684934 0.939096495567176 1 1
0.866626235351624 0.838817584468133 1 1
1.06823064547973 1.03766331178764 1 1
1.02271679405475 0.991873524976717 1 1
1.09861620759851 1.062180705762 1 1
0.787519691147309 0.765546820499229 1 1
0.85165273425713 0.827366730591201 1 1
0.750601773381304 0.730450715664553 1 1
0.947964829824089 0.921319289150015 1 1
1.24063094588521 1.19925563093089 1 1
1.30636870684794 1.26530775928206 1 1
1.06561786363714 1.03511451533111 1 1
1.25995990696211 1.22117608330774 1 1
0.517951179080273 0.502746841100409 0 0
0.840581584858872 0.812095949504929 1 1
1.43060331641255 1.38838728268345 0 0
1.0022317838631 0.971482695856471 1 1
0.976926624080156 0.947951935349426 1 1
1.14378418699107 1.11144885782571 1 1
0.630153656927485 0.610576397058211 0 0
0.795361771972979 0.773760911099055 1 1
0.983266568998252 0.949943814778468 1 1
0.663471770718046 0.643721213871608 1 1
1.11856161557981 1.08271990719788 1 1
0.991612270201585 0.963112051910073 1 1
1.03363805443947 1.00404760630521 1 1
1.04115907951156 1.00959298377678 1 1
0.689364842356908 0.66762391385734 1 1
1.00095398257168 0.971087362904912 1 1
0.968508780609143 0.93804330236825 1 1
1.21187594738051 1.18067269607141 1 1
0.845519507456177 0.821487367080124 1 1
0.82087093388001 0.798301957925693 1 1
0.94456362715351 0.916833110178822 1 1
1.08195327931053 1.05010537812974 1 1
1.34507638846036 1.30109586322142 1 1
0.944683466102861 0.918589330096754 1 1
0.744121153210361 0.720777111718858 1 0
0.964206729867222 0.936293115381496 1 1
1.30319579670882 1.26335508080285 0 1
1.15998082745886 1.12473369369293 1 1
0.868626877235872 0.844958921855009 1 1
0.705892071194528 0.685293739107565 1 1
0.802271351777871 0.776492663029907 1 1
0.786886891213516 0.766162887559557 1 1
1.09720835710699 1.06619604091722 1 1
1.11279446992275 1.07895901896008 1 1
0.987646894252562 0.958470525796371 1 1
1.02581473807065 0.993340468015102 1 1
1.44952147320225 1.40866679187534 0 1
0.816342220837313 0.794112327397599 1 1
0.801257551720958 0.774997131242084 1 1
0.669212899869774 0.649350006814606 0 0
0.714600251244526 0.694499340730361 1 1
0.68851745378055 0.66922993989399 1 1
1.40298331964431 1.35981222717901 0 1
1.22522341574021 1.18670042520399 1 1
1.00973706960775 0.979481874829366 1 1
0.768626707130446 0.747181536148038 1 1
1.30404704488713 1.26407724831777 1 1
1.17963949540904 1.14553734035189 1 1
0.601584233859492 0.583610423361474 0 0
1.26021620868612 1.22430725068624 1 1
0.996835045590532 0.962227334104559 1 1
1.06941740109311 1.03709773299631 1 1
0.739979838614571 0.716428266018396 1 1
0.920001149850258 0.892221699739126 1 1
1.19881052049666 1.16361697410058 1 1
0.666190160909292 0.644031881306785 1 0
0.461480978399443 0.44721211660519 0 0
1.15685091342945 1.12196162075201 1 1
1.01791538741894 0.986651303963896 1 1
0.762349641951657 0.742043380231075 1 1
0.343062518544487 0.331631141711834 0 0
0.881906314635643 0.856801547246159 1 1
1.2988924808792 1.26370768011574 1 1
0.589577578925854 0.573537073388834 0 0
0.964668306494046 0.935605172377803 1 1
0.742085350906909 0.719981889243834 1 1
0.930849954220415 0.905733575803965 1 1
0.750797648695132 0.728186207837039 1 1
1.28626693135429 1.25056785229788 1 1
1.32882624995927 1.28449307080379 1 1
0.84416216892928 0.818302702079021 1 1
0.865882278734993 0.842613953134865 1 1
0.698651947751091 0.678502033126994 1 1
1.17429226256196 1.13999550217155 1 1
0.415784030957742 0.404698601656095 0 0
1.21382148892475 1.17512409437939 1 1
1.0580835447218 1.02833970219575 1 1
1.1468368040336 1.10986614522964 1 1
1.15225441980983 1.11443639358414 1 1
0.669948452786339 0.649426775814596 1 1
0.927511587436997 0.901487250803446 1 1
0.878397072636173 0.856217865863802 1 1
0.995909527934466 0.960363605268715 1 1
1.16927098378588 1.13428426243432 1 1
1.2656881096864 1.22949903770899 1 1
0.688345365194556 0.667361991621749 1 1
0.712188211583002 0.691228678284641 1 1
0.828784780733707 0.803541411457482 1 1
1.0378246333417 1.00806065735954 1 1
1.3577320015284 1.31890041922459 0 1
1.02825380343951 0.997494679809806 1 1
1.20672185391627 1.17044106244477 1 1
0.497121864375533 0.483688682683025 0 0
0.979480129429163 0.950472454132889 1 1
0.937906211082664 0.909898720762109 1 1
0.925272645570268 0.89724257610694 1 1
0.938487767937397 0.909564873211211 1 1
1.41447503995711 1.36888909173905 1 1
1.06968262215047 1.03905175265632 1 1
0.989904778652363 0.957630628470942 1 1
0.968565481274414 0.937996066959643 1 1
0.624754081704213 0.607291390438799 0 0
1.05257790345563 1.0175739174378 1 1
1.3502771397326 1.30870761726174 0 0
1.23560522207053 1.20144392691271 1 1
0.781494631345737 0.761927553130682 1 1
1.01936315251085 0.986825520903916 1 1
1.0302494287662 0.9995618533226 1 1
0.950686102794632 0.921256814686521 1 1
1.00403463204483 0.972740769921166 1 1
0.708029558563241 0.689018226056775 1 1
0.782702255516224 0.759060034436749 1 1
0.991305910936452 0.96128535596638 1 1
0.892601223143647 0.866451264959895 1 1
0.698442417162718 0.67681038236475 1 1
0.422352456560333 0.409012219733725 0 0
0.773492488351107 0.754197955601223 1 1
1.07490926135809 1.04368362566758 1 1
1.03112654721522 0.998282625458227 1 1
0.906574856564832 0.878103385612654 1 1
1.29714745039146 1.26018749570669 1 1
1.39855211585267 1.3557335567974 1 1
1.12588705429899 1.0942403319431 1 1
1.0727002301147 1.03989886849973 1 1
0.848628597458412 0.823836199344726 1 1
0.997932904003523 0.964039431166507 1 1
0.961055945231659 0.932627517781308 1 1
1.06896508417938 1.03514982225706 1 1
1.10780744145956 1.07385621720014 1 1
1.202282209844 1.16901160577919 1 1
0.930154163481618 0.904351939219239 1 1
0.876821059019894 0.851178957878199 1 1
0.701613699159149 0.680543238492837 1 1
1.05564080319818 1.02520937212853 1 1
1.17955038810738 1.14338762727267 1 1
1.08362293775572 1.0500330184491 1 1
1.22632035054612 1.18821475964636 1 1
0.993801561620491 0.96482268358004 1 1
1.3695267263843 1.3292088794277 1 1
1.19495849231364 1.15540984091444 1 1
1.30467025613008 1.26410770201679 1 1
0.514855288597451 0.498995598412288 0 0
0.744877251247658 0.723345030707857 1 1
1.27588501348999 1.23853285781951 1 1
0.661106166480067 0.639640100683464 1 1
0.922737340305073 0.893856948924263 1 1
1.03012684117352 0.997101474474024 1 1
1.14350612365576 1.1106517689016 1 1
0.629667611976635 0.611164889627436 1 1
1.61235156750245 1.5644553407518 1 1
0.887658789734823 0.860093574727267 1 1
1.40866763303222 1.36370558401423 1 1
1.0147597041899 0.985943334984248 1 1
0.546804978311513 0.529548427307968 0 0
0.660507056737844 0.641625296623979 1 1
1.32752952085731 1.2874995399538 1 1
0.984190183861941 0.956295491092516 1 1
0.929739925782699 0.901944286526064 1 1
0.858246584749508 0.833283482387198 1 1
0.773702546044107 0.750562336840064 1 1
0.780480960002779 0.756657694879942 1 1
1.1302759760655 1.09886629858957 1 1
1.16433007273739 1.12364422729562 1 1
1.08278145418103 1.05423319984442 1 1
0.77628991843718 0.754375697064949 1 1
1.53842051382496 1.4923877866464 0 0
1.02365451640424 0.991267355669098 1 1
1.04947443452033 1.01920629231991 1 1
0.738091427320802 0.718780591119988 1 1
0.732317347784593 0.709965086184483 1 1
1.17216683593246 1.13457102284449 1 1
1.02814496933583 0.997077573850643 1 1
1.12926895980608 1.09535687740246 1 1
1.09207633945447 1.05960791144193 1 1
0.806314841469694 0.777366451531376 1 1
1.03196432794765 1.00120111030477 1 1
1.068287922349 1.04026963471 1 1
1.26523483584632 1.22827147780975 1 1
0.970658650634766 0.940391249839504 1 1
0.989563596912178 0.959016398895755 1 1
1.12313764771133 1.08933070624784 1 1
0.96542324333008 0.939485338291502 1 1
0.706922577476915 0.685312843689361 1 1
1.02589734286665 0.994843013468592 1 1
0.548243475442837 0.529290142832296 0 0
0.895218054024036 0.870809650400239 1 1
1.16380176243052 1.1304322958348 1 1
0.863454800904313 0.837372046728886 1 1
0.814468492682949 0.790436263113962 1 1
1.19284583501573 1.15738674381198 1 1
0.986274676932656 0.960846377998295 1 1
1.03672642351818 1.00517812156814 1 1
0.991188563068166 0.966682962926377 1 1
1.38552876318251 1.3460210276203 1 1
0.782972566500569 0.761834916419205 1 1
1.40993060271592 1.36801476482038 1 1
1.07685936410445 1.04235447456908 1 1
0.529039105492746 0.513682971820961 0 0
0.981585670838008 0.953147665538631 1 1
1.33115416793622 1.29310663891846 1 1
0.946208891791719 0.91727673758355 1 1
1.11401851222583 1.08151031982957 1 1
0.976624185053191 0.950990268644167 1 1
1.01504259736039 0.98474188208395 1 1
1.20606485714553 1.1700346137898 1 1
1.15059760981519 1.11509694133104 1 1
1.28436450950389 1.24547864933213 1 1
1.08850661354403 1.05708297733238 1 1
1.00820558831414 0.975807810251777 1 1
1.20436154000076 1.16952846182945 1 1
0.937563996938472 0.907139149796998 1 1
0.934396026863344 0.906158556760323 1 1
0.742505005401369 0.721022566600591 1 0
1.16810750868551 1.13375923509475 1 1
1.17276957866568 1.1365878920771 1 1
0.87354016851977 0.846530445737989 1 1
0.991145508585804 0.961261834502403 1 1
0.710699138415702 0.690904809910088 1 1
1.32062650072081 1.27639293280921 1 1
0.866718718415554 0.842609133546776 1 1
0.980394246657214 0.951921673963153 1 1
0.866035255531135 0.839602309029444 1 1
1.30085490449068 1.26277218200946 0 1
0.878120596040583 0.85271673931467 1 1
1.29221428105449 1.25304907989782 1 1
1.05663151012923 1.02525497289159 1 1
1.22569782052255 1.18982474330093 1 1
0.796679348121166 0.773156851155314 1 1
0.951706534522717 0.923840065766633 1 1
1.07975053496854 1.04900620445417 1 1
0.975823274740859 0.947659791890333 1 1
0.852457133732332 0.828155091636221 1 1
1.05842271840408 1.02867598695345 1 1
0.922787866553557 0.896506144141545 1 1
1.33070694793918 1.2890427155285 0 1
1.40022940021064 1.35859377525187 1 1
0.818450867247571 0.794990248303868 1 1
0.751917375355362 0.732599698163964 1 1
1.09207833114175 1.06110754791651 1 1
0.79894482501809 0.772886399036536 1 1
0.831002692687993 0.802265784781681 1 1
0.781989393865537 0.758246397551053 1 1
0.933603571875431 0.906001131278483 1 1
0.750951034576756 0.727328200308197 1 1
1.28867767681315 1.24938325906394 1 1
1.01315496011328 0.981534031411129 1 1
0.963894982994693 0.935440540941026 1 1
1.50608147184533 1.4602380376779 0 1
1.04054597455349 1.01127541935944 1 1
1.00992284989901 0.978889846937806 1 1
1.37380570312751 1.33301509509357 1 1
0.793288015939688 0.76631063182212 1 1
0.874176565339322 0.850216727997576 1 1
0.891201504403874 0.868199040383886 1 1
0.989979396183812 0.959148053682935 1 1
1.12617820011794 1.09321779369623 1 1
1.31621074303157 1.27504530122667 1 1
0.703671109296097 0.68137895655605 1 1
1.38296789911783 1.33989146796137 1 1
0.83488975987843 0.810755434147681 1 1
0.948540818413016 0.920203029059384 1 1
0.955618345430668 0.928903834919094 1 1
1.20140779092756 1.17013330071193 1 1
1.10370469715676 1.07228359405897 1 1
0.8186161216756 0.795144908818012 1 1
0.952271104587419 0.923489008829105 1 1
1.09388342100003 1.05810975729383 1 1
0.983599575524622 0.955860481008623 1 1
0.447008606656107 0.434005048779042 0 0
1.24224045315736 1.2024094093395 1 1
1.00213479226044 0.971453684350225 1 1
0.939884998528921 0.909068934278389 1 1
0.95666432323259 0.931657204256343 1 1
0.576706651105501 0.56125618101758 0 0
0.897580100860277 0.870944823444971 1 1
0.994589626305814 0.964087043037079 1 1
1.18468991789008 1.15092199802173 1 1
0.76409017034057 0.743242416648387 1 1
1.26714630252437 1.2279927914556 1 1
0.864859595581987 0.838348949109367 1 1
1.07541048523564 1.04214710360852 1 1
1.26363595976971 1.22722601432914 1 1
0.77834907199731 0.757473634133838 1 1
0.962698539630756 0.934499541326243 1 1
0.738743516153966 0.717005571284795 1 1
1.0146783492898 0.983910129627065 1 1
0.707649430525413 0.68546815906897 1 0
1.04966660863414 1.01880268245668 1 1
0.827997531625478 0.802697039046223 1 1
0.845958233082742 0.818107449468446 1 1
0.77327467405266 0.752917782901978 1 1
1.13883011201618 1.10374861243385 1 1
0.786970265820951 0.76456260402099 1 1
1.25457072190318 1.21590536939683 1 1
1.07149563950056 1.03966058589697 1 1
0.733704142810348 0.710845873903575 1 1
0.724384808489995 0.697962396097857 1 1
1.07450858452681 1.04162091943758 1 1
0.767501630936794 0.748718696089168 1 1
0.922355509144555 0.897106673645905 1 1
1.29946332427714 1.26043270286751 1 1
1.10274263567723 1.06830401044894 1 1
0.799117327751954 0.775580969646319 1 1
0.814289411626072 0.789684109731842 1 1
0.919987480347826 0.891312885888209 1 1
0.886807866114699 0.864008244648069 1 1
1.12062037341178 1.08548183225695 1 1
1.52120766615913 1.47289304078103 0 1
0.910525736847688 0.881606541525334 1 1
1.13031462209023 1.09514673163565 1 1
1.10839463509796 1.07702515351348 1 1
1.15483023895561 1.12204039290638 1 1
1.13349026379191 1.10105477328676 1 1
0.690111338091866 0.670952154550558 1 1
0.969558846261126 0.942095564006698 1 1
0.840755265796034 0.809836550635307 1 1
1.13932088918754 1.1069031336824 1 1
0.993453352241588 0.961650660567015 1 1
0.997553466748979 0.967551846923434 1 1
0.660523096950535 0.6418398357859 1 1
0.873565008838563 0.846732595242873 1 1
1.09006840641222 1.05844354818273 1 1
1.29405023443136 1.2546691649741 1 1
0.848814687939418 0.824762903314274 1 1
0.831074656337717 0.806328772433212 1 1
1.2007317170262 1.16641169727234 1 1
0.687537870921611 0.665951876573397 1 0
0.841170606882827 0.817830770308674 1 1
0.874762414522364 0.850356673569755 1 1
0.780639845410262 0.758499320010027 1 1
1.28645317234957 1.25041433415768 1 1
0.422238465503398 0.409114270348649 0 0
1.05564124299302 1.02614996376929 1 1
0.998615911133147 0.96700903541499 1 1
1.07948186243159 1.0431008219791 1 1
1.15617829892846 1.12388037085683 1 1
0.943436311231985 0.91600777607118 1 1
0.819224797916386 0.796557103142744 1 1
1.10469718564344 1.07258668876825 1 1
1.41614942005442 1.37383518902649 0 0
0.747559629752931 0.72500644789765 1 1
0.959299232557035 0.929777515295266 1 1
1.05605647086677 1.02499004746614 1 1
0.974428807775273 0.943009907157768 1 1
0.752565079436778 0.729427244988627 1 1
0.780722251875612 0.755222804128485 1 1
0.938188436722795 0.910067160199466 1 1
1.13880660943111 1.10292852300708 1 1
0.862756249082874 0.836337263095209 1 1
1.06222646465574 1.02908812747078 1 1
1.05218270659397 1.0234712976418 1 1
0.762123739206148 0.738198331266324 1 1
0.57928135520556 0.562484908117822 0 0
0.83670656346666 0.812683446826172 1 1
1.04620790845412 1.01350735916932 1 1
1.05563243547864 1.02224461632606 1 1
0.842590952479131 0.820227244179084 1 1
0.904191877190176 0.877123161360222 1 1
0.78260019806353 0.758628201468949 1 1
1.1743069788565 1.14086163363678 1 1
1.22035391514697 1.18301194132194 1 1
0.819860423730092 0.793347472298097 1 1
1.39844796361614 1.3570004282688 0 0
0.860726969490352 0.834283597964153 1 1
0.871710965327867 0.846560583513328 1 1
0.850080382554543 0.827555080314356 1 1
1.29453668079726 1.25575591286745 1 1
1.39794424099543 1.35463440276058 1 1
1.30303468307056 1.26419781634299 1 1
1.11376923359732 1.08122511228658 1 1
0.654268516364386 0.635658007932343 0 0
0.90488340477412 0.877359977037838 1 1
0.660179446229218 0.639191187382106 0 0
1.15076939427814 1.11701528527565 1 1
0.863283026647238 0.835889113644543 1 1
0.71255659016721 0.691687182672613 1 0
1.24007343664395 1.20276689247765 1 1
1.04076292337817 1.0071078694317 1 1
0.983954470616263 0.956087298811475 1 1
1.13483536828879 1.09709920207024 1 1
1.0952862223052 1.05956892860118 1 1
0.947383056874749 0.919796093894118 1 1
0.97265150743261 0.945032355778304 1 1
1.1693937895513 1.13492616669421 1 1
0.756062923244812 0.735095103906851 1 0
1.02826042185072 0.999376664814441 1 1
1.03109211082996 0.999830547852405 1 1
0.995476292898969 0.968645640658653 1 1
1.36101783653363 1.31703335143467 1 1
1.24597000788347 1.20874904791624 1 1
1.01994590471027 0.992281656949035 1 1
0.855067454284939 0.831778630239638 1 1
0.842694996450858 0.816307433416421 1 1
0.956882389504619 0.927960358942017 1 1
0.940436315944413 0.910729373507382 1 1
1.04744770215848 1.01746432728957 1 1
0.855421263376381 0.830756924608884 1 1
1.12135553466362 1.08875062456623 1 1
0.810707647479761 0.784844075916969 1 1
1.28869009509528 1.24760027794205 0 1
0.876621225009567 0.851797137268262 1 1
1.26919708153396 1.22930583944513 1 1
0.9220541372816 0.897573507043883 1 1
0.855057893046002 0.8328379207138 1 1
1.27968810309203 1.23844124112288 1 1
0.680304098296359 0.659274218908977 1 1
0.860404151946198 0.837560194702546 1 1
1.00610037863452 0.972935096429975 1 1
0.841917984823366 0.817903658297244 1 1
0.914186928773199 0.888733276695694 1 1
0.776348396178025 0.754558104742129 1 1
0.917340443094646 0.888504854226169 1 1
0.587921693226575 0.568966775091214 1 1
0.793119326150579 0.769871624136005 1 1
1.35328237591516 1.31157369573236 1 1
1.03503975595151 1.0024187956933 1 1
0.885102708010645 0.854832565047773 1 1
0.746465316189369 0.723963371857109 1 0
1.22123702065874 1.18668713005334 1 1
0.914514841800593 0.88783863863934 1 1
0.972773305739176 0.945998667313702 1 1
0.873445802423316 0.85104684120702 1 1
1.2249955206654 1.1830205395862 1 1
0.649745189347684 0.632643849453769 1 1
0.723392940536566 0.701850297271655 1 1
0.94640086235483 0.917088533568416 1 1
1.23173368593548 1.1919054040979 1 1
0.919068832668355 0.887693563270987 1 1
1.08151498988577 1.05002856321565 1 1
0.861008940382152 0.835952305646749 1 1
0.758410724563429 0.734435345864717 1 1
1.1739485163432 1.14006875562914 1 1
0.733692467559726 0.712384204272388 1 1
0.984687581167676 0.959223130060346 1 1
0.851476722235689 0.826584766795622 1 1
0.907916742624167 0.879292378481387 1 1
0.812883680191328 0.78916412983954 1 1
0.781244050774999 0.753814227124716 1 1
1.07394677147413 1.04331045860453 1 1
1.02682781458108 0.994578904827881 1 1
0.511978414243836 0.496405927720925 0 0
1.346641889316 1.30502654093533 0 1
0.94199652297947 0.914878138580635 1 1
1.10357584145282 1.06910541524242 1 1
0.987405806267681 0.957160821292558 1 1
1.09186168701343 1.05792918598419 1 1
0.780596277575464 0.755742378856206 1 1
1.07663042691333 1.04386007552831 1 1
1.30725797607504 1.26909569639585 1 1
0.651165687483437 0.631144046188017 1 0
0.723739191068346 0.702305196358878 0 0
0.811769225245034 0.792391709362608 1 1
1.06071232328371 1.031386146654 1 1
1.51621024790386 1.47165448457494 0 0
0.767929588840111 0.746527956052008 1 1
1.14562368124159 1.11173253142296 1 1
0.961663027020864 0.935129338690995 1 1
0.834829797078962 0.809917049224026 1 1
0.962649294515965 0.935686000292209 1 1
0.789661684288852 0.767111584984453 1 1
0.728202276675249 0.707353766508917 1 0
0.755381316626233 0.73275420097527 1 1
0.842170105726333 0.818501438082834 1 1
0.829138544972729 0.800520911277828 1 1
0.666295285929128 0.645684643033744 1 1
1.25941217443136 1.22334434845971 1 1
0.809911807356961 0.789304894722132 1 1
1.12384824876055 1.08976675867976 1 1
1.19248737593549 1.1559232280944 1 1
1.05335675131591 1.02416544376387 1 1
0.725926853203278 0.705130151398829 1 1
0.972653049998003 0.942550611529401 1 1
1.23608311288529 1.20196358328636 1 1
0.713447243576189 0.692861630723232 1 0
0.881315164445207 0.855827299479985 1 1
0.995709281208563 0.964991589578613 1 1
0.841603602269574 0.815488942430679 1 1
0.855900374763928 0.829617076064378 1 1
0.901748458284658 0.868772526545254 1 1
1.09612130288758 1.06122989319774 1 1
1.40962685514563 1.36489175066901 1 1
0.732317613729426 0.709036792604835 1 1
1.09885051581272 1.06346621716138 1 1
0.902202383418288 0.875892216975617 1 1
0.818470927565297 0.794684373576445 1 1
0.894723730688109 0.86779906922176 1 1
1.07135886134594 1.04031372431444 1 1
1.45753104858194 1.41407149105175 1 1
0.860470593546562 0.835046890857653 1 1
0.955276753104121 0.929773002261399 1 1
1.12983409910102 1.09155427050646 1 1
0.702191445038999 0.679258447504692 1 1
0.872501074220154 0.845209641574846 1 1
1.12935957851057 1.10119842295811 1 1
1.28618684614367 1.24814671376326 1 1
1.07776859796484 1.0452386086312 1 1
0.801511142497668 0.776707897126243 1 1
0.9121400836827 0.886636687274419 1 1
0.738998155372646 0.715944163938422 1 1
0.79460539846703 0.771430630136157 1 1
1.09043891164171 1.05519339780979 1 1
0.833932685180436 0.81156186375524 1 1
0.879009572615319 0.8525472930253 1 1
1.28173539911297 1.24331114063451 1 1
0.737867144290038 0.718894812377292 1 1
0.791616557811585 0.770046506256061 1 1
0.759119351853676 0.736678810087581 1 1
0.765555349332195 0.743038005481748 1 0
1.00394201786063 0.975021111460472 1 1
0.90240354607132 0.872542830434863 1 1
1.45596872080204 1.40334397646381 1 1
1.16497002097801 1.12763448343307 1 1
1.37041674254391 1.3306417679037 1 1
0.884178605580954 0.858707489861251 1 1
0.907523179538472 0.878908890660252 1 1
0.709903300036267 0.689877858332623 1 1
0.979463010585211 0.949718681906082 1 1
1.20402105757089 1.16696287226535 1 1
1.04872949981647 1.01660206117655 1 1
1.36173055673268 1.32307919770159 0 1
1.0787802040385 1.04743538351532 1 1
0.98898947307382 0.955826445759583 1 1
1.15553793916389 1.11905034975909 1 1
1.36846458101118 1.323518436055 1 1
0.94620317365052 0.917454079789234 1 1
0.850699050128442 0.826053186599953 1 1
1.03383304056127 1.00286085053865 1 1
1.32542977329239 1.28393516852922 1 1
0.957338029668456 0.930605283128828 1 1
0.980706575221622 0.95023992927344 1 1
1.01223746501935 0.981730465957071 1 1
1.0312681750417 1.00062742458734 1 1
0.965541473538698 0.939077785321306 1 1
0.509873290114263 0.495835142505631 1 1
1.15656777616965 1.12299601977973 1 1
0.951967065813793 0.923020523007641 1 1
1.04671140803421 1.01267392085784 1 1
0.64757719086492 0.627767490340216 0 0
1.08520510200437 1.05115779668318 1 1
1.00212078447004 0.97353269057348 1 1
0.997894680286702 0.966377784040781 1 1
1.10202472605451 1.07188830979765 1 1
0.995285699097058 0.967291392450399 1 1
0.836916718922797 0.812542808828281 1 1
0.918296746864149 0.890873120431791 1 1
1.20143459054827 1.16686099301816 1 1
1.27473748977849 1.23352255902928 1 1
0.891787470081163 0.866454397647569 1 1
0.960542352591609 0.931085467238201 1 1
0.857120125324993 0.833239424759982 1 1
1.23493671498232 1.19983987135415 1 1
0.923203116214703 0.895062090180039 1 1
0.728054717148437 0.703442127891648 1 1
1.2557828426543 1.21920438693299 1 1
0.873309263480249 0.84525714014932 1 1
0.812840958363189 0.787273163887744 1 1
1.32511894793028 1.28512361008613 0 0
1.24339843542589 1.2073313026205 1 1
0.979410681977576 0.947119383049837 1 1
0.985822463199903 0.957368390031556 1 1
1.05020296895491 1.02010514934569 1 1
1.02253777087407 0.99012062274144 1 1
0.612342269174901 0.59507228427531 1 0
0.579681788888685 0.56192971993727 0 0
1.3356712821177 1.29674673939472 1 1
1.02256842655504 0.992461970650909 1 1
1.02597258423325 0.998938826271548 1 1
0.844156134964419 0.821471623718785 1 1
1.00177315893347 0.970882386773219 1 1
1.05848901307371 1.02772101120034 1 1
1.11146532299103 1.0803441390199 1 1
0.730238310013114 0.705128152085825 1 1
1.12804225713213 1.09557167524225 1 1
1.00971594258541 0.98042449441197 1 1
0.852185933000901 0.825751792816099 1 1
1.06089694171771 1.03306819170002 1 1
1.0204274055492 0.992826224410242 1 1
0.930811429805872 0.903028290985309 1 1
0.775704494522001 0.750310585773685 1 1
0.637747282852822 0.61775457409896 0 0
0.903808303963392 0.87648060564152 1 1
0.718998959248746 0.696387196641338 1 1
0.765924673093493 0.741273362595156 1 1
1.1230518630511 1.08812783305441 1 1
1.05300627873436 1.02395757290085 1 1
0.855465903589353 0.830559473143446 1 1
1.10448080810953 1.06828528113061 1 1
1.3740401644741 1.33432197161025 1 1
0.880332528667573 0.855082322197872 1 1
0.811281238774388 0.784146462201541 1 1
1.06552146495755 1.03578225155881 1 1
0.991569804854125 0.963456816869331 1 1
1.04344426991489 1.01143191910116 1 1
0.819331719362073 0.791731737585156 1 1
1.17257220831784 1.14009753223764 1 1
1.21230495198615 1.17486382222575 1 1
1.06622075788545 1.03546608038951 1 1
0.775411120591457 0.753622109361795 1 1
0.994027069692245 0.965234243192749 1 1
0.534138261731218 0.517458715205853 0 0
1.08324601383667 1.05183280428935 1 1
0.983679592633468 0.957277714755878 1 1
0.841670300081852 0.816828729509518 1 1
0.982188837918674 0.953971096477376 1 1
1.17595787199461 1.13959910519759 1 1
1.17687520655103 1.14318853222883 1 1
1.14953365739964 1.11516423927546 1 1
1.10241557101043 1.06881579688046 1 1
0.852787676053853 0.826380424577211 1 1
1.27461243081135 1.2380487195753 1 1
0.865532270369726 0.840390869332751 1 1
0.924639396452528 0.896556795974424 1 1
0.754980612225985 0.731317972982209 1 1
0.887255112082567 0.862278983604475 1 1
0.906299932037834 0.878841923825853 1 1
1.08752274284723 1.05301562873063 1 1
1.07813522393237 1.04733737553951 1 1
1.15251612265935 1.1183062460571 1 1
0.882981999415167 0.856514338241093 1 1
0.625736452494262 0.605996058631051 0 0
1.03105586780327 1.00045573613138 1 1
0.797477097184895 0.769566918248009 1 1
0.886677190221573 0.860114378826225 1 1
1.25535512566691 1.22002559514523 1 1
1.5037604275402 1.45970554715887 0 0
1.05929711369979 1.0274271522435 1 1
1.15550345439051 1.12135027751277 1 1
0.687145396741231 0.670059341996158 1 1
0.893383992261266 0.866230469598402 1 1
1.32785862295417 1.28766936028422 1 1
1.30113884680392 1.25971730393074 1 1
0.851698831708414 0.827480892733903 1 1
1.19111618451936 1.16392814112533 1 1
0.895208246927494 0.868527402243056 1 1
1.21937853660195 1.18357873977228 1 1
0.830836830808669 0.806293278554529 1 1
1.2629483781254 1.22334498487013 1 1
0.620349740189296 0.600044375930481 1 0
0.529862377005415 0.514565743143199 0 0
0.990649460860282 0.962751812548776 1 1
0.88450957607786 0.857464050496973 1 1
0.966538564182142 0.937381995500654 1 1
0.887335779535849 0.858487570208251 1 1
0.978332665590482 0.948938117371277 1 1
0.763048608662796 0.739644176031641 1 1
1.11855479688832 1.08767862670986 1 1
1.18875965011511 1.15451346628454 1 1
0.772960484530794 0.751096137216025 1 1
0.916573662713631 0.888908789359696 1 1
0.981500736468538 0.952222996174198 1 1
1.39296061308664 1.34838939848239 1 1
1.02290749680821 0.991490151848177 1 1
1.08137870269099 1.04569353501851 1 1
1.09692087106909 1.06550121002499 1 1
0.824368144380391 0.802534335787085 1 1
1.03373718680181 1.00302014055289 1 1
0.897425503542428 0.873120180688497 1 1
0.62456395669788 0.607575215394672 0 0
1.15091638259487 1.11356715607807 1 1
0.866394074956744 0.838321631154022 1 1
1.12752326886947 1.09454735565813 1 1
1.05902955660598 1.02679761561821 1 1
0.962135213339131 0.934197689835867 1 1
0.915273365801131 0.889553676320453 1 1
1.21032843443188 1.17392895674466 1 1
1.15750868239967 1.12532349619924 1 1
0.89467987934327 0.86775848433789 1 1
0.654915517494907 0.634348355040945 1 1
0.628242501375504 0.609944022390104 0 0
1.08790170070825 1.05241728573947 1 1
0.935134023587624 0.906667299970999 1 1
1.32128778290591 1.28137320981078 1 1
0.966592635253979 0.93984775252631 1 1
1.00365328252534 0.974162038021207 1 1
0.833819676169931 0.810602754508275 1 1
1.08226732039524 1.05051436007047 1 1
1.00510940966656 0.973659891058395 1 1
0.583355736019453 0.564379025337371 0 0
0.741489560859733 0.719238505916723 1 0
0.782555561713765 0.759840272960732 1 1
0.863798165992666 0.838426309920222 1 1
0.929195130831225 0.902454682576177 1 1
1.03239533549264 1.00207964459237 1 1
1.01252377861021 0.98099309741798 1 1
0.959337666825642 0.931779243728716 1 1
0.570366634818019 0.555206169422707 0 0
0.815086992771049 0.792688966901813 1 1
0.840471516670854 0.815514535458844 1 1
1.1239289099413 1.08839513777607 1 1
0.92288004987381 0.898052520922499 1 1
0.775848339074861 0.753211107918419 1 1
0.785317136106864 0.761613759706329 1 1
1.01160429052021 0.979794846108463 1 1
0.479937989859252 0.464349419667635 0 0
0.743335346444477 0.719063562945797 1 1
1.22093889997294 1.18667716185006 1 1
0.664125961565983 0.647069999976053 1 1
1.04241494052979 1.00900499508576 1 1
1.04769627882654 1.01668801351661 1 1
1.0456786466874 1.01526031147104 1 1
0.97660569594035 0.946288472064039 1 1
1.05361175853098 1.0199626957458 1 1
1.05984652055669 1.02910135042074 1 1
0.914049395641529 0.88933409309391 1 1
0.943707351614031 0.914746961059467 1 1
1.17061852282798 1.13298806146514 1 1
0.760915598455502 0.740879765955386 1 1
1.14268617693323 1.10892939717097 1 1
0.979463143622334 0.950796339089783 1 1
0.773209411113036 0.74981459779627 1 1
1.04347914255468 1.00973519698997 1 1
1.24569639798135 1.21114829906887 1 1
0.85791624355316 0.830614419985449 1 1
0.894987192395162 0.866869842348894 1 1
1.0568171141158 1.02408708501724 1 1
1.3595842427258 1.32001480084912 1 1
1.04640734221349 1.01888450211084 1 1
1.19879763190119 1.16318916888284 1 1
0.833269993329911 0.808321465984474 1 1
1.13560184269541 1.10109043529364 1 1
1.12471449390101 1.08976360064179 1 1
0.708254100241069 0.687616151162649 1 0
0.74730076013924 0.725954651826466 1 1
0.97484404878955 0.945084095738218 1 1
1.31782170190971 1.27869705972076 1 1
1.14185556352828 1.10489897193932 1 1
1.14087726413763 1.10539474722102 1 1
1.01980389638312 0.990873027011237 1 1
0.73303043171916 0.713113076673971 1 1
0.902844165721588 0.874572075525988 1 1
1.1902810168215 1.15548102878536 1 1
0.660839432507583 0.642972358971702 0 0
0.733620915447931 0.712926545807703 1 1
1.13754118910264 1.10359699044682 1 1
0.738773902261342 0.716027398685963 1 1
1.13663822921077 1.103670271182 1 1
1.01623820483646 0.985476976043257 1 1
1.51601341996263 1.46981693539889 0 0
1.15480075587326 1.12420971714172 1 1
0.802943573295652 0.778808797020103 1 1
0.876111380172937 0.852254693161556 1 1
1.18864133587629 1.15397893250428 1 1
0.878246921081311 0.852256099111611 1 1
0.748455317060425 0.72339428877815 1 1
0.961879156892432 0.932529285341832 1 1
0.759151601208054 0.739767722720092 1 1
0.984013717327335 0.955108024352682 1 1
1.04931915379441 1.01987279183822 1 1
0.739379316172404 0.719941347078871 1 1
0.750145739459929 0.727097549017145 1 1
1.07943739830071 1.04698774356678 1 1
1.02851139288159 0.994393762490151 1 1
0.91114433441582 0.883042397883755 1 1
0.85702450578509 0.829632799737403 1 1
1.17799255947216 1.14441561179115 1 1
0.61315467368086 0.596004169780393 1 1
0.674918243016587 0.654192944924053 1 1
0.786746362164076 0.763097057448856 1 1
0.928239117688414 0.901924087914922 1 1
0.975354241967686 0.946996964118172 1 1
1.18706610816945 1.15125750899578 1 1
1.41314404496641 1.37215800598316 1 1
0.744851965707691 0.718953793403313 1 1
0.665717256315854 0.646575002543925 0 0
0.862908541914757 0.838767826824739 1 1
1.10449980563764 1.07087246650883 1 1
1.07216815768584 1.04067338746669 1 1
0.96897526058687 0.940851556206648 1 1
1.08981693918764 1.05507211860974 1 1
1.43600858108233 1.39080742657181 0 0
1.05823860177108 1.02171515706264 1 1
1.08823275028847 1.05588419327744 1 1
1.32546246997772 1.28453928803865 1 1
0.829353395408216 0.802829147350112 1 1
0.9921003603559 0.961605142820326 1 1
0.898692222113603 0.876859409858829 1 1
0.919498090212783 0.893644645940327 1 1
0.926405349175157 0.898334165504004 1 1
1.20205860156031 1.16693618620464 1 1
1.15908266747368 1.12778939244158 1 1
1.19212199013563 1.15676694507351 1 1
1.37097267358722 1.32885076047142 0 0
0.880003956358426 0.853503979231928 1 1
0.935153268482332 0.907127491409499 1 1
1.02787941935329 1.00014116607311 1 1
1.01626889612476 0.984833299635171 1 1
1.17304419391304 1.1349576069548 1 1
1.01227190013812 0.97978839959182 1 1
1.06705026413526 1.03613412607719 1 1
0.932814506667467 0.90429478139383 1 1
1.06749831024913 1.03927252159997 1 1
1.29279466173902 1.2519061021362 1 1
0.957429181670543 0.929084366416853 1 1
0.82694184059017 0.802673724855193 1 1
1.11213085085384 1.07897309578448 1 1
0.745593609542333 0.725319474240581 1 1
0.661138801288778 0.642364547277209 0 0
0.798348950015321 0.771405905265153 1 1
0.888386251180914 0.862730055140762 1 1
0.712552304332163 0.693747935598349 1 1
1.03668833520444 1.00644018740686 1 1
1.0665714520272 1.03547912652578 1 1
0.83317534409322 0.809982720705132 1 1
0.955138054294682 0.926305583349862 1 1
0.933258213700473 0.903768991539347 1 1
0.713097451942992 0.690282552547038 1 1
0.888847480641711 0.864746993213023 1 1
1.43406830661828 1.3891833085156 1 1
1.31394503840835 1.27859640747008 1 1
0.930943007104196 0.902309205719022 1 1
0.73259696444878 0.708220689657196 1 1
0.994183643968375 0.96278621800771 1 1
1.14857617658845 1.11506458063462 1 1
0.965332731751997 0.93471904717556 1 1
0.906100320192536 0.880000817237575 1 1
1.10996146162696 1.07833969796502 1 1
0.948463389036462 0.920235425714343 1 1
0.920893913079049 0.891845769397431 1 1
0.585270333361887 0.569295204702186 0 0
0.910147359849299 0.883233648200653 1 1
1.107205171094 1.07240405084021 1 1
1.45503749039579 1.41221391592031 1 1
0.980403601259111 0.954588125478453 1 1
1.2049506112781 1.16952450216945 1 1
0.971415252446447 0.943398782659722 1 1
0.594007122922983 0.57891625767379 0 0
1.10035770667615 1.06795284309158 1 1
0.582619533833492 0.567336704417538 0 0
1.17781500396701 1.14256709867138 1 1
1.31028925629067 1.27205665890504 1 1
1.12029535585304 1.08632902750702 1 1
0.900276419838731 0.872712772899538 1 1
0.916173952133322 0.888242515630456 1 1
1.24231564063226 1.20544783673849 1 1
0.934180798578165 0.905989065614625 1 1
1.07126033388826 1.04007409918792 1 1
0.963147478926979 0.934038436266765 1 1
0.924086106548732 0.896554029680701 1 1
0.932076530001851 0.905100146979948 1 1
1.035757702097 1.00651671642094 1 1
0.989203580702794 0.961044577054612 1 1
1.29497421179547 1.25344188828658 1 1
0.74395027120736 0.719400841981454 1 1
0.915265859741985 0.889852597309864 1 1
0.922642713563091 0.893105169409351 1 1
0.907814091325485 0.878808812231451 1 1
0.980990234529879 0.950215934644416 1 1
0.893801403573121 0.867608841460698 1 1
0.943302061869884 0.914692150859988 1 1
0.95586284070064 0.926736796082183 1 1
1.52731254127788 1.48156409952236 0 0
0.832905705681002 0.80911936925405 1 1
0.510736567241678 0.494476865549381 0 0
1.03817735414908 1.00499564723231 1 1
0.978287508589953 0.947901481547253 1 1
0.903892543408783 0.875561397187496 1 1
0.911406912328094 0.88560459472593 1 1
0.792093616359925 0.767006252608684 1 1
1.11228162310242 1.08107455909455 1 1
1.19293095953219 1.15873139123431 1 1
1.40487380185147 1.36415046892232 0 1
0.827840891522356 0.802527525513296 1 1
0.888003955738514 0.862167864017423 1 1
0.939914689598247 0.911889789112925 1 1
0.814546456078385 0.792262119634612 1 1
1.21934403298016 1.18474916543976 1 1
1.39128537890675 1.3471836868916 1 1
1.47678848356019 1.43083771382773 1 1
1.28941195307609 1.24975923270153 1 1
0.895947531531205 0.870266248299635 1 1
1.25288050323168 1.2138371093245 1 1
1.18761923690965 1.15471603356626 1 1
1.10640962116469 1.07225866948614 1 1
1.24110882519408 1.20390145674447 1 1
1.054233695305 1.02412838347946 1 1
1.44041915701072 1.39613736544998 1 1
1.10771583762513 1.07618904593499 1 1
1.36087836152763 1.31345067977986 1 1
0.613708298719457 0.594305518993422 0 0
0.8963614600263 0.870406989734265 1 1
1.1128355870734 1.07865941149677 1 1
0.827315267667797 0.802281039097623 1 1
1.22130542449201 1.18362172355986 1 1
0.769588853181221 0.746535146472723 1 1
0.689495035651804 0.670720395575848 1 1
0.72637426852898 0.704077302727646 1 1
1.08944584863123 1.05614649466942 1 1
1.15401510355138 1.11755150195234 1 1
1.03130641861012 1.00093771738017 1 1
0.968503504168948 0.943542859474716 1 1
1.24720468834851 1.21289124543279 1 1
0.803487868188866 0.781153769396616 1 1
0.745053684297841 0.724957233357801 1 1
1.00669128530787 0.975728459598733 1 1
1.31467505371524 1.27569017303415 1 1
1.05849122343403 1.02610353230052 1 1
0.905108134477176 0.875834870163183 1 1
1.1739359785437 1.13699979354167 1 1
0.722587051612004 0.696139114209977 1 1
0.756584012053736 0.732315260922854 1 1
1.32951307588805 1.28444672567568 0 1
0.709565127669383 0.691048463211166 1 1
0.909671550902687 0.880488937290062 1 1
1.01561006755542 0.984532339264519 1 1
1.04525902556346 1.01864937786567 1 1
1.14388246525644 1.11619444556155 1 1
0.920888992855773 0.891137152993161 1 1
1.07609329353943 1.04317755365393 1 1
0.955598086653104 0.924459909564981 1 1
1.01495355971477 0.984469133251858 1 1
0.842306675601486 0.81610043605207 1 1
0.979979444040205 0.948604261316922 1 1
0.975283451673264 0.947883173638122 1 1
1.17247763557782 1.13488862699756 1 1
1.25732047996649 1.21939050377877 1 1
0.895885312034254 0.868551264363476 1 1
1.09607473646301 1.06232221922765 1 1
0.716887290804907 0.698250781499087 1 1
0.986107055016523 0.959453749289804 1 1
1.01012233255153 0.984816053972154 1 1
1.33272164618578 1.29354782878813 1 1
0.897075812944874 0.86963557550397 1 1
0.970103250472346 0.938312652606119 1 1
0.741021532904296 0.721132347616316 1 0
1.12464539320864 1.08921915323979 1 1
1.0856439496526 1.05009892448392 1 1
0.810509634507038 0.785055347850339 1 1
1.08000217152578 1.04886316714604 1 1
1.06559694313765 1.03366722687692 1 1
1.35223605218455 1.31250210564914 0 0
1.46832909702884 1.42717015821371 1 1
1.06413639360675 1.03189415660447 1 1
1.1544173563324 1.12099406336081 1 1
1.00740829058516 0.9790476007158 1 1
0.946431235885101 0.918984887853945 1 1
0.687413906031694 0.669864059134363 1 1
1.11991720943654 1.08484166195919 1 1
1.01781502890375 0.986576493975757 1 1
0.675419064882481 0.65470122255899 0 0
0.705505075167073 0.685031455661579 1 1
1.1932070533753 1.16075373222571 1 1
0.841402759388127 0.817458010159379 1 1
1.00515423897261 0.979374590003531 1 1
0.791287795620708 0.767442497700014 1 1
0.86340019144573 0.832454979884725 1 1
1.49306268064616 1.45032178334366 0 0
0.625805088040144 0.607916874965583 1 1
0.980882354812848 0.950808871875125 1 1
0.925041579438957 0.899133538088786 1 1
0.846391615179163 0.820591878492571 1 1
0.966914500464482 0.935792862011102 1 1
1.05684197457135 1.02724160605449 1 1
1.08621412216057 1.05146207522779 1 1
0.758405561361749 0.737143903876669 1 1
0.692297462291349 0.669458158832731 1 1
1.00851561715721 0.979713156552517 1 1
1.0650644171802 1.03272463119072 1 1
0.952000754857289 0.924356276521241 1 1
1.11291079294344 1.08216036271649 1 1
0.636697195460751 0.615876731884586 1 1
1.49880361926955 1.45259491424061 0 0
0.993058602354934 0.964053186422323 1 1
0.961543962051446 0.93331663635785 1 1
0.882616535578065 0.855609588575139 1 1
1.10003232952245 1.0706616927357 1 1
1.12584326453763 1.08883024475173 1 1
1.36714077746684 1.32415665072318 1 1
0.913599152139104 0.888156145725687 1 1
1.50527164505954 1.4571793165286 0 0
0.943874905076279 0.913084825823934 1 1
0.863758321690569 0.83572773536539 1 1
1.14392023954866 1.11001878614997 1 1
0.78865779803419 0.764157793857647 1 1
1.09394125757408 1.06279850853075 1 1
0.713422465012479 0.693847344375602 1 1
1.15881782735209 1.12344669312353 1 1
0.927746403523584 0.899450294946054 1 1
1.01156819768259 0.980882167192246 1 1
0.975742832320322 0.948169072729226 1 1
0.797223336511028 0.775205734471351 1 1
1.13027230067338 1.09601510302502 1 1
0.790056471702787 0.767867278099017 1 1
1.38072945544114 1.3372756241477 1 1
1.12093858577652 1.0867738871357 1 1
0.450798548248101 0.43799682031877 0 0
0.987520699664908 0.959933097572779 1 1
1.06345653544386 1.03203091846193 1 1
1.0497415188721 1.02534538121763 1 1
0.702155701639385 0.682257718314872 1 1
0.837590997029198 0.81096896789885 1 1
0.863769330601615 0.838947285588246 1 1
0.985034928656185 0.958019766109957 1 1
0.832564764474849 0.807156248232877 1 1
0.544095151763976 0.529434240097851 0 0
0.823344861271786 0.800433798572938 1 1
0.731284589566016 0.712296626415183 1 1
0.896545826305828 0.871352992168389 1 1
0.906220859191684 0.88364469121873 1 1
0.975995334732662 0.94539188096743 1 1
0.958209337688771 0.928028529494275 1 1
0.629189763387516 0.608350300972859 1 1
0.819565536722478 0.793771568690705 1 1
0.919868522448798 0.8928096855793 1 1
1.0154548590796 0.987471344322504 1 1
0.766990695072432 0.742371925476939 1 1
1.06627563434695 1.03347356774282 1 1
1.13281915478021 1.09780160089967 1 1
1.21648604826757 1.18048329767752 1 1
1.06689182215909 1.03650770473063 1 1
0.950183141624545 0.922086893398855 1 1
1.05940885798815 1.02764064304738 1 1
1.02918049440298 1.00098304802435 1 1
1.08931398568374 1.05828422596604 1 1
0.952833076771928 0.92574865307053 1 1
0.905498774049958 0.876180821591057 1 1
0.848371175452935 0.822576593627645 1 1
0.949251923937872 0.92214772568614 1 1
0.883948777471563 0.855529559011479 1 1
0.841678322285835 0.816816938178739 1 1
1.02349995157984 0.991537063217518 1 1
1.33133022806489 1.29748273383741 1 1
0.701456524396843 0.67977553100359 1 1
0.951178700072453 0.921797355852929 1 1
1.10040703003536 1.06802400176401 1 1
0.951355008626951 0.923900687053202 1 1
0.76352327285637 0.742530889965104 1 1
1.08077305513889 1.04979237972446 1 1
0.716604191256708 0.692846279105995 1 1
0.993544047577881 0.962287121009217 1 1
0.916968617122959 0.889652693787707 1 1
1.03627381397393 1.00692678290737 1 1
0.90839195586885 0.883032059350862 1 1
0.841064231159029 0.813252449509617 1 1
1.04319560319155 1.0101517498255 1 1
0.964798757261469 0.936596165883853 1 1
1.64935101830999 1.59506579247497 0 0
1.22687341821307 1.19201617171289 1 1
1.06823264933715 1.03592585658778 1 1
1.40542720869892 1.36233122580044 0 0
1.29286793676646 1.25249768261755 0 1
0.979393284252235 0.956418287633624 1 1
1.04734334143088 1.01710245446183 1 1
0.548003174042605 0.531304691808452 0 0
0.793378141451144 0.7700158047921 1 1
1.26225454803838 1.22454719908304 1 1
0.848387321909086 0.823802101460182 1 1
1.1234795844752 1.09228805533073 1 1
1.07728838363946 1.05126056583497 1 1
0.948370200390086 0.919099218582255 1 1
1.17118412829263 1.13688858921058 1 1
1.15991635993778 1.12613560941168 1 1
1.14211698750042 1.10801573964604 1 1
0.85483437019852 0.833788265952952 1 1
1.00749071400833 0.977965752484597 1 1
1.10118912321204 1.07299183162747 1 1
1.09142771305156 1.0600943260197 1 1
1.30712758280847 1.26720161307701 1 1
0.904123780799804 0.877930831429066 1 1
0.764565635038375 0.742398041331487 1 1
1.18121272036507 1.14713852312891 1 1
0.917933226783585 0.889711745037468 1 1
1.19981787900427 1.16500131969706 1 1
1.24727324198454 1.21070673380303 1 1
1.04859875423173 1.01882498695806 1 1
1.16523840852055 1.12968728784466 1 1
1.03859382463911 1.00705849397543 1 1
0.584228190223807 0.562565768637608 1 1
1.15684464873006 1.12247397756899 1 1
0.875002913887233 0.85116989846969 1 1
1.28549945086573 1.24759479731681 1 1
1.0320623761776 0.995204181802122 1 1
1.43615116858542 1.39084056220832 0 0
1.21056292801075 1.17582363243824 1 1
0.830234309932308 0.807532611706233 1 1
0.934055334137195 0.903251316603704 1 1
1.10867134155608 1.0738416874141 1 1
0.836789084992629 0.813582529636819 1 1
0.785022393467623 0.760894234935772 1 1
0.858431080398606 0.838737895292141 1 1
0.846396485849726 0.820966355162927 1 1
0.882685564925003 0.855071903663695 1 1
0.912372559283582 0.884801965792854 1 1
0.975280070525942 0.948353173177839 1 1
1.1064336673978 1.07537620949345 1 1
1.19086518578592 1.15727498096851 1 1
1.0293706735389 0.993598524908078 1 1
0.815479286946727 0.788292580847722 1 1
0.655626478100087 0.636650651855609 1 1
1.42497320174959 1.3832899851796 0 0
0.988487810114729 0.958825466963007 1 1
1.05079652766546 1.01962134428816 1 1
1.28099482500265 1.24543015654787 1 1
0.722546831844674 0.702821904067761 1 1
0.905735694538844 0.878633695570944 1 1
0.964519905443548 0.935834741661857 1 1
1.10204324788366 1.07231906225693 1 1
0.700981042973245 0.68250212902858 1 1
1.43679839014978 1.39260715040936 0 0
1.30488032289098 1.26091645601912 1 1
1.02967496957851 1.00019216412895 1 1
1.22581613008732 1.19010759223876 1 1
0.982916950875379 0.955034657034622 1 1
1.22860691452678 1.19045443097692 1 1
1.39551228921435 1.35295888562278 1 1
0.778795265003751 0.754932474340851 1 1
1.19120059256924 1.15639500770027 1 1
1.14888927709422 1.11683441068379 1 1
1.38193199149993 1.34094135599609 1 1
0.917694647032543 0.887033885922591 1 1
1.21308287106554 1.17813129437992 1 1
1.02164684874763 0.994401350811749 1 1
1.18049149734329 1.14967043047939 1 1
1.03739489087142 1.00814546246358 1 1
0.683901675377925 0.665447850880674 0 0
1.34578930138267 1.30376203934585 1 1
0.709126676498655 0.687135232629247 1 1
1.21690933797697 1.18336326215324 1 1
0.741842798027622 0.716467220919991 1 1
0.854769212431859 0.832068935354516 1 1
0.880870979518996 0.851664490271015 1 1
0.946009218081698 0.917139564341212 1 1
0.912308384166049 0.883892575652034 1 1
0.816227523842841 0.791111078735336 1 1
1.25890023001229 1.21649701458776 1 1
0.970645025649629 0.941554758798961 1 1
1.11342966939081 1.08176526720411 1 1
1.24380049181537 1.20392791901961 1 1
1.2178212076702 1.18330974442729 1 1
1.28703763126712 1.24699699987483 1 1
0.822173663713405 0.801507193382611 1 1
0.892555092393881 0.863713711522769 1 1
0.946658722634799 0.919536733466745 1 1
0.483924942630536 0.469335870302137 0 0
1.45019637118088 1.40961299812603 1 1
0.889982806274215 0.864184843944153 1 1
1.1432742749021 1.10788072971881 1 1
1.07882111914236 1.04660913106564 1 1
1.06665589503986 1.03397408990239 1 1
1.3502034859651 1.30743228912768 1 1
1.19990630690451 1.1652723410977 1 1
0.897106687791402 0.869532409966059 1 1
1.06390596715706 1.03001829286873 1 1
1.13322780386 1.10136863823845 1 1
0.846169367656518 0.820540834757094 1 1
1.07023609973623 1.04025290518273 1 1
1.04748964910656 1.01611745134273 1 1
1.19601552137765 1.16226727596367 1 1
0.788949274225834 0.765721206088082 1 1
0.724770222123559 0.704255008920359 0 0
0.959067082708719 0.926562278073723 1 1
0.83816773269585 0.814871850445716 1 1
1.18163489697908 1.14853716049068 1 1
0.677931926599439 0.654639344662861 1 1
1.11641720081526 1.08599133045045 1 1
0.689851906913356 0.671699355751062 1 1
1.140776556739 1.10980178687183 1 1
0.935111934131356 0.90563255035577 1 1
1.05461354872975 1.02195842193468 1 1
0.947520998781002 0.919086581793527 1 1
0.9666654426923 0.939794177584282 1 1
1.13827439425784 1.10389214094445 1 1
1.25966616487043 1.22636236808436 1 1
0.955969766604391 0.925997502578163 1 1
0.770506240815133 0.748193630183452 1 1
1.30041737064324 1.26316965567586 1 1
1.02095849121978 0.991343289600593 1 1
1.18955737228972 1.15920090788304 1 1
1.21512671582023 1.17730768312487 1 1
0.843504426916273 0.817249299728585 1 1
1.27784287790393 1.23848320507514 1 1
0.707750473627121 0.686870656740074 1 1
0.643708619385119 0.625173962581936 1 1
1.33287402550705 1.29446177797369 0 0
0.943264410621463 0.916198196929831 1 1
1.27915072737484 1.24146435596123 1 1
1.31377085074277 1.27390405895818 1 1
0.876368986512509 0.850406627772707 1 1
0.912484198495035 0.885615101490546 1 1
0.981944201952824 0.949812847490572 1 1
1.10244910353132 1.0691764287997 1 1
0.73628386515127 0.713946294169483 1 1
0.943826068006713 0.913308280187089 1 1
0.973642591648559 0.942217073474984 1 1
1.12239368776838 1.08719669338903 1 1
1.23093160433236 1.19531931701479 1 1
1.1454327556097 1.11196293340107 1 1
0.689175126373248 0.670662845526349 0 0
1.04759144502564 1.01777347083773 1 1
0.996175530663796 0.969237626728194 1 1
0.838994820898733 0.813469033422734 1 1
1.07955242336887 1.05174122501923 1 1
1.06128719047587 1.03180124044897 1 1
0.785280920709849 0.764692618402261 1 1
0.794558786978085 0.772335076679344 1 1
1.16321822217116 1.12898925510934 1 1
0.46870862568713 0.455990910613155 0 0
1.06067734932204 1.029702742436 1 1
1.3229085440461 1.28348509738312 0 1
0.926610184598257 0.900016543505904 1 1
1.3305094127057 1.29404833571852 1 1
1.10118276853567 1.06769141259266 1 1
0.771883943153895 0.748861200701132 1 1
0.882597972829437 0.858061603503801 1 1
1.18086349141041 1.14727443212682 1 1
0.872132904753554 0.847357210275757 1 1
0.863273034187964 0.836287231374258 1 1
1.03406200050132 1.00526468988073 1 1
0.72394953465012 0.704192632199494 1 1
1.35338367687077 1.31251838638206 1 1
1.04217436472794 1.01039475098749 1 1
1.0733320420541 1.04171178212093 1 1
1.0907010261133 1.05586540999521 1 1
0.743771863517813 0.720480737369752 1 1
0.801057759125035 0.778493853210222 1 1
0.652726760698273 0.63336695054898 1 1
1.18754162010604 1.15088607677431 1 1
0.849926881724369 0.824508658332016 1 1
1.38367562178534 1.33842022920499 0 1
1.05573096202255 1.02550195159463 1 1
1.25196415892191 1.21535796945681 1 1
1.31317191094532 1.27700271848625 1 1
1.07433670479727 1.04053401547638 1 1
0.761581621691736 0.736742619665141 1 1
1.24426560586988 1.20775562116861 1 1
1.21006962339555 1.17100560689775 1 1
0.741324614203167 0.720996928737552 1 1
0.814440829947741 0.792020632354822 1 1
0.971079408479549 0.941919212610375 1 1
0.971481511825349 0.944118286440041 1 1
0.977107843010024 0.947562164049384 1 1
1.2470168071178 1.2087064973898 1 1
1.17840586349361 1.14441027192234 1 1
0.985408440122986 0.957151376056825 1 1
0.823190537318889 0.796110282624178 1 1
0.865131531981764 0.841992715878019 1 1
0.984755774415221 0.951384763729491 1 1
0.854750053438051 0.831588448310803 1 1
1.01522356969533 0.982768293632616 1 1
0.731580260880844 0.71147956151875 1 1
0.960601436928809 0.932763744054996 1 1
1.00568869643462 0.974531164090399 1 1
1.00909759059274 0.977529174940199 1 1
0.643370364268277 0.625367505754798 1 1
1.16066231413293 1.1275296225839 1 1
1.10381916177877 1.0713950675642 1 1
0.816851975442108 0.792273647047632 1 1
0.919289645237856 0.892720123992844 1 1
0.831333108979463 0.807868264306263 1 1
1.02895865471277 0.999597747196196 1 1
1.07377472579869 1.04417966804263 1 1
0.969142362035496 0.943230603983636 1 1
1.03279089990384 1.00402575704812 1 1
0.814104451191423 0.788415487099254 1 1
0.994343806307996 0.96678326721018 1 1
1.11392466681499 1.0823629169502 1 1
0.826756123566209 0.802865001555517 1 1
1.10202394828734 1.07326880618997 1 1
1.072583592287 1.04119290143654 1 1
1.19279616492046 1.15394077659519 1 1
1.16884695744175 1.13498832613564 1 1
1.05539570138231 1.02049522233741 1 1
0.753389213769376 0.727435117612748 1 1
1.24694697378994 1.20884957115852 1 1
1.01810660637564 0.989654223869661 1 1
1.44770940438959 1.4055325463908 0 0
0.481511316136283 0.466733002477406 0 0
0.845244624059177 0.821208417421626 1 1
1.15486171271605 1.11808630893091 1 1
0.762223139327478 0.739630355875971 1 1
0.898273424172943 0.877299158844675 1 1
0.885182326232023 0.859827697770602 1 1
1.28095406932274 1.24200059896789 1 1
1.34544636419416 1.30306884645298 1 1
1.15029794222869 1.11625367896379 1 1
0.999444604250839 0.971432648571872 1 1
0.838926495416517 0.813593046318416 1 1
1.20577497051951 1.17120944647199 1 1
1.11771822609726 1.08520463959213 1 1
1.0585624862236 1.02509657026077 1 1
0.840185339015045 0.814593318998563 1 1
0.879136292420393 0.852245966009369 1 1
0.797373915014536 0.77344369428752 1 1
1.01214702635466 0.983143548792451 1 1
1.18421987395549 1.15086482789108 1 1
1.14448141113953 1.11230740363622 1 1
0.744864450786674 0.724518265731729 1 1
0.650373997008361 0.630678995412174 1 0
0.719518327904057 0.699675692972118 0 0
0.562501152754268 0.54287357711921 1 0
0.864005533982336 0.834787598255281 1 1
0.97625545629787 0.947323864326366 1 1
1.27403202125951 1.23937362822379 0 1
1.08804401930509 1.05722882480585 1 1
0.953794351918726 0.92423341296817 1 1
1.13455202204217 1.10400671911602 1 1
0.982219199282704 0.94816706967522 1 1
0.770317166593967 0.74802895550528 1 1
1.11747359565403 1.07912865213795 1 1
1.00751910620106 0.978831558583483 1 1
1.01050200468901 0.980443285358913 1 1
1.1256379569871 1.09016512433797 1 1
1.00169319164156 0.972555218254324 1 1
0.986152598100817 0.954800340179118 1 1
0.673181555881433 0.652443278626154 1 0
1.06470458520244 1.03280510804945 1 1
0.703172681060707 0.684008637202492 1 1
0.992701358489153 0.964154357148928 1 1
1.30760434288325 1.27098702518159 1 1
1.13148144852803 1.09816939679189 1 1
1.15281725718059 1.1188467814601 1 1
1.50597145053111 1.4594715462433 0 0
0.803514128351079 0.778844135587484 1 1
0.605615470821168 0.587883702512664 0 0
0.632369798186948 0.612982981273747 0 0
0.956008325043259 0.929211254524142 1 1
0.936034409073029 0.910154983926182 1 1
0.840348810998712 0.818090428332842 1 1
0.950298845574358 0.9222651099936 1 1
1.26337800778704 1.22497363103439 1 1
0.637144190788676 0.621865335077517 1 1
0.550924162863305 0.537303971185661 0 0
0.947868802359552 0.921311073132848 1 1
0.803268664342504 0.781810681819608 1 1
0.964690151597023 0.935538333646486 1 1
0.578147486993463 0.560696146891769 0 0
1.14306019019595 1.10946648378755 1 1
0.950452687288734 0.921412874463365 1 1
0.789924723283033 0.767380538485972 1 1
0.870065671846704 0.842199602523902 1 1
1.0664575612825 1.03130057936052 1 1
0.898075688259155 0.872163613919378 1 1
0.998358783505644 0.969968391700287 1 1
1.03467135648757 1.00525275410377 1 1
0.917597442662723 0.890288627555297 1 1
0.667993492981083 0.648286555053943 1 1
1.34758832825793 1.30350938789578 1 1
1.06869486894433 1.0352615570956 1 1
1.1201780339176 1.08643999341 1 1
0.763640596140297 0.739634739213881 1 1
0.667469719859574 0.64653316800299 1 1
0.996533144588297 0.963327082992087 1 1
1.27656219984608 1.24280472306002 1 1
0.975145928382804 0.947080276098573 1 1
1.33273456907948 1.29305400906842 1 1
1.01898855385968 0.990764847706574 1 1
1.01302809035861 0.9831432457413 1 1
0.908812090134342 0.883273536136619 1 1
0.958019488488848 0.932110678307069 1 1
1.10729910499097 1.07320729023526 1 1
0.826866379182828 0.80211112803602 1 1
1.08142926163177 1.05078224370414 1 1
0.9369509250756 0.908836988320846 1 1
0.926446074314145 0.904651414871802 1 1
0.927586106196634 0.900577420350752 1 1
1.35794551588161 1.31344268012944 1 1
1.37383726352766 1.33556751700171 1 1
1.13162591957407 1.09773791828184 1 1
1.10274073633855 1.06907933874367 1 1
0.818861639871297 0.791361544255697 1 1
1.26534818795043 1.22950185670421 1 1
1.04401395786886 1.01103626593673 1 1
0.825487512694778 0.802626429091102 1 1
0.540951118375742 0.522175321170368 0 0
1.34438401213231 1.30257676073125 1 1
1.10820868779548 1.07710580213888 1 1
1.18381890862239 1.14716032356935 1 1
1.12059721137845 1.08875501473211 1 1
1.01434244861287 0.986529208422046 1 1
1.13051606814733 1.09675607084559 1 1
0.984013503747682 0.955468895638192 1 1
1.13593819740547 1.10093928741636 1 1
0.898691060336851 0.868550165090395 1 1
0.877644774124553 0.851050937841933 1 1
0.764112003353702 0.742427551756746 1 1
0.936610668379613 0.909579394995548 1 1
0.943403245273805 0.916124562590991 1 1
0.878821738831988 0.850146884713057 1 1
0.728734840603907 0.708323752447895 1 1
1.2608837244968 1.22443632785479 1 1
1.01264782981948 0.980083933985082 1 1
0.873727169933638 0.850629933277364 1 1
1.29956012454454 1.25722529519367 1 1
0.939449026681272 0.909922527484342 1 1
1.1273783046133 1.09111957555941 1 1
0.794627574297604 0.769751230942864 1 1
1.15353466264897 1.1200959821898 1 1
1.21198574981473 1.17811989350161 1 1
0.866198733798997 0.836208759175741 1 1
0.944589763948747 0.915249843583121 1 1
1.772266841527 1.71713848493586 0 0
1.32847977875221 1.28696620802574 1 1
1.10127962345375 1.06714444904375 1 1
0.907360820661766 0.883099698618062 1 1
1.11720639333143 1.08666625981944 1 1
0.875951989525124 0.850608294030092 1 1
1.14030782508641 1.10527416859443 1 1
0.763103262597589 0.740180918445169 1 1
1.13163062889014 1.10025864418823 1 1
0.73859111489657 0.717032418227004 1 1
0.999095848789672 0.968280523147427 1 1
0.738316620400777 0.718313388008642 1 1
1.00736984775571 0.976749368704322 1 1
1.06970296359131 1.03732943587434 1 1
0.649027296212956 0.629637900312902 1 1
0.714957420907788 0.693163285061262 1 1
0.905536354674598 0.879350710669332 1 1
1.16856906997974 1.13295190585132 1 1
1.32393609131041 1.28259710211122 1 1
0.778896545022192 0.756847595724365 1 1
1.32719440468414 1.29008147260215 0 0
0.689896837561522 0.671560326771452 1 1
1.14135805848834 1.10753269361615 1 1
0.980312243271982 0.951714717660036 1 1
0.62504306159525 0.603109416118786 0 0
0.826711720909696 0.800775106005855 1 1
0.829050156913498 0.805175552726044 1 1
0.960613378345992 0.928497679735878 1 1
1.0689143173772 1.03541673563582 1 1
0.795244968975539 0.770712127851509 1 1
1.1645325510521 1.13091238024705 1 1
0.728087752656258 0.708064971519617 1 0
1.02387318709291 0.993736092718842 1 1
0.718546953070853 0.696041157783166 1 0
0.829723858042158 0.807619269451278 1 1
1.08666473138634 1.05487865905358 1 1
0.927889574322683 0.898343867679255 1 1
1.07363802930602 1.04113048706829 1 1
0.859836813203554 0.834139822666735 1 1
0.970077286602854 0.936825600366433 1 1
0.827253009176779 0.803625624339739 1 1
0.977083718861163 0.948267626476475 1 1
1.0227312320934 0.992039841253161 1 1
0.806499393493378 0.78219234316552 1 1
0.892028663524493 0.865037061983968 1 1
0.771408128468948 0.747639535115131 1 1
0.974372119984842 0.944099574829621 1 1
0.931497540605888 0.90136020483509 1 1
0.883809048699468 0.858681035743377 1 1
0.800824635460568 0.774518597460574 1 1
0.901282276547905 0.876137458354377 1 1
1.06006595687227 1.02670409933197 1 1
0.72099630077915 0.697517288169163 1 1
0.837517523672542 0.816036081549845 1 1
0.761558240087692 0.738775007271823 1 1
1.08940525294623 1.05830840481029 1 1
0.693992805820792 0.670733579039507 1 1
0.88203344767739 0.854940018520183 1 1
0.964422377601258 0.935931873764311 1 1
1.02659746811619 0.997833609839329 1 1
1.02781608914255 1.00014270587986 1 1
0.843416802318439 0.817889590808884 1 1
1.1688214240352 1.13240388130876 1 1
0.997946362930623 0.966758371433049 1 1
1.30794101233383 1.27198242232212 1 1
1.12703073850619 1.09687673574082 1 1
1.12924954318177 1.09663838008597 1 1
0.870966341688996 0.84737216011298 1 1
1.32746370186747 1.28914224522295 1 1
0.919708316844685 0.894662802864097 1 1
1.65780517671657 1.60517887332262 0 0
1.01590527921702 0.986776114695636 1 1
1.40499638108186 1.36075930345204 1 1
1.08855415198033 1.05652973154655 1 1
1.15190769550762 1.12042915083618 1 1
1.32391279160445 1.28100378403166 1 1
0.749286777443799 0.728261323248753 1 1
0.716082747053565 0.695225376820956 0 0
0.643034279750771 0.625479287832264 1 1
0.742331685273753 0.719921235272018 1 0
0.821233200616157 0.796424829078503 1 1
1.46816629459775 1.42534459610475 0 0
1.07877591293466 1.04536206547711 1 1
1.19100483565904 1.15698467012328 1 1
0.953760865286045 0.926393016991213 1 1
1.07166070461978 1.03936358973955 1 1
0.86964696600899 0.843147133960537 1 1
1.05267381244512 1.02265784131337 1 1
1.16677321413223 1.13236415732255 1 1
0.988263818154558 0.958534303280217 1 1
1.05916426973642 1.0279454171417 1 1
1.0742934933343 1.04519479023979 1 1
1.13294563783401 1.09894560821674 1 1
1.18153631537329 1.14914765404694 1 1
0.906477361918148 0.879088842605239 1 1
0.623254256004742 0.605557178290604 0 0
1.00184392801081 0.972015454752707 1 1
0.818824577814059 0.795521501174 1 1
0.695791345544128 0.672176444560585 1 0
1.11331522720867 1.07693733388594 1 1
0.691267335129574 0.670584880771157 1 1
0.573924394942657 0.557730703354061 0 0
0.629532726591678 0.611478727017809 0 0
0.751621393256892 0.731982613318081 1 1
1.15050783119696 1.11400295298538 1 1
0.561495007373811 0.545180543641595 1 0
1.21864010930319 1.17945676099414 1 1
0.559796690751006 0.544460735291956 0 0
1.0746333474834 1.04540078675273 1 1
1.05159874604282 1.01686415251082 1 1
0.953259751850038 0.925266037741342 1 1
0.776285541507424 0.7535009259769 1 1
0.943850529760409 0.917614601354129 1 1
1.16062184637129 1.12849297878538 1 1
1.27062654447656 1.23317375187104 1 1
1.30699095994297 1.26508595896711 0 1
1.11274046888565 1.07862990542428 1 1
0.865626225857241 0.840724320123499 1 1
0.85310381372792 0.826377965195604 1 1
0.969187872481189 0.940646199331974 1 1
0.962785124521451 0.934506073472399 1 1
0.854356693982958 0.829174285675273 1 1
0.845704839002392 0.821809215949179 1 1
1.02581543713384 0.994420731317351 1 1
0.77809555573978 0.752820322518114 1 1
0.868382995630297 0.844469721893183 1 1
0.950296090614038 0.923030381210007 1 1
1.16103111779966 1.12545361199913 1 1
0.59303000105953 0.574370723393665 1 1
0.738488394977992 0.719661017283005 1 1
1.1124900339466 1.0794199759241 1 1
0.986677580161251 0.955529016328944 1 1
0.95116547187289 0.924022781445755 1 1
0.983534341038889 0.955526129564252 1 1
0.955446907507949 0.929993462491057 1 1
0.777526391328397 0.753608226249138 1 1
1.07838924220443 1.04614826157364 1 1
0.978170909723034 0.950263743887852 1 1
1.35108898797968 1.31168400902859 0 1
0.916558306472405 0.885314367049538 1 1
0.846689973633448 0.824334834543248 1 1
1.36416577690768 1.32657775536674 1 1
1.03107105022858 1.0002456117849 1 1
1.04028582893955 1.0100822178091 1 1
0.926470056026909 0.900063821244616 1 1
0.912392394190839 0.887283338271161 1 1
0.814755280666165 0.79192396771445 1 1
1.41951372559559 1.38016759877071 0 1
1.08833383792616 1.05511976242758 1 1
1.29101816047904 1.25351406608291 1 1
1.55481735159925 1.50352192390104 0 0
1.00010603868451 0.9698576901076 1 1
1.15232972795906 1.12031822104379 1 1
0.932198089049613 0.907944842517155 1 1
0.919995251390037 0.891690294221221 1 1
1.19184389234796 1.15566491862919 1 1
1.33392095333967 1.29124798815811 1 1
0.478743412640509 0.464000373112888 0 0
0.957591523280903 0.931677992071426 1 1
0.976936429677882 0.944100891097638 1 1
0.776072886230389 0.7541387440754 1 1
0.818967487908262 0.79869759554987 1 1
0.716616513387334 0.697906217790443 1 1
0.754219885747476 0.730286637803363 1 0
1.3229371464349 1.28316163499384 1 1
0.682992454640274 0.662100670070838 1 1
0.856083200182904 0.831652449690714 1 1
0.809926398051686 0.78709044949241 1 1
0.97037916512872 0.940239789426948 1 1
0.869797954578699 0.843418641022398 1 1
1.15885157705511 1.12687473211387 1 1
1.1035107436613 1.07315361262978 1 1
1.11694891922491 1.08347147200329 1 1
0.992421885896249 0.96274108558763 1 1
0.968204678398216 0.94123798759119 1 1
1.21678893983516 1.18397624340787 1 1
0.962502356541045 0.931059380278618 1 1
0.915936539078988 0.88857569665077 1 1
1.3162774877764 1.28162883221369 1 1
0.793286512420565 0.772242713867361 1 1
0.701187302019245 0.680760149976116 1 1
0.817921155718106 0.794694642217126 1 1
0.795364092742065 0.770716936562055 1 1
0.984686961770523 0.953659005024274 1 1
0.800585822142486 0.775568399211275 1 1
1.07422319061965 1.04569459802867 1 1
0.9954736228319 0.963877060378646 1 1
0.969791648550287 0.940640829328922 1 1
1.2024674482029 1.16538701884321 1 1
1.16459738466442 1.12951427493843 1 1
0.977131722916389 0.949951018101886 1 1
0.861363799716861 0.835899972041597 1 1
1.06164409669959 1.02859919851365 1 1
0.852675211286823 0.826681690471156 1 1
1.20861879221185 1.17543187840531 1 1
0.8538927063966 0.826282001696045 1 1
0.857425905479402 0.833752985447499 1 1
0.781544566908204 0.759949514870613 1 1
0.962529440982031 0.934219015247015 1 1
0.959090839841016 0.934188044520455 1 1
1.16402531327921 1.13075087366343 1 1
1.08371045274483 1.05156462218118 1 1
1.57631637201598 1.53001140064325 0 0
0.8577686901304 0.832403104417408 1 1
1.02544733138072 0.993816227473116 1 1
0.475625266365967 0.461599010372759 1 1
0.83978926013925 0.812727121057848 1 1
1.12273673175344 1.0870990505074 1 1
1.28809749843126 1.25359822602446 1 1
1.15989544581836 1.11978307305344 1 1
1.17587728502748 1.14047882154996 1 1
0.933699303703535 0.907299581312176 1 1
1.20142268087309 1.16835099004019 1 1
1.08881632910117 1.05812628485914 1 1
0.878481051254083 0.853250353893375 1 1
0.724203745127497 0.700806496593332 1 1
0.832083914377701 0.808351721286817 1 1
0.89034750138909 0.861244302387775 1 1
1.12864036024902 1.09707302165979 1 1
1.02676202880136 0.991831328046584 1 1
0.83367915545468 0.809146193520466 1 1
0.893996156619306 0.865162285744452 1 1
1.14682167562997 1.11253033642198 1 1
0.69679130692453 0.677492795104118 1 1
1.31204243840642 1.27361144076278 1 1
0.858976970016968 0.834594025509381 1 1
0.903024339903438 0.877694062540113 1 1
0.710668760390189 0.693031480977651 1 1
1.09890099075647 1.06604083710375 1 1
1.11833329449557 1.08622562511577 1 1
1.01212283808377 0.981979246616991 1 1
1.22807490544619 1.19242255741217 1 1
0.784747217553957 0.767571906867196 1 1
0.935176155350921 0.906739915349015 1 1
1.05772190203882 1.02529250655024 1 1
1.01581096349474 0.98213260003147 1 1
0.636449565208916 0.61741761296463 1 0
0.997880368330139 0.96770601383095 1 1
0.846648769444534 0.824046847543969 1 1
1.07246726186491 1.04243565789126 1 1
0.923656433199269 0.89492386370994 1 1
1.11343494107608 1.07883935884699 1 1
1.02057201283393 0.990396072547962 1 1
0.852848414006106 0.829008246561872 1 1
1.00000520098713 0.972894480313813 1 1
1.07173023657549 1.04127064986643 1 1
0.914337584111803 0.883984446595999 1 1
0.706540930806921 0.682906403656624 1 1
1.20499247133522 1.16986107123287 1 1
0.963311005900251 0.931076396874823 1 1
1.23038106796912 1.19797165996959 1 1
0.979929275616915 0.948125710269225 1 1
1.12885483934334 1.09803549899537 1 1
1.14047267395098 1.1070418376992 1 1
0.749489634120688 0.725612867223707 1 1
0.921713074937281 0.894461785746757 1 1
1.11513207170897 1.08066777664311 1 1
0.937125322244634 0.904958341952895 1 1
0.80085560779591 0.777472862024334 1 1
1.05247741814238 1.02297678139654 1 1
1.06093446665844 1.027122689323 1 1
0.915634360209592 0.888313802682803 1 1
1.3928331249523 1.3473637622818 1 1
0.905060389302652 0.877369125637094 1 1
0.903510575312787 0.875853119308326 1 1
0.609296425324856 0.590066673470423 1 0
1.19223262336807 1.15758288224002 1 1
0.947199776398174 0.919112485778356 1 1
0.903688498844047 0.878955353233087 1 1
0.96897394095194 0.940880852645666 1 1
1.04920197530026 1.01546179019875 1 1
0.63936649511834 0.617938910776871 0 0
1.06572867670814 1.03558125744696 1 1
0.70761024772035 0.68612858445845 0 0
0.929688012313571 0.896682524913832 1 1
1.16604317596577 1.13093002104607 1 1
0.686757170643755 0.667943214682157 1 1
1.15072411117006 1.11244958564504 1 1
1.23425592397543 1.19663934122466 1 1
0.795729796324786 0.77401325501586 1 1
1.23768482451644 1.20339426965642 1 1
1.05789822672706 1.0235088284028 1 1
1.15953617655781 1.12352184991566 1 1
1.06400846711453 1.03191238169686 1 1
1.15205321342606 1.12112518599601 1 1
1.12048828522333 1.08805242747333 1 1
0.653948733851382 0.635147636407835 1 1
0.755270061877384 0.731447204054208 1 1
0.714856646840095 0.691996299908998 1 1
1.11036085169623 1.07746537500322 1 1
0.795293189771281 0.771559830180146 1 1
1.05331312125146 1.02266010269008 1 1
1.09498148128251 1.06111042662804 1 1
1.11910826679248 1.08630055137127 1 1
1.25052793730848 1.21034890747195 1 1
1.2682714386539 1.22870675124363 1 1
1.02062499452811 0.990919523799182 1 1
0.842514914040474 0.817777249002728 1 1
0.637920825809078 0.619480927898671 1 1
1.22000137927044 1.18276496939827 1 1
1.30598709578544 1.26427911238465 1 1
1.20613773153181 1.17064492611203 1 1
0.852364851979055 0.827975081968346 1 1
1.35191076858104 1.30922212145047 1 1
0.765563096294908 0.741774463468815 1 1
1.09217874176041 1.05893625014144 1 1
1.04258369845234 1.0116131943284 1 1
1.0113576577339 0.982149829738371 1 1
0.701163622123683 0.679094317467066 1 1
1.11272625727772 1.0807434640533 1 1
1.65282950592456 1.60792791365139 0 0
1.26995156834175 1.23387451006313 1 1
1.24463936612591 1.20889374592695 1 1
0.788459970676953 0.764928938897732 1 1
1.30979859388574 1.27035995288714 1 1
1.02595038983617 0.996133855022912 1 1
1.01715294016535 0.987691375299708 1 1
1.06616557573908 1.03643796612936 1 1
0.959533797003449 0.933213828249784 1 1
0.761769769942112 0.737667672990937 1 1
1.13749168074871 1.10443362838865 1 1
1.05619518684242 1.02501431238035 1 1
0.820127995301216 0.796732945408661 1 1
0.943048340532213 0.913859071565082 1 1
0.462908595178344 0.449808408584116 0 0
1.14062659036173 1.10491582135508 1 1
0.839988655816328 0.815929920256953 1 1
1.08877459446293 1.05649947884 1 1
0.851191817698133 0.82557527287553 1 1
1.12311262338054 1.08665456939855 1 1
1.15416859429552 1.11706541135062 1 1
1.3262649516669 1.28382816341208 1 1
1.0608279918309 1.02673128574136 1 1
1.02225103688248 0.993217543358597 1 1
1.05671421225252 1.02570591437202 1 1
1.27785366358755 1.23903771773325 1 1
1.00708788765111 0.975424437961117 1 1
1.17089442102079 1.13440029479913 1 1
0.803156426149065 0.777217575848151 1 1
1.04736141280386 1.01501095536618 1 1
1.11816135289358 1.08299801153382 1 1
1.0049577456958 0.973055965401017 1 1
1.18194010224859 1.14570655071738 1 1
1.02821625598293 0.998299193365004 1 1
1.17989497807932 1.14267264974441 1 1
1.0907698166594 1.05808470204983 1 1
0.99552285465335 0.969146857569959 1 1
0.847677655585545 0.821583204417591 1 1
0.724176355678594 0.702790741245301 1 1
1.01393897561277 0.987110778210305 1 1
0.697852658778088 0.676852290024823 1 1
1.02633572005995 0.995872894579091 1 1
0.654452624050731 0.636324663185164 1 0
0.908868274035709 0.881799389298472 1 1
0.775321682306092 0.751021580734287 1 1
0.930748426649006 0.904301612545569 1 1
0.700376543972649 0.681747625951776 1 1
0.947467133832956 0.916837807597337 1 1
0.826160471396074 0.801655153177476 1 1
1.08759847659148 1.05776201014072 1 1
1.287718174144 1.24785686755224 1 1
1.03093052954936 1.00070937196709 1 1
0.814467057615817 0.789922935843056 1 1
0.972189019733638 0.940134790111978 1 1
0.851300377862297 0.82518782365195 1 1
0.878262030403825 0.850413615916778 1 1
0.905850784295037 0.877998803395774 1 1
0.611637037279462 0.595762330448787 1 1
1.22770648440969 1.18998787994387 1 1
1.03679674106826 1.00938408259874 1 1
0.943261888150092 0.912681425256095 1 1
0.820041183110861 0.799119090148686 1 1
1.1809889077033 1.14416373252092 1 1
1.15751863274507 1.12424157096882 1 1
1.00270795489579 0.972393231617871 1 1
1.12153633765774 1.08980919478694 1 1
0.524029745892581 0.508379550036581 0 0
1.09459883851938 1.06050330235317 1 1
0.947481548403647 0.918240741262555 1 1
0.763348656789736 0.737601462580869 1 1
1.02086848377203 0.988869433981402 1 1
1.20491345728735 1.16941066066502 1 1
0.856431817936387 0.830185437545653 1 1
1.01094292721163 0.981714451192431 1 1
0.990102289487795 0.961862067605887 1 1
0.957580119833732 0.925830208801837 1 1
0.61085999466882 0.59548959094379 0 0
0.806880714677315 0.783158775156932 1 1
0.783530952400801 0.761535847366032 1 1
0.931393852300471 0.904284635613648 1 1
1.3285314269518 1.28896564302236 0 0
1.24393709450002 1.20942979319677 1 1
0.963481571399941 0.936525897774536 1 1
1.12141574769103 1.08841732436314 1 1
1.0581399830061 1.03365464946646 1 1
0.788672985371105 0.763677225240581 1 1
0.920639152743213 0.895304068121998 1 1
0.898024841978034 0.873640338392219 1 1
1.11511064849474 1.08292098037897 1 1
0.793262256728396 0.767953722775322 1 1
0.887520432314582 0.862059321680246 1 1
1.01755981861975 0.987360869843967 1 1
1.01917777799436 0.986669973854278 1 1
1.3776777565063 1.33776927350969 0 0
1.12079360796506 1.0883031109458 1 1
0.790381230656684 0.76576280345064 1 1
1.06891483827612 1.03527995473742 1 1
0.617499130461736 0.598242804516057 1 1
1.19649169918315 1.15941929982407 1 1
1.03209429262755 1.00146723607849 1 1
1.03144900791971 0.999964790083296 1 1
0.935301354871971 0.905649105868457 1 1
0.907649559842272 0.878728598226537 1 1
0.827061743202524 0.803830338580362 1 1
1.25597963637678 1.22148566205386 1 1
1.40400838912275 1.35988812237627 1 1
0.986546238717904 0.955885018783063 1 1
1.09959708436338 1.0646457902187 1 1
1.1408932247433 1.10773336250016 1 1
0.995715888586762 0.968088153538245 1 1
1.04884458104188 1.01919169460195 1 1
0.977423617403329 0.946638888275728 1 1
1.24532090753149 1.20835181573799 1 1
0.829802329767623 0.805022025355685 1 1
0.946313908484191 0.920080878978012 1 1
1.29587699867216 1.25755409205815 1 1
0.964440194111286 0.935509069715911 1 1
0.825756833295822 0.801395496883063 1 1
1.01825507979202 0.990748192311058 1 1
1.3841496342531 1.34482688670412 0 0
0.851270232289647 0.826111511671063 1 1
1.2670963449083 1.23100188852316 1 1
1.05772468007946 1.02956260568349 1 1
1.25186996333002 1.2158141260333 1 1
0.282428383479488 0.274354738946294 0 0
1.08925302950981 1.05553805171495 1 1
1.06997568298839 1.04093064087056 1 1
0.679935349730047 0.660742608262316 1 1
1.35790949449037 1.32319626087952 1 1
0.846852707349883 0.823326518765998 1 1
1.22579310813106 1.18963235882497 1 1
0.983956600877688 0.954136510531676 1 1
0.990521648528774 0.962126545756034 1 1
1.11855126767795 1.0822971582805 1 1
0.859082695483235 0.833374920944229 1 1
1.10691109432825 1.07458605173783 1 1
0.841310419412647 0.817330189077664 1 1
1.31859729629192 1.28092310752238 0 0
1.12477091447072 1.09427445415152 1 1
1.16758010272861 1.1350518128067 1 1
0.430353438032854 0.41816038061935 0 0
1.49601490598238 1.45355101846941 0 0
0.913559032702757 0.887524158978913 1 1
0.822526181276098 0.798599597570522 1 1
1.37039285565605 1.33536484199903 1 1
0.577313833729427 0.561317302717476 0 0
1.0196884444982 0.990310569758299 1 1
0.622174802782887 0.603386108660442 0 0
0.850315432262467 0.825694322956582 1 1
0.794665674674043 0.770705363536578 1 1
1.22045635494759 1.18486673662964 1 1
0.924597323668607 0.895138616933051 1 1
1.01618585157123 0.985494992209309 1 1
0.974581192124715 0.945820136159154 1 1
1.0991738295177 1.06593891229461 1 1
1.26525789542218 1.22494476358619 1 1
0.893234847308764 0.868890651325025 1 1
0.680816609144126 0.662139070523369 1 1
1.15289512081523 1.11658114500337 1 1
0.986449237669001 0.956378739747545 1 1
0.972677476981971 0.945847732962781 1 1
1.08354649324267 1.05305868015039 1 1
0.857294446258713 0.833070943301002 1 1
0.843472154062942 0.820547135844093 1 1
1.31716897109734 1.27486813348743 1 1
0.864154646391938 0.839124512394937 1 1
1.55855010174518 1.51084695371195 1 1
1.12415854193814 1.08735519602853 1 1
1.61715518417081 1.57170963166317 0 0
0.781191661953456 0.760534554433835 1 1
1.35105843187283 1.30595684499121 1 1
1.16933084435364 1.13632826232671 1 1
0.733879238496399 0.712647561359821 1 1
0.787516191089403 0.761685635265292 1 1
0.658018364260127 0.637956999832134 1 1
1.10342473583882 1.07510075510761 1 1
0.895019455737619 0.867575528928402 1 1
0.473836530930155 0.459865750348928 0 0
0.840186567490782 0.812847501331366 1 1
1.23090385776893 1.19593066889509 1 1
1.15796890106382 1.12642623211232 1 1
0.717652107944359 0.696993531849249 1 1
1.01932829891631 0.988783147275603 1 1
0.44471286286143 0.430832736278438 0 0
0.996009624879551 0.966243993885103 1 1
0.813258089909626 0.789284405011446 1 1
0.994431045321451 0.967688176849433 1 1
0.756336832405532 0.732927277378096 1 1
0.852294236751253 0.829264935656058 1 1
0.696474040077986 0.675317349190435 1 1
0.979206394282479 0.948400473973418 1 1
0.992472831645327 0.961899728673171 1 1
0.991493707995083 0.962218984519118 1 1
1.01100919116568 0.977981906618412 1 1
1.32504687394228 1.28826990846639 0 0
0.92332741130888 0.896618645955814 1 1
1.07805579122304 1.04607543051079 1 1
1.11889681645353 1.08129841446666 1 1
1.00006369043929 0.968169938963079 1 1
0.995751085416357 0.960587524854211 1 1
0.964506853829581 0.935590302175638 1 1
1.37883215208857 1.3369204695476 0 0
0.866369178236387 0.843711517217426 1 1
0.913980609293111 0.888182062382463 1 1
0.803111358267824 0.779984367660503 1 1
0.92835037630758 0.900530367109763 1 1
1.36351258362267 1.32613270420087 1 1
1.16849310221882 1.13550144979577 1 1
1.07891174901386 1.04752073943477 1 1
1.05740077436487 1.02678392143581 1 1
0.765261090604506 0.74396385611153 1 1
0.820718385413224 0.793671589623882 1 1
1.09030644186411 1.05422947464742 1 1
1.17876836289609 1.13993380860554 1 1
1.17505431318403 1.14237750178928 1 1
1.16540732050233 1.13206993527908 1 1
1.43285765279852 1.38884010091784 1 1
1.41600407607984 1.37411721562795 0 0
1.23450204028142 1.19771497803347 1 1
1.27162506104389 1.23215759905062 0 1
0.962868368133457 0.933541028229737 1 1
0.65965880563265 0.63774408116737 1 1
1.17342557377516 1.13845046472287 1 1
0.93855730300342 0.909582226699103 1 1
1.11522476566969 1.08003964898047 1 1
0.976963846195652 0.94484976311161 1 1
0.746423765283823 0.722589705140083 1 1
1.12709695657391 1.09018203922205 1 1
0.778257245968829 0.757116645750652 1 1
1.21051980699302 1.17664552506569 1 1
0.795309410691552 0.767893707818675 1 1
0.958781703218573 0.9279614539641 1 1
0.976692237968036 0.948830461927735 1 1
1.04656855574456 1.01456190668997 1 1
1.19698135183939 1.16202536983731 1 1
1.23592783480423 1.19990604264392 1 1
0.968808785531329 0.939787888588119 1 1
1.35617749393353 1.3123403524311 0 1
1.06683438488717 1.03493332864576 1 1
0.785993267815917 0.763083089502659 1 1
0.866877935205468 0.841315704511089 1 1
1.0343100027914 1.00417650205521 1 1
0.95965526426175 0.931626644252697 1 1
1.02976141236432 0.996803682503827 1 1
1.00106706794434 0.97186107689503 1 1
1.02908344926446 0.997470210827735 1 1
0.869691575027889 0.84106865009014 1 1
0.907035653106665 0.880340171100812 1 1
1.09556469333105 1.06050173808335 1 1
0.704993865673708 0.681000960672997 1 1
0.844137109269052 0.816822396772098 1 1
1.06705838703221 1.03410239625123 1 1
1.03883412560551 1.00806442223932 1 1
1.03864670591021 1.00772548025954 1 1
1.28480568102098 1.24641174605384 1 1
1.33273634695697 1.29152389423388 1 1
0.866352985862091 0.840784186258095 1 1
1.25049804693619 1.21086270652883 1 1
1.10446359265077 1.07391371030263 1 1
1.09778697567586 1.06798696045021 1 1
1.00424027356579 0.97233069372176 1 1
1.37648562639736 1.33816411997015 1 1
1.27694488461829 1.2374020790843 1 1
1.34951247504644 1.31040279288041 1 1
1.14451673972675 1.11305661038742 1 1
0.75241911929838 0.731863514144192 1 0
0.628801916850618 0.610371499428967 1 1
0.720596395040101 0.700258092678738 1 1
0.801071780505394 0.773953425740102 1 1
0.916294255277223 0.887297471002905 1 1
0.85949351888579 0.833761323730518 1 1
0.980447820377048 0.948875495473746 1 1
1.23841397391034 1.20319417287699 1 1
1.11399738216924 1.08248981731232 1 1
0.600484766065732 0.585119281087576 0 0
1.12047501914375 1.08650737609953 1 1
0.903982600861023 0.879700857915482 1 1
0.806651677255179 0.782248086796685 1 1
0.806106735836644 0.784115622937669 1 1
1.13614216438075 1.10491783436169 1 1
0.921380475589642 0.894298661396863 1 1
1.2694953073433 1.23451935750803 1 1
0.893157173510633 0.862292246229893 1 1
1.17980626832385 1.14559823232988 1 1
1.19441641072794 1.15404478346157 1 1
1.03073002560517 1.00144535259305 1 1
0.870457479581461 0.843319425676069 1 1
1.00993770889775 0.978508719599437 1 1
0.83365646577196 0.809891165670821 1 1
1.0554922838707 1.02505263439914 1 1
0.872145102394369 0.846471324898385 1 1
0.582338919303687 0.563020020571603 1 0
0.861815744496205 0.83675836045005 1 1
0.935379474931855 0.908055618097234 1 1
0.807658361989507 0.784077238525039 1 1
0.908512279475763 0.882659500374291 1 1
1.15645205095344 1.12433695637661 1 1
0.927983770902531 0.902508159434989 1 1
0.873135164861786 0.848637186834012 1 1
0.740396470195935 0.71938426033746 1 1
0.928076778631269 0.902291489792357 1 1
0.861182321563008 0.83679399130329 1 1
1.10082273251559 1.07028966381968 1 1
0.942619407125626 0.915715997585219 1 1
1.08265082488941 1.05329021852018 1 1
1.04470414886446 1.01304891565497 1 1
0.802302156976034 0.780510109040253 1 1
0.457182332817891 0.443775008339159 0 0
0.936934631010297 0.904820054043951 1 1
1.05904184882826 1.02934912719056 1 1
0.934743483964741 0.908053949546429 1 1
1.25677561730756 1.22206267599681 1 1
0.640309615134792 0.619730632910122 1 0
0.868546243178309 0.845013039367377 1 1
0.603147124532201 0.584819157739187 0 0
0.676259164835483 0.656407151023795 1 1
0.950517727853414 0.925024689773019 1 1
0.695296131483745 0.673632965787341 0 0
1.08196395444176 1.04831458213338 1 1
0.856491944803817 0.830080866183576 1 1
1.23308520717367 1.19716483291799 1 1
1.09350442200085 1.05714222508594 1 1
0.985748255956527 0.957100560393105 1 1
1.10735277983302 1.07447016125238 1 1
1.15541411843098 1.12342677451181 1 1
1.02085364508826 0.993329244058055 1 1
1.29892527581944 1.2575399785703 1 1
1.14611960206556 1.1138288713047 1 1
0.830849844101979 0.80668312077753 1 1
0.787952082321287 0.761459500636617 1 1
0.99569997958967 0.964495393438542 1 1
0.967284316008769 0.936825516397085 1 1
0.864087568164508 0.837566985944824 1 1
0.960735413032115 0.933535918836936 1 1
0.787574302873966 0.764138295223306 1 1
1.06850399255475 1.03710602559802 1 1
0.848378111608525 0.823819541678703 1 1
0.717886676500662 0.695805711901693 1 1
0.849722369973369 0.822305572538001 1 1
1.08661956671614 1.05548340782172 1 1
1.1867318096047 1.15182119811322 1 1
0.989754798325886 0.961192069694292 1 1
0.650943494520037 0.632218530860876 0 0
1.27153173946157 1.23410769455222 1 1
0.979238138789597 0.950704156572665 1 1
0.998416007960159 0.972223183195985 1 1
0.641436044182562 0.622533338479454 1 1
0.715124032501563 0.693822949662919 1 1
0.964294874615689 0.933476016502341 1 1
0.905443344022124 0.880775524093278 1 1
0.991031337130156 0.961433381068081 1 1
1.05198774178448 1.0180036636182 1 1
0.614738014484767 0.597266786626311 1 0
1.31134400008341 1.27270815225171 1 1
1.03276743466658 1.00339780065281 1 1
1.10264911550303 1.07201736220824 1 1
0.992720063129802 0.960312992934718 1 1
0.819057194905844 0.79546945555136 1 1
1.04697376462011 1.01741929982681 1 1
1.20706959841924 1.16647825685819 1 1
1.24290193304431 1.20603143475985 1 1
1.09778290137668 1.06603645278878 1 1
1.29891542979886 1.25647383647423 1 1
0.687672338144078 0.665504782877896 1 1
1.00050677588671 0.972209048267288 1 1
0.927532729289937 0.895560948845076 1 1
1.12407303783438 1.09028815153224 1 1
0.792750727910287 0.769725094213973 1 1
0.968382550868193 0.940795884421362 1 1
0.662779580005852 0.643356488015825 1 0
1.21430386692945 1.17944174963895 1 1
1.20407532397573 1.16945522242238 1 1
1.16494887547443 1.13216724709335 1 1
1.26403202551635 1.22523263191823 1 1
0.805817761352691 0.784286398676565 1 1
1.19074812441912 1.15057185504821 1 1
1.14137780575613 1.1083592017287 1 1
1.21489748440354 1.18011264284069 1 1
0.849719202344449 0.824770815217631 1 1
0.82790674731889 0.804226189139919 1 1
1.01415771161196 0.98425511305705 1 1
1.13510268181411 1.10052441224582 1 1
0.540260436728341 0.526469628777567 0 0
0.753375677610427 0.733112903356958 1 0
0.872292742774778 0.847456955733419 1 1
1.24241387972804 1.2075148183548 1 1
1.04347871693277 1.0129642718062 1 1
1.24205534713929 1.20461067243106 1 1
1.02025740888459 0.989887754695387 1 1
1.05391867356138 1.02435725130594 1 1
0.872122184278793 0.844582998700021 1 1
0.90526852871917 0.88054426009484 1 1
1.09049832291732 1.06093708643466 1 1
1.09724474148072 1.05571805039034 1 1
0.782865501802587 0.759729354870829 1 1
0.780424973170406 0.755043458695738 1 1
1.07403258341018 1.03969808072843 1 1
1.08195868777313 1.05196349499389 1 1
0.909869511633755 0.888498050270847 1 1
1.06949635784262 1.03706636268281 1 1
0.874223727138217 0.84686430741583 1 1
1.10644046001891 1.0724114195027 1 1
0.815551656000911 0.790292338428566 1 1
1.13996262516966 1.10463061510567 1 1
0.99839451917849 0.969377184416144 1 1
1.04179945095706 1.01163852929541 1 1
1.14476971551097 1.10935324162 1 1
1.28463074258594 1.24930425126167 1 1
0.951864266264562 0.925799258861441 1 1
1.07073678115105 1.0372941980607 1 1
0.796512059438937 0.770290838944194 1 1
1.14525532050606 1.10909375220501 1 1
0.555298023942124 0.542042810792735 1 1
0.98648544681348 0.957138335621781 1 1
0.904881099141917 0.877214516023314 1 1
1.08382077204726 1.04713898448818 1 1
1.10590521057295 1.07189255820129 1 1
0.752897816704707 0.72918888187499 1 1
1.03401432845603 1.00738949343624 1 1
1.05649516876663 1.02497808422281 1 1
0.85979441932071 0.833941828210566 1 1
0.900135642297127 0.872414921241413 1 1
1.04357139429347 1.00960682234953 1 1
0.751764726299529 0.730444129141303 1 1
0.91676231276 0.887558166622963 1 1
1.16183975520961 1.12965753748985 1 1
0.912896690797275 0.879930632966965 1 1
1.16472972117815 1.12798464376364 1 1
0.772651629627229 0.752241788770589 1 1
1.22704471692068 1.18995279690656 1 1
1.28569286434317 1.24703592387683 1 1
1.54917726095692 1.50325141602516 0 0
1.34190484524887 1.3057343359833 1 1
0.702810324024896 0.682689688488842 1 1
0.835946504602067 0.810341657123929 1 1
0.906284743223958 0.878500179476075 1 1
0.937794406983069 0.908681202492063 1 1
0.887142977774557 0.858686486915791 1 1
1.03235104856628 1.00392223184096 1 1
0.801743892823915 0.778198757528073 1 1
1.13791241890759 1.10598866946827 1 1
1.37668082278972 1.33798067039161 0 0
1.02141587715947 0.991866125530447 1 1
0.691345651796496 0.667868145054469 0 0
1.10048801524075 1.07109076211156 1 1
1.06062855374306 1.03071575010905 1 1
0.834298474742544 0.808137944726031 1 1
0.938789760832427 0.909397793230687 1 1
1.19610398328054 1.16033816896123 1 1
1.10250926950949 1.07398828932296 1 1
0.914395481010201 0.887273627267803 1 1
0.885715729798583 0.860882229961607 1 1
0.756166602195054 0.733716973717912 1 1
1.04929564853916 1.01952616494189 1 1
0.971834536791019 0.942421481249734 1 1
1.14889302907122 1.11329497182416 1 1
1.46062866189377 1.41596008861014 0 0
1.03441787761958 1.00856662204266 1 1
1.25749980636516 1.21954772691913 1 1
1.26934616099886 1.23008181970548 1 1
1.02909657906251 0.998500211258599 1 1
1.04325000703998 1.01045959315429 1 1
1.09590533923144 1.06532425229092 1 1
1.16226962830148 1.12724393561471 1 1
0.881571359978282 0.854679074637536 1 1
1.04906947154967 1.02002123184403 1 1
0.968757160916122 0.939903742879994 1 1
0.904877262173942 0.881640440262432 1 1
0.765613142071866 0.743103260812601 1 1
1.10236995504524 1.06842595360486 1 1
1.01245510839326 0.980018875306621 1 1
1.11788543714387 1.08651832898987 1 1
0.893020398473207 0.86836514893681 1 1
1.33891549408375 1.30000674078122 0 0
0.802326451436935 0.780894600238447 1 1
1.15172811812154 1.11702129091525 1 1
0.897813268619531 0.870364450424712 1 1
1.03210933396594 0.999323887707047 1 1
0.875065900395564 0.847834561729673 1 1
0.701366484854192 0.682154419913498 1 1
1.36667135316117 1.32802101888466 1 1
0.982411142973839 0.952216730583629 1 1
1.01480470125029 0.987633600412508 1 1
1.19906397860225 1.16791297840632 1 1
1.07802888853771 1.04515862271907 1 1
0.699422014222906 0.68026648796405 0 0
1.22961749280337 1.19409533572864 1 1
0.832260876255123 0.810091220835474 1 1
0.902190878468801 0.881570801690384 1 1
0.526402266996263 0.510566111310072 0 0
0.952207812253945 0.925823902103248 1 1
0.778909083194582 0.751070497299901 1 1
0.838654595724695 0.812522871979035 1 1
1.0358923549875 1.00265844202898 1 1
1.00925403100072 0.977268716501432 1 1
1.17185108395672 1.13539673787565 1 1
1.23182793761562 1.19481321635965 1 1
1.33798227710253 1.30018682631658 0 1
1.14636344080386 1.10918100564131 1 1
0.919763589083364 0.891441197755132 1 1
0.979092271334897 0.947820551534672 1 1
1.06687935475248 1.03501654166947 1 1
1.16851020578681 1.131072004657 1 1
1.02244067071787 0.990583372712117 1 1
0.882885400255603 0.854595027141755 1 1
1.31498766650292 1.27665238232413 1 1
0.944914406497451 0.917103522633052 1 1
1.07310134329215 1.04089762456778 1 1
0.558301532800909 0.541679269295354 0 0
0.696042269648125 0.676593293886474 1 0
0.885425427033486 0.859548150248909 1 1
1.25165943740998 1.21006797365 1 1
1.0229199170403 0.992482109374488 1 1
0.959581886764264 0.931476362198196 1 1
0.944705116587112 0.916963812878745 1 1
0.904881495298956 0.879316532961966 1 1
0.891906761326631 0.864354312717595 1 1
1.15080407358065 1.11825665751408 1 1
0.654002252740637 0.634810975030689 1 1
1.23704200216818 1.20130696414694 1 1
0.936925582033768 0.9110939499401 1 1
0.750889037881019 0.728701961611777 1 1
1.17247523163557 1.13688781624366 1 1
1.19191073516441 1.15301356284267 1 1
0.950852564269451 0.926365639377373 1 1
1.26702759908293 1.2276689390669 1 1
0.643293773350034 0.626710586425754 1 0
1.14991992339774 1.11834766052745 1 1
1.11919039843282 1.08877058708335 1 1
0.896700497923933 0.872156231819559 1 1
1.27068380686333 1.23340436390876 1 1
0.888054419113366 0.862143453699533 1 1
1.05238762931495 1.02236428526092 1 1
0.925862362599252 0.897110445752703 1 1
1.2588912348122 1.2208175492 1 1
1.10468780639886 1.07079341502606 1 1
1.00999287656477 0.982044293534084 1 1
1.00814671731461 0.973640477648779 1 1
1.03489642019516 1.00311339861948 1 1
0.83296594908521 0.807106623397424 1 1
0.717768888374079 0.694844119713623 1 0
0.820352808573727 0.798753220981076 1 1
0.893249831687666 0.8688284645345 1 1
0.918060622937575 0.888706127575191 1 1
0.78963546761453 0.766009620610227 1 1
0.568873413965276 0.552670137410589 0 0
0.818132170837037 0.793185179714952 1 1
0.923855460260718 0.898328038561287 1 1
0.747974052534376 0.724003292685225 1 1
0.903052214126776 0.875041601939394 1 1
1.16979623472717 1.13860064996261 1 1
0.754998619675849 0.730210961713752 1 1
0.841128423067935 0.818999668408946 1 1
1.18729621073699 1.15343894606589 1 1
0.724672150831706 0.704159464996794 0 0
0.870551163305278 0.844946061515585 1 1
0.981034599467883 0.948654517374431 1 1
0.81918978870008 0.796296735144143 1 1
1.02905253057262 0.998525595170674 1 1
0.991028997362741 0.961860292783284 1 1
1.13911242596914 1.10007222661927 1 1
1.01787904167783 0.986979143087999 1 1
0.999759606342221 0.966755331470652 1 1
0.854820291669193 0.830218261360181 1 1
0.798683928438597 0.775073194251471 1 1
0.790120484335804 0.765511405840623 1 1
0.866372703455669 0.840037397788196 1 1
0.917469974321758 0.891288409397638 1 1
0.789704280548795 0.766905848049615 1 1
1.14979190520164 1.11302959712791 1 1
1.35002228096365 1.31304930539969 1 1
0.989275363895427 0.958080434328425 1 1
0.999648187574769 0.968368275988532 1 1
0.635018124439206 0.617100271616425 1 1
0.658148076590456 0.637997883797237 1 1
1.45011378082496 1.40610118186941 0 0
1.11437690261735 1.08266778826166 1 1
0.773762685593025 0.752606501838441 1 1
1.2467079671606 1.21054396544399 1 1
0.666677853740062 0.64451604394366 1 1
0.450514312498976 0.438122872892682 0 0
1.32597761729927 1.28809464574798 1 1
0.893173201990167 0.86774352020356 1 1
0.802714527995661 0.780832757448297 1 1
0.721432055639395 0.697780690749372 1 1
1.2561485711215 1.21935517849401 1 1
1.2168089859902 1.1799985167157 1 1
1.03297591262341 0.99963536043576 1 1
1.11844109423908 1.08754273342915 1 1
1.22971226881593 1.19199405585221 1 1
0.885921980360039 0.860417836919877 1 1
0.882572939384071 0.857853531747331 1 1
0.798172640915656 0.777104078866367 1 1
1.03917418233845 1.01003548193101 1 1
0.981897667159172 0.955133340117018 1 1
1.08173253392318 1.05127197175946 1 1
0.654807605608686 0.636818649911728 1 1
1.07330995093496 1.04156026736662 1 1
1.23591833442825 1.20366562722416 1 1
0.817523256656554 0.792177994525386 1 1
1.0194992648842 0.988355707874155 1 1
0.859581718502553 0.833814363978493 1 1
1.28513108936101 1.24619511967029 1 1
0.565484743667927 0.551203720828729 1 1
0.991346345063257 0.961068195749553 1 1
1.16172830972218 1.12820959052275 1 1
0.55505288147611 0.541110211779348 0 0
0.746452882656126 0.725374324967635 1 1
1.24521684093829 1.2081784611036 1 1
1.15274806389567 1.12032040173593 1 1
1.30435478067181 1.2701192183523 1 1
0.787384033407157 0.766438344817069 1 1
1.28039198423413 1.23880497488057 1 1
1.06724086965764 1.03560152527444 1 1
1.13950413662304 1.10542245433219 1 1
1.29143001763906 1.25364179936821 1 1
0.95893190213381 0.931553562999538 1 1
0.996162745302466 0.963976328871186 1 1
1.2741706148502 1.23542015195625 1 1
1.17348515926382 1.13949898203275 1 1
1.35719322578002 1.31709447127521 1 1
1.08123983771797 1.04829872590084 1 1
0.886025838986679 0.862348182249056 1 1
1.13940362173595 1.10333175930376 1 1
0.740346659908824 0.717199390723968 1 1
0.877357141847983 0.851416149249053 1 1
0.858933938499222 0.831186972081309 1 1
1.05541644011551 1.02559339120248 1 1
0.712106371317261 0.692859966688635 1 1
1.20201174620198 1.16439064455713 1 1
1.07808288162241 1.04632324613795 1 1
0.955479475803089 0.928978340768435 1 1
1.12456919945162 1.0905858123631 1 1
0.840410524514277 0.819538877119359 1 1
0.748206554762501 0.724244022479857 1 1
1.26187021560034 1.2216008693132 1 1
1.30915992478107 1.27490429782577 1 1
0.989148846471455 0.957653200166159 1 1
0.944550504795732 0.916477718197205 1 1
0.827833513725663 0.802538026945008 1 1
1.17302777793485 1.14309685063513 1 1
1.19611024225808 1.15931008068073 1 1
0.877006492746491 0.850267340469417 1 1
0.751833221985511 0.729014182826575 1 1
1.1396586402615 1.10572194235119 1 1
0.803379346751887 0.778324075788559 1 1
0.828171172080939 0.803195036390761 1 1
0.510225292528586 0.493144889824094 0 0
0.808370889992234 0.783551424842344 1 1
0.994859484710727 0.966714205022393 1 1
0.930218677807672 0.905608825978585 1 1
0.719975592212443 0.698628029609706 1 1
0.964212950168236 0.936759842527268 1 1
1.22416382660047 1.18875258223065 1 1
0.857577073121496 0.831893130031198 1 1
0.56207733454887 0.544424949105692 0 0
0.873480421720555 0.845267908943301 1 1
0.887082272223532 0.862082379663117 1 1
1.00810612564274 0.978834751032116 1 1
1.08133559060154 1.04939584103057 1 1
0.907998816889896 0.880219688913344 1 1
1.5513422245987 1.50468706920432 0 0
1.17651438376402 1.14026539263542 1 1
0.861982675288371 0.835377326770693 1 1
0.975768564678716 0.943892368897001 1 1
0.97818866686347 0.949618282895236 1 1
1.00479901728121 0.974854163260729 1 1
1.04311452846569 1.01283193508533 1 1
1.1941142538024 1.15782668181319 1 1
1.46050521073745 1.41818849218362 0 0
1.31313288625218 1.26922485513472 1 1
1.08100608843427 1.04887643746951 1 1
1.23291594081424 1.19499273223223 1 1
0.966720803619016 0.938975828922744 1 1
1.03120845475379 1.0052339002969 1 1
0.593487976532132 0.575610024676305 0 0
1.01615917067565 0.984173379962657 1 1
1.18837227107813 1.15605703842433 1 1
0.986874573373306 0.956661758724924 1 1
1.07242554509011 1.03920656176573 1 1
0.946683034476833 0.919344968410274 1 1
1.02335464361044 0.9941070290242 1 1
1.1513411846391 1.11952369126155 1 1
0.738395323718262 0.718161769780841 0 0
0.935476287986745 0.910580488716196 1 1
1.35097089731088 1.31282409547107 1 1
1.18169716852041 1.14823390193311 1 1
1.12922916843705 1.09871186271099 1 1
1.01151438682406 0.978160250042033 1 1
0.901646190150593 0.875162127578935 1 1
0.958710779107705 0.93087044395701 1 1
1.01394227263245 0.98446380329045 1 1
0.958182844632984 0.926636495796601 1 1
0.798755900805114 0.776401421645354 1 1
1.62332564367395 1.57295971523313 0 0
0.813756478771389 0.792396965442889 1 1
1.16622519812551 1.13110835973718 1 1
1.11934776617411 1.08690929042659 1 1
0.823558568499512 0.798654127516064 1 1
0.835309863366589 0.809158990119383 1 1
1.10241028007973 1.07243066025216 1 1
1.45869518638951 1.41249732997923 0 0
0.998691129027341 0.969741561092551 1 1
1.14136200304611 1.10882412194111 1 1
0.964347237678804 0.934566377608539 1 1
1.38306116955727 1.34239571853216 0 0
1.18976601068977 1.15533346557891 1 1
1.22987610657583 1.19640345882022 1 1
0.59850630613405 0.582454468477853 0 0
0.725444029755701 0.705645451361707 1 1
0.860923113423248 0.83639398150476 1 1
0.666396513262459 0.645297545006148 1 1
1.25951647020644 1.21798196574193 1 1
1.29345289550106 1.25664932845225 0 1
1.24851977425185 1.20816376939688 1 1
0.831157728090949 0.807022772165169 1 1
0.911260984987644 0.886716266886454 1 1
1.00635306013282 0.977288782241716 1 1
1.29127438375817 1.25280149405569 1 1
0.866279905874209 0.841820128283951 1 1
0.972804736111969 0.943506556713555 1 1
1.07449618904052 1.04556347612127 1 1
0.670048606662013 0.649110031202476 1 1
0.777433903760919 0.755774462710447 1 1
0.853028576997629 0.828514960732262 1 1
1.05805819303457 1.02280124592747 1 1
1.24777126297486 1.20486590483424 1 1
0.815736856335792 0.791778379781614 1 1
1.16243276425224 1.12230506504495 1 1
0.842593686831022 0.81722515338395 1 1
0.990932654960194 0.961577143389004 1 1
1.26983579804176 1.2334885365486 1 1
0.782856880186362 0.761151430197365 1 1
1.31394281950675 1.27617572722462 1 1
1.06985325342334 1.03524643083602 1 1
0.86717476388368 0.842747622911128 1 1
0.606932074842202 0.588726688511459 0 0
0.772573303834121 0.75246748585567 1 1
1.35706338785389 1.31737030374076 1 1
0.741759256534781 0.714023600879685 1 1
0.613631834654261 0.595684097522217 0 0
1.06979687713952 1.03508289508353 1 1
1.12772645701234 1.09460522033184 1 1
0.869113383998609 0.843467146915135 1 1
1.05897748249358 1.02555181949353 1 1
0.634991908375881 0.616317252174258 1 1
0.668853597928841 0.646459170329635 0 0
0.564521396732045 0.548895729883662 0 0
1.07275600956449 1.04235551803455 1 1
0.807741864104407 0.786067778559006 1 1
0.765164515955108 0.742399943389802 1 1
0.474049881643549 0.456158034193796 1 0
0.869708383348758 0.841349356252918 1 1
1.20874761910515 1.17130662252556 1 1
1.0681366483996 1.03650551007527 1 1
0.963532900751519 0.934579186590218 1 1
0.932849035847328 0.908065603264584 1 1
1.06022022919583 1.03015559184892 1 1
1.06340807758083 1.03055716516543 1 1
1.00669335355199 0.97273035829305 1 1
0.916974420002656 0.888424945121967 1 1
0.600068360357527 0.58098172053651 0 0
0.929615336090411 0.900271224001493 1 1
0.700894037620569 0.680837198688084 1 1
1.17111033034145 1.13455339858788 1 1
1.05024756716522 1.02113955456346 1 1
1.3518239209463 1.30993837963613 0 0
0.870173294535343 0.845940291807314 1 1
1.12079608330562 1.08594135139383 1 1
1.39902812536065 1.36410723296567 1 1
0.904332478930205 0.873816446404198 1 1
0.694046953265908 0.672246609270826 0 0
0.983631925238357 0.950081054463524 1 1
0.880299451318139 0.851845037658382 1 1
0.984774005195805 0.954592792196927 1 1
1.42836530650866 1.38782297193602 0 0
1.17607896880039 1.14300265878923 1 1
0.932167385299199 0.902262014128427 1 1
0.657625993275951 0.639806055916236 1 1
1.34966663184055 1.31020689485088 1 1
1.28344368652743 1.24596403405275 0 1
1.44966026926718 1.40433634812617 0 0
1.01170893882751 0.979794180536755 1 1
0.994065390881464 0.966804720739981 1 1
0.914212899711046 0.881501207143639 1 1
0.966202715571688 0.936348819816575 1 1
1.4223233564393 1.38336546213155 1 1
0.966840056710568 0.938267824027931 1 1
1.03360072422686 1.00095235311323 1 1
1.05731963694292 1.02786942543381 1 1
0.917234075826191 0.891604978150242 1 1
1.27340038234192 1.23704485863404 1 1
0.612478045009281 0.593966112853761 0 0
0.763558002788866 0.742267028586471 1 1
1.12973622028437 1.09786136594493 1 1
0.961232290724543 0.931507173657327 1 1
0.842887524636126 0.816108908900891 1 1
1.52283878694294 1.47834734314807 0 0
0.942351041496152 0.913409048161934 1 1
1.16290978073295 1.12539362463753 1 1
1.03038179950612 1.00267360118709 1 1
1.22211638998295 1.18738753799361 1 1
1.11143753049766 1.07353732526736 1 1
1.35308801643951 1.31264826325605 0 1
0.991029022284761 0.960063572183401 1 1
0.978476434866665 0.952007828495712 1 1
0.868159209079955 0.83962330987394 1 1
1.38346498076844 1.34219007123601 1 1
0.992341065871826 0.963852034859652 1 1
1.11784931192191 1.08666593401116 1 1
0.863027806087017 0.838337395646228 1 1
0.896871512295827 0.868773162849834 1 1
1.01321248034734 0.98181785878417 1 1
1.12234340092698 1.08800642052743 1 1
0.859458381591404 0.833009117813278 1 1
0.826376986658112 0.800732454004352 1 1
1.08612038571868 1.0521294845939 1 1
0.975327436648986 0.945508246675656 1 1
0.980720291338164 0.953957658154796 1 1
0.936277846319111 0.90782441105011 1 1
1.13679121812683 1.10156582288753 1 1
1.01789677473807 0.986819420930989 1 1
1.07181598995914 1.04313921383863 1 1
1.10295620578834 1.07042690150159 1 1
1.19273135941374 1.15775118639827 1 1
1.17172287533293 1.14028081736005 1 1
1.36553822137951 1.32226234826642 1 1
1.38468660589128 1.34237952884423 0 1
0.989397239300289 0.964858027829938 1 1
1.16193487200278 1.12540358166258 1 1
0.92653300404158 0.900880613296471 1 1
1.11849206244912 1.08036992392365 1 1
1.25460430973126 1.21899986349034 1 1
0.682612961426965 0.665683316335231 1 1
1.26098151173587 1.22497240205765 1 1
1.08234420085709 1.04991792583398 1 1
0.690150750580294 0.671104315848176 1 1
1.18746410387497 1.15374462716686 1 1
1.13339447865486 1.09827037820547 1 1
0.935072709701185 0.909867308695984 1 1
1.1292192702053 1.0969019311822 1 1
1.11766949572027 1.08013058469929 1 1
0.789073358588392 0.765809033276118 1 1
1.04400356903653 1.00861077792105 1 1
1.28090436582985 1.23657850067596 1 1
1.05907058231205 1.02751296543699 1 1
0.712746863054381 0.692389180194884 1 1
0.693067914210952 0.673925112570105 1 1
1.24874436655587 1.21098431769092 1 1
0.83577879755421 0.81083323783312 1 1
1.03371524265287 1.00365366348743 1 1
0.927107107982118 0.900481202522752 1 1
0.96577395381599 0.937834407846006 1 1
1.15069114868087 1.11640937395133 1 1
0.775211384478163 0.751383533536499 1 1
0.845245856154755 0.819711509150917 1 1
0.882245887335215 0.856001580163424 1 1
1.21077835013418 1.17380360506835 1 1
1.35412814128497 1.31167563988969 1 1
1.11732227710901 1.08412064045892 1 1
0.62492737143632 0.602016206059015 0 0
0.741528689828499 0.72190868718464 1 1
0.991528304873032 0.96573764206646 1 1
1.15305697745941 1.11912951578188 1 1
1.0015249250253 0.972698891928905 1 1
1.02854631769127 0.997775604763097 1 1
0.696596353922413 0.674831869798587 1 1
1.06912779405417 1.04269270002929 1 1
1.34132705270361 1.2963806536139 1 1
1.1967136020443 1.15863249263356 1 1
0.920534389830705 0.894030154311906 1 1
1.01706039761913 0.985772884542564 1 1
0.912117900284264 0.885529828791548 1 1
0.894171074858519 0.869011433272086 1 1
1.2578405821334 1.21958259094662 1 1
0.840887496512245 0.816158532977709 1 1
0.598238012356122 0.582268558635059 1 0
1.03683029127688 1.00042431172677 1 1
1.02007270136175 0.989301458122214 1 1
0.816158835140797 0.79154773789425 1 1
0.863821863288807 0.838807545623255 1 1
0.730891709672115 0.710523714529614 1 1
1.02205322499346 0.99125890252129 1 1
0.743299315535445 0.721971056590791 1 1
0.728666985425704 0.707014159152659 1 1
1.14202096838753 1.10783443373924 1 1
1.15544577144878 1.12177439850127 1 1
1.18562556427483 1.15036276906472 1 1
0.772205352633672 0.750166630582625 1 1
1.13553374077868 1.10254239111869 1 1
1.16057486068866 1.12333024045174 1 1
1.23279934791749 1.19839617537921 1 1
1.30005955001007 1.26359480433639 1 1
0.95926867173286 0.932071187891214 1 1
1.19204806981075 1.15379947468496 1 1
0.851875996278801 0.824898969132876 1 1
0.576338158204884 0.557188978165426 0 0
1.05798782348591 1.02715668088612 1 1
1.1248710588079 1.091190097753 1 1
1.04987566558643 1.01590242996849 1 1
1.11050784440999 1.08071136587175 1 1
0.674568528749253 0.651187315695188 1 1
0.817925185145276 0.794429802517099 1 1
1.13381923150397 1.09928644259451 1 1
1.12383224573849 1.08733263816695 1 1
0.746738413402341 0.724311714269342 1 1
0.970600014236791 0.940043368935249 1 1
0.905710649114007 0.880740007073417 1 1
0.792332544704144 0.770252693122563 1 1
0.607060570453231 0.591547794787924 1 0
1.16657251987906 1.13733733636333 1 1
0.653938178090201 0.631739607203497 1 1
1.10933562011882 1.07440555741913 1 1
1.23142976779633 1.19213814880868 1 1
0.715525229543577 0.694539319213897 1 0
0.644201580233323 0.625196132317145 1 1
0.844849362325973 0.817726114110745 1 1
0.682505577005619 0.663869471221771 0 0
0.732307631212027 0.713421960577858 1 1
1.10850357347712 1.07763437603438 1 1
1.06512412944017 1.03053145822613 1 1
0.707988059923838 0.686714058189611 1 1
0.970814335376905 0.940780381830385 1 1
1.18061600422256 1.14426031623718 1 1
1.0065744779539 0.976555590120459 1 1
0.722211903061144 0.697257358373106 1 1
0.578935131009827 0.558838820948636 1 1
0.762355341413356 0.739778627465895 1 0
1.12801104355072 1.09440687261857 1 1
0.739152623479481 0.716633773503353 1 1
1.24691241690507 1.20789452697307 1 1
1.18923038758374 1.15431686529352 1 1
0.665291244187919 0.645555278740904 0 0
0.808322174000205 0.786506065490358 1 1
0.821989911916172 0.797984114261742 1 1
1.0630681296354 1.02699028925018 1 1
1.34843113938979 1.30670860688152 1 1
0.841157800781796 0.817912524580336 1 1
1.30947759092869 1.26713969773059 1 1
0.930832437004377 0.904318372570567 1 1
0.944959840162557 0.919572177342634 1 1
1.09070807154163 1.06044024011793 1 1
1.11817283600367 1.08602996709091 1 1
0.71096207161682 0.692240206088978 1 1
0.981607346917286 0.954111796082811 1 1
0.800178178184999 0.77338095092161 1 1
0.880397659550712 0.853663836958103 1 1
1.02084130040403 0.989130790091014 1 1
0.763112729617079 0.739795458196624 1 1
1.01627762857198 0.984393413417358 1 1
0.823937006399882 0.797744209952684 1 1
0.8942879136578 0.868402671698904 1 1
0.633986787397369 0.614451925324014 1 0
0.913057623173329 0.886051111682751 1 1
0.726003810801952 0.702946161355822 1 1
1.09944722868054 1.06761609133677 1 1
1.21921276420205 1.18348922685332 1 1
0.975095595662764 0.944366703379857 1 1
0.967881171675292 0.941694090608232 1 1
1.12425946111736 1.09223051862414 1 1
1.18973806862297 1.15546988483241 1 1
0.85179667088528 0.825156999025887 1 1
0.987818584988619 0.960740535581891 1 1
0.943153592380825 0.91489875731728 1 1
0.795333674489473 0.76898961774003 1 1
0.962998852737006 0.933620348573506 1 1
0.920347996742793 0.892731648682813 1 1
1.05029399467354 1.02091092299707 1 1
0.784166670735563 0.759242845307622 1 1
1.16441177674115 1.13033078652619 1 1
0.70827610037017 0.684569389995857 1 1
0.814423016627121 0.787492182708545 1 1
0.997307351252336 0.967313068851895 1 1
1.2457931746294 1.20664145779477 1 1
0.971615502335241 0.941980646465201 1 1
0.596856280869714 0.58121848510964 0 0
1.09949270900726 1.06804239204344 1 1
0.923461056411461 0.894442365434455 1 1
1.02330923312322 0.994547684805066 1 1
1.07372557469554 1.04062808280101 1 1
0.485575382996267 0.472493648019219 0 0
0.876968741863853 0.851414861486423 1 1
1.09216883778112 1.05959892838756 1 1
1.11113785289619 1.079731503081 1 1
0.749671828875334 0.726949530420016 1 1
1.05950302603934 1.02789589401257 1 1
1.0103036639965 0.981092561448684 1 1
1.06875645159195 1.03858419093558 1 1
0.724773667612833 0.704154195796641 1 1
1.24300514936701 1.20501886893327 1 1
0.951122775822837 0.919103826895226 1 1
1.30797560442994 1.27195492610963 0 0
1.11026144705463 1.07656080827723 1 1
0.800411268059705 0.774032358119557 1 1
0.532921837623905 0.516525613053543 0 0
0.977148637132121 0.946850155525419 1 1
0.983957975213303 0.956157505971641 1 1
0.78984003849534 0.768080282798545 1 1
1.19466363952684 1.15976970083006 1 1
0.866882812609854 0.842202566141829 1 1
1.04453194573755 1.01600469281901 1 1
0.650699878560664 0.632265222513007 0 0
1.1934803549128 1.16169826107435 1 1
0.84341363024822 0.816780728386065 1 1
1.15789620206458 1.12416295531308 1 1
0.935233797097171 0.909299085710801 1 1
0.704748719682842 0.683899947184371 1 0
1.008245349529 0.981479299014485 1 1
1.28440500240106 1.24746814060638 1 1
1.17700080663602 1.13891764383031 1 1
1.02516945993038 0.996497304188278 1 1
0.770097011437495 0.747979841437704 1 1
1.23787862230466 1.19628049668984 1 1
1.00732845181619 0.977347417786259 1 1
0.875904274398883 0.852185428540111 1 1
0.898641472648515 0.872559982848786 1 1
0.99124052533702 0.961812508356539 1 1
1.17769385586177 1.14256359940405 1 1
1.14601179759199 1.11187388097986 1 1
0.991017298271624 0.962687431654885 1 1
0.818528969182168 0.793878042240432 1 1
1.18151335496031 1.14641501876153 1 1
0.890371882042556 0.864016388651716 1 1
0.80626873759557 0.78467232788395 1 1
0.992367964081805 0.964034060031348 1 1
1.04730521885765 1.01579671231317 1 1
1.25728345769899 1.22128475035057 1 1
0.996089284448213 0.967570723961523 1 1
0.662917705550987 0.64595831911256 0 0
0.770362005836148 0.745591111480592 1 1
1.2026221230655 1.16594756438901 1 1
1.261487732097 1.22485565929676 1 1
0.709287250003444 0.689079192670959 0 0
0.835820073692072 0.807499652540833 1 1
1.06665418160153 1.03384986901252 1 1
1.02603252842441 0.993083614774475 1 1
0.740833230229661 0.719818592974286 1 0
0.982447975540576 0.951933127536803 1 1
0.621543759151939 0.606352241521031 1 1
1.37290496821527 1.33304045098126 1 1
0.893063231056077 0.868380406098374 1 1
0.856717445720263 0.83253628800574 1 1
0.887645711412028 0.864692028362933 1 1
1.32803814373168 1.29025560939368 1 1
1.15417931012853 1.12022770259666 1 1
1.28043323793412 1.24369119219322 0 1
1.02595917622107 0.991026818909764 1 1
1.36702353192788 1.32620959751143 1 1
0.930704575583587 0.902429494109248 1 1
1.12215880849509 1.08639420409694 1 1
1.45269040938384 1.414051965614 1 1
1.29647313178307 1.25804828339142 1 1
1.17723964558754 1.13978960769109 1 1
0.730803929686252 0.708459352885038 1 1
0.608214124372706 0.587641576762516 0 0
1.06907432854817 1.03512093509555 1 1
1.30025774701925 1.2609265711384 1 1
1.20430388572512 1.16751317258307 1 1
0.804815182622505 0.783399423609262 1 1
1.02451854422583 0.994602202832837 1 1
1.17088974121041 1.13688580737044 1 1
0.689627511202597 0.667611971868904 1 0
1.29694734785485 1.26030338193121 1 1
0.944565770695406 0.914986669906304 1 1
0.809884843703393 0.785390210976839 1 1
1.16995908621421 1.13739583826564 1 1
0.696774202971357 0.676362497533795 1 1
1.04147220596425 1.00721097887119 1 1
0.741441601251023 0.72212047902804 1 1
0.8352650000901 0.810701953247124 1 1
0.614176408540186 0.594977502080063 1 0
1.23487172119241 1.19657181779952 1 1
0.881773521201302 0.855757754536893 1 1
0.95899072045691 0.935136053941429 1 1
1.07051951983196 1.04158946734719 1 1
1.02833685193928 0.997418259808234 1 1
0.900330435796971 0.873411863652256 1 1
1.03912113045678 1.00644709845859 1 1
1.15395272673945 1.11977914284376 1 1
0.878969718893388 0.852400168593536 1 1
1.17864178595975 1.14353162428682 1 1
0.429856906866326 0.416131410389081 0 0
1.17561914121069 1.14025680454501 1 1
1.09719595078507 1.0657904142651 1 1
1.24741604425395 1.20921054837322 1 1
0.627834883016612 0.606445846120088 1 1
0.988505602123116 0.959596190919166 1 1
0.996850042914278 0.965912595621899 1 1
1.01828428206172 0.986625751388042 1 1
1.43950569217599 1.39676891916141 0 0
0.822673087838443 0.798872438018771 1 1
0.790465423876162 0.766841544553112 1 1
0.864051264680699 0.837431338231213 1 1
1.20950008843027 1.17323485559345 1 1
1.1986150042159 1.16665337988674 1 1
1.27453675392181 1.2391033655703 1 1
0.893817395747998 0.867157199873296 1 1
0.687671953066395 0.668666252808255 1 0
1.04466067015884 1.01222662623657 1 1
1.05337553733218 1.02175268945124 1 1
1.10967495427196 1.08013991918314 1 1
1.14047212162139 1.10696810215609 1 1
0.859913831007187 0.834807166981634 1 1
1.02734816591578 0.994472204221315 1 1
1.00577370902417 0.975571221446939 1 1
0.983029862596935 0.952702050051925 1 1
1.04920206808319 1.01912668156648 1 1
1.08683951700478 1.05459525055754 1 1
0.966094551817669 0.937750791847464 1 1
0.957238156483477 0.930094666501946 1 1
1.06715620746605 1.03311673802271 1 1
0.918754100822657 0.892421533759791 1 1
1.05111633519399 1.02142482378827 1 1
1.04875912184087 1.01485893627484 1 1
1.09562417576699 1.06061324439227 1 1
1.012763468097 0.978759398034305 1 1
1.01324618644559 0.981482097359583 1 1
1.16392318343939 1.13047454081409 1 1
0.996783051208839 0.968456432777735 1 1
1.27910002321024 1.24105327319744 1 1
0.848096486964816 0.828658362398505 1 1
1.08201080953577 1.05479483305565 1 1
0.836635223671435 0.810961772230449 1 1
0.997474293634108 0.967503244600754 1 1
1.14472533433496 1.11101733543648 1 1
0.864863329900069 0.83940864799852 1 1
0.998099994447631 0.965883151094522 1 1
0.978847019977916 0.954716398649747 1 1
0.895588992587915 0.869646825000809 1 1
0.884815962538193 0.861760716466028 1 1
0.511074610264432 0.497418222015629 0 0
0.862957766131748 0.83499569974525 1 1
0.782005810399933 0.759700548147751 1 1
1.33869907616623 1.3011378348155 1 1
0.607804710359575 0.588765604123632 0 0
0.869242608743549 0.845516231557954 1 1
1.0874203624458 1.05567286166909 1 1
1.14279700497028 1.11021915630987 1 1
1.25646285450697 1.21542978354907 1 1
1.18471130352107 1.14957259435026 1 1
1.12593299309207 1.09074990102153 1 1
1.20113159434651 1.16821264474313 1 1
1.00392020738019 0.973158733426073 1 1
0.98156628296331 0.951602674878884 1 1
1.08660870079701 1.05667508502216 1 1
0.797102373539642 0.773806660349379 1 1
1.15756414155146 1.12285095321863 1 1
1.29015387806531 1.25374060584636 0 1
1.2617548656426 1.22641005888277 1 1
0.697748471985252 0.677290178755295 1 1
0.687294269755065 0.66590025467624 1 1
0.869892760479259 0.846139838514523 1 1
1.00590868197873 0.975971463703614 1 1
0.809556415158296 0.787494104820281 1 1
1.15515603391353 1.1179678252562 1 1
0.781910984388417 0.762110263242682 1 1
1.18909095003422 1.15489827483424 1 1
0.665375825375111 0.646265915475593 1 1
0.655813964256711 0.635790454606161 1 1
0.835613737325534 0.81278771331423 1 1
0.968559163194825 0.936650353219935 1 1
0.562183465848195 0.545769136942045 0 0
1.05443914055077 1.02056323737928 1 1
1.23462887427821 1.1963034419318 1 1
1.24126911279011 1.2042058456529 1 1
1.01075834581006 0.983081326171312 1 1
1.07788047789193 1.04691433251096 1 1
1.14259843851366 1.11000261799129 1 1
1.30456644191082 1.26656885404205 1 1
1.02045841061603 0.988363545151864 1 1
0.885301554021913 0.857648786748519 1 1
0.986224134459941 0.960345702049625 1 1
0.844407825913773 0.818615890164711 1 1
1.11549693110145 1.07643041782766 1 1
1.04808817195636 1.01403847654642 1 1
0.577523644052844 0.559184827469431 0 0
1.0406202810797 1.01023882609772 1 1
1.34386534085184 1.30381151105729 1 1
1.0514430036421 1.01828773517384 1 1
1.23902257769442 1.20112729005266 1 1
1.14460235620763 1.10924413384737 1 1
0.903188023245761 0.877578012199198 1 1
0.959032465674971 0.932150480655911 1 1
1.22260890836491 1.18666204913144 1 1
1.13907673823786 1.1034214504668 1 1
0.825594988646981 0.803232815552296 1 1
0.998011567434077 0.970938462493298 1 1
0.778137656330794 0.754976917920355 1 1
0.925353307992458 0.896431363126892 1 1
0.82723159161646 0.804172756147246 1 1
0.701274596609118 0.69002146835881 1 1
1.49398170048857 1.45147516435821 0 0
1.08198156396753 1.04942541418165 1 1
0.814392663180278 0.790469650658852 1 1
0.677355721125974 0.65686348542218 1 1
0.862767392334616 0.836620018430642 1 1
1.09832625415506 1.06783382468575 1 1
1.05997075697853 1.02897255469877 1 1
0.917536405874554 0.891498970288521 1 1
0.895974662947748 0.869295668626138 1 1
0.697168188379439 0.674772571808928 1 1
0.655605455753197 0.636344626083873 1 1
0.555106789007124 0.540361636847307 1 1
1.15302869413556 1.11808970422936 1 1
1.02605783513737 0.996594540593778 1 1
0.697282496214289 0.675648858980168 1 1
1.14094352772247 1.11163555158417 1 1
0.820365866803531 0.796070808482645 1 1
1.08319309438453 1.05019506053346 1 1
1.24900096160018 1.20947073541224 1 1
1.04679692712975 1.01554334693564 1 1
1.22433252690963 1.18984812768601 1 1
1.05874174088946 1.0252897041926 1 1
1.00782922166005 0.979483176717745 1 1
0.911215424505502 0.884323413739127 1 1
0.989543840575584 0.960316995254423 1 1
1.44326131231461 1.39455614801835 1 1
1.10216085890546 1.06869750373746 1 1
0.862819796870997 0.838507793443561 1 1
0.831103214293555 0.8054534382907 1 1
1.0378405513369 1.00898913651172 1 1
1.16729650714965 1.13499687540464 1 1
1.27242031357772 1.23625972822981 1 1
0.780722694491814 0.756430702254776 1 1
0.980286231094131 0.949121969562989 1 1
1.28568520121433 1.24898299720272 1 1
1.19407489457186 1.15978873127041 1 1
0.722132062542311 0.699285408703897 1 1
0.959870320412328 0.926440060812537 1 1
0.719982800086452 0.696587227715717 1 1
0.965476463646006 0.933838659760658 1 1
1.03970673160743 1.01082370900937 1 1
0.881376743753323 0.854636903879276 1 1
0.950797658020505 0.925557854164009 1 1
0.773048454102721 0.750902069457833 1 1
1.01628140493526 0.983897167692571 1 1
0.917832878197952 0.890281096156006 1 1
0.976773440572682 0.943525199941176 1 1
1.06630437969059 1.02997389375809 1 1
0.868389779799225 0.845065935901966 1 1
0.906426737142231 0.880828043179462 1 1
1.18791033748656 1.15361833572327 1 1
0.915113771997024 0.890595143637139 1 1
0.677950001393852 0.653732706209112 1 0
0.919928488601593 0.892078416315453 1 1
0.626172164319201 0.607227106714032 1 1
0.885886166377959 0.860859351958829 1 1
1.07224763375597 1.03852360038702 1 1
0.599702249627844 0.583558017134135 1 0
1.01769376649043 0.988178432233702 1 1
1.00065366772319 0.968016340958234 1 1
0.991973193132242 0.95986382033485 1 1
0.629939207276368 0.609485594693887 0 0
1.08862289282525 1.05195958583443 1 1
0.841380517638892 0.816752383708128 1 1
0.858496339429166 0.834105026342037 1 1
0.891188322070538 0.86235992278789 1 1
1.33612596833277 1.2927123922145 1 1
1.02037303343534 0.988600596232002 1 1
1.17719721511838 1.1422572295019 1 1
1.2343809133792 1.19796345949281 1 1
0.969112002864671 0.939842219975507 1 1
1.00440142518594 0.976705947039558 1 1
1.3088727492458 1.27179270490465 1 1
1.07459291067996 1.0488546534415 1 1
1.17019296429003 1.13722817868406 1 1
1.12676353589661 1.09384589736227 1 1
1.28034057422732 1.24511621657796 1 1
0.990649763822069 0.960461128474374 1 1
1.03895176780029 1.0085338501174 1 1
1.09848860763781 1.06481937081413 1 1
0.95711356640076 0.928123562647208 1 1
0.732034099655344 0.711452728216474 1 1
1.14447674064704 1.10903745508569 1 1
1.08630142191907 1.05066894727773 1 1
0.785752303237011 0.764404379568515 1 1
1.21048102944566 1.17768826127934 1 1
0.85645540424408 0.832213207203389 1 1
1.26561893355498 1.22817919639347 1 1
1.14681217249746 1.11011148118491 1 1
1.09969200575071 1.06846622931395 1 1
1.02386326959107 0.990881036538878 1 1
1.06445183635656 1.03337390154692 1 1
0.859571614944668 0.836488152378193 1 1
1.2364041799193 1.20159140149922 1 1
0.979971212119408 0.95045717678895 1 1
0.881047797166013 0.857172771338214 1 1
1.08642105205334 1.05504680086274 1 1
0.876991385296168 0.85247678791361 1 1
0.61957253476971 0.602109485629999 0 0
0.701365124290177 0.679195387492637 0 0
0.946496789780716 0.917670255104977 1 1
1.04868660218147 1.01878416345326 1 1
1.09055238040846 1.05561583133657 1 1
0.987283676238309 0.956662275237865 1 1
1.11823098539701 1.08518889277787 1 1
1.03467824571963 1.00732469240006 1 1
0.493512614496608 0.477743972649131 0 0
1.11581429118695 1.08623935242997 1 1
0.835622852017804 0.80770904240389 1 1
1.00910941468253 0.978570447084777 1 1
1.07526652621471 1.03957163339051 1 1
0.898756438137009 0.873834356433379 1 1
1.67305482994972 1.62422146995974 0 0
1.14730213854923 1.11268812992235 1 1
0.951402769482645 0.923572518344971 1 1
1.01730111273323 0.988943924901346 1 1
1.27372082754724 1.23120773493926 1 1
0.855502517942569 0.829892891371454 1 1
1.23753338027894 1.19896663683927 1 1
1.09834906073341 1.06274871894027 1 1
0.841330530226522 0.812080952224498 1 1
1.09381734674066 1.059105046222 1 1
0.923826503283514 0.895185669065683 1 1
0.910159156875241 0.882680554806784 1 1
1.33458265429748 1.29551484016731 0 0
1.27418234948672 1.23758289668599 1 1
1.15131097208044 1.11788908396067 1 1
0.601422050448211 0.587096687185253 1 1
0.916846863468321 0.888657672089287 1 1
1.16614806418008 1.13072517700835 1 1
1.07935874763338 1.04595550543761 1 1
0.397369322454389 0.386111784816766 0 0
0.602783141029368 0.583387503228735 0 0
0.88467296812857 0.858243899459049 1 1
1.40995392079447 1.36752037281252 0 0
0.552861397442382 0.537187529737184 0 0
1.03671843193068 1.00737262620622 1 1
1.14161305410616 1.10470230562037 1 1
0.840463456367112 0.815612180836995 1 1
0.783613458464621 0.760513838173313 1 1
0.952056481372965 0.926128484194017 1 1
1.02947052565373 1.0013802535059 1 1
0.894590317699167 0.869790383297495 1 1
0.781680489835912 0.758188994556924 1 1
0.851140979056386 0.828055466332745 1 1
1.16842051368862 1.13276770495398 1 1
1.00206450770519 0.975604736549302 1 1
0.723686740432677 0.699474752149475 1 1
0.706141004512741 0.685215529812578 1 1
0.541895628465793 0.526229568785484 0 0
1.1211035828478 1.08924025735672 1 1
1.10156337160032 1.07052731466019 1 1
0.84203719810369 0.814016203624207 1 1
0.897312726472987 0.873620844780541 1 1
1.10983504201402 1.07948150339423 1 1
1.28054134625011 1.23958240169869 1 1
0.797939144416991 0.774367959913026 1 1
1.00306796553307 0.974518419451304 1 1
1.06604146991696 1.03331489403198 1 1
0.678404530990114 0.660420582187632 1 1
1.15730005791127 1.12508507407253 1 1
1.39329569947273 1.35236144253999 1 1
1.3632608141676 1.32280113746586 1 1
1.45350099892101 1.41154262331005 0 0
0.708412985598427 0.686671757681108 1 1
0.959570040229228 0.93282206495716 1 1
0.822398251189216 0.797178100632839 1 1
1.30993746163852 1.27284670438653 1 1
1.38750158447662 1.34871227599677 0 0
0.605305074019395 0.588757252228506 1 1
1.0557033752099 1.02222002458069 1 1
1.0692639011544 1.03917788216311 1 1
0.997627616314013 0.969757760403189 1 1
0.97395809285779 0.94576470148715 1 1
1.04226258395825 1.01065610814725 1 1
1.33427334474503 1.29360130233542 1 1
1.16266443238792 1.12902041457045 1 1
0.921860728785653 0.89496123449645 1 1
0.981207968198771 0.952159149517745 1 1
0.861657039891205 0.837888378921476 1 1
0.812558456910428 0.788791812184649 1 1
0.940147615954089 0.913762514337708 1 1
0.616555899088585 0.598944562258251 1 1
0.922443557255587 0.894422822840617 1 1
0.639967189172075 0.619647088768915 1 0
1.11173868338363 1.08032581413926 1 1
0.611671033921286 0.593346098502561 1 1
0.98722669568534 0.958897950874299 1 1
1.18081981826875 1.14397574283963 1 1
0.904624300092247 0.876883732818402 1 1
0.625435955985385 0.60799840123442 1 0
1.1080259053321 1.07204211157838 1 1
0.843464125193613 0.820289018660985 1 1
0.76824818927729 0.745688256858633 1 1
0.571307823030679 0.552548670682304 0 0
0.870110695069586 0.845580181404253 1 1
0.999284277938502 0.97117022615061 1 1
1.02553531089673 0.996119934872769 1 1
0.972903404454474 0.945615394898307 1 1
1.07341061344769 1.04280733819713 1 1
0.949445300735568 0.919696203210758 1 1
0.719693606437934 0.70044077006173 1 1
0.730945111929013 0.707595731066537 1 1
0.821639162120791 0.797532837301659 1 1
0.985208036097453 0.953702718856541 1 1
1.1620607323918 1.12948971631609 1 1
0.725193134121385 0.702532177843528 1 1
1.09748072696337 1.06710122696374 1 1
0.81849277538415 0.792497171546213 1 1
0.947187634731837 0.918429615151288 1 1
1.16092858764227 1.12680314720494 1 1
0.970550961222466 0.937013285333654 1 1
1.27510119768908 1.24106122289737 1 1
1.2508629733254 1.21460933781371 1 1
0.989837426281975 0.962294092676898 1 1
1.30351068477998 1.26365876649863 1 1
0.929040674895706 0.899310509971417 1 1
0.948870838470396 0.921686772726124 1 1
1.16687973559351 1.13191957861783 1 1
0.926357954127755 0.899895454108492 1 1
1.24094163101623 1.20898231492038 1 1
0.5236324883958 0.508994616322252 1 0
1.25465955758792 1.21286339986741 1 1
1.34931352595449 1.31074172166933 1 1
0.789493717687702 0.769185881405552 1 1
0.937033866859543 0.909067797583339 1 1
0.705290675311043 0.685966772148802 1 1
0.963827347921274 0.934691944481988 1 1
1.07237164339049 1.04059136333246 1 1
0.705935950673471 0.685170438655086 1 1
0.956375155045352 0.926779790300879 1 1
0.516109122849512 0.501446853368592 0 0
0.683610663978318 0.66462116059506 0 0
0.882360237464928 0.854049536690917 1 1
1.06809761056044 1.03740193146323 1 1
1.0149694057034 0.982270214749289 1 1
1.46954332795546 1.42514902298247 0 0
1.16272855722207 1.12688873862002 1 1
0.977534394290558 0.946256653806383 1 1
1.06900589575669 1.03669530600322 1 1
0.816101056543057 0.791904954052039 1 1
1.0147895104727 0.985583014525815 1 1
1.20069661752351 1.1686133496595 1 1
1.2179784895199 1.18377379129909 1 1
1.23240189905535 1.19486835822452 1 1
1.08589064483275 1.05227812765344 1 1
1.2557751853653 1.21898706558071 1 1
0.73327406703859 0.712638542600075 1 0
0.922954820876664 0.894610581709448 1 1
0.817858972078123 0.789817638335086 1 1
1.23674537510156 1.20153411805302 1 1
0.62421677422084 0.606734138236645 1 1
0.825401588395233 0.800379184397311 1 1
0.597994779001761 0.581061847914905 0 0
0.696369628538613 0.676460398063215 1 0
1.07095916204498 1.03966974210887 1 1
0.829126805577284 0.805797218682883 1 1
1.00434572985113 0.975529344181426 1 1
0.882241050170867 0.854770600285585 1 1
1.42117931956712 1.37868508726919 1 1
1.13786005880324 1.10161872192123 1 1
1.12832244894034 1.09407595757872 1 1
1.2481324404814 1.21250213242124 1 1
0.939496647305271 0.913021113429721 1 1
0.89058334204763 0.865419014488803 1 1
0.824557463274734 0.802002558175649 1 1
0.829477713755843 0.80450240689235 1 1
0.918307253860861 0.894251293630892 1 1
0.692733913405439 0.671892062861274 1 1
0.900640874644402 0.873601767355633 1 1
1.21440115913005 1.17971169687839 1 1
0.633540206246981 0.612408692016291 0 0
0.743067722407541 0.723296732840449 1 1
0.795078123038117 0.772495102196089 1 1
1.45784874966086 1.41411698872987 0 0
1.0586377688582 1.02842591507565 1 1
0.97840513974979 0.950793293531683 1 1
1.3072094324551 1.26572321219221 1 1
1.23260669123421 1.19603691141029 1 1
0.827862277928175 0.804460999762333 1 1
0.877614267465398 0.85034702007612 1 1
1.2074955178781 1.17109294161164 1 1
0.566906187591611 0.546308703597228 1 1
0.848098744514035 0.822915516201305 1 1
1.18470772911427 1.15086844048107 1 1
0.987754231135572 0.954085931102465 1 1
0.974165182120525 0.944524342372726 1 1
1.00691684133165 0.978141863490297 1 1
0.923208943367919 0.894014981342785 1 1
1.01308633191539 0.984838866088494 1 1
1.5144311272054 1.46951402703504 0 0
1.34521779445187 1.30746627100583 1 1
1.1234521198765 1.09116806922601 1 1
0.770642879615838 0.745280534842049 1 1
1.01093836675373 0.981206347075453 1 1
1.15171983282215 1.11970930714851 1 1
1.23043543411202 1.19395461596135 1 1
0.956886167794451 0.928615975432903 1 1
0.763100785827698 0.737782686911743 1 1
1.19226975589323 1.15895661033207 1 1
1.15440699377113 1.1208938703771 1 1
0.699669206734842 0.679599345369217 1 1
0.936430586091575 0.910149654538879 1 1
0.939561275806119 0.910936462310723 1 1
0.617200831105717 0.60009332635055 1 0
0.954612942166137 0.924595504878965 1 1
1.04967475956538 1.02153724354936 1 1
1.05516986529717 1.02379030222648 1 1
1.05901574797561 1.02703727468474 1 1
1.39279876985753 1.35142806878006 0 1
0.730734701874966 0.707354307626474 1 1
0.926291986585235 0.898458485728052 1 1
0.865209719393057 0.841175167576572 1 1
0.799197729510847 0.776300820467291 1 1
1.18583853710672 1.14941591924378 1 1
1.1697461628101 1.13424090118703 1 1
0.963578455489443 0.935893288624913 1 1
0.865492792626385 0.841566011909638 1 1
1.1176959481429 1.08314997095041 1 1
0.970434298916053 0.941973598862963 1 1
0.822767984516731 0.798117232180784 1 1
0.804437379438947 0.780953523643765 1 1
0.818730316501034 0.794724753665971 1 1
1.01943624706606 0.99165310508865 1 1
1.18792427757038 1.14899715092514 1 1
0.916426186669076 0.890788673337654 1 1
0.934866891607099 0.908834751157511 1 1
1.11621448950565 1.08628538652409 1 1
0.61644547738952 0.598000378168443 0 0
0.91591107410257 0.887480119619537 1 1
1.07660803214262 1.04632533404595 1 1
1.27883923158701 1.2442422968999 1 1
1.27265120840624 1.2306875632108 1 1
1.07415162479857 1.0424719972022 1 1
0.795547893868248 0.769983140269118 1 1
0.765892384340652 0.744687357517668 1 1
1.2016323987115 1.16418060349787 1 1
1.42456442290552 1.38355683164862 1 1
0.608453337487329 0.591138876707136 1 1
1.20742301262713 1.17151484854181 1 1
0.815006175735561 0.789057902824438 1 1
0.889461855782381 0.858940927585542 1 1
1.1965703840511 1.16393147844415 1 1
1.25412200965401 1.21766459330589 1 1
0.626457500733237 0.609275733817667 1 1
1.07131734409158 1.04302684795247 1 1
0.914580283533871 0.888842918444266 1 1
1.32889999385436 1.28962988415376 0 0
0.650876010116762 0.632521073563628 1 0
1.12779235107735 1.0918775195562 1 1
1.0019680364812 0.97016757565452 1 1
0.798634193664803 0.776439207894127 1 1
1.37702558367644 1.33762485000586 1 1
1.16623495580663 1.12701379729453 1 1
0.674936584674223 0.65744758333689 1 1
0.771713668889812 0.746175240348749 1 1
0.933497894475706 0.904803065243482 1 1
1.04009468131096 1.011341961045 1 1
1.23539294907951 1.19689633140403 1 1
0.744506807752656 0.723122995900589 1 1
0.954390265895465 0.925543006801362 1 1
0.898854488753155 0.874102693753314 1 1
1.06237781882149 1.03247422227001 1 1
1.00770054288153 0.977660918713642 1 1
1.02373674885642 0.993898197704689 1 1
1.14170515849771 1.10922013956753 1 1
0.970206481329182 0.943164264823557 1 1
0.753443532726595 0.731772150127466 1 1
0.89374188216606 0.869119449383114 1 1
1.35274983186155 1.31164993559528 1 1
0.508785159245108 0.492991144197449 0 0
0.959080953287276 0.928715492394143 1 1
0.797675056056147 0.775283706612215 1 1
0.817450503302503 0.794979120090707 1 1
1.02245076224401 0.991890034733278 1 1
1.18502068535501 1.14881879067571 1 1
0.947217314684553 0.917533000684565 1 1
0.854407524846775 0.828337740019868 1 1
0.613423935319035 0.596943751123149 0 0
0.485447117196312 0.468721102593284 0 0
1.18861929314885 1.16042328911584 1 1
1.18279855338638 1.14984474589547 1 1
0.530526808145422 0.518203080096984 0 0
1.21029110146334 1.17329251926026 1 1
0.925657104402641 0.897201427922963 1 1
0.98697816346093 0.95749973568178 1 1
1.05153775405796 1.02016824580721 1 1
1.35038015777927 1.30702420223087 1 1
0.708826529407788 0.688094369763039 0 0
0.819679490258674 0.797908066943093 1 1
0.847322980917189 0.821476730363012 1 1
0.830804330048 0.806165742483707 1 1
1.20122192956784 1.16524472524486 1 1
1.05413207475803 1.01883645679923 1 1
0.807550082312898 0.783256215849741 1 1
0.976886323549553 0.945170161419936 1 1
1.14487793985117 1.10660744988883 1 1
0.672620508699461 0.649338354537057 1 1
1.24036296292809 1.20539143634981 1 1
0.893089993743313 0.862253182689507 1 1
0.98954850108065 0.957805539189044 1 1
1.1364966364422 1.10369917380137 1 1
0.942431033965532 0.913936177267233 1 1
0.93543283732759 0.905709823577338 1 1
1.08148078999985 1.04800305868557 1 1
1.52971472743501 1.48796154542683 1 1
1.13615066368478 1.10555505819548 1 1
0.863672427233369 0.839423523926639 1 1
0.927803517101059 0.901528500109134 1 1
1.23315940798088 1.19714063720508 1 1
0.9788897726796 0.949790154125379 1 1
0.828934423335967 0.805751564553464 1 1
1.19719192828792 1.16056576463595 1 1
0.926484364022999 0.896307583688374 1 1
1.02539313848528 0.995380139502964 1 1
1.10722177657695 1.07517873992599 1 1
1.01574125220011 0.982794206441459 1 1
0.77646942757082 0.75511881201709 1 1
1.2843653132852 1.2482763133185 1 1
0.965098868285859 0.93811957584457 1 1
1.35922519049131 1.31417880213981 1 1
0.618151524834725 0.604319162774932 1 1
0.679690051026925 0.659730059033945 1 1
0.99887258308714 0.969131846860219 1 1
0.64203879707433 0.621731647898785 1 1
1.01431737079836 0.988437428507828 1 1
1.00468730933488 0.974395214351734 1 1
0.983788178216666 0.956827609782782 1 1
0.925974011268362 0.900413984328678 1 1
0.748943101108318 0.727800722985946 1 1
1.53867176089564 1.49237888269416 0 0
0.831266895205055 0.810757932532882 1 1
1.09140238083049 1.0602129369388 1 1
1.08911619488077 1.0577738060854 1 1
0.985859515304192 0.955771772127927 1 1
0.943881948597078 0.914359201597001 1 1
0.783112404709767 0.758006152706326 1 1
1.07625877496424 1.04589930178441 1 1
0.844805939499281 0.820337160977775 1 1
1.14420599698981 1.11199156185487 1 1
1.68613664631121 1.63565785881001 0 0
0.873180722315065 0.848050660207327 1 1
0.824416030555148 0.800739503470353 1 1
0.698758706455363 0.677190930633596 1 1
1.05411445812463 1.02462351158298 1 1
0.906701066075561 0.883227624937116 1 1
0.695288435149686 0.675037296314927 1 1
0.779013762977268 0.756471036102871 1 1
0.992807173244383 0.960871686288039 1 1
1.12099237599038 1.08409042728502 1 1
0.960307230657069 0.931405419458114 1 1
0.715945617231893 0.695338198051215 1 1
0.958095403039014 0.92796343841543 1 1
1.26773402088034 1.22762434195297 1 1
0.79844549744551 0.775387155872375 1 1
0.875429384378614 0.849535117191291 1 1
0.995527959116255 0.966638204716659 1 1
0.885905272373696 0.859896845394457 1 1
0.587799881202169 0.571847297680331 0 0
0.86336584860374 0.834379257051976 1 1
1.00020401809855 0.968791615691565 1 1
0.831875186394654 0.80902025053909 1 1
0.95914167992686 0.932207292167966 1 1
1.11941824352754 1.08956347059422 1 1
1.09006269227188 1.05710321866737 1 1
1.07069169424686 1.04117814272346 1 1
1.13210569129577 1.10001342955149 1 1
1.17274333674464 1.1346751201099 1 1
1.0582319589419 1.02454125668878 1 1
0.82419859706882 0.798905296257517 1 1
0.914566522095126 0.887440478515637 1 1
0.738151740506619 0.716548880507144 1 1
1.47873863101698 1.43091615425621 0 0
1.12915183233897 1.09772991404108 1 1
0.725731270197893 0.705950897905347 1 1
1.09766650852923 1.06583714944264 1 1
1.07622889846899 1.04170322414299 1 1
1.12677389708155 1.09282112217962 1 1
0.481941920090506 0.469484392863646 0 0
0.902276023129147 0.876301036974379 1 1
0.80642445379897 0.778435875493141 1 1
0.987298326084948 0.956202292296296 1 1
1.20856587190236 1.17285703507486 1 1
1.21347584742877 1.17629806015257 1 1
1.17797391770256 1.14644907218484 1 1
1.00972516132885 0.980109096974751 1 1
0.933571728765688 0.907217248256158 1 1
1.24368535758717 1.20626160341085 1 1
1.17372139707784 1.14206067244137 1 1
0.859133662054698 0.833719454083513 1 1
1.12843315230234 1.09530998115348 1 1
1.24375263865232 1.20667399839943 1 1
1.34300442602659 1.29821061716068 1 1
0.67449257415926 0.652943714786651 1 1
1.12610941475358 1.09310366842436 1 1
0.770258311476143 0.747065914797339 1 1
0.59231002588197 0.575817187543201 0 0
1.28939513339236 1.25072052707107 1 1
0.984835616776415 0.956859590579928 1 1
0.911472211777538 0.882140667577834 1 1
0.8688626157773 0.843317003740973 1 1
1.11959135715265 1.08570985548834 1 1
0.710630197463988 0.691787465447325 1 1
1.23125010400121 1.19061196746294 1 1
1.08869728213784 1.05806714167982 1 1
1.24141728550644 1.2047387508226 1 1
1.42607320177144 1.38336853051376 0 0
1.05795193876284 1.02873003336632 1 1
1.21989819662682 1.18620211689668 1 1
0.924618723566573 0.897151514547058 1 1
0.907362992777307 0.882390971489352 1 1
0.624602871925497 0.604232904146406 1 0
0.898568865528129 0.874867785828927 1 1
0.959810084939313 0.934019035607277 1 1
1.222246728621 1.18584261843744 1 1
1.14535496254451 1.11490573168317 1 1
0.984931355263774 0.956148201926487 1 1
1.02577915701906 0.996518133842334 1 1
1.07761768313511 1.04512701894853 1 1
0.93913746011151 0.912667913530753 1 1
1.21516731597794 1.18113402782026 1 1
0.963139613901347 0.93253446543933 1 1
1.07854902197998 1.04464992585596 1 1
0.832122337222363 0.808458309357591 1 1
1.12198430028658 1.08486541712085 1 1
1.03248133448418 1.00224273889794 1 1
1.13305747057499 1.0994184249683 1 1
1.30809126037292 1.27212140708089 1 1
1.35792470277399 1.314341059783 0 0
0.8883544194797 0.863244057386586 1 1
1.12175115510574 1.08891565331763 1 1
1.29795638481637 1.25807871776223 1 1
1.26725896098792 1.23117535684978 1 1
0.830693045470653 0.805024079484341 1 1
0.861261496654389 0.834140304534202 1 1
1.17800610345612 1.14585552547654 1 1
0.625516744900133 0.60874132033349 1 1
0.846177312738208 0.818431268795271 1 1
1.13147411984515 1.09745529624377 1 1
1.252267631358 1.21455443406226 1 1
1.22701107542311 1.19193268844306 1 1
1.16134572004468 1.12783993822092 1 1
1.00303569495306 0.973189712843828 1 1
0.83898797338527 0.812480466972297 1 1
1.20034069287986 1.16732558804161 1 1
0.89955795613912 0.875032692791469 1 1
0.417290414386699 0.403622349182381 0 0
1.15955882799116 1.12672159758215 1 1
0.887045938448149 0.860548458100038 1 1
1.18049370772533 1.14727525887437 1 1
0.788804906707905 0.763575644179433 1 1
1.52317859563838 1.47370078882521 1 1
0.804016476681721 0.778353091722212 1 1
1.0760932358774 1.04432061370985 1 1
1.25214334619059 1.21044076597426 1 1
0.717835366754083 0.699083560110664 1 1
0.801644047361929 0.77868410707515 1 1
1.00573645591861 0.975430277609494 1 1
1.05400277114825 1.01933360527893 1 1
1.38086290231835 1.33566227994816 1 1
1.00854679459236 0.976875498625726 1 1
1.28527210625801 1.24825053574641 0 1
1.17807442835375 1.14570343174391 1 1
1.0251288278179 0.994514623686493 1 1
1.09345443336034 1.06054577007345 1 1
1.00401594725695 0.976750003570371 1 1
0.946082167380263 0.920066591601225 1 1
1.43036217882214 1.38928096879223 1 1
0.87857503556536 0.851559824768008 1 1
1.15201382159222 1.1200263123878 1 1
0.829045095692368 0.80482854716555 1 1
1.13351454677871 1.1005254855053 1 1
1.03585583307781 1.00841721054367 1 1
1.17876092873398 1.1439663519485 1 1
1.01264676876317 0.986022208839309 1 1
0.94334263883932 0.915141410933417 1 1
0.925391112016469 0.89350713438694 1 1
0.909590996252599 0.881996236903201 1 1
1.13668013253027 1.10462894166833 1 1
0.945558399929669 0.922436908459567 1 1
1.21208015108981 1.17935240778411 1 1
1.23761860975931 1.20405018519157 1 1
0.729393732857521 0.710759558614636 1 1
1.49345817545874 1.44687923799528 1 1
0.831059126082882 0.803972493723767 1 1
0.568046072970225 0.553064785096118 1 1
0.997188331583231 0.965744976231501 1 1
0.947902557549677 0.917141675304995 1 1
1.1287764969876 1.09766567492296 1 1
1.05556133559641 1.02427063074463 1 1
0.789326232979781 0.765339935412134 1 1
1.19213786932598 1.15769352020731 1 1
1.1155933279546 1.08122200927786 1 1
0.770253104045845 0.749385353511259 1 1
0.701042817812075 0.680681368441003 1 0
0.920767974346167 0.894921737751954 1 1
0.521450232860971 0.507448824648551 0 0
0.802900636912652 0.778432711530367 1 1
1.02158892917023 0.990236615523314 1 1
1.58172066853065 1.53574223530742 0 0
0.946933824494765 0.916045414097003 1 1
0.798699956682778 0.774843550835541 1 1
1.25222142131044 1.21471936183535 1 1
1.18775377134232 1.15319833039028 1 1
0.936303022972538 0.906494765222668 1 1
0.802316852238245 0.780655412899516 1 1
0.890737176121105 0.865124422602628 1 1
0.959876600016947 0.929691536663799 1 1
1.02460369475954 0.996582445616318 1 1
0.82379326852716 0.801129291211652 1 1
1.00373470564319 0.974385885045865 1 1
0.842044208713294 0.816996336123909 1 1
1.10182391077194 1.06556826594695 1 1
1.33463378084451 1.29417709367093 1 1
0.628171434567883 0.608687658370251 0 0
0.88015527452219 0.855155713771668 1 1
0.789866520079775 0.766975398909367 1 1
0.863065616286955 0.840095526649558 1 1
0.757497541714352 0.735892253219471 1 1
1.35160420078066 1.31269466303811 1 1
1.02421698762523 0.990912180809577 1 1
1.11608771060054 1.08106134053224 1 1
1.0731609421172 1.03798166699396 1 1
0.928023238225232 0.899779408998635 1 1
1.1679562163556 1.13510312913 1 1
0.822345478310552 0.795763973183864 1 1
0.717004638153965 0.693880267893409 1 0
1.10624438841459 1.07318740981696 1 1
0.860997109358842 0.8330253959946 1 1
0.975033910083765 0.942484954486819 1 1
0.856659322899836 0.830330022575002 1 1
0.848414707003502 0.822299514745481 1 1
0.934504028299483 0.908187209282214 1 1
1.49612090053187 1.45360148745002 1 1
1.2050272348947 1.17005187263434 1 1
1.125526476267 1.08931559088187 1 1
0.690251638492364 0.670309119371287 0 0
1.0092533967736 0.97921474101511 1 1
0.688406433459721 0.668087770465856 1 1
0.878778812344652 0.853171395935238 1 1
0.944860546936994 0.916167697185682 1 1
0.981790749667942 0.952637632417129 1 1
1.0853364392871 1.0522330130712 1 1
1.07742900580668 1.04489802377032 1 1
0.856462129390146 0.831299976474987 1 1
0.95240474495788 0.92114703594948 1 1
0.815395038407883 0.787975308019428 1 1
0.898760336896032 0.874210969987487 1 1
1.27467237064755 1.23762344088403 1 1
0.901128336062445 0.872058229187038 1 1
0.955290506708879 0.926874574028709 1 1
1.01835028421937 0.988539658117201 1 1
1.34138728762051 1.30057420146842 1 1
0.967759965379951 0.936194260102247 1 1
1.43320676371933 1.39286086469236 0 0
1.02569394969204 0.995136664625722 1 1
0.659017137890649 0.638808735394934 0 0
1.00377610175211 0.974377638066381 1 1
1.1491286332224 1.11702608290989 1 1
0.974314791860752 0.945658676788648 1 1
0.691112001901679 0.6710240918082 0 0
1.13604946749052 1.09887772881508 1 1
0.781857656864114 0.756789312918695 1 1
0.85728743267484 0.833342610825254 1 1
1.07217834369012 1.04475966117239 1 1
0.559203706768704 0.542820999514689 0 0
1.07873709946631 1.04726840205606 1 1
1.07035716585172 1.03927446801178 1 1
0.973486603361976 0.942750245292871 1 1
0.705181699601707 0.684382158971318 1 0
1.05274373594754 1.02408770663908 1 1
0.880197533566464 0.855586028835439 1 1
1.10681752308536 1.07786783853059 1 1
1.0951680507216 1.05982622949701 1 1
1.4865017211914 1.4429711314343 0 1
0.523165066861188 0.506181970790088 1 1
1.03823860327129 1.00860946999658 1 1
1.27087008864136 1.23418951403608 1 1
1.23492546676942 1.20048661421014 1 1
0.89682722384154 0.869327471514413 1 1
1.16454692550112 1.1332512306659 1 1
0.714158865383142 0.694440995293899 0 0
0.948274844783926 0.92159160381503 1 1
0.726940262036717 0.706430221856873 1 1
1.36170363986823 1.32348831518298 1 1
0.962030267291003 0.934241237295718 1 1
0.897128722731826 0.871429520268425 1 1
0.742725572467393 0.720127990140872 1 0
0.797182779269949 0.773036225822154 1 1
0.960102185499399 0.93297104620285 1 1
1.22969407824586 1.19229447854741 1 1
1.1441308707805 1.11002227855584 1 1
1.20145359845528 1.16595448361387 1 1
1.14760692147545 1.11476898120117 1 1
0.543367739665546 0.528767393291739 0 0
1.26639396054523 1.23158623458271 1 1
0.797643782884762 0.773110540376148 1 1
0.930328959473157 0.904763064466728 1 1
1.04293299792004 1.01359101468383 1 1
0.964914236270661 0.930614091362661 1 1
1.1276077680393 1.09118579152912 1 1
0.912314133581725 0.88284950716691 1 1
0.979001622328348 0.949695032489351 1 1
1.25677482937991 1.22330645338875 1 1
1.18243927305746 1.14688817143489 1 1
0.81903111928074 0.792395704721817 1 1
1.05568912330881 1.02595484180646 1 1
1.20653715760772 1.17473129192949 1 1
0.864521994446536 0.840480832062344 1 1
1.00824768464182 0.975843954434107 1 1
1.172663154175 1.1390304798941 1 1
1.10334809722659 1.06659222028887 1 1
0.936066913512502 0.908785651320217 1 1
0.829986267904428 0.80408907130396 1 1
0.613140530795397 0.594671677578928 1 1
1.23602705093323 1.19950180734668 1 1
1.14004040329082 1.10825685138383 1 1
0.818230387226576 0.794908858732186 1 1
0.907286355847459 0.878825619317865 1 1
0.993432037051765 0.9619202259167 1 1
0.874610917692615 0.849266519564609 1 1
1.11408635544351 1.08036142971113 1 1
1.16832970150737 1.13098626437512 1 1
0.931874372945009 0.905632858847113 1 1
0.730652171844201 0.706307013703069 1 1
0.446612237959087 0.433341475634544 0 0
0.990209820160984 0.962637083879348 1 1
1.21018193112461 1.1754738767155 1 1
0.895245779095713 0.872273274061621 1 1
0.670605544413808 0.650663067596574 1 0
1.02301484770877 0.99207718553113 1 1
1.20278997179119 1.16603039539265 1 1
1.47993283090512 1.43936522692118 0 1
0.937830774177894 0.909619148595938 1 1
1.51273191454503 1.46995067464372 0 0
0.723962416313815 0.704150454632186 1 0
1.41531964270893 1.37438747947978 1 1
0.918812538742987 0.89207333573191 1 1
1.08865834400511 1.05850236393281 1 1
1.38966420832535 1.35129560116415 1 1
0.852834985790412 0.824960594822664 1 1
0.888577857537765 0.863799853843446 1 1
1.08401012011177 1.05084262768247 1 1
0.748891356627016 0.723589997129743 1 1
1.05268598021302 1.02018541260524 1 1
0.99842468369019 0.968774698312709 1 1
1.32036579488891 1.28347560773996 1 1
0.840749302803232 0.816945306690049 1 1
0.861977888232496 0.837127084966004 1 1
0.900535933442187 0.870488843668054 1 1
0.564905696229303 0.547420631479299 0 0
1.14480565803253 1.1122801412412 1 1
0.578374300914912 0.562117826599917 0 0
0.983902929072759 0.956372744281824 1 1
0.875328640836889 0.849512655629638 1 1
0.992641659351654 0.964840453600142 1 1
0.816157292641664 0.790864518074472 1 1
0.753613412665779 0.734316884137508 1 1
1.04875582390534 1.01826482014315 1 1
1.15902112938042 1.12436478285073 1 1
0.513860348083866 0.499660353352061 0 0
1.14754627582375 1.11249216800633 1 1
1.01688000556595 0.986859444841574 1 1
1.00957371747033 0.980725479903042 1 1
1.35098566669677 1.30535118931996 1 1
1.05770761632339 1.02425779909584 1 1
0.791967376630202 0.769126232972737 1 1
1.38120474582686 1.33850796975602 0 0
1.03815845136442 1.00861052338369 1 1
1.14272673832831 1.10761829659286 1 1
0.722701820593345 0.701404345913194 1 0
0.846968304182067 0.822198912147669 1 1
1.26697957309811 1.22762933037105 1 1
0.926592564811878 0.899357294244243 1 1
0.940108259126015 0.909460515958386 1 1
1.1773856007138 1.14322628823977 1 1
0.926586830022595 0.898902516661892 1 1
1.12143407400903 1.08357391177314 1 1
0.720954792497758 0.700691777655893 0 0
1.36667809513362 1.32743205545592 1 1
0.532009788467698 0.514527870767693 0 0
0.963880712541934 0.934343528242981 1 1
0.732997224220574 0.712672114791753 1 1
0.936321581586959 0.913077809077388 1 1
1.07011358200386 1.03820471896914 1 1
0.93947584031313 0.908536702783549 1 1
1.12209753323048 1.09062807748064 1 1
0.98003236301885 0.950135163676063 1 1
0.906769165665842 0.883901210494618 1 1
1.20308722423902 1.16558551797554 1 1
1.39722448664234 1.35399954942309 0 0
1.20785171210119 1.17291182281316 1 1
0.694324100387226 0.674902827541156 1 1
0.911622572548585 0.883431320116465 1 1
1.17418997894297 1.14112257915475 1 1
1.52954991158134 1.48544216422608 0 0
0.709631348325426 0.686427258164824 1 1
1.30810710532428 1.26846265523359 1 1
0.74966958980462 0.728367249110828 1 1
0.707654366682967 0.686983616663903 1 1
0.760977149710017 0.737870480579479 1 0
1.3165252248456 1.27616130641833 1 1
1.00044529146465 0.971980675178978 1 1
0.596145269369434 0.576198233931416 0 0
1.05583292221431 1.02638258537268 1 1
1.48236879454649 1.43746018536538 0 1
0.831901898503659 0.806805351629389 1 1
0.960982083103254 0.933938914756917 1 1
1.24159073750432 1.20279056347225 1 1
1.08884250261514 1.05505806853341 1 1
1.07824143872425 1.04539905535368 1 1
0.851793913617996 0.827389491862249 1 1
0.969569534538277 0.937848268177619 1 1
0.593339968445454 0.574975418302796 1 1
1.15159166383474 1.11789736952338 1 1
0.9650968717273 0.934625755522942 1 1
0.904264208956814 0.877850015052351 1 1
1.06682350056166 1.0319465993132 1 1
0.903871144881667 0.879197724126224 1 1
1.28614388330525 1.24711947177743 1 1
0.989142983759395 0.961407919186216 1 1
0.894603057985114 0.869207055714977 1 1
0.913487003219677 0.888649985394278 1 1
1.09863273719664 1.06227500339856 1 1
1.40112001163358 1.35949448515624 0 0
0.872724039166436 0.845068260385056 1 1
0.884065662134927 0.858106174475139 1 1
0.786283645351187 0.761365976627267 1 1
1.29001658902507 1.25303274508945 1 1
0.890345128957079 0.863059161995957 1 1
1.09024446752271 1.05739960880224 1 1
1.19149219162854 1.15653776683591 1 1
1.0259565232159 0.997789994736094 1 1
0.755273200981682 0.734835899885925 1 0
1.05660666651974 1.02810634314647 1 1
1.22924583120206 1.19286424762141 1 1
0.874898667084266 0.847041355819131 1 1
0.744165050680087 0.723981980518075 1 1
1.32119293066097 1.28256325417292 1 1
0.772762888820378 0.750385582038927 1 1
1.02984030423162 0.993972351105678 1 1
0.75836072564551 0.736203533496684 1 1
0.951783939451247 0.921169071572523 1 1
0.647002131621616 0.626689654208529 1 1
1.18795856716793 1.15428465022245 1 1
1.0396822037473 1.00906399405858 1 1
0.78932721489086 0.767806205232997 1 1
1.1087915781993 1.07463173524966 1 1
1.01444019141127 0.985172239994684 1 1
1.36694225919065 1.32381916286262 1 1
0.745703597292587 0.723419158319008 1 1
1.40615956959249 1.36181639723886 1 1
0.926360946821424 0.900294161526805 1 1
0.758099774546839 0.735223321684358 1 1
0.964000621613578 0.936309169296112 1 1
0.875241878506133 0.847355688002933 1 1
1.26279070771508 1.22565651338533 1 1
1.0967435277784 1.06414171606162 1 1
0.873722365810007 0.845425032109391 1 1
0.841224877627831 0.817317408848255 1 1
0.822417025952106 0.794950262053072 1 1
0.918117074171835 0.891416997396451 1 1
0.918158318227477 0.888135459205888 1 1
1.17100599367303 1.13411413249812 1 1
0.849970545986835 0.823101983500718 1 1
0.635721129913524 0.618515430118711 0 0
1.08129404092223 1.04947117271361 1 1
1.15325015971739 1.1207846689024 1 1
0.929560742595076 0.904570013369137 1 1
0.82246943926336 0.795919496496258 1 1
0.895387686445207 0.869264051942022 1 1
0.77814761421324 0.754059670609388 1 1
0.876515960557188 0.854051183930795 1 1
0.542956850656808 0.52814798676857 0 0
0.84372755291819 0.817069422373611 1 1
0.485218934724855 0.470462053043828 0 0
1.3188120969327 1.27980294007804 1 1
0.619716824898289 0.599359464977304 0 0
0.825185948862959 0.795710836781221 1 1
1.17958513985568 1.14287735599025 1 1
1.10811944433699 1.07499193619873 1 1
0.877695197847797 0.849930841965707 1 1
1.00017195519112 0.968725911016484 1 1
0.892988471395235 0.866326633360083 1 1
1.15646286403591 1.12383860421979 1 1
0.784986758774402 0.759166622019258 1 1
0.722154301470352 0.699789894847413 1 0
0.669164132826688 0.654644640990444 1 1
0.912263954252447 0.886125353521703 1 1
0.964264080813689 0.937129564743073 1 1
0.936819085066766 0.910830830295835 1 1
0.912812174915527 0.883400136478365 1 1
0.92052285492556 0.892849192040056 1 1
1.0932070990162 1.06202270637983 1 1
1.07875319494525 1.04779544353211 1 1
1.09238933597822 1.06401453781252 1 1
0.899246587008014 0.873807931493467 1 1
1.1686721694678 1.13423291495197 1 1
0.57175171354453 0.551067740863086 0 0
0.653072695902297 0.634440452198032 1 1
1.67363831991452 1.62305289509714 0 0
0.967031591305026 0.933430840431742 1 1
1.06125229902218 1.0288135608563 1 1
1.06988478244159 1.03682952602304 1 1
0.757897021523423 0.735819170547198 1 1
0.817631765584832 0.792555682638296 1 1
0.549458122391388 0.534324881588452 0 0
1.08128788395923 1.04982527199049 1 1
0.944532222494793 0.915335789947329 1 1
1.03670834429789 1.00463798464744 1 1
1.24934173641205 1.21539797987873 1 1
1.3833631543597 1.34445070035196 1 1
0.832782874782759 0.808329498961054 1 1
1.18323421058044 1.14616876464673 1 1
0.627224188435465 0.60630787073645 1 1
1.16761101116157 1.13486029482574 1 1
1.23194129784864 1.19414053206648 1 1
1.10655681454173 1.07386423062929 1 1
1.1961152339451 1.16105439224535 1 1
0.869025608774285 0.841307268050273 1 1
1.16173198436477 1.12887025115902 1 1
1.11261661055948 1.07951679891174 1 1
0.760837795486157 0.737120872879576 1 1
1.03863759958554 1.00441743444452 1 1
1.2901666698878 1.25164852158438 1 1
0.636162697845725 0.618622534994289 1 1
1.36631175022355 1.32656677075008 1 1
1.04749851039245 1.01821540474491 1 1
0.820753867467802 0.795744635348326 1 1
1.2094824411972 1.17474849076281 1 1
0.866642261585411 0.840746807968713 1 1
0.993460008294582 0.961675724258971 1 1
1.12284773959845 1.09285710195874 1 1
1.16893414855642 1.13664558561016 1 1
0.837393641804141 0.813562190215443 1 1
0.883342251646872 0.859174501909812 1 1
0.71299689672211 0.690456886125938 1 1
1.03469943158646 1.00672352383231 1 1
1.25163975644067 1.21461815789645 1 1
0.726011359578153 0.704541386981132 0 0
1.05498232728041 1.02324082803188 1 1
1.17428258048446 1.13924932151065 1 1
1.36123028870458 1.32226369205463 1 1
0.704172715389193 0.679909980430629 1 1
1.36673779598641 1.32813125290186 1 1
0.995979079285856 0.964211909811924 1 1
0.673413673058438 0.655389460776979 1 0
1.09678523872983 1.06354562291779 1 1
0.989756600621917 0.962616458924136 1 1
0.909109300850728 0.881955559627194 1 1
0.959404192693118 0.929788577015593 1 1
1.12386173659217 1.08779275258254 1 1
0.553854957794839 0.539793711055712 0 0
1.02855689355562 0.99694068230218 1 1
1.1736197906929 1.13630834792152 1 1
1.07001284192527 1.03732177277921 1 1
0.883021047559877 0.85860455492623 1 1
1.14058756414722 1.10655792199178 1 1
0.989583266067472 0.960784743073247 1 1
1.12122205332414 1.0860911906458 1 1
0.852804993634781 0.82366159318136 1 1
1.07582897707224 1.04318890869428 1 1
0.822207870193165 0.796128073067011 1 1
0.631222811410293 0.612998691693431 0 0
1.07409601050101 1.04298164807748 1 1
0.937239357186545 0.908200557880061 1 1
1.28235688997898 1.24604103620288 1 1
1.00414160262364 0.976111457938401 1 1
1.26213518196685 1.22618013594571 1 1
0.629569149519804 0.611382911812942 0 0
0.639203707008905 0.621196181215342 1 0
0.981791806272438 0.95120135588974 1 1
1.06220671241009 1.03022684147811 1 1
1.19827822701329 1.16369594469911 1 1
0.746935045257067 0.725104045354823 1 1
0.594587024788473 0.577632558325961 1 1
0.94634848670184 0.918394453920729 1 1
1.1820879239005 1.14573367828133 1 1
0.916128115044084 0.889104064265882 1 1
0.818758558861897 0.79219293540109 1 1
1.15295886417791 1.12095211647819 1 1
1.08955082649567 1.04859633697809 1 1
1.41198738841547 1.37119245491979 1 1
1.03245729327375 0.999077472255577 1 1
0.709703425746977 0.689275968347913 1 1
1.21073303884848 1.17491124277189 1 1
0.728948617636917 0.706065858028182 1 1
0.754430890763215 0.730843750217399 1 1
1.10904193825724 1.07320407157903 1 1
1.14923571249095 1.11573318043003 1 1
1.06398822175059 1.03062964865543 1 1
1.38553102979048 1.34446280232202 1 1
1.0419461723197 1.01177326109252 1 1
0.99199955578273 0.963155516821913 1 1
1.06355716976472 1.03323547072791 1 1
1.01601824869373 0.986829163493795 1 1
1.08793535182787 1.05529910235981 1 1
0.938273837088193 0.909879188537019 1 1
1.12340498694688 1.0870891461961 1 1
1.05816843528458 1.02323100901841 1 1
0.700626770172177 0.680552947713874 0 0
0.940101658868524 0.913363933356443 1 1
0.765816638295015 0.74329647324743 1 1
0.993033121605224 0.963611739458563 1 1
1.13553411553846 1.09690271068569 1 1
0.926687429230788 0.898178316502202 1 1
1.02255818058306 0.99374217274388 1 1
1.20690776418483 1.17124947106365 1 1
1.17035151765406 1.13509481027505 1 1
0.796648709908221 0.773691095168778 1 1
0.916331622682656 0.887645145571238 1 1
1.18503710299109 1.15067467423694 1 1
1.39144047187238 1.34961570258776 0 0
0.580634507470983 0.565672311309922 1 1
0.826391820327439 0.797454453726787 1 1
0.905353298270042 0.87741067030176 1 1
1.21155476242404 1.17428876699118 1 1
1.21139858060581 1.17755262315951 1 1
0.879959734849101 0.85419800903255 1 1
0.561603080648229 0.546385645947397 0 0
1.18828704387417 1.15498446624818 1 1
0.840596441554292 0.817798034458456 1 1
0.842686215376239 0.8183296618826 1 1
1.09928747786325 1.06729031645148 1 1
1.12657147995202 1.09277002522658 1 1
1.59774958602807 1.54838952452083 1 1
1.28066198655182 1.24150528888843 1 1
0.950666947880125 0.924966084241119 1 1
1.07451680917355 1.04329357042239 1 1
0.822833208325047 0.799912845438868 1 1
0.886372008488677 0.85887145724399 1 1
0.814707343038989 0.789307076080353 1 1
1.24738595915133 1.20989405425532 1 1
1.19714653525159 1.16374770064743 1 1
1.36612860223296 1.3263974321836 1 1
1.3434865784267 1.3025770320151 1 1
0.759813121142986 0.739431697020231 1 1
1.08430411733822 1.05390567564164 1 1
0.869568736565779 0.845809012810222 1 1
1.00302215796766 0.974628701509155 1 1
1.38658406078061 1.3456498967315 1 1
1.1895153314979 1.15173593644612 1 1
1.4850588453107 1.44104323264293 0 1
1.41421644440854 1.37346604584361 1 1
0.751324743432333 0.734893615752427 1 1
0.947461109732689 0.920100038528167 1 1
0.995784055695283 0.968333122640666 1 1
1.10077084986608 1.068116888969 1 1
1.09480494476128 1.0627278617359 1 1
0.924918752052283 0.895427010378019 1 1
1.0838957458098 1.05051217746156 1 1
1.05269901024325 1.0210730312651 1 1
1.04483555832165 1.01464473008029 1 1
0.976443524591124 0.9473820794681 1 1
1.02113144240521 0.993330028545416 1 1
0.853298174275094 0.830500793768303 1 1
0.91385302768652 0.888449940246349 1 1
0.798067453755997 0.773704898688745 1 1
1.03360480544302 1.00294813294299 1 1
1.27766938350684 1.24497456753265 1 1
0.938482960343799 0.910463287189582 1 1
1.2768008098387 1.23995245595996 1 1
0.828761101481186 0.804688098130963 1 1
1.20066616021468 1.16517029401828 1 1
1.20506569372417 1.16662956784923 1 1
0.954525078681422 0.921935235587901 1 1
0.840293984550197 0.816258370007396 1 1
1.13146058570755 1.0987924025777 1 1
0.735213086583084 0.715106599404462 1 1
1.17082212875099 1.13381437773683 1 1
0.768124078745798 0.744269821916818 1 1
1.00403229642016 0.979134088054928 1 1
1.05167491478962 1.02227967538803 1 1
0.835314094556017 0.808725564333507 1 1
1.15431669117611 1.12108838066281 1 1
0.825259696999404 0.804098737689322 1 1
0.89421181656349 0.864763304476773 1 1
0.890956824113499 0.866871705892456 1 1
0.947418208841679 0.921010496980734 1 1
1.02006391892382 0.991493837474033 1 1
0.996746093098982 0.968557060858298 1 1
0.573505544880471 0.555451961128298 0 0
1.07832900540425 1.04603186340606 1 1
0.84758711417836 0.823275042647271 1 1
0.731912454664701 0.712971798770541 1 1
0.675287732584118 0.655615144671041 0 0
1.52096725570819 1.4744751064876 0 1
1.08619185432838 1.05373131236231 1 1
0.824174072630404 0.79611047555956 1 1
1.23823786830452 1.20075733704446 1 1
1.23038470236785 1.1972497135501 1 1
1.10281671818565 1.07156315808543 1 1
1.18642248180898 1.1532707809502 1 1
0.998882341457735 0.97066931712103 1 1
0.865880133977364 0.839812720685304 1 1
1.08438453831191 1.05589404202464 1 1
0.935977135276345 0.906566397177061 1 1
0.866425370077363 0.841705977707988 1 1
0.790888909305939 0.765403625983109 1 1
1.25593813184235 1.21992746608927 1 1
0.677632533617786 0.655703866921854 1 1
0.657456052242651 0.63862055136134 1 1
0.986497615615011 0.95830045975593 1 1
1.04843521431296 1.02455300296938 1 1
1.07467915670539 1.04133075116513 1 1
0.870326460878573 0.840904435357864 1 1
0.764449366690887 0.742750413954996 1 1
1.00999732717268 0.978203244142225 1 1
1.34280959814761 1.30096190160609 1 1
0.953006000977346 0.925959185711991 1 1
0.808112549927922 0.785152299414441 1 1
0.953418905903582 0.925589587760911 1 1
0.919206759839604 0.893397568447938 1 1
1.16774341502127 1.13132753675397 1 1
0.762138158265122 0.740037973498817 1 1
0.800703343356735 0.777564931416129 1 1
0.765288117894537 0.741187311549747 1 1
0.689821602646275 0.669886871344241 1 1
1.14825872957661 1.11187891770334 1 1
0.712691650587404 0.68983260268998 1 1
1.18153332454511 1.14481209651497 1 1
0.892469454980867 0.865258131791475 1 1
0.958308370726491 0.928797993095666 1 1
0.853854230587313 0.828684005475142 1 1
1.07356965784697 1.04084883143003 1 1
1.2558959098668 1.2181938980402 1 1
0.898967307659591 0.873704517072813 1 1
0.938973895823344 0.91154318298386 1 1
0.867664640433504 0.842351192005545 1 1
1.24532540881467 1.21064436734188 1 1
0.827149087738011 0.799427497693374 1 1
1.19991663206998 1.16387716832742 1 1
0.513256318597713 0.496709106495045 0 0
0.96720744336653 0.939803273212485 1 1
1.28705545093651 1.25097002570261 1 1
1.05693122737543 1.0254491347325 1 1
1.06332682117576 1.02685481523982 1 1
1.00333013880765 0.974801828608876 1 1
1.30924940766831 1.26899036614754 1 1
1.12625921601007 1.09300236145577 1 1
0.917855560095213 0.890673522400351 1 1
0.880449683798496 0.855436433338856 1 1
0.918816110071259 0.892540036407827 1 1
0.795081739838371 0.770835804089215 1 1
1.07437792187815 1.04402549764787 1 1
0.973107281058261 0.943393663503863 1 1
1.08768762995365 1.056094311187 1 1
0.730827861212404 0.710482886876733 1 1
0.991344863237756 0.961919193494158 1 1
0.949750090659738 0.923460092310471 1 1
0.832081087163314 0.805044871826836 1 1
1.02054461671642 0.991791647905967 1 1
1.10297376203346 1.07097770973272 1 1
0.534620635772013 0.519323385256635 0 0
1.05714223154059 1.02635859201823 1 1
1.26463609764084 1.23057522348359 1 1
1.24808755063311 1.21444645638116 1 1
1.153231328272 1.12416676040112 1 1
1.13830741248339 1.10606205780451 1 1
0.800299604362201 0.777423671556302 1 1
1.44814972289432 1.4061175268711 0 0
0.804110066549856 0.782165745800548 1 1
1.22314411804094 1.18613769837732 1 1
1.10681648738013 1.07261692910193 1 1
1.32681736788396 1.29069789420759 1 1
0.801067895993147 0.775364864087175 1 1
1.00495451916488 0.979471857886502 1 1
1.09050436032114 1.05595946829919 1 1
0.885909004880902 0.861022556340433 1 1
1.00282017909396 0.972551989035821 1 1
1.20881845721182 1.17148280652889 1 1
0.719070164541606 0.697841890585389 1 1
1.05977906937228 1.02876882761297 1 1
0.536014392609481 0.520769992829642 0 0
1.03232614031235 1.00302830633668 1 1
0.997291101378579 0.968438458501324 1 1
1.02448419538982 0.994096928651245 1 1
1.14939517804791 1.11031455995535 1 1
1.03445522744556 1.00510756811069 1 1
0.610234439176697 0.592178856253459 0 0
1.06033492575003 1.02743439276198 1 1
1.05177804643368 1.02001372051695 1 1
1.06415160770017 1.02952362764441 1 1
0.810666030102613 0.784770081948638 1 1
1.04096500104763 1.01134509075755 1 1
0.775353448014254 0.753672981862039 1 1
1.06663816358996 1.03649794930014 1 1
0.960962336660866 0.93015722893565 1 1
0.652746988479708 0.634587805824898 0 0
0.969628436584333 0.941274382571326 1 1
1.12352449076042 1.09093711944471 1 1
0.942255255044253 0.913784014479607 1 1
1.01982261894772 0.990907023046536 1 1
0.9410287477495 0.910473761023754 1 1
0.910934700925575 0.882570743113343 1 1
1.09913731873828 1.06265245521435 1 1
1.25298499126949 1.21513179508746 1 1
1.39566703471864 1.35251431010447 0 0
1.07202471042661 1.04004462747925 1 1
1.11352476767769 1.08007301559101 1 1
1.06818885311187 1.03509347546894 1 1
0.93068950978576 0.907720166161755 1 1
1.00594677836266 0.975603666722311 1 1
0.74601130045368 0.725815278202529 1 1
0.967617434785853 0.937809552313867 1 1
1.15933673487961 1.12618721067594 1 1
1.08253057686071 1.05219461463227 1 1
1.17587978753921 1.14187195693373 1 1
1.13863695596306 1.10217577975861 1 1
0.936708780131115 0.907103250177846 1 1
1.55162474204958 1.50226745986862 0 0
0.810096155672662 0.787794779721189 1 1
0.979173028655711 0.950848757042584 1 1
0.804317487675896 0.779382220174854 1 1
0.814246269951141 0.789547239919469 1 1
0.955089624620038 0.930749375692242 1 1
1.19411322031704 1.1571061898708 1 1
1.0506417981799 1.02177581806572 1 1
0.818079054467717 0.793313276309579 1 1
0.883510289662547 0.855338456462568 1 1
0.851463985818608 0.826917383346747 1 1
0.914415553103126 0.888112792841353 1 1
1.03373015119176 1.00216540113813 1 1
0.792127661755173 0.771506837034089 1 1
0.85343643815779 0.830133536433978 1 1
0.702996748320832 0.680601111311225 1 1
0.988469720745224 0.960029170731745 1 1
0.693826450345552 0.670952052699117 1 1
1.10240428851215 1.06676449603021 1 1
1.64143947407697 1.59386081011794 0 0
0.825541478083231 0.802601055072442 1 1
0.992489096091626 0.96040635017419 1 1
0.738581060738477 0.713572476455607 1 0
0.796603422115234 0.774840453190419 1 1
1.01496154174774 0.988298630581079 1 1
1.37408532799377 1.3324852128558 1 1
0.791234011153165 0.767162014724071 1 1
0.600013126115271 0.582165272851951 0 0
1.00382488179427 0.971828611815604 1 1
0.565019695529038 0.549597130767142 1 0
1.17409667089055 1.13641898447642 1 1
0.917158498964231 0.887178169196642 1 1
1.10706419571049 1.0774768701632 1 1
1.15047699702437 1.11472419193037 1 1
0.865159690332113 0.83849600297393 1 1
1.25863152476058 1.21710510183853 1 1
0.902222458378156 0.874456912118371 1 1
0.962272500580348 0.932739238129579 1 1
0.940985703691903 0.914009093270972 1 1
1.05054260666026 1.01590670724534 1 1
1.07510030365588 1.0426537229672 1 1
0.757495135096944 0.737215533615032 1 1
0.614559276901135 0.597513167613975 0 0
1.04979482731894 1.0205007505943 1 1
1.11088089398419 1.07479233849863 1 1
0.745469886649833 0.724492371343142 1 1
0.880820112961852 0.857252001600013 1 1
1.21999437986571 1.18198896052072 1 1
1.09518178512797 1.05974428691774 1 1
1.08265377529815 1.0500691326892 1 1
0.86575300623547 0.836329394295343 1 1
1.25045828086398 1.21483711824933 1 1
1.12672594427624 1.09403944419485 1 1
1.08474299844197 1.05297912870677 1 1
1.03850222650093 1.00801264566984 1 1
0.590028288664198 0.572459018066814 1 1
1.06544191198254 1.03622254382731 1 1
1.05011581080311 1.01732961327785 1 1
0.927690908483197 0.899174169585904 1 1
1.15104405430216 1.1141173660616 1 1
1.59163141721611 1.54561873092667 0 0
1.37295937623152 1.33104732216295 0 1
1.09878114013027 1.06736398253306 1 1
0.830373210914739 0.80614810897241 1 1
0.721276752798768 0.69994272100451 1 1
0.948358173247256 0.921269619258668 1 1
0.88065231576088 0.852607161335768 1 1
1.26748399091495 1.2292052539845 1 1
1.19108218711586 1.15923856874866 1 1
0.816796953203158 0.794173162371395 1 1
1.11037892591125 1.07625379707912 1 1
1.021141768695 0.992484738376187 1 1
0.731366707032766 0.710546061707737 1 1
0.90890238483098 0.881454086101848 1 1
1.07003897870936 1.04091536483139 1 1
1.130928834386 1.09785090750703 1 1
0.798467056848094 0.773486663550188 1 1
0.742332557067963 0.721099370560469 1 1
0.947589114021632 0.921173660022706 1 1
1.33690709378453 1.29734268063733 0 0
0.837881861390995 0.809978384857037 1 1
0.937787099084737 0.909828667344851 1 1
0.672610735518403 0.65271365155267 1 0
1.06772967257644 1.03605950666753 1 1
0.832843927829058 0.811467107681187 1 1
1.19883467338033 1.16484099709568 1 1
1.04541678513804 1.01105465286954 1 1
0.773556811557212 0.748242417477539 1 1
1.13019831339622 1.09779189535746 1 1
0.989024395852782 0.962285214156588 1 1
1.19092906618429 1.15726140304729 1 1
0.948064817393024 0.922644526503237 1 1
1.26930260555585 1.23284294014391 1 1
1.04321311669375 1.01388199187952 1 1
0.680831207895386 0.660437106811143 1 1
0.935824559401049 0.90920568581105 1 1
0.930610800118955 0.901315695069043 1 1
1.22320673131856 1.18965018488246 1 1
1.09311058937384 1.0593470072785 1 1
0.98352108890712 0.954295741980747 1 1
0.901155738340814 0.873674432820066 1 1
0.958584317127854 0.930341458754725 1 1
0.882939986554432 0.85716376683886 1 1
0.811054656100416 0.787803875263267 1 1
0.82581807266348 0.801408362787144 1 1
0.652605802338324 0.634116044478609 1 1
0.820912997038462 0.791679143298291 1 1
0.712538941646763 0.691109182118966 1 1
1.04167354458473 1.01294443478959 1 1
1.13709852830309 1.10327187204237 1 1
0.937533693648546 0.906675111916279 1 1
1.4101709658404 1.36932804205898 0 0
0.933106696434278 0.907194636701456 1 1
0.960177421767053 0.930901412522874 1 1
0.908534824686656 0.882826182346773 1 1
0.877897545169117 0.852655927526655 1 1
0.941954676174378 0.912639342176591 1 1
0.852068997449718 0.827851465957911 1 1
0.887678815925525 0.862481115314103 1 1
1.253723389798 1.21686200869804 1 1
1.26384617158791 1.22691176216736 1 1
1.07410583067635 1.04025079807387 1 1
0.676826349017055 0.656410338012986 0 0
0.580576308456581 0.563348845766389 0 0
0.942480544353264 0.9138881142795 1 1
0.89598724045313 0.870930937646777 1 1
1.27476040842621 1.23920464482767 1 1
0.680526954457455 0.659863397427511 0 0
1.15986420877413 1.12263195594817 1 1
0.748408847375466 0.725336580562648 1 1
1.06879666788071 1.03709426997377 1 1
1.04167006033612 1.01190652889315 1 1
0.936572705762817 0.911305602731625 1 1
0.871485930498736 0.845195182397913 1 1
1.02520411369582 0.995795234487924 1 1
0.935685761104058 0.912701359740712 1 1
1.43235194853412 1.39668911497758 1 1
1.06019518856571 1.02783396418335 1 1
1.0004681031256 0.971578042729129 1 1
1.10652104767292 1.0724195667959 1 1
0.544267771003506 0.525351323758634 0 0
1.01166755280892 0.980065401283907 1 1
0.811608438549541 0.787760561878762 1 1
0.871867399208557 0.848200614066963 1 1
1.14344927261763 1.11025225526157 1 1
1.1681948312032 1.13375594845049 1 1
1.50020716089763 1.45657581230407 0 1
1.16689729432717 1.13279069838195 1 1
1.56418558468817 1.51574156383179 0 0
0.595296204871056 0.57832670149336 0 0
1.48296623298007 1.44272569315038 0 0
0.840915403680745 0.819936544180468 1 1
0.697592166317447 0.672301023004133 1 1
1.20816209017623 1.17193289064846 1 1
1.30199318331494 1.26474250438443 1 1
0.990000117912482 0.957210873399428 1 1
1.01085878656781 0.978950518916328 1 1
0.923537357021937 0.896917633347255 1 1
0.74532528876011 0.723822786412752 1 1
0.92634671659095 0.898408824777591 1 1
1.29652988025831 1.25828424970726 1 1
1.38471752697534 1.34114871857705 0 0
1.33859433761957 1.30004341537105 1 1
0.985959393845436 0.957642667145249 1 1
0.975900046716005 0.947467774363074 1 1
1.05706320614053 1.02760522739816 1 1
1.02398837684319 0.990825142174702 1 1
0.816027876252243 0.79007140118563 1 1
0.628524261017866 0.612836331902586 0 0
1.02209129737822 0.992015579942177 1 1
1.07326289650385 1.04116586976909 1 1
0.69613229574856 0.677646409620191 1 1
1.23680667742786 1.19638972357274 1 1
1.04184510289769 1.01300985826316 1 1
1.00993646334311 0.978232821156377 1 1
0.883509738689616 0.856834469778111 1 1
0.993916516029566 0.970237858550287 1 1
1.12417333066387 1.09133043714199 1 1
0.930322311683754 0.901327019462964 1 1
1.14254667770405 1.10594981812309 1 1
1.12178098946328 1.08455683646045 1 1
0.889847376182104 0.865874555868016 1 1
1.30134256939115 1.26488404152197 0 1
0.834761217118717 0.808899848864107 1 1
1.18657613819982 1.15203814736706 1 1
1.04271938195845 1.01439357983377 1 1
1.46002414434843 1.41579829038131 0 0
0.840125052908592 0.81556213360159 1 1
0.766889096806018 0.746781354672115 1 1
0.975979320317618 0.947001375008176 1 1
0.98109541471949 0.949030893386577 1 1
0.612948489214726 0.597155121319125 1 1
0.905652836490906 0.87764405567292 1 1
1.14055331362099 1.10745396722651 1 1
1.08352713812236 1.05124828505431 1 1
1.03644874286717 1.00568904034222 1 1
1.16998734700223 1.13510906226832 1 1
0.847667334447796 0.824484076541904 1 1
1.34769366285938 1.30641229759264 1 1
0.696586012674264 0.675706056602494 1 1
0.837811099739636 0.814932129211724 1 1
0.692376885991972 0.672696512754995 1 1
1.14350586880136 1.11170671600547 1 1
1.02655979122732 0.996601523867923 1 1
0.939089315695494 0.911352851025392 1 1
0.84862036885318 0.821710037210215 1 1
1.19537450764112 1.16258297114713 1 1
0.990184099704125 0.959783741756201 1 1
1.38644965964153 1.34886183926806 1 1
1.45765650276075 1.41636399273288 0 1
1.02733404670262 0.996442252851243 1 1
0.776259086230097 0.751408232256629 1 1
1.04109267062264 1.01386807208599 1 1
1.01833028515967 0.98641915668981 1 1
1.08971072197885 1.06000886464268 1 1
0.909277927041728 0.881851688062444 1 1
0.846180947083116 0.822011411626853 1 1
0.8690216892922 0.842804025114084 1 1
0.793027645088798 0.769837377049845 1 1
1.08597153290843 1.05686268846699 1 1
0.873371978663193 0.843860258601449 1 1
1.20425967949066 1.16656818356767 1 1
0.706969005605759 0.687521670844857 0 0
1.56082820710924 1.51766564968622 0 0
0.85860098265831 0.830928152614846 1 1
1.16157959970855 1.12480131451754 1 1
1.02447408997994 0.997712546916107 1 1
1.02386065667171 0.994214594426764 1 1
0.579917477544905 0.56134838650891 0 0
0.525757866117378 0.511212503652803 0 0
0.937525855479343 0.910282936382484 1 1
1.3109942325053 1.27284709660384 1 1
1.12562913009073 1.09113158080624 1 1
0.883298985695349 0.857892479918037 1 1
0.760420983116241 0.738704955366209 1 1
0.972249481832337 0.948161561274866 1 1
0.837654160888091 0.808136028203204 1 1
0.958047845534415 0.93113195758373 1 1
1.13570705206233 1.09981446625752 1 1
0.94728726739694 0.91684306404332 1 1
0.938617819025314 0.912477732839589 1 1
1.22631966738721 1.19011993776944 1 1
0.883582626575106 0.857992009823144 1 1
0.832745678568079 0.808348776276185 1 1
1.1473087773966 1.11186894477654 1 1
0.904742929637904 0.88014691773699 1 1
0.86138498751433 0.835748103975692 1 1
0.617677781461197 0.605016514222625 1 1
0.832143060909101 0.810463799775073 1 1
0.61931424139258 0.604307269571595 1 1
1.01615917185298 0.986489490116599 1 1
1.03812598678165 1.0051959079504 1 1
0.786309981627461 0.760337556366836 1 1
0.645503689214419 0.625347997334052 1 0
0.766280287967603 0.744779567380037 1 1
0.618973763468038 0.599840175548389 0 0
1.02573805487883 0.997157311008081 1 1
0.918720764878558 0.890571133978553 1 1
1.30992206566807 1.26935942236967 1 1
0.95725517582703 0.92966574935028 1 1
1.11982840013019 1.08770053845716 1 1
0.929477269116506 0.903278956002555 1 1
0.975469959032137 0.94483171994889 1 1
0.811455108380086 0.786171884120821 1 1
0.755306095371211 0.730840760125105 1 1
1.05751579515679 1.02764092820981 1 1
1.09137161679947 1.05852083333883 1 1
0.870477326225144 0.847612952919107 1 1
1.06430252579662 1.03507092672763 1 1
0.748075018877269 0.726484909127026 1 1
0.96013908275948 0.930355384148337 1 1
0.795059057828111 0.772152455327313 1 1
1.13133439294408 1.09924637614258 1 1
0.817775764772031 0.790896024446798 1 1
1.21554173971378 1.18131782674941 1 1
1.0833162364054 1.05213171748282 1 1
0.939768494581943 0.909327887069434 1 1
0.992101474774318 0.96289565275292 1 1
0.879129799284858 0.85316630811099 1 1
0.740101774586115 0.717977148963196 0 0
1.33095520575918 1.28497712634491 1 1
1.28818086041386 1.25233706475375 1 1
1.00853437853971 0.979853016190303 1 1
1.27842575551799 1.23771395636277 1 1
0.826034611500321 0.801238765300404 1 1
1.24527812127345 1.20785853988858 1 1
1.21243136141426 1.17913786259252 1 1
0.948382815929427 0.919988304016159 1 1
1.04946064110332 1.01423230911061 1 1
1.15126944829426 1.11925814586054 1 1
1.12881289402664 1.09323419789464 1 1
0.969468868692817 0.941105970375333 1 1
0.796687839028676 0.772386292051347 1 1
0.801306171617719 0.778789513520564 1 1
0.532162866531959 0.514760077174384 0 0
0.995921741829468 0.965817557069587 1 1
0.901670046343454 0.873255603198189 1 1
0.855972664936911 0.832331953182025 1 1
1.01764207830361 0.987332158152738 1 1
0.818908680181892 0.796622651957609 1 1
1.15978725449906 1.12578087560941 1 1
0.661451973397877 0.637571960136955 1 1
1.02811977442476 0.996452720057669 1 1
0.774340315846216 0.753400244579368 1 1
1.1400941545667 1.10767058279159 1 1
1.16784483046673 1.13196384330672 1 1
0.563923002487872 0.545346010225896 0 0
1.10744229045073 1.07648987017418 1 1
0.876732096736377 0.850339024410955 1 1
0.901363462516816 0.87345760882789 1 1
0.613609856171287 0.594161851128901 1 1
1.14055360946242 1.10590144118603 1 1
1.19075063444374 1.15011759689192 1 1
0.860303076551586 0.831168863084045 1 1
1.17946302884398 1.14136274634638 1 1
0.729025080695284 0.708411647678718 1 1
0.985388469172789 0.95612658223802 1 1
0.58547429468664 0.567559821798527 0 0
0.833341738252046 0.808428958406539 1 1
0.984707119071761 0.954599031593116 1 1
1.20379044961094 1.17013922268375 1 1
0.804509193780402 0.783412391037353 1 1
1.07254430226367 1.0429768941677 1 1
1.122794424432 1.08753168663603 1 1
1.32235333442218 1.27950301088367 1 1
1.26774613186544 1.22859168750633 1 1
0.666274086417976 0.64855053817901 1 1
0.777402020228754 0.750743691378959 1 1
0.737563098843021 0.718170966279915 1 1
1.03041294103718 1.00003899825827 1 1
0.804098495412005 0.784487269908655 1 1
0.846729012246446 0.822492580773162 1 1
0.774894434267191 0.750927818538181 1 1
1.16187081031806 1.12912753939294 1 1
0.881674314760559 0.853784376489481 1 1
1.33271044363763 1.29330821249938 1 1
0.987343030365727 0.956417293674065 1 1
0.856092033501405 0.831018092453632 1 1
0.815897527642857 0.792158571496124 1 1
0.635018426143401 0.617643163113282 0 0
1.34366968137932 1.30194201839218 1 1
1.44364073750103 1.39960464389727 0 0
1.04148258692323 1.01392160023379 1 1
1.25977007843042 1.22331295520053 1 1
1.01141680969769 0.982197476005119 1 1
1.15197538922488 1.12029096700359 1 1
1.1240819343213 1.08859636154767 1 1
0.980566654996797 0.950864946328441 1 1
0.943587218336514 0.915981287144218 1 1
0.69674811522486 0.676678623679996 0 0
0.81888276987666 0.79332383447557 1 1
1.00245954806466 0.971760971826697 1 1
0.667315346359383 0.646033122995129 1 1
1.05212046597336 1.01845508888202 1 1
1.06205583856494 1.03144668389593 1 1
0.993534558182802 0.963188383212112 1 1
0.799774282729994 0.775397971332357 1 1
1.06565735975474 1.03602090368718 1 1
1.11665684674153 1.08433949100703 1 1
0.767126066876509 0.742252804069077 1 1
1.17070312798917 1.13701374167433 1 1
1.35980069022054 1.31890096063322 1 1
0.82633054091597 0.799421934957579 1 1
0.976881887185663 0.945743844941625 1 1
0.941086964090451 0.912204450182351 1 1
0.660416454090339 0.641054615271166 1 0
0.897684201700635 0.87058942993177 1 1
1.45000866160696 1.40929576272736 0 0
0.879593774023554 0.849756339227414 1 1
0.966733490633357 0.940196778580541 1 1
0.806502429546627 0.781619306488985 1 1
0.887910547932934 0.863197012571252 1 1
1.25250878235504 1.21722358736162 1 1
0.742578596693213 0.721422821440287 1 0
0.635113106270712 0.615926518017589 1 1
0.581195614813193 0.563480348278085 0 0
0.737679629385309 0.712688762061677 1 1
1.00964691765309 0.981788307219452 1 1
1.09499232216654 1.06251904058608 1 1
0.880670105415639 0.85551836818927 1 1
0.950409268142587 0.920439486158975 1 1
0.881246024258759 0.854181470590855 1 1
1.17034599553313 1.13718411362559 1 1
1.16993017782352 1.13917654133724 1 1
1.09899842552853 1.06802345770663 1 1
1.07696621967446 1.04780104062403 1 1
1.12686345816564 1.08989721677373 1 1
0.846785614658406 0.823003623558717 1 1
1.30385718114347 1.26074439693978 1 1
0.647232016086311 0.630598915297936 1 1
1.51742625274717 1.47333138347787 0 0
1.09887028763234 1.06339162485301 1 1
0.953327732902795 0.926508012816185 1 1
1.14270859935745 1.11105289966449 1 1
1.00921401013183 0.97713599472238 1 1
0.860909785378971 0.832468054231696 1 1
1.03714833658474 1.00910783839105 1 1
0.982297082235405 0.952125502797234 1 1
0.855106248580097 0.82814445454325 1 1
0.916485334207397 0.889467448659696 1 1
1.10063864746919 1.06669753209809 1 1
1.00281671425273 0.972877045132715 1 1
0.9186769925679 0.889413433775274 1 1
0.837061771693169 0.812615639718981 1 1
0.831127357629757 0.807108937455009 1 1
1.15398556652338 1.12696757637029 1 1
0.844990245281928 0.816231964262095 1 1
1.15956817488347 1.12661829667304 1 1
1.14999991527928 1.11392733104782 1 1
1.07502279305154 1.04387104633024 1 1
1.22239393523241 1.18792572172554 1 1
0.939744613187953 0.912939876029364 1 1
1.03785138499896 1.00599870144473 1 1
1.09041575367188 1.05633371670182 1 1
1.07219025529899 1.0398910662887 1 1
0.627285174393416 0.609905965133079 1 1
1.02878049887976 1.0011024411199 1 1
0.698445928602107 0.675287696053936 1 1
1.19290495218563 1.1583562646235 1 1
0.743385327294706 0.717403923276186 1 1
0.85641314133066 0.830520657308577 1 1
1.21170281585561 1.17745689649756 1 1
0.947137247427168 0.917806260625613 1 1
0.744345618874177 0.722497964660858 1 1
1.25801515857765 1.22404442873952 1 1
1.11002882855732 1.07557259878666 1 1
1.23957811379147 1.204495085046 1 1
1.23098345873883 1.19526508297698 1 1
0.93310257897683 0.906793147313994 1 1
1.01124427814864 0.979541255986609 1 1
0.847057147308604 0.824548682422823 1 1
1.20561063499764 1.17001011536528 1 1
0.845056146028513 0.820942974634451 1 1
0.876336220658005 0.847187182485281 1 1
1.00500711692719 0.97526427093436 1 1
0.844133791387706 0.81805690583798 1 1
0.872763252805492 0.846535842754319 1 1
1.26788537041058 1.22945674076743 1 1
1.10870874979664 1.07522931382144 1 1
1.13153595192652 1.09529497920882 1 1
1.17210950733147 1.13579187193321 1 1
0.917357363931402 0.890461625286404 1 1
0.909517550603559 0.883908124184627 1 1
1.2013039649646 1.16660439094188 1 1
1.13124308871053 1.10139859245112 1 1
1.25570580219559 1.2206326551989 1 1
1.06651595862122 1.03518960255203 1 1
1.05249002337458 1.02271318656703 1 1
0.970149957673449 0.942820882975099 1 1
0.727494456660332 0.703726101278044 1 1
0.780717145287932 0.755988215791394 1 1
1.15686224502226 1.12072403961623 1 1
1.13090271798521 1.09227596032114 1 1
1.13276771577671 1.10092792318312 1 1
0.801336340068054 0.776986811741961 1 1
0.993924662751227 0.964067712427365 1 1
1.27561811077342 1.23914006485342 1 1
1.2299342976547 1.19207255653075 1 1
1.01493929039143 0.98301918091286 1 1
0.951373822024573 0.923805226323572 1 1
0.80773937698253 0.779674572020129 1 1
1.08359486685579 1.05167055265787 1 1
0.495265284829901 0.480956836876151 0 0
1.00463040642931 0.97415260006359 1 1
0.810622188944912 0.784570110410529 1 1
1.08647355550636 1.05680827093559 1 1
0.454597284030628 0.440715605957013 0 0
0.716245130662149 0.694896981787939 1 1
0.797370494988435 0.77467520415075 1 1
1.15188995736614 1.11822696117922 1 1
1.17816264122275 1.14327430933221 1 1
0.997823131566492 0.967885418233379 1 1
0.785907633612421 0.76413130167856 1 1
0.943441809759195 0.918480589414959 1 1
1.06727686883015 1.03523168922706 1 1
0.876513298942947 0.850527334532804 1 1
0.964859790159783 0.93725222807416 1 1
1.13232272334164 1.09314058870404 1 1
0.895276546010121 0.869825226372054 1 1
1.30742316797077 1.26474301898929 0 1
1.29286487637241 1.25273959099895 0 1
1.38538785089232 1.34479967696382 1 1
0.78934982376938 0.765912331788982 1 1
0.619617803693252 0.60412922056282 1 1
0.95253984057469 0.925362382474405 1 1
1.05423951853877 1.02568190641192 1 1
1.11430454457736 1.07835830184543 1 1
0.742753245403114 0.719032976403189 1 1
1.0260857145018 0.993257917274545 1 1
1.06675677552773 1.03424282821935 1 1
1.19872199481866 1.16761676630825 1 1
0.796893678934104 0.773762611892104 1 1
0.984272623307276 0.955652704293529 1 1
1.00078686426269 0.970614719592128 1 1
0.497376640907617 0.48525374574732 0 0
0.994771133757842 0.965675498148494 1 1
1.16110720512851 1.1251930239306 1 1
0.995177851525205 0.960637787914957 1 1
1.0310684428386 1.00048628195882 1 1
1.16921301139835 1.13536938277429 1 1
1.07344366269366 1.03942890882461 1 1
0.864507745577024 0.840817434377358 1 1
0.967618580722025 0.939227023303083 1 1
0.628893881125778 0.611023694377954 1 1
1.67364450977717 1.6248527700206 0 0
0.957592300997666 0.929742667801354 1 1
1.33280493348436 1.2945186668719 0 1
1.0558443060245 1.0231759223983 1 1
1.03346970869363 1.00305997010245 1 1
0.838623108562276 0.813799440488861 1 1
0.702764544711204 0.683946917294561 0 0
1.06540108487637 1.03112769145801 1 1
1.5728051452749 1.52503700395065 1 1
0.903706955580964 0.877965744614411 1 1
0.731248851722738 0.711754062166279 1 1
0.96767254239473 0.937980537894818 1 1
0.925830145132727 0.897964401542286 1 1
1.2034294816148 1.16929692720869 1 1
1.12419521039517 1.09161601347881 1 1
0.508283848216874 0.493558084286864 0 0
1.12832810345944 1.09016573805539 1 1
0.868738792551558 0.840157723326949 1 1
1.37579764630245 1.33687033759726 0 0
0.921108550115868 0.891550378984405 1 1
1.09187481918686 1.06117836773764 1 1
1.25051114483121 1.21614003333392 1 1
1.2221278900334 1.18269425613316 1 1
1.42455232068543 1.38408061878728 1 1
1.08444332082618 1.04971944970524 1 1
0.668206091870082 0.649552522263618 0 0
0.865117156978473 0.838303540521688 1 1
1.41668400109253 1.37225373740959 0 1
0.731266477929015 0.706684522233621 1 1
0.893457928455573 0.865319799939602 1 1
0.989147298847486 0.960625315191313 1 1
0.701944423172336 0.677121347674232 1 0
0.953834894281291 0.925482281833698 1 1
1.30190785193593 1.2608207293506 1 1
1.05073128017524 1.02103861647038 1 1
0.850962421702491 0.826353081106032 1 1
1.22079957077834 1.18367938062711 1 1
0.805819837917869 0.782633100351049 1 1
0.743388849964439 0.719181463751566 1 1
1.03332821312389 1.00132884969497 1 1
1.05515129810579 1.02432587736879 1 1
1.28981656903019 1.25127186321372 1 1
1.0968922033674 1.0660387695733 1 1
0.56621408027142 0.549285049816747 0 0
0.820371272421565 0.794653175573331 1 1
1.14184490913052 1.10586966518866 1 1
1.07193707113714 1.04196826414632 1 1
1.185879511679 1.14962789442273 1 1
0.787054196115375 0.764121406364049 1 1
0.901383080836707 0.877403533469942 1 1
0.568728016320895 0.55188162175451 1 1
1.00264026607866 0.973972591367665 1 1
0.63829809108599 0.619600906536164 1 0
0.786631189541892 0.765052625812942 1 1
1.07989003465207 1.0476149271498 1 1
0.963307839067706 0.934661692580517 1 1
0.871183235620472 0.843520968268355 1 1
0.998980848257903 0.968144201188001 1 1
1.44700703982238 1.4078473665428 1 1
1.42058460247455 1.37639457933012 1 1
0.922277343034947 0.899628125915589 1 1
0.971444617997828 0.944265003251522 1 1
0.729670685483831 0.707747567393549 0 0
0.843063155341433 0.819005546001334 1 1
0.860821548189709 0.832259840839539 1 1
0.692257091516826 0.671558717686193 1 1
1.33563355563525 1.29306999300888 0 0
1.09510787138718 1.06327171398322 1 1
0.96063526756473 0.932899753796924 1 1
1.01884072524097 0.990553921751161 1 1
1.27942966198926 1.23902733550776 1 1
1.16306761023543 1.12615590912456 1 1
1.21794476123076 1.1873783455122 1 1
1.23821030003461 1.20457662099114 1 1
1.20654069796284 1.17295505291615 1 1
1.04617083168662 1.01310223108749 1 1
1.15218883891429 1.11924672422691 1 1
0.776584525216215 0.754169760185096 1 1
0.897990159908284 0.871175570326162 1 1
0.691322878138478 0.670567882336104 1 1
1.20094141774768 1.16696196864226 1 1
0.722260754519265 0.697821069155165 1 0
0.890236802187913 0.866049404456572 1 1
1.12106713293033 1.08560690544466 1 1
0.863820518083537 0.836392707386133 1 1
0.905829233340181 0.880510971088334 1 1
0.777728147791358 0.752079198252797 1 1
1.41288346313963 1.37258127410726 1 1
0.750234693956642 0.729526076101417 1 1
0.910586291936546 0.885610662238141 1 1
1.2372970826977 1.19835322719176 1 1
1.0130904323629 0.983594028663216 1 1
0.949209830539841 0.920139721129502 1 1
1.07859039576004 1.04662139883541 1 1
0.790017161799068 0.766095634054349 1 1
1.32631875773209 1.28925809897395 0 1
0.936809313055728 0.909568201871978 1 1
1.22897440694063 1.18870111606484 1 1
1.15688581581959 1.12075744217059 1 1
1.08079574277226 1.04720274987202 1 1
0.939184644711184 0.911972119147291 1 1
0.506139763766453 0.492455208029155 0 0
1.25870395843017 1.22437984033764 1 1
0.876253312714392 0.847182620647591 1 1
1.20719644920687 1.17304177538509 1 1
0.528964173794856 0.514774233535077 0 0
0.718087369225272 0.698652771502673 1 1
0.950938259961736 0.925459403292314 1 1
0.966390047299463 0.938123752339159 1 1
1.13957715805622 1.1045991078352 1 1
1.06889088880707 1.03710178574897 1 1
1.01209658919453 0.982375777841167 1 1
1.1922573534263 1.15300768102734 1 1
0.943332069470285 0.913574566518753 1 1
1.15401156123413 1.12174524380768 1 1
1.29281063996015 1.25221523284557 1 1
1.08089400387225 1.04902232802994 1 1
1.45205606418047 1.41005927746793 1 1
1.06026622643385 1.02916682436887 1 1
0.727861614733863 0.707033695151897 1 1
1.09054137814694 1.05636807955808 1 1
0.94332028672753 0.913043474943156 1 1
1.31540734687198 1.27665043172028 1 1
0.813386524036541 0.786659501642092 1 1
0.8284887840931 0.802903369393548 1 1
0.936353158150444 0.908570132530978 1 1
0.407000021091534 0.397991956372477 0 0
0.925506207986115 0.898031121388135 1 1
0.975977247653033 0.949068964127257 1 1
0.796392360827525 0.772162762094788 1 1
1.19880718661348 1.16532837162585 1 1
0.539805413032647 0.524254368917915 0 0
0.936425728984493 0.909605468279967 1 1
1.0913774978509 1.05991061991641 1 1
1.01526125801727 0.98607764584708 1 1
0.817429371932895 0.791942082364542 1 1
1.30267436735663 1.26582415045627 1 1
0.741492666354955 0.721103477757872 1 1
1.18009629924746 1.15318484071551 1 1
1.28094592001753 1.24246989285064 1 1
0.714170630841152 0.693416615231918 1 1
1.33854797540186 1.29679552043558 1 1
0.873773012984917 0.851185436993306 1 1
0.920326709345002 0.89236834208937 1 1
1.02558503821873 0.994909567806405 1 1
0.443795581521931 0.430708218740196 0 0
1.08866696382654 1.05629846056902 1 1
1.08532131704006 1.0516782190739 1 1
0.84959485923537 0.82547239537729 1 1
1.08980036321496 1.05715775556956 1 1
1.14061147157201 1.10893541660738 1 1
1.26220396623688 1.22309903839476 1 1
0.932124265197202 0.904779542024527 1 1
0.730546982683396 0.711294380566517 1 1
0.720758960528201 0.698964617826898 1 0
0.98352313721783 0.953696040960925 1 1
1.20248433696513 1.16705147035377 1 1
1.2593476469976 1.21956907399118 1 1
0.86854038360564 0.841152345913559 1 1
1.0231261615531 0.991279821445825 1 1
1.03839137919682 1.00692998909076 1 1
1.26824124672844 1.23151566938197 1 1
0.509644338399038 0.493723529806591 0 0
1.27649712729847 1.23993871418013 1 1
1.05815299470902 1.02331055760472 1 1
1.1047648384871 1.07051858432686 1 1
0.884454851211823 0.859700909471979 1 1
1.16136614916261 1.12509075711109 1 1
1.11448527550385 1.08206968964494 1 1
1.09238208120042 1.05957571041019 1 1
0.851523061009287 0.826600094067119 1 1
1.02360996019346 0.989237473934096 1 1
1.26067646193205 1.22014423243093 1 1
1.27520718650631 1.23552436345479 1 1
1.08007828860239 1.04876361787735 1 1
1.38962347742249 1.35052471074637 1 1
1.0271745151023 0.995569583354379 1 1
1.24382611591936 1.20835648980206 1 1
0.893426281034772 0.864303037594688 1 1
1.28288690261061 1.24668709780944 1 1
0.984129832895419 0.95309955230438 1 1
0.995047404526909 0.96730500134409 1 1
0.841478888975533 0.816780688469558 1 1
1.14361515421707 1.10778154688765 1 1
0.93938357939682 0.910921445279633 1 1
1.2121561251611 1.17324019598448 1 1
1.38303747430401 1.34248557319511 1 1
1.18558926267439 1.14893266156589 1 1
0.982164568745239 0.952839539798159 1 1
0.695260670543037 0.677988037585428 1 1
1.07552994902649 1.04123732708079 1 1
0.848308576834852 0.823212625149227 1 1
1.20023216947013 1.15939970917712 1 1
0.792032837445091 0.767881218824217 1 1
1.11962492098017 1.08492096392536 1 1
0.839566074260401 0.814572624849117 1 1
0.728371619403212 0.704177388966489 1 1
0.9673206364788 0.93617134217196 1 1
0.867990026371918 0.842623421194205 1 1
0.657157369867545 0.64242187453351 1 1
0.966742623293046 0.939131147932394 1 1
0.738774936383372 0.715746901621805 1 1
0.862463102219388 0.838986235488384 1 1
1.27035194899778 1.23206301268846 1 1
1.10003147029794 1.06934186790836 1 1
0.778092309433866 0.754088401928068 1 1
0.847190352285132 0.822548797258661 1 1
1.12631012200952 1.09137910236225 1 1
1.14714024365154 1.10979148690184 1 1
1.21166286218249 1.17822220539998 1 1
1.12748287334696 1.09262159699816 1 1
1.02694764172135 0.994909669585115 1 1
0.792320713222161 0.768472900550313 1 1
0.888952487031885 0.865034135844105 1 1
0.995023859452628 0.963847854856996 1 1
1.3357937957903 1.29617577792451 0 1
1.01842723197751 0.98292180745049 1 1
1.32889811813133 1.29186336240871 1 1
0.89796188519245 0.872728591354191 1 1
0.905885602335102 0.879389959102128 1 1
0.892550776460217 0.868899345328585 1 1
0.740526727516436 0.720379217107185 1 1
1.04711258199695 1.0177986544472 1 1
0.822076975937251 0.799315374688094 1 1
0.786174506061839 0.76324557717716 1 1
1.15367229757924 1.11919365858369 1 1
0.81171813640138 0.787760396507803 1 1
0.699970913811754 0.680306944424191 0 0
1.36184118656312 1.32085842189414 1 1
1.25742845423335 1.21978084900159 1 1
1.41437231053217 1.3757787460392 0 0
0.842393493188687 0.819717197710785 1 1
0.746539057143936 0.723053100532893 1 1
1.14199642738776 1.10698604218841 1 1
1.0557398752207 1.02469531984047 1 1
1.00591221113641 0.975165268365529 1 1
0.695079582808014 0.674393618996007 0 0
0.934409721599664 0.90646756573288 1 1
1.13267752678934 1.09824812719761 1 1
0.938095476133207 0.911513242211034 1 1
0.831276270859084 0.806221031701977 1 1
0.787014802909146 0.761186061266777 1 1
0.601048689682855 0.583933737691088 0 0
0.680971606847039 0.661689582453121 1 1
1.24801842033316 1.21169752963286 1 1
0.959324670234848 0.930959725864859 1 1
1.35570849837931 1.31004143229036 1 1
0.652549325128544 0.632976553656222 1 1
0.890910956137734 0.863949282676291 1 1
1.11237122261695 1.07853557968566 1 1
1.1766140937844 1.14254349796944 1 1
0.554025039573267 0.538073291348487 0 0
0.701075733926414 0.67764710625436 1 1
1.01920978153789 0.988450793272333 1 1
1.14063044558748 1.10859824227469 1 1
0.905056552698275 0.87443059815104 1 1
1.04431584699474 1.01396762974875 1 1
0.9807479453233 0.949993138176598 1 1
0.854755189441963 0.830561313935084 1 1
1.38696650358814 1.34107146788261 1 1
0.907582867412937 0.88170797438933 1 1
1.00525020048411 0.975713638082059 1 1
0.926153419762333 0.900387148570341 1 1
0.914773815905538 0.886564613693608 1 1
1.2769320235401 1.23488225360668 1 1
0.991069515675426 0.962737427066632 1 1
1.22577692530687 1.19072522691977 1 1
0.95049915325936 0.922253091931172 1 1
1.41800614921709 1.37875701799803 1 1
0.755850279002718 0.7322853194693 1 1
1.00318685113758 0.974293390324868 1 1
1.09221903581025 1.06214690043723 1 1
0.920940623512521 0.893494328800171 1 1
1.34195144211039 1.3038621042473 1 1
0.997387931100282 0.969104971599867 1 1
0.797535945511547 0.772946471300946 1 1
1.20696968658632 1.16860885556919 1 1
1.3014113268735 1.26134342422448 1 1
0.693089746391674 0.673325509640713 1 1
0.84609905696374 0.822448823957095 1 1
1.13492122387141 1.09514794986295 1 1
0.713544484583671 0.6939866701137 1 0
1.28002728641937 1.24485119554521 0 1
1.20740612561264 1.16754690002376 1 1
0.802167665228928 0.78372947376696 1 1
1.11055125473531 1.07699550528743 1 1
1.0596839342527 1.02691208926024 1 1
0.904371573944107 0.876544134448585 1 1
0.931925125157725 0.901986965812812 1 1
0.822746195352966 0.799107839389985 1 1
1.25284544245027 1.21389239621317 1 1
1.24438859343114 1.20740409601002 1 1
1.09473879301334 1.06406055115216 1 1
0.846001403159777 0.820601527954928 1 1
1.05977554130761 1.03494153958617 1 1
0.745706972139736 0.723798825484755 1 1
1.07076673363752 1.03841368611436 1 1
0.876103711920732 0.85023069883387 1 1
0.747950942494542 0.727712296725397 1 1
1.50292249810782 1.45594170926042 0 0
1.1533240251137 1.11633471351115 1 1
0.815507880616462 0.786794042652487 1 1
1.10272757980299 1.07183511962692 1 1
0.565187043726769 0.548255041364392 0 0
0.986994152821636 0.956840881842902 1 1
0.724257002988004 0.705638719816583 1 1
1.0164285727121 0.987192987746245 1 1
1.28514842652294 1.24584181573082 1 1
0.787882321333768 0.762789786315799 1 1
1.15717271978733 1.12435565202357 1 1
0.834150313230151 0.80769606204798 1 1
0.981552612154088 0.952782919137292 1 1
0.817917687015193 0.79525195358407 1 1
0.984535682914689 0.952863587975679 1 1
1.25056594328689 1.21389714303363 1 1
1.21021156138317 1.17357798465511 1 1
1.07742110035464 1.04510908378598 1 1
1.33023365393635 1.28880036403962 1 1
1.20489141559517 1.17102301097846 1 1
1.09258870944598 1.05952733977586 1 1
1.06400781330088 1.03206804170339 1 1
1.1239585237351 1.09123727207985 1 1
1.13329048886035 1.09899054107329 1 1
0.875046905329629 0.849580333642865 1 1
0.963489127630701 0.936257712882535 1 1
1.22418401531979 1.18676353976494 1 1
1.22992248624607 1.19492211751566 1 1
0.88985663765719 0.866137263164834 1 1
1.04816635670528 1.01704034887166 1 1
0.942653809693216 0.915362747790694 1 1
1.44518429139995 1.40896715567221 1 1
0.965018616027785 0.937546982517532 1 1
1.09676453570831 1.06148212076451 1 1
0.824852655249498 0.800545023002171 1 1
1.07277514271308 1.0388961562085 1 1
1.12127148880198 1.09017405683929 1 1
0.940311148344262 0.914944438525025 1 1
1.26954083412592 1.23555105627352 1 1
0.844832207883445 0.820663757120945 1 1
1.32110398410816 1.28138690981754 1 1
1.63820058326794 1.59082116059735 0 0
1.18960497185918 1.15387653422127 1 1
1.04586868041297 1.01589956631416 1 1
0.946821075664226 0.917934153871829 1 1
0.969025973867674 0.941592044753974 1 1
0.891241081023468 0.865120368349613 1 1
0.847595279587681 0.820690977615197 1 1
1.24794560388077 1.20872631452172 1 1
0.857099815508316 0.831812155940295 1 1
0.906224863928229 0.879602813288059 1 1
1.51402287639658 1.47062830231566 1 1
1.06678715755656 1.03535850440379 1 1
0.85705895005186 0.831844426753251 1 1
1.02689353436849 0.998739948740815 1 1
1.05600682890665 1.02398688152262 1 1
1.13253539603404 1.09986220783893 1 1
0.891279315072525 0.866935541107118 1 1
0.928484014524885 0.898161685155343 1 1
0.867409633181025 0.84122717919813 1 1
1.06322008878727 1.03141526198437 1 1
1.4129822143095 1.37416439677484 1 1
0.850817490694271 0.82739046980958 1 1
0.982527067622256 0.953488730617227 1 1
1.06680838784731 1.03617527868953 1 1
0.881384029126375 0.856459377288051 1 1
0.706460103447284 0.682968291374983 1 1
1.01929888703904 0.990069203750344 1 1
0.811481001864627 0.786900891973911 1 1
0.642064803768118 0.624000187785263 1 0
1.00693693792845 0.977344160230882 1 1
1.06764285416576 1.03916853595208 1 1
1.14463643252136 1.10977764032004 1 1
1.22047982720138 1.18339414705191 1 1
0.602410926243227 0.5868878399747 0 0
0.511759309573311 0.49640676415337 0 0
0.869239997339841 0.842647642493668 1 1
0.879260346124391 0.85452735194788 1 1
1.07081296980172 1.03865668566369 1 1
1.13832428448001 1.10656132098958 1 1
0.6659507951863 0.64483861095011 1 1
1.24014679560284 1.20388250487966 1 1
1.06776977230428 1.03821751252697 1 1
0.844049075521325 0.820175151915448 1 1
1.00776320467236 0.980510066575582 1 1
0.979662092391447 0.951762971067836 1 1
0.757574882462724 0.736762973606435 1 1
0.704351900413788 0.684617363347479 1 1
0.950279124506875 0.921225570935425 1 1
0.928290177222352 0.90165436655094 1 1
0.904570463932347 0.878159942736068 1 1
1.35884603418428 1.31371056572767 1 1
1.01247301227716 0.98183783870785 1 1
1.02702674593869 0.997298985654574 1 1
0.983429015289843 0.952391473698983 1 1
1.18011731983165 1.14428911683976 1 1
1.25304978080636 1.21392579835721 1 1
1.0135825970276 0.986194175299966 1 1
0.839370665775435 0.813911328184567 1 1
0.598324880946492 0.581254320952895 1 0
1.35839024176457 1.31965187869269 0 1
0.523301348815323 0.508829196989079 0 0
1.05869188711769 1.0289715582057 1 1
0.906325132729995 0.879284640517687 1 1
1.09893460385528 1.06476774382778 1 1
1.27116731153163 1.23618703386241 1 1
0.788479982669832 0.766100821645444 1 1
0.760947219974726 0.739339151569783 1 1
1.27391744762453 1.23402874546406 1 1
1.01346771479395 0.983579668181329 1 1
1.36536592697388 1.32244609310126 1 1
1.07967798706384 1.05044678227583 1 1
0.946576289880837 0.91511449391482 1 1
0.840999296047842 0.815999227213905 1 1
0.91342156372686 0.887974101836219 1 1
1.02148870265091 0.990182678499934 1 1
0.924113699478679 0.899727333129152 1 1
0.943748380615728 0.915335867664064 1 1
0.767235919770816 0.743679152788855 1 1
1.01779164004108 0.989118896039344 1 1
0.889580289517434 0.860109168772613 1 1
0.930842463463051 0.90470773587359 1 1
0.87226761512586 0.844441837574334 1 1
0.770219803986076 0.746690575264326 1 1
0.825487993518028 0.799482876368598 1 1
0.825961339270598 0.802646750980918 1 1
1.14776535640048 1.11452797139665 1 1
1.18154061660265 1.14303324622289 1 1
1.28534207107429 1.25392730042932 1 1
0.98048379200947 0.952818681177227 1 1
0.832236381755052 0.809857394602874 1 1
1.2720203501223 1.23514375647396 1 1
0.990100168065908 0.957971476135195 1 1
0.944956685687322 0.918478348681758 1 1
0.668362812365493 0.648749025288829 1 1
1.15613514886411 1.12443087198847 1 1
1.04912598988912 1.01614473438623 1 1
0.580721816425324 0.563768309534692 0 0
0.787949830500575 0.764139379721156 1 1
0.9316180264653 0.903722803628012 1 1
1.07588061372322 1.04387286174642 1 1
0.931636534118884 0.905551391225315 1 1
1.19934835286344 1.16527032415663 1 1
1.07264931011976 1.03977891747516 1 1
0.888035206579172 0.860729077589997 1 1
0.943738327561414 0.91698238261639 1 1
1.40895414450107 1.35890848321658 1 1
0.904152186946454 0.876953689497041 1 1
1.07077641266004 1.04021474990811 1 1
1.36537445803839 1.32064207143991 1 1
0.858286848821633 0.833094395341395 1 1
1.20103108940078 1.16453023808889 1 1
0.544687566235257 0.528760185529989 0 0
1.15991621106459 1.12543007838748 1 1
1.16579492438257 1.13058590635995 1 1
1.41792828796622 1.3756044371712 0 0
1.33838616894763 1.2951529735225 1 1
0.941341450693568 0.912609443784955 1 1
0.96629354354193 0.940385441815227 1 1
0.894904251201267 0.867513635429271 1 1
1.20340937780606 1.1669829693086 1 1
0.921198671686961 0.894706586834758 1 1
0.960129732598927 0.930918032010834 1 1
1.07398615732969 1.04369557305633 1 1
0.550362682893039 0.536101876565219 1 1
1.10933195997333 1.07285056007081 1 1
0.793144037877486 0.771980390930347 1 1
1.07235221168545 1.03974906883813 1 1
1.12810683701465 1.09537923472301 1 1
0.979559200213888 0.951282018155987 1 1
1.13757518343057 1.10346211824971 1 1
0.911833485915586 0.885737314277328 1 1
0.630490341176389 0.609626389389574 1 1
1.15226797455178 1.11546496041309 1 1
0.782037379716721 0.756668401945914 1 1
0.977356679878473 0.948890146873454 1 1
1.21456244822009 1.180980903959 1 1
0.654230057629721 0.63329153111154 1 1
0.782936661160118 0.762405147451733 1 1
0.85758820932412 0.8340635202797 1 1
1.11636270303054 1.0838642625528 1 1
1.07489293351343 1.04459077783018 1 1
1.35302014808811 1.31442964881475 1 1
0.83941865294855 0.811655945985956 1 1
0.940216045080029 0.914055362860211 1 1
0.652304515582171 0.63421346228196 0 0
0.580933968321896 0.566692713914949 1 1
0.820750668121548 0.797612220244411 1 1
0.876283875307034 0.853520077032674 1 1
1.29308059301059 1.25445562329979 0 1
1.07470623070948 1.04448932823583 1 1
1.06126884206206 1.02956448463795 1 1
1.0256332106713 0.992226416574571 1 1
1.1328634011127 1.09695316276737 1 1
0.619804665572329 0.598745678825277 1 0
1.34189649773472 1.30091894754677 0 0
0.992314429363962 0.966801394459603 1 1
1.07017078227879 1.03826946762571 1 1
0.664306986534576 0.643813663251522 0 0
0.806149315999473 0.784594902313489 1 1
1.2215286057026 1.18366931935396 1 1
0.97018212628928 0.94304435418269 1 1
0.423226835871656 0.407618053403858 0 0
0.947173474055238 0.921340152781618 1 1
0.823929748426961 0.801504064208169 1 1
0.907107762005038 0.879680902962148 1 1
0.745335346170357 0.723153920281508 1 1
0.876562255786423 0.851513442262614 1 1
1.26410357683162 1.23034938894357 1 1
1.00113913225993 0.971708041961302 1 1
1.13848782890563 1.10513131631726 1 1
0.435917260828662 0.422964506451222 0 0
1.11326150996152 1.0804734257448 1 1
1.15006903400533 1.11694644753908 1 1
0.572460172955257 0.556085893332225 0 0
0.813483392022108 0.788955988904248 1 1
0.996330246412594 0.968260472910819 1 1
1.16112961616908 1.12667960605479 1 1
0.701017062260134 0.679403093739418 1 1
0.834534823767196 0.811106312065468 1 1
0.960711646034951 0.928457001386583 1 1
1.03141825476306 1.00465392887596 1 1
1.28488213064447 1.24779087170771 1 1
0.904178575773853 0.877176934537221 1 1
0.687622603362363 0.666408683863888 1 1
0.961238613784565 0.933470307010267 1 1
0.864714440904281 0.840905102704809 1 1
1.01146449524303 0.980399664228325 1 1
0.755743673117178 0.737656249241547 1 1
1.0529564314861 1.02094302346965 1 1
0.65859765218392 0.637538282558207 0 0
1.09270324137781 1.06041051522446 1 1
1.27021180307881 1.23577621071564 1 1
1.06968331386671 1.03640080599173 1 1
0.816333729791403 0.79209754230288 1 1
0.84689327362052 0.821686833090283 1 1
0.870586505608618 0.84222821074269 1 1
1.15117701693016 1.11806215417791 1 1
1.07907558049583 1.04901205959186 1 1
0.629669021725575 0.609609965153049 0 0
0.839181027850006 0.813158504270788 1 1
0.99704823891487 0.959531038875096 1 1
0.750683819953262 0.726902822152984 1 1
1.1437082029714 1.11242088080774 1 1
1.098948284578 1.06211820546868 1 1
0.781710843717599 0.758383725250095 1 1
0.961257807414099 0.934351144085668 1 1
1.17854339839424 1.14628957146942 1 1
0.823011576855156 0.800653205960673 1 1
0.904653263334715 0.877364142276973 1 1
0.722360568182951 0.701488118670984 1 1
1.16984679939875 1.13582700066559 1 1
1.15602200300937 1.12207647439707 1 1
0.972323147739617 0.943922536570664 1 1
0.899021147389608 0.87448544212598 1 1
0.894901777201788 0.869507110298627 1 1
0.737224449803945 0.722000084664326 1 1
0.802975148318396 0.781403606980408 1 1
1.22231223434707 1.18860169099909 1 1
1.37798647057175 1.33825123852599 0 1
0.953555162432791 0.927015271506293 1 1
1.45569667875708 1.41120871442807 0 0
1.16116231618397 1.12505335342146 1 1
1.23985965510909 1.20246048320241 1 1
1.11317280446473 1.08227776830862 1 1
1.10531099249564 1.07208221810157 1 1
0.868377172213602 0.843012479485561 1 1
1.06342800252029 1.03324307291537 1 1
0.930286062814805 0.902039442388578 1 1
0.909498464510224 0.880891490598838 1 1
0.738939452015163 0.712680229298718 1 1
0.986657186705808 0.955721034282267 1 1
0.811584100250704 0.785612019777961 1 1
1.24398067355099 1.20778222323913 1 1
1.00008095420973 0.967410635735276 1 1
1.21036584166045 1.17499030610206 1 1
0.772590357587311 0.748560692734508 1 1
1.11809904047698 1.08513625148898 1 1
0.79835075708685 0.773173097617744 1 1
1.16876450678848 1.1357753162918 1 1
1.13780664211096 1.10376532337461 1 1
0.921947223898138 0.89506327448137 1 1
0.998863973375988 0.970344479669534 1 1
1.15726431979554 1.12246045927079 1 1
0.818488482659042 0.793592618497209 1 1
1.02227607621575 0.993562707768593 1 1
1.35678594994199 1.31555034579539 1 1
0.925686795505212 0.896550286435698 1 1
1.08662884776554 1.0580983235238 1 1
1.08928478343588 1.05701576542158 1 1
1.26763500812685 1.22503228953681 1 1
0.777731749700892 0.756729038838173 1 1
1.004049745479 0.971433967644695 1 1
0.870180417506423 0.845637694437344 1 1
1.12016470462205 1.08565386264768 1 1
0.974767440599839 0.943861467372239 1 1
1.33576537912745 1.29488418830279 1 1
0.500780086308482 0.486123103046 0 0
0.788961713265275 0.766725247913293 1 1
1.32603977264695 1.28465601580226 1 1
0.770455468850418 0.747672992134585 1 1
0.912390520269723 0.884971721665561 1 1
1.49041868557433 1.44531016015275 0 0
0.886520913741833 0.863130221917725 1 1
0.776431529967993 0.750067661333812 1 1
1.2021290097944 1.16876991137652 1 1
1.04469731740193 1.01019463340611 1 1
1.12521641098974 1.08635271015827 1 1
0.980880332056736 0.951729535871362 1 1
1.00170492368388 0.972104196771973 1 1
1.11710149558567 1.08484883771815 1 1
1.6429775860035 1.59474304440154 0 0
0.89548963350195 0.869537848406843 1 1
0.962864599071477 0.935936022631748 1 1
1.33358879445653 1.29527011059324 1 1
0.402618256018467 0.389808345717385 0 0
1.10566596664749 1.07271688601955 1 1
0.757008198026255 0.734683366412025 1 1
1.04011006542394 1.0057770028569 1 1
1.2165123481311 1.17955950445062 1 1
1.37566965201758 1.33442432359535 0 1
0.733850488457107 0.714115349117027 1 1
1.15379049521226 1.12067589131904 1 1
1.11070450601568 1.07720328607958 1 1
1.25459169981842 1.2140813632828 1 1
0.912125499310983 0.882911717466811 1 1
1.17693973158828 1.13983158958242 1 1
0.853169127371705 0.826763041573889 1 1
1.04806396692052 1.01654647833495 1 1
0.723124202915678 0.703911201290441 0 0
0.974978349198284 0.947199023983219 1 1
0.827623969485949 0.802179881537959 1 1
0.761830229967894 0.740825365378859 1 1
0.838347842551742 0.812442512944317 1 1
0.811285553725653 0.788247721394352 1 1
1.068848224156 1.03654484616437 1 1
1.22765881369136 1.18764581783747 1 1
1.3437640673566 1.30380573969037 1 1
1.00692334572142 0.978695283572482 1 1
0.655094042530024 0.636255964478417 1 0
1.34916795559578 1.30657147845433 1 1
1.14278502964152 1.10868856142619 1 1
0.814588885827854 0.789839406882447 1 1
1.1555896073748 1.12226574030162 1 1
1.17175006160833 1.13559856606986 1 1
1.13628606282249 1.10061609279111 1 1
0.767897014055918 0.743410172814636 1 1
1.12747940321477 1.09402386109277 1 1
1.22839618628679 1.19129132708174 1 1
1.08491920535452 1.05499210960514 1 1
1.3631249873679 1.31969962342658 1 1
1.15016724789903 1.11803083155201 1 1
1.19705183316573 1.1645680887204 1 1
0.874047258361632 0.851163617320211 1 1
1.02238305153755 0.991760279035549 1 1
0.632914739953659 0.611208127960905 1 1
0.781103753213746 0.75829076288811 1 1
0.790173907717596 0.766970745549684 1 1
0.872865442303111 0.847400330547167 1 1
0.936139980830578 0.911615472847345 1 1
1.31989668381344 1.28261728647882 1 1
1.1140632368802 1.08152448034002 1 1
1.39691765489121 1.35542673191052 0 0
0.941646390938168 0.915315656154592 1 1
0.96793237668824 0.941051158774822 1 1
1.00930808441699 0.980680829483165 1 1
1.53689614555225 1.49318696378904 1 1
1.18659826569712 1.15584748315094 1 1
1.04108256679031 1.01158363655601 1 1
0.99643795478078 0.966550021628303 1 1
1.28479722276714 1.2496353191272 1 1
1.14869428358582 1.11354094361038 1 1
0.900648443694441 0.87179864899053 1 1
0.738239922244715 0.717268181655656 1 0
0.867927740389944 0.840847852429459 1 1
0.796956140615673 0.774830594313783 1 1
0.509063076512492 0.491551149852903 1 0
0.993215859323718 0.966282352334337 1 1
0.578429440377722 0.561604517206356 0 0
0.776735217269931 0.755713345143884 1 1
0.823222412381623 0.798684803645908 1 1
1.07101295748824 1.03868960921672 1 1
1.20421864881791 1.17000005895681 1 1
0.910334189997057 0.884395772887875 1 1
0.88506846723878 0.860701016101508 1 1
0.816915223663469 0.794107134693961 1 1
0.966850772090325 0.939657400166985 1 1
1.0408173724965 1.00977990659016 1 1
1.03634223779232 1.00706378156234 1 1
1.16729490428646 1.13450283798621 1 1
0.963475880533762 0.938256155011998 1 1
0.635246628649679 0.61511410152588 1 1
1.09196365741305 1.0600062172215 1 1
0.829214618336387 0.803841497680749 1 1
0.952331697383976 0.921544169138376 1 1
1.34021068073963 1.29792118502089 1 1
1.17061311522621 1.13865886314869 1 1
0.57350333432932 0.556862501384713 1 0
0.86392433688656 0.838482022204363 1 1
1.0920934774483 1.05815179433692 1 1
0.785077018883386 0.760489309086441 1 1
0.87666321186221 0.85240920542725 1 1
0.763690729640473 0.741919240226237 1 1
0.788543135735917 0.764157541515891 1 1
1.03443589894214 1.00375212811387 1 1
0.973436931376575 0.946395455549413 1 1
1.26043363577427 1.22101551083024 1 1
1.22679301371212 1.19112679059046 1 1
0.875918658458911 0.848571191610027 1 1
0.909337795351043 0.882112609606074 1 1
0.879717908313377 0.852147698615785 1 1
0.828469064090178 0.804945819158912 1 1
0.815035210284777 0.791267044266356 1 1
0.993030959161149 0.962199248164892 1 1
0.998793420540505 0.972160168255775 1 1
0.98657625170541 0.95452241910232 1 1
1.0013209633618 0.96919732661361 1 1
0.877175699463391 0.85005187255702 1 1
1.09045918792836 1.05689611504054 1 1
0.885351583085893 0.859701660154823 1 1
0.702431356989049 0.681189926286632 1 1
0.879469435778357 0.852130809209581 1 1
0.898146799622712 0.870659758435486 1 1
1.33533654220745 1.29173818860933 1 1
0.849726835718509 0.82487884297118 1 1
1.17340815306196 1.13682606446383 1 1
0.99953753946085 0.969743349684124 1 1
0.940142717553592 0.910304555296578 1 1
1.01975188718587 0.988215811505793 1 1
1.1442917583994 1.10998900288971 1 1
1.24097512109833 1.20198700196616 1 1
1.04121423027874 1.00924349432552 1 1
1.20937876065337 1.17315866024804 1 1
0.679524159273158 0.660067378000341 1 1
1.16127156114413 1.12451961491686 1 1
1.12010350785268 1.0846379707049 1 1
1.18600324481877 1.15021371164048 1 1
1.07264115137386 1.04063806350548 1 1
0.923951309268924 0.897194895721775 1 1
0.767929892965614 0.743555162535379 1 1
1.3769939140206 1.33643043012873 1 1
0.895115557029365 0.867493854325388 1 1
0.382920662905349 0.372912996106826 0 0
1.04419068144482 1.0144281520442 1 1
0.809082164911769 0.786803293904409 1 1
1.03036384634273 0.9984417886381 1 1
0.883522283759598 0.855918000237734 1 1
1.00493245770637 0.973998598480706 1 1
0.888383991520405 0.862663906940737 1 1
0.832149965369202 0.805836796923735 1 1
0.793895515502244 0.770480755634293 1 1
1.01447977302556 0.984040550514031 1 1
0.839716745391967 0.812718496633678 1 1
1.33751505945446 1.29812786654767 0 0
1.25722822842862 1.22125244240258 1 1
0.948821698334455 0.916855902256038 1 1
0.411729891505572 0.402240407757198 0 0
1.23761425845715 1.20374948493345 1 1
1.1107938398662 1.08008016854668 1 1
1.18022365508201 1.14611759959363 1 1
1.48552677539621 1.44018560408002 0 0
0.985818073636492 0.956965002197315 1 1
1.01940581014847 0.9900962255287 1 1
0.911486919955403 0.884853052742022 1 1
0.977451655084081 0.950737980377336 1 1
0.727659679989843 0.703485189548667 1 1
0.811590915874128 0.784161313745622 1 1
1.03673943677284 1.00731953563483 1 1
0.755109128198053 0.732249018063895 1 1
0.84751629868106 0.8252793148402 1 1
0.895011128379743 0.866812543450541 1 1
1.06722951125403 1.03863394154745 1 1
0.979796039712751 0.951438113752733 1 1
0.958749997309915 0.927926650548192 1 1
0.694466849569048 0.671609376086373 1 1
0.917433777350302 0.891780120339589 1 1
1.21490599600094 1.1776847578826 1 1
1.23638114175134 1.1992961611206 1 1
1.16356266018564 1.12930507143725 1 1
0.91427137768787 0.88526482531043 1 1
0.498807859989579 0.487111347173851 0 0
0.912722914529054 0.885592106384405 1 1
0.974836943107101 0.945186120225092 1 1
1.12151177047242 1.08406171265694 1 1
0.963463577739955 0.934293681913946 1 1
0.595066592669458 0.579744484256218 0 0
1.01551175077332 0.988193508156193 1 1
0.776024261618769 0.752846375073535 1 1
0.745294471768805 0.723717054222641 1 1
0.851915869910212 0.827242414019887 1 1
1.0795605372019 1.04559096077671 1 1
0.778641867576898 0.757990814221646 1 1
1.17880379568263 1.14302790429429 1 1
1.28527177348027 1.24513058164905 1 1
0.75346665394933 0.731186068949674 1 1
1.12225247469903 1.09128270833137 1 1
0.735077734663101 0.712740217202179 1 1
0.728638957053989 0.706324905778329 1 1
1.00873092166082 0.976343654034855 1 1
0.978937707899136 0.949131844020872 1 1
0.917594511629778 0.891886617577364 1 1
0.942812032329638 0.91450309759449 1 1
1.14931882870894 1.11353773922341 1 1
0.848655700847871 0.820461503598063 1 1
1.17679285217207 1.141607116265 1 1
1.03451782485645 1.00482574297684 1 1
0.905170599317936 0.877772179966803 1 1
1.0003905606628 0.971106886762584 1 1
1.04031935444618 1.01041112644687 1 1
0.774063541054885 0.751892801500086 1 1
1.07304675202904 1.04391253013493 1 1
0.941924486435405 0.913006894780435 1 1
0.953904142073908 0.922696929179664 1 1
0.83652376177265 0.809945129479207 1 1
0.840403759003127 0.818373631183065 1 1
0.78338633960338 0.760178475179744 1 1
1.10542105304373 1.07652076886339 1 1
0.817003054805342 0.793595759994943 1 1
1.10446428752574 1.07183419842378 1 1
0.929004579289827 0.89935616750047 1 1
0.731577701236595 0.710940382487563 1 1
1.02321065900012 0.992844603157714 1 1
0.948829048285814 0.921055237023491 1 1
0.652535219736554 0.632357272662307 0 0
1.0553431769171 1.02691656700486 1 1
1.02520527144117 0.994831269855715 1 1
1.01391398504028 0.983211472250974 1 1
0.850054839830938 0.825737877372928 1 1
1.12664302038879 1.09218472005483 1 1
1.01679179800145 0.983383282934237 1 1
0.713405776090251 0.693085714207766 1 1
1.25160985061636 1.2125424700197 1 1
1.03627059786396 1.00461402999602 1 1
1.08214561790755 1.05038017359974 1 1
1.284751625643 1.24971419390039 1 1
1.12195135823122 1.08800722032044 1 1
1.13814287829125 1.10434033601899 1 1
0.924735431326155 0.8977838687584 1 1
0.963795122896074 0.933602346041869 1 1
0.656028480011568 0.636498660023684 1 1
0.684899083462294 0.664597676646692 1 1
0.992275304173563 0.963354807596307 1 1
1.05615901751528 1.02470110530034 1 1
0.92614516679836 0.89981681161396 1 1
0.745750779811564 0.725930790757535 1 1
0.997633714167857 0.970402764092766 1 1
0.718370126260369 0.700307903178637 1 1
0.924136824825758 0.897680223683892 1 1
0.925008124173142 0.897637598711993 1 1
0.961711376900705 0.933938137580316 1 1
0.630247488024879 0.610733710897946 0 0
0.642567133320468 0.623453135352021 0 0
1.26106746763381 1.22612851052624 1 1
1.27753364902395 1.23873670523009 1 1
1.25787375404253 1.2222793855284 1 1
0.938455712673997 0.911472235888492 1 1
0.853998766396473 0.830076121937182 1 1
0.932632436829111 0.903376519674727 1 1
0.827737667976566 0.803340535824418 1 1
0.843030173083602 0.81744117248286 1 1
0.856988856803581 0.832614260445616 1 1
1.02153298447204 0.989061508675182 1 1
0.917205594311497 0.888835870591612 1 1
0.849058214270022 0.823819171583309 1 1
1.13927412824647 1.10709021211136 1 1
1.20662195677514 1.17547312813245 1 1
0.736886407565021 0.713762740358397 1 1
0.908978836668068 0.880113444043557 1 1
1.24010816093625 1.20355955136564 1 1
0.836216263413425 0.812098161239211 1 1
0.764077157751843 0.743355421934535 1 1
1.02260777205218 0.991069611078561 1 1
0.781268783980615 0.757974808393137 1 1
1.30569670316048 1.27190120310511 1 1
0.900154684856651 0.873872709109089 1 1
0.987071732108108 0.96452308061576 1 1
1.25443509555951 1.21673874218981 1 1
0.646885067516501 0.623356428782971 0 0
0.909674007412588 0.88487534931608 1 1
1.42423416497228 1.37817486443446 1 1
1.23418211616728 1.19822579525975 1 1
0.879237690628313 0.853568251847601 1 1
1.29504698134623 1.25355693369165 1 1
0.880038878746264 0.85204777004983 1 1
0.910551589790397 0.882266792016878 1 1
1.28410501955292 1.25402817309722 1 1
1.03968098219081 1.00975572633542 1 1
0.743111398095908 0.72329078099126 1 1
0.897294160752945 0.865855173138104 1 1
1.23499521649604 1.19942097123758 1 1
0.956597719581913 0.930470459753473 1 1
1.03674971826333 1.0099851868937 1 1
0.734600656749669 0.713859706972117 1 1
1.22538682898694 1.19004630580565 1 1
1.07126793941725 1.0389500529976 1 1
0.902576955031831 0.876732745880383 1 1
0.458731634055627 0.445371241617796 0 0
0.827209813426293 0.802033786645772 1 1
0.886162076920771 0.859400177609862 1 1
0.932755260967536 0.907529737696956 1 1
0.630400595702175 0.611266610173518 1 1
0.743947645036981 0.721738764514794 1 1
1.1039820398168 1.07074723928254 1 1
1.00152599449313 0.972841281484373 1 1
0.874720697050691 0.843769626126492 1 1
1.34107102418284 1.30085912962997 1 1
0.802982087370424 0.779253948631174 1 1
0.732015705707457 0.713723918481432 1 1
0.772983297372286 0.751149239080706 1 1
0.811189633699176 0.788000801382834 1 1
1.1066559076062 1.07466585070874 1 1
0.989426176377745 0.958978104827175 1 1
1.0253075298795 0.995634952397091 1 1
1.12098528282157 1.08725800123851 1 1
1.20353248674485 1.17042992075855 1 1
1.14583909398151 1.11017381960951 1 1
0.983380599235086 0.951092565882385 1 1
0.773752660440063 0.749771298606036 1 1
0.761625581772289 0.73905672216098 1 1
1.20175614675376 1.16439111696402 1 1
0.873449465397585 0.844292904573098 1 1
1.16040699439104 1.12586036318869 1 1
0.949635841647588 0.921597468776839 1 1
1.04516110568344 1.01363089727411 1 1
0.685312172010809 0.665969454777837 1 1
0.863755820141669 0.835872570738122 1 1
1.316032589368 1.27864220904223 1 1
0.73866095439658 0.71873316746935 1 1
1.01734208470935 0.981137365591473 1 1
0.844738096116666 0.822666925944878 1 1
0.99860843440239 0.967627268228332 1 1
1.26809005395688 1.23181051607705 1 1
1.06602187717235 1.03480619768202 1 1
1.23807390527795 1.20044496593763 1 1
0.777702100530592 0.752302367995635 1 1
1.05029862001758 1.02272769411239 1 1
0.996947961120458 0.967094803760346 1 1
1.02482780141392 0.996900216269143 1 1
1.27933255576811 1.24128153990283 1 1
1.03754915229542 1.00574374614501 1 1
0.453678343708485 0.440014315316263 0 0
1.0127921053907 0.985313374073394 1 1
0.835654091585851 0.812931084487452 1 1
0.727306756434764 0.708064039537221 0 0
0.829701275327335 0.804995032043795 1 1
1.02558574826541 0.990631258564919 1 1
1.18505579371537 1.14936753401944 1 1
0.930986256945741 0.903525931374259 1 1
1.104684465781 1.07438980646622 1 1
1.00826990569078 0.978215773057758 1 1
0.745269101341914 0.723848325281543 1 0
0.757858940841214 0.732152526282352 1 1
1.20806489979632 1.17113637869286 1 1
0.919661763616758 0.892202333736759 1 1
0.718651724149045 0.697702714795407 1 1
1.19972348043105 1.16511617763746 1 1
0.972835711723525 0.945591654034785 1 1
1.00837147192782 0.977319702606733 1 1
0.7752631106414 0.750339173814174 1 1
1.14693544204698 1.11115061476701 1 1
0.777850061358711 0.756556506833142 1 1
0.715922157420462 0.694865375927863 1 1
0.819389051290609 0.794785185872058 1 1
0.583538091281326 0.565841852952294 1 1
0.751022051828841 0.72858532984706 1 1
0.832940423211439 0.806162338692871 1 1
0.853939685704371 0.827204804436217 1 1
0.870991341956491 0.842223340598962 1 1
0.85567444970067 0.831379914141168 1 1
1.51946253782734 1.47711487898662 0 0
1.07588446792852 1.04490977522817 1 1
0.688731852341937 0.669987569925572 1 0
0.803320085956102 0.780112579966355 1 1
1.31534715482342 1.27594310669993 1 1
0.792915973003552 0.769023765644191 1 1
0.997481780056441 0.969209548955606 1 1
0.933751741781573 0.906493119245862 1 1
0.730472805651726 0.707418446257651 0 0
0.762848928181712 0.740677076480474 1 1
1.00151989404041 0.972298852534997 1 1
1.07050477057555 1.04095749614932 1 1
1.01558209965348 0.984589542511135 1 1
0.740002453201247 0.717801175743406 1 0
0.638236740771489 0.619501780887816 1 1
0.949993238808013 0.917946493406442 1 1
1.01678802912867 0.986928462481968 1 1
1.15924549710458 1.12654370865755 1 1
0.965523773418739 0.934989683652387 1 1
1.01027366618386 0.976598101220806 1 1
1.03561187978412 1.00076371705496 1 1
0.926158783925852 0.899561855224056 1 1
0.803525745960333 0.776359821016601 1 1
0.676909751632416 0.659247649282048 1 0
1.17942926398601 1.14364144330755 1 1
1.12670982403958 1.09760728611355 1 1
0.911260823701008 0.884536889180962 1 1
0.809545155210389 0.78236185981309 1 1
1.12326957832483 1.09001105815166 1 1
1.24563163180389 1.20949929176292 1 1
1.39061477996036 1.3488170346624 1 1
1.25521734954597 1.21883519640259 1 1
1.49366206483832 1.44749005913514 0 0
1.08561909080268 1.05246745374478 1 1
1.11738336107764 1.08590505822572 1 1
1.24843249976526 1.21120017151322 1 1
0.613211334371479 0.596005562852584 0 0
0.76423035186462 0.741766549140065 1 0
0.925850184783235 0.898768105449361 1 1
1.02623689192374 0.994186692861644 1 1
1.24910742954996 1.21309838163177 1 1
1.26980151849732 1.23191363769745 1 1
1.07542703812855 1.03940917395303 1 1
0.918366078941516 0.893385641320114 1 1
1.21010531591768 1.17195446333908 1 1
1.00322986305255 0.974843358266251 1 1
0.902313492655505 0.875889326286157 1 1
1.15390301320408 1.12346793572763 1 1
0.604479469290568 0.585126422713257 0 0
1.0691771238844 1.03836502652463 1 1
