# Supplementary material for: Bias caused by sampling error in meta-analysis with small sample sizes
Source: PLoS One. 2018 Sep 13;13(9):e0204056. doi: 10.1371/journal.pone.0204056 (PMC6136825; doi:10.1371/journal.pone.0204056)
Supplement: S4 File — (ZIP) [file pone.0204056.s004.zip › results N = 10 theta = 1 tau = 0.5 sz = 30-50.txt]

"cohen.dl.theta" "hedges.dl.theta" "cohen.dl.cp" "hedges.dl.cp"
0.95900095961545 0.941285933443669 1 1
0.748735930585464 0.735461602361389 1 1
0.952143776538978 0.936077154187391 1 1
0.832956481374354 0.816616216512649 1 1
1.05784346112161 1.03816710176092 1 1
1.10357928612119 1.0841353434773 1 1
0.987621852051332 0.967380819730192 1 1
0.989496355696342 0.968269635815319 1 1
0.698931298817745 0.685180247509951 1 1
1.29866315213621 1.27361087052357 0 0
1.03132195614547 1.011927049457 1 1
0.921275687738608 0.905318179179113 1 1
1.15526155815892 1.13264638879913 1 1
0.990791333391177 0.971347664214941 1 1
1.08037923335521 1.06087127700152 1 1
0.84864961964434 0.831432018373512 1 1
0.940443772633025 0.92182503681505 1 1
0.921837383148579 0.905306620073835 1 1
0.932263190478085 0.914885405819972 1 1
1.08495892432946 1.06427131118668 1 1
1.22142015761138 1.19970250113374 1 1
1.11427898918316 1.09306662815657 1 1
1.05757229983118 1.0376666253547 1 1
0.732824590653141 0.717873313389881 1 1
0.938203930425772 0.921623863154522 1 1
1.34564971893043 1.32053731060571 1 1
1.18176977641598 1.15929016658431 1 1
0.962804872256142 0.944862782843676 1 1
0.968129762642279 0.949296092031916 1 1
1.00355488468634 0.986461584536462 1 1
0.935928705865281 0.91919846879116 1 1
0.817018400609522 0.803437484907136 1 1
1.04380128504557 1.02484226264689 1 1
0.829577927317808 0.814251150340433 1 1
1.267940891365 1.24533974908595 1 1
0.752039819729329 0.737884446485293 1 1
0.965877806292962 0.947616365068982 1 1
1.02966315439758 1.01042229282301 1 1
1.19456047777713 1.17103593139147 1 1
0.968150405609223 0.952153434239078 1 1
1.13827284992993 1.11606003530282 1 1
0.442493620416175 0.43425170068678 0 0
0.980109125998642 0.959785697796347 1 1
0.859297144971404 0.845232226124237 1 1
0.855002670341696 0.839420166999025 1 1
1.13133580091679 1.10894546962183 1 1
1.15778008244049 1.13550983632524 1 1
0.681954733664327 0.668878463037145 0 0
0.826476694842338 0.810371522088576 1 1
1.26157823569164 1.23440951412925 1 1
1.17585761770643 1.1546417354791 1 1
1.16179284358204 1.13755891195403 1 1
0.822762740919323 0.808204967934456 1 1
1.23529612585902 1.21307242177958 1 1
1.02050065036181 1.00014500172128 1 1
1.43443485685964 1.40649948232685 0 0
0.846068696792231 0.829761956719903 1 1
1.08029565274879 1.05935761744141 1 1
1.01064189621367 0.99157725364247 1 1
0.967384555222166 0.949422236361717 1 1
0.936656288667451 0.917826636769476 1 1
0.833461730667495 0.81816599989192 1 1
0.782363966863231 0.767657522645041 1 1
1.05895738307313 1.0360754641372 1 1
0.665029718604351 0.652220544846554 0 0
1.17054404284053 1.1483918422883 1 1
1.49787795262798 1.46559600102388 0 0
0.76227058884495 0.746696488261499 0 0
1.29669738824919 1.27309062150133 1 1
0.822620514343074 0.807513237774014 1 1
1.1267381419558 1.10335333909538 1 1
0.901208356406239 0.885109862092027 1 1
1.24056943521709 1.21601425908128 1 1
0.883775655116871 0.867214416674561 1 1
0.613519127459025 0.602814360440659 0 0
0.786678972994914 0.772682415348713 1 1
1.15900440546267 1.13766366473609 1 1
1.21053690534987 1.19075789132415 1 1
0.918390711532602 0.901240715141487 1 1
1.01613432503103 0.995916355203173 1 1
0.961485203080148 0.943968136314272 1 1
0.958991035145479 0.939598037537369 1 1
1.0298617829751 1.0093059075109 1 1
1.06136886868368 1.03981563550998 1 1
1.1587187916823 1.13676847042108 1 1
0.929590326354657 0.911747370133623 1 1
1.20134347577191 1.18081594036565 1 1
1.20111969328614 1.17913742040435 1 1
0.935903494250915 0.915355183366137 1 1
1.05052810608505 1.03192491121414 1 1
0.969395774860646 0.95096897276867 1 1
0.946916950502585 0.930613306324252 1 1
0.72979265516393 0.715781040006226 1 1
1.09393903208091 1.07404518055311 1 1
0.627119255539733 0.614706276929807 1 0
0.865062904103043 0.851216169805725 1 1
0.572208824553895 0.560966573439323 0 0
1.03097874522248 1.01290700891826 1 1
0.726508544603065 0.71285252550383 1 1
0.770355880998712 0.753576197341778 1 1
1.03846654305901 1.01807324252754 1 1
1.14817823667807 1.1265265585906 1 1
1.18130594662187 1.15927800405168 1 1
0.995676572535903 0.977376589665768 1 1
1.13649311178756 1.11614608729592 1 1
1.27159614878615 1.24897855123541 1 1
0.948843714893815 0.931918037431317 1 1
0.858026650090479 0.842634465759855 1 1
0.436759594936218 0.430624605606376 0 0
0.768593254285025 0.755119744133382 1 1
1.30563140159907 1.28008944126165 1 1
1.37255303873154 1.34574713902651 0 0
0.890373509311419 0.875261270662816 1 1
1.20861644928828 1.18713009014262 1 1
1.40934519151324 1.38345744192088 0 0
0.94040165739424 0.922804337774323 1 1
1.16803710695628 1.14684988885918 1 1
1.14748840514949 1.12639683394662 1 1
0.875273559490293 0.858200670702125 1 1
0.795718900157124 0.780524089110101 1 1
0.922770965455744 0.903612890803431 1 1
0.702301648352526 0.688199259021034 0 0
1.30181070066845 1.27568869072616 1 1
1.1099483016062 1.08961954741437 1 1
0.775676004148233 0.761854868495477 1 1
1.11946978144751 1.09672643103844 1 1
1.18520413597301 1.16137443298617 1 1
0.678028000820577 0.663774828491763 0 0
0.975301789074661 0.957413173951512 1 1
1.13283614994485 1.11167985310473 1 1
0.708252280430221 0.695200474787474 1 1
1.33043058454643 1.30664573978176 0 0
1.1459517377528 1.12449735890865 1 1
0.917529266188886 0.899671319876511 1 1
0.764672727321276 0.751633951182618 1 0
0.756787319270506 0.743049679929351 1 1
1.02026046912581 1.00188360841956 1 1
1.07378859479919 1.05404379492191 1 1
0.959801705282698 0.94135753841568 1 1
1.10235687719717 1.08120313160923 1 1
1.10153510944867 1.08058035341158 1 1
1.3003686698476 1.27821265246248 1 1
1.22795786412777 1.20573730098283 1 1
1.35182658757275 1.32702042759038 1 1
1.23430995137002 1.2128275887964 1 1
0.939453455601636 0.923009550309523 1 1
1.16095086067398 1.13910628957911 1 1
1.16979039842823 1.14891278366701 1 1
0.927608832181856 0.910049304995331 1 1
0.958237431890066 0.937955284557513 1 1
1.19933363772476 1.17809528198464 1 1
1.10541933247754 1.08475333242122 1 1
1.0058504640372 0.988023015419367 1 1
0.754329741958163 0.74123310628736 1 1
1.04708266830369 1.02657948062039 1 1
1.03753068526566 1.01951026334769 1 1
0.785493966313469 0.770424306011609 1 1
1.01581524055634 0.994650430087414 1 1
1.23641846007991 1.21282910300043 1 1
1.21723587917409 1.19219428042482 1 1
0.871917486869779 0.856260051159522 1 1
1.01945036697292 1.00204652301761 1 1
1.19127892444511 1.16932842206207 1 1
0.862059509032693 0.845676702728881 1 1
0.976774467609066 0.957637563094133 1 1
0.836417098839329 0.819942377341269 1 1
1.45624621901698 1.43051480722378 0 0
1.05958163099118 1.04035880600312 1 1
1.15372617759823 1.13257188363835 1 1
0.997339046978236 0.976644675588818 1 1
0.916313008498653 0.898663012809457 1 1
0.925494104736124 0.907203373993406 1 1
0.930124497869709 0.909476779943709 1 1
1.03165565320275 1.0142237046955 1 1
1.10402289109184 1.08456549167456 1 1
0.892542131610219 0.875296295323511 1 1
0.777812177783423 0.763312963072974 1 1
0.880543971412149 0.863120400750663 1 1
0.767383261000475 0.754294514849866 1 1
0.644715668465292 0.633193511989392 0 0
0.938686251141737 0.919896906513667 1 1
0.764249921075673 0.751122919530294 1 1
1.25609083423417 1.23213841813885 1 1
1.02503541328605 1.00747730245206 1 1
0.883769623603803 0.86776512497166 1 1
0.898975867899766 0.881851777727032 1 1
1.19224989809098 1.16885569182537 1 1
0.752381709714794 0.737448828797464 1 1
1.29198751087167 1.26953834073881 0 0
0.969790258839436 0.950692338967352 1 1
0.807476372174439 0.794133631836707 1 1
1.00023583773092 0.981599884905954 1 1
1.04680564802859 1.02650802241178 1 1
1.11293548931781 1.09460999223335 1 1
1.27650130310652 1.25370386392103 1 1
0.998398559410703 0.979960905483388 1 1
0.617929132983257 0.60610221904982 1 1
0.766121057114001 0.754434977565823 1 1
0.828647894406979 0.813181298183338 1 1
1.21182504861977 1.19206747509219 1 1
0.824930951903847 0.809951643921856 1 1
0.689375419505918 0.674971585974478 1 1
1.06241542495606 1.04330819345761 1 1
1.09891710585082 1.0753184077702 1 1
0.858494662731704 0.842691013547547 1 1
1.15566060305528 1.13533363693015 1 1
0.997625408189654 0.977714753448092 1 1
0.930611850093923 0.914883396165112 1 1
0.927505554629185 0.909896150449014 1 1
0.958957314196892 0.942096108859214 1 1
1.19428224032022 1.17294137725642 1 1
1.28315320634191 1.2604627816871 1 1
0.917570460764366 0.902361659845455 1 1
0.782855233772001 0.767937071346231 1 1
1.11028853281251 1.09129319885267 1 1
1.21939640148955 1.19488421704018 1 1
0.975302241670982 0.955821806457428 1 1
1.09189318715943 1.07182462023066 1 1
0.753518636055091 0.739015193474186 1 1
1.15854047057208 1.13894545886148 1 1
0.943886946692087 0.926411342516835 1 1
1.03692149977366 1.01828816128404 1 1
1.0181141042299 0.996616202358433 1 1
1.03429756005544 1.01479670141846 1 1
1.20401642625013 1.18225714565184 1 1
1.07070013429008 1.05097835693541 1 1
0.755977477209234 0.742967859043741 1 1
0.797671080270122 0.782303704943295 1 1
1.11343250696323 1.09492383223625 1 1
1.19575928196115 1.17146538887821 1 1
1.22681757297003 1.20651552523865 1 1
0.934770912896805 0.91648540391054 1 1
0.776702436627871 0.763550211780195 1 1
1.00172576425778 0.981844316090584 1 1
0.94772791490399 0.930375526950375 1 1
1.11890805047798 1.09873777421374 1 1
1.20334333900804 1.18284512133655 1 1
0.824253661644444 0.8081762948035 1 1
1.22459685853308 1.20318626437011 1 1
0.98990727595598 0.971711832602974 1 1
1.41048381734095 1.38354456677518 1 1
1.05735371544015 1.03578171675892 1 1
1.14730349219123 1.12664956558673 1 1
0.932529507286881 0.915173873347905 1 1
1.21295184192646 1.19113102522956 1 1
1.01824547194181 0.997884824670057 1 1
1.2666316316513 1.24329797872963 1 1
0.816713456541689 0.803324413555113 1 1
1.04122892998718 1.01904427479286 1 1
1.18590114860197 1.16304374569284 1 1
1.07464462162535 1.05584344857246 1 1
0.777869655078464 0.762629577034491 1 1
0.846678518228522 0.831753428285454 1 1
1.25206512142325 1.2282170296708 1 1
1.1891572351824 1.16631267492146 1 1
1.30981401029437 1.28312024090918 1 1
1.41273116088119 1.38299216147888 0 0
1.11113319997996 1.08815579290744 1 1
1.06687005176895 1.04743781464246 1 1
0.99959789816052 0.980089175217157 1 1
0.94950513188826 0.932058068814984 1 1
1.09277837016554 1.07346280955655 1 1
0.960149444180253 0.939394353698961 1 1
1.28773383650361 1.26353738939757 1 1
1.04980294238959 1.03019129645258 1 1
1.00188510745021 0.98350117659117 1 1
1.00218212513785 0.983145898325375 1 1
0.993053858183667 0.973599200515339 1 1
1.06136884742181 1.04099043361173 1 1
0.94066600594797 0.923794168941799 1 1
1.06767802734858 1.04711598461803 1 1
1.35041274480058 1.32395936160044 0 0
1.01764601484581 0.999686574873415 1 1
0.989998358866631 0.970533683020421 1 1
1.01154109804336 0.991061317601774 1 1
0.939726555860024 0.921804864598151 1 1
1.21877869910502 1.19684241037653 1 1
0.895327711715514 0.878192721375033 1 1
1.37419815288147 1.34976846690917 1 1
0.863671348297166 0.849652984083817 1 1
0.803409437922635 0.787334714290247 1 1
1.07617040448657 1.05520836165906 1 1
0.963154609854187 0.94734274725341 1 1
1.21145726421205 1.18719648793565 1 1
0.862734863816839 0.846305463733479 1 1
1.09955882213597 1.07887150256438 1 1
0.975337305825409 0.957022390720279 1 1
1.20628986948782 1.1829713407633 1 1
0.731275198340969 0.716874043491974 1 1
1.08068795274737 1.06192176723318 1 1
1.1337789317371 1.11110771149109 1 1
0.792630000884935 0.778473737423664 1 1
0.711285548920533 0.695337939149981 1 1
0.868281099738515 0.851987660291918 1 1
0.99212578409396 0.974819230700805 1 1
0.551642838999638 0.542441062367247 1 0
1.02477808588202 1.00526152407565 1 1
0.941104954163982 0.922616134333414 1 1
1.22718366154096 1.20266701030169 1 1
0.965385162687852 0.947275191976637 1 1
0.97381337159331 0.956868287383848 1 1
0.845525308740957 0.829013295562303 1 1
1.17424981462524 1.15243531117661 1 1
0.780792032492662 0.766307766356091 1 1
0.931194536746029 0.913969148413586 1 1
1.27096700777285 1.25001336863039 1 1
1.01729106359878 0.996490873712562 1 1
1.04181636330691 1.02343006375917 1 1
0.898318933015702 0.879650137555254 1 1
1.08206740681244 1.06025208872758 1 1
1.04724490797313 1.02815434327243 1 1
0.932026278732902 0.91421843646854 1 1
1.27294008219367 1.25088221517893 1 1
1.31593780725562 1.2883216602065 1 1
0.849850838120569 0.833959604787678 1 1
1.14126521673902 1.12054790754204 1 1
1.03731796126624 1.01774713669493 1 1
0.966537877357144 0.945981835241821 1 1
0.718833583335313 0.706013654747886 0 0
0.670709912146397 0.656349613940465 1 1
0.981357680005677 0.963284125433864 1 1
1.04368853998172 1.02538035730326 1 1
1.27246745468508 1.24951329205236 1 1
1.48573455688135 1.45533153507999 0 0
1.2040449054481 1.18331104059955 1 1
1.09862331249886 1.07910132885078 1 1
0.987324811078558 0.968633176666572 1 1
1.13182089577134 1.11210823855099 1 1
1.1028748908562 1.07963348629036 1 1
0.994625637442642 0.976896234768191 1 1
1.02518730055033 1.00654656654211 1 1
1.17501191165331 1.15364618397511 1 1
1.11331089442403 1.09037670969591 1 1
1.19607613336756 1.17292733424745 1 1
0.985555187948684 0.966246250971374 1 1
1.4007874054449 1.37437343252971 0 0
0.959827335803919 0.942268415145608 1 1
0.651898206151716 0.64063742552217 0 0
1.13733365194681 1.11708213394985 1 1
1.0208012912119 0.999160173613946 1 1
1.1010254281912 1.08023967566176 1 1
1.10767731773158 1.08711034987746 1 1
0.64301305637164 0.63070631362889 1 1
1.18659005275599 1.16771672851953 1 1
0.960297071340762 0.942294603509795 1 1
1.2282004950943 1.20570816327008 1 1
0.718486323421318 0.705940458209239 1 1
0.665884856307875 0.652683677241183 1 1
0.946509974064322 0.92849813119443 1 1
1.21629925075073 1.19373468666082 1 1
1.20877641650712 1.18730897923248 1 1
0.973681915227267 0.955845482403463 1 1
0.835719523230884 0.818132456916019 1 1
0.854841020647495 0.839459852354943 1 1
0.703529950416073 0.689657096383586 1 1
1.03354258843353 1.01462514435451 1 1
1.17485766267066 1.15275938111874 1 1
0.898093334453634 0.878956610974235 1 1
1.03960210678123 1.02120706276384 1 1
0.690351046272643 0.678224955840572 1 1
0.932983384011395 0.916742608879684 1 1
1.49584226022729 1.46784137146871 0 0
1.03232056731446 1.01394318830607 1 1
0.844460001878343 0.829644045848309 1 1
1.28034910005909 1.25797805713958 1 1
0.939332055385352 0.92121196859286 1 1
0.840067299072048 0.823899681512856 1 1
1.01467239891443 0.995990937500563 1 1
1.195686428187 1.1736163435877 1 1
1.0970029320757 1.0773080127205 1 1
0.735764471675892 0.722090076857708 1 1
1.06408718300646 1.04318615934638 1 1
0.847111240424827 0.831838407397161 1 1
1.01438303335357 0.995118093294015 1 1
0.780642067353465 0.766732243361647 1 1
0.982615051633344 0.963397740223421 1 1
1.08404944660827 1.06348682668225 1 1
1.03833152644775 1.01992917068147 1 1
0.913927295066922 0.896351064394167 1 1
0.926573966808225 0.909409447464264 1 1
1.15849630901185 1.13757753744909 1 1
1.00416041541571 0.984075035925664 1 1
0.977729374739335 0.960056631348556 1 1
0.849829528662052 0.835726074358934 1 1
1.10390479490137 1.08380153600655 1 1
0.952317231325305 0.932416899278055 1 1
0.899458169658825 0.881590743030799 1 1
1.03420521555313 1.01424720655207 1 1
0.628812478934538 0.616469474814142 0 0
0.908710562542733 0.891312214858173 1 1
1.03041288759192 1.01059630741644 1 1
0.928231358470803 0.908588189766796 1 1
1.11168516740325 1.09158200745108 1 1
1.00615518973233 0.985720961030908 1 1
1.33490226019904 1.307315529832 1 1
0.852895747835423 0.836584218706688 1 1
0.93878391534946 0.920712191723637 1 1
0.879628975530721 0.863899160607832 1 1
0.900789035253292 0.884833718434797 1 1
0.858379867613545 0.840220418025775 1 1
1.05578734808453 1.03528641303724 1 1
1.09650230372231 1.07510626455985 1 1
0.915273439287347 0.899123849151207 1 1
1.05620127008415 1.03759108370928 1 1
0.891247437979287 0.872442232868554 1 1
0.98201895391108 0.963299520346365 1 1
0.841657531397197 0.82453093276932 1 1
1.1983082241817 1.17451303142 1 1
0.82103651287388 0.805076208193601 1 1
1.09106589565366 1.07199206338364 1 1
1.16531162313462 1.14455125114734 1 1
0.774452835814019 0.762079159875006 1 1
0.886370550341238 0.870449329594809 1 1
0.737581101177572 0.724593086202527 1 1
1.11310981067035 1.09293877484722 1 1
1.04167975982795 1.02217027567939 1 1
1.06712840804083 1.04890888419577 1 1
1.18970938876008 1.16527154059211 1 1
0.883226514032438 0.865003884781882 1 1
1.07304508968145 1.05003370965572 1 1
0.967326073786344 0.948148551587769 1 1
1.18902511642015 1.1668573746941 1 1
0.76631666138931 0.753850885291317 1 1
0.98679093623817 0.969476875405833 1 1
0.761445516106603 0.746172989490134 0 0
0.937047892467155 0.919525912019114 1 1
0.987861362155427 0.968878078105029 1 1
1.00385641919569 0.985669575567579 1 1
0.921197251093781 0.904310784722638 1 1
1.14389456873274 1.12168007879428 1 1
1.02237155223132 1.00223031391372 1 1
0.618146779449892 0.606773354837248 0 0
0.797212060227066 0.781961490893542 1 1
0.871002482221741 0.853953586217082 1 1
1.06195881695842 1.04099851337811 1 1
1.37591481582496 1.3496183417824 0 0
0.763406427194415 0.748933437002261 1 1
0.960320868985467 0.941943226192769 1 1
0.990962373553696 0.97197397588825 1 1
0.94270470530467 0.924316447166681 1 1
1.02067326596243 1.00148245595446 1 1
0.878387592216571 0.862523989514118 1 1
1.18800157805968 1.16521570008201 1 1
1.3774706619272 1.35056792749172 0 0
1.07104731665578 1.05054806720985 1 1
1.02941286662402 1.00735138963985 1 1
1.21416768576106 1.19128526076166 1 1
1.18125688467859 1.15895917513362 1 1
1.01881758428907 0.998886364248684 1 1
0.968839483250142 0.950897202608191 1 1
1.18693688263879 1.16436811769709 1 1
1.03684218896708 1.01609807376049 1 1
1.12027648504843 1.10006052288718 1 1
0.985832226533262 0.968470783966714 1 1
0.729413712013677 0.715755893502057 0 0
0.847282964462488 0.832247399980094 1 1
0.950191722771251 0.9327131352452 1 1
1.23617917329908 1.21265560079785 1 1
1.18666280534282 1.16432140007129 1 1
1.23481382213607 1.21330740139561 1 1
1.04271699613607 1.02188531941188 1 1
1.16138738519186 1.13941775676388 1 1
1.124168431098 1.1038501325936 1 1
1.15211341517929 1.13148058378574 1 1
0.727737846395212 0.71309361272096 1 1
0.913539658454456 0.896919812624253 1 1
1.1310047364423 1.11009093050001 1 1
0.78700897961629 0.769026320178732 1 1
0.952016979586644 0.933974179719365 1 1
1.09247614320601 1.0697091077872 1 1
1.07682587806945 1.05487065930505 1 1
1.28977934927445 1.26196959847898 1 1
1.31605849586105 1.29275256702063 0 1
0.966189424876156 0.948358803663984 1 1
0.827435988555684 0.810727934250446 1 1
0.954792692594329 0.936644781874282 1 1
0.715465410540597 0.703815558707808 1 1
0.897722869851492 0.879553444260962 1 1
1.16783866016946 1.14660743330065 1 1
1.23218132864481 1.21013904876841 1 1
0.947729107181003 0.929827982911776 1 1
1.04781470899186 1.02688044872004 1 1
0.481468246254104 0.47157180052156 0 0
0.782159562269098 0.767043568143759 1 1
0.805552144819149 0.790195471300885 1 1
0.996432477832586 0.978515074191125 1 1
1.13272369175332 1.1134420574599 1 1
0.898279031545061 0.882031152573682 1 1
1.06568784814392 1.04569489860316 1 1
0.868421611512002 0.852750028393765 1 1
0.701404350781063 0.68926775069095 1 1
1.3261561768964 1.30033784135378 1 1
0.910184695649933 0.892444250537214 1 1
0.854405977080784 0.839479620374667 1 1
1.04846450984728 1.02803858344061 1 1
1.03921893805358 1.02033257735977 1 1
0.778938957338522 0.7646300997437 1 1
1.01644352093024 0.997648957371386 1 1
1.06537533821677 1.04522344741269 1 1
1.14736052411157 1.12534210680167 1 1
0.739331801230011 0.72679108951587 1 1
0.872406040030843 0.851616405766734 1 1
0.92319128665453 0.906267699599018 1 1
0.871369762500574 0.855272361731936 1 1
0.8608384589144 0.844605483758962 1 1
1.01216907145532 0.992463172173979 1 1
1.09825193603871 1.07701397389733 1 1
1.18186310027346 1.1584239757242 1 1
1.03958389056407 1.02129808257077 1 1
0.751210337221395 0.737893478799782 1 1
1.09475593754954 1.07190441501165 1 1
0.819252768558143 0.803141706100655 1 1
0.86200317821697 0.846578058656912 1 1
0.844538567878868 0.829718716946304 1 1
1.16435617059369 1.14176035760447 1 1
1.26294791079203 1.24083244693088 1 1
1.33599770861852 1.31264523343682 1 1
0.944401173167197 0.927929976530444 1 1
0.98861675144863 0.970306614348849 1 1
1.31930629999036 1.29374181137588 0 0
0.748749547672503 0.736245700456029 1 1
1.18371936513325 1.16302120164876 1 1
1.10007578491122 1.07794275941792 1 1
0.88796288493098 0.869967738445845 1 1
0.746552785167726 0.731435354743338 1 1
0.723728570645652 0.709396220180203 1 1
1.20380218251214 1.179242610367 1 1
1.11899477749164 1.09788305975448 1 1
1.0605336922153 1.04101573412639 1 1
1.05037122136752 1.03092156154587 1 1
0.995427650601557 0.974264173185258 1 1
0.860261580148459 0.843869441535644 1 1
1.08405167027087 1.06385448559705 1 1
1.01279256695785 0.994227497937155 1 1
1.05692695214013 1.0345395084976 1 1
0.679828930381613 0.666494713225651 0 0
1.36074486537862 1.33582984933373 1 1
0.842402242562078 0.827297132465019 1 1
0.868460658975093 0.848871573974128 1 1
0.513165042617424 0.503441748849154 0 0
1.05006800977329 1.03050967605729 1 1
1.05821771055651 1.03861300666837 1 1
1.20432266898455 1.18207346387248 1 1
0.858363128412966 0.84386490055408 1 1
0.970098574013686 0.952122455300077 1 1
1.01665229038635 0.997334057660286 1 1
0.908194964160952 0.892241274321161 1 1
1.10261075522741 1.08096667235762 1 1
1.09651910800643 1.07496508865846 1 1
0.743912345933481 0.730452358342802 1 1
0.667377061354117 0.654662996119648 0 0
1.33413169200899 1.31085519535231 1 1
1.03655109927216 1.01533153159589 1 1
1.57458398689841 1.5440349578099 0 0
0.911305981740472 0.895020675897897 1 1
0.911980469599301 0.895384478663705 1 1
0.998964093324865 0.983252415161815 1 1
0.85324772974253 0.837339846718568 1 1
1.25328419497399 1.22590715641966 1 1
0.850393532681171 0.834029853557941 1 1
1.18241046195217 1.15971197150789 1 1
1.13689601304017 1.11424488063302 1 1
1.03184897766123 1.01108592111705 1 1
1.1601190389834 1.1382702942821 1 1
1.19406764538374 1.17210486371885 1 1
1.28089982418005 1.25273327191724 1 1
0.871251268657465 0.855102928345942 1 1
1.26087827083681 1.23706200687737 1 1
0.887952438266282 0.871678355579581 1 1
0.839748286028216 0.825643774309538 1 1
1.09132243204218 1.06937449865876 1 1
1.19466290066538 1.17074678479525 1 1
0.904425483812766 0.887808156590004 1 1
1.02642975683026 1.00512207561872 1 1
0.962235989069769 0.945525443960972 1 1
0.928714525374884 0.911611979736229 1 1
1.02543245770301 1.00632110168284 1 1
0.674244214764457 0.659793064750777 0 0
0.730948755282833 0.716816380668078 1 0
1.10916164761551 1.08633346435403 1 1
0.936726005321055 0.917958073698324 1 1
0.565413955066174 0.553146467857416 0 0
0.887528205642819 0.870669561350328 1 1
1.47006099503614 1.44354519652221 0 0
0.908913031990472 0.892931906273598 1 1
0.905288498385761 0.886881873581325 1 1
0.783335101854382 0.767664485091587 1 1
0.953075070390623 0.93358187323886 1 1
1.17250753958621 1.15018552092124 1 1
0.891442033971154 0.876042516042907 1 1
0.704742645619909 0.691756404300496 1 1
1.24245846462272 1.21772724056502 1 1
0.797165558296494 0.782164833600904 1 1
1.40768047221197 1.38217108611234 0 0
0.73980943579324 0.726492067334919 1 1
0.660364414867495 0.64894804862355 0 0
0.974558415055086 0.954136729702621 1 1
1.14582300127899 1.12434265019847 1 1
1.14609969377653 1.12399994640335 1 1
0.986816537093632 0.967574409594565 1 1
1.11865229587274 1.09849734290225 1 1
0.563127709191267 0.551270683770526 0 0
1.0201551825616 1.00042239134551 1 1
1.13053345743173 1.10698105337731 1 1
1.02666581884096 1.00758589072978 1 1
1.1913093266451 1.16755086067655 1 1
0.757213064824323 0.743966454489343 1 1
0.758322852304329 0.744951759738696 1 1
1.12951287238455 1.10731172906519 1 1
1.20670454797105 1.18278851619494 1 1
1.23733414390509 1.21439960012932 1 1
0.89610766439976 0.879044452350531 1 1
1.0398854834926 1.02108752680418 1 1
1.21088885531524 1.18742054213068 1 1
1.17880147194446 1.15618255757741 1 1
0.903974677372209 0.885903707145551 1 1
0.81595024970069 0.800755468815327 1 1
0.93248037296509 0.916149469064861 1 1
0.942252592257953 0.924051745551322 1 1
0.950789835482031 0.93323026230489 1 1
1.00900629933543 0.989893330855632 1 1
1.05374772073947 1.03404377394374 1 1
1.23365684735099 1.21120588963141 1 1
1.03670227807547 1.01804817111761 1 1
1.19291979964489 1.17254496776893 1 1
0.720647196175769 0.707403512845087 1 1
1.12354072298126 1.10020615803209 1 1
1.03508387975273 1.01676423753537 1 1
1.34567781006486 1.3219527996149 1 1
0.92502505671434 0.908226616422716 1 1
0.97381720856402 0.955605874078026 1 1
1.21572914249578 1.19292250707696 1 1
1.20494759612053 1.18236849584738 1 1
0.954733792423482 0.938723874727945 1 1
1.26464761523854 1.23904865649292 0 1
0.850063103246119 0.833482699690113 1 1
0.92556292932478 0.908923500910388 1 1
0.982789065496554 0.964822209015915 1 1
1.10305450445498 1.08253649663557 1 1
0.847671593150365 0.831718854418262 1 1
0.958204740835861 0.937770553014341 1 1
0.906928520029728 0.889867416599148 1 1
1.55248311783369 1.52473431405267 0 0
1.02886385010946 1.01015950795522 1 1
0.818247463048431 0.801662650400808 1 1
0.899595332326085 0.883127170248649 1 1
0.61493274579958 0.603412217404316 1 1
0.870348413868808 0.852876659888165 1 1
0.839307954018914 0.823526655918423 1 1
0.584326978903636 0.574250132200131 0 0
1.23929375033493 1.21811648025165 1 1
1.18787830908916 1.16710164475959 1 1
1.16627948389199 1.14173714958739 1 1
1.05408535744662 1.03462401997064 1 1
0.848935722680513 0.833957776988067 1 1
0.846497064842278 0.829579005477451 1 1
0.66007711914411 0.647671578479566 0 0
0.706416121554365 0.691886554260116 1 1
0.843393943918658 0.829155627476492 1 1
1.021888290104 1.0043252598798 1 1
1.23717573443203 1.21445949751515 1 1
0.663198716534413 0.652542455363874 1 0
0.890174848539475 0.87144867110655 1 1
1.19939337314531 1.17714796253478 1 1
0.950646660402238 0.933038839329555 1 1
0.766435185797514 0.749467474648326 1 1
0.806959157134989 0.791292234168973 1 1
1.19213535635147 1.16841960927297 1 1
1.0269132251531 1.00897675965485 1 1
1.14734342140108 1.12746102918364 1 1
0.95681740166971 0.938805058952778 1 1
0.738739979486836 0.725302714004126 1 1
0.603734891034204 0.592854250852224 0 0
1.00110912889314 0.982412996653601 1 1
0.82839185307125 0.812840088709329 1 1
1.05920438568682 1.04043385563447 1 1
0.851562195461439 0.836392802244666 1 1
0.905340611923534 0.889442445177021 1 1
1.02859521332246 1.00699274135758 1 1
1.01044590615603 0.990960197281485 1 1
0.867760932993306 0.853522795323416 1 1
1.12340387176186 1.10020100622685 1 1
0.900452052807358 0.883643991408788 1 1
1.05519320101776 1.03437341617579 1 1
0.772545188521246 0.757875092413723 1 1
1.20492277376032 1.18180381346121 1 1
0.954865640045077 0.936037733712958 1 1
0.700702991708444 0.687338453938472 1 1
0.748012143130365 0.734656686940858 1 1
0.731468730955941 0.718629983147171 1 1
0.95235977574582 0.934155173696802 1 1
1.07007384263436 1.05025116684831 1 1
1.1365135738624 1.11646954867088 1 1
0.880641351890851 0.865599742558406 1 1
1.33619258104001 1.310948495921 0 0
0.664995859667676 0.652844024418579 0 0
0.778955062630733 0.764589186163235 1 1
1.11512303153804 1.09495242628595 1 1
1.28848347769429 1.26505539894058 1 1
0.57241805688023 0.560571895087944 0 0
1.05128060220596 1.03186912498915 1 1
0.985768601480127 0.966371705963405 1 1
1.02402304892253 1.00624113970188 1 1
0.954721823583986 0.936519220022107 1 1
0.87830854778281 0.86352486366902 1 1
1.14663288972318 1.12467753956197 1 1
0.964947450222604 0.948112269157322 1 1
0.952621853087346 0.935435109778767 1 1
0.824911244169754 0.809541984930312 1 1
0.991390542206463 0.973745463259298 1 1
1.13898168789592 1.11918698882399 1 1
1.14882876953865 1.12533256558435 1 1
0.582203351359052 0.57159478259566 0 0
0.94585997321165 0.928629256483186 1 1
1.27403041371651 1.24923106216342 1 1
0.682743054560436 0.670838360615387 1 1
0.928922083285069 0.911153536386444 1 1
1.25444404693357 1.23104511945423 1 1
1.08767131405787 1.06637653963688 1 1
1.18758950078412 1.16254202944155 1 1
1.03161560157979 1.01197735855826 1 1
0.782171394485242 0.767714027677746 1 1
1.06848121098686 1.04522505656346 1 1
1.10982382558958 1.08838573149131 1 1
0.989051783591265 0.972354933915269 1 1
1.14196887019469 1.12158683442553 1 1
1.23683613000702 1.21205852074867 1 1
1.05887849803878 1.03882413048396 1 1
1.08042878759305 1.06033138769837 1 1
0.876833743474332 0.86067586843121 1 1
1.2250139573463 1.20093594555655 1 1
1.06610521833363 1.04608632224553 1 1
0.893338837666096 0.87537945156998 1 1
0.728958612582926 0.714772620401757 1 1
1.10853474033577 1.08683858309274 1 1
0.939521086848081 0.921725133078307 1 1
1.20828939963675 1.18617361360136 1 1
1.05406982406548 1.0336556690738 1 1
0.709115201298541 0.69645384638284 1 1
1.03007621292049 1.01147857595509 1 1
0.74906486746399 0.734184487113957 1 1
0.611003641208638 0.600408941682796 0 0
0.909056873607027 0.892178386349013 1 1
0.575114843486829 0.566014393632598 0 0
1.03505821832207 1.01569507726575 1 1
1.08246293541444 1.06325707435492 1 1
1.10977906362869 1.08935980316712 1 1
1.71367572036177 1.6777970616224 0 0
0.741556020089752 0.728785742225139 1 0
1.00373994079347 0.98526807651286 1 1
1.32992309253778 1.30461687026635 1 1
1.09650448962999 1.07781345144754 1 1
1.17304543662951 1.15085938771342 1 1
1.03253420590593 1.01490654068907 1 1
1.20602063232825 1.18526000604027 1 1
1.15744604656672 1.13547441505962 1 1
1.1471227998316 1.12484113536366 1 1
0.750351333949046 0.736068637394241 1 0
0.694904790745168 0.68077275655385 1 1
0.847837139950647 0.830615502567593 1 1
1.10298107431874 1.08469361510054 1 1
1.19463873188834 1.1720940772974 1 1
0.756499618825584 0.743313159529695 1 1
0.864040026271796 0.847822025905097 1 1
1.25651001356713 1.23146686294703 1 1
0.667783267781889 0.656423625070633 0 0
0.880035701784886 0.861054455028845 1 1
1.15923294746531 1.13763351172527 1 1
0.643604304447224 0.631231426449427 0 0
0.679635858039143 0.667343991894989 1 1
0.763821358744823 0.749351953424964 1 1
1.19738048184066 1.17250902463128 1 1
1.31700552856021 1.29212211699374 0 1
1.33974619229616 1.31258738537213 1 1
0.760416441247232 0.744485855592819 1 1
0.870187291480938 0.853852839747262 1 1
1.29243435442529 1.26582709062513 1 1
0.935699466468963 0.917837382211021 1 1
1.09463658631333 1.07470025501058 1 1
1.17963997710513 1.15732227144764 1 1
0.777699324823762 0.763430757084624 1 1
1.08269399789289 1.0620116350409 1 1
1.24804520839845 1.22523206996685 1 1
1.19935863268137 1.17646451374803 1 1
0.915844564270143 0.900351193454094 1 1
0.864311789511024 0.847481222592078 1 1
1.34904691633177 1.32399255518751 1 1
0.829926810720717 0.816310784888009 1 1
0.990160751455155 0.970781725689867 1 1
1.04809842452305 1.02976401854023 1 1
0.950515734008257 0.932417981412654 1 1
1.12955154387742 1.10893300355199 1 1
0.834861619597506 0.819682452988001 1 1
1.24844019470935 1.22686190624636 1 1
1.19309346113784 1.17331823830019 1 1
0.768163610629947 0.75453016282126 1 1
0.780391865911929 0.765440727406263 1 1
0.874365133743516 0.855293052801552 1 1
0.627108381594354 0.61414249912779 0 0
1.02526189918177 1.00484461495372 1 1
1.02657687010091 1.00697723380629 1 1
1.10938303129068 1.0892685943283 1 1
0.558342731989379 0.548522019330407 0 0
1.08239614583263 1.06330605392514 1 1
0.891349424683756 0.875092247434817 1 1
1.26490104788568 1.24055800423521 1 1
0.696164284794723 0.681680178062776 1 1
1.04912945087059 1.02830040106529 1 1
1.35334030289552 1.3281569395603 0 0
0.979806679022613 0.962000283375978 1 1
0.707443794116099 0.694169133800861 1 1
1.12754881671915 1.10888345437548 1 1
1.12219564226455 1.103677827781 1 1
1.10925236048185 1.08780389529028 1 1
0.917243585166703 0.898354320180399 1 1
0.858248878459843 0.841860306904212 1 1
0.87040575797298 0.853510271917815 1 1
1.07471304393173 1.05547414983153 1 1
0.895496781145392 0.876268434255668 1 1
0.957364342638996 0.937828444185184 1 1
0.851812311039245 0.834740863492049 1 1
0.66879260362793 0.65731894393297 1 0
1.17063105581926 1.14862802262599 1 1
0.830682453539151 0.815234595277488 1 1
1.25359437294193 1.23011554738117 1 1
1.01627459883765 0.99741618480883 1 1
0.638879304953437 0.627739101417054 1 0
1.09291341512586 1.07168786024895 1 1
1.05880794955783 1.03817965051799 1 1
1.28331487847492 1.25881090443754 1 1
0.973168477137313 0.954326431102664 1 1
0.969301791005945 0.951269731701794 1 1
0.76360493506484 0.748621044267368 1 1
0.551601949780461 0.539821594311336 0 0
1.12836524972913 1.10774067448328 1 1
1.33120242558255 1.3061231824931 0 0
1.41247523893202 1.38578927602163 1 1
1.05276293302831 1.03375716774193 1 1
0.89115343087849 0.874078212801535 1 1
0.753585221131668 0.739743785197132 1 1
0.917009374120405 0.899116662506222 1 1
0.701646955016165 0.686710790160845 1 1
1.13946804801163 1.11962298842073 1 1
0.798635365615145 0.782519842540709 1 1
0.728710269820749 0.713467356293086 1 1
0.674536747476687 0.661840556061008 0 0
1.02917130382583 1.0089724666442 1 1
1.22906715228367 1.20527060836816 1 1
0.949888612381485 0.931908617515579 1 1
0.910550681336297 0.895152967577196 1 1
1.42613014098272 1.39960045088409 1 1
0.761087866173822 0.745607551096208 1 1
1.24945732187301 1.22629938596427 0 0
0.88549116759967 0.870586291414152 1 1
1.32422673197511 1.30075659366557 1 1
1.14837346528056 1.12657242404398 1 1
0.825204329952231 0.810380854324598 1 1
0.963226677494671 0.944091382303474 1 1
0.930550656362465 0.913343296702027 1 1
1.27709224628228 1.25496611188251 1 1
0.627273021373435 0.615443468770009 0 0
1.16581444006763 1.14465385562195 1 1
0.847623019733671 0.831513432538034 1 1
0.84897901457433 0.834002091732418 1 1
0.619373115270925 0.607302866407257 0 0
0.791397510409274 0.777311384665978 1 1
0.917437154662398 0.900602327993865 1 1
0.589823363883183 0.578758216652276 1 1
1.39880974956342 1.37394080342898 0 1
1.04966961055229 1.02997198126168 1 1
0.850276069651344 0.833701106771585 1 1
1.03479871769954 1.01694091498098 1 1
1.02029945683562 1.0025352113271 1 1
0.73830770775662 0.72313681716559 1 1
1.05452993900485 1.03471178125389 1 1
1.06613764081855 1.04598877092453 1 1
1.06720896196711 1.04691454377373 1 1
1.23621531207101 1.21205102935051 1 1
1.00062464251537 0.982990340059916 1 1
1.05206126146605 1.03317273068181 1 1
0.84584427137045 0.82996035541186 1 1
0.872907893382723 0.855408156534906 1 1
0.978078268573813 0.956344353333997 1 1
0.903501183650631 0.885850209760968 1 1
0.775688569973944 0.761361716399941 1 1
0.558233041970292 0.547999048804404 0 0
0.463240299855365 0.455399027277765 0 0
1.0904999904536 1.07095341037741 1 1
0.84786167140354 0.830757700606344 1 1
1.04703709563772 1.02643974859834 1 1
1.14562887530228 1.12143228619593 1 1
0.946476999755537 0.929600925699975 1 1
1.07342140454239 1.0529767804049 1 1
0.796815648918337 0.782911802441459 1 1
0.959015702137774 0.940085920471072 1 1
1.27584719952679 1.25235729998353 1 1
1.01675355770238 0.997672319506999 1 1
1.14824103987517 1.12674143984167 1 1
1.16752825404504 1.14756266657725 1 1
1.06985666827702 1.04905961375656 1 1
1.17231258084451 1.15234216971541 1 1
0.887627004621829 0.869949511998692 1 1
0.950151731536742 0.932550003303419 1 1
0.852998165716282 0.836463654311432 1 1
1.2910103452687 1.2684961624705 0 0
1.08914662729144 1.06752659183744 1 1
0.850721119973452 0.833597437066492 1 1
0.937592940831921 0.920440369027851 1 1
1.12768167789619 1.10784984205131 1 1
0.864404911971929 0.848228200981832 1 1
0.842190028735692 0.824887250175767 1 1
0.871375765997565 0.853777774277709 1 1
1.0855615106509 1.06630294520957 1 1
1.12553100037087 1.10386255001476 1 1
0.854475876720238 0.838072632301216 1 1
1.16796251003284 1.14744941213778 1 1
1.07369802317362 1.05362388303398 1 1
0.732901411429653 0.719833548586596 1 1
1.21658246040216 1.19305475135498 1 1
1.01292016379781 0.994578264546744 1 1
0.923158185645717 0.906317266462939 1 1
0.815773071980811 0.801759284388901 1 1
0.660941270040795 0.649523264807885 1 1
0.873667461958937 0.857809905448902 1 1
0.631909557228252 0.620124838294642 1 0
0.986699814765667 0.966659452700382 1 1
1.08330719713202 1.06280671323064 1 1
0.943790926321599 0.925567647531917 1 1
1.1839950467924 1.16300234621069 1 1
1.19950772816075 1.17583182985317 1 1
0.709963621384332 0.695495120477034 1 1
0.614273044448234 0.602447131176385 0 0
1.04486506048999 1.02489036640331 1 1
0.56367235813972 0.551536528359888 0 0
0.976592886088863 0.958781841596745 1 1
1.11738477932004 1.09719187122616 1 1
1.07043860030711 1.0492762637777 1 1
0.942710204088202 0.925022301795619 1 1
1.06769384756332 1.04637869905079 1 1
0.653962451988658 0.640743545209886 1 1
1.00791557870351 0.987465537117298 1 1
0.800453642044676 0.785653282080309 1 1
1.27273840296419 1.24856425349522 1 1
1.08975796660985 1.06863075783434 1 1
1.14212324499965 1.11974704450164 1 1
1.17535099221289 1.15371109456707 1 1
0.943923688807931 0.926332337541137 1 1
0.848259025522707 0.833519500899824 1 1
1.0692758415249 1.0496351094569 1 1
1.03787776345979 1.01840310968247 1 1
1.01604024821975 0.997472300531522 1 1
1.10552630306808 1.08641657006297 1 1
1.23444071911589 1.21154304151518 1 1
1.2269641285497 1.20571687043105 1 1
1.02220177980214 1.00124466208331 1 1
1.10826538515657 1.08943496878836 1 1
1.57212771034368 1.54120191938054 1 1
1.01903817928004 0.997187174193285 1 1
1.21893293870087 1.19586987513385 1 1
1.02810893781618 1.00911798954616 1 1
1.10398876486839 1.08153190823826 1 1
1.08143132129118 1.06019587276486 1 1
1.15769637298597 1.1373880202314 1 1
0.721061897839222 0.709151125538937 1 0
1.11090207206791 1.09114129235695 1 1
1.26630288780267 1.24446057229154 1 1
1.05006345337319 1.03054911506082 1 1
0.978082413561947 0.959713776439267 1 1
1.14084463761678 1.11939184696004 1 1
1.06497187049339 1.04439064527134 1 1
1.01288788713798 0.993382880199107 1 1
1.24658364920688 1.22273088043921 1 1
0.742338744760981 0.728227480389235 1 1
1.09730702379834 1.07867501575733 1 1
0.925108627172438 0.907842715197748 1 1
0.894701153009903 0.878936415246307 1 1
1.11112266280225 1.09031302102454 1 1
1.00788651423336 0.988447877839494 1 1
1.05414248837483 1.03368428786699 1 1
1.03631743419289 1.01635603833258 1 1
1.01040695085824 0.992977951034194 1 1
1.17183627271791 1.14995620680036 1 1
1.13589923806367 1.11554421632454 1 1
1.05649432601271 1.03717251642269 1 1
0.78408846561829 0.770456512921956 1 1
1.04352948238878 1.02461285796437 1 1
0.867916399228425 0.852302556151086 1 1
0.767231513408899 0.752628769612121 1 1
1.12531755350489 1.10488743391427 1 1
0.947457323859014 0.929191290734464 1 1
0.998562054106209 0.981699188222809 1 1
1.16145450807971 1.1388326750328 1 1
1.06717239872792 1.04680454125466 1 1
1.08834170722019 1.06849124694878 1 1
0.676280785246991 0.663911716967533 0 0
0.818616749453566 0.802764509058575 1 1
1.10708148542978 1.08728398891251 1 1
0.700612992323648 0.685654484880401 1 1
1.17321101159086 1.15259753272979 1 1
1.19129860991639 1.16727379543654 1 1
0.999772412140126 0.980964512875515 1 1
1.07498319777957 1.05535108032172 1 1
1.15258084742439 1.13137934615033 1 1
1.03012096426023 1.0084455185772 1 1
1.18467883182673 1.16246729139736 1 1
1.37996109804929 1.35157775121888 0 1
0.72975315665434 0.715483055154503 1 1
1.3971233153064 1.37088062692944 0 0
0.747149239129863 0.734566274537025 1 1
1.11192038651265 1.09056480294463 1 1
0.824883313637471 0.809786490429345 1 1
1.30797863884038 1.28497014312334 1 1
0.701857458895571 0.688048343183747 1 1
0.960149948955841 0.942952052868042 1 1
1.08321587552569 1.06179017363232 1 1
1.2164573155144 1.19309157058962 1 1
0.9270731452849 0.909755193086321 1 1
1.3301638762985 1.30471761903041 1 1
0.795284763684512 0.780415806419704 1 1
0.984105904262629 0.965247108012088 1 1
0.955779211851133 0.939794574671742 1 1
0.785505535796053 0.76813866429126 1 1
0.745297427907389 0.730482831619673 1 1
1.26827615427997 1.24287899362818 1 1
0.689919460967962 0.676982981263229 0 0
1.04127160132465 1.02225609007266 1 1
0.691388732414562 0.679717342170249 1 1
0.874920579190596 0.85775437970409 1 1
0.845628966164622 0.829380461366076 1 1
0.769931731463871 0.754546758665942 1 1
0.820664943112766 0.80437242856689 1 1
1.15324222088756 1.13330232791746 1 1
1.07874201740669 1.05862290308864 1 1
1.16792940347163 1.14576392696067 1 1
1.09135391787431 1.07231702965997 1 1
1.19206168008525 1.17166748430291 1 1
0.83101285086157 0.815992972343355 1 1
0.826641749031821 0.810467731750042 1 1
0.707340289395218 0.694664059113107 1 1
1.1179626100264 1.09520975649443 1 1
1.13514994243738 1.11342091691113 1 1
1.27731104534333 1.25339667669712 1 1
0.949662211844584 0.930866093588541 1 1
1.02335844006452 1.00290035538163 1 1
0.96915407359053 0.950998566936795 1 1
1.30461206522515 1.27970701140834 1 1
0.831522249908378 0.815256083511043 1 1
0.895811758861692 0.878316305017742 1 1
1.03984071257244 1.01986667016355 1 1
1.46398723428912 1.43586024842396 1 1
0.991014830499325 0.97275633175694 1 1
1.47475560091215 1.45107722758516 0 0
0.730777833036912 0.717247335274628 1 1
1.11315480267937 1.09253728643977 1 1
1.12499061092764 1.10229116981355 1 1
1.24492954928762 1.21966030620375 1 1
1.20326480634414 1.17975842307392 1 1
0.84018910300006 0.821078467150146 1 1
1.02679128220174 1.00806650681671 1 1
1.08797295343786 1.0664199141872 1 1
0.968907484761013 0.95247367531816 1 1
1.08328616160417 1.06233351405478 1 1
0.629360439190939 0.618902720168562 0 0
0.79331518654496 0.777851937724901 0 0
0.993276969709687 0.971358699269764 1 1
1.18808776871746 1.16534715294916 1 1
1.11743901620206 1.09760916481108 1 1
0.972878942087413 0.955126423062214 1 1
0.918379363115012 0.900981448788299 1 1
1.33719333575665 1.30998953352777 1 1
1.16744531418987 1.14686346678744 1 1
1.10137044456023 1.08045236076586 1 1
1.05322216830923 1.03239228829143 1 1
0.51213663078553 0.503388173919033 0 0
1.05742598497154 1.03687558336825 1 1
0.8975942604631 0.880389164492773 1 1
0.858107658746607 0.843746688085539 1 1
0.770524150292435 0.756431253758736 1 1
0.901600473499614 0.885233192184388 1 1
1.15711616642305 1.13623298082189 1 1
1.0927789999639 1.07371654986747 1 1
1.07205292360471 1.04991877489023 1 1
0.97782472002931 0.958713486842424 1 1
0.985894580486698 0.965594648614483 1 1
1.1215215802051 1.10050349013544 1 1
1.21303891315545 1.19061295109928 1 1
1.02434727093558 1.00640639892751 1 1
0.88505296099468 0.867618114396019 1 1
1.17586183464757 1.15150558273948 1 1
0.858774798892063 0.843397033811535 1 1
1.10092374312474 1.07873226561755 1 1
1.12057487523958 1.09934802665621 1 1
0.920684641998661 0.90458749549101 1 1
0.885131934850018 0.867342079359575 1 1
0.894796325742024 0.878250668901918 1 1
1.17706999894152 1.15580862653275 1 1
0.935256221874096 0.919004804756425 1 1
0.874271397222227 0.858191036348671 1 1
1.04317122809192 1.02302030859339 1 1
1.21171793733841 1.18870604930033 1 1
1.1325770390244 1.11233607402627 1 1
0.995119057913899 0.974174281937083 1 1
1.40564571912093 1.38042902247365 0 0
1.08084765533442 1.06152185495973 1 1
0.787354663621556 0.772044023649645 1 1
1.23688268986868 1.21225245952241 1 1
0.863182626792516 0.846225579728428 1 1
1.08297475919898 1.05864539082521 1 1
1.12487950780882 1.10509300032326 1 1
1.12792822489161 1.10837544899434 1 1
1.01951077588304 1.00187516558352 1 1
0.882494750454727 0.866468587540999 1 1
0.798184779085922 0.782955220734598 1 1
1.29775159885801 1.27294875243995 1 1
1.01226963318719 0.994236846613702 1 1
0.990951843999514 0.973556709706073 1 1
0.926896746719704 0.908733276789606 1 1
0.80813304343098 0.793411481434991 1 1
0.986881684134902 0.96720764337433 1 1
0.801215306427557 0.787181351956684 1 1
1.13451880594272 1.11242224385168 1 1
0.764966806710122 0.750872310428923 1 1
0.959679518888767 0.941605340294283 1 1
1.11105878528397 1.09094886200693 1 1
0.895957372147738 0.880779639101444 1 1
1.19133598807014 1.16794595461553 1 1
0.776202478348464 0.761242507684032 1 1
1.02465253177766 1.00495541365277 1 1
1.13367668406458 1.11132201123062 1 1
1.06002957362293 1.04184746421669 1 1
1.04911066131571 1.02995095134601 1 1
0.944533964877995 0.92758168813703 1 1
1.09462936703805 1.07230835045838 1 1
0.878929307365954 0.861068293090812 1 1
1.02751994854777 1.00771556536584 1 1
0.942079032960416 0.925231550390077 1 1
0.842530711397836 0.825390443385366 1 1
0.90408368175675 0.888797308532516 1 1
1.00450873017035 0.98498612791089 1 1
1.01997488548951 0.999050457701811 1 1
1.34387621401694 1.3174908854918 0 0
1.33720092149014 1.31043210387127 1 1
0.994951727081776 0.976461912444861 1 1
1.0986264705062 1.07812085498161 1 1
1.09551640132124 1.07537048466382 1 1
0.848286817309249 0.832817806545835 1 1
1.03180376102433 1.01038962335771 1 1
1.29888417956897 1.27329261298933 1 1
0.910274639522974 0.892533465830022 1 1
1.02830073782043 1.00943120142459 1 1
1.3412946624426 1.31674049188688 1 1
0.845547824738694 0.830348820691747 1 1
0.969130235174632 0.951229997887555 1 1
1.02589098996881 1.00865624860184 1 1
1.12791493006944 1.10687476319368 1 1
0.780543171470535 0.765815571690601 1 1
0.951698069461189 0.931961790652696 1 1
0.967434759278784 0.947947600930444 1 1
1.21313908480477 1.19037770672159 1 1
0.638701018430653 0.625354735078184 1 1
1.04649423877421 1.02719546334629 1 1
1.0587414760327 1.03882483311589 1 1
0.852268524840397 0.836930004211764 1 1
0.874632528590003 0.857978663028534 1 1
1.06707199567771 1.04598681616511 1 1
0.89774635394575 0.883427870001908 1 1
1.206621022625 1.18548741154137 1 1
0.628304080350838 0.61662873219996 0 0
1.13141020907349 1.10850603549569 1 1
1.16082754303471 1.13945905149596 1 1
1.11274843853883 1.09109763687574 1 1
0.915851983154933 0.898031614340065 1 1
0.952061790693696 0.932874403052031 1 1
1.17874025395068 1.15589647156299 1 1
0.935611152175734 0.915390453299781 1 1
0.686637311463217 0.672082521494872 1 1
0.761145651990207 0.746942702515926 1 1
0.740854867803139 0.726401227341978 0 0
0.670583784225105 0.657348285617953 1 1
0.905262702309263 0.889641509206269 1 1
0.992577209449693 0.973006062299112 1 1
1.43833436948558 1.40876200109367 1 1
0.599924542553599 0.588581271494011 0 0
1.20269872006258 1.17764873148664 1 1
1.06367418237068 1.04538727019632 1 1
0.954786371773962 0.937175105092228 1 1
0.877964218667818 0.861685616723925 1 1
1.12566704326502 1.10568011239198 1 1
1.16253100328825 1.13828132111436 1 1
0.808501677509459 0.7904756250093 1 1
1.12327736627346 1.10301386246274 1 1
0.740214113769673 0.725524325164094 0 0
1.10778207989329 1.08870497192487 1 1
1.31596106243119 1.29098464016676 1 1
1.05479848311853 1.03656474059564 1 1
1.00579983520149 0.985874823857833 1 1
0.937695181790438 0.919648135170314 1 1
0.96295091514565 0.944770167518975 1 1
0.957539476103721 0.937346279601336 1 1
0.929961937994245 0.912279288343908 1 1
0.911885221239796 0.895800218806746 1 1
0.73774510929035 0.722881043876612 1 1
1.22657685115178 1.20367983132857 1 1
0.990239765096585 0.971268653821456 1 1
0.98713108904179 0.968741387145942 1 1
1.04099734449708 1.02099165477372 1 1
1.2572630613868 1.23475114394628 1 1
0.805833444231699 0.789783333144681 1 1
0.997113743742698 0.97946011496505 1 1
0.988547191267981 0.969736533222853 1 1
0.830029587308156 0.814238395203098 1 1
0.685611431140308 0.672342291134323 1 0
1.37683964981663 1.35262083844671 0 0
0.572100215525233 0.561560517406418 0 0
1.02623391354016 1.00613438116114 1 1
0.840585619728605 0.826867118058596 1 1
0.961939333125054 0.941982147281304 1 1
0.884508712904088 0.86986975824986 1 1
1.10363981688147 1.0829289601578 1 1
0.881471583241192 0.86422042555971 1 1
1.31604840402955 1.2896721623903 0 0
0.849867606638685 0.835981675528533 1 1
0.748291362829994 0.733795743942943 1 1
1.15623868929376 1.13527953896662 1 1
1.33882195673585 1.31627665240902 0 0
0.740826694140963 0.727780756817718 0 0
1.03894706076922 1.02074061151088 1 1
1.13263381350767 1.1103094337778 1 1
0.765255965201058 0.751360722499778 1 1
0.946761733846299 0.927166293297658 1 1
1.32511965728445 1.30111376192576 1 1
1.09758824548699 1.07764223137478 1 1
0.642897134312166 0.631256002853104 0 0
1.00487545220231 0.985041614916881 1 1
0.767488598872354 0.752092381361404 1 1
1.0535901736387 1.03325725714671 1 1
0.784871172950837 0.769582612816565 1 1
0.912297719632312 0.897295930154639 1 1
1.06384528725187 1.04347373617401 1 1
0.80755722816396 0.791631529474745 1 1
0.946233552193162 0.927811646052185 1 1
1.2546951701937 1.23281599430013 1 1
1.22067855748741 1.19771440895873 1 1
1.05539124430338 1.03622079786382 1 1
0.623346652856035 0.612885833035167 1 1
0.71717897594558 0.702492475858136 1 0
0.795597272236688 0.77970840129241 1 1
1.0077320773661 0.990765539718977 1 1
0.818533188623352 0.801729952970877 1 1
0.991180991705162 0.973895871240022 1 1
1.21954420378763 1.19474053115593 1 1
0.733784215262316 0.718719800370933 1 1
1.10218514778838 1.08301255256275 1 1
1.06007919652127 1.0392277956073 1 1
1.25606010850792 1.22914587357875 1 1
1.08206892419295 1.05907540876772 1 1
1.11305474002491 1.09144902413383 1 1
0.975156958613597 0.956628656917519 1 1
1.02251364043439 1.00266572848527 1 1
0.738556207693013 0.725110221176857 1 1
0.628693773829713 0.61753180635655 1 1
1.17278606663318 1.14899790564961 1 1
1.22160722308819 1.19994162841878 1 1
0.857668142311759 0.842406147700048 1 1
1.19192526966532 1.17216936016465 1 1
0.876624443988916 0.860626027003592 1 1
1.28154820331493 1.25484511506466 1 1
1.66629576457617 1.63765304496693 0 0
1.02911386108835 1.01098316363142 1 1
0.941621526712737 0.9250439358001 1 1
1.17594358686582 1.15497772451208 1 1
0.952409376522267 0.937372489139827 1 1
0.722243640713412 0.707615886718674 1 1
0.9529876564359 0.935121733226366 1 1
0.986369267169524 0.967595927567086 1 1
0.94818235061865 0.928630119114078 1 1
0.795392824159285 0.781415541734143 1 0
1.14745291083675 1.12770980045778 1 1
0.693945849133271 0.680481749780545 0 0
0.654815032147869 0.643523495182125 1 1
0.862801507087519 0.845446462137626 1 1
0.649485393033516 0.634028893169033 0 0
1.29161185735685 1.26794615985244 0 0
0.879266965017315 0.860742324071964 1 1
0.828894013149325 0.813666945647244 1 1
1.06166592382329 1.04415497817481 1 1
1.34403575718247 1.32016648589133 1 1
0.872838580751607 0.856210788171797 1 1
0.744471321406204 0.730453798213751 1 0
1.17466973045779 1.15404866686563 1 1
0.566149764798731 0.556631975141685 0 0
0.757037356287117 0.741933051044335 1 1
1.02903125008567 1.01010313678991 1 1
1.13091531557427 1.10884683036661 1 1
1.05291534414127 1.03497217505693 1 1
0.965732714263591 0.947997923712036 1 1
1.07819020747503 1.05935423099513 1 1
0.829768450583383 0.813905180059852 1 1
1.16010424706846 1.13851833703895 1 1
1.12918821741581 1.10713263438141 1 1
0.842010834045919 0.828140184267077 1 1
1.16590084190704 1.14304284954359 1 1
0.884333258001643 0.867919573366566 1 1
0.676120055999233 0.664478951375536 1 1
0.666510741220933 0.653554173473616 0 0
1.25534429773866 1.23192058389955 1 1
1.05691843439871 1.03911048445223 1 1
1.09638370181904 1.07619231725783 1 1
1.0789943483085 1.05780594138143 1 1
0.908427611174687 0.893134007717557 1 1
0.735004759936063 0.720984250240267 1 1
1.27272961667408 1.25097397041319 1 1
1.0357935242922 1.01747548707207 1 1
1.22596386714382 1.20118149241964 1 1
1.36950739812028 1.34249642380339 1 1
1.19651656910263 1.17308799742066 1 1
1.4957490553476 1.46264701544012 0 0
0.708093792255189 0.694083538045017 1 1
1.19205090083765 1.16910334318193 1 1
0.886893588176304 0.87167383912112 1 1
0.816770211487413 0.801916467033832 1 1
1.2486619046992 1.22495328547497 1 1
0.705699922636892 0.693592348272251 1 1
0.952598230492631 0.931881276454686 1 1
0.909351898035592 0.894327158310849 1 1
1.05493580911091 1.03544578148718 1 1
0.79265777247422 0.77844314580036 1 1
1.14953527695079 1.12969353752185 1 1
0.997886604493661 0.978529413206834 1 1
0.812381961487432 0.79696129337121 1 1
0.849989284443361 0.833587714769974 1 1
0.864112047058411 0.847478102692333 1 1
1.11887452772203 1.09871796654995 1 1
1.14531403732335 1.12380607102242 1 1
0.594659699280992 0.582577629812769 1 1
0.851912285176458 0.83605550926951 1 1
0.911644024215569 0.892936560021803 1 1
0.517206301133769 0.506618194241568 0 0
0.964205865295828 0.945620094729098 1 1
0.936862985077172 0.920927302534177 1 1
0.841289002501238 0.826280636416263 1 1
1.07739030947338 1.05647147450249 1 1
1.46168906827812 1.43730391146545 0 0
0.678842522524993 0.665621192314398 1 1
0.956074958673569 0.937211290609861 1 1
1.03599676708601 1.01390599528622 1 1
1.35413897375766 1.32863131498841 0 0
1.27677304377296 1.25325016849163 1 1
0.96265498980065 0.94282804311103 1 1
1.06126599474679 1.04121742523938 1 1
1.05336706996705 1.03528224063396 1 1
1.04939102682846 1.03079197741718 1 1
1.38076123921519 1.35537384713313 1 1
0.631520875928311 0.618896725767624 0 0
1.16532641102045 1.14469959796458 1 1
0.988951296082671 0.969673395684057 1 1
1.28951076439817 1.26364656383173 1 1
0.891260514108486 0.875348353867991 1 1
0.807461937773557 0.790860910577787 1 1
0.852784535034744 0.835843376145124 1 1
0.951835128257212 0.93407463109915 1 1
1.11174477588286 1.09016899469236 1 1
0.743590712375533 0.728364836403729 1 1
1.15591985258602 1.13418454723495 1 1
0.915592545464304 0.897713772046823 1 1
1.14806744934004 1.12602691774092 1 1
1.05917061701183 1.03962113558335 1 1
0.981901066986051 0.962409680623155 1 1
0.978693502894332 0.959397056796653 1 1
0.96544172290303 0.948012859762414 1 1
1.19325765740596 1.17430652601202 1 1
1.39991932439088 1.3729074715847 0 0
0.693123117503198 0.679804493075468 0 0
0.900323702001889 0.882741674802229 1 1
1.16033664035043 1.13694376077014 1 1
0.991541894766886 0.973341477864051 1 1
1.13488848805438 1.11451261662164 1 1
1.09829207844505 1.08006170419155 1 1
0.935347123992068 0.916264378567548 1 1
0.866229762674622 0.848229989562838 1 1
1.01742181910064 1.00048553810264 1 1
1.00210084352894 0.983034902806826 1 1
1.58130043633698 1.55493368933314 0 0
1.24549369414354 1.22108524458738 1 1
0.770951475571159 0.756446448388118 1 1
1.44890646333507 1.41896669345353 0 0
1.28269028620313 1.25946033312205 1 1
0.867524668902767 0.849438637025742 1 1
0.837794890029014 0.822912143542838 1 1
1.31753893032488 1.29348165929224 1 1
1.35244472747934 1.32719932029695 1 1
1.08804629998128 1.06680038948439 1 1
0.91847983763471 0.90177848448053 1 1
1.17955539848437 1.15927643746283 1 1
1.0678571682737 1.0474986839979 1 1
1.11676555997584 1.09557423771413 1 1
0.980791343318469 0.963675714393592 1 1
0.797486061955761 0.782294927323727 1 1
0.630022095357147 0.617453600664986 1 0
0.993045921648444 0.973992575531281 1 1
1.19398849475272 1.17102344073497 1 1
1.35047084083119 1.32419514036083 1 1
1.01347599045625 0.992839051321578 1 1
0.916689943372936 0.900618918344881 1 1
0.889665249352444 0.873264318389572 1 1
0.804253489651509 0.788416045352021 1 1
1.22821712187291 1.20490255933261 1 1
1.065240252389 1.04574858966722 1 1
1.15788573587336 1.13682372579387 1 1
1.21529096657153 1.19335761490768 1 1
0.748251416452059 0.732455874194438 1 1
0.993686862601181 0.973103251107729 1 1
1.05846467794383 1.03990308623808 1 1
1.27317779710437 1.25101918997213 1 1
0.810823398866843 0.795047900853378 1 1
1.3865563805346 1.36085285816166 0 0
0.975350827799664 0.957701290810929 1 1
1.03734967899812 1.01691219493657 1 1
0.854857991790781 0.838360738604728 1 1
1.02964298892654 1.00806184167164 1 1
1.2556029726752 1.23160828331545 1 1
1.00895002718775 0.991446617193975 1 1
0.947192399951362 0.929079101824217 1 1
1.05673162666919 1.03960084108126 1 1
0.636420281209886 0.62649419243408 0 0
0.988569680066929 0.971309640325853 1 1
1.03882136187486 1.01874420368095 1 1
0.778745366814158 0.764907778004692 1 1
0.882970052132125 0.865246277895362 1 1
1.03389089615438 1.01565029232913 1 1
0.990433360412304 0.972673152952773 1 1
1.02928844175561 1.00991966138398 1 1
0.962419320531543 0.941598558781695 1 1
1.32438765376753 1.29608797572773 1 1
0.810711056718685 0.796311657465866 1 1
0.72904032214209 0.71616496024351 1 0
0.850728800601017 0.836859067774189 1 1
1.01289675306599 0.994549105906164 1 1
1.2710327298181 1.24617525475294 1 1
1.03912090530691 1.0198668312846 1 1
0.897168702694514 0.880524549954906 1 1
1.06203858388841 1.04433597264474 1 1
1.24275594928095 1.21778289401027 1 1
0.889867572807093 0.872717357091353 1 1
0.779017841680156 0.76326536837819 1 1
0.826255598770003 0.808781284949518 1 1
1.09026631306958 1.06948341632131 1 1
1.08069246585149 1.06198576360431 1 1
0.965997403572418 0.946756267043272 1 1
1.26039325775076 1.23725593277566 1 1
0.744971160054554 0.731295478836985 1 1
1.28083705564572 1.25570617532199 1 1
0.769922203404223 0.753593097261424 1 1
1.30725773756482 1.28360482598559 1 1
0.672914879539681 0.660352904509222 0 0
0.891701139614594 0.874599074410001 1 1
1.5574381425102 1.52769050385127 0 0
1.26513830560945 1.240767517671 0 0
1.18628223774498 1.16475540796033 1 1
0.877520464386558 0.860404338808252 1 1
0.94861457996802 0.929815961565179 1 1
1.07795984826036 1.05693628116716 1 1
1.19585350116579 1.17284774117497 1 1
1.07436673681835 1.05302891781365 1 1
0.64896449445123 0.635896147890809 0 0
1.07738657503064 1.05564263347135 1 1
1.03483204092782 1.01530245466726 1 1
0.913022243356153 0.897277590084429 1 1
1.12556666945455 1.10413347043714 1 1
1.19332647462552 1.17010726658577 1 1
0.812041908573229 0.796931480925529 1 1
1.02762998109663 1.00707489776079 1 1
0.849480466508044 0.83473175192381 1 1
1.02308253777193 1.00273520992325 1 1
1.02472674585965 1.00596081145382 1 1
0.598715538267575 0.587859520585179 0 0
1.09914004045385 1.07879814890547 1 1
0.953607854000057 0.935386253775566 1 1
1.02164734723901 1.00326557666985 1 1
1.2473267851384 1.22326854118757 1 1
1.14577966481388 1.12427469710866 1 1
0.92575715261084 0.909475458667236 1 1
1.36448037820401 1.33737142472821 0 1
1.09602078790222 1.07508672339059 1 1
1.10675932059062 1.08434179909076 1 1
1.06424406534098 1.04355664407508 1 1
0.803293680816963 0.788115865430914 1 1
1.20798177211174 1.18392096379985 1 1
0.8029173973697 0.787937315185946 1 1
1.22773874251045 1.20569491819109 1 1
0.92210596719572 0.904643351535515 1 1
0.999133940499609 0.983129062176485 1 1
0.852251256021025 0.835858423289359 1 1
0.982079736418552 0.963811711259379 1 1
1.24416728435476 1.22067420446153 1 1
1.09855257104256 1.07794596610731 1 1
0.780686546806071 0.764796383566119 1 1
1.05631808328444 1.03425259061455 1 1
1.07923690620569 1.05739409428395 1 1
0.988024605571067 0.968454719720121 1 1
1.21689509561537 1.1927708468718 1 1
1.16333846518865 1.14185101184647 1 1
0.988416478389814 0.969061452140651 1 1
1.25003016372155 1.22696059281675 1 1
1.10568782526642 1.0834412235326 1 1
1.08221378277952 1.06276518124536 1 1
1.17808885214799 1.15608891276084 1 1
0.793943425958215 0.779397335911081 1 1
1.06362157247168 1.04229665472538 1 1
1.20934185580537 1.1868636271108 1 1
0.755421112958563 0.741251748806816 1 1
1.0373294903918 1.01794953961609 1 1
1.04486426147094 1.02437919937336 1 1
1.09276626918373 1.07372328520488 1 1
1.11486004009021 1.09258651218215 1 1
1.16151602927406 1.14085552838368 1 1
1.0230523614179 1.00282288811251 1 1
1.14673935435726 1.12415910091631 1 1
1.03826907475852 1.0191957696225 1 1
0.927725062146137 0.910129062544717 1 1
0.789866823251542 0.77308045864128 1 1
0.906425025154802 0.888642887564813 1 1
1.18351163610696 1.16004043312346 1 1
1.16789227172136 1.1450563717081 1 1
1.01378177569064 0.996684622681 1 1
0.655772068131499 0.643933001470678 0 0
1.13088433548924 1.1091151855086 1 1
1.27491925769016 1.25230409084355 1 1
0.842075207351791 0.826397415239883 1 1
0.733695656044462 0.72162301356901 1 1
1.23929512864216 1.21683122340489 1 1
0.8006507807321 0.783826207805662 1 1
0.907137076562007 0.88961090930759 1 1
1.04972667729473 1.02918071796056 1 1
1.13196835459544 1.11229823795994 1 1
0.956194846601942 0.936585534236272 1 1
0.886320674111094 0.870665233036482 1 1
1.21606131202028 1.19306583424051 1 1
0.863951699437719 0.846715902620686 1 1
0.645710443319213 0.634487394721008 0 0
0.819319881725546 0.803023222954593 1 1
0.408258122406992 0.399558586065467 0 0
0.598119717107229 0.586557202110858 0 0
1.20959512585635 1.18792375131285 1 1
0.964005442769965 0.947749823962795 1 1
0.854500809183856 0.839055015911038 1 1
0.83367787244508 0.816666792985558 1 1
1.15510435786998 1.13035387946852 1 1
0.838184376330713 0.82167447496044 1 1
1.34838580494643 1.32450129371773 0 1
1.57172263534541 1.54403964275388 0 0
1.11290839870914 1.09434411684479 1 1
0.799445556898626 0.784394749190849 1 1
1.02317770973947 1.00278008309791 1 1
1.11431510807489 1.0926066846737 1 1
0.982215774113287 0.962743172196965 1 1
0.891975557667835 0.874884385549771 1 1
1.03825487900278 1.01808173670902 1 1
1.11123957477077 1.08981105126051 1 1
0.895112752857275 0.879516275031167 1 1
1.29309681042901 1.2691489262304 1 1
1.29166696396709 1.26935942525463 1 1
1.0851124139026 1.06579826112375 1 1
0.998105496431358 0.979592196226011 1 1
0.982598756665356 0.966160862907547 1 1
1.05805878535999 1.04084201465363 1 1
0.777060334834255 0.762926656576556 1 1
0.829519860982578 0.814037606113407 1 1
0.91920475676956 0.901520796267138 1 1
0.726941337995033 0.713522457414652 1 1
1.09720804348209 1.07757521654174 1 1
1.12292057566092 1.10201917017935 1 1
1.1755507193286 1.15206285369674 1 1
0.814895357285162 0.800095789088569 1 1
1.37225331173696 1.34627460340197 0 0
1.1472417800213 1.125990119871 1 1
0.749708285814844 0.736250476932009 1 1
1.02661652046851 1.00816011399267 1 1
0.939124972339356 0.921998622592176 1 1
0.671543518968902 0.659597820064124 0 0
1.07249983256517 1.0522704514369 1 1
1.43931735616294 1.41143889726004 0 0
0.895900729018797 0.87910974494055 1 1
0.914830255920575 0.898639980454543 1 1
1.19070884293784 1.16859604882355 1 1
1.0790405874035 1.0575784978115 1 1
0.825176494643169 0.808138488488825 1 1
0.913630681515374 0.897118875994469 1 1
1.18277187568521 1.15969476334832 1 1
1.07409922699897 1.05482078139105 1 1
0.887661290875537 0.871101410029251 1 1
1.05608889627051 1.03511892665693 1 1
0.989296619984005 0.970526843171 1 1
1.15489699186281 1.13295507922511 1 1
0.97429923869985 0.95469413508071 1 1
0.857778304296556 0.840565038930663 1 1
1.15388578667948 1.1334502130969 1 1
1.02144715789902 1.00286309224793 1 1
1.10860615182099 1.08576913230294 1 1
0.949331042122316 0.931815147933278 1 1
1.17341736505104 1.15104241816738 1 1
0.88226630808361 0.865968856519865 1 1
1.21623329949966 1.19495012432841 0 1
1.31878260908826 1.29290056084581 1 1
1.03438686245432 1.01264652856557 1 1
0.907636170590206 0.891279674994491 1 1
0.79194276993579 0.778915530220391 1 1
1.41319638652315 1.38580482638248 0 0
1.21627898900679 1.19341389532498 1 1
0.838823719219933 0.822561754086728 1 1
1.21468874771071 1.18958995370576 1 1
1.01784987623186 0.998940325433691 1 1
0.838592074886349 0.822581729853903 1 1
1.09072946469671 1.07160229346102 1 1
0.83505582958734 0.819609746048527 1 1
1.09404268884586 1.07333757146666 1 1
1.28477192171824 1.26142189315677 1 1
0.66126700160287 0.650361913841407 1 1
0.871484045205489 0.856133285542376 1 1
0.754465539913511 0.740630615732464 1 1
1.09907573343991 1.078511246952 1 1
0.745637973175639 0.731968418153032 1 1
0.890957736336715 0.873557156280399 1 1
1.39928999990355 1.37037621507461 0 0
0.870781398790857 0.855657410162524 1 1
0.95256912894076 0.935975596388825 1 1
0.820711231987941 0.802918215520134 1 1
0.861521231341393 0.844570833837684 1 1
0.787480160742986 0.773303044983948 1 1
0.913104227341565 0.897083009358535 1 1
0.959820146626579 0.945482875888923 1 1
1.37071045433049 1.34246603452746 0 0
0.869261541057318 0.8509787334947 1 1
1.00930397556346 0.990254336391379 1 1
1.47075021655959 1.44141330541538 0 0
0.940639418616742 0.924553175632916 1 1
1.37604196496912 1.34964084346345 0 1
0.901576419676158 0.883659933309724 1 1
1.00257996438002 0.983405835830144 1 1
0.675983456285887 0.662496663613602 1 1
1.14894484555707 1.12807274332791 1 1
1.12980784956329 1.1069392257501 1 1
1.00303476270304 0.985577216907107 1 1
1.28259576538771 1.25848838459291 1 1
0.949084518558468 0.931489854000947 1 1
1.02115473393575 0.999472476612787 1 1
1.26213898398997 1.23631407688462 0 1
1.20772191362935 1.18650324274447 1 1
1.22812065193599 1.2045383212996 1 1
1.13286019092343 1.11337192035871 1 1
1.17403413355446 1.15349935726367 1 1
0.627269637806222 0.616031704036536 0 0
1.19096553263126 1.16784987016224 1 1
1.43986830044735 1.41570526059866 0 0
0.610757242653289 0.599911434700632 0 0
0.799382511873368 0.786662793088563 1 1
0.989031396111487 0.969267311541944 1 1
1.00271871670224 0.983209832854991 1 1
0.602329162413204 0.590170611810734 0 0
0.876613742030758 0.85900491025547 1 1
0.656980861820315 0.64605828269693 1 1
0.838015348642817 0.823681496434287 1 1
1.13543028328042 1.11379814681346 1 1
1.24657172971197 1.22047082676001 1 1
1.11044093118634 1.0886622078539 1 1
0.641848409556872 0.630125479674074 1 1
0.907224303512245 0.890138822469099 1 1
1.1651263742002 1.14473015355754 1 1
1.15628871619976 1.13228741886099 1 1
1.22629847274102 1.20222145190453 1 1
0.936628497696416 0.918828042049704 1 1
1.00617538524007 0.987632505467505 1 1
1.00800507146915 0.989333755621203 1 1
1.31723031619325 1.29272646102288 1 1
0.950501866173466 0.933757224852768 1 1
0.869588632351139 0.854492091550072 1 1
0.789811764385036 0.777036783248148 1 1
1.20836256538253 1.18677298395024 1 1
1.15130201687922 1.13191468005581 1 1
1.0218214616582 1.00279054236739 1 1
1.2099898507333 1.18773009405712 1 1
1.01097004979739 0.992608022674522 1 1
0.986042400114667 0.967568806705594 1 1
1.08150659331844 1.06280931402254 1 1
1.1534135534237 1.13084661723632 1 1
0.844443121237502 0.828856514081451 1 1
1.28567783977075 1.2602663073277 1 1
1.19569698873743 1.17413265443747 1 1
0.6822276514977 0.668947361780291 1 1
0.781736096288582 0.767014517749325 1 1
1.08015531913652 1.0606396063476 1 1
1.13744195969891 1.11763730845644 1 1
0.768155603633107 0.75504553655748 1 0
0.810045140841742 0.796574659627507 1 1
1.17474851641391 1.15256987819046 1 1
1.00511286268068 0.986016207957546 1 1
1.15025253048163 1.13019803170631 1 1
1.15863225179384 1.13726786133783 1 1
1.01601150598648 0.998562142810009 1 1
0.851219113160054 0.832959866347468 1 1
1.20419152912045 1.18117466088993 1 1
1.02240354141836 1.00330091269215 1 1
0.987878405942724 0.971470020697037 1 1
0.997001457934587 0.979158215153392 1 1
0.672218415707767 0.661472527765009 1 1
0.840284022450601 0.825310146382632 1 1
1.31281077468542 1.28865268801519 1 1
0.712460630933246 0.698924753254176 1 1
1.01314885530488 0.993374227577085 1 1
1.02114582356621 1.00236866258801 1 1
0.981342316643127 0.962297470307727 1 1
1.16287924056942 1.13803562932938 1 1
0.93169122242506 0.914883816870555 1 1
0.872873394917121 0.856881555903249 1 1
0.790245694019385 0.773411461304052 1 1
1.15159977907892 1.13025986771966 1 1
0.884559638616519 0.868920980557647 1 1
0.685329090743265 0.674125202671181 0 0
1.07922269615619 1.05749570132906 1 1
0.957404520828267 0.941316070042017 1 1
0.812228794156302 0.795740863488434 1 1
1.06033265991546 1.03932480857307 1 1
1.40247142008802 1.37487126857833 0 0
1.0663074314205 1.04546058335109 1 1
1.02410471696877 1.00514833562268 1 1
1.06154505113242 1.03979917821924 1 1
0.909312949718286 0.892118914577823 1 1
0.827193250990614 0.813530937244657 1 1
1.38572277965129 1.35893471178565 0 0
1.15353987311092 1.13091483379049 1 1
1.28459172552694 1.26192905474705 1 1
0.927480073402596 0.908227273414725 1 1
1.37403072885571 1.34696560857739 1 1
1.00887635142212 0.991795158097317 1 1
1.07789968170333 1.0578585914939 1 1
0.675912431668539 0.664486194110098 1 0
0.989509604372138 0.970232154274278 1 1
1.05487208616231 1.03551770717609 1 1
1.22594878829404 1.20250812841637 1 1
1.27564583478331 1.25291331145014 1 1
1.23278904273374 1.20938849020196 1 1
0.683212932397929 0.669612423986753 1 1
0.767755346337881 0.754189064185126 1 1
0.758392615931149 0.742086220410638 1 1
0.80038931035637 0.784531868462206 1 1
1.02127744638577 1.00283033255394 1 1
1.11007610746058 1.08946130600966 1 1
1.11095275522106 1.08854725737652 1 1
0.878779277837328 0.863242041208032 1 1
0.798944583431249 0.783591690801481 1 1
1.14770467102074 1.12650568697854 1 1
1.01010696847292 0.988760211134165 1 1
0.961444361409487 0.943927179197274 1 1
1.44382686294908 1.41887804721466 0 0
1.18011413280151 1.15732818553391 1 1
1.16364951311522 1.13878591505402 1 1
0.89663275418858 0.878807126122105 1 1
1.06613133430059 1.04521908130659 1 1
1.03195664756879 1.01366391826511 1 1
1.26811292180937 1.24377276462007 1 1
1.41061954833819 1.38369868169246 0 0
0.784426780401804 0.768516034418617 1 1
0.923038151291128 0.907781538938695 1 1
0.900249622792826 0.884525553005897 1 1
1.01680111065105 0.998804923085719 1 1
0.812779144099217 0.796433705569412 1 1
0.851983922293541 0.836262890205326 1 1
0.885451344584245 0.869860174849757 1 1
1.01979909250159 0.99987498610526 1 1
0.846110429941442 0.829521736582673 1 1
0.899536480091177 0.880375912816315 1 1
1.11988343536938 1.10012940392413 1 1
1.41263873433601 1.38710059387179 0 0
0.920770775476617 0.900239291509849 1 1
0.74438944294359 0.730568029152595 1 1
0.892146989037481 0.876832022802022 1 1
0.955636121287102 0.939023758166876 1 1
0.899502305792397 0.882809469213498 1 1
0.798618063601016 0.784820126536127 1 1
0.906026303251342 0.887845477892347 1 1
1.02931601443899 1.01163971233554 1 1
0.783615168404682 0.770535552235903 1 1
0.910196458179043 0.893707054710671 1 1
0.929150263160727 0.911329938011816 1 1
0.803244889984404 0.787838293067308 1 1
1.10362268655829 1.08408020900879 1 1
0.89343021625079 0.876942615290426 1 1
1.17095649532947 1.15173538176343 1 1
0.900130474134146 0.883049760408446 1 1
0.527579899448158 0.517732665078217 0 0
1.02455325128301 1.00571645830236 1 1
1.28924350021114 1.26560065444648 1 1
1.21238685402426 1.19197337984548 1 1
0.972916338457289 0.954539851694508 1 1
0.570720589214403 0.561091241150112 0 0
1.08630917572349 1.06700353590077 1 1
1.01549907735127 0.993999048123378 1 1
1.15551472299229 1.13363386460761 1 1
1.15240161500361 1.13231597096653 1 1
1.4807783106449 1.45143216803113 0 0
1.06144893795096 1.04386341270405 1 1
1.00558613064459 0.985762497448053 1 1
0.964256904221812 0.946088470088492 1 1
1.19313013206245 1.17042453967097 1 1
0.698109040982061 0.684445119908894 1 1
0.947279557517655 0.92997542522107 1 1
0.655203408907202 0.642141297042213 0 0
0.800226301152778 0.785235516256167 1 1
0.866276309483108 0.850066008771226 1 1
0.546810209947556 0.533856784549066 0 0
0.77565360151821 0.759663192886753 1 1
1.09892531793524 1.07922008204946 1 1
1.06113186655343 1.04097560643179 1 1
1.03723174950946 1.01668711837315 1 1
1.01153344953685 0.994483606673433 1 1
0.836511332381363 0.821432430684053 1 1
0.749128445736363 0.734212064665075 1 1
1.04589944169778 1.02400856589151 1 1
0.820662601211941 0.805361458877134 1 1
0.873149373840252 0.857260956363803 1 1
1.32804148889779 1.30444378322685 1 1
0.628534188426788 0.616110540537747 0 0
0.978474973340602 0.961197232754432 1 1
0.92253737873836 0.905444275895391 1 1
1.15941433956497 1.1341665385602 1 1
0.918265532392381 0.902776818242585 1 1
0.995680325853429 0.9773974856994 1 1
1.11070320933957 1.08700582406693 1 1
1.09101322278233 1.07148491101659 1 1
1.04471546177766 1.02567276187362 1 1
1.24419985511235 1.22035566819178 1 1
1.10225749943928 1.07860685816822 1 1
0.853964836088382 0.835908879748216 1 1
1.04178050327815 1.02280661024877 1 1
1.13548890286345 1.11512919359788 1 1
0.750140194188861 0.737040114731544 0 0
1.06938926342876 1.04713615683548 1 1
0.74791708543633 0.733556486195375 0 0
0.994782449945778 0.975258139416505 1 1
1.06318080403695 1.04328088252859 1 1
0.933578485291271 0.915514484907074 1 1
0.743193296931051 0.728910981311161 1 1
0.884877787108636 0.86811898781237 1 1
1.09573585520034 1.07687043186332 1 1
1.16490898480251 1.14357239954411 1 1
0.849924964473899 0.833429356847784 1 1
1.45012238111544 1.42341774753307 0 0
1.06074910308625 1.03999342160602 1 1
0.900537849531728 0.885020188862517 1 1
1.20859442914519 1.1870152860501 1 1
0.883475993098745 0.869158185850554 1 1
0.963358111041911 0.946033192890741 1 1
0.866879494594212 0.849434165464929 1 1
1.18267666954178 1.16066592181644 1 1
1.08649966961423 1.06697143737284 1 1
0.863070738553801 0.847202227660004 1 1
1.16850613782362 1.14583096067591 1 1
1.32543041895188 1.30059863015826 1 1
1.14599321155107 1.12657174275002 1 1
0.825387521095236 0.809035332040168 1 1
1.43145122908025 1.40602615430875 0 0
1.06610724674007 1.04676286504631 1 1
0.724345364633595 0.709139001436205 0 0
0.582343068843403 0.569584621845771 0 0
0.881355615008957 0.864804454413396 1 1
0.768442977958312 0.752400101232718 1 1
0.922868012789448 0.903574667141737 1 1
0.750131353280877 0.736679168769501 1 1
0.987370985906489 0.969209426488684 1 1
1.33389419661717 1.30916097522295 1 1
0.726276610760883 0.71178707631173 0 0
1.23426622778505 1.21154183218782 1 1
0.920411780127849 0.904133243729713 1 1
1.09895170187362 1.07944053102885 1 1
1.18226283968065 1.15857469664711 1 1
0.893455357274078 0.877742788518481 1 1
1.08864845108172 1.06835737795285 1 1
0.914107156033205 0.898647689980014 1 1
0.922454318769043 0.903212372480193 1 1
0.757060270116735 0.739857771496013 1 1
0.78747304263547 0.772926684214661 1 1
0.837615054134358 0.821347903586722 1 1
1.08179450037303 1.06085287058382 1 1
0.642920716089333 0.629900341940325 0 0
0.904273682659391 0.886403333994233 1 1
0.700909583255421 0.687986270880575 1 1
0.69400478548092 0.679632190710082 1 1
0.940991327012802 0.923381506402871 1 1
0.976028380548317 0.957364233724292 1 1
1.34152746612214 1.3157874096218 1 1
0.873401368666584 0.856793461661874 1 1
0.646288717627878 0.633096546766108 1 1
1.24523729998062 1.22096629593214 1 1
0.916385094464893 0.90023702747983 1 1
1.34183664915634 1.31473098765447 0 1
1.00144674046631 0.983635167935279 1 1
1.21740860234972 1.19255101774649 1 1
0.730838043965544 0.716652627529883 1 1
0.862624486560523 0.847933036847831 1 1
0.923320683758011 0.90722931446878 1 1
1.05963764664443 1.04046560182536 1 1
1.10538639881773 1.08623530288673 1 1
0.767338953499233 0.751907010363122 1 1
0.628770581759994 0.616425726091896 1 0
0.990539332676169 0.974473000985539 1 1
0.689131724132485 0.675399720364621 0 0
0.914434462345293 0.894890617949199 1 1
1.15032538407208 1.12813114111806 1 1
0.93415800881931 0.916995811214566 1 1
0.815976920905683 0.799054613486057 1 1
0.91896231055789 0.902792799579689 1 1
0.747719825895211 0.733958569368214 1 1
1.07240327309086 1.05333938005511 1 1
1.01304745022418 0.994280801633092 1 1
1.00077610891279 0.98110723753811 1 1
0.97564232288656 0.957773962970786 1 1
0.70254068643618 0.688456234155649 0 0
0.850752437414596 0.836935261562921 1 1
0.457502448145829 0.448774141842835 0 0
1.12125497630122 1.0990513868533 1 1
0.993456554474753 0.973879106661129 1 1
1.33025232032769 1.30560738078716 1 1
0.977795071859767 0.960560183427024 1 1
1.10633137138526 1.08690510936628 1 1
1.20892704993386 1.18460671786122 1 1
0.886785918685218 0.87129170137349 1 1
1.407612260248 1.37925361361764 0 0
0.941194711595109 0.923554547871711 1 1
0.656370723383146 0.643110657461832 1 1
0.870140276431571 0.854546934951997 1 1
1.10375992090848 1.0849650163013 1 1
1.02841328707245 1.00806017901332 1 1
1.05109246279563 1.03054084665621 1 1
0.752924341253337 0.739245815385356 1 1
1.12894239878261 1.10779766081378 1 1
0.831062307079213 0.815483526365514 1 1
1.07391918504135 1.05300331271442 1 1
0.668481648871164 0.656754061025049 1 1
1.02703675372205 1.00888907382376 1 1
0.889937507195144 0.873933993639316 1 1
0.939617613158785 0.922325175839405 1 1
0.807142811334662 0.793423461185318 1 1
0.948473100748474 0.931365215432308 1 1
0.879077953056919 0.862757816069004 1 1
0.871257160785031 0.857958731914895 1 1
1.15594881972812 1.1357357195845 1 1
0.849442849181319 0.831971555998416 1 1
0.81082899861889 0.797035136170853 1 1
0.827972408623383 0.812428648874995 1 1
0.892288659301946 0.874316962413632 1 1
1.0538302185451 1.03372737201156 1 1
1.14385973452237 1.12385533114874 1 1
0.846726833160141 0.829643122372242 1 1
1.19431894599898 1.16910429164928 1 1
0.503635353727251 0.494588551712368 0 0
1.28922894377144 1.2653464584441 0 1
0.852789989075947 0.838324155452383 1 1
0.976467594141992 0.95818307234533 1 1
0.979302089945832 0.96091999683744 1 1
0.703252755788054 0.689740562691874 1 1
0.990671672538117 0.971911310320268 1 1
0.796700812822728 0.780838052968654 1 1
0.835772767695576 0.817448698058248 1 1
0.928837628708189 0.910083753357712 1 1
0.582798897403662 0.570656751895827 1 0
0.879958143248619 0.861739661833111 1 1
1.30415973016129 1.27807843199931 1 1
0.890668744713607 0.874919749625207 1 1
1.14998690207756 1.12791302511998 1 1
0.789435524428479 0.774403492795997 1 1
0.782677486323726 0.76893702249121 1 1
1.06942027302273 1.05082206657126 1 1
0.946428843289643 0.929446857886052 1 1
1.27673498056199 1.25321666259142 1 1
0.739274615932414 0.726976535747909 0 0
0.727034444333344 0.714207687128335 1 1
0.927679716111102 0.91196063289026 1 1
1.14372799605242 1.12080964865198 1 1
1.01462926312012 0.996702665378672 1 1
0.472718818988763 0.46507731297908 0 0
1.03353333108019 1.01336485546829 1 1
0.656791275558143 0.643851020721548 1 1
0.873418201466311 0.856846099162694 1 1
0.605896180407588 0.59521485897712 1 1
1.21610563184964 1.19377727594537 1 1
0.747936097582859 0.732000599581629 1 1
0.851427495287126 0.83622922157271 1 1
0.990030469175586 0.970417943757587 1 1
0.894948813848497 0.878697649673882 1 1
1.12795772259986 1.1068881414589 1 1
1.15660952875911 1.13447133330157 1 1
0.793086052568741 0.777887141120356 1 1
1.23038135465546 1.20639406911961 1 1
1.05444933960101 1.0322202080041 1 1
0.850784040784094 0.834782052029609 1 1
0.901742482357708 0.884413372306286 1 1
0.75532107802711 0.740533584149868 1 1
1.01124329180543 0.990126954883693 1 1
0.804126152595654 0.78943426874148 1 1
1.3681008853348 1.34330514759106 1 1
0.873359691840917 0.85819353139598 1 1
1.14838649253224 1.12672419721028 1 1
0.552159568504378 0.541814583523489 0 0
0.78220961546261 0.768690496874719 1 1
0.96922136304132 0.949836394804932 1 1
0.689284766870064 0.677581731733086 0 0
0.934772963071684 0.91798902297924 1 1
1.21626131821353 1.19444447948665 1 1
0.846328266441553 0.831805830964718 1 1
1.1736959865599 1.15238059015763 1 1
1.17038807724844 1.14711379611207 1 1
0.709079919999529 0.696025257852459 1 1
1.30110371429184 1.27642327813754 0 0
0.843184374217875 0.827482722548924 1 1
0.651878783035262 0.638176977173088 0 0
0.8849572871431 0.868699466604596 1 1
1.26387745865783 1.24173909561557 0 0
1.02254661338981 1.00484410107839 1 1
0.906729238771475 0.891106318166876 1 1
1.27291421974732 1.24767322464354 1 1
0.739754782461378 0.725038531130935 0 0
0.713237851454975 0.699596789784347 1 1
1.65908910142628 1.62823086132321 0 0
0.813770801465224 0.79782032982245 1 1
1.07760294918873 1.05605670588132 1 1
1.31025941140638 1.28519914763237 1 1
0.922087997840236 0.902520124818685 1 1
0.818256159637153 0.802748308880666 1 1
0.94980114982251 0.931976197923297 1 1
0.994747659659282 0.974792979209911 1 1
1.19146824320347 1.1668662499148 1 1
0.807815081870546 0.790936054203535 1 1
1.27855625250291 1.25636819106043 1 1
1.15455533969713 1.13448479538828 1 1
0.899814016311192 0.883631756692873 1 1
1.01692316116805 0.997839337694761 1 1
1.26723431359309 1.24431072394892 1 1
1.16584915472155 1.14280989703645 1 1
1.20772937839635 1.18381981185756 1 1
0.872259621732012 0.857770603477313 1 1
1.03740057431903 1.01852637767791 1 1
1.19887270213322 1.17716903635222 1 1
0.922250859147274 0.904829333376585 1 1
1.02778288049454 1.00761175974168 1 1
0.885534245732163 0.870516631584281 1 1
1.07464681795732 1.05343144026329 1 1
1.41821905469556 1.38984420962006 1 1
1.17164050204514 1.14972750383681 1 1
1.14010942073456 1.11893787264769 1 1
0.80131608988074 0.783355091434954 1 1
0.775306741242364 0.759751272136542 1 1
1.05490233491642 1.03533752609335 1 1
1.20939816772711 1.18553683888075 1 1
1.09169642618507 1.07302579101639 1 1
0.617080890099448 0.604991470007283 0 0
0.712117052027303 0.698269372004762 1 1
1.16575836607909 1.14255596029425 1 1
0.803261028751271 0.785797093987923 1 1
1.35438370598453 1.32807507374503 1 1
0.921288689334135 0.903827093492291 1 1
1.00602600098801 0.988385706853775 1 1
1.27579887802963 1.25183752825208 1 1
1.01937338776543 0.99720812003862 1 1
0.771911088772927 0.758271160708945 1 1
1.33503079622014 1.30740200724597 1 1
0.925938782795296 0.907436127536935 1 1
1.16405297118278 1.14469642147076 1 1
1.03001895907385 1.01238189957863 1 1
0.832132565973708 0.816938699061402 1 1
0.989854563532073 0.97284177502475 1 1
1.08808363059652 1.06775756007594 1 1
0.924973511371601 0.905659148489753 1 1
1.06371962178972 1.041544217225 1 1
0.979997067641211 0.961410541186461 1 1
0.865542754611842 0.849742715047478 1 1
1.43144276986273 1.40636154788377 0 0
0.855923544322712 0.839372769304666 1 1
1.29484155839304 1.27447284371647 1 1
1.28201165603886 1.25810750634621 1 1
1.07152431490716 1.05168907793024 1 1
0.775609082031735 0.761460662539497 1 1
0.87081167560997 0.855382899234606 1 1
0.817141935282076 0.801094929659601 1 1
1.01537406257728 0.996059862852603 1 1
1.09301326918082 1.0736131982732 1 1
0.785777131656735 0.771174142866906 1 1
0.715648814872823 0.702158113370175 1 1
0.787317211062547 0.772870936456184 1 1
1.15787535733639 1.1373193353778 1 1
0.81691899737922 0.802983034605801 1 1
1.17056806034581 1.14789376944586 1 1
1.11949472786836 1.09904185522853 1 1
1.02091563613101 0.999616329771112 1 1
1.14386971282115 1.12157116524458 1 1
0.883097587197052 0.866490953578998 1 1
1.0719795783109 1.05017144516885 1 1
0.738873031708597 0.723801913637908 1 1
1.17820108381621 1.15558664784924 1 1
0.953016627657067 0.935908076931355 1 1
1.17574816880644 1.15530694214447 1 1
0.791933824664126 0.777072957016081 1 1
1.00986708562491 0.991137481163585 1 1
0.897974481417397 0.880484468531022 1 1
0.786838061311501 0.773206170701241 1 1
1.09385309641314 1.07380986744999 1 1
0.966347937323249 0.94870621799351 1 1
1.16502089883266 1.14314619446803 1 1
0.725804891270441 0.712281898324316 1 1
1.24673459312854 1.22229217548986 1 1
0.990129898932989 0.972707338619905 1 1
0.773259840542639 0.757931228270074 1 1
0.941427935618131 0.922547629416995 1 1
1.00047220823466 0.982652857279676 1 1
0.621288699528804 0.607127873186513 1 1
1.41423748811785 1.38961236109607 0 0
0.95007255973668 0.933889427881164 1 1
1.14575475301817 1.12373101806792 1 1
0.737507644024274 0.722945221609661 1 1
1.00528980825604 0.987007248431336 1 1
0.895508242223453 0.879745365193501 1 1
1.15053393968518 1.12964848549333 1 1
0.67869270739262 0.666586777088761 1 1
1.025390305149 1.00760421535274 1 1
1.02240251234514 1.00293412103827 1 1
0.935364012811098 0.91673451352624 1 1
0.966406189179944 0.949224995454428 1 1
1.24620450024085 1.2247347807968 1 1
1.06248401633428 1.04209149693382 1 1
0.928088645688421 0.909623549292152 1 1
0.750172899847819 0.736397530581592 1 1
0.813455168638232 0.794978342584983 1 1
1.12824744598049 1.10772902484661 1 1
0.808313327489875 0.791042511722769 1 1
0.960043263024346 0.9422453363971 1 1
0.953043451773118 0.933632846955879 1 1
1.11744677343035 1.09723372806394 1 1
1.12913617721189 1.10856300322295 1 1
1.38680145533265 1.36251208709752 1 1
1.07309035549588 1.05228028926089 1 1
0.724070311830894 0.711979859499948 1 1
1.20951963191329 1.18570123523416 1 1
1.06351834836766 1.04387264570811 1 1
1.01171843362581 0.99388938969908 1 1
1.12564739556734 1.10479548180913 1 1
0.79365096036064 0.779660419563694 1 1
0.930630830284134 0.913443928769505 1 1
1.24100843103507 1.21726047418498 1 1
1.1126843129336 1.09250910046838 1 1
1.31125041396969 1.28877631075393 1 1
0.682156953692883 0.66892625657009 0 0
0.855649729096844 0.837956882020667 1 1
1.01316908893145 0.99523191450901 1 1
1.02643033716949 1.00673301235078 1 1
1.07181590454306 1.04940014020329 1 1
1.12794563689221 1.10595046594869 1 1
1.03680703868483 1.01498082014841 1 1
1.13940696605628 1.11616022897143 1 1
1.21712186948482 1.19538280576099 1 1
1.21496328283766 1.19028900431751 1 1
1.63889905571918 1.60726751759799 0 0
0.941419409477294 0.923157964246629 1 1
1.40177390616091 1.37745486333732 0 0
1.02612972089209 1.00668078384792 1 1
1.46186597458556 1.43320031116072 0 0
1.14983776687427 1.13056186676841 1 1
1.19726631112577 1.17381472131252 1 1
0.951665540017659 0.934075535788669 1 1
0.943037194736175 0.925916154032303 1 1
1.10981117100991 1.08868569753569 1 1
1.45057880263029 1.42457330035092 0 0
1.08620860114017 1.0666670829118 1 1
1.08787047339308 1.06630795041255 1 1
0.621616068997973 0.61078376818468 1 1
0.557918228665686 0.545567672229555 0 0
0.924995313522309 0.90713335439731 1 1
1.39058885764653 1.36407924198239 0 0
1.27668807230637 1.25188541547833 1 1
0.885931879474506 0.868135072243382 1 1
0.726462421667555 0.713236987649642 0 0
1.2344500876234 1.21317807199893 1 1
0.97021265713668 0.951561712846428 1 1
1.19200185035085 1.17003768832864 1 1
1.1393297455161 1.11489339549684 1 1
0.974403093666828 0.957767421521694 1 1
0.809857913797156 0.792661878375031 1 1
1.2799954139636 1.25599092731158 1 1
0.804712419077097 0.790547877784522 1 1
0.807397908853963 0.790891433693914 1 1
0.800222428829355 0.785339392442449 1 1
0.967107165267466 0.949300117300177 1 1
0.991470499830749 0.971790298639261 1 1
1.02764290687462 1.00955967855081 1 1
0.654057452536239 0.640793412802227 1 1
0.854309037116165 0.837126004187598 1 1
1.18385542723905 1.16020110989873 1 1
0.948548154505308 0.931751625969503 1 1
0.83696318658174 0.821431192863167 1 1
0.862164307979695 0.847045458440445 1 1
1.08320420427888 1.06341176916361 1 1
1.19654938380591 1.17444321415592 1 1
0.848320959108268 0.831352326361288 1 1
1.21246885986102 1.18936666716459 1 1
1.1826677009682 1.15790125839783 1 1
0.885955055505363 0.869535410300789 1 1
0.891811946117189 0.873798272017004 1 1
1.01980521884431 1.00210345433249 1 1
0.765953023158263 0.752909013870541 1 1
1.02596161186228 1.00434399712442 1 1
1.04333717119552 1.02482475992294 1 1
1.0555035694327 1.03655683811007 1 1
1.02143838383516 1.00057647352222 1 1
1.00934131756809 0.991336957295856 1 1
0.924956985038082 0.907617849512472 1 1
0.708350608195566 0.694075584760574 1 1
1.14594426356787 1.12424605843874 1 1
0.66232276875214 0.650907558788412 0 0
0.842730660394078 0.82762877292148 1 1
1.21221121096663 1.18832040186378 1 1
0.697996780673924 0.684169086594522 1 1
0.875310927354611 0.859924505255277 1 1
1.06537167772079 1.04581788684325 1 1
1.21225464337575 1.19078630343959 1 1
1.08132144148423 1.06065382983889 1 1
0.89186876196244 0.875723085574673 1 1
0.863469301857906 0.846574015331434 1 1
1.003610439972 0.985776036260031 1 1
0.94958686796618 0.932250435587495 1 1
1.14548258787885 1.12446255258139 1 1
0.941207654917745 0.926204537916905 1 1
1.01952449157722 0.998898802630579 1 1
1.08201961638256 1.06136995132046 1 1
1.07006452050518 1.04773207713369 1 1
0.854418092399904 0.837870904189528 1 1
1.16957908054968 1.14800460067079 1 1
0.974190673990451 0.957131878035089 1 1
1.0117539555227 0.99241456148095 1 1
1.31350340650182 1.28770402633743 1 1
1.07363687371725 1.05315087603905 1 1
0.791695660557988 0.776713843257317 1 1
0.94082252518638 0.92495717054847 1 1
1.08678825421626 1.0670583005154 1 1
1.02772954311452 1.00746437893459 1 1
0.901133704182314 0.884685318077232 1 1
1.01360608373784 0.99215088334317 1 1
0.897835857623661 0.88013104628419 1 1
1.08725518710996 1.06646439560557 1 1
0.871136808664839 0.854843610764673 1 1
1.15335248904167 1.12904353321714 1 1
0.943428517888868 0.92628289390994 1 1
1.04519441398252 1.02497450121462 1 1
1.07854348378439 1.05747911370147 1 1
1.14090776154658 1.11977041430824 1 1
1.13278529687591 1.11001106818435 1 1
1.08572072694229 1.06643932060361 1 1
0.820815352951742 0.807281135133601 1 1
1.07308232087413 1.05196037782353 1 1
0.732661210287674 0.717991122494071 1 1
0.867665925089702 0.851834041257939 1 1
1.08881336482912 1.06643602754192 1 1
1.07212910166114 1.05168984539934 1 1
0.723541794382574 0.711888949103503 0 0
0.926613054422582 0.908634721934292 1 1
0.892723287982887 0.875221283567305 1 1
1.22896347497284 1.2073822973609 1 1
0.592231353968663 0.57977521170064 1 0
1.14015225367494 1.11832538765334 1 1
1.00059017292431 0.981366672604472 1 1
1.08646171234304 1.06406602063242 1 1
1.34550033157883 1.31855770165026 0 0
1.14600464307132 1.12330816523038 1 1
1.10501994373233 1.08550226008276 1 1
1.02820901152435 1.00905519578147 1 1
1.12973997661422 1.10862281406384 1 1
0.998571187247936 0.978942118633224 1 1
0.994086227586395 0.974168769721861 1 1
0.869400497584462 0.853030492027876 1 1
0.874389212759261 0.859719452265471 1 1
0.960808955979378 0.941497808676776 1 1
0.991242299769353 0.973749961896787 1 1
1.11444525156308 1.09208715540982 1 1
1.03106726358425 1.01086296707541 1 1
0.865664884770191 0.848857003987492 1 1
1.12175691493676 1.10232543967866 1 1
0.904390539053256 0.887221561364789 1 1
1.16519140894039 1.14451215255103 1 1
1.15731693262595 1.13884021350185 1 1
0.926156129253098 0.909450666855491 1 1
1.06435941417973 1.0422955137391 1 1
0.886965711693357 0.87160790542872 1 1
0.961296965293437 0.94362817861534 1 1
0.923444884581937 0.905411407936326 1 1
0.833768301696319 0.816128005474871 1 1
0.933236869453528 0.916469389500559 1 1
0.760464370688534 0.746349716008318 1 1
1.24327952472673 1.21934121338239 1 1
0.877582162185743 0.861126290894928 1 1
0.842537669383028 0.826336954696305 1 1
0.986344797136464 0.967338854092085 1 1
1.10504002765671 1.08399990214315 1 1
1.40947079044881 1.38632533984966 1 1
1.02616893133712 1.00771453425445 1 1
0.917526150277601 0.901475626439991 1 1
1.03754137210712 1.01550128076351 1 1
1.2630395154083 1.23923867922005 1 1
1.27549469231248 1.25091737465906 1 1
0.607966286936839 0.597419826857014 0 0
1.21029155352821 1.18595548032274 1 1
1.25789987948604 1.23556006335326 0 0
1.06144728123951 1.04184506730485 1 1
1.05396440622808 1.03509043524016 1 1
1.05697186050681 1.03627836282585 1 1
0.905445515219435 0.888911356111772 1 1
1.01863561649534 1.00069712330668 1 1
0.906034220282421 0.885795383443342 1 1
1.13408598797806 1.11359450136646 1 1
0.733963168456255 0.720405628291052 1 1
1.02085488732887 1.00209665710527 1 1
0.986890909840822 0.966615349820502 1 1
0.880490981813085 0.866172891077067 1 1
1.04065093899086 1.02230003482914 1 1
1.2882760567284 1.26559121685173 1 1
0.73758003938176 0.723643986224288 1 1
1.05755596604395 1.03950439731419 1 1
0.666757714776155 0.655525858421773 1 1
0.889076011405518 0.874082990921882 1 1
1.06361890667923 1.0429505517241 1 1
1.06522953963751 1.04561706166017 1 1
1.36622386025969 1.33949050226939 1 1
0.867920433194723 0.849377854337229 1 1
1.15180116854448 1.13087031614881 1 1
1.20855290483515 1.18528151981448 1 1
0.932187825083824 0.912235236501839 1 1
0.870258840394262 0.853484825334059 1 1
0.880107029202038 0.864894685035832 1 1
0.950966931737469 0.931955014245319 1 1
1.29838715023536 1.2724964868678 1 1
0.711485171470874 0.69809440217131 1 1
1.06975532415255 1.05065179860737 1 1
1.1277035619937 1.10605011203712 1 1
1.23748463303903 1.21605722101688 1 1
0.803883466686471 0.787278109514684 1 1
1.09573824286543 1.07662148918593 1 1
0.54590123967326 0.536145530606956 1 1
1.12870998412385 1.10868171111877 1 1
1.11806802027554 1.09707504254765 1 1
0.653644024620173 0.639221433065109 1 0
1.26921062013667 1.24362683023309 0 0
0.815057718893372 0.79943917499211 1 1
0.898776112064984 0.883202349307681 1 1
0.778738426345696 0.764008039795464 1 1
0.844803854026744 0.8270414964129 1 1
1.02788444134924 1.00858314314641 1 1
1.03832838211292 1.02016187968501 1 1
0.966857021865378 0.949686969404512 1 1
0.930598005839985 0.913769900066224 1 1
0.747746901089738 0.733931999513635 1 1
1.01563937165661 0.996439845087876 1 1
0.990398357513306 0.972830266534467 1 1
0.767050754698324 0.754230157405654 1 1
1.17213360019633 1.15054080156816 1 1
0.937598031915051 0.919466846790504 1 1
1.31555227639807 1.29099503781955 1 1
0.812751956334486 0.798327239098113 1 1
0.988224663576336 0.970912220346042 1 1
1.0974095128121 1.07665787251376 1 1
0.889575735697832 0.872844044541443 1 1
0.991023010389195 0.972027307400398 1 1
1.13201647617439 1.11251923873257 1 1
0.844404480910413 0.827313822795695 1 1
1.15726156751954 1.13653744724981 1 1
0.728376352804939 0.715069869126552 1 1
0.853101149551064 0.836055710765136 1 1
1.11072871274526 1.091989509521 1 1
1.07384715969084 1.05389244006097 1 1
0.981513400763027 0.962019784744224 1 1
0.986166325172707 0.969277205563562 1 1
1.14454973563811 1.12189400500788 1 1
0.932204921458003 0.914689161036318 1 1
0.897080238897245 0.880454598010992 1 1
0.815477265194062 0.799190640481909 1 1
1.39426154666118 1.36918798390664 0 0
1.00848023689282 0.98925561222936 1 1
1.23608302192796 1.21381972702871 1 1
1.12337995748506 1.10002254618361 1 1
1.03357700328379 1.01458377067709 1 1
0.966813489069921 0.94905169021723 1 1
1.17894743671343 1.15774997770876 1 1
0.823454806471405 0.806714405017157 1 1
0.947860594919647 0.929614890863027 1 1
0.839366738974765 0.822897927395615 1 1
0.922793428388081 0.905859577646599 1 1
1.03334282966594 1.01387946006673 1 1
0.891152473706587 0.875003337089456 1 1
0.886057235182522 0.870566576325462 1 1
0.859241190036218 0.843523010578958 1 1
0.993382065222087 0.972738902582524 1 1
1.19498659929565 1.17470480484833 1 1
0.834897948272862 0.818615176964041 1 1
1.16734881989043 1.14636842565543 1 1
0.907971855366068 0.889609571709406 1 1
0.705645122466613 0.691567935148541 1 1
1.35163653080901 1.3247785865906 0 1
1.09308738537223 1.07294024174484 1 1
0.88482811658242 0.868095165348436 1 1
0.761796801071137 0.749006206802375 1 0
1.14918209097178 1.12717979268827 1 1
1.12049482619863 1.09843665516055 1 1
1.04998859898793 1.03070706071435 1 1
0.764084418571919 0.747144008235033 1 1
0.969826129506812 0.951269985028869 1 1
1.01695741636533 1.00052811568752 1 1
1.16599467163953 1.14387460986204 1 1
1.12199707794998 1.10179958950576 1 1
1.11634660709939 1.09509436636056 1 1
1.159608519247 1.13821538889675 1 1
0.877708134549937 0.860577114130824 1 1
1.05388693026498 1.03405472860942 1 1
1.11136056305543 1.09017300448036 1 1
1.26522194352322 1.24140646110506 1 1
1.18972658081565 1.16860344686582 1 1
0.612916526641608 0.599926871506616 1 1
1.11591053551163 1.09516572170832 1 1
0.685899522261627 0.672694140467661 0 0
1.06617059215254 1.04791538434629 1 1
1.01900161289806 1.00005718171292 1 1
1.21908877284271 1.19604289970382 1 1
0.797487368874571 0.783251654097682 1 1
0.922267409859497 0.90382792637675 1 1
0.559978603020626 0.550155167452185 0 0
1.07615078762543 1.05585916763039 1 1
1.10001924127031 1.07934681870076 1 1
1.15906790231896 1.13467109358111 1 1
0.915728624975576 0.897596679184733 1 1
1.19520038331008 1.17384074476029 1 1
1.10777529310376 1.08799427590595 1 1
0.908199115147505 0.890725241652995 1 1
0.988397840033015 0.968416356655412 1 1
0.894165414251627 0.878040426807073 1 1
1.0370827370583 1.01768792867471 1 1
1.19592814928766 1.17513240321674 1 1
1.09639272595168 1.07839136869321 1 1
0.900239729630135 0.884339194170623 1 1
1.20367435536064 1.18097584591221 1 1
1.10529818732923 1.08590449511338 1 1
1.2318878549664 1.20835146621293 1 1
0.851403250438617 0.835410610741405 1 1
0.895629654376059 0.879437518550441 1 1
1.12034929801317 1.09804012189764 1 1
1.37135742346533 1.34692059925683 0 0
1.53088351855656 1.50162767694474 0 0
1.23208199614512 1.21033507318064 1 1
0.947120539304399 0.928354102510522 1 1
0.937361527577354 0.921655091001773 1 1
0.978555476255212 0.959246660414941 1 1
1.13596086647111 1.11562339342856 1 1
0.974732902225464 0.957133533407298 1 1
0.95051875882608 0.93357342447972 1 1
0.458002464343647 0.448614078474676 0 0
1.02461074720259 1.00588343452831 1 1
1.02820541803175 1.00929448540651 1 1
0.952514225514642 0.933237271895331 1 1
0.925293796263613 0.908596503778148 1 1
1.25522977539019 1.23208248559404 1 1
0.789257210431072 0.774578541636962 1 1
1.42969323312368 1.40098658411749 0 0
1.15939033551227 1.13604242378759 1 1
1.09069387754006 1.06987590411944 1 1
0.747832675545637 0.734682029803266 1 1
0.961859985588145 0.943629579115364 1 1
1.06094126640151 1.04079001462285 1 1
0.647776616885473 0.637214308827207 1 0
1.263601410952 1.23901563425448 0 0
0.978849692142917 0.959779840800839 1 1
1.02363325313612 1.00622619697083 1 1
1.09562820091837 1.07696253425021 1 1
1.61256641459871 1.58281982669398 0 0
0.657270773004952 0.645062867035006 0 0
1.4874684874865 1.45995662875793 0 0
0.908270128052655 0.891170725379999 1 1
0.849656669069238 0.834682728524697 1 1
0.77765591872602 0.762870914704574 1 1
1.34591249931626 1.32193446426015 0 0
0.662840739317472 0.649235205037991 1 1
1.17017356881164 1.14870363183589 1 1
0.689172796420471 0.675441491477692 1 1
0.969033860062667 0.950769488453391 1 1
0.886444084961529 0.869052288367502 1 1
1.23932709733129 1.21600272477863 1 1
0.880712192027518 0.86541474954322 1 1
0.967432232726046 0.946688679561502 1 1
1.10920694366772 1.08610229903424 1 1
0.981408379832561 0.962709552140307 1 1
0.838195814812131 0.823617183440191 1 1
0.913139064718437 0.894324504173188 1 1
0.993166747916042 0.975687832101054 1 1
1.37690429271682 1.35147872515362 1 1
0.950001530192461 0.933008051734924 1 1
0.915126732239268 0.897356581263289 1 1
0.938376537879781 0.921702657163044 1 1
0.843444909325232 0.827551736556313 1 1
1.27448625572756 1.25106888465042 1 1
1.01081553508028 0.990484501345901 1 1
1.11244536831852 1.09308035196657 1 1
0.817298037572313 0.802103327075874 1 1
1.19385046812982 1.16920885385278 1 1
0.996696188386933 0.979093237891493 1 1
1.07647903398699 1.05664458256587 1 1
1.06233683236364 1.04358086773667 1 1
0.848431147659551 0.831866425726894 1 1
0.934127533864059 0.914769513031126 1 1
0.814671292696033 0.800697373733886 1 1
1.02348986360425 1.00560043904432 1 1
1.1769676899668 1.1553769409274 1 1
1.28427929981889 1.26172922964513 0 0
1.06063565293741 1.04134754994438 1 1
0.595020607999883 0.582981613606714 0 0
1.14912510748441 1.12611723123476 1 1
0.862792064703006 0.847250216541789 1 1
1.06192584619608 1.04285020320525 1 1
0.825500640411321 0.808464935779929 1 1
0.759788555294377 0.744533915877896 1 1
0.885043910741235 0.86885514875812 1 1
1.02044536421694 1.00085607449104 1 1
1.03261198341804 1.01174046693671 1 1
0.99912389593515 0.980927926112921 1 1
0.844027745999862 0.828092338554612 1 1
0.690753856966427 0.676609061579764 0 0
1.20088747402408 1.17767322925051 1 1
0.926203819174236 0.907963139042408 1 1
1.10949090112338 1.08950977909137 1 1
0.963108923963873 0.944417267157468 1 1
0.785640851791413 0.769194176408055 1 1
1.16224884569529 1.13893384114624 1 1
1.29109007753721 1.26868320647147 1 1
1.08793931740434 1.06776372862313 1 1
1.15241034129485 1.13076734237894 1 1
1.04388212086994 1.0244130465809 1 1
0.97034687100933 0.952704350994898 1 1
0.850650164037163 0.835261452628204 1 1
1.10871790805181 1.08924511086528 1 1
0.888610222648747 0.872740143134552 1 1
1.01822374116633 0.999602619302708 1 1
1.03402114353698 1.01267693024986 1 1
1.14438816185459 1.12238683499895 1 1
0.714680965386166 0.70197003613889 0 0
1.05077305901286 1.0311705596479 1 1
0.67242248278739 0.661327685130497 1 1
0.963727177186088 0.943768143691756 1 1
1.23213746632492 1.20709039565882 1 1
1.3286404603349 1.30364467734475 1 1
1.00081441335306 0.980569443673771 1 1
0.95359426475827 0.935595173182422 1 1
1.164669985672 1.14260965884573 1 1
0.992201232144291 0.974208597663528 1 1
0.917284500791118 0.902689376737115 1 1
1.19032698431833 1.16799329447121 1 1
0.888810575229492 0.872872540861436 1 1
1.1755521012698 1.15365666796002 1 1
1.15329273213565 1.13253594529887 1 1
0.953543772735988 0.933495353835846 1 1
0.888226775163002 0.869808659764741 1 1
1.26396372190176 1.23791967035986 1 1
0.852323081750117 0.836815651503919 1 1
1.07148290890338 1.05256026514575 1 1
1.15027593425138 1.12690573103775 1 1
1.18226455752448 1.16069072586354 1 1
0.782634540550503 0.7680722576567 1 1
1.11263052944018 1.0895613681065 1 1
1.12293062701528 1.10064160808962 1 1
0.720389572027506 0.707400928779424 1 1
0.884759680634294 0.86665035924332 1 1
1.03434857288584 1.01461874877504 1 1
0.916933954140176 0.900852789735233 1 1
0.778117647504631 0.76187845254744 1 1
1.06796548096233 1.04723542250728 1 1
1.10358230256383 1.08346110699334 1 1
1.25010374176011 1.22800409438098 1 1
1.43318440906481 1.40463136899503 1 1
0.778346180033659 0.764172252771272 1 1
0.99732238433333 0.978776762892145 1 1
0.920975151950332 0.902246746541385 1 1
0.809834627857434 0.794707602805108 1 1
0.966340289151098 0.948642201921467 1 1
0.93776438322167 0.918962865081486 1 1
1.06448072390571 1.04480820084218 1 1
0.945786740567344 0.927741443612132 1 1
1.03066233719316 1.01077624616933 1 1
0.774586623575026 0.760467406436176 1 1
1.09486332166329 1.07465784991479 1 1
1.12556228771636 1.10182784432966 1 1
1.06756692196236 1.04927666232484 1 1
0.894418702336132 0.876462063971469 1 1
0.79076995872051 0.777276984565755 1 1
0.854136830682827 0.838963469111848 1 1
0.843525400790149 0.824115714186545 1 1
1.11593643099929 1.09290361328078 1 1
0.92585832552917 0.909318553236007 1 1
0.960889895490183 0.943232204183087 1 1
0.965368716849322 0.948445859366248 1 1
1.03017481344113 1.01074686282092 1 1
1.20830076600253 1.18678564075054 1 1
1.0034580957134 0.983044046860621 1 1
1.14640504500158 1.12542593703101 1 1
0.914729827780472 0.898218609841168 1 1
1.21381335257318 1.19112554041393 1 1
0.921187411325154 0.902041299916112 1 1
0.861936733338036 0.845251922566031 1 1
1.04654139926447 1.0270718896266 1 1
1.14028450039377 1.11923753025284 1 1
0.952248332400324 0.93493081940233 1 1
1.09412486116251 1.07366796807707 1 1
0.856973956891943 0.840913557376117 1 1
0.982450584952784 0.961747184690605 1 1
0.716013030402354 0.704158309542469 1 1
0.996372679041676 0.978798162701529 1 1
1.39275648593039 1.36923636116036 0 0
1.00004909528858 0.981827630434654 1 1
1.2778178227683 1.25283905957043 1 1
0.902015038567859 0.88577489200831 1 1
0.887079244217054 0.870494599274216 1 1
1.05722602727473 1.03677577549196 1 1
1.45954563119979 1.43173021340506 1 1
1.06767114214988 1.04785082351951 1 1
1.25290193978738 1.2292306177159 1 1
1.27876134882405 1.25591161513836 1 1
0.971917662814435 0.956335455576034 1 1
0.44238217511505 0.434012224143911 0 0
0.568122889286592 0.55601314233287 1 1
1.20878825620232 1.18650292508947 1 1
1.11620285884373 1.09643586997315 1 1
1.06425806776348 1.04509024659778 1 1
0.821812631086377 0.807981128232768 1 1
1.00694336035652 0.986940543048766 1 1
0.923565221910293 0.905478498679113 1 1
0.808499778106301 0.793743743080733 1 1
0.91847984907074 0.902491817216725 1 1
0.983512313031448 0.964544914614433 1 1
0.634708936716969 0.623223945016794 0 0
1.0254987975978 1.00597955982368 1 1
1.2123662681606 1.18833395270784 1 1
0.896566277546315 0.880018339463114 1 1
0.693029874513663 0.679994005591066 1 1
1.12975098855228 1.1092752674156 1 1
1.00735981214678 0.988191358928493 1 1
1.19474428265196 1.17454549593677 1 1
0.637408045046759 0.625759433894191 1 1
1.25601550231565 1.23206488378237 1 1
0.849691095031721 0.833864666259347 1 1
0.63089323434048 0.619468158363721 1 1
0.822394623338113 0.806090282712132 1 1
0.877475665432511 0.861061731076011 1 1
1.10942610989806 1.09031848765129 1 1
0.853114358267571 0.83764299777474 1 1
0.832913008090841 0.816998776675394 1 1
0.919536282112496 0.901063575379683 1 1
0.732336017744906 0.717439624096084 1 0
0.993927273936772 0.971996678472053 1 1
1.34920412304627 1.32313330770891 1 1
0.913007496833464 0.896309215411829 1 1
1.09220557011027 1.07143276951439 1 1
0.9281904070984 0.912611943284097 1 1
1.00204809980133 0.983309892097979 1 1
1.05121517682841 1.0326717094492 1 1
1.05147111389218 1.02891012538006 1 1
1.04032145087327 1.01916697782224 1 1
0.966533289170022 0.948746064100448 1 1
1.14812776188958 1.12492823382607 1 1
1.02169773043459 1.00197138982004 1 1
1.51291149321143 1.48587124368949 0 0
0.848298021014461 0.832433808632693 1 1
1.34042774109402 1.31434161920164 1 1
1.02012671279312 1.00221217439286 1 1
0.947001896393231 0.928868774940043 1 1
0.859457757203219 0.844149299781456 1 1
0.854593701085626 0.838609912494291 1 1
0.819260928403542 0.804107774522574 1 1
1.18146256054754 1.15796989848894 1 1
0.826797899049325 0.808558055686753 1 1
1.20686515083705 1.18424392319441 1 1
0.81598456179658 0.800464031447664 1 1
1.02293474150653 1.0031697954834 1 1
0.71118250841806 0.698962484484905 0 0
1.07702157034037 1.0571637977719 1 1
1.23837006376063 1.21443535742436 1 1
0.739321371078837 0.725858209586954 1 1
1.07366896977919 1.053744880662 1 1
0.884076572499556 0.867033349394367 1 1
1.26307111221212 1.24138399601755 1 1
1.06614769920519 1.04584533684876 1 1
0.69854031473758 0.685408574820986 1 1
1.04108193283138 1.02069456489741 1 1
1.2557271951753 1.23400360356696 1 1
1.05234726931637 1.03122735135992 1 1
1.23793799639671 1.21408274105523 1 1
0.953673770047677 0.936263304526056 1 1
0.964568427517106 0.947029274030325 1 1
0.978211448186297 0.960780323685029 1 1
1.26588180499867 1.24053345787656 1 1
1.11040818809666 1.08768822482878 1 1
0.911384779264318 0.893746405493358 1 1
0.993223216389285 0.974064774334318 1 1
1.11151679337174 1.09045902342363 1 1
0.942820396751609 0.923017062166574 1 1
1.3544317083243 1.32822754469151 1 1
1.03074523282281 1.01113717785159 1 1
0.793533573283017 0.778544511368122 1 1
1.03096297493052 1.01073518171314 1 1
1.0180407226258 0.998952383238403 1 1
0.751348035867541 0.735771310560634 1 1
1.03219805007972 1.01114345057989 1 1
1.24108945508249 1.21864615727702 1 1
1.23904875460303 1.21586113159692 1 1
1.03131516384309 1.01156628932664 1 1
1.15959132059355 1.13775517425493 1 1
0.760661303375915 0.746235937325402 1 1
0.932116408350607 0.914231352280071 1 1
1.1202256308508 1.09820996664162 1 1
1.09232760827568 1.07220711131582 1 1
1.03924649210696 1.02168909347015 1 1
1.10347549239187 1.08088053121642 1 1
0.890164842340669 0.871484590172441 1 1
0.964441881607083 0.945098827070158 1 1
1.07308180886965 1.05046304729066 1 1
1.31651565738265 1.29133240329578 1 1
1.15001784147853 1.12837997175984 1 1
0.9581699231488 0.939804998786117 1 1
1.1525600176999 1.1280164856469 1 1
1.11762873943526 1.09619964775311 1 1
1.34414745318265 1.31941805484279 0 0
1.13175721173479 1.11077332503575 1 1
0.856691147481223 0.838047962764319 1 1
0.85165636030228 0.835419726196695 1 1
1.14495975185453 1.12399588529076 1 1
1.34867150253359 1.32368019116459 0 0
0.953202231304563 0.935359637517236 1 1
0.63979939761181 0.62654856497703 0 0
1.13831994194512 1.11721502219189 1 1
0.834812330394764 0.819223932211887 1 1
1.3251484691926 1.30003055030513 1 1
0.701491644903066 0.688640582691296 0 0
1.39707006772299 1.36971586929716 0 1
1.10889536678788 1.08994183263644 1 1
0.970576886161501 0.951521188354491 1 1
0.738260792339124 0.723037428101905 1 0
1.05033233886316 1.03053118031487 1 1
0.699750103068152 0.68504132568059 1 1
0.990306738086913 0.972204833766051 1 1
0.927429977984827 0.909937573063176 1 1
0.889180491373766 0.871014564398716 1 1
1.04391631166407 1.02405482633173 1 1
0.833614113611906 0.818355503371986 1 1
0.942138017581967 0.923282556994647 1 1
0.52850094258182 0.517954352115195 0 0
1.23177576887971 1.20853539515182 1 1
1.38332064517914 1.35715979498707 1 1
1.11167213488035 1.08994544442779 1 1
1.18241722928685 1.15996222478979 1 1
0.802576762889355 0.787198705881193 1 1
0.845340749169084 0.829825802160627 1 1
1.049286499793 1.02942824821616 1 1
0.791745214148467 0.774788301139176 1 1
0.930525439573002 0.914880907979518 1 1
0.737336496690571 0.722247258262519 0 0
0.762720280936923 0.747233645881124 1 1
0.956578023082495 0.939942659648308 1 1
1.1012143330417 1.08030591598954 1 1
0.92137842505259 0.903011183670864 1 1
1.20043831421278 1.17681823023838 1 1
0.748201724377924 0.733234921046603 1 1
0.939917989003439 0.921984032945203 1 1
0.932734270619505 0.91576479535136 1 1
1.09721129158945 1.0772316620356 1 1
1.14780798816554 1.12640841373184 1 1
1.15117982488512 1.1264896311835 1 1
1.01261878508883 0.99493541108691 1 1
1.15172365636134 1.13144969514782 1 1
0.945914745682139 0.928526046887509 1 1
1.11992035250958 1.09935554659724 1 1
1.039195772328 1.01983313548498 1 1
0.829087061943654 0.813829508197086 1 1
0.814381141146528 0.79861760741847 1 1
1.22137461984059 1.1984534333241 1 1
0.937982094348112 0.921000633606934 1 1
0.84874724293702 0.830062017819918 1 1
1.10309654877512 1.08146446926759 1 1
1.24807133625582 1.22412358415408 1 1
1.13023344569742 1.11022739598185 1 1
0.817659091188614 0.803327691098332 1 1
1.00926780797913 0.989971169816887 1 1
1.02916741142506 1.00780038417626 1 1
0.882340280964599 0.863133781987466 1 1
0.971978588733175 0.956843807952008 1 1
1.19384985265311 1.17197150583359 1 1
0.7372033194073 0.724218552335288 1 1
1.03294405441505 1.01189944429912 1 1
1.04197175962306 1.01980939320176 1 1
0.670525758061465 0.658456136564346 1 1
1.2632956595025 1.23786088175388 1 1
0.813878525619126 0.798310769506647 1 1
1.18756077442053 1.16540801647772 1 1
0.771167254527803 0.758194391968026 1 1
0.677008475502677 0.662027146234291 1 0
0.86372084641279 0.845946204833698 1 1
0.868873017863834 0.85289436172733 1 1
0.977300802247156 0.960374240587836 1 1
0.923901705432263 0.907767432361243 1 1
1.33708659506989 1.31248913405751 1 1
1.19871469926222 1.17705718494757 1 1
1.21241038255256 1.19026983520323 1 1
0.820676501756046 0.806481834179876 1 1
0.799087197289224 0.784827311737782 1 1
0.78658252700357 0.772018434446216 1 1
1.25144552817874 1.22595456995638 1 1
0.96526816920654 0.94665892150782 1 1
1.60000944509962 1.56792358211566 0 0
0.98358512688463 0.966120145362531 1 1
1.20656789043721 1.18280733127986 1 1
0.907005488010899 0.889824640307075 1 1
1.05697121366351 1.03865268585059 1 1
1.09419201866532 1.07354599172126 1 1
0.865231209478887 0.850134163079188 1 1
0.725334363572664 0.713672379262376 1 1
1.10339572198293 1.08147477199784 1 1
0.828867260233305 0.813050893703873 1 1
1.04535890072068 1.02535332644426 1 1
1.02767016950881 1.00704304260629 1 1
1.09871191268575 1.07843961002999 1 1
0.66307104859553 0.65058922074611 1 1
1.15602844657337 1.1340125494601 1 1
1.1280165302144 1.10787923418208 1 1
0.986803298108253 0.971231482288868 1 1
1.05039146627438 1.03334362686919 1 1
0.861988777848862 0.844511508959791 1 1
1.07237918162733 1.04771998129868 1 1
1.13769024192042 1.11698749516354 1 1
1.09365740163776 1.07477942667569 1 1
0.848680818744701 0.831880480652444 1 1
0.894427211186741 0.87735586933689 1 1
0.851380245202586 0.83713716875629 1 1
0.972866405154538 0.954718476180401 1 1
1.08821701177887 1.06830963054395 1 1
1.10203339600283 1.08268657791271 1 1
0.707685877468226 0.694617062801379 0 0
1.02577877145649 1.00741216566347 1 1
1.22597903535937 1.20201423937322 1 1
1.07593270551838 1.05535463879265 1 1
1.087753612194 1.0661555369709 1 1
0.822199785757327 0.80821031220671 1 1
0.952644689805784 0.934535055447578 1 1
0.966225195548558 0.945809487534228 1 1
0.917508431727235 0.901181638598298 1 1
1.07311714389084 1.05272565385742 1 1
1.25129675187859 1.22734453511228 0 0
1.07995164685965 1.06095939420763 1 1
0.899922005583113 0.880872335345198 1 1
0.649952436747949 0.637460382977149 1 1
1.02295623736584 1.00375186914844 1 1
0.715444741217358 0.701709140648233 0 0
1.01106463497888 0.992045903056757 1 1
0.920198875319389 0.904651106758208 1 1
0.865709974098096 0.849061832716873 1 1
0.719744859386851 0.706356629802999 0 0
0.931075489945557 0.915921767359147 1 1
1.26473751198589 1.24177094591582 1 1
1.00588908902242 0.983536574554858 1 1
1.35448823181119 1.32956678882003 1 1
0.858746400672093 0.842970013864227 1 1
1.19683655478885 1.17495066925462 1 1
1.03586482681091 1.01737158262982 1 1
0.877992390430577 0.861717383763686 1 1
1.17242037613751 1.14963868867248 1 1
1.38324918193626 1.35588302228159 0 0
0.92090746531891 0.903306664586357 1 1
1.00537210828097 0.987779462899845 1 1
1.5446725269573 1.51497110538171 0 0
1.0149846797563 0.998229770757279 1 1
0.83653915040274 0.819321798379326 1 1
1.025280225999 1.00416395612596 1 1
0.883291007479408 0.865218958887079 1 1
0.608474629084636 0.596663264346203 0 0
0.749054866138236 0.734485845833634 1 1
0.789523938890481 0.774455461208377 1 1
0.928666769031199 0.910591497663431 1 1
0.934731472381575 0.91673269947425 1 1
1.22937056213415 1.20906805706103 1 1
1.3931177933035 1.36848582673172 0 0
0.962970762123419 0.945542936694593 1 1
1.01331887795159 0.993541101127686 1 1
1.01282985945958 0.99479772845594 1 1
0.842235080406297 0.826398493313332 1 1
0.717098709063004 0.704084334675336 1 1
0.97452689200972 0.956989662646542 1 1
0.990361170887174 0.97138918699847 1 1
0.930590487244863 0.913342100877288 1 1
0.791675600541367 0.777062583409401 1 1
0.648314654654443 0.636747994667292 0 0
1.18400884041338 1.16212487512083 1 1
0.927824747597324 0.910878194715223 1 1
0.618584400668366 0.607901821418091 0 0
1.11466806996355 1.09365751910134 1 1
1.04753006914848 1.02777072371818 1 1
1.21972389532947 1.19644968504153 1 1
1.31031114608677 1.28613119911983 0 1
1.17352628446255 1.15227788143092 1 1
1.10168792683417 1.08159477299749 1 1
0.991748654247736 0.973424763057875 1 1
0.849248885904447 0.83281751876064 1 1
0.664884398036065 0.650363220970097 1 1
1.05340181016345 1.03548596285258 1 1
1.00228602419238 0.983197741133836 1 1
0.881419712135278 0.865792862719503 1 1
1.25088283935005 1.22741496545189 1 1
1.0312108614522 1.01270302663158 1 1
1.14150226469413 1.12116770807838 1 1
0.82951388242035 0.814178433617752 1 1
1.32075385434367 1.29826605836139 1 1
0.960831537447057 0.942587580745091 1 1
1.10913534439169 1.08944905375317 1 1
0.785988891162757 0.771563523657333 1 1
0.9973723674631 0.980980121044448 1 1
0.914368295862083 0.896615516858593 1 1
0.999473509064642 0.980240983888145 1 1
0.670814213955314 0.659411708162999 1 0
0.799610891969364 0.784391656331589 1 1
0.455194704495462 0.445642185942196 0 0
1.28408392785092 1.26005505412616 1 1
0.680357410274748 0.667106186339841 0 0
0.993317156613121 0.975099602481384 1 1
1.26397810335065 1.23752848791879 1 1
1.06265021336979 1.04189062238293 1 1
0.978666473932037 0.958165703530775 1 1
1.07093160684567 1.05078702507784 1 1
0.9927376498263 0.973565959054747 1 1
0.783201559036612 0.770125060845982 1 1
1.2654544183011 1.24266663307558 1 1
0.831355796374979 0.814348771091021 1 1
0.888393240377705 0.871746597678864 1 1
0.837734135116819 0.821439767693757 1 1
1.31584714304542 1.29053712962827 1 1
1.24100191772654 1.21553943414415 1 1
1.01221397852111 0.991104747035897 1 1
1.27047846790837 1.24554009432191 1 1
0.880664253604597 0.864058832247674 1 1
0.990676246647249 0.971943398325909 1 1
1.11858849647656 1.09792298460829 1 1
0.900228989564468 0.883458568775674 1 1
1.1685107137287 1.14639604689931 1 1
0.908363839350867 0.891823206103949 1 1
1.2000702649035 1.17586246406327 1 1
0.793067698075829 0.779362279322024 1 1
0.891161110884932 0.875980138833452 1 1
1.03299614083667 1.01284187490072 1 1
1.21489206584569 1.19028576663192 1 1
1.09276847788126 1.07344327044939 1 1
0.822974198673254 0.807208297773739 1 1
1.19272356233471 1.17053424277043 1 1
1.15067565823189 1.12887609020976 1 1
1.13814698433922 1.11528797269194 1 1
1.02990928187654 1.01149047815947 1 1
1.16016842928449 1.13836117288034 1 1
1.14249659551295 1.12013214567506 1 1
0.871332147779576 0.85609675383403 1 1
1.03394628214565 1.01602084399716 1 1
0.908420404908322 0.8893339426784 1 1
1.3249873699119 1.30196432159415 0 1
0.891811521768267 0.876322086574269 1 1
1.17069707428535 1.14732682517129 1 1
0.783183043031501 0.768986041156813 0 0
0.912601662726344 0.895613425950722 1 1
1.02626579684476 1.00655169133309 1 1
0.948740964013916 0.929521469215085 1 1
1.67370164297208 1.64369028124708 0 0
1.17609479306727 1.15512285158009 1 1
1.23537547391031 1.21279103518283 1 1
0.996709616521362 0.978990523837045 1 1
1.09978300152623 1.07703073306127 1 1
0.76926964914385 0.75503969972858 1 1
1.43824308366433 1.41046399202709 0 0
1.09153615986064 1.06901291315788 1 1
1.13262145799062 1.1132406864113 1 1
1.10415240462639 1.08520529179566 1 1
1.07557094398616 1.05467789669427 1 1
0.989480973465028 0.968563492608791 1 1
0.504051430910307 0.494627191044276 0 0
0.935008396709201 0.91650823841084 1 1
1.2251697238876 1.20024423562428 1 1
1.05738992565265 1.03740810033922 1 1
0.809003453965244 0.793765222226615 1 1
1.33887747637013 1.31379426733646 1 1
1.04025493950493 1.02118781156484 1 1
1.09861210793851 1.07935271837995 1 1
0.968383999078136 0.949431720035197 1 1
1.16533252265664 1.14423455074332 1 1
0.811100350388147 0.796759339918743 1 1
0.783297307078056 0.769081942801271 1 1
0.874487796995264 0.859517461059062 1 1
1.0182219572428 0.999627421627754 1 1
0.837479152376426 0.820809741937857 1 1
1.15049476370096 1.12628543921621 1 1
0.881673456765752 0.866069342231429 1 1
0.839008022633462 0.824312521756942 1 1
0.72528937493646 0.711828080850591 1 1
0.881133015712065 0.865788879339347 1 1
1.12264442914941 1.10138552679122 1 1
0.860116422154313 0.842953421745531 1 1
0.779770126394103 0.766546442483907 1 1
1.12403264781769 1.10329681951939 1 1
0.863654483567412 0.847892077293965 1 1
1.39446560653535 1.36570828264604 0 1
1.05402427935381 1.03497255515887 1 1
0.782433212716203 0.767111635129779 0 0
1.25676871204294 1.23301638399393 1 1
1.36765019091234 1.34214947911863 0 1
1.04951829254432 1.03165567930894 1 1
0.826690026788943 0.811525517436026 1 1
1.22973711154133 1.2028019364071 1 1
0.816997315187155 0.801777101431031 1 1
1.22338684022332 1.20194578797607 1 1
1.22768812518211 1.2056807584331 1 1
0.96210617241135 0.943610741657837 1 1
0.863506154245414 0.845862868494421 1 1
1.00614469011261 0.988690765405665 1 1
1.01411278902524 0.994669812165041 1 1
0.969208923815365 0.949560564684618 1 1
1.31301650709023 1.28766108048323 1 1
1.10919337904362 1.08612528198802 1 1
1.18322070200899 1.16228611332842 1 1
0.928498545872594 0.910560448649353 1 1
0.52462769465531 0.513737069203725 0 0
0.880377784122693 0.865168030362266 1 1
1.07742162942931 1.05700834002514 1 1
1.2208066415437 1.19890444380261 1 1
0.878983583957329 0.863323368430519 1 1
0.986916988979831 0.969419035498386 1 1
0.851388443293704 0.836536009030914 1 1
1.28394599933556 1.26065559850138 0 1
1.25531370651011 1.23054366931314 1 1
1.27365547532622 1.25148881151407 1 1
1.09702875731349 1.07350472028686 1 1
0.480335590132844 0.469405595440389 0 0
0.911185812399736 0.892086582426867 1 1
0.986328456647801 0.966195781591001 1 1
1.33163497953935 1.3098182713115 1 1
0.841216461466051 0.824661258530623 1 1
1.11113308194129 1.08962231703896 1 1
0.793669809230109 0.778228773623066 1 1
0.990901403281276 0.972432597813832 1 1
1.03784330238634 1.01636393322621 1 1
0.990824174095041 0.972094085448174 1 1
1.044801696421 1.02259916975745 1 1
1.07209179546642 1.05502765650183 1 1
1.03989212037945 1.01984770201524 1 1
0.86248136509041 0.845478570505457 1 1
0.812853338645897 0.797946224707721 1 1
0.874822849834625 0.860502335542897 1 1
1.0498922363117 1.03018527096706 1 1
0.814107100153576 0.799213476867376 1 1
0.858492204904406 0.84382371448799 1 1
1.21899184652226 1.19596509221162 1 1
1.03280419468572 1.01156212732485 1 1
0.899578914490139 0.88263778471497 1 1
0.799794145480812 0.785892829597761 1 1
1.28477214754273 1.26220178978814 1 1
1.1011447084041 1.07937295546017 1 1
1.15876442295885 1.13744343053926 1 1
1.16911322875504 1.14930032664848 1 1
1.29350267100236 1.27112915840644 1 1
1.10043925326489 1.07867968195995 1 1
0.901374554756816 0.882410409291332 1 1
1.48486666646997 1.45523924029379 0 0
1.25344564986128 1.23050674552506 1 1
0.885197727670012 0.867195525402751 1 1
0.717432236405102 0.704369736329361 1 1
0.914856561576252 0.895765725348673 1 1
0.699287813371006 0.685906305151943 0 0
0.858088680795391 0.841930641546925 1 1
1.11749003426497 1.0943361312431 1 1
0.640367475473636 0.627643093072849 1 1
0.985810263464137 0.969351393661819 1 1
0.93065741325928 0.913093414590849 1 1
0.798250650210146 0.78320920965299 1 1
1.06279292745811 1.04258927592807 1 1
1.05354869043954 1.03207264960712 1 1
0.796213222327428 0.779322800911082 1 1
0.986763244925511 0.969251867869805 1 1
0.565556754613175 0.556986325240078 0 0
1.18777652676886 1.16464919217994 1 1
1.14711344224159 1.12410901455405 1 1
1.23599220078536 1.2100318064135 1 1
1.03553176147408 1.01666178995914 1 1
0.920952236271098 0.903841968505367 1 1
1.00270718095616 0.985184946645775 1 1
0.901127224892165 0.882814756338273 1 1
0.931898975094364 0.914900525539253 1 1
1.10740421181387 1.08641181029628 1 1
0.747461129071667 0.733046382231342 0 0
1.15857565878683 1.13623534645021 1 1
1.13070913238019 1.10997664293383 1 1
0.699282150074574 0.685732592866457 1 1
0.571242734222832 0.55927602430316 0 0
0.874911976933151 0.857463212087051 1 1
0.86068152299004 0.840339678543361 1 1
1.3044036687683 1.27912786593616 1 1
0.86445494247266 0.848489661934101 1 1
1.210366014951 1.18579669056834 1 1
1.2278401865239 1.20223560962038 1 1
0.622392027758347 0.611454105749415 0 0
1.00921431147365 0.990369754637442 1 1
0.755512163259793 0.740667514697163 1 1
1.03918274260697 1.01900156790843 1 1
1.19544455576658 1.1755993421014 1 1
1.01489543039201 0.994977114525162 1 1
1.20417063258257 1.18257735753329 1 1
0.719294601032583 0.705177889954559 0 0
0.813339304512382 0.799477292921172 1 1
1.12830807870433 1.10656085809904 1 1
1.01984092666982 1.00005806846785 1 1
0.757168179395924 0.741810323549224 1 1
0.894945712915215 0.876635617136784 1 1
1.09236466552603 1.07212218961849 1 1
1.18880187913122 1.16778307595974 1 1
0.975506039508563 0.957577153555567 1 1
1.26707981956018 1.24513561296642 1 1
0.794926991238092 0.776767738474166 1 1
1.04681021357863 1.02591891978766 1 1
0.98129038326475 0.960170052253412 1 1
0.76505500183011 0.750838597395841 1 1
1.09615778442105 1.07725702851311 1 1
0.652638622586249 0.639880347662102 1 0
1.12851372873934 1.10680421052415 1 1
0.842614965128636 0.824506073671046 1 1
1.25437841860715 1.22900533606486 1 1
1.07608264109894 1.05520741109539 1 1
0.811751746054624 0.796566011957131 1 1
1.16972532971055 1.14792158368728 1 1
1.10895298184295 1.08676668202132 1 1
0.870359979437788 0.854734047433908 1 1
0.937756966594317 0.921109402656287 1 1
1.20551666192291 1.1852466849533 1 1
1.10090602663417 1.08019501829492 1 1
1.27999476039885 1.25730957810019 0 0
0.632492161383454 0.620725971787334 0 0
1.07800630201841 1.05691430900673 1 1
1.13602920434624 1.11639562595273 1 1
1.25502854524812 1.23177261050168 1 1
0.83060435025594 0.813538412600119 1 1
0.928874123059771 0.912082638847531 1 1
0.985192302440258 0.967442097262847 1 1
1.05833693201629 1.03793807446279 1 1
1.38491246967331 1.35802575511417 1 1
1.09097746360402 1.07114014818976 1 1
1.00670061712938 0.989061778202549 1 1
0.771128898615883 0.758176303376969 1 1
1.09448588502593 1.07075844145694 1 1
1.03261225669436 1.01078095640182 1 1
0.975929372842826 0.957250493923333 1 1
1.02378131192655 1.0038670838364 1 1
0.854103310906126 0.839848142630112 1 1
0.763720085102706 0.748091270808379 1 1
1.31421974211353 1.28627671610771 1 1
1.08633343443518 1.06768176347778 1 1
0.89400681362068 0.879323992929625 1 1
0.899080934911668 0.883268040483957 1 1
1.05969144286224 1.04201258926546 1 1
0.787749132034535 0.772351883164638 1 1
1.0638768481586 1.04472654032965 1 1
1.15749867778622 1.13514870682224 1 1
0.794052913671837 0.776475153263703 1 1
0.932640498246318 0.9130255153426 1 1
0.613518070937652 0.601406105097776 1 1
0.983988820939109 0.967252139188305 1 1
1.14887909299458 1.12600033455087 1 1
1.11598156986794 1.092997882095 1 1
1.13001717515639 1.11075344083946 1 1
0.855103718855804 0.839618380324182 1 1
0.880046352687282 0.860477992989746 1 1
1.14695762441066 1.12431355555928 1 1
1.01628435006498 0.999619397712498 1 1
1.13691367630723 1.11743720784975 1 1
1.16223796584805 1.14021874153373 1 1
1.12638292958468 1.106267800996 1 1
1.15439075581327 1.13295469199579 1 1
0.970908076284858 0.954024588459352 1 1
1.08720182746869 1.06560063421135 1 1
0.917615838380872 0.900549832852568 1 1
0.980697058765298 0.961803334953244 1 1
0.968681590110039 0.950217407511714 1 1
0.944255439058424 0.925140698273579 1 1
0.902104791965785 0.884313028795241 1 1
0.990422417042154 0.969515589631254 1 1
0.900798351310949 0.883878914800866 1 1
1.05800547190418 1.03745129812687 1 1
1.26086941611911 1.23707463940314 1 1
0.809556168001128 0.794899564190596 1 1
0.673492977863663 0.659727810819797 1 1
1.02676700261079 1.00667994222593 1 1
1.18681501634595 1.16633306101831 1 1
0.974261825936362 0.95624489405817 1 1
1.29510967675681 1.27185054787164 1 1
1.06972763325915 1.04921878738289 1 1
0.848434688985843 0.83274552943082 1 1
1.12938447806329 1.10611421614351 1 1
0.886982411486916 0.870937490163058 1 1
1.26447196383828 1.23918060305835 1 1
1.05532236800195 1.03623998526622 1 1
0.871174269190143 0.85586638959937 1 1
0.914824538013907 0.894474534454134 1 1
0.940665679183349 0.922822756144303 1 1
0.871408301627866 0.855759849757599 1 1
0.952023198782718 0.934182059959263 1 1
0.892157700372756 0.875964372684968 1 1
1.00282058493407 0.983805424013878 1 1
1.2539214910054 1.23113728937047 1 1
1.18412368465863 1.16063223484428 1 1
1.07658225897701 1.05613473240969 1 1
1.24284106412344 1.21725900575987 1 1
0.952212367943507 0.93322535519008 1 1
0.870616834693294 0.8539421230768 1 1
0.887259144667875 0.871125124366594 1 1
1.11600596207543 1.09133049821402 1 1
1.02186650194327 1.00544760059768 1 1
0.819991717103484 0.803270514038298 1 1
1.24025627915349 1.21721954122218 1 1
1.11058936070967 1.09023806949683 1 1
0.908519200365562 0.892991243606837 1 1
0.984303500928786 0.964655580880059 1 1
1.16615502645899 1.14489251229398 1 1
0.743573569334157 0.729897012709425 1 1
1.0940417857552 1.07269581319476 1 1
0.82843969488359 0.812410685329835 1 1
0.612773155375058 0.601713720597411 0 0
0.883566985494961 0.866308319453519 1 1
1.21090353178114 1.1867439972098 1 1
0.968965507862789 0.94891771220765 1 1
0.976655117105327 0.956360520171543 1 1
1.05875589535476 1.04002259483922 1 1
0.831831867970166 0.813444361852867 1 1
1.02250306413521 1.00139824222079 1 1
0.907862306871486 0.889914883126103 1 1
0.827758584543229 0.813305554030201 1 1
1.21596039993352 1.19035694590991 1 1
1.18910817723917 1.1666758632141 1 1
1.22021637944683 1.19816101024004 1 1
1.08304085342987 1.06214932471917 1 1
0.891265907508084 0.873308013173894 1 1
1.11415380716098 1.09339786630633 1 1
0.967640556443979 0.95177951188515 1 1
1.29552548322278 1.2706227038919 1 1
1.12694559526992 1.10560570533468 1 1
0.917244407300773 0.898054062214895 1 1
1.16832960573876 1.14655992090627 1 1
0.748547457890327 0.734384353135842 1 1
0.774814145650141 0.761456988781612 1 1
0.819994070703374 0.803278838286091 1 1
0.881252115386198 0.865337574828638 1 1
0.939417421455692 0.921082882377347 1 1
0.961148464165105 0.943213420543693 1 1
0.844429454810347 0.827214292256415 1 1
1.15797459733387 1.13625379397233 1 1
1.10405578270669 1.08331511682581 1 1
0.916132576556006 0.900926085810223 1 1
1.00941105637151 0.98960955165761 1 1
1.06508918428506 1.0428453347179 1 1
0.876163193819758 0.859497719264232 1 1
1.13952078971451 1.11805929354549 1 1
1.15369416162493 1.13180740849232 1 1
0.966676062954434 0.948663890819188 1 1
0.95819355104181 0.939945887927378 1 1
1.04990279149535 1.02867544422737 1 1
0.702380259979028 0.689649409275026 1 1
1.02178780222842 1.00213961421196 1 1
0.799897318120012 0.787659480441138 1 1
1.23921217151786 1.21446737311677 1 1
0.913531877534991 0.896040809384201 1 1
0.914679589544844 0.897832173758964 1 1
1.01158962527587 0.992747907630022 1 1
1.18980726357517 1.16811467423275 1 1
0.970161829460322 0.952507987984606 1 1
0.994796035366902 0.975183611527742 1 1
0.989472375010674 0.969029966230018 1 1
1.18490455527073 1.16398139688671 1 1
0.907887067252845 0.888479363119216 1 1
0.803453597849491 0.78907310878116 1 1
0.975172948673251 0.957833555441519 1 1
0.613950741794083 0.60135996384055 1 1
1.3205778754088 1.29562633468979 1 1
0.862130779291573 0.845540814373646 1 1
1.03907402588776 1.01956690554529 1 1
1.03402080516645 1.01422755794281 1 1
0.969509866959765 0.951888396089227 1 1
1.25363351083767 1.22993664645719 1 1
1.17224615748286 1.1521753382892 1 1
1.15599205238746 1.13335773555111 1 1
0.978154328493365 0.958723957719541 1 1
0.917697200921696 0.901901549894134 1 1
1.0774667142021 1.05733659598888 1 1
0.748763863851149 0.735992466449807 0 0
1.16269043557365 1.14035235704674 1 1
1.33949210994426 1.31641429369195 1 1
1.12134625208397 1.10123066411386 1 1
1.27206224552312 1.24975325953551 1 1
1.15545529467906 1.13273789640367 1 1
0.972714810885467 0.95222123721278 1 1
1.21394817882929 1.19153881874387 1 1
0.999272790236175 0.981599400720156 1 1
1.07124012847327 1.053838389456 1 1
1.22205774356206 1.20064505253852 1 1
1.24475818989181 1.22092065771814 1 1
1.24891386121591 1.22643320990873 0 0
1.07800906148313 1.05801549878414 1 1
0.731931924249665 0.717882731820542 1 0
0.766529255664517 0.750178603336855 1 1
1.08776330648669 1.0656075735504 1 1
1.1229084123349 1.10188728717686 1 1
1.0485572014022 1.02933532438177 1 1
0.908562556738351 0.892229249016697 1 1
0.890077115417671 0.873777052605084 1 1
1.02385125803378 1.00567712902701 1 1
0.881015355447509 0.864428350796283 1 1
0.980859270464738 0.963090333718871 1 1
1.28691398598103 1.26458563560442 1 1
1.12874946248689 1.10798820970266 1 1
0.928286964197596 0.91154296517542 1 1
0.878086030764011 0.860707016859898 1 1
1.18112191852951 1.15820458767634 1 1
1.26511189667884 1.24068270169675 1 1
0.816697805505556 0.80071367984073 1 1
1.0579113065043 1.03834974808231 1 1
1.31135831571746 1.28674813683278 1 1
1.06189164393653 1.04198688197614 1 1
0.891294611075955 0.875886609457834 1 1
0.466844394370497 0.458195037569268 0 0
1.05261374295065 1.03030960073151 1 1
0.681522606732983 0.670197383834933 1 1
0.657855851870824 0.645398801178013 1 1
1.34922105029737 1.32376185447374 1 1
1.08285390973883 1.06565487823984 1 1
0.935798159174733 0.916783028031202 1 1
1.0015051531612 0.981988649032033 1 1
1.35029635003586 1.32263363723003 0 0
0.913773623363326 0.894153259074061 1 1
1.20543901458627 1.18371432040943 1 1
0.995487933097063 0.975805954705655 1 1
1.06250533912369 1.04349313352207 1 1
0.964414060586649 0.945125917958623 1 1
0.793972851533499 0.778973406725401 1 0
0.857076129528855 0.840182815029763 1 1
1.33908942386813 1.31396839712282 0 0
1.01109623303321 0.991088651136451 1 1
0.746796429039592 0.733209713339728 1 1
1.25126802691283 1.22565374060446 1 1
0.979433064789289 0.959790804624731 1 1
1.04868978711239 1.02900008923795 1 1
0.83385300316495 0.819239447492046 1 1
0.812376810931764 0.798513529215557 1 1
1.0597369330106 1.0392373567199 1 1
1.33477535604025 1.30873934746607 0 0
1.02869520826139 1.00902112155704 1 1
1.21175459144002 1.18878040222273 1 1
0.81068988217975 0.794983798311066 1 1
0.922531272017118 0.905964195805903 1 1
1.15512119954717 1.13227353293634 1 1
1.24964832462569 1.22687227344938 1 1
0.702897867254247 0.689075328940803 1 1
0.669311312913815 0.657195363435186 1 1
1.34067341053423 1.31836254599259 0 0
1.15725283045632 1.13730966191804 1 1
0.868698732677711 0.85333957229212 1 1
0.626391709938046 0.614264433683611 1 0
1.06793558049152 1.04935071323152 1 1
0.960010673056225 0.943264558239441 1 1
1.025029019673 1.00638138398617 1 1
0.868068473239695 0.850234494373572 1 1
1.07551206553128 1.05729720524127 1 1
0.945983858318485 0.927384024590965 1 1
0.910314514979078 0.893246675485437 1 1
0.978894995070218 0.960469378683301 1 1
0.879863748435829 0.864241014565692 1 1
0.921453835228124 0.904497744595176 1 1
1.08297823536306 1.06239923186375 1 1
1.02561197308383 1.00666889969209 1 1
1.03123719075512 1.01259927623807 1 1
0.880277532478761 0.862888572926248 1 1
0.969111877927932 0.951175953558771 1 1
1.05868515010719 1.03826433907641 1 1
1.04294381556733 1.02448961890136 1 1
1.24071771903398 1.21766850125465 1 1
1.1833972215014 1.15977796213537 1 1
0.979749710315689 0.962442568207436 1 1
1.05821798229313 1.03850980682799 1 1
1.08560218158534 1.06598404878503 1 1
0.970252314805547 0.951353059454549 1 1
0.911455070109456 0.895698100314733 1 1
1.02750685878586 1.00808924359434 1 1
1.3852389576561 1.35840746680734 1 1
0.956021513043642 0.939058603478288 1 1
0.953258305921736 0.936632388803905 1 1
1.13880283439387 1.11638484080915 1 1
0.88322684859308 0.866721918490574 1 1
0.964818247461016 0.947992156632915 1 1
0.996024960804307 0.974213765067342 1 1
1.09564030705936 1.07476551017727 1 1
0.758794994140696 0.74300657321205 1 1
0.911585122533438 0.894145451192516 1 1
1.05903254877766 1.03973945236414 1 1
1.34011863949194 1.31509664548261 1 1
1.28454156208227 1.2612852072543 1 1
0.676853755635809 0.663694670011794 0 0
0.706741518804857 0.693688181857655 0 0
0.850634720166173 0.833513690172846 1 1
1.15322102871484 1.13212690124605 1 1
0.818841872573499 0.803754432504578 1 1
0.635617707996957 0.622969925530713 1 0
0.69860063389984 0.685794359232846 1 1
1.08045961109769 1.05920728941395 1 1
1.20874415882899 1.18730164693868 1 1
0.821779377952225 0.807917233076346 1 1
1.00196111224055 0.984041782418328 1 1
1.15299473913242 1.12872742719873 1 1
0.868399784394065 0.851425839252907 1 1
0.944934305783707 0.928439546677743 1 1
1.08879139961766 1.07048684134874 1 1
0.908128291535495 0.889758512321146 1 1
0.969077747945969 0.951753950888249 1 1
0.746983653575833 0.732835761676074 1 0
0.841360154959647 0.825530923057788 1 1
0.965864556616767 0.949444023052112 1 1
1.01622994512285 0.996319350941077 1 1
1.23600130252572 1.21326690348416 1 1
1.11180031658731 1.0917012394336 1 1
1.29912393913509 1.27220260256075 0 1
0.775318587664927 0.759557190283652 1 1
0.959998855118707 0.941342524229795 1 1
0.837912609126876 0.821045311073953 1 1
0.987338881556029 0.967487514500452 1 1
0.760431594113771 0.744262925483893 1 1
1.02042169207336 1.00223001128181 1 1
0.986977286399347 0.968526645097608 1 1
1.428920347775 1.4043021302286 0 0
1.12722970688561 1.10438866554695 1 1
1.0052382893941 0.987713237121276 1 1
1.12755019631988 1.10698649859152 1 1
0.856018255839012 0.841978851566123 1 1
0.909735314739443 0.892455112990073 1 1
0.970164615209184 0.951681206438678 1 1
0.984130575686014 0.965715077658967 1 1
1.1201379358624 1.10107041026833 1 1
0.819913056462888 0.806097730386245 1 1
0.9850556530566 0.966246959453825 1 1
0.859872964702594 0.843991572745366 1 1
1.17909750697596 1.15495251336578 1 1
1.12860325171772 1.10848186178447 1 1
1.02757846054942 1.00909429761006 1 1
1.05869114405946 1.0387921792764 1 1
1.00873544398125 0.991012327421609 1 1
0.59521398260388 0.585037217398932 0 0
0.933613246410148 0.917028932822209 1 1
1.05684946817483 1.03798519133685 1 1
0.549696358061951 0.539670931477688 0 0
1.17614448692488 1.15333894844076 1 1
1.1380392124366 1.11510879751457 1 1
1.14517513880796 1.12354422297111 1 1
1.01418021282526 0.993185569380797 1 1
0.818487181097996 0.800736493498383 1 1
0.851826626802513 0.835134528769477 1 1
1.20536122808511 1.18532442845028 1 1
0.995274483515317 0.97514897803379 1 1
0.873820697673624 0.856781989152639 1 1
1.05040246338829 1.03014224126285 1 1
0.924242864277706 0.907003595065023 1 1
0.819492483506368 0.803068303431864 1 1
0.687326286255403 0.67408736380027 1 1
0.638196966076907 0.625839631570457 0 0
1.14234108557149 1.12190783161027 1 1
0.994574144238569 0.972876607876713 1 1
0.998375772814448 0.980233783755226 1 1
0.507372538476009 0.498248327547628 0 0
0.858184354038855 0.840983003343405 1 1
1.09855393318603 1.0796660613854 1 1
1.24906172551036 1.22630082641727 0 0
1.1379489082927 1.11547062042619 1 1
1.02837042029892 1.01060518147809 1 1
0.831443465771466 0.816272165494152 1 1
1.06061646523918 1.03978909003185 1 1
0.82933221444692 0.813151585712809 1 1
1.03536549610299 1.01505160927559 1 1
0.663909861764256 0.650366043696297 1 1
1.05984889803853 1.04071897321647 1 1
0.88103155639403 0.863822361908116 1 1
1.28004670459154 1.25550671624505 1 1
1.08327656377185 1.06270724127448 1 1
1.0302796095119 1.0112963590234 1 1
1.20398310970209 1.18144254883191 1 1
0.973634862521651 0.954350640272345 1 1
0.742371416084129 0.727148724145399 1 1
1.13741006051033 1.11399556251235 1 1
1.18080270419461 1.15742523271713 1 1
1.12689764618172 1.10611653296239 1 1
0.744075641764313 0.727220291598863 1 1
1.31954704753293 1.29289156951632 1 1
0.920936095746535 0.901779952861176 1 1
0.941781150900332 0.922664742917678 1 1
0.992961674526033 0.973144666813306 1 1
0.92009031415867 0.90199788075048 1 1
1.0126351434094 0.994078271069743 1 1
0.95086457991219 0.932897734316063 1 1
0.856399374257535 0.841864249776395 1 1
1.1949459657672 1.17228502728152 1 1
0.73128446341773 0.717150918843936 1 1
0.815418214618337 0.800595677309827 1 1
1.12001009966065 1.10092349528889 1 1
0.800031325647495 0.784943738609244 1 1
1.19494925782141 1.17188992564281 1 1
0.642219724738935 0.630938501187252 0 0
0.842284308772821 0.827598924748752 1 1
1.01954628064962 0.999863104540799 1 1
1.02496685684566 1.00811942203676 1 1
1.01421708652256 0.996040065201949 1 1
1.24383291519383 1.21841066932536 1 1
0.940961535837384 0.920164115171208 1 1
0.518600813740939 0.507944603522516 0 0
1.06328855851594 1.04182857888379 1 1
0.961757096891936 0.943701913827835 1 1
1.24432658309305 1.21986843681518 1 1
1.12628478291401 1.10543390144558 1 1
1.17163532141592 1.1509384209875 1 1
1.16198700931107 1.13974935231266 1 1
0.984512859535271 0.967051812690314 1 1
0.970651007573747 0.952248315960764 1 1
0.785845482590921 0.770715998499621 1 1
1.2432544639179 1.21891700025296 1 1
1.12482070619648 1.10181977999598 1 1
1.19906258144679 1.17434058740133 1 1
1.08897409098348 1.0682873484525 1 1
1.03674306574903 1.01562113922699 1 1
1.20829349435032 1.18381449837821 1 1
1.0946241182813 1.07527888006505 1 1
1.06871769111385 1.04782944915533 1 1
1.12598615730633 1.10461507770246 1 1
0.884635299289833 0.868279173514201 1 1
0.93856137375725 0.921646373570078 1 1
1.07719262920108 1.05679893599765 1 1
1.20665858569349 1.18599431169978 1 1
0.805055498600008 0.789979942219852 1 1
1.07525493180654 1.0545519802993 1 1
1.14655107474864 1.12442596969458 1 1
0.508146341685473 0.49804741961777 0 0
1.35907364416123 1.33378858182965 1 1
1.21420495455856 1.19053430453677 1 1
0.975831227210752 0.956954038360095 1 1
0.690834095035431 0.677624323660358 1 1
1.0403290706843 1.02107007608392 1 1
1.1449747721724 1.12201459622634 1 1
1.35326698279308 1.33135494791529 1 1
0.843825315988807 0.828544602434386 1 1
1.29465319131164 1.27020824934125 1 1
0.742174884120032 0.730318311440371 0 0
0.853039180239079 0.836719428166782 1 1
0.895627913629771 0.880368871937964 1 1
0.886453452478568 0.870281481846551 1 1
0.869979945329244 0.855429181431506 1 1
1.18589109775572 1.160818193655 1 1
0.803883350313474 0.788774948763137 1 1
1.06115312587182 1.04088080852373 1 1
1.18525595930354 1.16270910228324 1 1
0.583703973750279 0.573103777343607 0 0
0.95307931161014 0.936878202821369 1 1
0.887158590550879 0.870092934985414 1 1
0.93557561773638 0.917923334157036 1 1
0.781237676756276 0.767695316611659 1 1
0.631305138436315 0.618803810094653 0 0
0.951528733991847 0.935457953569469 1 1
1.0493539454891 1.03051697961846 1 1
0.98601374222601 0.967558438652957 1 1
1.16005147475834 1.13606266524746 1 1
1.03181718574095 1.01167218641727 1 1
1.1917159205295 1.16653800425952 1 1
1.17542361864982 1.15244923909092 1 1
0.944781151120391 0.927612954711609 1 1
0.860946317600984 0.844131030880877 1 1
0.860075552626669 0.842931659098333 1 1
0.865550902114427 0.850331190931259 1 1
0.737946305423386 0.723025939452698 0 0
1.27961012316553 1.25550081538606 1 1
1.07103366556753 1.05307451635468 1 1
1.08792668047723 1.06819971290444 1 1
0.879759324940517 0.86466375325086 1 1
0.983853220050574 0.966357124388927 1 1
0.950576291619888 0.931968316862424 1 1
1.54239504094051 1.51736047107916 1 1
1.11214997302785 1.09149838748381 1 1
0.948346895857862 0.930075995973083 1 1
0.998733871452725 0.97981236270176 1 1
1.11618418099248 1.09559805561118 1 1
1.20974096598065 1.1867198052169 1 1
0.740081193757638 0.726004726013051 0 0
0.865067668985894 0.850231567532295 1 1
1.05632105777582 1.03241395088742 1 1
0.805964593428708 0.78988658004352 1 1
0.952910346144857 0.935270031621358 1 1
1.00208447518487 0.985674146021839 1 1
1.08863927194899 1.06659784255238 1 1
0.556978406338742 0.54609545031406 0 0
1.09990653021837 1.07920589483553 1 1
1.4110924287933 1.38512196828668 0 0
0.651273060063331 0.639325703127124 1 1
1.3146183550925 1.28938975269628 1 1
0.85317689347696 0.838647449554515 1 1
0.880350435843579 0.86395416946518 1 1
1.17948883637097 1.15700407031903 1 1
1.1560816707906 1.13230897746937 1 1
1.09745815158197 1.07487876657377 1 1
0.75363047151605 0.739221630388153 1 1
1.47920616158832 1.44879926010434 0 0
1.60581066624573 1.57568369650242 0 0
0.986554649418535 0.96897247646899 1 1
1.20752866805072 1.18453845646606 1 1
0.786662795775379 0.771897484183949 1 1
1.22892770015076 1.20576119205353 1 1
1.0368053807938 1.01870050834504 1 1
0.956844997285453 0.937765226405727 1 1
1.05120099461858 1.03188053049025 1 1
1.3005793256169 1.27538253325431 1 1
1.19445093294098 1.17291255863872 1 1
0.833060129612541 0.815715807767877 1 1
0.943219944378742 0.926042929992083 1 1
0.806339425158913 0.791814854548921 1 1
0.81953624780325 0.80303980453873 1 1
0.809959172048977 0.79510725871967 1 1
1.30807041887192 1.28348489967952 1 1
0.821725227902363 0.807787492547296 1 1
1.05394338103325 1.03434769556522 1 1
0.695962419306679 0.684066309969398 0 0
1.02841389024837 1.00953950234315 1 1
1.05062344361271 1.03075114459581 1 1
0.999153267071368 0.979780302655223 1 1
0.918922081647131 0.901678019180541 1 1
1.11227303909576 1.09374772339619 1 1
1.26146461512449 1.23846613941434 1 1
1.03731974655177 1.01825727041714 1 1
0.634585772432624 0.624306449562412 1 1
0.933914134265864 0.916358504686917 1 1
1.27662366612815 1.25290308135752 1 1
1.07314497267065 1.054146047729 1 1
1.14211545624396 1.12002085229282 1 1
1.27861695697652 1.25546888599289 1 1
1.06611476377545 1.04576121490713 1 1
0.76837092173808 0.753318393944053 1 1
0.8789448513449 0.862296151956601 1 1
1.03469018882779 1.0159618857072 1 1
1.23725365828172 1.21165233965692 1 1
1.42126914121265 1.39332714836181 0 0
0.855833613277667 0.838252609798122 1 1
1.0671479869326 1.04478825319984 1 1
0.955502510232242 0.937680526326689 1 1
0.854344594710099 0.837260293844958 1 1
0.901153230350884 0.884166777349418 1 1
0.947953343712719 0.931633315741435 1 1
1.24534825625723 1.21964066121708 1 1
0.651762377622014 0.638367111317371 1 1
1.26551103644815 1.24034495854466 1 1
1.01884032320513 1.0001502365562 1 1
0.62908426212583 0.617147407220369 0 0
1.04618138484357 1.02570034239263 1 1
1.13039141861334 1.10759301415006 1 1
0.97749762264986 0.959342608280697 1 1
0.972276455148445 0.955757193563355 1 1
0.75748525521394 0.740665716524914 1 1
1.07128809312418 1.05097396501148 1 1
0.943132175559208 0.92605336319209 1 1
0.816091190246051 0.800495571064896 1 1
1.33280565314351 1.30635327842404 1 1
0.617098369049693 0.602841065170261 1 1
1.17467863268952 1.15244227275594 1 1
0.772688618593918 0.75802877252937 1 0
1.13564803775642 1.11332414095058 1 1
1.02669462495632 1.00625894177327 1 1
1.04495910170765 1.02575715457573 1 1
1.35026340173698 1.32481978041392 0 0
0.698046989039415 0.686122526525568 1 1
0.735430262540515 0.721251972303376 1 1
1.07835913405986 1.0566777130465 1 1
1.23817519860261 1.21620530536613 1 1
0.861928672691916 0.843914473714028 1 1
1.01805352305062 0.99837238682181 1 1
0.99328164662223 0.975272902987716 1 1
0.953926415288788 0.935754082633647 1 1
0.597540339788616 0.586850304374409 0 0
0.898080881668623 0.880016520832602 1 1
0.953130890129417 0.936257203495203 1 1
1.02907985538211 1.01052098434568 1 1
0.91084149791071 0.893858086530382 1 1
0.917676107244348 0.90035523549603 1 1
0.9303361482194 0.916001978179305 1 1
1.13474321130251 1.11496790166963 1 1
0.95060001818533 0.932403044061895 1 1
0.997981097876322 0.980175445947719 1 1
1.19876397311061 1.17856365082383 1 1
0.860151605519916 0.844204599308625 1 1
1.14303195383788 1.12260469651233 1 1
1.10586738067495 1.08544954384438 1 1
1.04976509182139 1.03035386949922 1 1
1.02727260181321 1.00837358070702 1 1
0.907474642698562 0.891572568370421 1 1
1.04072061117624 1.02314964698566 1 1
1.04769395805818 1.02848335980069 1 1
1.15133322163194 1.13055930613344 1 1
0.905123849315193 0.88945153197996 1 1
0.941600157829647 0.923012687657379 1 1
0.739960045755677 0.724074192479467 1 1
1.13091697104492 1.10940582941767 1 1
1.01116711085099 0.992342167306229 1 1
0.833222003869561 0.817223760035777 1 1
1.06083533920453 1.03901375525854 1 1
1.10272467481173 1.08043526911171 1 1
1.12205060663328 1.10120457699703 1 1
1.20243198458997 1.1762625164226 1 1
0.944923884267763 0.924633517526045 1 1
1.06820759138573 1.0457424713772 1 1
1.30710284761755 1.28040983068158 1 1
0.968374891528369 0.951306778560296 1 1
0.951951205070412 0.936072286610821 1 1
0.834240829146361 0.819267951351052 1 1
1.21038146594549 1.18979748793871 1 1
0.974261486572154 0.957297384633814 1 1
0.748471399206417 0.734928658171032 1 1
1.13821649333009 1.1163427135956 1 1
1.14619156937816 1.12558898086716 1 1
0.895323161402995 0.881139634417801 1 1
0.890285552350681 0.874603767916344 1 1
0.968695701961688 0.949936994746597 1 1
1.2649956100112 1.2417395754533 1 1
1.00598938473703 0.985502682497945 1 1
0.920341823598925 0.902673562418425 1 1
0.88166354641293 0.864879250761039 1 1
1.21962736290327 1.19508925734899 1 1
0.943680778491093 0.926952706273819 1 1
1.17237813291592 1.15134125658895 1 1
1.1172565665056 1.09414597329995 1 1
1.01332102820522 0.994169121950034 1 1
0.956242129675359 0.939645247738861 1 1
1.08405404671015 1.06493924283819 1 1
1.23715522769997 1.21378147605035 1 1
0.459121691612498 0.451589352941173 0 0
1.23446727245961 1.21150645778122 1 1
0.977584359749123 0.960440624859109 1 1
1.07925561073636 1.05852475033321 1 1
0.471213861939809 0.46199947185248 0 0
1.43997261887839 1.4104735902001 0 0
0.707562918776503 0.694298901191971 1 1
0.93464550451353 0.91811474163154 1 1
0.729094606439481 0.716550968776046 1 1
1.08285745885988 1.06253988173042 1 1
0.958942715713264 0.941952958883522 1 1
1.11282730718154 1.09246996672547 1 1
0.936714728050105 0.918781528510305 1 1
1.113240282268 1.08896752510057 1 1
1.12649034516905 1.10669496383707 1 1
0.881263034610895 0.865052203907739 1 1
0.59359737071609 0.579874138228558 1 0
0.464380733840508 0.456154658764478 0 0
0.793375197194647 0.778934800335652 0 0
1.06751079223478 1.04797304612128 1 1
1.57617102667532 1.54807037104817 0 0
1.06463345229124 1.04552298906584 1 1
0.926741821790142 0.908850188976288 1 1
0.963391488549102 0.946184765020574 1 1
0.963213509932175 0.945300151680248 1 1
1.20030965013171 1.17935855122211 1 1
0.685185899633047 0.671636439274904 1 1
0.844523802783775 0.829151888033715 1 1
1.05422938208958 1.03283031320927 1 1
0.754197630612348 0.738770613524187 1 1
0.789968385959736 0.775406532809821 1 1
1.15115246212574 1.13047335152239 1 1
0.778822496758927 0.762758653572185 1 1
1.18040523028436 1.15791333016545 1 1
0.963681032156449 0.944488425908445 1 1
0.892225365989673 0.874400162813221 1 1
0.883942191216907 0.867189601836341 1 1
0.904370452810886 0.885355332219294 1 1
0.717631589779249 0.704258041219991 1 1
1.07195397040705 1.05212107099805 1 1
1.00635816144363 0.985482980903018 1 1
1.05310933086114 1.03287185406531 1 1
0.884604780159337 0.866654713262751 1 1
0.919330125170581 0.901595248103191 1 1
0.863152707606538 0.844513904301446 1 1
1.2945638801847 1.27038898977739 0 0
0.965978550596048 0.948346328215168 1 1
0.728164613714338 0.715552307963747 1 1
0.827931160301959 0.813873486493659 1 1
0.811413545084801 0.797449838300933 1 1
0.863094420509929 0.848416515265987 1 1
0.867585893207699 0.849712086106881 1 1
0.968266413945728 0.951133453950155 1 1
1.15541523989805 1.13480263893961 1 1
0.805446017855882 0.790640819513079 1 1
0.893310525629199 0.875778370751853 1 1
1.27476309609857 1.25061860096464 0 0
1.23296511858782 1.20795593334525 1 1
0.925713274043557 0.906911329841175 1 1
0.745224717819841 0.732126112059734 1 1
1.1203138586873 1.09881915580579 1 1
1.09552533673318 1.07322432140408 1 1
1.02089114553225 1.00271029731172 1 1
0.870467757067038 0.85313363827078 1 1
1.11925229462847 1.09812670136654 1 1
1.40256392010087 1.37782520762834 1 1
1.120606895305 1.10160581519288 1 1
0.774366341801527 0.761012716209783 1 1
1.0717108934455 1.05275232904983 1 1
1.00111975216495 0.98263959681274 1 1
1.106615557708 1.08664821378159 1 1
1.00433806042731 0.986789354453967 1 1
1.09573518565571 1.07442209635048 1 1
0.750480051500832 0.736717040147546 0 0
1.03081753817814 1.01114669670781 1 1
1.06102497052556 1.03968794522826 1 1
1.35156720415128 1.3268156016969 0 0
0.972266631986868 0.955198988435593 1 1
1.07694027589606 1.0570929839296 1 1
1.03820326926816 1.01906547553549 1 1
1.10179370210189 1.07868971816926 1 1
0.916317885995834 0.89961267941844 1 1
0.838585454907639 0.823301973889055 1 1
1.08571644883623 1.06431552432164 1 1
1.11415573653162 1.09696929307035 1 1
1.21741694554499 1.19302294716896 1 1
0.937662300024689 0.919572044944891 1 1
0.875445458601116 0.85990007680617 1 1
1.36639538833849 1.34207775974197 0 1
1.32954976901589 1.30122110564332 1 1
1.16623931437826 1.14398436748822 1 1
1.02897284278589 1.00814479796392 1 1
1.01607002798851 0.993063727867236 1 1
0.971591894357218 0.9536724442637 1 1
1.17359783274488 1.15404052828897 1 1
0.975696178146975 0.956035014389253 1 1
1.25789832076008 1.23022509681243 1 1
1.25522440851714 1.23155668099071 1 1
1.29805646069959 1.27220503984636 1 1
0.854861860212061 0.837693274389021 1 1
1.14825040283807 1.12596006457051 1 1
0.95931358529909 0.942548791692033 1 1
0.982366953938742 0.964317641924296 1 1
1.10409632176565 1.08301857409965 1 1
0.757507312114547 0.743449532907981 1 1
0.714993187004242 0.699669424519226 1 1
0.881064631723863 0.865187347069717 1 1
0.903784403135954 0.886173598894629 1 1
1.12791420400087 1.10721375428731 1 1
1.26124390545992 1.23718808526157 0 0
1.03712503704204 1.01571854689252 1 1
1.1348065938137 1.11401328916564 1 1
0.879641659657312 0.86330808703897 1 1
1.24036425698697 1.21577310995787 1 1
1.27713151339755 1.25360160905789 1 1
0.6402212323495 0.626429822360698 1 1
0.846580174954149 0.831000456165714 1 1
0.724654523624536 0.711852702181413 0 0
1.04803482171806 1.0265434342282 1 1
1.06692754483234 1.04695663972837 1 1
0.862144532546388 0.844356126000433 1 1
0.941265362449634 0.921566809415232 1 1
1.0517825720482 1.03302085408104 1 1
0.460965794577197 0.452754871152899 0 0
1.03966038456032 1.02155460132913 1 1
1.2684255928028 1.24247758188748 1 1
1.14019326850819 1.11607686745898 1 1
0.935864616774197 0.918779112964885 1 1
0.847268302592089 0.83318248063097 1 1
0.967607323500936 0.950082274030769 1 1
0.814503264572358 0.798994039254619 1 1
0.909281540518293 0.891299276789723 1 1
0.986287090623692 0.968688994352133 1 1
0.955280297917917 0.937420521500943 1 1
0.81874051161812 0.803940273052259 1 1
1.24548939401118 1.22194875535516 1 1
1.31857143404341 1.29625578664459 1 1
1.22080868580985 1.19752866535793 1 1
0.865891310373815 0.848686076404628 1 1
0.933577749907814 0.915534850350955 1 1
1.38054795636564 1.35414310769677 1 1
0.972746728830511 0.955413402279763 1 1
1.61815838052805 1.5896237257021 0 0
0.998097817895363 0.979671791091625 1 1
1.043723851896 1.02510707152488 1 1
0.670734834754118 0.658303758099365 1 1
0.986112342035089 0.965776159840695 1 1
0.872104113404096 0.856241532265705 1 1
1.20295950482008 1.18127399636741 1 1
0.563052858396488 0.551468523799337 0 0
1.13290575576276 1.11198988108925 1 1
1.19843573307894 1.1770235493842 1 1
1.20152472040296 1.17960432736098 1 1
1.195684399658 1.17352110707024 1 1
0.796177222408295 0.780618316735796 1 0
1.02458301842894 1.00600481122177 1 1
1.10351866233602 1.0823335022691 1 1
0.897859863900782 0.879699442739301 1 1
1.24024678241988 1.21655727686231 1 1
0.66732453416218 0.655718039858812 0 0
0.775383294075379 0.760210836622122 1 1
1.38055720478468 1.35333369630788 0 1
0.923400380907392 0.904650925521061 1 1
1.01696053020446 0.998603159854589 1 1
0.714415615058113 0.701464326210966 1 1
0.794206426280888 0.778279824895921 1 0
1.18836779628035 1.16483950558276 1 1
1.19470351069023 1.1733637562787 1 1
0.907095392226476 0.888439902745049 1 1
1.1823069836734 1.15899227197283 1 1
1.09670969191728 1.07672420487815 1 1
1.18350380969644 1.16056561054378 1 1
0.996992724148336 0.975252134625726 1 1
0.79009346797648 0.776480641436194 1 1
0.942280283862227 0.924103644267843 1 1
0.963300914499857 0.945496727468509 1 1
1.03904233418602 1.01762603996744 1 1
0.875869308043892 0.860167318336947 1 1
0.853258830538168 0.838933586573675 1 1
0.667554513340611 0.655127642465309 1 1
1.16958127539807 1.14799919523702 1 1
0.840481627606897 0.823774592631534 1 1
1.08810000180781 1.0678331978662 1 1
0.826205885354592 0.811165246229257 1 1
0.684572603586266 0.671699045483635 0 0
1.23893535254696 1.21408305561206 1 1
1.20609072639852 1.18227895348734 1 1
0.694543850572077 0.681883000179272 1 1
1.1344115077734 1.11067620656494 1 1
1.34397234468404 1.31872687180621 0 0
1.09521313175448 1.07514422646661 1 1
0.804541119574379 0.789473168421913 1 0
0.998508260351467 0.979049586242157 1 1
0.975551825982213 0.958458668145791 1 1
0.902185518012073 0.88607953877119 1 1
1.06507779739486 1.04270322478446 1 1
0.982370726577042 0.963884653783741 1 1
1.17317228392664 1.15447655461867 1 1
1.10585595274057 1.0864805945787 1 1
1.13251257280159 1.11265105801745 1 1
0.931147187722641 0.915462416484798 1 1
0.96525371577685 0.948126461707679 1 1
0.953862438828895 0.936436450190016 1 1
0.549953827186835 0.538895338348309 0 0
0.979107660492559 0.962149578844613 1 1
1.38643446318388 1.36049533617389 0 0
0.949851890201174 0.932214394817241 1 1
1.060686962072 1.04386195300566 1 1
1.12673925869749 1.10654263123011 1 1
1.1294154545496 1.10723391623393 1 1
0.916725312973305 0.899182450441294 1 1
1.14287106814831 1.12033077208688 1 1
1.01640663354722 0.998155522550961 1 1
0.838689001505574 0.82209782478709 1 1
0.771836048625062 0.757347898027787 1 1
0.854407559148179 0.837718595024316 1 1
0.931063870330043 0.915781393244265 1 1
1.4177175479859 1.38995211235035 0 0
1.1994711701019 1.17454114638352 1 1
1.24893634943779 1.22277498645741 1 1
0.921101031229054 0.904656819808125 1 1
1.04343208272952 1.02453303311011 1 1
1.07118375954293 1.05240854422748 1 1
1.08698688844896 1.06581449340527 1 1
1.11622422252643 1.09269614412665 1 1
0.770046227981957 0.754492886206507 1 1
0.95257716135152 0.935635842622785 1 1
1.06374196714515 1.04502324118732 1 1
1.09806448295329 1.07829174707917 1 1
0.891381472911967 0.874190152493142 1 1
0.987940674686369 0.967599457516714 1 1
0.978404387971168 0.959795054506292 1 1
0.497766986851657 0.490229752038458 0 0
1.07697608158692 1.05699901461756 1 1
1.2150478471304 1.19189331980617 1 1
0.898944672664005 0.88212556162597 1 1
0.873464889533699 0.856613993627888 1 1
1.1839404758073 1.16148332525929 1 1
0.773437435496624 0.760059602416684 1 1
1.04410549964003 1.02380966916969 1 1
1.10231375118159 1.08157948543347 1 1
1.12490933160718 1.1032823293314 1 1
1.25624750129966 1.23195247635255 1 1
0.941639342813327 0.922606016573678 1 1
1.36125615014926 1.33474256920027 1 1
1.11229949488604 1.09113937364969 1 1
1.12937664721019 1.10705108210486 1 1
1.01033689390249 0.990561489215903 1 1
1.17523585159108 1.15341306928586 1 1
1.33927051693455 1.31078970289875 0 1
1.03450717690981 1.01399229650061 1 1
1.03740227447261 1.01740321914465 1 1
1.04559458048495 1.02422960586935 1 1
0.617963598897743 0.606777340896457 1 1
0.715232457851306 0.702111811482858 0 0
0.585742796256319 0.575716717094019 0 0
1.05888357783664 1.03852903842616 1 1
0.940539266319454 0.924976629913274 1 1
1.15979840014517 1.13731246510489 1 1
1.23187894092336 1.20845190333449 1 1
0.963722996472948 0.94484920469856 1 1
1.19819448488681 1.1740772215903 1 1
1.23242250485423 1.20812168972993 1 1
0.822668177098709 0.806769213702336 1 1
0.885099483660438 0.867043873125885 1 1
0.96465941858569 0.946781868991815 1 1
0.982637136404928 0.965195601406245 1 1
0.853632687830084 0.836842939357488 1 1
0.915231140290281 0.895802508181532 1 1
0.99672310513325 0.979331084145108 1 1
0.900101240260207 0.885366087794922 1 1
0.990401173538907 0.971288748720623 1 1
0.884471319337502 0.869490790615653 1 1
0.93945284210003 0.921783778729996 1 1
0.896630900361859 0.879901710164777 1 1
0.775345966075956 0.759583705276905 1 1
1.19349909799151 1.16852279303021 1 1
1.45717417635586 1.42658206733934 0 0
0.948145891796488 0.930683015760843 1 1
1.00022446095439 0.981712897150621 1 1
0.857909336216835 0.842420729000766 1 1
1.15942476523835 1.13725797933681 1 1
0.829149481856604 0.814516199532353 1 1
1.17610187157923 1.15388274707619 1 1
1.04594570577826 1.02689894107787 1 1
1.48396424875941 1.45737397948002 0 0
0.839168847008357 0.823693945117847 1 1
1.15322876308789 1.13074681857642 1 1
1.10085358861401 1.07960710673026 1 1
0.939424554911822 0.923516342116539 1 1
1.13122259662674 1.10603171252407 1 1
0.803837928343713 0.790077842255112 1 1
1.34674356325215 1.32392242972347 1 1
0.95595765631191 0.938052080021036 1 1
1.22654933597534 1.20458550268461 1 1
0.937501492244304 0.919990593763929 1 1
0.872595101101977 0.855595462241258 1 1
0.821305540709872 0.805248086471707 1 1
1.04425186923158 1.02575104907381 1 1
1.11914752315664 1.09756774338809 1 1
1.08004285597442 1.05789930648547 1 1
1.21098772649339 1.18944004504673 1 1
0.918111197987763 0.899680612820627 1 1
1.32995099992758 1.30596694062027 0 0
1.2459288302498 1.22366778826164 1 1
0.880291630893759 0.863255590366457 1 1
1.12034402181704 1.0977923614172 1 1
1.05550868662808 1.03611643251052 1 1
1.21395383761745 1.19125622765817 1 1
0.66017235542653 0.64730736366525 0 0
0.835220012547391 0.81994134456129 1 1
0.776808142122259 0.763797595219411 1 1
0.806097543545963 0.790884485389823 1 1
0.807589733482719 0.792552632762491 1 1
0.886148610052312 0.869523205560284 1 1
0.836603263624494 0.821117564884723 1 1
0.75804844530049 0.745278768231961 1 1
1.15120067324958 1.13099344516774 1 1
1.0763342410397 1.05684105156517 1 1
1.20950943677285 1.1862666034278 1 1
1.08156445559341 1.05920240168352 1 1
0.476543652758222 0.464726250687132 0 0
1.42566271765873 1.3973961150233 0 0
1.24607890547814 1.22076644604793 0 0
1.06813996664592 1.04563273313685 1 1
0.823593119779662 0.807580420802541 1 1
0.634145771130285 0.622772865866335 0 0
0.697279278387143 0.6822094424065 1 1
1.01085205593962 0.98907349049146 1 1
0.958080393123409 0.940606460452676 1 1
1.05764616113771 1.03986681918303 1 1
0.783704937999486 0.769158480675034 1 1
0.778656071544045 0.762530977672895 1 1
1.22431283699957 1.20200143156473 1 1
1.23093412759461 1.20872520805871 1 1
1.17128607658749 1.14961001108314 1 1
1.09623821792439 1.07619482481293 1 1
0.784751490267604 0.7694511622227 1 1
1.15685436770991 1.13668936867292 1 1
1.05840144872039 1.03973136332138 1 1
0.595420564031378 0.584994991898606 0 0
0.856097579223366 0.83975253363237 1 1
0.993786883173847 0.974647065301436 1 1
0.993451615128241 0.975658950484152 1 1
0.952452744508755 0.933712259489029 1 1
0.908066021088838 0.890962122978277 1 1
0.528096693037542 0.518844793604609 0 0
0.855288329737156 0.83978522482409 1 1
0.753011939276815 0.738476269823457 1 1
1.18865450510537 1.16246499694532 1 1
0.745203242092663 0.730245084156086 1 1
1.19370940236139 1.17154614377995 1 1
0.850970734276048 0.833643170771181 1 1
1.22147067186434 1.19662850457057 1 1
0.816382708413017 0.800472345188444 1 1
0.955695482550072 0.93872457896703 1 1
1.00071658807898 0.982269898855096 1 1
0.768103594467549 0.753505020051232 1 1
1.04280358362581 1.02350321386693 1 1
0.745649461214189 0.73223982975424 1 1
0.834413786741006 0.819190519262841 1 1
1.42634239838153 1.39969408039824 1 1
0.832490759182845 0.818613034362244 1 1
1.05455882545605 1.0338543566813 1 1
1.14729906513255 1.12591688895658 1 1
0.858934011271377 0.844167895174346 1 1
1.06932499234488 1.0484287860596 1 1
0.882108396414423 0.865861245522388 1 1
1.11036973042982 1.0888239170512 1 1
1.089860013713 1.06978453246847 1 1
1.61410887627202 1.58597234823791 0 0
1.30317331067682 1.27998966958483 1 1
1.14222213810177 1.11990329756959 1 1
1.21187180341312 1.18909787470416 1 1
0.791997459313164 0.777919388078542 1 1
0.979630707445534 0.961851081853393 1 1
1.19715634321106 1.17377372801695 1 1
1.08467817881224 1.06380066036276 1 1
0.840690815984567 0.823828731088323 1 1
0.808124683732694 0.793140060347504 1 1
0.886087815206972 0.869441833697534 1 1
1.04041715236084 1.02250133362791 1 1
0.776557356641566 0.762538762929044 1 1
1.08413419935781 1.06433706877799 1 1
1.08185496227198 1.063296015567 1 1
1.03232857015072 1.0125728936811 1 1
0.943759537497175 0.922868075879985 1 1
0.963393109912561 0.945238577138452 1 1
0.843650851525522 0.828391428492335 1 1
0.521941296898685 0.513742546958255 0 0
0.908165957524082 0.889138531978037 1 1
1.04340469017549 1.02330753996239 1 1
1.0171100664552 0.994787504147773 1 1
0.715590385555382 0.701873671604971 1 1
1.11703397777364 1.09696557111587 1 1
1.20537101196471 1.18342089337455 1 1
0.861616161585809 0.845853316341378 1 1
1.19935094418518 1.17589147388426 1 1
0.963758205171683 0.944689308959455 1 1
0.946931096788305 0.92930922146847 1 1
1.06007038608774 1.04001207434459 1 1
1.23783646734171 1.2144474200313 1 1
1.20769723376628 1.18283041344916 1 1
0.943641339361724 0.925494347343165 1 1
1.24270227199712 1.22008003197688 1 1
0.839849078509401 0.824775070746175 1 1
1.04867833950407 1.02895436943501 1 1
0.819845037632989 0.805569274943923 1 1
0.869980287091957 0.853774578412258 1 1
0.890714010940074 0.874356824212314 1 1
1.3092159157796 1.28266821834387 1 1
0.385339189684114 0.377072416783869 0 0
1.01131271793959 0.99199723658497 1 1
0.789055351837049 0.775409547322185 1 1
1.17219831704213 1.14910765898186 1 1
0.994783588809611 0.976432929167035 1 1
1.08948855949116 1.06859493956913 1 1
0.970704532264897 0.951388039418117 1 1
1.21157984420876 1.18842232478401 1 1
1.0263715866326 1.00756452641776 1 1
0.872380809182774 0.85508940068053 1 1
0.588104998089275 0.577096554686837 0 0
1.28648633412857 1.2648551658693 1 1
0.756359551698474 0.742147468407749 1 1
0.793735653006356 0.779589753960463 1 1
1.26366366218551 1.24033896144324 1 1
0.671522758034938 0.659606421299649 1 1
1.09610828304013 1.07660945043562 1 1
1.06322358152325 1.04368664480376 1 1
1.11218211917605 1.09111982351197 1 1
0.921223422331741 0.904187595795295 1 1
1.07376019010942 1.05177806422397 1 1
1.22691790205963 1.20060639731947 1 1
0.672191924614139 0.658657601371513 0 0
1.05717258584174 1.0377869502626 1 1
0.843489346674702 0.827757444929317 1 1
1.05841704598985 1.0408008031773 1 1
1.05009557841119 1.03261959581033 1 1
1.18631130025894 1.1634419052718 1 1
0.774323188355994 0.761131854235765 1 1
1.16183728073386 1.13853112479 1 1
0.998758774629684 0.98080268369471 1 1
1.08345163067175 1.06295132422894 1 1
0.996019120400323 0.975609906882963 1 1
1.06819955137172 1.04814191927659 1 1
0.912905841950081 0.896374909769914 1 1
0.905080216228495 0.889291814080873 1 1
1.05515147279498 1.03585993851526 1 1
0.801315370663988 0.785511830949071 1 1
0.806577861707456 0.791707547981161 1 1
0.938446591937602 0.922031103183734 1 1
1.28587457571865 1.26016162328785 1 1
1.17226323218796 1.14948762857298 1 1
1.06856015970926 1.04851424753353 1 1
1.05675713724002 1.03602056331034 1 1
1.27158787987923 1.24823443078929 1 1
1.18676848691356 1.16264377234333 1 1
1.30657179274413 1.28303425949955 1 1
0.891856196907594 0.877041489017655 1 1
1.35910216262499 1.33446747274665 0 1
0.879405989720812 0.863985619925959 1 1
0.821400617954601 0.804367925000791 1 1
0.867854006980568 0.852720722797407 1 1
1.02825097908165 1.00930560104046 1 1
1.17815940132456 1.15658079901157 1 1
1.31930845243525 1.29383167430686 1 1
1.0082056027281 0.989215364591543 1 1
1.12806053482382 1.10673742568367 1 1
1.04090978339774 1.01976148495856 1 1
1.11333053380953 1.0897863755541 1 1
1.02491554899459 1.00722187177264 1 1
1.04691136170545 1.0267628568056 1 1
1.25287695968323 1.22997195346548 1 1
0.868197418262072 0.850896951487462 1 1
1.38226466024419 1.35500392837063 1 1
1.06067838886723 1.0417291103647 1 1
0.944510671056548 0.929344606279292 1 1
1.20128767883135 1.1808135086054 1 1
1.08873084702523 1.06906585461677 1 1
1.02480636449363 1.00298507897123 1 1
1.19883265312928 1.17804894845948 1 1
1.09734449143374 1.0783750685812 1 1
1.36393387962288 1.33832175208128 1 1
1.29964763648494 1.27612932182793 1 1
0.933870188394662 0.914795821811537 1 1
0.621618186500431 0.609515811744937 0 0
0.907243861727238 0.891354560680348 1 1
1.15537865178193 1.13414555500613 1 1
0.828282074191733 0.81154062497723 1 1
0.875421978331133 0.858122543618123 1 1
1.07183229260313 1.05144375394784 1 1
1.08539055584865 1.06504882882173 1 1
0.875587961920236 0.859363104993267 1 1
0.959847247503589 0.941903116548372 1 1
0.822133802136183 0.807004674961639 1 1
1.03807872385069 1.01941227538316 1 1
0.928304093760178 0.909287914870764 1 1
1.04921160405573 1.02990053295541 1 1
1.27719651629202 1.25189713728718 1 1
0.886141046805317 0.866942730235556 1 1
1.16334337110359 1.14169825626606 1 1
1.3395139187986 1.31442428040885 1 1
1.12296468214951 1.10248457502171 1 1
0.513030203243029 0.502929737208913 0 0
1.30250841558007 1.27548837953569 1 1
0.766912169791798 0.75331017407751 1 1
1.05828466724211 1.04047915651651 1 1
1.10648371222809 1.08567622869388 1 1
1.22411162047562 1.20021489120858 1 1
0.723498018142982 0.708753341188137 1 1
1.01375254348732 0.992179863594501 1 1
0.698576149354868 0.685385182346673 0 0
1.11569945565506 1.09645986577093 1 1
1.16852269808515 1.14681526394644 1 1
0.91500753315061 0.897928637618516 1 1
1.45841547042994 1.43246593349995 0 1
0.863656416785903 0.847710838033996 1 1
1.09582166924373 1.07526448018489 1 1
1.30712166688638 1.2803209511619 1 1
0.837526699145005 0.822314394301666 1 1
1.07248831354209 1.05089370102617 1 1
0.931598642084627 0.914810486292106 1 1
1.0523934420892 1.03210974452957 1 1
1.34293109591044 1.31833172001362 1 1
1.27405059511976 1.25002955886566 1 1
1.23984513744288 1.21685216291479 1 1
0.763347873383822 0.747750207970801 1 1
0.733024706878917 0.718325522292757 1 1
1.07882692536747 1.05874511425639 1 1
0.937757803237271 0.921390299236528 1 1
0.888101450660065 0.871846663240843 1 1
0.796113186722647 0.781795183023776 1 1
0.976478674208369 0.958192339432727 1 1
0.882818641853071 0.865942006453143 1 1
0.772597140535717 0.756197555186039 1 1
0.960546653567693 0.941862245402174 1 1
0.685283976703615 0.672245116327727 1 1
1.11749130959347 1.09530176935563 1 1
1.29617810275606 1.27213233111306 0 0
1.00023201868958 0.981603518204155 1 1
1.25903125795418 1.23569401762592 0 1
0.968157746578692 0.950402609616573 1 1
0.987852551604724 0.971190027440992 1 1
1.50214540847836 1.47399417506186 0 0
1.08813059632955 1.06784105791172 1 1
0.955540041653354 0.93775644947206 1 1
1.12276310901894 1.10224897773098 1 1
0.876913530923188 0.862186199270337 1 1
0.86512222534819 0.848074916462071 1 1
1.11823098155886 1.09567884763139 1 1
0.915399199210402 0.898799622682369 1 1
1.26255238253587 1.23971600737798 0 0
1.24031841023882 1.21642635035673 1 1
1.00323206566867 0.985704255987728 1 1
1.09293792385759 1.07398362413035 1 1
0.851137979643767 0.835032705919694 1 1
1.16815679389911 1.14569093659359 1 1
1.06214706896454 1.04247282096089 1 1
0.894347825034079 0.878581654355176 1 1
0.952074485640168 0.935047541351558 1 1
0.780599586251596 0.764969429013446 1 1
0.797863311462998 0.783365764626 1 1
0.951190710898482 0.932233123482159 1 1
0.954218978367123 0.934384666873823 1 1
0.734167260294274 0.720079736556261 1 1
0.75199342517045 0.738868844863616 1 1
0.874639757145887 0.857316646616331 1 1
0.814837232461127 0.799278221382586 1 1
0.915841616156525 0.899165908316439 1 1
0.907336399335357 0.890738623297899 1 1
0.962268354198614 0.946243845737898 1 1
0.978962830058314 0.960090216364625 1 1
0.915754206965267 0.898050987730938 1 1
0.683089804205487 0.67025318796591 1 1
1.16938585061503 1.14964693949397 1 1
1.28852195552038 1.26499521373073 1 1
1.19218939099794 1.16946010787564 1 1
0.917613976484184 0.901861253157734 1 1
1.03532491495862 1.01526064795761 1 1
1.23264040696103 1.2110578347848 1 1
0.953915303209675 0.935693173578565 1 1
0.836911392114693 0.818863528672351 1 1
0.912537718799758 0.895311634010866 1 1
0.93696066827884 0.918241910211734 1 1
1.02630509449524 1.00638067954072 1 1
0.964360673882237 0.945789143453379 1 1
0.877525585401736 0.861436880249935 1 1
1.22701531261525 1.20321631737532 1 1
1.02767968362603 1.00900079998688 1 1
0.998137639936191 0.977695980549306 1 1
0.882434748220305 0.866293345332042 1 1
0.796948684472409 0.782383483462805 1 1
0.535986942719464 0.524273511229475 0 0
0.678972715267616 0.666889407462419 1 1
0.897391526058737 0.88230432015779 1 1
0.743520619912433 0.72946912570849 1 1
1.1414746063869 1.120868687462 1 1
1.25796304910173 1.23484562670934 1 1
0.771311614927829 0.756149375032407 1 1
0.897042775095305 0.88079837707837 1 1
0.910816845551376 0.893563762345608 1 1
1.16008712972564 1.13630784405825 1 1
1.46064358849571 1.43072726609452 1 1
1.03485072278582 1.01399503903033 1 1
0.693263339869943 0.679821727996597 0 0
0.942795089682795 0.923655415365014 1 1
0.853058104721206 0.837054560459455 1 1
1.16640955926452 1.14527116906206 1 1
0.9953575516611 0.976794099291015 1 1
1.06456712367766 1.04387079389984 1 1
0.827361659731703 0.812401791045645 1 1
0.698480729347455 0.687431275119972 1 1
1.04076548419981 1.02321893720068 1 1
0.869039911601211 0.853043279149778 1 1
0.959270312223291 0.940775178407029 1 1
1.21081488994173 1.18803438679856 1 1
0.844824468966804 0.828530352291303 1 1
1.15412026292167 1.13058176456282 1 1
0.703254661747097 0.690376578055533 0 0
1.16043748275535 1.14010489032086 1 1
0.886442969686751 0.87029443407372 1 1
1.13769190184084 1.1159641809822 1 1
0.937427058657484 0.921317591119113 1 1
0.937096781727779 0.918416534270764 1 1
1.04654555776472 1.02729273952664 1 1
0.87562698234422 0.858540314379294 1 1
0.93636620597149 0.915528006654197 1 1
1.04734122654538 1.02605480654658 1 1
0.969060721177079 0.951394875516188 1 1
0.588632386506354 0.577545514105494 1 1
1.28887851106936 1.26479943235821 1 1
1.00039427959062 0.979240061033432 1 1
1.24246456074267 1.2174542609342 1 1
1.07601409448425 1.05650092422476 1 1
1.2713912702598 1.24649841708421 1 1
0.72783310261805 0.71365619941676 1 0
0.587652193301836 0.576250208060026 1 0
1.08121907084577 1.06204857851664 1 1
0.914905769451371 0.897163555483198 1 1
1.40517594362954 1.38019860248897 1 1
1.10629171127809 1.08727968596923 1 1
0.668496829823077 0.657712511207074 1 1
0.855261579920687 0.839980953553203 1 1
0.734945597817497 0.719338960809625 1 1
0.584191651871424 0.57253177450947 0 0
1.20215523155438 1.17831265050717 1 1
0.756223736992886 0.743035059307995 1 1
0.993276102950735 0.976357765598093 1 1
0.905935473511201 0.888812939084542 1 1
0.795723783925809 0.779868295644234 1 0
0.788697667728127 0.774060147270468 1 1
0.941524513647671 0.922154213629362 1 1
0.675677392673778 0.665228021185133 1 1
0.960729543051516 0.942346046904299 1 1
0.802812416854881 0.789697343849081 1 1
0.964130689967077 0.946738481306995 1 1
1.12594685300479 1.10462951142218 1 1
1.07140164380057 1.05035847271783 1 1
0.962504963535102 0.94403840490248 1 1
1.05295501251095 1.03006858324897 1 1
1.33045456992404 1.30733851969686 1 1
1.15659086395175 1.13367095341213 1 1
1.04956261360647 1.02976945511439 1 1
0.836995978052548 0.822175894098605 1 1
0.85840910309243 0.842059588753932 1 1
0.769901666346151 0.755185317849772 1 1
0.965870712498325 0.949960499549888 1 1
1.20530708704215 1.18414801692605 1 1
1.37707168979233 1.35103238419108 1 1
0.883002947631533 0.866044415540048 1 1
0.997694137259174 0.979046837263475 1 1
1.44930437591706 1.42270098111849 1 1
0.743603387778377 0.730415954463647 1 1
1.00693248826319 0.986657872473971 1 1
0.851805769746682 0.837555545899991 1 1
1.04103886975373 1.02210549039075 1 1
0.972913684076354 0.955169648655086 1 1
1.23497884330219 1.21119826198488 1 1
1.00541208665299 0.986307989471009 1 1
0.851855692944475 0.836180452298897 1 1
0.967408510775563 0.948037765978864 1 1
0.813354994732548 0.798109559154123 1 1
1.41410341195365 1.38818629752882 0 0
0.635667454149981 0.623041529583143 1 1
1.08169270642887 1.06077840648467 1 1
1.17434069674173 1.14859720142418 1 1
1.01157009835054 0.993014445680072 1 1
0.688384832636004 0.675587501949703 1 1
0.971636493568294 0.952792579795343 1 1
1.12286425260302 1.10325738285775 1 1
0.643933571440823 0.630370021985744 0 0
0.705024396147983 0.691893581089634 1 1
1.0027567643063 0.983725691161707 1 1
0.736479146124677 0.722938020317116 1 1
0.632314819777445 0.621230875634419 0 0
0.463213427197782 0.453984508172794 0 0
1.14434361578883 1.12150809583049 1 1
1.24741724124937 1.22521266386012 1 1
0.544803690870052 0.535705388456125 0 0
1.07467389451166 1.0540060182411 1 1
0.872278049715762 0.85607575909937 1 1
1.04234013502796 1.02401797668073 1 1
0.788021241940768 0.773081066662154 1 1
1.4102531147569 1.38498969922425 0 0
1.30855335933276 1.28078722528189 1 1
1.09602525845101 1.07556531740434 1 1
0.881567807096596 0.866344714977666 1 1
0.691973265997959 0.678650489467634 1 1
1.18002833204078 1.15852866939465 1 1
0.559062272365162 0.549347529306187 0 0
0.958596146891755 0.939221673663176 1 1
0.940420595365169 0.924175356281026 1 1
0.968168228189016 0.947381229710048 1 1
1.18457793884699 1.16042982371946 1 1
0.913618084051858 0.895207931760769 1 1
0.913502486832036 0.896745058068222 1 1
0.977047506983986 0.960535546266855 1 1
0.864507453831387 0.846421820315202 1 1
0.88279254413965 0.866829006521397 1 1
1.29841246906128 1.27508682725114 1 1
0.899417818799973 0.881987066470511 1 1
1.13853364569057 1.11811090531639 1 1
1.07311266614839 1.05254275204238 1 1
0.95308940331778 0.934524922467555 1 1
1.09268963271427 1.07372843292522 1 1
0.8057511587781 0.791422345175128 1 1
1.16612020413486 1.14356804646275 1 1
0.80067265667815 0.785477867921441 1 1
1.01775106766553 0.999032951133337 1 1
1.15275281455383 1.13074218497387 1 1
0.796378512520242 0.780560320453051 1 1
0.848671638420378 0.831525660922076 1 1
1.50410913995914 1.47192357044416 1 1
1.17954447587426 1.15833833026194 1 1
0.802422915722323 0.787054978829328 1 1
0.762049429101485 0.747047344364495 1 1
0.655354406375588 0.643735935010864 0 0
0.941088217061048 0.920064858287727 1 1
0.944015911047022 0.926289232173316 1 1
1.08739987456652 1.0688601891498 1 1
0.751119425900806 0.738243250169392 1 1
0.873678480354661 0.856159996814074 1 1
1.09346417782761 1.07232613019915 1 1
1.27310098634406 1.24910388452254 1 1
0.976802403786103 0.958235704388166 1 1
1.01144945498476 0.992946601560154 1 1
0.717125989316132 0.703709623106238 0 0
0.801550631068216 0.787372205272719 1 1
0.838350994665321 0.821763805652058 1 1
0.753532854428488 0.739086899655169 1 0
0.520072018325424 0.511402241109548 0 0
0.621351129842225 0.61055270869856 1 1
1.1651428732337 1.14306906173515 1 1
0.897182406365058 0.879217960000334 1 1
0.556041000997763 0.543727211504387 0 0
1.02516495520933 1.00608927708158 1 1
1.43735121289528 1.40798421114501 0 0
1.10671897371771 1.08679011870839 1 1
0.884084282664722 0.864669079732923 1 1
0.963951069980783 0.944532825145159 1 1
1.12519063022029 1.10252994112697 1 1
0.930747895570966 0.913662196130504 1 1
0.801316245236984 0.785880464117027 1 1
1.11344414357396 1.09265890741835 1 1
1.03555419073804 1.01703029502218 1 1
0.742801454049646 0.729235992957993 1 1
0.769413623080347 0.754773571396777 1 1
0.701983547839525 0.689992966153597 1 1
0.983359109755989 0.964664661924757 1 1
1.09975122258709 1.07907536267672 1 1
0.686747289194074 0.674134651817287 1 1
1.48083563355511 1.45027625779914 0 0
1.00763587165182 0.989708933574174 1 1
1.40165986810158 1.3770215558856 0 0
1.23516202585628 1.2109779302633 1 1
1.30847153005014 1.28433823172169 1 1
0.427394612693142 0.420010778928924 0 0
0.773974338468522 0.758904816974512 1 1
1.25272431876081 1.22901223577846 1 1
0.433927237323668 0.425801710346743 0 0
0.726202758896063 0.712313433473359 1 1
1.15358439229189 1.13087081671426 1 1
0.966829969228325 0.94796091346957 1 1
0.725182146726799 0.713838925707969 1 1
1.1328623866847 1.11115655645477 1 1
0.887806379844841 0.870009163415337 1 1
0.881778850501787 0.863830018522282 1 1
0.912090717504784 0.896407413035521 1 1
0.836562202604111 0.819650444457902 1 1
0.896793228179697 0.880789229166975 1 1
1.26339940756026 1.23920646778688 0 1
0.860749155975878 0.844781567755737 1 1
0.929909833059209 0.912701621005882 1 1
0.93940948272967 0.923580314516379 1 1
0.979518715442793 0.961230377087239 1 1
1.00415723593018 0.985060087995601 1 1
1.06000036555338 1.04238473733608 1 1
0.955831869550479 0.936791333984995 1 1
1.16699131309143 1.1480694215197 1 1
0.791653831750699 0.775354497924345 1 1
1.28902500838046 1.26496588705147 0 1
1.0832527445705 1.0626851887429 1 1
1.08160318715135 1.06263958705729 1 1
0.980587567409099 0.961351381876069 1 1
0.904148094128958 0.887216898564243 1 1
0.926555495017333 0.908654595766585 1 1
0.773813612494452 0.758681893223522 1 0
0.951606132976056 0.933153713029704 1 1
0.94365350458602 0.926138977360751 1 1
0.858366551196002 0.839133854345629 1 1
0.996659223778707 0.978147101788489 1 1
0.89191026509407 0.877152252186841 1 1
1.19446344035782 1.17239994202633 1 1
0.879143433637536 0.862324270673865 1 1
0.790863107843606 0.77611230714005 0 0
1.28706505927641 1.26325140117246 0 0
1.05647193000739 1.03728852106852 1 1
0.951172821831252 0.931903981290255 1 1
1.05308142185671 1.03365188865294 1 1
0.573377952681504 0.560975446106577 0 0
0.912867440056041 0.89538042779191 1 1
1.02362194060895 1.00463400012916 1 1
0.732204479286645 0.718138803967126 1 1
0.695448122836655 0.681839516173039 0 0
1.0785068051458 1.0590431190056 1 1
1.0884534915456 1.07033014219888 1 1
1.08178336007077 1.06273128952074 1 1
0.726696696441057 0.712777697272696 1 1
0.992951766943566 0.97513918958228 1 1
1.02708999379408 1.00895507762185 1 1
1.12748565914706 1.10667017697072 1 1
1.14464101304532 1.12270568184017 1 1
0.790313895489581 0.776486806324938 1 1
0.949785809725865 0.930675782225758 1 1
1.34599416128596 1.3212802185674 0 0
1.04238211200065 1.02300575087155 1 1
1.20531825197074 1.18394791600799 1 1
0.89067003725427 0.87527433027989 1 1
1.21310525151171 1.19101737950916 1 1
1.26833323160817 1.24428697498278 1 1
0.693267219738725 0.680510921825549 0 0
1.51539117551431 1.48757116720969 0 0
1.23189336897904 1.20990873127064 1 1
1.10464123342575 1.0814444370123 1 1
1.31630855982407 1.29222518819206 1 1
0.635542913282709 0.622353255833117 0 0
0.991188283247355 0.972962136033695 1 1
0.889896795686669 0.874122553521877 1 1
1.22084123040993 1.19884867330022 1 1
1.00544810287186 0.985613804884264 1 1
0.82355238811688 0.806315543466863 1 1
1.15417682440015 1.12973175539684 1 1
1.04968394247541 1.0294441207473 1 1
1.30732947007562 1.28105640226595 1 1
0.930440619847338 0.911859080903961 1 1
1.02383103720276 1.00517913932275 1 1
1.0127763681457 0.993296123780739 1 1
1.11043214993476 1.08876158240817 1 1
0.947595288516662 0.93091677904951 1 1
1.12029172988704 1.0982303409743 1 1
1.17681794816444 1.1548285206619 1 1
1.17805093137783 1.15731310945379 1 1
1.18397364032971 1.16173069954682 1 1
0.951836574517499 0.934695994729178 1 1
0.927480496715506 0.910680344802324 1 1
1.08951007823228 1.07137965418725 1 1
1.1697897489122 1.146848211296 1 1
1.22179751139632 1.1982208448689 1 1
0.941533129900285 0.924510268522262 1 1
1.16896454076932 1.14609836315776 1 1
1.29212716301612 1.2676330341944 1 1
0.806836075689511 0.792138644311046 1 1
0.771560827342801 0.758764385091384 1 1
0.855052631014954 0.839851641176443 1 1
0.888160860592671 0.87001529120267 1 1
1.02222807125278 1.00170430730185 1 1
0.96359035374007 0.946432813453326 1 1
0.912113774859479 0.894422970770625 1 1
0.824088036778119 0.807567177207232 1 1
1.23440680440469 1.20985898582162 1 1
0.869990307451442 0.851989655046365 1 1
1.03787140258872 1.01972004197297 1 1
1.24957068754301 1.22656969229276 1 1
1.10415507377329 1.0850060939993 1 1
1.19916516803165 1.17589451960039 1 1
1.45061917775191 1.42355069447535 1 1
1.07523199344214 1.05320817617963 1 1
1.0052296102239 0.987855199292293 1 1
0.867242465633665 0.849575576942788 1 1
1.01081497315947 0.991669418125722 1 1
1.2200586033193 1.19705579372631 1 1
0.751464006926687 0.735480069523682 0 0
0.768078606815748 0.752519527585656 1 1
1.09420108059046 1.07325002235882 1 1
0.939368526190925 0.922092119784773 1 1
1.143540195864 1.12046987328554 1 1
0.939341764406216 0.921957520384444 1 1
0.906981878245735 0.88901947302951 1 1
1.21553323724749 1.19240555153031 1 1
1.06212848322885 1.04375788902953 1 1
0.883814032373571 0.867751817256309 1 1
0.878442165254339 0.860878815256528 1 1
0.912856006806036 0.896602901342488 1 1
0.758719985519014 0.743779720728441 1 1
1.14058681290282 1.11771243646314 1 1
1.0862052686914 1.06382687809372 1 1
1.05825850894001 1.03811186976928 1 1
1.19812347150924 1.17678383117597 1 1
0.597236280246047 0.586748604115022 0 0
0.907577193344643 0.890530083277949 1 1
0.78796748693334 0.772067450605146 1 1
1.01357940925459 0.99545868744239 1 1
0.966138931723655 0.948137966863675 1 1
1.15018870227336 1.12875601730021 1 1
0.812502531195989 0.796288395816782 1 1
0.812679426355599 0.797373998632475 1 1
1.32088976368018 1.29724038106838 1 1
0.803243549375002 0.787817108218364 1 1
1.08081832854667 1.05914110314419 1 1
1.03271752932179 1.01380061479893 1 1
0.973896866339188 0.955869996111303 1 1
1.16361888829539 1.14053398196266 1 1
0.986603219697669 0.969053273713557 1 1
0.915681202003833 0.898329575770071 1 1
0.854272076034788 0.836005694747139 1 1
0.928919640100042 0.910777317185288 1 1
0.817340381555536 0.801216144624753 1 1
1.02454625951545 1.00689661496578 1 1
1.16055128732965 1.13879804017163 1 1
1.04751974169637 1.02824403640429 1 1
0.858098616827295 0.842001712924194 1 1
0.810799234975198 0.792869120814517 1 1
1.06916440937908 1.0494304878142 1 1
0.894130421590054 0.878211381506378 1 1
1.128131713011 1.10701896699088 1 1
1.37358499698865 1.34792328734265 1 1
1.03214407324447 1.01288086487428 1 1
0.876136450718155 0.859082077509857 1 1
0.845695951157462 0.830341333676051 1 1
0.969970876524401 0.950886998421259 1 1
1.13619877215282 1.11610919588894 1 1
0.765266058362258 0.749866880726529 1 1
1.40993489383545 1.38186887971079 0 0
0.764356710984174 0.749274986060842 1 1
0.965521861471266 0.94754488805848 1 1
0.762030765879462 0.746456347783205 1 1
1.2267737482891 1.2041061013471 1 1
1.09605718208717 1.07542373084986 1 1
0.7597247304257 0.744911098921761 1 0
0.989136906663365 0.9715862929304 1 1
0.861585281957984 0.842497695975472 1 1
0.962540121124385 0.944244247983475 1 1
0.969663123124113 0.951469391087427 1 1
1.16944893666416 1.14817046419202 1 1
0.690306122473836 0.678043414136489 0 0
0.827925305119818 0.812834745906516 1 1
1.02583985596799 1.00603229917482 1 1
1.36656280545268 1.34100271850215 1 1
0.877113105677021 0.861074769229493 1 1
1.0429592821015 1.02350570704824 1 1
1.03591347751288 1.01635970162591 1 1
0.773192121665838 0.759094029726661 1 1
0.904654276885379 0.889263082816968 1 1
1.12890467268019 1.10834091440495 1 1
0.916125738227539 0.89984702676563 1 1
1.03008688979515 1.01106018481256 1 1
0.458209878121656 0.448754155656804 0 0
0.920691358833996 0.904479662156382 1 1
1.06383103138353 1.0430816975717 1 1
1.11818933411257 1.09374823892748 1 1
1.364948406282 1.3398666750598 0 1
0.758478936975542 0.745224830440261 0 0
1.19245389713826 1.17034851008103 1 1
1.13289871810539 1.11197939011102 1 1
1.26478237273961 1.23984812932968 1 1
0.91727054069765 0.90100512613799 1 1
1.21514766318496 1.19259717593989 1 1
0.823637406500043 0.807505048865591 1 1
1.13772722781039 1.11474684321222 1 1
1.01380859873791 0.994276644920645 1 1
0.580771318211867 0.568210546776421 0 0
1.07596198920445 1.05539172560654 1 1
0.821285725252388 0.805943072800631 1 1
0.831453793888388 0.814956862116851 1 1
1.06457267848835 1.04399199762496 1 1
0.832095667926506 0.816765231256448 1 1
0.621092293881577 0.609116526989079 1 1
0.81491629960902 0.798822543003318 1 1
0.841532093034982 0.826004339102234 1 1
0.857432693867582 0.839431576698434 1 1
0.683617833284153 0.66950205280203 1 1
0.933515198508738 0.91774402014927 1 1
0.966794580552452 0.947840343374766 1 1
1.00838298637766 0.990045647191583 1 1
1.12151972694262 1.10193851521962 1 1
1.00988056299068 0.990611306288789 1 1
0.726978501415309 0.712063932326069 1 1
1.2683095876291 1.24479157269297 1 1
1.1242596002713 1.10294039685118 1 1
0.650805700593558 0.638439927418953 0 0
0.73708953377245 0.7248274769718 0 0
1.18548948381905 1.16435845997878 1 1
1.188644835952 1.16634848367839 1 1
1.25877094530442 1.233662762277 0 1
1.02693437483745 1.00727153615761 1 1
0.924786934965513 0.908370504439963 1 1
1.00885681345568 0.989127269346221 1 1
0.907247529730658 0.890223684670618 1 1
1.10902214002737 1.08771773679701 1 1
0.919281267664675 0.900566323090386 1 1
0.707974927295692 0.695328750005235 1 0
1.37934757273549 1.35404730365222 0 0
0.905376078600987 0.886166039561356 1 1
0.962649481013048 0.945158131260373 1 1
1.00415869306566 0.983490189810214 1 1
1.2274899650033 1.20395890000467 1 1
0.983630371061012 0.965172338773862 1 1
1.1120379096639 1.09157904191095 1 1
1.2377700613508 1.21601932683206 1 1
1.11232801267291 1.09154876058225 1 1
1.12907292002372 1.10711356760905 1 1
0.879410365747195 0.86235976920167 1 1
0.982152707307985 0.965068827038658 1 1
1.23700826640234 1.21403920195751 1 1
1.1338519970515 1.11314132079213 1 1
1.03601345397233 1.01733419546349 1 1
0.703482161768294 0.692354993355756 1 1
1.06596944099405 1.0450965689434 1 1
0.838250896790576 0.822336274552845 1 1
0.872141898018577 0.855683654806692 1 1
1.3661993864162 1.34023777806565 0 0
0.900338437466385 0.885127314784838 1 1
0.895985263138747 0.88043629434464 1 1
0.938173974886834 0.91946016310731 1 1
1.02762195175095 1.00723737587906 1 1
0.922925875820915 0.906224436777377 1 1
1.12235157733683 1.10090680494189 1 1
1.01746670987098 1.00067971279564 1 1
1.05502575726178 1.03680295730909 1 1
1.20561556438872 1.18122602722258 1 1
0.869254361094376 0.851806622388725 1 1
0.697757426228727 0.68599423442723 1 1
1.20893988871355 1.18403894372304 1 1
1.03284527272682 1.01266096078949 1 1
0.787846440739546 0.772473635227296 1 1
0.72233632963231 0.710105794638072 1 1
0.68366051110169 0.671178322652803 1 1
0.670265603111258 0.656497557930165 1 0
0.716488868124949 0.702468796380192 1 1
1.14092692214038 1.1196481208433 1 1
1.12829787144364 1.10810156814256 1 1
1.10689095398238 1.08373453006625 1 1
0.828451543698372 0.810788885614246 1 1
0.999097108112099 0.982160147057572 1 1
0.889351566578201 0.874296738691634 1 1
0.919474282583526 0.901948483230256 1 1
1.01384975490441 0.996075576619609 1 1
1.2393687749001 1.21642382313322 1 1
0.663602692830034 0.651924805688618 1 1
0.629946132752172 0.617392592833822 1 1
1.14088450958872 1.11996936803765 1 1
1.05966379273674 1.03797947283528 1 1
0.960230464166393 0.939448810940734 1 1
1.05042235938357 1.03139580532064 1 1
0.670480092761706 0.656606694635369 0 0
0.850788870035166 0.834319790925785 1 1
1.07094735879346 1.05075944159886 1 1
0.966688388455518 0.949969598941076 1 1
1.01458417331008 0.997049783648106 1 1
1.16935165959443 1.14595624250501 1 1
0.911802709940574 0.894728977234645 1 1
0.965993714161913 0.946894810003095 1 1
0.864614067272016 0.846688776083994 1 1
1.14997486122899 1.12815534118058 1 1
1.26566605461384 1.24010832549814 1 1
0.64070453645187 0.626988763928612 0 0
1.21940710243217 1.19589449636892 1 1
1.221316661876 1.19869275515095 1 1
1.00979786875043 0.990204117925734 1 1
0.929267972763471 0.911536058814264 1 1
1.0221605614362 1.00415967191404 1 1
0.88964899833341 0.873362496483889 1 1
1.00980259585563 0.990003724042524 1 1
1.26997911534968 1.24756210828732 1 1
0.821244638749455 0.804671364973681 1 1
0.78073917111983 0.765841284865332 0 0
0.683234301222966 0.672012904110095 1 1
0.836328276508826 0.821327079168893 1 1
1.56321423724961 1.53403034145382 0 0
0.958749269575618 0.9399158732535 1 1
1.33955677230719 1.31462221141151 1 1
0.819179816678548 0.803195744276458 1 1
0.848314982453948 0.832499046243618 1 1
1.06836997996244 1.04989445517911 1 1
0.69141632727931 0.677094630761642 1 1
0.864214113950388 0.848168898284529 1 1
0.697174791475677 0.684227335447515 1 1
0.991336033754112 0.972596362833183 1 1
0.986663445339362 0.966506602216184 1 1
0.77452017023636 0.759241067134893 1 1
1.20293372035657 1.17990513510304 1 1
0.853542617682243 0.839066123380259 1 1
1.2116618790392 1.18903350702221 1 1
0.96402590756571 0.945686986558051 1 1
1.23990970013221 1.21784597253496 1 1
0.551225917006933 0.541708130649193 0 0
0.975604102057549 0.957335404325158 1 1
1.04795628811157 1.02917955686344 1 1
0.744529966673314 0.730732926512273 0 0
0.806970028426569 0.79272046909341 1 1
1.09928641355011 1.07859056368311 1 1
0.975050855763917 0.955995159412771 1 1
0.840819272445907 0.824671441811762 1 1
0.897791488037423 0.879092368813498 1 1
1.03770764666365 1.01586644832218 1 1
1.34653981700651 1.32087637082131 1 1
0.679233092328233 0.665960337370622 0 0
0.858153291431527 0.841471854099939 1 1
1.04404733320934 1.0233291485415 1 1
0.750981504124967 0.737514281004238 1 1
0.905572880115328 0.888663952650765 1 1
1.10495399975764 1.08536980204727 1 1
1.07635632695919 1.05773011033003 1 1
0.850331119535619 0.835437597865286 1 1
0.887499491982117 0.872510913017926 1 1
1.27518368756132 1.2486554578608 1 1
0.761447272151434 0.746566678926563 1 1
1.07347927876583 1.05234713026362 1 1
1.32978290531571 1.30615921416691 1 1
1.22150255291451 1.19955469695308 1 1
1.12218949034274 1.10008648893565 1 1
0.702542114123225 0.688963338562852 0 0
1.13427433992215 1.11218259417645 1 1
1.12153082856388 1.09817527558596 1 1
0.818222421538796 0.803349199150858 1 1
0.840184634403738 0.823250553913694 1 1
1.00459480994251 0.986219539808069 1 1
0.940968143247994 0.922550816625625 1 1
1.15867695375211 1.1364695457155 1 1
0.774396807928051 0.761055715436706 1 1
0.82836340595148 0.812982874339824 1 1
1.09226366125318 1.07109052985783 1 1
1.1035828269231 1.08423408488413 1 1
0.900861249299614 0.884074493023223 1 1
0.91985458391001 0.901959790329936 1 1
1.15622659333394 1.1317835076342 1 1
1.22522664801597 1.19996455449328 1 1
1.13441869047825 1.11320862253736 1 1
0.601832196476085 0.59148316782065 0 0
0.971485818909731 0.951857613277095 1 1
0.719069830373007 0.705589553676169 0 0
1.08698712634053 1.06784189939804 1 1
1.09425384437734 1.0731359268045 1 1
1.05618111069626 1.03608032936598 1 1
1.19438384419786 1.17408157061817 1 1
0.841635295822612 0.824055864638304 1 1
0.988841805150498 0.970317076054756 1 1
1.38550143568649 1.35994694065743 1 1
1.32646468096828 1.30158607665066 1 1
1.11757345933891 1.09609999488349 1 1
0.983702725742436 0.9664002147076 1 1
1.20592810471541 1.18263078859503 1 1
1.24502150304514 1.21968273692265 1 1
0.927236637340568 0.911255355837555 1 1
1.20455353877543 1.18123663577238 1 1
1.01573500741061 0.996525632013137 1 1
1.13100637572321 1.10833370621088 1 1
0.520950607801875 0.51174756236018 1 1
0.739239262197007 0.725604981411938 1 1
0.975004369581045 0.957015184162455 1 1
1.19257880272413 1.17127527323984 1 1
1.11315487515412 1.09181750015888 1 1
0.875584836855377 0.85871687220189 1 1
1.0253433734188 1.00497852046218 1 1
0.876847800628987 0.85964035661157 1 1
1.00809979289852 0.988056206940645 1 1
1.07637846779577 1.05979061999091 1 1
0.910598696052591 0.895468692370597 1 1
0.725370945398707 0.712032401350927 1 0
0.884502176336084 0.866831488577458 1 1
1.16509458179422 1.14343236453167 1 1
1.24644672091596 1.22301397478201 1 1
1.13903936585888 1.11642528440755 1 1
1.00889792799272 0.989060577084116 1 1
1.15821300569428 1.1373890029139 1 1
1.15232663061524 1.13211267621733 1 1
0.906070705549053 0.888128985984534 1 1
0.799716108369056 0.782972331058865 1 1
1.27091323756369 1.24746662372888 1 1
0.939342214594637 0.920473515897006 1 1
0.981290255307545 0.960580452026721 1 1
1.18379431959217 1.1611489352276 1 1
1.11594571386412 1.09384889522153 1 1
0.827746939758258 0.811178286663069 1 1
1.21486186703069 1.19181951622241 1 1
0.970138738829588 0.952096232435631 1 1
0.809088643061182 0.793299453009402 1 1
0.645552216406056 0.632455106489812 1 1
0.727384422727904 0.712915675015963 1 1
1.1713151296976 1.15035007457884 1 1
0.920144068008029 0.902147786083932 1 1
1.17480637965619 1.15380357533211 1 1
0.886643364235199 0.871133374324734 1 1
1.2731524421656 1.24995035895307 1 1
1.16509822770329 1.1454432121472 1 1
1.08518835058335 1.06582100938738 1 1
1.03591657559943 1.01690216590955 1 1
1.11021971336273 1.08981216180385 1 1
1.06818900051353 1.0495497612482 1 1
1.10448720852409 1.08397392951743 1 1
1.09970038034226 1.08146080026344 1 1
0.853455315210547 0.836813411833751 1 1
0.98659218707589 0.968252685610873 1 1
1.02016959365363 0.999214335357539 1 1
0.854813837979202 0.83781744187569 1 1
0.963925771176175 0.946077944267453 1 1
0.815904137803836 0.796903820764115 1 1
0.671400903802771 0.657578509359521 1 0
1.07547474094112 1.05482502803067 1 1
0.915709504882532 0.900095530426732 1 1
1.00616139863642 0.988629069522528 1 1
0.973565465695781 0.953762645778313 1 1
1.4895614872425 1.46088622877336 0 1
1.06326471057353 1.04337122852031 1 1
1.00214266116406 0.980797262457794 1 1
1.09426162871227 1.07226816781561 1 1
1.32578997839354 1.30241358170444 0 0
1.10543209512202 1.08334811606252 1 1
1.05926642259346 1.03664790585306 1 1
1.02882368560845 1.00992655818887 1 1
1.23233144363628 1.20935799364311 0 1
1.0650496651452 1.04503687509226 1 1
1.00021128405665 0.98259510051914 1 1
1.00269079045918 0.98459786948316 1 1
0.768624469974426 0.755048484385754 0 0
1.18896996828268 1.16646617148755 1 1
1.01267372045423 0.994005969783742 1 1
0.897358999405708 0.880779059589086 1 1
1.11549040894043 1.0954231397645 1 1
0.990315564863965 0.971372609898241 1 1
1.16230176694599 1.14074415182805 1 1
1.02922349139163 1.00870298927707 1 1
1.08640062675263 1.06610541791821 1 1
1.06359744099688 1.04336154801898 1 1
1.19008922350686 1.16827554231229 1 1
0.952907834880935 0.93480054792778 1 1
1.02313861008628 1.00365120119877 1 1
0.88484749911117 0.8672180087925 1 1
1.18675197551844 1.16602682283722 1 1
0.910946361368459 0.89223772053205 1 1
1.08540382281166 1.06578873650345 1 1
1.14070128350431 1.11968546491225 1 1
1.20151455630917 1.17922552333853 1 1
0.992931837813813 0.974175033256968 1 1
0.733690539840901 0.718220347282311 0 0
1.05059000076663 1.03130627940324 1 1
0.758737109246279 0.743272343752095 1 0
1.02124845249649 1.00165859622268 1 1
1.09179489015588 1.07236810176627 1 1
1.28543282586796 1.26173377929044 1 1
0.801300747826501 0.786025061780343 1 1
1.15018723333 1.12921455583327 1 1
0.79865265824872 0.784267541401153 1 1
0.742435932193 0.727017137364877 1 1
1.22086185280038 1.19788912851634 1 1
0.981274001772951 0.962322811428474 1 1
1.00229727281423 0.983273091645287 1 1
1.08787524529266 1.06878396684412 1 1
0.966746818023094 0.948445512498951 1 1
1.12687859158765 1.10599789442879 1 1
0.98347328803655 0.965588181147209 1 1
1.24119665099111 1.21615588010196 1 1
0.968540176418428 0.947975036931909 1 1
0.731349152603146 0.71697957502642 0 0
1.08904901391793 1.06933545138286 1 1
0.643867481479781 0.633311120130378 0 0
1.06037493552878 1.03947571439736 1 1
1.09638757776063 1.0742699973017 1 1
1.18401444349988 1.16197097564017 1 1
0.905270819130228 0.88588291009132 1 1
1.30540807958925 1.28115375671503 1 1
1.1504599119905 1.12734013126453 1 1
1.01762624830922 0.998378402125516 1 1
0.896699291241897 0.878984437315377 1 1
0.947618053225396 0.929513011865572 1 1
1.0349955461977 1.01399261932378 1 1
1.01204625304759 0.993587976399562 1 1
0.902680086629937 0.883898278797633 1 1
1.08506128880065 1.0641352265197 1 1
0.732285950690535 0.719228932442431 1 1
1.01573509787114 0.995531058233659 1 1
0.882624911224899 0.866380429522921 1 1
0.775651968883748 0.762656499903992 1 1
0.865517499249769 0.84811461686075 1 1
0.780753374155528 0.764417579982558 1 1
0.89516619217068 0.878594871956864 1 1
0.858448233936387 0.842252816411434 1 1
0.97338678729918 0.955828708628894 1 1
1.07497142840485 1.05484121433488 1 1
1.20872294230247 1.18520862638179 1 1
0.900943680678014 0.88580901122213 1 1
1.01569583406247 0.996385704213943 1 1
0.552972032938791 0.541891612473103 0 0
0.954476393242877 0.937633217070288 1 1
1.07516262748096 1.05522243686682 1 1
1.00025475562082 0.982518195796961 1 1
1.29747466525116 1.27373472072284 1 1
0.729240507062703 0.716246985144643 1 1
0.885737685288523 0.869737321706927 1 1
0.803280784298057 0.788631971062432 1 1
1.26722556840235 1.24489302156175 1 1
1.23433707674286 1.21061944263535 1 1
0.773461033228399 0.7576900279928 1 1
1.09495825168732 1.07521432628694 1 1
1.02711347105042 1.00868483709388 1 1
0.969368871461136 0.952426878609874 1 1
0.747223734573809 0.73375446279965 1 1
1.01436362315908 0.996247332056288 1 1
0.795852580490886 0.781642555197541 1 1
1.29112031272195 1.26668399766951 1 1
1.02044809196069 1.00131054370648 1 1
1.05527792212367 1.03582970031334 1 1
0.808558551997434 0.793900879359048 1 1
0.758826101448242 0.743096849827535 1 1
0.943354446601879 0.926636090637528 1 1
0.866222191449814 0.84953260060681 1 1
0.756993493426683 0.7423032241142 1 1
0.778348409440452 0.763231082159115 1 1
0.874283534383323 0.856894202519978 1 1
1.09760448441277 1.07710093868833 1 1
1.24798322254631 1.22574390821527 1 1
0.847487324385082 0.830981263113103 1 1
1.23010379624925 1.20542436955367 1 1
1.22591805626618 1.2021786412191 1 1
1.15625223704993 1.13456166658257 1 1
1.07202700929633 1.05270606269427 1 1
1.06812597422316 1.04730692065276 1 1
1.16417774005369 1.14293683926962 1 1
1.15443114820525 1.13367535473203 1 1
1.05434484300953 1.0331052522468 1 1
1.38590218095229 1.35894860770305 0 0
0.703729230182835 0.6921961206674 0 0
1.1612284850483 1.1388421441701 1 1
0.987001489610222 0.968094606626608 1 1
0.901337034536892 0.884703939829704 1 1
1.15815897603988 1.13662780964268 1 1
1.1998072431624 1.18006403848762 1 1
0.86144782651536 0.844834448427491 1 1
0.873473946941247 0.856615920056137 1 1
0.815854980730802 0.799573198291478 1 1
1.11002187519691 1.08912424014625 1 1
1.19437026751636 1.17174380304171 1 1
1.22803692441508 1.20402170481088 1 1
0.81898633547477 0.802969599331677 1 1
1.18025156866074 1.15773648310587 1 1
1.2771339161625 1.25145073183258 1 1
0.71716466263872 0.702979204318608 1 1
0.784929950858479 0.770394549555279 1 1
1.05661934895715 1.03547145304448 1 1
1.14201909396726 1.12066157941312 1 1
1.00360520567998 0.983796832220323 1 1
1.04987232980415 1.02987049733416 1 1
1.11006151738179 1.08918001797478 1 1
0.808093498774419 0.79293765448205 1 1
0.693817442698034 0.680579830320412 1 1
1.17118500853944 1.14904746612362 1 1
0.865066325025505 0.849835009111093 1 1
0.766917832189561 0.753735653223563 1 1
0.869035320507141 0.852872945066913 1 1
0.641838382558726 0.629677164615513 0 0
0.931191109186058 0.915096891998983 1 1
1.23041826361682 1.20724671348455 1 1
1.36416399206102 1.34016170714855 1 1
0.92629326247934 0.908130343758414 1 1
0.964216520468006 0.945063039350278 1 1
0.937036118596344 0.919479278564645 1 1
1.1075051043072 1.0877674752948 1 1
0.707066917520052 0.692699782991325 1 1
0.887079202769764 0.869996401609922 1 1
0.859404126069348 0.843015730516053 1 1
1.17276379956359 1.15289333476627 1 1
1.14500865572512 1.12393704663423 1 1
0.940242638832676 0.923833796548602 1 1
0.974676456398323 0.956255844428713 1 1
0.919986931754851 0.903195926272451 1 1
0.981012270457888 0.961440973232308 1 1
1.17552846409774 1.15207612246923 1 1
0.886892322012308 0.869897517444329 1 1
0.88115836658304 0.864546664689625 1 1
1.03110464421447 1.01363214289409 1 1
0.592822040641292 0.581330446365551 0 0
1.07981328543057 1.0605427395606 1 1
0.727576099389726 0.713047121881207 0 0
0.959885004614097 0.941773592689599 1 1
1.14674080350089 1.12646198969251 1 1
1.08746821847537 1.06681716572818 1 1
1.17929714244089 1.15420006646421 1 1
0.940417415566503 0.920181424126917 1 1
0.92730352312561 0.910540962375913 1 1
0.911122174066574 0.894536160815231 1 1
1.01622034569591 0.996353485674754 1 1
1.02543120722204 1.00641711121231 1 1
0.941255188821696 0.924176598857261 1 1
1.248370852656 1.22223677626399 0 1
1.25522468797173 1.22957493434158 1 1
1.13188965453022 1.1095662998374 1 1
1.27568755491368 1.25165357307932 1 1
1.20992585091042 1.18754697821839 1 1
1.01767631590147 0.997265775131125 1 1
1.01595099214448 0.996459996525513 1 1
0.830997953713131 0.817151721581966 1 1
1.13224744899632 1.10957862295587 1 1
1.05768271032332 1.03676205180558 1 1
1.10837899670824 1.08624764243113 1 1
1.34841949692384 1.32516040555498 0 0
1.23689723246401 1.21210561934424 1 1
1.1086157245474 1.08684070130532 1 1
0.893874076878954 0.876462912973499 1 1
0.934456771814254 0.916754849097582 1 1
1.13338072763148 1.10953420558031 1 1
0.733666387112824 0.719114233399319 1 1
1.21732817860212 1.19328165786856 1 1
1.1230552258548 1.10121070475021 1 1
1.04735202387553 1.02999480499366 1 1
0.722817954445864 0.708685409544254 1 1
1.00245117660225 0.984427421328586 1 1
1.08314551221186 1.06126447133952 1 1
0.907080125030519 0.890959953627888 1 1
0.834463296184039 0.819750100638153 1 1
1.16193051388845 1.14074476478222 1 1
0.865904793540879 0.849017903200962 1 1
0.674906003761797 0.661511742159398 1 1
0.827634491188513 0.810070325741188 1 1
0.776147289926525 0.761615274761857 1 1
0.941299087373274 0.923329078743172 1 1
1.10420621585542 1.08362764471659 1 1
0.809652843808959 0.79392106336055 1 1
0.966175082013267 0.950231591919343 1 1
0.763697518558972 0.748756448418775 1 1
0.992199111780165 0.973280971279529 1 1
0.812275797774124 0.795878521337785 1 1
1.04527532814179 1.02861014595536 1 1
1.21293127000136 1.18877692411905 1 1
1.15141563143387 1.13148561363963 1 1
0.867589816814192 0.850436028923674 1 1
0.583330374110313 0.570907679879283 1 1
1.13630798887626 1.11253237126574 1 1
1.22727214905837 1.20417587330688 1 1
1.03436763419005 1.015588615653 1 1
1.04176369086897 1.02045733328203 1 1
1.01866504060027 0.999177263217419 1 1
0.94585885831194 0.928083870421373 1 1
1.00922700580968 0.989865821058882 1 1
1.09523955886861 1.07270078869813 1 1
1.13258211505642 1.11410877642589 1 1
1.04572009063995 1.0248075271266 1 1
1.20493855651554 1.18273332734813 1 1
1.33108089195702 1.30762806337262 1 1
1.25263161582854 1.22973173773478 1 1
0.893718296674673 0.877088458934887 1 1
0.42304099262405 0.415842551635391 0 0
1.12356305519664 1.10301095826005 1 1
0.754357843957293 0.741554627240849 1 1
1.12034278309437 1.09900977053609 1 1
1.21767571072786 1.19574468393267 0 1
1.21178157398775 1.18671482811079 1 1
0.971878664158175 0.953158711285824 1 1
0.973639164421402 0.955926965295374 1 1
0.796676923170313 0.782842552361048 1 1
0.865521613467391 0.849800855339981 1 1
1.01695043536795 0.999301970893946 1 1
1.17204376702601 1.15047472410121 1 1
0.713636540406506 0.700653283309684 1 1
0.862500797049094 0.846300229961577 1 1
1.12841957958646 1.10834203006748 1 1
1.23019381513466 1.20828415622912 1 1
1.16939745820741 1.14664084371487 1 1
0.839058622043951 0.822909073954457 1 1
1.07450339846518 1.05629857914084 1 1
0.911701779158927 0.893658066184229 1 1
1.11926535955224 1.097469900133 1 1
0.879546368928088 0.861325120695212 1 1
1.13206478507782 1.10953174653332 1 1
0.9981607865725 0.9797344513344 1 1
1.01479651803433 0.995161400019144 1 1
1.27356636642053 1.25015421808076 1 1
0.855596457814683 0.838986564132882 1 1
0.571183511897581 0.559885739017813 0 0
1.27498250320513 1.24965243367167 1 1
1.03038977763751 1.01019166566207 1 1
0.955714258364459 0.937143227337686 1 1
1.11434887579583 1.09498332280361 1 1
0.909755852799594 0.893518122406358 1 1
1.02010270422067 1.00143453110814 1 1
0.956832721668873 0.940945215902717 1 1
1.36023264498009 1.33541887788011 0 0
0.952522968853749 0.934765625563876 1 1
0.935839673224298 0.918345223114869 1 1
0.876043641844486 0.859828216711501 1 1
0.961349487774528 0.943870367561862 1 1
0.838607699346539 0.823671965435238 1 1
1.57693274850716 1.54639854961251 0 0
1.54999268532606 1.51920214998584 1 1
0.868692132874648 0.851279953361904 1 1
1.07914186577532 1.05885424111983 1 1
1.32320125349927 1.29731536074275 0 0
0.923691382159264 0.905953858050626 1 1
1.06165852852576 1.04309283677513 1 1
1.33522423748204 1.31066128628774 1 1
1.09210223561482 1.07099377804652 1 1
0.938177699164734 0.919326611688859 1 1
1.25506035991259 1.23002934324114 1 1
1.13071291093776 1.10726830224298 1 1
1.05009727007693 1.028446501332 1 1
0.873574392240034 0.857348550236724 1 1
1.19824695045819 1.17623929728907 1 1
0.945430949983878 0.927063854767444 1 1
1.38496034218548 1.3586872909687 0 0
1.06791020243041 1.04900918758017 1 1
0.763223735008309 0.750364099318869 1 1
1.399399566494 1.37263402313167 0 0
1.13043352698508 1.10796277986015 1 1
1.22947182779312 1.20572691566029 1 1
0.994654456968543 0.974809740568965 1 1
1.03274543534218 1.01655218638083 1 1
1.07678047815356 1.0581855221366 1 1
1.09633465265201 1.07529550168402 1 1
0.831375396768235 0.816869097019776 1 1
1.09141863630901 1.07114108274699 1 1
1.21493246826145 1.19192906123459 1 1
0.91993873141488 0.902856666171024 1 1
0.735468575873717 0.72162774958483 0 0
1.10373018084845 1.08355447625187 1 1
0.679840371797331 0.665695227349761 0 0
1.13284190866206 1.11001257783372 1 1
1.28063792365776 1.25116171850402 1 1
0.908292241714665 0.894043695449321 1 1
0.86952755002314 0.853041166085717 1 1
1.16883399395354 1.14328137754026 1 1
0.963027495939024 0.945920720967797 1 1
0.998270030912838 0.981272147129324 1 1
0.837483284620556 0.820535481958664 1 1
1.16329432388106 1.13918288283487 1 1
0.688975953481495 0.67578863331939 0 0
0.858963418981681 0.843143517770125 1 1
0.599635777607518 0.587843544914092 0 0
1.09568124718603 1.07421280031845 1 1
1.12300916350173 1.10472927371655 1 1
0.956630462733442 0.937796815609136 1 1
1.30233124959553 1.2769442203206 1 1
0.92762370031376 0.909138905650909 1 1
0.87469307319142 0.857690020605198 1 1
0.845185344354828 0.831555580431943 1 1
1.2904630342289 1.26901233865063 1 1
1.0250346881725 1.00800726859152 1 1
1.24836936616041 1.22487209132237 1 1
0.824290458274697 0.808377780600476 1 1
0.916297595343872 0.89866242602842 1 1
0.801722050040507 0.787978836315639 1 1
1.03532985107353 1.01373064468589 1 1
1.15622730657467 1.13216959068319 1 1
1.03802584463312 1.01726647360443 1 1
0.919460250754393 0.901249687315679 1 1
1.04397778541725 1.02447934277521 1 1
1.04595526510411 1.02520484543622 1 1
1.11279696678699 1.09215353818547 1 1
1.04216762358728 1.02094251093148 1 1
0.835792174388851 0.818921388795962 1 1
1.06290497993213 1.04360700837553 1 1
1.07007089989085 1.04937221376511 1 1
0.871575392284784 0.856936430301685 1 1
1.06616577924337 1.044573452463 1 1
1.15276954363586 1.12989567318443 1 1
0.994693062278298 0.976057144082372 1 1
0.868692700992694 0.853464038347323 1 1
1.16092496797746 1.14165956380197 1 1
0.954158589102391 0.937332558720936 1 1
1.25458567297103 1.23442761182147 1 1
0.915858539367923 0.898040310951741 1 1
0.80212939356445 0.785104203528478 1 1
1.23711501067575 1.21450176101822 1 1
1.01029073737488 0.991900544239218 1 1
0.637674951485422 0.624912038831204 1 1
0.889173726375255 0.873630456137816 1 1
0.568832509302099 0.558144686415692 0 0
1.10202990946981 1.07991774310654 1 1
1.05000456253255 1.03164441191289 1 1
0.686947811365042 0.673724154814776 1 1
0.969733579872045 0.952940618290103 1 1
0.845428127034045 0.82853743574719 1 1
0.871850636820046 0.855902912965126 1 1
1.17109842627366 1.14828055975329 1 1
0.581912001987923 0.57126152865908 0 0
0.963912033336462 0.947591292366577 1 1
0.870813097448907 0.853247442010632 1 1
0.896030174918667 0.878824107877234 1 1
0.832136072955134 0.815968935844337 1 1
0.931995221511514 0.91351458051726 1 1
0.692192953148242 0.678681035062605 1 1
1.11592595954333 1.09748978494972 1 1
1.18983457994263 1.16665344671995 1 1
1.27319246094611 1.24817717150664 1 1
0.81287662756288 0.7968848723167 1 1
1.35720058380888 1.33280769187218 1 1
0.994487280319915 0.972589869155164 1 1
0.891370912780071 0.874167425527738 1 1
1.11522660561127 1.09437086133976 1 1
0.718982687444424 0.703986743027593 1 1
1.17766159668128 1.15651733121479 1 1
0.570509623046137 0.560651203541711 0 0
0.997190011874149 0.978975672197961 1 1
1.13759921862866 1.11676672348025 1 1
1.2534626422455 1.22938436196877 1 1
1.22881113902243 1.20389175599292 1 1
0.905188814209988 0.889050063027967 1 1
1.0514757825689 1.03212033604337 1 1
1.03055912261009 1.0112087880806 1 1
1.37547698233603 1.34848226502004 1 1
1.21513493893482 1.1929850305155 1 1
0.6265387899919 0.614135663365173 0 0
0.918343062974878 0.901377991930284 1 1
1.00064478498995 0.982459750294769 1 1
0.939496279670691 0.921699932746389 1 1
0.734922679082253 0.721975229287479 1 1
0.915233046851161 0.897915517091485 1 1
1.07388422029573 1.05358282542756 1 1
1.27705694152388 1.25397244299132 1 1
0.786639676424405 0.771607274935261 1 1
0.705197541218139 0.691937669328074 0 0
1.10239415591462 1.08201278880436 1 1
0.940161485021497 0.924925227969417 1 1
1.11592739614837 1.09596847667693 1 1
0.977635806260615 0.958998867038173 1 1
0.867023469562941 0.850019897156563 1 1
0.92967835540174 0.911367961890759 1 1
0.591269914512888 0.580430655577434 0 0
1.15626039118479 1.13102539707851 1 1
0.960120631080606 0.941854228801851 1 1
0.863514704063357 0.848306912134924 1 1
0.838800321320518 0.821575506524721 1 1
1.11565425042776 1.09277105698301 1 1
1.09048227261323 1.07061028314804 1 1
1.11150986599552 1.08916134314009 1 1
1.02412336675155 1.00507108079528 1 1
0.831981768964235 0.816236889017956 1 1
0.709059956365307 0.694799160240868 1 1
1.11124542273464 1.09195441253245 1 1
1.08122076724543 1.06165853675684 1 1
0.842295946933571 0.827691920952495 1 1
0.725843916010818 0.712113625829888 1 1
0.963737876177463 0.945304791030462 1 1
0.844433207012308 0.827555088914649 1 1
0.894555130840745 0.877004084515693 1 1
0.814824902187083 0.800393701297628 1 1
1.03796107566146 1.01953065504291 1 1
1.09415404726593 1.07277636243906 1 1
0.730724247399591 0.717283384825288 1 1
0.892957481203311 0.876147012182087 1 1
1.00021214861548 0.980866591137897 1 1
1.0029348544969 0.982552616885705 1 1
0.851774066213678 0.837126022829641 1 1
0.938291306251442 0.920780344610939 1 1
0.713669392643711 0.699616751777489 1 1
1.26167426517068 1.23647445925423 1 1
1.03212864149291 1.01207909232487 1 1
1.13355615994315 1.11115736499944 1 1
0.922248555704386 0.905948849765659 1 1
0.943504437576482 0.924475885236606 1 1
0.920591850119084 0.901850854409458 1 1
0.881723592259681 0.865005366810553 1 1
1.11758311848169 1.09430738956256 1 1
1.0842542942184 1.06452626562954 1 1
1.27547213179411 1.25069434739844 1 1
1.05809675134583 1.03733868620004 1 1
1.33080622026794 1.30402186749858 0 1
0.748705625920841 0.737247128015786 1 1
1.04361121917932 1.02428251073534 1 1
0.523504201761515 0.512821455769824 0 0
0.964296511025046 0.946518866625332 1 1
1.22023445667082 1.19738576605989 1 1
0.833821645366322 0.818703400065232 1 1
1.35412405322763 1.32741078383124 0 0
0.860856335056671 0.844823169431155 1 1
0.7164068686691 0.701404680076931 1 1
1.26131433829064 1.23855318293855 1 1
1.15083652779625 1.13085209469385 1 1
1.05006374325665 1.02926950962004 1 1
0.906746857453287 0.891573869018091 1 1
1.37356384530931 1.34532803820237 1 1
1.04134980297234 1.02415717364231 1 1
1.05414697572651 1.03607282110081 1 1
1.16849210348678 1.14574335323876 1 1
0.977719236190625 0.959552814661372 1 1
0.77908947944397 0.765129072169717 1 1
1.06155020225906 1.04309914401847 1 1
0.798404169951609 0.782238712820303 1 1
1.33361742135401 1.30986611872199 1 1
0.919130710783982 0.902169641026533 1 1
1.08688315627413 1.06733222131302 1 1
1.37265031325209 1.34541826199824 0 1
0.972715726671421 0.952829183884255 1 1
0.599536162076671 0.586605255332208 0 0
1.22426459940569 1.20089098032609 1 1
0.858939904795403 0.842558550471991 1 1
1.21022831825219 1.18800568206727 1 1
1.09402492947433 1.07234175315998 1 1
1.31290903299291 1.28702235886155 1 1
1.43942788198151 1.41524244393197 0 0
0.505541849904824 0.49760625262077 1 1
0.896798442444265 0.880769557277042 1 1
0.893464847251676 0.874167549316226 1 1
0.7389782652504 0.726326640197059 1 1
0.626540800587585 0.612714782572862 1 1
1.22027301975895 1.19794391945179 1 1
1.00506882953493 0.985186734189938 1 1
0.793201086435636 0.777560341368107 1 1
0.989242268853524 0.971666778464408 1 1
1.11422344389193 1.09494199777522 1 1
1.21187801418402 1.19015778996435 1 1
0.868586456543914 0.852951644389358 1 1
1.23451815901555 1.20765214325473 1 1
1.0093939628032 0.987279306893314 1 1
0.953428742619336 0.936731924665432 1 1
1.04926156902055 1.03093681107064 1 1
0.976025479011535 0.95638897220275 1 1
1.06674839791335 1.04619974158614 1 1
1.25693768081216 1.2350889804725 1 1
1.06770500340205 1.04748481715831 1 1
0.876888983204297 0.860549429627419 1 1
1.03130523691218 1.01236011084774 1 1
1.02144575594867 1.0021086015478 1 1
0.959672371575425 0.941314996921045 1 1
1.25786196624358 1.23324446051508 1 1
1.29074006247876 1.26409037780144 1 1
1.23855310111677 1.21357834120871 1 1
0.760187151339075 0.746744519113078 1 1
0.884760199307197 0.86962097417893 1 1
1.07860459954114 1.05599358053771 1 1
1.53999916228474 1.51023874459523 0 0
0.70723469544184 0.693333741712606 1 1
1.21648736640485 1.19385916910086 1 1
1.02178813925448 1.00285350432698 1 1
1.21612948468339 1.19346317874097 1 1
1.14489170992167 1.12213825485944 1 1
0.95885132584463 0.942018944441193 1 1
0.93144298793978 0.915457301763571 1 1
1.12686544660449 1.10811838793796 1 1
0.908581991787329 0.89131405768035 1 1
0.825692718822458 0.810156191085973 1 1
0.980966421669498 0.962365960343127 1 1
1.00236494050968 0.984209936279607 1 1
1.22247296324502 1.20139232169874 1 1
0.689290024110623 0.675540379925892 0 0
0.917249202296495 0.902159870688928 1 1
1.06789352408357 1.04693826844266 1 1
1.17145963850749 1.14793724651901 1 1
0.805135521214145 0.789336439768858 1 1
0.859589247609523 0.842971302001979 1 1
1.08929174247112 1.06691609377846 1 1
0.97341105668993 0.953675276045122 1 1
0.897512074184762 0.878342710094914 1 1
1.03955339937752 1.01870689190565 1 1
1.03424078807639 1.01660055062693 1 1
1.16206380548509 1.13659124323618 1 1
0.922519312335526 0.9062342653962 1 1
0.810759231376751 0.794071517855125 1 1
1.08659586661185 1.06574060039644 1 1
0.768558450569115 0.754393831172625 1 1
1.31345636074756 1.28969342327155 1 1
0.654612030506739 0.642879911024944 0 0
0.96077379147807 0.942062962219945 1 1
1.16538560178385 1.1426589906399 1 1
1.04485141748985 1.024864151475 1 1
1.04818708908206 1.02839454345995 1 1
0.92193618731098 0.90264154545706 1 1
0.866528130183555 0.850935532831745 1 1
0.828784199760932 0.813219429074527 1 1
1.18415840483198 1.16384545208142 1 1
1.00983921778877 0.99168982861354 1 1
1.08736470112516 1.06684385518265 1 1
1.1162355470116 1.09620475399655 1 1
1.31889669944642 1.29512869788799 1 1
0.879311026147184 0.863367869246222 1 1
0.908624623814587 0.892731416166014 1 1
0.973149883293738 0.952615883701764 1 1
0.731242242466835 0.719159811564543 0 0
1.44945128096644 1.42213192660638 1 1
0.743606940886823 0.727822678859309 1 1
1.0332908871728 1.01541705048309 1 1
0.805224461282866 0.792360622200894 1 1
1.10947459711502 1.09035893863661 1 1
0.973990717374338 0.955381007879365 1 1
1.15140367330178 1.12838375082579 1 1
0.941019419727377 0.921919601850723 1 1
1.01381274315514 0.995665147242191 1 1
1.25428284128331 1.226087896314 0 1
1.22651959841194 1.20470903306518 1 1
0.939471650516935 0.921872344872777 1 1
0.714740951450819 0.70180788578075 1 1
1.37391201607932 1.34944622617053 1 1
0.984422785244132 0.966068625390846 1 1
0.936991782218732 0.919785631359396 1 1
0.781701128086571 0.768246366408938 1 1
0.863178886904381 0.845737731892493 1 1
1.17760725399484 1.15380951100942 1 1
0.78395062627254 0.768269134642642 1 1
0.712178897971858 0.699545240422988 1 1
1.08495376534369 1.06662836461765 1 1
0.767721516050983 0.754158642069468 1 1
1.11677711867898 1.09752079043966 1 1
1.27530991109983 1.25215060506662 1 1
0.88923324242164 0.873568248532214 1 1
0.982026983187435 0.965498163637109 1 1
0.935342201954187 0.916515907478634 1 1
0.94677596419297 0.927985458066293 1 1
0.747709282023418 0.733926340912775 0 0
1.12449407709381 1.10189507246691 1 1
0.867745834866502 0.851125001239118 1 1
0.914852528885496 0.896140579800237 1 1
1.44795651861843 1.42264901000513 0 0
0.975037603929836 0.956839338690725 1 1
0.957304245762357 0.940294904745927 1 1
1.09710130481856 1.0769610468134 1 1
1.3095631399723 1.28495644029216 1 1
1.08263776138098 1.06114062874523 1 1
0.927594546270906 0.912119669588151 1 1
1.12359423454539 1.10335299856862 1 1
1.05371465564036 1.03638663694674 1 1
0.678409038413014 0.666598200216898 0 0
0.893829137420786 0.877177549653659 1 1
0.697708998828847 0.68526408106163 1 1
1.24570260683198 1.22242518565266 1 1
1.49700747824535 1.46858797524525 0 0
1.10400860323834 1.08359184209087 1 1
0.920997474761615 0.904264579101155 1 1
1.06625356706844 1.04508900907799 1 1
0.701470733795966 0.688503080294985 0 0
0.90276673545773 0.886259149521762 1 1
1.0750663828733 1.056879326047 1 1
0.935359760163603 0.918549623344884 1 1
0.809102853005147 0.792732833067541 1 1
0.979779344864421 0.962545361017712 1 1
0.906049279426031 0.888820817229573 1 1
1.44201060691955 1.41480904443872 0 0
1.13791199000824 1.11732302147094 1 1
0.942404093905875 0.924553164435472 1 1
0.975540019061913 0.955462634275832 1 1
0.704382599698717 0.690368026072417 1 1
0.734972702006571 0.721625308089165 1 1
0.634839242095751 0.622170410364371 1 1
0.981549204819748 0.964681331796934 1 1
1.00780911469593 0.987872732037766 1 1
1.34578055111477 1.31930674477466 1 1
0.855603188399426 0.84050086267371 1 1
1.04888264832351 1.02954652035472 1 1
1.32342467871719 1.30004403637633 0 0
1.12594088239376 1.10363952589954 1 1
0.765709405515355 0.749743293701676 1 1
1.12337147026571 1.10348244739108 1 1
1.28171123917426 1.25606766456245 1 1
0.722661024969016 0.710276202522709 1 1
0.830096416397181 0.81426039357392 1 1
0.999573811862552 0.981734164990576 1 1
0.937399953493078 0.919750688269947 1 1
0.994423676161837 0.974103304337397 1 1
1.25191768362177 1.22993713782868 0 0
1.06013978012171 1.04066672891282 1 1
1.09062560886997 1.07125901237302 1 1
1.0667929852585 1.04561330537964 1 1
0.908518170638609 0.893105152045204 1 1
0.875077648505221 0.856292936110201 1 1
1.04838181722196 1.030542591897 1 1
1.00187484872618 0.980956778189773 1 1
0.833263266698656 0.8187634714039 1 1
1.24057725978811 1.21806699580165 1 1
1.05291372900618 1.03358081164453 1 1
1.05093214346058 1.03071370191283 1 1
0.87650043013871 0.860506129692516 1 1
1.18644993352446 1.16600795720789 1 1
1.02191360256484 1.0030106534344 1 1
0.84541984595368 0.82958695286291 1 1
1.14357489146569 1.12249776113036 1 1
0.844685908567883 0.829886340878442 1 1
1.22532590160818 1.20269505016806 1 1
1.41986903411903 1.39356835886252 0 0
1.09545305697593 1.07686721404306 1 1
1.06141084537002 1.04018158159044 1 1
0.769995474161593 0.756693479317493 1 1
1.0637706960331 1.04392463643788 1 1
1.06115949384415 1.04203434907557 1 1
0.984643208772135 0.967313425860588 1 1
0.78469795430038 0.771367766307327 1 1
1.05368587898073 1.03405189919834 1 1
1.22276986877441 1.19728785760542 1 1
1.21925087332345 1.19718398145393 1 1
1.00752448832372 0.986918328235128 1 1
1.10589577202196 1.08233815927581 1 1
1.04193185492863 1.0228537891588 1 1
1.19588158890557 1.17390616373665 1 1
1.03854403316726 1.01883365322037 1 1
0.789223083414635 0.774736346597026 1 1
0.932366709001515 0.915623514094463 1 1
1.12290302185494 1.10132721327031 1 1
0.952935374786648 0.934282005925227 1 1
1.10342202879751 1.0843570186297 1 1
0.836025548955393 0.819989922065066 1 1
1.14218567743938 1.12093975794189 1 1
1.04169418307436 1.02196600313987 1 1
1.10915727789029 1.08828389456978 1 1
0.881988791790011 0.866521428441856 1 1
0.910366130860388 0.893197384641366 1 1
1.01117298875856 0.992923344243159 1 1
0.936519259371761 0.920412851109329 1 1
1.0434185044304 1.02414878212013 1 1
1.17807423809527 1.15676375370017 1 1
0.959779853892749 0.94205455075974 1 1
0.843328670983907 0.827410476910923 1 1
1.02455799846642 1.00661785528204 1 1
1.13206565212974 1.11009112767959 1 1
1.07907462543435 1.05969256849694 1 1
0.830007708225568 0.815616680164475 1 1
0.696760534552916 0.68386059568465 1 1
0.98131881964172 0.963981514781532 1 1
0.844561536329479 0.827845736703638 1 1
0.721197897934763 0.705701209376548 1 1
0.934481578985755 0.915687926626046 1 1
1.21710646274507 1.19611625630592 1 1
1.06265555408723 1.0435560636946 1 1
1.05223041571119 1.03195438359817 1 1
1.31276199744403 1.29037333582528 1 1
1.03856065104892 1.01671145583041 1 1
0.909370096436507 0.892109164040907 1 1
1.06984449424927 1.04714586026387 1 1
0.844259878563283 0.829861169596133 1 1
0.931327976617897 0.913256698197474 1 1
1.12464368356378 1.10242255856311 1 1
0.830786725075047 0.814402222093071 1 1
1.03332053122882 1.01270646486194 1 1
0.726425303877857 0.712760417275036 0 0
1.03292736575316 1.01387363554144 1 1
0.820863989832828 0.806532070789622 1 1
0.951121292970577 0.933865169626424 1 1
1.5359977710247 1.50756090919267 0 0
0.853282976869894 0.838241618298349 1 1
1.30259248767218 1.2777033663798 1 1
1.2516815400698 1.22839902239507 1 1
0.83199211509316 0.815587114727689 1 1
0.559046321580379 0.548653325743059 0 0
0.845193410404117 0.829128519911907 1 1
1.06601222402617 1.04662994177482 1 1
0.955079171812959 0.937947840477852 1 1
1.02478124148702 1.006875013958 1 1
0.715450653226409 0.702029682990702 1 1
1.16763531805281 1.14498503619426 1 1
0.830505637666564 0.816205435045175 1 1
0.647766860823134 0.637403421446043 1 1
0.947618866336169 0.931206172785836 1 1
0.744609805540303 0.730365427260145 1 1
0.914945244070124 0.897109638910138 1 1
0.940952696542769 0.924123953933535 1 1
1.44416302581404 1.4170631079566 0 1
1.03282108885101 1.01246731283803 1 1
0.784001850193355 0.769575200288027 1 1
0.969824639149848 0.949985832552755 1 1
1.40113672300638 1.37444041956194 1 1
0.569994536939215 0.558484616741945 0 0
1.35062977023786 1.32708571574047 0 0
0.906662221380403 0.88999158682976 1 1
1.23480748984898 1.21103893226182 1 1
0.579071049108841 0.568637171603923 1 1
1.08746949075827 1.06558872955689 1 1
1.33495038086858 1.30901746015845 1 1
1.07893945138852 1.05874591260868 1 1
0.640662306934203 0.628314532149558 1 1
0.8670541437673 0.850410558339445 1 1
0.996890066145463 0.976534031344313 1 1
1.06464627628357 1.04639233411339 1 1
1.21795079453538 1.1968670106002 1 1
1.28197089554411 1.25901403058257 1 1
1.13226417987007 1.11267684038694 1 1
0.843603007545646 0.828327315025631 1 1
1.00459002354736 0.98786753002845 1 1
0.973795817525855 0.957507111858041 1 1
1.30480678065407 1.27905821899674 1 1
0.85479762591898 0.837266969222247 1 1
1.03822213253277 1.01909208315254 1 1
0.977575757270746 0.958429200169779 1 1
0.994084880801669 0.977129121860298 1 1
1.13333538454413 1.11225872865234 1 1
1.33744628083605 1.30948147715646 0 1
1.22304380286762 1.20079121378646 1 1
1.11358574113158 1.09263238248762 1 1
1.11010631366144 1.08751835401023 1 1
0.812984881034395 0.797547439421358 1 1
1.35855114205263 1.3336301992899 0 0
0.977661492227237 0.958303691495531 1 1
0.687857039258633 0.675970687817844 1 0
0.524019252519814 0.513386950852138 0 0
1.00438961759883 0.985444665110723 1 1
0.836794247603114 0.821417653257057 1 1
1.29844164270894 1.2736930513776 1 1
0.882115734986743 0.866305993046808 1 1
1.04760914000529 1.02840080727985 1 1
1.1754580610281 1.15237451543713 1 1
0.988906876655139 0.970285850712212 1 1
1.33842873793401 1.31400194478304 1 1
0.888062528131732 0.870420169059349 1 1
0.938480886099399 0.920915965453532 1 1
0.863273069618814 0.84705695349177 1 1
0.902033591454748 0.886629092351654 1 1
1.10655413172812 1.08649567294284 1 1
0.877764162825229 0.8605092547475 1 1
0.668625737976797 0.656609414916067 1 0
1.32559958820219 1.30028835588259 0 1
1.01453177638021 0.994019502439296 1 1
0.871847227442741 0.856692067670213 1 1
0.848900011156842 0.830339673840431 1 1
0.918047904948711 0.898732159145924 1 1
1.12270231161903 1.1018661484956 1 1
0.907124283001444 0.88899147818699 1 1
1.17993510094228 1.15617895638781 1 1
1.14179950597459 1.12023575856866 1 1
0.899397910714581 0.880063296866217 1 1
1.23964226752555 1.21585579452746 1 1
1.03739245632186 1.01748426235519 1 1
0.863471740110312 0.844911275005684 1 1
1.21271534565492 1.18744234172641 1 1
1.06792116679767 1.04902825655408 1 1
0.871415361444133 0.85683019947407 1 1
0.69389373370362 0.680271074532546 1 1
1.08340023327282 1.06273077911084 1 1
0.786663746163794 0.770624554311154 1 1
1.01520686358255 0.997241361170326 1 1
0.900700793352995 0.88451374567888 1 1
0.702604730587841 0.689939746113015 1 1
0.885383508049516 0.870463695110148 1 1
0.732280931842697 0.720076600755145 1 0
0.991129817043456 0.97172050238417 1 1
0.893513463663621 0.876831214438401 1 1
0.881422255428331 0.864209079985256 1 1
1.0213141178974 1.00439869389761 1 1
0.835095280694889 0.819402008205459 1 1
1.24916499391333 1.22451222965526 1 1
0.816393847816331 0.800219083062992 1 1
1.26573716574214 1.24413303328343 0 0
0.945552948718828 0.927827087757133 1 1
0.905312926244136 0.88874181894059 1 1
1.1146635690371 1.09207838432893 1 1
0.614403449629679 0.601361103670471 0 0
0.687655885707277 0.672842822515291 1 1
0.868984715528236 0.853050491259124 1 1
0.723723679430873 0.707868105276478 1 1
0.904866944432588 0.888107612227382 1 1
0.90028184239158 0.882642455828539 1 1
1.01850028571356 0.99962103241808 1 1
0.658420043618148 0.646482862336959 0 0
0.90850672821591 0.8916920691539 1 1
0.93838165399085 0.920831922679836 1 1
0.794231031430288 0.779599835920167 1 1
1.12069624075545 1.10013572873521 1 1
0.745887289978386 0.731067112268705 1 1
0.877865345539199 0.861546419057242 1 1
0.993823737811734 0.975513552894784 1 1
0.867906865061833 0.84950398056534 1 1
0.942581697982297 0.92472513236685 1 1
0.815365886024964 0.799420383674302 1 1
0.802161897791543 0.78702272982907 1 1
0.953061003477164 0.935530011168428 1 1
0.813282704037564 0.798521724441287 1 1
0.948288035088331 0.929899787028805 1 1
1.04733158256136 1.02736855481944 1 1
1.15135242475659 1.12738938077961 1 1
0.933927268026379 0.915574650039879 1 1
0.910052493300344 0.890545889496983 1 1
0.920583388244783 0.904661084975343 1 1
0.849841082917754 0.834247269797454 1 1
0.841820289803795 0.825061226526759 1 1
0.75279461126818 0.741124247535311 1 1
0.867138244122484 0.850427677128658 1 1
1.08194710712911 1.06222379026642 1 1
0.790952381696857 0.776929458850754 1 1
0.799408934667687 0.783571340870609 1 1
0.975697489964422 0.95814059300753 1 1
1.15619737526241 1.13562807708965 1 1
1.17521913286749 1.15476734115408 1 1
0.988391520072125 0.968900962882749 1 1
0.984592040606608 0.965006045503869 1 1
0.940346975816664 0.921574325488566 1 1
1.10688685921728 1.08782487117636 1 1
1.10025417456156 1.07953290703074 1 1
0.808225932874734 0.793030134188002 1 1
0.937955727525204 0.922803614247144 1 1
1.2058523467251 1.18288123317246 1 1
1.02223487181926 1.00361156957922 1 1
1.41931395648535 1.39208486000288 0 1
1.11670598114697 1.09571981910131 1 1
1.04523141829777 1.02260170054689 1 1
1.09192980081268 1.07083742983509 1 1
1.06134833980285 1.04273977101342 1 1
1.21246762779673 1.18694355432515 1 1
0.747919948761054 0.734661481776522 1 1
1.02720262234615 1.00958251991227 1 1
0.797629308310861 0.781742312850624 1 1
0.952375312803299 0.934381636114292 1 1
0.921999689495496 0.905888996541946 1 1
1.33686080871315 1.31213662219111 1 1
1.49424023682675 1.46576442396872 0 0
1.36418678843619 1.33771422835681 1 1
1.21722350377226 1.19631010412829 1 1
1.13405293847668 1.11440350307313 1 1
0.779431697114756 0.763221514873018 1 1
1.11622723935597 1.09693456309454 1 1
0.923828226713769 0.907099539916152 1 1
0.993171734102887 0.975112049655195 1 1
1.12498774840796 1.10377776251392 1 1
1.12361964896601 1.10480741005163 1 1
0.817722667879092 0.801747611197902 1 1
1.09514578958205 1.07466288074173 1 1
1.06671384882873 1.04761799396682 1 1
0.698897863200645 0.68656792972714 1 1
0.740928054256868 0.727854932365046 0 0
0.901037281681145 0.885068843168722 1 1
0.861376098198653 0.844382005605339 1 1
0.891945987860603 0.872861077292321 1 1
0.798335216843187 0.783332967885066 1 1
0.7279697908797 0.713466726913682 1 1
0.618853564847819 0.608120289366668 0 0
0.701584545853688 0.689154481827423 1 1
0.964633808190914 0.946647773461563 1 1
0.772328843789018 0.7591717571882 1 0
1.02551059206358 1.00599427066496 1 1
0.666119603178236 0.653226012813967 1 1
0.789087146470058 0.775688483620069 1 1
1.02690038701765 1.00571619620038 1 1
0.878952192894193 0.863671349035709 1 1
0.873215797990644 0.856862051965183 1 1
0.987312789703826 0.969446920172957 1 1
1.14465625294619 1.12356790802363 1 1
1.27535080396065 1.25131661898437 1 1
1.02588603041294 1.00701289059589 1 1
1.05483138413937 1.03514692748904 1 1
1.05555761467222 1.03662452294877 1 1
0.797234348974108 0.780565875618642 1 1
1.23225382378797 1.210184740565 1 1
1.03789331067967 1.01758919157684 1 1
0.937871629933624 0.920183106177318 1 1
1.0334481741813 1.01421923470156 1 1
1.05584114623012 1.03573364579017 1 1
0.763735265069602 0.748855766620132 1 1
1.02608621213105 1.00802101272487 1 1
0.721397821657871 0.708746332119071 1 1
1.05998368851673 1.03901593333051 1 1
1.02081086031622 1.00053672349222 1 1
0.84400334635935 0.829145943647156 1 1
1.02645003642585 1.00783994565996 1 1
1.16749013290282 1.14456994514799 1 1
0.821192999372621 0.806127648656494 1 1
0.782640894417373 0.768997168214082 1 1
1.05909224086752 1.04167389986919 1 1
0.956825416389983 0.937600044289636 1 1
0.867893279942425 0.850589452392794 1 1
1.36112744478095 1.3357528986137 0 0
1.09919395622014 1.07857847481497 1 1
0.901152495516943 0.881322499519482 1 1
0.959956129051362 0.942181937576486 1 1
1.29890588876988 1.27698489386197 1 1
0.897981580850577 0.880658298032802 1 1
1.04313594042488 1.02322152647544 1 1
1.01497207519964 0.997561299967634 1 1
1.09686362257877 1.07745471978345 1 1
0.93690577438752 0.920548181478113 1 1
1.49996241083273 1.47380645838324 0 0
0.977273167981566 0.956648281781635 1 1
1.16880384001706 1.14816906328492 1 1
1.24686316413428 1.2198139987561 1 1
0.730826940022543 0.717254028842111 1 1
1.1189997713162 1.09848926486454 1 1
1.01339198924427 0.995821272453578 1 1
1.09312747269839 1.07222472364366 1 1
1.25333738359597 1.22943880287138 1 1
1.32522263078419 1.2981889616194 1 1
0.476754934139269 0.467399895285441 0 0
1.0463980923909 1.0282182368006 1 1
0.995019061154352 0.976943334950318 1 1
0.537362811248754 0.527401141831738 0 0
0.758488800402254 0.746027458476386 1 1
0.697641612162277 0.686100934195235 1 1
1.10038706670264 1.07870801654558 1 1
1.2843917153753 1.26136195302497 0 0
0.82807805324117 0.812007747986141 1 1
0.857852162684797 0.842822975362171 1 1
0.895334792962062 0.879345469933644 1 1
0.903607150162386 0.886533020907471 1 1
1.00584668210382 0.986771050928407 1 1
1.00561613108247 0.985938773130319 1 1
1.00966099293326 0.992611815706859 1 1
0.968239843039192 0.948408728467958 1 1
0.726860164964376 0.711377555168025 1 1
0.746181886565257 0.732307478113678 1 1
1.28995043408304 1.26645638983928 1 1
0.923277736760195 0.905167475578076 1 1
1.11585577303133 1.09550854018218 1 1
1.130087736574 1.10789287525379 1 1
1.04852562599599 1.0297325356421 1 1
0.666675445801736 0.653872208155723 1 1
0.852587816498376 0.837513863511688 1 1
1.00198589700609 0.98201698245169 1 1
0.940592086772535 0.922953223562621 1 1
0.706712165371506 0.693118828559584 1 1
1.30015861361262 1.27585471673994 1 1
1.20121497249567 1.17775666329984 1 1
0.949829403665715 0.931395407617537 1 1
1.16523356521969 1.14464196821695 1 1
0.9308895477525 0.912086078441835 1 1
1.09200649500797 1.07199245903089 1 1
1.07278535538459 1.05250032257092 1 1
0.826249178185363 0.809468879170096 1 1
0.782924810756775 0.768827830354283 1 1
1.23114634965528 1.2097182186632 1 1
0.920047686385383 0.900795297208523 1 1
0.931381343640275 0.914788163169552 1 1
1.13779689369717 1.11636264964118 1 1
0.790536358124389 0.774908292732022 1 1
0.944026033083722 0.925824135769972 1 1
1.01337616735191 0.995774043863787 1 1
0.934475849244508 0.916830339931032 1 1
1.34294404647599 1.31951712286781 0 0
0.962442000137828 0.944650913544663 1 1
0.864646518402735 0.848313100712607 1 1
0.646487578461174 0.636460364461836 1 1
0.798042953847996 0.782371739164153 1 1
0.810286635636075 0.794488273013088 1 1
1.3796911576803 1.35688468161597 0 1
1.04363763932171 1.02043654008303 1 1
1.17912234656033 1.15672308184742 1 1
1.31027431902485 1.28640456795589 0 1
0.966382860965081 0.949839263868129 1 1
0.88585041931895 0.870286172043201 1 1
0.650876433349043 0.639172047668246 1 1
0.807359108956104 0.791759322726318 1 1
0.951758268894299 0.933600101028885 1 1
0.925673285312117 0.907432781379759 1 1
1.06589485796265 1.04603143568949 1 1
1.05653638848734 1.03313847767671 1 1
0.545403222753247 0.535919645974946 0 0
1.12584094924439 1.10287993018903 1 1
0.942737611622588 0.925049117186018 1 1
0.98832003096139 0.969948992775386 1 1
1.05939285448021 1.04160296474492 1 1
1.03365244410213 1.01272132879276 1 1
1.04328332489872 1.02417701594604 1 1
0.773205524189513 0.76035992308028 1 1
1.15997889876377 1.13834261396414 1 1
0.866420626884641 0.850052366039174 1 1
1.10309900824306 1.08163036209139 1 1
1.07278887516616 1.05280739983416 1 1
0.764758003274398 0.751121161546975 1 1
1.05661134314178 1.03764430219496 1 1
1.01687635391766 0.995669987070061 1 1
1.32470599225873 1.29966546656719 1 1
0.749286793345128 0.734423501955418 1 1
1.03307954933821 1.01403028614485 1 1
1.22156657166363 1.19981205930023 1 1
1.1161963875122 1.09550947008021 1 1
0.848122721917212 0.832163808648129 1 1
1.11078307127457 1.09064230850706 1 1
1.27182128184264 1.24908106054673 1 1
0.863039588342038 0.847889500244852 1 1
0.797816574668453 0.782051609408642 1 1
1.13068852246023 1.11060218556559 1 1
0.920735469942897 0.901943804249835 1 1
0.774359510436911 0.758411677087642 1 1
1.27483522901132 1.25317807222171 1 1
1.20572119195741 1.18262483710452 1 1
1.22760167630424 1.20415774698695 1 1
0.855914363760361 0.839124073734288 1 1
1.01472985152208 0.997334805283172 1 1
1.20902417577208 1.18625274238784 1 1
0.89806524115582 0.880539245092125 1 1
0.985018657263135 0.967287240265582 1 1
1.13066092542654 1.10836568796484 1 1
1.14581683675184 1.12142973010746 1 1
0.847339986085449 0.830947626086043 1 1
0.993496786888653 0.976481019402734 1 1
1.06792544450879 1.04637853757524 1 1
0.894183124200759 0.875962385870757 1 1
1.06806370243919 1.04542858196235 1 1
1.07686021299181 1.05647104355708 1 1
0.822347753085982 0.804549228178741 1 1
0.480256760370472 0.470375628471208 0 0
0.94977765835981 0.932219407219673 1 1
1.26297231216424 1.2412210066826 1 1
0.974012152749197 0.957634963839947 1 1
0.901080179824467 0.885762133242772 1 1
1.06091033839104 1.04030245707174 1 1
0.912702551114518 0.892520922090351 1 1
1.05811849524136 1.0388745577466 1 1
0.802590152185949 0.787651175606686 1 1
1.1248535345463 1.10060524089597 1 1
0.999106404271059 0.979131313827034 1 1
0.698448064394509 0.686035853799266 1 1
0.939374524484366 0.920143201042227 1 1
1.07149290749883 1.05086770890537 1 1
0.718788402211718 0.706375449121236 1 1
1.2800848626468 1.25851372160383 1 1
1.00216973961468 0.98265899972014 1 1
0.890675773361601 0.873378577138936 1 1
0.906747960537374 0.89067598318893 1 1
1.03599930640694 1.01891094239789 1 1
0.879755422948367 0.864774105349007 1 1
0.657844537786355 0.646555339958726 0 0
0.772862215114875 0.758485660021187 1 1
0.733227522912094 0.719202797188446 1 1
1.11962505599866 1.09951371446665 1 1
0.873050780823007 0.856604348357551 1 1
1.14402602591424 1.12298116259372 1 1
1.188603703085 1.16268726680389 1 1
0.860395404771346 0.845445243355787 1 1
1.08659607601603 1.06419146615072 1 1
1.01634430492284 0.99745683937497 1 1
1.07001635876562 1.05050063474588 1 1
0.790804114238298 0.77569872416649 1 1
0.793000793469333 0.779381166290329 1 1
1.14855758707818 1.12602597869024 1 1
1.32817058029399 1.30224710202408 1 1
1.30878424394379 1.28393805995542 1 1
1.07352242809873 1.0531797579157 1 1
1.07526159461747 1.05441562336035 1 1
0.651313555957437 0.638910865909805 1 1
1.19365597438875 1.17214246372668 1 1
1.29465317191607 1.26961798909571 1 1
1.10377355257504 1.08252515612584 1 1
0.504176427318468 0.494630109283948 0 0
1.17117097164185 1.14964675200314 1 1
1.32370328780379 1.30017647140596 0 0
1.42282273345561 1.39764829438086 1 1
1.26739380367586 1.24494955361088 1 1
0.864040114013689 0.846778700480925 1 1
1.1189999378336 1.09941935213389 1 1
1.06422545507291 1.04450342245883 1 1
0.985668510333433 0.966063715766489 1 1
1.01016511676184 0.991906220505965 1 1
0.960440913736977 0.943874917226264 1 1
0.947017128386163 0.928458809968631 1 1
0.896143257791296 0.879202287023248 1 1
1.08354200854478 1.06326000950191 1 1
0.946444039146678 0.928880593136915 1 1
1.01366546247812 0.995816223206414 1 1
0.732132826819712 0.717333451797263 1 1
1.17397202195222 1.15114085569012 1 1
0.887554294211416 0.871161449668006 1 1
1.15857323058583 1.13696224391122 1 1
0.436402144782493 0.428897702644892 0 0
0.94422148146964 0.925518675363421 1 1
0.936409462425901 0.919029456742063 1 1
1.42769850552741 1.39930227592458 0 0
0.926264685834645 0.907963985478209 1 1
1.05595775486147 1.03731514747555 1 1
1.33158960119073 1.30847073482195 1 1
0.920329406913648 0.902437436112874 1 1
0.836159246176776 0.820160668728219 1 1
1.05200116920685 1.0318973887877 1 1
0.851142224223881 0.834257568838434 1 1
1.05086229346082 1.03159678312884 1 1
1.25190934459379 1.2257465936674 0 1
1.21314462796328 1.18792429906228 1 1
0.947437969203885 0.929581069539454 1 1
1.16433895623215 1.14185103788773 1 1
1.14424667826258 1.12332607698389 1 1
1.01178564025474 0.992860196003221 1 1
1.09937936291274 1.07958562327343 1 1
0.890998058976917 0.87410019649566 1 1
0.949614854384281 0.93099375615852 1 1
1.08347563676036 1.06506846924536 1 1
0.758976696299315 0.743943852013932 1 1
1.03998075492975 1.01979574324062 1 1
0.83942505920397 0.824852202771741 1 1
0.936685822683763 0.919433670532285 1 1
0.854335139143822 0.836829562498405 1 1
1.22768997470331 1.20511923075748 1 1
0.910133816728222 0.893502224554342 1 1
1.02371935286527 1.0039508402081 1 1
0.880751464592959 0.865314398758119 1 1
0.908697662086241 0.892009407823593 1 1
1.1647431615874 1.14397427006823 1 1
0.841161164078405 0.826858327424932 1 1
0.919472521421626 0.903161742792503 1 1
1.00600390195216 0.986034543389049 1 1
0.89469554060252 0.878474328985277 1 1
0.953667442183728 0.935734880157561 1 1
1.26521329767269 1.24026555243086 1 1
0.80975375469096 0.794970051078414 1 1
1.16554836923817 1.14341959313598 1 1
1.28916419257736 1.26684828068984 1 1
0.964948590553834 0.946196530592616 1 1
0.850565344556504 0.835440764713858 1 1
0.928916074587913 0.911626016023896 1 1
1.21313953799016 1.19048025366806 1 1
1.05822218127531 1.03915207934102 1 1
0.98782501250696 0.968978241932422 1 1
0.882635546893461 0.865559166482116 1 1
0.970628504200226 0.951503028805822 1 1
0.914412121850404 0.89740378039619 1 1
0.778304406022548 0.762254329771507 1 1
0.704129764229712 0.690277480912791 1 1
1.32295206457371 1.29862916378125 1 1
1.14277278567977 1.12144519196984 1 1
0.995504824623 0.977597872899508 1 1
1.06752105721489 1.0486068168437 1 1
1.03768566240809 1.0163737445691 1 1
0.665135221733783 0.654094727650475 1 0
0.736067625544647 0.722863270977487 1 1
0.846277758687575 0.831695314434559 1 1
0.916169816490398 0.89971713840804 1 1
1.09977368973185 1.07956810903389 1 1
1.0879616252846 1.06909194275442 1 1
0.916682929381171 0.901389441722325 1 1
1.22949988568914 1.20464023229877 1 1
1.04616305092292 1.03003019894172 1 1
0.928110557864914 0.910431088745888 1 1
0.772463835714263 0.75940522490759 1 1
1.09127531982027 1.07266749265935 1 1
0.989583728147864 0.971912859836941 1 1
0.932071034103932 0.913692264508376 1 1
0.770883185524377 0.757622323830889 1 1
1.07505919856819 1.0552017653533 1 1
1.11657556825165 1.09266463579042 1 1
1.0180612572641 0.999825912077633 1 1
0.89583827735288 0.878732122342813 1 1
0.860321583663743 0.843525239065505 1 1
1.09982351834985 1.07935531973316 1 1
0.80603442930071 0.790006331501184 1 1
1.05329162332071 1.03355703562463 1 1
1.02970653086102 1.01060391598613 1 1
1.02837187625105 1.00752878691275 1 1
1.10798416138336 1.08540952822475 1 1
0.802673623391188 0.787502709984332 1 1
0.770316709201023 0.756576400166566 1 1
1.13177445398406 1.11165932247413 1 1
1.11186584192156 1.09243442113676 1 1
0.991217373217629 0.971686727715138 1 1
0.753792707611557 0.738590725859601 1 1
0.915862392485633 0.899633296015104 1 1
0.906800045754521 0.888428703638661 1 1
0.991634188807631 0.97437605175482 1 1
1.13763401597828 1.11589644470053 1 1
0.935439874145667 0.919479834225782 1 1
0.708743784609008 0.695496242618498 0 0
0.877463914542409 0.862692283788101 1 1
1.26136560260689 1.23792773739144 1 1
0.867358583015563 0.850943907016838 1 1
1.07436708283167 1.05265320674616 1 1
0.887637650645602 0.872267012437501 1 1
1.5239514461239 1.49494699881504 0 0
0.885674579053585 0.869079944491487 1 1
1.30392553287895 1.27894993334466 1 1
0.851210355383215 0.836806839330257 1 1
1.13839170757986 1.11727533725951 1 1
0.454849849913724 0.447271125309328 0 0
0.87998031339192 0.863607543713492 1 1
0.73999762272641 0.7269907711034 1 1
0.715195550777244 0.701285238985979 1 1
1.48377431751148 1.46152438359452 0 0
0.841162056869534 0.825762226406023 1 1
0.937633855262754 0.920932234787425 1 1
0.904840858552573 0.886665378417027 1 1
0.91924895610675 0.903322404747859 1 1
0.805591862968519 0.788164767018391 1 1
0.711154915713762 0.698021784907263 1 1
1.00107301787644 0.982141110206897 1 1
1.05263400903826 1.03418936359695 1 1
1.29827563299269 1.2753628201815 1 1
1.09701089393791 1.07690365513372 1 1
1.1505018615969 1.13037274293717 1 1
0.640794303408589 0.62943086746853 0 0
1.48776089406986 1.4638680110324 0 0
1.04523128139936 1.02660444413162 1 1
0.968793856755931 0.950162552891892 1 1
1.32276378798769 1.29800085122997 1 1
0.980067622775757 0.960990944002486 1 1
0.873098882534254 0.857008261245934 1 1
0.766837757339599 0.753337020945871 1 1
0.739999593656493 0.725504126235044 1 1
0.808868762834375 0.793255198408617 1 1
0.935036074300785 0.918133780284711 1 1
1.16140457772207 1.13943684719868 1 1
0.790514617185218 0.775268270942811 1 1
0.643640836780709 0.631400059881124 1 1
1.33518564236787 1.30999989113977 0 0
1.23383665554951 1.20776897061647 1 1
0.754947816411295 0.741996144517646 1 1
0.930210654782538 0.912720635009893 1 1
1.24740385421432 1.22249149829296 1 1
1.09324191636496 1.07104120786395 1 1
1.08944692718398 1.07056882424771 1 1
1.15029750422769 1.12972920221861 1 1
1.23777452622053 1.21594681077157 1 1
0.887639991977439 0.870931438869292 1 1
0.998210895297217 0.978378559450724 1 1
0.90414557556844 0.887508990841236 1 1
1.39294716062901 1.36859747006247 1 1
1.26733338320454 1.24038749849733 1 1
1.04328247853256 1.02260695601274 1 1
0.929405763654841 0.911884699608185 1 1
1.18026057820788 1.15548286149738 1 1
0.763621641489855 0.749411658050518 0 0
0.89082513970653 0.874304096809775 1 1
0.794145865937062 0.777530444043576 1 1
0.973581950928523 0.955627829516287 1 1
1.10032872587513 1.08197789300254 1 1
0.819425652193787 0.803420154480424 1 1
0.657757775255124 0.648086138672636 1 1
0.828696438067238 0.81333115402302 1 1
1.19468030222703 1.17221607888942 1 1
1.14302594091694 1.12383703815949 1 1
0.821268241246328 0.80603497473534 1 1
1.15413256957273 1.13312790159918 1 1
0.74786144563421 0.732485009386423 0 0
1.10293785982159 1.08193634356871 1 1
1.06916751304381 1.04952599011071 1 1
1.22463623626088 1.2036319611897 1 1
0.691863955447687 0.679990888742714 1 1
0.962454743689212 0.944747794908357 1 1
1.20224797355723 1.17750627028043 1 1
0.909800638888565 0.891005564163046 1 1
0.933950740285355 0.91614244728548 1 1
1.08444894026343 1.06489275064717 1 1
1.15940612315519 1.13640868156813 1 1
1.15115256152891 1.13153314970581 1 1
0.776777465400176 0.763040240529286 1 1
1.02924989173681 1.00954200828108 1 1
0.762242623267332 0.746520109710994 1 1
0.988680305280046 0.969661970470976 1 1
1.15678428481088 1.13240276586186 1 1
0.947219341962739 0.927866861640322 1 1
1.19260646427579 1.16979369411982 1 1
1.03255963798429 1.01460463172622 1 1
0.903468186465918 0.888855493388062 1 1
0.771571663910173 0.757618304235477 1 1
0.679123832879837 0.666217028541138 1 1
0.968028916746522 0.950209844275323 1 1
1.21490375256591 1.19174875108415 1 1
0.816650207493492 0.801938882484112 1 1
0.869487462717395 0.854446697813268 1 1
0.6184081632923 0.606506575580778 0 0
0.978392412924596 0.957780878230399 1 1
1.057697314055 1.03691467303316 1 1
0.823621352041584 0.807248828100295 1 1
1.00747333543986 0.989733006113077 1 1
1.16382180277402 1.14200681568011 1 1
1.25674199902657 1.23153315039719 1 1
1.38490776022702 1.36034830684473 0 0
1.18744502198008 1.1649819753467 1 1
1.05473503404412 1.03580096930309 1 1
0.949174084196234 0.931252522177392 1 1
0.962725261691409 0.94269329556872 1 1
1.3217345738827 1.29812236295383 1 1
0.875111106119777 0.858029189840722 1 1
1.2198265457354 1.19672513285043 1 1
0.957289444051164 0.938329864036828 1 1
0.825023818883097 0.808282796166289 1 1
1.14967996333884 1.1276946255261 1 1
0.780252943965184 0.766233884467948 1 1
1.12022180810516 1.0999184151356 1 1
0.849279880373838 0.830814044022291 1 1
1.12651091538846 1.10406446359043 1 1
0.797976970718291 0.784716161055601 1 1
0.980879548241867 0.961516949842873 1 1
1.23209429481737 1.20845846452113 1 1
1.15034491346481 1.12923910919657 1 1
0.979473645372744 0.960929004808464 1 1
1.25207100408126 1.22751882056517 1 1
1.15352771737265 1.1317217113486 1 1
0.719777665915472 0.706503623762527 1 1
0.814101776966717 0.79950964992208 1 1
0.708261496525174 0.69474127088816 1 1
0.92978925229657 0.911548361884946 1 1
0.942290315237644 0.923710049255049 1 1
0.801717572654328 0.787116891317567 1 1
1.17575543038738 1.15324561785815 1 1
0.970239577150245 0.951386313063958 1 1
0.92025745231616 0.903162964028812 1 1
1.15986536751176 1.13799593070564 1 1
1.06579232859699 1.0450086247338 1 1
1.00573375854803 0.98489399720762 1 1
1.18517732835556 1.1605680475166 1 1
1.06050918975818 1.04123059134016 1 1
0.848112979022306 0.832138343194285 1 1
1.29143969473301 1.26594299118834 1 1
1.28420583051251 1.25956528253513 1 1
0.993924787683837 0.976601620417857 1 1
1.54000017419706 1.50872849251996 0 0
1.06276767069994 1.04423852035448 1 1
0.668517831904949 0.655850004487592 1 1
1.0397777146869 1.01804077604178 1 1
1.2410630138036 1.21769693127445 1 1
1.46054631688269 1.43228190434062 0 1
0.844869838015324 0.826729830032427 1 1
1.09451388684965 1.07482726718879 1 1
0.879573479746594 0.863595990877204 1 1
0.693888862121269 0.681523284690761 1 0
0.841783565374565 0.826831631246136 1 1
0.91872142670199 0.900159185975028 1 1
0.935827414708185 0.917629565658022 1 1
0.877028951190983 0.861501519360302 1 1
1.1117564627448 1.08912070235562 1 1
1.36876081554424 1.34360497775149 0 0
1.42943200804399 1.40418392006387 1 1
0.594063086321926 0.585415674578619 0 0
1.19927913725813 1.17602559902016 1 1
1.16088902167162 1.14072059630512 1 1
1.03346460307282 1.01386962024588 1 1
1.04247582681811 1.02423534796862 1 1
1.05681211406333 1.03828222273699 1 1
0.820779564230266 0.806353689370971 1 1
1.26142832149891 1.23828906640108 1 1
0.985085928677329 0.9635458456941 1 1
1.14651779224349 1.12540661498962 1 1
0.998719416797229 0.981315487144777 1 1
0.741479434244643 0.728946071773927 1 1
1.10630760232939 1.08292715493051 1 1
0.943815317122857 0.924590181158695 1 1
0.947655314801627 0.929952513284822 1 1
1.25359653928064 1.2309986884212 0 0
0.932126983258339 0.915156897732009 1 1
0.441284301244425 0.43205232501083 0 0
0.745944966758685 0.732320669713647 1 1
1.23138909499131 1.20872875642814 1 1
0.763807076312631 0.749469567534305 1 1
1.15954576218685 1.13896024589589 1 1
1.06214012405031 1.04300333881326 1 1
1.1021389615158 1.08196981030844 1 1
0.75872896116052 0.744753130875063 1 1
0.715753180788934 0.703118582787668 1 1
1.05239833880745 1.03344684603903 1 1
0.958953314051524 0.94117619522845 1 1
1.04023458428472 1.02020471021765 1 1
1.09884792139015 1.07896812143383 1 1
0.983331468191852 0.966218271353731 1 1
1.15807636301852 1.13739942234753 1 1
1.07008378575488 1.05058095899804 1 1
0.663771650720753 0.650844405135623 0 0
0.928410066723003 0.909208601716257 1 1
0.868772248568234 0.852402284542696 1 1
0.812020756864143 0.797381810183722 1 1
0.890588782553067 0.875259406129967 1 1
0.77372293873225 0.758610164668391 1 1
0.815978076908233 0.800248510732671 1 1
0.783860256729472 0.768071304258519 1 1
0.639991220805004 0.627807828441015 1 1
1.07300102896138 1.05325074301002 1 1
0.613465918321235 0.60117406883717 0 0
1.08853499150048 1.06591270496589 1 1
0.669533413212751 0.657769617609028 0 0
1.25156757163034 1.22786774186564 0 0
1.14548249101316 1.12212855079008 1 1
0.782928582668522 0.769024588771873 1 1
1.09458593279821 1.07512824333615 1 1
0.868673139644063 0.854055390523976 1 1
0.986151874324005 0.969719956920594 1 1
1.10374940176129 1.08256924463354 1 1
1.01460382870291 0.996653861726395 1 1
0.85689150245356 0.839637483671867 1 1
0.790282061219218 0.773518288781429 1 1
0.971614828234551 0.951735483647162 1 1
1.08009780645818 1.05834517441012 1 1
0.991052356997881 0.973040985873316 1 1
1.18885306185131 1.16519890395319 1 1
0.798516372574523 0.784332409457568 1 1
1.23337350433183 1.20827939350426 1 1
0.97169045641049 0.952696284117938 1 1
0.807599859070539 0.793099875065073 1 1
0.87705855741963 0.859425723445019 1 1
1.06702814639085 1.04722231645995 1 1
1.08406180722965 1.06430627936275 1 1
1.01577937255958 0.997261538975778 1 1
0.636050926955732 0.625168574711897 0 0
1.19801362698974 1.1770377387229 1 1
1.13670648401734 1.11570702538637 1 1
1.00652413096814 0.988746972860025 1 1
0.66685473911522 0.654981019165695 1 1
0.865171090974824 0.848330626068715 1 1
0.865851861066087 0.848459698591864 1 1
1.12172873686267 1.10258453542386 1 1
0.8238430454063 0.808384575712268 1 1
0.934324233035006 0.916003588319636 1 1
0.754890969428117 0.741454040276386 1 1
0.913351767034323 0.896705051579405 1 1
1.07703424501739 1.05757919211768 1 1
1.16712922443865 1.14609093496038 1 1
0.856622423282082 0.839835534585071 1 1
0.739784272579392 0.726194589750691 1 1
1.27064562548341 1.24710116947477 1 1
0.962234248070566 0.944086543821275 1 1
1.32631375239962 1.29970862002695 1 1
1.20982331029899 1.18680580508317 1 1
1.37771324611154 1.35199227286052 0 0
0.804598594738107 0.789086609219592 1 1
0.881687504939473 0.865568084862355 1 1
1.11127128451057 1.08780770323726 1 1
1.06291795139899 1.04155999844317 1 1
0.960627866385763 0.942695868748563 1 1
0.963449273008482 0.945864281465511 1 1
0.752965197187151 0.738414966360332 1 1
1.20953267306791 1.18730298155775 1 1
1.0143188921303 0.996663767192768 1 1
1.03998663314682 1.02059568701863 1 1
1.31021831710683 1.28468932618023 1 1
0.797909246762131 0.785250741958471 1 1
1.11676534909825 1.09342025798967 1 1
1.10860770443947 1.08755254375529 1 1
1.22527476290396 1.20345983184967 0 1
0.893793330855777 0.876343141883267 1 1
1.01665733507731 0.997821728877721 1 1
0.985133702119293 0.96649354695647 1 1
0.954210222332766 0.934996067807975 1 1
0.552627487735488 0.542430742794078 0 0
0.693396224125856 0.680789193247195 0 0
0.965390530347658 0.946417205864823 1 1
1.37704714651588 1.35025178155683 0 0
0.765929658464778 0.752885029955079 1 1
1.1436859784759 1.12232388581857 1 1
0.975855292979828 0.956921763513656 1 1
1.10043624808029 1.08042221442037 1 1
0.858242431483254 0.841134237599386 1 1
1.04295569344039 1.02333001361252 1 1
0.92453283100453 0.90719353477463 1 1
0.958196140532676 0.937210917560549 1 1
0.831698117424572 0.817147740756007 1 1
0.695958690689624 0.681937693021795 1 1
0.899080906345055 0.880309326625284 1 1
0.978545625413776 0.96085520872025 1 1
0.997375331809733 0.979846033083498 1 1
0.958990286739416 0.941158595684366 1 1
0.791575552575018 0.776477856067513 1 1
1.13110101651604 1.11095714721304 1 1
1.06514930440365 1.04561623877013 1 1
1.03593217337803 1.01526600539175 1 1
0.799041558922646 0.783063441867008 1 1
1.15008231468798 1.12911278635461 1 1
0.939359129872195 0.921669843804542 1 1
1.41729661231014 1.38910830131643 1 1
0.984763573004368 0.967515111056631 1 1
1.10185098401495 1.08155346478575 1 1
0.799610915699642 0.781921187824866 1 1
1.31431799461897 1.28809202177634 1 1
0.815407778313951 0.801969959681555 1 1
0.991042206931781 0.972820545262188 1 1
1.2072197921545 1.18361628303361 1 1
1.07632548906223 1.05383096617893 1 1
1.07459820922882 1.05142249065477 1 1
0.949660909505497 0.932976573619784 1 1
1.12234200619817 1.10227635033652 1 1
0.888762013036998 0.870527911886879 1 1
0.765961775751605 0.74998007687228 1 1
0.860964865598002 0.845105422671598 1 1
1.15679854023533 1.13033255009415 1 1
0.94454733709529 0.926062868361587 1 1
0.937180475465989 0.919406960427188 1 1
1.18001172218042 1.1593702130113 1 1
0.946731828124759 0.925884069605277 1 1
0.894500116282931 0.87928424644146 1 1
0.837521882523932 0.822799131485062 1 1
1.03385049337156 1.01325027530947 1 1
0.952674511214691 0.933847145181832 1 1
1.41405165442504 1.38721542420056 0 0
1.37646025373444 1.35283143466895 0 0
0.992430079931784 0.972841092490884 1 1
0.98274164308817 0.964121413564271 1 1
0.952467170080323 0.933137146554416 1 1
0.997634735152974 0.978479813622311 1 1
1.06325661178052 1.0413500878715 1 1
0.932414649788592 0.914722131689035 1 1
0.563499439290823 0.553315995566395 0 0
0.937809170216813 0.921393257796241 1 1
1.17711530832332 1.15644285742406 1 1
1.01218155459411 0.994153740658374 1 1
0.718199210804476 0.703467555112021 1 1
1.0533146207615 1.03554439484047 1 1
1.06755700363741 1.0467827039526 1 1
0.902289746136502 0.885634006837646 1 1
1.04206342790117 1.02136431107762 1 1
0.979902324000984 0.960775790032321 1 1
0.863099095070807 0.848937283700981 1 1
1.14089108603583 1.12018054787829 1 1
1.04384206366561 1.02657221960157 1 1
0.943613778932464 0.926895993228757 1 1
0.97158087363857 0.954827770563039 1 1
1.10720356837087 1.08550878173389 1 1
0.945728290194663 0.92717079739971 1 1
0.969498094374951 0.950607248698329 1 1
1.05912671296993 1.04172286900738 1 1
1.14627857742821 1.1263162297926 1 1
1.27041282199322 1.24595178494815 0 0
1.08236919336503 1.06059019436427 1 1
1.11414650739732 1.09331572050332 1 1
1.02789473776793 1.00944290482337 1 1
1.22613622370742 1.20297259510136 1 1
0.729763357042106 0.715723176155497 1 0
1.0880456884025 1.06926979664363 1 1
1.03817309581484 1.01804028223838 1 1
0.937895149829035 0.9212502555693 1 1
0.802224147346994 0.787026266204208 1 1
1.03438232161759 1.01420563457306 1 1
1.06478699864783 1.04442501469905 1 1
0.932833011667952 0.914305359667018 1 1
1.05689068817133 1.03834829167331 1 1
1.32135776985358 1.29764580025451 1 1
0.772470945426429 0.759774017128653 1 1
0.900745416758138 0.885224006912502 1 1
0.928899659381037 0.908296768706603 1 1
1.08083028263276 1.05872829830638 1 1
1.05854259386356 1.03780781440322 1 1
0.910604597517641 0.892653132066034 1 1
1.26917801713895 1.24560305580821 1 1
0.956875604645129 0.938475877701338 1 1
0.881163119583674 0.866443824547926 1 1
1.09004709968325 1.07133413972699 1 1
1.17050042703004 1.14929158305273 1 1
0.68040321836317 0.669354377465597 1 1
1.07460277174898 1.05588480503853 1 1
0.662240570312408 0.650961011596327 0 0
0.80491709187502 0.79080173291495 1 1
0.581894599653416 0.570449756041089 0 0
0.861159671987584 0.847179637920807 1 1
0.914526954450879 0.894817226665913 1 1
0.921150474103637 0.90324649555813 1 1
1.25170023890329 1.22619729946113 1 1
1.15130854448228 1.1281332431459 1 1
1.11050934688842 1.08816994128807 1 1
0.932065556762318 0.914638573531691 1 1
1.13942264212736 1.11869957424659 1 1
1.15067690169174 1.12621515780498 1 1
0.941899787203931 0.923802520844032 1 1
1.1109767218353 1.08895562036052 1 1
0.835176498177178 0.81941927273683 1 1
1.14086623970346 1.11543903640795 1 1
0.793804164101185 0.777362276273503 1 1
0.877903732915355 0.860317157841102 1 1
1.11840783205968 1.09774200345593 1 1
0.89848317365237 0.881607166537542 1 1
1.27183687000049 1.24757525215294 1 1
0.614635335842649 0.60447254215633 0 0
0.706458075081001 0.695184424406081 1 1
0.818265011534304 0.801472033709222 1 1
0.956132852019946 0.936352628878753 1 1
1.11473422640418 1.09638176205671 1 1
1.07995546093843 1.05988867359689 1 1
0.894206285359514 0.877496503335933 1 1
0.958630433342471 0.940891907247621 1 1
1.01746744125707 0.99735843530945 1 1
1.29785092996751 1.27513393417392 1 1
1.11715446308325 1.0960777607151 1 1
1.25212020178345 1.22911699076839 1 1
0.946939741304038 0.928544108313458 1 1
0.92931984655319 0.912038480413375 1 1
1.1120480516443 1.09111606424498 1 1
0.906297013861943 0.886803098295882 1 1
1.03192033856861 1.01240461521947 1 1
1.51012906494236 1.480885129859 0 0
0.917127268828512 0.899378396036397 1 1
1.16756283903418 1.14712159559803 1 1
1.01982355485656 1.00254501960047 1 1
1.16774787095287 1.14577111236139 1 1
1.24607726751959 1.22384399859216 1 1
1.12364910491228 1.09962647079247 1 1
0.851876493299369 0.836172751288144 1 1
1.14661864622359 1.12521818010397 1 1
1.19124564898323 1.16856225869492 1 1
0.961986245857267 0.943446015838415 1 1
0.96560683478855 0.948258263576014 1 1
0.781395128067527 0.764613384850132 1 1
1.20041887748283 1.17654362212587 1 1
1.15447283722622 1.12963682699383 1 1
0.800668949392173 0.785687373217813 1 1
0.725489526942719 0.713541188693726 1 1
0.875293155181995 0.860172683976145 1 1
0.71815020846022 0.705086413309066 1 1
0.902647197091681 0.884793704185782 1 1
1.00912244592594 0.989984870962845 1 1
0.72139839973742 0.707357239103691 1 1
0.932151673262622 0.915905170089148 1 1
0.714402091409763 0.700521039649961 1 1
0.792667835335524 0.776469285907735 1 1
1.09155830887931 1.07439500846468 1 1
0.874731687226744 0.855647630993152 1 1
1.00057522251546 0.984089048903462 1 1
1.45903553140072 1.43235297935778 0 0
1.17551441289773 1.15415044431979 1 1
1.05065382089668 1.02957116261087 1 1
0.892739290658027 0.874202037941841 1 1
0.765233961431219 0.752160800626208 0 0
0.861997023363734 0.846313366229481 1 1
1.06094974031174 1.0401012402098 1 1
1.17440295458995 1.14943759343409 1 1
0.953833731447849 0.933997869262784 1 1
1.2423797302603 1.21689909623907 1 1
1.03523558977914 1.01511263982274 1 1
1.0494155230672 1.0291078438754 1 1
0.738860177764169 0.723920431880472 1 1
1.04398864887471 1.0246423659917 1 1
0.996088306305542 0.97761858886714 1 1
0.813954015865835 0.799490627800083 1 1
0.884556924548622 0.867627185049894 1 1
1.3078069864261 1.28208213066758 1 1
0.774392955568004 0.759343762186294 1 1
1.23591917902941 1.2102914826964 1 1
0.667056464415539 0.65414840793382 1 1
1.02090801305421 1.00098784147126 1 1
1.18959395757851 1.16540853770939 1 1
1.23300611850007 1.21067729650938 1 1
0.913631725449125 0.898944831815935 1 1
1.33948250979264 1.31480655032946 0 0
0.741653380549136 0.726030709226416 1 1
0.750555238263826 0.736555884209472 1 1
1.19735820605145 1.17473949560141 1 1
0.621947126851812 0.609779654380169 0 0
0.853631418512241 0.838667707679624 1 1
0.822852747586058 0.806286335757154 1 1
1.21054764403425 1.18875357394816 1 1
1.06664556589113 1.04660580717603 1 1
1.07823396652552 1.05822909994201 1 1
1.24505759811371 1.22308367209582 1 1
1.20282991610775 1.17933018008917 1 1
0.903904936569681 0.887637201083882 1 1
0.924175008221225 0.907989003183913 1 1
0.982245580531329 0.963698095013044 1 1
1.13729608170284 1.11775727844031 1 1
0.897428585202579 0.881625664211677 1 1
1.14796533821774 1.12919357952449 1 1
0.770837042535967 0.756777546797574 1 1
0.893098516561307 0.877067561262476 1 1
1.27640304080043 1.2523371952818 1 1
0.939226433102885 0.920066984779912 1 1
0.841343464774095 0.826693269083284 1 1
0.963212642447358 0.945302235093656 1 1
1.24336238406026 1.21877558459411 1 1
0.452943002414208 0.444579298061733 0 0
0.772094159409679 0.75770189933853 1 1
0.965144021511326 0.944891180064276 1 1
0.702519818791789 0.68927072042699 0 0
0.737142833882918 0.723855052069861 1 1
1.23123879527409 1.2080945024381 1 1
1.1216949604353 1.10100970165922 1 1
1.18506569308707 1.1652402050529 1 1
0.754739981808122 0.741224520059467 1 1
1.12398307235989 1.10143197065542 1 1
0.931734437962371 0.914475442594166 1 1
1.03467257394739 1.01545347963991 1 1
1.33956611456941 1.3143410882791 1 1
1.0365469956412 1.01949992953432 1 1
0.900732419962984 0.883107364874131 1 1
1.13112731031707 1.10959803456261 1 1
0.897880761757417 0.88203223548516 1 1
1.09217614641162 1.07199144208869 1 1
0.86025549671216 0.844022334467865 1 1
0.715785756688545 0.702517817538546 1 1
1.04249205594522 1.02155648918041 1 1
0.644114528997907 0.631894307955792 1 1
0.930518206121341 0.913014942122874 1 1
0.653692319725674 0.641093383729567 0 0
0.880115589521678 0.865619860606361 1 1
0.993270355767784 0.974353760298506 1 1
0.878904706267624 0.862510531713778 1 1
1.13471911007225 1.11292130460323 1 1
0.7992443258387 0.785730509523053 0 0
1.11696025312737 1.09622078298558 1 1
1.12694621624187 1.10606689350111 1 1
0.691069450172076 0.677910972651637 1 1
1.09341900862743 1.07048211001758 1 1
1.19931817874519 1.17704357244996 1 1
0.775455901508019 0.759847817326472 1 1
0.999810761832683 0.980455536165858 1 1
0.839069072752064 0.82350780451618 1 1
0.94569267056875 0.92929134640362 1 1
0.948912001051295 0.93213484759721 1 1
1.17752304214154 1.15462680781551 1 1
0.668402172215289 0.655945432634155 1 0
1.06126992961663 1.04050499954442 1 1
1.14601355476789 1.12278875584023 1 1
0.859870394157938 0.842687264643471 1 1
0.725255651191864 0.711158710711878 1 1
1.02366667425713 1.00220467305227 1 1
0.895250316775099 0.879600985805494 1 1
0.770349532002514 0.75673508603947 1 1
0.827907196165176 0.812930036864681 1 1
0.963867774687917 0.945829410661919 1 1
0.896962431777096 0.879763695604115 1 1
0.603800579555934 0.593484575785274 0 0
0.989557004375673 0.969498843537984 1 1
0.879398432036734 0.862726102547916 1 1
0.866452856398488 0.851363312923313 1 1
0.966982502772201 0.949417444323272 1 1
1.127218115257 1.10476150677948 1 1
0.954387754966898 0.937278549745049 1 1
1.37352340755311 1.34859865648076 0 0
1.23723833721562 1.21395441610159 0 1
0.892896335483124 0.877554804355009 1 1
1.01328985660113 0.993585462228481 1 1
1.10812532338225 1.0860280140622 1 1
0.981076812607288 0.963012708171901 1 1
1.28548903218843 1.26085990391281 0 0
0.993281193762896 0.9739053483372 1 1
1.12638798134022 1.1052799557423 1 1
1.32680883294036 1.29845490646516 1 1
0.944978766872396 0.927631814906828 1 1
1.29233767421244 1.26713804698022 1 1
1.22045255635085 1.19860640842753 1 1
0.967394601360214 0.951303867108644 1 1
0.731907384435289 0.718344667828713 1 1
0.995251383736599 0.976121364333484 1 1
1.34596014284651 1.32192583390731 0 0
1.00066986226293 0.980752398520963 1 1
0.932682512726831 0.91485146602976 1 1
1.31157906261315 1.2863693807654 1 1
1.22346423127722 1.20088779886624 1 1
1.22734628672444 1.20481577450479 1 1
0.698672651776033 0.685260204938168 0 0
0.972952978868158 0.95657912495132 1 1
1.28419546775637 1.26136145610795 1 1
1.04691095737991 1.02832868031911 1 1
1.01069311064499 0.99398705662131 1 1
0.903618323003864 0.886031215636564 1 1
1.1012960779854 1.08175025048592 1 1
1.05184255830728 1.03371746405905 1 1
0.914094960859584 0.896044411438258 1 1
0.948761592075446 0.929895541350034 1 1
1.01020947768029 0.991266393052106 1 1
1.37832772811299 1.35212137962114 1 1
0.891672455544391 0.875522763805578 1 1
0.98367097905934 0.965913335663058 1 1
0.890112791880555 0.873566496874325 1 1
1.12949388922339 1.10746306022792 1 1
0.919250297850797 0.90173816440803 1 1
1.07938217562482 1.05920534613467 1 1
1.21351081161611 1.18930706375497 1 1
0.841837811059139 0.82679452210252 1 1
1.21821755936636 1.19537561978034 1 1
0.901069278649252 0.884314744295824 1 1
1.41466595528774 1.38891446385465 1 1
1.10825385374506 1.08933625252194 1 1
1.09706339325079 1.07789956757553 1 1
0.841283446055882 0.826732472720153 1 1
0.861281796476543 0.845919866999417 1 1
0.872578632128445 0.856952921448295 1 1
0.794012765529337 0.778688957423786 1 1
1.02000093717735 0.998660979584074 1 1
1.17983087542825 1.15818668981311 1 1
1.09049056848174 1.06807189807214 1 1
0.69661208776989 0.683633968492962 1 1
0.865431779358863 0.849780839989779 1 1
1.21819293263225 1.19714527809376 1 1
1.19507524200544 1.17345409254962 1 1
0.938222368699524 0.921799912535789 1 1
0.832440569369334 0.815412379386809 1 1
1.25909902105343 1.23352327913234 1 1
0.640664184809906 0.627927170585068 1 1
0.840246418583522 0.824852061610747 1 1
0.868524505747991 0.852041054671707 1 1
1.13014590776948 1.10638916902119 1 1
0.91815596945828 0.897918655348868 1 1
0.840508004722247 0.825793684050669 1 1
1.08168509410581 1.06082285434177 1 1
0.952684670536658 0.933843617857533 1 1
0.986730232532834 0.968490761655238 1 1
1.25900630952029 1.23663746791486 1 1
0.783239467348916 0.769207535047865 1 1
1.08630160048075 1.06748446024345 1 1
0.89087688148822 0.871757626955194 1 1
0.940002674405307 0.924345710704677 1 1
0.78208833607487 0.7678670305364 0 0
0.781698842361755 0.767544599654801 0 0
1.35104466818132 1.32734835099472 0 0
0.893477568942746 0.872594345958303 1 1
0.984158922212812 0.964226983669709 1 1
0.913370206900078 0.894566305217796 1 1
1.04186117526067 1.02135591608453 1 1
0.93958710868497 0.92297202212376 1 1
1.10721314982473 1.08562829277901 1 1
0.356009023716949 0.349371173430307 0 0
0.95494855671779 0.936573013053451 1 1
0.45446892562027 0.446531844319875 0 0
0.974777323173822 0.958383390148293 1 1
0.943507635961265 0.926125218305971 1 1
0.726099003081737 0.712688237984506 1 1
0.738075301251494 0.721442666661679 1 1
0.940921204191483 0.921494287974627 1 1
0.96272761326223 0.942698090318329 1 1
0.974627324110625 0.954614532778997 1 1
1.02883849148543 1.00917809547541 1 1
0.775671943457041 0.763084386852487 1 1
1.02218422608588 1.00485329031326 1 1
1.3157397882557 1.2893395249531 0 0
1.15436447595539 1.12956086684633 1 1
0.971346930365133 0.952931444838117 1 1
0.792753251737538 0.776754832290191 1 1
1.15399025121027 1.1315275551213 1 1
1.08199410734625 1.06126619038683 1 1
1.14796946931637 1.12551927248995 1 1
1.1095183182428 1.08985549631225 1 1
1.19267301489699 1.17110906049376 1 1
0.847596276086932 0.831412150963335 1 1
1.15774563199654 1.13392069214691 1 1
1.11660064982636 1.09640109553383 1 1
0.925418439478575 0.906923636720406 1 1
0.902270457988776 0.884881473349693 1 1
1.05191401935989 1.03030722713486 1 1
0.824972020224727 0.808042412039971 1 1
1.06196054148074 1.0408202847255 1 1
1.33126197507732 1.30678207386939 0 0
1.21975601138452 1.19702456402725 1 1
1.17231550061744 1.1496900824549 1 1
0.626530207699721 0.614821629884642 0 0
1.46070332424182 1.43477307055704 0 0
1.19668256761465 1.17447684705444 1 1
1.51435391278055 1.4840180441735 0 1
0.956941005747546 0.937750714053152 1 1
1.13602598307042 1.1167716970232 1 1
0.909525797054114 0.889233179824418 1 1
1.01753615987979 0.997941265376814 1 1
1.04108797860847 1.02056491226252 1 1
1.16210086676618 1.14094394275301 1 1
1.29566145231092 1.27091502797413 1 1
1.2534563208122 1.22844668900893 1 1
1.09717647084833 1.07850919122451 1 1
1.2606944550717 1.23865791347205 0 0
0.683203434155442 0.670951952950709 1 1
0.83491654517485 0.820154681502472 1 1
1.3791112257022 1.35482591111974 0 0
0.979709939745436 0.961319223523188 1 1
0.83163339530657 0.815799095638196 1 1
1.28047174669 1.25765842754786 1 1
1.06352316967847 1.04153448530614 1 1
1.2053432098071 1.1809456222706 1 1
1.008778029063 0.991283733935829 1 1
1.25233405983874 1.22910456988464 0 0
1.33643182972216 1.30684319055147 1 1
1.21093179054887 1.18659181375196 1 1
0.917155524080029 0.899367373296376 1 1
0.892552835923075 0.877548922554316 1 1
0.830619194479132 0.814469509782104 1 1
1.25680968948079 1.23321834455286 1 1
1.39880317085669 1.3722874047379 0 0
1.27883789920453 1.25612559881282 0 1
0.695690162287001 0.683433214766869 1 1
0.713483981377432 0.699912209613417 1 1
1.11376309933027 1.09325557917284 1 1
1.15602166245284 1.13201112684392 1 1
0.814680257729299 0.797383779825408 1 1
0.842063319678984 0.826647458931313 1 1
0.947325610906166 0.92872414390689 1 1
0.938345939923799 0.921130519163895 1 1
0.932158899019135 0.9156480981221 1 1
0.854921298718748 0.837744094910473 1 1
1.13308619360742 1.1094011379193 1 1
1.14246286891875 1.12134447578248 1 1
1.06418646152096 1.04465874463376 1 1
1.06095053022997 1.04190292288322 1 1
1.29107072901958 1.26644836528389 0 0
1.42964769159561 1.40530778546309 0 0
1.12012405719144 1.09900106720541 1 1
1.36193372432889 1.33576517507132 0 0
0.688162084204512 0.67675604682473 0 0
0.980031123041153 0.959644637119714 1 1
0.985039493230423 0.967716008644661 1 1
1.0191876970576 0.996929816163819 1 1
1.09264504928632 1.07168900786743 1 1
0.873264357460038 0.859353801978577 1 1
1.13427108727428 1.11347799642636 1 1
0.76192483966369 0.748417406733897 1 1
0.978295489155634 0.960084500909294 1 1
0.791651853166557 0.777497479989968 1 1
1.21007682056885 1.18686632061181 1 1
0.978785273485079 0.961167324200302 1 1
0.925938147439639 0.909867406517765 1 1
1.1793736113241 1.15549172184095 1 1
1.11031211461474 1.08934231150369 1 1
0.83038429999186 0.813914729043606 1 1
1.18202868348077 1.15793061805795 1 1
0.975099600374886 0.956758125243268 1 1
0.979193410482537 0.959770017150775 1 1
1.13133158363322 1.10952723967155 1 1
1.20413827956958 1.18150192015746 1 1
0.966331262680631 0.949389784911033 1 1
0.975223244146702 0.956499806519168 1 1
0.851957529578865 0.836695603332891 1 1
0.807773119973874 0.792667478196122 1 1
1.11707688212167 1.09602273677666 1 1
0.899256196479304 0.881385027863369 1 1
0.86092050042749 0.84517703194855 1 1
0.980227677259507 0.961194063546086 1 1
1.04533800583219 1.02574395924475 1 1
1.43231360210329 1.40514011154025 0 0
1.45530732569784 1.42710512175696 0 0
0.6202623273407 0.606446468544704 0 0
0.854662040271547 0.838288405173715 1 1
1.26107926760662 1.2350012792232 1 1
1.15931627675398 1.13668378207883 1 1
1.14556798236998 1.12477178926548 1 1
1.09315720014802 1.07278865109506 1 1
1.06793207546267 1.04758232419449 1 1
1.00822813062223 0.990708928466735 1 1
1.22055478455154 1.19531300618419 1 1
0.996020274835242 0.976429581071717 1 1
1.01688325930417 0.99909549702418 1 1
1.00101857865909 0.982476671516855 1 1
1.05582909159302 1.03683719680483 1 1
1.16598493815354 1.14344718394135 1 1
1.17467003960216 1.15203159549417 1 1
0.92853045175578 0.912314310728337 1 1
1.17841743702493 1.15591782724495 1 1
1.02587368596079 1.00136429971819 1 1
1.11031323389783 1.08833979930178 1 1
0.871023786765046 0.853040180342156 1 1
0.95605930057989 0.938657303581425 1 1
0.682552391555151 0.668564496790001 1 1
1.15296175633883 1.13268079150215 1 1
0.798512374408373 0.784496641903045 1 1
0.859384724437709 0.84230502170286 1 1
0.959483984196808 0.941811481919827 1 1
1.22814190869377 1.20518503370788 1 1
1.39570265610855 1.36999521338213 0 0
0.956475140926149 0.936752444107896 1 1
1.1868200139857 1.16566448570697 1 1
1.16490938679729 1.14170872294358 1 1
1.37371957597466 1.34785347951547 1 1
1.06112606087639 1.04244166320048 1 1
0.804665919078498 0.79109337095307 1 1
0.872907171245402 0.854365413918229 1 1
0.835957617249395 0.820259498343489 1 1
0.589654201758126 0.578668943856995 0 0
0.911751180130484 0.895697153055127 1 1
0.842433253675825 0.826848204359124 1 1
0.899340655007889 0.882650746074456 1 1
1.37749771458454 1.35338175836713 1 1
0.686396700385728 0.671657014748589 1 1
0.801179103953006 0.786209211797036 1 1
1.14790712044569 1.12490238671323 1 1
1.04142298972431 1.0196010697402 1 1
0.785481766587363 0.771100666353578 1 1
1.10963498448125 1.08956836268471 1 1
0.711045332104455 0.697912449291662 1 1
0.828577844789996 0.812902607017596 1 1
0.92015249664613 0.903795552603707 1 1
1.09799690527641 1.07836999998666 1 1
0.80101467125785 0.785006248315842 1 1
1.21314608445344 1.18897093880301 1 1
1.28114225492581 1.25721980099437 1 1
0.994574940661093 0.975772955102468 1 1
0.751157101237338 0.736489910320505 1 1
0.871987279586783 0.855262064248006 1 1
0.802930251107447 0.789298575685047 1 1
0.755612525011159 0.742857610554138 1 1
1.08165839251371 1.06170854210233 1 1
0.892354541690731 0.874539434558886 1 1
0.499193772835548 0.489674814645524 0 0
0.866826157070125 0.849439181234571 1 1
0.897501520211222 0.880149142982197 1 1
1.03092756843787 1.01260339086665 1 1
0.642592704845942 0.628830806919282 1 1
0.645090153721109 0.629286390751277 1 1
0.898169294774504 0.880419733342493 1 1
1.14755273108228 1.12562235346104 1 1
0.764960070067192 0.749871394451634 1 1
1.17766488384013 1.15575804768243 1 1
1.06250981296422 1.04449439383256 1 1
0.661246092766793 0.649107856025391 0 0
0.78441266073356 0.769384826544854 1 1
0.890643405561143 0.873993418829084 1 1
1.19451643616941 1.16953842596212 1 1
1.18604076236603 1.1638122874969 1 1
0.790273942470454 0.777537380472269 1 1
1.26989953549818 1.24190518359219 1 1
0.920690660656652 0.902801974060809 1 1
1.00592788763512 0.9883683239213 1 1
1.06921887651134 1.05098983770427 1 1
1.37079740142293 1.34618415219884 1 1
0.831212102059014 0.816686323138675 1 1
0.750308814951561 0.736083240025594 1 1
0.914420910415869 0.894265715796107 1 1
0.927216699559758 0.908979127538775 1 1
1.22544324281159 1.20070217874413 1 1
0.785985780704144 0.771116168712858 1 1
0.914050626306233 0.895302139230351 1 1
0.771341095363528 0.756230600592778 1 1
0.923939596910266 0.906859456535876 1 1
0.738406372640378 0.725666956045241 1 1
1.08128755819005 1.06155842098888 1 1
0.812707033613979 0.797184558015982 1 1
1.05325115749118 1.03520548589926 1 1
1.05362826207176 1.03536815100152 1 1
0.755261210135834 0.740669483741176 1 1
0.987957237099101 0.971311835294899 1 1
0.856785937570969 0.840801556662716 1 1
1.07566882550974 1.05586841812208 1 1
1.08218770833141 1.06128088661988 1 1
0.977341698489914 0.960278244221048 1 1
0.869346824701927 0.853943434668765 1 1
1.0833943181635 1.0612858521508 1 1
1.08943589492759 1.06888484284948 1 1
0.939520204185518 0.918599294298007 1 1
0.992199486762755 0.974377735018904 1 1
0.68785556356871 0.673013413026211 1 1
1.22825262082435 1.20655958193708 1 1
0.910235957590078 0.892163343416309 1 1
1.0551156248905 1.03355336031722 1 1
1.18117170060912 1.16122343862815 1 1
1.07509612087814 1.05545078906501 1 1
0.775870433028063 0.760942044109671 1 1
0.865560340549955 0.850033656374274 1 1
0.980509457797457 0.963651414853117 1 1
0.814422037001085 0.798649517657405 1 1
0.951165325534666 0.934626446623252 1 1
1.02590939247896 1.00574275669721 1 1
0.673166568625335 0.661917810001211 1 1
1.17127326061604 1.14908541672875 1 1
1.03259953065007 1.01238448401623 1 1
1.188183534047 1.16694873075028 1 1
0.865829521294222 0.848033984858816 1 1
1.33628529578372 1.31139273755441 0 0
1.04326162448204 1.02499884139802 1 1
0.876928961144388 0.860658543602385 1 1
0.929026302046863 0.911074603752224 1 1
1.23619545515698 1.21249978481398 0 1
1.05831568656568 1.03717889736636 1 1
1.27204637753112 1.24954605183076 0 0
0.994730522428215 0.975383514360856 1 1
0.760521779887899 0.744884572038692 1 1
0.804951405912151 0.788136240636978 1 1
1.02600468992828 1.00623778023595 1 1
1.0945090685855 1.07568874256546 1 1
1.00175317063308 0.983695682015833 1 1
1.22429471547539 1.2011533838519 1 1
0.914078964950497 0.896065829718856 1 1
0.889519912501567 0.874804978780339 1 1
0.727326465328569 0.714539471767516 1 1
1.29398566972362 1.27084618771905 1 1
0.772832199326085 0.757610864129671 0 0
0.873455023223508 0.857292124677079 1 1
1.15817576596041 1.13372285638613 1 1
0.651509904672689 0.640567629545689 1 1
1.07989340761928 1.0620262663634 1 1
0.828700757364021 0.81143629639012 1 1
0.970162810863237 0.950838551227113 1 1
1.17177811170064 1.14787525685671 1 1
0.453655084987013 0.445824845093548 0 0
1.23942598097149 1.21422867669377 1 1
0.819583577808327 0.804188110159534 1 1
0.974668825085149 0.958510418165781 1 1
0.926966290630473 0.906779049243564 1 1
1.06834109348161 1.04830214901396 1 1
1.08705302584048 1.06380699556401 1 1
1.02900008974524 1.01052600899889 1 1
1.15455063529228 1.13428400001499 1 1
0.958453242372234 0.939735251540073 1 1
0.955780414687069 0.937667094148998 1 1
0.970799918767746 0.95299926238229 1 1
0.704552315882943 0.692117099369003 0 0
0.941900533414191 0.925244620321929 1 1
1.10628824764251 1.08562777061057 1 1
1.03148624227921 1.01238420034455 1 1
0.834373371448256 0.819955438122444 1 1
1.03930366419605 1.02210280027593 1 1
0.947380988640686 0.928007196692073 1 1
0.999142526442436 0.97939681498343 1 1
1.20866380627682 1.18459693672938 1 1
1.09081514440371 1.07179104999446 1 1
1.18466537881505 1.16235961217592 1 1
1.07484787233642 1.05158487962571 1 1
1.05619463384002 1.032801830629 1 1
0.744981061010926 0.73137162909342 1 1
1.36836220771708 1.34143603541414 1 1
0.965019269919763 0.947329760380285 1 1
1.08430249736403 1.0652251041483 1 1
0.806433126744548 0.791705390717329 1 1
0.81883944953231 0.804749286954293 1 1
0.76128273628107 0.747524971129004 1 1
1.55332068875763 1.52448915127813 0 0
1.22371120648126 1.20228976180124 1 1
1.26623574772365 1.24323034728865 1 1
0.835783946875278 0.816208033339788 1 1
1.12633011239592 1.10541076397122 1 1
0.866119047945783 0.849373512187934 1 1
1.18053958328292 1.15626916387252 1 1
1.22774236400106 1.20510374493576 1 1
1.36055770671857 1.33535709390884 1 1
1.12910105160176 1.10824265317212 1 1
0.855204849452711 0.838303248165677 1 1
0.452598352161798 0.444045599421258 0 0
1.41894031246833 1.39115806662158 0 0
1.32865369409056 1.30192677794636 1 1
0.947839920468524 0.929883551937195 1 1
1.0047723848128 0.985873389325638 1 1
1.33828252793878 1.31338238378414 0 0
1.08113703462137 1.06172695573144 1 1
0.731339321141425 0.717224564730205 1 1
1.45960924969617 1.43238798870938 0 0
1.07668061809349 1.05603208767708 1 1
1.00296693152221 0.983950185462204 1 1
1.15471348823316 1.13434076216274 1 1
0.899417271618964 0.880451943235221 1 1
1.00265666186071 0.983743517457924 1 1
1.06596670581286 1.047598181541 1 1
0.887237115380253 0.870306972697702 1 1
0.516733276654178 0.506704054659472 0 0
1.20695528214672 1.18383426699299 1 1
0.805354900729983 0.790623149329727 1 1
0.857065673463392 0.842203196659961 1 1
1.07784460852417 1.05966127712506 1 1
1.12801450034257 1.10672593806056 1 1
1.22444097196917 1.20305360574317 1 1
0.908931686242394 0.89217872774383 1 1
1.13644230262689 1.1142017023875 1 1
0.72120097922531 0.707692445751518 1 1
1.03320357829887 1.01339105302797 1 1
0.521867993460549 0.510987334500611 0 0
1.33474667692582 1.31030116288904 1 1
1.02044828997686 1.0032694579287 1 1
0.705248057445286 0.691772688765424 0 0
0.887488544378203 0.868049948358606 1 1
1.22163833407846 1.19830394816901 1 1
0.957546158575955 0.939068120489639 1 1
0.96341308992909 0.944302242481851 1 1
1.48123371812501 1.45274393551701 0 0
0.99315632995102 0.973533441182252 1 1
1.07665493901294 1.05608858478279 1 1
0.956229791726701 0.935891598445844 1 1
1.33465844531486 1.31065793318938 0 0
1.06813467135437 1.04706731896845 1 1
1.02434751496796 1.00608555584285 1 1
1.10285070476474 1.08192379711645 1 1
1.04861849553844 1.02885497110696 1 1
1.121466656671 1.10020304857977 1 1
0.8527427828571 0.834506817737802 1 1
1.14591337691238 1.12700556122186 1 1
0.922935822644372 0.905857353973632 1 1
0.867848142453525 0.85145099530885 1 1
1.03157867822809 1.01107188772818 1 1
0.919669749342137 0.901176840372162 1 1
0.875738906946092 0.858475747653116 1 1
0.814539120362376 0.800163808142638 1 1
0.895419488034067 0.87731382717476 1 1
0.995187989717398 0.978442026745205 1 1
0.586687961655163 0.575948255959044 0 0
1.01966436092566 1.00060078469457 1 1
1.07613529269686 1.05711324524831 1 1
1.18838341022481 1.16705301874559 1 1
1.05528614295975 1.03366840027695 1 1
1.08536055176837 1.06393633871977 1 1
1.06938640660784 1.04859660375292 1 1
1.09681118281791 1.07546336619047 1 1
1.08229973923041 1.06127341719386 1 1
1.01745507512291 0.999633290756154 1 1
1.01802060699704 0.999767738116562 1 1
0.787007726695382 0.774984447706803 1 1
1.31067347376115 1.28735383390449 0 0
1.01130375472823 0.992352895878716 1 1
1.00934900102294 0.991124705981032 1 1
1.02348173486907 1.00430834730282 1 1
1.06273992196229 1.04200142883872 1 1
0.884740280297328 0.867905173330151 1 1
1.12082529602583 1.10232321154726 1 1
0.903099811601047 0.886700222708401 1 1
0.874353893125072 0.859548026311761 1 1
0.639397438125785 0.62818627765352 0 0
1.14172721385774 1.11920221656938 1 1
1.19122490717287 1.169082650971 1 1
1.25600803385657 1.23295474560415 1 1
0.864803399356303 0.848912466917482 1 1
0.91236324081632 0.896232912733268 1 1
1.05998881599116 1.04122700989931 1 1
0.906329237828971 0.890048568539648 1 1
1.23441286695454 1.20991383118069 1 1
1.06152721677164 1.04106244458188 1 1
1.10367576221808 1.08178623869216 1 1
1.35776261309525 1.33448155153613 0 1
1.02831196377491 1.0087996503158 1 1
1.17249191378803 1.14804823219629 1 1
0.913079090858454 0.895383341696875 1 1
1.11243047348244 1.09227688780183 1 1
0.994473150969503 0.975921909790547 1 1
1.11960379815473 1.09992844425525 1 1
1.27132601609164 1.24862876983533 1 1
0.54797352910908 0.536615227352513 0 0
0.698064852219731 0.683231501661465 0 0
0.689066284405341 0.676702709577685 1 1
1.09263141878234 1.0724001665177 1 1
0.779127287783724 0.764276159787521 1 1
0.897767709552121 0.879305025383979 1 1
1.00227462955317 0.983247570003123 1 1
1.25541936379832 1.23356500556026 1 1
0.887019921959236 0.870270919172743 1 1
0.778802441094807 0.763086346043622 1 1
0.930014796065144 0.913211110113902 1 1
0.909075695095073 0.891246363723036 1 1
0.476821116521302 0.467458923494399 0 0
1.08728435693101 1.06660838728051 1 1
1.20719168026571 1.18270997408086 1 1
1.19321655638677 1.17214762715193 1 1
0.896984782143298 0.880868446029963 1 1
0.927948283175638 0.91125082365092 1 1
0.892247119171515 0.874677983044232 1 1
1.40380162109911 1.37806726318579 0 1
1.04121209893063 1.01909114285242 1 1
0.786181192333847 0.770998499438599 1 1
1.27421279730627 1.25310773833547 1 1
0.678948347529169 0.665874237601153 1 1
0.960697749378277 0.941542832551257 1 1
1.05588649021634 1.03622553875618 1 1
0.665310972612104 0.653900330402848 0 0
0.9275740252537 0.910393250428204 1 1
1.22020682713167 1.1966415168259 1 1
0.97065294368936 0.952596637922895 1 1
1.05786378563801 1.03767092191311 1 1
0.906728659532569 0.889679446627658 1 1
0.854845986674988 0.838310828908223 1 1
0.971197320007477 0.954014965043197 1 1
1.06008413900736 1.03871232341706 1 1
1.21698312447232 1.19208797380476 1 1
0.883546507493104 0.869301486812603 1 1
0.817583591426346 0.803623341472947 1 1
0.963008856183321 0.945577617295798 1 1
0.924714935454642 0.905848339224541 1 1
1.01794545111924 1.00005825155083 1 1
0.617627480672441 0.604608836639751 0 0
1.22805397091072 1.20671736950564 1 1
0.999680050179369 0.980491812509199 1 1
0.737964724526952 0.724556074230395 1 1
0.87761824480652 0.860728350075427 1 1
1.10085212533311 1.07862653278369 1 1
0.946205918444072 0.929507748133193 1 1
1.15090344606122 1.1304004406916 1 1
0.979499092755669 0.961637274455373 1 1
0.966885137071509 0.948692026097734 1 1
0.565642901647886 0.554283691301745 1 1
0.899404638662599 0.884533361541501 1 1
0.780973319115731 0.767719229532329 1 1
0.994522009732375 0.97580955233898 1 1
1.2454391046832 1.22106710842559 1 1
1.03717351773667 1.01645378840356 1 1
1.06482778622071 1.04618198999901 1 1
0.826231537405594 0.809897514293516 1 1
1.09756741420681 1.07798042774916 1 1
1.10803298491881 1.08698689814814 1 1
1.09031873575034 1.07009552908985 1 1
0.902703107886732 0.886453344595379 1 1
0.998462980807216 0.978352731078897 1 1
0.879227898202003 0.862917904606736 1 1
0.873910309896663 0.857563088972632 1 1
1.20997476599373 1.18616895402891 1 1
1.20096066762171 1.17722341855522 1 1
0.917958625877911 0.899489699314842 1 1
0.790357243010926 0.77609567313622 1 1
0.669497181226187 0.65739492859921 1 1
1.04249184694543 1.023362636289 1 1
1.16554359586099 1.14507286277856 1 1
1.40507991742906 1.38089564991508 1 1
0.902797463768661 0.886608058829405 1 1
1.09014750069318 1.06757358769267 1 1
1.14628069213422 1.12500538688851 1 1
0.958291588265235 0.940971022266952 1 1
0.673878723858237 0.659647958035119 1 1
1.24334523769861 1.2175753396938 1 1
0.911261816886442 0.894215859921567 1 1
1.17117924344369 1.14906577658702 1 1
1.14863488131713 1.12917265836041 1 1
0.699057198322402 0.68670846653027 1 1
1.21231382398913 1.19207643139668 1 1
0.857402691947918 0.84165962619138 1 1
0.902210642193674 0.884051202051532 1 1
1.06582424355988 1.04475832143954 1 1
1.12205977932753 1.09791375128371 1 1
1.22929544524656 1.20385676448522 1 1
1.16248051054359 1.14292703563462 1 1
1.08593590975763 1.06720185161142 1 1
1.12690648152282 1.10613529383527 1 1
0.992642093260068 0.975669882573738 1 1
0.645024841321324 0.631249833724889 0 0
0.902699833236152 0.885276218413139 1 1
0.769522493010282 0.755850865299748 1 1
1.25229441069368 1.22818796003097 1 1
0.784633713444193 0.768310603533403 1 1
1.11341162390603 1.09262825257625 1 1
0.984026874271526 0.966444967123804 1 1
0.825784650632243 0.809193888790719 1 1
0.927645957949283 0.908691836223558 1 1
0.743211998244483 0.727145636438989 1 1
0.89913488410156 0.880773179757875 1 1
0.69021844302866 0.676479470725613 0 0
0.897962964217738 0.880261689805808 1 1
0.891199974712438 0.873617402853294 1 1
1.51505485403363 1.48228093386127 0 0
0.862652375765697 0.845014976647808 1 1
1.23190577123053 1.20963484806843 1 1
1.01153168435983 0.990844302464007 1 1
0.878135410923074 0.862170014489592 1 1
0.858935257473209 0.844091087781181 1 1
1.0949024909257 1.07584473792911 1 1
1.18924226198723 1.16746596479791 1 1
1.33294634526809 1.3098034071224 1 1
0.902894360441625 0.884853110280023 1 1
1.32606267935574 1.30059455728747 1 1
1.19413824613981 1.17386327010574 1 1
0.994028743199559 0.974760397255757 1 1
0.972971892381201 0.953675430347016 1 1
1.08934709089373 1.06846362912518 1 1
0.65018390505212 0.638967437668776 1 1
0.941198980212923 0.924076217978561 1 1
1.03626027375477 1.01627409390444 1 1
0.827963935311038 0.814370925488193 1 1
1.14292979488787 1.12257681166921 1 1
0.621935354748607 0.61079429222813 0 0
1.10231009776173 1.08197953484756 1 1
1.55155785880438 1.51750612459749 0 0
1.15069442317856 1.12912640901698 1 1
1.22907514312888 1.20374838956784 1 1
1.16622488982511 1.14733190642339 1 1
0.923476376712185 0.90664502899452 1 1
1.04925489159028 1.03010116150405 1 1
0.813547131823363 0.798747353964169 1 1
0.901680872727259 0.886190642073679 1 1
1.21283672446654 1.19034627377148 1 1
0.827070689882017 0.812722939644373 1 1
0.863278191835533 0.847333536630539 1 1
0.91583798813778 0.898029414363461 1 1
0.866364895686238 0.849321994332231 1 1
0.910226399664593 0.89362717170641 1 1
1.13269932562916 1.11034132097777 1 1
1.18628592882129 1.16433874914154 1 1
1.22771592051463 1.20520284785326 1 1
1.00641040807957 0.987851427116288 1 1
0.882799699731012 0.864690488108465 1 1
1.15283739608032 1.13141490286742 1 1
0.880411066480137 0.862258505755498 1 1
0.891801053243581 0.874219196704005 1 1
1.12714036611856 1.10386200362717 1 1
0.843423250211505 0.827681332450066 1 1
1.44184943417614 1.41479692091861 0 0
1.03032199466898 1.01069147576802 1 1
1.07537951680403 1.0553046305292 1 1
0.931908503750502 0.915337301013179 1 1
0.87938020597762 0.859434513153756 1 1
0.940394618917722 0.920857012256159 1 1
1.22800642684528 1.20369246835265 1 1
0.999158121497357 0.978933905568473 1 1
0.938628501049411 0.91984931518536 1 1
1.08378942196827 1.0625257233436 1 1
1.09101972152317 1.06792948088084 1 1
0.91808193619103 0.900079737679867 1 1
1.26517229691334 1.24211550680119 0 0
1.13609382897595 1.11649997878697 1 1
1.32497925132217 1.30113853702363 1 1
0.746628976460531 0.735207868966355 1 1
0.999817912993796 0.980160264851171 1 1
1.03237363912271 1.01257466408213 1 1
1.09473454954632 1.07365048567846 1 1
0.614214062850374 0.603911765599186 0 0
0.72778345304184 0.71315292648861 1 1
0.829705775378374 0.813941869198573 1 1
1.14286265570162 1.12117619498878 1 1
0.497397184547377 0.488169556015832 0 0
0.989874265561277 0.971249392262002 1 1
1.28788557541761 1.26545623991165 1 1
0.978345848746979 0.960533474731323 1 1
0.896826951893134 0.879780409915399 1 1
1.06011677276051 1.04249835105283 1 1
0.93114765035502 0.91432717081182 1 1
0.770200389030258 0.755973336029176 1 1
1.07827324683429 1.05703694790585 1 1
0.872734221347003 0.857757188742637 1 1
0.956443576091926 0.935833822846344 1 1
0.760475756460449 0.748115972175869 0 0
0.909453099173103 0.890765229375926 1 1
0.611877941725647 0.600672215783927 0 0
0.845253625010761 0.828806011669845 1 1
1.37714835734468 1.35145582069144 0 1
1.23293716328375 1.20999832061572 0 1
0.933370042498077 0.915285922548621 1 1
0.689900339674848 0.677517036206546 1 1
1.07961148418601 1.06131061094605 1 1
1.24961305278504 1.22386472359255 1 1
0.77801851286001 0.763694717622796 1 1
0.977819220079709 0.961246027350894 1 1
0.935390911771907 0.917011683814023 1 1
0.6738981934603 0.662083249094982 0 0
1.175905445133 1.15462358687594 1 1
1.04673050731315 1.02791571188378 1 1
0.850060001271811 0.835440260922449 1 1
1.20228084398408 1.17989017014129 1 1
0.927064607899362 0.911339350629276 1 1
1.13301625891701 1.11329243892941 1 1
0.793826449350418 0.778134531338659 1 1
1.33404074424595 1.30913018560756 1 1
1.31686299751313 1.29342098521372 0 0
0.677023958308341 0.664736462895363 1 1
0.979811016798272 0.9595043320463 1 1
0.819502337726167 0.805107094619266 1 1
1.01717783937502 0.997573652796547 1 1
0.986934823818297 0.968095682727582 1 1
0.76761246872528 0.752877583625788 1 1
1.13372092941973 1.11088957798901 1 1
1.19546137904009 1.17322207063949 1 1
1.02079510799634 1.00227417141971 1 1
1.03001480100257 1.01001680592653 1 1
1.01542385821533 0.997416846127815 1 1
0.875415539010787 0.859125809144218 1 1
1.09261195852206 1.07347151013563 1 1
0.718677270460595 0.704977662366353 1 1
0.733074758214005 0.719208361461172 1 1
1.00883723304455 0.989385651021574 1 1
1.05256134237494 1.03391317595297 1 1
0.581030518252816 0.568811699928068 0 0
0.9577330949185 0.939566405821714 1 1
0.988417518255281 0.968178260659871 1 1
1.16161932046585 1.13768082309827 1 1
0.685856193362097 0.674238018426688 1 1
1.22837647158021 1.20205224901043 1 1
0.911314791183493 0.893866173347272 1 1
1.14626447242294 1.12481855298151 1 1
0.689336635860355 0.676149217216103 0 0
0.923691235473758 0.906089994832649 1 1
1.02451791115063 1.00693207365639 1 1
1.15605349797091 1.13556436810013 1 1
0.935035045159562 0.918985056941536 1 1
1.07313680459201 1.0542898460997 1 1
1.02553369570398 1.00345928693661 1 1
0.729471492105384 0.716554185717091 1 1
0.839925565920622 0.825149257548322 1 1
0.748949920066926 0.73495614976302 1 1
0.765878659497174 0.751567010604127 1 1
1.02272479812614 1.00372661137715 1 1
0.781954710457237 0.766516075706114 1 1
1.11229415289802 1.09299260605961 1 1
0.999256619850998 0.981146829574393 1 1
0.972722929357152 0.952062983342749 1 1
1.12079690069394 1.09942648429213 1 1
1.01514590396164 0.994242615378302 1 1
1.18072680478507 1.15879921772924 1 1
1.34226188570011 1.31522113502026 1 1
1.19468864527778 1.17338674385774 1 1
1.06142082792799 1.04155643237046 1 1
1.2334092084597 1.20979052872126 1 1
0.819417842654699 0.804307108629259 1 1
1.26078196266961 1.23695321077388 1 1
0.997311076730775 0.976731946788305 1 1
0.942865706081073 0.926130877263625 1 1
0.69789343413487 0.685638526080099 1 1
0.883733983370401 0.865998186294807 1 1
1.47364890099185 1.44632567275648 0 0
0.904601230269111 0.890354980973441 1 1
1.21763002449634 1.19514361206417 1 1
0.934443575190372 0.917393090533486 1 1
0.941888562942481 0.92335770555644 1 1
1.25270482013799 1.22868858318941 1 1
0.905026068929504 0.888177921151448 1 1
0.564504199637581 0.553534462041798 0 0
0.550092982533411 0.539771208354398 0 0
0.506559906265951 0.497582881193632 0 0
1.1115898100576 1.08945042733971 1 1
0.873630805067957 0.857767293792427 1 1
0.934366975609669 0.916157263139234 1 1
1.13323821148748 1.11151645835414 1 1
0.880946447643149 0.863912542961785 1 1
0.974004851423264 0.955375290280008 1 1
0.847603345172913 0.832700760146719 1 1
0.882677137012696 0.866439807589123 1 1
0.708938640785692 0.696566830328425 1 1
1.06383402315392 1.04522692930491 1 1
1.38259231717971 1.35702211791568 0 0
1.47315651141157 1.44476225327254 0 0
0.914362238911608 0.895852080094328 1 1
1.16268412555637 1.14078822672132 1 1
0.872756172409762 0.856792405027318 1 1
1.02768479539378 1.0081516185576 1 1
0.89397963109998 0.873864330385313 1 1
1.13927040679362 1.11877781801866 1 1
0.916935967632709 0.899100937272979 1 1
0.949959208701224 0.932004557185084 1 1
0.978430162609485 0.959927254780671 1 1
0.761282249804589 0.747304223509739 1 1
1.01617954571652 0.99794304240729 1 1
0.783196259331109 0.769875653507244 1 1
0.917287448659151 0.899802373593984 1 1
0.886334326351956 0.868841102642016 1 1
1.24529515417635 1.22199049637125 1 1
1.02971199856463 1.00966357330758 1 1
1.09806613325123 1.07740095913728 1 1
1.34781176047415 1.32290516055428 0 0
1.10488851921522 1.08475972769053 1 1
0.869359251543526 0.853930729376353 1 1
0.772276476987044 0.757765739631237 1 1
1.06139409731162 1.04222789631347 1 1
1.25086455146601 1.227177631317 0 1
1.17428754594787 1.15135647045863 1 1
0.925661442693124 0.908790483182939 1 1
1.15471388836854 1.13275066267561 1 1
1.07868814366786 1.05748944019658 1 1
0.945997603837861 0.929837843327753 1 1
0.96784448714557 0.949324735775044 1 1
1.54078543585739 1.51150675068446 0 0
0.928389958576626 0.911960567560454 1 1
1.25022953829689 1.22734505933216 0 1
0.9866375329055 0.967555427755272 1 1
1.13569509428232 1.11496354365153 1 1
1.1210009720395 1.10014754979954 1 1
0.689727855758923 0.675365194490042 1 1
0.859088888108167 0.842010971892706 1 1
0.4257556754524 0.416901950215622 0 0
0.998949396578426 0.980844919323542 1 1
1.19748027770563 1.17585397838565 1 1
1.04702442882235 1.02475496192066 1 1
0.955194219415025 0.935985939305874 1 1
0.920596173706797 0.903439594762422 1 1
0.975365710721762 0.958041887676053 1 1
1.3956673655322 1.36923446930604 1 1
1.27470330938501 1.24959293135573 1 1
1.07023811296504 1.05184001487845 1 1
1.14442165386269 1.1221956624799 1 1
0.968891173750334 0.947356422253788 1 1
0.923595305104005 0.907638818872719 1 1
1.25603211496756 1.23417822712676 1 1
1.1217306659282 1.10149739036097 1 1
0.732571231856266 0.719006468528664 1 0
0.974676983511951 0.95558600917894 1 1
1.15386754390977 1.13232327861857 1 1
0.892050039470783 0.8755924644641 1 1
0.935450883380082 0.918132082407061 1 1
1.26381561164939 1.24187493029112 1 1
1.25865882629023 1.2340979444498 1 1
0.570609459509765 0.561444019821814 0 0
0.890540515663483 0.872673987696328 1 1
0.957319377761109 0.93977534518343 1 1
0.839303391941675 0.824266243659557 1 1
0.892426415428136 0.875986689726693 1 1
1.21270751844768 1.19073061418024 1 1
0.819991909629926 0.803327340710773 1 1
1.20576995750287 1.1823961728475 1 1
1.15059375327448 1.13038142798124 1 1
0.918692268559232 0.901541485942271 1 1
1.11936495570052 1.09728348869608 1 1
1.3248080572945 1.3001198339917 1 1
1.15539361483328 1.13446753377665 1 1
0.766588342933731 0.75293640426194 1 1
0.906670597764519 0.889524639584636 1 1
1.377165977322 1.35335261580384 1 1
0.710984882837523 0.698070389559602 1 1
0.944387592044124 0.926655635824649 1 1
0.879943707644446 0.863709095950868 1 1
0.8387621504115 0.823586627413523 1 1
1.06228206425254 1.04016361113583 1 1
1.14799683313748 1.12626881852728 1 1
1.06999536655401 1.05147529032306 1 1
1.14701209117422 1.12733874717554 1 1
0.606501227561805 0.594570228746737 0 0
1.1792909809167 1.15573848353481 1 1
1.10700442125713 1.08700974940039 1 1
1.14243012092227 1.12397586212731 1 1
0.896424956864208 0.877401267324071 1 1
1.05700767160721 1.03744093602786 1 1
0.697136540386836 0.68416850698875 1 1
0.57382576756672 0.562853807322569 0 0
1.1284688045784 1.10734930078057 1 1
1.44186492292048 1.41559168909756 1 1
0.59423235666409 0.583439707954352 0 0
1.11415380893644 1.09311705509629 1 1
1.04308949986274 1.0215089049165 1 1
1.12470160446697 1.10246543399493 1 1
1.12673481022573 1.10653541596191 1 1
0.985894258162331 0.968454039264918 1 1
0.682505062487722 0.670411195114188 1 1
0.90843299418951 0.892845853643397 1 1
1.08343036345835 1.06440283319731 1 1
1.43208092089479 1.40641521787783 0 0
0.992848181087532 0.973500796347852 1 1
1.0032376538856 0.98216461383062 1 1
1.15042138112113 1.12855909669942 1 1
0.856802344779231 0.841823364435334 1 1
1.09092698605118 1.07035839675141 1 1
1.06727029828235 1.04723196178601 1 1
0.612061801879516 0.60041192058678 0 0
1.06281559035881 1.04179958544188 1 1
0.737996156809465 0.723409084501722 1 1
0.906907484893748 0.891206288827252 1 1
1.26070518470321 1.23626378943671 1 1
0.886482157416588 0.868929124005354 1 1
1.07335280047488 1.0508528451414 1 1
0.884284145791067 0.869223377465039 1 1
1.08087117057728 1.06061666978272 1 1
1.1205950899886 1.09854127182304 1 1
1.21592618422378 1.19366924957062 1 1
0.932462578150841 0.915548551259413 1 1
1.14956864451584 1.12873951643568 1 1
0.936063265317579 0.918519526768299 1 1
0.740842085917354 0.726588465246942 0 0
1.19674920210748 1.17263489665528 1 1
0.848723537907508 0.831632442784773 1 1
0.760300235217084 0.746332371272261 1 1
0.783178916818528 0.769082818649728 1 1
0.865074817323535 0.849734561590321 1 1
0.781257147972501 0.766207777366232 1 1
1.33800349714679 1.31260416018703 0 0
1.0739846498086 1.05233900394016 1 1
1.02991004738427 1.00895520852136 1 1
0.522943203270762 0.513614799257365 0 0
0.524198806502682 0.514240212592078 0 0
1.14832214608932 1.12452135888489 1 1
0.837896981146899 0.823621476101673 1 1
1.04524288598059 1.0272882997735 1 1
1.11015170580889 1.08750627979662 1 1
1.0342073397023 1.01415703239049 1 1
1.11271316496041 1.09200403522987 1 1
1.09015583709161 1.06988101753096 1 1
1.29078759255087 1.26496357874296 1 1
0.756554261035025 0.741950094223005 1 1
0.997876776600223 0.978813963974998 1 1
1.24693054639695 1.2235553693585 1 1
1.07533675796499 1.05419326601149 1 1
1.15349774937381 1.13097150706834 1 1
1.27770145939272 1.25217224197704 1 1
0.819722124116363 0.80412577889281 1 1
1.10002642928726 1.07750072621462 1 1
0.928217583575666 0.907802300170885 1 1
0.793451605150151 0.775798828869939 1 1
1.281807160052 1.25970506082587 1 1
0.768057498939078 0.751673515513086 1 1
0.9006215650183 0.880796089653446 1 1
0.958283506848428 0.940921592592771 1 1
0.821992200877069 0.805231176176804 1 1
1.10029643186566 1.07702927311623 1 1
0.94379720807843 0.924765821329037 1 1
1.43041480373287 1.40695883898852 1 1
0.955627966021327 0.94008053780509 1 1
0.7185516249245 0.705700382486674 1 1
0.631928425925382 0.620851640555507 0 0
1.2660806207337 1.24217777647514 1 1
1.05541353901226 1.03492916219028 1 1
0.807732923672869 0.792335467811131 1 1
1.03989339663309 1.02001333408456 1 1
0.558550308403724 0.546934101623102 0 0
1.02267332111125 1.0043343308569 1 1
1.19315376311643 1.17047669925949 1 1
0.863399832842467 0.845019478349473 1 1
1.0077866452597 0.989294794438911 1 1
0.972713368136035 0.955218733211005 1 1
0.895324163293014 0.879139402960886 1 1
1.38110024422899 1.3530436648988 1 1
0.811404847102714 0.79752176394602 1 1
1.1221985029967 1.10127615756243 1 1
0.929387234177911 0.912060278340913 1 1
0.548115897351788 0.537623706007305 0 0
0.807962392111036 0.793674643851638 1 1
1.0917042140872 1.07200677008091 1 1
0.853270245712334 0.836870176841535 1 1
0.718114830968525 0.704423873118193 0 0
0.885859745690673 0.868938133705523 1 1
1.61638788315884 1.58796860175442 0 0
0.868418169049007 0.853103833549138 1 1
0.941488340302096 0.924844062978925 1 1
1.08978379366627 1.06989700761614 1 1
0.852705451994133 0.836628009341459 1 1
0.988267229397058 0.968614336210154 1 1
1.09489528283986 1.07123798945252 1 1
0.991501547267975 0.974222705912154 1 1
1.03265341245232 1.01417966999714 1 1
1.02626237706188 1.00760790154796 1 1
1.40547214569026 1.37747229137318 0 0
0.918117580887253 0.90001107272288 1 1
0.786675190794344 0.772860171241021 1 1
0.942941229493118 0.923785595678156 1 1
0.852949387939693 0.837873981952412 1 1
0.869543226345259 0.854752582661189 1 1
0.876880066072663 0.859748911224431 1 1
0.797814863945167 0.783353636804513 1 1
1.11179512271 1.08964631037195 1 1
1.11327733229617 1.08920446948848 1 1
1.17579662629555 1.15169194110844 1 1
0.824902838660633 0.809442892915747 1 1
0.87329065470456 0.857771022290264 1 1
1.24110551296915 1.2158182605158 1 1
1.02474380852721 1.00616642787313 1 1
0.781105951466465 0.765918227235648 1 1
0.778470048428381 0.763450972523192 1 1
0.82686014494 0.811719767851499 1 1
1.09217128972903 1.07314986856812 1 1
1.01423498945817 0.994271977554909 1 1
0.873618261433293 0.857580493883988 1 1
0.800085372871331 0.785881656749573 1 1
1.17564766729196 1.15423039833034 1 1
1.06860604896156 1.04874026816828 1 1
1.01517738048432 0.996657662643011 1 1
0.896856380970061 0.88130189493254 1 1
1.27293270774376 1.2484056546196 1 1
0.815673966982436 0.799844552101041 1 1
1.00304080697804 0.982392219310346 1 1
1.13444840452494 1.11342909360471 1 1
0.843759951589301 0.829883980834376 1 1
1.06799869836387 1.04795842389585 1 1
1.26523705710566 1.24056070635836 0 1
1.01866062407144 0.999362062473357 1 1
0.787962971307795 0.772613318234652 1 1
1.14704952870457 1.12487578693669 1 1
0.932229129278975 0.913667088071464 1 1
1.13852450813189 1.11731446704665 1 1
0.847623516634698 0.832525547515878 1 1
0.868353524615677 0.850622313748263 1 1
0.770993956492543 0.75574896215422 1 1
0.987107128033582 0.968144609866937 1 1
1.17616229674526 1.15458670794266 1 1
1.14776537125059 1.12479650391146 1 1
1.04042581295228 1.02232209767482 1 1
0.761326925721315 0.748018826610894 1 1
0.648967864391287 0.638482011023474 0 0
1.1139461952595 1.09388984407059 1 1
1.06432747616885 1.04646606765848 1 1
1.25376396803626 1.23116860127791 1 1
1.15204885069956 1.13105472142283 1 1
0.95112027180731 0.933874710661039 1 1
1.11627331554897 1.09208553249739 1 1
0.678364613205329 0.663151229410249 0 0
1.08413978197938 1.06425353307234 1 1
0.926078338264087 0.906940578581521 1 1
0.618007242502444 0.606903448880654 0 0
1.28247709005469 1.25890657757473 0 0
0.975890795433504 0.959116737416307 1 1
1.10630765996567 1.08421894465895 1 1
1.15332999774004 1.13116434083968 1 1
0.985421291190315 0.967234836674184 1 1
0.800930334690256 0.787298783390781 1 1
1.25374832672904 1.22784412854543 1 1
1.18672274589315 1.16398806621547 1 1
1.32644833007981 1.3023211968711 1 1
0.810425066953132 0.796061977505957 1 1
0.886294212962279 0.870996269119796 1 1
1.20263002785316 1.18133192605867 1 1
0.863322327183109 0.846063353032675 1 1
0.956189064755112 0.939352310878654 1 1
0.747612365335146 0.732563889144419 1 1
0.973543085358155 0.957443032864561 1 1
1.08178473743573 1.06227069117691 1 1
1.07139545899 1.05137139858857 1 1
1.04742588485727 1.02940293078755 1 1
0.938524971356334 0.921011592697602 1 1
1.04688566689807 1.0276577953585 1 1
1.05145764899312 1.03184729360642 1 1
1.04749962592568 1.02960025108137 1 1
0.848315324767411 0.834051644004069 1 1
0.74763924126546 0.733376306689356 0 0
1.27749681764249 1.25283450781954 1 1
0.915101602489764 0.900304663797252 1 1
0.948809762339175 0.929958311546815 1 1
0.892822491525759 0.87638216391773 1 1
0.899671764962361 0.881332908920412 1 1
1.00835011489068 0.989837093249307 1 1
1.18824982785845 1.16263037956405 1 1
0.831122518053109 0.815963622463438 1 1
0.92521652771036 0.907000199818995 1 1
1.24250291410416 1.21700862317302 1 1
1.29765554217635 1.27227564791417 1 1
0.845473029174652 0.828001043393035 1 1
1.02145562617621 1.00139775797699 1 1
1.05226747783368 1.03467905506718 1 1
0.915943391965172 0.899253284536159 1 1
0.851639949052186 0.834262905345234 1 1
1.14976418152841 1.12880823518273 1 1
1.12841551549004 1.1077243525798 1 1
1.21594342444157 1.19407557162795 1 1
0.632547564092126 0.621622092603234 1 1
1.07602809801843 1.05607401523601 1 1
0.603231212623713 0.591702379520734 1 1
1.24994839473702 1.22688909643943 1 1
0.981395718506627 0.963750162725842 1 1
0.535251593434721 0.524619557740341 0 0
1.19901118625592 1.1773831352068 1 1
1.19540478911175 1.17142375123396 1 1
1.10733232367674 1.08681936657679 1 1
0.943124881944918 0.924753870902068 1 1
1.23945678633539 1.21499903976848 1 1
0.795636013129687 0.778696724209541 1 1
1.18223941700518 1.16092416400574 1 1
1.35286857064836 1.32559244458393 0 1
0.771337616546784 0.758986978101489 1 1
1.012849717675 0.995252373857485 1 1
1.20821849321657 1.18530465151895 1 1
0.955333641696079 0.935808637199411 1 1
1.13839592276088 1.11685908221092 1 1
0.94954928144968 0.930299977968368 1 1
1.25201183450751 1.22856669711192 1 1
1.22853785941566 1.20639285872018 1 1
1.16879233860721 1.14550311302197 1 1
0.995031302251633 0.977599745093525 1 1
0.94220013160337 0.925979501131092 1 1
1.08076979344298 1.06232762373771 1 1
1.07346453830689 1.05430692525767 1 1
0.712491222664336 0.697983051129952 1 0
1.25986411805832 1.23711186994366 0 1
1.01354127640566 0.995733359674667 1 1
1.03150263625305 1.01242527428593 1 1
1.19684571002787 1.17711084993627 1 1
1.13486587185296 1.11397395866535 1 1
1.10468746611679 1.08504019559407 1 1
0.926891783071265 0.910532252593025 1 1
0.945436564232313 0.924691673301875 1 1
0.974240791173007 0.955909211588011 1 1
0.955340241005749 0.938669530865138 1 1
0.916929190931134 0.89955731044687 1 1
1.17148849948125 1.15125268168784 1 1
1.2094651423776 1.1893921102357 1 1
0.964029685994045 0.946532411939781 1 1
1.57829647067854 1.54765000462029 1 1
0.915185921359406 0.897630689320787 1 1
0.801183347085035 0.787036889712912 1 1
1.11842237614461 1.09615452745582 1 1
0.943382099633851 0.924993573368361 1 1
0.979984790796591 0.963181950868882 1 1
0.972488221016337 0.955283950612338 1 1
0.95647403723848 0.937185256250595 1 1
1.38427399517281 1.35930553380538 1 1
1.29112616152206 1.26597700415115 1 1
0.636195806813415 0.625065143050645 1 1
0.71506885255625 0.701744956837942 0 0
0.691917768099391 0.680002968248554 0 0
0.67789788442553 0.665909206862296 0 0
0.908217603066784 0.890794640659337 1 1
1.06023190891765 1.03921860609352 1 1
1.29326571352861 1.26884276975612 1 1
1.03768680246723 1.01607448242828 1 1
1.22719161838835 1.20348498691704 1 1
0.892010736695936 0.875807664204904 1 1
1.35106216862056 1.32483840765594 1 1
0.920372891262114 0.903749621763271 1 1
0.914473219445707 0.898605666080309 1 1
0.921032587766325 0.903734163723595 1 1
0.818402127743704 0.80148061994583 1 1
0.982536986819023 0.964588149213767 1 1
0.864835385968481 0.849546283315891 1 1
0.951820962979838 0.930924492836803 1 1
1.08991756819825 1.06817191556975 1 1
0.716131114720854 0.702450845026011 1 0
1.16207506364882 1.14158081367245 1 1
0.998472913640387 0.98135253756511 1 1
1.10243453799461 1.08225019526245 1 1
0.654498899251198 0.642711906357354 0 0
0.947249574652624 0.931160674179066 1 1
0.727580439255516 0.713952934713056 1 1
1.13148433632886 1.11223324877696 1 1
1.14351174757558 1.12062628872044 1 1
1.18339351358809 1.16051984159329 1 1
1.15055748061263 1.12721878141205 1 1
0.976861241808669 0.959229280251255 1 1
1.15884828335656 1.1388328973964 1 1
1.09043488904605 1.0690062124135 1 1
0.789949866777661 0.773177133046189 1 1
1.19783705154831 1.17502077437624 1 1
0.901862782022741 0.883717447116238 1 1
0.889409899685313 0.870376554513354 1 1
1.01281173265147 0.993057525070859 1 1
0.893659654620973 0.87745993492137 1 1
1.01497969320168 0.996709773766679 1 1
1.2997194217802 1.27612993448779 0 0
1.17492548116436 1.15279120039085 1 1
1.29287391638775 1.26676746577179 1 1
0.921532728845406 0.904955313298536 1 1
1.13189601303159 1.11018201828985 1 1
0.648392544390375 0.636518555435892 0 0
0.859930239983233 0.843938309280975 1 1
1.04000596341737 1.02093337386793 1 1
0.669372676830641 0.657287336767619 1 1
1.16876035138476 1.14682662310744 1 1
1.24855764236775 1.22567728486753 1 1
1.04559136617424 1.02779200163051 1 1
0.91697284691776 0.898008899154979 1 1
1.06651630364811 1.04182881797066 1 1
1.20132926301421 1.18024756545997 1 1
1.3214145079337 1.29977020205812 1 1
1.06127866949323 1.04070301744084 1 1
1.28599587881203 1.26341709982524 1 1
0.995696573669751 0.97681582778276 1 1
0.994556512335093 0.976329285805297 1 1
0.92843568810172 0.909465896953305 1 1
1.14937678332762 1.1296392796215 1 1
0.889691250932074 0.874784233408912 1 1
0.632132106980859 0.620520433418205 1 0
0.987061487972378 0.966817738790655 1 1
1.10065608891379 1.08123249279974 1 1
1.0166936325299 0.997864773581001 1 1
0.798274262217085 0.783315566292547 1 1
1.04997018784954 1.02860471875481 1 1
0.985707285130708 0.96642164749683 1 1
0.858734605056268 0.843160212514241 1 1
1.10480248183235 1.08410841709799 1 1
0.831912700474988 0.815665200254588 1 1
0.965668030148221 0.946612324328185 1 1
0.962483030434654 0.944831249706306 1 1
1.05893670801196 1.03787137518013 1 1
0.881729273058794 0.86544707074706 1 1
1.04130708053274 1.022845831938 1 1
0.8464238858377 0.831210864441065 1 1
1.08452416880532 1.06380067486828 1 1
0.997323920347607 0.977309720563319 1 1
1.32462145674826 1.29998685125925 1 1
0.380123274571991 0.370861743369598 0 0
0.849703058538993 0.83399940726667 1 1
1.23833312563291 1.21585752322257 1 1
0.983659217489558 0.964033780108415 1 1
1.15205792976259 1.12784388558475 1 1
1.12099184282603 1.09938648721334 1 1
0.847908032164922 0.830913423149072 1 1
0.913530540343281 0.897380410780407 1 1
0.855537213382801 0.840841983890118 1 1
1.28230687882299 1.25841407321453 1 1
1.1104542218432 1.09018344780066 1 1
0.938081355340298 0.920780563558102 1 1
0.850131701164702 0.835260361373731 1 1
0.820927192504555 0.80648366250106 1 1
1.00811271839811 0.990116932561125 1 1
0.95637237077215 0.937476632112727 1 1
1.41503067979849 1.39192870989454 1 1
0.997753924339554 0.978320494415979 1 1
1.28631590009681 1.26256672766797 1 1
0.57877083872514 0.56862485724017 0 0
1.48013223769407 1.45415694499357 0 0
0.899786761559742 0.881307930610215 1 1
0.921308675551953 0.905365159404104 1 1
1.11209326889557 1.09227966298545 1 1
1.05095727082602 1.0281458537878 1 1
0.977845302086608 0.95883216454253 1 1
0.962700526495945 0.944252688287776 1 1
0.871705138862244 0.855144405832592 1 1
0.875866435837956 0.859768761502519 1 1
0.917765806178582 0.901472456954515 1 1
1.16408446996156 1.14232538063475 1 1
0.875641504445813 0.860276840428752 1 1
1.35490768218334 1.33237468554271 1 1
0.8483834083452 0.833609254652559 1 1
0.773461793126922 0.758558620913062 1 1
1.11352872463617 1.09239224460019 1 1
1.05954314328895 1.03909307909783 1 1
0.991523220235427 0.973479816161327 1 1
1.05236763672721 1.03096486850243 1 1
0.818087482663984 0.802286764748877 1 1
1.40825827680601 1.38299865026027 0 0
0.839727857374822 0.823728338686132 1 1
0.749521099789459 0.735391973033691 1 1
0.885774125788596 0.86847579479562 1 1
0.955442576964786 0.935933434507716 1 1
0.945667644294198 0.928606894173573 1 1
0.932340503327325 0.913536750203409 1 1
1.18997016559243 1.16677538920032 1 1
0.987564223123238 0.96946175726142 1 1
0.867699816347711 0.850779321396733 1 1
0.458012481271125 0.449654105626185 0 0
1.1662829531046 1.14452603666278 1 1
0.990951609572269 0.973042073595215 1 1
0.914790658454124 0.898686987179888 1 1
0.809356697525994 0.794159485309917 1 1
0.885305149779833 0.870194089502907 1 1
0.906735135597538 0.890069880034494 1 1
1.50868863722331 1.48222782480088 0 0
0.646648365909511 0.635216496934349 0 0
1.55924187390495 1.53061208718204 0 0
0.888910110194772 0.872398145981848 1 1
1.28610356142951 1.26212839678076 0 0
0.89502330579158 0.879072866413832 1 1
0.99853751569811 0.980627818877107 1 1
1.07947108971657 1.05998732788504 1 1
0.922918387252924 0.904113532499803 1 1
0.83608558326952 0.82031577063069 1 1
1.02782088293372 1.00704131374027 1 1
0.624936550620804 0.611385721036717 0 0
1.04008619973782 1.0176690456258 1 1
1.34254617370183 1.31686005128707 1 1
1.11978970878811 1.10005207103579 1 1
0.96662287388478 0.949557045309806 1 1
0.936482345988738 0.917639177932606 1 1
0.792898570582038 0.776468725099022 1 1
0.494651350442778 0.483257360663993 0 0
1.12488717698921 1.10486282781484 1 1
0.260156924502787 0.255671827548737 0 0
1.02028286186885 1.00070081422806 1 1
1.09681387527582 1.07610850860637 1 1
1.08465413590147 1.06528868919954 1 1
0.950515889821631 0.930526731683395 1 1
0.768651685252783 0.756142910317367 1 0
1.19999882485416 1.17847162960506 1 1
0.962198618075256 0.945693410046034 1 1
0.548640249879297 0.537539204323832 0 0
1.39648422997169 1.37067432322999 0 1
1.07854608291009 1.05716569567717 1 1
1.1721166582846 1.15166907063339 1 1
1.27335235745916 1.24930696924875 1 1
1.05505198360988 1.03671918486238 1 1
0.899488567805082 0.883120299404699 1 1
1.45023901838413 1.42319608514413 0 0
0.99848966336904 0.981009101670597 1 1
1.25877664052752 1.23364021098412 1 1
0.909583191253769 0.89237397385493 1 1
0.847211262455489 0.830034170088437 1 1
1.14433810879742 1.12302118696876 1 1
0.880637360358344 0.863703543551371 1 1
1.13676996893583 1.11254127518176 1 1
1.35964207823084 1.33458686020615 1 1
0.981872722083629 0.962726279114266 1 1
1.11710228055788 1.09193507465697 1 1
0.724645549662848 0.711973054186935 1 1
1.47374057988646 1.44630983784228 0 0
0.77101940142822 0.756316624408684 1 1
0.777667546687881 0.763171143090189 1 1
0.752987270027472 0.740025230959322 1 1
0.833339080587996 0.819322356259171 1 1
1.10332528827322 1.08271052182069 1 1
1.02756909199284 1.00628311488445 1 1
1.25148974225756 1.22647361673865 1 1
1.40874213502201 1.38262561596552 0 0
1.17501248289499 1.15341654798371 1 1
1.2060908203871 1.18266991727691 1 1
0.949042471155835 0.930635979602987 1 1
0.844957218947043 0.829627693285518 1 1
0.734324888583132 0.721209428495988 1 1
0.88429318822066 0.867774551101786 1 1
1.14149437907533 1.12189616573646 1 1
1.19789592810584 1.17599819283817 1 1
0.673327975747155 0.659028420246392 1 0
1.14446917563018 1.12220909106379 1 1
0.698694461253174 0.686323758372344 1 0
0.831227194051192 0.815157687134406 1 1
0.739084010513813 0.726210222334342 1 1
1.10903719935601 1.08777901404204 1 1
0.8393294691335 0.823551463420547 1 1
0.975493844263723 0.956168134001253 1 1
1.1183160934835 1.09831910650453 1 1
1.36863164872549 1.33990175268041 0 1
1.15333565021665 1.13152659860564 1 1
0.903373465365443 0.887006291077341 1 1
1.07641127585222 1.0551785531968 1 1
0.932243029052183 0.91555545628654 1 1
0.652418901706048 0.640655344217796 0 0
1.12971800861538 1.10914305567337 1 1
0.77333757396706 0.757564637160833 1 1
0.452526546206668 0.443442533820547 0 0
1.10087396157312 1.08109634733222 1 1
1.06323688966238 1.04199319253994 1 1
1.1109238764577 1.08891690819654 1 1
0.723762042105727 0.708908014117767 0 0
1.18219227470968 1.16101797273531 1 1
1.2207506924648 1.19838884504652 1 1
1.21459426483514 1.19322237525887 1 1
1.13202456639041 1.11124271903763 1 1
1.02865907444992 1.0096821584424 1 1
0.983647590093485 0.962570354833782 1 1
1.45385966978579 1.42630199522262 1 1
0.83006034477405 0.814442704929343 1 1
0.968465675479182 0.949473550610443 1 1
0.842535824221006 0.825241474744258 1 1
1.04440845153345 1.025132056986 1 1
0.835105014545859 0.819336837756046 1 1
1.19777787974606 1.17531599876885 1 1
1.09097131241583 1.07070927561352 1 1
0.736158333493803 0.72259819934955 1 1
0.8180620279227 0.803759209156648 1 1
1.09480440976303 1.07558511016154 1 1
0.815966305144448 0.80095255226374 1 1
0.842411921920552 0.825940368162268 1 1
0.946681259080173 0.930792077881606 1 1
1.27848696088829 1.25311572172589 1 1
0.920845946386427 0.903905098306484 1 1
1.18743427299008 1.16247016105634 1 1
0.967977230191347 0.948797805596971 1 1
1.00691874326391 0.986687617369104 1 1
0.725214174098026 0.71236948412148 1 1
0.940406194044692 0.923458782843303 1 1
1.14536987155806 1.1232738667872 1 1
0.870599171010925 0.853732671703023 1 1
1.04704223952173 1.0267042970612 1 1
1.44296240415641 1.41616805191407 0 0
0.968184364909505 0.949727762660169 1 1
0.984635544890021 0.966709661667589 1 1
1.19028008181375 1.16846222365047 1 1
0.946842407352661 0.92714985237439 1 1
0.842166513942161 0.826199594479143 1 1
0.824731774743068 0.810645180788661 1 1
1.06479828445888 1.04180956721116 1 1
1.26612018974354 1.24222568427933 1 1
0.869504156117276 0.85365731036987 1 1
0.963997560976196 0.94667675410113 1 1
1.10936984076527 1.09015281152773 1 1
0.723848184521887 0.708537457578237 1 1
0.824300918909991 0.809016400267093 1 1
1.19696215252381 1.17351790695269 1 1
1.09171968869606 1.06974011798898 1 1
0.788387667725677 0.773959132585501 1 1
0.876593573213543 0.860668051175735 1 1
0.770418439860706 0.75565173268333 1 1
1.19982842066433 1.17776225175097 1 1
0.983663185966792 0.965375173692495 1 1
1.01912600061584 0.999195873497208 1 1
1.0314413958669 1.01208147053185 1 1
0.963060373686265 0.94464290224002 1 1
1.12920722870836 1.1104045640977 1 1
0.82406136548048 0.80880821549848 1 1
0.701174221933318 0.687189067561356 1 1
0.62358934254737 0.611845481517093 0 0
1.15303373839519 1.12938567777021 1 1
0.699396997517947 0.686647346394213 1 1
0.994586989881501 0.973567085707519 1 1
1.18874719392491 1.16578049458049 1 1
1.1274555576798 1.10635571198466 1 1
0.996356136808585 0.976020840699608 1 1
1.00566587654928 0.987362321573774 1 1
0.943928051184364 0.926510790130823 1 1
1.0597587964211 1.04092153373581 1 1
0.96855543472984 0.947415388195072 1 1
0.835241192755306 0.818600800748059 1 1
0.745904880337726 0.732249769523948 1 1
0.735623238958566 0.722231953106311 0 0
0.997830537515787 0.980087100877023 1 1
1.07866732903922 1.05998216115604 1 1
0.845113972577799 0.829288565481544 1 1
0.705468987463481 0.692412909618052 1 1
0.93532844785589 0.918466668190221 1 1
1.03391884351546 1.01984628398069 1 1
1.03621736961927 1.01806135889757 1 1
0.729538855083174 0.715939824232733 1 1
1.03354046595457 1.0138475518797 1 1
0.656056052998585 0.643772629824886 0 0
0.663767485244159 0.650901886997254 0 0
1.42045797128847 1.39127873817988 1 1
0.960953009112986 0.942232248572878 1 1
0.957634765494628 0.937372003141864 1 1
1.02639370475318 1.004511167379 1 1
0.738093082739315 0.724946934238299 0 0
0.841692543949314 0.82470962608458 1 1
0.957532762275269 0.939925963671184 1 1
0.968926813780657 0.952197344069568 1 1
0.936146014912539 0.916995388247334 1 1
0.880288553133023 0.864158556053846 1 1
1.12922774175338 1.11035106794243 1 1
1.06502255374973 1.04530296243637 1 1
0.886235031709309 0.870183712386245 1 1
1.34970377006183 1.32142725724502 1 1
0.624000272763685 0.610613456691071 0 0
0.967273076549197 0.949498826936184 1 1
1.1834999717292 1.16009715205835 1 1
1.14839154638002 1.12705140409889 1 1
0.955165367234908 0.935799647537521 1 1
1.24803062132432 1.22414034091918 1 1
0.921130973462793 0.905242753158682 1 1
1.06019861048391 1.04110157667837 1 1
0.507573131528698 0.497308653584011 0 0
0.874698407329842 0.858054788500166 1 1
1.37702003814701 1.35028754641345 1 1
1.04600754413619 1.02787880249279 1 1
1.19217371237152 1.17033377986712 1 1
1.09260788034921 1.07338204006032 1 1
0.972193120541079 0.952742678836769 1 1
1.20348516229907 1.18102050051249 1 1
0.771942231864282 0.757360249443045 1 1
1.01604795456355 0.996096058158414 1 1
1.05296416901628 1.03645534769778 1 1
1.00212907241084 0.983022390961696 1 1
1.20707443958142 1.18547270544587 1 1
0.714767455564595 0.702055466762492 0 0
0.682989546435957 0.669411458637787 1 0
1.1003411947315 1.0813682975837 1 1
0.967368082355375 0.949992561175333 1 1
0.841312620443192 0.825929147737573 1 1
0.934694668946835 0.917468383753553 1 1
1.04638508973436 1.02770930940807 1 1
1.17473902680091 1.15387059192989 1 1
0.970983923930433 0.951181677596108 1 1
1.42393391431247 1.39553115581214 0 0
0.768975357847507 0.75243557824689 1 1
0.679421014882433 0.668062923519855 1 0
1.1639651143644 1.1413000608046 1 1
1.1881101284117 1.17000350887045 1 1
1.17226466331409 1.14987069448716 1 1
1.24357778695552 1.22034364017942 1 1
1.13630338092536 1.11299810871867 1 1
0.901788423623851 0.883064965175001 1 1
0.967660557314621 0.949522893702372 1 1
1.15663394550068 1.13555738199873 1 1
1.09600024398098 1.07413445918271 1 1
1.04806627748348 1.02894228658554 1 1
1.09377598181439 1.07344651189087 1 1
0.928301182161034 0.910522815697216 1 1
1.29386555647276 1.26891969456858 0 0
1.14215820258642 1.11832200720748 1 1
1.14786332380397 1.12710434516938 1 1
0.903242463120088 0.886349801304764 1 1
0.723487236767781 0.710085534061633 1 0
1.08905069170555 1.06871241429143 1 1
0.809385435081946 0.793164649645722 1 1
1.11098530150919 1.09096406225738 1 1
0.971086379730437 0.953669726518154 1 1
1.32232015670498 1.2974358381813 0 0
0.998553730651011 0.97948254888046 1 1
0.791166639850298 0.778004254620108 1 1
0.953404324397752 0.933397414773688 1 1
0.881693526313573 0.86430949313776 1 1
1.38554967309069 1.36044747207869 0 0
0.759926239975245 0.743831409828072 1 1
0.628325974811701 0.617843999920532 0 0
1.04878935814352 1.02930896701193 1 1
1.25242038400712 1.22886064629645 1 1
0.676688084858456 0.665491707760505 1 1
1.02756739074554 1.00625374812263 1 1
1.10069469032352 1.0815619434627 1 1
0.990496774479407 0.966807011105006 1 1
1.33657456888141 1.31143806795677 0 0
1.03985216076502 1.01903744099941 1 1
0.842302601391736 0.826301531986742 1 1
1.18300556199114 1.15978855529046 1 1
0.890009541500601 0.872954929367403 1 1
0.880132270986804 0.863913766967717 1 1
1.08828751559063 1.06664291836313 1 1
1.04475523568805 1.0254961316547 1 1
1.28559248883859 1.2618798541114 1 1
1.07557944798714 1.05662480149228 1 1
0.923398655102108 0.907078683807954 1 1
0.904446289752737 0.887790810183894 1 1
1.19581908915761 1.17489210243575 1 1
0.854352584381786 0.838559856767194 1 1
0.843389012018812 0.826482472340134 1 1
0.79083218572681 0.775498903652994 1 1
1.09814990164476 1.07517680234984 1 1
0.958445001417656 0.939908540240597 1 1
0.716017405736629 0.703501258714751 1 1
0.894113149823507 0.878903332555191 1 1
1.1585887241671 1.13623633084797 1 1
1.30691435448481 1.28319275979365 0 0
1.10638176323074 1.08429002109016 1 1
1.08760079920174 1.06571840784595 1 1
0.962831212960565 0.946224990653641 1 1
1.03403647396581 1.01529599450281 1 1
1.11664136824672 1.09427403038569 1 1
0.918813636229721 0.90234504790806 1 1
0.859387356028737 0.841077867510891 1 1
1.05766420737704 1.03890853852284 1 1
1.48834324256491 1.458984652235 0 0
0.8475520325421 0.830682448928925 1 1
0.82500909244575 0.807564725411095 1 1
0.892283838012679 0.875882983736207 1 1
1.20986669439987 1.18717201821303 1 1
1.26318264164039 1.24041255333524 1 1
1.17498172423198 1.15446495297851 1 1
0.676184787640629 0.663979736254859 0 0
0.908704407551858 0.892837886550148 1 1
0.901023900468625 0.884737032109837 1 1
1.01596338022886 0.998136954299275 1 1
1.14182589927418 1.12073383719334 1 1
1.29712952001264 1.27218141230734 1 1
1.23449463093773 1.20948998722063 1 1
1.33557082956639 1.30880398588242 1 1
0.791664317677944 0.777746293917704 1 1
1.18217907411108 1.15993754738046 1 1
1.00939083373006 0.990628126087255 1 1
0.891847984282595 0.873757770262848 1 1
0.966563761915256 0.947828290677489 1 1
1.19710546347941 1.17514967346478 1 1
1.25451844920533 1.23149779535287 1 1
1.03847555573006 1.0198635721044 1 1
1.25688750774083 1.23249409891344 1 1
0.952413641997093 0.936300315261147 1 1
0.9182024769311 0.902324751469174 1 1
1.00472623689474 0.987607154289614 1 1
1.10732147919321 1.08715678353745 1 1
1.09050507094356 1.0697615091369 1 1
1.08466300267213 1.06347953274633 1 1
1.28810183467185 1.26616329129454 1 1
1.3195510283977 1.29523141056742 1 1
0.62460158207712 0.614248889766441 0 0
1.17046008624262 1.14835830785384 1 1
1.07646840522427 1.05655862781798 1 1
1.07893029813418 1.06009495251781 1 1
0.821562637900065 0.807122781841337 1 1
0.768504438519363 0.753948270700265 1 1
1.1035640880146 1.08409120367545 1 1
0.894324197618084 0.877909588751099 1 1
0.990551257293117 0.973705945661775 1 1
0.835286215111184 0.819825645211426 1 1
0.9079115868236 0.89228620409157 1 1
1.17584529640408 1.1552189162514 1 1
0.814833261743385 0.800427908171826 1 1
1.00646074532139 0.98725367716283 1 1
0.804857748626892 0.789417323319315 1 1
1.20167391705533 1.18279936706229 1 1
0.787119057005144 0.771567232608452 1 1
1.14531687860935 1.12526522439404 1 1
0.896079388695854 0.878327629199654 1 1
0.863051851205874 0.846705304223183 1 1
1.41693785366879 1.38938226633901 0 0
0.951257741257509 0.930948138107849 1 1
1.11081799859848 1.09062698537534 1 1
1.09206245998551 1.07246259917378 1 1
1.07458655270255 1.05577474066891 1 1
1.11479520843622 1.09298384044117 1 1
0.929016417254229 0.91004159234563 1 1
0.957041005824722 0.939044438098058 1 1
1.24656319692455 1.22574656928287 1 1
1.0490660428546 1.02896438025742 1 1
1.0241862727065 1.00552542910209 1 1
0.811780147655825 0.797847222060328 1 1
1.04634899659039 1.02582797887049 1 1
0.741110611255286 0.725712054155709 0 0
1.06293239212289 1.04464111285155 1 1
0.993880046164207 0.975669188430286 1 1
1.07835839659666 1.05929988586227 1 1
1.02224508056738 1.00127540492479 1 1
0.988753703600784 0.970305101859601 1 1
1.02979252788418 1.01148016124218 1 1
1.17631644935002 1.15449108244428 1 1
0.633658521267037 0.622031889648641 1 0
1.58729291328214 1.55624987839445 0 0
0.86881661375336 0.853089686349036 1 1
0.969305166292065 0.948068940862845 1 1
1.12032960595492 1.09878734924575 1 1
1.1907332614753 1.16912419415607 1 1
0.823349121759084 0.808534294536654 1 1
1.18398601102926 1.16300000411736 1 1
1.2235384278512 1.20175243986996 1 1
0.927067529764013 0.909993756920025 1 1
1.27935528778878 1.25639526412631 0 1
1.22975158902068 1.20556002273761 1 1
0.824387949027526 0.808946582220378 1 1
0.897430194821941 0.878655558011784 1 1
1.36300181695973 1.3388649016056 0 0
0.863805201687233 0.847959472493649 1 1
0.627854405840852 0.616942972742631 0 0
1.03710203323331 1.01827336369304 1 1
1.03970395142336 1.02484283925663 1 1
1.07799107877479 1.05584856757058 1 1
1.06277098114344 1.04129167928786 1 1
0.872261851316425 0.856655440302189 1 1
1.15930314704179 1.13688256711321 1 1
1.38757314020819 1.36068149747744 1 1
0.972157538769043 0.956061312093463 1 1
0.85751590101133 0.842106799957102 1 1
1.09236262756665 1.07202910133201 1 1
0.991242400910723 0.971530533150138 1 1
1.18130080559604 1.15898672805711 1 1
0.608707391462631 0.597109579281605 1 1
0.88586169361535 0.86886486528107 1 1
0.757114523581533 0.742435624380315 0 0
0.757265629501143 0.74297282399572 1 1
0.928723611438677 0.908953942184713 1 1
0.959730235202856 0.939493159949373 1 1
1.07885606001109 1.05748973519115 1 1
0.883424688826006 0.868399961040577 1 1
1.19863986942078 1.17523188123979 1 1
0.94989727388002 0.93221062905475 1 1
0.909181313611259 0.892179035942091 1 1
1.10927982997046 1.08899849684404 1 1
1.03801907559748 1.01962895824683 1 1
1.00953829590864 0.9897902465861 1 1
0.768936041652394 0.756043924085316 1 1
1.14580431030065 1.12516628705007 1 1
0.816455114393162 0.797906031896111 1 1
1.08887913276349 1.06769121920996 1 1
0.666015566484336 0.652902678677546 0 0
1.11150613139949 1.09202160511638 1 1
1.27524935608176 1.24914931225077 1 1
1.12460381373498 1.10378708435839 1 1
1.29787480127112 1.26998852058628 1 1
0.906587568341528 0.890856906915913 1 1
1.10862704123339 1.08826422892929 1 1
1.20861878967947 1.18622070403649 1 1
0.875657301971202 0.858403022870126 1 1
0.79267080282656 0.777455837568501 1 1
0.912953582474778 0.895774616059082 1 1
0.956195915726433 0.937520612347584 1 1
1.01980448103716 1.00135811651553 1 1
0.616164378452652 0.60416445300983 0 0
0.763568391564101 0.749331580284605 1 1
0.989816754351953 0.972514470748929 1 1
0.955336350888645 0.938235429588056 1 1
0.862087843702717 0.847804517513457 1 1
0.850706227696493 0.83292836933379 1 1
1.11678646868657 1.09637695384383 1 1
1.16989189607738 1.14780740562333 1 1
0.431229227812841 0.424010229356185 0 0
1.20063770726649 1.17980790410913 1 1
1.174463115264 1.15490039109471 1 1
1.1517467233823 1.13042870598519 1 1
0.948879217249395 0.931483432665197 1 1
1.13084887204262 1.11136156383291 1 1
0.925659499493286 0.909182601693329 1 1
1.25279773291366 1.22947218913334 1 1
0.839498640873863 0.823758572181635 1 1
1.18350062412747 1.16179818850967 1 1
0.948919134876963 0.932528336525032 1 1
1.34373671131879 1.32035268832708 1 1
1.03419956536485 1.01324437404806 1 1
1.20034097243926 1.17816020786704 1 1
1.20043637019952 1.17764424904689 1 1
0.979162529948626 0.960995244101687 1 1
1.19835571305123 1.17509117366323 1 1
1.11737097560497 1.09684086986841 1 1
0.683215256164342 0.670852474038863 0 0
1.38930718578844 1.36435707369372 1 1
0.910204662876492 0.892942136725067 1 1
0.844483615669996 0.829106748851804 1 1
1.13177424758406 1.10859392988337 1 1
1.01647312527648 0.996654264936041 1 1
1.02399585039627 1.00383469111073 1 1
1.04396184517728 1.02358762923107 1 1
0.728718393443285 0.713394837562998 1 1
1.10216619428983 1.08220033964871 1 1
0.930088559750515 0.913186240529432 1 1
1.11297371679392 1.09244116446469 1 1
1.11120514092591 1.08843950229355 1 1
1.09767664989566 1.07861743098239 1 1
0.62927814237693 0.617819112749719 0 0
0.879596910677145 0.865187038526822 1 1
0.98682310593149 0.968019482086293 1 1
0.891585423276847 0.875460238491791 1 1
0.910189435942863 0.893399027234866 1 1
1.0629020312115 1.04187727517656 1 1
1.12887980506682 1.10662191334585 1 1
1.12551950968757 1.10554176060601 1 1
0.874580481872443 0.857785916080516 1 1
0.787499446461974 0.772625381409857 1 1
1.31494330921544 1.28869605471242 1 1
1.20186547533807 1.17902627336677 1 1
1.39330903425708 1.36502546226714 1 1
1.07227393662198 1.05101656538188 1 1
1.00994416153766 0.988744682525143 1 1
0.903683428897796 0.884544656592176 1 1
1.02279754853927 1.00429389245963 1 1
1.24828037123637 1.22687607884367 1 1
0.794554022288016 0.779094243434375 1 1
0.822389208164282 0.804795902674418 1 1
1.10228250736126 1.08244965784808 1 1
1.20284694988295 1.17954776913058 1 1
0.92781421097416 0.910225616051785 1 1
1.08267862273588 1.06098210435181 1 1
0.964058728494648 0.94594554361355 1 1
1.1229379932207 1.10005957055155 1 1
0.89632361209642 0.881219544573248 1 1
1.13235355774274 1.11167769372026 1 1
0.992653286265452 0.974282095068736 1 1
0.630438116391843 0.618927262590509 0 0
0.890623457376764 0.874610154923611 1 1
0.978998419657417 0.959861052973826 1 1
1.15876473148744 1.13832849292722 1 1
0.470389074389613 0.46212231889677 0 0
0.774106027482032 0.758369091219979 1 1
0.937805298989275 0.920225545823253 1 1
0.866610884722718 0.850051848428361 1 1
1.18564196945104 1.16188569439312 1 1
1.15433749636932 1.13495637643021 1 1
0.812626360962179 0.798817906222669 1 1
0.642157972192944 0.629270351897957 0 0
0.932393649137284 0.914725489377275 1 1
0.829134168170906 0.809639735553011 1 1
1.09672450065338 1.07525760194616 1 1
1.48993382134438 1.46312966484762 0 0
0.912709110640192 0.896313490741543 1 1
0.772142771809937 0.755700873529771 1 1
1.09676850038653 1.07387434572001 1 1
0.879173114878918 0.863429035580297 1 1
1.07352472940375 1.05442021540434 1 1
1.43584192783882 1.40867709281439 0 0
0.794264521892319 0.778294691286145 1 1
0.851695568474258 0.836472150295058 1 1
1.12539676612728 1.10327360800233 1 1
0.625723245584707 0.614893999162261 0 0
1.12677391236174 1.10426458238905 1 1
0.871171167568353 0.85468849802647 1 1
0.978333936843699 0.961113874305341 1 1
1.02292227652466 1.00370470759673 1 1
1.03688909979004 1.01532098852505 1 1
1.29233121949749 1.26560479435581 1 1
1.04590487882138 1.02583934726619 1 1
1.01560557595509 0.996246781803048 1 1
1.07259241137783 1.05472846718912 1 1
0.903339280132264 0.884545333425284 1 1
1.17614069028018 1.15338464009055 1 1
1.02099627866552 1.00298309746222 1 1
0.664773396097036 0.652990653163164 1 0
1.02595333162974 1.00603734592271 1 1
1.16710973288019 1.14349514762402 1 1
0.816937226110116 0.801134302784923 1 1
0.875455505595591 0.860572046572357 1 1
1.01155593565195 0.992550443303529 1 1
1.11899819628311 1.09772603467244 1 1
1.28287125340481 1.25802744140498 1 1
0.900431901103081 0.881306411870921 1 1
0.688904896855584 0.676266208478193 1 1
1.23066980966915 1.20782845994604 1 1
1.01508898258224 0.995574956663701 1 1
0.993979842844473 0.976180913509043 1 1
0.942454744269188 0.925440987495053 1 1
0.921688595508862 0.904794899519323 1 1
0.871541638518752 0.855006020468126 1 1
0.992223216399472 0.971914167985816 1 1
1.11712761980499 1.09581039089455 1 1
1.39641636854808 1.37103433344455 1 1
1.07374624079068 1.05304434144418 1 1
1.24092636283951 1.21967725961381 1 1
0.977171029814133 0.959081738848723 1 1
0.657113467979716 0.64507068640604 1 1
0.985497175975955 0.968128244520351 1 1
0.812315865745327 0.796508419366194 1 1
1.25473694926656 1.23018414781439 1 1
0.888180914063745 0.872822692597294 1 1
0.852644359403766 0.838318420025557 1 1
1.1244742288192 1.10357173266762 1 1
0.902232545023126 0.885615493697282 1 1
0.765933244242328 0.751156574728105 1 1
0.965967456350281 0.946425182103712 1 1
1.02427391934745 1.00655033068061 1 1
1.07680864190642 1.05537038155412 1 1
0.801117498547854 0.785025109223459 1 1
0.713826830029633 0.700297163326032 1 1
0.833224969462576 0.817629605821087 1 1
1.20712965714994 1.18491485359034 1 1
0.875282605188409 0.859414602682221 1 1
0.81300038904663 0.798535402223698 1 1
0.746771699674895 0.733305668581992 0 0
1.0799237413549 1.06035355681875 1 1
0.846025086826088 0.831785863277168 1 1
1.23852204988723 1.21549058904437 1 1
1.34412785931342 1.31547861856765 1 1
1.26648215003336 1.24016783886804 1 1
1.09040641621405 1.0705418553054 1 1
0.962889139201235 0.945996321515493 1 1
1.09386574922167 1.07829393228442 1 1
1.00351403901442 0.985342427412105 1 1
1.17714740812015 1.15588354906381 1 1
1.06413827447555 1.04439774158406 1 1
0.886891164158236 0.870567295613951 1 1
0.800087828886377 0.785762635063365 1 1
0.945271250633967 0.926400605917692 1 1
1.0996610932188 1.080475553061 1 1
1.02215429604833 0.999758839798578 1 1
1.18332130139062 1.16111205697704 1 1
0.975983757296599 0.958685279441448 1 1
0.980394056487153 0.960432027098678 1 1
0.843783296347139 0.826775566492332 1 1
0.912358481175806 0.89589731166839 1 1
0.85393991128044 0.8380406135556 1 1
0.89883522427201 0.881781625002805 1 1
1.10303072548643 1.07959360397337 1 1
1.16038629257645 1.13780226540462 1 1
1.1061162895216 1.08815039918357 1 1
1.40677653140209 1.37977262921351 1 1
0.780744132595142 0.764206844226904 1 1
1.21810634523164 1.19595732970578 1 1
1.0076103676976 0.99030752337242 1 1
0.896837953929234 0.88035111346439 1 1
1.21932221874443 1.19762630822201 1 1
1.24328100440342 1.22209538750717 1 1
0.929899075055134 0.910182431590912 1 1
0.704442476808458 0.692457452699119 1 1
1.07204685265057 1.05229282129309 1 1
1.35137740984708 1.3246271448765 1 1
1.36838839390802 1.34431928832066 0 0
1.07589540830899 1.0542544595855 1 1
0.779836649828719 0.763377581461459 1 1
0.826761615311062 0.8108036441437 1 1
1.29578840264763 1.27149913683943 1 1
0.93401973725548 0.917089061928775 1 1
1.24861357411243 1.2262190765862 1 1
0.756599694386995 0.741944916332625 1 1
1.19076411222271 1.16733294415217 1 1
1.07028018480438 1.05021868666196 1 1
0.998308664881237 0.979867926590566 1 1
1.06433486965702 1.04488663935967 1 1
1.20192587343105 1.18088980733613 1 1
0.962195628657751 0.943413518640839 1 1
0.987240853623308 0.970081121003352 1 1
0.852767545434381 0.837982657112844 1 1
1.27269863738929 1.24873332519365 1 1
1.03645452893848 1.01739243037397 1 1
0.958412661726972 0.941652471709569 1 1
0.87280194388426 0.855555654318147 1 1
0.738323618179096 0.723453450860771 1 1
0.999461595105278 0.981235952667666 1 1
1.07319095702303 1.05179240663809 1 1
0.757110933361201 0.744334334693842 0 0
0.873375721370272 0.855940840325408 1 1
1.41045015844383 1.38507384241513 0 0
1.23397260205984 1.21194624882332 1 1
1.29557300096733 1.27138558207699 1 1
1.3332641814873 1.30830012464113 1 1
0.810579383056835 0.795215172882298 1 1
1.38760277793924 1.36236387949353 0 0
1.19495773667969 1.17350727448656 1 1
0.649831535694072 0.634534701974767 1 1
0.88222253778693 0.865758839021455 1 1
1.14636000992432 1.12545996000334 1 1
1.02401220158028 1.00466998044634 1 1
0.91410527278868 0.896772703194795 1 1
1.25862276588338 1.23565545441515 1 1
0.853781235277651 0.838440234489959 1 1
1.15171104494328 1.12887476610708 1 1
1.47555606279663 1.45030426841494 0 0
1.24668035956137 1.22147067143026 1 1
0.915970195229499 0.89907181905052 1 1
1.09571510407281 1.07602723677793 1 1
0.755823535019685 0.742072683724883 1 1
1.05125738502152 1.03241850499768 1 1
1.00101745225514 0.98132676122737 1 1
0.944314598261903 0.924323943323388 1 1
0.844321477229901 0.831444199295513 1 1
0.982258768764206 0.963187468335723 1 1
1.12316097336861 1.10185645409066 1 1
0.650521093148246 0.639173485860359 1 1
1.25155437336505 1.22537987824267 1 1
1.07022337642641 1.04930698305577 1 1
1.0151006132415 0.993573112800226 1 1
1.01393652475574 0.995566846627825 1 1
0.898809373026742 0.882739064150109 1 1
1.04495196107033 1.02452951833117 1 1
0.738302733235145 0.722489463440427 1 1
1.24334091938127 1.2190294289315 1 1
1.0135994931874 0.993173404348332 1 1
0.884959526677138 0.869366553045527 1 1
1.16552228905379 1.14565350027802 1 1
0.885498263992548 0.868676665429701 1 1
1.22823061279511 1.20427255340148 1 1
1.0460645610732 1.02670279932863 1 1
1.58349546910893 1.55270991185001 0 0
1.15848329491184 1.13628895003914 1 1
0.905352525046023 0.890072146967522 1 1
1.31184618735301 1.28993883058605 1 1
0.955088066151822 0.938999537815094 1 1
0.505435441053733 0.495678139956355 0 0
0.956029284787257 0.937365509290933 1 1
1.16792279545599 1.14601954828997 1 1
0.759251731438861 0.744391768544193 1 1
0.93713158145815 0.917234184679336 1 1
1.14027335482115 1.11821397330412 1 1
0.861014865630263 0.845827626352915 1 1
1.19333496649409 1.16922613063329 1 1
0.719802604516174 0.704797041070217 0 0
0.884922109739311 0.869582279244182 1 1
0.952435002153512 0.933279864793155 1 1
1.08906842871768 1.07076966153735 1 1
1.30205659163918 1.28001629214156 0 0
0.732050844779785 0.719073337753122 1 1
0.943999910501338 0.925521145647443 1 1
0.933948445188413 0.91720506141877 1 1
1.14425955694888 1.123546855488 1 1
1.307639146655 1.28489113951631 1 1
1.37126394241312 1.34730991394248 0 0
1.235082985431 1.21247394887206 1 1
0.90874228571124 0.892531441236721 1 1
1.07292457148198 1.05311739078307 1 1
1.09419973426284 1.07151117393198 1 1
1.09382965096969 1.07513907924391 1 1
0.944001754647613 0.926361451685222 1 1
1.20428602900919 1.18137816634043 1 1
0.699129336696401 0.684556443915526 1 1
0.834780801679071 0.819368204559247 1 1
1.34615341559223 1.3230396400381 1 1
1.09636475932609 1.07315146210626 1 1
1.01908235308403 0.998502092695987 1 1
1.08254060650571 1.06325640822556 1 1
1.62442443951307 1.59685470881922 0 0
0.93640929282256 0.916553848648337 1 1
0.954011674889419 0.935203526115782 1 1
0.783066436340802 0.770222385871714 1 1
0.899803246508626 0.883342710546777 1 1
0.715121755527235 0.700254048350545 1 1
0.766913285948429 0.753017163187398 1 1
1.05220012649645 1.03198576544595 1 1
1.24742522961515 1.22289783417289 1 1
1.21478607985448 1.192074273016 1 1
0.778023341545478 0.76557317070288 1 1
0.96166166560976 0.944696537570256 1 1
0.963488668232715 0.948438471432833 1 1
1.0071045920638 0.986369559825264 1 1
0.909063857939424 0.892545294668821 1 1
1.07346068947095 1.05099513502993 1 1
0.967269968695738 0.948080429580179 1 1
0.740922018968379 0.725975342205614 0 0
1.24250098765856 1.21884484547915 1 1
0.905564173264613 0.88980749834376 1 1
0.848753063523353 0.83199683244678 1 1
1.43065566775382 1.40418301116825 0 0
0.723995873678587 0.71135086187701 1 1
1.13430652427496 1.11300803783776 1 1
1.0194661312223 0.998514775970192 1 1
0.85984997998287 0.842876172760561 1 1
0.443277554922914 0.437345261471793 0 0
1.05068661874567 1.03137051733457 1 1
0.845399239615984 0.83058473773212 1 1
0.894229579431172 0.8783859020238 1 1
0.495243182104576 0.484855562595365 0 0
0.777167244287719 0.762361238614084 1 1
0.744638592249717 0.73020722870839 1 1
0.711158536630186 0.697915177386905 1 1
1.00677373265959 0.987458766071453 1 1
1.33370005161794 1.30574050790275 0 1
1.0234688766539 1.00402513111729 1 1
0.784295786380237 0.769223544123891 1 1
1.10387066543314 1.08208682841235 1 1
1.21056988008496 1.18688000347039 1 1
1.11818160886928 1.0974302729387 1 1
1.09254415246115 1.07193343440555 1 1
0.754941543208124 0.742041448183908 1 1
1.25648148874033 1.22997748626985 0 1
0.923014814111865 0.907652410022413 1 1
1.16068689393336 1.13798219381673 1 1
0.633559185898094 0.621430446605493 1 1
0.922883199642833 0.90598264860389 1 1
0.803980893513893 0.790087001145635 1 1
1.35093894661632 1.32667039954347 1 1
0.644185156647961 0.631625402319009 0 0
1.14489492730326 1.12444544581906 1 1
0.949963625006137 0.932746062872886 1 1
0.940668633102171 0.920651799000421 1 1
1.06208393555281 1.04332409970978 1 1
0.914827967158667 0.898065693458308 1 1
0.899965638167106 0.883616839063613 1 1
1.0816634551407 1.05797573509132 1 1
1.08164419386635 1.062731756743 1 1
0.998814836043339 0.978852757704847 1 1
1.01715304326624 0.995939903536808 1 1
0.920999787139779 0.903388746413016 1 1
0.999810691562444 0.980816984297505 1 1
0.949187042955065 0.932327290816047 1 1
1.15105447748558 1.12876200330053 1 1
1.15379220155341 1.12890663371423 1 1
0.949065917098208 0.930609716835685 1 1
0.955601876624941 0.935428534297964 1 1
1.05683324366196 1.03654423128871 1 1
0.581568625807566 0.572005142490182 1 1
0.870826908133215 0.855536463658613 1 1
0.733198123121088 0.718206638848023 1 1
0.856102403941591 0.839866391746673 1 1
0.776972130377061 0.761902996592537 1 0
0.875492818745907 0.860740271997872 1 1
0.659964018635454 0.648331409661707 1 1
0.758961959354304 0.744983107357784 1 1
1.23644785813795 1.21288925811985 1 1
0.709850599805862 0.695448192744112 1 1
1.00596072376976 0.986641668893081 1 1
0.940778029427596 0.923477871626099 1 1
1.04222591323825 1.02232116399929 1 1
1.10918883687693 1.08935231702324 1 1
0.83604461871053 0.819379190204168 1 1
1.21194410790971 1.19001962466849 1 1
0.994697891144888 0.975789118017799 1 1
0.966278505830267 0.946916948311987 1 1
0.597495008917469 0.585657161960372 0 0
1.12360811013996 1.10341530147778 1 1
0.955923819011625 0.937478706469822 1 1
0.891409247825776 0.872408804614524 1 1
1.07528140514807 1.05205000278665 1 1
0.857725735865366 0.84185239547855 1 1
1.01438698262811 0.996817313493065 1 1
0.726029680282835 0.712668892113802 1 1
0.747302260272537 0.733605207938237 1 1
1.02634284546358 1.00849531098135 1 1
1.06798217773275 1.05002146324895 1 1
0.757185176146229 0.743507620003896 1 1
1.0772000115793 1.05645189671892 1 1
1.24855723556124 1.22571688763587 1 1
1.37020462055768 1.34271458743148 0 0
1.28718303811471 1.26306125382676 1 1
0.691157432225844 0.679405660801203 1 1
0.954251409089161 0.934012905828063 1 1
0.820385756192383 0.805757386680705 1 1
0.857233155576737 0.841832038947023 1 1
1.231479680525 1.20672279780222 1 1
0.804039418556329 0.788496869254122 1 1
0.872947953770037 0.855590489946974 1 1
0.914766010124834 0.897213865885087 1 1
0.542928903645059 0.531672341300219 0 0
1.1502853051958 1.12799584721225 1 1
1.18762533668523 1.16568977818183 1 1
0.813218804694633 0.798235975707304 1 1
0.860875620526506 0.843656282780121 1 1
0.614887141533363 0.603626982273598 0 0
1.15172592193766 1.12902601456241 1 1
1.24296274523034 1.21936860716614 1 1
0.985286186441956 0.967362995024793 1 1
1.30002523026859 1.27575156808696 1 1
0.895812852447023 0.880043751586199 1 1
1.15117350921338 1.13092180567101 1 1
0.775632519473931 0.762655815456941 1 1
1.01679292406559 0.998206576522112 1 1
0.950303092908273 0.933093574321253 1 1
0.713629260481791 0.699356912901972 1 1
1.14945713235985 1.12750251168227 1 1
1.16009865325709 1.1374010418032 1 1
0.856443889649581 0.838935609710709 1 1
0.741609895678465 0.726678171060136 1 1
1.10537171878743 1.08458412269589 1 1
1.10443549968766 1.08246732500464 1 1
0.959577535438927 0.939968047990048 1 1
1.14901883364787 1.12950023185244 1 1
0.962805259565189 0.946125985456593 1 1
0.713662570015267 0.700064733943608 1 0
1.17536945059907 1.15267314561461 1 1
1.28132638027772 1.2585787384631 1 1
0.887015531636007 0.869572329314491 1 1
0.973093168584622 0.954709869179427 1 1
0.805244605076273 0.78994648176325 1 1
0.581396664709533 0.570487771995572 0 0
1.08611277291938 1.06576496070281 1 1
1.29973374196988 1.27658234191253 0 1
0.88402681111283 0.866646549382601 1 1
1.08545211581265 1.0655249110213 1 1
1.05363050837983 1.033217954954 1 1
0.661199856230878 0.651216111114218 1 1
1.4730865878686 1.44708941982501 0 0
0.650999477916622 0.63972625376355 1 0
0.726514260904019 0.713253277257908 0 0
0.626175572580954 0.613922402955812 0 0
0.655399846332963 0.641610183635718 1 1
0.954130683767499 0.935045433603946 1 1
1.24381967256828 1.22076463388492 1 1
1.08824174557917 1.06663303646775 1 1
0.929090243672575 0.909754795685521 1 1
0.903477043412417 0.886350709905792 1 1
0.907348681433809 0.890513830736215 1 1
1.19731002437614 1.1771785776041 1 1
0.808838867622399 0.795802675923102 1 1
1.00283403045606 0.984504773169343 1 1
0.972309464678343 0.952124378076774 1 1
1.05213961415968 1.03462459692248 1 1
1.26536726980202 1.24005637000754 1 1
0.864810940513326 0.84958515130657 1 1
1.51987715640224 1.49335534200179 1 1
1.12451154454367 1.1013329208887 1 1
0.965261960122537 0.945923086745942 1 1
1.1137194936714 1.09446704697788 1 1
1.03012305072487 1.00887813856072 1 1
0.934966205733479 0.915098121044481 1 1
0.797227789487366 0.784125925983435 1 1
0.99047312188025 0.970671066244631 1 1
0.835448520872528 0.81870543740025 1 1
0.980706501291965 0.962109627246083 1 1
1.07426649334183 1.05440243008485 1 1
0.906020663572815 0.889340164619191 1 1
1.03779117179564 1.01665461800644 1 1
0.648201845603808 0.636171721213425 0 0
0.886119610225839 0.868627922801739 1 1
0.860048705163905 0.84195918049383 1 1
1.00285542609008 0.98238074125664 1 1
1.20517976587813 1.18293956998865 1 1
0.760005878338966 0.745188731442917 0 0
1.12870735546887 1.10856372331237 1 1
1.26845709124874 1.24509713931741 1 1
1.07543378703503 1.05780713777284 1 1
1.11837203989514 1.09768055458745 1 1
0.859262591813661 0.842382218483585 1 1
1.06682774057615 1.04716988992943 1 1
0.704786672537935 0.69195397596673 1 1
1.07121215944331 1.05334784500048 1 1
0.748161070926404 0.732772261188454 1 1
0.98238714421915 0.96438028712186 1 1
0.771191462434222 0.755867894700271 1 1
0.95696441545405 0.940261348742634 1 1
0.703144867805813 0.69011874810171 1 1
0.976537977385775 0.958844407931087 1 1
0.569636092425014 0.55946804007192 0 0
1.22405280328164 1.20196445473733 1 1
1.16290275545787 1.14134966118942 1 1
1.15897355913326 1.13692700926581 1 1
1.183515266061 1.16076840129116 1 1
0.801780037306003 0.786116521364569 1 1
1.17161307064616 1.14906884678043 1 1
1.10807799828877 1.08914606435414 1 1
1.20916763812295 1.18596536987763 1 1
1.04702350635151 1.02692543282664 1 1
0.734393036859881 0.718862462235666 1 1
0.963773735334153 0.946300959685509 1 1
0.840315502225271 0.824208888005585 1 1
0.949202804342119 0.93051848919254 1 1
1.20198482007302 1.1787375792778 1 1
1.18104852583433 1.15927439626546 1 1
1.39747403658871 1.3702820691698 1 1
1.07460483288277 1.05390077803153 1 1
0.980854532706194 0.962205388116996 1 1
0.841419989735618 0.827657835603449 1 1
1.07362539937043 1.0544910469722 1 1
1.1841777805094 1.1631787504107 1 1
1.19019008920403 1.16848964029342 1 1
0.805988246992853 0.791357979026523 1 1
0.882887068335225 0.866693622001784 1 1
0.633775974818473 0.621875452647278 1 0
1.06687417660563 1.04516362281448 1 1
0.598352338591459 0.58698269913585 0 0
1.16243008461782 1.14096068037255 1 1
1.00667732241458 0.985692515302671 1 1
1.12425715068299 1.10354112225139 1 1
0.806174588745514 0.790604510317018 1 1
0.906779121147534 0.889228284895101 1 1
1.19247451134204 1.1713964707877 1 1
1.08844466869459 1.06704080685277 1 1
1.02035821648498 0.999087044508897 1 1
0.869325398046712 0.854003386190086 1 1
1.13861126816918 1.1146063896662 1 1
0.865245917339047 0.848156089048018 1 1
0.755427663080009 0.741361876888421 1 0
1.0051520377235 0.986410350381071 1 1
0.970092306170526 0.950785063128829 1 1
1.02253260292845 1.00491598185435 1 1
0.697156159608219 0.683861311015361 1 1
0.863414353322101 0.848429506319217 1 1
0.870418942197654 0.854123629048109 1 1
1.04113026163784 1.02020809462612 1 1
1.20355456552944 1.18038346214419 1 1
1.01768327097629 0.997997972293648 1 1
0.602625476248737 0.591995357163718 0 0
0.885076285358511 0.870393631691381 1 1
0.83506498189953 0.817555344586434 1 1
0.690985007251988 0.67736212974602 1 1
0.896270086709729 0.880239795552958 1 1
0.993937368272581 0.974604615107794 1 1
0.882828194702307 0.865677490183271 1 1
1.07279073905337 1.05271396112419 1 1
1.29141896904196 1.26718235166216 1 1
1.19125240086714 1.16936237486148 1 1
0.886498453634504 0.870410806643067 1 1
0.782777776026241 0.768899478263904 1 1
0.981861808921487 0.964817277127638 1 1
0.879236728250231 0.864231292233677 1 1
0.933582296613203 0.915191269856196 1 1
1.00989409393523 0.989847533123493 1 1
1.27525390968228 1.24898068330215 0 1
1.04677100897755 1.02570341672991 1 1
1.14616190052941 1.12563413980446 1 1
0.78269180234587 0.767464544581372 1 1
1.0307265770487 1.00965625730238 1 1
0.932005177183309 0.914443799079895 1 1
0.64743773929978 0.636283952519732 0 0
0.775025045508622 0.759382721109961 1 1
1.25193048704453 1.2269019318562 1 1
1.01772854256669 0.995689330484463 1 1
0.982337590819819 0.963944954257965 1 1
0.99610659667527 0.978025046515004 1 1
0.89228165652216 0.876156561679268 1 1
0.979462347772968 0.961318464211192 1 1
1.12657305274693 1.10547604302005 1 1
0.531707378106802 0.522342991751604 0 0
1.55370557001442 1.52496225663725 0 0
0.988562518588902 0.970539507531624 1 1
0.890106759763504 0.873952115355026 1 1
0.940494449450411 0.92276591606845 1 1
1.14235070813198 1.12128226967791 1 1
0.65550529002889 0.64417798233723 1 1
0.941353828346766 0.924774852316144 1 1
1.18955661707571 1.16599366333682 1 1
1.25019104724489 1.22577405620294 1 1
0.837067153193529 0.822255234841067 1 1
0.945694291076981 0.928777312380033 1 1
1.12773307405779 1.10702914857165 1 1
0.987996043424886 0.969076599769389 1 1
1.11543764957735 1.09306448045881 1 1
1.06462687295084 1.04470664996717 1 1
0.756706331027705 0.74307826757609 1 1
1.13643351657257 1.11339870776094 1 1
0.865311615820664 0.847612788469375 1 1
1.30487602878984 1.28150320281847 1 1
1.14075109305179 1.1180899298381 1 1
1.15439536965894 1.13316220719848 1 1
1.29033180906266 1.26843116047261 0 0
1.18266654828201 1.15996739994442 1 1
1.58755533567572 1.56077581939963 0 0
0.938777270001034 0.920923868463756 1 1
0.836074830499692 0.821623702484129 1 1
1.09257833243 1.06997664992323 1 1
1.11470856184108 1.09270573226871 1 1
0.79122422688434 0.773951172900951 1 1
0.858273688240027 0.842151960473227 1 1
1.20283707006445 1.18065374749336 1 1
0.690523210481866 0.674206068310428 1 1
0.890664701285938 0.87351897130178 1 1
1.26224054115062 1.23701733052334 1 1
1.02856709853046 1.01120202210717 1 1
1.08611999785465 1.06748118397019 1 1
1.20935706352057 1.18644785693301 1 1
0.892116611303977 0.87507726885101 1 1
1.13231165569492 1.10935566212324 1 1
0.876676996351405 0.859798505270598 1 1
1.2558141127992 1.23314111358213 1 1
1.2246210611807 1.20214541528784 1 1
1.09913923804027 1.07950165722699 1 1
0.523467705724654 0.512820276820904 0 0
0.606177300361057 0.5944818380444 0 0
1.15870182448536 1.13707941769863 1 1
1.00017476588797 0.983115161588571 1 1
1.02844269740406 1.00880547226424 1 1
0.973068682785134 0.953930315462419 1 1
1.03452658595775 1.01716719314049 1 1
0.872132370530685 0.855217360232386 1 1
0.88833289031881 0.871429564946235 1 1
0.762383252743204 0.748482342286563 1 1
1.06045770406096 1.04220083218333 1 1
1.25833572707763 1.23479104178835 1 1
0.661989201715593 0.65067650348705 0 0
0.784904754921106 0.770109177219911 1 1
0.837543793190814 0.822097551836788 1 1
1.11151112904203 1.09292615510371 1 1
1.16198410715864 1.13949097199247 1 1
0.939732652160275 0.921810413530283 1 1
0.989719621278647 0.972760691185138 1 1
0.878339517435806 0.860869097670709 1 1
1.07596419704947 1.05635378591588 1 1
0.899845502851955 0.881199996901543 1 1
0.617218701605862 0.604819032201179 1 1
1.45192493069093 1.42246895375215 0 0
0.902219619990441 0.886163386288971 1 1
0.93503651674073 0.918106954096829 1 1
0.925697999383958 0.91037981981886 1 1
1.05635601871741 1.03535649516464 1 1
1.19157705336388 1.16650450336603 1 1
0.947859050804555 0.931008024890047 1 1
1.02448498937013 1.00652934573418 1 1
1.1443588370775 1.1241317648889 1 1
1.25546937717424 1.23064588499952 1 1
1.12987162056864 1.10982186849442 1 1
0.979406078589035 0.962352614110432 1 1
1.09918874903962 1.07902294847492 1 1
0.701656005008969 0.689325422590783 0 0
1.32313646551719 1.29993454732906 0 0
0.994870990598441 0.974932615981435 1 1
0.758264838786764 0.745396087138847 1 1
0.925480530607662 0.906936940713819 1 1
0.895995657104117 0.877607425843651 1 1
0.92550104397961 0.908884355194355 1 1
1.07246048502344 1.051149182105 1 1
1.19121538381486 1.16950365212304 1 1
0.730245317822194 0.717656400137176 1 1
0.95147417616797 0.933627483215438 1 1
0.956396426907341 0.93833694716592 1 1
1.01458582691622 0.995011736898012 1 1
0.983700271274909 0.962753165916316 1 1
0.984090316281918 0.965148238078602 1 1
0.767073592929774 0.751061399220145 1 1
1.23481530067962 1.21282814268569 1 1
1.06596541881481 1.04702145329409 1 1
1.18807286394482 1.16503477450522 1 1
1.29540862481374 1.26937765014519 0 0
1.1086954580183 1.08802776537565 1 1
1.05322250742392 1.03352678659646 1 1
0.778376938575395 0.764591412543335 1 1
1.14965244271155 1.12978896877402 1 1
1.05971381795367 1.03764525105267 1 1
1.08897137780092 1.0701957140929 1 1
0.631366898803889 0.619782591257967 0 0
0.999265428732911 0.97949416196282 1 1
0.822785043762112 0.809645401020384 1 1
0.920928728117117 0.903984993758339 1 1
1.02076066956322 1.00282502750221 1 1
1.06013787063048 1.0413808342748 1 1
1.00260521338979 0.982761811431112 1 1
1.08687653257402 1.06627797587243 1 1
1.00686350639124 0.986718338592395 1 1
1.06220945298653 1.04374855174082 1 1
1.01772270297039 0.998550682188951 1 1
0.810014944122498 0.795466273843511 1 1
1.45745668484034 1.42913605479157 0 0
0.919037706238912 0.901212284784367 1 1
0.671222238538864 0.658896998349862 1 1
0.944498924052026 0.92634871166072 1 1
1.03016610453966 1.01135236346942 1 1
1.26297726036687 1.24016122552382 1 1
1.09001783618331 1.06846062077422 1 1
0.513624639918432 0.503645578362668 0 0
1.24651164585708 1.22276098634885 1 1
0.716213780775204 0.703737712279321 1 1
0.763330908773418 0.750012201336771 1 1
1.34098053957121 1.31563498853994 0 0
0.94212961494278 0.925064023606298 1 1
1.12603938911205 1.10625599447105 1 1
0.89855753322684 0.881857025014175 1 1
0.766025319242412 0.75347565514431 1 1
0.99311359330082 0.975137573109275 1 1
1.04018863520978 1.02020995954124 1 1
0.898641612996077 0.881612514908112 1 1
1.39785280314975 1.37398361507123 0 0
0.876647307571875 0.857645603901923 1 1
0.892942126076688 0.878940923906732 1 1
1.24567853204865 1.22250296172921 1 1
0.764988051122974 0.749885853929684 1 1
1.2586129815547 1.2348668030211 1 1
0.980651007141086 0.963993013303108 1 1
0.721927635126545 0.708086611490946 1 1
0.985029771623466 0.965714600781761 1 1
0.616158299786808 0.603820945923386 0 0
0.991684763392957 0.972741573804004 1 1
1.35419471460375 1.32890695709945 1 1
0.801548937394429 0.788556651923499 1 1
1.16899883035708 1.14697136456026 1 1
1.13903912279365 1.1188178855794 1 1
1.20478817759569 1.18239490071759 1 1
0.971624040227063 0.95392946447571 1 1
0.778904475011357 0.767180851810579 1 1
0.943919617187648 0.92678880450976 1 1
1.04434237907377 1.02429309599824 1 1
1.04320891230617 1.02066356842647 1 1
0.928201774908533 0.910321746541222 1 1
0.878303158895238 0.86075525952654 1 1
1.0132844795208 0.993781871930361 1 1
1.02916300080928 1.00956162488013 1 1
0.945357225606718 0.926538862294616 1 1
0.761056470503294 0.746600067718991 1 1
1.0774817940714 1.05765815189936 1 1
0.961803552611505 0.943595625007415 1 1
1.03942973205762 1.02025779721442 1 1
0.918286662821738 0.90194271032357 1 1
0.804623966719828 0.788706597604966 1 1
1.29199268106332 1.26959407788957 1 1
1.053801425139 1.03261743193985 1 1
0.833621206393489 0.818285283501962 1 1
0.848796613764548 0.832142644955652 1 1
0.984772691993373 0.965128289710208 1 1
1.18835505198147 1.16514087788892 1 1
1.08660189000847 1.06693713940164 1 1
1.51807248979084 1.48867309546116 0 0
0.790323132301097 0.776316648769702 1 1
1.07452176981502 1.05531376732692 1 1
1.10228758045682 1.08006217420805 1 1
1.24050393674079 1.21842512636386 1 1
0.848435540031477 0.832546295818462 1 1
1.07853748679431 1.0591246986353 1 1
0.692522710474044 0.679656479806961 1 1
1.09655826780315 1.07485929055749 1 1
1.1856863523457 1.1631636341141 1 1
1.17427825931509 1.15038827929415 1 1
0.941855201128106 0.925378393708056 1 1
1.29581908637426 1.2703379118727 1 1
0.827655525889321 0.81287024884602 1 1
0.692027007433715 0.680846843476252 1 1
1.18806310569494 1.16521163128765 1 1
0.702027030723095 0.688314471642141 1 0
1.10995021056256 1.08680517526188 1 1
0.957813510964878 0.93964216083365 1 1
0.932565482537934 0.914708377310143 1 1
0.87639492763586 0.859654133180212 1 1
1.06291391171103 1.04139181291932 1 1
0.806044671151846 0.791733524916174 1 1
0.94550699390741 0.927151819042863 1 1
0.694476093279247 0.683470217376104 1 1
1.19052761285108 1.17062784462925 1 1
0.609735746928538 0.597779139236294 0 0
0.706052262574471 0.692571079560857 1 1
1.15794599158096 1.13746604197344 1 1
0.923180730500894 0.907300517396699 1 1
0.761041987340687 0.746184178465929 1 1
1.09903035541868 1.07931741132266 1 1
1.05704294574406 1.03554870844186 1 1
1.25189327472927 1.22650720999768 1 1
0.950813787331201 0.933497793665474 1 1
0.946106876802878 0.927903563486606 1 1
1.25591098439055 1.23107214495285 0 1
0.830518982191166 0.814712296510809 1 1
0.901911828914084 0.886658580572195 1 1
1.30157929909515 1.27701932552204 1 1
1.29068318693234 1.26723432275401 1 1
0.956217612329381 0.935523818372488 1 1
1.03046748289565 1.01308321069911 1 1
0.773477054685778 0.757843427474936 1 1
0.924190779080519 0.907019467583703 1 1
0.886447909950827 0.872024531597335 1 1
0.986362545232495 0.96825667954884 1 1
1.1573616793533 1.13618800807505 1 1
0.825091478316002 0.809924661324022 1 1
0.847357581136921 0.831839525503901 1 1
1.02959178643119 1.00894167284607 1 1
0.722925259702214 0.708857837589896 1 1
0.740614866311032 0.72621729177081 0 0
1.30011758539942 1.27442449628042 1 1
1.23558945316408 1.21320422456528 1 1
1.1464380164478 1.12624566221255 1 1
0.812126272632749 0.79846595864734 1 1
0.787054389342108 0.771520547593607 1 1
1.16210736080428 1.14020355673652 1 1
0.948319792443066 0.931441581335924 1 1
1.10445636413815 1.08331426074029 1 1
0.782928779663102 0.768290374040843 1 1
1.18316432696907 1.16197415726703 1 1
1.03069484953429 1.01077963176903 1 1
0.798089178133945 0.783703360867708 1 1
0.849560866579885 0.833802933389462 1 1
1.01177689416618 0.991113829961536 1 1
0.755829064909844 0.742467272210006 0 0
0.964293739870097 0.947325654353541 1 1
1.05761041510934 1.03898549294142 1 1
0.978065783489184 0.960503956575603 1 1
1.05739329280292 1.0344057926389 1 1
0.82174566948906 0.806021770726968 1 1
0.980739619159125 0.962551146992247 1 1
1.18968791127506 1.16733289289787 1 1
1.3411612032724 1.31802710105444 1 1
0.722003022724531 0.706891727963761 1 1
0.481055908551465 0.47134286964938 0 0
0.908920058014747 0.892060912796334 1 1
1.15862641247594 1.13533945859515 1 1
1.12486500093772 1.10141324744251 1 1
1.07841432775258 1.05823998370425 1 1
0.951886332873759 0.93461696487665 1 1
1.14512375000499 1.12500677327479 1 1
1.21524836542345 1.18969156230093 1 1
1.01672546097602 0.998149524449124 1 1
0.891076116053428 0.875083350134001 1 1
1.07587603182717 1.05536671744961 1 1
0.950962142220609 0.933452861057086 1 1
1.21616115297193 1.19112130066592 1 1
0.988510491762468 0.970740761184919 1 1
0.953701463654601 0.936831048602326 1 1
0.900625147681486 0.883330459205361 1 1
1.27924562592317 1.25472253418656 1 1
0.669172980745477 0.656980752400777 0 0
1.02741877830757 1.00875231382618 1 1
0.794835946872178 0.781367309230674 1 1
1.04557960621751 1.02460967296597 1 1
1.08902853079483 1.06872121380441 1 1
1.05056768880207 1.03041100999502 1 1
0.80140643176111 0.786428128639321 1 1
1.26890737939743 1.24369361048607 1 1
1.39952928389874 1.37304229927018 1 1
0.971480938817949 0.955911380574619 1 1
0.670377775480689 0.659243669876106 1 1
0.81607014313035 0.798152012689831 1 1
1.06240841947412 1.04309968899855 1 1
1.19813245082292 1.17657039271346 1 1
1.03791487695449 1.01836661860787 1 1
0.610186667610779 0.598579698390835 1 1
0.545053064118617 0.535595028741652 0 0
1.01166882535202 0.99183926293162 1 1
0.976424225919799 0.957213071442358 1 1
0.832619828908588 0.814683500715043 1 1
0.997721136816463 0.98115870036776 1 1
1.24812136957041 1.22327001999719 1 1
1.10757219619064 1.08710589795781 1 1
1.03911062433373 1.02155554321086 1 1
0.851755469373066 0.836405142534345 1 1
1.29290108701128 1.2668837299262 1 1
1.069496084382 1.04881853364733 1 1
0.817719552781658 0.802450414796289 1 1
1.22321146544898 1.19888811631171 1 1
1.07480644646463 1.05468759003498 1 1
1.40437750399764 1.37615785045316 0 0
1.42206733666032 1.39392909770799 0 0
1.20635473189928 1.1823605194504 1 1
1.1851756967897 1.16257925573865 1 1
0.673186762096429 0.660872219066457 1 1
1.00821742515282 0.987822106942108 1 1
0.963603466808601 0.947894089277046 1 1
0.747090831345562 0.734203961123958 1 1
1.10566487876712 1.08302548146806 1 1
0.847684588391758 0.830430867668188 1 1
1.28748067635511 1.26446075401899 1 1
0.843404317821326 0.826455474316325 1 1
1.00963169552631 0.990431618293543 1 1
0.730558678028921 0.716325844525029 1 1
1.06744291562598 1.04547992431683 1 1
1.06078187552995 1.04141913873739 1 1
1.04122248142192 1.02207082496051 1 1
0.875645178735558 0.859589812554387 1 1
1.09277708059317 1.07143309674584 1 1
1.29696272016842 1.27452508298558 1 1
0.86731531419232 0.850305380165368 1 1
0.824912448716372 0.809395306766543 1 1
0.99142030851204 0.972612339953964 1 1
0.96629755251743 0.947475370550731 1 1
0.921046527824149 0.902785338206324 1 1
1.12505644575524 1.1043118283251 1 1
1.44451692385053 1.41709855269121 0 0
1.44468050101263 1.41807551508085 1 1
1.01020049283559 0.991655630118062 1 1
0.983214362663216 0.963499301766979 1 1
0.854682145445266 0.83965940771062 1 1
1.41105054057377 1.38313901215574 1 1
0.82970768770134 0.814994017314646 1 1
1.18743241652522 1.16425621983406 1 1
0.942993529043623 0.925472587834604 1 1
1.17673219619699 1.15408368736938 1 1
0.848663888144381 0.833017628369838 1 1
1.11558255946775 1.09442091669542 1 1
1.41282308716892 1.38903774782307 0 0
0.608764727609495 0.598274092306193 0 0
1.30731596630661 1.2827591537615 1 1
1.26554232318488 1.24215102130455 1 1
1.08892448829157 1.06818854450227 1 1
1.03827708728338 1.01990299779298 1 1
0.772928302446872 0.757249611396959 1 1
0.967154078776769 0.94979178241698 1 1
0.919527028794985 0.902368726474019 1 1
0.686862670917416 0.67391607325767 1 1
1.05147038347372 1.0289275164448 1 1
0.728484666854671 0.713842122666693 1 1
0.98574281229446 0.967533865499423 1 1
0.76422688581296 0.750465681436939 1 1
1.1531028068739 1.12995816093546 1 1
0.781999512617168 0.767345658046635 1 1
0.891166082558217 0.875551480327174 1 1
1.08762553695132 1.06491522165588 1 1
0.847066868834659 0.832419626325499 1 1
1.14755882585445 1.12652685317879 1 1
0.936379030542354 0.918343467618035 1 1
0.959740735052282 0.940016072348941 1 1
0.992318099022445 0.97342648218608 1 1
1.45973652791709 1.4345517937575 0 0
0.77464910946572 0.761142279627727 1 1
0.889926964931814 0.873224676186622 1 1
0.962183872996659 0.94374484761244 1 1
0.89545054900187 0.879284654552941 1 1
0.84246734816823 0.826512188946513 1 1
1.0716580776149 1.05218808654765 1 1
0.721087828835314 0.707141870240261 1 0
0.875780961589655 0.860593804507328 1 1
1.00887346596326 0.991750367992697 1 1
1.06682257699118 1.04729521403163 1 1
1.17847664334644 1.15632385816024 1 1
1.02404876435704 1.0047198465823 1 1
0.645369462773776 0.634566523659939 0 0
0.710110960082085 0.696618190916222 1 1
0.832023680966557 0.816579676245878 1 1
0.685438262217407 0.67274921716556 0 0
0.920979568424972 0.903607315092512 1 1
1.13608743654981 1.1155467312304 1 1
0.638825677198373 0.62576417557768 1 1
1.34590396468972 1.32143080340822 0 0
1.19487810461207 1.17259139533657 1 1
0.891155267531828 0.875855962016402 1 1
0.945549080504711 0.929449839942724 1 1
0.916371317286434 0.899797048912627 1 1
0.638844802101138 0.628172091127819 0 0
0.806111874242836 0.793050027654649 1 1
0.870803414022051 0.854271066148259 1 1
0.905065367391492 0.888178914207617 1 1
1.07045009077142 1.05002688920381 1 1
1.1533920833486 1.13158948216684 1 1
1.23083866734663 1.20786000184454 1 1
1.20274388370752 1.18107374613423 1 1
0.860662524792268 0.843474773151058 1 1
1.20997508576682 1.18574961438336 1 1
1.16236530435851 1.13889940556743 1 1
0.963340691924666 0.944554483844159 1 1
0.855162890799166 0.839416682540078 1 1
0.664479310585682 0.652136344095134 0 0
1.31489478638375 1.29110148819419 0 0
0.767461428048293 0.754140024226558 1 1
1.09258415725717 1.07299780568121 1 1
0.933265191584445 0.91546693244266 1 1
1.04313844962009 1.022496763638 1 1
1.14558829320092 1.12350066683996 1 1
0.737400699027008 0.724642937048329 1 1
1.12169826067834 1.10045349525821 1 1
1.15733109116896 1.13367474145811 1 1
0.961699230304914 0.942964754252614 1 1
1.05114127900782 1.03049462688481 1 1
0.851822524077599 0.836574743146474 1 1
0.946237742804156 0.926272050264939 1 1
0.87989537776681 0.862671609430088 1 1
1.27238750983512 1.24950598940621 1 1
1.0356100745648 1.01882301936849 1 1
0.735566603489771 0.722227983115534 1 1
1.08354985492144 1.06307381446076 1 1
0.740707749602028 0.727253722575688 1 1
1.09257727991594 1.07338177978969 1 1
0.898002035482481 0.879687693790692 1 1
1.15677008884162 1.13662080122051 1 1
0.813688056107275 0.797583883587904 1 1
0.787897641223648 0.773628310825052 1 1
0.710305685030395 0.696515101535289 1 1
0.788386410226293 0.773752301854807 1 1
1.33387775346905 1.31017140440653 0 1
1.40170874942999 1.37355335220374 0 0
1.10918813996642 1.09002883765561 1 1
0.947720452469874 0.931425396848023 1 1
0.916498730798067 0.900597227884793 1 1
1.32884383002295 1.30533746187111 0 0
1.25844540932238 1.23267078679181 0 0
0.908068745421881 0.893686795038581 1 1
0.873946510423657 0.857276649972859 1 1
0.702584140734874 0.690809074832519 1 1
0.795676594600157 0.779186971349352 1 0
0.771886698127167 0.757898022894003 1 1
0.751622434568405 0.737540684358529 1 0
0.933926689750892 0.917285056734458 1 1
1.23068578968807 1.20753554373829 1 1
1.05085023832009 1.03083797073053 1 1
1.04131572036953 1.0236132708504 1 1
0.93203942850714 0.913066720656615 1 1
1.04282887760747 1.02246194145592 1 1
1.05289206549073 1.03289640985698 1 1
1.12197851367848 1.09655304218724 1 1
0.810222521305292 0.79506870127246 1 1
0.943975440334215 0.926041942530645 1 1
1.15215624924368 1.12942838647249 1 1
0.959696679176027 0.942456643973264 1 1
1.26644872827783 1.24101356836746 1 1
0.792333797261762 0.778359116859785 1 1
1.33716576145422 1.31305531467832 1 1
0.991249382111687 0.971841995259776 1 1
1.1622737247351 1.14040131228995 1 1
1.30046867582923 1.27465515594664 1 1
1.04938972223764 1.02823872709661 1 1
1.12457750257885 1.10627949492952 1 1
1.03673706917489 1.01641472498316 1 1
1.14707074481451 1.12365568030879 1 1
1.01454711702002 0.995284084088213 1 1
0.98175686491336 0.962919400923191 1 1
0.837748835716913 0.822931037669674 1 1
0.71730429711755 0.704456973148936 1 1
1.17944534548971 1.15582786581713 1 1
0.704241714965733 0.689522929531127 0 0
1.06230290897352 1.04214959251513 1 1
1.10264581671756 1.0812080979058 1 1
0.794189774995413 0.779124126579944 1 1
1.22239945184427 1.19907267986076 1 1
0.789471415596315 0.774568431756984 1 1
0.455340577951701 0.446068201446356 0 0
0.944522228983867 0.926949776636828 1 1
0.792381375121527 0.776564525542866 1 1
1.12561520863806 1.10500030543595 1 1
0.966397103121858 0.948765781780936 1 1
0.765293119505846 0.750238250394865 1 1
1.18073270806929 1.15896860625358 1 1
0.869100125932605 0.853752442525144 1 1
1.13109675413394 1.10982672370031 1 1
1.04713653215268 1.02744686373567 1 1
1.31977823022868 1.29437503432914 1 1
0.984186275719079 0.964776088256686 1 1
1.04800965509645 1.02972578884875 1 1
0.661030704031697 0.649634499568892 0 0
0.56194756537759 0.552016543427623 0 0
0.885951207921921 0.869653560545245 1 1
0.897590668869566 0.882040549091209 1 1
0.757113972178854 0.742871511762176 1 1
1.08291884575937 1.06320491777712 1 1
1.10574588735228 1.08657128692723 1 1
0.996658545726322 0.976767947289514 1 1
1.1792761644352 1.15543062647049 1 1
0.839732867892886 0.822759503751173 1 1
1.15866376997999 1.13641807430623 1 1
0.838197971376927 0.823232789009699 1 1
0.994747925403943 0.975520665584219 1 1
0.822891404582323 0.805650127738796 1 1
0.747004541142004 0.734704125261984 1 1
1.34741360963147 1.32197449971456 0 0
1.03043112970662 1.01125228220583 1 1
0.533775503019912 0.522834842670906 0 0
0.89438732503785 0.87896577668459 1 1
1.02071133082689 1.00248969984638 1 1
1.15359282123132 1.13186079693973 1 1
0.752958512232651 0.738698516662741 1 1
1.01596798128554 0.995257498684998 1 1
1.45948512696681 1.43400985457891 0 0
1.03709374008124 1.01782302069666 1 1
1.13285987308327 1.11284035798719 1 1
0.8897524634266 0.872473437615464 1 1
1.04062533589458 1.02089912754551 1 1
1.22543600078205 1.20341423184972 1 1
0.77868536272774 0.764377306254231 1 1
0.88403823692579 0.867383122806681 1 1
0.94268262161288 0.926192578576084 1 1
1.02953225522153 1.01149542168858 1 1
0.956115535884873 0.938481577058507 1 1
0.839319027740314 0.824118781372824 1 1
1.00904238909321 0.987152015716588 1 1
0.921257687745523 0.904370893521007 1 1
1.07941290505591 1.05837646078906 1 1
0.711659591057061 0.698399153932156 1 1
0.742928748905971 0.728613933309807 1 1
0.741101102586525 0.726919177213125 1 0
1.00591593146831 0.987624640120028 1 1
1.12315258537579 1.10148793391463 1 1
0.674248301292049 0.661641174802799 1 1
1.13653877216467 1.11555256058925 1 1
0.750051459663063 0.734234300184297 1 1
0.666891245126144 0.654280750638439 0 0
1.32463286636961 1.30178848712818 1 1
1.00937156279964 0.990204969696219 1 1
0.647112715822049 0.634000685763245 1 1
0.910538201033622 0.894798627658952 1 1
0.993199514065901 0.974497435015708 1 1
1.32455954201184 1.29955014781412 1 1
0.914375870520437 0.897666151731536 1 1
0.620456604342717 0.609058138709938 0 0
0.981036398988696 0.962148129974161 1 1
0.805391932628282 0.785438495304989 1 1
0.858933252550691 0.842922230593001 1 1
1.08953846889678 1.07111918518899 1 1
1.38240045232395 1.35349328415549 0 0
0.937977368185864 0.919503567513617 1 1
0.766981555292221 0.754378711674519 1 1
1.24034371126378 1.21952377110549 1 1
0.943755088309972 0.927606863275619 1 1
0.875246348228834 0.85873791807715 1 1
0.642919982859367 0.630949515593753 1 0
1.00851536074495 0.989086628953404 1 1
1.22088467273032 1.19744033984173 1 1
1.01669986293022 0.996611169379012 1 1
1.0574951118907 1.03752435432102 1 1
1.00991564583434 0.991503911388277 1 1
0.758495283861606 0.744603179482097 1 1
0.870164844888481 0.855151574090089 1 1
1.24104126764514 1.21939626563433 1 1
1.3737606621467 1.34844974300329 0 1
0.846652598818364 0.831475770776049 1 1
1.49050286958536 1.46215185675593 0 0
1.12231828229527 1.09974223741517 1 1
1.20853627334852 1.18631127659739 1 1
0.992713517632323 0.975447749956621 1 1
0.903418329187299 0.88661331869776 1 1
0.803931692494156 0.789347406861539 1 1
1.23099501321452 1.20931244197671 1 1
0.596959163587095 0.58544604562237 0 0
1.14173064431347 1.11899385873304 1 1
0.748823425317594 0.731769629421713 1 1
0.952755582225976 0.934401344792141 1 1
0.939845119294562 0.921157467026449 1 1
1.24906486494494 1.2252590136182 1 1
0.973773834071886 0.953426008896228 1 1
0.957458503828578 0.938196461421368 1 1
1.09465882909587 1.07401025399915 1 1
0.858536794976969 0.844337941901981 1 1
1.18321531962871 1.16104121637971 1 1
1.20789557571375 1.18578105840128 1 1
0.969573995695689 0.951591354215577 1 1
1.23225443869016 1.20978334577025 1 1
1.27340182032117 1.2490486665272 1 1
1.1006928631281 1.08037872129863 1 1
0.933418153883036 0.913903167738898 1 1
1.03988966096571 1.02246657105687 1 1
1.10619363571828 1.08558546328298 1 1
1.416028538984 1.38845012560551 0 0
0.980460788427862 0.964000332448279 1 1
0.997836647903647 0.979286638311925 1 1
1.24094172407403 1.21619024066738 1 1
0.77611179986254 0.761602899295541 1 1
0.709318077488263 0.694926912256738 1 1
0.923729370515325 0.906912135732345 1 1
1.11468910408266 1.09171276655563 1 1
1.2592659206854 1.23589415143181 1 1
1.25243121928963 1.22867583510119 1 1
0.994916954025474 0.976023753380088 1 1
0.82779563473875 0.812549026900153 1 1
1.15767115863085 1.13524586954056 1 1
0.899760142350486 0.883922994090212 1 1
0.838237154293351 0.821212831779217 1 1
1.42730345283402 1.39978447979284 0 0
1.23861177771746 1.21715618957597 1 1
0.865101495233708 0.846517319223976 1 1
1.30903425739407 1.28492890801612 0 0
1.06484267182992 1.04444085143021 1 1
1.20479758553369 1.18093502910307 1 1
1.03460513957189 1.01524161537314 1 1
1.04073600508519 1.02195341740408 1 1
0.989955340719843 0.969726583417304 1 1
1.36773340761027 1.3415804633869 1 1
1.20839458692766 1.18726134129338 1 1
0.789644819214508 0.776147932669287 1 1
1.27183717246965 1.24926222523447 1 1
0.7943048834479 0.779612210506567 1 1
1.13929562236001 1.1183436326273 1 1
0.810748527851075 0.795206094797325 1 1
1.08612130993614 1.06466203468608 1 1
1.02248191069664 1.00264283988256 1 1
1.21765795551252 1.19338062156014 1 1
0.840556055873093 0.826908762455715 1 1
1.02907355854107 1.01241361075457 1 1
1.01852261568314 0.999909177144064 1 1
0.953303371707667 0.934239092408136 1 1
0.71216106599223 0.697267743376682 0 0
1.25441410324391 1.22825273979459 1 1
1.0626071100824 1.04375802696144 1 1
1.25553652863461 1.23305725078381 1 1
0.630990714810015 0.619427312715413 0 0
0.900735946130008 0.885163803238621 1 1
0.989375745204655 0.970403931090244 1 1
0.891796837288177 0.875981943491595 1 1
1.14476265598103 1.12189212805315 1 1
0.662052097334269 0.650422724118938 1 1
1.18815967209884 1.1652328849714 1 1
1.4042950949931 1.37469890890561 0 0
1.09360009808471 1.07198079216083 1 1
1.2322667328321 1.21052634813706 1 1
0.566910780011607 0.556862675889804 0 0
1.18748217158214 1.16613802487331 1 1
1.20733555552024 1.18453488712709 1 1
0.721127032527673 0.70824759302507 1 1
0.87383622212708 0.856707062038525 1 1
1.10461817798864 1.08424049641719 1 1
1.11048831254761 1.0877757441186 1 1
0.705773310461723 0.692383051440515 1 1
1.26179142290191 1.2378156682656 1 1
0.934936735382944 0.917032511155897 1 1
1.01247643401005 0.995107614251295 1 1
1.54359723490081 1.51389591935978 1 1
1.00303542488506 0.985438372825902 1 1
0.952450506865535 0.93342417320823 1 1
0.845003629939723 0.830442569269249 1 1
0.963903106867748 0.945277194975713 1 1
0.866228776993426 0.851302207194745 1 1
0.893025765512217 0.876849233614577 1 1
0.533386691118129 0.524206595077857 0 0
1.10816235329739 1.08771885248109 1 1
0.825870865079888 0.812375547123332 1 1
1.28283517651524 1.26055666450919 1 1
1.10054787643449 1.08082772991131 1 1
1.30026604354606 1.27430354730677 0 0
0.961341264004413 0.944431310658226 1 1
1.0123576380617 0.993693422357386 1 1
1.03768441674994 1.01901883074786 1 1
1.43094078307876 1.40559566676883 1 1
1.11865322273762 1.09991692249955 1 1
0.946697036122579 0.930230881058276 1 1
0.882464278394187 0.865823704751072 1 1
0.976249853018085 0.957829084328645 1 1
1.29103061160124 1.26532265320156 0 0
0.791593507799644 0.776007038244611 1 1
0.877622167054991 0.861920635905977 1 1
0.632180684833623 0.619757062897314 1 1
0.870367923573389 0.855304241314175 1 1
0.902828574233676 0.88503093713902 1 1
0.998683992820649 0.980486332094008 1 1
0.616973211920412 0.605419531076366 1 0
0.795067936544077 0.781534286171064 1 1
0.890245539892007 0.874434365373998 1 1
0.997383082665436 0.977061047727012 1 1
1.10240393058593 1.08283322388765 1 1
0.905851773049686 0.887211277254365 1 1
0.712202609847287 0.701022906625192 1 1
0.807574614129493 0.791728396943436 1 1
0.857559896770268 0.842429972853349 1 1
0.956904711157506 0.939151897889069 1 1
0.970870247412049 0.952878315656533 1 1
0.98543208062192 0.967498227663494 1 1
1.19484303764133 1.17191147764183 1 1
0.704925224960273 0.691373904415903 1 1
1.44544861298549 1.41886335248087 0 0
0.754698218667929 0.740378345983497 1 1
0.843789722230062 0.827673673248344 1 1
1.1274375353556 1.10572653775858 1 1
1.20426268946824 1.18316236187711 1 1
0.73251897976785 0.718647520248454 1 1
0.937553122133779 0.920445894157402 1 1
0.870127156359446 0.853271209334382 1 1
1.01273824682223 0.99200036486169 1 1
1.02457910290257 1.00572042913087 1 1
0.778022721864698 0.764418812904893 1 1
0.925057769557396 0.908108069288049 1 1
0.974183354863901 0.955788168871667 1 1
0.859025741797697 0.844611049235848 1 1
0.943092369085414 0.924047856900972 1 1
0.893951873778542 0.877013443862758 1 1
0.85339860176487 0.834725160038177 1 1
0.718194679217944 0.705110497484535 0 0
1.18640356652169 1.16240900632627 1 1
1.01050978779821 0.992399864231724 1 1
0.821385121722229 0.805048589263689 1 1
1.20475694646834 1.1816535575493 1 1
1.10492627858334 1.08585224196897 1 1
0.878371442647289 0.859604286275701 1 1
0.880829785842585 0.86402403487476 1 1
0.95089539557979 0.933534442204792 1 1
0.958869482776413 0.938601084839724 1 1
1.0273687476435 1.00813832489138 1 1
0.861684406353788 0.844125591039195 1 1
0.789475331260531 0.773662041398965 1 1
0.793032616423299 0.777040995739344 1 1
1.28079372522701 1.25644029884713 0 0
0.925146959350449 0.908747967760819 1 1
1.31915081347526 1.291904658609 1 1
0.889895211815162 0.873140167986092 1 1
0.846936118503733 0.828690397010318 1 1
1.29597079802052 1.27167286538893 1 1
1.02716128080201 1.00694406548754 1 1
1.39323389210191 1.36682947698825 1 1
1.35518519910975 1.3258817481946 0 1
0.929633954526437 0.912546273196235 1 1
0.984250148378602 0.965813849306177 1 1
1.01379136545203 0.99271149895321 1 1
0.89500775742186 0.876622057943727 1 1
1.08339971761466 1.06262110837185 1 1
0.924804895843888 0.909170720767094 1 1
0.951866464673224 0.934218923033318 1 1
1.01404687575876 0.995169327079873 1 1
1.15665969352289 1.13529649121383 1 1
1.13719407654065 1.11407841851498 1 1
0.814558593374667 0.799326854182548 1 1
0.985978618310091 0.96800323261546 1 1
0.916535920438314 0.898763568621115 1 1
1.02912758633652 1.01039745800057 1 1
0.804478090316898 0.78774502132801 1 1
1.05808355490922 1.0398028260957 1 1
0.957768249179262 0.94022826264193 1 1
0.953819461364229 0.934887059515627 1 1
0.807916151140551 0.795002190195706 1 1
1.06911644147476 1.04853986425535 1 1
0.892496189924754 0.875319928605873 1 1
1.48751744017521 1.45986244189112 0 0
1.00831943021268 0.991389493750194 1 1
1.0544358236682 1.03322325629519 1 1
0.626535721573779 0.613540470123816 0 0
1.42844773885738 1.40281958070297 1 1
1.12913640898453 1.10908998518889 1 1
0.983020855223885 0.964843399135245 1 1
1.39901199314736 1.36997294662764 0 1
0.84607541991633 0.83096668388668 1 1
1.07491376273317 1.05607637803382 1 1
0.793984982797073 0.779318841795676 1 1
0.962543569968958 0.945925307055057 1 1
1.00628825601894 0.986058889577953 1 1
1.02946853381255 1.00761478322209 1 1
0.940262430544728 0.924509117789912 1 1
0.934857822979473 0.916497392499043 1 1
1.20543869941279 1.18348695090436 1 1
0.887586028537869 0.868474541296872 1 1
1.11016563970998 1.09075506422007 1 1
0.938874118220093 0.92121875799272 1 1
1.01135789646913 0.991657871969727 1 1
0.845445535079748 0.827926629327581 1 1
1.10272250374012 1.08285632916796 1 1
1.17598967658897 1.15467672211746 1 1
1.33316543205885 1.30770345172841 1 1
1.05560889216942 1.0364763086526 1 1
1.18025767639006 1.15713310535815 1 1
0.539034721690901 0.529871060689614 0 0
0.909755973170462 0.893537637394636 1 1
0.694427821040832 0.681092624169955 1 0
1.34639141060631 1.31695348010279 1 1
1.17431550854547 1.15235236042903 1 1
0.744804345118701 0.730600700373067 0 0
1.02565553499395 1.00492433490518 1 1
0.579254441868106 0.567050989255816 0 0
0.842384084561614 0.827482674118002 1 1
0.882229485866352 0.865138325345419 1 1
1.12988191401222 1.10816632123676 1 1
0.910340723230937 0.894509646206032 1 1
0.977853784602637 0.958818509726519 1 1
1.17655342538214 1.15351046110328 1 1
0.819264790811147 0.802091653992125 1 1
0.823086337907108 0.808564562201509 1 1
1.0748510080808 1.05372289717395 1 1
0.618925181663929 0.608203825387368 1 1
0.773585151552351 0.758405833051822 1 0
0.866674814730707 0.850468793394366 1 1
1.02304273229165 1.00497307243476 1 1
0.899106319996929 0.881485217657758 1 1
1.18805536225639 1.16532748142783 1 1
1.17923155222382 1.15498888448633 1 1
1.11968170820591 1.09617939657678 1 1
1.18677976351092 1.16354660517891 1 1
0.705032847660326 0.691397036370871 1 1
0.834264498927132 0.820157812248842 1 1
0.817814852203677 0.803292923951982 1 1
1.00763312379489 0.989275161656242 1 1
1.19597763087811 1.17490468048524 1 1
1.16887440477949 1.14662032012939 1 1
0.840302975131432 0.823235717616914 1 1
1.14593954139864 1.12320939161592 1 1
0.735458310922928 0.720241316176154 0 0
0.858226795804974 0.84157703292133 1 1
1.20110504760761 1.17950494419535 1 1
0.718340845766667 0.70623380977606 1 1
1.10295805611638 1.08110325883806 1 1
0.943712207493988 0.924158720256847 1 1
0.659681618844079 0.647794117900785 1 1
1.42200206350354 1.3939062004194 0 0
1.07936595818789 1.05689975001523 1 1
0.870589454080644 0.853763501192019 1 1
0.923775609383458 0.908288948626945 1 1
0.925500625350707 0.907917273835855 1 1
1.22259759649105 1.19924307440059 1 1
0.920862757814796 0.903968989692247 1 1
1.13299619081228 1.11055795200087 1 1
0.920352540372082 0.901245084100623 1 1
0.830612572028862 0.815085788306069 1 1
1.07287973710662 1.05117066482682 1 1
0.943541354915798 0.925109314434741 1 1
0.826686185758841 0.811795291549489 1 1
1.52057143184614 1.49047529968698 0 1
1.00744159993413 0.986686070307529 1 1
1.25218064279239 1.23099937536267 1 1
0.966437864181716 0.949378526207964 1 1
0.933737159060815 0.914961386384828 1 1
0.948120288087486 0.931492036086264 1 1
0.871026605278604 0.854786226094005 1 1
1.08084098625142 1.06191811107058 1 1
0.812218661708681 0.797910894345008 1 1
1.22080128806582 1.19893184426061 1 1
0.968108965011285 0.951585916948879 1 1
1.01904349086252 1.00205784023774 1 1
1.1517462429726 1.12991185042519 1 1
0.796982742627979 0.782585139296895 1 1
0.946324320130951 0.927827484947648 1 1
1.00185966172225 0.982693903035194 1 1
0.797964338666014 0.783144981095608 1 1
0.722221487672629 0.709258608525328 1 1
1.06227187085572 1.04332687547038 1 1
1.09095437766919 1.07125027231983 1 1
0.999461281698071 0.980277642739767 1 1
0.925250202741015 0.90658949628151 1 1
1.07921217509263 1.05892106190691 1 1
0.863975168065605 0.846704287293702 1 1
0.811567920715833 0.79656916114819 1 1
0.782208905804604 0.766695147735769 1 1
1.02368839560606 1.00624874185834 1 1
1.09994910259482 1.08017759015581 1 1
0.841131763254171 0.825051837552079 1 1
0.796114696196773 0.781313586851339 1 1
1.11042880817218 1.09021551897988 1 1
1.03305687559448 1.01239617762293 1 1
0.744565586691801 0.728038324355715 1 1
1.07465337083199 1.05321399713217 1 1
1.29688627188086 1.27274942267446 1 1
1.02084458078388 1.0033907299137 1 1
0.923607343777321 0.90762996169701 1 1
0.881892926550861 0.864847386343816 1 1
0.898806225659334 0.882526835259611 1 1
1.11434479340723 1.09571888388901 1 1
0.863397988425197 0.847943524706925 1 1
0.737226609981465 0.723921794874949 1 1
1.02238102397448 1.00353740339727 1 1
0.957235926454123 0.937618028436129 1 1
0.944099747626972 0.92740906782003 1 1
1.18583225562767 1.16112661080706 1 1
1.13403243604653 1.11389873951735 1 1
0.766584324667463 0.751263531022279 1 1
1.11387809526575 1.09102561820748 1 1
1.01961474861262 0.999675269325283 1 1
1.22977655155379 1.20818256228996 1 1
1.31091328741283 1.28768877186108 0 1
1.23442849114844 1.21198368972554 1 1
0.720382580863255 0.706870447037159 1 1
0.741932111380152 0.726479645464101 1 1
1.33162915807779 1.30691823878821 1 1
1.19787973534138 1.17364033864234 1 1
1.04334030989003 1.02565120563246 1 1
0.792525462806446 0.778052256331472 1 1
1.13205944680568 1.11149989119128 1 1
0.994452625679465 0.975524370721143 1 1
1.03980015512245 1.01795267481568 1 1
0.814253189548602 0.797306145615053 1 1
1.05744933397139 1.03667397760869 1 1
0.760487426532606 0.746470514516827 1 1
0.879329633930287 0.86421179408599 1 1
0.72945844059115 0.715355423564967 1 1
0.738970292008206 0.725850776581931 1 1
1.16703236040525 1.14618192658413 1 1
1.02447886987207 1.00624956269278 1 1
1.03285850362153 1.01143569700636 1 1
0.978435126381768 0.960762626252355 1 1
0.985493857364348 0.967092177609164 1 1
1.07447378819596 1.05611840832239 1 1
0.879828789013953 0.864140578271939 1 1
0.733073173467773 0.721214907256827 1 1
0.982486119246584 0.96309502061929 1 1
1.15746414760792 1.13470973382756 1 1
0.8856217069671 0.869408538566883 1 1
1.16311045006566 1.14057552390897 1 1
1.10918249949033 1.08634701332373 1 1
1.0539028899305 1.03260431031025 1 1
1.01393180069985 0.993512010247377 1 1
0.813868507159766 0.798863925057156 1 1
0.994516984339415 0.976588637414564 1 1
1.19984846882576 1.17868431265513 1 1
0.87332045826907 0.85545013711776 1 1
1.42460252172552 1.39707967707036 0 0
0.962861662249384 0.944338614685934 1 1
1.24694431580181 1.2244453764153 1 1
0.754016273006821 0.739853344192511 1 1
1.0067863757274 0.987753288193801 1 1
1.13703991370565 1.11649641782756 1 1
0.576378328398174 0.566276073828943 1 1
1.09194590595414 1.0695687263143 1 1
0.881023180987881 0.8666801498175 1 1
1.12386598371728 1.10072595103742 1 1
0.904887962281467 0.886638872663523 1 1
0.973918570616693 0.956416983498728 1 1
0.811744201550933 0.796287143059964 1 1
1.10947948972185 1.08789400305748 1 1
0.996734617902331 0.979749359617465 1 1
0.833854232792446 0.818973621370047 1 1
0.895039813606147 0.877041445631274 1 1
1.00865808709604 0.989682571876198 1 1
0.94701103022629 0.929735879554704 1 1
0.486925384155308 0.47730242191019 0 0
0.941865795938124 0.925173963639546 1 1
1.24728950512526 1.22625773524965 1 1
0.962242092197648 0.944729061339793 1 1
0.993330827099137 0.97519652050749 1 1
1.03650985906363 1.01706829668601 1 1
1.21779209119428 1.19494798632491 1 1
1.05926597904276 1.03931658929299 1 1
0.899694248645259 0.882666498139407 1 1
0.555176662141797 0.545068114897726 0 0
0.97219545551066 0.952902625732931 1 1
0.877606043680863 0.859811160810691 1 1
1.01467901122844 0.994919240501383 1 1
1.00542988011242 0.984773795043441 1 1
0.878027541452444 0.860819811318546 1 1
1.14124882799142 1.1203196631007 1 1
0.897367979346657 0.880246613301346 1 1
1.08174421500891 1.06080280020871 1 1
0.773578513757027 0.757417167321177 1 1
1.09611835355694 1.07564757035226 1 1
0.838678441016438 0.823771560699618 1 1
0.698193731936643 0.684931461551367 0 0
0.826267623133341 0.811573529477583 1 1
0.599992192108058 0.588301657408467 0 0
0.597955073406744 0.585992366306417 0 0
0.904571783630446 0.886496481007232 1 1
0.862609254640495 0.846724560376144 1 1
1.1239262684317 1.10126344249758 1 1
0.971164618241562 0.952755829116828 1 1
1.45434014839687 1.42902729224637 0 0
0.983378269474603 0.966251732641784 1 1
0.82341149875488 0.809091919493852 1 1
0.716077041406888 0.702735979787195 1 1
1.43976371746374 1.41151091226054 0 0
1.1186108795311 1.09762332264165 1 1
1.05884976447798 1.03981861704606 1 1
0.825571214834395 0.812010555607151 1 1
0.880446305591283 0.863633074836767 1 1
0.96173061495345 0.944526171155418 1 1
1.14857465722053 1.12733115837102 1 1
1.13621335283568 1.11339862301505 1 1
0.903038810836865 0.886222809012574 1 1
0.834440979613949 0.818337636915718 1 1
0.688234969340132 0.675848382821555 1 1
1.07391349461168 1.05266649710341 1 1
1.19050940039589 1.16737241858606 1 1
1.28100294670277 1.25686155284779 1 1
0.949222930205002 0.93066032241125 1 1
1.07022960515186 1.05016718619998 1 1
1.11890361932321 1.09611278012078 1 1
0.874246431692478 0.859024133714502 1 1
0.68927163782537 0.674979310002448 0 0
0.931546422865633 0.914034408820408 1 1
1.33589878238121 1.30968481320443 0 0
0.974599482231664 0.958435795722037 1 1
0.905803150844725 0.889329586269774 1 1
0.864091313439005 0.847767923510346 1 1
1.13851244970398 1.1176769242967 1 1
0.810896986260588 0.796663028559042 1 1
1.13000401555509 1.10919861498265 1 1
1.44420008537964 1.41747498822869 0 0
1.13849350180931 1.11730590209235 1 1
1.22896039338117 1.20443898946757 1 1
1.01256954975419 0.995094966298047 1 1
1.28104540625336 1.25683165977845 1 1
0.653731633168974 0.640990982671826 0 0
0.841591483448481 0.825511704307679 1 1
0.995892974192197 0.977851830025433 1 1
0.905513025784873 0.888009814354115 1 1
1.17619775407398 1.15568042428255 1 1
1.26250158850092 1.23810409939255 1 1
0.903631757642873 0.884510516911842 1 1
0.917626023019006 0.900368244485905 1 1
1.44605210850109 1.41796777799022 0 0
1.23479685351712 1.21085956595767 1 1
0.998032279998447 0.979590829765027 1 1
1.20146413277016 1.18024616440184 1 1
0.638940797618955 0.627483529978652 0 0
1.11151329620488 1.0920089715505 1 1
