# Supplementary material for: Bias caused by sampling error in meta-analysis with small sample sizes
Source: PLoS One. 2018 Sep 13;13(9):e0204056. doi: 10.1371/journal.pone.0204056 (PMC6136825; doi:10.1371/journal.pone.0204056)
Supplement: S4 File — (ZIP) [file pone.0204056.s004.zip › results N = 10 theta = 1 tau = 0.5 sz = 5-10.txt]

"cohen.dl.theta" "hedges.dl.theta" "cohen.dl.cp" "hedges.dl.cp"
0.855422291326426 0.782668992250852 1 1
0.868502718994739 0.818587735515828 1 1
1.17832914400583 1.08681023674199 1 1
0.79285173738761 0.730364351606417 1 1
1.05920465076559 0.970732368960401 1 1
1.04801929234007 0.945059712155847 1 1
0.923922936642747 0.808899053072148 1 1
0.643309342338238 0.591741620936157 1 1
0.820053899633168 0.723698932455451 1 1
1.18226364534442 1.06418792139994 1 1
1.0192517868933 0.927844768294689 1 1
1.4187720261477 1.27753751575019 1 1
1.43158134435393 1.2852040499786 1 1
0.6810557484353 0.561035491207954 1 1
1.04236954519386 0.973576630422192 1 1
0.625824444282951 0.544084841155192 1 1
1.50412465080085 1.38297778320208 1 1
1.55874970001241 1.40186832402874 0 1
0.563671796226878 0.499958518074532 1 0
1.03127403831205 0.989956382908208 1 1
1.38334522992302 1.25595215325434 1 1
0.912023065645761 0.790547180069642 1 1
0.999265210038441 0.861030705650928 1 1
0.732151818112795 0.659471554622078 1 1
0.722985173798064 0.630494927088722 1 1
0.953742596426679 0.856704268702679 1 1
1.02444440872925 0.944399449142662 1 1
1.29785915144389 1.19688371536918 1 1
1.03141533464153 0.902686638610033 1 1
0.96261343550516 0.867620853655383 1 1
0.836810162973781 0.821280929503078 1 1
0.893390803975792 0.814109015460668 1 1
1.17801428965097 1.04218809930411 1 1
0.776417667664216 0.699086699802456 1 1
0.996268947398187 0.888263730047396 1 1
0.569254632732847 0.524808502085878 1 1
0.813892041100001 0.73246375057266 1 1
1.01633202083895 0.876034293854137 1 1
1.32641772357979 1.14716699455499 1 1
0.768350599783042 0.720616103848546 1 1
1.38102787081303 1.19407349641686 1 1
0.612582221545275 0.592359003022081 1 1
0.281653636455819 0.24026258562226 0 0
0.727091705693576 0.665618532252506 1 1
0.672942393203575 0.58214921591371 1 1
1.00869459363455 0.911371046980299 1 1
1.15746908291013 1.05747168305121 1 1
0.542244153990019 0.473781022072191 1 1
0.774165221140897 0.702362707876353 1 1
1.09313100741006 0.928136844343364 1 1
1.38493458211438 1.23732182290095 1 1
0.523192033306287 0.480801879484821 1 1
0.873797016094417 0.785601587861253 1 1
1.25187553463974 1.12382595167693 1 1
0.763699514500808 0.72258265499787 1 1
1.7642083631788 1.58962436229096 1 1
0.861235316802429 0.746551874342996 1 1
1.05108204317079 0.931532121224198 1 1
1.43336693495754 1.35532583862863 1 1
0.881627368094218 0.803153006843485 1 1
0.40226231590249 0.347232335172845 1 0
1.19009505065299 1.07428901603261 1 1
0.843267644975715 0.737317944814477 1 1
1.07545578406872 0.927860679985931 1 1
1.16494754228104 1.05912919270562 1 1
0.943952466924352 0.855492994989844 1 1
1.07931763811805 0.955150903162607 1 1
0.929462054140709 0.849026674757874 1 1
1.45581579262724 1.29688537746303 1 1
0.876096004509185 0.777510480793197 1 1
1.02557267771765 0.926086542464041 1 1
0.747044982598679 0.694862621707443 1 1
0.951543897351831 0.832035930728223 1 1
0.91830524181322 0.842546866334621 1 1
1.01355838588115 0.916614925470791 1 1
0.643573418967887 0.582487328598498 1 1
1.02751384492033 0.921648848521712 1 1
1.0145463467986 0.929386781974316 1 1
1.48345739629835 1.38442558085938 1 1
0.794744507066394 0.722942164296519 1 1
0.338810669435752 0.297313573873418 0 0
0.952785066592694 0.878320256703743 1 1
1.08570405569787 1.01724204217953 1 1
0.950025666039685 0.839044480299418 1 1
1.43253591308035 1.28983069370551 1 1
1.10978092843128 1.02077098612789 1 1
0.884844604496923 0.812067054706214 1 1
0.549037485229471 0.512457130537224 1 0
0.786049835168064 0.718713305625547 1 1
0.960498441406724 0.891235393537659 1 1
1.06126438017111 0.928190040832067 1 1
0.941606060628899 0.842138605015657 1 1
0.769106186668785 0.698223925281466 1 1
1.44069344588256 1.31191377264458 1 1
0.737428982629004 0.657313403097123 1 1
0.803406358516039 0.733490608604802 1 1
0.970743065920185 0.876084330857277 1 1
1.27723627115374 1.15458011738143 1 1
0.893079520216046 0.80236451327045 1 1
0.66508208902861 0.545648826517064 1 1
0.820941895995153 0.682765344124626 1 1
1.15698263017077 1.02155780969854 1 1
1.20716127956894 1.04956654307658 1 1
0.88436157898318 0.813800289613676 1 1
1.11734580966674 1.02145409012597 1 1
1.2052056377561 1.07823665724261 1 1
1.46686978439602 1.32341102762993 1 1
0.51261060048275 0.491963539258681 1 0
0.320695654826558 0.308153631586611 0 0
0.806813210669883 0.75234661396798 1 1
1.29492194151825 1.16610362432353 1 1
0.715437697653016 0.572592824554471 1 1
0.951503744254703 0.866396431634835 1 1
1.07619585310553 1.03622447702151 1 1
1.44848164319821 1.30186406465355 1 1
0.729175272937957 0.666926805010454 1 1
1.58855548623447 1.4086075758257 1 1
0.871424928916658 0.803003480194232 1 1
0.557925188255782 0.542578792168939 1 1
0.48557914129201 0.420273096110388 0 0
0.998964703975024 0.858695913785161 1 1
1.04696761267876 0.944728983264592 1 1
1.21045117066653 1.08459812094156 1 1
1.04573543202845 0.92673342904775 1 1
0.532653909554472 0.507164101206461 1 0
1.13729788714035 1.00998506358071 1 1
1.20920837186084 1.1152670822754 1 1
1.14756416288512 1.03417277749733 1 1
0.948056075701601 0.88926682096522 1 1
1.00710627336745 0.91001511426554 1 1
0.600926080848735 0.568765470028463 1 1
1.60390771101207 1.45824329477655 1 1
1.01266716426194 0.944635590528702 1 1
0.875529263972184 0.809748668437779 1 1
0.504634010611696 0.470751144353521 1 1
0.611146274278808 0.558502078177838 1 1
1.14999441530591 1.02633404035184 1 1
1.01316311527298 0.931132423679139 1 1
0.497777898393059 0.478214336665014 1 1
0.615015578555366 0.583146228303616 1 1
1.25091568661236 1.10921212978795 1 1
1.39915933442535 1.30847930217351 1 1
1.17386172030221 0.917195140633708 1 1
1.31985495818741 1.18688262161478 1 1
1.70663500128198 1.54141681385599 0 1
0.997280231373635 0.895647564714603 1 1
1.17595391992651 1.02075056653733 1 1
1.13077566852496 1.02191941951334 1 1
1.24480233457712 1.10530300919339 1 1
0.550536176292458 0.503756337455008 1 0
1.00317302001108 0.915405061153196 1 1
1.11840761041159 0.999196881298544 1 1
1.00017819667926 0.938638135865311 1 1
0.756326419637794 0.706293673995215 1 1
0.709157951551626 0.689603454981757 1 1
1.17960439584693 1.05859518240777 1 1
0.81670431375725 0.750160439439981 1 1
1.2427601864408 1.16007337600458 1 1
0.801909054725174 0.730028401884888 1 1
1.2020167517192 1.11971667402644 1 1
0.534293637709414 0.456023399655188 1 0
1.0010523398073 0.871720787214489 1 1
1.04151984734459 0.946255517050125 1 1
1.25486524394549 1.07465289706127 1 1
0.688897614246657 0.614523841010922 1 1
1.37506113416803 1.26409764401194 1 1
1.04685942510795 1.02774729496049 1 1
1.06797475642112 0.958313755233755 1 1
0.958131074274968 0.890282846864841 1 1
1.27726907231178 1.18106116987548 1 1
0.951556333593822 0.864420045085249 1 1
1.02405510448121 0.902372043105762 1 1
0.908640358091241 0.783888022981319 1 1
1.39784321765293 1.26425529384883 1 1
0.92717054197677 0.881090712003516 1 1
0.62691057764406 0.573685965845054 1 1
0.77069700221109 0.717858073325682 1 1
0.544091731135946 0.482524619306745 1 0
0.580472850005606 0.52312092929396 1 0
0.75689447658673 0.704158752850759 1 1
0.648133489970096 0.576534881160243 1 1
0.782010271803878 0.695424720246619 1 1
1.15199600526024 1.03570508789706 1 1
1.28362322523027 1.16777055516445 1 1
1.08331761994874 0.973947061157208 1 1
1.38963719134123 1.2063784285398 1 1
0.783964592752719 0.696020176390775 1 1
0.51547772982732 0.474355182115281 1 0
1.38966542642113 1.25334722344035 1 1
1.38163578562336 1.20604475289605 1 1
1.11785767871668 1.00831231518288 1 1
1.28322796538497 1.14920345434279 1 1
0.983393713119794 0.904027140503849 1 1
1.06881434908518 0.974653761345314 1 1
0.804915690961955 0.719961963115617 1 1
0.866309266495293 0.792610080181612 1 1
0.496307705153403 0.469411866292677 1 1
0.348086547674622 0.33622847444105 0 0
1.19759771112933 1.09399154643991 1 1
0.712842042288617 0.660125378863518 1 1
1.30896682283715 1.15791325216684 1 1
0.574861087796169 0.502010613129205 1 0
1.06885029095382 0.981746522012013 1 1
1.39632446460357 1.20349645679509 1 1
0.867122685642388 0.785396355900035 1 1
1.67176109741286 1.4924304912428 0 1
0.659211556577816 0.608235136887127 1 1
0.772268461554006 0.716436628849875 1 1
0.898404674460562 0.777708836426789 1 1
0.825867426469149 0.752608565437454 1 1
0.837247136170685 0.759520654577714 1 1
0.829275786771329 0.781280029333509 1 1
0.647928082154932 0.637446753356538 1 1
0.402434685909248 0.36925653895706 1 0
0.427609166575908 0.425287692140347 0 0
0.988303278937541 0.889587991464388 1 1
1.10548640711384 1.01247796455128 1 1
1.28458738655087 1.14533767711481 1 1
0.931566220411571 0.843117965880364 1 1
1.15567277393678 1.06953652659678 1 1
0.741942601483902 0.66824795460157 1 1
0.913358896506484 0.80723157798252 1 1
0.415260392493041 0.387760354744012 0 0
1.05057086061093 0.957446245802497 1 1
0.682038092266232 0.609696728583877 1 1
1.40792165667413 1.26601389883407 1 1
1.68517264877248 1.50732731401244 0 1
0.519730083810249 0.464969464357509 1 0
0.797896217865544 0.743939981749166 1 1
0.555384856047168 0.476760772574086 1 0
1.63239407215907 1.49747423367902 1 1
1.31083272809714 1.14454497793027 1 1
0.634248931281152 0.596024313335517 1 1
0.544590198474125 0.484591703310561 1 1
1.47829151745933 1.31919525243232 1 1
1.13517901730907 1.04925312676104 1 1
1.11702351346303 1.00003307240402 1 1
0.153342595432773 0.146907712219025 0 0
1.43385092164122 1.29778356981791 1 1
0.753449963295345 0.696980376763877 1 1
1.12606749917894 1.01558254311681 1 1
0.87329518318818 0.806233732148395 1 1
0.941868589335925 0.833423650193863 1 1
0.663484595827538 0.581886145574676 1 1
0.978882134079716 0.896538533932475 1 1
0.84267093352797 0.748561772548863 1 1
1.01500578516953 0.930143783101473 1 1
0.98543600773153 0.899512277128937 1 1
0.78066817944317 0.753070904786827 1 1
0.988938394363466 0.843105880043434 1 1
1.44969750934944 1.31412675932657 1 1
1.04973532554795 0.934871980817437 1 1
1.48298390336008 1.32134650396982 1 1
1.23843038994891 1.11279283131823 1 1
1.08135515673499 1.00327268374476 1 1
1.09904999122937 0.982023857819245 1 1
1.00446476686886 0.907761831088911 1 1
1.00914935227711 0.895036756210232 1 1
0.812532293419726 0.748973351686494 1 1
0.558852140988163 0.516107464843992 1 1
0.938433579911663 0.840322671574109 1 1
0.77168532382901 0.690780862099627 1 1
1.15707052315371 1.04861183883642 1 1
1.2571446336199 1.13505415015545 1 1
1.2767831954803 1.13613493600896 1 1
0.345495727510496 0.327615560365478 1 1
1.16825726679344 1.04917294592003 1 1
1.09061699139482 0.960922050556221 1 1
0.703509326772053 0.633851200245973 1 1
0.898358501355341 0.825684997104071 1 1
1.26915165244622 1.09690542925411 1 1
1.22348403914734 1.13319109078125 1 1
1.0552803733207 0.97430206388997 1 1
1.18308767411468 1.05954677869846 1 1
1.15164916162407 1.02243529448943 1 1
0.780246889101182 0.68413060701484 1 1
0.833337976684641 0.775327440484794 1 1
1.25862272921388 1.13596000188598 1 1
1.13864119113936 1.05253106823046 1 1
0.957596731151151 0.886121942166864 1 1
0.479083805137533 0.450406552359841 1 1
0.759219751304498 0.692940488610815 1 1
1.26853465173837 1.13670365385475 1 1
1.54605466606085 1.37405461215057 1 1
0.999237672144954 0.882531970805972 1 1
1.45925240671027 1.30410407953422 1 1
0.610892066616477 0.560525776202845 1 1
0.93140192671801 0.831312055096214 1 1
0.800200183642546 0.717673657231361 1 1
1.74591894407946 1.56768776865306 0 0
0.466237711282856 0.406932539941268 1 0
1.13300506829589 1.02916535236171 1 1
1.10206728101475 1.00160561543681 1 1
1.38258247005545 1.2390575597104 1 1
0.986315055910167 0.87636151561831 1 1
0.340514479530364 0.343789304794005 0 0
1.30678470193297 1.1526390728159 1 1
1.20131470154661 1.06797705046665 1 1
1.05186479484397 0.975670487519938 1 1
1.16186393221269 1.00747600449738 1 1
1.04399004205705 0.950717282533154 1 1
0.936727919685732 0.842304016523514 1 1
1.19695311869841 1.03648810465521 1 1
0.835693356011223 0.749900101315128 1 1
0.594202443637172 0.581369422632523 1 1
1.67016071054327 1.52150734899221 0 0
0.805174077852688 0.73687049887818 1 1
0.968729608165326 0.90811306514082 1 1
1.03311233903568 0.910593688382866 1 1
1.14420825300843 1.06216182990887 1 1
0.937500850603795 0.847238106033999 1 1
1.32738971314752 1.22308313834586 1 1
1.16907279920386 1.04027090294806 1 1
0.482293576050077 0.448460778450186 0 0
1.04975659599608 0.942720738364252 1 1
1.44105076351703 1.3071973057705 1 1
0.712976210723095 0.660331129289349 1 1
0.7602650158522 0.67119699645842 1 1
1.01229679136453 0.907514609575884 1 1
0.71140188991261 0.62824412145541 1 1
0.690171194307732 0.629909610507745 1 1
1.32215544127076 1.18797666960073 1 1
0.848059570504052 0.774827898455445 1 1
1.39749584944012 1.20646906512404 1 1
0.982362901660678 0.888961729545331 1 1
1.04335697229526 0.964870935035896 1 1
1.25943269983395 1.1690629915362 1 1
1.07370958859288 0.979896468117266 1 1
1.22389513868457 1.06452630214302 1 1
0.563656430374748 0.491080131457513 1 1
1.20380143260771 1.1046584696659 1 1
1.18811243493874 1.05668480254916 1 1
0.912852787618665 0.807188681947967 1 1
1.46707053793984 1.28248369231065 1 1
1.11168631116375 0.987672620641243 1 1
0.749194330436339 0.683606529587311 1 1
1.1489518233729 1.03583267973421 1 1
0.823733003058058 0.760016931745333 1 1
1.32130597673257 1.20153217308178 1 1
1.6292329000956 1.4618610851935 1 1
0.997720227550936 0.897447894760189 1 1
0.800932710415668 0.731522675372296 1 1
0.280832918280822 0.20636369783833 0 0
0.758125147820867 0.67988935538467 1 1
1.19861441763982 1.08688047267153 1 1
1.39627057873076 1.26438129226773 1 1
0.667216519597078 0.610827784162837 1 1
0.733733810941882 0.690554140856714 1 1
0.649521518666082 0.586023737345863 1 1
1.01120257387121 0.907972627082415 1 1
0.788109501917669 0.715377289845559 1 1
0.504062294218029 0.450129126745161 1 0
0.602675508120457 0.515990109249762 1 1
0.574265145790394 0.514483301543987 1 0
1.32355049567912 1.17699027763871 1 1
0.659429799089813 0.570628281050746 1 1
1.3439128832811 1.23930145231053 1 1
0.981587162664732 0.910570406342922 1 1
0.977209914036813 0.905333613069015 1 1
1.05837496048709 0.977491523531677 1 1
0.686621088579307 0.626358700958243 1 1
1.31831490122868 1.17456179884301 1 1
1.04248058775468 0.927927728649636 1 1
0.792151787610142 0.749107198852774 1 1
0.840429738736668 0.775499027781737 1 1
0.7334812480441 0.660732708115333 1 1
0.692114600230484 0.643288946641452 1 1
1.08057625942689 0.976126485773261 1 1
1.31632947009831 1.19288395506036 1 1
0.88522263875031 0.787464799951692 1 1
1.06433584134972 0.98520924258905 1 1
0.647386447380187 0.60840125559221 1 1
1.41774099634616 1.27237658033748 1 1
0.746877318214908 0.701999127307213 1 1
0.414563685200627 0.35964199217855 1 1
1.41017261683486 1.24971846082669 1 1
1.35994934795376 1.22737097516223 1 1
1.2153284854278 1.10808756299947 1 1
1.36193870116241 1.22750508978406 1 1
0.925204395092001 0.803983200843752 1 1
1.41187545976154 1.25859186849252 1 1
0.698594832736111 0.602777449485741 1 1
0.515088417423954 0.482497545088221 1 1
0.636198499210757 0.578456832864341 1 1
1.01572294134002 0.895378137213966 1 1
1.79232524946262 1.70302906373081 1 1
0.548069492168626 0.484314218998961 1 0
0.619239135031711 0.553218058583796 1 1
0.698451964004853 0.619021032853641 1 1
0.968899613280566 0.886221200467825 1 1
1.37537163215613 1.23408535166168 1 1
0.677116983057536 0.58925037171083 1 1
1.28836350296844 1.18935247449762 1 1
1.09539060526126 0.970983529485272 1 1
0.944074404813028 0.797124564273978 1 1
1.08020024120079 0.971048560758392 1 1
1.25055494044577 1.17159668954745 1 1
0.844832884368651 0.769128873311581 1 1
0.564559692989095 0.522461540695472 1 0
0.630548247933119 0.533835060745552 1 1
0.974059004354335 0.888968587529987 1 1
0.872822040656537 0.785035882275556 1 1
0.85471860560247 0.838335552623849 1 1
0.934895391269514 0.823673812624454 1 1
0.78119288866791 0.715972942939821 1 1
0.839733689669831 0.752204497185514 1 1
0.419533016528929 0.377279266423687 1 0
0.82423523323784 0.778873221677524 1 1
1.16528183076156 1.04682560538894 1 1
0.977564397585211 0.907362139852324 1 1
1.15957681667318 1.04357211052198 1 1
0.671488038938703 0.639828219570192 1 1
0.943108837843253 0.880238926607882 1 1
0.962508702424971 0.84151985122176 1 1
1.02829349251861 0.967776326303818 1 1
1.12482944684509 1.03954891109974 1 1
0.801254961260432 0.716384468615305 1 1
0.847364016862705 0.783992252522082 1 1
0.613399432551026 0.554972880366354 1 1
1.03258234430369 0.939592239597674 1 1
0.611516445852977 0.557774067204742 1 1
1.04398292131628 0.953598367286435 1 1
0.957846053184894 0.858972805313514 1 1
1.14155512522832 1.04380026948986 1 1
0.633168622267789 0.621958461061896 1 1
0.522624929974411 0.505385580205271 1 1
0.651103359920788 0.61227565324591 1 1
0.837296359849727 0.739158418284558 1 1
1.10383914749911 0.996060080597291 1 1
0.739618098676116 0.664211146484679 1 1
0.751645579303572 0.693025143203908 1 1
0.821878677233079 0.727157555275436 1 1
0.80688717641649 0.713795368733573 1 1
0.699445460824475 0.642244573274148 1 1
1.20984677007818 1.0596938528764 1 1
1.35538608862403 1.21698945440276 1 1
1.08316572681459 0.929615860373479 1 1
0.658665552853783 0.602977857805886 1 1
1.08779034270623 0.913514520780905 1 1
0.245549521710067 0.21094612401483 1 1
1.08030986792722 0.98484360435813 1 1
1.03951257761256 0.939587109276305 1 1
0.989460371605624 0.87722889841897 1 1
1.63134808976893 1.42944418713284 1 1
1.00939023908847 0.913518202483741 1 1
1.35143193575249 1.15436603584108 1 1
0.918536931250592 0.836420810451442 1 1
1.39457321154804 1.25378626765354 1 1
0.598513269481486 0.505759864237816 1 1
0.591679507183368 0.52990615587839 1 1
1.28886819974889 1.16324651698895 1 1
0.669641373118237 0.599179959567146 1 1
0.947423308437039 0.849143599848795 1 1
0.766898847796717 0.689999012250802 1 1
0.75309785912971 0.706430547604779 1 1
0.946873113151509 0.857899825089236 1 1
0.566845696384378 0.521347477683147 1 0
1.06590656892245 0.951899962974094 1 1
1.02016343725332 0.896571314640268 1 1
1.16416006375916 1.07316054403624 1 1
1.230985032552 1.11398188141895 1 1
0.743000242796931 0.662884411142067 1 1
1.04374177128583 0.947415418745667 1 1
1.1035663836045 0.996755895564121 1 1
1.02592561237692 0.912701853205382 1 1
0.905815565806694 0.815465274122092 1 1
1.25289029890658 1.12232415705271 1 1
0.75090020133206 0.656048449558499 1 1
0.898996382794962 0.819870541321844 1 1
1.26460967709028 1.14857937982666 1 1
1.42282344408993 1.24765131668215 1 1
1.33373250629635 1.15791652052745 1 1
1.45040041712248 1.29724472736064 1 1
1.25373686090632 1.1257442537605 1 1
0.690376774561056 0.622348279769362 1 1
1.2393767741581 1.13134679748243 1 1
0.923073128724699 0.825467634768335 1 1
0.813902727252403 0.71498034407932 1 1
1.55201200491413 1.40325058671499 1 1
0.727779631010617 0.654612528682755 1 1
0.721911170797144 0.7233526636259 1 1
0.601066443742952 0.552279189654462 1 1
0.303526773539356 0.281138092398299 0 0
0.729349653180841 0.663816681977856 1 1
1.1087526933014 1.04718858704704 1 1
1.16180948752391 1.05124065469915 1 1
0.764325341975788 0.691977562342226 1 1
0.739949099081904 0.659178892136107 1 1
1.26751848408881 1.12900040403142 1 1
0.88784183716385 0.807651330437613 1 1
1.140090031264 1.03632797905748 1 1
1.13757370591117 1.0280151764365 1 1
0.621242168577797 0.550873742840422 1 1
0.634697555789522 0.589011521779056 1 1
0.751344754964372 0.69142886504824 1 1
0.934109700633666 0.840644599998581 1 1
0.700228484806571 0.668049426887688 1 1
0.701892956489895 0.648927685715748 1 1
1.07580308491668 0.945056769766145 1 1
1.58447861790653 1.42870397852625 1 1
1.10401541579037 0.998629440471063 1 1
0.680326310463873 0.620145342488492 1 1
1.24744495484511 1.1966216058608 1 1
0.804362418901825 0.671675444139126 1 1
0.540388465480288 0.495158360369227 1 0
0.790961838972883 0.705355474229482 1 1
1.20476238105272 1.08265112118381 1 1
1.43707457890561 1.3052770367951 1 1
0.746683936602225 0.683479797355181 1 1
0.759109057445043 0.60889894188722 1 1
0.872535293816946 0.80071474033271 1 1
0.663866333274612 0.60297098944905 1 1
0.987913869313603 0.860447578006145 1 1
0.519097468489366 0.467128199383755 0 0
1.12563211378365 1.05408172477687 1 1
0.74069168457097 0.659207742149115 1 1
1.42504194263703 1.33594075081492 1 1
0.585402212415631 0.543954201453672 1 1
1.32858614569389 1.14453014189392 1 1
1.10282704988242 0.990397100276888 1 1
0.929900970749965 0.84900516170113 1 1
1.51466359569759 1.36492542661277 1 1
1.05658673058073 0.971194937841969 1 1
1.12895737212548 0.988106592354869 1 1
0.860816668780322 0.781313491812968 1 1
0.886769463859276 0.806018340776856 1 1
0.854050345812998 0.726008661124148 1 1
1.3770095686562 1.32445868132343 1 1
0.803533954230437 0.723578896352872 1 1
1.31896787997318 1.16108516001463 1 1
0.909025774451158 0.835059279042101 1 1
0.405096145883008 0.35631367937616 0 0
1.18268643811096 1.02985649759665 1 1
1.04629660219615 0.926255738949631 1 1
0.843938027137835 0.683888454602882 1 1
0.554482800689257 0.511974356470849 1 1
1.26205770138345 1.14813080700465 1 1
0.336691321871531 0.314123397852025 1 0
0.705782220406862 0.635820818630881 1 1
0.220302739676973 0.194928481694711 0 0
1.60864655661951 1.4478702033732 1 1
1.12681116345073 1.01458061531993 1 1
1.25530396932365 1.10675984936071 1 1
1.08688356471545 0.945429174614268 1 1
0.78319597799222 0.733340752868051 1 1
1.25584175637718 1.10355470585076 1 1
0.187663172754269 0.187336790294485 0 0
0.856540067210093 0.782404936881865 1 1
1.24707156846983 1.12178544061319 1 1
0.574321774991991 0.534735559678417 1 1
0.749937958897549 0.660218012979703 1 1
1.10994611197121 1.01188043955924 1 1
0.998728625231305 0.884605011957721 1 1
1.43427664800007 1.25215277657709 1 1
0.78396870748703 0.716669746812577 1 1
0.968130548324004 0.87552026801802 1 1
1.16579502319386 1.05974629618847 1 1
0.856172696200492 0.765551716551364 1 1
0.919417880265762 0.832596540642422 1 1
0.434605868038467 0.40527915917656 1 0
1.11967394302022 0.988212323908875 1 1
1.18119445260601 1.06331612175455 1 1
1.0671647835433 0.964060762610074 1 1
1.08996052482648 1.01901863759191 1 1
1.31151431114892 1.2279790887281 1 1
1.31164559077423 1.16566495571752 1 1
1.04336467940814 0.93855824697312 1 1
1.19869104354814 1.08192008343264 1 1
1.11513193678278 0.993168965324328 1 1
1.06173544578292 0.995172207215634 1 1
1.55688220706357 1.33347415895103 1 1
0.623411316835475 0.585514681395653 1 1
1.1254107177219 1.00113772844392 1 1
0.996027229273106 0.91642163320837 1 1
0.750239689093786 0.712158925755161 1 1
0.888381079304597 0.815752271792823 1 1
1.01941331084744 0.890087473692892 1 1
1.30536217819133 1.3092908509187 1 1
0.453498410814464 0.419570915181608 0 0
1.39352941691624 1.23379251102142 1 1
0.967301959887123 0.855890791569321 1 1
0.49085239340259 0.444991781796475 1 0
0.953463066135999 0.83801160827938 1 1
1.03435283892244 0.94048881507076 1 1
0.950962822083866 0.824195857369426 1 1
1.1513148425213 1.00933015828683 1 1
0.777784174243789 0.699708763432672 1 1
0.79523718559438 0.726478570844215 1 1
1.21674819576617 1.16640832185103 1 1
0.625805279443413 0.557151967533718 1 1
0.466143948579935 0.421936360969154 0 0
0.553217961201969 0.493076270838204 1 1
0.995332018577841 0.912105653543442 1 1
1.44331914589531 1.24552971482842 1 1
1.09800213451612 0.976730894300308 1 1
1.06988122546408 0.943932898124112 1 1
0.400607377451309 0.310748479040941 0 0
1.5272694832585 1.3547944753422 1 1
1.19964483886728 1.13491278380294 1 1
0.645199601721489 0.57822982571592 1 1
1.53723539407056 1.34880357468549 1 1
1.00806803502092 0.971938371741978 1 1
1.21227254766689 1.07787095301125 1 1
0.848961422591939 0.710223859358858 1 1
0.849843448834783 0.82456294872772 1 1
0.695071252894132 0.564976943591832 1 1
0.191436665694735 0.15058807985378 0 0
1.29153700441965 1.15971155039932 1 1
0.832383733118046 0.770840605046491 1 1
1.37180231811602 1.22064358356264 1 1
1.08878995729933 0.948867308092441 1 1
0.429934046222834 0.371720048905846 0 0
1.3083004310848 1.21030243610964 1 1
1.53928022958981 1.38357936082093 1 1
1.05551474591197 0.950444126280045 1 1
1.25189976253449 1.09267078870842 1 1
0.796015388604648 0.736987662911408 1 1
1.14590339450382 1.01313134967978 1 1
0.618739042237746 0.56152358685087 1 1
1.06289042641852 0.998959922872108 1 1
1.25890052075029 1.10303181899723 1 1
1.23873884200979 1.08280621622176 1 1
1.07561623417016 0.970565678296414 1 1
0.797462997359093 0.69985402221546 1 1
0.684723880395197 0.620154202937916 1 1
1.15540557267659 1.06832946800027 1 1
0.995917827819005 0.899478176257469 1 1
1.15634692397257 1.04605761326339 1 1
1.38399903208902 1.27198662211407 1 1
0.622106601168971 0.558051065043478 1 1
1.58360724138128 1.42718404350731 1 1
1.0473168735446 1.04771481611403 1 1
0.990449166001843 0.876032588344901 1 1
1.23443087766266 1.11408052232137 1 1
0.947492950950626 0.851170747849944 1 1
0.922464473459332 0.845488269293552 1 1
1.03990449969563 0.945894011924215 1 1
0.99178105588413 0.927895099788473 1 1
1.31028309121614 1.17790869053966 1 1
1.16231799654626 1.06243345090677 1 1
1.1304381900999 1.02708869389187 1 1
0.703162207088976 0.645884715626125 1 1
1.53313325172348 1.40061942368556 1 1
1.17478517707761 1.06232535829106 1 1
1.17855802982436 1.10720000044149 1 1
0.97981511725226 0.855610511916978 1 1
0.947232735313215 0.880634662857719 1 1
0.75473561753885 0.68316002731855 1 1
0.559807801674598 0.511955161771611 1 0
0.685159011405216 0.669179705471653 1 1
1.0329621954986 0.952917779335458 1 1
1.12233908068588 1.04176278721714 1 1
1.12242126840978 1.00114320908838 1 1
0.995105838783914 0.898038732442298 1 1
0.645937610208886 0.613984574584265 1 1
0.437771672686405 0.352602288145151 1 0
0.740019153450099 0.660501091486705 1 1
0.719656462130552 0.612528633152054 1 1
0.701753530573784 0.633179524859105 1 1
0.934779029049557 0.865148120589332 1 1
0.567165018121676 0.528289141602886 1 0
0.661839352654517 0.594383756254233 1 1
0.712793917966655 0.64774897761095 1 1
0.696039056479462 0.676225272319722 1 1
0.802980302848696 0.761865421948139 1 1
0.982846588935194 0.889738429954385 1 1
1.35436623067931 1.21993935262563 1 1
0.976799770595191 0.894698202554508 1 1
0.967605699415905 0.901280679466044 1 1
0.885288489021209 0.830378471467731 1 1
1.55204986542722 1.34702522635894 1 1
0.856430930209258 0.784842533274973 1 1
0.477617661706246 0.495939098516393 1 1
1.93789915382661 1.70995052955175 1 1
0.480545287280661 0.429524402722462 0 0
1.17503064965116 1.12615371183866 1 1
0.671880598722189 0.626306784566762 1 1
1.06143940066155 0.935038714087923 1 1
1.1276252519566 0.954765629971212 1 1
1.55367396150487 1.38573123753485 1 1
0.657027476874496 0.60575783756337 1 1
0.938493584182538 0.814165420015472 1 1
1.14151578913273 1.02209756926262 1 1
0.816587844565959 0.732711022865799 1 1
0.890345719266266 0.82156778224813 1 1
1.59038566122733 1.45406889473201 1 1
1.1768125446398 1.07244803660922 1 1
0.968043165538647 0.852838302400652 1 1
1.20931948588637 1.04175527242029 1 1
0.941062560346249 0.841556725137427 1 1
0.915483606668544 0.826778932333081 1 1
1.10039556488759 0.966202536845766 1 1
1.21337425764471 1.10633133293801 1 1
0.403379720931286 0.361310510035905 0 0
1.49107685189337 1.30078642612611 1 1
0.619023312425892 0.545901034115868 1 1
0.809730006607346 0.739270875598729 1 1
0.839134372664451 0.770250189119907 1 1
0.738069525822846 0.669428627072929 1 1
0.674496530294335 0.592280172154485 1 1
1.19233202931891 1.0949596774399 1 1
0.739138955610647 0.656847784159714 1 1
1.50289080372752 1.32576388683559 1 1
0.750764101863202 0.660995931318098 1 1
1.01518681904306 0.941322374821286 1 1
0.65195460487132 0.639471210527999 1 1
0.703333931645776 0.65013438017295 1 1
1.01491859220548 0.907853190528627 1 1
0.98257836282283 0.940488263957225 1 1
0.917180938000658 0.839453332310591 1 1
1.20552633437378 1.05038335808116 1 1
1.33003899691021 1.16485923948269 1 1
1.03884236259207 0.913364898879341 1 1
1.01491751482252 0.932847853533655 1 1
1.10190504192415 1.02545597095345 1 1
0.855268201223146 0.781281723630399 1 1
0.67230759484029 0.629263087618801 1 1
1.41069571265949 1.27403032847606 1 1
1.15410613400341 1.0371765854234 1 1
1.17225739310434 1.01724412697784 1 1
1.43376141148401 1.29725116046417 1 1
0.446470223814471 0.407740752508414 0 0
0.897109624842355 0.837377692789708 1 1
1.30937083141248 1.17643844102505 1 1
1.20799279460591 1.11698340207844 1 1
0.734130328207964 0.66412914850531 1 1
1.28144720088261 1.15026607581147 1 1
0.837446189894137 0.755856456821272 1 1
0.923375790065074 0.841068025063834 1 1
0.421112269938752 0.371681437260147 0 0
1.42636329401436 1.22935216275745 1 1
1.2005477120808 1.0799846622719 1 1
0.95637143276199 0.859618807705417 1 1
0.848630631247104 0.757264586451781 1 1
0.861904543734874 0.766961605722439 1 1
0.91104973788146 0.820358971173851 1 1
0.893128375892126 0.778181320201505 1 1
1.48183837621648 1.31965020063652 1 1
1.06480251694975 0.966870070564956 1 1
0.959265137759818 0.837608150318844 1 1
0.649840105378437 0.59252320366822 1 1
0.61197060913485 0.572453300615138 1 1
0.577109066862402 0.5123466509333 1 0
0.502427517731377 0.479260365888865 1 1
1.1297732819148 1.06250552727788 1 1
0.905255929412055 0.810635886178765 1 1
0.90183736811459 0.779739405121506 1 1
0.861494454565857 0.791695013976665 1 1
0.730516220486916 0.649510748682502 1 1
0.954496968022413 0.86706411454521 1 1
1.03025161731586 0.995786086824009 1 1
1.37024812331918 1.25300025965268 1 1
1.0035780744193 0.896462896070169 1 1
1.02198717395412 0.939584341523841 1 1
1.3073072377331 1.18468597777559 1 1
0.641075165780746 0.520592211139385 1 1
0.797772463488183 0.750098191104256 1 1
1.00200012915342 0.883291095990854 1 1
0.648344590240154 0.593653200461795 1 1
0.425652631648307 0.385263052861282 1 0
0.966708670055586 0.889279384799669 1 1
1.21433061188651 1.10206573897593 1 1
0.818611419378452 0.758311608692841 1 1
1.38171184899487 1.22470204163258 1 1
1.24755446356377 1.11947119033277 1 1
0.501331517775855 0.464260647434915 0 0
1.06163645193425 0.921182252494145 1 1
0.515898353994608 0.464835296242257 0 0
0.429146752406233 0.383436910971976 0 0
0.522811278403699 0.459414004704452 1 1
0.744603677566584 0.652900192807361 1 1
0.814182296358301 0.767080669545122 1 1
0.942335401495555 0.891727165036243 1 1
1.54254984276587 1.32353189004099 1 1
0.536087204695329 0.476255759305893 1 0
0.437271824265022 0.377957525626501 1 1
1.34153794574977 1.17792183962575 1 1
1.5424296956641 1.35386161888944 1 1
0.990956478566244 0.925485106802799 1 1
0.891346536827439 0.827976623518387 1 1
0.625887915738487 0.584704623499331 1 1
0.653473433655825 0.598693373816514 1 1
1.20598423947851 1.08610976448554 1 1
1.81212571276231 1.64383732468223 1 1
0.750783527986615 0.697611815090231 1 1
0.833979132783951 0.74381237290343 1 1
0.981837051793972 0.888460626354097 1 1
0.39231739468775 0.365950390467561 0 0
1.13475255701501 0.994096701031753 1 1
0.683477937851115 0.630229072765702 1 1
0.764807610367891 0.654102244863162 1 1
0.968834575559992 0.87019037898003 1 1
0.522593482104734 0.452329036461423 1 0
1.67650055335109 1.51190652673396 0 0
1.21657731144069 1.09904570433322 1 1
0.940070479154076 0.821707346271076 1 1
0.669193842178464 0.619930049069089 1 1
0.596659391853207 0.557969792098575 1 1
0.570250678164562 0.50639128735229 1 1
1.24301042988501 1.16354905606884 1 1
0.713579027274699 0.668545824894928 1 1
0.484951530874919 0.423173703013825 0 0
0.663115473380051 0.598527303295231 1 1
0.876491195343312 0.814368398539024 1 1
0.561764484891062 0.484494160208416 1 1
1.04850572802583 0.944737802725778 1 1
0.568651037287107 0.481069224455738 1 0
0.779640173466114 0.756573383141025 1 1
1.03336999206144 0.909444894829733 1 1
0.648277400619652 0.597830759526465 1 1
0.671881584198811 0.612591747781085 1 1
1.10038847607983 1.02138954173891 1 1
1.32599382610055 1.23724198569353 1 1
1.44235380432835 1.24999852781459 1 1
0.994057287555788 0.935551200628079 1 1
0.803198411847277 0.790308691657015 1 1
0.979900599160699 0.872236405671963 1 1
0.771653204473295 0.700541241339374 1 1
0.959261236962489 0.858502358051666 1 1
0.711180100952781 0.65940988326163 1 1
0.864074193182035 0.766753612797791 1 1
0.769662979388992 0.753635529836725 1 1
1.51809296992376 1.3799750540864 1 1
1.06764486051531 0.983089311730311 1 1
1.28634689552973 1.14839722120577 1 1
0.933713327451655 0.855256158926896 1 1
0.373188377403117 0.331978598589199 1 1
1.10114322589956 1.05307219082135 1 1
1.07951154894068 0.990897672835799 1 1
1.32500426200051 1.1972219096902 1 1
1.23577118924236 1.07203529464799 1 1
1.20041663070903 1.08746429169462 1 1
1.05271908537462 0.960301209559782 1 1
0.538213154771499 0.495674659157002 1 1
0.716044874853587 0.645779423675184 1 1
1.525082008465 1.37818611065281 1 1
1.01962203648163 0.890195090745624 1 1
0.969356691002503 0.902581701876498 1 1
0.711978765664172 0.636448926397536 1 1
0.477828494330228 0.439782629676897 1 0
0.604887759917288 0.521400953550392 1 1
0.418243672125382 0.376763847439665 1 0
0.791673311754719 0.730173123518641 1 1
0.505790344400543 0.436448019711743 1 1
0.746499672964183 0.773284589582718 1 1
0.812759633455394 0.736981938268303 1 1
1.32150430751356 1.17093316959408 1 1
0.870834080436788 0.799400151090733 1 1
1.1078655999129 1.00959918207012 1 1
0.981402119777182 0.900659823343679 1 1
1.4673210972156 1.31346211654305 1 1
0.538305820015632 0.462678503251849 1 0
1.12286263278324 1.00762202330537 1 1
1.03421164658943 0.938029323474266 1 1
0.517954430091844 0.478471925682084 0 0
0.759447475312675 0.686578068378632 1 1
0.69225308007234 0.641586338250274 1 1
1.01691180625794 0.930528828575228 1 1
1.41149486446816 1.26037434661372 1 1
0.952564146938818 0.887007702558254 1 1
0.902090027750778 0.82751762785922 1 1
1.35988626153521 1.22188972850676 1 1
0.650239777127404 0.576002019062149 1 1
0.934876669998773 0.844814892310328 1 1
0.382418658660201 0.357505648061738 0 0
0.988688666836631 0.945226006964201 1 1
0.758180198957772 0.665510246984261 1 1
0.830633451825149 0.760060227367498 1 1
0.901220847777054 0.813698839915557 1 1
0.719750923673556 0.646303768495543 1 1
0.897945548726633 0.795693976583154 1 1
0.869850975129585 0.832862749185949 1 1
0.664801665199363 0.624480949093417 1 1
0.773661952550863 0.68175991443294 1 1
1.11467816466779 1.04537071409761 1 1
1.63331003761057 1.43840945389105 1 1
1.32541723734418 1.18179508249055 1 1
1.2694060807608 1.12809590737971 1 1
0.700048680931944 0.647339181642224 1 1
0.80705314338914 0.637298152058719 1 1
1.15438892133128 1.02698462853638 1 1
0.776564488826931 0.671101232896145 1 1
1.38373359434578 1.20898745388591 1 1
0.936365136282025 0.802637095693222 1 1
0.887597027148289 0.81968661067501 1 1
0.974414838108071 0.866239505738599 1 1
0.320624062718744 0.294298015140915 0 0
1.12180604357073 0.983315665606818 1 1
1.03833141245723 0.890997505508203 1 1
0.717800133959552 0.587782306937147 1 1
0.7320903989461 0.766836293937847 1 1
0.837968809584416 0.741355115409556 1 1
0.81476631913572 0.737355825990079 1 1
0.941904594862539 0.837780787435907 1 1
0.988462558882015 0.920348632898682 1 1
0.709560375132135 0.647643807576539 1 1
0.84997030580699 0.773267462073276 1 1
1.28105355565118 1.17252344819829 1 1
1.15067628125594 1.04879694021062 1 1
0.898215815449951 0.818752447168611 1 1
0.674102369228449 0.627222612558631 1 1
0.894422556738736 0.821375497957372 1 1
1.19422516211733 1.09081823526788 1 1
0.611532946268822 0.549655386252704 1 1
1.44655589907582 1.31839362395028 1 1
1.63179817563539 1.39544973564932 0 1
0.678946017062481 0.610672758374889 1 1
0.837960640654278 0.770846386733811 1 1
1.34656659067905 1.23559778338529 1 1
0.673409068619391 0.62236897897983 1 1
0.818304312828697 0.717556301757943 1 1
1.26368034752702 1.12512136000709 1 1
1.18026139523279 1.07598601883917 1 1
0.716546193505728 0.632776496610053 1 1
0.727095804325682 0.654639639916123 1 1
1.02651806604373 0.911021231625645 1 1
1.20384105092885 1.05425131129595 1 1
0.568608347622359 0.499310061512356 1 1
0.913403010386646 0.830506494897416 1 1
1.44641995193695 1.29369164031722 1 1
0.413447971693035 0.388682088286295 0 0
1.13585864691054 1.0467964551346 1 1
0.551590711443779 0.51849816379263 1 1
0.655141639142578 0.647623146968909 1 1
0.870932175508667 0.753485191629981 1 1
0.647840660191411 0.573202999502345 1 1
1.19239906943534 1.01761237430216 1 1
0.740532603150844 0.648986506482651 1 1
1.63391657485855 1.44853577231009 1 1
0.887937437896835 0.815329730555116 1 1
0.81127839836962 0.737299062338812 1 1
0.559971858908153 0.496387490864835 1 0
0.934762330435052 0.827922272298133 1 1
0.305738055978296 0.2814653842329 0 0
0.590456923632445 0.525618679449455 1 1
0.841792633923129 0.791194069648421 1 1
1.01948633910779 0.914253214847369 1 1
1.21894182556966 1.11859745040482 1 1
0.723639830989027 0.64725122347672 1 1
0.436890726589833 0.365279847441073 0 0
0.76854312332115 0.659812201048911 1 1
0.936720366215857 0.837900957516334 1 1
0.858954608364213 0.835968077414317 1 1
1.26756593451491 1.17261745335734 1 1
1.18113065734685 1.12125180132028 1 1
0.857176083785499 0.748353532301165 1 1
1.11731776026832 1.01019237069735 1 1
0.999065041125213 0.895567979166838 1 1
0.759569088274146 0.686660242780122 1 1
0.571377514673045 0.53498795306823 1 1
0.764167803776829 0.672049994615793 1 1
1.22508797371859 1.12729143072033 1 1
1.24663790912991 1.14726353993654 1 1
1.28258832392783 1.17410062154173 1 1
0.919303293949771 0.826637633904046 1 1
1.15448828009768 1.06476057717581 1 1
1.39469486206707 1.33656785690045 1 1
1.17123299812546 1.09383311385236 1 1
1.55168285932764 1.36391810621108 1 1
0.944885840414313 0.825707063273822 1 1
1.29327321696184 1.17267524806112 1 1
0.951487714510581 0.831545691181615 1 1
0.644261625010534 0.580908888461703 1 1
0.311957963186165 0.272000808156073 0 0
1.2355791816717 1.13305442203503 1 1
1.07791934472515 0.984748994892249 1 1
1.27570878299484 1.08620161819035 1 1
0.955057654363401 0.875451521161283 1 1
1.21609639086877 1.11484832506299 1 1
0.859553593590691 0.754660910990958 1 1
0.366090471896168 0.332310499604776 0 0
1.07779080373747 0.92613463067866 1 1
0.581118605192775 0.50749809031936 1 1
1.69602267439609 1.4970470701331 1 1
1.24680577182824 1.24010999213174 1 1
0.46147658481835 0.402028473518896 1 1
0.656488712041384 0.615774717120217 1 1
1.05916632331308 0.903995696344371 1 1
1.08422236602118 1.03232589554339 1 1
0.837310587651329 0.704457096406787 1 1
0.80883084950494 0.745888298808414 1 1
1.16721611226426 0.994732610287842 1 1
1.05998987048254 0.950180969576758 1 1
0.583627740584775 0.512465624979433 1 1
0.745977192074397 0.698685256819424 1 1
1.09972942946749 0.992222635689162 1 1
1.35506581075783 1.22145569640765 1 1
1.78716395136812 1.57622182257497 0 0
0.739520926492043 0.682044831854018 1 1
0.78095113787879 0.703370583335852 1 1
1.22421900625406 1.12019600810538 1 1
1.05524765185076 0.969350881460191 1 1
1.15728863183585 1.04778107607762 1 1
1.07221635761918 0.958705752306567 1 1
0.85362572951348 0.772791955047649 1 1
1.06220266409484 0.921282970075535 1 1
0.604375634206926 0.551368407124118 1 1
0.270211748330259 0.223598943114283 0 0
1.27241586538459 1.14869326468976 1 1
0.807321948204083 0.741184400767465 1 1
0.706671748765186 0.613921205758497 1 1
0.91928885680566 0.818030034630477 1 1
0.985378238742227 0.887593668688038 1 1
0.441580971096782 0.389854005038976 0 0
0.870681259213789 0.794637322250541 1 1
1.57780367588775 1.37685421398628 1 1
0.620472661256122 0.527559801039274 1 1
1.37358124992224 1.21518027390239 1 1
0.839233683261244 0.784328856068627 1 1
0.761427640987456 0.678639201863347 1 1
1.10638402501961 0.988431888492468 1 1
1.27430610260272 1.15115485976601 1 1
0.361832963822007 0.320827249312467 0 0
0.8657594231924 0.783360406594776 1 1
1.02216808648727 0.887206373823309 1 1
1.34991142023258 1.21846484222191 1 1
1.02997346023947 0.961570063705917 1 1
1.61570610619773 1.41015648983702 1 1
1.21237397953913 1.09692335232233 1 1
0.592253744364534 0.546081388861591 1 1
1.22533279032233 1.1342814673225 1 1
1.05927193645445 0.958834619666845 1 1
0.948444456576167 0.868977648942805 1 1
1.03693255293636 0.953977293662674 1 1
0.54089741469965 0.520285320660958 1 0
1.94543731334972 1.74775666583628 0 1
0.676796614859247 0.629428478644394 1 1
1.09399713443251 1.03587601127603 1 1
1.00749981705071 0.914674237988506 1 1
0.68625228089645 0.61062172045777 1 1
0.499413067698728 0.448035257671646 1 1
1.08865543555545 1.01764314868447 1 1
1.07713459488912 0.952261563728463 1 1
0.682840883124657 0.594409759604732 1 1
0.545326365995765 0.502975873172847 1 1
1.07680801312843 0.994792270148863 1 1
0.77933004919496 0.716096652497543 1 1
0.511520873160099 0.476688532765938 1 1
0.63287214732567 0.562956153437862 1 1
1.07328743035239 0.978322928122556 1 1
1.14390340995409 1.02765390746785 1 1
0.578376089468208 0.544536453698245 1 1
1.43996736678894 1.28079507553498 1 1
0.604305633037586 0.540508443777611 1 1
0.800794892129127 0.722362374401413 1 1
1.21240676260638 1.09366161342087 1 1
0.945108926851603 0.81703977577242 1 1
0.699816781207072 0.671106455086177 1 1
0.779294715978546 0.697124477767301 1 1
1.26500263203528 1.14644254289697 1 1
0.696603820750299 0.646012255287236 1 1
1.65174161246128 1.52865316554694 0 1
0.886631683481326 0.790025299313712 1 1
0.985593464501795 0.891710618066683 1 1
1.56426769267178 1.41756457803498 1 1
0.36138379441358 0.338909808235884 0 0
1.22188378469987 1.11276482585105 1 1
0.833934627148191 0.742636210764895 1 1
1.25871274368015 1.15107917652293 1 1
1.20867161191459 1.08657188647238 1 1
0.853287991715846 0.798512718984655 1 1
1.5772591397134 1.3641179220701 1 1
0.914477265973693 0.830949922858383 1 1
0.427882113681349 0.391590478329912 1 0
0.3960496790934 0.331042944371066 0 0
0.875581234885998 0.817421191652778 1 1
0.618425174194145 0.567855728105078 1 1
1.21915246464015 1.08752311637176 1 1
1.02981794537548 0.954420068971342 1 1
0.817094503765152 0.735197169525687 1 1
0.504671073305313 0.465073170353843 0 0
0.695884846548579 0.608235001733232 1 1
1.42228782518932 1.27846413418724 1 1
0.580089717334921 0.528457427116194 1 0
1.58692869599256 1.47208967075988 1 1
0.824472475546345 0.762163792908157 1 1
0.853260477782484 0.796570741749581 1 1
0.602208008758111 0.533812806774718 1 0
0.957379767427984 0.871097287412986 1 1
0.764872364225415 0.699171022300681 1 1
0.9918847612192 0.916328459564332 1 1
1.04087645096498 0.910460102475099 1 1
1.04838179225914 0.960731162305328 1 1
0.833696482811096 0.71230935780539 1 1
1.3422581808842 1.17518329706704 1 1
1.22833723286269 1.07962926563576 1 1
1.17435628350107 1.06902721236418 1 1
0.765376646738631 0.67737664386099 1 1
1.04004926410426 0.898181838889201 1 1
0.88016537722523 0.7747068093301 1 1
0.497683431203603 0.458597001117913 1 0
0.891531134125014 0.791550429039842 1 1
1.06845694717859 0.970865318448756 1 1
1.06806240567082 0.973737842222169 1 1
1.08475342323889 0.988245954138655 1 1
1.00520092328659 0.917618228393844 1 1
1.08822942094731 1.01768196123178 1 1
0.528505176245456 0.494637641170574 1 0
0.964419543702783 0.856181302910493 1 1
1.36312484962589 1.25083933287604 1 1
1.46453562772726 1.36813002397977 1 1
0.856042113568015 0.764040859682908 1 1
1.12313623427145 1.0277385117654 1 1
0.857441378153263 0.791868180351339 1 1
1.01348187382981 0.946866897563447 1 1
0.677268100571082 0.584565549838772 1 1
0.719559252559309 0.651147361255022 1 1
0.818708201498448 0.709945396891355 1 1
1.22881321707042 1.09159403167795 1 1
1.32011271791108 1.2300722990423 1 1
0.943734524930034 0.81394127046436 1 1
0.664269937224232 0.634659875704817 1 1
0.798644627186908 0.756262888070798 1 1
1.06628055740025 0.947266398228631 1 1
1.1921934312127 1.08951903134696 1 1
1.10401600821875 1.00388517975004 1 1
1.00173069375842 0.891644753882806 1 1
0.694813441053475 0.640085764419934 1 1
1.10057258996353 1.00092606605076 1 1
0.700879695123407 0.632948908632775 1 1
1.21738825699167 1.12934821239872 1 1
0.831816919124752 0.786643420330146 1 1
1.41350566598066 1.30850158596872 1 1
1.0138825755944 0.910852201815315 1 1
1.05553123143916 0.968975752365174 1 1
1.36029517475032 1.19551639887839 1 1
0.571689980069334 0.543120363394619 1 1
1.11007098801657 0.997173343484094 1 1
0.97614778806472 0.881546638404764 1 1
1.23024849406573 1.1124136937057 1 1
0.604676767320154 0.535615174137704 1 1
0.8361253702539 0.804948220310646 1 1
1.70745697492976 1.48442666918691 1 1
0.983306245001132 0.797436692033111 1 1
0.764556559035115 0.679251096977741 1 1
1.06160249976261 0.988577345584833 1 1
1.02837195749194 0.865035471084044 1 1
0.689949247643685 0.644747163646025 1 1
1.27373974362347 1.16172722429525 1 1
1.18810792246379 1.06032109518431 1 1
0.572455112759525 0.497062450158179 1 0
1.05404102379287 0.912066974850109 1 1
0.870713986252346 0.778465546514002 1 1
0.961451768936124 0.85819303873187 1 1
1.61101210608052 1.43542653279899 0 1
1.03058508603205 0.924166403445639 1 1
1.20864590080576 1.07430629664415 1 1
1.08347218787096 0.979976367405864 1 1
1.13658958478608 1.00667712823927 1 1
0.834879449883817 0.749826654385139 1 1
0.808122253735339 0.725573707789312 1 1
0.795365740266579 0.730885516590109 1 1
1.44430502888041 1.29577837815364 1 1
1.0447575768078 0.978199348068577 1 1
0.761915533616006 0.687133337802666 1 1
0.747590582858511 0.681036684041496 1 1
0.530056946365612 0.42137257585039 1 1
0.638897181666203 0.579079132616745 1 1
0.795097209136419 0.706253365894985 1 1
0.302571829875448 0.276814041896485 0 0
0.938226429924023 0.850409794613897 1 1
1.04574870206947 0.910427819647392 1 1
0.650527639601353 0.596546249210495 1 1
0.935587224698818 0.873082770634966 1 1
0.976501433770943 0.902886072598868 1 1
0.918098024804852 0.823996080884617 1 1
0.958076949705387 0.861959735546396 1 1
1.02879034960472 0.926371210773267 1 1
1.09054926779511 0.977984333891198 1 1
1.43709917415288 1.31162011556031 1 1
0.969012614933051 0.882834018286095 1 1
0.79463939903784 0.714204667649894 1 1
1.06472835597152 0.947574440915297 1 1
1.29091857774076 1.16552218473241 1 1
1.79972975210828 1.59386900968914 0 1
1.23717746319953 1.13950756643913 1 1
0.791261345416915 0.707348626235312 1 1
1.45807706407655 1.3126221076757 1 1
1.07509037312567 1.02798005152395 1 1
0.641062962495304 0.575889995081425 1 1
0.785628305804981 0.738888555343757 1 1
1.0988142580196 0.945209708306632 1 1
0.778197478440068 0.66942179052693 1 1
0.9096525999358 0.800066072563732 1 1
1.22063308743538 1.10915100715093 1 1
1.18601433894155 1.11611968619618 1 1
0.419549947579543 0.380147345596264 0 0
0.757719364279736 0.717498453415473 1 1
0.469911227763919 0.463553640058841 1 0
0.96107932688993 0.822256309431484 1 1
1.07880401262059 0.959777381925147 1 1
1.00589417780812 0.888741259408447 1 1
1.157606507012 1.06456595222117 1 1
1.23705668339816 1.14098581483589 1 1
0.421116074802847 0.386945003068246 0 0
0.939734124587471 0.847165128059162 1 1
1.1504503765801 1.030174380936 1 1
1.15872191333606 1.05534767269909 1 1
0.943722501723059 0.861401305411047 1 1
1.29727690910361 1.2170964250155 1 1
0.418773861688297 0.384377428091351 0 0
0.588603508816038 0.5587075502001 1 1
0.922477049133187 0.840135169649965 1 1
0.8874306389743 0.777619366402556 1 1
0.701660494213742 0.593983846591733 1 1
0.435214108261869 0.357654871477783 1 0
1.12793343829877 1.01707548770048 1 1
1.00122958629818 0.893071030225472 1 1
0.778273368518589 0.702835697184528 1 1
0.891341086262477 0.809993509043705 1 1
0.699306365207556 0.662316581898974 1 1
0.577976124562254 0.52590703919599 1 1
0.971282848830595 0.898799737860947 1 1
0.924244827891077 0.839979895564171 1 1
0.650545374300567 0.599844725275139 1 1
1.16278859931323 1.05302595677032 1 1
1.12037560051092 1.01977326368512 1 1
1.75071958312854 1.54550509603884 1 1
1.02548263226227 0.935898073607499 1 1
0.828923194601627 0.731354035687695 1 1
0.879025667687032 0.743259171774661 1 1
1.07446795910588 0.949657923073156 1 1
0.99394297606197 0.834629768787367 1 1
1.00481959310178 0.950126920246082 1 1
1.14255663168217 1.0375003692343 1 1
0.393249951694029 0.357959694066535 0 0
1.10654691946361 1.01856868055551 1 1
1.61981437369977 1.4436857710401 0 1
0.781657270481983 0.700919772316586 1 1
1.07566048836292 0.963650833685366 1 1
1.27274278264454 1.13057967440332 1 1
1.21361532800214 1.03783723841073 1 1
0.309325109658995 0.292060760071501 0 0
0.98668663878959 0.88645092544685 1 1
0.68178655064473 0.682132542641425 1 1
1.41855045359704 1.32537572289167 1 1
1.16293606928706 1.0452330192443 1 1
0.854086364838419 0.778843905826669 1 1
0.994037139153136 0.858409763227747 1 1
1.33444582385499 1.19735156050197 1 1
0.87319775898503 0.764001886562387 1 1
0.994951040411508 0.899224917211853 1 1
0.823494353412896 0.728473931517517 1 1
0.873136368019433 0.810051097162376 1 1
0.719847515818566 0.661427573648501 1 1
0.891335476178295 0.787473283901892 1 1
0.586913894226913 0.590944292174724 1 1
1.20377157270122 1.12440447814755 1 1
0.490504566253984 0.467546972260733 1 0
0.842134448774673 0.749486921083719 1 1
0.812720490609674 0.702952175575362 1 1
0.472717026049694 0.422093556365572 0 0
0.7722069560183 0.731826290485018 1 1
1.25363517698627 1.137564312422 1 1
1.21428374769051 1.06435025695453 1 1
0.951779819462245 0.855677764402932 1 1
0.656982734255671 0.571722456396935 1 1
0.96335376044214 0.857626107050918 1 1
1.11217478857956 0.990928185703241 1 1
0.733368268885675 0.680833162573643 1 1
0.889173911677458 0.809995697000982 1 1
1.20514045781423 1.06527973433899 1 1
1.18657315835203 1.07446367445998 1 1
0.369349141847487 0.387264378252153 1 1
1.13012356586077 1.01455964006739 1 1
0.963330088490453 0.862284320181263 1 1
0.798301212800915 0.724089282785021 1 1
1.50251619817984 1.33168085112552 1 1
0.884797947191185 0.810798717170543 1 1
1.42335801816489 1.27797038179046 1 1
1.18745088228219 1.07310273281799 1 1
0.623039373447811 0.575045339627164 1 1
1.00241936847185 0.861216158191008 1 1
0.843763275478697 0.755126380254343 1 1
0.324556029833312 0.31140820065191 0 0
0.97241873491473 0.877047697002494 1 1
1.05016806505738 0.941483286046811 1 1
0.498480881220292 0.508894171674705 1 1
0.99803087966899 0.998072727252965 1 1
0.962103937161459 0.798126459715582 1 1
0.980818221447716 0.874579555391755 1 1
0.476016360611704 0.403241730415426 1 1
1.18996499723991 1.07471931518225 1 1
0.552689899187796 0.495761500315178 1 1
0.54939855038393 0.508604134838532 1 0
1.15598861500128 1.05404984496744 1 1
1.33728758641544 1.21116175869785 1 1
0.20092761529552 0.144677842261643 1 0
1.23984496145177 1.11251714635788 1 1
0.965203291354385 0.830438725007275 1 1
0.698817516645881 0.618627469868567 1 1
0.801363508168305 0.719478970518536 1 1
1.61894849904291 1.52441959010353 1 1
0.852041184750825 0.774759644524896 1 1
1.09838374000163 0.995979637538791 1 1
1.29517782794129 1.16894472072498 1 1
0.939953655720546 0.858736961777794 1 1
1.08708878036114 0.981592120026768 1 1
0.946094364094049 0.851601094609315 1 1
1.23387903110095 1.10714932851213 1 1
0.94228376316301 0.864515955048448 1 1
0.823325987459712 0.718311512001954 1 1
0.773084688664386 0.684514597576652 1 1
0.974204624449941 0.884542164082708 1 1
1.02271925866836 0.94891228957139 1 1
1.38910607463333 1.25683711484566 1 1
0.743615871243448 0.679127054106641 1 1
0.871819588315188 0.786367081031619 1 1
0.88523222472142 0.791166727592763 1 1
1.05423195761486 0.959033825465091 1 1
0.78266541526308 0.696173023165646 1 1
1.4924407253741 1.35567692764944 1 1
0.929023793993189 0.826987342660776 1 1
1.04965094214133 0.934312435666272 1 1
1.30714848233609 1.1524394384171 1 1
1.05783993920233 0.941685342506089 1 1
0.734838347982402 0.661392973648328 1 1
0.316805740486422 0.329855986241056 0 0
0.946703152611894 0.870016191691021 1 1
0.508578062054215 0.461390088459384 0 0
0.715890770763955 0.641480902374752 1 1
1.06687432413693 0.963004232047369 1 1
0.830959331049176 0.785047109059968 1 1
0.837013919265473 0.743638112556976 1 1
1.20886711579783 1.10782555379484 1 1
0.866082067261375 0.798464291780541 1 1
0.470066467642827 0.432137134519621 0 0
0.928542573950284 0.839566536047151 1 1
0.561569653224287 0.49102277138302 1 0
0.721143115919719 0.672735870091633 1 1
1.22173722578202 1.08438411934526 1 1
0.567270187475467 0.509491414773524 1 1
0.381999150102357 0.333674041009763 0 0
0.677814853019999 0.638881178885272 1 1
0.455125976362211 0.427297242390485 1 0
0.532891477869215 0.527015435105399 1 1
0.509384831846774 0.506737766661832 1 1
0.740314998692982 0.6946593146026 1 1
0.635027762754885 0.557432975360494 1 1
1.22056281926716 1.12812757310995 1 1
0.777939084004188 0.709853095924739 1 1
1.18315897639014 1.05684561632474 1 1
1.03535192652607 0.945467010465444 1 1
0.587073778294567 0.53279409043705 1 0
0.845625888125494 0.800627785291968 1 1
0.775942876191733 0.732784411924739 1 1
1.5682736833783 1.4324230727254 0 1
1.06570887309624 0.96855045400495 1 1
0.757899134545835 0.681801752786325 1 1
0.957036503144883 0.872828513813169 1 1
1.10052687047694 1.02054020682437 1 1
0.851185186557573 0.755226515551025 1 1
1.17972282920011 1.06688995133574 1 1
0.726491446530665 0.643675757992625 1 1
1.13367727733403 1.05548577006795 1 1
0.464174358200703 0.413732980246001 0 0
0.999270114856822 0.877830882610348 1 1
0.723110654902487 0.660590977022683 1 1
0.719968993313683 0.642224844999728 1 1
0.741087818607352 0.612897738683655 1 1
0.714781075642443 0.614896117335045 1 1
1.2740114675521 1.15845309652072 1 1
0.744614990570911 0.707802457494916 1 1
1.36975736653997 1.22886929245697 1 1
1.29374073633634 1.14888188610384 1 1
1.15258286079398 1.06174041240772 1 1
1.18164441382452 1.10130372713117 1 1
0.503780725089802 0.500634770628831 1 1
1.32512756474319 1.21589706227603 1 1
0.649339742739577 0.600363068569198 1 1
1.12560268504059 1.05211569887951 1 1
1.60100584534514 1.39347229831545 1 1
0.328956073212173 0.279126629969239 1 0
0.544719487996269 0.592906527838797 1 1
0.991091722804526 0.874099860699236 1 1
0.780971469528494 0.696564373502844 1 1
1.27325919236598 1.21005923063787 1 1
0.809571206549281 0.727600259919453 1 1
1.12549998073502 1.0441912105333 1 1
0.706196232048326 0.62489504726457 1 1
1.49566278307488 1.3616715101069 1 1
0.87607307283796 0.787295129933784 1 1
1.32923418161122 1.24889755348775 1 1
0.963802688680439 0.865854243104192 1 1
0.828440816463291 0.755201224494583 1 1
1.0724297011222 1.00946721728359 1 1
0.991082780114635 0.874009049699408 1 1
0.81923999310513 0.704947134508974 1 1
1.21856351348325 1.07741455615005 1 1
1.2419968124735 1.11027104164856 1 1
1.13896941644992 0.996316679643395 1 1
1.02803072326766 0.943394394440306 1 1
0.730079912658517 0.646613409332864 1 1
1.44259585614901 1.31020265677711 1 1
1.23580783317147 1.12197074565018 1 1
1.13227771873541 1.10250934820451 1 1
0.82066153833799 0.745962873211788 1 1
0.492640396299083 0.482401748074871 1 1
0.948808815019 0.840395289167823 1 1
0.719183293899258 0.673086481594706 1 1
0.945531585101577 0.847915148092435 1 1
1.61915582954524 1.4449743044 0 1
1.26945160143234 1.07500640457919 1 1
0.923667187782996 0.846426749986783 1 1
1.07808177830319 0.996485518589985 1 1
0.610470565092794 0.553116033758836 1 1
1.39419388583807 1.31313902451983 1 1
1.01075096080491 0.932160951343443 1 1
1.02337176989144 0.954912093377657 1 1
1.14880425073257 1.07012297749459 1 1
0.447606253269338 0.419438625968324 1 0
1.22084713175067 1.17826995363794 1 1
0.947905186086135 0.845672112067683 1 1
1.04382147275531 0.958898873417528 1 1
0.654605061057818 0.599333076967487 1 1
1.53192036853126 1.35061190088801 1 1
0.962492569932408 0.830276467265825 1 1
0.752499953610846 0.606925128417704 1 1
1.22157894857896 1.06995688429949 1 1
1.29233951552004 1.08607074141876 1 1
1.41950913074068 1.29609149420724 1 1
1.66349858253262 1.46748212026823 1 1
0.857389311234843 0.749495303075451 1 1
1.04651022522267 0.944314419147388 1 1
1.08874323665455 1.0093226739899 1 1
1.2093681993201 1.06439035572516 1 1
0.859216615401122 0.819039946401073 1 1
0.358746272848699 0.341114498969138 0 0
0.643033127173986 0.615733539058848 1 1
1.0050933872041 0.93727137774548 1 1
0.809211864632566 0.726367427553237 1 1
0.990209808093792 0.867892616147216 1 1
0.522558686394528 0.438961583266768 1 1
1.33369731429223 1.22002895060233 1 1
1.09458173713919 1.00063879470762 1 1
0.715112094349993 0.632503342928838 1 1
0.854854306537492 0.799953914019649 1 1
0.681775658233783 0.639772402945784 1 1
1.50259039629519 1.32373274886987 1 1
1.01993764494995 0.927319061475348 1 1
1.18722916981359 1.05877309591691 1 1
1.07409756847537 0.985651345551239 1 1
1.01534188983846 0.973683594497804 1 1
0.452747247471036 0.418142934606096 0 0
0.753793509752517 0.66715405741704 1 1
0.718817818373412 0.699789874370568 1 1
0.71707919647185 0.655184533033138 1 1
0.92800256525143 0.881673862063162 1 1
1.32148418645489 1.18196588603678 1 1
0.769931678829482 0.741758078043727 1 1
1.05012034135324 0.957424600396992 1 1
0.908841871493974 0.833492913855361 1 1
0.922094608280428 0.815735997317308 1 1
1.45934568693164 1.30803395742725 1 1
0.823863317193224 0.731622466719568 1 1
1.18542309074567 1.05140196181161 1 1
1.40679486327499 1.27811328000278 1 1
1.51871333845579 1.35605676990493 1 1
1.3189102012925 1.24332616375412 1 1
0.798844965415452 0.717777755474504 1 1
0.950700855625416 0.871398560289892 1 1
1.21978450698506 1.10524670038227 1 1
1.26732516875936 1.13155360545729 1 1
0.658501696038205 0.57520100447513 1 1
1.37024016489178 1.24765535707042 1 1
0.950662592236605 0.916764216294529 1 1
0.611064186575083 0.543134465887719 1 1
1.09735466823251 0.993595872024185 1 1
1.05467158673947 0.978909523419992 1 1
1.12489205473673 0.993679443645576 1 1
0.822632136588262 0.753215929844968 1 1
1.01573594248358 0.929931651540529 1 1
1.00988188525711 0.919391577913418 1 1
0.664146027151332 0.584069670770021 1 1
0.969565637986407 0.885079785896051 1 1
0.222482825689712 0.260987312133379 0 0
1.12392191569159 1.02994722125278 1 1
0.956768569009901 0.888029456722221 1 1
0.687285512649155 0.656635327994507 1 1
1.18816065372015 1.01635158434439 1 1
1.33390681754507 1.24395806381562 1 1
0.818465467976063 0.751421733285625 1 1
0.979352581556622 0.919345178536826 1 1
0.972903030479144 0.832558258883149 1 1
1.09122065383148 0.941998107520284 1 1
1.27194536359501 1.14746922332537 1 1
0.495075579959236 0.447511313207955 0 0
1.04899665161205 0.965724297937008 1 1
0.911773850629849 0.820646803044808 1 1
1.0517729801791 0.972208978556902 1 1
0.962609541011319 0.871043862752235 1 1
0.704017406719456 0.670887157095726 1 1
0.991949585123842 0.886416201179227 1 1
1.04937425869629 0.949647412500924 1 1
1.5026633060869 1.3844335423424 1 1
1.30104051753276 1.16108725429377 1 1
0.471430781792387 0.40821119109131 0 0
0.484246104478294 0.44614342271152 0 0
0.736458780613485 0.657349544441456 1 1
1.05416730565924 0.976551101160995 1 1
1.20207655144697 1.09600707392345 1 1
1.22077152757488 1.1216259890329 1 1
0.483339742506054 0.44110350726746 0 0
1.05119617809425 0.955626331871886 1 1
0.926942997044055 0.842113878883076 1 1
0.816590243784001 0.746962540573005 1 1
0.863548537411152 0.801215377008956 1 1
0.620711380507392 0.585824480124781 1 1
0.709795698933501 0.641831984877577 1 1
0.980948352816527 0.878741947173811 1 1
0.518173034619247 0.48320886404401 1 1
0.90524323584819 0.815343585303842 1 1
0.471483660936742 0.358767169261061 1 1
0.968776168988224 0.887703513002867 1 1
1.27359705489243 1.10148592244272 1 1
1.31830261806696 1.2065206806783 1 1
1.13202848301359 1.03434871963395 1 1
0.723031260455675 0.641754200588546 1 1
1.05249359251801 0.959897215033342 1 1
0.582413269164608 0.500098630626175 1 0
0.552980384695137 0.519599015422817 1 1
1.19413119709162 1.04064332919678 1 1
0.987802424147499 0.87805917570953 1 1
1.34750333506954 1.23117733914284 1 1
0.847854437816234 0.804291017670145 1 1
0.530446168052931 0.493481136879492 1 0
0.977802889069872 0.927411284599369 1 1
1.26044408642659 1.12139690365913 1 1
1.1675754043154 1.02208770979628 1 1
0.833612604249619 0.765505927089318 1 1
1.19625772790708 1.09888762086209 1 1
0.634910936758765 0.64744366407499 1 1
1.27743604648909 1.16766166019489 1 1
1.10767040887982 1.00954873520349 1 1
1.35416497765548 1.24677100052058 1 1
0.804742006933024 0.719503308819297 1 1
0.912448228688113 0.788948788928931 1 1
0.955845883517822 0.858385329479674 1 1
0.988046543705954 0.870970304970394 1 1
0.763039930255234 0.6825006878985 1 1
0.601100435008718 0.525935490394125 1 1
0.549643684169853 0.46556702014017 1 1
0.714900065407118 0.602250587664653 1 1
1.18799049984335 1.0875130660706 1 1
0.911976228933932 0.844971498231328 1 1
1.07583555733419 0.965189226413773 1 1
1.16519964147261 1.10944420477002 1 1
0.77170378181087 0.677275882030215 1 1
1.34801736566121 1.24503972376038 1 1
1.02467043517808 0.94212965892914 1 1
1.23364692645795 1.12937359764685 1 1
1.29335599538115 1.20104295802714 1 1
1.11238554515255 1.01052780857193 1 1
0.553308133459488 0.485911322161699 1 0
1.46416129656754 1.33752030223815 1 1
1.09781644282287 0.970781130441028 1 1
0.826580901997713 0.747386226772936 1 1
1.25011433020106 1.0947815001355 1 1
1.06706096078078 0.9671458159617 1 1
1.36128112659443 1.24863390128238 1 1
1.08168044322201 0.958009474618824 1 1
0.881727782639856 0.790044416310386 1 1
1.3521839810198 1.28178308026445 1 1
0.726195951398957 0.699751040155276 1 1
0.764390879247013 0.690032091471693 1 1
0.982621021215869 0.903381357239328 1 1
0.714587298057129 0.579160814515742 1 1
0.991923296830611 0.891160143197005 1 1
1.0925179823347 0.984608565614944 1 1
0.976395169743972 0.875076944247198 1 1
1.22766934916067 1.08649290300091 1 1
0.368345851934152 0.381174425507948 1 1
1.07560987589746 1.04985939247562 1 1
0.364648438926046 0.345588673138428 0 0
1.24971980616595 1.10741695308817 1 1
1.21720516613316 1.07965364857441 1 1
0.840759207720165 0.732070980508497 1 1
1.67996118953833 1.48038978235734 1 1
0.938442313175597 0.845031876382339 1 1
0.769646257869299 0.696861633187342 1 1
0.69838195496574 0.673895169829019 1 1
1.66340747352451 1.51010742761327 1 1
0.886070577617541 0.808442973377559 1 1
1.10016031341772 0.983974833561125 1 1
0.643331263691167 0.558394314546372 1 1
0.684483813881587 0.605386750764061 1 1
1.11313932865094 0.904910790931814 1 1
0.884005646419527 0.81603024931398 1 1
0.899843664332191 0.78551987894132 1 1
1.73969752012639 1.561323535347 0 0
1.40782824012327 1.29047561700131 1 1
0.90435765173193 0.786515125685822 1 1
0.633322403317067 0.602770827186193 1 1
1.1635400254754 1.03923788323199 1 1
0.269916555677069 0.272767388207983 0 0
0.592000781474822 0.537402875198195 1 1
1.07024249897079 0.974940227798371 1 1
0.927596148450784 0.822617973991349 1 1
1.15601840263877 1.05643175904118 1 1
0.747373366328588 0.684775457613896 1 1
0.938535722965712 0.828621863461731 1 1
0.521258997428032 0.445240821662039 1 1
1.13617039698163 1.04605680416191 1 1
1.02277176188139 0.86916726934411 1 1
0.403906191158267 0.362789952637118 0 0
0.522552305640777 0.471534524135137 1 0
0.84783931273797 0.782521946027949 1 1
1.26369483452798 1.15948234602325 1 1
1.41538426283615 1.25360232273332 1 1
0.815490967102753 0.765515327695684 1 1
0.870617686374551 0.811240642629244 1 1
1.18011831010105 1.0678443983518 1 1
0.685412906134025 0.62886081656602 1 1
0.908307646508653 0.836322771140924 1 1
0.592332703881787 0.538078645527462 1 1
0.971380575506021 0.8854913945151 1 1
1.39303779024278 1.24439550451915 1 1
0.662125256867252 0.582076721447114 1 1
0.829035301193908 0.734765321640395 1 1
1.11399623714368 0.999363781292415 1 1
1.09870037351197 0.994009128915118 1 1
0.8466655766304 0.724225058982578 1 1
0.364962170634094 0.324310545944577 0 0
1.00017449472743 0.88938012606887 1 1
1.01876544716621 0.946769809914444 1 1
0.7973300655269 0.714631497207164 1 1
0.602549839558864 0.538758000829635 1 1
1.36743017384393 1.23786524142633 1 1
0.674889383379211 0.605351890770576 1 1
0.9659919424807 0.878766191464757 1 1
0.87853655361009 0.845478174197026 1 1
1.17225004656326 1.07747685225657 1 1
0.953202965523138 0.860234271668921 1 1
0.847211444016361 0.766846563463904 1 1
1.00864466572128 0.888200809207718 1 1
0.854660540628216 0.773780044903662 1 1
1.09356984878505 0.978597999541759 1 1
0.507543896964361 0.414773022156283 1 0
0.926857751086448 0.8213715757493 1 1
1.1089283427935 0.994559064684377 1 1
0.353850404991117 0.31222316420616 1 1
1.05496946389457 0.888143543836209 1 1
1.34881302657232 1.24013670372395 1 1
1.59000672399778 1.39899139159829 1 1
0.86138658640152 0.779773069092782 1 1
1.0369649060427 0.939293246494145 1 1
1.44420949912531 1.24965443368145 1 1
0.744266217787434 0.664086415465587 1 1
0.697527634722567 0.632031973685359 1 1
1.29573455418491 1.1790212201727 1 1
1.01748809449771 0.938232502878088 1 1
0.729850955186678 0.678105207847193 1 1
1.11547400539615 1.06297480904934 1 1
1.31325576345474 1.24988049880045 1 1
0.778641536243738 0.715436468789967 1 1
0.550072277760937 0.515251572354832 1 1
1.11622413508047 0.985507340933593 1 1
1.61382292005103 1.50446925206199 1 1
0.310380155034668 0.253486390622302 1 0
0.821589451955079 0.752621264959229 1 1
0.735904253268448 0.683108546744664 1 1
1.16818933703117 1.02734833583131 1 1
1.00131202104053 0.914600178333686 1 1
0.936652294838627 0.803167733642595 1 1
0.772452928653252 0.762517200783182 1 1
0.558162577581035 0.493973397554304 1 1
1.06304009069014 0.94629274285906 1 1
0.902848640021271 0.811073331572475 1 1
1.28796281085677 1.1137720972051 1 1
1.23876587573419 1.12134660525092 1 1
0.845030076963831 0.772298607335925 1 1
0.764050196736431 0.712945375545497 1 1
0.970871038114586 0.896967988956126 1 1
0.911652247985471 0.808313073776328 1 1
1.13562615735855 1.01494958707989 1 1
1.35113605299669 1.18857559377003 1 1
0.721268142991077 0.657145281676442 1 1
1.15018921352541 1.0395863742558 1 1
1.48851700023519 1.33499204375766 1 1
1.0028549224927 0.901944031173738 1 1
1.059385543263 0.972290746474006 1 1
0.615790351282095 0.557035999020232 1 1
0.769840824112209 0.715450967877896 1 1
1.19016283534812 1.0779878221248 1 1
1.27788326716268 1.13976828255884 1 1
0.741411826515366 0.665089732807621 1 1
1.19943251427656 1.06263499505082 1 1
0.965721853768222 0.845302358634183 1 1
1.02923819050664 0.90564499855318 1 1
0.483129858164133 0.446669049920826 1 1
1.52101113702915 1.35981190034009 1 1
1.06004152339305 0.979041563668023 1 1
1.12447183561869 1.04063609057546 1 1
1.15614235427642 1.04875523108524 1 1
1.61172616934127 1.42420839975629 0 1
0.870868451651205 0.80706564469113 1 1
1.40782669769973 1.26141003498513 1 1
1.15903194370395 1.11316821303833 1 1
1.34247464290021 1.1708977671846 1 1
0.534171985445835 0.490794982708083 1 1
1.4870766176125 1.3426094807003 1 1
0.642482041810227 0.583278276521015 1 1
0.96849825694347 0.867357385070396 1 1
1.44309833835578 1.3130032393556 1 1
0.594156623941275 0.558274948080979 1 1
0.304945713210259 0.284037555143559 0 0
1.49956086866804 1.34283876363529 1 1
0.688852207997137 0.637597439297746 1 1
0.687080911352821 0.618406536321855 1 1
1.04675192449208 0.913882693112018 1 1
0.984439841559459 0.895098755781603 1 1
0.874082834310353 0.815357566658654 1 1
0.711254720474588 0.657878483045043 1 1
1.02119874500459 0.918845263235371 1 1
0.630970307003864 0.630184934468498 1 1
0.812921982058257 0.7184219630049 1 1
0.723449270030619 0.609509266924882 1 1
1.00630632213231 0.914151939718602 1 1
1.28243902896448 1.09214297226606 1 1
0.831430428221287 0.743228541225711 1 1
0.963204761818927 0.864884794015047 1 1
1.00917943227314 0.917485060981596 1 1
1.08428863978668 0.994979181756414 1 1
0.84138450518648 0.75608766621794 1 1
0.986430201776499 0.85644087787343 1 1
1.00995900554704 0.911958328057608 1 1
0.542916078636566 0.509164398749836 1 1
0.706994350237249 0.649209590733543 1 1
1.14656225830053 1.04667984965927 1 1
1.13078590135652 1.01012020675611 1 1
0.692551824259715 0.630783017721667 1 1
0.84886222920549 0.759065478068487 1 1
1.1865282678522 1.04350694550188 1 1
1.30230096754756 1.18946376090484 1 1
1.07256406911567 0.949795298395352 1 1
1.20794885178373 1.09047230879653 1 1
1.26995230360993 1.17806681005676 1 1
0.978564192926479 0.911494324708816 1 1
1.32587366713514 1.1901430747251 1 1
0.942016919839779 0.843695012179746 1 1
1.68418530479703 1.51178925942649 1 1
0.606751300923143 0.553369838401056 1 1
0.709634386161685 0.635687543886549 1 1
0.8640975417859 0.763909568426903 1 1
0.857449816740488 0.761894021915224 1 1
0.455831057081688 0.398994510484353 0 0
1.26181471469469 1.13329472892172 1 1
0.620816389257822 0.541756510168353 1 1
1.13346523788336 1.00847399174256 1 1
0.966805939824102 0.848433819260648 1 1
1.16073352127951 1.02015938024883 1 1
1.012896480591 0.909719461606463 1 1
0.865559879670617 0.804245150583499 1 1
0.983004965328254 0.891971942984957 1 1
1.02478036859704 0.952091257820702 1 1
0.959696712722404 0.890561598442164 1 1
0.879410614582302 0.824955376351276 1 1
0.829677331156001 0.74596229388458 1 1
1.09775368742727 0.991243531158014 1 1
1.03789301069766 0.921273543719847 1 1
1.04650534688621 0.915867248364082 1 1
0.974294347953847 0.968569722764719 1 1
1.20489472346315 1.08775066344254 1 1
1.27886357925252 1.1840793062499 1 1
1.17748497006327 1.07791057497918 1 1
1.02632541244877 0.930577136555603 1 1
0.660822953129614 0.61195589813496 1 1
0.868120026076091 0.787186678940072 1 1
0.851176289717321 0.752694574950121 1 1
0.517387071142537 0.473430514356127 1 1
0.835699443905905 0.719060894493048 1 1
1.39066981167365 1.30094671998076 1 1
1.01248192857999 0.957394397971976 1 1
1.30966209078225 1.14151708748648 1 1
0.514563031317251 0.455665194426014 1 0
1.42811982290341 1.30703534995664 1 1
0.35592720849447 0.307022804931672 1 1
1.03509850929784 0.927303110892393 1 1
0.464950509956406 0.442645803140696 1 0
0.632969904280475 0.598341850896421 1 1
1.14946767991594 1.04005276774172 1 1
0.762185421258613 0.711831571900972 1 1
0.714336561061192 0.657237442686918 1 1
0.774747157668283 0.712225427433103 1 1
1.33560577272425 1.19560406581134 1 1
1.12933834168736 1.02196592490655 1 1
0.777522713244069 0.660302869246303 1 1
0.788021867533286 0.718079760029322 1 1
0.707500462306757 0.542909648876711 1 1
0.590641003044985 0.526074370741265 1 1
1.17535015383704 1.03354143113619 1 1
1.63696050295327 1.48535676237428 1 1
1.52012069480463 1.41837377208812 1 1
0.678259678815997 0.631737530739735 1 1
0.893787450864387 0.816492720048137 1 1
1.82424983433564 1.66466046964424 0 0
0.79074336033537 0.702124208556151 1 1
1.09909887725011 1.04368500962266 1 1
1.43158279879 1.30464315976917 1 1
1.71856963210496 1.53105363173193 0 1
1.21142933408812 1.18476900177766 1 1
0.79079297112487 0.705745085250964 1 1
0.775309880333961 0.725241575663564 1 1
0.829650499552199 0.758271152456948 1 1
0.231916279833031 0.169480796436298 0 0
1.36755347274866 1.22872943215037 1 1
0.3241837745094 0.326546926723458 0 0
0.212459940417473 0.263319918631581 0 0
0.753664532945138 0.699285566252054 1 1
0.791926883157961 0.634536966190941 1 1
0.89031226751782 0.817057644552056 1 1
1.61554337453159 1.52217294611379 1 1
1.00393053423132 0.897509337464904 1 1
0.988344064288015 0.88525479668649 1 1
1.191636309745 1.07632142380844 1 1
0.792165873888117 0.693211247153761 1 1
0.363249301828001 0.337359513498437 0 0
1.26805836544843 1.18790681272012 1 1
0.596295674234467 0.546484289586799 1 1
0.933301022374042 0.843882907203198 1 1
1.46146532180208 1.32762273975571 1 1
0.704167396966539 0.623228568635929 1 1
1.06345332199184 0.951178248638963 1 1
1.17183935971053 1.04572504984694 1 1
0.982213078917641 0.837578507479998 1 1
1.22921013569733 1.13315172293259 1 1
1.19172555988457 1.08065440788649 1 1
1.04992751704633 0.949346031410729 1 1
0.780813975479687 0.734795619409525 1 1
1.02664424715294 0.954733411971914 1 1
0.973153797681369 0.865443095687642 1 1
0.535385647241671 0.471146658326165 1 1
1.00109784497936 0.889334965333864 1 1
0.884328091960258 0.778771018699861 1 1
0.931823261694227 0.852390628136048 1 1
0.898202888416826 0.801918706825582 1 1
1.05518997806539 0.953440762325961 1 1
0.542987826347667 0.514566508639485 1 1
0.589482647218722 0.533606790285462 1 1
0.977154879103951 0.891234748556397 1 1
0.563255082842082 0.49185028029998 1 0
0.868657021409611 0.662059841993842 1 1
1.43143099143462 1.27402892666277 1 1
1.26974314363965 1.16830096259976 1 1
0.904947614344882 0.826040552321701 1 1
0.843366350593876 0.70749120950845 1 1
0.72980949359675 0.670208645982156 1 1
0.809179754695929 0.675962601067603 1 1
1.0034891211156 0.908413273531883 1 1
1.07147340343951 0.984761516495537 1 1
0.943444910932639 0.878626220193646 1 1
1.02960400414295 0.959019513208031 1 1
1.00408998943377 0.91587310511016 1 1
1.28188788014769 1.12159988027399 1 1
0.930475434154395 0.85649102965876 1 1
0.831113319554266 0.771031725790356 1 1
1.24882419155856 1.15817479745393 1 1
0.919489111883086 0.863493239804032 1 1
1.40279473567025 1.26090000379394 1 1
0.590490585463979 0.509697020777505 1 1
0.912983380031664 0.844268327797244 1 1
0.690006059026584 0.622049585431942 1 1
0.541474016937948 0.500559375204747 1 1
0.941968570676227 0.85469370211757 1 1
0.425148749946477 0.386335083007862 1 1
0.722735199249339 0.655371418190328 1 1
1.49957853306307 1.36719443161707 1 1
0.920565235162156 0.807548738357376 1 1
0.696746845700708 0.698762843057087 1 1
1.24452200734797 1.21642408271066 1 1
0.694207249026897 0.62207550251548 1 1
1.21883432756823 1.06628291749599 1 1
0.765117524436693 0.712186632101454 1 1
1.30590314256088 1.1953764831205 1 1
0.862942076707373 0.709854855511927 1 1
1.29772475731406 1.16457997257752 1 1
1.40976516456215 1.27796552009706 1 1
0.823014841227429 0.764375136345706 1 1
1.22261177627481 1.09724814859923 1 1
0.591786494428219 0.55658329339259 1 1
0.613839738575616 0.549264001581201 1 1
1.27713414335107 1.12938484865531 1 1
0.857052416687105 0.801554801061962 1 1
1.40006480793231 1.32070455846339 1 1
1.10256263594156 0.938534688084503 1 1
0.925018971181423 0.810650641619007 1 1
0.189417384840861 0.20072018016362 0 0
0.910008126901369 0.84131197969891 1 1
0.692857027080571 0.669895408778283 1 1
1.04754268736249 0.934778331335383 1 1
1.23559375495545 1.1218572182217 1 1
0.900441750864289 0.810554712044939 1 1
1.09670085290545 0.986828040854101 1 1
0.7520744782552 0.725569383660847 1 1
1.50966538901236 1.33134054466956 1 1
0.848904160424312 0.760067030435398 1 1
1.23554288433719 1.09130009820972 1 1
1.1083316631041 0.990905159061755 1 1
0.800178406315167 0.741863211392729 1 1
0.926042427471446 0.849778472632147 1 1
0.910348203041078 0.804667491522608 1 1
1.03392187358917 0.944401980675399 1 1
0.474733633948013 0.412190506988247 1 1
0.343185835515596 0.356726229507259 1 0
0.702849966348614 0.659287253688487 1 1
1.04304029884846 0.871742523738219 1 1
0.777642319835843 0.698496005494115 1 1
0.843410034892857 0.779026515503925 1 1
0.816577471476989 0.743311043832885 1 1
0.582375723183214 0.519179923641279 1 0
0.688917830631844 0.614432621729891 1 1
0.500575979972186 0.418552410464282 1 0
0.810243280398639 0.727178990728934 1 1
0.983839126835128 0.890676946660439 1 1
1.25131026409251 1.11067789087208 1 1
1.13003564353799 1.02365642514035 1 1
0.69982588175926 0.60094966136148 1 1
1.13949833157477 1.05283213629683 1 1
0.997177800296396 0.875510762864939 1 1
1.11896523874172 1.03073213635442 1 1
0.777411140671039 0.729432576287309 1 1
0.800907002333607 0.728592841816445 1 1
0.83043149504642 0.755395473534248 1 1
1.12097368449934 1.03974792874241 1 1
1.00998288969849 0.92649139962277 1 1
0.578201454935108 0.540714081782356 1 1
1.1313546285234 1.06020539765038 1 1
0.988533077928082 0.889917613434586 1 1
0.759020757710729 0.694187221203197 1 1
0.818319278160899 0.737593940552071 1 1
0.577069743608106 0.548106556642549 1 1
1.34878537476395 1.20117272586054 1 1
0.760680468284001 0.678165345304648 1 1
0.486878434227433 0.478257231346143 1 1
0.880508606518152 0.776749387229936 1 1
0.771902853751617 0.682146774982227 1 1
1.18857614134528 1.05235540958551 1 1
0.505434123242348 0.450035463601589 0 0
1.03926389246652 0.94700854676814 1 1
0.692580349600097 0.600243692008966 1 1
0.902767324447383 0.798954039394359 1 1
0.6779972972581 0.618779450887544 1 1
0.948621960357774 0.865217796718556 1 1
0.84588268142885 0.744712248031796 1 1
0.87443780977292 0.778365502675933 1 1
0.968420788860412 0.880926405231025 1 1
1.06304653273068 0.954197267000404 1 1
0.753762560546375 0.697831908914991 1 1
0.7578221609713 0.690920531026233 1 1
0.656773266810212 0.571866447104031 1 1
1.47085354744622 1.38322748849232 1 1
1.05639942380531 0.967089156095365 1 1
0.988401401209462 0.90401153930735 1 1
1.41861914636757 1.27992581387025 1 1
0.466191698840186 0.427409466110427 1 1
1.01312255917139 0.904939790517384 1 1
0.590649585370478 0.532908896770146 1 0
1.34377286662087 1.18991184367969 1 1
1.09293215119283 0.946631242994147 1 1
0.798474911311997 0.724268489376025 1 1
0.569495707925845 0.529317350796437 1 1
1.06102195196439 0.943319349181021 1 1
0.741358858771994 0.649654391060063 1 1
0.862932104332527 0.778668965715245 1 1
0.728714640527504 0.61971032899966 1 1
1.87986606346457 1.6195196870551 0 0
1.56175843399998 1.43815881853909 1 1
0.919613139438554 0.844675124918549 1 1
0.999721958491966 0.91191268519789 1 1
0.666949222092135 0.590349257269991 1 1
0.731021272200469 0.585762754453252 1 1
1.35903897678422 1.23600017777913 1 1
1.03005292005106 0.963989494648227 1 1
1.22996339782139 1.08734291073242 1 1
0.718086302145631 0.657166408806728 1 1
0.293473958097049 0.306358818397892 0 0
0.944605603566083 0.859784204090316 1 1
1.03704734537092 0.992796538103526 1 1
1.2502698174173 1.16203689320204 1 1
1.07996661683412 0.979632313425992 1 1
1.21620914501192 1.08323448548775 1 1
0.901429820760801 0.82199596621848 1 1
1.11992272286913 1.03579153853854 1 1
0.337832626134987 0.293635988019022 0 0
1.13257465574108 1.04892089605904 1 1
0.371036681091905 0.351153513202993 0 0
1.1007807729686 1.01888802984864 1 1
0.349471527977418 0.32070980635271 0 0
0.822512679345399 0.765444779543528 1 1
1.04332276728423 0.957490818648804 1 1
1.03707828792711 0.924586190755579 1 1
0.880584213118722 0.737625340547067 1 1
0.881241334848212 0.803403799008325 1 1
1.18207165805078 1.13687686618549 1 1
0.658618769348255 0.56883129256934 1 1
0.824371789598737 0.758758906301657 1 1
0.857520792913456 0.848990342260317 1 1
1.37732122269833 1.20295073048211 1 1
0.87073379234687 0.809113259831733 1 1
1.24552998898622 1.18384001766783 1 1
1.07552641971364 0.965685338045222 1 1
0.898994269158857 0.822448474867422 1 1
0.862725429575875 0.798412809637014 1 1
1.22934508963432 1.09770837336529 1 1
1.15248968925905 1.1328211980332 1 1
0.555047877170541 0.517766778692043 1 0
0.710932435147991 0.676989877847873 1 1
0.821506493429361 0.792051629975946 1 1
0.838290237938198 0.770211288238218 1 1
1.25546320003912 1.15867698999279 1 1
0.916356735828316 0.83971730601684 1 1
0.689152712214858 0.633984070571439 1 1
1.27211528508531 1.13639871064059 1 1
0.501666732439651 0.456394132989104 1 0
0.749808257077868 0.648064816001495 1 1
0.461083468234969 0.399245372960257 0 0
1.74403735864776 1.57462673601864 1 1
0.937332781720814 0.83244391794764 1 1
0.982727209458281 0.88741211913634 1 1
1.36110651280104 1.19677198260315 1 1
0.662384961915148 0.630506119488813 1 1
0.789316173140968 0.712541119910854 1 1
1.26804843989877 1.14908265520183 1 1
0.0260949217891576 0.0261922482340611 0 0
1.10366858517179 0.991771110684984 1 1
1.38579132507087 1.24140572420268 1 1
0.779451048505485 0.687020994835598 1 1
1.04917541310787 0.945682421815342 1 1
0.284042634717018 0.264781073958616 0 0
1.08633584291751 0.972037688318349 1 1
0.675563137355306 0.621148483304165 1 1
0.506546499504278 0.456382996172756 1 0
1.54018309557303 1.41959914833266 1 1
1.6117151275715 1.48185500404522 0 1
0.898347332983849 0.851738884635318 1 1
0.808371741608065 0.701017428998174 1 1
1.38910874441349 1.2502549847509 1 1
1.0588388125097 1.02295100691482 1 1
0.702959030545433 0.623634437964565 1 1
0.89709343393616 0.827348742912137 1 1
1.21592039838742 1.08998810551655 1 1
0.968946947978463 0.89426687680129 1 1
0.658938206742708 0.596381682062372 1 1
1.27328024095208 1.15176189991717 1 1
1.01822938044239 0.912075625060562 1 1
0.50747257384596 0.480116123829104 1 0
1.69481630306998 1.54959711983268 1 1
0.723380694573136 0.619390735835259 1 1
1.07637046783347 0.895269453706383 1 1
0.977454167975267 0.859856157590766 1 1
0.568465768587747 0.466914327213585 1 1
0.939841852585207 0.873073085799714 1 1
1.0483029328104 0.94637897312406 1 1
1.42174138329725 1.30957521006855 1 1
0.0144359593527186 0.0221340382821203 0 0
0.599236242716576 0.512866043611872 1 0
1.0393175352497 0.894740287682799 1 1
0.988799139569246 0.875919778211642 1 1
1.17925917899089 1.07774628236824 1 1
1.71156485273736 1.53676302452842 1 1
1.08407446574887 0.998193399581108 1 1
1.33936463950023 1.20850348178898 1 1
0.925047500999291 0.839210463402315 1 1
1.10740656238727 0.997237788168886 1 1
1.28126049971638 1.21474921306941 1 1
0.991638767003443 0.89831018237814 1 1
1.41550832612367 1.26913228314442 1 1
0.595195091363002 0.544442374197018 1 1
0.586422479187386 0.530171744380052 1 1
1.32924185429227 1.21156067904884 1 1
0.907065022831521 0.828885907403882 1 1
1.12154741850601 0.954493333133376 1 1
0.814534387462294 0.734531000161819 1 1
1.27987540828303 1.16459731092768 1 1
0.881327077658241 0.80293213349926 1 1
1.06191895810336 0.980151459763554 1 1
0.763688197565252 0.706017235796523 1 1
0.934793831841322 0.867662962518107 1 1
1.05181556083826 0.966718942491171 1 1
1.03466350597462 0.940064289061415 1 1
0.778002607465909 0.703538453058308 1 1
0.886560188411143 0.798332657068838 1 1
0.94150601668531 0.861530427297698 1 1
0.644470282967004 0.568099898226659 1 1
1.16940908271987 1.07496499349958 1 1
1.11311966112402 0.98605176194524 1 1
0.600586449230756 0.557433482422173 1 1
0.441723455310393 0.406310376357852 1 0
0.747849693706847 0.690361370532128 1 1
0.961013988229076 0.88370033290381 1 1
0.640200639088247 0.557669294004298 1 1
0.69686638302022 0.633510684108508 1 1
0.391968760773196 0.381048239589052 1 0
0.738054010629505 0.699967071863667 1 1
0.839602833439657 0.76557578583454 1 1
1.303871663802 1.16735455006054 1 1
0.89364454538032 0.825825322069362 1 1
0.763885752031148 0.681688832474157 1 1
0.844122171563398 0.774849010150797 1 1
0.691265297689031 0.591395377846847 1 1
0.901913807373042 0.826193020686164 1 1
1.25058079216716 1.13627750996331 1 1
1.42968784449305 1.27608526982439 1 1
0.872555104414657 0.816077959017398 1 1
0.792362977222327 0.710274958362489 1 1
0.957163071419273 0.858184315471661 1 1
0.85394237252141 0.783865203923314 1 1
1.08446517090797 0.965498668914659 1 1
1.07610675163095 0.960384649307145 1 1
1.18911556735695 1.07370365105406 1 1
0.933165907412898 0.881948919229145 1 1
0.798191918460726 0.703797655052879 1 1
0.61028611184056 0.554685508692259 1 1
0.694685681748404 0.623648587172718 1 1
1.61271326100171 1.46876216509481 1 1
0.422587899963426 0.383219764112621 0 0
1.17380549170945 1.01592746512526 1 1
0.391451691311316 0.366920396224573 1 0
1.06091949294325 0.972412294505039 1 1
1.12584284804088 1.03374954863245 1 1
0.524743100051387 0.507748135239937 1 0
0.412994613240666 0.425646490309164 1 1
1.35920530582406 1.24433756410657 1 1
0.805294974973809 0.713801883714213 1 1
0.894019903721714 0.806059046693508 1 1
0.714718075049703 0.673756769187568 1 1
0.933371572132029 0.853982817801997 1 1
1.00530619488342 0.936206309446301 1 1
1.20870731895185 1.09087982994242 1 1
0.553522930491699 0.488340633495307 1 0
0.807655115369592 0.784883491788347 1 1
1.12634924511894 1.0155397747577 1 1
0.618630359487571 0.510368302144276 1 1
0.89893377855309 0.944901261732253 1 1
0.682318800580672 0.616423689503159 1 1
1.13812068932327 1.02175282119336 1 1
1.28707013575165 1.16577185931965 1 1
1.33525960695223 1.2000797074015 1 1
0.868567321901591 0.803337695194495 1 1
0.718357104442727 0.655255048673481 1 1
1.23855711537925 1.11925798367449 1 1
0.729326190895125 0.629699326711476 1 1
0.676266289009162 0.550304440314408 1 1
0.853172405848118 0.77486917016472 1 1
1.21088975290753 1.1363456590177 1 1
0.943340549758697 0.84299212232537 1 1
1.11135814465777 0.99292959740932 1 1
1.21844995543883 1.05521529009111 1 1
1.14774899919477 1.03823410310076 1 1
1.08638390539855 0.965952148489481 1 1
1.16220561229828 1.03375938780852 1 1
0.816885113808594 0.730848051369039 1 1
0.960275403582804 0.845716095677093 1 1
0.398490640244275 0.385898223052789 1 1
1.1363070844114 1.0346850887214 1 1
0.808639839741612 0.748898018946704 1 1
1.20415357888075 1.05126408974779 1 1
1.56365470795145 1.38245427123004 0 1
1.31605310480915 1.18080348237377 1 1
1.54742899962588 1.39912796084978 1 1
0.741114755996165 0.659098268307145 1 1
1.119554977295 1.02483022515542 1 1
0.822661261463369 0.744427264922902 1 1
1.51829762684113 1.33932333695617 1 1
1.30459686111084 1.1851469693515 1 1
1.2586935714171 1.09035449112943 1 1
0.812117090193453 0.737843778059392 1 1
1.02360290021585 0.94290161772677 1 1
1.06634663096983 0.960975572406276 1 1
1.21871363738557 1.10688778671632 1 1
0.931497554015931 0.882290495042787 1 1
1.11377260711283 0.975220139411674 1 1
0.733933638853704 0.670956964039289 1 1
0.596551213013826 0.552266301574784 1 1
0.603083559162811 0.518875130852067 1 1
0.781927861723279 0.727463256561674 1 1
1.19463041901277 1.05236432257965 1 1
1.04789663982857 0.922972825342709 1 1
0.807371739150042 0.684121350367137 1 1
0.60027068128479 0.534937839186605 1 1
0.940611487781334 0.804361223995095 1 1
0.87778913399123 0.809078311503524 1 1
0.918813167543201 0.820007213449114 1 1
1.30490615100314 1.15772565504792 1 1
0.347586073913518 0.301295224340172 0 0
0.895871894948571 0.796275768355785 1 1
0.687439336029943 0.647947823934882 1 1
0.956072797875943 0.873442363459269 1 1
0.873304149689984 0.797123045442921 1 1
0.992842345915161 0.909561578187846 1 1
0.683480393906837 0.598065582127898 1 1
1.37079948735114 1.23463814662795 1 1
0.177873173834427 0.142809524310428 0 0
1.04951628331195 0.930039760066078 1 1
1.27550372732006 1.13105347487391 1 1
1.07298788080342 0.968127133326442 1 1
0.622583950718628 0.596447033093608 1 1
0.826339607036765 0.76781815066544 1 1
1.51766532166972 1.35039507261422 1 1
1.47115476567356 1.29897036546443 1 1
1.11365276086063 0.995782517546123 1 1
1.11365393606971 1.01793872276141 1 1
0.74934300183505 0.701360528224072 1 1
1.02359183967526 0.938336828576408 1 1
1.05770424787999 0.955102557724313 1 1
0.839635501332667 0.798701037916671 1 1
1.00692846545285 0.892121313532556 1 1
0.768375473591451 0.657711470514207 1 1
0.945302449031639 0.858648338259347 1 1
1.29983342284666 1.16015900167605 1 1
0.904134652696661 0.835848485734543 1 1
1.24744696204132 1.12938178557632 1 1
1.38233027448176 1.22053141710445 1 1
0.735815427955725 0.652658582123114 1 1
0.849658177417019 0.737040995127036 1 1
0.725311775048032 0.652532707948688 1 1
1.06508039658448 0.962297662377062 1 1
1.04014027244615 0.915866971419646 1 1
0.623264001058398 0.557699030525363 1 1
1.11921682943513 0.990928985394036 1 1
1.17875349316472 1.07840817173784 1 1
1.07088813852552 0.97226421353771 1 1
1.62520178965496 1.52270909144492 1 1
0.814106634789411 0.72717419800291 1 1
1.09176901247751 0.967382328676848 1 1
0.585358154710453 0.542769557734489 1 0
1.01773461876544 0.922987553596674 1 1
1.23682513068851 1.10360912173009 1 1
0.861464176926254 0.809210098814573 1 1
0.991082643042267 0.889241289780374 1 1
0.521921324148043 0.45621969476477 1 0
1.06076156129742 0.948854843430683 1 1
0.708862987954081 0.694588071424864 1 1
1.14062733165452 1.01476258597088 1 1
0.713747599632295 0.642393578893598 1 1
0.821212701529875 0.72799279995189 1 1
2.13332487092203 1.83818026167347 0 0
1.17825856548352 1.06517775915684 1 1
0.615152504858159 0.535927500176459 1 1
1.00039064769626 0.918851033800328 1 1
1.24482859263335 1.12245488998629 1 1
0.557496449942217 0.472884525421226 1 1
0.915548086959866 0.814417150103051 1 1
0.943570885501848 0.822739950482019 1 1
0.837051362432997 0.795216141198867 1 1
1.03262157302198 0.942352998375675 1 1
0.835992885793656 0.789097589235455 1 1
0.857287772012634 0.737446300673838 1 1
0.65675627270585 0.591987366337344 1 1
0.705823510342445 0.604862408096738 1 1
0.987020131154039 0.927853574824856 1 1
1.2651647731732 1.13761853308043 1 1
1.44060866779344 1.29315934643308 1 1
0.999860025608304 0.908027893660893 1 1
0.967533975484578 0.899644069230397 1 1
1.05290072643747 0.955169538900532 1 1
0.411730326555441 0.349741936356456 0 0
0.929024459361651 0.83356779768526 1 1
1.16306233451913 1.04382432183646 1 1
0.684884659547753 0.649416667453093 1 1
1.11172163441055 1.02369362696995 1 1
1.0659107223809 0.987268342687954 1 1
1.70982366407528 1.44066244433798 1 1
1.03704573271103 0.970893354037697 1 1
1.50452357538646 1.39278409308966 1 1
1.13121435490858 1.06717265586969 1 1
1.03419708060525 0.960373681736047 1 1
1.54296826552232 1.41492895104703 1 1
0.515979052966529 0.428522487637305 1 1
1.05663324330687 0.929619574242903 1 1
0.935805435669659 0.891024750019475 1 1
0.803619955886689 0.755689065226642 1 1
1.07738755429033 0.991439092707516 1 1
1.22187914944761 1.08057806098883 1 1
1.23081719555346 1.09844009038834 1 1
1.09812116926212 1.03805100096441 1 1
0.87583455607473 0.797042128775272 1 1
1.03403478001426 0.918451254340028 1 1
0.78419501687928 0.728643699907345 1 1
1.40668253917839 1.28499234020452 1 1
1.03189726962896 0.930711156114932 1 1
0.711851337671005 0.650592170103429 1 1
0.808919029580953 0.755309335407312 1 1
0.94987908995808 0.828706471750628 1 1
0.645699875683695 0.571356637274675 1 1
1.32174806168193 1.19669960275268 1 1
1.21033384906735 1.07909644680349 1 1
0.61788908991041 0.545359013772223 1 1
0.756921290378411 0.721666173161427 1 1
0.809461831784996 0.730899845615448 1 1
0.859399871983556 0.778903102767881 1 1
0.346373461142307 0.300225455226899 1 0
0.783679075001332 0.700678720292169 1 1
0.868634528450652 0.768840804800696 1 1
1.48598880411736 1.39092852102164 1 1
1.18297553159202 1.04998536043325 1 1
0.951222229861968 0.88811821610726 1 1
0.608665732995402 0.559869981570486 1 1
1.2244768097521 1.07553864458968 1 1
1.18126085770461 1.05418652370496 1 1
1.2680416211269 1.15513730093185 1 1
0.892337717617699 0.834234024399528 1 1
1.32151889550296 1.1636230963397 1 1
1.75222788369113 1.56111032443394 1 1
1.36621501687813 1.2272973349419 1 1
0.918806440963128 0.848536924878031 1 1
1.53518329533858 1.35797338304349 1 1
1.25435320403771 1.15026088870044 1 1
1.11634878113962 1.00063935750632 1 1
1.21175796653494 1.10510125812162 1 1
1.25789830474626 1.11131984483898 1 1
1.08880816250653 1.03582898597438 1 1
1.33181736426696 1.21589643782392 1 1
0.985032306526572 0.800574166619493 1 1
1.16124389545312 1.02392796134688 1 1
0.34280650912457 0.338823324832523 1 0
0.620942889230657 0.552962143897396 1 1
1.12787458320233 0.981528139426666 1 1
0.864963892843165 0.818076929032742 1 1
1.05370132703656 0.958885323139718 1 1
1.04661533495998 0.95156414941229 1 1
1.01128257762458 0.942125418776015 1 1
1.11904475942621 1.00768885812912 1 1
0.481812152533577 0.44714896999267 1 1
0.449364639358235 0.41828759777671 1 0
0.841156633343426 0.730977765747232 1 1
0.780224284772152 0.717549278263581 1 1
0.706103315642296 0.57738060451384 1 1
0.73195294181602 0.607988953300973 1 1
0.929003759334133 0.820695977180676 1 1
1.3159387912645 1.19119205872381 1 1
0.562098271446261 0.509754365658152 1 1
0.564860648697991 0.501572145866342 1 1
1.08386587923744 0.970457375396285 1 1
1.11371775398979 1.03125209167087 1 1
1.41509399683344 1.30208100305086 1 1
0.602408222443287 0.577948011577744 1 1
0.807910355149453 0.824040995584614 1 1
0.535403512938705 0.492531261562059 1 0
0.996907347967845 0.894194915415826 1 1
0.58502205543532 0.541868832600047 1 1
0.9887301471474 0.901204143606273 1 1
0.883558918814106 0.798265308272782 1 1
0.727192852494441 0.651305402508523 1 1
0.796056395896224 0.699638810010967 1 1
0.287750090060729 0.257624472188857 0 0
1.22682292491893 1.09896720827026 1 1
0.837556335939235 0.77317869645398 1 1
0.612320979930692 0.556682609346694 1 1
0.703659838665045 0.656015943606153 1 1
0.53222240643955 0.463241872717307 1 0
0.684876949976564 0.614858113607249 1 1
1.40991245234047 1.27756400626062 1 1
1.00881429448087 0.90768963376485 1 1
1.15357167163762 1.05208405386521 1 1
0.800021205112423 0.710059433570389 1 1
0.777796890791017 0.716439185889821 1 1
0.915768326284183 0.833579879594106 1 1
0.785075466401062 0.723537595111557 1 1
1.29378649766438 1.1784897685382 1 1
1.02795503681167 0.899773950574733 1 1
1.4680210283672 1.32548518285191 1 1
1.04786304153165 0.927566557762083 1 1
1.06828336639115 1.00382025084207 1 1
1.45618185407973 1.29605857668255 1 1
0.989153639744312 0.890056019908697 1 1
0.999055356917431 0.857788275210416 1 1
1.1648542601871 1.0703128030844 1 1
0.85171415351706 0.772891008449812 1 1
0.574610368579228 0.540828778512197 1 1
0.944348293121906 0.873867564364147 1 1
0.628488219847721 0.564560069185732 1 1
1.19054147873973 1.11411455416031 1 1
0.955083300215425 0.924332945411725 1 1
0.6435855023976 0.560292232505179 1 1
0.790353013819817 0.754878839702469 1 1
1.26777726186742 1.04697024561301 1 1
1.01143326401674 0.937205841622516 1 1
0.310029947857768 0.305751007072133 0 0
0.89408192802107 0.753866223899203 1 1
1.01428653113476 0.933369647476688 1 1
1.21683442868468 1.03382776689668 1 1
1.14165644049689 1.03108815617261 1 1
1.16666588636166 1.01550159989626 1 1
1.10807531501698 0.975153260565195 1 1
0.945056457281552 0.870926638675652 1 1
1.07447699567665 0.998042608252852 1 1
1.01940378752341 0.902807087267219 1 1
0.74800958153065 0.652895869040247 1 1
0.494008778986309 0.470842838013297 1 1
0.937323415798854 0.879672616465639 1 1
1.24700801513455 1.12901762930576 1 1
0.562728164781855 0.500786497281813 1 0
1.45916377317265 1.33238631156643 1 1
0.720911136668256 0.625912627706648 1 1
1.15622698637781 1.05641107411434 1 1
1.33841746476066 1.22290460878271 1 1
1.08519692779263 0.990764135759355 1 1
1.16189145283666 1.05378472972071 1 1
0.700600876485896 0.630780484902703 1 1
0.846215589202918 0.73361953398322 1 1
0.880972137347917 0.72620867334246 1 1
1.09757980853794 0.966473363635301 1 1
1.32144520825614 1.19608063820504 1 1
0.54188325414169 0.484654080498397 0 0
0.697050214697171 0.680340149001848 1 1
1.20869339564977 1.1324093046264 1 1
1.19988146125601 1.08433777672963 1 1
0.911985374007418 0.811910616699001 1 1
0.721625307095065 0.656860573253467 1 1
1.4652924492995 1.33554211631102 1 1
1.29506250320461 1.16049165877383 1 1
0.433899886450732 0.385948175279228 1 0
1.26163159446463 1.12727684562869 1 1
1.05641462244985 0.968938584916143 1 1
0.862690083797483 0.786316346873599 1 1
0.805998219314915 0.723481331640961 1 1
1.26279213013997 1.12629114177169 1 1
1.13952505940724 1.02303270276372 1 1
1.09363756858627 1.00374533978706 1 1
0.674678406597313 0.5991369980729 1 1
0.934979691912215 0.860637148695949 1 1
0.344270100852717 0.32614825126891 0 0
0.928309923656086 0.866658075144846 1 1
0.6863326086618 0.612369180561032 1 1
0.536180212888038 0.501043641524029 1 0
0.512623520915111 0.475332306794304 1 0
0.866271316645555 0.742891212077124 1 1
0.31312361701346 0.292904831621281 0 0
1.19366177867484 1.06925528192694 1 1
1.07507801721729 0.964767020599468 1 1
0.800309557449007 0.726363395964143 1 1
0.848941205259229 0.77020190273034 1 1
0.964833121198909 0.879944041061034 1 1
0.867589744375448 0.783195521440953 1 1
0.657752943412847 0.599903636873851 1 1
1.18831143061319 1.04562462865312 1 1
0.571999743308645 0.540971584698577 1 1
0.85111195435225 0.7382937595751 1 1
1.01036998064827 0.915482923913916 1 1
0.960668592862358 0.908546302647869 1 1
1.3902139793344 1.28146365865047 1 1
1.15887569842472 1.0932485625779 1 1
1.07195873088433 0.940881036416633 1 1
1.17856630040453 1.0735318403322 1 1
0.65117588241661 0.582204562732885 1 1
0.927973766279323 0.836947828457592 1 1
0.714993379741527 0.624525736448016 1 1
0.933178682106587 0.873731968779885 1 1
1.47304501263754 1.32076154407325 1 1
1.08793036034548 1.02366040675991 1 1
0.866504386891233 0.759348383103733 1 1
1.23059315202495 1.12392687306693 1 1
1.43098420554158 1.26060636747121 1 1
0.900592735317575 0.806414958280507 1 1
0.807839725863899 0.74866889023704 1 1
0.779001405517451 0.699897941418141 1 1
0.686649253774164 0.606099609115948 1 1
0.680097656361446 0.700934757698411 1 1
1.21857877371376 1.15023472844263 1 1
0.774892566679582 0.631519934434307 1 1
0.734544132163516 0.672596842078816 1 1
0.841847797326125 0.807672462115982 1 1
0.931045864972182 0.891483478500994 1 1
1.34061168296612 1.19803824719674 1 1
0.477635369225173 0.403773321995981 0 0
1.13171539771168 1.01036778613898 1 1
0.590542646773033 0.557746669902516 1 1
0.973169572474662 0.898956080776673 1 1
1.14695850808527 1.00337840659348 1 1
0.870507681710366 0.79359347475404 1 1
1.11260219088331 0.963486358119624 1 1
1.2810380348198 1.15622164067694 1 1
0.920728662472796 0.838993041589041 1 1
0.727719176147396 0.669141987294782 1 1
1.84556630081371 1.6848103527839 0 0
0.760711844713719 0.650891737197871 1 1
1.02277541553622 0.902215378105579 1 1
0.877249217992013 0.782520950671904 1 1
0.927267672937768 0.831357536033383 1 1
0.489005783221681 0.432447909701899 1 0
1.57877657306698 1.40474133600397 0 1
1.0179866696298 0.913698974334793 1 1
1.26013000690114 1.12201327266237 1 1
0.98101170883843 0.907399885128729 1 1
0.629204522362721 0.567081738793095 1 1
1.35584679437299 1.21363700266224 1 1
1.06318789474227 0.971997111327117 1 1
0.925572749891118 0.835451017914045 1 1
1.07223321498992 0.926827501774225 1 1
0.463266324234692 0.440581380538938 1 0
1.12036320857878 0.97718886830207 1 1
1.30847856364756 1.19057338663729 1 1
0.658317807552547 0.590727807104812 1 1
1.57801006417542 1.41196187941642 1 1
1.15097558409241 1.05013712494118 1 1
1.07144808890126 0.944785777317251 1 1
0.592430134334993 0.526496156354605 1 1
0.665077985989508 0.656033929394836 1 1
0.953869307687273 0.862896285304174 1 1
1.19280079916993 1.07483726592326 1 1
1.21944066438671 1.05623496693176 1 1
1.14262677335762 1.02864211846198 1 1
0.621079498223455 0.533249105391622 1 1
0.626511224387081 0.561820584135515 1 1
1.15432457303594 1.12001465601495 1 1
1.62108571812934 1.47690922257299 1 1
0.719060714449364 0.659733695039736 1 1
0.740351781686835 0.695218642979572 1 1
0.990516280560494 0.859706998726891 1 1
0.939402845216547 0.874789274086358 1 1
1.18852340400546 1.06388977764655 1 1
0.987635307887026 0.891806339859834 1 1
1.24554611791172 1.13015376113602 1 1
0.924622592853431 0.833238209451997 1 1
0.23289912433009 0.203453897756865 0 0
0.923974137471175 0.863447244202819 1 1
1.20866386447921 1.10389148203619 1 1
0.966041537084396 0.858521526962189 1 1
0.539879626451395 0.474576770190361 1 0
0.645913462034343 0.643963668803402 1 1
1.04480618130313 0.954576247318666 1 1
0.721282419723432 0.6695829093476 1 1
1.17230671368833 1.0358143925083 1 1
1.50735272124219 1.34655389053941 1 1
0.488248445937009 0.469310010215126 1 1
0.60748812403984 0.500390952142724 1 0
1.45992495263388 1.26489585587205 1 1
0.616053775643226 0.565199016219389 1 1
1.02210212557664 0.924516613821359 1 1
1.1484004868143 1.02122252223092 1 1
0.545979352505185 0.487946343700954 1 0
0.769959827203173 0.669562371837447 1 1
1.16811264288453 1.05866457714488 1 1
1.04214244347221 0.959302039884863 1 1
0.810764207391886 0.734313409344315 1 1
0.659509365298302 0.580100083271907 1 1
0.817366145159052 0.723751347664739 1 1
0.711628181052521 0.630991746656425 1 1
0.850867461257913 0.779044208594606 1 1
0.703278173021473 0.636924380991249 1 1
1.32151992987972 1.25105921488416 1 1
0.736702396146161 0.740148571604525 1 1
0.675467859422736 0.616806535771315 1 1
0.853165667644769 0.779121894921867 1 1
0.787893173646626 0.734630757285548 1 1
0.836449329581768 0.74733817824766 1 1
0.826370141408615 0.725446311587526 1 1
1.45551774299108 1.36978291840147 1 1
1.18959151086949 1.04235048028577 1 1
1.00533353543202 0.886796399761462 1 1
1.01244066154484 0.915660236614797 1 1
0.885205689830931 0.795096177256434 1 1
1.00876427011616 0.91616794938615 1 1
0.69822456353898 0.646965366392883 1 1
1.19663186469103 1.11805466092922 1 1
0.685618815134788 0.568690728461928 1 1
1.0279066648503 0.90947422160458 1 1
1.0868713991295 0.952316027258708 1 1
0.444467663856723 0.418321659605031 0 0
0.985356887936179 0.925639390171641 1 1
1.50678169521666 1.36928818715494 1 1
0.771575754766199 0.6946849479707 1 1
0.7873443775451 0.724364118789319 1 1
1.93886004701096 1.84976289115202 1 1
1.06904046884329 0.961763851009024 1 1
0.30735100981467 0.277472114224967 0 0
1.03735602800713 0.930843848078094 1 1
1.14068579145006 1.04572240103648 1 1
0.820962637166745 0.73630200428535 1 1
0.482106473980933 0.409046583975723 1 0
1.00888150868056 0.928583432782903 1 1
1.04395936842699 0.93892177195314 1 1
0.684665251500329 0.619939974194273 1 1
0.88243553624967 0.801721000887275 1 1
1.0382022269352 0.93642919706515 1 1
1.5243445770563 1.35616341872317 1 1
1.49228718306611 1.29995947981013 1 1
0.915374642049847 0.834437598280168 1 1
1.52705158945849 1.37078211897982 1 1
0.628092939775475 0.57128503693042 1 1
0.660911387814555 0.606884280894655 1 1
0.899858378398153 0.813483937989947 1 1
0.805985962564469 0.746970798343624 1 1
1.0325910529353 0.977870856118378 1 1
0.734973646482549 0.686143460701622 1 1
1.66444864938882 1.54474867255033 1 1
0.639907507425955 0.580110702780448 1 1
1.25069580870554 1.03684417430362 1 1
1.01381879340236 0.894774694343224 1 1
1.0865286345654 0.966450315946841 1 1
0.670753593483718 0.631078908728385 1 1
0.969067251126777 0.901729672754765 1 1
0.970093637364491 0.889474494814602 1 1
0.499111879708545 0.444354356818829 1 0
0.9766364257503 0.918908853400461 1 1
0.684369441986428 0.63234743614305 1 1
1.07424888897024 0.946292352170714 1 1
1.29447804996912 1.1846765325128 1 1
1.14650391156672 1.06984744656876 1 1
1.46763255077825 1.32927484011722 1 1
0.777335760777882 0.667183362146426 1 1
1.14213350111453 1.04333285869737 1 1
0.611240510098654 0.556090500859502 1 1
0.787300657101639 0.680061878152529 1 1
0.946818539836798 0.850223808464105 1 1
0.808649934274528 0.71395261410654 1 1
1.1036210346972 1.02216066774119 1 1
1.26772679266279 1.16483813666197 1 1
1.199659673842 1.0919358364671 1 1
1.17401765779252 1.0703934332154 1 1
0.386166905499444 0.353224350714704 1 1
0.507846152956196 0.427380750020314 1 0
0.219588858745283 0.191305685362032 1 1
0.839784944358878 0.759514735574851 1 1
0.972097826739301 0.911496571043129 1 1
0.941830111171408 0.867812941150841 1 1
0.758423848116174 0.672179106768763 1 1
1.39001482981719 1.25388285559048 1 1
0.908936903122374 0.796679777059035 1 1
0.95221727091231 0.903428435876119 1 1
0.855640624231434 0.759840339222271 1 1
1.30048870433725 1.18329028662341 1 1
0.959760113009977 0.868141222387089 1 1
1.17257871761751 1.03039254396105 1 1
1.01281735816365 0.900513910052756 1 1
0.246673217499856 0.206429621649286 0 0
0.0262706887489031 0.0269918086405581 0 0
1.61557326484838 1.4161404794427 1 1
1.08340981418837 0.981011453539719 1 1
0.478329565169392 0.430824349532684 0 0
0.991444257020297 0.965543863891078 1 1
0.798747243414557 0.707953208373645 1 1
0.467839752238165 0.449901423369834 1 1
0.745009524095763 0.651341755233715 1 1
0.947906465489384 0.875744010772619 1 1
1.21642359554924 1.05745281311582 1 1
0.480728544922681 0.480360325084354 1 1
1.00401103681828 0.927968902672508 1 1
1.93176859000409 1.70278431707496 0 0
0.513643083292539 0.491988552456706 1 1
0.694157185136436 0.618472103264374 1 1
0.905879639606174 0.805286411140071 1 1
0.915258089208259 0.796842108420015 1 1
0.84523051041393 0.764920550197314 1 1
1.09364585484796 0.97183977500634 1 1
1.31556556381729 1.19503056023473 1 1
0.993659855410318 0.917869390254344 1 1
0.792971100633565 0.714440533174431 1 1
0.494813211849169 0.462170567733889 1 1
1.38406865951318 1.23710983914464 1 1
1.16680427409802 1.0484581796417 1 1
0.626427099181545 0.557690896709216 1 1
1.21175829574014 1.09377458791473 1 1
1.03644528799857 0.922679417787019 1 1
0.80542393929989 0.750762088915716 1 1
0.995657770078594 0.858312688991213 1 1
1.39577000940238 1.21453365922226 1 1
1.01338321131198 0.902714015612177 1 1
1.32953949242282 1.23789150083442 1 1
0.899550762499642 0.814806247105938 1 1
0.956408246102298 0.869723072711965 1 1
0.432302888270625 0.389254850348667 0 0
0.694538105160091 0.602793495439682 1 1
1.11375527347766 0.9922687585759 1 1
0.715948200808316 0.65650728237002 1 1
0.935596398410577 0.807392113644394 1 1
1.01659553529768 0.94940819355979 1 1
1.39885020890274 1.29670617833669 1 1
0.852605658430275 0.803946886413859 1 1
0.855562183180599 0.776034014363535 1 1
1.22608339721481 1.12411707454237 1 1
1.2438959394959 1.14191134859163 1 1
0.543912684463393 0.50259999391161 1 1
1.12820933754514 1.02568611179657 1 1
1.30367224081458 1.18935935578745 1 1
1.39341514641148 1.19515709182006 1 1
1.13758807295553 0.991003740789834 1 1
1.0086878932993 0.890802504732146 1 1
1.03206536837343 0.938866351619928 1 1
0.766399502496055 0.662341872131081 1 1
0.773886955696308 0.696632637288278 1 1
0.960569266932293 0.968978345687868 1 1
0.986858878328284 0.892809105113445 1 1
0.944999896531165 0.863927903687208 1 1
1.17845587128458 1.06193157743011 1 1
0.803021617017935 0.676064462787541 1 1
1.09172124462371 1.00354682384174 1 1
0.833197696458963 0.771894584354408 1 1
0.961572685791309 0.929905714047837 1 1
1.06070218105326 0.954866171118033 1 1
1.48013154409723 1.34783407128951 1 1
1.2953017275428 1.15714976709226 1 1
1.05417557911084 0.966169488850412 1 1
0.789804680130231 0.712640387056324 1 1
1.32182363885713 1.19287074675029 1 1
1.12107364121468 1.01589359377051 1 1
1.40889232573748 1.22469341369318 1 1
1.18675011089202 1.07775829753955 1 1
0.85643703052688 0.750212130312072 1 1
0.870394808070472 0.776852209932161 1 1
0.486905202889272 0.430568275160106 1 0
0.699134232976962 0.620362468118557 1 1
2.14825358345085 1.85344598646551 1 1
0.719249233637339 0.651199722607539 1 1
0.270640766959244 0.259405361030514 0 0
0.403106921878598 0.356157255646311 0 0
0.892786375471235 0.808289769643883 1 1
0.332869463496088 0.322584611517056 0 0
0.998380812687192 0.932342351749771 1 1
1.08436531417989 1.01882423762364 1 1
1.09474194798211 0.989296262117675 1 1
1.11201605278096 1.10637618203316 1 1
1.39062883616763 1.25645160994276 1 1
0.483480236606634 0.442775939575045 0 0
0.750762561703565 0.659120916094637 1 1
0.755129272790562 0.671829561954205 1 1
0.816511884382499 0.771561633557886 1 1
0.923312230896648 0.857721467143652 1 1
1.04318654229556 0.918584259143426 1 1
0.736136396116838 0.635421941164938 1 1
0.829151745589707 0.730288526481739 1 1
0.743513936823831 0.716983968694082 1 1
1.58969163751816 1.4940721207117 1 1
1.18026335155209 1.06270369172094 1 1
0.426171828423461 0.385545424456862 0 0
0.947198369781684 0.87542150266636 1 1
1.28893660168745 1.14407566051997 1 1
1.63002409312997 1.46116963449047 1 1
0.781049662223986 0.738867172515156 1 1
0.311966475652128 0.274722287178967 0 0
1.05937191411282 0.962471991605009 1 1
1.14679459116754 1.02225259395307 1 1
1.1232561509732 0.986134456983648 1 1
0.806371468375991 0.711972995583952 1 1
0.447188542276035 0.37587853309363 1 0
1.0169546467863 0.939642379342491 1 1
0.487178222223969 0.436194236922526 0 0
1.54621446561367 1.38660369838681 1 1
0.984970331188921 0.889237841325426 1 1
0.720559436607684 0.652620632032193 1 1
1.04199931571279 0.936592850267544 1 1
0.734575030132555 0.678276855897522 1 1
0.779365444386941 0.673701029085678 1 1
0.745973879385213 0.664590769115119 1 1
0.329626195178058 0.305239970794482 0 0
1.15649820208356 1.07667596430911 1 1
1.31571368265092 1.19642725739659 1 1
0.991009706909175 0.89551835452758 1 1
0.845694898249317 0.742201573508791 1 1
0.919414621448551 0.840616958502683 1 1
0.756411740636782 0.675503163601769 1 1
0.394263786867146 0.374712287905341 0 0
0.805698962055369 0.737885301015485 1 1
1.07376355695043 1.04688751316396 1 1
1.49166916714084 1.33222606991219 1 1
0.977379141168641 0.846474667083514 1 1
1.12981102168735 0.979358484833041 1 1
0.944317868156491 0.892020540477652 1 1
1.106777610539 0.966726880536887 1 1
1.70171556571829 1.52354146361679 1 1
1.06782130912248 0.966239529280397 1 1
0.803557212999834 0.707613439108078 1 1
0.73536133366713 0.62460780515322 1 1
0.910666149473275 0.811562630860991 1 1
1.03317028688542 0.917556166678322 1 1
0.768933740785585 0.674150898765087 1 1
1.49058258338966 1.47964415472846 1 1
0.68215120058093 0.600795150937697 1 1
1.22056292172933 1.10146133808924 1 1
0.95076924438227 0.861149120018968 1 1
0.827114763202656 0.732429754844185 1 1
1.23547952585421 1.10820999665295 1 1
1.27206928723273 1.07532846886768 1 1
0.72817175644583 0.647951164120951 1 1
1.21929388248696 1.09758798267787 1 1
0.993941417764858 0.928736381868818 1 1
0.989744785365201 0.89862700465555 1 1
1.11587561001073 0.998954030768157 1 1
0.911078193696798 0.839962277252581 1 1
0.748121894783993 0.670144678879294 1 1
1.08985160237187 0.97807956121012 1 1
0.994553906828046 0.901678953523867 1 1
1.58926133534698 1.39994826147961 0 1
1.36112704703669 1.2303016655768 1 1
0.876620276359982 0.812805067859466 1 1
0.90987551821609 0.830917839536708 1 1
0.866919959261323 0.825852149409147 1 1
0.950513852499427 0.868814799612529 1 1
0.707160019699665 0.629964078381916 1 1
0.927129763279281 0.836332581570676 1 1
0.535169887147172 0.488467551915434 1 1
1.56837568691643 1.39969016427045 1 1
0.858756371173539 0.780463667533414 1 1
1.19769742284108 1.1060157032915 1 1
1.48590338950474 1.29376295670101 1 1
0.566643223162184 0.528283834066338 1 0
1.70092775518965 1.5268852750111 1 1
0.52443502516632 0.477531245783687 1 1
0.560766124664978 0.514894818689571 1 0
0.320615942210753 0.324879544588188 0 0
0.735541156501773 0.663746884390912 1 1
0.651861109040591 0.575578030935468 1 1
0.976475674516735 0.865322043236402 1 1
1.02316987235709 0.938145087942758 1 1
1.12220444708865 1.01919389019304 1 1
1.33756882157557 1.1833503966904 1 1
1.17558879411918 1.05155086687343 1 1
1.05825703759503 0.962542384348091 1 1
0.588474036050579 0.550111537715936 1 1
0.600416308715 0.534669037925116 1 1
0.616505468233356 0.54991979964021 1 1
1.52968322403396 1.31717682675329 1 1
0.809306387575943 0.738673466829937 1 1
2.40162344787767 2.1952915608073 0 0
0.901146449123993 0.834727158232632 1 1
1.12778143078541 1.02867926592922 1 1
0.799157752430958 0.736149184900205 1 1
1.37100507426361 1.26126402093593 1 1
1.12740200385357 1.00507727795904 1 1
1.00751983701066 0.920475751737122 1 1
0.856007369203554 0.806835734377728 1 1
1.21058625223207 1.05753949449601 1 1
1.08423692084677 1.00159890847401 1 1
0.908396956924055 0.801952312509096 1 1
0.789222724445881 0.686008133797206 1 1
0.82245761194179 0.746097503340714 1 1
0.593676652937499 0.515529812533292 1 0
1.29129748814879 1.22669789079681 1 1
0.820326912457384 0.740040079376813 1 1
0.928119512763453 0.847729520441356 1 1
1.09362220966161 1.00765945048863 1 1
0.893335044134942 0.819687678419356 1 1
0.633161161212475 0.502739533497696 1 1
1.40853962204834 1.27239149561201 1 1
0.82995933548876 0.754624020666277 1 1
0.833559445780665 0.716646064722361 1 1
0.840832671866832 0.77917266285735 1 1
0.86026139575468 0.769910293322566 1 1
1.12758683488843 1.02686896108587 1 1
0.913303946910813 0.869325188803206 1 1
1.20217807397441 1.12763268008006 1 1
0.746993562304223 0.68262008135055 1 1
0.781316002640217 0.732417655861443 1 1
1.16157473965625 1.0117702887844 1 1
1.11978905703503 1.01428175216298 1 1
1.2398585382247 1.13707202228758 1 1
1.22662494162493 1.10573046480376 1 1
0.474783741873778 0.390218758659206 1 0
0.773461354451316 0.711924623588728 1 1
1.03623978770633 0.929623998729298 1 1
0.924338236359534 0.821603991097771 1 1
1.659917296835 1.46963357338684 0 1
0.957830841032079 0.845123033480612 1 1
1.02214669697702 0.941074293574147 1 1
0.650242215125548 0.580770167525293 1 1
0.727585474545524 0.692288222758448 1 1
0.707000897117183 0.648214709831664 1 1
1.6031119040055 1.45306938669726 1 1
1.07662257411559 0.942537323822439 1 1
1.08310649700092 1.00268011898471 1 1
0.741122030700167 0.690280860579412 1 1
1.26019891003337 1.14644777287075 1 1
1.93529889056659 1.69095067284397 1 1
0.650537048287485 0.588156336086485 1 1
1.17079030926608 1.08809170181775 1 1
0.756696133244143 0.685500980250883 1 1
1.40473627814631 1.25326139711942 1 1
0.853291797899625 0.791336968764987 1 1
1.05915264537747 0.953546982327393 1 1
1.13518252672181 1.06249851727297 1 1
1.67653012539232 1.42788496693975 0 1
0.713073270941863 0.619856937691064 1 1
0.86131954294025 0.77591894099349 1 1
1.05257540013893 0.937110270805806 1 1
1.3934091214679 1.30150213272233 1 1
1.11201003713381 0.995998745628124 1 1
0.932727879630559 0.841678083441044 1 1
0.510834511237258 0.4382615026408 1 0
1.03737973256706 0.922859122767171 1 1
0.862912043471091 0.77339780284565 1 1
1.08553376439989 1.00150453516356 1 1
1.00921687850712 0.929271266616245 1 1
0.906807069262764 0.804127291149579 1 1
0.969375798813649 0.902671995798342 1 1
1.18180096611732 1.0726274691723 1 1
1.57212448898184 1.44943897753505 1 1
1.24991904595687 1.15224565682526 1 1
1.05244441613683 0.951940250037161 1 1
0.863198220684875 0.709197760467396 1 1
1.06982554419893 0.936964659911287 1 1
1.01105986405443 0.935911532815998 1 1
1.6840580881957 1.51326284738652 1 1
1.08510443078054 0.972514475384886 1 1
0.932381383862512 0.855918744046118 1 1
0.895796249898817 0.803353808266821 1 1
1.17941163550088 1.07306037913792 1 1
0.82326621180273 0.743227634371898 1 1
1.120731376522 1.02201908130967 1 1
0.984102606935165 0.899125121074661 1 1
1.07644096891001 0.970926672809546 1 1
0.809467244010723 0.713897602921065 1 1
1.53914921147342 1.37685414443448 1 1
1.12530085279933 1.01147004834252 1 1
1.21132310039885 1.11133872851215 1 1
1.06069246988489 0.963622806464294 1 1
1.11200308286949 0.96342923808169 1 1
0.565886744792932 0.513038493431905 1 0
0.824924234375239 0.770293029592762 1 1
0.619522053269788 0.580746269556558 1 1
1.0242167580944 0.946967731883146 1 1
1.1582598161968 1.07811538780407 1 1
0.864139085205253 0.79751469910593 1 1
0.902161622452691 0.808086104294995 1 1
0.764413107338141 0.725587453779851 1 1
1.48892536743538 1.36560538670791 1 1
1.16178789900561 1.01952134342339 1 1
1.36442543867602 1.23328237680621 1 1
0.809736088219465 0.742521809174572 1 1
0.816734512860887 0.748379293005393 1 1
0.756405633095979 0.717703637973553 1 1
0.739263347136766 0.642486728990332 1 1
0.757798452687485 0.701001144457789 1 1
1.1376486087756 1.05781326399222 1 1
1.03015446488664 0.949352425627256 1 1
1.15883559831706 1.02504147264575 1 1
0.702996051474159 0.663122359298252 1 1
0.769502475537801 0.708067913229838 1 1
0.968105640984343 0.895181783650136 1 1
1.09934630895421 0.979195351010424 1 1
1.18464473059428 1.06405537878065 1 1
1.23035318276293 1.10860186160052 1 1
0.723632299080723 0.685323116282488 1 1
1.07908255312538 0.984742908665683 1 1
0.917617550446859 0.819220681050835 1 1
0.646390411998682 0.599946516203993 1 1
0.884000342224094 0.767591397139119 1 1
0.988910399210702 0.958290130184465 1 1
0.749102615015606 0.696752872890653 1 1
1.04788587810948 0.914580758364364 1 1
0.928207121848612 0.834978551438465 1 1
1.19804732146745 1.08991535108089 1 1
0.966457726131914 0.883155391827539 1 1
0.996978102909109 0.8864560024856 1 1
0.702630420473299 0.60301974473622 1 1
0.695001858569852 0.621372331505257 1 1
1.41598406991289 1.23716617752216 1 1
0.471021421207594 0.466667541832197 1 1
0.658862328503027 0.607895019422743 1 1
1.02315029389139 0.976947165535331 1 1
0.312144619116348 0.294446598476797 0 0
0.822947059246652 0.730070568631958 1 1
1.174246025334 1.04224083788813 1 1
0.854462258840236 0.820972906357334 1 1
0.763202694331099 0.68733447127068 1 1
0.726680841738676 0.663732939030528 1 1
1.40892544522037 1.25598111225226 1 1
0.929536876213754 0.84075123629688 1 1
1.00071227644846 0.932378530502557 1 1
1.31211499710333 1.17322508219962 1 1
1.07629096683192 0.996794189932518 1 1
0.442123549145138 0.409066246481785 0 0
0.855230853613273 0.770882006102146 1 1
1.14848621457782 1.00157920695078 1 1
1.33219973185604 1.22289195821721 1 1
1.16053412774459 1.01640098589061 1 1
0.840879723629184 0.760221203200534 1 1
0.850076095156101 0.772728045490623 1 1
1.03027980078887 0.950032304490371 1 1
0.993986665945218 0.902752510201596 1 1
0.449787828174217 0.410974400404188 1 1
2.34927140383891 2.0686802286556 0 0
1.22119194034241 1.11519364199522 1 1
1.30239710846372 1.25059329453317 1 1
0.958366697158175 0.862058404173586 1 1
1.26325932159315 1.12295771261537 1 1
0.735572208923515 0.658870839947628 1 1
1.10579944361584 1.00541688553323 1 1
0.92427457730265 0.855636771992687 1 1
1.25883155439484 1.14445391878721 1 1
1.1468787924052 1.0332925838175 1 1
1.05252451520896 0.93656618066768 1 1
0.760517551102278 0.711499294946629 1 1
0.442232833858497 0.359718411981305 1 1
1.06225920251929 0.923022869088027 1 1
0.823707451046972 0.736373725543048 1 1
0.799181698876843 0.749954649165391 1 1
0.527799256390031 0.478808983964354 1 0
1.6681438994529 1.50161160948469 0 1
0.98636818366954 0.872993225762168 1 1
0.614932272345681 0.541661618218188 1 1
1.04651511272034 0.911369152432891 1 1
1.69209210886033 1.51194694547878 0 0
0.800943320699091 0.715932936220013 1 1
0.764533992292411 0.735598537025074 1 1
1.24568958318129 1.1273798169319 1 1
0.485395167746806 0.457008072766569 0 0
0.351970128833753 0.310348041692975 0 0
1.84135424768229 1.59360276450067 0 0
0.823202048950311 0.796249339535903 1 1
0.573989895235363 0.549168401903568 1 1
0.467166983392551 0.419038473170548 1 0
0.514874447553662 0.47722153655042 1 1
0.942999688060939 0.812866382184657 1 1
1.00967226256192 0.929318906087028 1 1
0.850451939758336 0.794350097101168 1 1
1.02926427880468 0.938301501402545 1 1
1.05205250865008 0.945875516550465 1 1
1.1880887426122 1.04951653533011 1 1
1.09556074532661 0.995992191640242 1 1
0.752110215284994 0.662170797883554 1 1
1.55752523391991 1.37759253312182 1 1
1.59402845908565 1.44913109729022 0 1
1.215797780727 1.12664810107261 1 1
0.801997238102026 0.699895633500524 1 1
0.753991785311884 0.64875396519401 1 1
0.823015421329959 0.740378492806446 1 1
1.14038833880619 1.04369554744466 1 1
1.39412623281189 1.26517319643658 1 1
1.08961997286178 0.991159281587401 1 1
0.669748191748849 0.626573595617928 1 1
0.831113403839395 0.745975926516306 1 1
1.00687447764517 0.905853578128707 1 1
0.872975506287128 0.772648891344358 1 1
1.38507798079073 1.20745825808278 1 1
1.4516281861611 1.28674886296081 1 1
1.06855751195666 0.943604583367314 1 1
0.887739147485803 0.775036428411855 1 1
1.12334039848745 1.01308250014831 1 1
0.781321737969171 0.719805700613111 1 1
0.7912962320501 0.719812616762198 1 1
0.793805924207297 0.730831239670113 1 1
0.794686709886924 0.704483389476546 1 1
1.09512551180697 1.01468400482821 1 1
0.64883432048998 0.578887304658908 1 1
1.23561556708788 1.10585248617474 1 1
1.10613090896668 1.05106070795379 1 1
1.10902142653324 1.00247416352407 1 1
0.67901197450705 0.689258042402536 1 1
0.169776291058239 0.140081764656032 0 0
0.504317161586071 0.450045893777483 0 0
0.566288623910091 0.498998841032862 1 1
1.21989646536208 1.08732685281937 1 1
1.2500527627721 1.15166581676669 1 1
0.745066813650077 0.6679274110529 1 1
0.717953514189665 0.713467244660929 1 1
0.612012920141899 0.543778959703018 1 1
0.869484619639202 0.774757118473344 1 1
0.855679045222715 0.785602108584625 1 1
0.976031545069361 0.881623172495074 1 1
1.3140107359775 1.19387128103717 1 1
1.31980561338757 1.21560638502128 1 1
0.827267875516867 0.732568101192741 1 1
0.701841790728707 0.637842946325473 1 1
0.703438044149926 0.6490152833646 1 1
1.51398517467733 1.437214810439 1 1
1.09766505598948 0.978633910905369 1 1
1.12041158353569 1.00368560328204 1 1
0.640714195444588 0.573129006285522 1 1
0.674638662190918 0.665014390606559 1 1
0.75889371219043 0.715154218744926 1 1
0.655394641556401 0.611433310066127 1 1
1.88044564965093 1.71529653799339 0 1
0.951352472964449 0.862538760709062 1 1
1.8153485259776 1.58751365788945 0 0
0.715238635328981 0.660198870653253 1 1
1.33332841030011 1.19343965367056 1 1
1.00265750453131 0.87644545845384 1 1
0.916734074886581 0.805668735701231 1 1
1.11604642782517 1.0194355132401 1 1
1.06787632802639 0.983993859620835 1 1
0.648487343685871 0.588618989291309 1 1
0.637660510448336 0.583335650353797 1 1
0.879509995093722 0.800701682076402 1 1
1.10218360217592 0.987324281826863 1 1
0.852282799497463 0.785284150674504 1 1
1.03181236874571 0.933848156607861 1 1
0.719096908484567 0.604349068437175 1 1
0.947753229781149 0.863080034604735 1 1
1.01476098987093 0.92001478934908 1 1
1.60082605522744 1.38753597694526 1 1
0.951669123590941 0.861094064486883 1 1
0.900961222555904 0.750061044598461 1 1
0.489111569194302 0.453924250156913 1 0
0.718575887784533 0.669793999678982 1 1
0.89778138129375 0.823251149442414 1 1
2.03370439459655 1.80764388423876 0 1
1.30606038048594 1.2408225862752 1 1
0.693872851393244 0.628008782553529 1 1
0.968823591170947 0.883932942632477 1 1
0.541474595802318 0.497769664334811 1 0
1.38305400663191 1.25078012592345 1 1
1.22632295761935 0.954920165388657 1 1
1.23113493220674 1.14639658989716 1 1
0.877307231922105 0.789381870598406 1 1
0.819843163123991 0.753892127799882 1 1
1.13047110698433 1.00474631499248 1 1
1.18503044980539 1.09369809956895 1 1
0.799258864816679 0.72489698635045 1 1
0.411845987572002 0.342005396622292 0 0
0.686368445233311 0.61835617957243 1 1
0.659222243732886 0.516436292513525 1 1
1.20702168203653 1.07002753435149 1 1
0.729842015605344 0.69818271192679 1 1
0.324438595211397 0.300125069907932 0 0
1.37793875936599 1.23264502540037 1 1
0.955545639534882 0.891133534952273 1 1
0.976705199738045 0.88089376172805 1 1
0.899072491308251 0.780942590533028 1 1
1.12922820804185 1.01794217001889 1 1
1.16110712165287 1.0975032957108 1 1
0.715924945799351 0.643914467944422 1 1
0.656442777890154 0.596426392864388 1 1
0.649107383926606 0.587296969654785 1 1
1.16313485811219 1.06995023436705 1 1
0.861448729768393 0.75631178330283 1 1
0.870409151144895 0.747756822291309 1 1
1.28658219541436 1.1338459949154 1 1
1.23511139557107 1.09104344457866 1 1
1.14149525289454 0.98609400088186 1 1
1.04641303828622 0.926619994086784 1 1
0.558347978639601 0.465652078051264 1 1
1.03201633947777 0.933057596820574 1 1
0.38297413732263 0.349684005196666 1 0
1.07652435515334 0.952295807615657 1 1
0.704718938773142 0.638662301836012 1 1
0.630749054933677 0.605649210262652 1 1
1.68513498216155 1.53867353374032 0 1
0.471317229522856 0.393033051480659 0 0
1.17042221251027 1.04617623778564 1 1
0.431738490528017 0.394385035757627 1 1
1.16662799651834 1.02974315236538 1 1
0.922974430879778 0.827512648872778 1 1
0.687970155956715 0.633492837729006 1 1
1.21015755288699 1.04826602611748 1 1
0.672685871241693 0.603121910052656 1 1
0.887863381302331 0.827749192456772 1 1
0.784847894980756 0.710360341369454 1 1
1.55877165165045 1.43564743040889 1 1
1.05578564821121 0.954437220325786 1 1
1.07666064162421 0.981658150563673 1 1
0.887515903042733 0.81559573854624 1 1
1.1199844605016 1.02356331169248 1 1
1.13485842315649 1.02814504028874 1 1
1.17550603722159 1.05058849143087 1 1
0.960454424351191 0.837258648479238 1 1
0.641297511166783 0.615145117490647 1 1
0.803204425827314 0.756269693608316 1 1
1.05562298400555 0.938356096074448 1 1
1.59519314985049 1.4360709990444 1 1
1.1910694113644 1.05567934359148 1 1
1.18100620203556 1.06675736475683 1 1
0.514140208393936 0.50649157089037 1 1
0.658709103108789 0.602170256790444 1 1
1.0078311998832 0.927905844372091 1 1
0.82830725136708 0.728115635572916 1 1
1.13215338028505 1.0146281485639 1 1
0.627004090233075 0.581834354776841 1 1
0.557930574215949 0.54064091301892 1 1
1.22132949329105 1.06164038040417 1 1
0.957336393389122 0.88454662759468 1 1
0.869350993800085 0.800115456234519 1 1
0.920139851348872 0.816185586766939 1 1
1.49463023257794 1.42659587731162 1 1
0.775632970998761 0.721513099912494 1 1
0.999412986304565 0.920328876365721 1 1
0.789057282049485 0.68245243481782 1 1
0.981484476049597 0.850524758727197 1 1
1.35301136193758 1.19048656248174 1 1
0.400697102442871 0.511033741942122 1 1
1.13812767569728 1.02978643482715 1 1
1.58485306074046 1.4107257983913 1 1
1.00215107872697 0.88409557619335 1 1
0.929204767792672 0.835900676214332 1 1
0.522591355852893 0.52666877174144 1 1
0.895999633280948 0.817347972335654 1 1
1.14102686778968 1.0071985890592 1 1
1.03512718100353 0.953894959753506 1 1
0.89630819360091 0.826852428981656 1 1
0.903075657549671 0.823171190666051 1 1
0.798806948297668 0.721114714992145 1 1
0.736256545083084 0.66372559317276 1 1
0.379734654152207 0.388816567531682 0 0
0.95064817678415 0.828626100551453 1 1
0.846454491336465 0.754179279702351 1 1
0.985190185600892 0.867547524135998 1 1
1.19409452390699 1.03043638298965 1 1
1.18116280010661 1.01692214585396 1 1
0.95225253670081 0.901587329005046 1 1
0.496064571982739 0.434191504881534 1 0
0.742382358553438 0.673450998888169 1 1
1.16832954294527 1.02228298051582 1 1
1.70770826056404 1.49428316143081 1 1
0.568495143736966 0.473659856334526 1 1
0.596584029865913 0.536536238180295 1 1
0.965162994836017 0.858132255195573 1 1
0.808475241891831 0.647999187052445 1 1
0.817350350502996 0.753468996064326 1 1
1.25114127290112 1.10872264921575 1 1
1.05141203895232 0.93988092849112 1 1
0.262355453569096 0.204907455278929 0 0
1.47843054086766 1.21762697281001 1 1
0.671419684505648 0.561092101519078 1 1
0.859984541637888 0.775093530655716 1 1
0.83818952278668 0.756279505342702 1 1
0.602373095951402 0.619987598730404 1 1
0.973888997636974 0.822043516821223 1 1
0.84562240966926 0.797038857334208 1 1
1.17555750067443 1.01646776089855 1 1
1.31642546381976 1.16850227899059 1 1
0.530158532233305 0.496223162749278 0 0
0.662414770050727 0.596383208143202 1 1
1.60556306488096 1.42114502375484 1 1
1.22887955840203 1.08047737490342 1 1
0.770391097473549 0.705768584549732 1 1
1.15048382043456 1.11556280592617 1 1
0.592557012003031 0.53926375397532 1 1
0.9745538779262 0.919620776395843 1 1
0.495900613482423 0.46190893954036 0 0
1.14935310321466 1.12567371538685 1 1
0.619134960962439 0.57801322010507 1 1
0.516974182766815 0.50840664384735 1 1
1.27427552731323 1.15700385966388 1 1
0.835199233155738 0.76447329795334 1 1
0.878962164106742 0.81403491674817 1 1
1.07376667454786 0.940272368638848 1 1
1.18649262261107 1.07418907001292 1 1
1.1032067619137 0.953367842364084 1 1
1.4027535600477 1.29540674697299 1 1
1.07524830053299 0.967952904436237 1 1
0.784616415639378 0.680374939854865 1 1
0.998829110749791 0.885806499507317 1 1
1.43587831841012 1.26636201881767 1 1
0.91925284450807 0.821738387636005 1 1
1.15652778696004 0.923303611284328 1 1
0.693728626336658 0.629867263580182 1 1
0.640867564725106 0.568575666594924 1 1
0.468079867263494 0.487586152256273 1 1
0.662447668115595 0.570320975408266 1 1
0.964426212696949 0.862452744318231 1 1
0.974842108530151 0.882042256170224 1 1
0.966521088370493 0.892544440792089 1 1
0.96026665423278 0.871480271692198 1 1
0.867538375277942 0.780294894977959 1 1
0.551784600894622 0.516082869352442 1 0
1.06002859125651 0.961298788177929 1 1
1.41062825188747 1.33596819277448 1 1
1.35207147917746 1.22952116196797 1 1
0.977810266732327 0.883041074901518 1 1
0.769487197502754 0.627912711965561 1 1
1.19507349175217 1.08269027199117 1 1
0.768847682265879 0.696513232659981 1 1
0.324614476782941 0.300659268414219 0 0
1.01469741656957 0.911191861111926 1 1
1.03261506897317 0.932434907334501 1 1
0.618102752564518 0.545578766452336 1 1
1.18425851288771 1.08651566516312 1 1
0.632950186874175 0.554724101736259 1 1
1.1707732594003 1.0424940591092 1 1
1.23589171730214 1.11553053050017 1 1
1.3068647339187 1.25206662520678 1 1
0.857200939384565 0.846396150986301 1 1
0.965840123039434 0.846049052444767 1 1
0.835690065021815 0.758904351897423 1 1
1.13129257798501 1.01508509970163 1 1
0.91480640600629 0.7899057182398 1 1
1.28632556410899 1.16157338781747 1 1
1.01115820957496 0.932473526018836 1 1
1.09576281330931 0.999492902461057 1 1
1.4130591137813 1.2667604374694 1 1
0.835251045244768 0.74638171681211 1 1
0.300453125111219 0.296852371562164 0 0
1.30558951062432 1.16868319742806 1 1
0.93379710170142 0.911408268294042 1 1
0.608359065315152 0.563047211111276 1 1
1.37786849938067 1.25365500544968 1 1
1.1271503714189 1.03167386634768 1 1
0.833154533965255 0.770828359859761 1 1
0.733965092851654 0.80977564715435 1 1
0.475302660821975 0.408100882593397 1 0
1.11771383787641 1.01164720820356 1 1
0.884776667678613 0.813807827594859 1 1
0.397908425975061 0.359301380457927 0 0
1.2114932711138 1.08164665440056 1 1
0.485285092541716 0.391999135291613 1 1
1.1342386950556 1.05718220660744 1 1
1.07518020739983 0.968904646123921 1 1
1.3820738970943 1.21484450439451 1 1
0.832901460732158 0.730490700029465 1 1
1.09603074022182 0.998188677470437 1 1
1.41319968708877 1.28573096134318 1 1
0.80648793332613 0.731305671028495 1 1
0.866697822827812 0.781893158249694 1 1
0.544094296168851 0.493889819271731 1 1
0.753961119714847 0.684188671933407 1 1
1.44624629766107 1.31868189201625 1 1
0.986051237931116 0.891751541182288 1 1
1.54012580815954 1.40390467411315 1 1
1.2296844394113 1.10104160909163 1 1
1.10459724195069 1.03267601328819 1 1
1.55073130029933 1.39981904735844 1 1
0.792389416099679 0.768551248147798 1 1
1.1966655125856 1.08538181051223 1 1
1.21905099165211 1.07945842523016 1 1
0.932342237009615 0.837550789345936 1 1
1.24721000263013 1.20699167442831 1 1
0.917381695406 0.872546594030364 1 1
1.06218868278819 0.919889660809972 1 1
1.06472204815815 0.953833219371525 1 1
0.786357879080098 0.674439849465922 1 1
1.06950202993599 0.95514625350776 1 1
0.417953126483646 0.373554443908197 0 0
0.333737319260542 0.281339499741452 0 0
0.703174152743559 0.627875242920027 1 1
1.26129294822575 1.11666265879936 1 1
0.719274240271903 0.654765531009333 1 1
0.771558358444369 0.703078855092465 1 1
1.19859379042182 1.07026024266671 1 1
1.07240797957574 0.968348522356234 1 1
0.516890157441541 0.46763354590554 1 0
1.33350466717586 1.20966565455217 1 1
1.11925432900607 1.04136344911793 1 1
0.908987255749283 0.872338775392261 1 1
0.667710517875358 0.572141440176931 1 1
0.913669471799033 0.85065245961403 1 1
1.16933093103147 1.03151475963176 1 1
0.648260402910664 0.559263423320361 1 1
1.19447856692749 1.04157945703748 1 1
1.59929890542746 1.44815586786818 1 1
1.33227525209451 1.20028424461021 1 1
0.788814816470052 0.719032241877987 1 1
0.242656139580435 0.252248231598101 0 0
0.829085248840469 0.697620653529173 1 1
0.970845747299512 0.898458244063552 1 1
0.790845176344093 0.677384726040301 1 1
1.21305951655454 1.09950040774152 1 1
0.983617648253862 0.903687581363148 1 1
1.0631254494629 0.973483408197287 1 1
0.763166463817099 0.680547047781092 1 1
1.53304081965028 1.36806010927506 1 1
0.888563666882327 0.778349842650086 1 1
0.988164902422259 0.884020671959507 1 1
1.08210942080829 0.966613162332241 1 1
1.45039201010365 1.28980557401127 1 1
0.924994936017493 0.835855822667585 1 1
0.549631054379516 0.473804599018231 1 0
0.411770427075873 0.36009067098604 1 0
1.09174618407622 0.977150576851997 1 1
0.953325126577184 0.884053213594629 1 1
0.884915629500001 0.791527821096732 1 1
1.56169774125497 1.3732335815322 1 1
1.14659931470345 1.04464355527244 1 1
0.785360211233899 0.72984574626209 1 1
0.697320285189078 0.64241260832022 1 1
0.984268358276489 0.882978901855086 1 1
1.25631410247166 1.12138392985304 1 1
1.43547073127497 1.28680873443853 1 1
1.39504864620916 1.23054760725436 1 1
0.943374307460498 0.837142496344484 1 1
0.811922280395017 0.707750311997396 1 1
0.563115380910956 0.522096031116327 1 1
1.25830176763985 1.05548876315965 1 1
1.13612919250844 1.03114373732798 1 1
0.638595455037928 0.582808710352477 1 1
0.994691198426531 0.894875516506626 1 1
1.47866850947278 1.34732472768296 1 1
1.13925720824932 1.00811610072125 1 1
1.21812640085109 1.10887633804863 1 1
0.968189271400703 0.824741403978954 1 1
1.82425379265831 1.70294315460871 1 1
0.747639089829326 0.678427155115484 1 1
0.848614041480702 0.802915645426446 1 1
1.44683619233327 1.30545129011222 1 1
1.05269039341747 0.961077415153916 1 1
0.537856642198173 0.513231952629807 1 1
0.734311527505548 0.643538129263198 1 1
0.974497115549085 0.912290187782076 1 1
1.04228226371355 0.916686692644112 1 1
0.735330576187146 0.677994814227998 1 1
1.14992594237472 0.984952917378909 1 1
0.993534291292707 0.931335783431419 1 1
0.659843236475751 0.594539616860094 1 1
0.885609795971795 0.777135832638094 1 1
1.07679630792691 0.944737543941689 1 1
1.09041427158533 0.977419635396383 1 1
1.19878160976057 1.09649474210315 1 1
1.48754430424439 1.33576320939785 1 1
1.0861433622846 0.930380462368484 1 1
0.668006190034069 0.606327861066315 1 1
0.955649935039432 0.908594134240125 1 1
1.34159508001251 1.23140673558494 1 1
0.790808287354759 0.703186504280738 1 1
0.645115592771388 0.597049490628897 1 1
1.07726578005054 0.980428309521822 1 1
1.2870139347817 1.16809961470002 1 1
0.715694917030574 0.656906763991411 1 1
0.735598062783872 0.661429424500957 1 1
1.61759114123439 1.42093891156246 1 1
0.909254517020485 0.845447721667609 1 1
0.506504006520871 0.474249346979159 1 1
0.794941196543796 0.6799132796063 1 1
1.02535657273003 0.955048514258261 1 1
0.591743307175644 0.531648735526747 1 1
0.830461374347061 0.770268730256243 1 1
0.864072383447675 0.82888961294384 1 1
1.28752126484569 1.17626122977136 1 1
1.31150954915273 1.20481301558506 1 1
0.768345671959173 0.660170136623114 1 1
0.536119893587497 0.485172538438281 1 0
0.647546870665579 0.559191791759062 1 1
0.667085839591075 0.59518830543631 1 1
0.73320829832053 0.631633330700969 1 1
0.781471408293379 0.72020717516077 1 1
0.680384025907284 0.628163737883051 1 1
0.997799430116263 0.887036410218891 1 1
0.958905704068971 0.857382274279986 1 1
0.912981886153543 0.901956291588775 1 1
0.799305242517923 0.711812884395193 1 1
1.13961163545087 0.997203539904213 1 1
1.13304288283191 1.02141281869067 1 1
0.701094634795268 0.651572342612742 1 1
0.711054943696379 0.657925964141839 1 1
0.824042101465102 0.731263538135708 1 1
0.528001408322425 0.478067943772822 0 0
0.783220251123733 0.698612025117822 1 1
0.885351727941339 0.806400258735544 1 1
0.923253917266782 0.853924375395696 1 1
0.752188176601879 0.681064559447335 1 1
0.984452371446322 0.873903175460297 1 1
0.632875964593186 0.605079318118635 1 1
1.3968110535406 1.19217975984755 1 1
0.922091192831408 0.788484649199409 1 1
1.03579900592528 0.924776671647888 1 1
0.481585616492795 0.493353649363096 1 1
1.56321354867239 1.36248219202911 1 1
0.567917341089991 0.510414557424978 1 1
0.909884670882058 0.825360382724119 1 1
1.10963579250352 0.986393014688966 1 1
1.28743123374756 1.20895943254092 1 1
0.924854097854237 0.915184007235764 1 1
0.511725022110207 0.464535086519831 1 0
1.24526136300435 1.18809730488766 1 1
0.856660579085315 0.794805702394391 1 1
0.854272540528265 0.776473697202631 1 1
0.325933474111527 0.315027610057393 1 0
0.19958695219432 0.223268228926162 0 0
0.752032685698757 0.726610517802023 1 1
1.13590952626644 1.0018731618633 1 1
0.954195128204311 0.878404267422261 1 1
1.13202811986977 1.01997931567839 1 1
1.36796962561873 1.23993588229269 1 1
1.52755505434994 1.3320094852934 1 1
1.03726034073463 0.917014634306406 1 1
0.98539089305592 0.905120892369379 1 1
0.886544793076849 0.785561559078599 1 1
1.27791683430577 1.15537593828604 1 1
1.43983075809602 1.30997342364219 1 1
0.908121580362877 0.799305718997725 1 1
1.08000204402991 0.969953805500127 1 1
0.962419369107207 0.801715427136978 1 1
1.18426248659318 1.05801295300995 1 1
0.918441050237156 0.786121016617236 1 1
0.757479895360998 0.64113230371971 1 1
1.26319020968789 1.13899315753035 1 1
0.954094694333402 0.8518214135822 1 1
1.25513350089525 1.1468429583223 1 1
1.12922462359012 0.940727107465682 1 1
0.512189180452382 0.481655358884839 1 0
0.939576503943046 0.803681801632798 1 1
0.802043019879455 0.787464048392411 1 1
1.23712835764511 1.07120754099497 1 1
0.836249799310067 0.73803661525731 1 1
1.45704138664097 1.19647831510143 1 1
0.971866841951538 0.889200741479416 1 1
0.41460649177388 0.34185065447138 1 0
1.1069350835753 0.955671095350704 1 1
0.765718144862628 0.665434584365365 1 1
0.789070048753949 0.687029389322506 1 1
1.21432727722271 1.15568734057891 1 1
0.83507990324235 0.778679384338739 1 1
0.354082613119534 0.353815658806862 0 0
0.61731621352309 0.543598934620485 1 1
0.989196520352617 0.88701956016499 1 1
0.598017057267642 0.563527472944117 1 1
0.620268470531953 0.598542213904419 1 1
1.26989960846272 1.1457703285865 1 1
0.477985479672054 0.42414559057872 1 0
1.19533828604355 1.10917009627602 1 1
1.23385560209358 1.11240519906214 1 1
1.55869196788796 1.31482032828352 1 1
1.40131375874571 1.26555418049164 1 1
1.32310787523082 1.18860186842089 1 1
1.15437470015591 0.984776979804232 1 1
1.29490674249972 1.17621321390236 1 1
0.634275511778836 0.535688189295928 1 1
0.565047848905978 0.526049643742052 1 1
0.524253523949943 0.453638610682753 1 1
1.04316962409453 0.916392089297976 1 1
1.22021864775464 1.0621955041354 1 1
0.760620832785636 0.654965776583657 1 1
0.825021951062191 0.773511098453553 1 1
0.965414310630074 0.872481407911357 1 1
0.907096796973793 0.818285293186742 1 1
0.608097034298657 0.504995331477237 1 0
1.14860702660683 1.06146423464407 1 1
1.04863548893373 0.954568356474716 1 1
1.07924788741074 0.966944262770378 1 1
0.65054108370479 0.575438941949012 1 1
0.491233644262509 0.436543713227061 1 1
0.522781200946455 0.4633766712921 1 0
1.04142544728888 0.964178855070797 1 1
0.617398279185779 0.575043690622431 1 1
1.25940674172251 1.11750467222353 1 1
0.708099518907207 0.6391721275915 1 1
0.644486832408526 0.589533235148783 1 1
0.954637757869264 0.856570922233711 1 1
1.04695873728906 0.969656707127879 1 1
0.955770049200084 0.872801712588003 1 1
1.28120192625365 1.18167976794908 1 1
0.692791748976276 0.551089869372037 1 1
0.651731715778579 0.589906203301567 1 1
1.09890784236356 0.964451181097647 1 1
0.582738677735029 0.488338761762796 1 1
1.20531053560249 1.08471766162519 1 1
0.6602992104875 0.628519538510429 1 1
1.17804524456366 1.04289547403278 1 1
0.84688040025373 0.763837618257695 1 1
0.713435147002507 0.65289204317713 1 1
1.43285957234289 1.27674445104996 1 1
0.68224748830133 0.634090556050289 1 1
1.1432879693603 1.01058999963921 1 1
0.504051572911521 0.423265679258294 1 0
1.58529199062756 1.39215385715254 1 1
1.17674344918882 1.01264741744229 1 1
1.22121905000996 1.04261448671324 1 1
1.06428123388123 0.969674270102501 1 1
1.40984836838764 1.31821991578054 1 1
1.08265757491934 1.01235394558907 1 1
1.23297563993792 1.07141897475635 1 1
0.779875758253557 0.654107476499592 1 1
1.36316434667361 1.24662996903943 1 1
1.02268142675392 0.908562584432714 1 1
1.22531167043166 1.09735899172806 1 1
1.07856267923972 0.996706896210833 1 1
0.832446454695363 0.729862545414855 1 1
0.599657712684018 0.544833470474157 1 1
0.593305198177055 0.538900813020622 1 1
0.948110169656414 0.86594596166623 1 1
1.19089610585894 1.08802220851646 1 1
1.19576591378397 1.03432420636557 1 1
0.572727981536259 0.485055315329377 1 1
0.553330867233893 0.508890096835835 1 0
0.916977100994954 0.782611254456366 1 1
1.14227469517553 1.04698954727719 1 1
0.558343526750242 0.507448086930636 1 0
1.42192840735278 1.27727972135015 1 1
0.733339286925228 0.688838419043839 1 1
0.787962538728226 0.724964278365247 1 1
1.04229071066458 0.94639818770372 1 1
0.86472306123896 0.765285664057422 1 1
0.8514914642851 0.758971760479498 1 1
0.943291908450985 0.808744972143944 1 1
0.599996621201932 0.564594259294731 1 1
0.722180423463139 0.636956082817341 1 1
1.04637592199628 0.96256841200632 1 1
0.72141558491191 0.665970514396445 1 1
0.914003170164788 0.82256347548231 1 1
0.804025627904568 0.739764881751349 1 1
0.864259444848736 0.783276360660314 1 1
0.640069814311677 0.609318071472891 1 1
1.1193129307171 1.00157920129561 1 1
0.778745879837999 0.746139236647712 1 1
1.02107412819066 0.921498085341534 1 1
0.948786061935379 0.852077232214224 1 1
1.54807663928167 1.36920852984385 1 1
0.969122975835934 0.885054963848286 1 1
1.03564115607916 0.984501406281563 1 1
1.36218635410916 1.23443912657845 1 1
0.342164368747699 0.340139959005227 0 0
0.8043266870321 0.710204097783817 1 1
1.00818511306224 0.8893315973485 1 1
0.223103735024368 0.19517948993703 0 0
0.515919138687794 0.451435000628554 1 0
1.29724312061135 1.17702338646242 1 1
0.819734983400754 0.724310168134049 1 1
1.36440164078139 1.25529179338585 1 1
1.03907752592285 0.944721878588545 1 1
0.826005525421465 0.722127640224458 1 1
0.861538501976658 0.76875959644525 1 1
1.82460501714029 1.6159499177266 1 1
1.29027383391793 1.17668275794924 1 1
1.01813075719695 0.909150550316097 1 1
0.88040673613253 0.801278323954789 1 1
0.90540411191632 0.847863405155971 1 1
1.15306185528448 0.997893820847563 1 1
0.612754286671966 0.601930259360037 1 1
1.12593900992037 1.02389204119381 1 1
1.06111711753218 0.953990414669073 1 1
0.754781645707901 0.662569684431149 1 1
0.773915596626498 0.687621548402991 1 1
1.0690899094688 0.976917551205067 1 1
0.895870832203741 0.781565942809091 1 1
0.460606650015122 0.412147028097832 0 0
1.12929425724084 1.00090171644613 1 1
0.945009790560931 0.851598610312361 1 1
0.663538833963986 0.658185235708114 1 1
1.88732820711017 1.68039997495566 0 0
0.688792558336527 0.63695015610384 1 1
0.608041249096738 0.562637894147881 1 1
1.01270499629757 0.902896914342318 1 1
1.12148892009572 1.01415217918583 1 1
0.589277288304622 0.527738205203112 1 1
1.13159976026663 1.03734353641242 1 1
1.31785346151386 1.15373140020549 1 1
1.81922786110738 1.59695616755722 0 1
1.24394068267302 1.1543083831019 1 1
0.944344787146524 0.835699154106482 1 1
0.754479037913421 0.674308279019681 1 1
1.15347213644148 1.05168921701487 1 1
0.889140435997746 0.788732682511294 1 1
0.824247944484146 0.721088180886287 1 1
0.98349202763123 0.874416704331102 1 1
0.796162567488641 0.690915126311059 1 1
0.995244520711887 0.943893394139657 1 1
1.02239182175905 0.882786180797409 1 1
0.513502663012758 0.45485832323045 0 0
0.801109670634787 0.709177462076552 1 1
0.801674241616588 0.706836547293626 1 1
0.878179032702769 0.803056300725891 1 1
0.802137151485071 0.7079774056098 1 1
0.467631756343658 0.433060374763995 0 0
1.22760603899722 1.11656201316243 1 1
0.568709354028445 0.522121195966056 1 0
0.834726909885284 0.744710149787019 1 1
1.22791004360466 1.11276324219489 1 1
1.10363954275485 0.970333555348043 1 1
0.536416456816713 0.497474464861729 1 1
0.98155783135104 0.882651123903382 1 1
0.720005821272781 0.653762886767211 1 1
1.38016517567195 1.24251442669085 1 1
0.818134685276872 0.808101205544368 1 1
1.06026179687674 0.956049295473735 1 1
1.14562281981646 1.04534149339445 1 1
1.02371094739188 0.937708828357722 1 1
1.34067362599663 1.23235371132813 1 1
1.02964912530661 1.07489630525593 1 1
1.22054621170488 1.06154892029265 1 1
0.509236541113076 0.473906075525816 1 1
1.02498916836448 0.921967643317629 1 1
0.491840793142226 0.445196842464516 0 0
1.170691737751 0.995208297439874 1 1
1.17440384010307 1.05675515248253 1 1
0.506319683943844 0.441321792454231 1 0
0.761336081667502 0.624880494740721 1 1
0.643428419477583 0.611592213394208 1 1
0.957230732774903 0.880538872879988 1 1
0.940692722144882 0.845223792483539 1 1
1.31572106358244 1.19019692544677 1 1
1.06456233634624 0.93849542028353 1 1
0.687826198532279 0.616626989506849 1 1
1.19888784209502 1.0931126325318 1 1
0.46513708456326 0.401531221243698 0 0
0.581457340395926 0.501239575937166 1 0
1.26294800820873 1.1245276765433 1 1
1.41263553264196 1.26070875030944 1 1
0.999654320637569 0.931662047128149 1 1
0.760810414113423 0.724382306370792 1 1
0.414136379582601 0.405728110655511 1 1
0.999601357186775 0.880108300907824 1 1
1.21065140448398 1.11809881247501 1 1
1.05273411586326 0.957387985248551 1 1
1.27057294487647 1.16516466177346 1 1
1.08563003972992 0.908417040626684 1 1
1.2227663952615 1.12335885773742 1 1
1.26806593800416 1.15704434480698 1 1
1.43190556535627 1.29137324376111 1 1
0.705068586731844 0.66051547899464 1 1
1.41451077761739 1.26484180350021 1 1
1.14782180877533 1.01713313725924 1 1
0.509287652807096 0.440594086171936 1 1
0.623225833975644 0.484617859224018 1 1
1.07206508267933 0.93003958205315 1 1
1.49636342738356 1.33549911922385 1 1
1.01523538433439 0.899843986957463 1 1
1.32003767571897 1.16448794495219 1 1
0.833721101405568 0.758322456154288 1 1
0.852158380366495 0.749922857295503 1 1
0.614967573374437 0.556332666697363 1 1
0.820180256630715 0.768658666127876 1 1
1.27583197137853 1.13612356099836 1 1
0.904473240033153 0.846545176593422 1 1
0.646415210870519 0.584998259690642 1 1
0.945313279439263 0.827377805718729 1 1
1.25399897096237 1.11832872875597 1 1
1.23959959509764 1.11580007240163 1 1
0.852695791357751 0.826103666491618 1 1
0.734691597891111 0.712495796938481 1 1
0.837696363045355 0.759343557966955 1 1
0.688687616928532 0.644711407995523 1 1
0.786502777197821 0.72262686954917 1 1
1.35662014088543 1.23267251468134 1 1
1.3553801137361 1.16712134260562 1 1
1.32507427959966 1.22736864819274 1 1
0.863156492946452 0.796807404389811 1 1
1.07374373145894 0.988612737903291 1 1
1.25050777459499 1.12181971070445 1 1
1.03786926276142 0.943984123517024 1 1
0.696222772782186 0.618851949355585 1 1
0.644352713425528 0.590777853570061 1 1
1.01135773906148 0.892072260093955 1 1
1.41263537594915 1.24182505131397 1 1
0.996461551866329 0.955909388439436 1 1
0.794296050042938 0.700263507420474 1 1
1.43986062514154 1.28848891970225 1 1
1.29954531374239 1.10058790996856 1 1
0.952008115312069 0.871452852801695 1 1
1.10981786168986 0.93639121482377 1 1
0.999894774783271 0.925368129887874 1 1
1.24489541574159 1.1418882289458 1 1
1.10269653070432 1.0512479283086 1 1
1.05647903574452 0.970513842655472 1 1
1.02770069410968 0.933951757808178 1 1
0.819020863750515 0.72359729961307 1 1
0.925177855840404 0.878092660878808 1 1
0.906306285030272 0.85118290281234 1 1
0.812234507521548 0.746193176527553 1 1
1.12930924360707 0.968475241631182 1 1
1.68475186186846 1.50506015841921 0 1
0.525916007983291 0.452670554029671 1 1
0.739516656590662 0.683337333877481 1 1
0.668066753810625 0.594961037973984 1 1
1.31472257492018 1.20569265713942 1 1
1.36150143132853 1.25074439998162 1 1
0.368887692807852 0.373240320844768 1 1
0.845143032530172 0.750883059926295 1 1
0.811495350326111 0.696058206119588 1 1
1.12005223576086 1.01102735093157 1 1
1.22749203749439 1.0936414794093 1 1
1.29972341705436 1.16245028102992 1 1
1.12683022380865 1.03037036116063 1 1
1.20568741939171 1.10152839076403 1 1
1.51867075272486 1.38348726811121 1 1
0.517445917010615 0.512952992164964 1 1
0.500192201084644 0.442717252285673 1 1
1.19239606749655 1.06737693987279 1 1
0.999675621347535 0.907282504288155 1 1
1.070982901303 0.958694647439988 1 1
0.423075850695198 0.402403846606042 0 0
1.12208329598049 0.971389012538896 1 1
0.906533747580637 0.798851872664215 1 1
0.766722486412942 0.711881457530348 1 1
0.941447601847786 0.8730035706677 1 1
0.887058650348994 0.81719909678712 1 1
0.738049300785174 0.649276776291462 1 1
1.33488529704462 1.22378335278009 1 1
1.11341100139971 0.989696478234665 1 1
0.866207392059628 0.750813605813463 1 1
0.934797109704867 0.814172191225928 1 1
1.69791468471217 1.50874241821355 0 0
0.416548677768318 0.369445232125838 1 0
0.745374635683825 0.68310349932496 1 1
0.766224141745206 0.690554386867836 1 1
1.08811787342489 0.995744027885799 1 1
1.63108431714907 1.46593612227997 1 1
0.682574841168818 0.672502505320427 1 1
0.552973011101513 0.491732706583996 1 0
0.532717032243277 0.48598011869811 1 0
0.906185953728424 0.833284409333327 1 1
1.0278739844442 0.934779144338131 1 1
0.452288997636264 0.381601030226384 0 0
0.737272611405845 0.67318495163304 1 1
0.803244816399914 0.73755768883438 1 1
0.969220654360588 0.793803331635286 1 1
0.885486720160594 0.799303372057638 1 1
0.708330869952164 0.648015086627422 1 1
0.735423428030004 0.708255048729483 1 1
1.40599440745521 1.2537810659895 1 1
1.71428939423567 1.44987301215295 1 1
1.01166644857575 0.925832612625072 1 1
0.996118562396311 0.885348556310744 1 1
1.17822692274956 1.07467828803745 1 1
0.68268901375147 0.606892560842665 1 1
1.08193319712254 0.989910672517778 1 1
1.49534673705374 1.3144393356967 1 1
0.864647686861748 0.779856396637924 1 1
0.9858291406719 0.94920614992322 1 1
0.801760311633822 0.707946103615577 1 1
1.04743623180169 0.96907215816342 1 1
1.34794341146129 1.23545853200165 1 1
0.59578469854725 0.563708644019638 1 1
0.748951544996559 0.671349382209676 1 1
1.06864225448274 0.97339016279958 1 1
0.726256566417691 0.635006532635333 1 1
0.74230909797019 0.686363629921078 1 1
0.612568407476012 0.548617978798122 1 1
0.941544550722732 0.862253888133379 1 1
1.36507281463506 1.24782503939905 1 1
0.531344022790083 0.475386862137307 1 1
0.227115486573312 0.21394769586841 0 0
1.28887151501393 1.16770558143198 1 1
0.62715510017166 0.602062477100207 1 1
0.529528070857173 0.463460835999151 1 0
1.15552473885927 1.07546635898362 1 1
1.17612930622203 1.09449160822419 1 1
0.662851659571183 0.690471352607186 1 1
0.68968056174048 0.63577368806013 1 1
0.71146368006438 0.716856610326699 1 1
0.991018399712786 0.903947319499461 1 1
1.70853201939492 1.54180738455045 0 0
0.846216353370741 0.782381405639157 1 1
0.910730780327587 0.813402825948065 1 1
1.22092553568959 1.10052784662682 1 1
0.865657036792744 0.80350192969071 1 1
1.08174874393474 0.980804464121334 1 1
1.86294063510165 1.68270880778402 1 1
1.7800695304457 1.57542470955957 0 0
0.853342542873483 0.773445899525942 1 1
1.0886337777869 0.953460942021195 1 1
0.912456563583314 0.822758282899192 1 1
1.39084358348667 1.26370952811706 1 1
0.522509649708218 0.476924426224075 0 0
1.02611688129502 0.935566342297915 1 1
0.855862743893782 0.797782670919635 1 1
1.18505992421269 1.00698158428035 1 1
0.592188583897494 0.540158481828099 1 1
0.770560297734683 0.700165665398849 1 1
1.11218881662043 0.99886795339297 1 1
0.73140656053162 0.685812611642748 1 1
0.995085739441811 0.898985694453301 1 1
1.35888335605201 1.11749460128723 1 1
1.54299428745845 1.35132663173272 1 1
1.06234328971662 0.958929431885358 1 1
1.01777550119338 0.93013074964327 1 1
0.703708153815457 0.636014141172499 1 1
1.08531470006489 0.938793088431416 1 1
0.878568964137207 0.819449306141695 1 1
1.23588920001806 0.981593458876789 1 1
1.35289836455135 1.24308622593133 1 1
0.484207482700632 0.447727199773063 1 0
1.72659590374274 1.50920178695965 1 1
1.27374065521181 1.12566836451557 1 1
1.30679660432886 1.19426504459067 1 1
0.699301952883614 0.607170189639401 1 1
1.31833757617485 1.17550812690899 1 1
0.678819808679096 0.617119494420456 1 1
0.738578371813548 0.671582555338923 1 1
0.743069315453982 0.68261534865725 1 1
0.761870871441741 0.667579132896385 1 1
0.56781229899795 0.511434633330597 1 0
1.1442540366001 1.0337210228879 1 1
0.902944784377882 0.818555856094668 1 1
1.14748664696846 1.03912962768587 1 1
0.915110336802081 0.82787606754824 1 1
0.861198776527006 0.779814271561947 1 1
1.11067798388112 1.00742368524447 1 1
1.19799094052905 1.19102702561294 1 1
1.07149941393159 0.961769220513356 1 1
0.931628011951355 0.847357381454508 1 1
0.496924540821333 0.45218338284624 1 1
0.998350933141068 0.881746087897109 1 1
0.484922813136983 0.424037041526719 1 0
0.84849315267235 0.78514376398338 1 1
0.703151360806129 0.638328708806991 1 1
0.874489313601038 0.856476230835897 1 1
0.794073914216086 0.718211564856321 1 1
0.567896609355412 0.510695976290061 1 1
1.0849928771234 0.986816686895314 1 1
1.01586757988368 0.944342803713431 1 1
1.17031821873524 1.00161590771026 1 1
1.20071537131721 1.06432763834458 1 1
0.92548896025603 0.823555210350293 1 1
1.11199894079522 1.00622511070456 1 1
0.745055746878936 0.674814049420587 1 1
0.670141687730826 0.57519127020973 1 1
0.754501215454298 0.652987129469966 1 1
1.25723009136757 1.15402041440098 1 1
0.575615946743358 0.491036835197286 1 0
0.923604295673247 0.807657569854833 1 1
1.60309366543794 1.24337414607668 1 1
1.17266517040825 1.09023727856324 1 1
1.22323870474839 1.08485090717017 1 1
0.731553152601601 0.642161290013544 1 1
0.613629193938035 0.543843804275281 1 1
1.42806701406286 1.28032372731461 1 1
0.77248559509025 0.687111517280136 1 1
1.48433266172963 1.37232305495292 1 1
0.934891674875791 0.875756022429342 1 1
0.985824551554155 0.848959420391018 1 1
1.04968900384737 0.961429987646459 1 1
0.803753366300719 0.726969392316836 1 1
0.825684498752947 0.700062434302998 1 1
1.40630980206191 1.26809717310664 1 1
0.476538951555844 0.449094771968443 1 1
0.91986820282093 0.841101394818407 1 1
1.18011261606603 1.0697357456365 1 1
0.891847793470601 0.833129942602476 1 1
1.07222044716389 0.94885880413946 1 1
0.549111086019369 0.507565241731414 1 0
0.779688429422472 0.70708096422493 1 1
1.1489278362568 1.04845783765989 1 1
1.01118452138954 0.901077349725337 1 1
1.47380222948757 1.32835928256906 1 1
0.974907834510574 0.871555653241415 1 1
1.06730522342557 0.952606808075056 1 1
1.07220733062625 0.944107683311177 1 1
0.821218365725152 0.763234596297011 1 1
1.12733644946745 1.0159997062059 1 1
1.2755661721867 1.115680476723 1 1
0.8911449521222 0.811714252853816 1 1
1.41446997307481 1.2835153924724 1 1
0.83508032162267 0.748022703362455 1 1
0.799787424615263 0.725183622491434 1 1
1.6382326429435 1.46720933682613 1 1
1.16401296012136 1.0815495175446 1 1
0.449289510339627 0.412785489977672 0 0
0.948306483346911 0.84074075108583 1 1
1.09791704593635 1.0144902684389 1 1
0.98638331824276 0.871855743336637 1 1
0.963923065959735 0.864909525929888 1 1
1.23768231045077 1.0979413299467 1 1
1.25104640036786 1.14728654522617 1 1
1.39277384402423 1.26534271401461 1 1
0.651652119645512 0.623753964522995 1 1
0.696737752508816 0.60299302830587 1 1
0.832076740830209 0.807936652632668 1 1
1.08155467440659 0.955233284968941 1 1
1.07618144698338 0.961777156087442 1 1
1.2664064444075 1.14580577215065 1 1
1.45644305615044 1.33446812513814 1 1
0.936609213526017 0.911898234676806 1 1
0.706568155060963 0.63515256327639 1 1
0.976816605280493 0.977687274886905 1 1
0.86370856500829 0.794562134636845 1 1
0.950697359750936 0.905921482123129 1 1
0.708529482182669 0.65491628276701 1 1
1.29768571930747 1.20581919363374 1 1
1.08099569457145 0.986030455399801 1 1
0.605412890407402 0.543479687998682 1 1
0.752712058802437 0.686127852254774 1 1
0.980514307361025 0.852945310180381 1 1
1.49768365203347 1.37766837729673 1 1
1.01750084066407 0.91827764145204 1 1
0.936686286675926 0.898474491942645 1 1
0.962129203480585 0.889382388784197 1 1
0.904074259623163 0.847616121213215 1 1
1.05299683354091 0.934701531790003 1 1
0.776107264682075 0.694610622237144 1 1
1.29212006081992 1.15776201599497 1 1
1.76283290991121 1.67659884644318 1 1
1.51817049028928 1.33284479543094 1 1
0.608420857777635 0.55693350550528 1 1
1.50349587884842 1.42067258332166 1 1
1.18270857575914 1.02663755017407 1 1
1.43308204417788 1.39680897542255 1 1
1.03075857656811 0.929651362168416 1 1
1.73863843044334 1.52699080227637 1 1
0.625965966173262 0.549113848688443 1 1
1.03884354447227 0.914134835166161 1 1
0.929620729009425 0.838469275866071 1 1
1.22325061324951 1.11926836785501 1 1
1.31776118797448 1.16102874444529 1 1
1.73713076727714 1.56828938328569 1 1
1.33822635426064 1.14961401673867 1 1
0.494344141218391 0.423019711877973 1 0
1.45954941037377 1.29063610313762 1 1
0.621608705148334 0.564489966665392 1 1
1.04598704150066 0.982675102467115 1 1
0.744496080268829 0.674881024352338 1 1
0.663705473955363 0.59648724267355 1 1
0.725469703616441 0.636604675878953 1 1
1.19843955184758 1.09588706630497 1 1
1.29507709069131 1.1500353492732 1 1
0.888048726504989 0.818265596912061 1 1
1.1889912670267 1.1345442288186 1 1
1.14981640064121 1.02246958713389 1 1
0.62189985535282 0.447728615919164 1 1
1.18653572552763 1.10481260981664 1 1
1.50573925205831 1.32420570604732 1 1
0.788516631662141 0.695431068139282 1 1
1.00782619104051 0.8777137708655 1 1
1.23072662482109 1.15312256984704 1 1
0.77507461998205 0.711780194299583 1 1
1.53260330676773 1.32734836200887 1 1
1.13704428348821 1.03255225041769 1 1
1.02873454007897 0.900888075888522 1 1
1.55690223656929 1.37538763754514 1 1
0.685449647661196 0.608250036401868 1 1
1.07951175542383 0.973413429520226 1 1
0.648162423513483 0.561467282436629 1 1
0.490139146371357 0.443803887411387 0 0
0.945921678304027 0.87733837692525 1 1
1.08023203576834 0.98137459157371 1 1
0.794651645410599 0.735027570552295 1 1
0.952962771694043 0.860415410575551 1 1
1.0201820034384 0.886842072716032 1 1
1.10360949573423 1.01762243842682 1 1
0.685444200112135 0.592657937504163 1 1
0.750592432188214 0.657015980712207 1 1
0.767053164861258 0.767689995022212 1 1
0.828834609642917 0.769956745961099 1 1
0.886753310299331 0.814080805162399 1 1
1.29641449091506 1.18252708210203 1 1
1.40824248971561 1.24690821322404 1 1
0.574160270797455 0.512209697628808 1 1
1.06479984744213 0.990818428505097 1 1
1.29389715497723 1.1352928744248 1 1
1.59584332709093 1.43768239673378 1 1
0.771491555937071 0.691836514763886 1 1
1.3355842880248 1.21794409601419 1 1
0.765219994015502 0.71049133804409 1 1
0.416931330697212 0.336949503486019 1 0
0.952597269571153 0.901689805238989 1 1
1.05953670577416 0.97439753953598 1 1
1.08506851071205 0.971857213815611 1 1
0.900747601224842 0.812609956161427 1 1
0.945888252621 0.875642874247332 1 1
0.800696342676742 0.743368115089957 1 1
0.804522075605623 0.766280778879829 1 1
0.984880586680743 0.866647993393549 1 1
0.775017263555433 0.732248044967015 1 1
1.09003001664803 0.911351145760057 1 1
1.18536828372833 1.06665184412138 1 1
0.391535297825284 0.375986335007774 0 0
1.17491886570112 1.05108970951089 1 1
0.972503934898532 0.878587189695615 1 1
0.520538781288179 0.491936143019515 1 1
0.437516834343501 0.396620551417784 1 1
1.04738553960176 0.961219339935773 1 1
1.56675880564199 1.42542027588435 1 1
0.454786562592572 0.39803430885983 1 0
0.992033952287755 0.913150655390466 1 1
0.950053575777366 0.854543758149279 1 1
1.26171749809068 1.15959969529827 1 1
0.899848539107289 0.801129933523904 1 1
0.733279837442828 0.677727703494137 1 1
0.972975117990858 0.886486876905249 1 1
0.62665743590574 0.60053792104641 1 1
1.28631790990459 1.1658235816325 1 1
1.09201316451538 0.990326774821292 1 1
1.18147708133222 1.05210021783522 1 1
0.892853157169989 0.800565273574597 1 1
0.526594668186775 0.528840265554429 1 1
1.69278177283975 1.49997312582404 1 1
0.855931210245831 0.694050495145619 1 1
0.884194842227154 0.811910753559704 1 1
0.443548547531371 0.382858311560455 0 0
1.32063896623294 1.21325861701835 1 1
1.43233693499704 1.294825619073 1 1
1.38173288754766 1.27156344612159 1 1
1.51964966987265 1.35654871228538 1 1
0.758757617319967 0.706465906736439 1 1
1.26905780879096 1.14789970567123 1 1
0.778365251191195 0.733317113972384 1 1
0.864296556841445 0.791744733137095 1 1
0.86032743665615 0.776921955303185 1 1
0.510564424173486 0.443117634932285 1 1
0.578569756324489 0.509184580417852 1 0
0.978888063559445 0.933443225803344 1 1
1.04015840855388 0.948115235388922 1 1
0.412992947607011 0.373249017784075 1 0
1.01704097034128 0.955756239183421 1 1
0.802209309169144 0.751727647995677 1 1
1.10450571173297 1.03385524394516 1 1
0.728882447089341 0.658401642502466 1 1
0.755142674364508 0.675373027257927 1 1
1.11564729901731 0.988737574426597 1 1
1.42197919611318 1.285078796613 1 1
0.787630730515407 0.72332738213635 1 1
0.330496089367233 0.298999266194735 0 0
0.319318898952402 0.300184349244558 0 0
0.350155034045034 0.365343497792433 1 1
1.16316255889006 1.11021240628429 1 1
0.57876626247501 0.549508378934454 1 0
1.12044031620848 1.03099408041173 1 1
0.821780460016354 0.759276682139123 1 1
0.765752298827573 0.645651893372978 1 1
0.782463404638836 0.702416046699768 1 1
1.60677666284909 1.41575217552266 0 1
1.18702412201983 1.06814717896372 1 1
1.08936812908079 0.956429845238254 1 1
0.806980082136493 0.716565034986455 1 1
1.26316545666382 1.15099942495001 1 1
1.09599548425467 1.01315030349161 1 1
0.801999295074352 0.759929794837819 1 1
1.21065458333704 1.08882741898716 1 1
1.10979672817628 0.989590521363592 1 1
1.07851861227193 0.955099848009217 1 1
0.65974033915535 0.577183917563384 1 1
0.514953639766909 0.447081245126456 1 0
0.563519768269353 0.495959690056014 1 0
0.662851641545975 0.592050365536838 1 1
1.2203124545708 1.13002131864053 1 1
0.79430822432357 0.726456823189788 1 1
1.19919696003613 1.05234775409434 1 1
0.709571335799416 0.674294625945368 1 1
0.449477170432761 0.387683824799286 0 0
1.08416311808665 0.922957197038553 1 1
0.882057285136639 0.7901390930253 1 1
1.08504906517967 0.946745512343008 1 1
0.574388854133478 0.522606857181437 1 0
0.930338735250117 0.829192660238979 1 1
0.726423190260572 0.610692804673575 1 1
0.974371720320661 0.896162543633118 1 1
0.433890282733182 0.380010612041083 1 0
1.22176823610453 1.12328675134004 1 1
1.07383937505406 0.965898723128727 1 1
0.890457845924972 0.801946947470683 1 1
1.21317044499457 1.12611817007192 1 1
1.4535214546526 1.30111628696943 1 1
0.868813440566193 0.774361207764209 1 1
0.620548016722928 0.534596171904231 1 1
1.2148203146761 1.18382198438004 1 1
0.958440852796429 0.833757311009877 1 1
1.38356036421884 1.27433482400777 1 1
1.33016288177879 1.21855574470892 1 1
0.633214988325323 0.588248129113478 1 1
0.742344843850484 0.675444471610083 1 1
0.399512116423793 0.363149727357068 0 0
0.897593583633224 0.800431243709173 1 1
0.962194343001874 0.865979834359982 1 1
1.9211408231316 1.73602944471078 0 0
1.00602016669825 0.802642451598664 1 1
0.660501488995853 0.578440545806898 1 1
1.12787196320022 1.01574993305589 1 1
1.48393606348339 1.3492122236564 1 1
0.645768094620122 0.616423712323486 1 1
0.826886870393051 0.780038191129535 1 1
1.1485221219232 1.04665762865448 1 1
0.645623079916666 0.560632786713325 1 1
1.60334223350949 1.31432103434468 1 1
0.8604482735608 0.788061377756767 1 1
0.815361403778705 0.742778149771621 1 1
0.144902580582542 0.101471770442927 0 0
0.900304512319806 0.834712360770037 1 1
0.999716060235278 0.861663038450719 1 1
1.22919101869465 1.10015254392319 1 1
0.606179060246693 0.57387954780569 1 1
1.28377758955699 1.16737219542714 1 1
1.40479598537844 1.27777023642892 1 1
0.671733248805584 0.5895351019462 1 1
1.11064768995616 0.996265082442502 1 1
0.891881539764253 0.850544225615613 1 1
0.572423699867439 0.536094528154013 1 1
1.1498551270773 1.04347226062898 1 1
1.0492091461348 0.931007637361393 1 1
0.755623042972831 0.654426417506234 1 1
0.935395874471618 0.820249472270511 1 1
1.52033890661211 1.37351265027525 1 1
1.07325035760162 0.990797257227207 1 1
1.17958445790008 1.06606476360353 1 1
1.31936638429839 1.28458166564764 1 1
0.915596500194919 0.864950310430495 1 1
1.2905370398618 1.17042390546452 1 1
1.23623234803092 1.09903287311388 1 1
0.265431576820378 0.195833532689568 1 0
0.866337595858075 0.757169389544693 1 1
1.09082145149724 0.973741464762665 1 1
0.987336469586135 0.900699595399519 1 1
1.18138130478263 1.06651878056037 1 1
0.778704700674283 0.711515366977963 1 1
1.39274159285401 1.21788924430592 1 1
0.991567914605208 0.875438428448758 1 1
1.44576039611892 1.30728713066953 1 1
1.36365538515359 1.17364661469571 1 1
0.704547925015055 0.611762478423519 1 1
1.75519716397776 1.61531565949216 0 0
0.618338945484932 0.562867019184446 1 1
0.527148959094271 0.468934654758006 0 0
0.638367393012725 0.630976581966601 1 1
0.875463207848258 0.800209087993835 1 1
0.850978805808266 0.785579260882435 1 1
0.931033823735688 0.819686764500514 1 1
1.24044194242751 1.12476511909579 1 1
0.93159770567623 0.922906555366726 1 1
0.918209489579073 0.811866186069621 1 1
0.915700378097871 0.826737210566072 1 1
0.823304582963598 0.725153941871325 1 1
0.984381361510627 0.913120813041116 1 1
0.569622190607304 0.527327631702154 1 0
0.985032007363676 0.923241985193823 1 1
1.09957227038799 1.00634586028142 1 1
1.38079139749275 1.27184283179622 1 1
1.08866751838899 0.985899111473529 1 1
0.940501014340064 0.831145303622633 1 1
1.06736334540543 0.971358568827687 1 1
0.489350414145992 0.423617511184872 1 0
0.6242086043378 0.564279179358256 1 1
0.901513953570627 0.902859789194356 1 1
1.31159727906451 1.19438774487911 1 1
0.808318949704436 0.75165929570835 1 1
0.871872206255756 0.773956949431659 1 1
0.717015136461444 0.654048920829886 1 1
0.931187048912693 0.872724437898998 1 1
1.0047190472613 0.906577999026985 1 1
0.882167334697498 0.816660577128639 1 1
1.24493081335367 1.09424725124911 1 1
1.32436378709456 1.20027006654093 1 1
0.801447371802996 0.692034206069408 1 1
0.936146939715315 0.826692245450737 1 1
1.33074381034612 1.18834725531776 1 1
1.17994689839584 1.09603002427491 1 1
0.980341973605811 0.873813206261653 1 1
1.11154451290199 0.99849820291176 1 1
0.450168796271578 0.4044442426476 0 0
0.549443671790049 0.498356439192456 1 0
0.71493569616764 0.645186346356312 1 1
1.35845160343789 1.20960402492326 1 1
1.09836527515869 1.03489340433944 1 1
1.11254626077276 1.00608838018146 1 1
1.37537830996836 1.20742235368007 1 1
0.985803499747839 0.892527457647584 1 1
0.840445876015036 0.782734598061115 1 1
0.76319773654301 0.647882496041944 1 1
0.872314996321698 0.788793915729566 1 1
0.825305649496408 0.737282386439062 1 1
0.627617618078765 0.557781873798015 1 1
1.51452802072475 1.34236766001503 1 1
1.24330501294333 1.06499023593266 1 1
1.1340863699643 1.04864836389483 1 1
1.15060134430143 1.05575480350129 1 1
1.11066164024225 1.01206598756064 1 1
1.01270201405262 0.938489519910191 1 1
0.872070435213537 0.789614733339521 1 1
1.09095400108766 1.00416362232089 1 1
1.58667785054718 1.46938119640157 1 1
0.926199178818278 0.854211210556953 1 1
1.25862600807608 1.137436048838 1 1
1.21747839315441 1.0769312324994 1 1
0.242156968751745 0.217136664036659 0 0
0.943076250532735 0.845857249423102 1 1
1.26807381527479 1.16197461801398 1 1
0.859484192143978 0.782988346138256 1 1
1.40433096729592 1.33948476029371 1 1
1.02882780638177 0.893474545614699 1 1
0.79955939934327 0.796577115941555 1 1
0.951249849607642 0.894204223973452 1 1
1.27651887222099 1.1506828831857 1 1
0.716519324202651 0.5761988637118 1 1
0.589768162194551 0.544200730267283 1 1
0.853063167328313 0.779515488645301 1 1
0.877364005012841 0.811405133904535 1 1
0.827751501200159 0.736464061327609 1 1
0.718143413963894 0.733121405436469 1 1
1.31263886625913 1.1155545776988 1 1
0.850708334574602 0.786347252969467 1 1
0.796122901915803 0.730317768967356 1 1
0.360982556020804 0.352989226225496 0 0
0.793259261185816 0.771439712953871 1 1
0.788904430853909 0.684650210804137 1 1
0.829674981315853 0.761652690181615 1 1
0.909571400567932 0.869746863632335 1 1
1.19991793076072 1.1012046596443 1 1
0.835396213724581 0.762510745664502 1 1
1.10910495245321 0.914409384401619 1 1
1.10351202902163 0.972962377408018 1 1
1.33044404164089 1.20417021651363 1 1
0.834774037578074 0.75966188106798 1 1
0.86348462889643 0.756366972252175 1 1
2.0075597982019 1.77641657330463 0 0
0.881522578915612 0.808440394682606 1 1
1.04681287162992 0.946529057136072 1 1
1.29681049709234 1.17162824095103 1 1
0.624816815992856 0.584950505698865 1 1
0.467645103032321 0.419348558893532 1 0
0.748242839229389 0.69113871488339 1 1
0.770878029644153 0.71204782179019 1 1
1.39609490771352 1.25560253762814 1 1
1.04907499437393 0.951451978199255 1 1
0.888183968993714 0.814106370563649 1 1
1.00779902357048 0.860887535253199 1 1
0.491051419176964 0.426796701000729 0 0
0.836070931207674 0.78810224900207 1 1
0.931794832698573 0.932019479436919 1 1
0.542291156202354 0.48566723927372 1 1
1.09198332890714 0.977763246447312 1 1
1.23516218008522 1.14008831683194 1 1
0.837728865386732 0.767192937904981 1 1
0.817076569663465 0.725037524355253 1 1
0.59292258042648 0.562284907965913 1 1
0.740465625717872 0.662904457783771 1 1
1.06840438539187 1.0158738135776 1 1
1.38109540246418 1.24305865674201 1 1
0.615999529576272 0.562075090271033 1 1
1.20344321637639 1.10873323054112 1 1
0.789511964573849 0.747049347320568 1 1
1.47608437173595 1.35806125855762 1 1
1.39733192371722 1.26642469916558 1 1
0.662574293948782 0.619347890145386 1 1
0.719553816443652 0.670810941522961 1 1
0.668729865734286 0.608310352777283 1 1
1.14503722712038 1.05659642087242 1 1
0.78716769954381 0.713751864280541 1 1
1.08302148435422 0.986640922007972 1 1
0.940405727491238 0.872824646699151 1 1
1.24910379204278 1.10245261561592 1 1
0.696198050307154 0.636026286248868 1 1
0.97321685490674 0.880322843292973 1 1
1.394052991278 1.31146119325781 1 1
0.538146705896012 0.496072964488651 1 1
1.41427998812465 1.24265276530736 1 1
1.04256916496322 0.943987851150134 1 1
1.27327607481161 1.13627589008199 1 1
0.917184675132017 0.831201098543494 1 1
0.568548716492991 0.518340340399538 1 1
0.681685871427905 0.624298063583497 1 1
0.566955503592355 0.50431929453087 1 0
0.421741987501307 0.382857415797638 0 0
0.631985735954028 0.579848944164187 1 1
1.05115185027623 0.952924841038339 1 1
0.603171274895186 0.526283996648554 1 1
0.839551535088556 0.773174990082022 1 1
1.04453368082118 0.952557207508288 1 1
0.72658109031308 0.672109077511657 1 1
0.456390308222762 0.447496546531984 0 0
1.34241805018249 1.18578068100521 1 1
0.651261915902247 0.597783561236055 1 1
0.0996762401460391 0.124936403593433 0 0
0.752905370147791 0.69556251315839 1 1
0.937952964897281 0.893610238053755 1 1
0.972375023061731 0.868828898270267 1 1
0.941628287510289 0.857158782027914 1 1
1.05276584475582 0.926368157653094 1 1
0.607172775154422 0.560304366047439 1 1
0.713754201810777 0.656190393192331 1 1
0.355224839759724 0.370726866848525 1 1
0.992022953482257 0.919207597649499 1 1
0.454885615121341 0.403400531340357 0 0
0.986416721065346 0.893328076451796 1 1
0.44748173603733 0.365983968644112 0 0
0.538698007447397 0.404739123266967 1 1
1.16203941567551 1.04260653179155 1 1
1.24534149794119 1.14529025069574 1 1
0.862235937345467 0.806587659020602 1 1
0.881504308896068 0.812805986866585 1 1
1.06123267577025 0.958087410999099 1 1
0.752110382135828 0.653662924549846 1 1
0.623077632407551 0.577370657785772 1 1
0.894157219788154 0.808680316583283 1 1
0.990965909448546 0.895369804560674 1 1
1.0220000901312 0.898758460685525 1 1
1.56490757982776 1.41190852864655 1 1
0.655322503273443 0.675830191263938 1 1
0.724768398702048 0.648479299487258 1 1
1.33368059674739 1.21105834983951 1 1
1.01300090882168 0.911272430643373 1 1
1.48711302297996 1.27051646177936 1 1
0.669254732637236 0.623755958814739 1 1
0.561250833841065 0.492055305820614 1 1
0.481178353216248 0.438636995739246 1 0
0.92518777645719 0.829907731838424 1 1
1.11509425379759 1.04903873030092 1 1
1.23182697536328 1.07255884390865 1 1
1.56993129017922 1.39464679748495 1 1
0.563751791617459 0.553587930841213 1 1
1.28821998363458 1.18506434297386 1 1
0.772171542611231 0.69071461040873 1 1
1.48623065154489 1.33770422507186 1 1
1.04197728392289 0.937997941478626 1 1
0.577193509640822 0.520670093142514 1 1
1.06510330716704 0.984935895897594 1 1
1.01415460350223 0.897288399421822 1 1
0.340712925092654 0.283918991319991 1 0
1.04718760053223 0.939134151148292 1 1
0.963565818526613 0.870341059286943 1 1
1.17331177822505 1.08914208759375 1 1
0.891025835828905 0.782467090626282 1 1
1.05120929161355 0.967902275819015 1 1
1.32681302486573 1.19968531475958 1 1
0.905655997792205 0.865036314922668 1 1
0.757357212121832 0.668886871121244 1 1
0.908521441929193 0.846727333216465 1 1
0.918808913074673 0.816075012721582 1 1
0.602762011945972 0.530363626330648 1 1
1.16013792728789 1.04561142940473 1 1
1.10954594178948 1.00398188241552 1 1
0.943592987531576 0.869199695390183 1 1
1.47512648276507 1.34045061205525 1 1
1.43474400169741 1.23324019817531 1 1
0.593313111646714 0.548819721112853 1 1
0.957649022242355 0.928990245563434 1 1
1.21037406389758 1.08570891743332 1 1
0.732572921522389 0.671364273152118 1 1
0.927882679638131 0.823421413395767 1 1
1.1302954015236 1.02055259382251 1 1
0.568387837173843 0.535954839965226 1 1
0.998776254992349 0.900600519486736 1 1
0.433035917080994 0.357150271549788 1 1
0.790102501515669 0.732169363678672 1 1
1.22793379169877 1.07145690025326 1 1
1.00796126633822 0.911987807934676 1 1
1.24286286921978 1.16422718814325 1 1
0.640345781095225 0.563834983029679 1 1
1.22224642522855 1.09790419916576 1 1
0.670683787672206 0.599388043111794 1 1
0.906193800888741 0.817477167405851 1 1
1.02111188070934 0.94171432797289 1 1
1.15786555672229 1.03124244699312 1 1
0.959440532876971 0.855510518256344 1 1
1.12551037224061 1.02465856276716 1 1
0.822978603151068 0.737016498507643 1 1
0.846358087799566 0.820530448093761 1 1
0.87531618236259 0.792735593460605 1 1
0.630147110308532 0.541332902144401 1 1
1.54559600901531 1.41858481721604 1 1
1.32115897728951 1.18881555275949 1 1
1.2315675915248 1.11368309559563 1 1
1.11645228710378 1.03297549154778 1 1
0.870055360997897 0.810231828197236 1 1
0.80776004008046 0.756434178327484 1 1
1.23488199088192 1.08323779750533 1 1
1.1461694937718 1.03576060114243 1 1
1.23433993799473 1.11571734997412 1 1
0.999502123353843 0.876118495501612 1 1
1.39596211026135 1.25653993833771 1 1
1.59956525332699 1.44525506869645 1 1
0.781480042859497 0.707829731720571 1 1
0.631742406497416 0.580366475673729 1 1
0.762079409806958 0.698556745266044 1 1
0.872931307062442 0.803341113195736 1 1
1.2358673033754 1.11400815491643 1 1
1.56491210430241 1.42270149045707 1 1
0.479898330036306 0.432222558549406 0 0
0.966358833057693 0.876422848045021 1 1
0.94919069999881 0.834241296938752 1 1
0.753017426185159 0.664884936376782 1 1
0.849045722276458 0.757000724614917 1 1
0.54459781857039 0.453506407107383 1 1
1.40587400807792 1.29454218040421 1 1
1.08809375753097 0.946857251425807 1 1
1.47569269829353 1.31971139200903 1 1
0.364326854108762 0.334229077942909 0 0
1.28293592450923 1.15537487918011 1 1
1.03319978452928 0.935063481757295 1 1
0.745776593158602 0.678298081751266 1 1
0.79822681945196 0.735626051057236 1 1
1.1811318346809 1.08885881416196 1 1
1.37652462888508 1.23608718439494 1 1
0.876460836889807 0.796545373906525 1 1
0.808836208625931 0.725689281722344 1 1
1.02452503332773 1.01026851874859 1 1
1.21695678615353 1.08209954415138 1 1
0.353087875130423 0.352086561503723 0 0
1.37604055357826 1.24689537207921 1 1
0.678647235410063 0.638661666794128 1 1
0.999412033542985 0.91422993686323 1 1
0.82185348687602 0.708818552095508 1 1
1.2934785809907 1.17933591747345 1 1
1.29783799873337 1.16301967382376 1 1
0.869244810097898 0.780604478156292 1 1
0.908438505682094 0.83604416483964 1 1
0.92574584964939 0.912824722972666 1 1
0.783748122002665 0.753452912013375 1 1
0.449802799052625 0.389024429232808 0 0
1.12825739598315 0.939956615543611 1 1
0.893878930479599 0.813009692148118 1 1
0.989998224403956 0.913238204723108 1 1
0.79795163637163 0.732941998988322 1 1
0.513079092523881 0.474076610850178 1 0
0.555732489489887 0.495721403698878 1 0
1.01889465860367 0.934793950001726 1 1
1.1751629853591 1.02139725129031 1 1
1.0114723548658 0.920130803704534 1 1
1.31512208587171 1.20185257853243 1 1
0.766133327726337 0.708008504250039 1 1
0.799269857731177 0.734527326295169 1 1
1.23521016036277 1.08464656022243 1 1
1.053017048581 0.93282569866522 1 1
0.984068068630487 0.918395938016478 1 1
0.554516575206825 0.500709265874899 1 0
1.15014185524459 1.03000806456147 1 1
0.38289520759814 0.365641691474046 0 0
1.09079590418812 0.989743578553083 1 1
1.26452079667236 1.17789894439098 1 1
0.622455546860637 0.571860056069215 1 1
0.0363202996325776 0.0974749484491634 0 0
1.80886307359315 1.57931763985531 0 0
1.52501875620572 1.36797227070659 1 1
1.01464856932321 0.991002342236116 1 1
0.740061151941529 0.724470860727968 1 1
0.630506376147817 0.577977649122692 1 1
0.841144737324223 0.835500987313667 1 1
0.779862288371842 0.720277178759815 1 1
0.860093238913744 0.786247332404445 1 1
0.604229041799676 0.566669693150913 1 1
0.920333747545661 0.789109601747498 1 1
1.11822234363086 1.01916404271687 1 1
1.1035217666633 0.966495126657127 1 1
1.14186703339426 1.1425515340642 1 1
0.530797185392358 0.504207291162775 1 0
0.620910367679611 0.584039866775903 1 1
1.11490544380964 0.999323048050414 1 1
0.756589600803778 0.630033776898672 1 1
0.853939257136833 0.746108812753709 1 1
0.306026614673178 0.284594657682663 0 0
0.991783220872969 0.900251341375771 1 1
1.026112239862 0.927625762954668 1 1
1.08181189326244 0.993374133867886 1 1
1.18701109485468 1.05204912377949 1 1
1.41579180195178 1.25834770891343 1 1
1.26625156879061 1.07683752582921 1 1
0.89639401042791 0.852565552198838 1 1
0.695734254864626 0.620818566065051 1 1
0.61739474782637 0.576981833663052 1 1
0.800147393390827 0.681411788383854 1 1
0.348272819198645 0.345128830951767 0 0
1.15811816659738 1.00523247462124 1 1
0.430014459940462 0.411166792746431 0 0
1.14553010837653 1.08286131260911 1 1
0.988942987061118 0.883651348580863 1 1
1.11757382924132 0.983921165480342 1 1
0.884470159025457 0.826484911647637 1 1
0.818571997768001 0.76150230837443 1 1
0.873390034911458 0.790886162393843 1 1
0.495282307242588 0.489674005337083 1 1
1.0134904843492 0.895567758266791 1 1
0.710642849693409 0.662537332526318 1 1
1.49831371289654 1.38005002311061 1 1
1.35924528701855 1.21062392275515 1 1
1.11668767246299 1.04004497281304 1 1
0.615876315388373 0.564596414508659 1 1
0.931869763472565 0.844533056632144 1 1
0.971313617166173 0.897954342167513 1 1
0.814241365948044 0.707875424889408 1 1
0.757266508266245 0.716311811237748 1 1
1.01415345195799 0.983837832702741 1 1
1.13504835137944 1.03879463696961 1 1
0.925871410882674 0.914504797255193 1 1
1.03044068945995 0.923560635850264 1 1
0.713505042202219 0.624245288718835 1 1
0.961850615804402 0.855644493139804 1 1
0.95369031728864 0.880750381454559 1 1
1.26855952088277 1.10812813011928 1 1
0.805074822463134 0.757606915016003 1 1
1.74415957499583 1.5607461379609 1 1
0.937338563291881 0.901133113565212 1 1
0.840701884823689 0.781277532175453 1 1
1.24491111427969 1.11844966042165 1 1
1.35342386730752 1.21321369581475 1 1
1.00402701268731 0.900606982840246 1 1
0.572905145576715 0.591017501705212 1 1
1.5515835507141 1.44355109715901 1 1
0.380648779746904 0.358014192830747 0 0
0.987148457145563 0.856392556739211 1 1
1.88111418062659 1.69219614319019 0 0
0.813862530345307 0.735612317828987 1 1
1.15796059206855 1.05226070951441 1 1
0.584486184316797 0.614175750408317 1 1
0.666307009340703 0.612136866907802 1 1
0.705293815074688 0.650764492544002 1 1
0.769727856968928 0.69689035082227 1 1
1.17613575365057 1.05512629864616 1 1
0.734609836469433 0.666139009021197 1 1
1.073373438523 0.948443190919205 1 1
0.91728209889769 0.793655431755118 1 1
0.783803693896173 0.71205774466942 1 1
1.29984350006169 1.24050047555148 1 1
1.49614924788391 1.29735316731729 1 1
0.781801874384232 0.674176938160245 1 1
0.963937306187596 0.890361949184436 1 1
0.947128624975343 0.833363199175241 1 1
0.740825173541052 0.652631177116259 1 1
1.00378903120252 0.889510220587273 1 1
0.805385158817856 0.722361507640424 1 1
1.19441164858523 1.09509556861501 1 1
0.906261272279109 0.798320862241026 1 1
0.720156985534382 0.659369513930506 1 1
0.45099265230884 0.398856061094062 1 0
0.859477484795682 0.809640454557746 1 1
1.07391883528037 0.993180114291946 1 1
1.06489687962212 0.930104890076932 1 1
0.45971518217533 0.374815524642651 1 0
0.887854288300309 0.825100430617239 1 1
0.946513833767496 0.916820310306726 1 1
1.03936383833978 0.944518426218965 1 1
0.654763417172647 0.598517808503957 1 1
0.422628384029727 0.402281751182166 0 0
0.796584339611325 0.727650889432748 1 1
1.54244680533627 1.42217396901576 1 1
0.526015632144178 0.480208852335926 1 0
1.11438143305362 1.0201278823192 1 1
0.955874059469488 0.841102645996195 1 1
1.47792405731026 1.31689463216238 1 1
1.27996694949196 1.13998402310268 1 1
0.76465595908797 0.71762005822381 1 1
1.30608306673498 1.22608978473327 1 1
1.04543325652992 0.949104194064413 1 1
1.0140159083618 0.944771199034654 1 1
0.965183684580376 0.847401604331977 1 1
0.788294315800926 0.680714313735477 1 1
0.805926457440406 0.592758759971903 1 1
0.921384732634345 0.835065783343335 1 1
1.03421432583694 0.954972894963753 1 1
0.722747191990036 0.668134968245736 1 1
0.865035663127008 0.760444060412099 1 1
1.01405242890731 0.942427492061945 1 1
1.26763079996667 1.17214914680083 1 1
1.0493401782432 0.939853798408992 1 1
1.1312804868282 1.00850836439926 1 1
0.663021785420129 0.625696360335316 1 1
1.05204474830058 1.01045239856243 1 1
1.05294595394883 0.933832488442456 1 1
1.17323843586064 1.0726583819667 1 1
1.15688691080592 0.989780340468504 1 1
0.797834413609366 0.750004814335947 1 1
0.904649601563701 0.843521343744723 1 1
1.63291922743473 1.54805952062718 1 1
1.10687658393075 1.004021924222 1 1
1.17186719647107 1.06592764727781 1 1
1.15126471968095 1.03834795281117 1 1
0.894141986054109 0.823279041339341 1 1
1.24478678227564 1.12170199794203 1 1
1.02572997214653 0.954107727305325 1 1
0.932005932756214 0.832758390660657 1 1
1.00326898289733 0.91663399582635 1 1
0.802576285155642 0.720572972249354 1 1
0.781518223568718 0.721154323348647 1 1
1.07387897446871 0.938684042106553 1 1
0.490682187392551 0.422836069508812 1 0
1.24038228023041 1.10531423751477 1 1
0.854864481196864 0.819638247433873 1 1
0.534382859624267 0.481851104403351 1 0
0.668003812793845 0.59120430145736 1 1
1.24981523368048 1.10389745614334 1 1
1.19001446954402 1.09301517612843 1 1
1.11122487989009 1.01494985378468 1 1
0.95559852083574 0.88020644761383 1 1
1.20384180337427 1.14044158142926 1 1
1.05027457406183 0.944493031640094 1 1
1.3784495251114 1.20307811079551 1 1
1.0614426692093 0.940835862323599 1 1
0.97470997283336 0.925683981366662 1 1
0.946240466740239 0.831504474991909 1 1
0.978075737467684 0.869121866984044 1 1
1.46866425221974 1.30961515872059 1 1
0.620553848183464 0.526297997396909 1 1
0.574557176382189 0.518273324697671 1 0
0.83187373578514 0.762114563572248 1 1
0.616905055038202 0.580319805401395 1 1
1.26249231919778 1.12442932108129 1 1
0.702996122667841 0.699063527990159 1 1
0.882687854940614 0.797766715007609 1 1
1.04626429830591 0.93492372357887 1 1
1.06742145232545 0.986739634209774 1 1
0.972077901314443 0.811934526044193 1 1
0.528521714394503 0.475065403764666 1 1
0.841630598773718 0.756375061615879 1 1
0.425317346596794 0.409787960818303 0 0
1.40725403692798 1.24625885076518 1 1
0.746907400283656 0.662176714156589 1 1
0.774396635744813 0.715497991354594 1 1
1.53850066649804 1.42147372811638 1 1
0.548707955625799 0.499957210526295 1 0
0.687946842545949 0.623255915470897 1 1
0.934442023440936 0.786066189021305 1 1
1.36987534019486 1.2438939025403 1 1
1.22803620287983 1.07878585275541 1 1
1.06586954285271 0.937184123651358 1 1
0.52279638281946 0.498183865953803 1 0
0.916902558836019 0.803162008141817 1 1
1.22822969114039 1.10961866067448 1 1
0.816364905962571 0.789231757239182 1 1
1.05364908210578 0.982924445484789 1 1
1.30515835028135 1.12619598737532 1 1
0.778977302501105 0.726700547104718 1 1
1.08023020582241 0.961519787222049 1 1
0.780392880553889 0.740802621160497 1 1
0.958718796552511 0.850398914918777 1 1
0.836963422163872 0.721581703162428 1 1
1.50561112736601 1.41566564281947 1 1
0.243340780407362 0.203107795013869 0 0
1.09949483109496 1.01751661135648 1 1
1.5411204740926 1.38003827633953 1 1
1.25774028357085 1.15530658584355 1 1
0.79889568063965 0.670117468864737 1 1
1.05246873897603 0.957620635552259 1 1
0.985869107374824 0.907715860003033 1 1
1.02144386834245 0.900761676985806 1 1
0.554774921896159 0.51856621701207 1 0
1.24789062350984 1.21468491533073 1 1
0.961375037263802 0.851071060529281 1 1
0.930008654696913 0.874248678589114 1 1
1.10757319810237 1.00669858161764 1 1
0.776369992040096 0.700496961145349 1 1
1.18046932676664 1.08055232046577 1 1
0.676812192260744 0.629537724443125 1 1
1.79280782533448 1.66493856257584 1 1
0.514385000024051 0.466155946203401 0 0
0.926136900622547 0.861257702679756 1 1
0.689104352227587 0.643475503586813 1 1
1.47429614546849 1.32057857318905 1 1
0.986894805843815 0.88738106608325 1 1
1.15190993075248 1.05456415562284 1 1
0.628185364488745 0.568929072984243 1 1
1.22683573730312 1.066398390079 1 1
0.831120168883342 0.711750228322733 1 1
0.9398346403585 0.838869525730298 1 1
1.03064745019237 0.903966658171757 1 1
0.70337029846766 0.635480616010997 1 1
0.914192558661939 0.836520922057745 1 1
1.10199214742197 1.02005302439093 1 1
1.17816638009489 1.08964060015049 1 1
1.03430908776233 0.934788123642702 1 1
0.724235024013043 0.640022380383158 1 1
1.23567833824731 1.27927832043333 1 1
0.83464671226657 0.756433549215278 1 1
1.01274737402029 0.921600248876062 1 1
1.14871506990729 1.05349551470236 1 1
0.909234536542462 0.834874329046728 1 1
0.71913735503557 0.682607274987261 1 1
0.644508716464198 0.546046125853638 1 1
0.88113899058313 0.797163428680484 1 1
0.744572771487992 0.662399220264605 1 1
0.377272750104576 0.350341729248357 1 1
1.40291577422727 1.2662929332641 1 1
0.728601004468283 0.679120453761016 1 1
0.983469490407898 0.863780164880901 1 1
0.935509286349917 0.853294668501561 1 1
1.18020559785977 1.07656333458747 1 1
0.881022956996904 0.788398505593161 1 1
0.854968707221129 0.759511614957454 1 1
1.18273163925875 1.08862314769264 1 1
0.68662704315254 0.629977354524992 1 1
0.710031664234093 0.658844835870197 1 1
0.949760013284426 0.818968129720299 1 1
0.952319190777465 0.869738275419521 1 1
0.904618251706578 0.809768361444082 1 1
0.490462665658188 0.453317586249229 1 0
1.32515272959134 1.24021116055545 1 1
0.831811293026466 0.744010689526094 1 1
0.729888375410897 0.648041947183099 1 1
0.715828321026222 0.712727049264023 1 1
1.21755203683129 1.13337007178915 1 1
1.24059751582832 1.09696862883204 1 1
0.764848745406966 0.698235117443743 1 1
0.980722880371869 0.883107575005091 1 1
0.635160375921471 0.572339531043917 1 1
0.688178775091834 0.676560486789267 1 1
1.38899849890789 1.23602410574101 1 1
1.19007316743789 1.07702369695571 1 1
0.934358993303386 0.857628522517377 1 1
1.08579586166604 0.964453618769167 1 1
0.804545980942567 0.754041645831656 1 1
1.00485706014876 0.914458474728647 1 1
1.00531620093057 0.938244378188143 1 1
1.37341007383871 1.2274165771606 1 1
1.31773362363759 1.18306118361852 1 1
0.989193588556386 0.897371491400262 1 1
0.705252984618227 0.615726034872992 1 1
0.684503033817085 0.63178146137021 1 1
1.03658144348663 0.941385006404624 1 1
0.91015359674912 0.795615393123996 1 1
1.31365486212064 1.20371842289298 1 1
0.549608176246856 0.458741064625175 1 1
0.998877708146516 0.92150134923976 1 1
1.11043075054503 1.00279194889973 1 1
0.996403941728562 0.906598111596932 1 1
1.44098997978856 1.27760648254262 1 1
1.79011381362173 1.60248161573116 0 1
1.43354231548156 1.29837843503743 1 1
1.00772220412648 0.917274081469375 1 1
0.818098008564692 0.74103485538218 1 1
1.0480366345065 0.885532375164475 1 1
0.949410980579979 0.848596713752185 1 1
0.976338648739555 0.840673114319301 1 1
1.30314110102594 1.12157563434302 1 1
1.00708413359613 0.912718234477906 1 1
0.984541589685112 0.863510448586558 1 1
1.49147561814376 1.3371183828609 1 1
0.914579800953307 0.815997781233327 1 1
0.679891744465135 0.616255202760142 1 1
1.14706652995958 1.00095140076762 1 1
1.01462301299714 0.910522004048428 1 1
0.543080213962799 0.47772925549913 1 1
1.36154207614675 1.22704971877801 1 1
0.343676248096184 0.32268639997435 0 0
1.24514451931142 1.15718706255559 1 1
0.530273254578366 0.469396745056845 1 1
1.58632167923346 1.39923310110031 1 1
0.347742661647703 0.314820925805005 0 0
1.3788348925263 1.30063041973003 1 1
0.902174543641452 0.823052826507263 1 1
0.957785028879939 0.888658105627852 1 1
1.25867064675594 1.10636874334356 1 1
0.74563749885559 0.694810472270298 1 1
0.848036453254966 0.781546599496462 1 1
0.903033965957228 0.812865351766908 1 1
0.748547547684312 0.697544255752279 1 1
1.09188331316382 0.99354942173925 1 1
1.00984985313356 0.921360047302098 1 1
0.180924273788796 0.181833440515249 0 0
0.514663243379843 0.453011705386165 1 1
0.445123501004074 0.410301135351873 1 0
1.48005124548046 1.34552484975319 1 1
1.09968285063524 0.978730496799228 1 1
0.586329190657069 0.528413063992811 1 1
0.932173254305393 0.847728653663484 1 1
1.00938013213561 0.921720472439654 1 1
0.851066063092466 0.782467668800256 1 1
0.704013220833362 0.655523485679224 1 1
0.994078086560197 0.897751822337634 1 1
0.696036614663666 0.560209284355287 1 1
0.526314352332349 0.450993190511798 1 0
1.12095647136693 0.99486598076789 1 1
1.05774438583593 0.936521372740864 1 1
0.834533963089901 0.77553423990276 1 1
0.488882267111492 0.423341940455783 1 0
1.19951618652329 1.05513341599385 1 1
0.969295244420789 0.851046191669945 1 1
0.692501161495095 0.638890041890855 1 1
0.898740021664879 0.783009891582184 1 1
0.532259326680545 0.505999638887356 0 0
0.850514841471747 0.78377442291603 1 1
1.17379824930604 1.0553883788659 1 1
0.844517458541166 0.828148555486821 1 1
0.681436051317556 0.600409882891441 1 1
0.534781604974329 0.492940607195969 1 1
1.21747809713833 1.12454772713392 1 1
1.51000473696054 1.50116871802052 1 1
0.70218968948561 0.644180595350521 1 1
1.10647847280172 0.999593432565856 1 1
0.947764807067636 0.865413445403642 1 1
1.22788834577046 1.22234084861508 1 1
0.634112700994226 0.604683614256655 1 1
1.0826748937504 1.07002596645357 1 1
0.679127154070072 0.654334936821193 1 1
0.79069822361381 0.691383754396162 1 1
1.17692392923487 1.03503983721084 1 1
0.829468003461421 0.770881458759175 1 1
0.510038025900205 0.471272984749137 1 1
0.485655228121162 0.427624265049751 1 1
0.654401975660616 0.58799991417725 1 1
1.55330176250243 1.41239109359309 1 1
0.662185306017874 0.585845687963821 1 1
1.13899917123538 1.01281102275129 1 1
1.02580753121846 0.905021511795297 1 1
0.572235450310521 0.509190702610914 1 0
0.472947215892365 0.439288745182441 1 0
0.56122054554886 0.523049551958725 1 0
0.467409089709033 0.409794986534774 1 0
0.976899012813299 0.879442527752377 1 1
0.653475186344166 0.626731049742948 1 1
1.08507539422181 0.997651869635073 1 1
0.66843042030552 0.580839962040187 1 1
1.52665483150816 1.35230674829967 1 1
0.744408676918835 0.67962020318991 1 1
1.66122303389557 1.52199384442601 1 1
1.25764988955787 1.13235101047195 1 1
1.25191555630105 1.14939586707353 1 1
1.06614059477167 0.938277905995316 1 1
0.752372612876058 0.691771394213872 1 1
1.02453347743079 0.911632514334458 1 1
0.853026355363256 0.761575408211168 1 1
1.02525392822401 0.9125777545762 1 1
0.997460753416636 0.889588669576734 1 1
0.833089229862973 0.743262514290497 1 1
0.756283904165582 0.653074742192981 1 1
1.17980332070883 1.07312424442463 1 1
0.996510770785194 0.934783144607515 1 1
1.06907119530866 0.93437853864413 1 1
0.28759333090843 0.274296372764416 0 0
0.762207431515405 0.67839160262121 1 1
0.62877683505719 0.553401792408206 1 1
0.988106884433917 0.876395002296655 1 1
0.965624517796328 0.775408921380007 1 1
0.976156715502243 0.89373105126271 1 1
1.18340486842633 1.11587824973739 1 1
0.740576065628071 0.667447162290197 1 1
0.649821195562192 0.580687418287117 1 1
1.10087656199392 0.993031133504275 1 1
0.418568314433411 0.367594324742036 0 0
1.06398308117432 0.949471537763022 1 1
1.10545004548228 0.966156313283429 1 1
0.880641712368524 0.774366563792024 1 1
1.33878137801604 1.23623657380467 1 1
0.864738594948887 0.789729058222681 1 1
0.695383768150223 0.622149224893693 1 1
0.917887801461983 0.894992801837749 1 1
0.286322557934841 0.253463794024808 0 0
0.738160198914321 0.666800962182484 1 1
1.18026609491151 1.05899376384881 1 1
1.14267997999375 1.06127911082639 1 1
1.3003028625495 1.14502419571845 1 1
0.718839216735827 0.66979794632494 1 1
0.74645857002603 0.687982497553611 1 1
1.03023190775522 0.889699322591644 1 1
0.669184553143839 0.61318864314527 1 1
0.985472439965059 0.904515760650467 1 1
0.796808011432553 0.692386996450502 1 1
1.06999919062043 0.909583723768403 1 1
0.70792133354446 0.579720892982457 1 1
1.13245053420458 1.04841299133608 1 1
0.765746241562336 0.666582478540309 1 1
0.90475290700691 0.79674148962525 1 1
0.573748926419388 0.539293491422643 1 1
0.965563066412886 0.863884665650055 1 1
1.39280037889957 1.26703788842919 1 1
0.950425376941458 0.865774815998915 1 1
1.11263195146847 1.02588290221364 1 1
1.68000949893788 1.51362230968603 1 1
0.722490426785529 0.630708663673632 1 1
1.45524700838477 1.31164507534468 1 1
1.23663251512893 1.11262943539256 1 1
0.935949945053592 0.827757976819796 1 1
1.03621558606071 0.954464934640076 1 1
1.2139607852941 1.1085138515619 1 1
1.00650245877144 0.922793263878669 1 1
0.675284373532655 0.652324500494442 1 1
1.59364815403246 1.41139387354919 1 1
0.865648714158497 0.750546761109888 1 1
0.809752243600729 0.72539611345454 1 1
0.804986490337573 0.740194725977213 1 1
0.581382683331568 0.546528526430483 1 1
1.04705889621455 0.943955549541171 1 1
1.17988674094611 1.12563954403663 1 1
0.919304213474556 0.826744536058321 1 1
0.85684773764428 0.789648145812475 1 1
1.17188363758757 1.05656764789348 1 1
0.840800433034072 0.768882650193499 1 1
0.811365561007189 0.65918416680166 1 1
1.45536002111377 1.36104709042087 1 1
1.01389781590382 0.911295652127269 1 1
1.69211154469861 1.52755870893028 0 0
0.178891332589973 0.219649196525771 0 0
0.951235431570226 0.855436376772236 1 1
1.36811561009388 1.22378782842444 1 1
1.35764752875445 1.19272545824416 1 1
0.61337039546481 0.627633129991405 1 1
1.1095072562547 1.06343831074068 1 1
1.04136435810299 0.967674790060569 1 1
0.723576660086896 0.634790302735213 1 1
0.543858460440215 0.510911586249696 1 1
1.302414673195 1.15814747908306 1 1
0.53177884924983 0.443451213967486 1 1
0.831506553692072 0.7468222365886 1 1
0.956185089493601 0.862864783455553 1 1
1.07236007617837 0.990135562780186 1 1
1.31930873722815 1.1418653783717 1 1
1.04329709452856 0.949650687681255 1 1
0.953697544534532 0.875948921297502 1 1
0.819315045776554 0.748700849877336 1 1
0.897054045124093 0.795859494495678 1 1
1.21246515670938 1.10268595767834 1 1
1.65151814569239 1.51985754226942 1 1
1.0607204780209 0.919396502027849 1 1
1.60544443903622 1.49842266380074 1 1
0.758066932770128 0.669981540067617 1 1
0.876070826451137 0.773100889178074 1 1
0.872067984335837 0.817397597859447 1 1
1.20037529145178 0.998529986066144 1 1
0.934899983665425 0.867464589279452 1 1
0.806227673963046 0.730631620650189 1 1
1.7459833703058 1.61648933930574 1 1
0.638171432833023 0.576984483805677 1 1
1.00048428375475 0.920945164414007 1 1
1.00043981910815 0.927893682969853 1 1
0.788401193114904 0.716816354347155 1 1
1.05889834876893 0.950721876669728 1 1
0.725611760495596 0.672288271604181 1 1
0.569428767324801 0.498974289702731 1 0
0.629841368182043 0.575402765605202 1 1
1.06409681044182 0.971795811433871 1 1
0.939501478316293 0.858316013225982 1 1
1.05978841290582 0.980037005836125 1 1
0.963625756067467 0.892408024680801 1 1
0.347396363402627 0.306030568081408 1 0
1.09336458459399 0.986244362824922 1 1
0.904697163269152 0.800014738500565 1 1
0.908750512757181 0.813578562992515 1 1
0.803745964387641 0.730251339129635 1 1
1.38336455507335 1.255868027049 1 1
0.785522600279364 0.793325400223148 1 1
1.26976051313288 1.14352854273625 1 1
1.00814720877202 0.898335630694766 1 1
1.52310370350893 1.37868210916881 1 1
0.847207307740253 0.759524014498994 1 1
0.869341270213234 0.768535510583892 1 1
0.816497001834886 0.751195682220351 1 1
1.02468187937116 0.906447500857249 1 1
1.11963752851722 1.07929112318837 1 1
0.829959000814078 0.74351525966981 1 1
0.954583986661177 0.858765952911294 1 1
0.649503084278569 0.585610535801826 1 1
1.1702961324083 1.07389783054219 1 1
0.876447147190584 0.78543418253815 1 1
0.296507134434282 0.25934622906119 1 1
0.750147555443702 0.687129837162082 1 1
0.525007265839857 0.520632194540883 1 1
1.22882613669287 1.10738425862144 1 1
0.929374449842105 0.855433510248537 1 1
0.45742741411924 0.417403919926429 0 0
0.861413844199993 0.780248539743579 1 1
0.860798904304283 0.777138817113893 1 1
0.244222140690473 0.212684517849212 0 0
1.07427241795707 1.0040461689327 1 1
0.963629001971462 0.849584187535721 1 1
0.820352916195931 0.730126892940185 1 1
0.899125771047785 0.771353588131468 1 1
1.05599698006672 0.973132270703516 1 1
0.877193644768871 0.774137244259693 1 1
0.79532391132541 0.709206357520248 1 1
0.869618890714045 0.779036864726104 1 1
1.80211869493248 1.61585821360833 0 0
0.689619674633145 0.613544798463997 1 1
0.995218698754504 0.909897698366891 1 1
0.995574396987556 0.89712687559632 1 1
0.789334806280448 0.715003358074451 1 1
0.702423429904526 0.665401527664603 1 1
1.32709044652555 1.1986872280173 1 1
0.926268453853559 0.82534911270817 1 1
0.660168130667943 0.59587317352219 1 1
0.856601565326945 0.80481835633575 1 1
1.08502639332532 0.952904787812543 1 1
1.0615322297613 0.963228674880719 1 1
0.587330764106593 0.510659638360167 1 0
0.77559480663755 0.726099609246122 1 1
0.940619004398981 0.798449801575508 1 1
0.811831579416415 0.715800762507042 1 1
0.65305651625315 0.589628681603101 1 1
0.438239064575157 0.419677236448606 0 0
0.513465687586711 0.471830978531221 1 1
1.07537837749437 0.984558559716114 1 1
1.29336578564209 1.16593798338397 1 1
0.576274310203353 0.544819163846858 1 1
1.32349952917481 1.16850391724738 1 1
1.26929789488915 1.10827926696368 1 1
1.01536934527999 0.918450398082188 1 1
0.376703710017636 0.349477836153097 1 1
0.4138694511243 0.409987069022571 1 1
1.28125794166528 1.09930974007706 1 1
0.941417985771124 0.848884460748725 1 1
0.921317947466632 0.835129581186563 1 1
0.665782869011132 0.594146913358499 1 1
0.580385156940986 0.516329539196664 1 0
1.30630135925805 1.21975604084172 1 1
0.905278202798119 0.836298648681299 1 1
0.804081498201003 0.715174766926888 1 1
1.0596868091292 0.950788146162168 1 1
0.438525410176317 0.364651443161487 1 0
1.09753391461194 1.00642100810259 1 1
0.817253248051136 0.727345797989205 1 1
0.815741969249257 0.765443009263289 1 1
0.719729369564438 0.659364698869804 1 1
1.01467540579178 0.907818235448364 1 1
0.877902687958843 0.821855704381142 1 1
0.525373647097644 0.476717649727708 1 0
0.65920599448946 0.602648187041205 1 1
1.15773873340908 1.0440525349304 1 1
0.753645005971105 0.655078992766386 1 1
1.05372863028158 0.941870713470725 1 1
1.01355584897319 0.918293604325133 1 1
0.719735317346148 0.654725054188882 1 1
0.894039502595252 0.792925347849518 1 1
0.914849327291939 0.825473493701601 1 1
1.26591512570474 1.14419934308714 1 1
0.662322256065699 0.593825770423533 1 1
1.21745517913013 1.1146872440653 1 1
0.796903467340996 0.724452049277738 1 1
0.499176471764078 0.484176855355518 1 1
1.23277875209138 1.07299305121086 1 1
0.741210104309331 0.661477447678871 1 1
0.984906449264351 0.862309785621083 1 1
0.816164282237126 0.739203657717753 1 1
0.817182120643849 0.729876408640257 1 1
0.565547691268555 0.505937056370627 1 0
1.18018071477919 1.04837532081827 1 1
0.590109359020804 0.522966189352083 1 0
0.953857818354703 0.862242659800247 1 1
1.14618778058047 1.02146405370298 1 1
1.06005235441019 0.93579651729934 1 1
0.425125979313482 0.385936502969502 1 0
0.897516301425093 0.801738047664625 1 1
0.744348914614448 0.642692619696692 1 1
1.00508418779473 0.922017628650217 1 1
0.617506464462314 0.551167060392685 1 1
0.512280854146817 0.515291114655609 1 1
1.02568065849783 0.972610213803241 1 1
1.08238759975214 0.975382746841742 1 1
0.857569427081696 0.781203391889567 1 1
0.938770244134505 0.822489084726002 1 1
0.807913651712738 0.777856167266707 1 1
0.775332836430145 0.652817491710254 1 1
1.33471598195389 1.22367125141719 1 1
1.45558695339222 1.33114914532817 1 1
1.53672933744196 1.3564005958417 1 1
0.455514094637918 0.427588187297347 0 0
0.838773996343625 0.798783470055382 1 1
1.6232824530217 1.44168659001556 1 1
0.668039242831284 0.618236752781128 1 1
0.679416186488289 0.610993116388746 1 1
0.79373508800423 0.710436753163284 1 1
0.724922160115352 0.639598727265229 1 1
1.23332073918769 1.10752159529327 1 1
0.796750355653245 0.710173872690051 1 1
0.882769483608451 0.778152897078009 1 1
0.560169153938146 0.495318733919409 1 0
0.780334981106416 0.704419083329836 1 1
0.870363791989605 0.789932151858787 1 1
1.40501818121102 1.28801856703245 1 1
0.792591223429332 0.71644416531962 1 1
0.241997772587518 0.207184045979471 0 0
1.04802384493752 0.940609876244792 1 1
1.34431351918026 1.16742664299636 1 1
0.729797831425822 0.664805426391276 1 1
1.0913449615504 0.955310555489471 1 1
0.723616538591128 0.667166213010917 1 1
0.922386477243774 0.818584617370696 1 1
0.751848462283044 0.81322631668379 1 1
0.818767971485031 0.704608821337019 1 1
1.28518644674328 1.16683092231536 1 1
1.60020115208223 1.47345413259034 1 1
0.891893024686556 0.785534368253694 1 1
0.982753170343597 0.88406404024218 1 1
0.991026975996352 0.836661867193774 1 1
0.767871749551469 0.71046470065741 1 1
1.26574280584862 1.15582618171206 1 1
1.22154787098752 1.12236390594229 1 1
0.92483928616662 0.824512822913207 1 1
0.560776198341695 0.499222854091596 1 1
1.40841499109288 1.2448199036411 1 1
0.823953859793095 0.741990234529455 1 1
0.635572965596317 0.584919176927049 1 1
0.896123546721348 0.826235141241877 1 1
0.766060775870072 0.76522585589853 1 1
1.24771434863411 1.15974229806089 1 1
0.845808579012636 0.758371795386003 1 1
0.932325316724281 0.849275779621205 1 1
0.989641417452838 0.914944362360284 1 1
1.50463009797904 1.31642845937118 1 1
0.90989756612272 0.799190246648573 1 1
1.17323463519228 1.03678533206445 1 1
0.943343100698186 0.837403944367526 1 1
0.63348406912211 0.55998263661994 1 1
1.43566011165256 1.30058606161473 1 1
0.928842471519368 0.817649434352649 1 1
0.645890127721667 0.601726593334829 1 1
0.791493941552429 0.727885340781932 1 1
1.04493460749289 0.939964900847059 1 1
0.729574890566401 0.654475654537502 1 1
1.09442490020902 0.959343199721851 1 1
0.854940719797789 0.798096494536522 1 1
0.444947898216512 0.431259681827318 0 0
0.611280269032096 0.532391220739254 1 1
0.591021620393064 0.519099104079936 1 1
1.29809048251046 1.15495795835485 1 1
0.650589103402792 0.603072825337255 1 1
0.907178619631502 0.826329311227612 1 1
1.37353490706717 1.20779304628782 1 1
1.00245818124395 0.951443820484523 1 1
1.65377129324842 1.50350764325623 1 1
0.977800688345798 0.898037343405442 1 1
1.60914234878935 1.45610121147234 0 1
0.804570274556436 0.708111767204057 1 1
0.460692144334854 0.426766365143892 0 0
1.00116363806536 0.915882915449804 1 1
1.04008411542166 0.99193966585874 1 1
1.49105566957108 1.42438257356552 1 1
1.34803166838568 1.22425458982077 1 1
0.84840695182944 0.778148935977797 1 1
0.733326603780218 0.652149675134115 1 1
1.54014817267343 1.32992777098448 1 1
0.868879202970614 0.777602826323533 1 1
0.999752831213319 0.86479307703243 1 1
0.972507668857956 0.913286615179396 1 1
0.702687779274463 0.600169599907428 1 1
1.01178518617671 0.919934513204682 1 1
1.0678447997469 1.00173857103597 1 1
1.10309042468005 1.02905885392342 1 1
0.672254605407562 0.610445565972303 1 1
0.937345950047603 0.841142882539195 1 1
0.742982981594979 0.657157515568288 1 1
0.959846492162874 0.842723377573471 1 1
0.660629179649413 0.598889965130423 1 1
1.03833042179565 0.965786731026611 1 1
0.72480457114274 0.687786364245903 1 1
0.896628343819828 0.80118103122565 1 1
0.713427284753971 0.647812523054171 1 1
0.657872453604584 0.628412482468641 1 1
0.976606837815654 0.892761812300167 1 1
0.867918213008584 0.785389194888282 1 1
0.40358492211682 0.350752914225429 0 0
0.863988185663354 0.794866710380114 1 1
0.664500531910157 0.570746202510071 1 1
1.0276890750192 0.929557714635597 1 1
0.846278454219469 0.753709350029348 1 1
1.07203385798167 0.953344406611475 1 1
0.838852816949112 0.730646789252558 1 1
1.3365492027241 1.1921227190542 1 1
0.694339901984495 0.60786794735864 1 1
0.795799246932679 0.690731539388757 1 1
0.901268200022097 0.774558727218808 1 1
1.29170142695771 1.16259289749116 1 1
1.32483377698378 1.20867240109377 1 1
0.916545783462644 0.885456152056657 1 1
0.763529678417497 0.68636688751514 1 1
0.666576979920166 0.603125351200398 1 1
1.0033094330355 0.875603103843098 1 1
1.27566244809741 1.1355760131517 1 1
1.08941282816153 1.03055301934531 1 1
0.657182208255617 0.626741156637559 1 1
1.39013759335867 1.23877089038125 1 1
0.872391037214919 0.798392569753734 1 1
1.08617239595763 0.970884365944223 1 1
1.24620426890223 1.12279594564845 1 1
0.392846635182902 0.367478018492749 0 0
0.790838520792211 0.724723687487584 1 1
1.2659870297843 1.15346535560526 1 1
1.26052178729738 1.14459980596512 1 1
1.1115610732061 1.01841219544436 1 1
1.30069673831881 1.14582017732147 1 1
1.02682603291657 0.941127931315305 1 1
0.99587439238862 0.869797106357588 1 1
1.35404519158063 1.21936928202972 1 1
1.3577721818768 1.21781531868253 1 1
0.893510195037328 0.812394316013009 1 1
1.61752000175188 1.4413409907665 1 1
0.815905557069906 0.704970093662763 1 1
0.816247812732373 0.730227342992186 1 1
0.797337845595097 0.713663957287135 1 1
1.23456323201138 1.14852714022563 1 1
1.14144144882711 1.07220940000884 1 1
0.902349706713826 0.831271564702118 1 1
0.928308809449984 0.889663662755324 1 1
1.06787140960829 0.935143099746951 1 1
0.817353260780401 0.761276079278371 1 1
0.759995996418595 0.701955405816597 1 1
1.24685229040081 1.11749843722329 1 1
0.942085628693412 0.855924509815033 1 1
1.08962169520486 0.983688470022375 1 1
1.50830927007831 1.38753459338258 1 1
0.435246993842036 0.389467113319647 0 0
0.543681959022729 0.484521276490398 1 0
1.07756475559068 0.994259368922711 1 1
0.544641253104572 0.488897767736337 1 0
0.896576005760482 0.829560211254284 1 1
0.949037115376868 0.896645470102049 1 1
0.755708724285175 0.688506964432609 1 1
1.00014718005035 0.937628967619715 1 1
0.873810435683369 0.8033066228288 1 1
1.56246198319884 1.44030792865813 1 1
0.548218851640347 0.540925304180218 1 1
0.764031533842802 0.704842821215303 1 1
1.02983136530371 0.934103250090294 1 1
1.04784341518563 0.931278363332509 1 1
0.621411045912457 0.5777662788028 1 1
1.35229229313449 1.20072118486582 1 1
1.48800096731063 1.36875875728923 1 1
1.14413287148751 1.03909385534457 1 1
1.11644525728163 0.991902877151906 1 1
1.58027262537336 1.40804027731657 1 1
0.838359584818462 0.724123502555068 1 1
0.729401103312836 0.649385518427307 1 1
1.09619214733767 1.01566331540005 1 1
0.861212486254846 0.792230551517998 1 1
1.02320322877628 0.884846587433333 1 1
0.82079994824406 0.708622704732369 1 1
1.07915605680744 1.0128605981454 1 1
0.764758676062994 0.724174193481314 1 1
0.907866648384826 0.845580680113389 1 1
1.4412074315095 1.31916712936524 1 1
0.945544185116924 0.831422888534565 1 1
1.19470251868204 1.05887923269699 1 1
0.929341633707359 0.824112756321763 1 1
0.844965726454558 0.761350199113408 1 1
0.684165197410172 0.622941687423396 1 1
1.10230826722645 0.990798757039161 1 1
1.17530708012584 1.04193739547303 1 1
0.536253461195087 0.472017028381923 1 0
1.22960355293492 1.14541436689127 1 1
0.601267884904658 0.561636312208406 1 1
1.28145199469901 1.13772494603125 1 1
1.02246846774383 0.935638337686616 1 1
1.23097877900784 1.10484555063779 1 1
1.36705358683714 1.24580489239178 1 1
1.01944128988252 0.919516412195404 1 1
1.07965316117425 1.05167650868869 1 1
0.995500919272356 0.859986121315413 1 1
0.895327451274274 0.821757954026136 1 1
0.655103650915894 0.686503191566289 1 1
1.33822868415142 1.18507959206288 1 1
0.619865624498129 0.580536369917536 1 1
0.960891514653224 0.913978294914854 1 1
0.648257958515866 0.564320766340665 1 1
0.616024031382336 0.576113188603957 1 1
0.809886877103793 0.720607168448834 1 1
0.887216770882803 0.81065197408091 1 1
0.730604543665149 0.66796295053028 1 1
0.467058130605029 0.433156535737764 0 0
1.29614685558353 1.18064789604593 1 1
0.568788395603574 0.533649352172151 1 1
0.787308902545874 0.683844858355468 1 1
0.969807278076846 0.92057101012868 1 1
1.04641200866428 0.920579647012408 1 1
1.21653543027672 1.11578301658205 1 1
0.706797786154276 0.614032126999467 1 1
1.23632360446699 1.09447421722427 1 1
0.70268632122066 0.6554741259526 1 1
1.52710719079534 1.40129076735101 1 1
1.10171558865378 0.994853719856148 1 1
1.33118889647822 1.19459545970431 1 1
0.905175183035525 0.82451080711324 1 1
0.758474420290943 0.701596351215753 1 1
0.68222811222826 0.642837685376494 1 1
0.995047279321091 0.903145448595203 1 1
1.21628185610684 1.10651291153557 1 1
0.871181720121419 0.779448074216253 1 1
0.985729932911064 0.856234796460027 1 1
0.943373649661986 0.824843827131556 1 1
1.23231056879599 1.13140067020649 1 1
1.25167990945603 1.11355523836307 1 1
1.0994552801312 0.981615561304261 1 1
1.18623881736123 1.0825377954606 1 1
0.850645892790124 0.777743162815181 1 1
0.904940817339148 0.75434717694315 1 1
1.16691653555006 1.09665962961647 1 1
1.1753853908547 1.04405645937073 1 1
1.27639706736202 1.25334897495525 1 1
0.803603731083174 0.675383784763668 1 1
0.499477857555635 0.430386644624753 1 0
0.956610462687125 0.885327708689011 1 1
1.15733014996911 1.0402439918028 1 1
0.9674973410054 0.947832004273123 1 1
1.12115170114245 1.02600522930584 1 1
0.939179120368042 0.841179745164917 1 1
1.14934358973975 1.03795821649573 1 1
0.673734049457931 0.600706037966481 1 1
0.566778011791094 0.506667387261833 1 0
0.846479475382395 0.761249622523859 1 1
0.773873330684379 0.723305229459392 1 1
1.51796233464064 1.31299789839911 1 1
1.0454555442756 0.959541411621088 1 1
1.17109906578629 1.08649024887461 1 1
0.630498521477144 0.579444603292036 1 1
0.698836957405344 0.626882283177691 1 1
1.02386944787372 0.914385736703224 1 1
0.956465200153267 0.868667190243199 1 1
0.968947648756735 0.9021456406671 1 1
1.17259390367553 1.08232653599066 1 1
0.820335243473045 0.816079344449155 1 1
1.02300749320902 0.911444484385356 1 1
0.677785461305754 0.596021521009098 1 1
0.887784789362453 0.815129200643266 1 1
0.788982628202798 0.758241250485232 1 1
0.957190682982175 0.871443321005472 1 1
0.98214699864321 0.87616703424862 1 1
0.806717422080522 0.729497873867311 1 1
0.844304045360656 0.786740478389939 1 1
1.29199786316035 1.14830393677463 1 1
0.851219097699979 0.730543032577383 1 1
0.785632443625757 0.761505857848103 1 1
1.13018277057593 1.02234313643274 1 1
0.70948821360313 0.691539493724997 1 1
1.19142784872817 1.05448044339051 1 1
0.307607392427518 0.264887990326777 0 0
1.35099345706443 1.24786079456858 1 1
0.82594831020573 0.758584799534789 1 1
0.716858678370652 0.650798543748159 1 1
0.597787863748191 0.553366887569167 1 1
1.43398251512668 1.29983129472118 1 1
0.835901168556465 0.758732703919692 1 1
1.43695777388734 1.25576720746687 1 1
1.12478343904698 1.0166195354376 1 1
1.30445802926553 1.16889366159788 1 1
0.626056405123713 0.555915675136734 1 1
1.05113412003891 0.933787778270769 1 1
1.03345367741437 0.896557582438319 1 1
0.909143446688933 0.820563783291209 1 1
0.886426661733288 0.815992349212248 1 1
0.201471796357097 0.188174981807666 0 0
1.07945271747952 0.917469018304493 1 1
1.68631870972254 1.5444611503035 1 1
0.964273179636097 0.86334209573779 1 1
0.918613463595665 0.840106358871997 1 1
0.93546775440229 0.816841308324172 1 1
0.86451893131494 0.796430271684535 1 1
0.86852901625011 0.778513307790211 1 1
0.236662912158835 0.207637678809309 0 0
0.599406643807611 0.566419108440443 1 1
0.660702833231014 0.6014309747148 1 1
0.566705224704812 0.484824877471079 1 1
0.879361247977999 0.771813957889846 1 1
0.766995104416652 0.709222311003617 1 1
0.588665975769264 0.542685064709801 1 0
0.854344004085093 0.770289726926082 1 1
0.975693727395459 0.864645712069731 1 1
0.965792551121141 0.883162761716273 1 1
1.00254189126522 0.917131844286681 1 1
0.785214407348881 0.74202487574644 1 1
0.714576849416054 0.556110697167716 1 1
0.768545047583335 0.696635762981292 1 1
0.756379929299442 0.673007662029768 1 1
1.05728123875599 0.955704765404975 1 1
0.779476149459717 0.721398078556024 1 1
0.662529046794494 0.60363038325249 1 1
0.535915265532396 0.528470608060482 1 1
1.04647089082881 0.953485981368827 1 1
0.805738789182783 0.729542934583203 1 1
0.503224690085971 0.428492653166207 1 1
0.551637303985989 0.501535277958679 1 0
1.02363293921853 0.932443313012235 1 1
0.68078620100302 0.604460692393249 1 1
1.06786521861249 0.960175622000281 1 1
0.66250655479684 0.595965803547338 1 1
0.850475379992867 0.775224590698752 1 1
0.784059006361332 0.71452053690688 1 1
1.03032036045713 0.957045364820484 1 1
0.0567121877557561 0.0167490379916072 0 0
0.75040866582834 0.683632094698895 1 1
0.641459273148772 0.590772319978481 1 1
0.820183881984069 0.770386395177024 1 1
0.876415554482912 0.788130922880655 1 1
0.711783067031943 0.617786372173635 1 1
1.35335145289154 1.30029465970416 1 1
1.01499524770033 0.929108106855156 1 1
1.26132510473026 1.0771894265256 1 1
1.11866371562723 1.03073106514389 1 1
1.02006534216109 0.935218590542695 1 1
0.986671562504551 0.903335318300039 1 1
1.3745696572531 1.22948565309173 1 1
0.846687049678727 0.773044880298314 1 1
0.686162077105892 0.634782053922614 1 1
0.907535667508502 0.828543899770269 1 1
1.14002306877821 1.02565427391514 1 1
1.22528446249677 1.0904893606699 1 1
0.837660955403363 0.726538873686837 1 1
0.852235235984512 0.729406891247899 1 1
0.851879307562202 0.755389721946414 1 1
0.377199450989372 0.334885976672901 0 0
0.780365290229508 0.716831489415426 1 1
0.990117489605287 0.909289232643728 1 1
0.743397067559852 0.648030578232867 1 1
0.700337242523255 0.633792200662638 1 1
1.3038607252442 1.19518399575574 1 1
1.15277811427285 1.02983011187731 1 1
0.63853033352665 0.581319888916038 1 1
1.41008743116759 1.23858917051543 1 1
1.80449234626752 1.52684404953519 0 1
0.812045773606031 0.835616870330418 1 1
0.670634128114081 0.610882051526031 1 1
0.466991309115101 0.449944251181832 0 0
0.624613441014648 0.578822472150446 1 1
0.962859513647713 0.865262685277197 1 1
0.872548238400406 0.815572705520198 1 1
1.49804605472526 1.43688204801981 1 1
0.995313003958054 0.904169769954293 1 1
0.726691109214914 0.585272112988047 1 1
0.767673998604552 0.70266445651635 1 1
0.848433507757344 0.759149959691193 1 1
1.09998773936996 1.01403950469377 1 1
0.95691255706022 0.885484992584801 1 1
1.19035700135775 1.06264780470254 1 1
1.53140407223058 1.39073657679352 1 1
0.495222111952731 0.507558322917293 1 1
1.05742439019283 0.917006543682515 1 1
0.59352616223858 0.5550716101639 1 1
0.890910349937284 0.823748457023055 1 1
0.732823526284381 0.705617202845963 1 1
1.08184821222923 0.967525005984802 1 1
0.883328499252471 0.78899030196134 1 1
0.721219620761793 0.639661012246427 1 1
1.47591886267517 1.33520018737183 1 1
0.739006758348439 0.670563458509055 1 1
1.20562540420908 1.07583292687737 1 1
1.11920286751508 1.00198572147683 1 1
0.657771182620777 0.613167532626652 1 1
0.516444174168973 0.479593600867521 1 1
0.772453768850159 0.685320120858506 1 1
1.30679096182308 1.17783485671228 1 1
0.873046448749643 0.756938165908007 1 1
1.05010868948931 0.941462849373838 1 1
1.13326201051728 1.02457990869864 1 1
0.755140085136706 0.670563741853049 1 1
1.42504055157098 1.29573103871383 1 1
0.743010333185318 0.659840990930981 1 1
0.435529639058223 0.405306079890326 0 0
0.990786626693474 0.929255913475041 1 1
1.350671893006 1.19233802723412 1 1
0.833424900801024 0.770507663175557 1 1
1.20147670437003 1.06056218364678 1 1
1.12395417120194 1.03330581718371 1 1
1.1467406016086 1.03715090579704 1 1
0.817724295568122 0.68223888602158 1 1
1.16801705205009 1.04621534054568 1 1
0.745985814134546 0.712048136107587 1 1
1.04635039222798 0.924398886667379 1 1
1.4320515870988 1.30332309536484 1 1
1.06547569838121 0.927573011438666 1 1
0.241685637432421 0.215915164581151 0 0
0.785394374704736 0.72350353423051 1 1
1.56866346095173 1.40060366994195 1 1
1.11191734291801 1.01692660783363 1 1
0.86585148325161 0.747672293910962 1 1
0.38973333381777 0.339990779039644 0 0
1.63522781416581 1.43906231567705 1 1
0.969139790612685 0.863777960069598 1 1
0.881303873995107 0.801547840850385 1 1
0.434837329560527 0.360737294872856 1 0
0.742885973586803 0.6694421550915 1 1
0.531817158373283 0.483780486874197 1 0
1.40982779450544 1.27840788686029 1 1
0.8542269755739 0.721950519074533 1 1
1.31249286498251 1.18960772132705 1 1
1.20017445209573 1.09228977960686 1 1
1.27681950997189 1.15873891254848 1 1
0.961704224725419 0.824739689681297 1 1
1.02743850789328 0.88229451681592 1 1
1.12613197935003 1.01496345604141 1 1
1.21770368542503 1.07640650906472 1 1
0.558954403721108 0.501953632685455 1 0
0.849659534554346 0.717102329894107 1 1
0.889253789990863 0.780609998149547 1 1
0.658398140708919 0.636235417070967 1 1
1.36354993769655 1.24067210545275 1 1
0.771049585736055 0.68081882700776 1 1
0.788959653541304 0.68529193298434 1 1
1.25898274258543 1.16659838162997 1 1
0.938373731859217 0.878660262138064 1 1
1.2744871537903 1.1571385309623 1 1
0.811927896040916 0.706383972577505 1 1
0.506460832554672 0.437151243114254 1 1
1.00448010143113 0.899984830107659 1 1
1.01276847378452 0.926325058224627 1 1
0.969890403108252 0.880107717459898 1 1
1.01954911436254 0.935613060515212 1 1
1.1591673786003 1.07135080380832 1 1
0.62413246373072 0.570105354927407 1 1
0.845107189224053 0.757627937111085 1 1
1.24502476099465 1.13436332146003 1 1
0.502266730868517 0.466421063617418 1 1
0.730651410915014 0.680655558387575 1 1
1.43943883686919 1.30268929598166 1 1
0.828440854880183 0.761133886319204 1 1
1.19300726392265 1.11140743402313 1 1
0.524019333400342 0.492017073770504 1 0
1.21608094369632 1.10432540543081 1 1
0.734042879504931 0.666887150973913 1 1
0.650571714035932 0.608853667858195 1 1
0.751320559118271 0.700595075227571 1 1
1.17176397222913 1.05515742280124 1 1
1.29586259578673 1.09370560706769 1 1
1.07073190587156 0.978140602167202 1 1
0.857979310483797 0.806077938937431 1 1
1.06607992188543 0.960256816381508 1 1
0.951865715199569 0.879404174530873 1 1
0.955018888058798 0.88503931408026 1 1
1.61807145844147 1.496092702083 1 1
1.22589349173231 1.07003499292612 1 1
1.33420264580015 1.18683464421535 1 1
1.36824434281583 1.24729527778286 1 1
0.896898659478924 0.807197410133973 1 1
0.946454762345746 0.76189453092267 1 1
1.54895164611282 1.42117594539701 1 1
1.1938573862038 1.05292165661027 1 1
1.00940603324691 0.93135424573821 1 1
1.3016578045537 1.18727403844357 1 1
0.733559235440609 0.666271016112847 1 1
0.810827537303941 0.739881317878927 1 1
0.984703095713563 0.891019555073916 1 1
0.875484891459005 0.780599555426524 1 1
1.06650063679397 0.982428025982753 1 1
0.501571419447575 0.438259081403268 1 0
1.23554625328661 1.07398434145983 1 1
0.8107441492447 0.814696667378913 1 1
1.31093598025257 1.18476048323408 1 1
0.747174824414588 0.661479474718845 1 1
0.849692512895333 0.749167670028586 1 1
0.991934659067621 0.898534130221526 1 1
1.39236155963661 1.20656886897017 1 1
0.713455711377964 0.631713247240357 1 1
1.30020191153827 1.19633525354913 1 1
1.36662889253874 1.21344950737106 1 1
0.847191389974702 0.776302442355319 1 1
0.552116819613361 0.524565244272316 1 1
0.916789325821867 0.840447913038556 1 1
0.986502859903615 0.88027757432421 1 1
1.09811546735036 1.00603696674031 1 1
1.40100161681247 1.21883653713059 1 1
1.80568603111731 1.64511787109095 1 1
0.806217471340088 0.75729306761858 1 1
0.611789211385265 0.550931007274714 1 1
0.303397023952273 0.274408389980877 0 0
0.761331732825169 0.708600276909847 1 1
0.865796636769552 0.768059822879672 1 1
0.53445937069466 0.476477265813662 0 0
0.308958604709752 0.312145948396173 0 0
1.11227730561687 1.06156390851789 1 1
1.09221920083698 0.957216739941302 1 1
0.966419587611594 0.855839814157914 1 1
1.03434275648401 0.936415919083095 1 1
1.47691598231059 1.32396512570805 1 1
0.667781273500885 0.593285140231176 1 1
0.425669742884504 0.358656094784962 0 0
0.711915031365168 0.732339453719018 1 1
0.571626374584684 0.503565140223252 1 1
0.948079989108893 0.856457664132909 1 1
0.795686439705257 0.716407572119123 1 1
1.23601919612276 1.09804743397064 1 1
1.2973159454962 1.18370913583657 1 1
1.20911559419271 1.10648685583784 1 1
0.876712181425312 0.789969415580504 1 1
1.00062224469529 0.916719899604783 1 1
0.266049351304838 0.287394069613387 0 0
1.03785515216638 0.926905760183318 1 1
1.20035475545092 1.05327065660013 1 1
0.680064737555403 0.677087250956957 1 1
0.638782962290428 0.631662777053607 1 1
0.687848771331004 0.73162945808002 1 1
0.652556860925073 0.601105300867993 1 1
0.806040650334209 0.694046398101509 1 1
1.48487504484308 1.32004361409201 1 1
0.926184574490968 0.894080285241922 1 1
1.07313022926345 0.969870795816344 1 1
1.03364953458317 0.914804874920065 1 1
0.548124645342993 0.51406789726745 1 0
0.394254550757692 0.375784282338053 1 0
1.03733237539667 0.954824649006976 1 1
1.53834183081339 1.40835547116016 1 1
0.484660112100305 0.447658045130617 0 0
1.13740826725308 1.04355373355752 1 1
1.35034123378378 1.21235602831919 1 1
1.27143840383825 1.21987037592092 1 1
0.516168240371096 0.470473696117304 1 1
1.12334585912716 1.04170758951405 1 1
0.94296336422935 0.851190923505352 1 1
1.01898746954411 0.933777782769008 1 1
0.931837160626643 0.877525867474083 1 1
0.411449933374287 0.377154682344467 0 0
1.23068048231387 1.0983703968102 1 1
1.15930614712933 1.06735855366719 1 1
1.3002367337381 1.197825809616 1 1
1.33508920284058 1.1772710356338 1 1
0.348834105223147 0.317569478328576 0 0
0.814342879176306 0.728631841098002 1 1
1.03273625240672 0.981206437750687 1 1
0.645387701070533 0.613684794868134 1 1
1.10214014780066 1.00506253161569 1 1
0.582159677967096 0.522575671673422 1 0
0.646336988159879 0.64187535609371 1 1
1.28511309995707 1.17693346650103 1 1
0.729753358683728 0.722072275089038 1 1
0.788687463498263 0.663406384624219 1 1
0.992265620111683 0.90414614087868 1 1
0.966049662759496 0.892803647679244 1 1
1.219894025377 1.07273784631736 1 1
0.290260232410692 0.276837708306677 1 1
1.20861297039511 1.08327146363071 1 1
1.06679230296086 1.02465481875327 1 1
0.618952247229097 0.569386733046976 1 1
0.962418434493611 0.878807970251737 1 1
1.26770562560253 1.11843230244854 1 1
0.663531936741162 0.583354201134597 1 1
0.81343053668203 0.765544412888523 1 1
1.10357535110306 0.973755277186048 1 1
1.03818848768994 0.973314310648058 1 1
1.10536872540869 0.988028714478613 1 1
1.32669455401315 1.17391028862843 1 1
0.543867533153884 0.489413255991386 1 0
1.311299303615 1.18956735261763 1 1
0.611734973906848 0.570855727300484 1 1
0.896439457109801 0.806755197907585 1 1
1.06691561044903 0.951916067011316 1 1
0.927353637538461 0.869526274421266 1 1
0.794761915376396 0.705581883360154 1 1
0.682054682090851 0.624018480188019 1 1
0.675717520681238 0.602921920178731 1 1
0.595433206494618 0.518624988697022 1 0
0.798264143583579 0.724819927293111 1 1
1.02235056263773 0.92474283444089 1 1
0.598777871232818 0.57874228350429 1 1
0.976624153396885 0.942695866726939 1 1
0.970174395271859 0.914721932243384 1 1
1.11970893832723 1.00458930949808 1 1
1.06411888701483 0.916631434095146 1 1
1.0734321582846 0.941039339821328 1 1
0.911532454208407 0.759099256251845 1 1
0.632781007009899 0.540592189668171 1 1
0.416370373621737 0.367328030594263 0 0
0.600870085990658 0.583009460397694 1 1
0.54422283540831 0.464246557632753 1 0
1.25657959375167 1.08741461757731 1 1
0.776754449239209 0.749178806684497 1 1
1.10626396554398 1.01667365538117 1 1
0.677875813923926 0.607430042011351 1 1
1.21305821119587 1.1366349817953 1 1
0.4645230419312 0.40770699002229 0 0
0.374467298857111 0.344534476818277 0 0
1.09834737733153 0.981273518764733 1 1
0.914713559024964 0.815541374713869 1 1
1.24578375063637 1.15970938283735 1 1
1.32345157079328 1.1868928051871 1 1
1.02596187131706 0.916142349113177 1 1
0.673410641299262 0.58869796907446 1 1
0.787161028256759 0.694151124866416 1 1
1.31308204090228 1.19677224732018 1 1
0.616523038719859 0.583075805493525 1 1
0.745480561090004 0.68140494692679 1 1
0.963033651263751 0.852586540384551 1 1
1.00037605040704 0.88123746093257 1 1
0.31757963848127 0.333947104022313 0 0
0.474504944052852 0.481154289743189 1 1
1.03950740345379 0.958602474277312 1 1
0.765611194353957 0.694504240230877 1 1
1.23365286720308 1.17717522458847 1 1
1.03021251935648 0.91631710380598 1 1
1.28004437436365 1.1997912160403 1 1
0.328862000886116 0.263599677124097 0 0
0.558522442177116 0.516203451381244 1 1
0.84233410189243 0.745756379454003 1 1
1.3099369419922 1.19416364630114 1 1
0.613624601429637 0.597699132100975 1 1
1.11854218007213 0.992023296218187 1 1
1.06255125265633 0.989553384400582 1 1
0.936424728039384 0.824157876047767 1 1
0.576398337439178 0.443770410881151 1 1
1.32729338349416 1.1798173728571 1 1
1.00912476642741 0.928980758310989 1 1
0.946139951379308 0.862343883326611 1 1
0.417236128293094 0.410010071491357 1 1
0.828998658733071 0.688308576640266 1 1
1.0914917845953 0.958869307999137 1 1
1.09076070305486 0.990725741113632 1 1
0.631761533591229 0.596608507878709 1 1
0.997290578267553 0.925069078681133 1 1
0.919456073296041 0.849058160607827 1 1
0.712225024468066 0.644778354805397 1 1
0.850332177711709 0.778494278097624 1 1
0.667085066463783 0.592562645214387 1 1
1.30148564301487 1.14836263267351 1 1
0.456125130342698 0.401177253788232 0 0
1.38037470169492 1.24124553848807 1 1
0.317240116571874 0.281492387888087 0 0
0.904066056838507 0.824946911192451 1 1
1.35232571242381 1.202514243415 1 1
1.53626033756272 1.33105613051882 1 1
1.3535854441408 1.25730228235997 1 1
1.19329102240969 1.08429931103829 1 1
0.944834084670709 0.817136382969771 1 1
0.397505891249963 0.373898394321236 0 0
1.42906038768671 1.24053560193024 1 1
0.828543291815838 0.764702322418538 1 1
1.30542649546196 1.13405856818747 1 1
1.05648771728929 0.923859651516511 1 1
0.720941243402356 0.643333300555982 1 1
0.950064038501524 0.88371285873756 1 1
0.945531187657513 0.852121672806601 1 1
1.01573954845386 0.921627330186215 1 1
1.01245247558412 0.921420425468258 1 1
1.14751361676498 1.0157850956088 1 1
0.611166880428579 0.548521401942044 1 1
0.862939104669593 0.759756259419487 1 1
0.894267334199891 0.806315370507465 1 1
1.00239319546918 0.844730005803558 1 1
0.509861961364665 0.455416105308153 1 0
1.12296584447731 1.03426553696624 1 1
1.03174711814121 0.961679737270716 1 1
0.917796313087144 0.791927894979618 1 1
0.594659518141282 0.55778593056743 1 1
1.09085695275003 0.988459873755712 1 1
0.586632691245986 0.532852767593865 1 1
0.844070369608279 0.777789772192657 1 1
0.651979377869417 0.620041550992206 1 1
1.12203312527234 1.00257356277258 1 1
0.754292793713573 0.74109289642848 1 1
0.821610265793332 0.723240121321839 1 1
0.63863508230388 0.575304961071611 1 1
0.634489632880813 0.587922837072838 1 1
0.415977932312469 0.390198744045789 0 0
1.4607943120766 1.31949891464249 1 1
1.10564897047482 0.991524315483311 1 1
0.872462444691556 0.762580640988633 1 1
0.796046069699 0.725849478237234 1 1
1.17434999919248 1.05676250253519 1 1
1.08958096823359 0.995841220435946 1 1
0.475856676208736 0.412027901250706 1 0
1.44235827528931 1.22561339948229 1 1
0.863059392884428 0.766955859630514 1 1
0.939656024960238 0.849417037556527 1 1
1.62796291699771 1.49027591741687 1 1
0.7171704672365 0.700473881395384 1 1
1.14699634313109 1.09716364564597 1 1
0.87755044935299 0.806168572026874 1 1
0.955959217092887 0.846830228344209 1 1
0.954728339303346 0.878553479590023 1 1
0.864295174481804 0.819758687144314 1 1
1.2579970987227 1.14639262992405 1 1
0.876593458961544 0.779641649773936 1 1
1.17700083925847 0.991577506977058 1 1
1.0510907139698 0.946376384846472 1 1
1.56463444981742 1.41599273408091 1 1
0.783458462623302 0.719118602130962 1 1
1.07203154922279 0.982937962664355 1 1
0.905414727293448 0.79204060147534 1 1
0.778658794046584 0.680904277217814 1 1
0.668470111362249 0.592533323020948 1 1
0.713243911570247 0.693144949006392 1 1
1.10887681447161 0.95007046253389 1 1
0.512167405097769 0.458366639204427 0 0
0.708555109175168 0.651914865252454 1 1
1.66987370192762 1.46106632889928 0 1
0.532301559694446 0.473592934783055 1 1
0.733236541510913 0.628905275352617 1 1
0.703569285070415 0.613308441667692 1 1
0.520211118746654 0.468425529552642 1 0
1.17054511704034 1.07959799958351 1 1
0.534884379362549 0.452389414120084 1 0
0.29655828892154 0.254895201894575 0 0
0.624309630001894 0.559996669307728 1 1
1.01016425769868 0.895919155589474 1 1
1.15523534458982 1.08507185019538 1 1
0.985781521285402 0.921194981982041 1 1
0.669989393271638 0.617514045402884 1 1
1.05551230806067 0.938060659317175 1 1
1.03601815581591 0.917472429962531 1 1
1.10433717308432 0.985480239015654 1 1
1.07351995751473 0.97427898376781 1 1
1.00386009135161 0.905281602134037 1 1
0.612959545637018 0.547222130201374 1 1
1.23173816268525 1.09557532086201 1 1
0.892007620010133 0.832640223835821 1 1
0.946363504958575 0.868215029748216 1 1
1.25730666809611 1.12330981138705 1 1
0.471818350435238 0.436898591057926 0 0
0.849891496550943 0.803277614988508 1 1
1.3226975341927 1.20403904401426 1 1
1.06745272027765 0.919933384036813 1 1
0.737799945876114 0.661942880833398 1 1
0.998489431322312 0.909912387151359 1 1
0.724029832603162 0.644494166447475 1 1
1.05443476631147 0.919879597250888 1 1
1.160815797235 1.06131268460135 1 1
1.47755195180356 1.32491268527431 1 1
1.06001425209492 0.922889545916666 1 1
1.15483650327102 1.02915708961175 1 1
0.790228820583954 0.73262214952419 1 1
0.784471039163347 0.680719545626161 1 1
0.898177172356378 0.84908520255064 1 1
0.817019437920725 0.782872928922273 1 1
0.943823815641681 0.870681489629397 1 1
1.47633009762479 1.31380492068685 1 1
1.26634463031603 1.13442828209923 1 1
0.923936525674671 0.795949702166005 1 1
0.984397607672957 0.888834835274059 1 1
0.904866240705315 0.803294475059189 1 1
1.28422029957185 1.1422184881335 1 1
0.984453162563124 0.907595985681049 1 1
0.706025341342785 0.636884738323881 1 1
0.967290973653902 0.833776784285781 1 1
0.407414177719683 0.370846490753988 0 0
1.1814053984999 1.07586621116983 1 1
1.5634173084616 1.41319838798731 0 1
1.40447754864638 1.28708687512403 1 1
1.34043998059183 1.18440630470587 1 1
0.885688387863293 0.769125819325324 1 1
1.24909333963824 1.14872241742868 1 1
1.07241000138865 0.993071016761672 1 1
1.13979187469128 1.01443013430763 1 1
0.563456261093005 0.511015383789117 1 0
1.11938704215418 0.993690899631634 1 1
1.29106568386758 1.12968369461126 1 1
0.848267643911391 0.763757027409938 1 1
1.12392284539287 0.99918623382034 1 1
1.43919289408755 1.35703049812513 1 1
0.801535005385196 0.72761637388041 1 1
0.705910109553072 0.647433354296807 1 1
0.40840296762439 0.374497184264364 1 1
0.667570542015579 0.621510021806364 1 1
0.682716370632367 0.595079641100679 1 1
0.464872216191506 0.427440801923293 1 1
0.530186655370103 0.47655547452061 1 0
0.701167559438713 0.620960570055487 1 1
0.946972412331468 0.868330389536037 1 1
0.989201585257785 0.894470130088269 1 1
0.842643025567971 0.743331248651509 1 1
0.230964342182673 0.195335883234459 0 0
1.07147388913705 1.01788286626208 1 1
0.892338633801431 0.830723624025776 1 1
1.52425183813568 1.35289697811831 1 1
0.923159417616021 0.83852786994169 1 1
1.27595740759402 1.15188371838062 1 1
0.848150722318486 0.780446678737749 1 1
0.878780399983307 0.812233128232511 1 1
0.996450537027027 0.91346790702788 1 1
1.25905229774946 1.16294450728455 1 1
0.911013780859605 0.861857793952662 1 1
0.958876165598631 0.967112383452235 1 1
0.906198106161625 0.831541854325217 1 1
0.884262121066654 0.773106784282342 1 1
1.23320097847183 1.15301147348924 1 1
0.711700035707014 0.656230478812491 1 1
0.584953473043493 0.519430128834036 1 1
0.702591339398758 0.672571573574441 1 1
1.37794544132059 1.2410681283928 1 1
0.80813860943127 0.797976672988785 1 1
0.853105572634163 0.779907035674268 1 1
1.16261876036562 1.04131653210046 1 1
1.6244438978936 1.44082245906119 1 1
0.728546852718017 0.674069588144289 1 1
0.778470484993501 0.713672675029161 1 1
0.95826235990511 0.850017614167637 1 1
0.943264420041094 0.823832990849607 1 1
0.750355222498332 0.695373410719735 1 1
0.589337874825255 0.529406418121909 1 1
0.848983229316718 0.756376873674904 1 1
0.69972812915525 0.632184231476139 1 1
0.950735654011535 0.847784445205893 1 1
0.994601941734463 0.882982538484374 1 1
1.11955166981712 0.974374452914645 1 1
0.586277371425863 0.498350939108611 1 1
0.448582262099295 0.412890440355424 0 0
1.44582073550873 1.3316241372128 1 1
1.32172851867654 1.2227970275101 1 1
0.697777142955937 0.622059070746667 1 1
0.643889791595067 0.594381312230358 1 1
0.845052509138437 0.775389709020388 1 1
0.954282215461868 0.858186030744351 1 1
1.87823557710451 1.72602394235004 0 1
0.55358323007744 0.494723149711835 1 0
1.30724249691223 1.19721276651083 1 1
1.87127031444944 1.68030026146368 1 1
0.77812659197958 0.700396289170722 1 1
1.05320595269828 0.963786628897136 1 1
0.784760825658792 0.710863406979272 1 1
1.0948092211684 0.969781575839246 1 1
0.714439895923004 0.670727198183754 1 1
0.961032417689659 0.849427295591941 1 1
0.238702903141866 0.232197609074869 0 0
0.802253956443349 0.732416531237422 1 1
1.16105432084839 1.06795001901988 1 1
0.548387764731768 0.504460061983348 1 0
1.22152026586447 1.09394205768291 1 1
0.595356886141435 0.52776183083416 1 0
0.806104715531988 0.745656333321297 1 1
0.861502786213943 0.823878146893698 1 1
0.388062718370726 0.404602656460032 1 1
0.43313455786145 0.401428911659513 0 0
0.829680598830172 0.751414060233461 1 1
0.69345768315829 0.628031212341711 1 1
1.06524005536394 0.950511168947955 1 1
0.767491167128504 0.678041463712686 1 1
1.31796957624373 1.18068079921247 1 1
1.32480360841779 1.18668971869668 1 1
0.61977007780108 0.596686380686924 1 1
1.26189494225637 1.10985132790028 1 1
1.10755813462948 1.00063055946164 1 1
1.09143444342589 0.979371067824702 1 1
0.878891223892349 0.769653680192528 1 1
1.63733988213946 1.51062432876866 1 1
0.807937243227181 0.75040900595283 1 1
0.717735670567009 0.674511182137546 1 1
0.95327003472177 0.868406755951285 1 1
0.922335582596369 0.895360919632529 1 1
0.632694222818682 0.702402042775563 1 1
0.613830660530917 0.602571601960589 1 1
1.31160669246182 1.21974775926004 1 1
1.07880209490734 1.031920792818 1 1
0.673783506210671 0.607601422388705 1 1
0.890081912111678 0.826748313357251 1 1
0.791953388823546 0.753827091080064 1 1
0.985165990957303 0.901172904532656 1 1
1.19513570200894 1.06211909231243 1 1
0.800977301447325 0.671159851489658 1 1
0.955813487406385 0.861979239674526 1 1
0.929922374676474 0.834206002816582 1 1
0.728343000632085 0.66290550352035 1 1
1.17034764964293 1.06956916166658 1 1
0.690533816659972 0.629232370387141 1 1
0.589201292916919 0.558876499716786 1 1
0.723532141578145 0.649866157821504 1 1
1.20207675721329 1.09912120914935 1 1
1.15051887729038 1.02346615608747 1 1
1.58478498432424 1.44245416895466 1 1
0.868132445840562 0.76709355125842 1 1
0.827832410788158 0.74306377188016 1 1
0.802279233309911 0.759209435308051 1 1
0.563335347939075 0.508463271741555 1 1
0.856989976843336 0.775513065648049 1 1
1.28219591077283 1.15449519686956 1 1
1.17346230469564 0.978134481002594 1 1
1.24349540415365 1.12344038528838 1 1
1.18916476356305 1.07495654299792 1 1
0.916821932058412 0.83634365654205 1 1
0.733048220331054 0.656954370537413 1 1
0.668865041780617 0.616898358872889 1 1
0.974380006235523 0.891919722208431 1 1
1.06563755626786 0.946308128074333 1 1
1.21182247196219 1.09849471116537 1 1
1.13598906212407 1.03126961269846 1 1
0.954050135373641 0.848772798959865 1 1
0.471692315299513 0.444393150066194 0 0
1.20607974248365 1.0655784480661 1 1
1.10232824506678 0.941973161243629 1 1
1.64284283353091 1.48660325435408 0 1
1.31019286334554 1.16708061435759 1 1
1.36413111246692 1.22362250312563 1 1
1.24767193975535 1.19832791021412 1 1
0.792771606411301 0.731033930043426 1 1
1.15279735404202 0.997584721339607 1 1
1.08756920022085 0.998394560844814 1 1
1.20617210269844 1.10641374779881 1 1
0.757694037724984 0.677215998245143 1 1
0.664156930142396 0.65550019477888 1 1
1.06739874262837 0.942666824060409 1 1
0.761756867405088 0.692699362871112 1 1
0.715949426582193 0.638468508466636 1 1
1.03619484015228 0.899238736837357 1 1
0.709534519995957 0.718887574998097 1 1
1.25070232269804 1.18987004382676 1 1
0.785197596206281 0.716178434183245 1 1
1.06006704386183 0.973508340585448 1 1
0.853956914212554 0.793399467259073 1 1
0.870894468092364 0.799496477170446 1 1
1.29172668201745 1.19560515378583 1 1
1.00507259276738 0.910585296996279 1 1
1.60501747434296 1.44401402364495 0 1
1.34006378971718 1.19201800398406 1 1
1.01902328950288 0.935873491547096 1 1
1.56556602623235 1.42645533446643 1 1
1.19669625139969 1.07783189680485 1 1
1.19684699937175 1.08282843549094 1 1
0.731761883024917 0.613721510028547 1 1
1.50994412464182 1.3561699357899 1 1
0.581842145192804 0.520870078153861 1 0
1.46848305893638 1.2977106387935 1 1
0.824752166291562 0.773704736801102 1 1
0.650947631341468 0.57897247220338 1 1
0.773898226545196 0.68097293977441 1 1
0.841365175007557 0.784934508120857 1 1
0.986085518070276 0.884475040712992 1 1
1.08194807571052 0.962581519696465 1 1
0.712360492443417 0.740304576408942 1 1
1.02601413380905 0.915140513824981 1 1
1.16439604346993 1.05495065709525 1 1
0.331862133471102 0.276336017366646 0 0
0.46829580195455 0.419115196027622 1 1
1.0836515161499 0.992627358901697 1 1
1.01961250988258 0.924248055522115 1 1
0.846143478203085 0.807533176319556 1 1
1.01076407351564 0.920996457271366 1 1
1.38621932587949 1.23916685470646 1 1
0.905507638661301 0.747902027166833 1 1
1.23341187412237 1.10325145392371 1 1
0.926521487763972 0.844450789431926 1 1
1.05503108464787 0.964752059522064 1 1
0.938970003285648 0.860964320838315 1 1
1.12560756490164 0.989546732967165 1 1
0.881748914183298 0.789452842511121 1 1
1.45573555211541 1.30978730937697 1 1
0.893203998243471 0.826843307636849 1 1
0.764238990936614 0.722611469768464 1 1
1.29171124074061 1.1541312295249 1 1
0.935454836414686 0.869925368040656 1 1
1.13385842505146 1.03632009041046 1 1
0.563896550901998 0.503339879181015 1 0
0.569638331765775 0.494282879069527 1 0
0.612755674146992 0.558568036450961 1 0
0.686714953667753 0.627736705188077 1 1
0.792051960074095 0.714363403198415 1 1
1.22580337672172 1.1071242748861 1 1
0.788102568683876 0.684212520586564 1 1
0.99393140156873 0.916127269325565 1 1
1.35127656307063 1.25641845128487 1 1
1.18154277602298 1.057147783121 1 1
0.776750223627469 0.658646551951922 1 1
0.954645031885956 0.861145081202803 1 1
1.56223498083365 1.40496462736516 1 1
0.652110147861502 0.582741921721938 1 1
0.315742897893521 0.27870122063033 1 0
1.27821222834254 1.14440649501339 1 1
1.06998825250492 0.970887813339813 1 1
1.26365101532044 1.09695592476589 1 1
0.279925718603764 0.207524128485804 0 0
0.78565157408926 0.707084179332718 1 1
0.634514800640265 0.572569096876228 1 1
1.14769475349205 1.05516888527798 1 1
0.987873039591664 0.861858140341686 1 1
1.4530032693147 1.27293885873918 1 1
0.415801098257048 0.386691997407232 1 1
0.913921183368175 0.833046688118924 1 1
0.913921708438088 0.825901735069777 1 1
1.35601275901207 1.21502148601354 1 1
1.00823842365224 0.891065760992416 1 1
1.14424442013407 1.04218962382104 1 1
1.46530166414201 1.31252773520711 1 1
0.951289264101189 0.855682604111757 1 1
1.23176599143521 1.06354679633268 1 1
0.733142815184128 0.700924317544425 1 1
1.31393869416587 1.16240552607298 1 1
0.564885117684715 0.506157738147387 1 1
0.757801960759398 0.681734737647527 1 1
0.950418109883651 0.821842189032383 1 1
0.788892080828299 0.716848786364858 1 1
1.01173780414245 0.905296415572532 1 1
0.970623404657899 0.905980215309863 1 1
1.36107424582796 1.18671111212906 1 1
1.03673332142294 0.953961627304898 1 1
1.01171314034147 0.8950939659983 1 1
1.09886734735572 0.998569623735245 1 1
0.990505956458584 0.925830451123789 1 1
0.888219339303318 0.806016690030053 1 1
1.03968752535705 0.93383731789191 1 1
1.28944445330602 1.17223964473086 1 1
0.727120357683693 0.645248414427251 1 1
0.975413290425559 0.913079031834743 1 1
0.72082807049529 0.646624391426656 1 1
1.22692214443517 1.15144630113003 1 1
1.25817777433842 1.17655448093716 1 1
1.36236692735987 1.26146421731796 1 1
1.25087119377892 1.14001426976226 1 1
1.03456777579021 0.921738316760311 1 1
1.06294986203895 0.987391181278678 1 1
1.02535442763906 0.944292617972329 1 1
0.711787456481513 0.661380880814177 1 1
0.927179660312898 0.848208313944312 1 1
0.638598247600283 0.561153345751673 1 1
1.14099670295403 1.05871977024954 1 1
1.187714103 1.04445320934787 1 1
0.919618175899475 0.766648061165751 1 1
1.28826417340618 1.18278863604351 1 1
0.87220323834914 0.75403848375937 1 1
0.674620252097027 0.652839497060588 1 1
0.962492974595825 0.87633028059651 1 1
1.15252376865838 0.991661092811038 1 1
0.294520376044944 0.304100400426062 0 0
0.447385029005664 0.407348334779276 0 0
1.04059981356477 0.923258481930181 1 1
0.893416011738888 0.772307712496933 1 1
0.657321701222947 0.612701116539324 1 1
1.06245665398793 0.95146942182374 1 1
1.78297220439225 1.54550441012702 1 1
0.886480102663328 0.782627419335632 1 1
1.14396365771906 1.04174653984843 1 1
0.872275542882805 0.794971671345859 1 1
0.593483399755912 0.53084388512223 1 1
0.895910502544475 0.790501384944965 1 1
0.95206115917114 0.821606347626194 1 1
0.787143007435483 0.714091104795487 1 1
1.09640759554395 0.970191758649961 1 1
1.20665434338666 1.06167166039992 1 1
0.820894220133285 0.730120091714471 1 1
0.612736160286004 0.585013488046963 1 1
0.619270015870515 0.553331498702348 1 1
1.1588522706827 1.0158662765878 1 1
0.839929815838135 0.763918853350432 1 1
1.07132839551387 0.962593929508569 1 1
0.425484298537397 0.372464868048062 1 0
0.365787591768079 0.342005585331379 1 1
0.963219006116133 0.834111979142156 1 1
0.768290573592669 0.700834519599366 1 1
0.996603834122334 0.874862955082307 1 1
1.79469401134748 1.67417876275763 1 1
1.03412552947708 0.928460629972212 1 1
1.20542707829934 1.07152741951147 1 1
1.18843471918081 1.07377079686827 1 1
1.64798067329792 1.40054732878917 0 1
0.748079283069053 0.667965950930368 1 1
0.689101754259294 0.633765991327494 1 1
0.684877138631454 0.626130252819376 1 1
0.768669858499737 0.688621790631973 1 1
0.825481166802097 0.741123937179084 1 1
0.924682181525633 0.844946497351833 1 1
1.22146840611863 1.08796003741868 1 1
1.04937346544484 0.970499217253122 1 1
1.05418274360848 0.971236119867061 1 1
0.597153191241957 0.569978302317227 1 1
0.824044997333875 0.767902940501032 1 1
0.981253894541219 0.902476777727188 1 1
0.930512494346642 0.840193643489265 1 1
0.387693364170426 0.310604834698985 0 0
0.576814974794473 0.528827258980761 1 0
1.1051991842758 0.963872425369969 1 1
0.99943598254823 0.880619731596913 1 1
0.782942080004255 0.707984106471811 1 1
1.6480674601526 1.45633120289578 1 1
0.819909357155347 0.744743967200552 1 1
1.13914163579929 1.04583792628629 1 1
0.878185514824548 0.788767906098304 1 1
0.985530082331985 0.895100901689701 1 1
1.30428600789314 1.15940029647128 1 1
1.17884394315767 1.06565458338198 1 1
0.922093893338569 0.817411900779081 1 1
0.538636157154816 0.513585573890263 1 1
0.716841310692427 0.640384645910247 1 1
1.35075740769315 1.27487736306932 1 1
1.50745217020581 1.36202341319879 1 1
0.905735071462649 0.88451192523171 1 1
1.04995524381978 0.930130762409588 1 1
0.962347194134318 0.886506850832258 1 1
1.47161467446849 1.28658724471165 1 1
0.838628627689046 0.766913097414712 1 1
0.950596623894056 0.79531598321819 1 1
1.50340644893974 1.37660993781853 1 1
0.884863621646784 0.804749624301227 1 1
0.57785584701287 0.509630240218446 1 1
1.49226032942278 1.35308676982367 1 1
0.669742355200126 0.600364645993067 1 1
0.775750451199389 0.695617758268323 1 1
1.27798401936884 1.16955929303691 1 1
2.14821201343475 1.95432275006252 0 0
0.740047303907474 0.682117527716632 1 1
0.82877694912404 0.744911240888106 1 1
1.03324271599621 0.935950272159785 1 1
1.11683303871665 0.972663107462064 1 1
0.640131344700353 0.543265720051706 1 1
1.22865422075169 1.15643622813112 1 1
0.628951105949702 0.555648794998756 1 1
0.60358121337482 0.57583503499564 1 1
1.14350619787442 1.05540976426027 1 1
1.57407329479603 1.39406249599304 1 1
1.1062261735575 1.00438959701796 1 1
0.895225279562688 0.825661928078824 1 1
1.11718630162635 1.0217238336682 1 1
1.03642730123915 0.854081092578955 1 1
0.849581224452881 0.794059821971324 1 1
1.30040697857801 1.18348839816237 1 1
1.1454933611244 1.1384777334522 1 1
1.0543490653086 0.949580869720271 1 1
1.07148821971478 0.973221001051267 1 1
1.37040453474371 1.25277725428094 1 1
0.844712946130384 0.767558775213691 1 1
1.35479435180952 1.25530771052316 1 1
1.08447735378893 0.998564902896842 1 1
1.01501685339854 0.907430112171982 1 1
1.18294976767468 1.01334703507341 1 1
1.14958909714913 1.02525431646833 1 1
1.06913519492516 0.94877445788113 1 1
0.755218157822472 0.689119617566571 1 1
0.620080924772567 0.565345385125729 1 1
0.843166374458573 0.741023922801606 1 1
1.19466250288687 1.07435283223136 1 1
1.01863765817784 0.962005330266567 1 1
0.957598091519519 0.848694254071249 1 1
1.37369240937291 1.18801376107299 1 1
1.68237710406704 1.49705024314186 1 1
0.769578685001466 0.672920387245509 1 1
0.794061171139906 0.73069620486682 1 1
1.02312713173805 0.917649662432163 1 1
0.941936219808194 0.868075960100839 1 1
1.19200936163383 1.05606737511554 1 1
0.844481983675466 0.788198626919976 1 1
1.10628315864862 0.988277233015494 1 1
0.846740091005741 0.776357663750807 1 1
1.09833267067217 1.02574733967646 1 1
0.861295162902082 0.792128441244917 1 1
1.00106105898587 0.911780467472424 1 1
1.28032992923049 1.1625423589806 1 1
1.59796228846507 1.35213849094354 1 1
1.14886352256671 1.00883976421999 1 1
1.17263335695091 1.21274301651201 1 1
0.836831339959982 0.811518302436579 1 1
0.829407921040588 0.776890309465265 1 1
1.11626192024604 1.00571310154815 1 1
0.808202964771965 0.722817143679973 1 1
1.18990592004324 1.07439658651657 1 1
0.835830410813996 0.76664824927335 1 1
1.10157597743531 0.960719284190764 1 1
0.498852863766934 0.454016513967884 1 0
0.590909968967193 0.515652505592948 1 1
1.81861252761743 1.62763800631819 0 1
0.956399549862084 0.891845260122947 1 1
1.33557553364655 1.16828699166502 1 1
1.55823078638193 1.42482772182024 1 1
0.869509602076929 0.769739861271364 1 1
1.19432824531423 1.05562471317884 1 1
0.918910148852309 0.821319750693578 1 1
0.599493214419203 0.554642991449882 1 1
0.655299018975483 0.623404643885672 1 1
1.18292994581262 1.07515442753585 1 1
1.06276632321327 0.933350291965407 1 1
0.930744399405085 0.850740189176906 1 1
1.11177127982343 1.00668563121582 1 1
1.41523674569063 1.38176252954097 1 1
1.18144368653017 0.996893695836512 1 1
1.14328439905573 1.05235408724483 1 1
1.04449115678731 0.947790353288542 1 1
1.3627533866766 1.22263096086241 1 1
1.05300399255657 0.889989801650901 1 1
1.16681580632065 1.04406687292202 1 1
1.01058656734666 0.829330071548282 1 1
0.697639656595955 0.655872452751599 1 1
1.33020396830617 1.14377345155858 1 1
0.770496043831187 0.699275450548263 1 1
0.995273279296674 0.915349722659791 1 1
0.701590016464987 0.632960182449935 1 1
0.431155994051676 0.319030291806173 1 1
1.3175377477516 1.1922072768067 1 1
1.23805079234407 1.12672856601906 1 1
1.25279952738211 1.1562360191328 1 1
0.99052826121496 0.891335910509887 1 1
0.850793100421975 0.780363852486072 1 1
0.747032317869803 0.659503790876817 1 1
1.15749698792329 1.01621337445973 1 1
0.538075066643401 0.45087395937564 1 0
1.04637156965059 0.935982777547315 1 1
0.911797218026321 0.825975822875171 1 1
0.881007549311853 0.8030950095086 1 1
1.00685795705723 0.934014431261181 1 1
1.4903411663634 1.35361377135078 1 1
0.861296680595587 0.776336608231449 1 1
0.659749600018423 0.622412146071523 1 1
1.2986773216771 1.14979601848063 1 1
1.3052924756071 1.16945227455905 1 1
0.785017818514903 0.711305249662173 1 1
0.779603899437359 0.659579344431936 1 1
0.637343028942189 0.554439564217152 1 1
0.690318655124345 0.6067770626992 1 1
0.75579578094673 0.685614508857779 1 1
0.632745885088341 0.570057520183229 1 1
1.07404062655365 0.945283280093764 1 1
0.757928557376806 0.674433396284654 1 1
1.08842428996696 0.988955198244559 1 1
0.550143600002615 0.496143570610925 1 1
1.01028102168467 0.911946381425679 1 1
1.06258018751695 0.960904857020649 1 1
1.13037330901646 1.04331151594819 1 1
0.957579741744404 0.866938811898067 1 1
0.996002228122307 0.908966024164993 1 1
0.853178386476561 0.765805889500135 1 1
0.710947486338594 0.657999887560548 1 1
1.04064900248688 0.902999659032725 1 1
1.00626243184446 0.881719905623663 1 1
0.740219099848592 0.717072170333581 1 1
1.22571476458902 1.09656449715356 1 1
0.639322447157516 0.524349823983416 1 1
0.956976364070661 0.870689048521879 1 1
1.25404513914043 1.14896538721762 1 1
0.926607624109944 0.838314268976407 1 1
1.12508410606867 1.02031687638803 1 1
0.611372361225278 0.552761185681509 1 1
0.5782398948569 0.567435835299439 1 1
0.936513653334168 0.868250870871388 1 1
0.588697496413905 0.506841872469215 1 0
0.692103228167772 0.670127350782911 1 1
0.964763254262827 0.915170290966357 1 1
0.699870179972141 0.64724811913714 1 1
0.698365860421333 0.655970521303445 1 1
1.4336903067324 1.33543713127411 1 1
1.55228561785812 1.43464132737799 1 1
0.879054642903752 0.776868720003736 1 1
1.3074276860783 1.20698115221264 1 1
1.33246189251348 1.21151621210423 1 1
1.08527165482622 0.962950980001845 1 1
1.23447741585799 1.10980967924323 1 1
0.740100358757237 0.667493479105416 1 1
1.06474889272377 0.959976134564045 1 1
0.581118419952553 0.524563101438581 1 1
0.386934661650838 0.383543761574853 1 1
1.07953065056036 0.932876613243715 1 1
0.569006811083129 0.509011719193525 1 1
0.633304979981894 0.584650180875727 1 1
0.725614415016206 0.619268802600488 1 1
1.69072903666565 1.54082444206504 0 0
0.98389189787178 0.889756488623831 1 1
0.718794438848104 0.654948169902099 1 1
1.31395935269933 1.19477829674851 1 1
0.934137649919261 0.928889222973606 1 1
0.942820037703391 0.887877925394594 1 1
0.692609479108406 0.647090732555602 1 1
0.78988881261498 0.740818613579174 1 1
1.17984442704339 1.06072866070273 1 1
0.569396461187984 0.496965403441118 1 0
0.95156669840662 0.902622196395737 1 1
1.20521927716579 1.0941661381251 1 1
1.02005061800781 0.930564553551481 1 1
0.673920602529832 0.610291231758812 1 1
1.08629682239255 0.983964274256284 1 1
0.883179088395001 0.7812639463719 1 1
1.12904993462113 0.930814526851737 1 1
1.1063697455735 1.00109226534855 1 1
0.880130850563559 0.78279735345438 1 1
0.402760915317333 0.37240223074715 0 0
0.906412694755331 0.823836137771205 1 1
0.821624127810572 0.756762419788685 1 1
0.655828214020664 0.594468860175725 1 1
1.32981253281154 1.21390494783153 1 1
1.40389681561938 1.27564462786839 1 1
1.45693249336768 1.30996680377709 1 1
0.757836971030515 0.689973250208057 1 1
0.705918172280571 0.653094466328662 1 1
0.59774508321636 0.540896974912711 1 0
1.56006380851426 1.39571540567875 1 1
0.96332805727936 0.881698810365229 1 1
0.865362452733084 0.791701061837305 1 1
0.992953250379239 0.901170685559215 1 1
1.56477860415266 1.39804217330683 0 1
0.91235257041617 0.797248055581273 1 1
0.69735709632069 0.624436752808003 1 1
0.683062425328946 0.605585371671992 1 1
1.29865636742681 1.23066634283298 1 1
1.15596345215566 1.05840784323581 1 1
0.569779909652425 0.571359362212333 1 1
0.817450312200305 0.764791392171757 1 1
0.679846356235229 0.591968844891842 1 1
0.758832951641051 0.683299583612695 1 1
0.508415058285391 0.478789772063403 1 0
0.634903124318604 0.57578374398838 1 1
0.711822830671191 0.652055067407542 1 1
1.19795843087633 1.10895448492854 1 1
0.568224117265415 0.530072558190025 1 0
1.19368340074564 1.06440631248553 1 1
0.552972912009706 0.527549362447193 1 1
1.22776496014979 1.14306648782036 1 1
0.986099016540827 0.841232710800412 1 1
1.02699036755126 0.935077368513535 1 1
1.45408809247869 1.31826459032931 1 1
1.34137076412734 1.13238201673427 1 1
0.754136948054568 0.680704576256027 1 1
0.803876320527832 0.741356690606527 1 1
0.454154512948606 0.352039636524423 1 0
0.892008861018362 0.785096962088999 1 1
1.10769909636985 0.939071289392141 1 1
1.05843080816989 0.94924439751657 1 1
0.987815304012833 0.868491445576638 1 1
1.04872677264739 0.966043775723499 1 1
0.42031690211755 0.373811147927337 0 0
0.754112840255557 0.697295909160123 1 1
0.933297553866739 0.812715170576448 1 1
0.22866933452799 0.237195861125036 0 0
1.06639906852445 1.00025500374748 1 1
1.16579412102079 1.06208421596435 1 1
0.494020366737277 0.461723315204072 1 0
0.817313490950714 0.765859157271018 1 1
1.43010399012158 1.31664854311095 1 1
1.48734111186102 1.33646856271664 1 1
1.21393991726683 1.12360674075765 1 1
0.325900580439281 0.289256843948508 0 0
0.53462987199874 0.482775289656247 1 0
1.06864155619339 0.963553721062253 1 1
0.784736089008552 0.721592051228757 1 1
0.906129295479128 0.88219596432309 1 1
0.850268111283077 0.727522301043975 1 1
0.699570130066644 0.629157276792592 1 1
1.22979731937991 1.1342523187075 1 1
1.46942708994978 1.30502135353079 1 1
1.22563583894066 1.18442924214125 1 1
0.678444985708121 0.596027293206601 1 1
0.906820192775365 0.814523753991325 1 1
1.68786934783191 1.48237319771621 1 1
1.43651288868327 1.16210116600775 1 1
1.3109967706599 1.17199508045162 1 1
1.11152518233464 1.0498731402007 1 1
0.752920048682608 0.687477398956562 1 1
0.728794481702029 0.703241241442335 1 1
0.959362272476391 0.833602157973995 1 1
1.37271574119693 1.1749999857658 1 1
0.898587329862044 0.780932464841197 1 1
1.06712571376739 0.946450310322563 1 1
1.55935977270161 1.3803072907143 1 1
0.449974798379934 0.440679271896193 0 0
1.10314507036848 1.02105878829764 1 1
0.363517434114515 0.343917552385937 1 0
0.828730650496014 0.760673060998191 1 1
1.1842734292262 1.02746252904239 1 1
0.896326713046917 0.820579975679653 1 1
0.775123014048409 0.709522930209796 1 1
1.17543273456696 1.05733556276586 1 1
0.564124539019187 0.509985261172661 1 1
1.10247635430829 1.01557318885295 1 1
0.868512275109955 0.804946176433233 1 1
0.800646028372628 0.716847198452122 1 1
0.692949169274766 0.616443322499405 1 1
0.28664071753838 0.261884427375788 0 0
0.79231341577252 0.717883729843015 1 1
0.840858679193422 0.729336828748865 1 1
1.32792954803683 1.42926102763213 1 1
1.17270594304972 1.04187904573913 1 1
1.68311987185975 1.50273761167845 0 1
0.659976351475081 0.619528544543852 1 1
0.886799561838358 0.7684665865588 1 1
1.01249988280625 0.920758875660082 1 1
1.31617469638576 1.17265978056591 1 1
1.26247499424653 1.1324526884128 1 1
1.54055201795667 1.28945209039711 1 1
1.03769572755288 0.952698864022705 1 1
1.02490213960223 0.884273332402472 1 1
1.14168938126082 1.09398778975125 1 1
0.801952046658383 0.732945398346563 1 1
1.16148950607611 1.05485630826825 1 1
0.72157401362878 0.665327949997074 1 1
1.23421129571622 1.10854692066323 1 1
0.62668854174024 0.553200688212409 1 1
1.21930825705607 1.12036718378025 1 1
0.867903710058711 0.782161530374291 1 1
1.15119438597197 1.05938321632755 1 1
1.24464698467331 1.15461390470556 1 1
0.467182437429085 0.405070737800096 0 0
1.27929252749862 1.17273484161442 1 1
1.07620067858483 0.974063394023317 1 1
0.914227310709246 0.841006982321244 1 1
0.405067766277406 0.390780937208973 0 0
1.36412080465099 1.18833311212551 1 1
0.744041467028782 0.68254581004135 1 1
0.872590661408119 0.800361468052409 1 1
1.33675230566795 1.16656725390787 1 1
1.02167008330616 0.878752025037411 1 1
1.18180874304099 1.21656993662723 1 1
0.852593348667117 0.768495668438085 1 1
1.18292507137602 1.03272237580056 1 1
0.828142612973775 0.758790045147774 1 1
1.15196664434094 1.0761004583342 1 1
0.974300166685744 0.852911293379946 1 1
1.1831123155458 1.06468950337875 1 1
0.643260327903055 0.612858100391862 1 1
0.767278851863822 0.710733900939873 1 1
0.597853514678161 0.580559365233003 1 1
1.04550549735478 0.849548864860392 1 1
0.385688904293642 0.373758952312801 1 0
0.763342695453186 0.662889763417501 1 1
1.23571163006546 1.14558499995131 1 1
0.743395974585643 0.672769051608241 1 1
1.60230916957784 1.47587173956527 1 1
0.978704788552485 0.887066430118823 1 1
1.29093293548154 1.14535095904287 1 1
0.967652812667301 0.892907026547353 1 1
0.717972202795246 0.665206318917954 1 1
1.21082770679604 1.09705977823935 1 1
0.964085097900512 0.851409231658536 1 1
1.06339244491395 0.945699920901355 1 1
1.07842870778575 0.968622920859711 1 1
0.863574767403279 0.770945688035565 1 1
1.1111935826468 0.993454031908452 1 1
0.81487265561024 0.733762350091051 1 1
0.381020648528668 0.332950795456437 0 0
1.44973455539648 1.31492395884506 1 1
0.659795415473732 0.629140141646762 1 1
0.643800726567222 0.521957884578743 1 1
0.707461535449953 0.616229450344918 1 1
1.25722302207907 1.09461782105497 1 1
0.76795797155007 0.703385796280111 1 1
0.72151108987837 0.661324591714621 1 1
0.933050763276169 0.856651560981905 1 1
0.612274586317596 0.567375269989872 1 1
0.914306391246632 0.842979275960896 1 1
1.10572285337545 1.01218679440971 1 1
1.07248559558834 0.965538556998296 1 1
0.572173490132022 0.544518668746507 1 1
0.828789382149992 0.787491563559867 1 1
1.0875215464826 0.997150063829064 1 1
1.25103989257444 1.09641123889951 1 1
0.811814825738993 0.729984374276126 1 1
0.995003707757412 0.911011257747077 1 1
1.00089582649888 0.938514588018778 1 1
1.3571452556939 1.25812569409132 1 1
0.992854109320671 0.877803707847758 1 1
0.979945843250021 0.910725667316212 1 1
1.10590611274486 1.01356539815953 1 1
0.766823098285185 0.69682280521208 1 1
0.594093924218814 0.537692827660772 1 1
1.05200032899181 0.953771545448035 1 1
0.781931527427752 0.746182696405376 1 1
1.08670058305242 1.00788665795203 1 1
0.924915522575975 0.85762829169459 1 1
1.27094031187802 1.14568324308314 1 1
0.724971260506789 0.604112206748674 1 1
0.911208715422493 0.851457787202658 1 1
0.637474898172646 0.511078761058818 1 1
1.05019744988336 0.910048611703764 1 1
0.675952692770204 0.593440404329206 1 1
-0.178633503348211 -0.119857143516966 0 0
1.11666125379022 1.03213549441293 1 1
0.681343224524592 0.565965224084548 1 1
0.623938118154799 0.572219099734678 1 1
0.878718550462995 0.873156690099419 1 1
0.709945125644867 0.661105498943594 1 1
0.641089888910682 0.596298230301589 1 1
1.26399965717178 1.15879992617372 1 1
0.343492782717629 0.313928697208962 1 0
0.576078809523434 0.539769075332288 1 1
0.716863927628185 0.627324409399657 1 1
0.723088885304913 0.634370179946285 1 1
0.389229415974492 0.361769573926618 0 0
1.05694189276073 0.93676091191786 1 1
1.5043741759042 1.35438895731209 1 1
0.971075951930903 0.882233101195371 1 1
0.642592185805151 0.594573016483258 1 1
1.09042393419038 0.999055124044775 1 1
1.17927619450346 1.06616676108087 1 1
0.998986732855109 0.890803815237644 1 1
0.217094361279886 0.203205081052343 0 0
0.611504947402767 0.558151678446123 1 1
0.981407663882534 0.880795168338257 1 1
0.970293434833867 0.864383708222505 1 1
1.23554219636105 1.09386207131947 1 1
1.25109258414434 1.08864914621213 1 1
1.10696502692112 0.998016797946267 1 1
0.713385618320232 0.655219744991098 1 1
1.32479118574857 1.19430181718339 1 1
0.954243316701462 0.863074052281002 1 1
0.772032448637753 0.711238932428828 1 1
0.974882803488244 0.834091967445508 1 1
0.551704379275198 0.543906851453284 1 1
1.38518845545314 1.26261621825571 1 1
0.759694177357636 0.644788727365596 1 1
1.07065428758433 0.975364759496055 1 1
0.575759608060136 0.493484657318083 1 0
0.700468575512557 0.609411858177159 1 1
1.05899202887107 0.976811613124377 1 1
0.791408525214905 0.726826539651826 1 1
1.12522076200093 1.00854929437908 1 1
1.54338437945537 1.36489763776605 1 1
0.710618243303066 0.634968178306321 1 1
0.986258368526717 0.915240905017914 1 1
1.11751182516089 1.01921286887212 1 1
1.35347605136038 1.22674108778221 1 1
0.980355593983271 0.898685542830833 1 1
0.838390926503542 0.767597489705757 1 1
1.03412160270613 0.949904294244254 1 1
1.32721763412247 1.159880557933 1 1
0.963415576774881 0.854195902038853 1 1
1.01456565853644 0.909091041108916 1 1
0.632184840186801 0.558284716016574 1 1
1.31990510289805 1.20320678209431 1 1
0.744126235213733 0.664673968885456 1 1
1.29453492012736 1.15525234802462 1 1
0.642168607917842 0.604294458676551 1 1
0.875331714668677 0.798010190432781 1 1
1.02562292058384 0.909575186991412 1 1
0.76455362378591 0.722846961782756 1 1
0.723948001580538 0.737493237992116 1 1
0.787874229610058 0.705108746673963 1 1
0.872811901816317 0.778914533577971 1 1
1.13556207893723 1.05444728244433 1 1
0.611850589301361 0.543997597672251 1 1
0.942799611039499 0.825214947045774 1 1
0.442087663996695 0.430490329776282 0 0
1.21911679117448 1.08473736430546 1 1
1.30995024075476 1.16635731312263 1 1
0.647531200699951 0.62360406744252 1 1
0.496758663554011 0.41318230563188 1 1
0.808888521565675 0.732881722326446 1 1
0.704165998753571 0.653396721678186 1 1
1.20241813489938 1.07408302395504 1 1
1.07280463225312 0.959578494171344 1 1
0.933090423044817 0.774622416631953 1 1
0.623168985183248 0.558625937206436 1 1
0.86271430165298 0.77964700055637 1 1
0.709221147395469 0.635663129267981 1 1
0.85212300196658 0.777920771231116 1 1
1.04377765447114 0.94719310148726 1 1
0.694284253408306 0.645168955124066 1 1
1.22406092359495 1.07804699925659 1 1
0.951895607437886 0.842279906027357 1 1
1.55408586803726 1.30357324869055 1 1
0.754458345930281 0.65898346531487 1 1
0.86330049551308 0.793145365215583 1 1
1.15398154627951 1.00072809787336 1 1
0.673064663121869 0.592997293624158 1 1
1.205589715281 1.10719428309936 1 1
0.975276973224587 0.867674648936147 1 1
0.809139816378579 0.713842835518512 1 1
1.12057477345669 0.951392084303986 1 1
0.692873724275656 0.639063005173517 1 1
0.823238779129209 0.727994389515827 1 1
0.826339939454829 0.753049831369266 1 1
0.986310889604641 0.887124923654138 1 1
1.31823908462331 1.22012209530837 1 1
0.906912613597812 0.844504885203927 1 1
1.01876002674425 0.942184404678207 1 1
0.767250879626586 0.688968579549582 1 1
0.886236190575666 0.734460838226283 1 1
1.2812098362242 1.16636885481182 1 1
0.594497523886922 0.531597944525081 1 1
0.994213162887413 0.939659869729421 1 1
0.824319659118825 0.778885196822397 1 1
0.990681614442461 0.892920386161591 1 1
1.09452354921229 0.937919579503474 1 1
0.797452199149115 0.81278545152997 1 1
0.997987816270919 0.90972326596277 1 1
1.88708974730555 1.71808599532949 0 0
0.775148276332902 0.692340526322563 1 1
0.902898537805895 0.820871374198846 1 1
0.796638216761877 0.72465675923053 1 1
1.2722395609358 1.14574027302907 1 1
0.827491658254668 0.765325234081426 1 1
1.46515018278382 1.32860596125756 1 1
0.980015946798631 0.908429358645508 1 1
0.856726432182907 0.768153873263341 1 1
1.01478525623699 0.918129889085333 1 1
1.06973395207618 0.963799972608547 1 1
1.46512176146615 1.36854849402016 1 1
1.3874259190236 1.25288824363429 1 1
1.18439037970884 1.05141519796941 1 1
0.7979435856746 0.710009845371531 1 1
0.841808671267317 0.775642729007627 1 1
1.25941178029973 1.13489929873719 1 1
0.705045029988659 0.637945558597412 1 1
0.563905254011257 0.49313438087176 1 0
1.23050795077484 1.09348370680439 1 1
0.776571392296714 0.692169778002197 1 1
0.719595640641268 0.662021562260047 1 1
0.525128110421915 0.524239742300454 1 1
1.07639433179296 0.97595725141717 1 1
1.38934172530407 1.24874534796136 1 1
1.01653640318106 0.889162407918911 1 1
0.730229180591325 0.631705742861618 1 1
0.856104028723026 0.783282130479767 1 1
0.319619009905679 0.299697976827388 0 0
1.17854758491241 1.05604337439872 1 1
1.17227011940458 1.04439276866176 1 1
1.22097074855975 1.08630779386027 1 1
1.16364752297933 1.03925206697891 1 1
1.04696754029276 0.904981787949886 1 1
0.720589802733244 0.655067427142152 1 1
0.944328450596375 0.881321355438752 1 1
0.945676610748509 0.852235196894942 1 1
0.220359210024876 0.24642382487029 0 0
0.666406158797577 0.625832859995696 1 1
0.975090123039616 0.906767080695964 1 1
0.799860077126315 0.724509631005425 1 1
0.890685561848586 0.759514706608666 1 1
0.773227733387009 0.712305757339962 1 1
1.44421994646979 1.32842584589066 1 1
1.06618317650677 1.01499900124479 1 1
0.787343051732402 0.706913511930912 1 1
1.06217093240727 0.958845335969383 1 1
1.05633939943069 0.969792364177358 1 1
0.676253103197711 0.609933773341134 1 1
0.837207717344423 0.771987824137959 1 1
0.712429302494223 0.652304897097579 1 1
1.01150593063742 0.92450621284299 1 1
0.917992871735493 0.887775372286351 1 1
0.900941864585508 0.824192187319274 1 1
0.739642635328777 0.648352623735419 1 1
0.769127253765511 0.723738083585926 1 1
0.849266485687985 0.807877833258184 1 1
0.805545909096958 0.718820947455966 1 1
0.332389292192486 0.315095164709666 0 0
0.726940003520257 0.656548481346016 1 1
1.04202117463622 0.94089541094081 1 1
0.624868815788435 0.566728848680311 1 1
0.789565007834969 0.719695568623164 1 1
0.533312897540686 0.481488004003217 1 0
1.33314190139254 1.30413221611241 1 1
0.644596614361371 0.584017219894248 1 1
0.832590482627272 0.75198604510454 1 1
1.18552683607432 1.01225793468391 1 1
1.22233934854528 1.10200254767481 1 1
0.981069394809478 0.874893711232078 1 1
1.11902209410395 1.03562795377722 1 1
0.831879888824429 0.770207526590589 1 1
0.993208061615693 0.937879127852398 1 1
1.6666666797224 1.52559995232202 1 1
0.910696849531937 0.804432562899862 1 1
1.16633948330306 1.01921211104117 1 1
0.815674335960851 0.742319021647271 1 1
0.866748051810231 0.711239170949529 1 1
1.09347912378803 0.975821599481676 1 1
0.951545289076462 0.850950154613319 1 1
1.81721003239224 1.69169858065385 0 1
1.06348477097314 0.980044536784104 1 1
0.829462824076766 0.772506026020901 1 1
0.561026409737087 0.492345005493192 1 0
1.29526861577024 1.16508047221011 1 1
0.990392921921569 0.931026025779494 1 1
0.899868262768702 0.824026880869671 1 1
0.987357001501687 0.875738543218234 1 1
1.28501714879855 1.16246316814251 1 1
0.894212019596739 0.772913910205894 1 1
0.910429660090493 0.817172452054102 1 1
0.742983846797758 0.669019246407371 1 1
1.01048642291521 0.903040114032059 1 1
1.09763505191065 1.01405453732493 1 1
1.45522019460521 1.30657110687226 1 1
0.592302752849307 0.533989887870673 1 0
1.45828972980792 1.32455881283639 1 1
1.08519239907794 1.00059334329157 1 1
0.889744601213676 0.824999282476844 1 1
0.592972003315645 0.526986094551919 1 1
0.676695604409241 0.620803957034213 1 1
0.578193077222397 0.524871859731837 1 1
1.24352117851045 1.09524293431984 1 1
1.26142150309254 1.11591868586816 1 1
1.43462378353934 1.27621792709907 1 1
1.63772603345938 1.48472896082868 1 1
0.661662579027587 0.610716243757245 1 1
0.781504319323982 0.703249201001778 1 1
1.41953531374765 1.28567360858554 1 1
1.33054106535819 1.22855848315708 1 1
0.637142188424382 0.571353631932928 1 1
1.14157911533506 1.04246257742189 1 1
0.675551414511003 0.62034011865291 1 1
0.953118882059239 0.870323577430803 1 1
1.0570713407315 1.0050606318187 1 1
0.777145667034559 0.703534852273549 1 1
1.31572403484369 1.17646543365934 1 1
1.72374635154849 1.57996045841769 1 1
1.02026005587028 0.921515846706788 1 1
0.638619532417481 0.588424283757407 1 1
1.37278506233245 1.23354625797361 1 1
0.768866980884179 0.701595918036165 1 1
0.804453772154091 0.70307122058108 1 1
1.31532345497491 1.18120078233833 1 1
1.01708170030421 0.956251147647128 1 1
1.3902124296626 1.22690365868915 1 1
0.583603806817598 0.514387897580692 1 0
0.746722688901786 0.671860929274526 1 1
1.20121012259446 1.09677140593337 1 1
1.10159809037782 0.993284055404135 1 1
0.930396304540268 0.854079336165217 1 1
1.00078804946603 0.907946536088189 1 1
1.09710533889236 0.992177672181325 1 1
0.65894241259045 0.589310993647667 1 1
1.18915172736275 1.06388469736777 1 1
0.54117855738706 0.492402972170621 1 0
1.52497603996208 1.32160381620593 1 1
0.648331763614066 0.568552427156273 1 1
0.56857986017079 0.577546731391299 1 1
0.565425175526154 0.513495506532259 1 1
0.895549464735063 0.822859543603227 1 1
1.1346928628319 1.04318820649449 1 1
1.56655132203069 1.44876022239461 1 1
0.833591561766461 0.744983624145232 1 1
0.718307178861321 0.685454898053144 1 1
0.67947834521639 0.585112623420725 1 1
0.96791271003304 0.894781804784554 1 1
0.937271789041995 0.841605687461894 1 1
1.18601896279387 1.04374981206697 1 1
1.05797540298397 0.9270269047243 1 1
1.23752033936347 1.06818701197489 1 1
0.679262210287455 0.606628826683892 1 1
0.924108333670993 0.866376864967049 1 1
1.04835596554064 0.943063797731399 1 1
0.896443728978337 0.878321605694828 1 1
1.31187212368428 1.18906093744859 1 1
0.585182154025362 0.559545929628002 1 1
1.50720451773664 1.39380970325426 1 1
0.914761008504557 0.827976485568882 1 1
0.901819522152954 0.814269166346938 1 1
1.1588791015359 1.0873107964255 1 1
0.847449070201452 0.767309960345745 1 1
0.673302932805297 0.624984444410976 1 1
0.755626205079879 0.668371393227752 1 1
1.39265030976779 1.21737565318708 1 1
1.11858407338165 1.01411420466873 1 1
1.16188147288789 1.07117880895288 1 1
0.593218294846485 0.555388854324616 1 1
1.5281049913642 1.39366018432593 1 1
1.05789008958187 0.932507561156768 1 1
0.984457306693042 0.857915576870398 1 1
0.876321833508928 0.81129786956255 1 1
0.337757677918365 0.302953625130735 0 0
0.847605535138839 0.769756811188715 1 1
0.721362984302863 0.67834542394841 1 1
1.06387664305015 0.997363789716802 1 1
1.32146748128937 1.189104561331 1 1
1.34779040188205 1.314988192191 1 1
0.743932009491 0.62310000849276 1 1
1.28469983659713 1.14025117354305 1 1
0.848404300998703 0.789393122164957 1 1
0.487892371409784 0.429915557726665 1 0
0.853545199582444 0.79461369926109 1 1
1.34909920919747 1.15270115753642 1 1
0.633869474714358 0.685519418792586 1 1
0.966997651315486 0.881795929218492 1 1
0.947953170288373 0.833231102012101 1 1
1.19259070858741 1.07797945267995 1 1
0.838760108241508 0.772389200541552 1 1
0.553273403437498 0.499249443386017 1 1
1.58102461732038 1.43679919309402 0 1
1.46281453017855 1.28066408381027 1 1
0.99774407222917 0.886385698940788 1 1
0.41610577847159 0.340815185052563 1 0
1.02446750670383 0.951710736611572 1 1
0.247047244308545 0.180371875376168 0 0
0.999788270188503 0.918936812470001 1 1
1.73813797531512 1.58437062264147 0 0
1.11036962029813 0.98484230044928 1 1
0.904834829411894 0.840034051144064 1 1
1.35098992956802 1.17661878448223 1 1
1.32072432617085 1.19828094189427 1 1
1.58207345879023 1.49286327419746 1 1
0.59458873076175 0.53718334359313 1 0
1.2107685873064 1.08534441384 1 1
1.60444098446017 1.45157857762011 0 1
0.759207879378713 0.687401229082834 1 1
0.853518602470673 0.808347757842346 1 1
1.3728768593926 1.26781287359464 1 1
0.903919164595107 0.766743333071845 1 1
1.26719532056418 1.08911650693482 1 1
1.05640163274483 0.974537921496076 1 1
1.37108615932667 1.24040803662408 1 1
1.24957624500035 1.15851224220164 1 1
1.39134738307346 1.26337684421218 1 1
1.05658769872094 0.958872813283469 1 1
0.72286779682979 0.665937091118685 1 1
0.933307296262198 0.799282189455897 1 1
0.961896273213624 0.86533135084149 1 1
1.56857502948215 1.41116350587066 1 1
1.1648816047198 1.07490138852019 1 1
0.598668895517964 0.537369638438685 1 1
0.746647596544467 0.716447830137695 1 1
0.672334885170094 0.593071476857544 1 1
0.99975063556236 0.891154193039474 1 1
1.23295215619173 1.07224441547636 1 1
0.843573316148888 0.77952768574157 1 1
0.893250121110214 0.786897635437501 1 1
0.513199875748219 0.493733283661935 1 0
1.34120057641262 1.22327542000278 1 1
0.662418988097722 0.617273092955929 1 1
1.07220133294674 0.970225430692808 1 1
1.13595595678955 1.03109760206706 1 1
1.04233963942645 0.938485112180721 1 1
1.25417298992531 1.10980074741849 1 1
0.951129164866482 0.837829529630032 1 1
1.47965043684143 1.36990958985095 1 1
1.21833198554484 1.08622005410597 1 1
1.82414768940643 1.61543621774076 0 0
0.891270578352411 0.810246119811678 1 1
1.15226001150655 1.07706585887305 1 1
0.459461729919617 0.410683720330588 0 0
1.29877223094306 1.15477605209901 1 1
0.87057782143298 0.802627715908708 1 1
0.730934877201672 0.678854921477572 1 1
1.35426087044847 1.18487285959102 1 1
0.969332493686545 0.898611465895412 1 1
0.972276179442376 0.86739062440552 1 1
0.899254841487313 0.823745147362477 1 1
1.55296413400971 1.44963434665329 1 1
0.59254674695392 0.54152874071333 1 1
1.05201670343046 0.945209809912857 1 1
1.45365740633777 1.30036357283778 1 1
1.27794389547027 1.14588291258582 1 1
0.705669489498781 0.567057341372265 1 1
0.643302081869068 0.591805906844386 1 1
1.40315600045183 1.28260181747801 1 1
0.701463463055153 0.638673788663356 1 1
1.38356955439529 1.2644613823642 1 1
0.935123048446787 0.836752084191198 1 1
0.805697239113855 0.692117999508401 1 1
0.659551528151694 0.686862169625965 1 1
0.939307986840962 0.873468848561945 1 1
0.887788617586288 0.791063757777239 1 1
1.11909032867946 0.994341410779375 1 1
0.794928158908007 0.733257143791477 1 1
1.00257692341725 0.919825147419291 1 1
0.98830908424316 0.901227478688741 1 1
0.992497917493809 0.901338757570859 1 1
1.1236618400495 0.975315150930387 1 1
1.06951108120969 0.977022267396231 1 1
0.394530245496797 0.341280542981988 0 0
0.749745458022812 0.674207450123563 1 1
1.48341100043987 1.38352802813178 1 1
1.35254707473383 1.26662338361666 1 1
0.969396302205196 0.86930059317873 1 1
0.729003594418264 0.663908495577162 1 1
0.903060891718652 0.794883770920618 1 1
1.39748654711278 1.24832406554582 1 1
1.55832387061419 1.36943432799213 1 1
0.992524343614082 0.862281836495137 1 1
0.672769668053377 0.607687376803948 1 1
0.85319751672217 0.762694727143822 1 1
0.832662958990413 0.738444563946572 1 1
0.613194463988497 0.586852279878842 1 1
0.851332597317947 0.775348276894594 1 1
0.41368350075715 0.338654853731656 0 0
1.47158298980431 1.30399108701991 1 1
1.3794705189909 1.21582965780059 1 1
1.36996577702492 1.22099461493854 1 1
0.264812283834983 0.292553350581485 1 1
1.00800600017636 0.885702111096973 1 1
0.542079961559039 0.458187840863126 1 1
0.923282031816766 0.871062134682562 1 1
1.09035986177533 0.981691411299498 1 1
1.17386342579782 1.09533177271547 1 1
1.3559730076462 1.25437402303048 1 1
1.44745778562515 1.29572485713801 1 1
0.772496526253475 0.657110500243735 1 1
1.64282494562725 1.57248838765863 1 1
1.02595754668133 0.947570288760805 1 1
1.24880950558566 1.053514296287 1 1
1.5677143688457 1.40311779355782 1 1
1.3816010313476 1.24565352117145 1 1
0.774804038545876 0.678919384568463 1 1
1.58973108157656 1.41152222459145 1 1
0.7740144181726 0.689818769577641 1 1
0.7816794372424 0.689075247395607 1 1
0.916074349782708 0.837376217842972 1 1
0.623011551005577 0.534904755463042 1 1
1.11150623262694 1.00050637964884 1 1
0.622050133766917 0.582027457427417 1 1
0.676774547699426 0.655070240974217 1 1
0.580501467543996 0.509288508529673 1 1
1.65996904203124 1.54558700752692 1 1
1.06543613964508 0.917330812580331 1 1
1.08354059263745 0.945567629793761 1 1
1.43137020437441 1.22898746282159 1 1
0.517165547900788 0.458094149875779 1 1
0.78399319450827 0.688591204502258 1 1
1.17207959843629 1.0503444272544 1 1
0.837607674937278 0.755258360401983 1 1
0.60688080557935 0.53405685022086 1 1
0.759733282342305 0.613987822638171 1 1
1.41989353164938 1.30556210981704 1 1
1.35215115911414 1.27309399336866 1 1
0.571242336020051 0.533531398364677 1 1
1.04118431059134 0.91905109972567 1 1
0.894911756081081 0.829071946071148 1 1
0.557497267595189 0.515078196135179 1 1
1.27503877684068 1.15508765310762 1 1
1.7558367784833 1.65636712480228 1 1
1.08644560290337 0.991427447795025 1 1
1.13377444730991 1.02831293297806 1 1
1.52943262367582 1.3905964155524 1 1
0.753640395623735 0.67639198632272 1 1
0.519715879120806 0.437416244738815 1 1
1.19453367111296 1.00060909450825 1 1
0.519967039649752 0.470923029014821 1 0
1.11986200771893 1.00151173151525 1 1
0.642904729447461 0.57507184793305 1 1
1.91333653501024 1.72213687653463 0 0
1.08967492721193 1.00210338434933 1 1
0.953838864183594 0.854532639289391 1 1
0.412000434221598 0.366859202020267 0 0
1.14702455277281 1.06332927365428 1 1
1.22801805946119 1.08224850251351 1 1
1.278559002072 1.2464102541907 1 1
0.409703842745284 0.367251643927338 0 0
1.29835169483898 1.14377889902135 1 1
0.741048949345718 0.678917387799582 1 1
0.962687023853112 0.881228729619419 1 1
0.741631194549108 0.667514764410442 1 1
1.30394314533582 1.15072794914881 1 1
0.691005486291057 0.65151107017303 1 1
0.62985120245629 0.564591710264537 1 1
0.367072243991372 0.337175953562687 0 0
1.82664126005818 1.642935057066 0 1
0.92685401376835 0.812512450443115 1 1
0.708283797993442 0.635359782628274 1 1
0.646511937027173 0.593884982015257 1 1
0.558393477804604 0.568874009547346 1 1
0.940687886243092 0.908642119565941 1 1
0.37320294366827 0.356024146879997 0 0
0.610140609543047 0.574795065581757 1 1
0.805247548665138 0.695418082820489 1 1
1.67411599005591 1.57233833021639 1 1
1.24015841906699 1.14200544703371 1 1
1.4533422378074 1.30968832834674 1 1
0.549447859312053 0.486157927958855 1 0
0.849265019971008 0.788247931927106 1 1
0.803358704228111 0.730751349024333 1 1
0.75606139498605 0.689225160359805 1 1
0.810120747373852 0.744568697690198 1 1
1.08234376003875 0.998159887012427 1 1
1.43365970955967 1.32869058023314 1 1
0.884886456968404 0.8091471342817 1 1
1.36453023806926 1.15407498080761 1 1
0.646685470137784 0.584298092392924 1 1
0.429702864373359 0.383301524336892 0 0
1.22549400002022 1.07568740930352 1 1
0.72297161034194 0.789388654038485 1 1
1.06149505499299 0.934715867597317 1 1
0.985239291556668 0.905776211176976 1 1
0.665332632542323 0.587040948430502 1 1
0.68410094697757 0.633182584723751 1 1
0.607044854827097 0.538006134260938 1 1
0.839857329922175 0.763310799894652 1 1
0.818389867088723 0.723885527940662 1 1
1.06763613365792 0.97428531040009 1 1
0.742520645492444 0.651478973926026 1 1
0.256890981962139 0.214086691772422 0 0
1.08348569130665 0.965973796677384 1 1
0.632620193157328 0.538302179525578 1 1
1.18146860946814 1.10473673315147 1 1
0.717897543299392 0.655256449669647 1 1
1.28584404991543 1.15094426922841 1 1
1.29237193909455 1.18851730171461 1 1
1.02955506241871 0.940719496882734 1 1
0.797314083748668 0.729069207003532 1 1
1.29267016551887 1.13135303258137 1 1
0.964191667236036 0.809046503424843 1 1
1.13169700091764 1.02766940370058 1 1
0.713688467548868 0.641966608239758 1 1
0.650282224456287 0.584812915337303 1 1
0.534129234002525 0.477416811231515 1 0
0.543597062597188 0.488064702128871 1 0
0.781243110309214 0.742576893400255 1 1
0.931408928089152 0.843867246512337 1 1
2.07377122463957 1.84385967243241 0 0
1.53598940428533 1.4386396099577 1 1
0.667703363638455 0.606945355078858 1 1
0.775069383871038 0.718722345893609 1 1
1.13872490408373 1.06006673873115 1 1
0.43214551607696 0.397473142312912 0 0
1.26298995695166 1.10968521738814 1 1
1.17443068491645 1.0599949196696 1 1
1.0461674507809 0.956032712351176 1 1
0.594945908986648 0.581510658843011 1 1
0.861133512356926 0.754822110023259 1 1
0.647608809764624 0.559733996253941 1 1
1.00446340084341 0.897963201247645 1 1
0.993916606409132 0.929840320837414 1 1
1.13803816370667 1.01063830175618 1 1
1.00318034775791 0.883393265441704 1 1
1.31560722247919 1.20221489597626 1 1
0.608801854097683 0.476252133164767 1 1
1.08891262799613 0.992202778400002 1 1
0.954050984752965 0.850401727545499 1 1
1.45095382344653 1.32575498459232 1 1
1.28503245708341 1.20812706173993 1 1
0.976823229660251 0.859673837828773 1 1
1.13349255568522 1.01572867926584 1 1
0.784199505678448 0.720765489557849 1 1
0.786923533233155 0.702960094019295 1 1
0.67650965717864 0.633523262447851 1 1
1.06928739675719 0.941084531092235 1 1
1.0749929521069 0.984147748880585 1 1
0.921419031503559 0.841004227659773 1 1
0.58748309922313 0.517525151930987 1 0
0.658981523467139 0.599735507450445 1 1
1.09384402704176 0.980969500611043 1 1
1.00968352617689 0.916562768022617 1 1
1.04423642568491 0.969583375213373 1 1
0.682720050322853 0.609321227340198 1 1
0.775368724398319 0.715551534732151 1 1
1.06152944539568 0.920147166870405 1 1
1.01299292175171 0.937003144839001 1 1
1.35564988162669 1.19640512179356 1 1
0.699730788505791 0.592906692170669 1 1
1.05131866968154 0.940615221492414 1 1
0.706241785598521 0.638088188709627 1 1
0.694997707591059 0.627371820412039 1 1
0.811763238958129 0.738977951704045 1 1
1.14100155127752 1.012989488379 1 1
1.07771801006169 0.993241106214726 1 1
0.756451518600298 0.690169290080656 1 1
0.481410909695114 0.418326871061603 1 0
1.03299023928718 0.971066974807608 1 1
0.609821596343011 0.588683360729733 1 1
1.17761074894127 1.12774463077546 1 1
1.38166629206871 1.25583112464009 1 1
1.07922865278051 0.999393965137925 1 1
1.09118630340282 0.99412848544881 1 1
0.682960907126209 0.628655011901848 1 1
0.597487277426198 0.57882620159963 1 1
1.10431615706419 0.985476793479063 1 1
1.24325506180221 1.10250315045519 1 1
1.22396911774264 1.09485819140779 1 1
1.13461830720111 1.00631486488168 1 1
1.25982678295094 1.15422430763367 1 1
0.85421981279299 0.772136610395112 1 1
0.754940820668086 0.688115022014391 1 1
0.82949574578572 0.780437931745061 1 1
0.885092749403262 0.770090698502652 1 1
1.12859558618355 1.01066792110011 1 1
1.01372052752558 0.947645682549266 1 1
0.940542014433838 0.844542730888429 1 1
0.865888979548097 0.761178556630411 1 1
0.867384538364429 0.850745379682825 1 1
0.609980726376418 0.582081118851537 1 1
0.511563892011588 0.451315190430688 1 0
1.2444803945811 1.16655038804779 1 1
0.726551021228355 0.659888713452586 1 1
0.610519728189107 0.553062837208993 1 1
1.05713712936274 0.983720503937403 1 1
0.56977498357212 0.524159534615632 1 1
1.21635284665511 1.08666302478801 1 1
0.911583818721418 0.858069001555369 1 1
1.31769404636853 1.16456538165135 1 1
0.917229665343186 0.814597275458477 1 1
1.13595437586936 1.04427715303791 1 1
0.444376475610442 0.506657247661901 1 1
1.42219548230963 1.27733764595281 1 1
1.1917648825223 1.07496637184194 1 1
0.642418245661978 0.561220019964577 1 1
0.189752586802305 0.116279190706352 0 0
1.55028722564127 1.415285916803 1 1
0.833467866028498 0.716734245225597 1 1
0.845708015479351 0.779918249119892 1 1
1.68830534108479 1.51659681093239 1 1
0.852936417784105 0.784744395859883 1 1
1.31057153931996 1.20592217983262 1 1
0.687033955959467 0.631030941464252 1 1
1.11523814170095 0.982218827987233 1 1
1.22892020728171 1.11660936620852 1 1
1.04976910210203 0.940266167598446 1 1
0.95093495590124 0.831569296493231 1 1
0.882790571264941 0.813345140730059 1 1
1.61618969168048 1.45049052457101 1 1
0.855765143780856 0.76710105205867 1 1
1.09707088859055 1.04587568176574 1 1
0.852752527609964 0.825819726017548 1 1
0.835866730183651 0.762108223390331 1 1
1.19097802030003 1.08513586617003 1 1
1.30078087440165 1.18252620927021 1 1
0.827766771281133 0.722954226966914 1 1
0.944547026205368 0.866336777474388 1 1
0.552187775793696 0.498853833292424 1 0
0.882189453157585 0.826597451049522 1 1
0.532211055776196 0.463004340078226 1 0
0.868619437788267 0.758865523131317 1 1
0.955023030030291 0.875048731854559 1 1
1.42610493539697 1.30640283367731 1 1
1.58176067935468 1.35757256225074 1 1
0.96191207880128 0.829279757850126 1 1
1.14056250516492 0.994901253452374 1 1
0.612199912602927 0.547871558814166 1 1
1.16295282695757 1.0305842970444 1 1
0.746671400299172 0.686453565205153 1 1
0.963901737403627 0.872491708757436 1 1
0.746270296626476 0.664277623984748 1 1
1.04033724812026 0.928230742409481 1 1
1.16677525196507 1.04249503642844 1 1
0.862859186833053 0.767658070636126 1 1
0.949896046923064 0.846215174946623 1 1
0.847709904929833 0.757391249212909 1 1
0.887282662653391 0.798808681040325 1 1
1.18150011784569 1.10473972128643 1 1
0.719862414020351 0.632583193964838 1 1
0.938205435919912 0.83453500587509 1 1
0.740855209677728 0.683156547794968 1 1
1.33939170834269 1.17059729096241 1 1
1.06972113738457 0.974187634186626 1 1
0.928982800199419 0.839886065645587 1 1
0.435913282894381 0.403175474801032 1 0
0.611238266249155 0.576200359568065 1 1
1.08132088172654 1.03984792681816 1 1
1.72574385379622 1.57647974801104 1 1
1.41007758271422 1.24278872253063 1 1
1.05870960722882 0.93704798057794 1 1
1.18033718655589 1.08030057578288 1 1
1.03873303410637 0.946042668151503 1 1
0.780742077504648 0.715734116464951 1 1
1.18340596867124 1.03745818157446 1 1
1.2935712951556 1.07865024712817 1 1
0.731021412096792 0.618777367443793 1 1
0.828542666963338 0.724180658407878 1 1
1.08929177849439 1.00475245907956 1 1
1.18191817113852 1.07453053911758 1 1
0.967238539232563 0.910567483534009 1 1
0.870283580149686 0.748145932836365 1 1
0.654774872477697 0.623453187286818 1 1
1.34166123027602 1.22110619839274 1 1
0.475825420688367 0.445663055299897 0 0
0.71056525279305 0.606743597229747 1 1
1.09221407380898 0.965633775456285 1 1
1.11565840407374 1.021462265444 1 1
0.681583036125293 0.638671811795855 1 1
0.429056591870435 0.391214467500579 0 0
0.504941696477594 0.497839364710901 1 1
1.02836228822202 0.930153408005583 1 1
0.523086049408883 0.484458376398297 1 1
1.48956568721338 1.32771737887881 1 1
1.0904273899769 0.989126230341367 1 1
1.05323389897933 0.994110670147058 1 1
0.815498576291567 0.750991012519891 1 1
1.33024415356222 1.18981430727984 1 1
0.559777417670226 0.480773280099664 1 1
1.10918787303849 0.971219797024143 1 1
0.839056293952679 0.726591627709924 1 1
0.588482901796541 0.548248697775392 1 1
1.62526306293929 1.48723689452998 0 1
0.746444037798805 0.655897107839016 1 1
0.628859285367592 0.554200864821928 1 1
1.02964781623364 0.912271198467382 1 1
0.739324790013659 0.666375693636866 1 1
0.545442773751155 0.564055790401246 1 1
1.07435961381714 0.950339742470142 1 1
0.924232538476516 0.802195550362308 1 1
0.550511369848232 0.507900254854699 1 0
1.03363764642023 0.951055769005531 1 1
0.895256005688079 0.818076398766939 1 1
0.688646325283621 0.635828254734807 1 1
0.783721081941643 0.769613988823823 1 1
0.795467022326725 0.681781058897486 1 1
1.22668311484927 1.13503351989991 1 1
1.15924635645467 1.0672238992778 1 1
0.943466667321591 0.848667146050124 1 1
0.709462354766516 0.703032498913022 1 1
0.958641634454822 0.877000036177002 1 1
0.863705815932582 0.797442451422281 1 1
0.905606100921398 0.843180250007805 1 1
0.642536083383558 0.560908498593189 1 1
1.23179462189807 1.06636878870673 1 1
1.1568427089764 1.01970298391623 1 1
0.902095166089825 0.834727764468284 1 1
1.08153877179821 1.00112104441169 1 1
0.931887927260707 0.86599962788479 1 1
0.935790017188103 0.864055166048365 1 1
1.21270447980768 1.09654974579788 1 1
0.704280759289989 0.625141911972277 1 1
0.853245604345418 0.780056709725717 1 1
0.689016158111433 0.628831665154345 1 1
0.842388648213917 0.758015604374423 1 1
1.17156769082606 1.1449014066755 1 1
0.772262902026137 0.654064239681385 1 1
0.957538026458275 0.868902666617647 1 1
0.417353651305373 0.409700588864101 1 1
1.13475839315177 1.00966046482059 1 1
0.772246428172754 0.668031422494343 1 1
1.66661553046119 1.46742321902479 0 1
1.60972086486523 1.42371194862606 0 1
0.785943014860403 0.749294251409249 1 1
1.02620650139658 0.926118487723435 1 1
1.09170032789091 0.946188467978821 1 1
0.940458637113937 0.869846575104405 1 1
0.923841002450777 0.823430870679875 1 1
0.561857604169337 0.49518108963535 1 1
0.942365018917711 0.885709901861071 1 1
0.396809504101613 0.368864629880514 0 0
0.651692074515574 0.598471100410421 1 1
1.4272055558628 1.27821645894826 1 1
1.25376795888917 1.1831997350922 1 1
0.476875403512071 0.430264586891397 0 0
0.933296399820512 0.841845817277024 1 1
1.48579496636188 1.32869901013873 1 1
0.61495454833443 0.544739128947762 1 1
1.35846918596707 1.19943617370284 1 1
1.60877488155199 1.55969309903989 1 1
0.599242146902841 0.550129284667368 1 1
0.413590513725574 0.338562160358087 1 0
1.1164951612648 1.02327381478939 1 1
0.976576386942458 0.83766837830594 1 1
1.39772230455119 1.28004222677454 1 1
0.518980849313124 0.488915946820176 1 1
1.15084457817445 1.02549955602193 1 1
0.395786077484224 0.361735208044107 0 0
0.844886805864808 0.732505499081409 1 1
1.5134233427608 1.33626501772095 1 1
0.963213336325822 0.881439336354229 1 1
1.05095412337933 0.955353354980345 1 1
0.766567198298419 0.671245270815363 1 1
1.16565833835503 1.02991911433623 1 1
0.583921422600678 0.508101352473538 1 0
0.836963655542858 0.768908341139116 1 1
0.782782641767572 0.72386350379539 1 1
0.82821685981962 0.749169997664555 1 1
0.553095184698517 0.492242612130817 1 1
1.26534715134354 1.13885764698792 1 1
1.02773613649351 0.917833717792716 1 1
0.898740769744942 0.821629230218717 1 1
0.723895888810875 0.644677705107067 1 1
0.481316939590698 0.41929309027892 1 0
1.0439877567482 0.958261911524663 1 1
0.538763603871322 0.520232343091651 1 1
1.26150977764732 1.12439769198818 1 1
0.808687231586365 0.739132853785414 1 1
1.2883683230875 1.13423995383553 1 1
1.04005050522556 0.915944892143396 1 1
1.42160758771377 1.31009819122026 1 1
0.944644732218885 0.834342576540206 1 1
1.02707871487034 0.956523190753566 1 1
0.667325695607479 0.616349357870479 1 1
1.58884535901125 1.42135725762332 0 1
0.691125731179409 0.641398399286671 1 1
1.32206253463671 1.1827782209508 1 1
0.700014792964352 0.61172413836409 1 1
0.959270408243629 0.851543313637715 1 1
1.23172786336014 1.1300557158148 1 1
1.38969246729187 1.23173193686667 1 1
0.6180743732302 0.519896110186081 1 1
1.1452721900277 1.05420696797149 1 1
0.629186071996043 0.568245620169721 1 1
0.854689274633287 0.772066756901321 1 1
0.92258277371274 0.844421297386815 1 1
0.368129512921664 0.354489432450067 1 1
1.18726526150576 1.07089254192644 1 1
1.03533091125903 0.930273327542627 1 1
1.11635634035672 1.02688363193781 1 1
1.15230340440743 0.996216740116006 1 1
1.25280243086513 1.11551455559306 1 1
1.24369265115568 1.20744751079065 1 1
1.12545212266904 0.996071014673085 1 1
0.636724203100727 0.572681717397476 1 1
1.00963256383695 0.918013817612454 1 1
1.35005192701971 1.20686219622875 1 1
0.899138099106714 0.848751976003344 1 1
1.10078516153709 0.974074821106051 1 1
0.916434953803833 0.832645611660059 1 1
1.0536764215127 0.949196371231109 1 1
0.720826781420204 0.642664323124893 1 1
0.974621227947151 0.884649688852798 1 1
0.983828650562087 0.894389272420394 1 1
1.17864168440185 1.02279549956086 1 1
1.25309485985785 1.21773334418683 1 1
1.08193572403091 0.941401628068835 1 1
1.36501914360875 1.28029968717614 1 1
0.836946874079135 0.747191548215718 1 1
0.980662396673899 0.873582303805974 1 1
1.01108696787799 0.972601224723716 1 1
0.70880021739646 0.650452716689211 1 1
0.557887174996102 0.529445886506257 1 1
0.676098164257862 0.628162082012926 1 1
1.22748208317515 1.12290681991536 1 1
1.21029076096017 1.03259792930553 1 1
0.443466571823203 0.419746813521161 0 0
1.20415264440267 1.07091975226783 1 1
0.921969730518619 0.817829125967195 1 1
0.89948127765949 0.834019633864184 1 1
1.16632179927952 1.05013110082821 1 1
1.46781249666883 1.2690084262575 1 1
0.808009044287872 0.700084877590386 1 1
1.1480926554546 0.985136945602832 1 1
0.775974024230374 0.682154748345835 1 1
0.946361632851012 0.87927040944832 1 1
1.01730697740278 0.927724157118895 1 1
1.02808944459062 0.927583447661313 1 1
1.1159388166122 1.03164977212468 1 1
0.861306320097282 0.807713224232281 1 1
0.662761777347256 0.642819084693313 1 1
0.945618338035102 0.852410011430918 1 1
1.30076583956558 1.145518225109 1 1
0.188916012750725 0.163031899104651 0 0
0.771639918837315 0.668204573089926 1 1
1.31478225280638 1.19722643189195 1 1
1.19235581056743 1.04566091357471 1 1
0.961786328858837 0.883187865004601 1 1
1.11783816671076 0.977303072211745 1 1
1.26997614426214 1.16905010517102 1 1
0.656752826628565 0.601334914854665 1 1
0.468496294023675 0.429023517618847 0 0
0.65550607446019 0.614402559471836 1 1
1.15211317601443 1.03963297204268 1 1
0.821985742064076 0.756196429101348 1 1
1.08677235094025 0.969010666286656 1 1
0.722119716700679 0.663355709295091 1 1
0.892291456629832 0.797305845348677 1 1
0.688009049105759 0.642597114372246 1 1
0.812951252567169 0.7396272164592 1 1
0.788100200676692 0.755983894525081 1 1
1.02657030468441 0.929954270238732 1 1
1.311641355998 1.2131680064047 1 1
1.22533760311557 1.07620864209355 1 1
0.805454644903609 0.708979336608931 1 1
0.660802665373528 0.614888241453655 1 1
0.787633206920324 0.69691750095435 1 1
1.81699050013273 1.56873235417904 1 1
0.728348428523138 0.663318478408269 1 1
1.49563181238598 1.35481757175926 1 1
1.08705264322148 0.986633713501611 1 1
0.634625097897765 0.606144869110918 1 1
0.795638704216602 0.712610274493722 1 1
1.09886633690569 1.0493030492633 1 1
1.39600662375475 1.24520289194981 1 1
1.41732718408444 1.23369713126145 1 1
1.13446575914523 1.04093873118492 1 1
0.874068480925876 0.773304910607509 1 1
0.848304277943962 0.752766654899735 1 1
1.27113752650396 1.14143190179776 1 1
1.69380196192084 1.50380575331864 0 0
0.664970578538351 0.613969614634167 1 1
1.01784623244518 0.863024309995394 1 1
0.638280171936574 0.639432069677264 1 1
1.03532838284028 0.945703859481635 1 1
0.957166079667594 0.889953473018821 1 1
0.775345122243374 0.709236480455365 1 1
0.896308053104745 0.870027828450523 1 1
1.02532031242299 0.936984125878507 1 1
0.278880744250378 0.258045941026509 0 0
0.63594266376742 0.584830689812852 1 1
0.485660526817299 0.439731677785468 0 0
1.29440434164832 1.15615580730361 1 1
1.09053136523264 0.89307422685304 1 1
0.0198830744253464 0.0186258251958084 0 0
0.815281056984893 0.732194788271049 1 1
0.500817387823281 0.446443830913949 1 0
0.900770132816035 0.81300729438032 1 1
0.376987000412993 0.340036442059557 1 0
0.991116164973509 0.891665229375351 1 1
0.563462424040604 0.522013842528188 1 1
0.854846541749852 0.760750603854685 1 1
0.526419780072692 0.478209737745287 0 0
1.00030654355307 0.858352046808932 1 1
0.598421987178535 0.551563824778561 1 1
0.830520206602075 0.756650476584637 1 1
0.387721164693344 0.413046487634704 1 1
1.19162682895417 1.07617124951367 1 1
0.933300285095627 0.862458683258714 1 1
1.17055441986674 1.05028422476659 1 1
0.740931072731441 0.667239405128012 1 1
1.18248434182409 1.07145592228748 1 1
0.585056564658167 0.518442293359555 1 0
0.612028454236513 0.507530020965001 1 1
0.723229871926414 0.652733798758207 1 1
0.731558958898341 0.706931685769817 1 1
0.860264140946258 0.774542528759361 1 1
0.660691461538566 0.606504130549179 1 1
0.77169437350779 0.716735735455706 1 1
1.57852676582466 1.40748911977996 0 1
0.708183468904657 0.622664877255376 1 1
1.49998834237874 1.39999228094285 1 1
1.11542378332851 1.0647133255025 1 1
0.817071548769927 0.727661718997253 1 1
0.5913387856278 0.525123410539321 1 1
1.30431802787652 1.19021061083893 1 1
1.26799922391578 1.14944440873688 1 1
1.04802824606033 0.924283904185442 1 1
1.09273214946491 1.00729657612924 1 1
0.818454134920973 0.740767509360022 1 1
1.07491117154367 0.97593696973516 1 1
1.07088835950975 0.961445802895049 1 1
0.747155736555784 0.681860167136637 1 1
0.861775267940993 0.798311747358656 1 1
1.04812754861989 0.917039834430621 1 1
1.10778596230294 0.991302140576726 1 1
0.904384412868865 0.843416801664828 1 1
1.35275138253686 1.17877697753455 1 1
1.1823171370709 1.13349780233979 1 1
0.816449051463064 0.760166672762711 1 1
1.15302030213244 0.910051108464804 1 1
1.10206368720786 0.996640995176179 1 1
1.54519668154772 1.3846147355807 1 1
0.630891514773736 0.576876369681564 1 1
0.52554715101846 0.506438358170864 1 0
0.974288002409178 0.846297692210511 1 1
0.865753307176613 0.791024863829278 1 1
1.35418409278515 1.17290252505724 1 1
1.41344334153792 1.23951887753923 1 1
1.1186494956321 0.974262623245338 1 1
0.785287006552086 0.703444728787612 1 1
1.00364140687975 0.918191724809114 1 1
0.497673945002195 0.472015552026495 1 1
0.89409229697516 0.827890668678957 1 1
0.890349474342934 0.835504975484849 1 1
1.22195004101621 1.09151428350436 1 1
1.50947245132813 1.37822696325588 1 1
1.12356248757513 1.02690975596696 1 1
1.18382127768149 1.1012613983021 1 1
0.461179624843012 0.395115963993405 0 0
1.1056043501557 1.01559332027483 1 1
0.872770422179406 0.765698817351926 1 1
1.19084916907189 1.11732737989669 1 1
0.614440949143295 0.562379901751049 1 1
0.877738747432347 0.831467455299901 1 1
0.607016180947951 0.572376578042823 1 1
1.09112969599723 1.00722403880386 1 1
1.27531417868108 1.13031737227027 1 1
0.807345589513754 0.746271244869419 1 1
0.687004643692052 0.654725423570991 1 1
0.969148258173495 0.856847441400462 1 1
0.909599332890659 0.814262394359099 1 1
1.099173229412 0.993070844070118 1 1
1.36003776648078 1.29676688544721 1 1
1.06514691836786 0.974476483834889 1 1
1.12571027137612 0.991050247308767 1 1
0.33450157639681 0.301124656523616 0 0
0.903656767060955 0.852745688265048 1 1
0.793886815786403 0.710597448976869 1 1
1.07923252848727 0.972138572241687 1 1
1.28589692620804 1.11020691185398 1 1
1.42823471029209 1.27702527495944 1 1
0.673147418782563 0.647760219878496 1 1
1.02750534382046 0.888224944760112 1 1
0.794907667645593 0.709145184283404 1 1
0.751633363610085 0.648751348998048 1 1
1.4614199955031 1.36148186696213 1 1
1.41782072231564 1.31645714617447 1 1
1.38183391373992 1.25651241463416 1 1
1.48705497247948 1.32847824118923 1 1
1.08051006391096 0.955991723613738 1 1
0.922200079819157 0.818922093662461 1 1
0.642410279070995 0.594018321936184 1 1
1.48300263747088 1.30922697033993 1 1
1.13078445714912 0.997291152850749 1 1
0.985285209576558 0.900972297419885 1 1
1.29634620407188 1.1417146270776 1 1
0.60303577362419 0.51410636485833 1 1
0.897915895685409 0.781823578351295 1 1
0.874934688688833 0.814711208192637 1 1
0.703195980359308 0.651774237581828 1 1
1.50985719891631 1.44924274848659 1 1
1.01415276913252 0.915691110499729 1 1
1.21136902630838 1.10395293192615 1 1
0.938141011772013 0.801435400936499 1 1
0.672421223147966 0.586477066151219 1 1
0.918560072383605 0.834772489850734 1 1
1.32534844027813 1.20371064421796 1 1
0.606677666000582 0.53924033560786 1 1
1.53007382278351 1.37656000328569 1 1
0.800845370722896 0.710628480056722 1 1
1.31284303011778 1.06288588600521 1 1
1.77476542066828 1.6283212213436 1 1
0.858604226075551 0.81216835045626 1 1
1.09325725046919 1.00285217113754 1 1
0.810313295609287 0.732706890866826 1 1
0.731329882539492 0.649620233794711 1 1
0.95057865246516 0.862423647641887 1 1
1.12705490893597 1.03820435709258 1 1
0.342336041612035 0.337069766994898 1 1
0.766055354609373 0.680450613256588 1 1
1.33718111734019 1.20074713321537 1 1
1.06190858975318 0.923576758775116 1 1
0.353682722944571 0.308130690854584 0 0
0.910534376357644 0.839512942058886 1 1
0.706836218738893 0.618685169723112 1 1
0.728413156370233 0.689247355421011 1 1
1.18748974691943 1.07135321995414 1 1
1.03863585456446 0.925057213970043 1 1
0.637921592860989 0.571461543115676 1 1
0.783171481167257 0.704733194284029 1 1
1.54647395843178 1.39956092855019 1 1
0.529268212164184 0.477655061033572 1 0
0.956770393226323 0.862037534795905 1 1
1.06425006156112 0.968424344123662 1 1
0.92073836538094 0.868421789767194 1 1
1.27607685944593 1.10489510379925 1 1
0.883680512020208 0.802322366593577 1 1
1.27762031906099 1.15805526849093 1 1
0.895038665397361 0.799942911033487 1 1
0.723131315942277 0.645890939552705 1 1
0.93001775978152 0.83957253067643 1 1
0.861607455670862 0.836205597228653 1 1
0.862945761420204 0.79798346462764 1 1
1.55673215655265 1.48355101121973 1 1
0.946015087491321 0.882819952230823 1 1
0.662346607872543 0.588809381718276 1 1
0.802526532409877 0.723320928069323 1 1
0.826898431574391 0.771912194048054 1 1
1.42340851867282 1.27829990020972 1 1
0.940495789093943 0.857333325337944 1 1
0.949711136208949 0.871843099965019 1 1
1.49214036705763 1.34404131742961 1 1
0.231234358460343 0.205063088532538 0 0
1.3681597731822 1.254519553611 1 1
0.946001495635495 0.851386177702961 1 1
0.417618125477795 0.365825720655805 0 0
1.18508249954726 1.05430418790941 1 1
0.649957584929083 0.607231623040089 1 1
1.30840553589193 1.17755310311015 1 1
0.529952693378135 0.45750810264002 1 1
0.758542674211231 0.704152992905829 1 1
0.9625798827695 0.889103547639642 1 1
0.436587863348866 0.39913959517154 0 0
1.67853709585398 1.54835230252921 1 1
1.10155050856242 0.970015605073071 1 1
0.486538437624166 0.46174017357503 1 0
0.946086624623256 0.82222734302065 1 1
1.01173792739865 0.884371432866338 1 1
1.13713610343337 1.07934110222237 1 1
1.5621913457489 1.38557317541697 1 1
1.12443572844433 0.989063482481596 1 1
0.960019855526442 0.873535335621394 1 1
1.03771728978686 0.937116424192558 1 1
0.735912184891294 0.686026687672909 1 1
0.743858478262978 0.673148624601884 1 1
0.968768998190091 0.897095878236081 1 1
0.982050925965958 0.847462518184871 1 1
1.31229944136979 1.1904269438679 1 1
0.532020044348026 0.50789387114066 1 1
1.02729187023795 0.944301643065445 1 1
1.62403325098798 1.43599640894442 1 1
0.972407796322669 0.923471686160636 1 1
0.27731390296931 0.249506029396867 0 0
0.817217183599515 0.743260499070941 1 1
0.977886439124658 0.87631596444755 1 1
0.967789027736162 0.876558647871139 1 1
1.18907046169647 1.02445934754974 1 1
1.0145471936522 0.874545293094704 1 1
0.651504286729386 0.607956478522616 1 1
0.566789789922463 0.52956660780278 1 1
0.327127992016806 0.319911238231552 0 0
0.750070669866487 0.66661781183434 1 1
0.901258824109261 0.815575579644926 1 1
0.818867359701547 0.740890846258287 1 1
0.744226466806767 0.664890561681064 1 1
0.756848479775697 0.687393502972233 1 1
0.836612463018598 0.832138714039369 1 1
0.986865289574278 0.895573555106247 1 1
1.24279680330818 1.09573566687772 1 1
0.569832589755093 0.513396726599159 1 0
0.785610046482606 0.700001406675844 1 1
0.718594425232528 0.684702722002483 1 1
0.959944173209913 0.879473031415893 1 1
0.748020783451202 0.649354086623571 1 1
0.741783675184271 0.670723852894745 1 1
0.714221356633041 0.620324009837928 1 1
1.20576377826746 1.09040028395162 1 1
0.831815370987224 0.753263381461615 1 1
0.629144659228759 0.559197693502774 1 1
1.12133265094079 1.01939044103956 1 1
0.872531494960202 0.876145276064586 1 1
0.852767109778496 0.688390612074617 1 1
1.51642770819567 1.42944838144697 1 1
0.934085913869023 0.853812309387786 1 1
1.00180002485847 0.926575579097706 1 1
1.4673217315946 1.3606991055383 1 1
1.73522676701738 1.61950155087968 1 1
1.06420894916066 0.963002753826848 1 1
0.63757730184599 0.587182325468803 1 1
0.688220694239654 0.63995198882727 1 1
1.12753918458593 1.01175417478148 1 1
0.678836536167927 0.598724444303115 1 1
0.666791291665617 0.576040361931289 1 1
0.496165307958986 0.446174320265628 0 0
0.526169201331604 0.499250485262891 1 0
0.807774090117925 0.753969042697174 1 1
1.04138733781671 0.943953342999378 1 1
0.898063954564364 0.790905208460317 1 1
1.23899012492807 1.13530817925596 1 1
0.586024839608331 0.553663417962307 1 1
0.910974164530052 0.829422122836979 1 1
1.32429128029641 1.13692096400523 1 1
0.445261968846776 0.422763950560663 0 0
1.20435301344168 1.10667777094605 1 1
0.373915725131076 0.354195335113186 0 0
1.14546442317298 1.03084731170023 1 1
1.10673074622889 0.994357922676802 1 1
1.12822335516315 1.02088578154757 1 1
0.714458050740931 0.651742014960077 1 1
1.17344171666752 1.04604143440225 1 1
1.04645134158253 0.972997585599268 1 1
1.30599008467485 1.19716440364643 1 1
1.10482287597611 1.02129831165573 1 1
1.06925749615079 0.976555815650774 1 1
1.10242840712005 0.99939586750161 1 1
1.17481781714243 1.05060573771832 1 1
1.59581819547253 1.45247858737337 1 1
0.81096055256897 0.724539629907439 1 1
1.19892523261177 1.05951155016578 1 1
0.907412067210451 0.840169902659322 1 1
0.526170342716349 0.462778930587457 1 0
1.61259935224587 1.45300531421655 1 1
0.872066792955341 0.753355764789791 1 1
0.785251162783365 0.700996770349105 1 1
0.446362073142595 0.358281624127253 1 0
0.92174270284407 0.856470758126185 1 1
0.655673752927249 0.628653111059788 1 1
0.641948013760839 0.550547094030873 1 1
0.405195002554758 0.404235862682719 1 1
0.685692491514261 0.586798581953995 1 1
1.06391812571801 0.965848662497349 1 1
1.38903401868665 1.24551193830726 1 1
0.589884157017452 0.517598811256357 1 1
0.629385432164736 0.582173991969916 1 1
0.91220141233881 0.850304574610842 1 1
1.21604140465181 1.12788585785114 1 1
1.44045582738947 1.26681862081182 1 1
0.664471535724962 0.614185505778888 1 1
1.03394221017022 0.936874401546907 1 1
0.911291606125279 0.826254815310299 1 1
0.754327048516437 0.655120783070289 1 1
0.840733398927841 0.79052155751132 1 1
0.855992680431222 0.777095462900646 1 1
0.779500470468213 0.688312916392044 1 1
1.34337142213685 1.27749721418084 1 1
1.14011548109174 0.995253961273717 1 1
1.16522045375156 1.03703057603016 1 1
1.14743408177695 1.01979084472568 1 1
0.474486096496571 0.421729099197499 1 1
1.15127102320892 1.04024174806378 1 1
1.15762739372942 1.02489798166558 1 1
1.3330285158896 1.2034799669004 1 1
1.40772940113867 1.24593109023431 1 1
1.07342001001705 1.00474480069714 1 1
0.796149432531089 0.730631653323214 1 1
0.71272381195005 0.647299593475507 1 1
1.33908404366908 1.19883920320281 1 1
1.01059395847296 0.922519246328977 1 1
1.54839764258375 1.38545074552813 1 1
0.425931168784477 0.394722393398569 1 0
0.754236138317418 0.678734581810348 1 1
0.563196131714467 0.534584283787917 1 1
1.00049339291354 0.847139459104657 1 1
1.31264167205033 1.15670839823531 1 1
0.939501833618973 0.844529073165149 1 1
0.748739657677112 0.679925747605516 1 1
0.801342747769173 0.734036260367193 1 1
0.822259538189751 0.746379870766892 1 1
1.15730091679636 1.06815507392397 1 1
1.38709867087775 1.28939005450363 1 1
0.568192307474249 0.526773309590858 1 0
1.32529571020033 1.19539825344834 1 1
1.43684986229509 1.29984619387749 1 1
1.24274698106891 1.21440657578368 1 1
0.352213611412525 0.271082444402318 0 0
1.04322942986601 0.958055099435888 1 1
0.930055279435486 0.821586087530201 1 1
0.62730924744863 0.579952409925258 1 1
1.54014193609208 1.38825292100896 1 1
0.871273003303663 0.790610921133671 1 1
1.53535844140181 1.42892247404533 1 1
1.13473582046696 1.01952695523685 1 1
1.1169278794043 0.988837310495698 1 1
0.860497660430177 0.775501312702153 1 1
1.62206586370653 1.42628292155322 0 1
1.23849878821665 1.09949742544792 1 1
1.0635219027352 1.0016583930763 1 1
0.982898953098836 0.891127408158119 1 1
0.52837209590153 0.479816229091932 1 1
1.21673600919074 1.12744614262989 1 1
1.00816295161304 0.926144886577964 1 1
0.847473839831249 0.787406078469491 1 1
0.991523478654068 0.951736169349244 1 1
0.501084315720834 0.458277222723597 0 0
0.920958784333346 0.823527732229766 1 1
0.915636437149639 0.826258264245659 1 1
0.891127077787833 0.83891119619059 1 1
0.685345214866835 0.670587814852701 1 1
0.452629510154032 0.428167831548003 0 0
1.18935676527529 1.10309811817136 1 1
0.865907536773678 0.794857082836366 1 1
0.977262008326511 0.903566082452766 1 1
1.19847635605847 1.05491840133205 1 1
1.35141750124012 1.20538544908941 1 1
0.686866435948458 0.630983001291545 1 1
1.10753458240306 0.999684065714753 1 1
1.13146860929707 1.01608214705357 1 1
0.99350358842378 0.925905461793472 1 1
1.21239991687381 1.18233912693273 1 1
1.28550318981124 1.09307109598487 1 1
0.726327601903341 0.669188750973115 1 1
1.12498182611792 0.98745886513585 1 1
0.996474502000983 0.910746634603933 1 1
0.971080123639553 0.875760380162428 1 1
0.596152819031409 0.554405512951455 1 1
0.757150739652154 0.672324480204888 1 1
1.07726887861372 0.97822536135624 1 1
0.798481260136145 0.746825718024578 1 1
0.818858949963076 0.745268137810168 1 1
1.32981521469133 1.18718549675962 1 1
1.87842152479421 1.70029364489105 0 0
1.05362653255668 0.94567181692067 1 1
0.532721926898013 0.507998033028795 1 1
1.27575612113202 1.17398366801953 1 1
0.746968421414313 0.702849025135681 1 1
1.28585126262757 1.14818552362917 1 1
0.745898396178968 0.652285081140627 1 1
0.736142229860252 0.724234322655303 1 1
0.968814999329897 0.889622171396273 1 1
1.16242330026891 1.05139448434375 1 1
0.844092598102594 0.750823711193987 1 1
0.445034093244838 0.389683734747014 1 1
1.11474553573093 1.02329729054599 1 1
0.868161576362986 0.854423339607804 1 1
0.86007158761814 0.77591085341121 1 1
1.31654805901555 1.19437957397135 1 1
0.81875037128433 0.760639777325846 1 1
0.399145199723439 0.346115786406174 1 0
0.717028820132477 0.64932226558054 1 1
0.982848921673326 0.900908107345015 1 1
1.14573981798807 1.05124592388953 1 1
1.4343796061293 1.2539776138407 1 1
1.21931800998487 1.06601167243215 1 1
0.971430472009863 0.886276981509472 1 1
0.773907422160531 0.686961392888288 1 1
0.91400233823338 0.815442784705165 1 1
0.639951888366589 0.637558828895885 1 1
0.978860125163184 0.888117879879025 1 1
0.826774856850235 0.745198546901696 1 1
0.848187443426408 0.785163548316763 1 1
1.13434796177651 1.05101863220466 1 1
0.457232721162048 0.467204370086042 1 1
1.36352335901484 1.22226426344288 1 1
0.834084647032403 0.769615937475942 1 1
1.28215474029794 1.19854963503271 1 1
1.33921689678119 1.1985567550972 1 1
0.651439717326021 0.599367185110308 1 1
1.25660690415798 1.1727017677092 1 1
1.13871095058025 0.991486089466207 1 1
1.12247358166567 1.01617526935177 1 1
0.814711325347315 0.734866355281658 1 1
1.05472726910538 0.942721585237225 1 1
0.958871357795248 0.884118381745698 1 1
0.73456415933905 0.653131124388536 1 1
1.69811468034132 1.47803395592069 1 1
0.535375434120583 0.55044450066479 1 1
0.610357403080651 0.581192870264583 1 1
0.462576997121136 0.406449339835042 1 0
0.736355585200362 0.638079877113969 1 1
1.01438984145782 0.92234552794216 1 1
1.46377524177907 1.50133224378341 1 1
0.42292001512202 0.383520262071535 0 0
1.46393869683762 1.31449628993633 1 1
0.955534091863573 0.872051011772213 1 1
0.212156063142547 0.179411420713028 0 0
0.800098533396427 0.772842525436011 1 1
0.958364468680485 0.88252367067837 1 1
0.590812306043784 0.538455974015648 1 0
0.983317529107539 0.900849252948295 1 1
1.16544844787692 1.03804514222079 1 1
0.90951185185103 0.834765906491308 1 1
0.788344980717001 0.686605481372846 1 1
0.981684414173749 0.823140710813671 1 1
0.640534508811864 0.590751145994367 1 1
0.953373717866911 0.826791660195936 1 1
0.989702896644512 0.896864011824385 1 1
0.666874895969116 0.62368652906854 1 1
1.00532510402974 0.922196318309917 1 1
0.827482044014084 0.731141906425534 1 1
0.941590477309719 0.859485263967519 1 1
0.61814587992359 0.545629191374978 1 1
0.716630999989346 0.648626289507568 1 1
0.800642104261074 0.74248166176256 1 1
0.875253166073077 0.767852689876878 1 1
1.0277548363437 0.947826116911945 1 1
0.938372298245623 0.859568648006472 1 1
0.732581576823563 0.675625848321455 1 1
0.418607280164429 0.462143715821014 1 1
1.35593970602931 1.22658770648884 1 1
0.48479265470192 0.452612628724036 0 0
1.36082930209779 1.22823709924445 1 1
0.847495721440529 0.728936214383532 1 1
1.11670576543939 1.00254289794767 1 1
0.832750831564431 0.728078462728263 1 1
1.28273211041953 1.15759676302055 1 1
1.24592095951778 1.12371937058989 1 1
1.22424652932978 1.08813507611821 1 1
0.793059015416133 0.664822595875646 1 1
1.01628575088391 0.926875510569056 1 1
1.89311221204631 1.67322010041435 0 0
1.11925620531841 1.03880194592098 1 1
0.927457734437643 0.851615445664704 1 1
0.963407310928734 0.83762306011135 1 1
1.1051885945464 0.993865204583013 1 1
0.875572928994064 0.859804998590225 1 1
1.40105090900109 1.25235961937808 1 1
1.51219024379783 1.34370545130922 1 1
1.21191556107201 1.10661837630062 1 1
1.03114463484354 0.947532114962003 1 1
0.795369050674291 0.711148876622301 1 1
1.3256249197889 1.14749264851277 1 1
1.46827494899097 1.32707735253139 1 1
0.738185615769093 0.659428402950242 1 1
1.19334711921493 1.07284955296092 1 1
1.15285472842201 1.03566970829805 1 1
0.767172749176751 0.699704598877132 1 1
0.755803109535082 0.674598825116644 1 1
0.846838531007796 0.668734354780485 1 1
1.56915788643501 1.45169424183538 1 1
1.1460377652329 1.02012010001959 1 1
0.767310890315801 0.708889091406112 1 1
1.23382541930833 1.13290720721491 1 1
1.35492398213982 1.22003049693526 1 1
1.05465880313545 0.952549773299859 1 1
0.934809653886456 0.83287531115561 1 1
1.29084855001239 1.18683195950941 1 1
0.76384772718285 0.708218379552635 1 1
0.676295935803031 0.601667288319618 1 1
1.57454369984395 1.3643322538336 1 1
1.22772181913869 1.11641817282748 1 1
0.931533947457459 0.843489448374551 1 1
0.636309254025156 0.557502353700497 1 1
0.874615274204343 0.7375187537775 1 1
0.785497730338148 0.696082653172602 1 1
1.41639597650749 1.2620588686543 1 1
1.01879701951933 0.878378988072922 1 1
0.494904075506159 0.454240534133413 0 0
0.926034571568312 0.860165195526247 1 1
1.13517104814191 1.01900879502319 1 1
0.85605649439553 0.784114541563619 1 1
0.496618179096724 0.43796460143936 1 0
0.893551312836885 0.813361408939376 1 1
0.634452120017062 0.572762537238872 1 1
1.34343855519684 1.19789863765389 1 1
2.02610861964552 1.80572060452254 0 0
1.35348480880298 1.2005182363578 1 1
0.500088018054667 0.439129930558802 0 0
0.762850261667378 0.713520721147385 1 1
1.03266593421151 0.947948389542333 1 1
1.46792869189061 1.30736627063096 1 1
0.924899927359056 0.824485819344391 1 1
0.873993769329362 0.787920756589331 1 1
0.772859749202938 0.698540492230269 1 1
0.516983736403986 0.483921087427889 1 1
1.07913813582282 0.981511499413236 1 1
1.53459122976891 1.36860726371067 0 1
0.57134445226637 0.549895514790102 1 1
1.09759270129717 0.968600137191396 1 1
1.115232608018 1.01050924000894 1 1
0.578601888324225 0.545580302173767 1 1
0.933320772573387 0.85334232117798 1 1
0.939267154485734 0.870101357893672 1 1
1.37144300330359 1.24367914237193 1 1
1.03191779773514 0.944040125670994 1 1
1.0278102458978 0.9243083694225 1 1
0.474464273927363 0.407912232879817 0 0
1.0800456293664 0.988648746083314 1 1
1.08815238183124 0.971891718019433 1 1
0.700905593787482 0.643921448228397 1 1
1.5269694155831 1.41396620218829 1 1
0.533329570205872 0.453678472386756 1 0
1.46115400039839 1.33659530196251 1 1
0.791065470169406 0.704665688748933 1 1
1.00646264987667 0.892236354394844 1 1
1.04512106348959 0.919326835188969 1 1
0.563714172009332 0.527264852542637 1 0
0.525847073660793 0.492177628286012 1 1
0.79389736858806 0.70747294307745 1 1
1.04296129942937 0.935908397463524 1 1
1.13175083614245 1.02073984022009 1 1
0.691159100164807 0.625046096583885 1 1
1.20874175891588 1.06322950939385 1 1
1.08536757484631 0.984815510162266 1 1
1.08900173129898 0.987678250795684 1 1
0.652025619240502 0.60088881831131 1 1
0.857950271087457 0.795142756121836 1 1
1.48344379538671 1.31875872950419 1 1
0.852846619719613 0.868232263911079 1 1
0.935764770080594 0.865891805519241 1 1
0.762485641353119 0.741953044974747 1 1
1.07410696760804 0.965601582778126 1 1
1.34688257334766 1.2435328772563 1 1
1.03197987357041 0.929610126866426 1 1
1.88176399967193 1.64551654082238 0 0
0.691080256321153 0.63294651354909 1 1
0.676276906109013 0.698922195038752 1 1
0.153010873577883 0.127792153886538 0 0
1.19061052361263 1.08277909198805 1 1
1.26209810121789 1.14694779427961 1 1
0.411747217917715 0.370801597244507 0 0
0.444979517668912 0.400720207061574 0 0
0.841676416917283 0.738203684066934 1 1
1.0251081145114 0.931110586470102 1 1
0.868944582343166 0.828679913536485 1 1
0.417618133522184 0.399951003157664 0 0
1.33951713589254 1.18702098445503 1 1
0.676552693457542 0.630161004905517 1 1
1.13445755543324 1.01521943255397 1 1
0.985419841899204 0.879123149025814 1 1
0.995785064465333 0.914145506878086 1 1
0.734872115960295 0.62953274596121 1 1
0.699573704954016 0.620258298606097 1 1
1.31474401608411 1.19581260333943 1 1
0.694702734040377 0.602309602908353 1 1
0.741225938655399 0.656298672253359 1 1
0.529186102075967 0.419089160952565 1 0
1.11011806649414 0.97830863592395 1 1
1.17748197205864 1.09777930306558 1 1
0.701870935926341 0.63201622663328 1 1
1.12260183645624 1.01325851770272 1 1
1.02366446669808 0.899223754532753 1 1
0.5752512785217 0.537684448106659 1 1
1.21307822584316 1.11833838987256 1 1
0.350143462670347 0.322503098286296 0 0
0.9878138759146 0.915604524454003 1 1
0.871148477218923 0.760546160210834 1 1
1.22808195087241 1.08951320430371 1 1
0.871748402289495 0.785745085704371 1 1
0.305238050831155 0.280434552776684 0 0
0.587607888150561 0.540200985624835 1 1
1.0331521978186 0.821258674164012 1 1
0.805013705713435 0.693328487432402 1 1
1.28253179808618 1.1499720040629 1 1
0.709034888010984 0.682849773578195 1 1
1.57695364857994 1.40951801647065 1 1
1.39232165806877 1.21205154118806 1 1
1.08726416301112 0.993871036216162 1 1
1.23372584186124 1.14168740517199 1 1
1.27928330202619 1.12825274726918 1 1
1.34504382981865 1.22782904233491 1 1
0.776825446996245 0.710416293495136 1 1
0.702752947712061 0.683417377516398 1 1
0.305257439337 0.287516039399355 0 0
1.42471562472949 1.29845345986013 1 1
1.23311064918744 1.134337674171 1 1
0.789011440205084 0.649988284196916 1 1
1.10038293122921 1.00818929143528 1 1
0.957305426919337 0.828125148358293 1 1
0.912076930016597 0.811002937623232 1 1
0.848863617385291 0.778812243179086 1 1
1.68998060328538 1.51109538237911 0 0
1.52277194972919 1.43862872716367 1 1
0.805177053743688 0.683319841252565 1 1
0.543873385762952 0.525851789910396 1 0
0.67862600409284 0.603646377430027 1 1
1.21991715686939 1.10004053404184 1 1
0.867863431839476 0.775475668990058 1 1
1.44226057590048 1.2827756507263 1 1
1.50657850586466 1.37003384613398 1 1
1.31571343115714 1.18100408320798 1 1
1.26128683577181 1.14730296913793 1 1
1.28736201171062 1.17684905261256 1 1
1.001632314998 0.918856542735126 1 1
0.317260595163032 0.373669347903617 0 1
1.17840867064978 1.05915695046848 1 1
0.977882240672339 0.891652302830086 1 1
1.51716947092295 1.37786188559068 1 1
0.496349227246205 0.441580506681328 1 0
1.34734512524322 1.18954659122638 1 1
0.926662651444647 0.823456118266607 1 1
0.962027480553429 0.840380524873734 1 1
0.776318268312928 0.704409775893081 1 1
1.02569359688645 0.92619170173576 1 1
0.993925715069781 0.869703968136753 1 1
0.983309663650604 0.844618902418562 1 1
1.17190476489183 1.07477255568668 1 1
1.58100558662185 1.37485428397556 1 1
1.17234159881063 1.09944424751364 1 1
1.32959780095053 1.23723374966279 1 1
0.779829738099579 0.709618894425049 1 1
1.16108290152957 1.063997958185 1 1
1.19566506920244 1.06345440265943 1 1
0.628116853508649 0.576253903115902 1 1
0.78759986266427 0.732830581857612 1 1
0.593373738972022 0.581133848550201 1 1
1.0678884675139 0.984527764128787 1 1
1.14200095209621 1.01411920950873 1 1
0.772824828501625 0.698256276302176 1 1
0.587402495407369 0.507134699469977 1 1
1.25332577060402 1.15984996226564 1 1
0.802695990486607 0.714015504204839 1 1
0.732548449522663 0.663681226386861 1 1
0.609633354004254 0.550776096241474 1 1
1.17858881395268 1.10011194467198 1 1
0.878956135805152 0.800389704400852 1 1
1.48492068257275 1.35624995843052 1 1
0.895916537501665 0.805150933383069 1 1
0.955436496870637 0.900328688990455 1 1
0.391942181670052 0.361233251522804 0 0
1.34267768451305 1.1984421714527 1 1
0.750036259415922 0.675054790847394 1 1
1.08667892708425 0.987415105135741 1 1
1.252315163429 1.13591076204965 1 1
0.948677522224764 0.858234574001367 1 1
0.741453047923302 0.666233875569743 1 1
0.783574963438581 0.722905391597456 1 1
0.39821432645001 0.39127687599782 1 1
0.315891010132709 0.302350780371956 0 0
0.810440514068048 0.743114640948619 1 1
1.08542096211643 1.00032431058568 1 1
0.999770117947937 0.892354569271719 1 1
1.15068444567971 1.02906418964767 1 1
0.528559609833262 0.48699787409208 1 1
0.839703545011561 0.776941947504971 1 1
0.862702097034985 0.781983732567175 1 1
1.0200872155969 0.915294432215533 1 1
0.820509906754548 0.765805721031113 1 1
0.628121499071359 0.552327575629257 1 1
1.56260339722932 1.40287465718673 1 1
1.09722248106406 0.992881652269345 1 1
1.03453101771838 0.936162733700989 1 1
1.04912991211501 0.951200808627475 1 1
0.79695666044559 0.684929488844196 1 1
0.779118509683235 0.704198411158641 1 1
0.527270144544536 0.480072753405664 1 0
1.20086410626457 1.10103075128383 1 1
0.532347442355897 0.509903961530449 1 1
1.22477665546412 1.09197105022928 1 1
0.891605984660401 0.768782077418523 1 1
0.824387694101226 0.731601230120379 1 1
1.14589934520256 1.06255120408608 1 1
1.2098742917222 1.07562372130507 1 1
1.34815599094625 1.24908938192619 1 1
1.13775834561909 0.985915266099433 1 1
1.22052513854484 1.0611181210716 1 1
0.932076783209979 0.864172033311961 1 1
0.529151231292621 0.525783531079931 1 1
0.616700744398333 0.558425049210633 1 1
0.99483385052649 0.917128451371943 1 1
0.212154997884704 0.246669086916563 0 0
0.809810597333926 0.723836916537927 1 1
1.28652504525264 1.18779362231457 1 1
1.18552870847107 1.04273232418292 1 1
0.974865001642483 0.913690450556156 1 1
0.345620424488319 0.308440307655549 0 0
0.790512318672934 0.691743291776812 1 1
0.686004748341911 0.531791728272134 1 1
0.783063202503661 0.696341759573399 1 1
0.545276382992257 0.530071375891268 1 1
1.13651265089651 1.02498451600089 1 1
1.04708196382008 0.959761147611317 1 1
0.946971126270226 0.849097377399832 1 1
0.953750797520056 0.820035069150259 1 1
1.00449770906265 0.89809911306211 1 1
0.863779184266871 0.786184323872149 1 1
1.42809207976643 1.31174684133073 1 1
0.783737821552893 0.677013306025433 1 1
0.766291196289914 0.696927804982078 1 1
0.888780293126044 0.816364398860477 1 1
1.00444171052664 0.904464288997097 1 1
1.43465855632464 1.28129610421393 1 1
0.91051525415118 0.837086269849125 1 1
0.871381558695852 0.778489072702799 1 1
0.616342343199766 0.546561693632696 1 1
1.06328863490657 0.974345264057406 1 1
1.40005026411498 1.23772952321946 1 1
0.957039958801627 0.877779149186057 1 1
0.372546585896185 0.333771448786508 1 0
1.44796568017889 1.31487181184644 1 1
0.705661852780432 0.629210633005478 1 1
0.9572519026852 0.848821792058957 1 1
1.55078837342113 1.42203850938136 1 1
1.02479839025416 0.885041310757133 1 1
1.39669537942478 1.17217998896951 1 1
1.18031763576428 1.09988376983668 1 1
0.861920786076762 0.776897556538197 1 1
0.944775973851582 0.85287346224667 1 1
0.857764723711777 0.804526615142495 1 1
2.15928169718694 1.93485467947018 0 0
1.1852431167743 1.03487517103825 1 1
1.5183466314958 1.32125360678436 1 1
1.11682092926944 1.05023802368797 1 1
0.985012616716457 0.886674512467672 1 1
0.606306494433977 0.560670412062223 1 1
1.43700271656196 1.3467098510923 1 1
0.785275238314907 0.688619028464296 1 1
1.04876061102023 0.940028167636833 1 1
1.46258677594163 1.28123770937131 1 1
0.837611986042619 0.738282613696153 1 1
1.50065193310004 1.33005044998427 1 1
1.1605282925577 1.05272014212889 1 1
0.687117376688642 0.631460296335 1 1
0.896080078617833 0.81550275123419 1 1
0.901709048783023 0.807665238169026 1 1
0.922987410607456 0.85665962894085 1 1
1.67139214994466 1.63392405154895 1 1
1.03741054375486 0.934363195948058 1 1
1.24758823010045 1.15457970772381 1 1
0.808086164248621 0.724342509466758 1 1
0.415920345928849 0.410041042701261 1 0
1.34028528917978 1.18382323594366 1 1
0.94046585626607 0.837308443872948 1 1
0.840819842482923 0.741945458240203 1 1
0.818014909192385 0.732888060695286 1 1
0.814369209745226 0.765246940038512 1 1
1.2474893615566 1.13981693378859 1 1
0.643247245324201 0.573253515968426 1 1
0.798914248494665 0.693727120848253 1 1
0.835131109218836 0.757080904172434 1 1
1.14017249780846 1.04941429331679 1 1
0.931207344618153 0.860434376793327 1 1
1.58799745246245 1.40621842869149 0 1
1.03507816845879 0.929687534735545 1 1
1.15406569303831 1.05449179094126 1 1
1.41539122558871 1.2481714069432 1 1
1.93893796303206 1.73052509221335 0 0
0.589470715090526 0.509359463610838 1 1
0.82271602104482 0.754142996822631 1 1
1.13356541918996 1.00989740569515 1 1
1.36779677329886 1.25865555848423 1 1
0.766146317631602 0.707325499238872 1 1
0.903809660220232 0.814598265772853 1 1
0.762627107995697 0.718255512438718 1 1
0.75744141475041 0.695455562222488 1 1
1.31975829352909 1.21384988493905 1 1
0.807466559067951 0.727797840488481 1 1
0.807850700427498 0.722021896181294 1 1
0.832697192237181 0.801414252384723 1 1
0.940952181636297 0.876068225879501 1 1
0.931352004349279 0.85701769354174 1 1
1.59945600189857 1.43852795463603 1 1
1.57370714292333 1.34126480431085 1 1
0.809774973630113 0.74016158404053 1 1
0.65154046727841 0.583035438815299 1 1
0.858762704797111 0.770999054943498 1 1
1.24140698858784 1.11316257893125 1 1
1.06942864321301 0.939229715476174 1 1
0.821531808141769 0.744168201341405 1 1
0.658754056909316 0.606260065599829 1 1
1.06831260246397 0.988340094098807 1 1
1.13902561205474 1.01125581925947 1 1
1.02125196966548 0.944916073302135 1 1
1.25282576287765 1.11225323205856 1 1
0.84758183386576 0.766898303083472 1 1
1.05480398575034 0.941986631375902 1 1
0.579587252738933 0.531652692333652 1 1
0.859882860956938 0.814434948693784 1 1
1.21953525833918 1.11288564306979 1 1
1.26890711513336 1.13366909296557 1 1
0.431889737272533 0.402987598263153 0 0
1.00837174131789 0.952842748911644 1 1
1.00653496609659 0.935972098077843 1 1
1.45473351300231 1.34748402393318 1 1
1.49302288542201 1.33013330444756 1 1
0.971321756586845 0.861563213971499 1 1
0.716546269908026 0.631841458793 1 1
1.41216126036687 1.27260125911652 1 1
1.00713435657256 0.915206335518377 1 1
1.06824997176608 0.955004574963847 1 1
1.1277129085582 1.0023086457386 1 1
0.765380724168937 0.691600163346346 1 1
1.35445635249078 1.20623346544226 1 1
1.34123006199278 1.21492632063839 1 1
1.00128743533695 0.908602105566704 1 1
1.04795121318445 0.945128556811958 1 1
1.35510517313871 1.25989545338653 1 1
1.30504204922527 1.18681867254336 1 1
0.946988844586504 0.871640820554471 1 1
0.782578030044885 0.677633390085032 1 1
1.75602095008597 1.55601475760106 1 1
0.750715668564935 0.653926937543212 1 1
0.843974174356676 0.743095140578118 1 1
1.07631486358422 0.985915508144729 1 1
0.954087729324351 0.856359935799095 1 1
1.48802161255887 1.35506671658643 1 1
0.894556481046832 0.807057766180806 1 1
1.14760477523197 1.05507568292684 1 1
0.890737716273126 0.81716338402056 1 1
0.799849594149909 0.694648217075168 1 1
1.57460774055964 1.43650685216559 1 1
0.484794979561094 0.429933410401567 0 0
1.09069757523506 0.941643294082513 1 1
1.16605479819153 1.06097259295494 1 1
1.29342748680013 1.21625011371836 1 1
0.985999248545001 0.843282368978552 1 1
0.515111032750102 0.474575096602798 1 0
0.948020527217681 0.851069906701638 1 1
1.37159632775 1.22398971501598 1 1
1.18962177182999 1.12689996838075 1 1
0.657005704404775 0.617708648791525 1 1
1.02446938156053 0.905214582741141 1 1
0.774248269136451 0.689077888468176 1 1
0.800942121895746 0.731483454979911 1 1
1.02820688989413 0.922568627665954 1 1
1.27640421321051 1.13164238946329 1 1
0.830236708540108 0.770983016168232 1 1
1.28961662580547 1.23945484856653 1 1
1.3231870122257 1.18043287943709 1 1
0.84444614912931 0.768652871389287 1 1
1.4082243418143 1.26221330725644 1 1
0.753907396151951 0.685870368480869 1 1
0.649573753862479 0.570893044169314 1 1
0.517412374466259 0.454315068490455 1 0
1.48721570684282 1.27568059408765 1 1
1.34901743994388 1.24238806433234 1 1
0.599090717022489 0.659171368610326 1 1
1.33693183893587 1.18049329323645 1 1
0.914796263194858 0.830600528441793 1 1
0.842901346899642 0.763362913848206 1 1
1.20461228325672 1.10278321159655 1 1
0.804691205261242 0.751760158979628 1 1
1.02139637869416 0.966850290744238 1 1
0.741334848022902 0.693909181887897 1 1
1.71010236989104 1.52206632366632 1 1
1.28505121375075 1.15179627137045 1 1
0.381308033687901 0.336930745519249 0 0
1.09555196666893 0.95160355097542 1 1
1.54511202681102 1.38100432608547 1 1
1.25134125096932 1.11760727838427 1 1
1.30781287522588 1.24315655399031 1 1
0.559656288900837 0.496914665206454 1 1
1.04503196449249 0.940442501240082 1 1
0.789980867494592 0.701951944122066 1 1
1.4020654334317 1.25570352894426 1 1
0.417763783741068 0.38114693391644 0 0
0.878841820630918 0.805190097479891 1 1
0.733654571478542 0.677476436846257 1 1
0.807578690187747 0.747062670650236 1 1
1.34575497414499 1.22491742622748 1 1
0.765560370243266 0.712760821871073 1 1
1.50806873965497 1.37550561203125 1 1
0.514420065254938 0.4639802564537 1 1
1.29500562867677 1.18556720645392 1 1
0.94831953251542 0.846078182799406 1 1
0.781293046877644 0.687167617509827 1 1
1.16387251823361 1.06487928995873 1 1
1.01962815665413 1.0177025963156 1 1
0.639002604002131 0.603214334836492 1 1
1.12143420478646 1.04870735078285 1 1
1.08346189794169 0.987368520470908 1 1
0.921084052759487 0.820432378713284 1 1
1.10101967174785 1.01885012007475 1 1
0.969958350984605 0.882350522703811 1 1
1.34104905646576 1.23573592649318 1 1
0.896942161647055 0.798330220915496 1 1
1.47408877550089 1.32798065386412 1 1
0.857219652018369 0.75222777573303 1 1
0.911465134240968 0.827394658658644 1 1
0.693207793132316 0.616072514746208 1 1
0.602270274074456 0.558965775016234 1 1
1.02544617745418 0.927547221136908 1 1
1.01431969702031 0.913511341342671 1 1
1.23858076433607 1.10443789303664 1 1
0.695671936125059 0.651195726469624 1 1
0.968794881746533 0.876196348310924 1 1
1.18305616107903 1.15633979013004 1 1
0.574254596176337 0.524092879914036 1 1
1.64649561029465 1.4652957392889 0 1
0.889463291252869 0.817194627942362 1 1
0.903734726909967 0.766512743914531 1 1
1.0526728176211 0.974778309530869 1 1
0.730084878612465 0.651633601902235 1 1
1.23184159646293 1.12673068949391 1 1
1.37930751978449 1.29616413303766 1 1
0.859274905199802 0.800882430028423 1 1
0.50452376642945 0.456908934940537 0 0
0.900218139958376 0.835660029552981 1 1
1.1822505841462 1.04792077860202 1 1
0.908169441881944 0.821488760266278 1 1
0.45074698932142 0.392319156367698 1 0
1.1630608295458 1.05966167840994 1 1
0.589357364111143 0.529246973085526 1 1
0.283888605317939 0.246971065350672 0 0
1.06363434538933 0.942383284538756 1 1
0.718703994752334 0.636693404792714 1 1
0.994427891349452 0.869732046993641 1 1
0.611361992469475 0.539142071581113 1 1
1.15765194748775 1.07682508635945 1 1
0.891537109581855 0.813345535039745 1 1
1.28066762624907 1.13244743462092 1 1
0.924496489581307 0.849539279105193 1 1
0.935405322801853 0.888221229715244 1 1
0.903905334295579 0.824269791000322 1 1
0.886670520264394 0.74114548804393 1 1
0.962402983362558 0.875663250671 1 1
0.777120269129357 0.774408828842993 1 1
1.25616402551358 1.1564246370105 1 1
0.670640809722624 0.592360702398268 1 1
0.712631921624751 0.678543361656703 1 1
0.832099525021163 0.743215942144117 1 1
1.05983856209422 0.847187129372584 1 1
1.13386125513382 0.981252173050324 1 1
0.790848945675746 0.743262568909877 1 1
0.877582865275049 0.820252875609676 1 1
0.986662197395369 0.895146683255518 1 1
0.689927447061566 0.678637449882111 1 1
1.5286265846705 1.35995503455669 1 1
1.14016320145574 1.01076037760954 1 1
0.877098419340091 0.762559109758235 1 1
0.555823367968837 0.500273439406457 1 0
1.44551663532496 1.3192728166161 1 1
0.775126585824549 0.694658293252235 1 1
0.989040968005469 0.901319953765959 1 1
0.385418582920882 0.333015008089822 0 0
0.857528214572574 0.773454727994931 1 1
0.833980314890147 0.744712785427396 1 1
1.3127512618176 1.18244328653419 1 1
1.36017356002629 1.15600310882648 1 1
1.1765993522082 1.06617064850724 1 1
1.47676446150198 1.33133671181933 1 1
0.774319947689743 0.646829234584036 1 1
0.77191052838746 0.777001115569606 1 1
0.898336253335161 0.807211444308457 1 1
0.918593364127016 0.823322741947679 1 1
0.921663171796096 0.818004593887373 1 1
1.04413734769543 0.963885919109374 1 1
1.54988801999939 1.42247255336186 1 1
1.14470598979967 1.03465274922639 1 1
1.25069877244991 1.11274325424402 1 1
0.76485489734244 0.707576435318201 1 1
1.17044517909231 1.0568318677066 1 1
0.31048958680028 0.286070769375833 0 0
0.616895369315742 0.564544609842675 1 1
0.420566370995317 0.380380177156215 0 0
0.929174398428213 0.844951711100769 1 1
1.0830114686703 1.00575870771337 1 1
1.15437090778938 1.0476237153129 1 1
0.578653395797191 0.490402003252653 1 1
1.21893937934118 1.10735203843455 1 1
1.02450443954891 0.928340708643403 1 1
0.511967565668375 0.462572526929122 1 1
1.35116641291919 1.23796131961121 1 1
0.652579631972607 0.573153187280273 1 1
0.890656687547879 0.810275556592912 1 1
1.10473420377234 0.979633512831995 1 1
1.21975093700489 1.1106972996892 1 1
0.774188857111674 0.726316053629588 1 1
0.8914565143312 0.780557478653442 1 1
1.51823136299787 1.34905127885584 1 1
1.13631573449357 1.0001720795792 1 1
1.29608028113889 1.16415162719837 1 1
1.12191461960232 0.901472116483533 1 1
0.862000056995615 0.785010960840644 1 1
1.13794859597876 1.06553099160277 1 1
0.885392587892665 0.812061465638499 1 1
1.07958860853432 0.94916681467097 1 1
0.874508033062713 0.859470711982407 1 1
0.805262364586917 0.784677468181818 1 1
1.05266625783203 0.934816866473686 1 1
1.10169599858735 1.02831640168709 1 1
0.679103374193959 0.598872315504973 1 1
0.885521160234995 0.793483187610123 1 1
0.934849122592067 0.863477065131235 1 1
1.26441899953036 1.13127284977818 1 1
1.52430013835861 1.34675883168677 1 1
0.987559099395157 0.864884288234859 1 1
0.754565178538194 0.680063652689481 1 1
0.988225748107435 0.905182377616122 1 1
0.93086455773142 0.868740182046566 1 1
0.65991839129588 0.615540395783093 1 1
0.734987914076722 0.678729477131519 1 1
1.01707431199596 0.934841381553662 1 1
0.924659390459963 0.831750165639433 1 1
0.710867076453217 0.623656786556587 1 1
0.941903480533038 0.859922542662941 1 1
0.41436935150727 0.389913907312146 0 0
1.03730590194486 0.919125235102309 1 1
1.02487268225635 0.958359214313981 1 1
1.48118370084511 1.38299218100383 1 1
0.553551056018071 0.496662691703886 1 0
1.13678346916276 1.0355229285352 1 1
0.922647751666021 0.772021542490457 1 1
0.688814743220458 0.624705320647924 1 1
0.870509038450213 0.776482308705285 1 1
1.2671014483508 1.14464367882974 1 1
1.20695612158876 1.06601010728592 1 1
1.12438564403619 0.974382524431136 1 1
0.741360554579545 0.665610330829074 1 1
0.793859402120844 0.72773108832155 1 1
1.63894960506545 1.45002683215518 0 1
0.838547456429599 0.766810723610007 1 1
1.31780385792846 1.16519796675674 1 1
0.780161469302159 0.726817845790255 1 1
0.746882651894881 0.691755923222472 1 1
0.37233964317973 0.352136034908476 0 0
1.04149475212786 0.857768536064045 1 1
1.23119943805894 1.10068835842658 1 1
1.03050651426533 0.917247429290994 1 1
1.03705081000864 0.918085642928876 1 1
0.276063420630916 0.272184706704996 1 1
0.601017758192072 0.56647088067327 1 1
1.13335204407102 1.05588077266087 1 1
0.965859000965665 0.905825124841847 1 1
1.53338930094752 1.41907699491491 1 1
0.818171227036737 0.751246123577461 1 1
1.04504224950458 0.951413337057806 1 1
0.618992826623955 0.579239837254369 1 1
1.55028451067311 1.36098268939504 1 1
0.535961572981936 0.492801227298438 1 0
1.49141938031703 1.27749822225563 1 1
1.7073802738258 1.56037873511673 0 0
1.12256618741142 1.0268795904093 1 1
1.21304559893484 1.12226303420421 1 1
0.742622898547943 0.722591503848859 1 1
0.378193545034917 0.341758400303565 0 0
1.38461559643747 1.25087921852948 1 1
1.19452395921338 1.08555177691287 1 1
1.06847364773882 0.974716287037072 1 1
0.579272268890208 0.508052624982797 1 1
1.07567717208372 0.990880120413104 1 1
0.536816407355753 0.499306300519394 1 0
0.785230754390716 0.695202956326947 1 1
0.634862941010829 0.584580160223944 1 1
1.07373837556215 0.971531430147699 1 1
1.16977354743503 1.07190198257394 1 1
0.51121569871053 0.428780889875847 1 0
1.51796991320994 1.23928397407702 1 1
0.874634590248494 0.792826803050803 1 1
0.745842719978797 0.669743189319784 1 1
1.03644635982424 0.940175483730149 1 1
0.849334129168293 0.800926005050342 1 1
1.49790777854762 1.26318257741455 1 1
1.09762580073204 0.989827450766934 1 1
0.798315558336723 0.742140507880786 1 1
0.865786387561681 0.748221153326604 1 1
0.998345956410171 0.89643377479778 1 1
0.548572893626845 0.501657740472886 1 1
0.973734324958933 0.879714843423818 1 1
1.11265699158774 1.00931560035485 1 1
1.4793248394736 1.34884568076817 1 1
1.35310277283313 1.1870914977079 1 1
1.12854347396847 1.040930626368 1 1
0.966103248051143 0.852426081326044 1 1
0.968519144494032 0.866744345980384 1 1
1.15470937334676 1.04669473997164 1 1
1.5970495000725 1.42545624995915 1 1
0.969199476165082 0.887307135935764 1 1
0.792197824878365 0.724488402834606 1 1
1.20516888071288 1.0763944934039 1 1
1.22487549616812 1.08810397774253 1 1
0.777821659910214 0.691595332556632 1 1
1.177412962713 1.04850003804187 1 1
0.711896197183715 0.638058333536111 1 1
0.911783386832707 0.837839596480891 1 1
1.08150420473701 0.972243234345955 1 1
1.19504555014422 1.08237555795832 1 1
0.761480041239133 0.707158793355319 1 1
1.00007134104855 0.946360725164237 1 1
0.96100568276064 0.899748625831984 1 1
1.12551491798486 1.04721782363422 1 1
0.496368911360585 0.463043796957886 0 0
1.10058985406092 1.00067611529635 1 1
1.41957732537869 1.28821961395268 1 1
0.739361931632181 0.671367471331896 1 1
0.668387470053939 0.607507688734973 1 1
0.861259155192225 0.79387588723779 1 1
1.04662380995364 0.980387832724575 1 1
0.46545808217403 0.401740022919158 1 0
0.625345487993876 0.58259086619558 1 1
1.27088878232152 1.16171427087817 1 1
1.32160437419175 1.15042545724645 1 1
0.660291678203755 0.587940499530159 1 1
0.617813897285799 0.550022095051754 1 1
0.370040692283729 0.320364142969816 0 0
0.705432313828749 0.682652467377667 1 1
0.464091562121406 0.422183354993162 0 0
1.42290470810953 1.27617484699592 1 1
1.30039339480597 1.11939150016348 1 1
0.936120426080224 0.851453761081778 1 1
1.10075439737802 0.993875358820939 1 1
1.01518806455495 0.917921978336595 1 1
1.21594935604365 1.09677813563928 1 1
0.759770078027437 0.684306040374944 1 1
1.26402553453943 1.1251073187949 1 1
0.762186696989751 0.694691784688795 1 1
0.986811445748708 0.886617773935247 1 1
0.809317974377617 0.713556085274851 1 1
0.870557986790371 0.717435997112383 1 1
0.783561649021182 0.660779866887263 1 1
0.859660952545421 0.755947706832234 1 1
1.183072710477 1.03895819819943 1 1
0.814750936905177 0.726348929019472 1 1
0.564649121558832 0.499143018539051 1 0
0.583632553262987 0.511797699028837 1 1
0.323547566451497 0.293485623461212 0 0
1.06611147294999 0.938807219015632 1 1
0.996178151492114 0.912942943612305 1 1
0.911077575401504 0.854039842935719 1 1
0.939129946417947 0.825425262298883 1 1
0.867807526400519 0.775442970985767 1 1
1.45658918096499 1.2850886242933 1 1
0.803329941126283 0.717213461599493 1 1
1.49478266521155 1.37036628521426 1 1
0.974338093933719 0.866096777064219 1 1
1.49285117208749 1.35828162605975 1 1
1.02710828927328 0.956734017785992 1 1
1.40448136086714 1.27982024527103 1 1
0.687198024223982 0.559416153432733 1 1
0.820898860122995 0.723060945765544 1 1
1.40400124609434 1.25620499177571 1 1
1.41531487644232 1.28806694828035 1 1
1.21020938106532 1.09323049162187 1 1
1.06442235042831 0.999589185753971 1 1
0.751316630446797 0.677044754489582 1 1
0.732262871124598 0.664711126383827 1 1
1.49016346174799 1.37834498645736 1 1
0.811770011770311 0.750848268981972 1 1
1.46911191648346 1.33284669094159 1 1
1.03070831781586 0.938480123142215 1 1
1.33094736637719 1.20144758608548 1 1
0.627404283930062 0.550923001695212 1 1
0.693138282274773 0.61668941546658 1 1
1.09670930248382 1.00322609831354 1 1
1.47779712770503 1.35002464353592 1 1
0.723295492356336 0.690027172547646 1 1
0.714707629878158 0.647966986509168 1 1
1.05759653665518 0.979704761480177 1 1
0.876902980710463 0.806002230304921 1 1
0.884342718552565 0.777644916271835 1 1
0.916561281225428 0.84844945332724 1 1
0.878652803020259 0.787825669394122 1 1
0.618608180495296 0.543534188532126 1 1
0.981575290856459 0.892836840027853 1 1
0.812180745419144 0.718634597304024 1 1
0.629458525198671 0.582228641451782 1 1
0.705805375426937 0.634097855749643 1 1
1.00292030194292 0.900119503220001 1 1
1.03884753601084 1.01221971534505 1 1
0.970721934239372 0.888348669218963 1 1
1.04682818114369 0.94155631177886 1 1
0.743863189144697 0.65861167166293 1 1
1.64046936659464 1.51648379758519 1 1
1.09556633353627 1.00442773335058 1 1
0.816150915863785 0.736009208053185 1 1
1.15676843204648 1.05351065873773 1 1
1.41177260591637 1.25770029761084 1 1
0.963001677176583 0.870308572120991 1 1
0.343747682268896 0.321339362767827 0 0
1.05731527813786 0.967460181781732 1 1
0.711545397197 0.643306863484677 1 1
1.45899258825567 1.36138318564384 1 1
1.50661099400025 1.36630343178832 1 1
1.14941365723387 1.00905284814776 1 1
1.06282540709851 0.937332605772756 1 1
0.740415500916694 0.658295958722168 1 1
0.561386528244299 0.501586582595474 1 1
1.06942094186085 0.959722594458178 1 1
0.988654920940781 0.904122421983568 1 1
1.33037499524936 1.18616382848993 1 1
0.7872769748154 0.711459904994525 1 1
1.07386790861537 0.983283530670498 1 1
1.14424485311201 1.01055944343126 1 1
0.304595032677955 0.290083194760586 0 0
0.919704221241214 0.819687102498455 1 1
0.800062462656152 0.746947726212533 1 1
1.36482497633721 1.14338413112471 1 1
0.941518288340693 0.862165159909988 1 1
1.04968396068753 0.954767384769441 1 1
0.46721697736434 0.473989976261903 1 1
0.506540342444057 0.462677581880509 1 0
0.862683302673421 0.796554922641346 1 1
1.31357155638612 1.19203016912053 1 1
0.876486837049202 0.802221858383646 1 1
1.73073526560256 1.5442290642991 0 0
1.51960656296996 1.36686809845356 1 1
1.76642757045858 1.62624680525154 0 1
1.06353190667292 1.05274159474454 1 1
1.21507957392011 0.987629210553035 1 1
1.03375531774981 0.977249855055011 1 1
1.02936714678822 0.992838130116333 1 1
0.69919752527854 0.61035241985848 1 1
0.569250324239753 0.48743438481627 1 1
0.362476211506011 0.311277902461029 1 0
0.885534157891169 0.86402448098967 1 1
1.3055400982345 1.19017150127984 1 1
0.993818767064828 0.904035322853563 1 1
0.690722853025359 0.612262663552144 1 1
0.939562732469045 0.869508444443885 1 1
1.16948860179822 1.04500084119455 1 1
1.00966802081781 0.892964003780094 1 1
0.754816168681455 0.709727752527526 1 1
0.987005455574792 0.960394467762527 1 1
1.50922605891493 1.32689733712318 1 1
0.671569782631862 0.629931400419938 1 1
0.943131629777439 0.857990652581299 1 1
1.10356377851403 0.968914111961015 1 1
0.908797235450355 0.889182422509487 1 1
1.04849140584348 0.946834394308321 1 1
1.00347498802261 0.890291051433547 1 1
1.80376370705018 1.61780622014514 0 0
1.24930002763574 1.1388021622593 1 1
1.07122961492219 0.97154920186097 1 1
0.638411279812641 0.620058577874927 1 1
1.25169279690279 1.1116236945974 1 1
1.25069707481664 1.14839866562058 1 1
1.3061467367324 1.19273044156897 1 1
0.619082148103381 0.566447591180399 1 1
0.928559474512337 0.844206014545934 1 1
0.441324295289221 0.368317099789355 0 0
0.846512184653863 0.768924824419278 1 1
1.05871867330322 0.979369976907061 1 1
0.670392633779935 0.630819422160716 1 1
0.857765377161193 0.773962656397838 1 1
0.755867890710603 0.676995760938775 1 1
1.57476917932364 1.44127420500129 1 1
0.354793085208866 0.276170772177975 0 0
0.726870386167912 0.675148128194976 1 1
0.682496129380856 0.624980531662835 1 1
1.4216719803206 1.28943422816256 1 1
0.834160109824774 0.752045563452971 1 1
0.701916375050373 0.662921188169614 1 1
0.798076965357456 0.727338270819314 1 1
1.77312560810323 1.56004966035992 0 1
1.29380290632766 1.13218145395521 1 1
0.804694569609962 0.698209362135251 1 1
0.840585473046184 0.783429485597119 1 1
0.876228277098358 0.822310194371246 1 1
0.857505886548519 0.784388681473888 1 1
0.965897817427053 0.874097690325117 1 1
1.90968455337014 1.66989339931446 0 0
0.885682914160155 0.78265394211087 1 1
0.844621597803329 0.797351382296699 1 1
1.32580387513366 1.20466509978795 1 1
1.52439126882831 1.37817858860231 1 1
0.694536534075011 0.623232956575177 1 1
1.4471002218568 1.29124511390535 1 1
0.677217442672169 0.591334327031374 1 1
1.24297225489675 1.11796544013386 1 1
1.99090570183832 1.70330697139848 0 0
0.771446845119256 0.683121215222328 1 1
0.378944407726759 0.349185104765395 0 0
0.895218237281364 0.820586021536208 1 1
1.25626577986299 1.15353866211953 1 1
1.27097485536509 1.13491883167141 1 1
0.711643168957452 0.649433613119233 1 1
0.919285700004589 0.818540417973124 1 1
0.345789006035064 0.310519000955342 0 0
0.657737472257183 0.562115305493383 1 1
1.19303818054411 1.145627712175 1 1
1.31810729013752 1.1592040353244 1 1
0.873895814135356 0.799850259413885 1 1
0.803229055718088 0.742761802012075 1 1
0.912022803876852 0.835153847723802 1 1
1.02557419010936 0.90300491091841 1 1
1.11890296218137 0.990368582059841 1 1
1.27282958355587 1.17588357428593 1 1
1.0869813553936 0.941922137018389 1 1
0.728452394549673 0.650694033400368 1 1
0.85860576975787 0.812814326131731 1 1
1.26357086451108 1.15147039707142 1 1
0.854093144186351 0.655449824044283 1 1
0.589676835019169 0.533508150558562 1 0
0.529635083275612 0.478803175842491 1 0
1.25717334712747 1.14985889002926 1 1
0.73963424084565 0.655293681210219 1 1
0.871138953250962 0.822098449144777 1 1
0.950193027343042 0.872475138846377 1 1
1.40170472489687 1.2424489582571 1 1
0.852271986352129 0.78635029037441 1 1
1.14808202816415 1.05141230108999 1 1
0.81042419961733 0.72485575743243 1 1
0.766056116655474 0.701567532374273 1 1
1.52624170138552 1.37802672554003 1 1
0.767086274220361 0.682618760239511 1 1
1.2051664559682 1.08919443936969 1 1
0.890768649612574 0.829680455307416 1 1
1.04763340877452 0.929405246645944 1 1
0.765790017808762 0.709659834308157 1 1
0.882586581522546 0.787200150594704 1 1
1.49481965439939 1.2742860499474 1 1
0.98276836175518 0.883004734087544 1 1
1.33269779517608 1.15581745702869 1 1
0.530173050024366 0.510659889540001 1 1
1.20777552048404 1.08808067892146 1 1
1.36414497595197 1.22781199450322 1 1
0.891062433347815 0.740410979753493 1 1
1.12469359641706 0.994959980150097 1 1
1.04405764165318 0.942771668117303 1 1
0.782665464066036 0.7263190650511 1 1
0.575736436603019 0.517866397081042 1 0
1.00843478310288 0.923286532698635 1 1
1.09159155061143 0.983319995169315 1 1
1.37038245510369 1.26326638597598 1 1
0.758293051718601 0.694985898330481 1 1
0.969706992856032 0.879442088810798 1 1
0.920239409009972 0.817662490179539 1 1
0.82455694363175 0.761287910912616 1 1
0.908006785398076 0.845359424579503 1 1
1.1746292581877 1.07861854136788 1 1
1.07317965255847 0.983372875808699 1 1
0.84125898749309 0.736706533814756 1 1
0.552272332509051 0.512167883447842 1 0
1.25506442670643 1.12214980110776 1 1
0.675664216890531 0.609189802147922 1 1
0.964917786365263 0.86262551348988 1 1
0.676719958931614 0.587997322792422 1 1
0.658079192966632 0.57595053227769 1 1
0.631123949517813 0.584097133869171 1 1
0.701042014395364 0.61602560891052 1 1
0.448536193286994 0.417190228859978 1 0
1.17559649324657 1.06368123317018 1 1
0.922976009371444 0.837863367275668 1 1
0.678459448579746 0.592064249915398 1 1
1.11211227941955 0.9771330442094 1 1
1.02854414013833 0.919908795238289 1 1
1.16475906396859 1.0397751877713 1 1
1.1593954193777 1.01185905018078 1 1
0.586895554947849 0.553070192816212 1 1
0.62636948239203 0.616065327534046 1 1
1.00510519976398 0.920194580339303 1 1
0.922537049475903 0.835280546089976 1 1
0.799867709041061 0.687320164660083 1 1
1.11040974655479 0.983758235286204 1 1
0.7215779050142 0.667020805712407 1 1
1.16848328914944 1.03352042005161 1 1
0.634891343147072 0.565536176116347 1 1
1.20479389573891 1.07958854982396 1 1
1.2155517566997 1.0984268382555 1 1
0.397198526347763 0.386037806738122 1 1
0.474307999255255 0.421642930846129 0 0
0.758533847715253 0.704097698053969 1 1
0.886981304411374 0.768531409957255 1 1
1.03920509072966 0.939092466252541 1 1
0.921314842805128 0.817937275015347 1 1
1.05128872102643 0.955228314285082 1 1
1.02992847146288 0.927798437513091 1 1
0.9919628114327 0.90381844432808 1 1
0.66039277399402 0.62266831020169 1 1
1.08266420752949 0.970523416339432 1 1
1.12046047450217 1.00123076128871 1 1
0.502456798249697 0.477623887193196 1 1
0.935233094233385 0.878773212893054 1 1
1.10413110056253 1.03242744102065 1 1
0.479123131656644 0.419527139292481 0 0
0.619161163754794 0.546900614469288 1 1
1.28111006039522 1.13989845511102 1 1
1.17384133860848 1.06115130102886 1 1
0.38652083881471 0.368829056336564 0 0
1.15578881315824 1.05066234686653 1 1
0.786172879793725 0.713764104499813 1 1
1.10333064170075 0.958473803611799 1 1
1.01125338157593 0.911551998181789 1 1
1.18604679731707 1.05632607053842 1 1
0.90158006279724 0.838146593334844 1 1
0.790965170091331 0.695579091688323 1 1
1.02227629105361 0.927191571206964 1 1
0.543841768601838 0.448508021048635 1 1
1.44565750222183 1.30760349285834 1 1
1.12366094224976 1.01168207744346 1 1
1.43714168055137 1.32746499066147 1 1
0.710239355792678 0.658203924919672 1 1
0.981363847293119 0.857142039973938 1 1
0.583157876598141 0.554882697952123 1 1
1.51279013765705 1.37772373776974 1 1
0.793552691044723 0.739629619699199 1 1
0.893983689903427 0.803527179775832 1 1
0.625742237576522 0.554447795818009 1 1
0.456258787074235 0.429608520278048 1 1
0.676079604142812 0.554610263617054 1 1
1.45087855481312 1.28975092763428 1 1
0.840475719987716 0.758933205467421 1 1
1.02066831100472 0.896167435499332 1 1
0.943030664019972 0.830518132781305 1 1
1.44972689876299 1.30815698136903 1 1
1.23807616588539 1.12388452661566 1 1
1.1027819551333 1.00821425504555 1 1
1.62834112121973 1.45590498583651 1 1
0.8620397952001 0.761833928440585 1 1
1.09667405479109 1.02886071570908 1 1
0.702406252490485 0.635195489167573 1 1
0.963142557495443 0.867976576829121 1 1
1.46518799685761 1.31603303846323 1 1
1.00839385796854 0.892498360068388 1 1
0.690091036904859 0.600986724720067 1 1
0.852146413177661 0.764256265957553 1 1
0.95434840896431 0.837966943518734 1 1
0.664987819899174 0.607700910506192 1 1
0.587513094362348 0.538418760370878 1 0
0.836224890983522 0.778612679723951 1 1
0.867886046946013 0.78827750751972 1 1
0.775585491250221 0.673087465030532 1 1
0.776184424429373 0.714851288997095 1 1
1.15782664514711 0.981593058410195 1 1
0.653134430188984 0.579829274635454 1 1
0.926413946369345 0.847778348316607 1 1
0.533684442463484 0.473108761170532 1 1
1.2552176388391 1.12997296889125 1 1
1.11206994582781 1.01797400350758 1 1
1.33613868769714 1.2182053706506 1 1
1.11205123402652 0.992861434702315 1 1
0.834424642045102 0.733863542562722 1 1
1.16830799447784 1.04191222084673 1 1
0.71619092052782 0.674760808623785 1 1
0.828380354097203 0.701609986087473 1 1
1.25532760788149 1.08558097529241 1 1
0.708841133784283 0.637773650591892 1 1
1.44717093853048 1.27640156303235 1 1
1.34556743086839 1.23895997105722 1 1
0.980359414942829 0.875181798522009 1 1
0.663841860394867 0.632876392673294 1 1
0.556189573818922 0.479170586769432 1 0
0.723367196174835 0.656233444186074 1 1
0.929630059118224 0.843996684257947 1 1
0.873742443259554 0.799127192529942 1 1
0.0789465662784547 0.0934577694273862 0 0
1.02332846654246 0.922807788389917 1 1
0.805834592044375 0.732080348384196 1 1
0.974323120970992 0.891995077781017 1 1
1.67451129921759 1.5149633072657 1 1
0.993527084933084 0.873029756120583 1 1
1.33040168638854 1.20539394751891 1 1
1.392078431766 1.23286981221881 1 1
0.65210948404697 0.610504226230597 1 1
0.509006398580464 0.463276109040527 0 0
0.754485776740513 0.685483454567994 1 1
0.874069598439804 0.801338503137623 1 1
0.544529986404089 0.480679289573285 1 1
0.814419997683661 0.732546181074985 1 1
1.3575975197024 1.19914124409043 1 1
0.583151368241041 0.536141241896099 1 0
1.31506190408399 1.16890776293643 1 1
1.16700552252303 1.06553724468336 1 1
0.928358323670379 0.849062663105158 1 1
0.980780983889837 0.885164295909281 1 1
0.658497140666369 0.615918632591277 1 1
1.40619244391242 1.30037536653983 1 1
1.24686851561726 1.15047079111764 1 1
0.846892488030604 0.774489567856524 1 1
0.274504432278425 0.257329859589427 0 0
0.603717830620114 0.545802406405701 1 1
0.576246416347974 0.527769519424723 1 1
0.657998226784341 0.570839977595019 1 1
0.635552572800764 0.585701183886581 1 1
1.25174228040506 1.06410809003867 1 1
0.549072534184709 0.514033999573151 1 1
1.13571717684695 1.00184620244619 1 1
0.97478826637197 0.846240919047907 1 1
1.97354140529838 1.71273986981808 0 0
1.39962348738396 1.20064175609032 1 1
0.75502537603233 0.673168059405689 1 1
1.25503890359409 1.11288541558139 1 1
0.811005066665473 0.797234028047945 1 1
0.947585916530465 0.862122106250746 1 1
1.06454462987146 0.937197584229377 1 1
1.00412731132198 0.923248654100261 1 1
0.801677325734276 0.714028031570886 1 1
1.04621431400459 0.929391403060594 1 1
0.170293354612886 0.141052865428709 0 0
0.902432771338034 0.834915741893353 1 1
0.44494565862499 0.433548199672703 1 1
0.864137826898402 0.773252728423278 1 1
0.806290794464968 0.736905012027598 1 1
0.846077146447488 0.717093088169093 1 1
0.90672513792631 0.832818061435653 1 1
0.991097268724903 0.905871401934482 1 1
0.868040364058696 0.788701033604456 1 1
0.828671555499554 0.698831737547855 1 1
0.729657920910857 0.696245834074617 1 1
1.09599723408112 0.970802103541412 1 1
0.719483527924167 0.666679472035064 1 1
1.15713488543154 1.04584984463353 1 1
0.966332566775375 0.842192181584314 1 1
1.2000681247431 1.10654237811849 1 1
0.730425041972537 0.661402644506392 1 1
0.631626194911016 0.567338889475857 1 1
0.919385926133413 0.848047818786391 1 1
0.624583625132459 0.578042747564702 1 1
1.12319242911398 1.01346196138703 1 1
0.880224957026989 0.719767021725822 1 1
0.710793903215702 0.670795769272351 1 1
1.68175536831055 1.52168486829727 1 1
1.48241291127467 1.36122372447015 1 1
0.886337626279521 0.7874877885508 1 1
0.977334815670016 0.833119481769005 1 1
0.867460780961908 0.797620335975624 1 1
0.647436873262067 0.586062314117463 1 1
0.546306422374693 0.485446070907003 1 0
1.47750107444264 1.36000611779379 1 1
0.880632217878102 0.847458212881063 1 1
1.06256411183485 0.923594488488808 1 1
0.905769912796221 0.812423846582425 1 1
1.24614820513419 1.13894457492596 1 1
1.37931334121741 1.26420546420673 1 1
0.760782130407607 0.688390570295386 1 1
0.806674184517411 0.734122211600943 1 1
1.17354985626408 1.0786974811001 1 1
0.903263362003413 0.798281017174407 1 1
1.14873874520691 1.08583483826372 1 1
0.733577123271738 0.697019145375358 1 1
0.842118704328578 0.752252110651423 1 1
0.716466070897906 0.702499285062528 1 1
0.980595989344961 0.874042509150833 1 1
1.19057218479212 1.04770106318548 1 1
1.26467316488859 1.15872464707245 1 1
0.768369121631867 0.700166443539717 1 1
0.983349471207631 0.891152528669742 1 1
1.01320367371887 0.899514593482482 1 1
0.860037920339734 0.804817065859112 1 1
1.11224580827818 0.963386588695 1 1
0.968591970011675 0.876671941426679 1 1
0.67201855443748 0.63828647181772 1 1
0.863264118997997 0.757239637164663 1 1
0.212016865394573 0.170547341288226 0 0
1.33400057827402 1.22726719612066 1 1
0.556408487307044 0.519697138894955 1 1
1.10275040674459 1.01123380813753 1 1
0.818428694654079 0.768718008255211 1 1
1.43467477812176 1.29507509497317 1 1
1.22302631508712 1.10390248256176 1 1
1.17201432532932 1.08332982309747 1 1
0.914954406020718 0.86632222409464 1 1
0.991520972613387 0.851958527210387 1 1
1.30400195619331 1.1249980745645 1 1
1.26363508203397 1.11253372840413 1 1
0.89622998165196 0.795976111329751 1 1
1.10340989174679 0.992950227737576 1 1
0.876890038877003 0.782929789460089 1 1
0.872365069732944 0.816513788988458 1 1
1.04380233922929 0.984464750333378 1 1
1.42437657884579 1.31935016970462 1 1
1.3695316015883 1.24589761289643 1 1
1.2858382607843 1.14973658680764 1 1
0.980738496213336 0.872461467663051 1 1
0.482785086991729 0.469402413689864 1 1
0.976150150579544 0.908892524814629 1 1
1.5548768382723 1.41923767457321 1 1
0.732700031871949 0.665620361089594 1 1
1.38560858148688 1.25207039489392 1 1
1.11331803457559 0.989006827943596 1 1
-0.182281532819122 -0.173481417315865 0 0
1.31130553302568 1.17736155289977 1 1
1.02028687325943 0.953758148941645 1 1
1.06362289447643 0.950992215622783 1 1
0.86380020716302 0.791175185420372 1 1
0.970225879140108 0.863971841463281 1 1
0.661119340376278 0.609596032456531 1 1
0.808488445577864 0.74483613696658 1 1
0.665137503905103 0.633060970364887 1 1
0.696742676433326 0.623446902764467 1 1
1.34218478062253 1.23787081350051 1 1
0.27967030251803 0.265876991814454 0 0
0.916996025201346 0.832969463817077 1 1
0.837859396153046 0.722798515336549 1 1
1.22590528441053 1.10181581358899 1 1
0.972724825321432 0.854785560298187 1 1
0.859334737624699 0.763594515713283 1 1
1.07207212719647 0.972736574708609 1 1
0.591415114810355 0.517464210604753 1 1
0.691773604971684 0.636406563276273 1 1
0.757568931981618 0.647915693825017 1 1
0.297140492397769 0.260097576317075 0 0
1.16536631321297 1.03170056040232 1 1
1.15721811239729 1.04401480766032 1 1
0.777239043192729 0.728147253427868 1 1
0.930640177092719 0.859581946887844 1 1
1.07024436496048 0.968557273435169 1 1
1.04294142410548 0.940434672197716 1 1
0.837343418882368 0.743268820808291 1 1
1.25590488252071 1.14177860618765 1 1
1.16987282223217 1.10198598436066 1 1
0.916623425950671 0.807295891119205 1 1
0.923795817655554 0.801940731523916 1 1
0.908840416209481 0.834308733073296 1 1
0.758423725423423 0.716756518651897 1 1
1.22685941948428 1.10982987343586 1 1
1.43261497553609 1.27200107358477 1 1
1.16540286711836 1.06828832475065 1 1
0.646500531966928 0.612385588358447 1 1
1.23913119890193 1.13156368933676 1 1
1.09806329089336 0.963583306540496 1 1
0.663023299704757 0.60439868219112 1 1
1.21661105281677 1.02855452308323 1 1
1.49463854156259 1.31699516916961 1 1
1.07673097741904 0.969678019718955 1 1
0.876327190436936 0.793035965775554 1 1
0.831088710916613 0.747479046152352 1 1
1.36732827575633 1.21805385987794 1 1
0.915054275769766 0.800137163211104 1 1
0.592678376936278 0.523942576452653 1 1
0.722862082000817 0.65190323877705 1 1
1.29048675618236 1.11017614385735 1 1
0.889110965766296 0.847883014320146 1 1
0.775749158076059 0.679027641704882 1 1
0.831360285168198 0.70503549430659 1 1
1.01832306924728 0.946297612446307 1 1
0.695041599928378 0.63170430852865 1 1
0.396830223468533 0.365563766810481 0 0
0.943277555776508 0.863238477459919 1 1
0.437761232500809 0.404491383460563 1 1
1.37738113703937 1.26479094113574 1 1
0.324083700043125 0.301238079207305 0 0
1.17039337511969 1.06336532954361 1 1
0.415814816536929 0.390764329800027 0 0
1.47470115113604 1.30803589871333 1 1
1.10551739244662 0.988350715605923 1 1
1.19657908666574 1.094630414813 1 1
1.18345643630862 1.06680993982173 1 1
1.62400545531926 1.42446691504712 1 1
0.632854620323087 0.580039019953089 1 1
1.10288832205447 1.00551322523867 1 1
1.47994398141933 1.29861269671894 1 1
1.04867925596407 0.929643795591702 1 1
1.64485323821451 1.56785529800877 1 1
1.07654378180212 0.967804193488907 1 1
0.617802637722442 0.573731474264117 1 1
1.23535005067149 1.11078627778639 1 1
1.13674926654417 1.03128880246695 1 1
0.815488412191198 0.73506335768581 1 1
1.08460525966679 0.978767932865952 1 1
0.700115066879387 0.627513956927111 1 1
0.769999820384669 0.697390451651477 1 1
0.331103506386134 0.30051127149044 0 0
0.536494035764685 0.54633849510875 1 1
0.967864391632762 0.877322446688115 1 1
0.858902027842169 0.771070163367782 1 1
1.50377117369992 1.38653655156634 1 1
0.66923568011725 0.57557803249897 1 1
1.04729418249099 0.974217187531088 1 1
0.986396070072033 0.930509927918083 1 1
1.67140081651143 1.48018474380263 1 1
1.02548274826577 0.925036228333976 1 1
1.10440859723819 1.00112618049723 1 1
0.603869552994325 0.549626296775633 1 1
1.04255733410023 0.99206440668676 1 1
1.14364164279142 1.02255989626644 1 1
1.07769892370654 0.941055261933623 1 1
2.05130170613058 1.79662286800653 0 0
0.910481839938479 0.826047758539234 1 1
1.29690885925437 1.1767832619318 1 1
0.866485989270618 0.798620983646293 1 1
0.171026881882631 0.127823816774308 0 0
0.708106847775131 0.660183519879548 1 1
0.859152012916655 0.801380075452856 1 1
0.419063888224281 0.380004572381728 0 0
1.72503960363941 1.57607039781611 1 1
1.3351693210867 1.22336044215737 1 1
1.87920585895321 1.70101938816444 0 0
1.08479340647606 0.989287487877824 1 1
0.36060858848741 0.330988833667691 0 0
0.547572068907399 0.50048009304415 1 0
1.28087896152048 1.14442837255882 1 1
0.969934440133594 0.837345441681014 1 1
0.832821001601651 0.772692067566319 1 1
0.738365179173334 0.667265640050783 1 1
0.690986376714727 0.613006550622816 1 1
1.05809080493495 0.962900459938008 1 1
0.779844371634447 0.685881152740007 1 1
0.48720778729693 0.439207957344489 0 0
0.913764990053948 0.82342523959828 1 1
0.749392596195419 0.660938331831225 1 1
1.28234933736597 1.1543230602629 1 1
1.09788110549656 0.965162383624978 1 1
0.735796836759434 0.632510537661577 1 1
1.20548360876442 1.08491874999345 1 1
1.03208968469196 0.904592450591147 1 1
0.970043263270123 0.845926529189356 1 1
0.542570330282908 0.44800246369898 1 1
0.788797689060625 0.685272933311053 1 1
0.781857500811306 0.699659055093645 1 1
1.16889937876685 1.06125296384036 1 1
1.389204432404 1.23235339193596 1 1
1.03830071714502 0.934819426992767 1 1
1.47278204322626 1.33237264772636 1 1
0.811553987574494 0.699873119667745 1 1
1.29284420030466 1.16841430223883 1 1
1.29289214467231 1.15421669464529 1 1
1.08291380444461 0.961641429327431 1 1
1.04423353984648 0.919618186234246 1 1
1.05078075559303 0.945223881629066 1 1
0.910130656641522 0.769189414510718 1 1
0.988319125140608 0.873836549429241 1 1
1.24324666047342 1.06531727604729 1 1
1.00579881111592 0.897063934663576 1 1
1.38261733691515 1.19994744361509 1 1
0.791922603406906 0.73388485697388 1 1
1.19858243660947 1.05764744642211 1 1
0.624461919980251 0.597285745921776 1 1
1.42892320411105 1.23070180137607 1 1
0.696209496578757 0.657347527402525 1 1
0.85110121769713 0.775339612037621 1 1
0.381496453644986 0.321900260032545 1 0
1.05559644045064 0.975643095595613 1 1
0.856919077895218 0.808915414538168 1 1
0.769976103160584 0.718850815665052 1 1
0.861778002659176 0.79141249537399 1 1
1.07410150803326 0.983889321819919 1 1
0.567865045397936 0.490460099728 1 0
1.43040440135251 1.32493333027845 1 1
1.08943677606337 0.953514396213383 1 1
0.924127003990087 0.835496515251343 1 1
1.09684331173832 0.960808668864151 1 1
1.09873105608795 0.994666416749182 1 1
1.17235857180831 1.02518623568628 1 1
1.62880902220856 1.46110593682077 1 1
0.875444942541518 0.793578364790308 1 1
0.708446497172131 0.654593317611426 1 1
0.746486612398596 0.688519978370585 1 1
0.487132927954335 0.444233775949249 1 0
0.656998180786237 0.592719129006613 1 1
1.31155742996657 1.152549160908 1 1
1.02334004655569 1.00507931307046 1 1
0.851112780106449 0.731576979324795 1 1
1.33952350938019 1.22949236795457 1 1
0.548707981716117 0.503066200058365 1 0
0.572438975914128 0.546692425431537 1 1
1.02316553352255 0.943455969238279 1 1
0.912238154154916 0.814199297015332 1 1
1.27212447740284 1.14047955060733 1 1
0.774352975214845 0.696474290036181 1 1
1.07691935533947 0.96872506565209 1 1
1.09551182679501 0.964869454644178 1 1
1.00883873226492 0.889916714190975 1 1
0.409530225776937 0.388892708533227 0 0
1.40834184876364 1.26742797856626 1 1
1.05944250707445 0.962971245705283 1 1
1.24539767447477 1.14136592784487 1 1
0.932970420237572 0.852274525451194 1 1
0.748481879868748 0.641532352025232 1 1
1.04942781190514 0.926178897988831 1 1
0.962421618374381 0.836568912468475 1 1
0.941891677004087 0.881020213702172 1 1
0.894907329930186 0.799783700156416 1 1
0.75033497485133 0.677928905800832 1 1
0.953053925366179 0.847489960817014 1 1
1.1507521475243 1.03937409026897 1 1
1.17983291030119 1.11939177752584 1 1
1.46129046895002 1.32609811653903 1 1
0.893940075999708 0.802146970215932 1 1
0.83147557379761 0.736534861362463 1 1
1.27069969528994 1.18665922531538 1 1
1.11212578532534 0.981043533599969 1 1
0.716965964298069 0.683747055247563 1 1
0.750842943503346 0.670213975752735 1 1
1.06639517306007 0.961019566736301 1 1
0.830623001129626 0.775059200312567 1 1
0.597678348746946 0.583647158315099 1 1
0.752326450433042 0.718051102733532 1 1
0.831133405676608 0.747548967504374 1 1
0.742387831428314 0.662874251685886 1 1
1.58513841764711 1.4442948788293 1 1
0.799284752054879 0.694125923636844 1 1
1.25306147214971 1.08576018010888 1 1
0.829967577399381 0.754405243948937 1 1
1.10850789145629 1.01220299451586 1 1
1.40797100168998 1.2307041482439 1 1
0.696239632952959 0.612905583866441 1 1
0.567765384765252 0.546031121414807 1 1
1.25842466801706 1.13482547475256 1 1
0.727070911769315 0.661289651406226 1 1
1.2804770548864 1.12269150099596 1 1
1.34578640738034 1.25703397141863 1 1
1.00247605254258 0.906995908746611 1 1
0.66038693969759 0.574592289868612 1 1
1.21368695900189 1.12661001368883 1 1
1.11065772769523 1.01933161304566 1 1
0.943248336119542 0.894213553918624 1 1
1.13190788506807 1.06927602222344 1 1
0.689182324945757 0.615633638951909 1 1
1.0002460997545 0.90062200012249 1 1
1.26220008446285 1.12234373073396 1 1
1.09873297247612 0.945433515013501 1 1
1.23003297249539 1.10542608666837 1 1
0.967534975033043 0.898427830634892 1 1
0.600699506265709 0.546814267165993 1 0
0.774065431206618 0.688229832449438 1 1
1.23345707532072 1.02576826476523 1 1
0.690742525412704 0.621144088897743 1 1
1.55511188697672 1.41310567555964 0 1
0.930756616049339 0.823834062655378 1 1
0.406058947150495 0.368505219407532 1 0
0.816926090442493 0.731002300024237 1 1
1.08767725486082 0.984166702670152 1 1
0.782394980263309 0.676852501274066 1 1
1.34521644498853 1.17736844571909 1 1
0.781505123755159 0.732306093193994 1 1
0.913149766418789 0.848144046272734 1 1
1.3405352676021 1.20827131278305 1 1
0.914935712695254 0.849894819818336 1 1
0.712855142673424 0.667056233490726 1 1
1.08059325780848 0.922690474925172 1 1
1.29821300062568 1.06042286999954 1 1
1.07658655658106 0.963169476720675 1 1
1.16748988114323 1.05531899035456 1 1
0.762336228955038 0.678873930501808 1 1
1.09949773352281 0.926577308034673 1 1
0.925212664283988 0.796353801750604 1 1
1.36153401840914 1.22528827227101 1 1
1.46010592102872 1.2943243105906 1 1
0.52112103568018 0.503164314316215 1 1
1.19116896085103 1.08207830517483 1 1
1.25302999106355 1.20475825280185 1 1
1.02904364819249 0.91106192532451 1 1
0.975788858605252 0.866724924488406 1 1
0.147256538870231 0.181570056899364 0 0
0.947088377105744 0.864201042469363 1 1
1.13922422989543 1.03825120662982 1 1
0.633313248746939 0.547631201598853 1 1
0.87880396063703 0.806522289673777 1 1
1.26386842354117 1.16061299052875 1 1
1.20825334226654 1.11590974419168 1 1
0.840731280912115 0.793737941369636 1 1
1.15906306989082 1.03326902797693 1 1
1.35347888405884 1.21027684902028 1 1
1.53186517938946 1.3752218484231 1 1
0.963728604711582 0.889279873088861 1 1
1.08424479759892 1.00524490429955 1 1
1.28331265603063 1.13683688961921 1 1
0.604574468507845 0.571640286407316 1 1
0.779511756202749 0.662215465763888 1 1
1.24362720557667 1.14233983276362 1 1
1.349397951483 1.16085661620636 1 1
1.01485838176993 0.992059440340222 1 1
1.19759171615748 1.09519624830382 1 1
0.704903112276191 0.667559883387286 1 1
1.1370438021979 1.04340142723884 1 1
0.975665190462091 0.90091896839799 1 1
0.514678933694631 0.447077095186397 1 1
0.841708122248763 0.803658361700027 1 1
1.11850434332373 1.01482379042714 1 1
1.27656955720476 1.18416890552879 1 1
1.03787950521082 0.971554232030056 1 1
0.794201295126552 0.735348708526262 1 1
1.52968818204997 1.40429372164204 0 1
0.511733227364066 0.474410421172929 1 0
0.793981869170571 0.719588859842585 1 1
1.05365744030116 0.963659011359464 1 1
0.91866412425468 0.821627462548108 1 1
1.11303527755643 1.01453073458317 1 1
1.00661274058463 0.924141040231205 1 1
0.993281252736303 0.932362604055371 1 1
0.593273479042957 0.529829801908698 1 1
1.2666512394591 1.09537514489685 1 1
0.698187212079332 0.625113366980506 1 1
0.897402251239103 0.809445144303327 1 1
1.06016398891813 0.935662491488755 1 1
0.931323974469735 0.916992033144806 1 1
0.641618414526998 0.585702313261491 1 1
0.707025012985607 0.633589359347908 1 1
0.76438451791422 0.677793981632111 1 1
0.67311360439416 0.636980860009366 1 1
0.677680211167196 0.641855526447521 1 1
1.02952044458127 0.948495388163087 1 1
0.935084150712558 0.821646688721119 1 1
0.884030332839068 0.793851319697249 1 1
0.71969948437819 0.64747426020531 1 1
1.23450763904466 1.13801111039522 1 1
0.784463964642258 0.744631310531017 1 1
1.35685406897708 1.21742532732509 1 1
1.56380093912963 1.43490328770756 1 1
0.933178017584101 0.8502174799844 1 1
1.0660120897255 0.958392323021124 1 1
1.41141561659584 1.25194366894146 1 1
1.14713929016862 1.0453117563075 1 1
0.826664987030084 0.758034614535654 1 1
0.842529009885695 0.787838928796055 1 1
1.05191736530271 0.948091725900324 1 1
0.871953892789702 0.754193571853234 1 1
0.935948203720237 0.804344237710507 1 1
0.495568139232626 0.444282452375294 1 0
0.696407436915725 0.667109387482159 1 1
0.440837069104156 0.377210226518414 1 0
0.921297780653886 0.844010234608529 1 1
0.764403279980797 0.668635122887822 1 1
1.61199953677894 1.45394613270763 0 1
0.529919053206275 0.499624881584858 1 1
1.23092562572465 1.12634617668771 1 1
1.04626663929405 0.935283861115838 1 1
0.775483803156432 0.70643410059288 1 1
0.740712437807139 0.710588878317168 1 1
0.744844347480377 0.670834405408728 1 1
0.948691177234721 0.856939129551105 1 1
1.072703031283 0.972705938438672 1 1
0.705821393699533 0.600648062514417 1 1
0.713825761048469 0.657309449530978 1 1
0.935479179703236 0.799561134193236 1 1
0.985066096164681 0.87777942047128 1 1
1.27605926075047 1.1539506282902 1 1
1.3385940829981 1.20858662461546 1 1
0.714687135094064 0.644497525601612 1 1
1.31433276463424 1.17680380608248 1 1
1.04209512314955 0.951255788633114 1 1
0.318565696909263 0.298302760518159 0 0
0.603722050647998 0.606158493467713 1 1
0.276092475363143 0.223985661186622 0 0
0.983880681800076 0.909824073541812 1 1
1.05224273548517 0.974092758652526 1 1
1.45795000159525 1.36213289472046 1 1
0.857558705354544 0.782806531072018 1 1
1.19089369407732 1.04438455096201 1 1
1.26917817472626 1.1390720356313 1 1
0.807125381889525 0.747914745359261 1 1
0.755546393566847 0.73108955368785 1 1
0.751747686734636 0.704497376504956 1 1
1.39700667618385 1.25731166725928 1 1
1.23717526561649 1.11186907725335 1 1
0.779499026560098 0.742534862565044 1 1
1.13469920934222 1.18843550476413 1 1
0.935065081411294 0.825448768544336 1 1
1.4152759946791 1.29057321269294 1 1
1.05125802754729 0.940385782337108 1 1
0.444461370364283 0.404452078435249 0 0
1.49536905631554 1.34605636477226 1 1
0.384494446564184 0.352407714004095 0 0
1.04412017538086 0.94868942518413 1 1
0.990550719966443 0.910107833396982 1 1
0.946606523411356 0.894647721144138 1 1
0.689492657453149 0.592422975290837 1 1
0.85430305312612 0.774566056400112 1 1
0.860537184385323 0.784340256293257 1 1
0.728326821735288 0.665212738168662 1 1
1.43636455048533 1.29230778078559 1 1
1.01565800051206 0.829781057680934 1 1
1.39014709695392 1.25862915240178 1 1
0.914504338026143 0.839512633731137 1 1
0.881580903104828 0.787706279136349 1 1
1.03054212716669 0.903545013495676 1 1
0.973693693383249 0.842976441016199 1 1
1.23669441573819 1.13755340995754 1 1
0.760678917011981 0.702340773390426 1 1
0.830389176418841 0.737623267701377 1 1
0.534115077331591 0.469041744385699 1 0
0.697060735577158 0.616088839217076 1 1
0.493748024029712 0.430579540519386 0 0
1.30937403447619 1.18078229244879 1 1
1.09021686124273 0.976611129172585 1 1
0.583060999591503 0.554567009372457 1 1
0.896931266452815 0.816619558554911 1 1
1.00562974313531 0.898752053023313 1 1
1.30548067297282 1.15953700351833 1 1
0.588353207755519 0.637118893688622 1 1
1.55919954029902 1.38612621425137 1 1
0.767370061774148 0.639216229957177 1 1
1.39479010242859 1.24501423592488 1 1
1.18715077428452 1.05245468533348 1 1
0.876894783011422 0.770712333873625 1 1
0.567176056814001 0.510622199215476 1 1
1.32518190304934 1.19631598326824 1 1
0.886008792266912 0.824704314740041 1 1
1.07258766838891 0.934677682826718 1 1
1.10451043757686 1.00938775060883 1 1
1.07165037273984 0.982141984592607 1 1
1.01426294375226 0.90232204663093 1 1
1.22515801923457 1.10109317799498 1 1
1.00179056861878 0.918285760013285 1 1
0.857210882842092 0.767113441929426 1 1
0.81964359168755 0.768423300189612 1 1
0.945579680242088 0.821020798009215 1 1
1.46621232160383 1.33149603650114 1 1
0.774525398661856 0.717942968319366 1 1
1.05991909092081 0.947265830409877 1 1
0.864358545922158 0.799261465329253 1 1
1.34626884673139 1.22356596095751 1 1
0.86654732748108 0.780913216462525 1 1
0.780988944200711 0.694238952765479 1 1
0.986661785396909 0.888429161024989 1 1
1.00220348723256 0.942274355740602 1 1
0.884516660963164 0.779631294151351 1 1
1.03325022431677 0.928158176208414 1 1
0.72328404189655 0.654449277607975 1 1
0.675344692908773 0.621441695357774 1 1
0.975643777913257 0.937436181653204 1 1
0.592579024561612 0.532879084229084 1 1
0.893460253063309 0.79865708197018 1 1
1.02507944674405 0.940450516892068 1 1
1.44227899554095 1.29218745870251 1 1
0.80226521483489 0.747162034849602 1 1
1.35208311845375 1.19291029799205 1 1
0.814440114950626 0.800567214272541 1 1
0.596831835898783 0.565884444002641 1 1
0.811176552996097 0.770311300573889 1 1
0.399730914797227 0.355672506268083 0 0
0.584864192500636 0.56089670868028 1 1
0.681498995114482 0.635109402508606 1 1
1.00549448056696 0.902658320275452 1 1
0.942935790665358 0.835712217551405 1 1
1.23298247191864 1.12248069475865 1 1
0.859046341736047 0.753642913095289 1 1
0.837282173858337 0.751070752709738 1 1
0.831714559553039 0.73211657839936 1 1
1.42143421216599 1.26840794001097 1 1
0.589190301696473 0.545108332720556 1 1
1.13061187433538 1.01349708867793 1 1
0.905723159279768 0.819053072729104 1 1
1.07390800362327 0.986991027547303 1 1
1.21934437868515 1.14725843929808 1 1
0.4376394955024 0.382121342080894 0 0
0.343647919853844 0.358815926571369 0 0
1.23673371835692 1.13877974581888 1 1
0.805963107442835 0.709769046138427 1 1
0.792531174857805 0.732462773544518 1 1
0.563996255972372 0.51959903907276 1 0
0.716025371651571 0.623143553454762 1 1
1.41958262734571 1.27600884624536 1 1
0.757708400220414 0.677339207268914 1 1
0.912200368768685 0.815549571803663 1 1
0.693568600470859 0.597483083010335 1 1
1.16772397204502 1.05326793216763 1 1
1.56150565491055 1.4218518250419 0 1
0.465643832645984 0.447395121111373 1 1
0.373015914065809 0.401668649561944 1 1
0.685572692364103 0.616249218606703 1 1
0.745548320152308 0.691136009388242 1 1
1.06354043344346 0.967526514460876 1 1
0.305840884663681 0.312821429217463 0 0
1.0450344752867 0.821422752371653 1 1
0.889108049370741 0.873941593796701 1 1
1.08591640102106 0.988448501939822 1 1
1.027163622845 0.94374188287848 1 1
1.26676795977455 1.14454962082842 1 1
0.614527828484202 0.537106773807767 1 1
1.03707305736109 0.947935017044666 1 1
0.552606194949039 0.507746001119555 1 1
0.493232119563281 0.428747666679405 1 0
0.870556896686596 0.764756333153967 1 1
0.944076345968864 0.828743697241188 1 1
1.35604260166514 1.21349340285554 1 1
1.14971542085936 1.05723080677891 1 1
0.900589961035805 0.867565508535133 1 1
0.617306300594315 0.595393410859838 1 1
1.09674312126434 1.01936953074231 1 1
0.90463339770206 0.817055051621855 1 1
1.6803123360913 1.53555911266127 1 1
1.31777108666469 1.18648611315228 1 1
0.418237114595239 0.395956129096207 0 0
0.907555055590911 0.841660620688905 1 1
0.106018043609422 0.109629821752978 0 0
0.736316987495897 0.63721183861185 1 1
1.0429440341342 0.969793857078734 1 1
1.37970302043727 1.22420750040939 1 1
1.23547605119632 1.12673900566362 1 1
0.465938810714234 0.419363064606589 0 0
0.823760226906227 0.772340431821398 1 1
0.969002987121395 0.889112187744664 1 1
1.56556473405793 1.43655927527812 1 1
0.292312231226076 0.249809579707824 0 0
1.27162309837255 1.18094891980139 1 1
1.23915367662276 1.07728445030653 1 1
0.900186736094359 0.766804725485874 1 1
1.00664401045633 0.897757539099511 1 1
0.927308668171679 0.81516339210673 1 1
1.06294269250698 0.928063464390276 1 1
1.41116168223445 1.26416937695173 1 1
1.22282266343917 1.13789945409813 1 1
0.803653783965511 0.766702179609784 1 1
0.924347246454295 0.846088750963886 1 1
1.0811266174804 1.0205452238297 1 1
1.27629228500604 1.12959492507933 1 1
1.30420343350084 1.14952746372152 1 1
1.06949290069967 0.99291989366055 1 1
1.08017471623189 0.987454170872492 1 1
0.930069128296522 0.82507529603721 1 1
1.1460389958676 1.04692198974979 1 1
1.22548456410466 1.14504809946142 1 1
0.971284282357925 0.898778302290222 1 1
0.592312809017727 0.542837725719922 1 1
0.875823738831096 0.785253849899198 1 1
0.584650908194616 0.56517746605487 1 1
0.64170773749471 0.574313937904755 1 1
1.15759872549147 1.14239760440482 1 1
0.58876383697019 0.495474415523343 1 1
0.844196396592275 0.761659035332734 1 1
0.948194177231168 0.85047309192677 1 1
1.10938530133914 1.01807475726726 1 1
0.899561879637516 0.801514728500633 1 1
0.647642232910729 0.575979542529237 1 1
0.874845396123697 0.799940876412803 1 1
1.4043747162686 1.32138963574868 1 1
0.633799485611152 0.59637343927956 1 1
0.664671555021108 0.620768142170218 1 1
1.2400387282979 1.13429307528942 1 1
1.40534930393757 1.2723893023123 1 1
1.00040196907452 0.862325102774459 1 1
0.82631768268244 0.770777212931761 1 1
1.1113863617927 1.00245588565253 1 1
1.224884867816 1.09476971050738 1 1
0.808520594737572 0.739477864343452 1 1
0.665020548178584 0.587599405382939 1 1
0.710727209130022 0.650618876163939 1 1
0.589628182281548 0.53248595910476 1 1
0.71622061866137 0.682872123071324 1 1
0.877012326062269 0.828105553069289 1 1
0.82235319942672 0.758322614970811 1 1
0.922197657351185 0.823456997492148 1 1
1.22009623850824 1.10933328033456 1 1
0.941445122465891 0.860004318994873 1 1
0.667706446994006 0.604402579395305 1 1
1.10707686873065 0.982786102453391 1 1
0.819986372843637 0.752204475792128 1 1
0.846534072904166 0.735132421336734 1 1
1.27860863050141 1.12279900758316 1 1
0.841574480259029 0.73032913442017 1 1
1.69421699734339 1.46770832941021 1 1
0.999541487812351 0.882698026085494 1 1
1.04388227825855 1.02534994759421 1 1
0.744804009246354 0.654403055112921 1 1
0.709329604133808 0.659623816891898 1 1
1.30165917473624 1.17350471862669 1 1
1.09184492250142 0.985991303419234 1 1
1.22541002072226 1.14582483704574 1 1
0.819601661681495 0.71584837926722 1 1
1.2095270614541 1.08526539951226 1 1
0.568601985332621 0.478736885957347 1 0
1.23312022957248 1.1202560102611 1 1
1.25870890337868 1.16480134628966 1 1
1.14724364730713 1.04430154500893 1 1
0.43462189917399 0.395802394730875 0 0
0.821755195024786 0.772410233847506 1 1
0.841538330640335 0.765176199167753 1 1
0.754991365193364 0.679591187022583 1 1
1.20604651206102 1.10735227228051 1 1
1.12382519139787 0.971973432401764 1 1
0.991495189232602 0.910294557927791 1 1
0.939230074525829 0.847535204703226 1 1
0.867700754102758 0.78196221356554 1 1
0.976814187597095 0.883615576436413 1 1
1.09162638348413 0.954931155456616 1 1
0.932250828100625 0.851677979494108 1 1
0.891680923534114 0.733915969352329 1 1
0.543258813395768 0.452432829818537 1 0
1.38750856964069 1.2575801469793 1 1
1.12485192757996 1.0287088478717 1 1
0.98861106051503 0.889634645907995 1 1
1.22243438322411 1.10991296322046 1 1
0.781161619265021 0.699829592410842 1 1
1.18582409478314 1.0658657378618 1 1
0.653842252115737 0.589347177828981 1 1
0.783786143208653 0.674613110767115 1 1
0.949574112771868 0.855355743012466 1 1
1.15967104732178 1.04370318683407 1 1
1.40518996001944 1.27786926708879 1 1
0.571264579361098 0.519307750100054 1 1
1.18178220792768 1.07495181806789 1 1
0.939397842058369 0.815282679185606 1 1
0.801429120548761 0.752938460135803 1 1
1.41942437852765 1.30218151949083 1 1
0.997493659134481 0.931350211073299 1 1
1.07799074052675 0.988336452853246 1 1
0.830310725716475 0.73553097132892 1 1
1.10426152494713 0.980620751180538 1 1
0.622961277978552 0.552267700196913 1 1
1.02287197264144 0.925516106820932 1 1
0.132812780748259 0.142346724466455 0 0
1.1987984094164 1.1251400046711 1 1
0.874595731051907 0.813940417757873 1 1
1.34388746454097 1.22022939658836 1 1
0.734819604762199 0.668587697601401 1 1
1.11236291089134 0.985433763757518 1 1
1.31319839638383 1.16671595382828 1 1
0.608101077553185 0.575211618969776 1 1
0.656450326517457 0.57964701154601 1 1
1.62056353357507 1.49459441689115 0 1
1.39244720730936 1.2598702914411 1 1
0.664922638760212 0.622330276860925 1 1
0.421348440492858 0.374070313759383 0 0
0.918828144513835 0.794860572702535 1 1
1.68917941411527 1.50048594491922 0 1
0.441257131648682 0.343078772665246 1 0
0.428174785121288 0.396462692084381 0 0
1.03501720868112 0.903090132460662 1 1
0.492488185742813 0.488435747894954 0 0
0.480612936799524 0.42238434425436 0 0
0.973558392926871 0.882093897264833 1 1
0.971794872235868 0.868278806986478 1 1
0.648908561718241 0.600016767046012 1 1
0.713291792859964 0.690529806623981 1 1
0.597838628869282 0.52900691899788 1 0
1.12220180586153 1.00625153477253 1 1
0.654171799836258 0.623660814106151 1 1
0.691053505051064 0.649050785870701 1 1
1.27274495234252 1.11317846074496 1 1
0.522323905992331 0.482101089044044 1 0
1.1399892137737 1.03276256054024 1 1
1.01930658502712 0.904963542541984 1 1
1.02816526315221 0.986685876969882 1 1
0.765322888106608 0.709291684334494 1 1
1.13650498324148 0.972145521739897 1 1
1.19317861670447 1.07919708982506 1 1
0.465904490419964 0.424604529388496 0 0
1.38674003544461 1.22049496631696 1 1
1.32361305308886 1.1854118195996 1 1
0.945069333716918 0.854069568267238 1 1
0.220569300796488 0.214776730929702 0 0
0.736461012255137 0.659940247048191 1 1
0.739855289859215 0.659049538538562 1 1
0.627752947289393 0.512602934226072 1 1
0.669249151611874 0.59484537051004 1 1
0.880374846745443 0.794186345959508 1 1
1.29371425007066 1.19855321891655 1 1
0.861912671094189 0.84602070607029 1 1
0.955855918896708 0.926138236051559 1 1
0.650429690646675 0.585306498418213 1 1
0.750392209550542 0.679383900589578 1 1
1.01456292271215 0.877487083333987 1 1
0.459967994024512 0.42749418156563 0 0
0.352802268839558 0.29464938297918 1 0
0.823222117948563 0.765984063880304 1 1
0.712481541363334 0.636637347501044 1 1
1.25847362818541 1.20547481202303 1 1
1.35925073885355 1.24800073504488 1 1
1.17836871168893 1.05143943812701 1 1
0.607290837742098 0.521107677740267 1 1
0.94756017966798 0.894619377558715 1 1
0.448100675607091 0.466523535044369 1 1
0.756562336745997 0.67928082966973 1 1
1.14353150836693 1.00117575368809 1 1
0.90527779176463 0.799005887791107 1 1
1.02680406744768 0.922909667882071 1 1
1.50059770344326 1.32896757996413 1 1
0.826257434184363 0.747015948083076 1 1
1.23167288686669 1.11522513862057 1 1
0.859829123810332 0.767181502216812 1 1
0.761075555948249 0.652579358642066 1 1
0.814262748594305 0.725577653196801 1 1
1.27628566293476 1.18376578194108 1 1
1.53030199404861 1.36170972789571 1 1
1.22663353536786 1.08886114139166 1 1
1.54383393495749 1.39402444053007 1 1
1.36559270699568 1.27941467869839 1 1
0.821212645912731 0.722707658789466 1 1
0.800769950598277 0.701146140026118 1 1
1.53359771685463 1.33309984520023 1 1
0.806831496435657 0.777415879584851 1 1
1.20156346144336 1.09356113302853 1 1
0.644068156597546 0.58423123059019 1 1
1.2304382489971 1.13801675500565 1 1
1.12312740451658 1.16318545146051 1 1
0.43166170723473 0.368664523402847 1 1
1.35980868202691 1.24081882639449 1 1
0.938325604235944 0.856437338003333 1 1
0.951180421028471 0.872980260477483 1 1
1.14635247983965 1.06185337226708 1 1
1.1442193273237 1.01561331958402 1 1
0.76232660102027 0.685069039902464 1 1
0.664420913098275 0.615008380598223 1 1
1.11687325822714 1.05836973349495 1 1
1.21265197722404 1.12178517899598 1 1
0.91635122823502 0.833126737787748 1 1
0.756231039053474 0.728663179390748 1 1
1.45439564457178 1.28053170319544 1 1
1.10052624571422 0.971152679886951 1 1
0.534580955021784 0.49210073262872 1 0
1.02741962214242 0.928814757826688 1 1
1.03229040834383 0.940987886160999 1 1
0.977518615745658 0.85042531445947 1 1
0.958824845485903 0.879660314934663 1 1
0.648852150234535 0.566104326572078 1 1
0.673411249114048 0.606124013384517 1 1
1.08807552646515 0.965008795005815 1 1
1.12995396441374 1.02983467900078 1 1
1.02158420061392 0.933359508317976 1 1
0.650922560045678 0.600383054684722 1 1
1.04305689466027 0.978760208597943 1 1
0.694519241444765 0.624724189517959 1 1
0.868423518248703 0.799136121768726 1 1
0.817135783515528 0.725957293666053 1 1
1.10297206865441 0.977085399292901 1 1
1.43520485777822 1.29363319229841 1 1
0.844424134636362 0.801828634311041 1 1
0.789468486628705 0.641949015160394 1 1
0.308030631764984 0.285345375290654 0 0
1.24466708554765 1.15149891469325 1 1
1.32416259654078 1.19852507031996 1 1
0.732581313399071 0.711435762691776 1 1
1.27765642314252 1.1113900048777 1 1
0.958952294966218 0.876436880445276 1 1
0.894418173863669 0.810189579347926 1 1
1.00054487476488 0.972355896997812 1 1
1.37544504279305 1.20530696327242 1 1
1.29107430507983 1.15407818777371 1 1
0.632764672440187 0.570900245753781 1 1
1.53734818215849 1.37807335758881 1 1
0.622660562505536 0.542329712102591 1 1
1.097763970299 0.977496172302998 1 1
0.703911943419551 0.655683890350168 1 1
1.5441448634469 1.42180471376785 1 1
0.855862683251624 0.796821787052822 1 1
1.31214474113468 1.12606222257511 1 1
1.2441809772481 1.17090864792934 1 1
0.8805923192326 0.760427088951141 1 1
0.505147935427494 0.481992916660037 0 0
0.98060175722164 0.887215178008924 1 1
0.871923137784272 0.776323978853409 1 1
0.865034045601136 0.747117234815797 1 1
0.936201519607957 0.855708917463835 1 1
0.909443889899928 0.819061964084248 1 1
1.08366268225083 1.01040045529963 1 1
1.07813658539635 0.984199765927463 1 1
1.10026764485175 0.916927157431205 1 1
1.17647941697234 1.05177931227101 1 1
1.22821302220301 1.10271009592391 1 1
1.12577046366266 1.00724462924506 1 1
1.16817266120681 1.07244090653415 1 1
1.4124128102172 1.25366731229663 1 1
1.31749378890965 1.24350969729929 1 1
0.883336957472528 0.812271189619164 1 1
1.02605811875709 0.903183885393614 1 1
0.871262941216833 0.751990184854066 1 1
1.40833274605446 1.27159910989927 1 1
0.1486273580525 0.167291564913486 0 0
0.87506183074456 0.79205801753632 1 1
1.03801686457471 0.936315865139783 1 1
0.687405663799379 0.667889416298704 1 1
1.20978688907397 1.10220663853893 1 1
0.663776290708646 0.614085261418678 1 1
0.388566468634485 0.378509903327875 0 0
1.43163348063375 1.26042145412002 1 1
1.47255614878514 1.36041626149011 1 1
0.940580190150715 0.873134927746469 1 1
0.999534072697197 0.925886819954427 1 1
1.25100727310124 1.16238891169761 1 1
0.934186231072976 0.846853080573606 1 1
0.594322798634543 0.507892183974584 1 0
0.595771388348792 0.528103217921388 1 1
0.90478193668977 0.799138582236183 1 1
0.69268421230257 0.601999352801522 1 1
0.819305208254397 0.683232680216662 1 1
0.793013910874997 0.759296666383081 1 1
0.741338907230114 0.666269582970436 1 1
1.49137366668834 1.28844336539099 1 1
0.978864511116672 0.856169357010075 1 1
0.988954374691058 0.890357240627586 1 1
0.786977758468788 0.702398297056139 1 1
1.3152243930461 1.16007671412524 1 1
0.561903939749654 0.562019256203562 1 1
0.610267806588279 0.553356221138161 1 1
0.766072209115762 0.705690680431344 1 1
0.825356862032116 0.74662529412509 1 1
0.870630915431928 0.785340711143964 1 1
0.651789676151458 0.607510364186993 1 1
1.258547546937 1.16083448710815 1 1
0.985035911034261 0.916212386129264 1 1
0.865857222748738 0.814370846756328 1 1
0.786514415858549 0.699093672957602 1 1
0.836617180801992 0.737899557912225 1 1
0.313348957122389 0.25653724399816 0 0
0.901967045291092 0.801550815643 1 1
1.14100963372399 1.04906273493014 1 1
1.23616517851396 1.11754429538664 1 1
0.51984598708019 0.47340070034194 1 1
1.08710332523035 0.991549270086483 1 1
0.940666788646701 0.842010947418837 1 1
0.520635623177479 0.470048659007373 1 1
1.18025795099279 1.04064293847964 1 1
0.954872442488152 0.855343371906988 1 1
0.937009661488083 0.85637085361978 1 1
0.647279659674744 0.589434997216033 1 1
0.742795307820291 0.754304604688022 1 1
0.672886037847173 0.612076534806617 1 1
0.975226295152812 0.857733182625195 1 1
1.06535413954887 0.99140387470174 1 1
0.743373484369953 0.704636955706259 1 1
0.833351740563702 0.739180933033953 1 1
1.20116228996243 1.10355209531736 1 1
0.892318234089056 0.813915168418801 1 1
0.386027560861952 0.395396301131831 0 0
0.775816277753061 0.706065204677215 1 1
1.01436382090665 0.935695432053036 1 1
1.48958157890064 1.37354637134723 1 1
0.852526860542221 0.780882458691629 1 1
0.666228929736068 0.636998791178126 1 1
1.01601231714359 0.932754507107657 1 1
0.990565525903305 0.903692172952442 1 1
0.870390759301512 0.782115601803843 1 1
0.525206238304944 0.464823588102156 1 0
1.05015033811943 0.957492044821482 1 1
0.84549770505341 0.775467457804722 1 1
1.39450599575995 1.20548144932832 1 1
1.12936778909621 1.12242623715972 1 1
1.11206755098809 0.98066147765628 1 1
1.15641370273761 1.08245719563421 1 1
1.39998925293831 1.27072466796576 1 1
0.472074801893116 0.456516837096816 0 0
1.08625740469353 0.933136134175241 1 1
1.08904676171765 1.00762703791464 1 1
1.12231909226309 0.996942957780003 1 1
1.37838913775581 1.2239850275387 1 1
1.40829370129385 1.29853771061303 1 1
0.780791813336141 0.704081238694289 1 1
1.04452024080343 0.969799335181295 1 1
0.719722724665127 0.683543814644386 1 1
0.388928480960298 0.331499671121157 1 0
1.04942988565654 0.98156240640843 1 1
0.603479373173251 0.565039783583831 1 1
0.865558787319958 0.791579120596666 1 1
0.628152084700614 0.565602666339489 1 1
1.00945599470237 0.926953954696973 1 1
1.53315247934994 1.3966813638169 1 1
0.747680999944031 0.659899369380249 1 1
0.54821533626793 0.481740340044532 1 0
1.0262640448179 0.916632088080454 1 1
0.551647404942801 0.552350818377709 1 1
0.643670966132426 0.589474511379108 1 1
0.859163031923485 0.794405356961785 1 1
0.769761863341596 0.684394823692105 1 1
1.44800474365133 1.25178934647168 1 1
1.04754788192925 0.968626054225535 1 1
0.807199255642434 0.72550671195568 1 1
1.15445104263264 1.04956370388886 1 1
1.03248302155241 0.888240897815864 1 1
1.30757715232503 1.16007439247039 1 1
0.85127351394155 0.712525994163399 1 1
0.984078197622779 0.89536469377447 1 1
1.00620990189068 0.91796360423412 1 1
1.2569494854121 1.14967257997828 1 1
1.25690953684301 1.1313327367902 1 1
1.03984777954298 0.941299522712524 1 1
0.678790595614881 0.614408173085428 1 1
1.03798151377456 0.947401546876998 1 1
0.4992989309465 0.50738365305242 1 1
0.953257186034544 0.882586523705344 1 1
0.940709692149959 0.82580836559101 1 1
0.404941781770091 0.37682506336391 1 1
1.09985804904561 1.00677510704926 1 1
0.71298972496634 0.648489537193873 1 1
0.997014861543401 0.881820093440632 1 1
1.27001520730649 1.18091569759025 1 1
0.81213815489321 0.748854090814006 1 1
0.839321999432841 0.783769636449189 1 1
1.45099412088036 1.22002686362937 1 1
0.822333237189236 0.744795966132937 1 1
1.00104595882394 0.90827012203388 1 1
0.415467530027495 0.38936006853746 1 0
0.847741693682619 0.752694088935815 1 1
0.85895850337745 0.768751254218744 1 1
0.718546154480478 0.630943964569259 1 1
0.773284337721085 0.71282651152198 1 1
0.88393659738009 0.804090289452338 1 1
0.920147439837223 0.846612190551109 1 1
0.958168651649552 0.885039437499001 1 1
1.25219590913522 1.14514718958738 1 1
0.901378505134143 0.797264860306932 1 1
1.24897934604992 1.15244454333729 1 1
0.823600823535301 0.73643448177472 1 1
0.288844226735044 0.274428854527126 0 0
0.774932975026513 0.715339513023703 1 1
0.769895891798594 0.684608445571507 1 1
0.742481968997538 0.664595617130351 1 1
1.34712545363777 1.20522356180715 1 1
0.291184650538991 0.282289383852121 1 0
1.0871015403766 1.01168349092098 1 1
1.07652522992064 0.929235832835315 1 1
1.33033041765124 1.19255458592865 1 1
0.978595978358119 0.870282772096789 1 1
1.18208052653269 1.10303094053772 1 1
1.04310251007477 0.930266462473349 1 1
0.892628857121852 0.817129188387501 1 1
0.674764481973273 0.617852951793996 1 1
0.833412572285462 0.761715269738985 1 1
0.785482900200083 0.698787665210622 1 1
1.0266315068268 0.94807876549338 1 1
1.00619506687433 1.00844380876146 1 1
1.09108188867915 0.973903015766446 1 1
0.653663780880071 0.582157547982868 1 1
1.51547888255485 1.34469813857402 1 1
1.37962250704098 1.2556868683359 1 1
0.843512369424335 0.769580159437802 1 1
1.42113622939893 1.29327745733938 1 1
1.27095791984105 1.24937839147264 1 1
0.735617327384492 0.662988300315134 1 1
0.813763850923669 0.728846925880431 1 1
0.725533162866721 0.655202955263864 1 1
0.633410675260371 0.58179617815339 1 1
0.659700069797577 0.628733104827066 1 1
0.713344237901475 0.657195612207837 1 1
1.29088527883965 1.15780841955589 1 1
1.62725563423447 1.46155363807134 1 1
0.892166048536868 0.788008646780796 1 1
0.592358019626955 0.547471548797858 1 1
0.711154269940029 0.618744324839967 1 1
0.930171229958158 0.82795464272233 1 1
0.761899580180497 0.672379180655033 1 1
0.606626653810745 0.533444489892942 1 1
0.877366223142964 0.801675091408313 1 1
1.11518033966258 0.952536226128098 1 1
1.39392607263941 1.24543309853534 1 1
0.815555547944474 0.767609352038913 1 1
0.432605264738184 0.403283703491617 0 0
1.66726730776377 1.4130803954027 0 1
1.13071615395435 1.00604790980036 1 1
0.796555810314063 0.776017749310959 1 1
0.887793823024051 0.774106975846251 1 1
0.828151080727537 0.762904254219071 1 1
0.891156956684375 0.801047574514163 1 1
1.14490596474754 1.00625110976662 1 1
1.26823926557089 1.14853646968687 1 1
0.854914567286383 0.790614791871545 1 1
1.11034058333069 0.983230319515788 1 1
1.1522241774787 1.04041522797301 1 1
1.35708753210158 1.2131089950866 1 1
1.03411581042484 0.904432464231296 1 1
0.908028530297043 0.811516981453188 1 1
0.960448802669999 0.853953816136478 1 1
0.540346645679967 0.50313993532106 1 1
1.19999071738476 1.06849548669365 1 1
1.236310880976 1.15728827782523 1 1
0.643044896730378 0.5431434084397 1 1
1.28478015902508 1.14862169929702 1 1
1.08038292142265 0.980765881317256 1 1
0.809721183570469 0.735034973856708 1 1
0.867779897019915 0.790786635480529 1 1
1.10230182500255 1.02376742254551 1 1
0.803366112946887 0.741657426347929 1 1
1.48926388691009 1.34284733587739 1 1
