# Supplementary material for: Bias caused by sampling error in meta-analysis with small sample sizes
Source: PLoS One. 2018 Sep 13;13(9):e0204056. doi: 10.1371/journal.pone.0204056 (PMC6136825; doi:10.1371/journal.pone.0204056)
Supplement: S4 File — (ZIP) [file pone.0204056.s004.zip › results N = 10 theta = 1 tau = 0.5 sz = 50-100.txt]

"cohen.dl.theta" "hedges.dl.theta" "cohen.dl.cp" "hedges.dl.cp"
1.12807902286205 1.11697068858883 1 1
0.660425582433091 0.654011103272794 1 1
0.900443949917644 0.891773370346813 1 1
1.06918192042063 1.05772953724024 1 1
1.11222255150979 1.10128836246344 1 1
1.12410666204482 1.11389531654028 1 1
0.804046607947014 0.795539041434982 1 1
0.771968249821432 0.762302850414494 1 1
0.761686319508052 0.754024103902535 1 1
1.11764879446466 1.10583797736415 1 1
0.941226350699367 0.931490483543672 1 1
1.03777933722575 1.02859203287424 1 1
1.29218360016114 1.27871069315043 1 1
0.853011872819522 0.844193038059175 1 1
1.25828491552054 1.24589221248442 1 1
0.721687021592861 0.71376463084809 1 1
1.18650020274457 1.17369999034788 1 1
0.886454647280823 0.877859049674236 1 1
1.00028094120712 0.989985876613718 1 1
1.07572194704207 1.0643247443597 1 1
1.03859789774091 1.02918131894987 1 1
1.04580120536438 1.03327222081802 1 1
0.995173713058323 0.984737038075709 1 1
0.867902236575098 0.858405961263715 1 1
0.886873460594535 0.877503518297938 1 1
1.2182038906912 1.2056560825869 0 0
1.29839913297978 1.28445383080199 0 0
1.02885488137468 1.01852115617842 1 1
1.07224948636805 1.06105754595713 1 1
0.915344596370734 0.906946245528047 1 1
0.914614326299821 0.90618722156559 1 1
0.748189930614065 0.741346720487522 0 0
1.00794705539141 0.997896754271461 1 1
0.946073499569047 0.937026661118749 1 1
1.27620596624715 1.26387862502058 1 1
1.04283808383287 1.03247249325737 1 1
1.02015147758615 1.00952596577199 1 1
1.09451684352632 1.08379307344818 1 1
1.21800107330039 1.20477609405204 1 1
1.0103408253004 1.00136346131142 1 1
1.04248708619213 1.03185859478234 1 1
0.719166310651977 0.712051469849438 1 0
1.1875900935566 1.17386633195668 1 1
0.825909450115896 0.818810730848011 1 1
0.911200901316361 0.901744007733676 1 1
0.926400043760123 0.916688667626665 1 1
1.28664646216283 1.27370437437742 1 1
0.770849362354614 0.762783186682766 1 1
1.04144787162541 1.02995842823497 1 1
1.15407243736609 1.1401855412213 1 1
1.19804028855298 1.18622732681387 1 1
1.04307604342785 1.03099252164054 1 1
0.957681056397359 0.948756787043378 1 1
1.18300633421179 1.17135945240567 1 1
1.0692015960064 1.05781768221434 1 1
1.37022288181746 1.35511088902079 0 0
0.785360711985113 0.776961229339896 1 1
1.22082805416479 1.20732102670264 1 1
0.980309802629986 0.97043971367651 1 1
0.972310513774482 0.962586753953438 1 1
0.987038671063769 0.976098590401686 1 1
0.810902557956638 0.802639827558297 1 1
0.809963059513239 0.801980918733399 1 1
1.18176882669055 1.16748220929879 1 1
0.666235369079064 0.659402403582569 0 0
1.17641780606674 1.16446566523779 1 1
1.23604687618795 1.22212318497555 1 1
1.03213740787168 1.02122893787757 1 1
1.17286384266428 1.16145519478668 1 1
0.874036486986785 0.864783619500283 1 1
1.0653536094526 1.05269254680136 1 1
0.910913546375073 0.902378500976348 1 1
0.963033765750458 0.953282198152776 1 1
0.977191077661814 0.966950574466006 1 1
0.727332425605803 0.720433226623913 0 0
0.839784641003171 0.831510710357678 1 1
1.1625714509816 1.15077318497139 1 1
1.18713312996083 1.17643659264592 1 1
0.936793061961897 0.927314833419916 1 1
0.834973495740654 0.826371720265774 1 1
1.004124631351 0.993695167623792 1 1
0.801924535609209 0.793548729549377 1 1
1.11858936514396 1.10622781233057 1 1
0.8204338050422 0.811219268914527 1 1
1.29517763182713 1.28162437087279 0 0
0.942754628957784 0.932623950013266 1 1
1.00926243850719 1.00065181711034 1 1
1.14778654154774 1.13613687048111 1 1
1.14518424441213 1.13230287347229 1 1
1.06362004824132 1.05382344507456 1 1
0.987069213863378 0.976960832791649 1 1
0.8822512695138 0.874313217353985 1 1
0.860132364806406 0.851210280811356 1 1
1.12013202461304 1.10949651804192 1 1
0.768975589988379 0.761283139577988 1 1
0.833139898357207 0.825551566200939 1 1
0.729532680996529 0.72204812636855 1 1
1.14770743319545 1.13668431419023 1 1
0.891880701046618 0.882013991992792 1 1
0.857596940040459 0.847366270241415 1 1
1.30527650042441 1.29200595130613 0 0
1.0741595441975 1.06300867660926 1 1
1.17848520917896 1.16644294780834 1 1
0.840281014947682 0.832448491454922 1 1
1.11113937793136 1.10032593018629 1 1
1.15534230638295 1.14450233908236 1 1
0.72398749111221 0.716071538741033 0 0
0.837669677709768 0.829734809451055 1 1
0.67284485399851 0.666657561206308 0 0
0.715322257280533 0.708581046890203 1 1
1.13959285484482 1.12696189380677 1 1
1.07712807013541 1.06558450518389 1 1
0.771486718878331 0.763627068715563 0 0
1.10421362538103 1.09385611192374 1 1
1.36361935987431 1.35060404953253 0 0
1.14186778898398 1.13016423679531 1 1
1.27081944551251 1.25658474965701 1 1
1.22897095413704 1.21683510611783 1 1
0.954831832041026 0.94523697278041 1 1
0.815934352136068 0.807110142797141 1 1
0.995910097470112 0.984950577522439 1 1
0.866011601967516 0.856540818374514 1 1
1.18309898824191 1.17054375372819 1 1
0.921243330821089 0.912174777446887 1 1
0.821450953408419 0.813627186462133 1 1
0.963094788631065 0.952669881532725 1 1
1.3724295032911 1.35776782472594 0 0
0.710326520244185 0.702111691393551 1 1
0.931924987034067 0.923119484025681 1 1
1.03431509905754 1.02381274436055 1 1
0.857892340447945 0.849616699854427 1 1
1.26880555065734 1.25685697914255 1 1
1.13147383577686 1.12005678097161 1 1
0.832524873427896 0.822205596444074 1 1
0.869973837553416 0.86099908260588 1 1
0.739002418195653 0.731630364996324 1 1
0.959631358515428 0.950162494350799 1 1
1.0770024875898 1.06693018024521 1 1
1.10480533773125 1.09273319418978 1 1
0.857491141996721 0.848730057071251 1 1
1.23438730587312 1.22131304965597 1 1
1.1495264590556 1.13899386647458 1 1
1.25522452486259 1.24268354711212 0 0
1.44857760875803 1.43437121927572 0 0
1.106555206459 1.09637247057126 1 1
0.75195381307701 0.745276974253706 1 1
1.07954047302768 1.06893124465715 1 1
1.266579095321 1.25468694584723 1 1
0.885562455489188 0.876222610330602 1 1
0.985807944053995 0.974997863111504 1 1
1.03307167483007 1.02330058962099 1 1
1.24162716567819 1.22879723974765 1 1
1.02921638747148 1.01939192820003 1 1
0.984644441389118 0.975742165879189 1 1
0.808272600908345 0.799086956311204 1 1
0.909603542721359 0.900910349917203 1 1
0.872646067138483 0.863254354898238 1 1
0.970324736651383 0.95926538439457 1 1
1.2659083036326 1.25222334064549 1 1
1.02935985366362 1.01739714305559 1 1
0.975114913941906 0.965284455592935 1 1
0.936404989972679 0.928051242080459 1 1
1.10208726192728 1.09086622022301 1 1
0.948303834202574 0.938411308584635 1 1
1.05674391889598 1.04544410012637 1 1
1.01240792882991 1.00119776921407 1 1
1.52067060435417 1.50641519000187 0 0
0.993488664637812 0.983503382662852 1 1
1.00776531451343 0.998066783808843 1 1
0.972150560669063 0.961205886622357 1 1
0.931471754273856 0.922021047615226 1 1
0.973427375404222 0.962954353979843 1 1
0.968704098607094 0.957548059439716 1 1
1.1047394253373 1.09495147809357 1 1
1.07235935041363 1.06219881372397 1 1
1.03116382975999 1.02033541729513 1 1
0.866373914308536 0.857217471857756 1 1
0.822483490880913 0.813511207049276 1 1
0.835708901943899 0.828220949231385 1 1
0.746886057989294 0.739708260826564 1 1
0.880263295608412 0.870180084494407 1 1
0.832603014396872 0.824702699168041 1 1
1.32685476009202 1.31273216817424 1 1
0.898531322062743 0.890500118325666 1 1
0.9450485614619 0.935947818912548 1 1
1.16180061624663 1.14973241430933 1 1
1.25436588669692 1.24148059118436 0 0
1.04235619135991 1.03132974167772 1 1
1.10550261700442 1.09496804502896 1 1
1.15903108762284 1.14682177247371 1 1
0.80801101678619 0.800908922158092 1 1
1.10771514037222 1.09650751515697 1 1
1.08047865654909 1.06926394239277 1 1
1.25480012244217 1.24383140789387 1 1
1.01773679277601 1.00750085307739 1 1
1.21338405636613 1.20061321647766 1 1
0.895041066078907 0.885984215331395 1 1
0.945442545371726 0.936141301396577 1 1
0.838326906228137 0.829933566377531 1 1
1.06572390052857 1.05670856018843 1 1
0.800393731811453 0.792484562599967 1 1
0.754319725453722 0.745486741083312 1 1
1.01155596306698 1.00156413716003 1 1
1.03571679329818 1.02331759588261 1 1
1.09446521361821 1.08313429055748 1 1
1.11268880250425 1.10251019194292 1 1
0.864858432590387 0.85596557054975 1 1
0.867239533557649 0.859532849070374 1 1
0.904253932396993 0.895116229080387 1 1
0.863241563629992 0.85437051239107 1 1
1.12739396565652 1.11641098874872 1 1
1.2324117321576 1.22019856281904 0 1
0.88187678806374 0.874038126801061 1 1
0.760794221582487 0.753502044793906 1 0
1.03445337330381 1.02450417714449 1 1
1.13996411122829 1.12784626740281 1 1
1.0325347884741 1.02159051866664 1 1
1.14797885666511 1.13644517737651 1 1
0.927358323632911 0.917577954297866 1 1
1.23582778102301 1.22500514726708 1 1
0.871959536883745 0.863292378993667 1 1
0.939646483089461 0.930601767668477 1 1
0.930223664179083 0.919875326666017 1 1
0.846539559574893 0.837949069451005 1 1
1.10489672357625 1.09355293142158 1 1
1.18296447393791 1.17173654967148 1 1
0.988816515275341 0.979819386790385 1 1
0.964434129172982 0.954349032166816 1 1
1.04130772946288 1.03196464341395 1 1
0.998937230070288 0.98748459097505 1 1
1.28234376485896 1.27094046676011 1 1
1.19408797083057 1.18167374807372 1 1
0.971093020422548 0.962785037085441 1 1
1.12496276045219 1.11288822875035 1 1
0.982449349632001 0.97246683123463 1 1
1.12999134671152 1.11883633168414 1 1
0.964642090874712 0.956183211096676 1 1
0.979639653405309 0.9683410152841 1 1
1.12020417462032 1.1100512385589 1 1
0.982030872275106 0.972276401048994 1 1
1.24851875059849 1.23561727146268 1 1
1.07979741464351 1.06693504876758 1 1
1.16920655618797 1.15773812004642 1 1
0.636535341137112 0.630625261456296 0 0
1.20303926418168 1.19138972207203 1 1
1.02543305449536 1.01415815696407 1 1
0.952711198847587 0.943489738434515 1 1
0.938634196395381 0.930096795408677 1 1
1.22938834337899 1.21492118379219 1 1
1.02177517467999 1.0106370592057 1 1
1.08013902163089 1.06871927630085 1 1
0.910961929127978 0.901014808421159 1 1
0.78955978379392 0.781549344000296 0 0
1.27887153983194 1.26564356518411 1 1
1.33231016286569 1.31807991861783 1 1
1.34765948902765 1.33261205028397 1 1
1.23685805263002 1.22217227255053 1 1
0.947592501434904 0.936099184644815 1 1
1.10651736600358 1.09548084422246 1 1
1.02726120392745 1.01641985185847 1 1
1.02503652275601 1.01466210362421 1 1
1.15185573545056 1.14101606922816 1 1
0.822538263372134 0.813014222764541 1 1
1.25769957443856 1.24551260111952 0 0
1.05090636380793 1.04039496927248 1 1
1.13855406629525 1.12688488752788 1 1
1.1319813671232 1.12068504849122 1 1
1.01725122039418 1.00579956917976 1 1
0.872629835967748 0.863108740399847 1 1
0.883644913559017 0.874780084454463 1 1
1.05138214357954 1.04008003376706 1 1
1.34913194451844 1.33449066342895 0 0
0.950165021350241 0.94097942747594 1 1
0.838521345670549 0.829723546093392 1 1
1.04203948531928 1.03072477258628 1 1
1.07580732822751 1.06475344063448 1 1
1.16160176932263 1.15001382014474 1 1
0.987845882058349 0.977468101946096 1 1
1.48078108818099 1.46727027873966 0 0
0.944294375670624 0.935965007413416 1 1
0.982973070619009 0.972421147633594 1 1
1.10123545936687 1.08882625791209 1 1
1.06188087349339 1.05228691734007 1 1
1.33641612837747 1.32208324272495 0 0
0.961220053933142 0.950393987224928 1 1
1.07921654775091 1.06904443466801 1 1
1.06225754491014 1.0510423632779 1 1
0.913502043352844 0.903664100995366 1 1
0.953002929920786 0.943634133097717 1 1
1.0904573560591 1.08035417978722 1 1
0.960173882239061 0.949304299829295 1 1
1.02607906311205 1.01605062759267 1 1
0.787584114551408 0.778297030310333 1 1
1.31342869213072 1.29938656130344 1 1
0.776042030877847 0.768458990899842 1 1
0.654192466226693 0.648123047251061 0 0
1.12554600851736 1.11429042658628 1 1
0.9388641183729 0.928435822506239 1 1
1.04822396583797 1.03646364105529 1 1
1.11504882493991 1.10398984832775 1 1
0.954247534935029 0.944953739017183 1 1
0.623709901822116 0.616704203585386 1 1
1.2408859580604 1.22767327697149 1 1
0.931870125152938 0.921750286123395 1 1
0.941437856145756 0.931367479255966 1 1
1.27613258595273 1.26509490109794 0 0
0.880491712843136 0.870899063832849 1 1
1.03190148199609 1.02129412071665 1 1
1.06162722212272 1.05028966992729 1 1
1.37962493147521 1.36388585047989 1 1
1.22972697516038 1.21666139902144 1 1
1.11614664028039 1.10488587108 1 1
1.26297604007235 1.25106478419012 1 1
1.04540854466268 1.03319908027913 1 1
0.907213001232882 0.898073303430393 1 1
1.19062978545766 1.17906616251964 1 1
0.995585063881982 0.985440233161837 1 1
1.03502742077612 1.02291803882686 1 1
0.845238155834446 0.83727242893861 1 1
0.742043116100583 0.733396442339548 1 1
1.00443788084485 0.994295268636217 1 1
0.961747444571384 0.952378749634752 1 1
1.24166882644712 1.22953311374816 1 1
1.51761145075014 1.50055969218063 0 0
0.932470156167 0.924483460577964 1 1
1.15488331964624 1.14368821642518 1 1
0.977213748092141 0.966558883954676 1 1
1.00070956688373 0.991229685521002 1 1
1.18945914602386 1.17614010961327 1 1
0.851995552190302 0.844143983443266 1 1
1.11931423473665 1.10800424490386 1 1
1.14192571674243 1.13058328289306 1 1
1.2835953123257 1.26911527727911 1 1
1.13909353246297 1.12715867305825 1 1
1.09765379403412 1.08571720121864 1 1
1.4605065569223 1.44514933832118 0 0
0.90187528071912 0.893779525781024 1 1
0.849655618560467 0.841751851367786 1 1
1.05473681238911 1.04448182898686 1 1
1.15040672454337 1.13833142778514 1 1
0.860030339484383 0.850951116634347 1 1
0.989030726761605 0.978905017331783 1 1
0.869391458552435 0.85964838537561 1 1
1.16539527134518 1.15530047048612 1 1
0.930406682783244 0.921056539029053 1 1
1.1615399098653 1.14984589546642 1 1
0.826257266330413 0.818625260693591 1 1
0.827284391325447 0.81794717539164 1 1
1.05211975302648 1.04106186689588 1 1
1.18410727654053 1.17190478923355 1 1
1.15327334480303 1.14279056579573 1 1
0.760829290566514 0.75278119240114 1 1
1.02109307413308 1.00914461398675 1 1
0.658784040172729 0.652326145716158 0 0
0.686511648235886 0.679107959529527 0 0
1.08839352856979 1.07737745859615 1 1
0.977455289535179 0.966914336640441 1 1
0.747527802974009 0.739275209333934 0 0
1.19694731350607 1.18549217808881 1 1
0.876701417651717 0.868286244369599 1 1
0.89445040343693 0.886142724298911 1 1
1.1922770094471 1.18015092900321 1 1
0.796311262706166 0.788878124370038 0 0
0.771268049058691 0.764460409733469 1 1
0.950857676954191 0.941595703713534 1 1
0.908548641613469 0.898091512075334 1 1
0.793738771247015 0.78500451676188 1 1
1.04754608742344 1.03726307131534 1 1
0.995911050081594 0.98599046681623 1 1
0.792334160050479 0.784630511947112 1 1
0.750847275436594 0.742799707874049 1 0
1.0903194934351 1.07838028525906 1 1
0.88688229107525 0.878530930799838 1 1
1.14498032985821 1.13262104209607 1 1
0.797523859742714 0.790203956307184 1 1
1.07651721571547 1.06561943605914 1 1
0.878827832930227 0.869902441654352 1 1
0.826876323832852 0.819036072765873 1 1
0.990897952137291 0.980664374417871 1 1
0.8849061434513 0.876287113662649 1 1
1.03212361441892 1.02218878325069 1 1
0.991150649653807 0.980616422457881 1 1
1.06521424556353 1.05490023551686 1 1
1.02495181204339 1.0157482796222 1 1
1.04628841371352 1.03538779950836 1 1
1.18760588484084 1.17441290874352 1 1
1.03690764511547 1.02462030560001 1 1
1.31873107089219 1.30520589741942 1 1
0.679585809109216 0.672298294273744 1 1
1.09027641383803 1.07888375179143 1 1
1.08668006239096 1.07527042276821 1 1
0.942042817700048 0.931776401794366 1 1
1.02263264105693 1.01248554877998 1 1
0.943543271832542 0.932656446521095 1 1
1.09082130625579 1.0780952391577 1 1
0.904914300220797 0.8953523422876 1 1
0.863660697283255 0.853827406951819 1 1
1.10003782127297 1.0900784676369 1 1
1.03474490947145 1.02463955341176 1 1
0.835260833350731 0.826470854975783 1 1
0.9894305976725 0.979341225159213 1 1
1.08343194707087 1.07145940267599 1 1
1.26904697390927 1.25620173194316 1 1
1.01555788692363 1.00500678423863 1 1
1.13077763128354 1.1171707571582 1 1
1.19292710196449 1.17987418198411 1 1
0.869987550462356 0.859740459034522 1 1
1.1684391711372 1.1564878441547 1 1
0.823702220046526 0.815263209434487 1 1
1.04380704131613 1.03414910631277 1 1
1.05048167234038 1.04056378430619 1 1
0.946619853471118 0.939111165760276 1 1
1.17095454660367 1.15872896386296 1 1
0.724546617102962 0.717204537296988 1 1
1.07661127621197 1.06622249370755 1 1
1.05726457525303 1.0467466086179 1 1
1.11198993714788 1.10181948339825 1 1
0.926272653897743 0.915667358336549 1 1
0.805653168018714 0.796596007181756 0 0
1.09694015896787 1.08432024248607 1 1
1.06644833572456 1.05556224608464 1 1
1.05104577918414 1.04074064851403 1 1
0.822348535324509 0.81507583714462 1 1
0.90896616643688 0.899852397813 1 1
0.859215409573755 0.849313014908088 1 1
0.825925675529898 0.817275483302709 1 1
1.05941923959255 1.04882793986216 1 1
0.964387053953446 0.954953750972819 1 1
0.888326729703259 0.879634863418155 1 1
0.969797777177957 0.960063307419996 1 1
0.904768636186755 0.89589661751684 1 1
0.586419161205817 0.580634752792452 0 0
0.81181226872002 0.803264137022468 1 1
1.07561128398268 1.0636317236013 1 1
1.15115975317939 1.139121382766 1 1
1.33514022727222 1.32046503525131 0 0
0.862609051873023 0.853192015872796 1 1
1.03531837126526 1.02511733303504 1 1
0.894551977670018 0.884673866104093 1 1
0.919014891441257 0.909477250922234 1 1
1.10934636343715 1.09780916539303 1 1
0.92614129426022 0.917070094018421 1 1
1.18976607102178 1.17690260664129 1 1
1.2736129999606 1.26036338020773 1 1
0.990430896961572 0.980214357714733 1 1
1.15930223648634 1.14520671323541 1 1
1.27979154282688 1.26632829393929 1 1
0.911856529243324 0.902250618959468 1 1
1.02443873115567 1.01353068429468 1 1
0.889185904508234 0.880234344119911 1 1
1.08055812034647 1.06974493098081 1 1
0.996622144346568 0.985475672681221 1 1
1.14011461246174 1.12886998453493 1 1
0.933871064367245 0.925009169301862 1 1
0.981404394189113 0.971642995163948 1 1
0.848850206694385 0.840636249412892 1 1
0.83050615752398 0.822292422654182 1 1
1.29614424696844 1.28282160732211 1 1
1.11994619306828 1.10845917190629 1 1
1.28147642606828 1.26946243196753 1 1
1.08671481211088 1.07539638907644 1 1
1.24056906633539 1.22824142837649 1 1
0.954295312967227 0.945079160170535 1 1
1.0772332911977 1.06727153964052 1 1
0.938422348292247 0.927880984714515 1 1
0.857998050225872 0.849568667855404 1 1
1.08392670342284 1.07300312777913 1 1
0.896889254329616 0.885743899576441 1 1
0.881525628075991 0.872206652822125 1 1
1.03641763245202 1.02512092283287 1 1
0.935110172061639 0.924156383175007 1 1
1.56098883175398 1.54243405062211 0 0
1.26082611581735 1.24939207264697 1 1
0.936598614270195 0.927954308327599 1 1
0.627150909083295 0.620989002492615 0 0
0.979916631392669 0.970183242099365 1 1
0.717268209856603 0.710452160125867 1 1
0.837995421525605 0.828449448641403 1 1
1.04527573149719 1.03462586489672 1 1
1.22364922757797 1.21117981318317 1 1
0.960578942080546 0.951290993260632 1 1
0.911709998073722 0.901598805978006 1 1
0.670941997672806 0.664256374938433 1 1
0.820490047297628 0.811590097040388 1 1
0.817071883691539 0.807793216745721 1 1
1.03044862506038 1.0204947829821 1 1
0.99885643985297 0.989850196098295 1 1
0.889514595157596 0.880568868927006 1 1
0.960146604278233 0.950402273834785 1 1
0.761804308549066 0.754383724810663 1 1
0.810664837538358 0.803284170247295 1 1
1.38914718236019 1.37449265452015 0 0
0.843707497112019 0.834252637953887 1 1
0.755205927292046 0.747964340496112 1 1
1.10969980914465 1.09837708291233 1 1
1.10911959164206 1.0984695147446 1 1
0.803755541015324 0.795245206309377 1 1
1.15962721992539 1.14794830807407 1 1
0.913790061917167 0.904725398860736 1 1
1.33005977474023 1.31580201480565 1 1
0.715075472094985 0.708527856738054 1 1
0.740962437401177 0.731625652944437 1 1
0.977385902594363 0.967069314328638 1 1
0.941136212623339 0.931316597563233 1 1
0.868302968231088 0.85954829098061 1 1
0.999085452072113 0.988499947343895 1 1
0.969943448424156 0.959768328758082 1 1
1.07685706681549 1.06568885983843 1 1
1.0455288917738 1.03561030259868 1 1
1.0344806839043 1.02497816833088 1 1
1.26761171129318 1.25219208345738 1 1
0.902175074534807 0.89238406651134 1 1
1.04001073650561 1.02947069772516 1 1
0.982778859878553 0.972602595188224 1 1
1.11160916517482 1.10054473143447 1 1
1.02290792036575 1.01265703463802 1 1
1.05337794269243 1.04365743265196 1 1
0.927304323197514 0.918618864282272 1 1
0.823613914400827 0.815130253474315 1 1
1.39218285862508 1.37810732499784 0 0
0.972291982047143 0.963157080609301 1 1
1.08188493741194 1.07189385028585 1 1
0.931476333944883 0.921390799564122 1 1
1.04236894856393 1.03004105002765 1 1
0.826248497654231 0.816995120352539 1 1
1.10935952384785 1.09764349749023 1 1
0.966547395154916 0.955728354486991 1 1
0.974758802452456 0.965017761440372 1 1
0.981011646804471 0.97130433270999 1 1
0.929167562554797 0.919183509056731 1 1
0.91411673733564 0.903483969102275 1 1
1.00782873178595 0.996943008186566 1 1
0.931587766640197 0.922028423550629 1 1
0.953177227649756 0.943622347960158 1 1
1.22716575396862 1.21311848697898 1 1
0.837595547508497 0.828340702425073 1 1
1.46690045863544 1.45213304187903 1 1
0.723771005309176 0.716145627132285 1 1
0.936217289616643 0.923908311976111 1 1
0.708312834583298 0.701442474871226 1 1
0.842012229893308 0.833599626408706 1 1
1.28329565886394 1.27065202558624 0 0
1.17296891338755 1.16124060760294 1 1
0.903949178581613 0.895544026312227 1 1
0.9276294233024 0.917252630280771 1 1
1.1836269663294 1.1713748071489 1 1
0.755813418374044 0.748811901782501 1 1
1.08492265727957 1.07339443837065 1 1
1.02852789063744 1.01741214009423 1 1
0.80993102022654 0.802065471986274 1 1
0.96522573010493 0.954693134010746 1 1
1.17883431594371 1.16769249788333 1 1
1.02182449374789 1.00964214837268 1 1
1.36925232604293 1.35536811262727 0 0
0.95038810645219 0.941399538482849 1 1
0.730014150971075 0.723043439344211 1 0
1.04941082855838 1.04068157815295 1 1
0.743229065048526 0.736147086887953 0 0
1.06824871767146 1.05662544942719 1 1
0.786913070952271 0.778906352635736 1 1
1.16122031054825 1.14909806629355 1 1
1.1205252788261 1.10892786491523 1 1
0.916792830990111 0.90711934329351 1 1
1.1014416010242 1.0891518108406 1 1
1.20017842959953 1.18872692467802 1 1
1.15847359199653 1.14429141970168 1 1
1.19795132119242 1.18581771390599 1 1
1.16532276485981 1.15333900221283 1 1
0.923283827129543 0.914517886554302 1 1
0.826644761117891 0.818755283306555 1 1
1.13413341071541 1.12099594774415 1 1
0.75255321800649 0.744172243421521 1 1
0.848912282362852 0.839738233527975 1 1
0.825191058334384 0.816185246279176 1 1
1.05369377964403 1.04360400540233 1 1
1.08696094444212 1.07578411871887 1 1
1.01350409228504 1.00315257009293 1 1
0.624855857026376 0.617215736839376 0 0
0.769601489578221 0.762074630730911 0 0
1.20767408857871 1.19439873148426 1 1
0.879921200484376 0.870503348976021 1 1
0.700007206256448 0.691723774096825 1 1
0.880829765557584 0.871050704197941 1 1
1.22913368866092 1.21742043610267 1 1
0.892846748295919 0.884367350490107 1 1
1.01340635515754 1.00163457310657 1 1
1.0395284512643 1.02824349397929 1 1
0.765086825450126 0.756673384382946 1 1
1.22606608192695 1.2136041192691 1 1
0.976819162289359 0.9673822782162 1 1
0.764611433464415 0.757106973183231 1 1
1.06995226447754 1.05883979500352 1 1
0.973047000726867 0.961854097070417 1 1
1.24903882640117 1.23658145369822 1 1
0.760839766532259 0.753091301785562 1 1
0.821237520082047 0.813714674743094 1 1
0.861429549874625 0.851641908211611 1 1
1.16029104126312 1.14841582089624 1 1
0.857972998662544 0.849336874266896 1 1
1.0225582348082 1.01177008500113 1 1
1.10676921381285 1.09609400777091 1 1
0.781538600079129 0.772553076890612 1 1
1.11469946984494 1.10207017999324 1 1
1.05235575070529 1.04038878685887 1 1
1.06714156979946 1.05626442077129 1 1
1.15909039072182 1.14580153083176 1 1
0.72737895241345 0.720276303119045 1 1
0.848833545052811 0.840557620119429 1 1
1.33094253172503 1.31699412947744 1 1
0.953049344082004 0.943010278357099 1 1
1.23554247225019 1.22297321085737 1 1
1.02754721524947 1.01681325165978 1 1
1.00491277284844 0.995400145088305 1 1
1.23564636779153 1.22239712256206 1 1
1.04769707824207 1.03699584602572 1 1
1.05723426722537 1.04517765716013 1 1
0.74807454770221 0.740341786661894 0 0
0.943756920380989 0.93456550401079 1 1
1.03251254498593 1.02139428659375 1 1
1.05819465966223 1.04768843291332 1 1
1.13215610612884 1.1206599678266 1 1
1.19216397024606 1.17953678216104 1 1
1.20019207029344 1.18808756031402 1 1
1.05659088339186 1.0462476262227 1 1
1.01086398930753 1.00162840814924 1 1
0.916625873686275 0.907719096101385 1 1
1.15984262790461 1.1475602602822 1 1
1.08778545665928 1.07719275456607 1 1
1.41142917059322 1.39811824502824 0 0
0.765051178583553 0.757552376694494 1 1
1.02484042685045 1.01411969230222 1 1
1.31697761715139 1.30376180546349 0 0
1.32407606546711 1.31044146204509 1 1
0.936614101357977 0.927832087427132 1 1
1.27508498068703 1.26176777168399 0 0
0.895776654644457 0.886360539774151 1 1
0.956043674822207 0.946686242092163 1 1
0.825570141561436 0.8178236538028 1 1
1.1737421372817 1.16171880418745 1 1
0.801788387554433 0.793073631939309 1 1
0.848452529664609 0.838180797034174 1 1
1.04761763279934 1.03708473681915 1 1
1.37693185845711 1.36420617866019 0 0
0.88865666875804 0.880066863884674 1 1
0.964123636831564 0.953616886817511 1 1
0.968757103747365 0.958853707388657 1 1
0.721677959853737 0.714462914578397 1 1
1.0489569219682 1.037740012122 1 1
0.887050278046755 0.878160791306356 1 1
0.800061728892748 0.792644070575293 1 1
1.15204946065905 1.14145039974321 1 1
1.32877732498684 1.31584349364951 0 0
1.14844734931394 1.13533691943683 1 1
1.00099644629518 0.990450974501172 1 1
0.925638284804252 0.916344373126027 1 1
0.742049752483201 0.734123764169785 1 1
0.911444422278013 0.902204356011483 1 1
0.863376651154968 0.853969355226977 1 1
0.82157236707875 0.813655033980239 1 1
1.05203388956337 1.04239237712654 1 1
1.17595184524641 1.16428749793644 1 1
0.730509669327026 0.724154403967358 1 1
0.903252165671377 0.893620391925657 1 1
1.02282293600407 1.01255068647784 1 1
0.81414217505161 0.805439443450524 1 1
0.945725746345429 0.935119887850045 1 1
0.89858862602696 0.889614495711388 1 1
1.17945418792747 1.16676730445169 1 1
1.16850540296893 1.15729282952842 1 1
1.0884222973641 1.07764779460406 1 1
1.15908594127193 1.1472881841844 1 1
0.93863705674484 0.929256683417261 1 1
0.518849887796858 0.513738327371117 0 0
1.22342147962914 1.2107051350104 1 1
0.595423953175877 0.58850434694053 0 0
1.13216323998151 1.12070176088405 1 1
0.804339126069683 0.796871632153373 1 1
1.07089152533722 1.0608934136348 1 1
1.17111536956411 1.15758981374298 1 1
0.994488783842503 0.984064225557538 1 1
0.921131154009143 0.913155520103783 1 1
1.13475452249136 1.12211367506965 1 1
0.828512624242058 0.81996536779441 1 1
0.912933314699422 0.903233402391061 1 1
0.774400228408396 0.766732764073568 0 0
1.32022260122375 1.30607171610937 1 1
0.992316539946322 0.982016068295526 1 1
0.755165787580715 0.747682529940624 0 0
0.892402165857457 0.882917062638422 1 1
0.708062900901825 0.701731991386742 1 1
0.83700903424307 0.828489382625961 0 0
1.19600969992894 1.18371608906932 1 1
1.09564915841298 1.08490191815925 1 1
0.880330059135761 0.871278184691015 1 1
1.29933396738492 1.2861080560194 1 1
0.911378331281316 0.901628784833919 1 1
0.911657706946617 0.902649788874085 1 1
0.987209017778089 0.977771013146026 1 1
1.20782141976476 1.19590363994946 1 1
0.588691688373279 0.582008936906363 0 0
1.12397698658449 1.11187505678647 1 1
1.01342817364867 1.00350383714571 1 1
1.08061746319799 1.07021019478596 1 1
1.08425187239381 1.07287339721409 1 1
1.07278843882163 1.06287300940508 1 1
1.23133483817863 1.21898644734826 1 1
0.993149672553661 0.984547885425636 1 1
1.0568811513045 1.04589992272416 1 1
0.966615309232413 0.955839816407136 1 1
0.936154800975599 0.927308773836215 1 1
1.05909735607027 1.04876442258768 1 1
1.06671352587428 1.05491680204664 1 1
0.778351870194313 0.770560335490289 1 1
0.965966284947563 0.956376503996417 1 1
1.18627324187693 1.1730498485336 1 1
0.707927229336656 0.701164013659843 1 1
0.940642788223698 0.930235017445302 1 1
1.17789370812672 1.16560327492033 1 1
1.06770100511176 1.0564581493369 1 1
1.17840745723426 1.1648834550985 1 1
1.01047002876054 1.00023685194527 1 1
0.736105121631276 0.728001208579377 1 1
1.04981372760255 1.03750493508859 1 1
0.823965704801832 0.815398871996185 1 1
1.01930771451606 1.00970262107732 1 1
1.23983067573731 1.2275470417726 1 1
1.10791252599412 1.09586578500013 1 1
0.946964235706453 0.937308760781747 1 1
1.07548375704887 1.06437183282826 1 1
0.543778948511847 0.538259292031489 0 0
1.1772548534464 1.16380885271907 1 1
0.89211219477852 0.88325415864981 1 1
0.797555057963952 0.788602593729687 1 1
0.716247955216599 0.708729249302616 0 0
1.09794139168828 1.08630356514568 1 1
0.966343378738643 0.956231969428856 1 1
1.08205295107611 1.07132634325458 1 1
0.978258510276202 0.968547041019859 1 1
0.794259752175672 0.786361154108611 1 1
0.907296556759847 0.898187435806444 1 1
0.822553623042371 0.814060222180003 1 1
0.855481205973774 0.847499479249215 1 1
0.945333261151592 0.935561414806549 1 1
0.692999674624217 0.686947031725117 1 0
0.937068541735507 0.927269014283868 1 1
1.15679900532669 1.14592698657903 1 1
1.09821042084408 1.08731605457895 1 1
1.71159484140406 1.69205604764356 0 0
0.897907669293295 0.889657008036503 1 1
0.92190217763597 0.912691812913223 1 1
1.39008790633088 1.37556671241087 0 0
0.952252974584797 0.942383242875897 1 1
1.15180306411122 1.13980731020604 1 1
1.14984446760523 1.13944236986613 1 1
1.20999772730099 1.19902023583341 1 1
1.21979884224383 1.20723217919431 0 0
1.3161180369154 1.30241692300432 1 1
0.578052149577326 0.572057040122235 0 0
0.771042331183853 0.762738987014588 1 1
0.762584772620427 0.754695125170164 0 0
1.02527966230694 1.01525753950321 1 1
1.00530597835756 0.995254870491129 1 1
0.836703753313248 0.829177435529376 1 1
0.952112041523599 0.943076685340249 1 1
1.24693976182593 1.23386055897016 1 1
0.829420069232162 0.821386239923863 1 1
0.836934563815444 0.82712891533622 1 1
0.99715806328135 0.987501118453513 1 1
0.720811580026391 0.713062450850007 0 0
0.727975762152298 0.720929620239426 1 1
0.866782265689433 0.857697889756103 1 1
0.890540982446671 0.881004106437972 1 1
1.15167127305832 1.13980717540334 1 1
1.24576723581653 1.23220804737436 0 0
0.743381982369142 0.733425236772009 1 1
0.550349393252159 0.544558754401627 0 0
1.24654310602581 1.23172416387596 1 1
0.868120543286089 0.8588507286979 1 1
1.05859698769597 1.04860295276065 1 1
1.07725754240465 1.06635778861683 1 1
0.844360517991512 0.836167959749742 1 1
0.868395352237578 0.859932554278982 1 1
1.11678281246358 1.1058227864687 1 1
1.20223654827127 1.18952872655201 1 1
0.822524513309039 0.815109765469445 1 1
0.906258524198371 0.895725164039457 1 1
1.13348528398931 1.1220527937746 1 1
0.739649609133119 0.733057411288524 1 1
1.07174847421188 1.06046738498132 1 1
1.24351138450807 1.23147983365169 1 1
0.945479367670966 0.93566493069942 1 1
1.19899168333956 1.18760558814524 1 1
0.945907105702323 0.936237924809648 1 1
1.40543452968443 1.39279111064478 0 1
1.19509682150682 1.18502563925427 1 1
0.933959708178396 0.924902250373853 1 1
0.929286159047667 0.919398874279968 1 1
0.938505961712183 0.927507041309368 1 1
0.803769821339446 0.794881346390396 1 1
1.10417886473526 1.09243108793196 1 1
0.906707371845926 0.897630774469079 1 1
1.1439193619756 1.13227219919971 1 1
0.831802458572046 0.823033371412893 1 1
1.02509635103847 1.0158739432116 1 1
0.913580368531217 0.904013696468295 1 1
1.14383294361797 1.13239352511998 1 1
0.812666206615883 0.803728775639793 1 1
1.04423838103406 1.03294560854742 1 1
1.18005521697254 1.16814905937005 1 1
0.990660187194671 0.982033134610315 1 1
0.540816837832801 0.535492980348026 0 0
1.07830684758579 1.06895181119279 1 1
1.15027264413288 1.14018590153921 1 1
1.10290993366614 1.09091135044586 1 1
0.953843312108796 0.94348347236302 1 1
0.839405138159049 0.830904382023693 1 1
1.01113620717 1.00050441274016 1 1
0.816264843764601 0.808561164702944 1 1
1.04709090066719 1.03503247806075 1 1
0.972258832638316 0.96183709257323 1 1
1.05046654775327 1.03840459178346 1 1
0.573862652339666 0.56875272051647 0 0
1.24781429194824 1.23507237319547 1 1
0.807874881476368 0.799744963296278 1 1
1.16468763216861 1.15266678009305 1 1
1.03887337252122 1.02879400624929 1 1
0.773240349374672 0.765800426507823 1 1
0.974976741964661 0.964240023272046 1 1
1.115866055699 1.10432149446847 1 1
1.15172783914948 1.14045925330596 1 1
1.05934038026268 1.04795264779906 1 1
1.19073874338653 1.1792381003328 1 1
0.823739546915164 0.815091894717131 1 1
0.547565741927709 0.540963106660179 0 0
1.03592831440138 1.02611004462006 1 1
1.29341294446969 1.28108704745188 0 0
1.47993005486817 1.46432846479358 0 0
0.929475738465724 0.92015923230345 1 1
0.896815575197411 0.887227842812895 1 1
0.827378801733422 0.819405271422586 1 1
0.957718609875453 0.947190066284082 1 1
0.808331820230256 0.799033527726778 1 1
1.12834029373284 1.11810487478632 1 1
0.788742680447515 0.780233999569704 1 1
0.652455524168066 0.645370070358437 0 0
0.738448354868476 0.730826578709812 1 1
1.05496014534 1.04325040746573 1 1
1.16707805572713 1.15440016597836 1 1
1.08216691648736 1.07128379344219 1 1
0.735454451090958 0.728965238091692 1 1
1.33067179601225 1.31794699089877 1 1
0.804992568838096 0.795957716528607 1 1
1.09055861796222 1.07920555966613 1 1
0.849692144810821 0.84191337646538 1 1
1.12907225222374 1.11832406062274 1 1
0.915687697100713 0.906350695962581 1 1
0.843666103276998 0.834974346607297 1 1
0.922710211440532 0.91301227916085 1 1
0.830011500023053 0.822179035479352 1 1
1.2122351402871 1.20041155842625 1 1
0.903084247904696 0.893194327116434 1 1
1.29289908690154 1.2806127884989 1 1
0.704356529565248 0.696986110827005 0 0
0.963295548593687 0.953673278586654 1 1
0.821723060126767 0.813563564337274 1 1
0.69570086347819 0.689095633158565 1 1
0.80347443694037 0.79515342386279 1 1
0.669023257527008 0.662581929272223 1 1
0.984044738958831 0.974887237336422 1 1
1.03971471840876 1.02921623818174 1 1
0.718543542478359 0.711454912942658 0 0
0.974507134931965 0.965670967747467 1 1
1.03134029047299 1.0217093122296 1 1
0.711349247899397 0.703549029284292 1 1
1.04755463437516 1.03700781631287 1 1
0.951720242277755 0.941605606807922 1 1
1.07007689890655 1.05934543461269 1 1
1.32370764682572 1.30965246908423 0 0
0.712027207944133 0.705841449589126 0 0
1.01544464290776 1.00637273647788 1 1
0.96322897589394 0.953295640618085 1 1
0.838591274807641 0.829185609963489 1 1
1.16256783207384 1.1480418020741 1 1
0.989097131057184 0.978785987836022 1 1
0.640786799197422 0.634031226947125 0 0
0.76269703140266 0.755145107920885 1 1
0.560635050227497 0.555381480814374 0 0
0.996234602149635 0.986433318175094 1 1
0.878734900072151 0.868983397508351 1 1
1.00666023843868 0.995529794737359 1 1
1.40121730587072 1.38428521674375 1 1
1.09507729882715 1.08431086288087 1 1
0.916107609434501 0.906414547960354 1 1
0.913270374529347 0.904224283105687 1 1
1.03864506691944 1.02709970752121 1 1
1.3545816805942 1.34083192508559 1 1
0.854657287759435 0.845963771337693 1 1
0.976839150262634 0.966982521058883 1 1
1.20911891017175 1.1980768731213 1 1
1.10131501805217 1.0899061748027 1 1
0.928889697499456 0.919680702477066 1 1
0.833913594376105 0.824867456465479 1 1
0.962304686113819 0.952725547891654 1 1
0.788767750564822 0.779768580859544 1 1
1.1058823102228 1.09556267059767 1 1
1.01463352659386 1.00396963743936 1 1
0.904108024644408 0.89437876281543 1 1
0.927615995450816 0.91805567839566 1 1
1.15299607017732 1.14174655845534 1 1
1.05542219884803 1.0446156338624 1 1
0.7589539207073 0.75097953290919 0 0
1.08508104528287 1.07293627441337 1 1
1.18025742391648 1.16910324639876 1 1
0.820032631312979 0.811502959396629 1 1
0.81201994420096 0.802742201477152 1 1
0.893988183232415 0.885444964791281 1 1
1.22844557213006 1.21500642667871 1 1
0.662961500240638 0.656304204960882 1 1
0.985335232682025 0.974909896375694 1 1
1.35627678660849 1.34254836230049 0 0
0.851080172005625 0.843147741602778 1 1
0.934791028470722 0.925887175467192 1 1
0.955570507967083 0.946829907445594 1 1
0.997985708805252 0.987701325119724 1 1
0.736162216565274 0.728152411839764 1 1
1.12119363978651 1.10869156587011 1 1
1.3133994333454 1.29973604164388 1 1
1.13272999865152 1.1204205603924 1 1
1.25569796814606 1.24376124330803 1 1
0.991699352672264 0.981043983070863 1 1
0.829538787158832 0.820082081834507 1 1
0.758774026545649 0.750772371540063 0 0
1.15736642069101 1.14490932607799 1 1
0.935203961064878 0.924857328522453 1 1
1.09640128512763 1.08547182594576 1 1
0.95533502522032 0.946141832792679 1 1
1.18875472683157 1.17604111852477 1 1
1.09032553339077 1.07883613876974 1 1
1.07356786215954 1.06194324908484 1 1
0.608964104010309 0.601997189434104 0 0
1.06521817200555 1.0536448629297 1 1
0.809571957102522 0.800969820609919 1 1
1.26566777357337 1.25227498942303 1 1
0.988834157378183 0.979001326599058 1 1
1.16091734709256 1.14789209324006 1 1
1.08431003711072 1.07300073923318 1 1
0.919500173729556 0.909645926654714 1 1
0.72849022940977 0.721605516472616 1 1
0.990311158461265 0.9804698505349 1 1
1.04596045122119 1.03508476490618 1 1
0.907106060322414 0.898099184341899 1 1
1.02878145104924 1.01999866311567 1 1
1.22562967529425 1.21272683959436 1 1
1.20564421251583 1.19483802539101 1 1
1.00310157024299 0.992414773814934 1 1
1.13172451506584 1.12119427946248 1 1
1.29308523330022 1.27931345322865 1 1
0.91973609511153 0.908787623987603 1 1
1.26256329704313 1.24963456065059 0 0
1.05349447813994 1.04197855819785 1 1
1.19118928437285 1.17864495542076 1 1
0.975088513463371 0.964462978974535 1 1
1.0164915509666 1.00647995727795 1 1
0.804582161979676 0.797400229138086 1 1
1.15077553397328 1.13978254598703 1 1
1.2514700276304 1.24052085406484 1 1
0.981463703505639 0.971199446450862 1 1
0.8036493740069 0.795600381463798 1 1
0.993507860600821 0.982978708096508 1 1
0.937204898773591 0.927963681120051 1 1
0.960139558769976 0.95013081072714 1 1
1.14460383171617 1.13273428730796 1 1
0.856386404242933 0.847781654427636 1 1
1.14040833351106 1.13026759505241 1 1
0.700784840164685 0.693654621541865 1 1
0.865848573725488 0.857469335784633 1 1
0.93555121443263 0.92567626516059 1 1
0.896947738036967 0.887905192972678 1 1
1.32892120254472 1.31446702045869 1 1
0.884276781113518 0.874922066227588 1 1
1.0911858833686 1.08170892736435 1 1
1.32048804453528 1.30734893330229 1 1
1.00632150076926 0.997108216516749 1 1
1.01386660007723 1.0035497382475 1 1
0.842810780041077 0.834687355508804 1 1
1.10316816435494 1.09188832948722 1 1
1.01544945058869 1.00526770747827 1 1
0.933494039619225 0.923060053597174 1 1
1.16305988194649 1.1508369279572 1 1
0.891251938271638 0.881921060219503 1 1
0.93653766095481 0.927811758493308 1 1
0.938036403910934 0.928021589777222 1 1
0.934740352654428 0.9254125896489 1 1
0.979395416251035 0.96886771170477 1 1
0.888190557541837 0.879658954653863 1 1
0.99342618323554 0.983633900995167 1 1
0.928948505343503 0.920318279663259 1 1
0.777559993698146 0.767655028469247 1 1
1.13684411559322 1.12566638146568 1 1
1.01298898818791 1.00136147615165 1 1
0.882381224082113 0.873520080181883 1 1
0.975879042979226 0.966178832695268 1 1
0.96487455457688 0.955795850164204 1 1
0.917859370899146 0.907155102153558 1 1
1.17600090100658 1.16384365923612 1 1
1.38239517877238 1.3673796303937 1 1
0.742167104668913 0.733980083617473 1 1
1.19054976830283 1.17861177349417 1 1
0.823547689527137 0.815488933039592 1 1
1.3478941289741 1.33392138676016 1 1
0.994494146192265 0.984100425725507 1 1
1.20751998963078 1.19587470961481 1 1
0.663039001166473 0.655697063979285 1 1
0.855730108221291 0.847589452813686 1 1
0.960152896485603 0.949884562858521 1 1
1.24067031545638 1.22775643461736 1 1
0.951679537177535 0.942097377724551 1 1
1.2323970048687 1.2194022630878 1 1
0.800390977724822 0.792356016099914 1 1
0.894128338651203 0.885107210979068 1 1
0.939092382748359 0.930703073657609 1 1
1.08923315855295 1.076483740549 1 1
0.840323780280331 0.830306703295325 1 1
1.03326411757064 1.02230612760721 1 1
0.655853962239071 0.649161066295903 0 0
1.11966817140505 1.10807060890451 1 1
0.928411230992413 0.919811462232759 1 1
0.93271445378438 0.923164042325642 1 1
0.631302738924774 0.624928267127385 0 0
0.737123357492939 0.729046276579902 1 1
0.747029865442903 0.738956370793886 1 1
1.12258459649355 1.11192186338693 1 1
0.800735174422446 0.792532505277088 1 1
0.966974688974931 0.957312234873672 1 1
0.999075546712289 0.989695631890608 1 1
1.26096759895374 1.24950696502041 1 1
0.892580387326797 0.884049036678694 1 1
0.71844350114647 0.710833202817234 1 1
0.896632984319981 0.887260081162657 1 1
1.14038433439433 1.12822111298034 1 1
1.29690055229148 1.28333935318132 1 1
1.04386920749289 1.0334605014013 1 1
1.06964808933043 1.05776800246165 1 1
0.932549935742932 0.92175508908316 1 1
0.966000844310258 0.956273693165732 1 1
1.06929555152671 1.05759410605444 1 1
0.938585779811438 0.928086189098578 1 1
0.902766249978353 0.893281325776154 1 1
1.02758900379471 1.01652730118319 1 1
1.34813453311185 1.33399572086801 0 0
1.01077119993371 1.00043667486851 1 1
1.47753496611614 1.46535848368043 0 0
0.792895020764169 0.784749596895232 1 1
0.811320602038408 0.802987776201161 1 1
1.12247490874593 1.10956975722613 1 1
0.944326733045284 0.933487064881236 1 1
1.15310580202236 1.1415459533614 1 1
0.731980404136636 0.723869727353088 0 0
1.15321569386185 1.14202111316016 1 1
1.05486365684683 1.04390405772042 1 1
1.11967918523714 1.10902259976865 1 1
1.02080077722947 1.0101384706268 1 1
0.711641623827582 0.704916612438711 1 1
0.767365719566745 0.7592232900206 0 0
1.00490521680431 0.992207069342302 1 1
1.16531512636971 1.15322299930441 1 1
0.996990954986143 0.986864526592173 1 1
0.855751371459213 0.847502871938767 1 1
0.951374484446515 0.941591591007386 1 1
1.16393803904248 1.15199254111394 1 1
1.08827874462304 1.07745170949682 1 1
1.03741243587035 1.02649508243426 1 1
1.05741431591697 1.04604449010258 1 1
0.614666820503236 0.608761065824549 0 0
1.17328912942197 1.16065033383923 1 1
0.905187929735924 0.894561455482601 1 1
0.982822231718523 0.973688551133793 1 1
0.863721569263764 0.855388872906235 1 1
0.904693126118224 0.896093296395204 1 1
1.16933568064314 1.15732907507154 1 1
1.0143893558053 1.0049660165291 1 1
1.03096382963505 1.01892176228373 1 1
0.904357426156047 0.894833481173511 1 1
0.933784446623089 0.923287607095623 1 1
1.20906695839608 1.19587158358775 1 1
1.09901103198017 1.08754703831379 1 1
1.09233567847616 1.08210782023943 1 1
0.992161138387947 0.981341816048355 1 1
1.00539894330069 0.994533070129567 1 1
0.969070124955142 0.959743644314349 1 1
1.10076120391633 1.08869114355197 1 1
1.06040587507185 1.04943868827818 1 1
1.11510514453765 1.10406073429629 1 1
0.853061090471144 0.843551832924379 1 1
0.953662721291607 0.943767982458436 1 1
1.14237620688513 1.13100054929416 1 1
1.1191775449499 1.10885163341089 1 1
0.71216965028331 0.705259139431849 0 0
0.897053840538158 0.888138645964153 1 1
1.1746945133424 1.16250215551732 1 1
0.948646612833342 0.939712755484273 1 1
0.844090249384301 0.83475542239631 1 1
1.27327350932326 1.26131795752935 1 1
0.889878525154562 0.881952594608829 1 1
0.752811941770882 0.744984072289291 1 1
0.902805493805637 0.893362768101943 1 1
0.714177266214077 0.706472797115113 1 1
1.00300760573222 0.990591945934404 1 1
1.36788863162849 1.35454251248796 0 0
0.992404144038074 0.98298900207744 1 1
1.09182889866674 1.07961369682184 1 1
0.798826005891465 0.790896064819169 0 0
0.763347575813227 0.755784016365273 1 1
1.14575188843156 1.13393314095797 1 1
0.995287034926023 0.986089280718051 1 1
0.938633234670554 0.929577524532539 1 1
0.782645050698861 0.774260993827513 1 1
0.853219873360209 0.844959058604131 1 1
0.862382489538319 0.852966386408454 1 1
0.797867274831344 0.790889826757394 1 1
1.09412986461718 1.08314012166189 1 1
0.845114864120074 0.836470763739415 1 1
1.176991249909 1.16552439512532 1 1
0.893509735918956 0.885313797719383 1 1
0.734593783711448 0.728403339710792 1 1
1.41648708431626 1.40051471128299 0 0
0.790444928486888 0.78187598656677 1 1
0.892436481112322 0.883797423396063 1 1
0.898366312001994 0.889443222758693 1 1
1.11620964501719 1.10586227813293 1 1
0.863637515875871 0.854872280388357 1 1
1.03845184870691 1.02785887649998 1 1
1.06474037120271 1.05311109087767 1 1
0.787177532174834 0.777509942819729 1 1
0.899720708172332 0.890195856950909 1 1
0.910055732075364 0.90099766079635 1 1
0.874743749602204 0.865671705450153 1 1
0.785105772786982 0.777068251687699 1 1
1.23282890590151 1.22004071858562 1 1
0.914681903588659 0.904706329686461 1 1
1.09730647503465 1.08545191375317 1 1
1.15201270152353 1.14025014635609 1 1
1.00996181263883 1.00004284031805 1 1
0.960871394493106 0.951192375276537 1 1
1.01687573287662 1.00689274380411 1 1
0.976304734304422 0.966751834150446 1 1
1.07739479411364 1.06495385858826 1 1
1.32414170357978 1.30968851758932 1 1
0.819033471655234 0.810378991823112 1 1
1.00182781916954 0.990806146216207 1 1
1.23656228506677 1.22382221074936 1 1
0.701663524813084 0.694654401776896 0 0
1.24727036553606 1.23394725857707 1 1
0.967526903536448 0.959258940402127 1 1
0.964102607510362 0.954633747724634 1 1
0.764412143595221 0.757380391831995 1 1
1.00274417512863 0.991345282060775 1 1
0.864195145964803 0.85496656196262 1 1
1.23814911219674 1.22558064456344 0 1
0.737651974035994 0.729253231276734 0 0
1.0192760316549 1.00835908172957 1 1
0.969611485977979 0.959791769594547 1 1
0.830715976596173 0.822101954243322 1 1
0.831698996417932 0.82317392331525 1 1
1.07534974891281 1.06387526509296 1 1
1.09012249865106 1.08024835377243 1 1
0.946902304164839 0.938145582391745 1 1
0.741266205687988 0.734153199446235 1 1
0.981667062224401 0.97075847937019 1 1
1.11821202288709 1.10722229318714 1 1
0.900640799816631 0.89130434187889 1 1
1.02429720984504 1.01339892178318 1 1
0.872927622078127 0.863401462855463 1 1
1.13527098076071 1.12296988695949 1 1
1.00401057547516 0.99169792137627 1 1
0.736877462649741 0.727742750670866 1 1
0.722891181684095 0.715272549401761 1 1
0.737899540049881 0.729925440785516 0 0
0.97788262654924 0.966788078975742 1 1
0.985704634624394 0.976192377447126 1 1
1.01010989911339 0.999594070805413 1 1
1.22473158033407 1.21139847798999 1 1
0.758995446661941 0.7508345475256 0 0
1.07009562605474 1.05844087541123 1 1
1.0211825904806 1.01196128340519 1 1
1.12814813751947 1.1170544453329 1 1
0.791498690376251 0.783660344196848 1 1
1.27560008272987 1.26399049374587 1 1
1.14315875042487 1.12987607440808 1 1
0.832944556791701 0.823674705077406 1 1
0.88960577633264 0.88067889197737 1 1
0.865584202873095 0.85625485680854 1 1
1.22609210190101 1.21498303039264 1 1
1.27839714925499 1.26549441008146 1 1
0.907927502923069 0.899938538483359 1 1
1.04413669894095 1.03283472185118 1 1
1.05014856950596 1.03923735862448 1 1
1.03163653613649 1.02136020778979 1 1
0.995167649820206 0.984465991019334 1 1
1.08665000062497 1.07535423320374 1 1
0.915831749799373 0.907104745626125 1 1
0.6957259680531 0.687414136122002 1 1
1.25303577172551 1.24043275759093 1 1
1.08227209898377 1.07150525860775 1 1
1.01709081288933 1.00649303838628 1 1
0.90483234802248 0.895489525705304 1 1
1.0978574972182 1.08745850590461 1 1
0.863808435691642 0.855393673631444 1 1
0.793794692091413 0.786375618518656 1 1
0.9199057562575 0.909929230192348 1 1
0.809740587011801 0.801561566225277 1 1
0.983979889549898 0.974092171144934 1 1
1.111767491406 1.10172721020102 1 1
0.656418638030816 0.650419658013944 1 1
1.15052882278152 1.13763858697437 1 1
0.934345571384019 0.926234119006675 1 1
0.889551579279618 0.879651469685479 1 1
1.07516835775184 1.06402844629771 1 1
1.10006307684268 1.088606347376 1 1
0.702245168385148 0.694803161904617 1 1
1.20641119467774 1.19336514560543 1 1
0.917338404213037 0.908366281245206 1 1
0.887410543773764 0.877220875765355 1 1
1.10763850823019 1.09700407879568 1 1
1.24266392851077 1.23138887430412 1 1
0.817910465343851 0.809847068154491 1 1
1.0479917232461 1.03830883576067 1 1
1.40018612231305 1.38543253594331 0 0
0.814302433801607 0.805899760841928 1 1
1.04450440041996 1.03303614260282 1 1
1.19761883559975 1.18530869921548 1 1
1.27603662892226 1.26308793348356 1 1
0.869692227984235 0.861665210197542 1 1
0.967050230863341 0.95674018901517 1 1
0.972453835590334 0.961570801672108 1 1
1.16096170648871 1.14930823174815 1 1
0.787283979827758 0.779282632767137 1 1
0.804396193852806 0.796963525298474 1 1
1.09618303921439 1.08389926276363 1 1
1.08351970211798 1.07132407086709 1 1
0.975874870498237 0.965526646846214 1 1
1.15486153247868 1.14375046466278 1 1
1.08119113145798 1.07028071627422 1 1
0.948385253840851 0.939275588646319 1 1
0.855889365225859 0.84759885614981 1 1
0.699457761210016 0.691725224309636 1 1
0.981687068578282 0.971079511235905 1 1
1.25348941859775 1.24150833945091 1 1
0.764811575061625 0.756193540429029 1 1
0.853200664781148 0.844767738669507 1 1
1.14936192995407 1.13620798066899 1 1
1.02089987334712 1.01004774510256 1 1
1.0834847842403 1.07299458923449 1 1
0.973675683990978 0.963801039198679 1 1
1.087546880493 1.07484430054928 1 1
1.12941200282326 1.11633023080343 1 1
1.10631792729569 1.09406403001332 1 1
1.00064225275729 0.989729411269239 1 1
0.857948366189068 0.848829897990826 1 1
0.720876739415868 0.714008102612632 1 1
0.915240048329679 0.906050013314502 1 1
1.13218189338651 1.12113307064963 1 1
1.11569656056424 1.10493905540024 1 1
0.963301613954965 0.955026793994068 1 1
1.06842468823042 1.05838699979695 1 1
0.848673834897572 0.840295407744707 1 1
0.91833389183522 0.90757269107292 1 1
1.3535422101033 1.34089353897645 1 1
1.07079302096439 1.06085904098409 1 1
0.982752721759752 0.973069194482089 1 1
1.2318565206485 1.22031101260912 1 1
0.971229943204342 0.962980464649425 1 1
0.797964399782468 0.789688726174193 1 1
1.08592159135891 1.07434685992443 1 1
0.961959972302193 0.951993997441982 1 1
1.00391461039557 0.992722120615591 1 1
0.940931762055238 0.931848897113047 1 1
0.995248717019521 0.985220990476198 1 1
0.900421496989809 0.890393484868698 1 1
0.585717515376166 0.580177779946568 0 0
0.946345368746446 0.936201590417106 1 1
0.710132087532104 0.70135492333619 1 1
1.32828827153481 1.31525152214718 0 1
1.01229646724185 1.00093018504448 1 1
1.02454093249365 1.01434877048835 1 1
1.12550964147979 1.1158792600907 1 1
1.16084033251624 1.14919375562052 1 1
0.876775627416801 0.867128210302124 1 1
0.669571213445632 0.66248941230866 1 1
1.12081958996787 1.11047166722032 1 1
0.724879777165366 0.717922769351861 0 0
0.899030766179473 0.889427650787842 1 1
1.10020102226334 1.0885913516496 1 1
0.917445970897521 0.907716674020727 1 1
0.936562822615905 0.928190769997981 1 1
0.78490804913495 0.777266901375168 1 1
0.980457082365585 0.971053561268167 1 1
0.964336210295548 0.954858765002854 1 1
1.20032541998049 1.18916789210427 1 1
1.12320053993385 1.11177623800645 1 1
1.01474603225117 1.00553526006541 1 1
1.31817110742412 1.30350557671921 1 1
0.881338115598906 0.872013231451109 1 1
0.869919773455456 0.861992736438593 1 1
0.820711809854231 0.812612572330701 1 1
1.32470923587743 1.31208142179993 0 0
1.18542564333987 1.17487543832564 1 1
1.05044772766012 1.03963337110491 1 1
1.02953803726228 1.01801108050231 1 1
1.0887505966883 1.07717995572832 1 1
0.859776345383759 0.851086228127068 1 1
1.21298995815713 1.20184604641082 1 1
1.1954315330759 1.18421467818607 1 1
1.20951766548957 1.19643657172398 1 1
1.25198768102045 1.23842489628227 1 1
0.934857320935131 0.924833823580373 1 1
1.21827294111123 1.20472898773486 1 1
0.849900688549409 0.840698346739131 1 1
1.20868953338277 1.19568021830432 1 1
0.878288086956355 0.870554247021747 1 1
0.831861362113953 0.823496467083024 1 1
1.24352291161326 1.23027612886019 1 1
0.73454164576433 0.727182554456011 1 1
1.08468073784519 1.07197224942611 1 1
1.06677726254343 1.05678954533981 1 1
1.00482906024742 0.994374923994243 1 1
0.888746504908877 0.879496745933693 1 1
1.22239349263889 1.21075996223624 1 1
0.964910313241538 0.954545224150156 1 1
0.945972508841247 0.936141559410661 1 1
0.851506186172339 0.842898532835333 1 1
0.874099117872918 0.865201168596762 1 1
1.02866857408645 1.01892272517055 1 1
1.12295680814512 1.11146359042063 1 1
0.451030911096785 0.446407114655637 0 0
0.841641321232857 0.832327926379065 1 1
0.926293235145663 0.915723315247309 1 1
0.648978202267192 0.641778978785236 0 0
0.957567501810084 0.94773436403369 1 1
0.881259120669261 0.873188886088234 1 1
0.960535668960487 0.95090326246019 1 1
0.823211677268764 0.81413253919854 1 1
1.40599307881516 1.39340071870541 0 0
0.854251322882156 0.845693032060637 1 1
0.906700238991991 0.89738803303306 1 1
1.13741072735943 1.12355362037392 1 1
1.36390810171366 1.34966582858117 0 0
1.11115823437972 1.09999702091124 1 1
0.981901433527228 0.970976442500824 1 1
0.828594871658219 0.820417512206172 1 1
1.11188872368504 1.10157521853781 1 1
1.05981949072813 1.05003647386849 1 1
1.28990942852765 1.27667734378485 1 1
0.827305350692422 0.818341532452645 1 1
1.27399039469632 1.26225598893827 0 0
1.07019795389345 1.05870237804937 1 1
1.04231498965822 1.03100432063902 1 1
0.817522429549608 0.809651782220304 1 1
0.723762188821633 0.715964669828814 1 1
1.1695382552307 1.1566530047455 1 1
0.922006995846733 0.912271949973269 1 1
1.18991392547624 1.1767968047687 1 1
0.765496440860221 0.757421750697044 1 1
1.14102907766855 1.12901891578175 1 1
1.08406718349836 1.07267369937278 1 1
1.01172207577157 1.00058045407938 1 1
0.969878238289808 0.960063228241998 1 1
0.937391229997744 0.926612261860015 1 1
0.977281084155395 0.96675563629693 1 1
0.899254569153378 0.890311630263442 1 1
1.27093518002396 1.25858287947505 1 1
1.47580381291664 1.45989524896248 0 0
0.920265889179685 0.910000939045075 1 1
0.818663555077937 0.809991422516809 1 1
0.982207291201577 0.971543236066504 1 1
0.835298297365915 0.826832633558712 1 1
1.14752004342975 1.13642834642293 1 1
0.961695407449811 0.953156270190554 1 1
1.09335430092874 1.08090664876222 1 1
1.10709924325278 1.09488421157472 1 1
1.21125215793066 1.20027434558562 1 1
1.00178561883066 0.99101501269322 1 1
1.34274114638806 1.33122273280236 1 1
1.34366942453053 1.32969162967732 0 0
0.783547840918843 0.776135276016407 1 1
1.31511431326626 1.30023985846416 1 1
1.18401524382658 1.17195886873818 1 1
1.09830096062896 1.08592310914837 1 1
1.00493655874586 0.995727191151924 1 1
1.17997439717714 1.16887030573264 1 1
1.21947964966809 1.20746608954054 1 1
1.29650141293505 1.28181972852977 1 1
0.930078359873546 0.920583953911147 1 1
1.22418324739263 1.21337234581464 1 1
1.04563402007802 1.03523127861165 1 1
0.913995748115668 0.90482190314282 1 1
0.741709219285156 0.735282173598389 1 1
0.841971680150406 0.833173373998509 1 1
0.697530169358532 0.690092791595072 1 1
1.05784007157329 1.04714851199108 1 1
1.14630467019384 1.13411633851939 1 1
1.07845289815222 1.06657820000079 1 1
0.906566473445641 0.896432354265386 1 1
0.973796245102001 0.964900018236027 1 1
0.989965681832377 0.97997851733531 1 1
0.854077321437229 0.84570829571239 1 1
1.06165206621463 1.04950833906796 1 1
0.777143187334325 0.769907879786414 1 1
1.14940512785489 1.13804388532539 1 1
1.12763488897778 1.11585739067844 1 1
0.627655500701213 0.620614228707349 1 1
0.922817233806095 0.91278567963827 1 1
0.949239747178975 0.940328820021948 1 1
1.19146886752387 1.18035888721297 1 1
0.911609744010309 0.901102023594827 1 1
1.39759370753573 1.38323274294907 0 0
1.08767373651755 1.07698740518356 1 1
1.11759868914161 1.10552915546627 1 1
1.10340593425472 1.09181552949204 1 1
1.20326902925182 1.189165700816 1 1
1.18581225012718 1.17361240046369 1 1
1.10652352899666 1.09595784453 1 1
0.943526206102759 0.933702243807188 1 1
0.961029429170663 0.952780497457992 1 1
0.700738395444763 0.695180857045333 1 1
1.15329462819123 1.14138479594169 1 1
0.714024954673607 0.706782252470635 1 1
0.702645468994943 0.696129251927555 0 0
0.79998196184533 0.790408651140114 1 1
0.923212551669643 0.913734139467548 1 1
1.13355343079333 1.12261354014078 1 1
0.966504427104192 0.956162815350738 1 1
0.861976551806516 0.851642259859872 1 1
0.980807001003665 0.96909669136762 1 1
1.09641055499588 1.08592854833825 1 1
0.558514362281523 0.552840694116934 0 0
0.741668042854327 0.735402844905187 1 1
0.962637472275475 0.953045714885897 1 1
1.37661022961687 1.36272759428922 0 0
1.31395626636145 1.300867838048 0 0
0.942383822057256 0.933071457767016 1 1
1.15502978697818 1.14425914311588 1 1
0.881955556301372 0.872550260796861 1 1
0.855820822313385 0.846842624812287 1 1
0.712704974955889 0.704691259442713 1 1
0.887376837607049 0.877027738540645 1 1
0.994086475496927 0.983683281557441 1 1
1.27903767029231 1.26698864170845 0 0
1.19602064204532 1.18237175825911 1 1
1.05525194682385 1.04440251817518 1 1
0.944250630592905 0.934716369460824 1 1
1.06163791875075 1.05044096778103 1 1
0.931492106681185 0.920791756917776 1 1
1.21244899648599 1.20061218661796 1 1
0.745682857404946 0.738587513585527 1 1
1.06718955308202 1.05671215553211 1 1
1.26761856890981 1.25450041056542 1 1
1.19065890580448 1.17855429964997 0 0
1.05634635765063 1.04569548675772 1 1
0.933814675769823 0.923414372411669 1 1
1.03150693630058 1.01958489114265 1 1
1.08321804772712 1.07124279431696 1 1
1.23809925988947 1.22468838678745 1 1
1.03528621526466 1.02453500584171 1 1
0.786946870884657 0.777662399728029 1 1
1.050970361173 1.03939526448132 1 1
1.0326325184092 1.0224555318278 1 1
0.878175425131418 0.87026153031851 1 1
1.07064226857352 1.05917048450502 1 1
1.00355830391842 0.993059447797724 1 1
0.905834435784589 0.897013563518461 1 1
0.967113026693078 0.956669772079638 1 1
1.09628694509712 1.08522119725634 1 1
1.05650017691703 1.04432379910702 1 1
0.951403898063158 0.941952359021481 1 1
0.565817049722857 0.560016834038923 0 0
1.01055479919861 1.00128732687895 1 1
1.0656437504882 1.05437780978217 1 1
0.918878522823637 0.909763178540177 1 1
1.23387698966642 1.22105324764529 1 1
1.14269954246539 1.13101385214773 1 1
1.11926614054487 1.10862472784069 1 1
1.282597537318 1.26910502155138 0 0
1.10726226613088 1.09559884933478 1 1
1.11896551052669 1.10618824858087 1 1
1.16321976953792 1.1506279125233 1 1
0.828221432563354 0.819689240600404 1 1
1.21634838426967 1.20308527874857 1 1
0.643487908514467 0.636928647335203 1 1
1.19938241788454 1.18816941222504 1 1
0.884414975148416 0.875773969119949 1 1
0.864448613123698 0.856999933209631 1 1
0.792578830490821 0.784706852761893 1 1
0.972067858061735 0.962002280856184 1 1
1.23627751625728 1.2240062066814 1 1
1.10338233109043 1.09193733273512 1 1
0.908152905719898 0.898052227860348 1 1
0.984070631354136 0.97283672576027 1 1
0.997540359269657 0.986962331559984 1 1
0.931737877370576 0.922259997669621 1 1
1.03936502153603 1.02873230525127 1 1
1.00225557210098 0.992077994586798 1 1
1.07665638923324 1.06441180544596 1 1
1.30855645530534 1.29542948889355 0 0
1.05768085897733 1.04678764764812 1 1
1.17435425100906 1.16257821612364 1 1
1.15991960465023 1.14734792034468 1 1
0.753270141378506 0.74596026687684 1 1
1.17671709326582 1.16456725581624 1 1
1.05246529059894 1.04169587651093 1 1
0.718794928988023 0.711544348252345 1 1
1.02722201267457 1.01662939214403 1 1
1.06218968969096 1.05070328392491 1 1
1.01874819394668 1.00856499994713 1 1
1.039391436434 1.02828291103312 1 1
1.10363094271451 1.09335035598964 1 1
1.09972361006621 1.08764627582006 1 1
0.90933786504055 0.900405083515337 1 1
1.08318756420177 1.07169999629139 1 1
0.895767035957335 0.886456732669531 1 1
0.864265466843109 0.854265973708556 1 1
1.09776955930483 1.08596220554294 1 1
1.09917585566536 1.08793471783859 1 1
1.10819308895579 1.09680847838716 1 1
1.06152985606374 1.05120836232345 1 1
0.588163971583664 0.58256690589884 0 0
1.37810622365174 1.36376408632732 0 0
1.25080754538741 1.23854240303602 1 1
0.969524565072954 0.959146745520658 1 1
0.870950111891155 0.863343286231511 1 1
1.09184385270591 1.08077588417548 1 1
0.958330935285724 0.947830522712972 1 1
1.01583779396347 1.0044837814047 1 1
0.957977789464124 0.947647776939991 1 1
1.18869462699726 1.17744876732682 1 1
1.11336759801477 1.10052844505096 1 1
0.907700242340987 0.899111643687861 1 1
1.03944201432963 1.02870096842334 1 1
1.00762331222312 0.996702707039607 1 1
0.888453991820862 0.879936358675867 1 1
0.615091312980486 0.60838474937813 0 0
0.540521814749371 0.53465524312037 0 0
0.767881215197899 0.759529902989008 1 1
1.39120649668569 1.3779079662789 0 1
1.07555044226433 1.06496478426113 1 1
0.92841384976433 0.918994891997383 1 1
0.977848327633719 0.966690469764107 1 1
1.04270784573292 1.02990630065114 1 1
0.922450891573787 0.912572752972319 1 1
0.981801576877808 0.972673454780814 1 1
1.53464786626529 1.52066860715332 0 0
1.22119523672847 1.21051539880581 1 1
0.903608977989928 0.8938266155885 1 1
0.765236183982654 0.756838425252732 1 1
1.10140540207855 1.09071672409641 1 1
0.955337670018112 0.944781301702659 1 1
1.06923293684955 1.05850673315954 1 1
0.927717412206322 0.917450280881577 1 1
1.23186546649513 1.21956507091906 1 1
0.855252967244022 0.84741491488997 1 1
1.07375220933199 1.06328858520476 1 1
1.21010310749071 1.19818513963237 1 1
1.13680166102854 1.12533802520626 1 1
1.04335834807526 1.03310078083296 1 1
1.0201450337002 1.01057938457037 1 1
1.09943959922469 1.08959011232397 1 1
0.750449712392139 0.743001255329544 1 1
0.87669750648515 0.867848547856849 1 1
0.991051419146796 0.981003188322065 1 1
0.920367378709268 0.911015296673933 1 1
0.913550965716216 0.904616521015616 1 1
0.864114311823322 0.855535112136807 1 1
1.08415944895523 1.07277460945202 1 1
0.906556181300422 0.897659504441395 1 1
1.01800117137931 1.00728280572407 1 1
1.14549939760698 1.13372872627637 1 1
0.913082602290135 0.904043180974028 1 1
1.00881312207347 0.998898021956945 1 1
0.976288872248536 0.965828044111591 1 1
0.851861644201699 0.843215683704384 1 1
0.935942427821238 0.926370337908093 1 1
1.23412485115203 1.22091090717417 1 1
0.864507914641347 0.856305615076182 1 1
0.854658390064729 0.845984978868456 1 1
1.2021970633311 1.18914897769378 1 1
1.0667848577631 1.0556528669726 1 1
1.01839065223191 1.00707751696598 1 1
0.947885922962455 0.938633659847715 1 1
1.14001340367974 1.1278850577372 1 1
0.907275850913173 0.898685761866357 1 1
1.18129109162122 1.16882088820952 1 1
1.01624935874922 1.00397037811924 1 1
1.00542781986487 0.995830901632498 1 1
0.960538463495605 0.950625767353671 1 1
0.736338143266615 0.727583149753123 1 1
0.752035072994606 0.743593521327482 1 1
1.10315039607691 1.09238203443144 1 1
0.893921850236012 0.885490887378993 1 1
0.813041279895513 0.803112336546859 1 1
0.9093725040719 0.899691720909377 1 1
0.994621054378714 0.983698989328114 1 1
0.863384786381427 0.854079856791179 1 1
1.26636867816403 1.25474916011092 1 1
1.34539434891686 1.33096481922352 0 0
0.898850582906811 0.889050791755137 1 1
0.760897096735262 0.753217187192463 1 1
0.761997486932625 0.755134117824938 1 1
1.35464462765474 1.34020037998641 0 0
1.24492902297686 1.23235894807173 1 1
0.876436972834467 0.86676720708259 1 1
1.29193105923839 1.27750780958464 1 1
1.11982585348229 1.10850327236178 1 1
0.952810466718711 0.942436291101393 1 1
1.05175762729112 1.04196421803121 1 1
0.974829002282546 0.965014472965476 1 1
1.15334881798709 1.14172625738832 1 1
1.16324570702419 1.15185207266246 1 1
0.737030264165015 0.729271538600033 1 1
0.962868029396262 0.953656979398596 1 1
0.741485587451748 0.734102956211554 1 1
1.03018201241515 1.01984722828247 1 1
0.951311487551752 0.94194236041225 1 1
0.893320742246514 0.883940096802384 1 1
1.02063586311047 1.00876556848788 1 1
1.02358742754304 1.01420735822689 1 1
1.05780636922772 1.04768106160879 1 1
0.848642660271178 0.838606220175451 1 1
1.18644289646369 1.17391442566027 1 1
0.738295144806613 0.731362348310251 1 1
0.992602249384037 0.982293197909269 1 1
0.885907204864252 0.877632406811951 1 1
1.09605124991178 1.08368133318015 1 1
0.926640318761029 0.915056311725056 1 1
0.92883692677836 0.918498368168335 1 1
1.42520731881556 1.41030046766325 0 0
0.703395404166452 0.697662963208553 1 1
1.28220542640775 1.26924582695393 1 1
0.74845440777792 0.739616412640379 1 1
0.944621815796801 0.934953237105254 1 1
0.733075804368537 0.724723776331905 1 1
1.05311151852332 1.04302468527298 1 1
1.12815072340461 1.11572611126525 1 1
1.01158319568511 1.00234067074319 1 1
1.20609590575915 1.19420460869871 1 1
1.04686130580222 1.03624955001772 1 1
0.915287430189103 0.904142443486108 1 1
1.27267062433851 1.25812958487992 1 1
1.10451928500771 1.09383121504272 1 1
1.08385141832447 1.07232787762136 1 1
1.19592234638581 1.1847878527178 1 1
1.10683013890116 1.09631917838844 1 1
0.762722102449684 0.755726382575998 1 1
1.1725225955297 1.15984809951945 1 1
1.22323238327049 1.21174925913418 1 1
0.820156813539757 0.812634740371888 1 1
0.870043533040614 0.861840953981881 1 1
1.00000747264723 0.989491379930062 1 1
1.20935802879018 1.19636897250788 1 1
0.677634088601022 0.670310416187771 0 0
0.833270809263549 0.824278695751096 1 1
0.806028411980687 0.798713668852682 1 1
0.786119351403336 0.7787517218717 1 1
1.13321110574692 1.12203418013181 1 1
1.17548651232217 1.16143070807359 1 1
1.08138497110098 1.07036932496713 1 1
0.913951187235005 0.904855495762336 1 1
0.966330929602798 0.956036729833606 1 1
1.24514781946919 1.23369227874662 1 1
1.11585384508684 1.10410523830914 1 1
1.13566834594394 1.12273293090041 1 1
0.872660223059798 0.863882235100605 1 1
1.05534246637847 1.04500396571809 1 1
1.10708969669607 1.09523646725096 1 1
1.16844576004673 1.15604374433016 1 1
1.09882993327957 1.08804128220565 1 1
1.05855174085147 1.04816300062592 1 1
0.81917372902603 0.81210124676793 1 1
1.12004162885951 1.10919446364375 1 1
1.28421501876872 1.27250095612935 1 1
1.06121571087571 1.04999631769667 1 1
1.13873604446666 1.12710051235484 1 1
0.925761742898369 0.916548411565649 1 1
0.962582244374366 0.952004764232595 1 1
1.0366058147122 1.02706653095087 1 1
1.17451816538243 1.1622237666455 1 1
0.855649165179578 0.846572388749215 1 1
1.13486669422095 1.12212668815609 1 1
1.23364360970867 1.22072621742797 1 1
0.714577082947205 0.707045672178845 1 1
0.903310315897886 0.894189387900436 1 1
1.00299196362237 0.993695614131483 1 1
1.18344895411711 1.17230803250886 1 1
0.968873303672828 0.959909591617897 1 1
0.786995815930153 0.780392615413328 1 1
1.36268511388004 1.34954790167417 0 0
0.814770045287983 0.806688692583741 0 0
0.954721220568412 0.945578272183209 1 1
0.938203013028666 0.929031453955746 1 1
0.94176467589033 0.932058018490945 1 1
0.946406828783216 0.934712522277999 1 1
1.17460389475055 1.16344157445906 1 1
1.04256368016811 1.03106625074594 1 1
0.970001328505089 0.960965153403076 1 1
0.941448206179298 0.932462385494049 1 1
0.732333198837496 0.725625671365919 1 1
0.778416161853765 0.771162025885041 1 1
1.15494503091251 1.1437433405961 1 1
0.548426861129773 0.543105269407239 0 0
0.940551954085341 0.930857027873088 1 1
0.993170064169727 0.983323932252322 1 1
0.896757478700842 0.887637974383818 1 1
1.17670702466012 1.16282200089735 1 1
1.00666856448827 0.997052475538198 1 1
0.875996573747158 0.867500530115063 1 1
0.706471084056476 0.698346046756613 1 0
1.22367562344997 1.21160448958474 1 1
1.01204817183941 1.0028372020861 1 1
0.825600803306708 0.817914522121662 1 1
1.00735940454505 0.995896051548416 1 1
0.947910674677686 0.939465612581572 1 1
0.963506597655652 0.95300130011918 1 1
1.11528198763825 1.10329656508488 1 1
1.24935217207633 1.23526068582143 1 1
0.955055373993645 0.94587163673076 1 1
1.01100696826439 1.00092955332528 1 1
1.28227368889529 1.26741922964035 1 1
0.944476429932103 0.934480757059122 1 1
0.87374796419671 0.866071361939321 1 1
1.2557719426501 1.24206740212932 1 1
1.0586857894757 1.04770280232544 1 1
1.19300013482443 1.1818919195477 1 1
1.03969619351103 1.02724978421529 1 1
1.13442043815878 1.12245896877828 1 1
1.15046360663279 1.13947916383143 1 1
1.0781448244906 1.0675688742206 1 1
0.80235584177407 0.794961802111695 1 1
0.966274693018777 0.955830967963604 1 1
1.21680490346143 1.20478618831348 1 1
1.28744834348847 1.27402873023447 1 1
1.19728418076117 1.18427224006494 1 1
1.32578874400599 1.31246379087917 1 1
0.770779249666172 0.762278463786563 1 1
0.857206205316918 0.849154109887173 1 1
1.05247859926929 1.04092873864398 1 1
0.718224223606249 0.709984008770986 1 0
1.1813706489055 1.16866560877182 1 1
1.23577425401761 1.22282996502856 1 1
0.939666511975358 0.928835437440788 1 1
0.853412452829178 0.845565437490742 1 1
1.02023669943924 1.00955626300755 1 1
1.07310890964973 1.06188088867272 1 1
1.17222190279072 1.15922964855817 1 1
1.02288570795491 1.01260473806743 1 1
1.45990527129955 1.44638994853705 0 0
0.909909685884242 0.900267514402184 1 1
1.17116905961233 1.15787769057333 1 1
1.02805434523444 1.01671597069918 1 1
1.00635916458257 0.995692111401036 1 1
1.18207711084798 1.16974255083908 1 1
1.33049026472661 1.31677216292818 1 1
1.23803481980404 1.22538285559071 1 1
0.892530700115232 0.882106586808479 1 1
1.0899355820865 1.07995741467557 1 1
0.878187020556201 0.870265218039259 1 1
1.04927282960391 1.03948425470058 1 1
0.990070074600249 0.979604677882462 1 1
0.736015796239356 0.729402288799322 1 1
0.874886556386966 0.866257595475548 1 1
0.986343189016112 0.975985039771352 1 1
0.861422994599691 0.851481870319373 1 1
0.968499135608119 0.957253289696115 1 1
1.09716036835202 1.08659308383504 1 1
1.0382144983379 1.02819368713658 1 1
0.910157247143422 0.899354823622857 1 1
0.770326572137087 0.762417004795734 1 1
0.995044216345066 0.986266720969617 1 1
0.880113019639662 0.870623076363013 1 1
1.02483869644364 1.01460638958943 1 1
0.87808692468024 0.870252684564949 1 1
1.02653178982103 1.01541257021404 1 1
1.08355533487954 1.07287883890817 1 1
0.984155076810612 0.974508621300776 1 1
0.892211481585396 0.883541385710691 1 1
0.922078627958801 0.912700448191998 1 1
0.925435543383641 0.915802842201016 1 1
1.02446137417441 1.01460321852023 1 1
0.99773457901551 0.987657837474728 1 1
1.19891672843355 1.18779328811778 1 1
0.752338628536429 0.744632546044872 1 1
0.760829867347572 0.752992330814054 1 1
1.10370233595754 1.09268494700693 1 1
1.26734593253016 1.25521684973399 1 1
1.15230272287598 1.14230923874367 1 1
0.924215505290579 0.914916822089051 1 1
0.65128171101973 0.645078795126507 1 1
1.17785701556766 1.167335683589 1 1
1.21082774899513 1.19634521245431 1 1
1.24216822782495 1.22957286875043 1 1
1.24137220105222 1.23007819871705 1 1
1.39417651231476 1.37940599864405 0 0
0.98497678406624 0.975320352304263 1 1
0.890922430492365 0.881759043449048 1 1
0.821676861615794 0.813407684618181 1 1
1.22564051140361 1.2134760881412 1 1
0.720688472113175 0.71336868239227 1 1
1.0664747752255 1.05611049390833 1 1
0.764542641897773 0.756155868167663 1 1
0.607137597773483 0.600981961743146 0 0
0.76252321888328 0.75490314388297 1 1
0.768930484983482 0.759705886564675 1 1
0.825677077271089 0.816389906100274 1 1
1.06801377608 1.05805554718258 1 1
0.856337522317924 0.847866946379959 1 1
1.11915984140281 1.10721913399899 1 1
1.05053847193463 1.0407863416592 1 1
0.929050440870445 0.919748567982735 1 1
0.913184657520267 0.902430286961354 1 1
1.12054459227246 1.10784748575052 1 1
0.995998084496581 0.985697974855453 1 1
0.877591178949479 0.868750516192639 1 1
1.21051963022764 1.19879062277459 1 1
0.797513161688729 0.789088988231844 1 1
0.982790193870913 0.973778627438568 1 1
1.13488187015545 1.12396354275116 1 1
1.28249376005501 1.26677407860615 1 1
0.93543993475411 0.926646925100661 1 1
0.748279390465666 0.741370946198723 0 0
1.1568078432466 1.14341704221719 1 1
0.970427026730557 0.96129265580846 1 1
0.869597102894377 0.859716490448533 1 1
1.11869496725413 1.10680785018819 1 1
0.836812369916117 0.826904646102608 1 1
0.993990143987367 0.982909047256441 1 1
0.937494603704679 0.928089835968192 1 1
1.13208174089842 1.12183070432201 1 1
0.817956968508514 0.809810725929636 1 1
1.00317406897729 0.992706310025908 1 1
0.863479670474634 0.853240091757358 1 1
0.789677813533473 0.781439788109408 1 1
1.09856269987193 1.08744796974536 1 1
0.912612873381646 0.902947273235066 1 1
0.78125314222555 0.772955951059962 1 1
0.920315637628842 0.9112718517756 1 1
1.44404042120107 1.43012439446048 0 0
0.976367922624935 0.966706114232991 1 1
0.806598013700015 0.798431931551404 1 1
1.21727995306063 1.20524575785278 1 1
1.12349042212526 1.11185031662343 1 1
1.07099125736601 1.06106886116046 1 1
1.08352691225467 1.07323581789296 1 1
0.821106237051813 0.81423423853402 1 1
0.87452068557819 0.866281464289013 1 1
1.15863465431716 1.14604514491258 1 1
1.18435230543528 1.17112028379403 1 1
0.932866239306166 0.924351927393398 1 1
0.942929599686276 0.933311317975538 1 1
1.16797639318768 1.15637448832241 1 1
1.10164538283512 1.09028670474302 1 1
1.07545607647483 1.06588849822369 1 1
0.721843521926588 0.714061134009737 1 1
1.22311709904494 1.21124135338345 1 1
1.03457597364509 1.02428200520239 1 1
0.716883835639241 0.709027798845674 1 1
0.703553272706127 0.695838187561832 0 0
0.924285331289644 0.914524124959524 1 1
0.693959433294024 0.686290141721825 0 0
1.11505914317695 1.10232526259449 1 1
0.743902126081579 0.736328891492583 1 1
1.00037280923671 0.99011077403943 1 1
1.34958428841559 1.3355715968736 1 1
0.817118285571536 0.808305844038135 1 1
1.16586102302332 1.153936209446 1 1
0.919272472209595 0.910648363478591 1 1
1.05296512856626 1.0422192655796 1 1
1.13541750883952 1.12305071702046 1 1
0.950499387279837 0.941857708044761 1 1
1.07464112062867 1.06313617542207 1 1
0.900443855698596 0.892071367380898 1 1
0.920182417418274 0.90953901943974 1 1
0.660338032998342 0.651974982534116 1 1
0.939016161493786 0.930100250159459 1 1
1.11569161554745 1.10338411211595 1 1
1.2040620243332 1.19194686492371 1 1
0.638615091444849 0.631361581929089 1 1
0.667434225280108 0.659810883695164 0 0
0.791895053028224 0.783738365644872 1 1
0.505633731905979 0.50032523918192 0 0
1.30699685501334 1.29395501584469 1 1
0.77398684902398 0.765697310184675 0 0
1.27968720414412 1.26628667416773 1 1
0.847342945467526 0.838877048573953 1 1
0.627918946358558 0.621639159887819 0 0
1.03707726530702 1.02614564328067 1 1
1.00848174791899 0.998422226422729 1 1
1.01316362234796 1.00203053007149 1 1
1.16292892053941 1.15141666843884 1 1
1.05872082358775 1.04689931377535 1 1
0.809279410486018 0.800717266431455 1 1
0.929035133258519 0.919780720187684 1 1
0.936192345447272 0.92701476268676 1 1
1.17475209812763 1.16319323197813 1 1
1.06616944826179 1.05598838079929 1 1
0.737909539132217 0.730180614003694 1 1
0.831080933885016 0.822397598869106 1 1
0.87953965743825 0.87139399776514 1 1
0.95483921606619 0.944385411963728 1 1
0.875082203026176 0.863922396783542 1 1
1.10904539856669 1.09846255046127 1 1
1.10501267906853 1.09384153952 1 1
0.763385936559085 0.754699528514898 1 1
1.06281280098631 1.05318959381768 1 1
0.866779202501048 0.857740043000487 1 1
1.21447656648739 1.20157358866111 1 1
1.04933834020891 1.03921014727928 1 1
1.04058036475963 1.02922880172089 1 1
1.0849017335626 1.07426352224773 1 1
0.662658101034088 0.656000423168711 1 1
1.04735203033064 1.03817832326778 1 1
0.697018087750677 0.688766730113011 0 0
1.15882143470549 1.14555057346201 1 1
0.922570922515951 0.912874354221419 1 1
1.39688782364453 1.38280564359482 0 1
0.956020500746357 0.946971063356046 1 1
0.954255800974242 0.945915864758855 1 1
1.27782120021473 1.26351430667643 1 1
0.811648136593286 0.804206544687638 1 1
1.17964437535435 1.16620134753123 1 1
0.953850007685591 0.944059815908501 1 1
0.782813263547399 0.774011946767332 1 1
1.07307281956641 1.06258612066581 1 1
0.694571748360135 0.687973290370105 1 1
1.180906404912 1.1674391742827 1 1
1.20193791058012 1.18915301700644 1 1
0.856493854158057 0.848032735226965 1 1
1.14991377516431 1.13831716567469 1 1
0.845967676599435 0.837257983607059 1 1
0.943579497681815 0.932915335687939 1 1
0.871568872044287 0.863164293966653 1 1
0.806875186131259 0.798740800916353 1 1
0.956324624204747 0.94723763338006 1 1
0.899913517908058 0.89093289791483 1 1
0.790404199404219 0.782729571888859 1 1
0.943510817667568 0.935029816052651 1 1
0.844664363997451 0.835725619337871 1 1
0.92397227377855 0.916094695683055 1 1
0.865387227237803 0.857456443185423 1 1
0.847604968255213 0.838438325617189 1 1
0.892853732834463 0.884724867862276 1 1
0.993482722683328 0.983086762191995 1 1
0.748228405979666 0.739647232725332 1 1
1.15300715130416 1.14076611722931 1 1
1.25308406082927 1.24118035087169 0 1
0.897744344853446 0.887868757673437 1 1
1.29116935783633 1.27643577220477 1 1
0.661141390460624 0.654609962583846 1 1
1.29352732366178 1.28081048301729 0 0
0.625932114542177 0.620717024366637 0 0
0.941047743401998 0.9313555342692 1 1
1.00864250725936 0.998126297684192 1 1
0.690287803427721 0.682996404741008 1 1
0.869836817990407 0.861207248740371 1 1
0.904358411694274 0.894689783313528 1 1
0.819094769732214 0.808947416564391 1 1
0.902991170418433 0.893018914836349 1 1
0.655686949310796 0.648280531347266 1 1
0.988615189102874 0.977900531820017 1 1
1.05306718228506 1.04160721577821 1 1
0.897675582023277 0.889128539419947 1 1
1.24779202928776 1.23502265143805 1 1
0.857189662624231 0.848737792865169 1 1
0.868938173349707 0.86056438057315 1 1
1.1506689274173 1.14001129877815 1 1
0.980312649430602 0.971349757964009 1 1
1.00682108991702 0.996557085567157 1 1
0.721759045211219 0.71553764650824 1 0
0.813610528720104 0.806027574416734 1 1
1.17942682278155 1.16822511469078 1 1
1.00737034674437 0.996451821360398 1 1
0.948987870545658 0.939794219389441 1 1
0.680561676872819 0.674317771523295 0 0
1.07498365382027 1.06361579304258 1 1
0.659295215073674 0.652245848629143 1 1
0.944644907237517 0.935566323571862 1 1
0.799980479750002 0.79152828458864 1 1
1.10330400181799 1.09278405937709 1 1
0.72512718906434 0.71727196617879 1 1
0.953618622871211 0.944871084624932 1 1
0.95321767675938 0.943550172394595 1 1
0.950336000381389 0.941758818485617 1 1
1.08218895891509 1.07086929811855 1 1
1.06058320195001 1.04921229194377 1 1
0.868373051638147 0.858185221421262 1 1
1.11240199436105 1.1004128603305 1 1
1.08953117053148 1.07722372551324 1 1
0.957613075198169 0.947416932118028 1 1
0.813714476241583 0.805458597467713 1 1
0.871751309935065 0.862208624780935 1 1
1.11396940799428 1.10117712290272 1 1
1.03555859550351 1.02529688181583 1 1
1.24196599879686 1.22936316877903 1 1
1.18292061642515 1.17210409357487 1 1
1.07074304340389 1.05973803350377 1 1
0.861526626763698 0.852722762329124 1 1
1.08111337726001 1.07043238742714 1 1
0.908709937216902 0.89914825992032 1 1
0.661130501785959 0.655102415188505 0 0
1.01302733002788 1.00347812447564 1 1
1.10526687422514 1.09487348314203 1 1
1.1029842179964 1.09226802712572 1 1
1.13357721807163 1.12170935331948 1 1
1.1413945263601 1.12886903439864 1 1
0.821412724295246 0.812957626644501 1 1
1.33309894171321 1.31940888317504 0 0
0.917124540465946 0.907729306240036 1 1
0.801419345322883 0.793389252599162 1 1
0.69127076126366 0.685076143103127 1 1
1.36659148086321 1.35338012384234 0 0
0.928175596263334 0.919787535657394 1 1
0.825179381989623 0.816849525644608 1 1
1.21266879996091 1.1999290212406 1 1
0.961428295202183 0.950937672929183 1 1
0.884704322066729 0.875530909510196 1 1
1.58982280162035 1.57421143143634 0 0
1.01500719581031 1.0042747991454 1 1
1.05153980674695 1.04058216914885 1 1
1.13695316263302 1.1254152708282 1 1
0.849597609389481 0.840853650622928 1 0
0.868878870550804 0.859482085388433 1 1
1.03275662859611 1.02188078253945 1 1
0.981699487352369 0.971237266803539 1 1
1.27944830399646 1.2652990199933 1 1
0.914273453933462 0.903970480175896 1 1
1.20599354509953 1.19468777865926 1 1
1.25849899784968 1.24679733265668 0 0
0.79826834152649 0.790844128390435 1 1
1.03502538262173 1.02401598329005 1 1
1.34707860616864 1.33368255435824 0 0
1.12330853795226 1.11151846666954 1 1
1.31631580761036 1.30207661077542 0 0
0.792141644143793 0.785080286286332 1 1
1.20322224178725 1.19139142732197 1 1
1.13745897387651 1.12624430372493 1 1
0.754364843875531 0.746742799012113 1 1
1.04210474699286 1.03114070474364 1 1
1.02430545230453 1.01425164616471 1 1
1.02950199695476 1.01824497131432 1 1
1.08801429779158 1.07653462421376 1 1
0.83506149446536 0.826867034520152 1 1
1.13485264192576 1.12394288572041 1 1
0.794503945350501 0.78480447082663 1 1
0.768593636796023 0.759545778100224 1 1
1.12308615748631 1.11208920488122 1 1
1.03734587842523 1.02583992623122 1 1
1.01611442370402 1.00624263707493 1 1
0.738181946503548 0.729651753451249 1 1
0.888489203427335 0.879260642416331 1 1
1.08483363878609 1.07322136055354 1 1
0.65098235004654 0.642678015913651 1 1
1.45494988298076 1.4400985653587 0 0
1.05995797608996 1.04925193828937 1 1
0.665851287822482 0.659828255311066 0 0
1.12055187631609 1.10958204783324 1 1
0.953864309998061 0.942393151623069 1 1
0.899697869891891 0.891250893519392 1 1
1.32046476050909 1.30625913851912 1 1
1.07777263647278 1.06664499673298 1 1
1.08277561605104 1.07323808442295 1 1
1.12329440200788 1.1132024580232 1 1
0.851091297345307 0.842499102799988 1 1
1.05187360971755 1.04247606314261 1 1
1.16775677127661 1.15628920819767 1 1
0.776574609357556 0.767399717331355 1 1
0.869382769301798 0.858966697746277 1 1
1.05918772592943 1.04831078501995 1 1
0.868911224745266 0.860593345571607 1 1
1.39308973869539 1.37930535483285 0 0
0.93436827476091 0.924682359640457 1 1
1.10212204696434 1.09225493150951 1 1
1.08546972038118 1.07439585112978 1 1
0.952772003837668 0.94311210049644 1 1
0.599032911719222 0.592650551822537 0 0
0.944689505609662 0.935741548764264 1 1
0.823595064164848 0.814963939596585 1 1
0.863601653796709 0.854685999951363 1 1
1.35900684131196 1.34630299663586 0 0
0.847721553042214 0.839084580561583 1 1
0.741942512846513 0.734049699405033 1 1
0.942860047344382 0.933482726211227 1 1
0.980056468403557 0.97093182777854 1 1
0.697237704677466 0.690655186642123 1 1
1.0698543216621 1.05814509687518 1 1
0.980200352975381 0.971209647526582 1 1
1.04780776792709 1.03538304623803 1 1
0.876138112188987 0.867144855513322 1 1
0.860551873954813 0.852139356519878 1 1
1.01493871774763 1.00356104968727 1 1
0.589384758751438 0.583287746593743 0 0
1.15283616762837 1.14088589247001 1 1
1.06780067720589 1.05794564669259 1 1
1.14340954136049 1.13315488211895 1 1
0.911493199009731 0.901988660671511 1 1
0.920222985202407 0.911153349743439 1 1
0.834312415856617 0.825402709741261 1 1
0.691553158864275 0.685410941736349 0 0
1.11653527048863 1.10555801904932 1 1
0.982882255050321 0.973788677282399 1 1
1.07480857945534 1.0638775555217 1 1
0.763668867716473 0.755900175432493 1 0
1.19918803837134 1.18633435531976 1 1
1.09955967629142 1.0892999251464 1 1
0.910746086713103 0.900201852252598 1 1
1.03222753354654 1.02066121249683 1 1
0.756295481046827 0.749006845778972 0 0
0.603052414571884 0.595283281636493 1 1
1.25815304676141 1.24685305691915 1 1
0.986977645561057 0.977636076811352 1 1
1.11727024587412 1.10556571975945 1 1
0.952287585982998 0.942270225496063 1 1
0.967272056527478 0.958284809135996 1 1
1.01801305181528 1.00840892583971 1 1
1.0485037800102 1.03818977252896 1 1
0.457153464435958 0.453029457394223 0 0
1.10190658491146 1.09146277446476 1 1
0.878133638835134 0.869134149335847 1 1
0.729846489882378 0.722194542678502 0 0
1.0395884072204 1.02919164698193 1 1
1.10683253172658 1.09673940877566 1 1
0.959610550925005 0.949412973296394 1 1
0.845828134920611 0.836617148793115 1 1
0.674932553762822 0.668099871757049 0 0
0.939531970658652 0.928352920667643 1 1
1.25768662804902 1.24544453714149 1 1
0.799586660853069 0.790264686602836 0 0
1.18770904757766 1.17542708389756 1 1
1.07700950660046 1.06558812754288 1 1
1.05775068484768 1.04790969459155 1 1
0.982982850019435 0.972962997117619 1 1
1.29561839355386 1.28400005463781 1 1
1.18456339309755 1.17113239858143 1 1
0.857643199756696 0.85036238345758 1 1
0.925737195085777 0.916243642711717 1 1
0.934994630213183 0.926045154422572 1 1
0.970705959451972 0.960828735058378 1 1
1.07195108890631 1.06098307166369 1 1
1.00025985477224 0.991235263571791 1 1
1.02502463935822 1.0149608092043 1 1
1.14298856775376 1.13165370379047 1 1
1.08197549464729 1.0714340269155 1 1
1.1670372700973 1.15635835711702 1 1
0.858385824468835 0.849339083986085 1 1
0.97544848751007 0.964638197453412 1 1
0.956569304083354 0.947095090449662 1 1
1.20837276299898 1.1960431229947 1 1
0.945881461355 0.934986018918041 1 1
0.905803506377959 0.896458370155265 1 1
0.801988131809389 0.79243467888569 1 1
1.35931007344806 1.34454695444696 1 1
1.11719806860377 1.1066509444815 1 1
1.27445483235804 1.26094541677287 1 1
1.55685436074379 1.54096350038219 0 0
0.90150337886056 0.891711550984444 1 1
1.37775018075432 1.36544973261425 1 1
0.902233490364893 0.892892328710477 1 1
1.27698066927406 1.2632475403822 1 1
1.14542373682161 1.13524311328704 1 1
1.13131486163094 1.11976537206172 1 1
1.01252670063677 1.00310861109509 1 1
1.14469233108955 1.13371301708613 1 1
1.13306422201632 1.12200834929804 1 1
1.32960952085076 1.3172740146294 1 1
1.07792945086627 1.06756371492219 1 1
0.964102064733342 0.953799793703574 1 1
0.788712113701771 0.781205595541438 1 1
0.621867205807942 0.615687621161768 0 0
0.830048129650086 0.821283954051534 1 1
1.09141478375418 1.08010444333762 1 1
1.15102246786971 1.13780311299893 1 1
1.0731438174519 1.06229568643908 1 1
0.651891464521869 0.645529147926344 1 1
0.958627477558536 0.948996238516885 1 1
0.984040966538821 0.973380143004808 1 1
0.952622219086627 0.943446942399676 1 1
1.27365941291996 1.25976181028209 0 0
1.03359207820006 1.0241452645339 1 1
0.777300420483849 0.768098358730938 1 1
1.03439049494963 1.02410845203466 1 1
0.723925704945342 0.717040649580637 0 0
0.91758573653282 0.907386977295887 1 1
0.761823878815382 0.754892466876074 1 1
0.974962498911359 0.965268740756035 1 1
0.788583685729938 0.779637101020391 1 1
1.14076305839379 1.12973632453834 1 1
0.67227881711253 0.664860002728356 0 0
0.953963443742537 0.94355787919943 1 1
1.17030130111949 1.15787647877372 1 1
1.03625940152312 1.02601040613754 1 1
0.862979199897798 0.853818624972756 1 1
1.07242451215594 1.06088550501973 1 1
0.912359552146306 0.903579581519029 1 1
1.05365968415084 1.04294954092573 1 1
0.70031921085681 0.692501145144663 0 0
0.991310098497414 0.980985639218994 1 1
0.983578110519015 0.972332052205814 1 1
1.12603561124099 1.11509531625974 1 1
1.01992349921725 1.00821416517 1 1
1.04160215507607 1.03112503931224 1 1
0.894134872654549 0.885241643414617 1 1
0.957734247536987 0.946098458146477 1 1
1.23463097747646 1.22257769918126 1 1
1.00697966873926 0.996977696014494 1 1
1.07292363741602 1.06062497231592 1 1
1.16475925843766 1.15293038099854 1 1
0.995818526683871 0.985569262609577 1 1
0.748586946070577 0.740728563360573 1 1
1.11790261559337 1.10661229168523 1 1
0.750027221555073 0.7430663367154 1 1
0.879873720270694 0.870980610080674 1 1
1.03708878819965 1.02579218005825 1 1
0.772953903136021 0.764384091272587 1 1
1.10294585286731 1.09258034078675 1 1
1.24293039386907 1.23067566601011 1 1
1.1720339185181 1.1608393605057 1 1
0.879167765000462 0.870438748579822 1 1
0.961791951521413 0.950944890272327 1 1
0.947692315509521 0.938345783196567 1 1
1.29929314213391 1.28729382592079 1 1
0.855425653252125 0.847176729415684 1 1
1.12229742214184 1.11127074143943 1 1
0.925657952684774 0.917550227704695 1 1
1.01386482194904 1.00276793777192 1 1
0.885791605829273 0.876474796033954 1 1
1.03270302971077 1.02117617247837 1 1
0.890759397801638 0.881867964390876 1 1
1.26964166325453 1.25608298260526 1 1
0.827872486796125 0.820160448323386 1 1
1.0146941489344 1.00417144550685 1 1
1.25023784150517 1.23666451812736 1 1
1.10042784750987 1.08968537168675 1 1
0.52620700176805 0.521404189272615 0 0
0.911988956225863 0.903340210219665 1 1
1.16902791704145 1.15697022989402 1 1
0.879081841685868 0.869654683882505 1 1
0.822928993705971 0.815081190366342 1 1
0.972596626735722 0.962153088634604 1 1
1.10369459398935 1.09156620317358 1 1
1.05272740178145 1.04140569635149 1 1
0.947357172825871 0.937731197357734 1 1
1.11344653183193 1.10028535550994 1 1
0.885431489215075 0.877163254399891 1 1
1.08980912563954 1.07799516998841 1 1
1.3947363575396 1.38053155719767 0 0
1.00191287140369 0.991465597736963 1 1
1.29911174611915 1.2849598226764 1 1
1.16480015162979 1.15373437798458 1 1
1.06912910688956 1.0586762476622 1 1
0.977538854444048 0.967206127006538 1 1
0.765970536684719 0.757950864606258 1 1
1.02426505912976 1.0143504728991 1 1
1.3081433429862 1.29372994354496 1 1
1.25819058072264 1.24561744039036 0 0
0.8809333807329 0.872923759523504 1 1
0.971423553163787 0.961012940565964 1 1
0.995783057329773 0.985106152949721 1 1
1.22690623569561 1.21515592989281 1 1
0.819312214256335 0.80999092184817 1 1
1.14956776923602 1.13610389685672 1 1
0.927679179503567 0.918348162008244 1 1
1.10785638067322 1.09536852886061 1 1
1.20095342017214 1.18801223215392 1 1
1.11415905378114 1.10228345767246 1 1
1.10882951466083 1.09867805827525 1 1
1.03779213712095 1.02753886138638 1 1
0.955369283577223 0.945498812484711 1 1
1.10029037700257 1.08861065337397 1 1
1.2894498130063 1.27470703960291 0 0
0.900052420920814 0.891613143328046 1 1
0.924587427206053 0.916000917218997 1 1
1.01913602906588 1.00761745805032 1 1
0.935890165404724 0.927257286674625 1 1
1.10811105235474 1.09624167790033 1 1
0.841512265729155 0.832450300967624 1 1
0.736520053576168 0.728259250358888 1 1
1.0045878878239 0.995376502438215 1 1
1.00612277162234 0.995350664378582 1 1
1.12385150143535 1.1125672405498 1 1
1.07257510957775 1.06360602276856 1 1
0.953591770036893 0.944025438489097 1 1
1.12588071003089 1.11350209974227 1 1
1.03058250918521 1.02110949749324 1 1
0.913680942215198 0.904776931158077 1 1
0.701021676924069 0.69321009031998 1 1
0.780453807811024 0.770660246197835 1 1
1.07961007542611 1.068993191005 1 1
0.917728277657277 0.908328919267878 1 1
1.13601945931405 1.12419223721206 1 1
0.996214167282323 0.985847188927603 1 1
0.862033315220854 0.852510210019146 1 1
0.970579526611136 0.960174821064417 1 1
1.00463842268126 0.993170139904783 1 1
1.04386353975581 1.03205010902894 1 1
1.0144570028644 1.00473874876149 1 1
0.778866052764654 0.771602611946686 1 1
1.08043995492807 1.06757950405201 1 1
1.31689413773182 1.30290504778823 1 1
1.23824726914989 1.22595052395947 1 1
0.793876691495664 0.78608012672848 1 1
1.2575164235261 1.24484993035545 0 0
1.13644275545152 1.1253041564338 1 1
0.98086451468878 0.971226658287503 1 1
1.04775299658817 1.03777982602469 1 1
1.14589766848956 1.13333424282631 1 1
1.08742819234527 1.07666467310671 1 1
1.10711487424634 1.09701840892912 1 1
0.788380594561699 0.777923925537712 1 1
1.12977977655147 1.11857556999213 1 1
0.812797600502919 0.803646933161835 1 1
0.941258729836071 0.931771776913428 1 1
0.802532731747165 0.793427863298852 1 1
1.03164560269665 1.02271492574378 1 1
1.15964588889327 1.14855267917624 1 1
1.31419846208052 1.30175350402392 0 0
1.02582691643148 1.0151433462954 1 1
0.996421061948443 0.986522104932888 1 1
0.624019856285568 0.618661915188061 0 0
0.914769979871395 0.906528687736274 1 1
1.04731563635477 1.03587184309803 1 1
1.00549518715434 0.995639516974094 1 1
1.03459982855046 1.023382284362 1 1
0.798946099422028 0.78923454080389 1 1
1.06661845523403 1.05574374214589 1 1
1.21614801730909 1.20371098043229 1 1
0.853411925400535 0.843513421008524 1 1
0.972698384854838 0.962070801707699 1 1
0.98881182807144 0.979187130628376 1 1
1.02363476029898 1.01149299452627 1 1
1.08698085683475 1.07502282833401 1 1
0.943493021321257 0.934067764549896 1 1
1.13700890458711 1.12642583560252 1 1
0.988787157542033 0.979157844811039 1 1
1.14957820994762 1.13923445385652 1 1
0.794788979503952 0.786130423076366 1 1
0.909246572376912 0.90095659376708 1 1
0.798157302554507 0.790263558310491 1 1
1.20787996930656 1.19631493171852 1 1
1.10859223774899 1.09726775482764 1 1
0.667409311485313 0.65949687208998 0 0
1.12142224218862 1.1089876959434 1 1
0.924013598486492 0.914485929126091 1 1
0.860016046043584 0.852433259690552 1 1
0.86200805022229 0.853737309313673 1 1
0.773702907466765 0.76472371741762 1 1
1.12258501655411 1.11144049072094 1 1
1.07620990680105 1.06630554290441 1 1
0.923101706996309 0.914435708248046 1 1
1.15887234267906 1.14823345860279 1 1
0.831747032765749 0.823879883532253 1 1
1.12430934787452 1.11322372535029 1 1
0.774766806024962 0.766709263396613 1 1
0.713147358088815 0.706494285723703 1 0
1.13295115494602 1.12187982512469 1 1
1.16352688403696 1.15194009002286 1 1
1.31737880345318 1.30411389922298 1 1
1.05259029882552 1.04212758717278 1 1
0.981003857564723 0.972228911676755 1 1
1.24758872952582 1.23451919238908 1 1
1.01428022023021 1.00367312842994 1 1
0.859413195839288 0.849804971484616 1 1
1.20120065674152 1.1900386817437 1 1
1.04731860428703 1.03541104779461 1 1
1.00507221019885 0.995372247701587 1 1
0.667238164968518 0.660870448949262 0 0
0.87190509302038 0.862333384545352 1 1
0.965457542016151 0.956747184121596 1 1
0.934997124990617 0.926060832749376 1 1
0.690206519040161 0.681525716220271 1 1
1.15660545331567 1.14579033229998 1 1
1.11008103232828 1.09796988393173 1 1
0.935861067486446 0.926571819118786 1 1
0.957161907708977 0.94762393966804 1 1
0.705336918634673 0.697628007979452 0 0
1.28131689658626 1.26917097969315 0 0
0.917821857596836 0.907475483191673 1 1
1.14351052584569 1.13259289093667 1 1
1.02766570171539 1.01554746555761 1 1
0.793963095144633 0.786887689855844 1 1
0.979309859090742 0.969279914978526 1 1
1.15787669820322 1.14728758940551 1 1
0.739629897246027 0.731502779489559 0 0
1.00257854969513 0.991494324017267 1 1
0.844062801129104 0.83526171759024 1 1
1.11269160044911 1.10117475001806 1 1
1.17739734422799 1.16537743168275 1 1
0.807548334758855 0.799139335178868 1 1
0.943169889700046 0.934011388867 1 1
0.932047101888597 0.922190891198114 1 1
1.00033119996556 0.988985947336588 1 1
1.14398430955309 1.13406560201361 1 1
0.868192026591962 0.85904441366241 1 1
1.27022285888103 1.25812299273847 1 1
0.906890505274342 0.896968470951048 1 1
0.633024947923488 0.625771034655968 1 1
1.18321169128137 1.17047569878618 1 1
0.974450882431936 0.964703161912115 1 1
1.0213276154455 1.01082724327923 1 1
0.826916435643917 0.818807048572657 1 1
1.1413539637399 1.12941160027143 1 1
1.24844358796282 1.23520480114374 1 1
1.13138300363091 1.1203101272809 1 1
0.978091030122071 0.965809966803442 1 1
1.03772815290267 1.02709331221651 1 1
0.868233458797903 0.860870703945593 1 1
1.09757516605161 1.08588634717757 1 1
1.22605422898979 1.21414049596148 1 1
1.11490858430146 1.10342344430283 1 1
0.997641615083019 0.987749017242151 1 1
0.934296707899932 0.924295867922852 1 1
1.15714636557111 1.14548082895285 1 1
0.882079676326549 0.873494179208822 1 1
1.12951619735366 1.11751090540625 1 1
1.15214353070181 1.14090943243655 1 1
0.639389549836496 0.632284903052795 0 0
1.02716190501358 1.01669244113427 1 1
0.820926729056972 0.811957805435334 1 1
1.171859546906 1.16110966256576 1 1
0.988964162377585 0.978785358554863 1 1
0.975591446112115 0.965208327005703 1 1
0.5812480416351 0.575779086237553 0 0
0.725838542853265 0.717382053725719 1 1
0.89486128858581 0.885803054984416 1 1
1.2007605131235 1.18889006450531 1 1
0.787020155425494 0.779756674650242 0 0
1.0427197185547 1.03141966782728 1 1
0.742262069088068 0.734057557621963 1 0
1.04295424986757 1.03229506116036 1 1
0.965585495530563 0.956341880576659 1 1
0.951331449963765 0.940979997423447 1 1
0.985262766999293 0.974008977566874 1 1
0.932413527034134 0.923366667676253 1 1
0.953109965357204 0.942961774754153 1 1
1.15690981182627 1.14589227071084 1 1
1.08552490580784 1.07585415337662 1 1
1.08091485834787 1.07042870910704 1 1
1.23851414323185 1.22567795864447 1 1
1.08101046695017 1.06996313977559 1 1
1.11666041536129 1.1051283335986 1 1
0.784488521050948 0.776873089045294 1 1
0.97642257348868 0.967232072804001 1 1
1.16444755299418 1.15177789972587 1 1
1.30173904294487 1.28936852699052 1 1
1.48520490292573 1.4693271533402 0 0
1.19486309537634 1.18305209720224 1 1
0.889433109045185 0.880414167188098 1 1
1.03682794495212 1.02668916059775 1 1
1.02145314675683 1.01080839934805 1 1
1.11011936683525 1.09913448347551 1 1
0.992805669907648 0.983294490218336 1 1
0.825798833851909 0.81762290204182 1 1
0.585448071898919 0.578654202428866 0 0
1.03896619047908 1.02882305041018 1 1
1.2103016540041 1.19885476577011 1 1
0.84121906577607 0.830576575396312 1 1
0.858816505819902 0.85027627596057 1 1
1.04968390516049 1.03939460070447 1 1
0.84847141132929 0.83971318529372 1 1
1.1335869207068 1.121047671437 1 1
1.14569639523976 1.13250378125982 1 1
1.06016038225558 1.0489905929861 1 1
0.736011382585918 0.729349616124073 1 1
1.12482715195441 1.1126690576387 1 1
1.24930506244735 1.23594642987215 1 1
0.943839392581093 0.934908612501513 1 1
1.2576873264712 1.24410802119163 1 1
0.968107508711494 0.957832990825096 1 1
1.2991603348337 1.28741391349327 0 0
1.07138162760834 1.0620026645621 1 1
1.48269112101264 1.46800209475224 0 0
0.659512449538653 0.652123256581427 0 0
1.20161524092609 1.18937108713615 1 1
0.701077665464086 0.694255650162125 0 0
0.969981826654214 0.960303845896901 1 1
0.941281309886942 0.931176995606437 1 1
1.2982870635452 1.28594099606205 1 1
1.0268813167266 1.01521252820208 1 1
0.989204673799033 0.979586323881072 1 1
0.902000075699249 0.892745369532867 1 1
0.935665944981935 0.925916247422309 1 1
1.09732490083599 1.08503026428216 1 1
1.19945653705915 1.18698962063877 1 1
0.869226914306797 0.860599526760695 1 1
1.19414258574644 1.18032111829031 1 1
1.06313916517128 1.05122572738917 1 1
0.969762199705004 0.959487172684913 1 1
0.808956745527882 0.801187863554964 1 1
0.774563461797615 0.765987197502341 0 0
0.950883283310116 0.941499200554245 1 1
1.31381565874225 1.30092110973509 1 1
0.852362558101697 0.843750174865887 1 1
0.920918630664027 0.911209666074106 1 1
0.80092813487706 0.793058325881516 1 1
0.973154702352083 0.963416704606693 1 1
1.30716205699647 1.29302854387174 1 1
0.992831912034443 0.982055238425007 1 1
1.07308760895162 1.06293989792901 1 1
0.766622182967195 0.759066653269331 1 0
0.950090545568516 0.938872290088846 1 1
1.18004728119059 1.16862976781847 1 1
1.06839366628228 1.05800138651955 1 1
1.08063387958791 1.07071827604273 1 1
0.578442320172577 0.572541692119419 0 0
1.07448142885722 1.06103844217947 1 1
0.884795236864556 0.876225127408386 1 1
1.03240650970093 1.02263294002084 1 1
1.12218895899542 1.11097139873862 1 1
1.11907142062185 1.10857923668329 1 1
0.964296087935376 0.954498820261241 1 1
0.618129076650449 0.611226343930777 1 1
1.18041183326278 1.16757220580437 1 1
0.849769010506282 0.84172477950968 1 1
1.18413420715055 1.17253238132386 0 1
0.795273405722247 0.786577048361069 1 1
0.987754506557807 0.976359929894984 1 1
0.89911878784256 0.89001204739158 1 1
1.13544750518376 1.12310917497071 1 1
1.21664404117911 1.20343701394727 1 1
1.0129257131649 1.00326418385631 1 1
0.844263428336581 0.836214869575498 1 1
0.809187045131195 0.801040828055009 0 0
1.27013670810016 1.25677667589722 1 1
0.902271056200055 0.892759023791561 1 1
1.02940133209585 1.01954013533191 1 1
0.920497888940412 0.911114748208838 1 1
0.916236623406125 0.905598173882628 1 1
0.861167222653282 0.851461964614609 1 1
1.28008111384329 1.26763267569008 1 1
1.12403047584733 1.11251890566147 1 1
0.978385396844716 0.967437007927262 1 1
0.858240966105798 0.849878042705166 1 1
0.972824784233249 0.963305275295123 1 1
0.932055341868976 0.922755834451821 1 1
1.08183128974956 1.07107041340217 1 1
0.700135480781756 0.693465350638655 0 0
0.976563175858378 0.966834666816268 1 1
0.98242359175829 0.971377269167013 1 1
1.11921920059558 1.10797951313336 1 1
0.774721480456475 0.767426047397268 1 1
1.10726943235682 1.09562541966444 1 1
0.921225535406928 0.913186477953737 1 1
0.828885157756529 0.819272102708738 1 1
1.22245361341098 1.20935417364397 1 1
1.41143376907029 1.39638475495795 0 0
0.895619970411732 0.886049360674183 1 1
0.963215904469147 0.953585883063365 1 1
1.2575387943537 1.24433085189562 1 1
0.992659132396186 0.982806661110797 1 1
0.849617538776913 0.841922171272216 1 1
0.992377207244741 0.982001367217797 1 1
0.99280732209947 0.983644037949709 1 1
1.24428159356591 1.23055881553699 1 1
1.12102113175558 1.10990277621729 1 1
0.966351820560604 0.955011402142293 1 1
1.24562958715413 1.23132999118808 1 1
1.04681338366371 1.03442907824756 1 1
0.924382951847274 0.914569387737457 1 1
0.874530140874525 0.866508242250039 1 1
0.961865307134625 0.951575840566499 1 1
1.04418563665624 1.03419402691482 1 1
0.617879687773056 0.61187048893939 0 0
1.10189700843857 1.08963552088115 1 1
1.09390763017216 1.0837099469087 1 1
0.557531722846748 0.55194533985735 0 0
0.865312940996555 0.855760466567605 1 1
0.937055539222332 0.925791560246654 1 1
0.926650372891426 0.917736226556787 1 1
0.879924132525441 0.870496772395668 1 1
1.12576440246049 1.11319109809881 1 1
1.192648065034 1.18079984824274 1 1
1.1566001359444 1.14548430860082 1 1
1.24015971465999 1.22662996368773 1 1
0.859201246553702 0.8505429105894 1 1
0.982302095032823 0.97241387197519 1 1
0.890942641713912 0.881462996617614 1 1
0.816156578191523 0.808165340815921 1 1
1.01759743960322 1.00750439772964 1 1
1.00267105797785 0.991426640397334 1 1
1.1295660234977 1.11825706143477 1 1
1.00948687147753 0.999556089649564 1 1
1.04905642125323 1.0379514237878 1 1
0.897296753634464 0.888580287152458 1 1
1.13220387081423 1.12041002850963 1 1
1.10399641819415 1.0909196917691 1 1
0.985412408131009 0.975898178436378 1 1
1.30729544088012 1.29320263395023 1 1
0.868915677157685 0.860827083227088 1 1
0.975900094446767 0.966343825275991 1 1
0.789865814721749 0.779939989958616 1 1
0.99688087123992 0.985497979896174 1 1
1.12274312166302 1.11178148476972 1 1
1.06538591066033 1.05482292527818 1 1
0.972932772021228 0.964284064844869 1 1
1.10285760273995 1.09140097881414 1 1
1.07158744065607 1.06131058231014 1 1
1.0102650184998 0.998744431105577 1 1
0.784910896108567 0.777108621958717 1 1
0.899479202739764 0.890718397307234 1 1
1.09660050484479 1.08447350295866 1 1
0.910289846450868 0.900749611430498 1 1
0.703950897703032 0.696082432899558 1 1
0.949519827993658 0.939868619262099 1 1
1.10048493073117 1.08974844779654 1 1
0.953268512839192 0.943824328495782 1 1
1.06154110359006 1.0506648784399 1 1
0.957733869306892 0.948103067326696 1 1
0.728957292992809 0.720649868464165 0 0
0.789405241231681 0.782424261569175 1 1
1.1350133027502 1.12401492155589 1 1
1.24071802289441 1.22960765281111 1 1
1.01707795793109 1.0070197260835 1 1
1.29379888487413 1.27938514017727 1 1
1.02906352119627 1.01872519336297 1 1
1.04761118071724 1.03695849357807 1 1
1.00765249136312 0.997433415422668 1 1
1.49022000579239 1.47550390647636 0 0
1.28645731459951 1.27421076937797 1 1
1.23050031118792 1.2173333235926 1 1
1.1656567884724 1.15469693434882 1 1
0.942936443103991 0.934226711250131 1 1
0.803957863313031 0.795586547896271 1 1
0.593067154375625 0.586273088607016 1 1
1.06394994021288 1.05354148557484 1 1
1.06453694723189 1.05469850331514 1 1
0.877110458448173 0.868523475868903 1 1
0.962258940317096 0.953301700075936 1 1
0.777270210841021 0.76869132961817 1 1
0.837659802737564 0.828443704819178 1 1
0.853145807897407 0.844481826423889 1 1
0.939099409527559 0.930389975574399 1 1
0.846927590104746 0.837902251238321 1 1
0.720940929617436 0.71349142305626 0 0
1.09574769462577 1.08456502163296 1 1
1.04167061198503 1.03045643975304 1 1
1.07009550225478 1.05939331049918 1 1
0.759062187506736 0.751291576491203 1 1
1.28597332534038 1.27359314884449 0 0
1.03676782734473 1.02630543727109 1 1
1.24301569988078 1.23193689293161 1 1
0.935653241763743 0.925595186943444 1 1
1.09350318016016 1.0825537251742 1 1
0.997302864996253 0.986437966942069 1 1
0.83851838520108 0.829961593658612 1 1
0.79394124842578 0.785759805430921 1 1
0.955493539846674 0.946286245850665 1 1
0.904196319626786 0.896188295247844 1 1
1.00734310474424 0.997213595481136 1 1
0.938407634593241 0.928120860065056 1 1
0.822930103981834 0.813910590586238 1 1
0.825747663804856 0.816769386595811 1 1
1.00176215654615 0.990769419893376 1 1
1.17073586437423 1.15897050047208 1 1
0.838227548836033 0.829939969723062 1 1
1.03070215387874 1.02001897007965 1 1
0.896434161426884 0.888715078867015 1 1
1.17181680405147 1.16004132016285 1 1
0.788360550043975 0.780785794987972 1 1
0.827164570204905 0.81773404503532 1 1
1.29048818094889 1.27671040481887 1 1
0.932143764512446 0.923051857777925 1 1
0.90952966548161 0.89921536557541 1 1
1.0234782413555 1.01265797575779 1 1
1.35511109913171 1.34237895429288 0 0
0.905093046980235 0.896024027647 1 1
1.20476033679245 1.19255209737997 1 1
1.16608891976784 1.15482825703427 1 1
1.01856202462222 1.00833477776969 1 1
0.847819397443843 0.84004532965781 1 1
0.937902166987589 0.927996178565459 1 1
0.814501333025302 0.806897992135136 1 1
1.23862471938852 1.2241296767176 1 1
0.932080160811338 0.921128416388765 1 1
1.18523642049209 1.17342904606364 1 1
0.94408372737176 0.934931274743715 1 1
0.99331319755154 0.983258938677124 1 1
0.811429312835654 0.804491812022157 0 0
1.12408198143164 1.11313303596343 1 1
1.18370155894337 1.17160565967133 1 1
0.983684844528006 0.973940808046223 1 1
0.854050101072915 0.845940175617366 1 1
0.925300176129829 0.915222773212194 1 1
1.13177716859926 1.12137432695561 1 1
1.16496407749623 1.15314274217094 1 1
0.90460242823705 0.895396683859635 1 1
1.13234765828424 1.12039081546136 1 1
1.20556408781282 1.19428038420814 1 1
1.15441983306454 1.14166016043751 1 1
1.11843583122705 1.10677465824524 1 1
0.771222845857112 0.763639347356269 1 1
1.15427484366253 1.14296580425718 1 1
0.925873760815581 0.917094016895949 1 1
1.23742602011728 1.22352442461366 1 1
0.976207825911458 0.965910849626725 1 1
0.984774107793601 0.974192168980286 1 1
0.977390749283488 0.967067479236312 1 1
0.981199018512525 0.970263273480883 1 1
1.15083513804161 1.13808357630154 1 1
1.11783316365496 1.10557023059744 1 1
1.02814294577278 1.01742412505547 1 1
0.896239707910033 0.887369873943988 1 1
1.09383335072415 1.08220837957768 1 1
1.04295372801373 1.03203139103378 1 1
0.809649721500485 0.800164453503972 1 1
0.972338456200164 0.961643843596683 1 1
1.20094709301383 1.18893963367335 1 1
1.24035514585229 1.22747091065319 1 1
0.902322115785184 0.892356477588923 1 1
1.10060024656942 1.08939690062515 1 1
0.728678555911199 0.721258091459908 1 1
0.785433382090454 0.777059167380841 1 1
1.13894405117969 1.12724232048518 1 1
1.26208911129604 1.24958337026549 1 1
0.963249428456827 0.95448242518158 1 1
0.960391840971593 0.949869165354508 1 1
0.919620270141134 0.909305601757582 1 1
0.893784933351157 0.883145820116357 1 1
0.777933098107675 0.769094731995948 1 1
1.09023029819759 1.07907812091579 1 1
1.01035277292709 0.999287434215012 1 1
0.849433397285597 0.840401135325758 1 1
1.15707358686429 1.14353759343033 1 1
1.06814301700904 1.0575277575276 1 1
1.20939485132626 1.1972478043911 1 1
0.90288281646792 0.894369620239306 1 1
0.793335990243717 0.784250453900698 1 1
0.786497129199081 0.778649796898308 1 1
0.941851216853388 0.931749251183684 1 1
1.18183928079111 1.16991402566956 1 1
0.851596978406767 0.842761814807817 1 1
0.468650401540161 0.463144817110145 0 0
0.958926380493086 0.949202367586106 1 1
0.676213967359296 0.668633922416056 1 1
1.16436333351563 1.15241127696234 1 1
0.764701946742943 0.757278574091789 1 1
1.10590817510092 1.09415970145398 1 1
1.10607837022253 1.0951191036141 1 1
0.975187961940353 0.96475478522636 1 1
1.07033552853901 1.05851968174933 1 1
1.10133823648545 1.09018907446705 1 1
0.744334815525276 0.735914329903804 0 0
1.10234982847574 1.09187765690198 1 1
0.839003981014033 0.831020093590155 1 1
0.899066531540233 0.888552439717888 1 1
1.06850200118494 1.05730167554752 1 1
0.887962988935492 0.879151767377635 1 1
0.836313183878517 0.826466928365138 1 1
0.480603480674115 0.475269627753449 0 0
0.97357461331 0.963314644572738 1 1
1.24509217456417 1.2320147436606 1 1
1.14361187411392 1.131188376186 1 1
0.964566316763861 0.953613185726028 1 1
1.06557409150919 1.05421539205294 1 1
0.697745444935043 0.690813491421631 1 1
0.978469142517123 0.968476891328302 1 1
0.840589507428494 0.831139970865811 1 1
0.934934132739374 0.925361218910217 1 1
0.80723566405848 0.797736816010987 1 1
0.759755951224416 0.751451567460241 1 1
0.963106504341143 0.954320370614495 1 1
1.1932525305617 1.18097586568135 1 1
1.08008793104443 1.06896202436016 1 1
1.22832662741404 1.21562970668791 1 1
0.857664551888559 0.848584105829013 1 1
0.876108396700708 0.866885400997994 1 1
0.842925735068149 0.835200749088718 1 1
1.00688940103482 0.99732003574794 1 1
1.12607825566896 1.11503708401761 1 1
1.08070792098028 1.06752577525196 1 1
1.14482285416184 1.13436569086185 1 1
1.16810246638247 1.15739443186129 1 1
0.972012792709127 0.963084391866148 1 1
1.05112748878965 1.0404372613216 1 1
0.936860189242395 0.926531759467212 1 1
0.904242414820439 0.895288437213018 1 1
1.03765246434509 1.02685586881539 1 1
1.26049176108543 1.24780215840341 1 1
1.02123402976053 1.01119301803212 1 1
0.892898361838244 0.882372393816574 1 1
1.1330896430295 1.12078878680688 1 1
1.24387956013385 1.23099348734801 1 1
1.07118516697022 1.06114542517931 1 1
0.549755081200161 0.544568177447115 0 0
1.21536809845346 1.20327348464658 1 1
1.16985126123121 1.15715410025224 1 1
0.908403803505376 0.897527322739186 1 1
0.81320836795992 0.806461983280091 1 1
1.21368132486828 1.20126855419187 1 1
0.924506863070319 0.915738148154776 1 1
1.11573250994183 1.10275701297756 1 1
1.09409315697115 1.08080366249092 1 1
0.677567231101964 0.670893405348436 1 1
1.02310593936243 1.01218779691448 1 1
0.688341877191464 0.681211167357731 1 1
0.914961966811487 0.905281872587208 1 1
1.01636640389814 1.00649140785495 1 1
0.761549700372247 0.751781183968492 1 1
0.928960112970761 0.918766588491185 1 1
1.00574530343521 0.995667914009388 1 1
1.00968275337746 1.00021274599036 1 1
1.11209566979224 1.10157043693468 1 1
1.19948145565185 1.18784672453826 1 1
1.22885872471081 1.21687096135661 0 0
1.13297772488569 1.12177063169552 1 1
0.885638807439349 0.877765880611932 1 1
0.899257095708651 0.890864705741814 1 1
0.910531743859254 0.901931177642556 1 1
0.940080900726512 0.930212747439101 1 1
1.00626197195855 0.996199634068888 1 1
1.36124700513481 1.34704287517441 1 1
0.848122127919156 0.840649497393958 1 1
1.12801140924191 1.11584373840761 1 1
0.937884680203965 0.927622415599365 1 1
1.19348201570093 1.18211294115102 1 1
1.03335682741638 1.02298403500822 1 1
0.849702339246667 0.841843546258311 1 1
0.706167779286568 0.699703246233056 1 1
1.13415722876317 1.12196937744703 1 1
1.01489556702731 1.00413360041806 1 1
0.98891979495509 0.978496443697518 1 1
0.994744191317023 0.984032930919261 1 1
1.1457075286007 1.1343633862775 1 1
0.806264462840277 0.798455823814693 1 1
1.04581126225107 1.03541086528735 1 1
1.08741563861354 1.07770976306818 1 1
1.10042762045969 1.09125513693501 1 1
1.06878458540539 1.05923473665926 1 1
1.04650715373481 1.03520433568843 1 1
1.07831645099768 1.06420460630471 1 1
1.02345306277475 1.01285695495505 1 1
1.10009429624667 1.09039090766512 1 1
0.635647380668251 0.628165207975896 0 0
0.684694509758 0.677248615718238 0 0
1.05437920210571 1.04468713438844 1 1
1.06456379378208 1.05431067530866 1 1
1.25013328606525 1.23797820053151 1 1
1.14151159510249 1.13007158677103 1 1
0.735390612966945 0.72867719834678 0 0
0.994600241671643 0.984870761074918 1 1
0.96477090057028 0.954004004047303 1 1
1.01127423837231 1.00089292053611 1 1
1.01954105750678 1.00909432058407 1 1
1.01622496348038 1.00694407351112 1 1
0.918201222677725 0.907591264479676 1 1
0.953466010971301 0.942823672544059 1 1
0.911953554663216 0.903698032625148 1 1
0.960873130076066 0.9508588702262 1 1
1.25114058457201 1.23830502180427 0 0
1.10438667077874 1.09296811074425 1 1
1.1168433982143 1.10402046854913 1 1
0.753466569672987 0.74544080562579 1 1
1.11013896759491 1.09777521536235 1 1
0.700589989948993 0.692901844122149 0 0
1.20071652934726 1.1884820554619 1 1
0.866560140884867 0.85833845670688 1 1
0.876424122025678 0.867406429303761 1 1
0.79565630739119 0.787225232610733 1 1
0.883614861851574 0.875871990397539 1 1
1.49284109976647 1.4773702832973 0 0
1.01368168817109 1.00098835925159 1 1
1.25538151845752 1.24308068628455 1 1
0.650932881906203 0.644688787398132 1 1
1.11159715164531 1.10102882433967 1 1
0.787398340630307 0.780029958612905 1 1
1.17239219674295 1.16064722108528 1 1
1.0046522592498 0.994812735904794 1 1
1.14665556395884 1.13414954187996 1 1
0.824421415549124 0.815357487459929 1 1
0.970567498950962 0.961544812134684 1 1
1.52213025948601 1.50619865967275 0 0
1.19061425989773 1.17938196838807 1 1
1.05907656820064 1.04616629808111 1 1
1.28160662656963 1.26726897412291 1 1
0.746581635941205 0.737954223844491 1 1
0.740250746064517 0.732397983481867 1 1
0.838494509659854 0.829471873531241 1 1
0.932568467589019 0.9219866846518 1 1
0.778353119749877 0.770159495323652 1 1
0.905544987327472 0.89642226541912 1 1
0.986801722581859 0.978494728193164 1 1
1.32139592852439 1.30843097374823 0 0
1.18757999122358 1.1750228663459 1 1
1.08633127780695 1.07428947407397 1 1
1.06844546063238 1.05783454790031 1 1
1.0968820341145 1.0857951156945 1 1
0.830137154333181 0.821605754531276 1 1
1.07089503227474 1.05999509249462 1 1
1.14151961163638 1.12963928526585 1 1
0.946761914388121 0.937889733405722 1 1
0.740268338547061 0.733472763292033 1 1
0.824296806959472 0.816400666369697 1 1
1.18579291948119 1.17406091727893 1 1
0.990752944488985 0.980972608919077 1 1
0.731547367043717 0.725030249917119 1 1
1.20913314484516 1.19626743426334 1 1
1.14343922398681 1.13134126774833 1 1
1.37522020567066 1.36157832908215 0 0
1.1641282464848 1.15276464133181 1 1
1.26291012588224 1.25073707906995 1 1
1.06635428478304 1.0559510230198 1 1
0.965380988228887 0.955452118480596 1 1
1.04238867950954 1.0298398586366 1 1
0.751047806567486 0.742174225292471 1 1
0.950104669765052 0.941288073349305 1 1
0.857684315380668 0.848637659133865 1 1
0.857176652922282 0.848825559001077 1 1
1.08106796095764 1.07015688959074 1 1
0.837181951382855 0.829494502580211 1 1
1.0932861920239 1.08290009268591 1 1
0.653663105798252 0.64664953593773 1 1
1.31385229447263 1.30178890109857 1 1
0.889010869238579 0.879797223129721 1 1
1.22226105134464 1.21026330893028 1 1
0.758398967841843 0.751422780331831 1 1
1.01313886137927 1.00411999361832 1 1
1.00001023099389 0.989286684782344 1 1
0.889401311404453 0.87979901926145 1 1
0.730863097899601 0.723690096110057 0 0
0.879754220399873 0.870427105041861 1 1
0.74678922128284 0.739004761181239 1 1
1.26057730669285 1.24786677333779 1 1
0.912722346092194 0.902335302666785 1 1
0.93001336772716 0.921089587779201 1 1
1.18740744999445 1.1741066144599 1 1
1.27957673939685 1.26607560067584 1 1
0.840455923279109 0.830966190353732 1 1
1.10423603414091 1.09316089598889 1 1
0.921785885837485 0.912073304165787 1 1
0.704065346436462 0.698065925757382 1 1
1.04949371901207 1.03936520764354 1 1
0.857968656924983 0.849234376040618 1 1
0.959784522200251 0.950239006825321 1 1
1.04468409976951 1.03337325208037 1 1
1.09043146499081 1.07865695044799 1 1
1.22809816298435 1.21316894068186 1 1
0.85070908994302 0.840533683644908 1 1
1.22861106684294 1.21505243921813 1 1
1.03723252085897 1.02668288228058 1 1
0.832010854528135 0.82362690399118 1 1
0.926821665963686 0.91738851494641 1 1
0.897720460593714 0.888793821324998 1 1
1.28454216822277 1.27133798277034 1 1
0.882078154743948 0.872599481817082 1 1
1.15371979721715 1.14102330453117 1 1
0.908737415733903 0.899970478203807 1 1
0.69340067279776 0.686989847818405 0 0
0.895081881097564 0.885331561216538 1 1
1.14269329256041 1.13113568122509 1 1
0.865777391300013 0.857218158080665 1 1
1.13940665437415 1.12738585210452 1 1
0.957218133132612 0.947442876742153 1 1
1.05484993152499 1.04403692501958 1 1
1.05489935390485 1.04381073336803 1 1
0.95341717612537 0.94454492088082 1 1
1.24971535344156 1.23671905207458 1 1
1.01632912554017 1.00609607979515 1 1
0.851980556939701 0.843992270074293 1 1
1.00550556198218 0.996608694125088 1 1
0.964751297371184 0.954098707210703 1 1
1.22034571997708 1.20920244094223 1 1
0.913469343656412 0.904398122808761 1 1
0.961444585142914 0.951156547348524 1 1
0.855974232948754 0.847678291768917 1 0
0.953101421848224 0.943471374097568 1 1
1.08957728452777 1.07819306327495 1 1
0.998222632125551 0.987850475437763 1 1
1.29636376031688 1.28301118603433 1 1
1.00106655484832 0.990918758781918 1 1
1.17203104135822 1.15987643544146 1 1
0.876071259586118 0.867748098851202 1 1
1.22145306300699 1.20676787935035 1 1
0.722681178604196 0.714970112567855 1 1
1.23965391124219 1.22678965080494 1 1
1.02522094676749 1.01348332541387 1 1
0.896156821481564 0.887936624197178 1 1
1.11708069240178 1.10666287702572 1 1
1.1464642096977 1.13420355157659 1 1
1.01262400097344 1.0011276064534 1 1
0.558949910801451 0.552727316735659 0 0
0.931711321694564 0.921706048389723 1 1
1.16613940168194 1.15352395810829 1 1
1.02046485299187 1.00966033593535 1 1
0.820334345347229 0.81167301053155 1 1
1.39893641017587 1.38469300963519 1 1
1.13946717592444 1.12817587289012 1 1
0.871566147534564 0.863843666756526 1 1
1.02693867595574 1.01588552122858 1 1
1.11707283656867 1.10612661025067 1 1
0.831454028688658 0.823782547647088 1 1
0.961686772668026 0.952222887794201 1 1
1.00147628960216 0.99201550230148 1 1
0.846656961715539 0.837897164291553 1 1
0.811133678282461 0.803521135053012 0 0
1.05111008320699 1.03841973685878 1 1
0.914038085274532 0.904946003492703 1 1
0.941462337467371 0.932882766968047 1 1
0.856697258446621 0.847861739182123 1 1
0.783928600437087 0.776819703345375 1 1
0.952496244343764 0.942204968568508 1 1
1.01869475543969 1.0076121231991 1 1
0.663912750287159 0.657792160605528 1 0
1.05656952853048 1.04626247478055 1 1
1.06151505045796 1.0505493209897 1 1
1.16135736607062 1.148167396024 1 1
0.969753523134883 0.960584680565814 1 1
0.752372996652008 0.743922719754056 1 1
1.04308037964753 1.03247688950899 1 1
1.3885513729412 1.37427667598635 0 0
0.838755936738627 0.830977338453275 1 1
0.83224820134137 0.823836292262571 1 1
1.06631966450728 1.0536349958872 1 1
0.83280131404201 0.824667443165617 1 1
1.22520527845254 1.21399240509125 1 1
1.07252559864269 1.06222489523426 1 1
0.875149907080647 0.866122892713433 1 1
0.907195002986383 0.896780414130696 1 1
1.01044995346422 1.0008507534989 1 1
0.974476244909242 0.964019003207612 1 1
0.702702390903004 0.695622892162471 1 1
1.47570417134424 1.46030874389712 0 0
1.10500326074396 1.09247925599861 1 1
1.11166374293312 1.10127699860593 1 1
0.806644769206755 0.797833963834834 1 1
0.710251298477357 0.701628950585134 1 1
0.886531548352827 0.877936619376652 1 1
1.0079222990232 0.997941273379959 1 1
1.15084253892783 1.13946434864998 1 1
0.790501861670449 0.783014931788152 1 1
0.862618575581278 0.854823539161076 1 1
0.843528366614156 0.834766290139104 1 1
1.22755689985837 1.21524475013942 1 1
1.15305294576531 1.14118422050433 1 1
1.06112493372818 1.05147143701966 1 1
1.13748719799204 1.12402832396984 1 1
0.486534240010056 0.480733459400955 0 0
0.882701917010585 0.873343815020083 1 1
0.850256864985474 0.840400137644116 1 1
1.29136972717181 1.28001887828495 0 0
0.922772026334896 0.91257678046679 1 1
1.21540335861308 1.20299849105926 0 0
0.825665132761043 0.817429383446937 1 1
0.946405683350008 0.937392781471988 1 1
1.10136472145765 1.08903280743033 1 1
0.9755469331771 0.96528272347009 1 1
0.859932038051232 0.850282580162525 1 1
1.27082277390168 1.26032310500209 1 1
0.922653273820168 0.913183618602323 1 1
0.894440514784419 0.885335363350559 1 1
0.821337545410217 0.813503224040397 1 1
0.786012093880446 0.777519035590468 1 1
1.13792994495389 1.12605034359167 1 1
1.04903634203358 1.03798130663221 1 1
0.950650951165583 0.941529948378541 1 1
1.19526465583672 1.18233729223917 1 1
1.03971483748703 1.02791402692041 1 1
0.899374126684575 0.890340051353507 1 1
0.832810231030116 0.824920509026495 1 1
1.00466738663602 0.995185412063907 1 1
0.986655032540206 0.975998254152466 1 1
1.06146576835032 1.05077930139213 1 1
1.0025048801289 0.993709649359917 1 1
1.1374156629405 1.12623026779621 1 1
1.04191040033685 1.03066964646806 1 1
0.871480616564397 0.861464292528432 1 1
1.37084344087788 1.35596624004595 0 1
1.22309722372208 1.2110412009489 1 1
0.695310387385262 0.687362913337432 1 1
0.724239636647664 0.717186472927917 0 0
0.773164856155586 0.764564972844269 0 0
0.927409582815586 0.917670904006838 1 1
0.883991404203931 0.874031403853031 1 1
1.04251369091118 1.02980187769922 1 1
0.715033572626577 0.707108206555856 1 1
1.06867634843906 1.05879161817696 1 1
0.909922213149414 0.900365914934681 1 1
0.939901458079183 0.929783199122564 1 1
0.864324007491035 0.854659034366442 1 1
1.193050558662 1.17962876134801 1 1
0.94968548290655 0.938924085309971 1 1
1.03786942499253 1.02749625620917 1 1
0.637348133056507 0.632153588888463 0 0
1.129282344628 1.11696605807514 1 1
1.10125887402601 1.08907141002117 1 1
0.916881617493877 0.906968196387808 1 1
1.1008136982518 1.0903794709789 1 1
0.762967112818332 0.755148992932369 1 1
1.02917224143069 1.01955165335667 1 1
1.0143661690009 1.00292085323733 1 1
1.06591278296443 1.05545841929339 1 1
1.13168528384892 1.12008292721155 1 1
0.832246228726932 0.82426596771733 0 0
1.10870832109521 1.09711790927416 1 1
1.23569557369171 1.22316822659981 1 1
0.747831309441152 0.740040540224721 1 1
0.733673381021834 0.725570740383274 0 0
0.758262707968066 0.75010043957043 1 1
1.09747613771482 1.08291264877113 1 1
1.22859634453411 1.21569883272575 1 1
0.855735816199477 0.846667005265189 1 1
1.0319371643471 1.02117059223525 1 1
1.12690135769866 1.11380993648325 1 1
0.779649956912981 0.772282905328007 1 1
0.999021323497527 0.989259343505081 1 1
0.845824091829982 0.837294540069859 1 1
1.26278933267251 1.2499346071257 1 1
1.17932921962564 1.16899743351331 1 1
1.00768289071295 0.996835434165014 1 1
0.864435013358265 0.855639378051338 1 1
0.643135973787655 0.63590355837896 0 0
0.888069455601017 0.88007656265357 1 1
1.10994834002307 1.09770498443694 1 1
1.14354813132921 1.13182861660251 1 1
0.690223781012603 0.683110152363228 1 1
0.558459012492952 0.552701639090028 0 0
1.18761706287707 1.17584252702063 1 1
1.23771163461204 1.22582888788636 1 1
1.01858628450893 1.00769045173779 1 1
1.14740255082216 1.13637526813143 1 1
0.705751792990387 0.697042459057974 0 0
0.83966100138734 0.830570263056286 1 1
0.804034803412561 0.794362353268498 1 1
0.775658117775608 0.768330602004215 1 1
1.01640501101619 1.00764640933001 1 1
1.02656492941299 1.01506909454917 1 1
1.0257081206614 1.01507452214739 1 1
0.866262872139318 0.855151920467558 1 1
1.20150668965461 1.18869910882759 1 1
0.945973622679344 0.936360809229052 1 1
1.04441398777176 1.03403864685015 1 1
1.09463750533921 1.08379163641582 1 1
1.10489581516997 1.09226604829566 1 1
0.672596036626057 0.666362335499794 0 0
0.969873158316024 0.960025209555938 1 1
1.15255067753905 1.14234970774024 1 1
1.30126898434522 1.28764300291233 1 1
1.28961413003756 1.27744836445162 0 0
0.703901465377739 0.69630424538968 1 0
1.11921683606607 1.10623436462012 1 1
1.13805200612866 1.12717500992991 1 1
1.11334862119066 1.10184369459836 1 1
0.844671623443382 0.835267490656079 1 1
0.778486943926293 0.770571492991966 1 1
0.848547322239328 0.839480625534728 1 1
0.930831595176767 0.920616719893437 1 1
1.2535275118657 1.24070239326307 1 1
1.16394158757091 1.15288668488782 1 1
1.00804184771646 0.998604305453387 1 1
0.879252650113391 0.869747714469071 1 1
1.02847363953275 1.01614069117921 1 1
1.2137023952877 1.19948281973981 1 1
0.845078204193304 0.83656063130375 1 1
0.940282175234898 0.930543781354763 1 1
0.878806515581679 0.870965809910236 1 1
1.03790878482578 1.02699226703346 1 1
1.24367433689498 1.22917578109706 1 1
1.03527005045025 1.02521174711439 1 1
0.96059234349254 0.951490606101595 1 1
0.856972944785115 0.848718626811689 1 1
1.06902758582049 1.05964005764403 1 1
0.803909560773212 0.795880780307889 1 1
0.817917892822837 0.810364660409032 1 1
1.19010268799308 1.17768724898509 1 1
0.86544470157206 0.855111834737421 1 1
0.940867372247538 0.930363372481495 1 1
0.759083289302675 0.75062399693269 1 1
1.09787932368024 1.08743227867229 1 1
0.972512122744596 0.961896252874948 1 1
1.04233170531209 1.03064820585886 1 1
1.13442743525959 1.12436096002986 1 1
0.950088629224489 0.941235535416227 1 1
0.771339878407567 0.761330512673187 1 1
1.27944002532256 1.26578769101824 1 1
1.05930983949662 1.05030989339038 1 1
1.14228569936301 1.13217392023438 1 1
1.13827403280693 1.12629732448458 1 1
1.18073504640901 1.16947015543204 1 1
1.00634149170024 0.996444237138067 1 1
0.877995142653861 0.869675521376458 1 1
1.24192773987404 1.22927196144624 1 1
1.14010229281874 1.12874235055829 1 1
1.02527772829619 1.01475446268004 1 1
1.07538511611163 1.06401312426623 1 1
0.823673146501747 0.814250241113185 1 1
0.856952773700424 0.846911420884869 1 1
1.1291392169959 1.11702237205691 1 1
0.864988104096218 0.856150602738547 1 1
0.894024912293456 0.884583723663655 1 1
1.19763646956603 1.18510442453445 1 1
0.821583139887474 0.813649346644091 1 1
0.855426806047264 0.846457793201947 1 1
0.953635025910677 0.944058179530476 1 1
1.1654134582383 1.15436022491298 1 1
0.989290334756029 0.979719674911291 1 1
1.19235923484082 1.18080335036202 1 1
0.914779627497389 0.905210702414338 1 1
0.902695946269945 0.892735218016651 1 1
1.08294537343645 1.07083621973359 1 1
0.933066724507613 0.923611485587263 1 1
1.18798510271377 1.17478743292463 1 1
1.23793583335658 1.22601621896181 1 1
0.820129857366187 0.811921589852755 1 1
0.852536326419772 0.842057006547101 1 1
1.00534905855677 0.994248697172917 1 1
0.905759074975684 0.896643496638503 1 1
0.938883711450454 0.929241089466467 1 1
1.0288163014912 1.01910084962136 1 1
0.821416671484568 0.812928702806771 1 1
1.1228938395681 1.11206179842823 1 1
1.18149749262387 1.16905733559326 1 1
1.0837070978781 1.07166180818542 1 1
1.09851484885992 1.0861826988202 1 1
0.833346821880894 0.823587919080264 1 1
0.848189021216839 0.839189103126421 1 1
0.921021354890351 0.91136059127062 1 1
1.0627798406423 1.049486453411 1 1
0.927478976742045 0.918242067576206 1 1
0.862328652199401 0.85290446423182 1 1
1.17956214290259 1.16736454226416 1 1
1.01047821211545 1.00008565508365 1 1
0.98673056829771 0.977736779444748 1 1
0.847036323576678 0.83807786211358 1 1
1.15747195868702 1.14608054465564 1 1
0.805456473227415 0.797009953506674 1 1
1.12703502725531 1.11496919416439 1 1
0.829497119259097 0.820322905512976 1 1
0.850008964049519 0.841192278401335 1 1
0.648043367793257 0.641244174626552 0 0
1.22535094787534 1.21208890589437 1 1
0.90212056070443 0.891999121943273 1 1
0.975091384686928 0.964091864322137 1 1
1.13184755861258 1.12122861173965 1 1
1.03407472434992 1.02196776324056 1 1
1.07452508741926 1.06299629996507 1 1
0.820567411554956 0.811094410708892 1 1
0.897672057681266 0.888794205342837 1 1
0.911362486958357 0.900957867338224 1 1
1.04411321099327 1.03355020915068 1 1
1.11872607711816 1.10810485716638 1 1
0.940147418630122 0.930331037233053 1 1
0.843147207289761 0.834176992126071 1 1
1.17850881432519 1.16671593566025 1 1
1.02837446979699 1.01952761305048 1 1
1.04965275337206 1.03891642040312 1 1
0.962251899420093 0.952630735686357 1 1
1.09197166330947 1.07901456933904 1 1
1.00826733868447 0.997925698995093 1 1
0.696679084841507 0.688984151043999 0 0
0.741778069295493 0.735075773344402 1 1
0.806643952222359 0.79765613591029 1 1
0.921156033205934 0.911575643309441 1 1
0.833390354350174 0.824118722938916 1 1
1.27071624561301 1.25826132888436 1 1
0.957029492851968 0.947084674988999 1 1
1.17441809132024 1.16335341353922 1 1
1.2145485526156 1.20148037467469 1 1
1.09898010605135 1.08904162217731 1 1
1.00584961505332 0.995658726981655 1 1
0.963167947317435 0.952224151882 1 1
0.904328695276075 0.894701743598157 1 1
1.13444123162749 1.1235965625227 1 1
1.16760961135836 1.15565425889559 1 1
0.917592562382848 0.908020524728583 1 1
0.963826436392323 0.953789176380607 1 1
1.16468991846477 1.15129472223898 1 1
0.937144249221491 0.927515722772645 1 1
1.00407257172695 0.993804869031827 1 1
0.745954257140941 0.737680366634058 1 1
1.09200798066592 1.08086892237752 1 1
0.905195653197472 0.894808138264498 1 1
0.950043480379622 0.940303774671649 1 1
0.837401781714755 0.828878455711722 1 1
1.06685356481756 1.05650708962232 1 1
1.09330940431543 1.08237485552808 1 1
0.93677384926379 0.926370681925398 1 1
0.980528820474694 0.969742494296881 1 1
1.17471098876692 1.1638212889828 1 1
0.900897971834096 0.89053660171551 1 1
0.816680855679812 0.808957041163805 1 1
1.00917971645618 0.999167119078134 1 1
0.990493941060302 0.979170523907373 1 1
1.21828630634885 1.20611096336198 1 1
0.880081185427147 0.870961003292732 1 1
1.08332654164099 1.07247037415318 1 1
0.907733961906576 0.898143682411108 1 1
0.908883699344674 0.900250088163961 1 1
1.3043310363813 1.2912458324554 0 0
1.09283455950565 1.08314249535852 1 1
1.20140195612553 1.18805492489825 1 1
0.943524953509203 0.933267361980031 1 1
0.704730367107061 0.698162987755859 1 1
1.07329486957587 1.06192769319181 1 1
0.916141400522055 0.907632602643073 1 1
1.2923433397465 1.2784571020348 1 1
1.366716052064 1.35318422213219 1 1
1.1662079810223 1.15429169179154 1 1
1.33518802676937 1.32226835023231 1 1
1.09445214171995 1.08287410600874 1 1
0.905508281273991 0.895261216625112 1 1
1.2359986395661 1.22338067917875 1 1
1.10831826245906 1.09711307907908 1 1
1.1283519735369 1.1186430578866 1 1
1.19878845380791 1.18735469666129 1 1
1.04088046849665 1.02937210796801 1 1
1.16889008441287 1.15725227277734 1 1
1.2843006687347 1.27016458436528 1 1
0.8402065438058 0.831560400680873 1 1
0.825788967737764 0.815787337251932 1 1
1.15483889184403 1.14161191355778 1 1
0.903702033397738 0.894068309632024 1 1
1.11975133113432 1.10813090003577 1 1
1.0031795387286 0.992747492650194 1 1
0.652007850632227 0.646059126299361 1 0
0.949833464759157 0.94094125974801 1 1
0.870406559845289 0.861514113778339 1 1
0.883369916364334 0.875285663323717 1 1
1.45660468076571 1.44264784358584 0 0
0.994272991489409 0.984697728320614 1 1
0.86855387387328 0.860021597797906 1 1
0.877558501000215 0.867997696137482 1 1
1.0590923610345 1.04754813513995 1 1
1.34089822155154 1.32659245577757 0 0
0.969708665646071 0.959773028425101 1 1
1.03146088135089 1.02126021645309 1 1
1.1275623711566 1.11608237990005 1 1
1.02538594475531 1.01489271053306 1 1
1.03785173238006 1.02839232998781 1 1
0.690665587055013 0.684007650837776 0 0
0.934276391715117 0.923550517637343 1 1
0.825823995007853 0.818640043971278 1 1
0.721276460268077 0.713475087067089 1 1
1.27234159986714 1.25981109017506 1 1
1.1351027329414 1.12537414284071 1 1
0.939642802305029 0.929441361383004 1 1
0.94430548025007 0.934219997123362 1 1
1.36588271154188 1.35040754963964 1 1
1.04844125159352 1.03600946271551 1 1
1.17286192229973 1.16194346598433 1 1
0.997662992107975 0.986457610595754 1 1
0.928286772026593 0.919092859792627 1 1
1.06668715913783 1.05587207479138 1 1
0.800182365895734 0.79178920920774 1 1
0.740649539553556 0.732770315108403 1 1
1.28935198867183 1.27637366105382 0 0
1.21804745091608 1.2045166204942 1 1
0.685791639663206 0.679398541770064 0 0
1.20508093523803 1.19122749347403 1 1
1.09003345063036 1.07849861506345 1 1
1.00822488691744 0.998364518289559 1 1
0.929472163966019 0.920500288226299 1 1
0.672693459305045 0.66643226120652 0 0
0.794896590037855 0.78694746279496 1 1
1.23629441696507 1.2219863933314 1 1
0.973194187169529 0.963433326704503 1 1
1.03204882114919 1.02184193196773 1 1
0.918635083951503 0.908807930344478 1 1
0.956461771444963 0.946831200958831 1 1
1.04917117064916 1.03824885194146 1 1
1.39546883510886 1.38184069922996 0 0
0.744227870587574 0.736989931799996 1 1
0.878483612122283 0.870036603543094 1 1
1.0055985697176 0.996892868585939 1 1
1.18313734955184 1.17145241165439 1 1
0.808412620126865 0.800528233211631 1 1
0.82422811948931 0.815703816282056 1 1
1.03121139690813 1.02131354405506 1 1
1.20474879342874 1.19372775455177 1 1
0.911083142451736 0.90200768204376 1 1
0.89782500258773 0.886711975702171 1 1
1.02424231316009 1.01488473483037 1 1
0.954634774658291 0.944056235287981 1 1
0.936545262524027 0.926467616195844 1 1
0.873290145086097 0.864581267310863 1 1
0.896352372757181 0.887438184953708 1 1
0.962076878236214 0.952902777061065 1 1
1.10641393843127 1.09429691052894 1 1
1.05344225269281 1.0429640407966 1 1
0.955378296219237 0.946391330214835 1 1
1.01059630020098 0.999877741274188 1 1
0.938229795683926 0.928592988146897 1 1
1.16149771735164 1.14913614986935 1 1
0.885839269942017 0.87794742440434 1 1
1.22972013969103 1.21799015011037 1 1
1.14353092227322 1.1312028364031 1 1
0.884309260668704 0.875821623399264 1 1
0.921576489579513 0.912077701823398 1 1
1.13299530822155 1.12240610986466 1 1
0.998858874921574 0.988180635455314 1 1
0.910552308748683 0.90131892091903 1 1
0.837615880690697 0.829517483094752 1 1
1.40007202974995 1.38470802734221 1 1
1.22291482784473 1.21085264984622 1 1
0.956644524896466 0.947504236390364 1 1
1.02792887460415 1.01771973726044 1 1
1.08188943188531 1.07074713228769 1 1
0.812705519048962 0.805007580620367 1 1
1.03939580014349 1.02704197717114 1 1
1.09586248415046 1.08405660173829 1 1
0.731981971428252 0.723935504961023 1 1
1.06697086949062 1.05596464169588 1 1
1.09038946303458 1.07963051955426 1 1
1.05793550689638 1.04766036098985 1 1
1.3047896396126 1.29190967382108 0 0
0.903704839621564 0.894213517135341 1 1
0.796529680477321 0.788943093465439 1 1
0.838161214639115 0.828746084499867 1 1
1.31431152084383 1.30148489954983 1 1
0.662524747666031 0.65468286987246 0 0
0.858688980429683 0.849402236833518 1 1
0.831694385689229 0.82258032425902 1 1
1.13564908030591 1.12336644961157 1 1
1.14125077193028 1.1304542182639 1 1
0.923941841822393 0.915293746636477 1 1
1.08636863115916 1.07582999711219 1 1
1.06208824916758 1.05018207543537 1 1
1.00919281118326 0.999686430117291 1 1
0.899615505006984 0.891271831381013 1 1
0.880518924858384 0.873114964385026 1 1
0.984627848002977 0.973568360007348 1 1
1.15800753108484 1.14731428870915 1 1
0.916656168843671 0.90665536793942 1 1
0.995512471039758 0.985039039032916 1 1
0.946260529286886 0.937724744341698 1 1
0.928108371733199 0.918301565949151 1 1
1.04752814094156 1.03715144450408 1 1
1.10461927911971 1.0938662674092 1 1
1.15527270799616 1.14212572246403 1 1
0.836440579056219 0.827100735921869 1 1
0.831264877076656 0.822005291423697 1 1
1.00942119171852 0.998141176272435 1 1
0.992610424265743 0.981254258558657 1 1
0.888676321383375 0.878408414147703 1 1
0.937215802427495 0.928545021900752 1 1
0.900870943842003 0.891835919146147 1 1
1.20589181262339 1.1948119707776 1 1
1.07464054106025 1.06357274144892 1 1
0.837579514164718 0.829484229340894 1 1
1.04805878006278 1.03780481728015 1 1
1.05409897502793 1.04458623459081 1 1
1.00422671367516 0.99357994626067 1 1
1.04549859826592 1.03423783549917 1 1
0.79723487230748 0.788789616723487 1 1
0.882101562826263 0.87431130022307 1 1
0.968499027530733 0.959466529455713 1 1
1.01814962227064 1.00784706322787 1 1
0.982539046774777 0.972876707528498 1 1
1.21348482450963 1.20050541054795 1 1
1.01233859606082 1.00215470060513 1 1
1.10970953967555 1.09874937414784 1 1
1.09455796937629 1.08347544536347 1 1
0.969676416364607 0.96074912056739 1 1
0.505183366667217 0.500793714593619 0 0
0.94558882080336 0.936434730931499 1 1
1.03336531159936 1.02317052926437 1 1
0.693055610690272 0.686068019970022 0 0
1.01292281489101 1.00219108926777 1 1
1.05247679465404 1.04136687970023 1 1
1.17706884462437 1.16343159046181 1 1
0.893923595387449 0.884314735304774 1 1
1.19729785887798 1.18350237970671 1 1
0.972304896847191 0.961729892827197 1 1
1.18463712647706 1.1739061406566 1 1
1.08319706364251 1.07142106841695 1 1
0.776004111585817 0.768007636172786 1 1
0.986347424000098 0.975790715607899 1 1
1.01685923442505 1.00667102807735 1 1
1.10753445521967 1.09546223526106 1 1
0.864464863986034 0.855836551761585 1 1
0.660578453906896 0.653382409746399 0 0
1.06172205425166 1.05074673807618 1 1
0.877180623339599 0.865468955649637 1 1
0.892074661698124 0.882513704737932 1 1
0.754154244124109 0.746366495540341 1 1
0.911862040030611 0.901956387419261 1 1
1.11822284784471 1.10779966134875 1 1
1.03672474949612 1.0269703168634 1 1
0.951863639054742 0.941563876467057 1 1
1.01012505829156 1.0006624574101 1 1
0.870042606611778 0.861868087666027 1 1
1.0627433919117 1.05123635305156 1 1
1.03347845470982 1.02293566434405 1 1
1.07756220909373 1.06603412512363 1 1
0.783843884148758 0.774785928021225 1 1
1.17345701123699 1.16240562021837 1 1
0.766947091160889 0.758832683202937 1 1
1.36305888742587 1.34868378906298 1 1
1.06590460888437 1.05487937068021 1 1
1.11083063915455 1.10016341274552 1 1
1.39585493449473 1.38120888637359 0 0
0.904557965440476 0.895259307545697 1 1
0.670299362158115 0.662821055121704 1 1
1.00258991475494 0.992161721563739 1 1
1.05894859626766 1.04680098088968 1 1
1.12479872494432 1.11308796136401 1 1
0.850769196206964 0.840602994147032 1 1
1.20911498002377 1.19567985962181 1 1
0.922167107165741 0.912174623348744 1 1
0.952813498964045 0.942064666237266 1 1
0.885098925685511 0.875136159701059 1 1
0.684188147125734 0.676901934179678 1 1
0.818759370969197 0.810924893242339 1 1
0.895987190465993 0.886922320608611 1 1
1.03232167365541 1.02287636041587 1 1
1.19832432333019 1.18591430192858 0 0
0.831650232722307 0.822896472064736 1 1
0.788639838516097 0.780643130352908 1 1
0.989690194553506 0.980522553734678 1 1
0.619373529165704 0.612999339447585 0 0
1.26405876987949 1.25118689283135 1 1
0.709665519066731 0.701966600916974 1 1
1.05784565320369 1.04743228269685 1 1
1.02676768254748 1.01581869877885 1 1
1.15039836217068 1.1405234903355 1 1
1.14287309712654 1.13260120596 1 1
1.15965584236979 1.14726187856924 1 1
1.07600117182546 1.06207562122059 1 1
0.719616027596064 0.711381874091072 1 1
1.09645343339185 1.08409744186752 1 1
0.992043683904443 0.982053381913362 1 1
1.23441614428578 1.22206814961956 1 1
1.09712231839425 1.08564331600078 1 1
1.08931116710179 1.07924467292269 1 1
1.08103767396439 1.07028048532694 1 1
0.960525425201656 0.951105298701661 1 1
0.753596478355325 0.745445567711008 1 1
1.0579233420109 1.04657514326107 1 1
1.30126031581924 1.28789367762034 1 1
1.10595169762506 1.09405661813009 1 1
1.13981431907701 1.12648812064166 1 1
1.10731119345298 1.09511163945919 1 1
0.768262294246845 0.760123657300421 0 0
1.18634519751079 1.1727178031772 1 1
1.12038263729655 1.10937498449068 1 1
1.1029321398277 1.09122940924356 1 1
0.973756801888217 0.96345715786662 1 1
0.962416634236409 0.952644897997414 1 1
1.21610907135643 1.20366061146043 1 1
1.29595103556543 1.28264728307961 1 1
0.987560205283436 0.978480396728011 1 1
0.937493013369375 0.927827037030873 1 1
1.09582036498352 1.08433463997898 1 1
0.947503007115645 0.936858381145816 1 1
0.657421120878841 0.650708020172996 0 0
1.18042963113052 1.16781896354747 1 1
1.29977116186153 1.28659573762688 1 1
1.14255707831908 1.1299903407252 1 1
0.704766515342321 0.697544296798021 0 0
0.875601450676291 0.866954105023415 1 1
0.912066363261946 0.902387504664315 1 1
1.20304210951919 1.19161884192899 1 1
0.698855310931589 0.692130952906814 0 0
1.36095374152499 1.3466771584308 0 0
0.726813078615201 0.72082159698569 0 0
0.878644922081355 0.868995730967038 1 1
0.725408104383229 0.718838304878827 1 1
0.773640144820883 0.76600483411054 0 0
1.01886141069969 1.00964162400715 1 1
1.36703331154062 1.3507940654096 1 1
0.698991599067564 0.691138728180111 0 0
1.12256424384913 1.11099867407732 1 1
1.12771738855915 1.11588029343566 1 1
0.753401459503995 0.745844685720542 1 1
1.0674496957751 1.05733244050605 1 1
0.965508570212801 0.956214603775042 1 1
0.928258118887612 0.91861583650551 1 1
0.861209221979882 0.853521418365178 1 1
0.670756891658881 0.663056547813401 0 0
0.825301213334023 0.818413507607522 1 1
1.24820569951056 1.23581890904716 1 1
1.05151594914558 1.04056529396238 1 1
1.07854004486811 1.0672533542707 1 1
1.00562219675016 0.994962453586838 1 1
1.28967130742419 1.27491168921921 1 1
1.10463266407508 1.09318107353359 1 1
0.779821596159648 0.772124738986515 1 1
0.913082790869287 0.902913437539796 1 1
0.833258120921656 0.824042764220138 1 1
0.906311349068237 0.897194036837989 1 1
0.677407965095202 0.669374882988495 0 0
1.2443831812263 1.23129798825018 1 1
0.961055962622748 0.952401907177896 1 1
1.07735373863545 1.06668111055745 1 1
0.835493614317881 0.827395122877718 1 1
0.998802662882143 0.989026987806114 1 1
0.984479487304139 0.974527265567143 1 1
1.46351375451476 1.44922248060194 1 1
1.17233047804734 1.16168635287582 1 1
0.947109730529111 0.936972869791764 1 1
0.812622816444634 0.80455845290943 1 1
1.05887903179576 1.04850530218029 1 1
1.31773222563276 1.30403475869274 0 0
0.933399103857936 0.924119447823998 1 1
0.947643135630189 0.938877304176701 1 1
1.03466295770493 1.02184071814818 1 1
0.77340664451574 0.764519141199762 1 1
0.914554800764342 0.905829197560759 1 1
1.13663677141878 1.12716807345432 1 1
0.887096811922281 0.877294103582096 1 1
0.575102960144336 0.569300477425627 0 0
1.12154540885901 1.10997580776686 1 1
1.15911925666058 1.14812658542488 1 1
0.822427382087424 0.814348620850627 1 1
1.43023418554573 1.41600184654752 0 0
0.786295883176096 0.779117201327441 1 1
0.967416358491822 0.958106057109577 1 1
1.1739851073788 1.1611880199451 1 1
1.00619314286957 0.995004726001869 1 1
0.89950800620525 0.888636119863601 1 1
0.756553855606983 0.748550138431777 1 1
1.27705476205119 1.26262691978952 0 1
1.49454619288638 1.47923848567389 0 0
1.04473291398533 1.03485243544684 1 1
1.24016771472365 1.22711258376967 1 1
0.773204480114276 0.765254872748046 1 1
1.08643197405127 1.07556356975593 1 1
1.19716398557986 1.18577880085728 1 1
0.96412523206014 0.9541135485074 1 1
0.961433385395845 0.950345468974305 1 1
1.18366978533577 1.17058904116298 1 1
1.10969764898652 1.09914122229422 1 1
0.839967481448755 0.830619710240217 1 1
0.895227020571503 0.886606330800121 1 1
0.933813408501003 0.924352498958809 1 1
0.725612915143087 0.717198635114106 1 1
1.01504195539608 1.00537981339768 1 1
1.32172948834286 1.30872225555725 0 0
0.872394137535407 0.864240220627455 1 1
1.12216503871196 1.11137759993635 1 1
0.797169650909243 0.789974891851156 1 1
1.00209520482299 0.992642432668758 1 1
1.29860514721659 1.28447679106609 1 1
1.13752631332705 1.12511412557029 1 1
0.882204781801934 0.873595281087369 1 1
1.00752886983257 0.998864934720482 1 1
1.26242121169925 1.24960174832546 0 0
1.13662370006746 1.12511923343519 1 1
0.657029061620389 0.651371540969843 1 1
0.751057953815806 0.743885003589453 1 1
1.09991322509255 1.08898187736088 1 1
0.961404914125119 0.952101611896862 1 1
1.281172323645 1.2682000955371 1 1
1.20928590015918 1.19725833452137 1 1
1.13870242650697 1.12724957367148 1 1
0.82342970903493 0.814646877076681 1 1
0.858764641504354 0.849661834557435 1 1
0.961998268712557 0.952401910667114 1 1
1.07651754208529 1.06444081702023 1 1
1.27000900156677 1.25674181134571 0 0
0.945323884599988 0.934682322000192 1 1
0.970548017200978 0.959211940822621 1 1
0.886395027799828 0.877485550322747 1 1
0.572520144532259 0.566296626424529 0 0
0.878240363891995 0.86928565253879 1 1
1.16731398042491 1.15635411905775 1 1
0.890830153599207 0.880401438416801 1 1
0.95214838378649 0.941890071878106 1 1
1.23744410123969 1.2242741446136 1 1
1.0337079040265 1.02354463416587 1 1
0.733232131737793 0.725008925837199 0 0
0.950683740020161 0.941037723067898 1 1
0.965652135045136 0.954830149733642 1 1
0.991311202586399 0.9813589792555 1 1
0.876837157960347 0.868942505968052 1 1
0.786100035873807 0.776061585021984 1 1
0.855653929761517 0.846850171747706 1 1
1.06542293869409 1.0545084093036 1 1
0.885453801416383 0.876194665615691 1 1
1.13356770470509 1.12126243637804 1 1
0.665112186447943 0.656067531564257 1 1
1.28615462717908 1.27245064327367 1 1
0.926215450755475 0.916769225892065 1 1
1.23114849141622 1.21771435984038 1 1
0.774326780255494 0.765763822964077 1 0
0.947271452203801 0.937931681626483 1 1
1.48313837251364 1.46803149458824 0 0
0.837625469823448 0.829806649652052 1 1
0.654013251638365 0.647125263184633 1 1
1.05274320893114 1.04044643409743 1 1
1.16787997439798 1.15655906537185 1 1
0.808071905707567 0.798530973147137 1 1
1.12965411473363 1.11721913356529 1 1
0.918109729401177 0.90914038903624 1 1
0.935348582547743 0.925541727596119 1 1
0.760143070835371 0.752421098513222 1 1
1.15233290019057 1.13957925573977 1 1
1.13924526051533 1.12800231893794 1 1
1.20133602444467 1.18884471313823 1 1
0.930063570230812 0.920425967800925 1 1
0.994082478628571 0.983807449089967 1 1
0.888694998644482 0.88027554936647 1 1
1.00645296451442 0.996937994831518 1 1
1.06310818832774 1.05143374387764 1 1
1.00267885777786 0.992798767019428 1 1
1.2124138468356 1.20167483196331 1 1
1.07836308355503 1.06778516322466 1 1
0.906671328313744 0.898089472071415 1 1
1.03426572407572 1.02413018080617 1 1
1.18258819875603 1.16969571569767 1 1
1.02290275391482 1.01277595126391 1 1
0.912847491449689 0.90352508279222 1 1
1.1065708568476 1.09670797402883 1 1
0.932895354070411 0.923513466868869 1 1
1.25885014968439 1.24652425134014 1 1
1.09398124160387 1.08371961725926 1 1
0.800228600378045 0.791712120267641 1 1
0.933456943248239 0.922092241970983 1 1
1.22254378924973 1.2098886051176 1 1
0.889308584910508 0.880749198957048 1 1
0.92624208282688 0.916725417191143 1 1
0.977306891071199 0.966485324214017 1 1
1.10141369881455 1.08833690260245 1 1
1.137142996531 1.12428735189418 1 1
1.14296001535759 1.12939962302169 1 1
1.05898422800979 1.04628722472152 1 1
0.906014705897623 0.894525663625789 1 1
1.32291870260286 1.30798786667434 1 1
1.1513814557196 1.14041407430084 1 1
0.831837881855524 0.824559434557886 1 1
0.97743773133401 0.967794799278097 1 1
1.11965433105989 1.10909890703897 1 1
0.955569209065685 0.946403687390796 1 1
0.798265564432981 0.790568715029544 1 1
1.03362215871683 1.02185049852804 1 1
1.2679754631633 1.25507929119609 1 1
1.10242148415278 1.09261387252617 1 1
0.723671481430872 0.716739555308848 1 1
0.803137313872263 0.795082247060784 1 1
1.14218757299935 1.13070383188429 1 1
0.815668040547996 0.806590757810287 1 1
0.891039019838709 0.881811878043771 1 1
0.883600807708072 0.874166355443303 1 1
1.12033718813266 1.10775997236709 1 1
0.977204695955311 0.96758954038263 1 1
1.1141701171143 1.1034386188581 1 1
1.12650975488304 1.11400174064025 1 1
1.09487210386524 1.08394341190546 1 1
0.993998588135648 0.985120706731857 1 1
1.03671360420259 1.02726935776448 1 1
0.966116184686567 0.95620114857625 1 1
0.855978969084094 0.84773411646074 1 1
1.11772213725117 1.10636619859201 1 1
1.08166582737257 1.07140486111422 1 1
1.1141398342076 1.10224702619984 1 1
0.513495982538162 0.508197530824214 0 0
1.27434249557168 1.26023389843511 1 1
0.790792541831913 0.782860386308993 1 1
1.03444803635526 1.02491429744859 1 1
0.987229471704749 0.978344867368477 1 1
0.90294036354365 0.892944783722699 1 1
0.999697669918392 0.990065046123081 1 1
1.10084843939559 1.09064848780086 1 1
1.02129295455419 1.01053292897505 1 1
1.00975396650355 0.997655780694457 1 1
1.20610846243789 1.19432097777026 1 1
0.941568972180603 0.933049394951404 1 1
0.592276443101254 0.585119308375009 0 0
0.739345422926144 0.731428506002955 1 1
0.951479707307494 0.941924337402465 1 1
0.915087482682975 0.90664740211569 1 1
1.46502362848872 1.45086259074361 1 1
0.856983612990442 0.848625697461919 1 1
0.898933486293767 0.889772859936749 1 1
0.885447813858021 0.876668820460994 1 1
0.985816473239433 0.975815158983576 1 1
1.05966032090672 1.04998832354233 1 1
0.621462051365384 0.614254539380998 1 1
0.775799178228946 0.767485213939609 1 1
1.13630283400457 1.1234955551284 1 1
0.792407428281784 0.782480905826811 1 1
1.13306347796474 1.12201586333894 1 1
1.02067718610071 1.01038881513221 1 1
0.853235470718568 0.843438001088859 1 1
1.21638078616769 1.20335795513581 1 1
1.07709763099891 1.06550938111939 1 1
1.05364184601826 1.04205398460063 1 1
1.0669452126067 1.05612624363586 1 1
0.65489136355407 0.647473444004054 0 0
0.737845764686215 0.73063848749516 1 1
1.1687937017334 1.15713975762651 1 1
1.03113565486839 1.01945824491749 1 1
1.03918059941679 1.02855895460135 1 1
0.98429585372914 0.973744932292223 1 1
0.816363586013736 0.807840800635317 1 1
0.962717596036004 0.951271630993259 1 1
1.25496435369382 1.24309382858694 1 1
0.926941842349333 0.917985721121264 1 1
0.95624149659947 0.946955907390287 1 1
0.891150750244417 0.883079889792594 1 1
0.763924943002143 0.756459334715122 1 1
0.697396984997645 0.691400851366584 0 0
0.925575250105895 0.914824412638463 1 1
1.1133360796489 1.10248331317376 1 1
0.998113348676348 0.988651005406634 1 1
0.781776003403295 0.774408742605494 1 1
0.872684583141876 0.863994478003168 1 1
1.18816124948403 1.1751641685056 1 1
1.22668288770562 1.21335662478639 0 0
0.891432499773367 0.881211158850047 1 1
0.816115083427266 0.80810718547193 1 1
1.18777229736259 1.17535205108914 1 1
0.972713376130349 0.961415252209635 1 1
1.17730263834592 1.16556087470673 1 1
0.972363185519215 0.961600529120472 1 1
1.23681528443284 1.22396510715843 0 1
1.47982171313358 1.4648031075395 0 0
1.11758481249695 1.10775865709558 1 1
0.877928813882106 0.869515418428547 1 1
1.1283490398005 1.11672644281195 1 1
0.945910071837724 0.936582978053325 1 1
0.923205730945423 0.914672618323208 1 1
1.13651277092667 1.12540007864829 1 1
1.11093043160324 1.09915200192663 1 1
0.979497147498638 0.969974497308365 1 1
1.10599318979331 1.09407245307565 1 1
0.876511606767784 0.867182083955697 1 1
1.27051338728388 1.25805911344288 0 0
0.858505434986649 0.850336038960006 1 1
1.0235476955495 1.01408478342355 1 1
0.947813538466971 0.938357253947669 1 1
1.39004836537098 1.37414305150155 0 0
0.998246556867914 0.988379968934598 1 1
0.820167792927748 0.811855186722938 1 1
1.11234106490193 1.10108290716994 1 1
0.902861888851296 0.895902235945195 1 1
1.20691191079979 1.19396155809283 1 1
1.16483181983119 1.15213918795899 1 1
1.01156327332431 1.0018383764822 1 1
1.1324909826136 1.12198159654691 1 1
1.23861409556472 1.22392908911389 1 1
1.17712579123744 1.164895579461 1 1
0.986673757345617 0.975104217629999 1 1
1.02389204621153 1.01171326470238 1 1
0.8888458238104 0.879456636243368 1 1
1.15629414006222 1.14634135899307 1 1
0.85141042307926 0.842634065900408 1 1
1.45477097577436 1.43740571873689 0 0
0.981093370759577 0.971425218686018 1 1
1.29435252574561 1.28063018955595 1 1
0.747924372012559 0.739445169706333 1 1
1.03986522402239 1.0289864621889 1 1
0.841403850596543 0.83313641267272 1 1
0.979216285708438 0.969784698949134 1 1
0.818835639941782 0.810656259246902 1 1
0.873277876915361 0.864683048338466 1 1
0.779135147474227 0.77087085000373 0 0
0.998833200707018 0.989109793760953 1 1
0.801578152714676 0.794015790688065 1 1
1.10470819943166 1.09381313223939 1 1
1.1917984327717 1.18012773968982 0 1
1.03182026543532 1.02039776979088 1 1
1.12250467823024 1.11143023416716 1 1
0.867367567727315 0.858423254436783 1 1
1.07910118692914 1.06756819675357 1 1
1.2805141464933 1.26748238678013 1 1
0.714244855584409 0.706534490008045 1 1
0.706354782647127 0.699097631476984 0 0
0.934256411776154 0.925144216540666 1 1
1.16621256703281 1.15303402787959 1 1
0.751245552720171 0.743302705810572 1 1
0.899798845059037 0.889683428787913 1 1
1.07062540432215 1.05896022281765 1 1
1.13116051651884 1.11986295465511 1 1
0.615881397813837 0.609951258755909 0 0
0.894793423444157 0.886842989471536 1 1
1.39974734083037 1.38342398987858 1 1
1.18123866564231 1.16831677072376 1 1
0.865786312383029 0.856694917964099 1 1
0.948982195869798 0.939911399539219 1 1
1.01759409395504 1.00678848659763 1 1
0.645860780474153 0.638746335251862 0 0
0.91071182640971 0.900619368737432 1 1
1.26229382794487 1.24992836385161 1 1
0.724994034862356 0.717647367457601 1 1
0.940459557112995 0.931024468430854 1 1
1.30926901620651 1.29567146326857 1 1
0.998795527551047 0.990064190171897 1 1
1.32225844524357 1.30839175756662 1 1
0.957058444321878 0.947375898885568 1 1
0.897054461679666 0.887382785649598 1 1
1.23925438250012 1.22629287972874 1 1
1.05130413128023 1.04141831899867 1 1
1.4902390716667 1.47670400226539 0 0
1.14278921105408 1.13158237193814 1 1
0.862241019092366 0.854041268085292 1 1
0.661252458335415 0.655063344544911 1 1
1.00059438076365 0.989954112897604 1 1
0.905569715183314 0.895941076138352 1 1
1.23286317115081 1.22057023179341 0 0
0.708980712414741 0.701541561900386 1 1
0.979331437530591 0.969740857250841 1 1
1.26371397936837 1.25204780218045 1 1
1.14943967015126 1.13793790980694 1 1
1.2828644395596 1.26994382792058 1 1
0.979539337302748 0.96919544831004 1 1
1.15075639993675 1.13939896540751 1 1
1.14669148184324 1.13508248443316 1 1
1.04370654154702 1.03259054871812 1 1
1.11744677200114 1.10592515481391 1 1
0.844855424759958 0.837266507413878 1 1
1.015060810057 1.00519947976364 1 1
1.23344436159293 1.21991806801427 1 1
0.991977114042044 0.981019068704115 1 1
1.08665751642701 1.07539126805627 1 1
0.891798940945077 0.883127032770233 1 1
1.02840966798865 1.01710741171798 1 1
1.32525303664969 1.3111411411556 1 1
1.01800222396595 1.00817221985831 1 1
1.04396106808223 1.0323733701374 1 1
1.007307945476 0.995752309881395 1 1
1.0784815213913 1.06732149899979 1 1
1.08979256336806 1.07804344853033 1 1
0.733409653457481 0.724546049642503 1 1
0.801423154185389 0.793619686687141 1 1
1.08762460569723 1.07632075076213 1 1
0.843660527578693 0.835608338683962 1 1
1.21724487479172 1.20358641565754 1 1
1.00221576863558 0.992012498933161 1 1
0.958117735268943 0.94996942724427 1 1
0.717534956975991 0.710094438499253 1 1
1.05589401521733 1.04502300684198 1 1
0.800917984978034 0.792059661613136 1 1
1.01573994187124 1.00541526651866 1 1
0.861497072438336 0.853440208667447 1 1
0.827127595997175 0.817952800660945 1 1
1.28179496039194 1.2686519988895 1 1
1.14681688518885 1.13434809885514 1 1
0.628479006786398 0.622324059359864 0 0
1.04603125231902 1.03461118761703 1 1
1.2748805720468 1.2613013861907 1 1
0.87053041207168 0.861866833172123 1 1
0.64218678867813 0.635834710026701 0 0
0.924275679879476 0.913239624020149 1 1
0.931336166537172 0.922299379105727 1 1
1.1270785659829 1.11576685550205 1 1
0.879179602368107 0.868604810726784 1 1
0.854839067608645 0.845374580319528 1 1
1.09950210409364 1.08941048338231 1 1
1.19175172101813 1.18008125625036 1 1
1.06519260636119 1.05568752698071 1 1
0.850216591041792 0.842870813974046 1 1
0.983165481430574 0.974007308006707 1 1
1.11164763050585 1.10037363370385 1 1
0.870133364793973 0.861269251505713 1 1
1.13414010796833 1.12371184801429 1 1
1.54676157574331 1.53145260970593 0 0
1.22644575736292 1.21397340863783 1 1
0.922597795925825 0.914707567568878 1 1
1.21943600524294 1.20788943450581 1 1
1.01580894716358 1.00502046262081 1 1
1.35089523684788 1.33719786724812 1 1
1.19301251459201 1.18025511374899 1 1
0.981425363495692 0.972426517733396 1 1
0.892712581015644 0.882805435235065 1 1
0.788708205973492 0.780194219594279 1 1
0.908868238194295 0.899424551040278 1 1
0.984704165587084 0.976312762112978 1 1
1.33982926271741 1.32573552007709 1 1
1.13202935234141 1.11973752031597 1 1
1.14062243726787 1.12676829575914 1 1
0.761773969500281 0.754354540857169 1 1
1.09528708094082 1.08393857364435 1 1
1.04107853883385 1.03153604448199 1 1
1.01319901601166 1.00260019920615 1 1
0.969022997258608 0.957457307652794 1 1
0.646087208144788 0.639022863793281 1 1
0.895539752407796 0.887167005331028 1 1
1.22718188012186 1.21561510717761 1 1
0.909797497019994 0.900905058666506 1 1
0.895458453114554 0.886586248657745 1 1
0.998614545381481 0.986939530022151 1 1
0.907626953313518 0.898486959395577 1 1
0.756195418028489 0.749138734584944 1 1
1.20565681729065 1.19332485243503 1 1
1.20220727689398 1.1902623542844 1 1
1.07425060550698 1.06290364772774 1 1
1.14089106514745 1.12875758344457 1 1
1.22460450044951 1.21201421813897 1 1
0.780188720061448 0.773080948799094 1 1
1.05975493593807 1.0479911609465 1 1
1.15104673141903 1.13935487452258 1 1
1.13031559660406 1.11786733533306 1 1
1.08517658956866 1.07398618785373 1 1
0.863324295323373 0.853249211510305 1 1
1.16980954165746 1.15812949597327 1 1
1.10206535088981 1.09012557353124 1 1
1.00242136267 0.991205521685125 1 1
0.756599553013691 0.749129229613211 1 1
1.03063920091016 1.01964192494363 1 1
1.2203934868768 1.20619970546163 1 1
1.07757479535998 1.06542542738251 1 1
1.13081276835267 1.11868096632938 1 1
1.09493090368384 1.08291378755704 1 1
0.77488385712482 0.76714624127612 1 1
0.903170454050725 0.894416349919694 1 1
0.838198768870838 0.829177531483927 1 1
0.919752441099742 0.909901220022792 1 1
1.04111332669272 1.03160131361165 1 1
0.981238650355613 0.970891326832288 1 1
1.2526474619327 1.23952294034774 1 1
1.01967271986389 1.00826274407343 1 1
1.11514871781751 1.10111370000051 1 1
1.26070979572842 1.24714737642338 0 0
0.936132583544088 0.925142124074964 1 1
0.911462088711957 0.901701499163059 1 1
0.88457362665145 0.875377577957819 1 1
1.06383929730648 1.0532551399877 1 1
0.907798332718829 0.897780692919823 1 1
0.912068323923806 0.902006383983954 1 1
1.04752191362484 1.03719360245729 1 1
0.752034409722482 0.745359088421222 1 1
1.04605822682228 1.03490845939581 1 1
1.07132191083717 1.06202367509888 1 1
0.961514410331917 0.951133206222729 1 1
0.783259976079839 0.775233320091585 1 1
0.743162820448512 0.735216482869417 0 0
1.03571926676812 1.02365411942034 1 1
1.50585725572132 1.48755921095434 0 0
0.839596992511597 0.831942677405405 1 1
0.993690852689832 0.983066337795346 1 1
0.988383777365483 0.978189345949997 1 1
1.01523641175809 1.00431390946434 1 1
0.715139462140948 0.707847660823179 0 0
1.12040791091516 1.10917402735487 1 1
1.06981237938857 1.05786635436177 1 1
1.13689349352944 1.12565495620305 1 1
0.787353784544154 0.779877511220182 1 1
1.05059986377851 1.03910454101703 1 1
1.08077352969694 1.07009772643868 1 1
1.19084743595982 1.17876750869912 1 1
1.06468419870291 1.05187913895697 1 1
0.979829390329009 0.97088665328409 1 1
1.43278809640757 1.41984682740325 0 0
0.936475330019211 0.927237692733884 1 1
1.20340358956132 1.19202131820454 1 1
1.00842234346256 0.998150758613537 1 1
0.90393385110425 0.895036670745512 1 1
0.979946939422442 0.970181963190083 1 1
1.06721788517103 1.05515660644894 1 1
1.12715069684286 1.11543386733639 1 1
1.07800431887299 1.06614537242933 1 1
0.959110948203187 0.949405941806467 1 1
0.812268406116363 0.803191983000541 1 1
1.22160695730386 1.20967707871025 1 1
1.03939320836529 1.02986354060109 1 1
1.01054182625515 0.998770959162344 1 1
1.01821458051284 1.00760138241412 1 1
1.02238154917311 1.0121053919084 1 1
1.12008803702808 1.1085499032558 1 1
0.876469045042012 0.867532137507581 1 1
0.779297317084823 0.771486134977413 1 0
0.926508038411703 0.918386302931515 1 1
0.660225171752742 0.652826341690927 0 0
1.02442290063631 1.01350104513453 1 1
1.00543018962769 0.995989854546336 1 1
0.926333069352155 0.917366318716439 1 1
0.714470632320006 0.707391992105484 1 1
0.905459488312273 0.897470277864113 1 1
0.883301944599677 0.875225873171734 1 1
1.25601298996116 1.24205037368276 0 0
1.15487590662729 1.14277292395979 1 1
0.712287478639804 0.703533628187718 1 1
1.25044046418473 1.23748204309306 1 1
1.46886660148522 1.45316756698282 0 0
0.928040164744141 0.91726517741058 1 1
0.780664609987147 0.772090312890757 1 1
0.475649969682087 0.47098674296088 0 0
0.85203519079135 0.842261636980383 1 1
1.02618436408992 1.01396083678395 1 1
0.868668095515733 0.86113771278109 1 1
1.03302846630744 1.02382320774687 1 1
0.878206917811782 0.86910264159854 1 1
0.966290036582207 0.955389072179616 1 1
1.12990328021016 1.11926737661984 1 1
1.2747729443848 1.26166534191972 1 1
1.20903616455461 1.19679264326147 1 1
1.15839094554531 1.14686888340286 1 1
0.862167176672442 0.852824631896477 1 1
1.1240800583399 1.11393710637068 1 1
1.11707077704055 1.10619196157469 1 1
0.594521633421878 0.589498153545033 0 0
1.14070347016212 1.12919813057314 1 1
0.980172118748817 0.970741332043695 1 1
1.02662343957423 1.01687639603721 1 1
0.724173976090453 0.716271021537186 1 1
0.783748916071139 0.775784548590355 1 1
0.471378227159434 0.46707816196438 0 0
1.05220735850312 1.04176786866585 1 1
0.836590970922393 0.827811044009548 1 1
0.939127221610162 0.927953332709601 1 1
0.899823126174376 0.890480208793898 1 1
1.0806938028273 1.06983812119092 1 1
0.954873185761456 0.944000252548953 1 1
1.21011290820635 1.19622264609926 1 1
0.909766750316109 0.899966472039336 1 1
0.981766855565009 0.972212206802717 1 1
1.15360851040462 1.14204691752695 1 1
0.711777824376737 0.704215811382371 0 0
0.91600874798209 0.906199996447245 1 1
0.833649265793127 0.825733755330578 1 1
0.893921343823338 0.884572886183776 1 1
1.48195588689605 1.46699043538961 0 0
1.00992613554365 1.00070422330029 1 1
0.838838687469092 0.829899846513228 1 1
1.34143167169554 1.32749444127696 1 1
0.816824402713886 0.809286596930682 1 1
1.10889080082371 1.09673079288272 1 1
1.02221723207764 1.01237713851832 1 1
1.03928287263518 1.02867004662156 1 1
1.09829081394996 1.08717909133076 1 1
1.37233349492241 1.35908544284077 0 0
1.2948619666332 1.28282511607534 1 1
1.05281767963443 1.04214525628047 1 1
1.13230514729899 1.12102577847647 1 1
0.904531993218094 0.895471043207741 1 1
1.16090974657385 1.14960107575969 1 1
1.06221027945448 1.05068138784799 1 1
1.13831860705433 1.12659110977683 1 1
0.997833980509011 0.987026477448337 1 1
0.831960407710671 0.823597904555469 1 1
0.835644197797283 0.827516336441238 1 1
1.12088929920135 1.11074597897599 1 1
0.750829887494718 0.743854267048447 1 1
0.89649513353794 0.887764588145615 1 1
0.880021020367573 0.872105256105861 1 1
0.859255291770536 0.850396072035517 1 1
0.889069463881731 0.877822461334691 1 1
0.878535944634733 0.86935719685542 1 1
0.798950103324052 0.791008385599145 1 1
0.702669065600288 0.695560611040373 0 0
0.862010507368381 0.852348004115869 1 1
0.89194639754358 0.883181997743327 1 1
0.796922340915736 0.787303403062308 1 1
0.9749866850777 0.965083973774775 1 1
1.10020029178769 1.08976620483501 1 1
1.22579337023562 1.21400049128156 1 1
0.758982441708292 0.751840631518584 1 1
0.974955325912774 0.964377945122179 1 1
0.925842434321334 0.916166621530795 1 1
0.944467064212034 0.934881926559546 1 1
1.13509533205268 1.12406883075879 1 1
1.14440842559637 1.1333827029495 1 1
0.81732139771424 0.807605900542237 1 1
1.09608022171684 1.08400717681432 1 1
1.29029819711753 1.276876600198 1 1
0.911539379296463 0.902728132269929 1 1
0.919574964644258 0.909977494808128 1 1
0.872950279716058 0.865162322535838 1 1
0.776430199712094 0.768327664329183 1 1
1.08327911136135 1.07171688353825 1 1
1.17935818717036 1.16639729057292 1 1
0.607028685869118 0.599811200083304 1 1
1.09224590738962 1.08132371311414 1 1
0.771742230050311 0.764291649797837 1 1
1.21104590072094 1.19786821498284 1 1
0.958384976232147 0.948748961851828 1 1
0.855927999094577 0.847772936887732 1 1
1.07651806515884 1.06479376597223 1 1
1.19892219672455 1.18647327417358 1 1
1.10097472084556 1.09003164979651 1 1
1.05894247778488 1.04747231437471 1 1
0.656759594822379 0.649953531003572 0 0
1.21041310361704 1.19947364654338 1 1
0.733806310503567 0.726300185210118 1 1
0.796131003520538 0.788779772788354 1 1
1.12374908426198 1.11238652968459 1 1
0.606786564044475 0.601314459723904 0 0
1.04922755195256 1.03903261763294 1 1
1.17912698506487 1.16774798219491 1 1
1.10345628275088 1.09153793004477 1 1
1.01802318662595 1.00727536566872 1 1
0.880820837608958 0.871106982936095 1 1
1.17279103893755 1.15782561051131 1 1
0.668911751974388 0.661488539731122 0 0
0.806132400938755 0.797750623694069 1 1
1.08405420527676 1.07335129254289 1 1
1.11412744683962 1.1040352088403 1 1
0.902284456952358 0.894023350158883 1 1
1.05436366447765 1.0440246258929 1 1
0.738625199552889 0.732022624035144 1 1
1.06212857732069 1.05113823352521 1 1
0.932644987690512 0.922662887190538 1 1
0.880223270208153 0.871235299311116 1 1
0.909906909697548 0.899203447712907 1 1
1.05000963924681 1.03970832084235 1 1
1.03205396200579 1.02129104769708 1 1
1.05943313688384 1.0493707090651 1 1
0.978795384488896 0.969123606771191 1 1
1.09070028575528 1.07913754676153 1 1
1.09896260940679 1.08776341683982 1 1
0.831585509539077 0.823557050005654 1 1
1.22780044356692 1.21329025830962 1 1
1.24067808585392 1.22741102855289 1 1
0.884964636327848 0.876318556055939 1 1
1.06168407233546 1.05007382943328 1 1
1.06207335778096 1.05123054971124 1 1
1.0637075348518 1.05192341446549 1 1
0.940609465486584 0.931669712328798 1 1
1.0330011822103 1.02325336954812 1 1
1.17161053237326 1.16045536574879 1 1
0.795586947582891 0.788148161154022 1 1
0.760863367719069 0.752966036697213 1 1
0.995663753086417 0.986584626788839 1 1
1.06987423447339 1.05865252820292 1 1
1.40256877573382 1.38860277397158 0 0
1.09320348207502 1.0823917124917 1 1
1.30034739700181 1.28693040413937 1 1
1.16946351854829 1.15760250171927 1 1
1.11634450129419 1.10437799207009 1 1
1.03107900315119 1.01921864905861 1 1
1.18964471228559 1.17886209645125 1 1
1.05342087771563 1.04174464627256 1 1
1.20254014093286 1.19014415659303 1 1
1.06691830568845 1.05571455197524 1 1
1.33036171144921 1.31634844126171 1 1
1.11909340081934 1.10834156768274 1 1
0.916175505154162 0.90841684776121 1 1
1.12002680390426 1.11001634686514 1 1
1.23224895561281 1.22043921362736 1 1
1.05096998494859 1.0382733406354 1 1
0.937151759739815 0.92859717510371 1 1
1.20433550100353 1.19301035214526 0 0
1.30864060539395 1.29521715804441 1 1
1.27272540578132 1.2610995578668 1 1
0.967375586581385 0.956789292168063 1 1
0.573037623287884 0.567000342489595 0 0
0.783038257963262 0.776050230536641 1 1
1.25100085061849 1.23867208495579 1 1
0.85268409346026 0.842694224628915 1 1
0.894992380045085 0.885189689041932 1 1
1.0755310708902 1.06399260385583 1 1
1.10237486425394 1.09105573624857 1 1
0.873956111823162 0.865317137791437 1 1
0.827285283952305 0.819193410847544 1 1
0.784331499666891 0.776685257370958 1 0
0.900547496669103 0.892063696947832 1 1
0.969329742743293 0.9585933772914 1 1
1.04180981483569 1.03195391985167 1 1
1.18064735333816 1.16799624822171 1 1
0.934595173442675 0.923587277156093 1 1
1.04030888682302 1.02959355474619 1 1
1.00644348568282 0.996330762724853 1 1
1.32058625358491 1.30701764138713 0 0
0.621850458494044 0.615365583062008 1 1
1.34452935074074 1.32859271157138 1 1
0.742838977260266 0.735885643495639 1 1
1.1848792571002 1.17414724494004 1 1
0.915769464435062 0.906818195767118 1 1
1.22464468369857 1.21128193529628 1 1
0.838248876143952 0.828986382521644 1 1
0.678664418115215 0.669990175572736 0 0
0.687814101913966 0.68094092511415 0 0
1.16464821389894 1.15350337781842 1 1
1.02508128814841 1.01471209112146 1 1
1.05121643481231 1.04036676535459 1 1
1.47505933111976 1.46030670215939 0 0
1.1128264518871 1.10155350289448 1 1
1.16099844265171 1.14919715383828 1 1
1.22658144627144 1.21257993924251 1 1
0.867849228604771 0.859623401400138 1 1
1.15408636961664 1.14147355706897 1 1
0.972174234522813 0.963102785192898 1 1
1.07350387276722 1.06258221337768 1 1
1.10319261667281 1.09194946472252 1 1
1.00570767195333 0.9956884702924 1 1
1.36484455452489 1.35110999110773 0 0
0.863802620499187 0.854532924525512 1 1
0.528371681001119 0.522994772858744 0 0
0.945650175650967 0.936758731096191 1 1
0.968498171643653 0.958303132459323 1 1
0.802270893163063 0.794078422053492 1 1
0.85295267585501 0.844198566841107 1 1
1.04398688932217 1.03293102405638 1 1
0.917197403644792 0.90802564276109 1 1
0.87554522067299 0.866376593136826 1 1
0.688553613799028 0.681376791642104 1 0
0.767997453074797 0.760098767686632 1 1
1.10648971494323 1.09469610920594 1 1
1.13501912023434 1.12296967723546 1 1
1.0856424332547 1.07395490803284 1 1
1.29757017595262 1.28430876518857 0 0
0.931182893378323 0.922373674598931 1 1
0.850717248542932 0.843303978741741 1 1
1.52562461934175 1.51021038511359 0 0
0.967695503493374 0.957852834435031 1 1
0.832822150948017 0.825182438458652 1 1
0.957611470369628 0.948216649521776 1 1
0.781438050140351 0.774486769259609 1 1
0.922522999757954 0.912608161164941 1 1
0.947977688107971 0.938234761364514 1 1
0.962640203455245 0.953477627876666 1 1
1.38860012736968 1.37536487193434 0 0
1.19080781848591 1.17819332568613 1 1
1.06076492657191 1.05120723160426 1 1
1.06499627983159 1.05543664551306 1 1
0.831308128320628 0.822692452471009 1 1
1.04604956320838 1.03461013999027 1 1
0.96493807591249 0.955427502428737 1 1
1.00386697831857 0.994789766317421 1 1
0.981091513603854 0.971561939255477 1 1
0.789140408842039 0.780989838928783 1 1
0.594624143074903 0.589011140544131 0 0
0.917343199585426 0.907681145745098 1 1
1.05202274545976 1.04006201199157 1 1
0.636977781060068 0.630412175872988 0 0
0.798713188225016 0.79122706408639 1 1
0.898840293606518 0.88903860452847 1 1
1.02462993836066 1.01427651473058 1 1
0.934571679885875 0.925424578867133 1 1
0.68940190941509 0.682302494758794 1 0
1.0780002892695 1.06828999190749 1 1
1.01490820357433 1.00353935160656 1 1
0.706098813873428 0.698887739205959 1 1
0.779986169853771 0.77182208311997 1 1
1.07079595944345 1.06118987326125 1 1
1.07031654482371 1.05952851355618 1 1
1.19307433461762 1.1808864345497 1 1
0.80037517269047 0.793245961464789 1 0
1.1440501572926 1.13121519052435 1 1
1.23790692515716 1.22678689184477 1 1
1.08803094984303 1.07696574707594 1 1
0.79813951575369 0.78834634832356 1 1
0.817265980009231 0.807988740099502 1 1
0.892577616490797 0.883623310004072 1 1
0.891007247349253 0.881699999445746 1 1
0.838965281986686 0.830182552668408 1 1
1.11430443429884 1.10275712912305 1 1
1.14978340951322 1.13805227542169 1 1
0.997072880903703 0.987313898021696 1 1
0.993903265029711 0.982840379210886 1 1
0.947354143995509 0.937891525694266 1 1
0.750928093932233 0.74378484891767 1 1
0.607680422274249 0.600194896008442 1 1
0.622065766349329 0.616485086439762 0 0
0.883475861643123 0.87517294585437 1 1
0.889989735223291 0.880918013834387 1 1
0.965209129242914 0.955833431042307 1 1
1.33702733371346 1.32353950127294 1 1
0.8549969816213 0.845922586409685 1 1
0.852639143572313 0.844399034805289 1 1
0.931340863343729 0.922040283799225 1 1
1.13888504297136 1.12596721284413 1 1
1.58852081604871 1.57029169281994 0 0
1.01286127704983 1.00219457974376 1 1
0.862290796461913 0.85329965585555 1 1
1.02764901337194 1.01670079386426 1 1
0.900129506395958 0.8905989004632 1 1
1.19167292340104 1.1801219813246 1 1
1.09146817096961 1.07993220927992 1 1
1.00027607229258 0.990090657635869 1 1
0.984888279197295 0.975441106025067 1 1
0.986908497531106 0.978565898646637 1 1
0.935115759914948 0.926153764676904 1 1
0.901040750043221 0.89167713957184 1 1
1.00392595912147 0.993375029312162 1 1
1.24676095579172 1.23409724302004 1 1
0.853512509964237 0.844491797933771 1 1
1.12319452024218 1.1103058147738 1 1
0.829515749115558 0.821617592721502 1 1
1.19716664910723 1.18590395410007 1 1
0.971318861417548 0.962155069370959 1 1
1.15117280025363 1.13995041933649 1 1
1.04234931615618 1.03195707592765 1 1
0.75687034241919 0.748604586850588 1 1
0.906956939963585 0.898601800003644 1 1
0.996965993965994 0.987029614004616 1 1
0.848265160848299 0.837847972763807 1 1
0.832460375375638 0.823216159501254 1 1
0.876803153612446 0.867900268448122 1 1
0.786575785315219 0.778292098003221 1 1
1.38363344605239 1.37067764564433 0 0
1.00443746576555 0.99249821617443 1 1
1.18173684523854 1.16861427167113 1 1
1.03685996497571 1.02653581035391 1 1
1.16240760396056 1.15020472489467 1 1
0.626630262426942 0.619943691896177 0 0
0.870404600258133 0.860507870864797 1 1
1.13742954079097 1.12632014293141 1 1
1.01031953053382 0.999479396339971 1 1
1.20870914098733 1.19755519421533 1 1
1.15665826387764 1.14580181874069 1 1
0.875033737038276 0.866508717653667 1 1
0.835029012743223 0.826758609119546 1 1
0.660132778864222 0.652466503495535 1 1
0.681670909104162 0.6751855719381 0 0
1.13787261932059 1.12558704172381 1 1
0.843571965575719 0.835871835696382 1 1
0.967626753702999 0.959046720569982 1 1
0.885791635514906 0.876615960978132 1 1
0.969654555316306 0.959111913634723 1 1
0.920164333697022 0.910525676755257 1 1
0.571374770784496 0.565257955728958 0 0
0.826641451760006 0.819298222872781 1 1
1.01602094074769 1.00550910276571 1 1
0.951541613552443 0.943115670184415 1 1
0.979167674121511 0.969579211228536 1 1
1.01151558602183 1.00132700261324 1 1
1.05515139818379 1.04369440452737 1 1
0.891053171607004 0.882317595422663 1 1
0.812431023991241 0.803092887619653 1 1
1.39656579869663 1.38271909502066 0 0
1.25975369799592 1.24624936708991 1 1
1.00666392981733 0.996396716025614 1 1
0.942785819285753 0.934710940019355 1 1
0.851680042223492 0.843219521629739 1 1
0.823634292178951 0.814739401517454 1 1
1.01353147986413 1.00443053985754 1 1
1.06645356523257 1.05642860396548 1 1
1.18400966949318 1.17184951868454 1 1
1.1257210898761 1.11392675976106 1 1
0.92828106208182 0.918903129220508 1 1
1.32679389012176 1.31354793849539 1 1
0.908755162024899 0.900408247051017 1 1
0.72654213745396 0.71876101297197 1 1
0.917279346644412 0.908586900443121 1 1
0.926509475131582 0.917211719388482 1 1
0.808986798073324 0.800872347668771 1 1
1.21851246475173 1.20538262642334 1 1
1.03338103062109 1.02275085922998 1 1
1.0402456125084 1.03017892643309 1 1
0.83135318149899 0.821914861033021 1 1
1.0703572557169 1.05896549109086 1 1
1.25006050664651 1.23771845056178 1 1
0.695189002809605 0.688145767959267 0 0
1.19164495942486 1.17933165794714 1 1
1.11496474758882 1.10196773021022 1 1
0.956047514614178 0.94623229002923 1 1
0.729023174787691 0.721520545092656 1 0
1.11655601380225 1.10455263558062 1 1
1.21007099713777 1.19846556719296 1 1
0.675340761275479 0.667391048505578 1 1
0.825204408285846 0.817087546739088 1 1
1.06669126831976 1.05529947075463 1 1
0.821129570220219 0.812809595886917 1 1
0.749911131949331 0.743467246270784 1 1
0.444063230068037 0.439854040450529 0 0
1.28248874820347 1.2692823931017 0 0
1.31046319942639 1.29764798045757 1 1
0.524136383585267 0.519307689297744 0 0
1.06790384249536 1.05707410085544 1 1
0.817276224557128 0.809421136373281 1 1
1.0875023347457 1.07773625735583 1 1
0.563262125121683 0.557143760638212 0 0
1.18276996973174 1.1717044276247 1 1
1.25581288138621 1.24006944660206 1 1
1.05291326325052 1.04225171878796 1 1
0.786506267204939 0.779918655315664 1 1
0.671104962169864 0.663348943131844 1 1
1.07575464992878 1.06465594757275 1 1
0.608594810149076 0.602821427364611 0 0
1.06701404772495 1.05496689997276 1 1
1.05877202900322 1.04872669554532 1 1
0.870357957321676 0.860596045886799 1 1
1.23757883672826 1.22340845930213 1 1
0.774844337153018 0.766272873083464 1 1
0.863078004058855 0.854875801454792 1 1
0.847373104009916 0.839857186931319 1 1
0.889776942423145 0.879366163144132 1 1
1.02113035384239 1.01081088159747 1 1
1.15180691863685 1.14037245624363 1 1
0.701466146019496 0.694375064826231 1 1
0.817324948031903 0.809124011125721 1 1
0.981153974627115 0.970599367791992 1 1
1.01077778838681 1.0002382916259 1 1
1.21000806631544 1.19902929860226 1 1
1.01718444268205 1.00717894470112 1 1
1.1066287934299 1.09410416092648 1 1
0.743482643352274 0.736168935804701 1 0
1.16514983726344 1.15384172743545 1 1
0.978120797457202 0.968575259284818 1 1
0.754409060742513 0.746440024427234 1 1
0.908076382747009 0.898123427553648 1 1
1.4392176048606 1.42234908170899 0 0
1.1954727689058 1.18395027277986 1 1
0.883664876900302 0.874162807078851 1 1
0.902809855569301 0.892537375076895 1 1
0.642359885813903 0.635620765038573 1 0
0.977808807251443 0.966357521479091 1 1
0.9438899164292 0.934435612210789 1 1
1.25644353838444 1.24501853554127 0 0
0.983226420252595 0.973949218298329 1 1
0.842207736462239 0.832356794066339 1 1
0.982635919274538 0.972383695128101 1 1
1.27440765169398 1.26110155387913 0 0
1.03569916630474 1.02509818435618 1 1
1.05058279240769 1.04049769520495 1 1
0.883357076548178 0.874124254230309 1 1
0.90847769892675 0.899183159553876 1 1
0.9452794576423 0.934619486660236 1 1
0.731559550616955 0.723987952941225 1 0
0.584704813420091 0.578929200751553 0 0
0.710476068017575 0.702588229843404 1 1
1.01846873540132 1.00813272264201 1 1
0.933059980941889 0.922879036943373 1 1
0.803249081717085 0.793970140266055 1 1
1.1661412579478 1.15465903262955 1 1
1.43338767071037 1.41703001461746 0 0
1.0352653684596 1.02571696076834 1 1
0.935560613822728 0.924414193908311 1 1
1.0173417729624 1.00566806824096 1 1
1.10339676010546 1.09009300928989 1 1
0.75858681100238 0.751254423651328 0 0
0.858687511465402 0.850017053085868 1 1
0.825532394911147 0.817349330459302 1 1
1.17320388012882 1.16199248802774 1 1
0.842856667379387 0.834101846076437 1 1
0.732903738156494 0.725491405855031 1 0
0.792782891642274 0.785465333988076 1 1
1.11594155993419 1.10384439787571 1 1
1.28709681926882 1.27423641439524 0 0
0.930096487737537 0.92043354817515 1 1
1.27332677777055 1.25937331440475 1 1
1.04406133005911 1.0329207447406 1 1
1.25465687427442 1.24254014955022 0 0
1.22685390601935 1.21345515074273 1 1
1.09992026274956 1.08865408911392 1 1
0.74714026416706 0.739317772970982 0 0
0.881095369578135 0.87182111084138 1 1
1.26360841472351 1.25129092320883 0 0
0.822407335441898 0.813717216985266 1 1
0.757351892285782 0.749321833943975 1 1
1.02626314656573 1.01524124723557 1 1
1.1312513973559 1.11972669192617 1 1
0.822054819588941 0.814895008050851 1 1
1.40402262728285 1.38912313493504 0 0
0.936243845425443 0.925483929068927 1 1
1.23563796076388 1.22120817913364 1 1
1.0393883332842 1.03003122048418 1 1
0.778398888633321 0.76979416346388 1 1
0.831516111172176 0.822821156776506 1 1
1.21697535377151 1.20426294951898 1 1
0.825826692207489 0.818146991393844 1 1
0.842913951855617 0.834120239428754 1 1
1.1634260921303 1.15264290184106 1 1
1.03548133955322 1.02459154566342 1 1
1.04023182813736 1.02902498895708 1 1
1.02045850200793 1.01064470235758 1 1
0.970568450755612 0.959187763606798 1 1
0.977279351969467 0.969160370536918 1 1
0.984774285954013 0.974225734548211 1 1
1.42747286942626 1.41268995944554 0 0
0.973160388898141 0.962719411516263 1 1
1.06261474495899 1.05286130799716 1 1
0.81831173103548 0.809820593244941 1 1
0.746083492507341 0.738729560775167 1 1
1.07864787775051 1.06624543986288 1 1
0.618326866745199 0.612175933135572 0 0
1.12403035291618 1.112218621041 1 1
0.937807366450871 0.929029189592755 1 1
0.826708148280333 0.816623750403931 1 1
1.07205443415582 1.06111908048099 1 1
0.901864438926251 0.893126485127008 1 1
0.950279555844274 0.941264919372243 1 1
0.923662707137264 0.913847314005695 1 1
0.844270998112421 0.834493882603532 1 1
1.20214255827308 1.18960554261089 1 1
1.05071349127895 1.04018189260037 1 1
0.819111405842295 0.809978342208827 1 1
1.10979510795302 1.09885440828557 1 1
0.61129679958374 0.604714889496587 0 0
1.07177941852597 1.06051821214759 1 1
1.03750363857962 1.02673982362743 1 1
0.835248482604257 0.826669054647264 1 1
0.657523475955642 0.649920347102099 1 1
0.983028177509227 0.97255519705661 1 1
0.897899008036679 0.8902441051805 1 1
1.12633372382176 1.11494987501542 1 1
0.882960887708326 0.87314149692914 1 1
0.942371837535138 0.932575879501704 1 1
0.921205431244156 0.912615935191266 1 1
1.25596408827491 1.24341702837309 1 1
1.03456950807018 1.02307009295269 1 1
0.683271729712007 0.676354220558982 0 0
0.992386532672244 0.982139609582568 1 1
1.00112792024026 0.991802164873424 1 1
1.04209224639351 1.03107508810736 1 1
1.30797040349604 1.29574612491368 1 1
0.812898064429032 0.805054143206952 1 1
1.16909924112841 1.15731379942946 1 1
1.15456746660701 1.14308097603439 1 1
0.892128798226029 0.882565506406929 1 1
1.26915999375943 1.25654616521739 1 1
1.25230668827826 1.24016592390812 1 1
1.16273578173737 1.14871589103303 1 1
1.14095938120044 1.12975916283046 1 1
0.788718304203014 0.779958828713354 1 1
0.613517545567236 0.607719992803871 0 0
0.898485731078043 0.890035400282022 1 1
1.11361137271881 1.10241633452337 1 1
1.18072443227287 1.16738223255854 0 1
0.775337697920822 0.767027281037882 1 1
1.0041797539103 0.993258547039872 1 1
0.950126903310171 0.940522890682318 1 1
1.19106709569697 1.17772216707247 1 1
1.22098944540177 1.20818090601626 1 1
0.93268956560781 0.923486236934763 1 1
1.05070958423762 1.0387872245489 1 1
1.08683566308765 1.07547159634235 1 1
1.06544282503037 1.05491718315078 1 1
1.14452325561054 1.13237951566845 1 1
1.01232524557799 1.00179642160058 1 1
1.04703690717281 1.03719564614612 1 1
1.23162140519293 1.21894785300171 1 1
1.053985347068 1.04348948873315 1 1
1.15210846250176 1.14071247502812 1 1
1.09450498213546 1.08476435691208 1 1
1.07069966210561 1.05954862650742 1 1
1.16565753389775 1.15336003873308 1 1
1.07041335671256 1.06031882009119 1 1
1.07340033968242 1.06146156399119 1 1
1.277647473966 1.26480591904566 1 1
0.789882662480729 0.781509579549335 1 1
0.674175410333922 0.668534417283976 1 1
0.878915995824888 0.870476332070354 1 1
0.572666048313948 0.566515949461351 0 0
1.10768276661422 1.09509564024308 1 1
0.934073443805572 0.92521238207067 1 1
0.708507813445287 0.701026813816077 0 0
0.966254624744473 0.955933098344675 1 1
1.17776563169154 1.16487811228975 1 1
1.06693826256676 1.05484584190273 1 1
1.00710708577951 0.997723757287123 1 1
1.25415150360899 1.24199070280605 1 1
1.10267884999899 1.09241544235595 1 1
1.0885581879786 1.07657879231957 1 1
1.24662293011859 1.23464408683246 1 1
0.948959572245383 0.938123853839813 1 1
1.01799607125366 1.00870401556136 1 1
1.00845647036224 0.997954452108462 1 1
0.986398520199514 0.975587343762434 1 1
1.3094067574621 1.29580747255935 0 0
1.10254091145889 1.08992501062169 1 1
0.713848325999482 0.705552390153802 1 1
1.15866393827989 1.14639169984625 1 1
0.885225032299641 0.876160859727408 1 1
0.866642907906086 0.857687094984214 1 1
0.723157906144377 0.716587490733546 1 1
0.954039567797093 0.943757422856571 1 1
1.18868953849237 1.17643695584439 1 1
1.08740823078724 1.07661689643227 1 1
1.0731383045983 1.06220016988413 1 1
0.909011025549874 0.898662696099018 1 1
0.987843492116636 0.978530962801653 1 1
0.620416454120405 0.614260552093892 0 0
1.28559693175281 1.27135038712987 1 1
1.05731203238934 1.04539259008125 1 1
1.19913874272245 1.1868122449646 1 1
1.18856814958041 1.17745867169347 1 1
0.626837642068075 0.621126754327884 0 0
0.866297753384065 0.857599791102143 1 1
0.888187943234037 0.878126680518128 1 1
1.00314322460488 0.99366127561575 1 1
1.04903565067776 1.03745549476001 1 1
1.21941766178284 1.20628206810156 1 1
0.711049861746479 0.703273099496946 0 0
0.914983646147728 0.905198952106491 1 1
1.10541126136033 1.09474419559654 1 1
0.888529665791701 0.879781612899428 1 1
0.99634145012598 0.985668906280972 1 1
0.933913463247151 0.924722872730721 1 1
0.993110188643106 0.983212639940553 1 1
0.658466219459164 0.65137217801531 0 0
0.934998163060441 0.92654420066312 1 1
0.849399388628985 0.84048121240244 1 1
0.790671908108601 0.781577698167041 1 1
0.95069200799002 0.94037202760763 1 1
0.852359792134271 0.843480364855187 1 1
0.90817718473029 0.900226581423945 1 1
1.25066735693454 1.23791287051167 1 1
1.04795833375673 1.03746688558462 1 1
0.79123000530706 0.782595190392584 1 1
0.981514258622267 0.969359092404692 1 1
1.09464198145319 1.08334320178304 1 1
0.682147974700042 0.676387984396911 1 1
1.04301958909201 1.03293135772617 1 1
1.38475794186535 1.37047676153146 1 1
1.00573817410916 0.995107463079745 1 1
0.746614678289347 0.738507583754568 1 1
0.733553215865658 0.72649531849576 1 1
0.953215171712217 0.943170195921006 1 1
1.06871339483018 1.05872528239689 1 1
1.00360742979987 0.992660454523421 1 1
1.27546664604816 1.26175560869548 1 1
0.979440383367627 0.968779475556791 1 1
0.950668128107698 0.940793410095756 1 1
0.892305640709159 0.882885664779421 1 1
1.23622003666126 1.22392981890539 1 1
1.10165586318187 1.09016171865671 1 1
0.796312052837238 0.787849230192995 1 1
0.922614368416611 0.914102039238015 1 1
1.11947825255762 1.10570294911351 1 1
1.05775004731145 1.04622628752715 1 1
1.14876573899949 1.13666349725529 1 1
1.02682316424993 1.01661801522536 1 1
0.532688068584666 0.528011370965464 0 0
0.84711256850173 0.839182256647035 1 1
1.20250328539684 1.19033218654461 1 1
1.22714747984794 1.2144740049494 1 1
0.966437316783866 0.956577096207516 1 1
1.00989436489266 0.999714721232767 1 1
1.08940647789056 1.07815415727451 1 1
0.84466199585624 0.836150666000933 1 1
0.900324324898039 0.892226382618954 1 1
1.00490108783615 0.995244124298162 1 1
0.944156028936992 0.935139369346769 1 1
1.06420410611353 1.05360763724016 1 1
0.713704817068583 0.705755183629889 0 0
0.956152566400008 0.947023984194936 1 1
0.990708816468014 0.980253880903801 1 1
1.15411345159057 1.14033391865425 1 1
1.37645680729037 1.36297947203725 0 0
0.884629614087627 0.876173081889953 1 1
1.09079198002408 1.07958269947464 1 1
1.06411779133892 1.05372408331434 1 1
1.38289073437295 1.36833648599366 0 0
0.784157961874707 0.776261342749114 1 1
0.873184901219353 0.864425512293225 1 1
0.758591813167223 0.750438301688152 0 0
1.008013856544 0.99705982125512 1 1
0.803537081016482 0.794844724313215 1 1
0.698437466903677 0.690682124255344 1 1
0.92557564643779 0.91598446161306 1 1
0.969351712082654 0.95887029197841 1 1
0.807575315692977 0.798940343998752 1 1
1.0975941839265 1.08557023972313 1 1
0.863620712663421 0.854710730312262 1 1
0.742167552764956 0.734599588888646 1 1
0.879544387913325 0.869983127417723 1 1
1.04796930573753 1.03747090777319 1 1
0.723335990496182 0.715129998954885 1 1
0.866446528701041 0.856828631598167 1 1
0.859313026390231 0.851474656790446 1 1
0.982063763295799 0.971751836879578 1 1
1.01540010710931 1.00479707796227 1 1
1.32285086611371 1.3106848224149 1 1
1.16184155945418 1.15009581880079 1 1
0.840112327803582 0.830108383966496 1 1
1.18471302497675 1.17308872068875 1 1
0.934510422093986 0.92479160160645 1 1
0.887387610135062 0.878487787489658 1 1
0.857214240367283 0.849262625537596 1 1
1.32052823057403 1.30750904915223 1 1
1.22748053256399 1.21490014178764 1 1
1.26711857663352 1.25345290228836 1 1
0.934720200143537 0.92530959386503 1 1
1.03940361092092 1.02993304651205 1 1
0.968561991554972 0.958222118045436 1 1
0.877189063084749 0.867882192441825 1 1
1.28119388847768 1.26782264963079 0 0
0.85432717391087 0.844577768632266 1 1
0.929189068566205 0.919686540185113 1 1
1.29541125229943 1.28280829736405 1 1
0.966673131672555 0.955444383711095 1 1
1.00965988481399 0.999572336553119 1 1
1.08611594340329 1.07465007574625 1 1
1.19215914011009 1.17907777567914 1 1
1.09084259889084 1.08048931455419 1 1
0.949673932943701 0.940785680709131 1 1
1.19919807566174 1.18800478845197 1 1
0.88203689833834 0.87317251159589 1 1
1.15584961681838 1.14367827254234 1 1
0.97029266988034 0.960232451968166 1 1
1.11506946731682 1.10499398033134 1 1
1.25599457778005 1.24270173874315 1 1
1.14361952299801 1.13136441571744 1 1
1.15822022545877 1.14730007223549 1 1
0.813922927678734 0.806761494285903 1 1
0.955136127635999 0.945108168941131 1 1
0.869967054870443 0.860921700424651 1 1
0.903700584881446 0.894505814439731 1 1
1.34171970098415 1.32832888660222 1 1
1.060972914584 1.05091177813534 1 1
1.02547471494897 1.01604503097304 1 1
0.897214084577628 0.887183398612097 1 1
1.17248324829986 1.15959826074152 1 1
1.00079568099178 0.990326208458899 1 1
0.995762641115059 0.984601716646302 1 1
1.09941355476658 1.08972590664114 1 1
1.12741592879317 1.11713750034531 1 1
1.17163731773908 1.15729756769208 1 1
0.675292917884958 0.667918269482565 1 1
0.942202493131297 0.933906095715076 1 1
1.0339551530254 1.02263332406139 1 1
0.885934341305344 0.876084549673254 1 1
0.857379082786883 0.848371023019495 1 1
0.767828898751737 0.760709845695728 1 1
0.812538938900954 0.804445898091719 1 1
0.870132053277655 0.860875004371788 1 1
0.697469948423383 0.690036311224461 1 1
1.30475532709409 1.29206308952644 1 1
1.03780420694163 1.02710084979661 1 1
0.872874436593385 0.863144570526533 1 1
0.957125693709093 0.94558427798101 1 1
1.06293296369268 1.05309317910416 1 1
0.830849439179441 0.823422785528413 1 1
1.05289957723551 1.04261193717299 1 1
0.973413713994166 0.963851820491703 1 1
1.12287287780429 1.10899465448127 1 1
0.611212169984303 0.604760337187723 1 1
0.596755428657676 0.589804827768984 0 0
1.14374576292885 1.13207201537012 1 1
1.16972209686077 1.15686511527659 1 1
0.748148037393213 0.739411322607221 0 0
1.07611941598314 1.06565089913078 1 1
0.775780788131978 0.767933949232761 1 1
0.872715246607422 0.863888220084668 1 1
0.9744673801944 0.963987311364259 1 1
0.871219906638478 0.863249531681783 1 1
1.00887918091604 0.999504759480274 1 1
1.13866578380616 1.12701771701047 1 1
0.986619355406826 0.976669823032693 1 1
0.858895336479528 0.850327846231962 1 1
0.695642325483431 0.687999767516875 1 1
1.02987295212983 1.01946446176704 1 1
1.22173970131016 1.20882566857606 1 1
0.653440244102723 0.645797423765231 1 1
1.15573255077635 1.1430876165974 1 1
0.894698288664701 0.885184023095994 1 1
0.877484245153288 0.86844951982812 1 1
0.927910919589261 0.918220245585911 1 1
1.21944669087436 1.20763664495191 1 1
0.761305339937862 0.753684363264079 1 1
1.16071337851835 1.14766315679439 1 1
1.03896537263143 1.02920603073601 1 1
0.828270268808709 0.81922270997417 1 1
0.651498246043035 0.644896157290886 0 0
0.904475034308935 0.895896831545535 1 1
0.852598025624077 0.845241879730741 1 1
1.54174754962403 1.52638204943944 0 0
1.06573508675964 1.05419405619001 1 1
1.05578029113171 1.04481271581469 1 1
0.807902938608575 0.800333213494889 0 0
0.853222844576398 0.844810290173389 1 1
0.972938536106518 0.963839857506822 1 1
0.795693013769114 0.78719037059873 1 1
0.995322812564822 0.985262735185204 1 1
0.771803224762107 0.764157617587244 1 1
0.761931221301001 0.754336538152026 1 1
1.0087076742002 0.997350755709775 1 1
0.763016233078735 0.754789688722499 0 0
1.33713937852745 1.323431257154 0 0
0.852255253435693 0.844332976081171 1 1
1.3017538847598 1.28881786122019 1 1
0.978823947624973 0.968970199644627 1 1
1.10523345841993 1.09455309802005 1 1
0.539266776390525 0.534498391487691 0 0
0.951909418611647 0.941885956747731 1 1
1.08846491033709 1.07762104242481 1 1
0.856035713208965 0.84802857454682 1 1
0.820645607604848 0.812775742118238 1 1
0.964113677650288 0.954158604587406 1 1
0.773846586486886 0.765088359868703 1 1
0.849670458565034 0.840678186972058 1 1
0.78666778654867 0.776926633754336 1 1
0.782099728961246 0.77295810831479 1 1
1.29215995184824 1.27738507475112 0 0
0.842409199933976 0.833963992815991 1 1
0.884626499681375 0.87558842865658 1 1
0.845379681061089 0.836789195832219 1 1
0.692272348118644 0.684969763813326 1 1
0.962470255644088 0.952443881631002 1 1
0.842629461063246 0.834969664476873 1 1
1.16594714559075 1.1539815963623 1 1
1.02395465721846 1.01399518554412 1 1
0.907465986782446 0.898920029789202 1 1
1.16313773203748 1.14929657116241 1 1
0.880175387848313 0.87035208669181 1 1
0.992313938003484 0.981392596123485 1 1
1.01573248280116 1.00536145878836 1 1
1.29988134859752 1.28657246310496 0 0
1.23172202928938 1.21847318573552 1 1
0.632000254971875 0.62585092636018 0 0
0.972042056403547 0.962429489516558 1 1
1.10482111298857 1.09292152135068 1 1
0.860682236697019 0.85239676141992 1 1
0.925606206129499 0.915639125893479 1 1
1.19609438486922 1.18435366623455 1 1
1.02384634011315 1.01286762418782 1 1
1.22528291590903 1.2125497369654 1 1
0.765606339719628 0.758779874793787 1 1
0.825620733244528 0.817292348038049 1 1
1.11400243666567 1.10170796372742 1 1
1.05078385591968 1.04094091990707 1 1
0.875041596053718 0.866200853051051 1 1
1.00099871004448 0.989115506699265 1 1
1.27045602501617 1.25487091734164 1 1
1.23094891372473 1.21782919276557 1 1
1.16678841248058 1.1552118452281 1 1
0.73330195267488 0.72626842730804 1 1
1.1276663804372 1.11511214620697 1 1
0.747883165751617 0.740538115943465 0 0
1.02322970936422 1.01315646422765 1 1
0.966172983967244 0.95632935506785 1 1
1.08841145864259 1.07725236845305 1 1
1.29232219851723 1.2802670563083 1 1
1.08453296409721 1.07218085354794 1 1
1.11041900074543 1.09885544424439 1 1
1.22261735729902 1.20996807896063 1 1
1.24374832710639 1.23091222312987 1 1
0.949592025528572 0.94001181346123 1 1
1.00513758438367 0.995656358571248 1 1
1.36891316185656 1.35461786720878 0 0
1.26796807097296 1.2532528480192 1 1
0.833786721694735 0.826097289899901 1 1
1.2622686446692 1.24905182019325 1 1
1.26594055583179 1.25299980124187 1 1
1.04524263670621 1.03398829375305 1 1
0.563090478340111 0.557618303165181 0 0
0.713382871277448 0.705923993667727 1 1
1.10793566481168 1.09645152837361 1 1
1.01639659701569 1.00659684276874 1 1
1.18783714846761 1.17422422567672 1 1
0.967930904875748 0.957620002043463 1 1
1.27844357941358 1.26430876347658 1 1
0.908517799570565 0.898605310389233 1 1
1.17133677508617 1.15767720339144 1 1
1.12301480929407 1.11331114502023 1 1
0.863488319223801 0.855523951854472 1 1
0.873976588490773 0.865892622466234 1 1
0.710390835052264 0.703742060572218 1 1
1.15873606266477 1.14730828889851 1 1
1.12203568273744 1.11001765706551 1 1
1.09897182650445 1.08727715811871 1 1
0.917986823952682 0.907598730122977 1 1
0.997457742390589 0.987698332627264 1 1
0.939098537642268 0.93047122965849 1 1
0.69794506367531 0.690539032212947 1 1
0.737984840283227 0.729344220950051 1 1
1.21909187563502 1.20712826003268 1 1
1.06366456111851 1.05160875191022 1 1
0.864944208614468 0.854296726779974 1 1
1.1680244529399 1.15558842648416 1 1
1.2918996731791 1.27756790309244 1 1
1.15915846628489 1.14683128132034 1 1
1.03418924428397 1.02474771533478 1 1
0.866342621722266 0.858073931415634 1 1
0.942116473162156 0.932706712069223 1 1
0.835479073897728 0.826598984948666 1 1
0.709212544096353 0.701424013714118 1 1
1.20178076389874 1.18998180829692 1 1
0.823367988400447 0.815092235525243 1 1
1.1578137923281 1.1468065314732 1 1
0.871022299302528 0.862877335328095 1 1
1.10550944256756 1.09465232133778 1 1
1.12198838605254 1.11113123703495 1 1
1.02870730140573 1.01915348496995 1 1
1.0368395182818 1.02634411087351 1 1
1.07181409682176 1.06125492620065 1 1
1.22406343809482 1.2126327814617 1 1
0.928362716955697 0.918863632380664 1 1
1.04563790403419 1.03683597026319 1 1
0.910945880109359 0.901239762160113 1 1
0.92175183747376 0.912473000520501 1 1
1.12008748535786 1.10777746021651 1 1
0.840097713569412 0.831137322807392 1 1
1.11106593401722 1.09944719109777 1 1
0.897213431570514 0.886672385360902 1 1
0.82442093638551 0.815686490861089 1 1
1.16892217854942 1.1550919565931 1 1
0.941349287261478 0.932704294487314 1 1
0.98298803663837 0.973871875791338 1 1
0.92472853448559 0.914336387366536 1 1
1.38357243947452 1.3701120132785 0 0
1.05067144613472 1.04003820137586 1 1
0.868878645555283 0.85894880665198 1 1
1.18151482894094 1.16829757481207 1 1
1.04852160803116 1.03891869342157 1 1
1.12309325918648 1.11060906594626 1 1
0.952434694191409 0.941253139305766 1 1
1.14129348385721 1.13000448287926 1 1
1.20678076649114 1.19414170008084 1 1
0.900405665018944 0.891308937203542 1 1
0.854625088927874 0.846325153653077 1 1
0.878654004879101 0.870257910809099 1 1
0.889610770639115 0.881533388438995 1 1
0.948377692411088 0.93925940378826 1 1
1.10563581693229 1.09538753320571 1 1
0.843327739265317 0.834896466630669 1 1
1.09481818779839 1.08471500202397 1 1
1.09457699480853 1.0823643092608 1 1
1.04807769872174 1.03694700155975 1 1
1.01347332802849 1.00315875777758 1 1
1.08724986366557 1.0767086651917 1 1
1.00909076764105 0.998818941398688 1 1
1.0406771393078 1.03045663937702 1 1
0.908571495809482 0.899853623000825 1 1
0.70945710650422 0.702137564365221 0 0
0.876874397680941 0.867688272935024 1 1
0.991540316391921 0.982408617047104 1 1
0.962662674172595 0.951556305943169 1 1
1.17525781467384 1.16374504115439 1 1
1.00274235464484 0.99295067468446 1 1
0.975353421535928 0.965931566628462 1 1
1.09151243708658 1.08006403867193 1 1
0.786916403387876 0.77798413387751 1 1
0.952810444544939 0.943365149003255 1 1
0.913547889883825 0.902591711093037 1 1
0.847568420211539 0.839341262946866 1 1
1.08278728980078 1.07259697302196 1 1
1.52846273057486 1.51298048077923 0 0
0.829526661154622 0.820775837831059 1 1
1.0932498702407 1.08215150117732 1 1
0.740243138068919 0.733103474731443 1 1
1.02327270838476 1.01181948687531 1 1
1.09613881994434 1.08519781965677 1 1
0.805019051927211 0.796385764136305 1 1
0.784611038337533 0.776670909800763 1 1
1.10748001121224 1.09675477521398 1 1
0.953714061738941 0.94321381962852 1 1
1.29512588373178 1.28222633049349 0 0
1.13098917315837 1.11965625924315 1 1
1.1081213227744 1.09582866505779 1 1
0.806748365174051 0.797967017040225 1 1
0.829415702391522 0.820049075027964 1 1
1.06826445455559 1.05772920936653 1 1
0.698049462961897 0.691721632872468 1 0
1.09855640855641 1.08683162722021 1 1
0.7910198091908 0.781968600070199 1 1
1.16977049425847 1.15821232820099 1 1
0.939985143939898 0.929237923770584 1 1
0.926369138460139 0.917111642320667 1 1
1.16412177827108 1.15175283092845 1 1
1.09231261641021 1.08177641389496 1 1
0.828357383572142 0.819640321234001 1 1
0.949092141745967 0.938716272018687 1 1
1.06331892209201 1.0511773604443 1 1
1.13572644602921 1.12428759179756 1 1
1.05882404287084 1.04552011397426 1 1
1.09296469251278 1.08189826977672 1 1
0.90569827427449 0.897104142364278 1 1
1.23368987305374 1.22054497115776 1 1
0.874649240385031 0.866099176556865 1 1
0.827046584031313 0.819298616342713 1 1
1.15783982932596 1.14538703215359 1 1
0.872445918514216 0.862094226856198 1 1
0.98751744502734 0.977517088489563 1 1
0.948242764027449 0.938111852504793 1 1
1.10776965881813 1.09672763377633 1 1
1.08468862657503 1.07413243009906 1 1
1.24492579711679 1.23193379166585 1 1
0.909012850644844 0.900931158428341 1 1
0.890129440187658 0.881343154550635 1 1
0.739785500215223 0.732197781133047 1 1
0.902966322489051 0.894357182104276 1 1
1.08824313795069 1.07681863567547 1 1
1.21724970448132 1.20491108224996 1 1
1.24878808245588 1.23641292379356 1 1
0.998537127708202 0.988741773696891 1 1
0.934498104839226 0.925124119373228 1 1
0.887250495457901 0.878834127855164 1 1
1.18152317866476 1.17042780240213 1 1
1.13330289826336 1.12128478545422 1 1
0.657272232081251 0.650291413192543 0 0
1.03043775695579 1.01952687228688 1 1
1.01723415927695 1.00778017775326 1 1
1.07950393160022 1.0687896053758 1 1
0.846619760319436 0.838649129365285 1 1
0.824191790378426 0.815219000914334 1 1
0.659113585813048 0.652726241089134 0 0
1.05802932943815 1.04716221489563 1 1
0.740347194157974 0.733196595747713 1 1
1.21462079115352 1.20248903119057 1 1
0.868747764833534 0.860286507219632 1 1
0.832761262379561 0.823531884113104 1 1
0.920433008770672 0.911387297537706 1 1
0.82552108079111 0.817738413024825 1 1
0.707259502628826 0.699906423503853 0 0
0.84111950550411 0.831759413981935 1 1
0.841245326561899 0.831837711409959 1 1
0.805927714947431 0.797911646765968 1 1
0.879017028865759 0.870956941695363 1 1
0.788306174953347 0.78053984203847 1 1
1.22646430517283 1.21353744707342 1 1
1.24628025101816 1.23266141844694 1 1
1.01936225255128 1.00910699067646 1 1
0.869874633130879 0.860886965418598 1 1
0.984202234572844 0.973970807360919 1 1
1.02571362189928 1.01555947032791 1 1
1.02975244055159 1.01972069918574 1 1
1.02116159077046 1.00966131004157 1 1
1.37357167092849 1.35931333898447 0 0
0.831594215457194 0.823486161081399 1 1
1.13621545785809 1.12354354066536 1 1
0.979685461969301 0.969595434759622 1 1
0.873326194916368 0.864905565662731 1 1
0.902178443483714 0.893054871306196 1 1
1.2537784435317 1.24185111524196 1 1
1.02303651716216 1.01231112472258 1 1
1.0937354137693 1.08251442429841 1 1
0.964055994316987 0.953734520307163 1 1
1.24143842299765 1.22930380207952 1 1
1.07589750697124 1.06520178506525 1 1
1.15379421602083 1.14152119078204 1 1
0.876536876767902 0.867585932793354 1 1
1.23814355042511 1.22564493096254 1 1
1.12385725575946 1.11063835721098 1 1
0.664114842261982 0.656989813450515 0 0
0.825980221727899 0.817801937960337 1 1
1.16923809188067 1.15744940105321 1 1
1.1582669753204 1.14692974779784 1 1
1.0741592131657 1.06293335951509 1 1
1.18430063825735 1.17150220407134 1 1
0.860283346642602 0.851972333596679 1 1
0.853750962500196 0.844576291723047 1 1
0.9181074520076 0.908848495963876 1 1
1.35784449545161 1.34373902134447 1 1
0.767296408766853 0.760360911247178 1 1
0.858571453270415 0.850305088714382 1 1
0.802366787719218 0.794384218427455 1 1
0.886564959397335 0.876854312137152 1 1
1.10974283843675 1.09934824165989 1 1
1.00762213470072 0.997188183954805 1 1
1.26861976991015 1.25676370372443 1 1
1.10783947299911 1.09507892822873 1 1
0.817754545208141 0.808289552071999 1 0
0.833663009146586 0.825463984452807 1 1
0.958023553759393 0.948698831630893 1 1
0.936413169229254 0.925885614818656 1 1
0.999379974295034 0.988655098947004 1 1
0.933607710788535 0.92406224452708 1 1
1.04244449170056 1.0332742540501 1 1
1.03960855500255 1.02922314694346 1 1
1.11541863397829 1.10426100509962 1 1
0.838132647486797 0.829496983969506 1 1
0.794492088859534 0.785256763194578 1 1
1.08463885518015 1.07378348346375 1 1
1.24088305494464 1.22629947004938 1 1
0.894314359218873 0.885264541928894 1 1
0.920803863597087 0.910704375143472 1 1
1.09835804528588 1.0885107800355 1 1
0.567338030704713 0.561940478156885 0 0
0.947358062424187 0.938234967421651 1 1
0.888272166107124 0.877950824988253 1 1
1.08121148537011 1.07077987219589 1 1
0.851115483800108 0.842924491566008 1 1
1.05901028108534 1.04808953667014 1 1
1.12413716724455 1.11123804632675 1 1
0.844784443715985 0.833501891414949 1 1
0.720526120952205 0.713159686209048 0 0
0.911864697926814 0.902871361775925 1 1
1.08120391058027 1.0697029553148 1 1
1.02421447281515 1.01329910396048 1 1
0.817182660821855 0.80909475849433 1 1
1.16620974180614 1.15303978598838 1 1
1.1503944214663 1.13707769606634 1 1
1.28622403814804 1.27146503562253 1 1
1.15805301608007 1.14684452841745 1 1
1.16526944075883 1.15380600292483 1 1
0.960393262566236 0.950007954707196 1 1
1.14465743682635 1.13246478209064 1 1
0.962587042550546 0.954909869361796 1 1
1.05030241441888 1.03912429378217 1 1
1.23421410909265 1.22084019270743 1 1
1.15047430001189 1.13790821994566 1 1
1.2770280644726 1.26541330191466 0 0
1.27856693616433 1.26498019938462 1 1
1.11696617335017 1.10444770284446 1 1
0.905167945253386 0.896071732259143 1 1
0.820204130273079 0.811849862479453 1 1
1.00180041893734 0.99033630984795 1 1
0.846899791090328 0.837986989758409 1 1
1.22605020218019 1.2130023218098 0 0
1.16786280011778 1.15490898756813 1 1
1.15586373832313 1.14439252240416 1 1
0.622727590213726 0.615758527502575 0 0
1.05469580064757 1.04520611244247 1 1
1.14769475909261 1.13527836601779 1 1
0.941966297674915 0.932449510002624 1 1
0.861456091713698 0.853233108848155 1 1
1.13865573980082 1.12731407164401 1 1
1.13689120013451 1.1250930731768 1 1
0.859628636025837 0.850909153588849 1 1
0.900800928650188 0.889619052148144 1 1
0.721027878247733 0.713345761077562 1 1
1.02618386216633 1.01510238632709 1 1
1.14302991872694 1.1318339543735 1 1
0.718068562635671 0.710767081918379 1 1
0.891953787043617 0.883981463881 1 1
1.02340884006251 1.0127373764077 1 1
1.04306430045498 1.0319789916952 1 1
1.00696805664435 0.995191108144139 1 1
0.999830814905686 0.990445046481844 1 1
1.25216498991778 1.23844717515631 1 1
1.02700187077218 1.01737782444296 1 1
0.71258037734807 0.705128980782876 1 1
0.699063604847146 0.691298954483268 1 1
1.09622522895734 1.0836574494866 1 1
1.07046810545895 1.06030217588599 1 1
0.92875345509217 0.918998352860265 1 1
1.15776074867793 1.14493457671265 1 1
0.963361137094055 0.953197504432397 1 1
0.900907798147899 0.891298315143829 1 1
1.04897967557665 1.03803754444468 1 1
0.849202611153882 0.839743917644337 1 1
1.05122646606766 1.04150076534865 1 1
1.04218608662135 1.03086574950369 1 1
1.33871541112046 1.32560128982117 1 1
1.23574508904672 1.22424957059477 1 1
1.11884434143781 1.10778661572501 1 1
0.95675229696099 0.947225030208888 1 1
0.518474700914303 0.513940926066402 0 0
0.987098090577013 0.97653538823639 1 1
0.762711038371552 0.755718394720009 1 1
1.13288744901705 1.12069434466706 1 1
1.09235105768519 1.0817259187346 1 1
1.06957786928767 1.05775526664122 1 1
1.0898238421669 1.0781135739418 1 1
0.901055002109586 0.892030968581997 1 1
0.896156132530199 0.887646600829064 1 1
1.03156932498712 1.02107086987513 1 1
0.934571186606139 0.925632635611377 1 1
0.968513407824577 0.958903706473681 1 1
0.789632855848602 0.780823676537799 1 1
0.857725880932688 0.848661865839074 1 1
0.977833183692904 0.968730522337766 1 1
1.22894299733811 1.21678053633819 1 1
0.958796063407176 0.948511062222228 1 1
1.00251406622782 0.991664721267072 1 1
0.990207983244426 0.981622510606104 1 1
0.945704332864542 0.935208450233151 1 1
1.03898331511372 1.0280888159377 1 1
0.901243166129445 0.891463670297685 1 1
1.0087169068843 0.997958204301375 1 1
0.988344966269274 0.978471704523142 1 1
1.18446074620754 1.17226091696853 1 1
1.33763899489046 1.32468690116013 0 0
0.800566534631228 0.79245930947172 1 1
0.648818222719785 0.642013160947848 0 0
1.17585939570377 1.16305757807944 1 1
1.02524457341825 1.01436037117366 1 1
1.06709685515948 1.05590778691739 1 1
0.954960848792171 0.946013006243144 1 1
0.872519302925955 0.864019710957874 1 1
1.00169297289868 0.991922133174542 1 1
1.0443057783419 1.03454514500148 1 1
1.45922947871212 1.44547312519632 0 0
0.828404513373324 0.820229875009198 1 1
0.949375397948333 0.939454757411862 1 1
0.632867937142246 0.626520977669157 1 1
0.94597154108706 0.936877570420261 1 1
0.924435120232806 0.914898092154265 1 1
1.18842593964336 1.17553324279278 1 1
1.463358443358 1.44787327614369 1 1
0.997429143401656 0.986594718181724 1 1
0.864770764762454 0.856318952776992 1 1
1.48160337903113 1.46530274682142 0 0
1.24444429504636 1.23101970945137 1 1
1.02341124324615 1.01361892576987 1 1
1.26718343427317 1.25467972698964 1 1
1.02850544340883 1.01770990049622 1 1
1.0421968969553 1.03111072936158 1 1
1.1988399718985 1.18660174890768 1 1
1.00266397535567 0.990432119012326 1 1
0.599909550662737 0.592943375037938 0 0
0.8655894341588 0.857083148070803 1 1
1.08972760566778 1.07840718822618 1 1
0.983739760884717 0.973450719574513 1 1
1.25525669749868 1.24266013102871 1 1
0.977794809397939 0.967542098849209 1 1
0.691307566048178 0.685241612565189 0 0
1.26071602200974 1.24630051035217 1 1
1.13050793694771 1.11847803065839 1 1
0.951134027332637 0.941992478315724 1 1
0.788892532659912 0.780968223514625 1 1
1.10314371816412 1.09412733358679 1 1
1.14332630494025 1.13258035740556 1 1
0.771050013609158 0.763112151205691 1 1
0.901042752622925 0.893174165073632 1 1
1.13671955677247 1.12464775729215 1 1
1.04906359953019 1.03826643424938 1 1
0.838414674163407 0.829780075696914 1 1
0.901010137945043 0.891600381935697 1 1
1.2039831401478 1.19136004463506 0 0
0.75812894954058 0.749465176569071 0 0
1.18921688497852 1.17571841164852 1 1
1.22241879151118 1.20733370162671 1 1
0.909807457798073 0.902545079255259 1 1
0.935638996579788 0.926123065174688 1 1
1.1961376718255 1.18208775557593 1 1
0.985192764353805 0.975385407130845 1 1
1.11420926120986 1.10310460252106 1 1
1.04839228871831 1.03669986402919 1 1
1.20755680812593 1.1941072183422 1 1
0.806596626912552 0.798452887051367 1 1
0.996812741651169 0.986256668062664 1 1
0.507991985005353 0.502405891536756 0 0
1.0128612862729 1.00168714908596 1 1
0.963397549289242 0.955029295260613 1 1
1.04484888316172 1.03372171095718 1 1
1.08245747286189 1.06998537935992 1 1
0.794498307997299 0.785792801374631 1 1
0.885900939075179 0.8766134843892 1 1
0.899869972289585 0.892215091916199 1 1
1.10414479042128 1.09386324528599 1 1
1.02047686188717 1.01157544879444 1 1
1.2216341090947 1.20904153959232 1 1
0.619151852766974 0.612411489834431 0 0
0.903951208838077 0.894206779781668 1 1
0.80912288480397 0.801709594693089 1 1
0.988697808572985 0.97695871995099 1 1
1.30313752766137 1.28794923692449 1 1
0.68148483224031 0.673280653308564 0 0
0.966973516697603 0.956924377695447 1 1
1.09989296346395 1.08875120010496 1 1
1.31808130396264 1.30449660924771 1 1
1.50719566393406 1.49150876601937 0 0
1.1532578738123 1.1402688046088 1 1
1.05127340620439 1.03974491033978 1 1
1.10283139340727 1.09206300258491 1 1
0.964035355460904 0.953715376206517 1 1
0.820968613469113 0.813811505737002 1 1
1.14129509937225 1.12873803450904 1 1
1.00004834837223 0.989535020663749 1 1
1.07950084325138 1.06709098883837 1 1
0.776091868468504 0.768721841388532 0 0
1.10269060608403 1.09282214974711 1 1
0.973542351915041 0.964424498303903 1 1
1.04968800253622 1.04007008992759 1 1
0.968583127981822 0.958404174120295 1 1
0.93724320198581 0.92584181676521 1 1
1.22189978222264 1.21029864652648 0 0
0.698753481059295 0.69184537733462 1 1
0.74543572532115 0.73739807304833 1 1
1.20312142289902 1.19188296589602 1 1
0.791392268119172 0.78280341625649 1 1
0.900786154133045 0.890921282833862 1 1
0.930048704261177 0.921607482463141 1 1
0.957702981217514 0.94726423622211 1 1
0.903745931379502 0.895158302778009 1 1
0.890439917682926 0.880280167661633 1 1
0.969683150860979 0.960101955436731 1 1
1.15688551711227 1.14464981003483 1 1
0.880132656261341 0.871080142985127 1 1
0.940616281164987 0.931879813569364 1 1
0.964755356019475 0.954153017029571 1 1
0.91324014676461 0.903171439818393 1 1
0.866041067666303 0.856144412439079 1 1
0.958721060513901 0.948117803859367 1 1
1.0692092348663 1.0575788965834 1 1
1.04769239595562 1.03820821007168 1 1
1.07296924062278 1.06125883874974 1 1
1.26540363835918 1.25088671816559 1 1
0.75574197958853 0.748224567169388 1 1
1.34117990473073 1.3275892356092 0 0
0.869743919669148 0.858641430698203 1 1
0.883242382765022 0.874180319005298 1 1
1.27854172961193 1.26550516813274 1 1
0.832631747556082 0.823644792735214 1 1
1.29277395802897 1.27929975050881 1 1
0.577520710397901 0.572335577668265 0 0
1.16174202898434 1.14961155584739 1 1
1.02171552256951 1.01162596154211 1 1
0.927970416539528 0.91730943876061 1 1
1.07514845216469 1.06327829018869 1 1
1.03134617916593 1.02191182088309 1 1
1.03942472764113 1.0287149235979 1 1
0.86671595935512 0.857743550216153 1 1
1.4230605229255 1.40795048584635 1 1
1.15675589182468 1.14504628004033 1 1
0.502325143990843 0.497805274049569 0 0
0.911122443860209 0.90143664937232 1 1
1.05180901981365 1.04146545348184 1 1
0.994813849387797 0.984324943862933 1 1
0.622129003891051 0.616244459661474 1 1
0.857916844242946 0.84938671206891 1 1
0.998090569472772 0.987973448755123 1 1
1.20781413246692 1.19657641457156 1 1
0.955660752200083 0.945863089217507 1 1
0.508822010275698 0.503794491682017 0 0
0.702872763154331 0.696100213554599 1 1
0.880676995843679 0.873109706837029 1 1
1.06277633912603 1.05221142939051 1 1
1.04544344754681 1.03417835548995 1 1
0.860652877857912 0.851393851133455 1 1
0.911509852169094 0.902648470728394 1 1
0.867237569094593 0.857780492562614 1 1
1.02522465327132 1.01212200486304 1 1
0.843649151372325 0.835220503783756 1 1
0.905385574975881 0.897076340970548 1 1
0.849352599939564 0.839661275168504 1 1
1.14472251599423 1.13231847357701 1 1
1.24982294713332 1.23678691089851 1 1
1.09692722552356 1.08565180038935 1 1
0.992359703100742 0.982804036616036 1 1
0.910452259183578 0.90037735709896 1 1
0.920437309131277 0.91075063433819 1 1
1.12667745244868 1.11639977137681 1 1
0.986138140998926 0.976568712948783 1 1
0.737145909681125 0.729669991248608 1 0
0.929254676925712 0.918678924961264 1 1
0.968089421954313 0.957696928760272 1 1
1.04441497037724 1.03352974803662 1 1
0.952872283988016 0.942340043929222 1 1
0.953627853584559 0.944928739369385 1 1
0.920577379554489 0.911708453878075 1 1
1.0676870108405 1.05685065054723 1 1
0.879889105451258 0.871116847535649 1 1
1.08993901648932 1.0788953262709 1 1
1.12891621851107 1.11675924468347 1 1
0.994915073132617 0.984404233083416 1 1
0.94967377369776 0.941102600927111 1 1
0.99085916869502 0.9811958556981 1 1
0.671773301111166 0.664274026562028 1 0
1.05465001129908 1.04341126202324 1 1
0.984771832197312 0.974265199777491 1 1
1.16646394224798 1.1540565208217 1 1
0.781293559511143 0.773514538250306 1 1
1.01655763406769 1.00530792232586 1 1
0.988170969238143 0.977068424559741 1 1
1.1319018204827 1.12020934151848 1 1
1.27801608576564 1.26354519096909 0 0
1.33169120418418 1.31881896394707 0 0
1.01475456934421 1.00427034895593 1 1
1.29930137461275 1.28450433793629 0 1
1.08497915565726 1.07376112152401 1 1
0.979739041679526 0.971450081172344 1 1
0.81108395209944 0.803192257925448 1 1
0.774243938705873 0.76595297959443 1 1
0.948478984156587 0.939205297129637 1 1
1.20571237758521 1.19338708142419 1 1
0.99128450803468 0.981902923541022 1 1
1.2705873155288 1.25687230649881 0 0
0.767512597890757 0.759689866659493 1 1
0.869255006037401 0.859616718172455 1 1
1.14355907244818 1.13200524730381 1 1
1.0495646316532 1.03957282793569 1 1
1.08440811493853 1.07260723044324 1 1
0.993400140621632 0.984154979987086 1 1
1.14683519219963 1.13512669580397 1 1
0.809113969100758 0.802172812148364 1 1
1.08983671354523 1.07978479150005 1 1
1.075318199919 1.06381934768938 1 1
0.896158146250985 0.886369727632872 1 1
0.860069025521446 0.852057808692207 1 1
1.15879777520371 1.14788710740852 1 1
0.76151754745475 0.753609066818097 1 1
1.16451236936872 1.1532490834581 1 1
0.806981887007969 0.799113970872967 0 0
1.12200472001048 1.1108949020406 1 1
1.16586448836939 1.15373652279361 1 1
1.00573189920583 0.99503941310157 1 1
0.655171972307743 0.647318199037989 0 0
1.12915911585712 1.11751790863009 1 1
1.07246199663633 1.06099259776133 1 1
1.21112611696224 1.19943307271877 1 1
1.14919210240655 1.13546952042078 1 1
1.12371692559733 1.11172854053861 1 1
1.2563543410929 1.24517913837919 0 0
0.687939254756695 0.682088304120755 1 1
0.873486218728316 0.864797210515279 1 1
0.849895600693207 0.839627690423197 1 1
0.827547724538846 0.819824219572974 1 1
0.749569726599435 0.741206594425272 1 1
1.00207484511297 0.992322456286147 1 1
1.16858386035609 1.15606766433119 1 1
0.80232304727855 0.794034242085219 1 1
1.11746213151079 1.1065953619682 1 1
1.08195644292297 1.07194969057183 1 1
0.977983791928419 0.968241927625082 1 1
0.887759999068918 0.879440064685239 1 1
1.17798649025827 1.16384296832111 1 1
0.916894826088399 0.905475426841005 1 1
0.932047981919592 0.923455758408052 1 1
1.04516892683692 1.03498403047123 1 1
0.852464854691398 0.843184358040183 1 1
1.30026067096809 1.28653016078369 1 1
1.18295717081769 1.17225259315464 1 1
0.980385673832895 0.97035956611671 1 1
0.857294416411364 0.84902142799164 1 1
0.786733252906396 0.779084266010701 0 0
1.0067812846665 0.996808052541442 1 1
0.715657181464573 0.708321814875586 1 0
1.28252130322131 1.26909131596242 1 1
1.39970986451782 1.38360099813898 0 0
1.18291800345957 1.17003387823793 1 1
1.01533834302088 1.00573827541643 1 1
1.09797362438603 1.08774164424275 1 1
1.13168705519025 1.11896603568802 1 1
1.35308381450574 1.33794038408682 1 1
0.805082718696928 0.796758786407433 1 1
1.26586483716743 1.25292883560716 1 1
1.17881312386427 1.16744286444237 1 1
1.31599104259709 1.30252314451785 1 1
0.930674465332972 0.920607214723261 1 1
0.896160111726814 0.887435852400877 1 1
0.877971964717811 0.869705838843017 1 1
1.00922830344126 1.00070650210847 1 1
0.971750102140435 0.962249850755267 1 1
0.937190780746718 0.928484539866052 1 1
1.19575372259133 1.18369817493494 1 1
0.899976160454962 0.890481749646428 1 1
1.16069260186862 1.15043588036313 1 1
0.827527142915304 0.818731809975214 1 1
0.928674783239372 0.920026732314904 1 1
1.01260805734956 1.001239640154 1 1
1.16882388655267 1.15561590428282 1 1
0.89979930736471 0.889920134083446 1 1
0.918816260272811 0.909041726068726 1 1
1.1938420555696 1.1788799481449 1 1
1.19733823335677 1.18386104914684 1 1
0.89086259282429 0.880604771509019 1 1
1.02686864220189 1.01515334693064 1 1
1.08546701191298 1.07565708571017 1 1
1.18877051059725 1.17429435513158 1 1
0.989997640089829 0.981028183953017 1 1
0.807415613441133 0.798593321014184 0 0
1.145858123465 1.1345421772377 1 1
0.754534352002894 0.747155137921129 1 1
1.30591019059549 1.29313082857079 1 1
0.903747046349841 0.894430073344183 1 1
1.0908296132166 1.07935233032735 1 1
1.21235204598655 1.19958576015212 0 1
1.17203794065375 1.1598938588346 1 1
1.28654396865988 1.27253508441055 1 1
1.1459558004193 1.13316785621724 1 1
0.931802867135844 0.922617298940121 1 1
0.952612996802108 0.942678707711049 1 1
1.16683213085097 1.1561428849884 1 1
0.927289179219884 0.918096208931704 1 1
1.06257117627991 1.05179827884047 1 1
1.13352659715566 1.12249087134191 1 1
1.21828512923062 1.20621542811384 1 1
0.702752572578664 0.696215239506996 0 0
0.965374887007661 0.95678645373212 1 1
0.843853532266018 0.833728383489023 1 1
0.871220904181078 0.863942756623845 1 1
1.23988228043958 1.2267096647076 1 1
0.908222749907068 0.898023560394997 1 1
0.858821013642582 0.850972691039833 1 1
0.812430282674322 0.805462191578598 1 1
1.0795172692206 1.06963235313662 1 1
0.847194037912276 0.838261729532067 1 1
1.04217096409869 1.03090740108875 1 1
0.940478204804058 0.930889503070812 1 1
0.92472103112479 0.915281204651723 1 1
1.24692150009476 1.23110375130128 1 1
1.40518031445207 1.39150756521438 0 0
1.03925576479662 1.02858860674613 1 1
0.771198987986613 0.7639324693534 1 1
1.20239909963307 1.1905828746665 1 1
0.886697378442412 0.87762363825637 1 1
1.15163047027683 1.13968523503066 1 1
1.03176470546936 1.02069131343146 1 1
0.971978524006031 0.961611954449435 1 1
1.26051515602568 1.24711862528855 1 1
0.804652403426116 0.796128474804014 1 1
0.766190610362854 0.758245113898683 1 1
1.21784147158528 1.20700806397506 1 1
1.06730485696372 1.05666607098966 1 1
1.21743470507105 1.20594075153337 1 1
1.18126778950982 1.16989423552341 1 1
0.853248640237728 0.845036962241358 1 1
1.00610443682155 0.995394787035044 1 1
1.09358461401867 1.08185115795828 1 1
1.19986767076908 1.18680641215726 1 1
1.08018088056067 1.06923543175478 1 1
0.965539211312751 0.954810711213262 1 1
1.0283936687735 1.01742095002196 1 1
1.06278342617852 1.05151155126911 1 1
1.4247676469275 1.41094496670472 1 1
0.994634047600229 0.984423060655549 1 1
0.760931171514973 0.753803058958585 1 1
0.942370446532952 0.933266223453459 1 1
1.09728840459999 1.08504160467126 1 1
1.02575872061484 1.01488943355181 1 1
1.14334169913013 1.13339038173355 1 1
1.08514025565128 1.07442675235155 1 1
0.842519263023955 0.835197478099551 1 1
0.710333963777372 0.70389771323964 1 1
1.08643254378917 1.07572756623456 1 1
0.667936432566245 0.661828348587525 0 0
1.18379370764506 1.1716736486651 1 1
1.34500911821076 1.33122752803346 0 0
0.778001092772651 0.770288440339753 1 1
0.984357446636235 0.974204890057802 1 1
0.922160800951971 0.912330697997077 1 1
0.726992140220068 0.719912511457414 1 1
0.863803455412957 0.855269861469531 1 1
1.01656075493907 1.00755796738773 1 1
1.09853662039373 1.08816213947519 1 1
0.864075820881897 0.854929318138206 1 1
0.936073759780048 0.927364425887453 1 1
0.859129093471121 0.850223173015676 1 1
1.16356878605626 1.15175827459367 1 1
0.960593460611167 0.950945225367769 1 1
1.22066564914931 1.20791247615425 1 1
1.07595692427996 1.06379890384592 1 1
0.658796415609978 0.651296845396303 1 1
0.7832289020816 0.775195737390428 1 1
0.577003420635354 0.570773102531228 0 0
1.07627233092844 1.06567782549163 1 1
1.11000683036781 1.09842228666197 1 1
1.38790026622014 1.37249941494079 0 0
1.17851046232732 1.16756156108399 1 1
1.10124618266225 1.09036693326527 1 1
1.33503529659934 1.32277193067918 0 0
1.18913755373943 1.17619730591467 1 1
0.645369432270603 0.638057158009498 1 1
1.18449571262893 1.17242404837237 1 1
1.08080019313788 1.06874906182914 1 1
0.673084214461665 0.66686545004563 1 0
0.799074394645868 0.790984195871399 1 1
1.01383963986131 1.00397786483011 1 1
1.00542385361831 0.994717478869173 1 1
1.15160373101717 1.13878991591471 1 1
1.23701779215805 1.22484359647391 1 1
1.22180098643359 1.21009897195782 1 1
1.03837049923844 1.02852096933418 1 1
0.897244175441367 0.887325445894792 1 1
0.83840325542578 0.830622822479068 1 1
0.923927099298396 0.912962875287134 1 1
0.930152788932929 0.921944204401535 1 1
0.978843749940151 0.967672227811045 1 1
0.923280017196002 0.914489630866105 1 1
1.10783058529567 1.09663381250953 1 1
1.03308356036794 1.0230028331567 1 1
1.11723381698003 1.10440637501045 1 1
0.685489768032075 0.679265859884423 1 1
1.09351237300035 1.08393276243101 1 1
1.22229604396167 1.21002516468488 1 1
0.996722517255783 0.98669427947297 1 1
1.13371041758657 1.12271376264376 1 1
0.911132636020026 0.902069375659303 1 1
0.990506992431772 0.980769378104521 1 1
1.13387009759024 1.122734875802 1 1
0.977866337954362 0.96905124012383 1 1
0.815547215503293 0.806868760834578 1 1
0.70669508199316 0.699509084713361 0 0
0.989743894176748 0.979675479621237 1 1
1.10416407144981 1.09322370437238 1 1
1.04425648751238 1.03421693932088 1 1
1.04107232531019 1.0315676308015 1 1
0.961540771625506 0.951911615117338 1 1
1.09862268819679 1.08609312328725 1 1
1.09250185526569 1.08090125828061 1 1
1.09582713238365 1.08343361217284 1 1
0.953825692168958 0.942740522261697 1 1
0.883591481191816 0.874472089880702 1 1
1.08157126914564 1.07083311373617 1 1
1.13939645155042 1.12775341599981 1 1
0.789888995347082 0.781447987454146 1 1
0.969418452941683 0.959874826501656 1 1
1.10705068136848 1.09518664205736 1 1
0.937505578716463 0.9272732220695 1 1
1.03589276656388 1.02642172656576 1 1
0.740886929836122 0.733072884975021 1 1
1.05392346534302 1.04311499838493 1 1
1.04297166648862 1.03258590053744 1 1
1.1820541471704 1.1703863181448 1 1
1.02757661760728 1.01758606523428 1 1
0.769770354669428 0.761715677344673 1 1
1.05765802016892 1.04714800168542 1 1
0.993531369982145 0.984637480327698 1 1
1.02046666444689 1.0104444430487 1 1
1.00045437093071 0.990062743426136 1 1
1.09317749161344 1.0821646234186 1 1
1.04727548472516 1.03628983386939 1 1
0.992685356743398 0.983321328954402 1 1
1.01985180531466 1.00940922534153 1 1
1.04619366324986 1.03564778773788 1 1
0.994418510951981 0.984130923884593 1 1
0.820952415867721 0.812484320254589 1 1
1.00880935959701 0.999439483607952 1 1
0.760511348005315 0.751973569802336 1 1
0.719726303617672 0.711444231128097 1 1
0.869541715699218 0.859836089285505 1 1
1.14454517173174 1.1332532006494 1 1
0.829772105399438 0.82163165934728 1 1
1.06346664461457 1.05165937805749 1 1
1.14917507456635 1.13936605306608 1 1
0.816181042855181 0.806652755182459 1 1
0.924863866154685 0.915053136632925 1 1
1.01702064140808 1.00548069463063 1 1
0.839227628543235 0.831289900537189 1 1
1.01853760655739 1.00778475460191 1 1
0.871018493118054 0.862260809675381 1 1
0.944211771166943 0.9340244655413 1 1
0.967686969775334 0.957360568905053 1 1
0.85914012800496 0.850006032177229 1 1
1.12280138936102 1.11105963023452 1 1
0.73049829039839 0.72367507422594 1 1
1.00558374369475 0.996006859481471 1 1
1.2545767193233 1.24214067489601 1 1
1.05301787816015 1.04278721699359 1 1
1.20673161681649 1.19460292929942 1 1
1.34496691674513 1.33109892803341 1 1
1.00198095225657 0.990638527073449 1 1
0.516041419717479 0.51063537804221 0 0
0.853290892073738 0.844872373075215 1 1
1.00901024976184 0.998933161217172 1 1
0.881575512647988 0.873668565400216 1 1
1.0022332008695 0.993271032771458 1 1
0.83021647262054 0.821944055413851 1 1
1.01419169550921 1.00331462467004 1 1
0.755859254980911 0.748693722560886 1 1
0.818477445309745 0.811025612019636 1 1
0.891759523575904 0.883401203374637 1 1
0.723580818817741 0.716354734119467 1 1
0.75286706013058 0.744562407898945 1 1
0.741051570550826 0.733303541837438 1 1
1.23488184825714 1.22234468245815 1 1
0.673291277923316 0.666438419835961 1 1
0.96857697521871 0.958443913298547 1 1
1.07760302030537 1.06615194139213 1 1
1.29082757325072 1.27682491800907 1 1
0.617734936289651 0.611160439684866 0 0
1.1707871523299 1.15989448676154 1 1
1.19037143753216 1.17838728485332 1 1
1.0088476364962 0.998318149245724 1 1
0.756926815862665 0.749723858111569 1 1
1.20942183146631 1.19560571338282 1 1
1.24087380761076 1.22791845603311 1 1
1.0705564419761 1.05970158723738 1 1
0.837477534176151 0.82820081961653 1 1
0.815608530852697 0.806522418860866 1 1
0.996629924593635 0.984968182829133 1 1
1.35476145147583 1.34255729652074 0 0
1.1789135452492 1.1676538336189 1 1
1.2089516174472 1.19664244045515 1 1
1.24326645313959 1.23159976729507 1 1
0.998221082690974 0.98895484843275 1 1
1.01820916546578 1.00867260270378 1 1
0.997865737661431 0.988952827396624 1 1
1.09771842938275 1.0855809067011 1 1
0.892509725276145 0.882402299180627 1 1
0.984521655289225 0.974978639877419 1 1
0.988859270412848 0.978224509177312 1 1
0.97921626349472 0.970280103256252 1 1
1.12101237286796 1.1094839822319 1 1
1.17680427106683 1.16289905124185 1 1
1.18896275738035 1.17759048139696 1 1
1.05728084877789 1.04693866302658 1 1
1.03098757964753 1.01959645560247 1 1
0.853933441319994 0.844883295336576 1 1
1.43647023198933 1.42158586137623 0 0
1.08385225459913 1.07307780640168 1 1
0.865966749700003 0.857165035480168 1 1
0.51786499503668 0.511895934577111 0 0
1.04941649837246 1.0391746592805 1 1
0.853626863055054 0.845282163096251 1 1
1.17950006221719 1.16724611466376 1 1
0.931699481951504 0.922787398600212 1 1
0.924081096943862 0.914490072606026 1 1
1.27989507046862 1.26583456554111 1 1
1.02400376307399 1.01405935280732 1 1
1.10292848549435 1.09101147893965 1 1
0.975869103432901 0.96516113681277 1 1
0.933286689270477 0.923421057176292 1 1
0.778375872981123 0.770209715346795 1 1
0.850038971840959 0.841816189044106 1 1
1.09890983647049 1.08771494669691 1 1
0.941608611780238 0.931526689031838 1 1
0.759262891693778 0.751374438970118 1 1
1.36819288654583 1.35395989165339 0 0
0.99876843390555 0.988302302975495 1 1
1.02115127813829 1.0121997830017 1 1
1.0089932501233 0.995263451600915 1 1
0.890664390915952 0.881099516924641 1 1
0.919296855497749 0.910022788567465 1 1
0.872701999929612 0.863423929530092 1 1
1.05262119440328 1.04152685703796 1 1
1.19742165430866 1.18540927187389 1 1
0.956775595288569 0.946645248009658 1 1
1.10418374343061 1.09235476326043 1 1
1.2817139094974 1.26882800178701 0 0
1.18247768389912 1.16809922468825 1 1
1.08306749877475 1.07131112698468 1 1
1.03505870286031 1.02537370334963 1 1
1.20855547675737 1.19827578661968 1 1
0.868908321450448 0.859954434943835 1 1
1.00688722919562 0.995296399885328 1 1
0.810046014699012 0.801490541014134 1 1
1.035529208692 1.02592080261434 1 1
0.899637524729039 0.890272888471481 1 1
0.935437600202715 0.925808876846256 1 1
0.785048480583957 0.777647188783099 1 1
0.832938684295261 0.824778477079796 1 1
0.927236157989055 0.918015869616575 1 1
0.922311991186158 0.912023209065619 1 1
0.937523589302437 0.927610421230826 1 1
1.14667503638098 1.13631288552287 1 1
1.11389740028277 1.10290576866316 1 1
1.31917592461521 1.3045374694795 1 1
0.682361525776469 0.674985393155532 1 1
1.30599168230686 1.29389343885374 0 0
0.955235681250661 0.945189286021471 1 1
0.859464993002081 0.850909363849234 1 1
1.03695333151691 1.02546272313296 1 1
0.541320395911406 0.535579176253497 0 0
0.889297342139897 0.878853236760849 1 1
1.01640561745028 1.0063368897847 1 1
0.834935794703457 0.825782520301925 1 1
0.784827532334122 0.776345913894563 1 1
0.929994389748277 0.920446229562357 1 1
0.874125611688887 0.864842759917011 1 1
0.828202245008876 0.819342046122461 1 1
0.914526963904606 0.905034439630756 1 1
0.876235164309736 0.866775990169569 1 1
0.769963900137426 0.762608253732205 1 1
1.06929143785583 1.05860790925134 1 1
0.874804023275804 0.865072073782913 1 1
0.855483394019171 0.846819109478833 1 1
0.729582695161082 0.722276136702161 1 1
1.05002695564476 1.03796580461805 1 1
0.873454621334743 0.864629933000065 1 1
0.724941871019938 0.717214532129277 1 1
0.910949165453757 0.901694829829119 1 1
0.916462338625225 0.907381768095616 1 1
0.734670047920072 0.727393485097074 0 0
0.927069381080048 0.91728362938112 1 1
1.17753453432094 1.1652699958331 1 1
1.10704986124423 1.09430780177114 1 1
1.07162263406362 1.06036695565675 1 1
1.04185392364984 1.02982040329218 1 1
1.08272999468576 1.07285593952346 1 1
0.934592589639472 0.925558754376704 1 1
0.940226439484536 0.929958746397141 1 1
0.73866182989097 0.731094976486139 1 1
0.870024356449273 0.861059499383479 1 1
1.16209404986373 1.1507009902392 1 1
0.983916047750338 0.974028239050494 1 1
0.791405278835934 0.782838634724068 1 1
0.991017715676932 0.981132551147676 1 1
1.08188844747028 1.0716785225159 1 1
1.2053401153705 1.19335731002222 1 1
0.916378818487123 0.907082587386257 1 1
1.14905016236296 1.13643308737404 1 1
0.926368703919436 0.916289344257043 1 1
1.09545079766586 1.08532020352187 1 1
0.952831055848714 0.943519981193701 1 1
0.985066625610505 0.974594302232512 1 1
0.939658704314364 0.931482802357495 1 1
1.18773942393871 1.17519325568549 1 1
1.05796165780154 1.04705418944924 1 1
1.46279948730065 1.44723977523851 0 0
1.13208804342814 1.12024089059328 1 1
1.05869548373931 1.04625618993316 1 1
1.10112324694461 1.09020834897287 1 1
1.04073924290826 1.03058172529153 1 1
1.28809630652722 1.27354583935747 1 1
0.740730448093004 0.733589008602264 1 1
0.833542201508423 0.826339337742847 1 1
0.822526548508781 0.813698817421897 1 1
0.911804686886976 0.902156327635362 1 1
0.722004845051705 0.715308278283208 1 1
1.33911894729435 1.32550308523332 0 0
1.23431723003457 1.22137797565053 1 1
1.33797213829129 1.32256867089217 1 1
0.874444392748659 0.865879203528933 1 1
1.23159242444955 1.21994146032355 1 1
0.740915221662727 0.732357438410667 1 1
1.0190672017159 1.00926745592607 1 1
0.769016278309204 0.762012872167392 0 0
1.04264870000572 1.0319951813878 1 1
1.16777924904679 1.15528627386782 1 1
1.10048209567952 1.09004893350947 1 1
0.911117116184125 0.901550062577064 1 1
1.13609446999331 1.12424023810854 1 1
0.904436493998194 0.895824020159422 1 1
0.820908443775963 0.812784800319123 1 1
0.907452100263599 0.897752621120492 1 1
0.753489339548718 0.746516609495774 1 1
0.896322282082084 0.886464168795777 1 1
0.901269351908424 0.891014392055647 1 1
0.825875091975516 0.816774020065081 1 1
1.02549189292637 1.01367899714557 1 1
0.816522419186668 0.808486648449519 1 1
0.517407001741312 0.512369356423276 0 0
0.92211932353075 0.912525331481105 1 1
0.721394619087625 0.714208796112013 1 1
1.10523359577953 1.09402009055304 1 1
0.60497697919418 0.599326444385904 1 1
0.866358913447703 0.857895031509344 1 1
1.08496723599971 1.07295318839064 1 1
0.95769398521134 0.9485523401352 1 1
0.966398311780667 0.955786801823816 1 1
1.03665583622477 1.02654873343404 1 1
1.06865436170347 1.05796978194558 1 1
1.0283574558534 1.01823898596242 1 1
0.974110522760822 0.964490034426797 1 1
1.04800875375714 1.03693123782509 1 1
1.20040788709414 1.18880725094454 1 1
0.774179665358503 0.765203161454418 1 1
1.01843411088154 1.00741919140537 1 1
0.970258092617745 0.960233169968304 1 1
0.87012558169223 0.861234193087192 1 1
0.922929470594805 0.914620029972549 1 1
0.976557763859459 0.9665871428868 1 1
0.845897815715711 0.837200565322973 1 1
0.998327719166115 0.989000210443062 1 1
0.856310398801667 0.848607260136718 1 1
1.26850928635789 1.25461433948449 1 1
1.02666924853185 1.01590752861693 1 1
1.11204837113455 1.10127719917387 1 1
0.900941579669555 0.892168485333905 1 1
1.2110707395068 1.19749563934214 1 1
0.98877160449679 0.97924967599882 1 1
0.913730100826882 0.90508975073651 1 1
1.11641763239588 1.10615350539121 1 1
0.911222797292091 0.899889324049517 1 1
1.09855451725461 1.086603245383 1 1
1.21425999428551 1.20244992232889 1 1
1.23700249698832 1.22440883578961 0 0
1.09119258878005 1.07749350834581 1 1
0.936410999415588 0.927455025571338 1 1
1.27435889641859 1.26345879701563 1 1
0.92893943972728 0.919078229271559 1 1
0.967742796924096 0.957693691991387 1 1
1.11256501666077 1.10180297561888 1 1
0.925526787136687 0.916405869415374 1 1
0.857878586286041 0.849521495577128 1 1
1.54265878442964 1.5286783288137 0 0
0.817864515423172 0.808735327277541 1 1
1.22270171135241 1.21083433310361 1 1
1.37112686576887 1.35466127455133 0 0
0.899955810323424 0.889557902066075 1 1
1.23663026857689 1.224755216934 1 1
0.858849378584995 0.85103037477208 1 1
0.998811231871539 0.98750537163549 1 1
1.0587887124697 1.04760459612735 1 1
1.12279354890094 1.10987272914889 1 1
0.561653488777848 0.556016333213408 0 0
1.1142937942007 1.10401584205603 1 1
1.16582810335245 1.1527862285218 1 1
0.660282023679862 0.653957222233381 1 1
0.989870533501548 0.981075566817583 1 1
0.68957116932221 0.683709096867772 1 1
0.961929777949798 0.951662575254587 1 1
1.14310540010763 1.13186142898048 1 1
0.807597319387937 0.798191240335186 1 1
0.756022881723526 0.749034595683157 1 1
0.86538119964519 0.857087275018158 1 1
0.998818890915058 0.988583300780095 1 1
1.13061236755996 1.11870833725609 1 1
1.09775606783663 1.08621867476975 1 1
1.03604557470806 1.02664792119827 1 1
0.896348501925871 0.886261158503601 1 1
0.74174183733626 0.732886082520603 1 1
0.995319635659047 0.985007848169366 1 1
1.29414722439335 1.28172046557933 1 1
0.768158376838565 0.760603574722795 1 1
1.2307802495798 1.21879572821962 0 0
1.16487257575037 1.15225988414587 1 1
0.819614387280827 0.811826088196496 0 0
0.661169583831137 0.654437558916219 1 1
0.914758748511089 0.905969242034251 1 1
0.941547088644183 0.930778985936593 1 1
1.05581048555162 1.04437570068165 1 1
0.842615193816033 0.833625535960463 1 1
1.08771040473188 1.07677434478097 1 1
0.960530795794218 0.950532738687049 1 1
0.999769143179519 0.9888970935525 1 1
1.12382891148973 1.11273028492059 1 1
0.983554143430181 0.972584906439078 1 1
1.14686011712114 1.13428963981862 1 1
1.02321869657378 1.01262635005345 1 1
0.879568465714439 0.870042107047671 1 1
0.974840990383335 0.965675190882092 1 1
1.10211604497761 1.09179850692896 1 1
0.973713201747486 0.962230008255885 1 1
1.02975077119194 1.02024538147626 1 1
0.901861506302388 0.893048840873052 1 1
0.817969580834548 0.809337044776599 1 1
0.928624393529257 0.918752632903001 1 1
0.970181253079796 0.960872980459602 1 1
0.894490253417166 0.885478248147566 1 1
1.30633668596969 1.29369750626163 0 0
0.805542170939706 0.797458071406858 1 1
0.888320185758335 0.879458725032113 1 1
0.713868057427926 0.706952605043846 1 1
0.847670415117635 0.838201001115068 1 1
0.917702729830549 0.907569069543862 1 1
1.24859469250604 1.23794464469601 1 1
1.12752360615686 1.1134982211263 1 1
1.20963296747778 1.19694861774164 1 1
0.993894351660697 0.98415707433075 1 1
1.0063088927354 0.996761714668323 1 1
1.01865355640032 1.00904770177165 1 1
0.416740525900982 0.412772048284428 0 0
0.842015403889439 0.833251724466254 1 1
0.915337088163376 0.906779238944452 1 1
0.926152896247716 0.916151609164376 1 1
0.994319850698461 0.984182564850062 1 1
1.02086174442583 1.00906576285947 1 1
0.579642558880121 0.573887416596771 0 0
1.03186426176389 1.02050865387597 1 1
0.854163111394455 0.845237182341028 1 1
0.878144878247 0.869191738731834 1 1
1.22178863675363 1.20962827704788 1 1
1.23320572927303 1.21958740001769 1 1
1.07081311013588 1.0606664050434 1 1
0.789809508844826 0.782889155125973 1 1
1.28288821130748 1.26961517399762 1 1
1.03514200769984 1.02483801723672 1 1
1.09136529411305 1.08004801154946 1 1
1.0422328426511 1.03158677909174 1 1
0.851403185036991 0.843175581666952 1 1
1.00514412767746 0.995142982774716 1 1
1.03174963962006 1.02037205002482 1 1
1.1217444346352 1.10894428404144 1 1
0.791440670462844 0.783181921750451 1 1
0.98175569699857 0.972018936315671 1 1
1.03729914589119 1.02785933144061 1 1
0.925989222038993 0.917318271172935 1 1
1.02095363759463 1.00996339756103 1 1
1.04071655811269 1.03052958384439 1 1
1.20537793800712 1.1941569487568 1 1
1.13274911501059 1.12258629189768 1 1
0.799617364862693 0.790989931317684 1 1
1.01853108419156 1.00915650003693 1 1
0.904159573589346 0.894142385161329 1 1
0.681699220654715 0.674480516097994 1 1
1.33212710653853 1.31894176530215 0 0
1.02596412712699 1.01466658591079 1 1
1.38884351718569 1.3747478822448 0 0
0.870989607908966 0.86117008087348 1 1
1.13546565614333 1.12523068942445 1 1
1.10103175258072 1.08980243002771 1 1
1.07584548012351 1.06541105220425 1 1
0.874523125251054 0.865413044187886 1 1
1.01818180076243 1.00688703773492 1 1
1.22883517227208 1.21402334227857 1 1
0.873064463950549 0.863819647331291 1 1
0.838462104527515 0.830908563115958 1 1
1.13538664220587 1.12163155800344 1 1
1.03126122361178 1.01957277096338 1 1
1.24438188651014 1.23058379105705 1 1
1.0928251818744 1.08144084633935 1 1
0.686593881958313 0.67848735841893 0 0
0.571804807140829 0.565671179040573 0 0
1.04876941174058 1.03794272268628 1 1
1.07977428582781 1.06903204759167 1 1
1.05865690067432 1.04884812685324 1 1
1.05126419875396 1.04188914087427 1 1
1.05316484785859 1.04136711084531 1 1
0.811794510188853 0.801345499032877 1 1
1.19222734425204 1.18065826087261 1 1
0.930147058307445 0.919773910749871 1 1
1.0738061673541 1.06078558949609 1 1
1.05824285993581 1.04710125061802 1 1
0.822731424873472 0.814880367873668 1 1
1.04342987773343 1.03105048956075 1 1
1.21688202758411 1.20400483347948 1 1
0.907459116828401 0.898160102180664 1 1
1.30419597503594 1.29195306437615 1 1
1.20223019137435 1.18987393789962 1 1
0.867233447167469 0.858360626736771 1 1
0.999474664808435 0.989447349864042 1 1
0.937409547362511 0.929167544393607 1 1
0.861877740108419 0.853852353057657 1 1
0.533533430130992 0.528843519488675 0 0
0.831214299123382 0.822756830148944 1 1
0.784595485833906 0.776134984505437 1 1
0.982804351696466 0.973424459453594 1 1
0.902137239114366 0.892571004543104 1 1
1.03080790451577 1.02108124384779 1 1
1.12958297507059 1.11606208586963 1 1
0.971325095589712 0.961345088338093 1 1
1.09050732506963 1.0781663050667 1 1
1.03251634945959 1.02243347178287 1 1
1.04090136422537 1.02930962996383 1 1
0.721724406593759 0.713966196233178 1 1
0.837109926242782 0.829210487230559 1 1
1.19030707486626 1.17763202385504 1 1
1.13700026674752 1.12534532096466 1 1
1.11777655074539 1.10687705972345 1 1
0.871542520273497 0.862072314489489 1 1
1.14970923791586 1.13728665244934 1 1
0.682428180676472 0.674849169231532 1 1
1.07701644982669 1.06638127847502 1 1
1.23368990116169 1.2212187184439 1 1
1.1486138881773 1.13621899275086 1 1
0.753396462352033 0.745384031644222 1 1
1.23655939443585 1.22473086764703 0 0
1.22393743497222 1.21194789230319 0 0
1.31570658023278 1.30360621427179 1 1
1.15087537323282 1.1392304620583 1 1
1.02031172757987 1.00943350640148 1 1
1.31471316922844 1.30216733125724 1 1
1.07744177411595 1.06619481836394 1 1
1.11727198560317 1.10556204835585 1 1
1.00905750959666 0.999138850450179 1 1
0.928255661859854 0.919879478347118 1 1
0.770769200576048 0.761833583118085 1 1
1.03760929985494 1.02637084781133 1 1
1.06405527585533 1.05250453247015 1 1
0.83469139547704 0.826675173817959 1 1
0.958459409820858 0.947951681722307 1 1
0.715898680703026 0.707796406815454 1 1
1.24131030687284 1.22765737265183 1 1
0.850919239126445 0.841518227659439 1 1
1.14648344796941 1.13479175127437 1 1
0.72721834922808 0.72029304278092 1 1
1.07023788437937 1.05855519995756 1 1
1.09921328829204 1.0871156528931 1 1
1.0719201239024 1.05904769835782 1 1
0.921369537095227 0.91170090837933 1 1
1.04275133672441 1.0321839105167 1 1
1.12666121835547 1.11558395083688 1 1
1.08880474000622 1.07787145588863 1 1
0.865794421844919 0.856768078263261 1 1
1.08519755252615 1.07295354874991 1 1
0.902661668199936 0.89236311979857 1 1
1.16236653708991 1.1506137545567 1 1
1.22173673280492 1.20772734424181 0 0
1.13068674576435 1.11815497264982 1 1
1.11335885314039 1.10153975989289 1 1
1.0420193013672 1.03156144831273 1 1
1.2134316045143 1.20139026800988 1 1
1.05452241230426 1.04383169413153 1 1
1.04121589949655 1.03118158699702 1 1
1.17813046113377 1.16615459026632 1 1
0.786901819029984 0.778207675252246 1 1
1.11202407600787 1.1018161479802 1 1
0.674638917970444 0.667194153088338 0 0
0.950579783082363 0.940595454561915 1 1
0.93085512389691 0.922083823881425 1 1
0.958690388540086 0.948963159261831 1 1
0.763045844290651 0.754555314920153 1 1
1.16926958513165 1.15793209250539 1 1
0.935177687558439 0.925840935578016 1 1
0.898558525803235 0.889402726880762 1 1
0.97543568298567 0.965960389466174 1 1
0.777538290594284 0.769775600140845 1 1
1.09003883469458 1.07876420299161 1 1
0.971255390137508 0.961811995412191 1 1
1.03391606633139 1.02375537804054 1 1
0.993744240784756 0.983496823480322 1 1
0.835288830065802 0.826890260319658 1 1
1.03980448925406 1.02914500162982 1 1
1.21583141441707 1.20268694055649 1 1
0.646705495107409 0.640276702086179 0 0
1.22384621433362 1.21067405412163 1 1
1.13181889435784 1.12140554089423 1 1
1.02380768233073 1.01293394681268 1 1
0.888874005755016 0.880795017014535 1 1
0.757973544226147 0.749907903092349 1 1
1.35871365456911 1.34517799721904 0 0
1.15748292321027 1.14623710625557 1 1
1.03486292459304 1.02441681862592 1 1
0.692692500140171 0.685533696036364 0 0
1.05624111122869 1.04470609066371 1 1
0.997144587298989 0.986750916198251 1 1
0.844428438623372 0.834967693966434 1 1
0.859343678533087 0.849883948315315 1 1
1.29117752796267 1.27871459216159 1 1
1.08668222765117 1.07611472899085 1 1
0.994290833215236 0.984745721384524 1 1
1.00760026139433 0.99803225770306 1 1
1.1259285890081 1.11260326189853 1 1
0.695935799437911 0.689885970232566 0 0
0.96113557855872 0.951593989522936 1 1
0.941280800802471 0.932664616340921 1 1
0.976203875976788 0.966266157996831 1 1
1.1617071830802 1.1500007951497 1 1
1.25409361704947 1.24241471619442 1 1
1.06161754771881 1.05158483296997 1 1
1.28421332541434 1.26992789581355 1 1
1.01519273941473 1.00566505535501 1 1
0.77418842456601 0.766253667335655 1 1
0.830938442758433 0.822898862829432 1 1
1.01352521390271 1.00450865785984 1 1
1.01381881895549 1.00393072541692 1 1
0.863298459970538 0.85374265660595 1 1
0.956559662538073 0.947243900964627 1 1
1.10011482738759 1.08903155290986 1 1
1.11726115053409 1.10452040073424 1 1
1.03828619347347 1.02864671271829 1 1
1.06571240674132 1.05486108931219 1 1
0.92116790222837 0.911136001964444 1 1
1.16086727273345 1.14867715746253 1 1
0.812973780080845 0.80394073105362 1 1
1.14062778288901 1.12856988653418 1 1
0.986747709732993 0.977034874397276 1 1
1.06246930249315 1.04985770783075 1 1
1.14525886997155 1.13235923153571 1 1
0.924368866800387 0.914836845261277 1 1
0.884027516030778 0.875255461212435 1 1
1.24559504320616 1.23287933304552 1 1
1.4000905932061 1.38597091792459 1 1
1.00288919561123 0.991591195199759 1 1
0.873230220258934 0.86360064369181 1 1
1.0917519899185 1.08154340691223 1 1
0.953755868659858 0.943414567353823 1 1
1.04664928909693 1.03716419896138 1 1
1.03007837920067 1.01981511067891 1 1
1.19764092683514 1.18575693434671 1 1
0.52012585003686 0.514076556711578 0 0
0.891195866736828 0.883019574359009 1 1
1.25036044344302 1.23773030366897 1 1
0.768962749555462 0.760931574626991 1 1
0.993677117211811 0.982929845868304 1 1
0.964756528874654 0.955600866553337 1 1
1.42296017846686 1.40860195489897 0 0
0.80038467085673 0.792801325051078 0 0
1.10393356847115 1.09209951605104 1 1
1.04473125799927 1.03537118151493 1 1
1.27961079271531 1.2666270495408 1 1
0.467493573469859 0.462784229446141 0 0
0.972974999028372 0.96320063893396 1 1
0.837745196596623 0.829988695772972 1 1
0.859326629393255 0.851739071670679 1 1
1.24894106191694 1.23704771281344 1 1
0.904833865725757 0.895424351687476 1 1
1.05431452266737 1.04487182036564 1 1
0.887440651568457 0.878009205372214 1 1
1.03518222207432 1.02554878947798 1 1
0.800804399646288 0.791402997408322 1 1
1.00549396021156 0.995299151040697 1 1
1.16927104986211 1.15762564937829 1 1
0.932315179834085 0.923670708798544 1 1
1.17422467087917 1.16322476100117 1 1
1.02481573314195 1.01502094697252 1 1
1.17154510274954 1.16048795508717 1 1
0.691501039089454 0.684497198443777 1 1
1.47842174858071 1.46527238811285 0 0
0.997458938864501 0.987742836196972 1 1
1.10071795308048 1.08949922107143 1 1
1.29018672287835 1.27674808408356 1 1
1.01347581053914 1.00234026519973 1 1
0.949553794689385 0.939782942988377 1 1
0.851753376895892 0.843835490550872 1 1
0.911890435558189 0.902395112181871 1 1
0.741609663956867 0.734083692121119 1 1
1.13740938953045 1.12629939917813 1 1
1.26488192998322 1.25177425663861 0 0
0.838313882350525 0.829472271246214 1 1
0.943790518755812 0.933879331634824 1 1
1.29371941761778 1.2793818427653 1 1
1.20810059351676 1.1945991436865 1 1
0.847901551135101 0.83985917258702 1 1
0.801672262312351 0.793849178953107 1 1
1.28532821163031 1.27153238929885 1 1
1.18262469579405 1.1698542741538 1 1
1.08859330840441 1.078648332462 1 1
0.907062498939329 0.898459478355815 1 1
1.01043757600157 1.00159151099113 1 1
0.863508761522622 0.85401773657621 1 1
0.948041827297897 0.936930546990702 1 1
0.919630484523393 0.910314996496843 1 1
1.43221195843891 1.41847030293014 1 1
1.28025562243892 1.26534341314641 1 1
1.17096882057096 1.15804335644823 1 1
0.940473361212381 0.930447732326778 1 1
1.11623126054791 1.10279379214898 1 1
0.994094205870399 0.984851903528259 1 1
0.81575092296157 0.807150445296031 1 1
0.871120781796401 0.860759588641485 1 1
0.805908315514429 0.798095647437035 1 1
1.10234932920415 1.0926326688658 1 1
0.910958808252318 0.901486491981343 1 1
0.635185000923667 0.629177126611393 0 0
0.899258628828024 0.889443361662299 1 1
1.14254235322397 1.13090270447559 1 1
1.14786273865634 1.13782168241291 1 1
0.747989795155361 0.740551709669006 1 1
0.953964250200345 0.944841905605077 1 1
0.65187958199423 0.644429860488607 0 0
0.893292014961171 0.884270821401213 1 1
0.928738204020549 0.920179318013526 1 1
1.04692464911637 1.03776482598595 1 1
0.662724227214718 0.656108578908613 1 1
0.923925605218725 0.915022077961 1 1
1.23164507700229 1.21800906710275 1 1
1.00894459990089 0.997898181154257 1 1
0.941327811472383 0.932070745499312 1 1
0.965377084961456 0.956003083341598 1 1
1.07602029996586 1.06392090765985 1 1
1.23273369248064 1.22129990726406 0 0
0.950131509082108 0.940970144294611 1 1
1.0879005849832 1.07607163450871 1 1
0.884124680673815 0.873980638130625 1 1
1.13072575916805 1.11864999708057 1 1
1.01101893935584 0.998949595422274 1 1
1.04861174440223 1.03819716704777 1 1
1.0672623574822 1.05632250650893 1 1
0.886950668775516 0.878666454430263 1 1
0.813999711844713 0.80656612393732 1 1
0.76784154514107 0.76077502856697 1 0
0.839287876248542 0.830488136579359 1 1
1.0993907750431 1.08878789773838 1 1
1.30222253411127 1.28971506149637 1 1
0.961361275950902 0.951804910392149 1 1
0.99418950761269 0.985267508851036 1 1
0.596590104628508 0.59053648372421 0 0
0.726448930945472 0.718611296600955 1 1
0.978286541832966 0.968365504034691 1 1
0.996789050449624 0.985442850179918 1 1
1.08805530130507 1.07766355334241 1 1
1.05141600106775 1.04108167575765 1 1
1.24834845528774 1.23600416347997 1 1
1.49965575018337 1.4846113735393 0 0
1.19107920054764 1.17880481784134 1 1
1.20655797991536 1.1946501980901 1 1
0.892075842803618 0.882268159204703 1 1
0.73386535887895 0.725169624372099 0 0
1.19271790852028 1.18121854981352 1 1
0.820411445673722 0.811886155119866 1 1
1.29508813440694 1.28131269090869 1 1
0.835953586493085 0.826345215263104 1 1
0.911296196881858 0.901580220065048 1 1
0.875052111781299 0.865510606514296 1 1
0.905792234373281 0.897014684523609 1 1
1.27046755339932 1.25706954517454 1 1
0.926864913197756 0.915964313351741 1 1
1.05819344701661 1.04625223516226 1 1
0.778896217047625 0.771455818473501 1 1
0.981679520653171 0.971099495631525 1 1
1.12348353838921 1.11112963571751 1 1
1.29828582311454 1.28602497613775 1 1
1.12042483586732 1.10903699673236 1 1
1.2020208057979 1.18945703698117 1 1
1.15988915064367 1.14807499711159 1 1
0.832993952349753 0.825092178882321 1 1
0.905164263204901 0.895786279130889 1 1
0.846841026286703 0.838021739669109 1 1
0.984670070209348 0.974492829552221 1 1
0.81322121801417 0.805878188352986 1 1
0.898134491938242 0.88885553222046 1 1
1.11503405897252 1.10341726046172 1 1
0.9238361004962 0.913656222207869 1 1
0.967747941470102 0.958269414497165 1 1
1.02422658536833 1.01305955880878 1 1
1.05892073226461 1.04670630817563 1 1
1.1311888376805 1.11798828227021 1 1
0.954213360120845 0.943682717614816 1 1
1.09570002574126 1.08554678769902 1 1
0.958745524876988 0.9491760160809 1 1
1.33191888809026 1.31611633819416 1 1
1.19344507920586 1.18142766031284 1 1
0.874796935313955 0.86646925770219 1 1
1.29555254377144 1.28067294503826 0 0
0.893263529071012 0.884615255997963 1 1
0.721366095374518 0.713969715909827 1 1
0.985977725385407 0.974868050930455 1 1
1.27903859216835 1.26621408940742 1 1
1.35858998069579 1.34403289906857 0 0
0.889203535461929 0.879364752177178 1 1
0.860189798407576 0.851974378984204 1 1
0.989305761460644 0.979039337451531 1 1
0.694377660387593 0.687548717177582 0 0
0.743407916694609 0.736130919071354 1 1
0.860524801666672 0.851464606357511 1 1
1.06916517635351 1.05802959615123 1 1
0.90634410178614 0.896939595474268 1 1
0.946054890081482 0.935053267405354 1 1
1.32850046725932 1.31536777062961 0 0
1.1961921395371 1.18490350466838 1 1
0.692445109210009 0.684287076412998 1 1
1.30678865992261 1.29232708044466 1 1
1.10174078589442 1.09117902570717 1 1
0.963341005311106 0.953466436408312 1 1
0.876671559669755 0.868725095541681 1 1
0.939957145886153 0.931532442089909 1 1
0.866905830828993 0.858189350601777 1 1
1.18201385303942 1.17074388188152 1 1
0.967791847392159 0.956433252314164 1 1
1.1350656849076 1.1235459851776 1 1
0.878308064031785 0.869575536983682 1 1
0.87188959635034 0.863499840946081 1 1
1.24744763661985 1.23325538716381 1 1
1.01916295508068 1.00799446828389 1 1
1.03658583193445 1.02630185329602 1 1
1.2511329790679 1.23861932568782 1 1
0.964445932099632 0.954730413496584 1 1
0.541602320098754 0.535164946157485 0 0
1.01899133313504 1.0091637019225 1 1
1.16438446339196 1.15236267310167 1 1
0.776503974621816 0.76873457666071 1 1
1.05819013182363 1.04790393533949 1 1
1.02639328894078 1.01625738396803 1 1
1.02296685987865 1.01303246364662 1 1
0.812152746026517 0.803412794827319 1 1
0.730746081187091 0.723519958923494 1 1
0.946815327557729 0.937785350295652 1 1
0.932393772095453 0.922607821722134 1 1
1.25982126256381 1.24650879922689 1 1
1.02149419672933 1.01158869527218 1 1
0.966563384996908 0.95757784301179 1 1
1.19165173990033 1.18023823426815 1 1
0.973118529559614 0.963629716660518 1 1
0.742630371065613 0.734888183076138 0 0
0.944701580029557 0.933075715163085 1 1
0.991877554083056 0.981564078318899 1 1
0.847570885807918 0.83901916018449 1 1
0.909634023193734 0.901155481884858 1 1
0.700141766821914 0.692702489234158 1 1
1.00795865248954 0.996763935017029 1 1
0.766846948351633 0.758058764938086 1 1
0.602951212011566 0.596354403136849 1 1
1.15343177856297 1.14174735450993 1 1
0.748387396269997 0.7401278653036 0 0
1.02211101149724 1.01007611392172 1 1
0.954896118423199 0.945431873524302 1 1
1.34093462210797 1.32614447108224 0 0
0.922078483712366 0.911872100422088 1 1
0.908954996349361 0.900271476390121 1 1
1.10142848083445 1.0905543385111 1 1
0.81033831622213 0.802141221966131 1 1
1.12774853701596 1.11775338194006 1 1
1.15835782766959 1.1462008517148 1 1
1.04391954473989 1.03400983647623 1 1
1.11935360599933 1.10730870116381 1 1
0.735786659367086 0.726614858768718 1 1
0.969741992336477 0.959074336472905 1 1
0.963047183772228 0.951837915668107 1 1
1.07778419095932 1.06617121148143 1 1
1.22939204085019 1.21569291469525 1 1
1.0349100763856 1.02540814322319 1 1
0.912381036053514 0.902138271462085 1 1
0.884619751479985 0.875579812707838 1 1
0.795379805980434 0.787096428478486 1 1
0.920494892999965 0.909920519825213 1 1
0.934577315661161 0.925536248271531 1 1
0.991673875213363 0.982179966423723 1 1
0.776375035608456 0.768972831035796 1 1
0.830795440676848 0.82269893054575 1 1
1.31584119100542 1.30356550903574 1 1
0.942880386842502 0.933872748635336 1 1
1.06066285850558 1.0510739786495 1 1
0.876130319774861 0.867399973633842 1 1
0.726392840463275 0.718673099978248 1 1
1.07948078309286 1.06858157137631 1 1
1.12230943314006 1.1122433697558 1 1
0.789265269184854 0.781295546401837 1 1
0.686648075967189 0.679517470154815 0 0
0.766638664246824 0.759385079352602 1 1
0.952818309562983 0.943711855664943 1 1
1.15547733543533 1.14383401436147 1 1
1.18401715248479 1.17161194038054 1 1
0.981379577928443 0.970957436937609 1 1
0.723771507512773 0.716651331099787 1 1
1.2099080573435 1.19722506966658 1 1
0.919049072184423 0.908849365152397 1 1
1.00657654261888 0.995783394169475 1 1
1.04644934239629 1.03611873228748 1 1
1.14340039591154 1.13091785684775 1 1
0.825023180394835 0.816551409393043 1 1
0.99758528155456 0.987791229779676 1 1
1.08290031928086 1.0702515069736 1 1
1.07253405754456 1.06085484897154 1 1
0.75844094613942 0.751324752374883 1 1
0.777446327928016 0.770234729915149 1 1
0.839095270929053 0.829747050837706 1 1
1.19978575839563 1.18782695301822 1 1
1.00070817247557 0.990893706304844 1 1
1.20951572595757 1.19767160159647 1 1
1.38728325917864 1.37225817207271 0 0
0.859933088139362 0.852477553980847 1 1
1.26483862099531 1.25045409055629 1 1
1.11432025027736 1.10301449862246 1 1
1.21635945819174 1.20453307727523 1 1
0.929000749834512 0.919550087463114 1 1
0.955087228110171 0.945188399556841 1 1
1.00648020911607 0.996143895508364 1 1
1.01161910611601 1.00058646267047 1 1
0.565540487243179 0.559973313165603 0 0
0.932551865380252 0.924050974143038 1 1
0.819061013696484 0.81032015477976 1 1
1.17716712593764 1.16512982610421 1 1
0.93088095487446 0.92167611849022 1 1
1.21831728254076 1.20632495078534 1 1
0.975199734664371 0.964485390985013 1 1
1.12355764405757 1.11231906144948 1 1
0.814969218097552 0.805244711354052 1 1
1.20500483493452 1.1922717150029 1 1
0.896306600045092 0.886762673957338 1 1
1.16287864833923 1.14827603570796 1 1
0.838193579564394 0.829892343510362 1 1
0.978050366581163 0.967557436242932 1 1
0.86287056653054 0.853324835921734 1 1
0.995727967061405 0.986098299439468 1 1
0.998248019709665 0.989430306789725 1 1
1.08584121740109 1.0748755358536 1 1
0.826481692894779 0.81725013092199 1 1
1.12332361143335 1.11205054330103 1 1
0.976751229324111 0.966706576226133 1 1
0.983087146181663 0.972553898002247 1 1
0.9556041258842 0.944855531449312 1 1
1.03243214141846 1.02294285041066 1 1
1.01957887499205 1.00905463009149 1 1
1.1078211706665 1.09651948284112 1 1
0.904265661218297 0.896040507736756 1 1
1.0012078983417 0.990814091875469 1 1
0.869022166131589 0.858652732888249 1 1
1.16129887986362 1.14883221232175 1 1
0.970834824325547 0.961800487735024 1 1
0.951224625473903 0.941334297419657 1 1
1.18954485964905 1.1769106175822 1 1
0.926074917591455 0.914501136064198 1 1
0.993637355941386 0.98171076158281 1 1
0.705501375409267 0.698929582841716 1 1
0.973737045500848 0.964627581665552 1 1
0.910837887282625 0.900326726595111 1 1
0.669144994462774 0.66145010354413 1 1
1.03263295833425 1.02212141073934 1 1
1.16218745479126 1.14847213413607 1 1
0.917095708394957 0.907559700698591 1 1
0.816619298215332 0.807948683675447 1 1
1.03105233837137 1.02153516063383 1 1
1.14721933131894 1.13264573295 1 1
0.995262518864549 0.984866903214609 1 1
0.88138151534207 0.873274854545719 1 1
1.13672335275296 1.12452656889417 1 1
1.13520098353065 1.1231705874146 1 1
1.50948669880767 1.4937804743262 0 0
1.34612363781343 1.33413009206775 0 0
0.813575944897661 0.804927570562344 1 1
0.882217468714076 0.873401188302832 1 1
0.909930298193118 0.900332001454046 1 1
0.933415868520912 0.923689819689399 1 1
1.17383421782846 1.16003664231617 1 1
1.08310784147367 1.07228431805318 1 1
0.804711282048517 0.796771905188934 1 1
1.00026336841496 0.990788913529923 1 1
1.25686107347333 1.24554182434554 1 1
1.0291317325392 1.01855216337706 1 1
0.681430026719066 0.674080592827538 0 0
1.16554251529829 1.15555985570497 1 1
0.572102756046696 0.566035365126504 0 0
0.936792541055386 0.926468331540279 1 1
1.12976146578835 1.11705996442172 1 1
0.9046044730634 0.895209953879946 1 1
0.983488965010437 0.975004189306619 1 1
0.890723904054649 0.881909599640688 1 1
1.18823749894357 1.17759648768987 1 1
0.804002761226489 0.795360099896337 1 1
0.918781556793355 0.910880521899327 1 1
1.23449866827522 1.22108470956189 1 1
0.85726863965079 0.84919268143769 1 1
1.18288728936402 1.17078462908902 1 1
1.15716711153422 1.14719914678299 1 1
1.27222414538812 1.26030093401911 1 1
1.21159521842 1.19811386733266 1 1
0.871237516464092 0.862198102791874 1 1
1.11479551781833 1.10379034640534 1 1
1.07347891401125 1.06331837364269 1 1
1.10686424164289 1.09540898277679 1 1
0.712438205028775 0.704788007425859 1 1
1.04454347794509 1.03477650312696 1 1
0.884804010179224 0.875812651673111 1 1
1.05226606316719 1.04156449595997 1 1
0.991489662361602 0.980742648195225 1 1
0.904915069246557 0.895581275013408 1 1
1.06503787534775 1.05458348682042 1 1
0.94422884514611 0.934617206329949 1 1
0.949651675779141 0.940786714292912 1 1
1.1889040232883 1.17733205366483 1 1
0.830283357226213 0.823186255923292 1 1
0.733243684479272 0.7264947624202 1 1
0.835611913410067 0.82679062454688 1 1
0.9670394208119 0.955922706635399 1 1
0.979908563123739 0.969824923313962 1 1
0.76486654880427 0.756416092870433 1 1
1.24579781511286 1.23353902116212 1 1
0.935353754883835 0.925040083058917 1 1
0.873664878114306 0.865852993884769 1 1
1.26690684044969 1.25541442282347 1 1
1.0847124512076 1.07410882675047 1 1
0.778262725489257 0.771136645040246 1 1
1.25273791978886 1.2407377360617 1 1
0.824089955785293 0.815474932259555 1 1
0.935816131722373 0.926460099300795 1 1
0.461080629000751 0.45607287475355 0 0
0.822705483495561 0.815487292544115 1 1
0.769350241281976 0.759460938924981 1 1
0.920041408020744 0.910178956694918 1 1
1.11542192331522 1.1030125952828 1 1
1.28846838533073 1.27472560463332 0 0
1.03326091686472 1.02169579533145 1 1
0.895524294376072 0.88585255689799 1 1
1.11045941431759 1.10015248844874 1 1
0.953786307908225 0.942752578407608 1 1
0.752570966292736 0.745214954876433 1 1
0.875776790554876 0.866097658250056 1 1
1.04369001471077 1.03334674428094 1 1
1.11239346068873 1.09810916082655 1 1
0.895224665750148 0.884964007215808 1 1
0.793148286732968 0.783903329076487 1 1
1.14524876170975 1.13402050011621 1 1
1.07419676400131 1.06316953635308 1 1
1.08163598059025 1.07048169710371 1 1
0.612381514581258 0.605908125914084 0 0
0.839952903628363 0.831533099319225 1 1
0.866900114261605 0.85713833960331 1 1
1.03130416001875 1.01929394323323 1 1
1.26126760784708 1.24871233006056 1 1
1.00187050814349 0.991896407112685 1 1
0.916073679207565 0.906944701717611 1 1
0.698472505961499 0.691719151187344 0 0
0.86389062786678 0.854972228283717 1 1
1.10890702375517 1.09871694134898 1 1
0.727020592901003 0.720029954672563 1 1
1.04337366402622 1.0336130030771 1 1
0.966939578880459 0.956612371540007 1 1
0.874726604758908 0.865502767583148 1 1
1.27534685366609 1.26297325267342 1 1
1.18103234426754 1.16727265842533 1 1
0.966349119546568 0.957262179877441 1 1
1.37141789097433 1.3568009913592 1 1
0.667442706034091 0.660604457019465 0 0
1.23935146690717 1.22783513257378 1 1
1.08865687740209 1.07865098037648 1 1
1.10671215516853 1.0953856827687 1 1
1.17175253731452 1.15963478373354 1 1
1.17194994605463 1.15785055699276 1 1
0.857715777677192 0.849539273499578 1 1
0.910131356861924 0.900557606992669 1 1
1.31719250694271 1.3034115653787 1 1
1.09927692205153 1.08754925998301 1 1
1.03116076403225 1.02085770138078 1 1
1.12852569873849 1.11406037577517 1 1
1.20230498843261 1.18968542332404 1 1
0.976203852515249 0.965278047202771 1 1
0.879744025874005 0.871258287382396 1 1
0.920755775553651 0.912236922399936 1 1
1.0706336431393 1.06054654560167 1 1
0.847681374317541 0.838903577348973 1 1
1.13386276088103 1.12232453276305 1 1
0.924863982929168 0.915882163562487 1 1
0.853976124322816 0.845510131668691 1 1
0.892274943669395 0.883206736099163 1 1
0.874381584030048 0.865095547286458 1 1
0.713396796872434 0.705628727768933 1 1
1.09654493064555 1.08744402992513 1 1
1.00428999003486 0.992589882768794 1 1
0.951596415054556 0.943220669265395 1 1
1.21280403582575 1.20103896097972 1 1
0.910128842294614 0.900554754141648 1 1
1.02014699155661 1.00955104307943 1 1
1.05716675645578 1.04501972219112 1 1
0.945050147461371 0.936084534374781 1 1
0.880411106898437 0.872067946363141 1 1
0.996106770587955 0.985651765648978 1 1
1.05493351160099 1.04236397390284 1 1
0.962942615384312 0.952727237634878 1 1
1.11441885332345 1.10219995171565 1 1
0.830532330201687 0.821721850224276 1 1
1.02557891160347 1.01509213475818 1 1
0.789916853692283 0.78138810352168 1 1
0.742162754395169 0.734752099603444 1 1
0.863045589376512 0.854191305641711 1 1
0.883919806716932 0.875426111575873 1 1
0.981680095936847 0.971567294955836 1 1
1.05152811019697 1.04031089187063 1 1
1.06030541083597 1.0484464694883 1 1
1.18732865170246 1.17330170997995 1 1
0.767313702724687 0.75934724465523 1 1
1.03741926049476 1.02665334464174 1 1
1.22372824382872 1.21050399821796 1 1
1.23750783530815 1.2255439763375 1 1
0.961713417393826 0.953378849067215 1 1
1.20380621082773 1.1920128653653 1 1
0.709917499552681 0.701018071444666 1 1
0.818104154518473 0.809867325601267 1 1
1.19689630282936 1.18535870663722 1 1
0.864678349436055 0.855749425243168 1 1
0.894491104118671 0.886279083710869 1 1
0.893308730396574 0.882991759820722 1 1
1.02260207905737 1.01284093914441 1 1
1.19322211067997 1.18014966812767 1 1
1.00047189135065 0.989561275011755 1 1
1.08795689222299 1.07761223778777 1 1
1.19654364408203 1.1847444157948 0 1
0.940560937973283 0.930979171006972 1 1
0.981394241020218 0.97201445203574 1 1
0.913014583383265 0.903685578825602 1 1
1.22899471537978 1.21830611655762 1 1
0.993467909012842 0.984655182542359 1 1
1.0815177770888 1.07113007494938 1 1
0.71439809344515 0.707327262766356 1 1
0.878120102510258 0.869789727448788 1 1
1.31185246686387 1.29899422211403 1 1
0.865412693642255 0.856061238147344 1 1
0.809995060739294 0.802138105959209 1 1
0.961784379612854 0.951853883269853 1 1
1.31484180807537 1.30072494952232 1 1
0.721913976546314 0.715170686123717 1 1
0.78564815721667 0.777756748696901 1 0
0.807260228077236 0.797656947814797 1 1
0.797311252244937 0.789288821820618 1 1
0.876373461789396 0.867430585103329 1 1
1.29285605384561 1.27996700390104 1 1
1.11201838573497 1.10171473328065 1 1
1.26186014756352 1.2512361624547 1 1
0.933639064867653 0.92462723203562 1 1
1.2185928608331 1.20564399866826 1 1
0.955027144242714 0.945674026111828 1 1
0.96860616241942 0.959088947654771 1 1
1.253066955351 1.24027702522265 1 1
1.1364456847209 1.12643604875909 1 1
0.81753248465557 0.808411340154399 1 1
1.10688972890782 1.09584590070151 1 1
1.18811824342932 1.17641036169141 1 1
1.08219560772324 1.07140396871259 1 1
0.913504168071081 0.904007741717924 1 1
0.816564433003145 0.808540137320134 1 1
1.126931167491 1.11516877138529 1 1
0.696500229729134 0.689040212619769 0 0
0.954016463937147 0.944110312710255 1 1
0.664738203718143 0.657464464987726 1 1
0.902472534446698 0.894269691624023 1 1
0.846942972011278 0.838392671129087 1 1
1.02309829421239 1.01247969231766 1 1
0.96589124856078 0.95577606765587 1 1
0.824456203170369 0.817132304292687 1 1
1.11811513531326 1.10706350100439 1 1
1.03795826349218 1.02675896323323 1 1
0.846223574278889 0.837115654282852 1 1
1.21413654577094 1.20039279640557 1 1
1.12896567635629 1.1170903615472 1 1
0.787002031855325 0.778866090904369 1 1
0.936131073895243 0.926770254265353 1 1
0.853789702680736 0.845276017357764 1 1
1.02187970711614 1.01195764154483 1 1
1.01074192171949 1.00101887360878 1 1
1.25228953147912 1.23908494596964 1 1
0.922595357669478 0.912336416760321 1 1
1.09100249324806 1.07903250881309 1 1
1.0195327073664 1.00865766440009 1 1
0.934086221027524 0.923959986360875 1 1
0.482762568311567 0.477476139217261 0 0
1.14956936648682 1.13632094431615 1 1
0.93966817911032 0.93058847157058 1 1
0.594919836631195 0.589433447039533 0 0
0.799478823502465 0.791570261560221 1 1
0.975535922909916 0.965341203983781 1 1
1.03115656398556 1.02082606132523 1 1
0.754117565983408 0.746274033808293 1 1
0.804000648405826 0.794991158145959 1 1
0.759919189771192 0.751109949371353 1 1
0.868312710183267 0.859555045938968 1 1
0.964980653096678 0.955475414995355 1 1
0.906487288434241 0.897377981815686 1 1
0.913881529637455 0.905129967304795 1 1
1.46311316922428 1.4482189847174 1 1
1.09104604565766 1.08006821541239 1 1
0.940548774103146 0.931225189580305 1 1
1.09897847285148 1.08689586405878 1 1
1.00971133575575 0.999213964083527 1 1
0.920031752344059 0.910817156192144 1 1
1.06438481934818 1.05340488413759 1 1
1.03102314666652 1.02008860753107 1 1
1.29461053648004 1.28194244408242 0 0
1.27984806331983 1.26497504374377 1 1
1.14764456677967 1.13590867687912 1 1
1.0735096328567 1.06243592787026 1 1
1.22762683958703 1.21548305028827 1 1
0.887002216390931 0.879458698964942 1 1
0.870715915093836 0.862853878824055 1 1
0.944068910909555 0.933804744890427 1 1
1.29117094870565 1.2791016881921 0 0
1.00911233006662 0.997806294476308 1 1
1.02074669391598 1.01088926173877 1 1
0.956201424269836 0.945934676468982 1 1
1.01330382521148 1.0034506702572 1 1
1.02443426185339 1.01464619034886 1 1
0.903461064891464 0.89464098829957 1 1
0.880747633734266 0.873046525592469 1 1
1.12082854150483 1.11026192290379 1 1
1.10861158056115 1.09816351304795 1 1
0.941874657350457 0.933382667571044 1 1
0.875884499876059 0.866724927601082 1 1
1.01958226768721 1.00984250042781 1 1
0.951214747991235 0.941840111220503 1 1
0.828946557026462 0.820261399448 1 1
0.897205644166118 0.886980448934717 1 1
0.883582951595098 0.874371721390169 1 1
1.27405797889419 1.26062813275361 1 1
0.773386133758907 0.76635114055327 1 1
0.921350202876849 0.912401558469629 1 1
1.09990697970442 1.0879752239512 1 1
1.1597148058338 1.1478760050817 1 1
0.751995940926342 0.744370884479127 1 1
1.168763017534 1.1572750571697 1 1
1.14282396317923 1.12994777256933 1 1
0.83165092181452 0.82376516852278 1 1
1.14045220910887 1.12907635395693 1 1
1.0429903656979 1.03278288766168 1 1
1.35091682468413 1.3380926687962 1 1
1.17586746997158 1.16500377207856 1 1
1.03973892118203 1.02986667721431 1 1
0.738726445253058 0.7320127845716 1 1
0.893428362204016 0.884748880445726 1 1
0.964552571791641 0.954891422996929 1 1
0.680540220118691 0.67329592276242 1 1
0.924971172449112 0.914468318917942 1 1
1.05733124124882 1.04719612810553 1 1
1.24015820331893 1.22653572297808 1 1
0.806805323711913 0.798700629731352 1 1
0.780652359811761 0.772526049575507 1 1
1.22847574323586 1.21665330621694 1 1
1.16791421353565 1.15662426182229 1 1
0.941801260837309 0.932987849492534 1 1
0.923227571026085 0.912772265858537 1 1
0.889037732929089 0.879513701237032 1 1
0.738136680025376 0.730216168873244 1 1
0.902918711453707 0.894306604760888 1 1
0.908666352325485 0.898982105974354 1 1
0.82521352626247 0.815698534449933 1 1
1.04972475412134 1.03661879102783 1 1
0.852204309734104 0.843682391969998 1 1
1.0019826711523 0.991478779442524 1 1
0.915573715696657 0.905374468802924 1 1
0.874203087373365 0.865458009887777 1 1
1.41219231857753 1.3989979439452 0 0
0.728152506995249 0.720979501019447 0 0
1.12949377724192 1.11871254694722 1 1
1.02062617401962 1.00868202674267 1 1
0.869957872477491 0.862097560200774 1 1
0.76319222084367 0.754962492705038 1 1
0.758587506161051 0.750552090859998 0 0
1.37627893124211 1.36296276683977 0 0
0.911146926945735 0.899387038235721 1 1
0.995444549596215 0.985146752813848 1 1
1.01427816309465 1.00239432923035 1 1
0.936901932315014 0.926831289863785 1 1
0.973190726286743 0.964119342417046 1 1
0.974246772197006 0.964020978999028 1 1
0.44382798112694 0.439281967000412 0 0
0.832847571323004 0.824102976128048 1 1
0.788039088086773 0.780861077925843 1 1
1.0905266334495 1.0796895689251 1 1
0.827948068753418 0.819922378777304 1 1
0.759901023720925 0.752007801728337 1 1
0.861305534508608 0.851219569409196 1 1
0.784062859486814 0.775071431508778 1 1
0.985469449904044 0.974047098148139 1 1
1.06342301552421 1.05234570151594 1 1
0.916475685453604 0.907036901117198 1 1
0.819721720025651 0.811936650685083 1 1
1.07406997694043 1.06410194917841 1 1
1.1748281574892 1.1619432601123 1 1
1.0926503571924 1.0803831983713 1 1
0.922724191649469 0.913225388888804 1 1
0.816639045465437 0.807105286322257 0 0
1.08866058765095 1.07713040650899 1 1
0.838947964983141 0.830578569870866 1 1
1.11755866666308 1.10529516189866 1 1
0.971369357110313 0.962864351395941 1 1
1.17363058298498 1.16175544698543 1 1
0.985212046964297 0.975502999535492 1 1
0.961003114067984 0.949995523373706 1 1
1.23907915048961 1.22772659004718 1 1
1.04604359134058 1.03457587489231 1 1
0.859762732178415 0.850419637329392 1 1
1.00725580162306 0.995866634489574 1 1
0.833798344290567 0.824454691446157 1 1
0.996975465470825 0.986020982452133 1 1
1.30123662797346 1.28824347321721 0 0
1.10661525361257 1.09594827387113 1 1
1.03370625587854 1.02310384753652 1 1
0.65637681400782 0.649819473587915 1 1
1.32919858432908 1.31685561684634 0 0
1.17401212389348 1.16238794140731 1 1
1.2893611938797 1.27480253007932 0 1
0.921267713565826 0.909821374784054 1 1
1.11976914249883 1.10977855292582 1 1
0.866867927235116 0.856170267838375 1 1
0.956187002691824 0.945965706168848 1 1
1.09855517522323 1.0875623700155 1 1
0.989876441468323 0.979882031862972 1 1
1.15442226945991 1.14235636394668 1 1
1.11563400354848 1.10361747761544 1 1
0.93620311901271 0.927867200041699 1 1
1.38755547843823 1.37430817444084 0 0
0.786676821789135 0.7794664554634 1 1
0.750273882991689 0.743470546177366 1 1
1.31200453117265 1.29927714795512 1 1
0.949387284460608 0.940273796888584 1 1
0.818008111633811 0.809308109575411 1 1
1.14455877801745 1.13343117705285 1 1
1.11661201425277 1.10372033364389 1 1
1.16589880955435 1.15340237216931 1 1
0.922367334837722 0.913964164362098 1 1
1.22896003918731 1.21658308780787 1 1
1.11442789414782 1.10151586861621 1 1
1.38841049236809 1.37391513073944 0 0
0.952427342616918 0.942582215491668 1 1
0.820940001823784 0.813362164487154 1 1
0.972945973746709 0.962636451510903 1 1
1.49838890592848 1.48332633334253 0 0
1.22321128437815 1.21068648762278 1 1
1.29598223471443 1.28392833317854 0 0
0.6874579390031 0.680363771156089 0 0
0.816330857975076 0.80841667612186 1 1
1.05663801593373 1.04601179155921 1 1
1.18690729986597 1.17335003532662 1 1
1.06874448589417 1.05710894634683 1 1
1.00604788935198 0.996327731160246 1 1
1.10494354119498 1.09280841387357 1 1
0.984813600730293 0.975356642747149 1 1
0.943928123846898 0.934996162547858 1 1
0.70828571782799 0.700665437838963 0 0
1.12211770019927 1.11006928211311 1 1
0.964689443753704 0.954926483972524 1 1
0.942976561834649 0.93376138230319 1 1
1.15434841849034 1.1427130275607 1 1
1.29675505090091 1.28368751338321 0 0
1.27994224629323 1.26878709377929 0 0
1.13707587026853 1.12545910232115 1 1
1.17024723360734 1.15835327142986 1 1
0.941868504775211 0.933715630771367 1 1
1.02480157219975 1.01310198319088 1 1
0.826800161437519 0.818924762342418 1 1
0.929975577667873 0.918667667547138 1 1
0.915492300040369 0.906606250989856 1 1
0.920272409107428 0.912014286924186 1 1
1.1435864276362 1.13231727165091 1 1
1.06602605180904 1.05520645772079 1 1
0.776059507619545 0.768673126653419 1 1
1.10246092089924 1.09128953211552 1 1
1.00866251736355 0.99830356739696 1 1
0.857156649145806 0.848416247976418 1 1
1.01415939828924 1.00487176509977 1 1
1.24833444333601 1.23375371631598 1 1
1.09991689847439 1.08882069989474 1 1
0.866880634535616 0.857381600692718 1 1
0.990164022923176 0.979278247141031 1 1
1.10451189937735 1.09310687411229 1 1
0.927183452298673 0.917243678656351 1 1
0.891889652792177 0.882939038094239 1 1
1.08578327531854 1.07403571900223 1 1
0.940254538935541 0.930317067601373 1 1
0.987558482185041 0.977366887504523 1 1
0.885678291381844 0.876826956793829 1 1
0.904234224095095 0.895140438715787 1 1
1.12239844935492 1.11173711729664 1 1
0.734634806835081 0.726612520820415 1 1
0.891002341290501 0.8824376815165 1 1
0.781102780052295 0.772421697530742 1 1
0.988060279113495 0.978279913881606 1 1
1.41806481546701 1.40360822306639 0 0
1.3280381216096 1.31337565036235 1 1
0.741290418006066 0.732660963445607 1 1
0.739551356924238 0.731935665858302 1 1
1.1001717139236 1.08787120166185 1 1
1.15388394548448 1.14211821535138 1 1
1.06650705870172 1.05650360854651 1 1
1.06408554150756 1.05384399534942 1 1
0.94943652934774 0.93958022601726 1 1
0.989483117519513 0.979923842017806 1 1
1.19142795969829 1.17820427345728 1 1
1.02013801959834 1.00846319840375 1 1
0.894928472689867 0.886349204445253 1 1
1.04174602923821 1.03092507910089 1 1
1.06303137501321 1.05280775757676 1 1
1.07756952352583 1.06623835057727 1 1
1.14226418912883 1.1305980806728 1 1
0.827450328484139 0.819050758775033 1 1
1.29461968472159 1.28129441597497 1 1
1.11957088369333 1.10569214652407 1 1
1.34044402201516 1.3260586339264 0 0
0.925127788406831 0.914434175137528 1 1
0.787252009240797 0.780035390562635 1 1
0.840823267816032 0.831504859747905 1 1
1.01148460341473 1.00193510242829 1 1
0.676214930718036 0.669978606814594 1 1
0.760570264674087 0.752497801201869 1 1
0.966543422402478 0.956317651987474 1 1
1.18044738228624 1.16811680343986 1 1
1.11683520790763 1.10582019613553 1 1
0.969163956049972 0.958973392800742 1 1
0.98460362773485 0.975096266120463 1 1
1.06695571142179 1.05509506966655 1 1
1.34095530195409 1.32781323057021 0 0
1.16846217500871 1.15713035527956 1 1
1.03698787297696 1.02728029236281 1 1
0.956277739672735 0.945369606579494 1 1
1.07253680346873 1.06140330655851 1 1
0.605116247807261 0.598803966444776 0 0
1.0537020742593 1.0421139570252 1 1
0.751408662266683 0.744004653442545 1 1
1.05416796638689 1.04286217062733 1 1
1.16608611719349 1.1546690913805 1 1
0.683673103982194 0.67506617274087 1 1
0.870130957722459 0.861444266554404 1 1
1.02617084043894 1.01537573709814 1 1
1.20962006007458 1.19619793247836 1 1
0.703788583056334 0.696732953534124 0 0
1.16172200114154 1.14984158738989 1 1
0.861208349343424 0.852580951126296 1 1
0.866753755234591 0.858317035019252 1 1
1.0350560612737 1.02474987291005 1 1
0.954446635306978 0.944631597982777 1 1
0.828968585604288 0.819332927722473 1 1
0.930965339669764 0.921012974885739 1 1
1.22087163003322 1.20810909427343 1 1
0.959206888687977 0.949636682672592 1 1
0.719377540562074 0.711720506175086 1 1
0.805916500613915 0.797620678102859 1 1
0.694064230107379 0.687547257775348 1 1
0.717284386923475 0.711090178632982 0 0
1.07895536783439 1.06855260645316 1 1
0.948216229983008 0.938580976574101 1 1
0.714294739460122 0.707426209677259 1 1
1.14339580977762 1.13005847230253 1 1
0.969082634711475 0.959268025562397 1 1
0.934692879363061 0.924684467795421 1 1
0.769276915592004 0.760506596547197 1 1
1.0433657205897 1.03011352797986 1 1
0.836593218966583 0.828101725222494 1 1
1.17604412168075 1.16375491131605 1 1
0.766666822565576 0.758756541554094 1 1
1.24555009026364 1.23304069596901 1 1
1.10386645130065 1.09376773949494 1 1
1.0714835140853 1.06067665992064 1 1
0.759863736668784 0.751449907788244 1 1
0.85451578775235 0.845245664909268 1 1
1.04423676747574 1.03238080641662 1 1
1.17715711081709 1.16530201543937 1 1
0.821807170090623 0.814721068528137 1 1
1.42791859012555 1.4108804816338 0 0
0.807472629325137 0.799678429083809 0 0
1.0074202298183 0.998235031572556 1 1
1.01086463550753 1.00110268941909 1 1
1.22904989547642 1.21695923051857 1 1
0.951293380162471 0.942970316135953 1 1
0.837665410893574 0.829243057722361 1 1
0.795611880011293 0.78582315167445 1 1
1.02210772837929 1.0117236786524 1 1
0.956558861358308 0.946099717181146 1 1
0.884163622943438 0.874596551959772 1 1
0.895695786496643 0.886347259228605 1 1
0.782712004960635 0.774888166929761 1 1
0.779577328254229 0.771252331040219 1 0
0.734915058075493 0.72786897005303 1 1
0.897734514022504 0.889112938396055 1 1
1.01707920696596 1.00630267145415 1 1
1.10924270524927 1.0979953467736 1 1
1.22561905954102 1.21387529790047 1 1
0.898189954733781 0.888468718487021 1 1
0.794585775401489 0.787213964946676 1 1
0.952572964514859 0.943169003203977 1 1
1.1439187104254 1.13230882656917 1 1
1.01607864439202 1.0052957568447 1 1
0.979716755850726 0.970380738341717 1 1
0.890986939588051 0.882546516105837 1 1
0.832047486723452 0.822736230117122 1 1
0.929889792648822 0.920469241221357 1 1
0.955070098565768 0.9447286532816 1 1
1.04971540390734 1.03963191851933 1 1
0.791318408188497 0.782124316815966 1 1
1.15840538969961 1.14655997408474 1 1
0.982964549122642 0.97171207497196 1 1
0.864517264769879 0.854442954216142 1 1
1.04212854888053 1.03210880337742 1 1
1.09712513981765 1.0851063776697 1 1
1.05373463475944 1.04301511040712 1 1
0.808807416755101 0.800717946997008 1 1
0.923438659344462 0.91446562358525 1 1
0.929782700753045 0.920350990341247 1 1
0.854743124834545 0.847346791721636 1 1
1.06761892705065 1.05564107267448 1 1
0.60167140110746 0.596193652452325 0 0
1.10678227766308 1.09562287175243 1 1
1.11546007143623 1.10237650909984 1 1
1.07968061565109 1.06916990846024 1 1
0.923269344223968 0.91285360913414 1 1
1.30014035489473 1.28741372134244 0 0
1.07798890756823 1.0670909144418 1 1
1.04581861207639 1.03623220703585 1 1
0.89941524172159 0.889925413523949 1 1
1.0581809695357 1.04760755864855 1 1
1.04915547190803 1.03686410877056 1 1
1.2590129488322 1.24750007653713 1 1
1.11600589657128 1.10428527662605 1 1
0.779311923227205 0.770404370697266 1 1
0.839987249851311 0.830615057375029 1 1
1.08248893840195 1.07061156830732 1 1
0.99056962748954 0.981456660791231 1 1
1.07381169886007 1.06291422384154 1 1
1.30808326737407 1.29398854284093 1 1
0.766136323127003 0.758509649666152 1 1
0.917155431624906 0.909275235772819 1 1
0.777452660942886 0.770150299539523 1 1
1.16595097947871 1.15405362243913 1 1
0.912305007953784 0.902170781959414 1 1
0.91925162783199 0.910226329602204 1 1
1.05633711152788 1.04495036027774 1 1
0.86437299810904 0.856027607954901 1 1
0.764405140002125 0.757936784919654 1 1
1.10056678778884 1.08816999326869 1 1
1.07698886337186 1.06545878366596 1 1
1.17043426336616 1.15801316750844 1 1
0.618652236052764 0.611961138672033 0 0
1.30038988542703 1.28522749734171 1 1
1.0221954913348 1.01132170462737 1 1
1.06006647267026 1.05067185597089 1 1
0.772348382639116 0.76323242659798 1 1
1.02555136714885 1.01503038097603 1 1
1.1572378237708 1.14425281609254 1 1
1.04937819900501 1.03914494744088 1 1
1.12998738181641 1.11939740891495 1 1
0.943464259119132 0.933811236022281 1 1
0.95647945473186 0.946591622859487 1 1
0.935117761079613 0.925800969176978 1 1
0.685626511768026 0.679175094075392 1 0
0.886686072158543 0.878316739589082 1 1
1.11492489997123 1.10308414320496 1 1
1.15828444448168 1.14686503883701 1 1
0.889881948011359 0.881921888500719 1 1
0.874771718821161 0.867225479505096 1 1
0.891462265951314 0.880631853128906 1 1
1.06767670984354 1.05545184980758 1 1
1.04261653578422 1.0317838213644 1 1
1.08409848177662 1.07372231734443 1 1
0.89236128801494 0.883205704276297 1 1
1.1582741281969 1.14430867522758 1 1
0.891659027425211 0.880901560725551 1 1
0.750405059789419 0.743088247558469 1 1
1.16957934494541 1.15782843407551 1 1
0.801575953735394 0.792817477053457 1 1
1.31413118723823 1.30178127993486 1 1
0.8862198867292 0.877890168770713 1 1
0.983289825642609 0.973526817551764 1 1
0.911614652912064 0.902268403766287 1 1
1.46952939097772 1.45510617447773 0 0
1.00860576846202 0.999264226020723 1 1
0.99933998172301 0.989702552701273 1 1
1.03889891198969 1.02569941065966 1 1
1.13791012553919 1.12581022071889 1 1
1.02303583140662 1.0110772642925 1 1
0.910771956622319 0.900940024626849 1 1
1.233429076429 1.22211429025413 1 1
1.41197078848034 1.39772297512801 1 1
1.12790572616432 1.11628721707775 1 1
0.899657372468716 0.890108059147032 1 1
0.609841138463083 0.603403471637563 0 0
1.12231768781944 1.1107551157869 1 1
1.47002502576222 1.45430396822661 0 0
1.049456699323 1.0387247588203 1 1
0.910239152141284 0.901558907897053 1 1
1.28506390749692 1.27245947631214 0 1
1.06057023395376 1.05018090189374 1 1
0.892781972200578 0.883347309558225 1 1
1.20821912699391 1.1960799158238 1 1
0.996841148835116 0.986237263292189 1 1
0.879941464488858 0.870421191261847 1 1
0.965683734977758 0.956923820412817 1 1
0.775743223908938 0.766620752365407 1 1
0.932364556575406 0.922339930724409 1 1
1.04774564183773 1.03762441526121 1 1
0.826126328693455 0.817719001306692 1 1
0.728016435196329 0.720862301497316 0 0
1.02289379624874 1.01226185354702 1 1
1.08423837017945 1.07387393464312 1 1
0.968768733284782 0.959978631205828 1 1
1.03252518039865 1.02350041629793 1 1
1.01279383193982 1.00248826325565 1 1
1.10303398167398 1.09264562209745 1 1
1.1651166116975 1.15288554093412 1 1
1.12660146454609 1.11487232488339 1 1
1.03011849445974 1.0177111229008 1 1
0.94914205408728 0.939651327425359 1 1
0.496124602167371 0.490407919001289 0 0
1.13066870598206 1.11966332614308 1 1
0.944384774198877 0.935819732900171 1 1
0.966706433206487 0.956228749734992 1 1
0.776201757450086 0.766563802335221 1 1
1.21089074697937 1.1983820372139 1 1
1.10117047434549 1.08910460926487 1 1
1.08742084421872 1.07545222587695 1 1
1.44336488094002 1.42801162609068 0 0
0.748191490881123 0.739983078392773 1 1
1.16591487375061 1.15390254017543 1 1
1.04883377450361 1.03690875338889 1 1
1.13050002399043 1.11909195454479 1 1
0.913718289644597 0.904255108437983 1 1
1.00833452755147 0.998250688787095 1 1
1.10812424348564 1.09669917274448 1 1
1.05206395991929 1.0416993801068 1 1
1.14097513535917 1.12948310865321 1 1
1.03155127689885 1.01970650545032 1 1
1.1406139312555 1.12984017279264 1 1
0.978748043270898 0.968836364145891 1 1
0.85749307192825 0.847919388817297 1 1
0.873929557332146 0.864395500942382 1 1
1.26396602347844 1.25115444599745 1 1
0.946448861954659 0.935466169516861 1 1
0.843960172623555 0.835163534295947 1 1
1.07710248499657 1.06525912811901 1 1
0.987043070391977 0.978141050969018 1 1
0.778779425106072 0.770527081373241 1 1
0.943678273342536 0.93387144318661 1 1
0.985323078050282 0.975923354534409 1 1
1.20438557774218 1.19299700132753 1 1
1.10427678970388 1.09216466790571 1 1
1.25161346705096 1.23779616918988 0 0
1.17376588564414 1.16009507608484 1 1
1.0264773780265 1.01538037811443 1 1
1.08881641022551 1.07794716093479 1 1
0.809492110568667 0.802293300081588 1 1
1.07319759218245 1.06246890830863 1 1
0.929747978719571 0.921400920088836 1 1
1.26873537985311 1.25623384667809 1 1
1.00800109254522 0.997582348522974 1 1
1.01658016821839 1.00628699625731 1 1
1.12438356457672 1.11352311365909 1 1
1.15667857813881 1.14477589497539 1 1
0.903749269579689 0.894072924548807 1 1
0.970653106165664 0.962373868430678 1 1
0.943764735347816 0.933762779624758 1 1
1.07231958554499 1.06270803974239 1 1
0.773185670580049 0.765751406064183 1 1
1.10237275170391 1.09126782398204 1 1
0.945318427808002 0.936099421935194 1 1
1.33170845469636 1.31859783829058 0 0
0.686816367990873 0.679587971678769 1 1
0.940735414186599 0.93179459504439 1 1
0.974763730153046 0.965456653018945 1 1
1.26633898919145 1.25399788221411 1 1
1.22981645206499 1.21585402051561 1 1
1.10629362882612 1.09511925651826 1 1
0.946647681862876 0.93610566028217 1 1
1.28026991458122 1.26886331897559 1 1
0.910266940223004 0.900365204274617 1 1
1.11604465436563 1.1034762321085 1 1
0.929486889747175 0.919559530611196 1 1
0.935747006100637 0.926798745725944 1 1
0.967297794988144 0.957341158017924 1 1
1.11173537446694 1.10095322438218 1 1
1.18950648733768 1.17798024174425 1 1
0.608695065411797 0.602107147108686 0 0
0.824295317600144 0.814545071371587 1 1
0.900454705757078 0.8921149954118 1 1
0.936978303025495 0.927317749621745 1 1
1.01211334999168 1.00208658941424 1 1
0.986617319845898 0.976515753946129 1 1
0.846550757859236 0.83806821949821 1 1
1.02770186107304 1.01864573670622 1 1
0.775250709887509 0.767419734058615 1 1
0.763974666724623 0.755572894587171 1 1
0.761919891118556 0.754413777161616 1 1
0.800984862765491 0.792194034706716 1 1
0.40958169290531 0.405253208309815 0 0
1.0730837293001 1.06261267087406 1 1
0.959429803968741 0.948716556864885 1 1
1.06518480830116 1.05500680888311 1 1
1.01604791987759 1.00586901851846 1 1
0.869138992243198 0.860146987545416 1 1
0.986906177501535 0.976983926745725 1 1
1.35826931814379 1.34493030580935 0 1
1.08759305730371 1.07495943407943 1 1
0.719767529936091 0.711603358995346 1 1
1.06620803786714 1.05673104831997 1 1
0.87608905414246 0.866967929340519 1 1
1.02067509944364 1.00964257760124 1 1
1.0870975018859 1.07560400289656 1 1
0.733494704790289 0.726410754274949 0 0
0.910343606361963 0.901197945702733 1 1
1.17621229361543 1.16387460163794 1 1
1.11773947202797 1.10571913108515 1 1
1.12904989840818 1.11764245360022 1 1
1.06866747055793 1.05801427562925 1 1
0.867027529158121 0.857996187942255 1 1
0.739446378939864 0.732352580012185 1 1
1.0514587973062 1.03994024279472 1 1
0.987580869156179 0.976737967456439 1 1
0.859141529065969 0.851796576271771 1 1
0.78982359310118 0.78285290170471 1 1
0.830449779370942 0.822493935787033 1 1
1.01650685799982 1.00528300418049 1 1
0.785338023145566 0.777998988804899 1 1
0.562631638452458 0.556637472144651 0 0
0.992026905685808 0.982664048897229 1 1
0.997116213697975 0.986220214523882 1 1
0.904684043813051 0.895354526831382 1 1
0.700898782995321 0.693719232724452 0 0
0.865063467162923 0.855725995579385 1 1
0.908001105878193 0.899608988074708 1 1
1.14626602228879 1.13523256776219 1 1
1.09754508130609 1.08644464609427 1 1
1.09785664545059 1.08681151140431 1 1
0.655973140442234 0.648760523630575 1 1
0.813090640345352 0.805199852768829 1 1
0.872791696366302 0.864566212204525 1 1
1.08154333500837 1.07038697107275 1 1
1.10263168962755 1.09158458877313 1 1
1.0476106608454 1.03507682027279 1 1
0.945122621145273 0.936761449835317 1 1
0.906522839654571 0.897060744639597 1 1
1.05308786207423 1.0429353255508 1 1
1.2145647912215 1.20177736580081 1 1
1.18691837167343 1.17444126969325 1 1
1.06181567658211 1.05167942198857 1 1
0.892395672629596 0.882264955221566 1 1
0.944482629500821 0.935299912978368 1 1
1.0164443269891 1.0058863817688 1 1
0.963307398198616 0.953476426751642 1 1
1.25693139201153 1.24256752737867 1 1
1.16825484598566 1.15551819931704 1 1
0.885871389413936 0.876548824932731 1 1
0.587404504901197 0.581325956863894 0 0
1.04320981092712 1.03285865743483 1 1
1.13237167922874 1.12149266878828 1 1
1.08792427338662 1.07805048070061 1 1
0.872659750222613 0.863806404966907 1 1
1.08384243398549 1.07199435179158 1 1
1.2543945197201 1.24192311786806 0 0
1.02774350849336 1.01740330771378 1 1
0.701544025848692 0.693027311082589 1 1
1.27420276965078 1.25905495608358 1 1
1.00041004172352 0.990094089545736 1 1
1.02701250826695 1.01655627445178 1 1
0.984067913418852 0.975354493596951 1 1
0.680366589332146 0.673323627148877 1 1
1.3061067436231 1.29429434305574 0 0
0.752813861730851 0.745210153426876 0 0
0.918389090286032 0.908649746839167 1 1
0.925550722425856 0.916076273759463 1 1
1.12227918355102 1.10880915274309 1 1
1.17164706200852 1.15809535634031 1 1
1.07530581093462 1.06570638913411 1 1
0.951841395981298 0.942958454124952 1 1
1.04781455014639 1.03794179798073 1 1
0.94005033319489 0.931921506036534 1 1
0.786830644144098 0.777963073878559 1 1
1.12653862770401 1.11441234902099 1 1
0.637315462224517 0.631046150217883 0 0
1.02880107059803 1.01788716622589 1 1
0.808167500608957 0.79941404275878 1 1
1.04868294935524 1.03713921248347 1 1
0.891949154739658 0.883439338177165 1 1
0.83380166561029 0.823900767276154 1 1
0.94044990482508 0.930490744768174 1 1
0.884772287987447 0.873970199499413 1 1
1.08659850849426 1.07498100307475 1 1
0.80807714802477 0.799697356095782 1 1
0.918443648814998 0.908798874556281 1 1
0.843394333081754 0.833715469452841 1 1
1.39642843032937 1.3789369237648 1 1
1.14768778637886 1.1347998785929 1 1
1.03074392590469 1.02070130071737 1 1
1.14612241735092 1.13366735665294 1 1
1.07716203679271 1.06588721625415 1 1
0.984832035826744 0.975936572573742 1 1
1.29793151524486 1.28567265860262 0 0
1.1323221839656 1.12096340801501 1 1
1.12428866388598 1.11368598121189 1 1
1.02657078125654 1.01549999718426 1 1
1.26154273224436 1.24888157177112 1 1
1.0084180697531 0.998069639321648 1 1
1.02680382683403 1.01655437760838 1 1
1.06537952438353 1.05386536088341 1 1
0.94081064826356 0.931176926665812 1 1
0.592979055101994 0.587611427466021 1 1
0.957220786411209 0.947435333956061 1 1
0.975305354679313 0.965182681129641 1 1
1.0234821867857 1.01434512859629 1 1
1.16451447848575 1.15379434505014 1 1
0.760209356926703 0.752250080997326 1 1
1.15286354165455 1.14143014487277 1 1
1.38365530894313 1.36764179863057 0 0
1.11303923143598 1.10144906582373 1 1
1.00149335480427 0.990779135741772 1 1
1.18550280067706 1.17378874882088 1 1
0.831829993183796 0.824425671234857 1 1
1.19075771593843 1.17869670161675 0 0
0.92586092602217 0.916818964408714 1 1
0.814474243202814 0.807267688664808 1 1
0.989037922747528 0.978585394237654 1 1
1.09361809886072 1.08269283383939 1 1
0.938713671637356 0.92958956681683 1 1
1.05410345147644 1.04240694929215 1 1
1.04531865212101 1.03473575607657 1 1
1.13206561163831 1.12071855972689 1 1
1.10903354842061 1.09715536804422 1 1
1.09221864058052 1.08079864022378 1 1
0.965780448907895 0.955410644034112 1 1
1.08125082270844 1.07040776499207 1 1
0.772231548178604 0.763482499447606 1 1
1.09438431162836 1.08280374928994 1 1
0.889654215891742 0.879742040680153 1 1
1.13369556460791 1.12132891648008 1 1
1.02152789465891 1.00940766542164 1 1
0.85286457857671 0.844486076483083 1 1
1.45132657860447 1.43620884432656 0 0
1.07186247005617 1.05998311491666 1 1
0.831267439447181 0.82296630639995 1 1
0.944343083185742 0.934440736964375 1 1
1.14196396200211 1.12781187567504 1 1
0.980166471675687 0.969057152274367 1 1
1.07080499358829 1.0592901358624 1 1
1.04207329896393 1.03080407850902 1 1
1.03741561716971 1.02511689599062 1 1
0.95489289440486 0.944251548802553 1 1
1.05108937700031 1.0401372272831 1 1
0.919984881415547 0.910533563052392 1 1
1.1352811947001 1.12357250527651 1 1
1.11092583796655 1.100217881359 1 1
1.16119705117087 1.14942970789153 1 1
0.681621809885533 0.67577753598729 1 1
0.97903794663303 0.968394479279584 1 1
1.06532210522791 1.05404698725216 1 1
1.14476756062001 1.13216070312521 1 1
0.659119218071388 0.65308566131152 0 0
0.627875998849835 0.621423918911027 1 0
0.916128045502604 0.906956705334199 1 1
1.16562361083164 1.15363174821505 1 1
0.550183807338414 0.54437777311123 0 0
0.940469724343909 0.931009735032195 1 1
1.22144299533215 1.20933048190062 1 1
0.866977099781875 0.858718325355647 1 1
0.878993958192854 0.870255764917756 1 1
1.11279188348813 1.10297784833163 1 1
0.979527294880894 0.970081002526927 1 1
0.951340312816662 0.942434640981325 1 1
0.823009265278268 0.813867020638242 1 1
0.915347603731353 0.90639005112282 1 1
0.832021031301583 0.82171895496383 1 1
0.932860131349699 0.925020409687905 1 1
0.792470719156524 0.783571330652985 1 1
0.762181739262052 0.754508978034334 1 1
0.685781074575113 0.678737235292355 0 0
1.24232522885093 1.22986712312969 0 0
1.09557549559652 1.08474774549441 1 1
0.898620972866975 0.889637669955756 1 1
0.935350867955536 0.926866001575895 1 1
0.949118599701088 0.940617739120101 1 1
1.11055559593645 1.09838516505297 1 1
0.639048740360053 0.632707348560099 0 0
1.03068380711904 1.02085762402718 1 1
1.02719461291739 1.01553205547105 1 1
0.535971080509888 0.531057074093188 0 0
1.19747977821469 1.18516482127697 1 1
1.38803809532787 1.37483708044051 1 1
1.07496923916262 1.06462196400174 1 1
1.31657463029447 1.30326596308964 1 1
0.943762084182848 0.934830370307335 1 1
1.0045364659255 0.994479025265747 1 1
0.64141776336958 0.635081737678791 0 0
1.10503863453189 1.09449192873384 1 1
1.31634378763826 1.30408255072309 0 0
0.78423490158955 0.776758957183127 1 1
1.03305150538994 1.02155617093164 1 1
0.907061669718665 0.898441453893261 1 1
0.975644829855885 0.965919365162209 1 1
0.97684652713153 0.966557778680088 1 1
0.882026078041058 0.872695507497178 1 1
1.10618844198942 1.09431995731375 1 1
1.24762517433689 1.23539998583721 1 1
0.955763084490768 0.946526476239293 1 1
1.08393986564965 1.07289580735035 1 1
1.01877251615791 1.00920887577837 1 1
0.912556307166305 0.902785194617748 1 1
1.08908057353383 1.07879339996411 1 1
0.586049565113614 0.580109563769219 0 0
0.905426068952479 0.896700794300585 1 1
0.910134987626601 0.900008088934947 1 1
1.13930039193811 1.12854624920861 1 1
0.745144787947691 0.736969183276228 1 1
0.896532376773953 0.887845527690462 1 1
1.14895334109777 1.13632437263919 1 1
1.03832611201244 1.02700258903165 1 1
0.765024298313601 0.757928714055487 1 1
1.24673706457397 1.23197587036787 1 1
0.908601747140194 0.899641894995073 1 1
1.01765005285085 1.00701290305191 1 1
0.653801758278923 0.646103961547347 0 0
0.744608736257555 0.736964163968462 1 1
1.11319208935495 1.10289910541406 1 1
1.14655537998815 1.13596184734413 1 1
1.07594752505166 1.06631673939758 1 1
1.14214439400129 1.13117027329044 1 1
0.961690875329042 0.950871120109248 1 1
0.835995243870988 0.827471637393804 1 1
0.910156675527004 0.901568777978282 1 1
0.833948033313433 0.82542745251036 1 1
0.776803050952019 0.768894353831098 1 1
1.03382357133018 1.02286747809911 1 1
1.04997362247798 1.03804490840053 1 1
1.02669305841458 1.01739197575543 1 1
0.828105572366083 0.819509191411508 1 1
0.982279124934888 0.970394565677068 1 1
1.00300729023453 0.99260254810574 1 1
1.00173089998996 0.990320673119796 1 1
1.1020215083567 1.09098300395834 1 1
1.19135220549327 1.17875560938618 1 1
1.21760657268778 1.20633578588429 1 1
1.16034636574916 1.14843999074211 1 1
0.926844622998894 0.91693977568308 1 1
0.888523982228442 0.879682981655165 1 1
1.39469651953577 1.38044496009413 0 0
1.05089071459312 1.04002397181571 1 1
1.05958198441289 1.04940212600627 1 1
0.581472521188697 0.575992342276193 0 0
1.03067528587902 1.01823661288387 1 1
1.33797340565223 1.32516871473812 1 1
0.83675067288122 0.82914084050109 1 1
0.997737202186726 0.987570515926806 1 1
0.91617509890814 0.90719954691745 1 1
0.957428008961349 0.947451530318441 1 1
0.958181915183277 0.948415657946354 1 1
1.04022960326402 1.03019298956191 1 1
0.819777979160624 0.811514648523435 0 0
0.689181127215354 0.682338909645256 0 0
0.741072876580931 0.733878643267256 1 1
1.10970795504873 1.09786623703476 1 1
1.03815226636945 1.02771119583963 1 1
0.926848305325914 0.916310370812974 1 1
1.28637151813363 1.27332554443337 0 0
1.05920961100982 1.04809986097702 1 1
0.981921267355314 0.971684676375929 1 1
0.794755694419471 0.786947053526283 0 0
0.749893214698191 0.742303860982757 1 1
0.837946699067573 0.829341268815936 1 1
1.05294054216155 1.04351333518103 1 1
1.30675994065896 1.29359892592181 1 1
1.33597987750827 1.32173359185358 0 0
1.12926197128798 1.11668858328638 1 1
1.10929050239144 1.09842104559693 1 1
0.896330344438912 0.887562596948784 1 1
1.03704554674024 1.02671644763128 1 1
0.959489709095435 0.947555170579142 1 1
1.19567810857903 1.18409253119007 1 1
0.67929739100409 0.671819785240608 1 1
0.832609270264764 0.823801882968787 1 1
1.07055298143968 1.05990550863772 1 1
0.83519091785011 0.827052290905588 1 1
0.999142764015002 0.989347134541157 1 1
0.663176698831562 0.656861352342381 0 0
0.868842727686271 0.859388461887837 1 1
1.13710098415071 1.12507156384635 1 1
1.276950454941 1.26453179967526 1 1
1.10415475331195 1.0923524077196 1 1
1.28444248780173 1.27088023235409 1 1
1.12034035878038 1.10896448386178 1 1
1.07954188879465 1.06857527584662 1 1
0.862683136209702 0.854134920515221 1 1
0.883960505598374 0.87565479930073 1 1
1.12424750323753 1.11323739303588 1 1
1.304241337623 1.29114913855755 1 1
0.88044638619036 0.871699806035718 1 1
0.877814055190329 0.868981836836827 1 1
1.09621120148476 1.08485414647406 1 1
1.04729477714347 1.03535500210194 1 1
0.94304976658812 0.934399900883814 1 1
0.795910990787915 0.787063850098126 1 1
1.50044683673527 1.48501911933488 0 0
1.06203392253575 1.05230222083449 1 1
1.21113978204456 1.19948914684619 1 1
1.13940482108259 1.12753192222228 1 1
1.12139365697903 1.10982666767171 1 1
1.10281768487969 1.09221713980747 1 1
0.869479745137331 0.860091382455984 1 1
1.13801781198103 1.1255573633245 1 1
0.571216997431856 0.564160493471715 0 0
1.12159779897953 1.1106877859833 1 1
1.27516618791101 1.26251151845232 1 1
0.979745208881759 0.968044481704746 1 1
0.95257434529687 0.941918343833084 1 1
1.05278955955863 1.04257065794557 1 1
0.964770837188142 0.955451030943934 1 1
1.18596784850267 1.17439063874994 1 1
1.2551041265807 1.24160601662319 1 1
1.0520052005719 1.04221326953737 1 1
1.11939844377127 1.10789576132435 1 1
0.748995858776571 0.739063818652648 1 1
0.970338287532323 0.961132533705018 1 1
1.16441442867034 1.15367502222493 1 1
1.01947370733679 1.00988377568974 1 1
0.822305114206982 0.814527947396221 1 1
0.911456990059872 0.901102047761076 1 1
1.28030881896958 1.26718014520449 0 0
1.05948069898214 1.04843274309692 1 1
0.838999904312807 0.830541986751164 1 1
1.25401957989969 1.24234677850907 1 1
0.852637141358481 0.843803698432164 1 1
0.645907171429446 0.639733313819271 0 0
0.937677442909164 0.927214580176456 1 1
1.04111241894768 1.03122555083955 1 1
0.704629070196476 0.697642045342935 1 1
1.11523982088121 1.10390005234914 1 1
1.15108243881261 1.13903466701412 1 1
0.687048083442958 0.679103983015304 0 0
1.02155677699534 1.01028073889908 1 1
1.13739070549943 1.12687910542943 1 1
1.05183485583087 1.04180088886028 1 1
1.17930771528791 1.16584361485592 1 1
1.26694040948738 1.25314480067645 1 1
1.13443485940696 1.12228719754638 1 1
1.10820521676773 1.09724043631451 1 1
0.74187611008196 0.73466351111002 1 1
1.27487150378023 1.26318329178024 1 1
0.681726561065625 0.674969939438647 0 0
0.885810861076372 0.876730240160305 1 1
1.08315524126327 1.07179026063269 1 1
1.05836200237272 1.04852779001887 1 1
1.14969435768846 1.13645464565414 1 1
0.834066215709655 0.825869347065426 1 1
1.20864158718595 1.19725612560493 1 1
1.10385689134492 1.09451349433673 1 1
0.628565430182485 0.622483187926151 0 0
0.99632514549378 0.986119588293466 1 1
0.927817589579599 0.918806189828706 1 1
1.15342370286525 1.14357757479296 1 1
1.09946065004396 1.08757810251838 1 1
1.02745787734862 1.01686507020933 1 1
0.567830184588532 0.561647219864419 1 1
0.741750147454265 0.73397416635219 1 1
1.19549166312561 1.18400162446719 0 0
1.20026190108773 1.1883945617552 1 1
0.601940098807961 0.595877713719737 0 0
1.04729170356576 1.0367790562181 1 1
0.866196769363743 0.856367625614347 1 1
0.943373214437727 0.932674889589953 1 1
1.27118726579884 1.25896916743002 1 1
1.12368466636316 1.11276221521115 1 1
0.740216680474559 0.733054308962311 1 1
1.10972891095476 1.09961716480076 1 1
0.833082443413192 0.825123950973528 1 1
1.36388924887779 1.3505256458398 0 0
0.994671081988924 0.984318662158069 1 1
0.920388772740217 0.91030409729468 1 1
1.08334579523868 1.07144995893458 1 1
0.78688309263434 0.779619199013561 1 1
1.13221494587404 1.12093086055576 1 1
1.05713550881474 1.04602473678246 1 1
0.733062803978675 0.725611519502718 0 0
0.900532513499466 0.89086729410874 1 1
0.990969651733879 0.979849728531112 1 1
1.04592169850731 1.03666533470813 1 1
1.23399264341406 1.22136228589907 1 1
0.953881902117363 0.943360356101125 1 1
1.02097425946047 1.0096329080663 1 1
0.89681848193734 0.888247859778109 1 1
0.883820903138657 0.875118475358937 1 1
1.20594929269248 1.19299315449323 1 1
1.17669348182095 1.16500495683089 1 1
0.948031820926899 0.939511702170827 1 1
1.13484707511424 1.12367982314584 1 1
0.859266489449736 0.850235946473433 1 1
0.921611102349697 0.912831709857652 1 1
1.30815304014588 1.29363862563764 1 1
0.704826732057489 0.697243520702493 1 1
0.599464193366061 0.59332840050775 0 0
0.637795661527856 0.631947952089018 0 0
0.723569390645417 0.716411921394734 1 1
0.866765272360684 0.857389339217344 1 1
1.20721780618544 1.1946430938551 0 0
0.985354596208548 0.974637800156758 1 1
1.01268268087146 1.00163096282128 1 1
0.692363714768752 0.685076206944215 0 0
0.668049708145882 0.660358508037918 1 1
1.05291215117789 1.04079266330257 1 1
0.950867088940964 0.942233529017196 1 1
0.93425606404141 0.925902841682016 1 1
1.03245434426528 1.02093989674159 1 1
1.02779389794432 1.01678346452206 1 1
1.05122340138418 1.04053967523651 1 1
1.20273517046915 1.19074813780676 1 1
1.08339252925238 1.07151644791678 1 1
1.03157948452158 1.02052485099446 1 1
0.887395661981782 0.878178431773617 1 1
1.02144244037335 1.01101092013566 1 1
0.848616058600386 0.838968032928086 1 1
1.08508409041993 1.07470184892012 1 1
1.02253611224549 1.01135084749545 1 1
0.804039088516286 0.795613422807396 1 1
1.11588048579538 1.10307462263772 1 1
0.835668596743926 0.825306520242651 1 1
0.748444852348763 0.740023033900877 1 1
1.14320238762118 1.1326395129879 1 1
0.871340319721771 0.861511627224637 1 1
0.948685294455127 0.937067017658443 1 1
1.22698693005312 1.21442150625206 0 0
0.908151227814622 0.89805944845479 1 1
0.944254627215576 0.933147680653436 1 1
1.06452180831672 1.05325904850221 1 1
1.19432136289788 1.18399366973224 1 1
0.998094818509205 0.98985892881709 1 1
0.732737308556962 0.725715933489107 1 1
0.751231136038429 0.743869572592764 1 1
1.19110376638548 1.17822003982152 1 1
1.19003569066308 1.17765707996843 0 0
0.802463120429326 0.794489892933729 1 1
0.934812380264907 0.924081333302417 1 1
0.801292210848703 0.792811527581955 1 1
0.970103258298393 0.960870603208475 1 1
1.1447307864544 1.13315202818152 1 1
0.941817746057218 0.931164110938446 1 1
1.12697581425385 1.11565263825736 1 1
1.05024199734483 1.04021067227595 1 1
1.05481243080568 1.04415679228017 1 1
1.31280967261911 1.29901969394895 1 1
0.657296237835207 0.651262225165377 1 0
0.901229981826139 0.891272805584555 1 1
0.910222016990323 0.900365906977434 1 1
0.820960962509263 0.812451025365283 1 1
0.848690770121896 0.840669980358901 1 1
1.26113432627066 1.24887026755898 1 1
1.03762126242569 1.02731294756204 1 1
0.966296572205623 0.956219394893258 1 1
0.859338474910434 0.850328747201906 1 1
1.51819009391156 1.50357235903676 0 0
1.03882794236658 1.02918671129803 1 1
0.939334087050826 0.929916681392266 1 1
1.0409856946851 1.03054949794639 1 1
0.904593432141888 0.894999915792566 1 1
1.04585203650768 1.03483623235103 1 1
1.01135295788104 0.999758336250948 1 1
1.18445461096695 1.17300038957596 1 1
1.17249785411031 1.16093310157928 1 1
1.02612195336878 1.01616735170292 1 1
1.4251483785735 1.40964603686751 0 0
0.929610939430761 0.919457800544628 1 1
0.76650044653995 0.759368440305167 1 1
0.840591837812203 0.830518718642969 1 1
0.942398670523311 0.933190652542513 1 1
0.918660655282069 0.910130793426843 1 1
0.807350322751896 0.798827239853545 1 1
0.862695990256031 0.85423650191698 1 1
0.93751427617363 0.92721887947235 1 1
0.97243890408106 0.96055225811409 1 1
0.945524749991461 0.935444642870987 1 1
0.85042162025207 0.841610100853526 1 1
0.888185166036202 0.879152292344657 1 1
1.21776845794274 1.20410896868973 1 1
0.919323488074874 0.910413678766097 1 1
0.945303247335244 0.935294806117534 1 1
0.896440817046953 0.887024783760325 1 1
0.745289318604152 0.738071111254778 1 1
0.854402863358365 0.84670789298408 1 1
0.803083228680001 0.794388933140676 1 1
0.932814807857074 0.922689676374815 1 1
0.675816416237205 0.66963892072636 0 0
1.07487058269305 1.06433980354249 1 1
1.15387855741727 1.14262780089364 1 1
1.06478805116154 1.05359286363912 1 1
1.03700174092765 1.02718227699467 1 1
1.26158409469744 1.24872295289685 1 1
0.972473423068669 0.962838947850867 1 1
1.05299331769984 1.04050244195452 1 1
1.06781278393371 1.05729808234507 1 1
0.932098993281957 0.92300171824896 1 1
0.936451048452231 0.927404432337885 1 1
1.37811406304483 1.36305831087583 1 1
1.14587581238143 1.13470973124918 1 1
0.751699785275733 0.744129814864685 1 1
1.05816315527436 1.04768729669343 1 1
1.08619230839368 1.07424470422305 1 1
1.15052841998701 1.13880387375583 1 1
0.531953076862931 0.527221056844527 0 0
0.852782241166335 0.84402042984376 1 1
0.924478217625725 0.914144620451101 1 1
0.9327385914305 0.923101226485429 1 1
1.18943812037108 1.17767023860504 1 1
1.29934855444845 1.28518395253804 1 1
1.20458675461315 1.19320345503589 1 1
0.67881545586348 0.672453871883554 0 0
0.734760386841484 0.728275303887406 1 1
1.05517892438561 1.04391118968447 1 1
1.1645711176988 1.15416812264805 1 1
1.11753026621666 1.10637041362562 1 1
1.1658886690824 1.15475516004939 1 1
1.03410731979514 1.02383357044152 1 1
1.16548837094522 1.1523226780278 1 1
0.929224226308448 0.917773988025752 1 1
1.22722029667702 1.21473329413148 1 1
0.849701986066274 0.840205953369647 1 1
0.652950590915102 0.64669046348542 0 0
1.28622738763696 1.27387328924971 1 1
1.06113397216631 1.05143570360571 1 1
1.02930714702446 1.01863926472882 1 1
1.12939670342411 1.11780956293559 1 1
1.06876820389939 1.05823745500216 1 1
0.824826066533221 0.817137850213723 1 1
1.21165308087544 1.19848804436435 1 1
1.09936002571812 1.0880613493827 1 1
1.13265328503025 1.12165872887584 1 1
1.01121158015445 1.0010156521232 1 1
0.918763813324738 0.910530872104321 1 1
1.23342526774333 1.22182004417148 1 1
0.909665321151068 0.899143821469627 1 1
1.01437229754851 1.00453479622325 1 1
0.850631008469992 0.841708324490948 1 1
0.833175421780154 0.825661650606534 1 1
1.13949364272235 1.12864459673986 1 1
1.01119074541362 1.00121887989164 1 1
0.924586143284388 0.91630141526089 1 1
1.04958628560533 1.03941388068595 1 1
0.972121222773025 0.962527750028289 1 1
1.13823521362914 1.12681357534417 1 1
1.01122911760681 1.00231873515247 1 1
1.05949657910482 1.04986411683056 1 1
0.862650291944992 0.853030383583719 1 1
1.29064434933788 1.27694778902615 1 1
0.838123356522509 0.830905372318665 1 1
1.09327240423917 1.08133735053466 1 1
0.927637589955685 0.918618816187349 1 1
1.06412010472755 1.05243228566004 1 1
1.12825712209614 1.11702629540687 1 1
1.07134043017788 1.05892191961539 1 1
0.810913790903403 0.802452422299583 1 1
1.06489564187618 1.0532257748139 1 1
1.16897568813263 1.15614255041595 1 1
1.22909474303575 1.21643738175177 1 1
1.09138167097749 1.07905827374609 1 1
1.04340979124704 1.03180194341165 1 1
1.28662329049065 1.27514799394903 1 1
0.881133579387198 0.87108023754812 1 1
0.825081584276697 0.815955252913366 1 1
1.14476812633192 1.13297026270078 1 1
1.179726418456 1.16811656905931 1 1
1.07677785390871 1.06640590946674 1 1
0.955818633810427 0.946058275778365 1 1
1.10574999732604 1.09456127215604 1 1
0.766186632881593 0.758373870787105 1 1
1.25884462117989 1.24678721860706 1 1
0.988781974576706 0.979273133553227 1 1
0.598998183376984 0.592610643988689 0 0
1.15419564321199 1.14290384676765 1 1
0.742516146730045 0.734144234498829 1 1
0.922346412938907 0.912868050521763 1 1
0.904062714459446 0.894700810324076 1 1
1.19844431136742 1.18459966929811 1 1
0.894598045563576 0.884619678765088 1 1
1.221589068305 1.20956992479998 1 1
1.32075311170792 1.30587367663595 1 1
0.867176119267182 0.859512137121725 1 1
0.96563960491615 0.956119634407708 1 1
0.960363788621466 0.951120458948304 1 1
0.986866047380185 0.975539313469135 1 1
1.29355718961821 1.27863167917908 0 1
0.912943667820187 0.903501081077834 1 1
1.0958339830048 1.08525558212411 1 1
1.09727754319462 1.08731585994784 1 1
1.15525551348397 1.14289474373001 1 1
1.08863572814881 1.07834973427944 1 1
1.09133769777252 1.08081000406841 1 1
1.0880680006867 1.07778595756455 1 1
1.17638803610493 1.16498204579083 1 1
0.761044608132518 0.752822855414015 0 0
1.19900733522282 1.18732910915013 1 1
1.0024672755237 0.992738966601857 1 1
0.992637630250206 0.982326348873254 1 1
0.899846255681691 0.891815059652297 1 1
1.03252148581529 1.02193183439358 1 1
1.01189692929829 1.00221313360855 1 1
0.842248172480322 0.833909450525567 1 1
1.14024920948949 1.12672795451019 1 1
1.02202107204878 1.0114739646874 1 1
0.982239752592547 0.973123686269392 1 1
0.94425256535086 0.934762922100174 1 1
0.975302051063522 0.966333871249735 1 1
1.05714720170637 1.04791467443213 1 1
0.929180009856738 0.920110369770927 1 1
1.42179367883493 1.40532962356252 1 1
0.94796529803467 0.937685176797179 1 1
0.638447128458891 0.632449842087398 0 0
1.09327223000464 1.08185245661519 1 1
0.932705386737433 0.922625263171899 1 1
0.984955171070944 0.975711868906028 1 1
1.15582923485905 1.14392004489535 1 1
0.928269053398073 0.918576610837807 1 1
1.15149719038044 1.14061516559466 1 1
1.10802280176363 1.09571898893679 1 1
0.599532252724874 0.593870954241891 1 0
0.806970068869597 0.798357257359881 0 0
0.807666265285499 0.800473230143503 0 0
0.703753278214519 0.697226388322683 1 1
0.962898112006518 0.95261387176612 1 1
0.912603285295784 0.902590193894994 1 1
1.2199368922597 1.20718163839619 1 1
1.11571086827666 1.1031100984959 1 1
1.11001149263371 1.0982155064467 1 1
0.880874306892627 0.872231181462562 1 1
1.42096193369167 1.40645296287023 0 1
0.970385588506029 0.9607487079162 1 1
0.988666387750254 0.97961838199196 1 1
0.883833093937175 0.87505613323402 1 1
1.01254809881776 1.00178539995943 1 1
1.02964270730742 1.01964772927719 1 1
0.780666007007233 0.773236673657885 1 1
0.922237701315145 0.911224934575125 1 1
1.00878299783255 0.997686934914737 1 1
0.839718572459316 0.830309027915333 1 1
1.03927223859127 1.02902080584343 1 1
0.905907124576403 0.897486456868633 1 1
0.967037808821845 0.957830712428828 1 1
0.823504504043013 0.815384395769023 0 0
0.864011999778969 0.85615703051003 1 1
0.732669300653701 0.725113234300671 0 0
1.34098949468605 1.32902622345336 0 0
1.03394605591875 1.02280569033056 1 1
0.950706881304296 0.940407960054902 1 1
0.908609919410222 0.898743699423477 1 1
1.04170800331773 1.03116826512952 1 1
0.93402164897418 0.925387674384651 1 1
1.0386603052048 1.02693101714226 1 1
0.826313227482665 0.816965087398706 1 1
1.11308885910805 1.10197470033586 1 1
1.06708462372643 1.05613720874088 1 1
0.8591569737065 0.848892023540197 1 1
1.0783083170789 1.06678026882625 1 1
1.30339401707685 1.29066056451861 1 1
1.15227561814568 1.14060125710949 1 1
1.19996454237542 1.1879657375328 1 1
1.13129735377611 1.11940310272824 1 1
1.20217815658792 1.18900248582355 1 1
0.861282823555812 0.85281032128718 1 1
1.02739042312028 1.01702422646335 1 1
0.72772602260935 0.720115600913022 1 1
0.919373214012328 0.909464721972444 1 1
1.02057248153994 1.01026576543134 1 1
0.794903041436684 0.786679269571201 1 1
1.13792956327994 1.12607239995988 1 1
1.02815909545499 1.01832006486478 1 1
1.00933591139206 0.999213012367552 1 1
0.987703802343269 0.976587116967716 1 1
1.0333086728295 1.02093327962557 1 1
1.27572271936037 1.2635723563799 1 1
1.2760850406743 1.26310853101012 1 1
1.11799216563437 1.10612751957038 1 1
1.14703703721816 1.13461189139593 1 1
1.19279249909243 1.18031023845633 1 1
1.01688636820396 1.00620462120627 1 1
1.08612912188759 1.07427058442464 1 1
1.06789095380007 1.05855845231821 1 1
1.08609408803837 1.07586588005957 1 1
0.662455692955097 0.655233753056081 1 1
1.31229613413401 1.2984290675006 1 1
1.06831870724352 1.05807202255163 1 1
1.04089676713447 1.03061334655073 1 1
0.767289829205487 0.759617577648151 1 1
1.13549862485122 1.12276856291396 1 1
1.00644959663554 0.995362368479351 1 1
0.890807110080459 0.882019988507052 1 1
1.11421968627449 1.10298585258325 1 1
0.890144889145628 0.881266123503295 1 1
0.856282423864794 0.847008473882203 1 1
1.02920620674197 1.01871308465866 1 1
1.04227589881036 1.03086364980915 1 1
0.984084828605736 0.973964927843252 1 1
1.00627033684249 0.996833028426538 1 1
1.04234988817821 1.03280332130446 1 1
1.07079836260934 1.06017213230226 1 1
1.04179525996965 1.03050283781574 1 1
1.34765846563871 1.33446713137969 1 1
0.524788875779533 0.518514458537363 0 0
1.16703360654112 1.15530701747495 1 1
1.107494748997 1.09659392705722 1 1
0.870093897771491 0.86044189537429 1 1
0.967808717770085 0.956506077025431 1 1
0.97565783462321 0.965510280554319 1 1
0.818431656656625 0.810217781559062 1 1
0.988288799478234 0.979044326723496 1 1
0.876377142575024 0.86832689636504 1 1
1.26367811541194 1.25136014911482 1 1
1.08332284643813 1.07215559614657 1 1
1.02209356733018 1.01156938391545 1 1
0.763157038775195 0.755794050806013 1 1
1.08555161081153 1.07472653771796 1 1
1.00027300764128 0.990565900561696 1 1
1.14955535472119 1.1374865726622 1 1
1.18677154291226 1.1751610840319 1 1
0.99778153122849 0.987929310746763 1 1
1.28811975169295 1.27592380105951 1 1
0.605939707368352 0.599841348014328 0 0
1.37170020984861 1.35916054216439 0 0
0.906737359956253 0.896743784635292 1 1
0.645414601425277 0.639031412881469 0 0
1.02888707988094 1.01861109533517 1 1
1.00011249645805 0.98849582356117 1 1
0.9280472384612 0.917294410225734 1 1
1.07240211061341 1.06099297814687 1 1
1.00715793212276 0.99706215007975 1 1
1.09816579214355 1.08689846196067 1 1
1.11368272072439 1.10269107803581 1 1
1.15201330779734 1.13967375116522 1 1
1.11128543544284 1.10094468288259 1 1
1.27696961285942 1.26639386868754 1 1
0.879773447858553 0.871697469893456 1 1
1.21166554512265 1.1981000282016 1 1
1.24320592330197 1.22966930032663 1 1
1.19735518620864 1.18435510332407 1 1
1.12478618256585 1.11322703907437 1 1
0.984935101126235 0.973758725392604 1 1
0.715130515571574 0.707877372406231 1 1
1.27379092986434 1.26220365997899 0 0
0.803463889138031 0.795432613692435 0 0
0.819130880074916 0.81126442715714 1 1
1.03452283362934 1.02358725142235 1 1
0.936083534751894 0.925528154295709 1 1
0.981661745380829 0.972212563333987 1 1
1.03629598343314 1.02480940805597 1 1
1.04279973565663 1.03097253834581 1 1
0.865894771991063 0.857519512526921 1 1
0.781614011111479 0.773041773739658 1 1
0.418556126154128 0.414405403161117 0 0
1.03634014438541 1.02605435364655 1 1
1.13622691607632 1.12509399609148 1 1
0.788238141136966 0.780224894369313 1 1
0.919273625553979 0.909494811211279 1 1
0.871766451753845 0.863060995246185 1 1
0.83008080052147 0.821719209829191 1 1
1.46069883270431 1.44629444062689 0 0
0.719594893262325 0.712905195916406 0 0
1.65711444761091 1.6406748392335 0 0
0.845154987363201 0.837571305385158 1 1
1.29018815078546 1.27743158613643 1 1
0.746910023199012 0.739485489250088 1 1
1.15187436471037 1.14121442305754 1 1
1.15456108023151 1.14349917874385 1 1
0.951303644356099 0.940579385967328 1 1
1.06159458485129 1.05051327826215 1 1
1.02526431085996 1.01380391267705 1 1
0.663532613076832 0.655752988255435 1 1
1.00661690967963 0.99493286771692 1 1
1.24388203688391 1.23079646982079 1 1
1.14691027841824 1.13634298528428 1 1
0.919034625310711 0.910274432516378 1 1
0.882048973262832 0.871906125842917 1 1
0.856732992779598 0.846794933908465 1 1
0.737944050422686 0.729330505606573 1 1
1.14778771213927 1.13690667784954 1 1
0.477097892160928 0.472027592368088 0 0
0.800614855426892 0.792733239192905 1 1
0.938753079249967 0.92922389355586 1 1
1.00748525574457 0.99748992271552 1 1
1.037425665677 1.0263401630083 1 1
0.833450334056472 0.826237385758388 1 1
1.22895863047589 1.21716195024627 1 1
1.04934674396354 1.0397256758257 1 1
0.570571695050399 0.564148951253268 0 0
1.34849449375201 1.33455160044878 1 1
0.909144422894265 0.90006567363861 1 1
0.985753640992026 0.976309722930757 1 1
1.4762332044112 1.46004705616856 0 0
0.777860849625187 0.769301202836938 1 1
0.871798185087694 0.863494226660608 1 1
1.27083775734275 1.2582229954018 0 0
0.994840524228567 0.985490212190293 1 1
1.06016766417943 1.0487437267866 1 1
0.608743545725143 0.602325511799153 0 0
0.738226230762617 0.730286668165143 1 1
1.31254343916869 1.2993176708673 1 1
1.08026841151716 1.06869968339699 1 1
0.923383727499821 0.912547391653064 1 1
1.14253157775051 1.13148083301533 1 1
1.13488349597783 1.12233204184314 1 1
1.1135766643169 1.09953005260151 1 1
0.77107066258548 0.763372094262414 0 0
1.28013749157927 1.2680048034647 1 1
0.857974087306443 0.848819528701382 1 1
0.916313815859575 0.90639323988016 1 1
0.649239461861637 0.642341941488223 1 1
0.909366600175938 0.901480782281921 1 1
1.22757993825407 1.21465342010673 1 1
0.967655793772446 0.956432062308239 1 1
1.10137376419615 1.08943585541805 1 1
1.24907857838637 1.23697632255847 1 1
1.16551229956289 1.1544159837615 1 1
1.22319478699556 1.20996619549861 1 1
1.17414362714023 1.1620810111664 1 1
0.986308991582602 0.977465384364199 1 1
0.836252721857553 0.827512279254749 1 1
0.798483700483104 0.790263513666105 1 1
1.15198521397587 1.14138792186451 1 1
1.13374807323958 1.12297676192143 1 1
0.834900392531252 0.825327832652697 1 1
1.12611682213514 1.11466755949064 1 1
0.856811521981278 0.848637517998346 1 1
0.833639686259265 0.824951554485419 1 1
0.903122189860299 0.894158923355618 1 1
1.02754219299698 1.01664907084015 1 1
0.79387502554038 0.786441362495942 1 1
0.912144615640173 0.902980136466388 1 1
1.1713771899848 1.15974384272245 1 1
1.37742316485515 1.36165068391758 1 1
0.950515968685035 0.940919180598362 1 1
1.08931921603806 1.07829725203826 1 1
1.1167184064338 1.10454212016105 1 1
1.19113732857642 1.17909944914738 1 1
0.847667329140144 0.838765262747822 1 1
0.998639185339794 0.988420172103131 1 1
0.774460133095013 0.765986203153009 1 1
0.698156305700181 0.691016137373124 1 1
0.97744945726794 0.968151599412526 1 1
1.18665516117123 1.17385105341879 1 1
0.974499457432686 0.964475210931536 1 1
0.741665179492026 0.73311605218284 0 0
0.910091978857786 0.901898755346354 1 1
1.10425177152037 1.09295767619259 1 1
1.05710372665869 1.04643965724272 1 1
1.11150073158087 1.10075500887475 1 1
0.640504323662042 0.634517561509677 0 0
1.08473067830924 1.07234050000417 1 1
1.31078233353601 1.29782918410213 0 0
0.833457030249022 0.824511295994738 1 1
1.05217174115722 1.04165047897841 1 1
0.670775198989524 0.663852914861203 1 1
1.0953106775768 1.08470823109353 1 1
0.975744424084497 0.965161132577313 1 1
1.1704844516787 1.1584702463334 1 1
1.02787483371268 1.01800307304056 1 1
0.843401960909321 0.835086194954597 1 1
0.805674836043947 0.798318109560004 1 1
0.996539364162908 0.987469199179201 1 1
0.890637795020763 0.88134376892515 1 1
0.975468709452851 0.965579349935118 1 1
0.987045696558703 0.978298026482113 1 1
1.20915350586699 1.19663813865569 0 1
0.973688672910935 0.964064550346695 1 1
1.06874484662089 1.05678449339529 1 1
0.942648357206797 0.932223980199078 1 1
0.91804348081694 0.90803604156793 1 1
0.899458883668616 0.890923165327764 1 1
1.07580312071634 1.06505001321947 1 1
1.06264983324416 1.05182784885603 1 1
0.884975284139628 0.876440429034899 1 1
1.25421546558736 1.24115900058728 1 1
1.20487436482855 1.19266799575028 1 1
1.10574357547736 1.09424518753437 1 1
0.99737829959028 0.987718795673433 1 1
1.04609010105099 1.03507366873934 1 1
0.669773435179071 0.662761301932328 0 0
0.641948419743499 0.635424920066271 1 1
0.889409244166084 0.881412671715329 1 1
0.984611242501504 0.97274869964376 1 1
1.30909184562667 1.29567983588024 1 1
0.938580216060965 0.929029325518882 1 1
0.991298816472972 0.980578652085215 1 1
1.13897253920145 1.12812167841369 1 1
0.893061198373422 0.882945589899639 1 1
0.69171717816411 0.684862456598621 1 1
0.989336195646487 0.978246030374035 1 1
1.20976067326013 1.19674111246746 1 1
0.91379701816391 0.904794753347317 1 1
0.684597735484292 0.678423209791258 1 1
0.962819423251461 0.952114027206478 1 1
1.09442225315787 1.08401810350072 1 1
1.04982923663212 1.0391633008145 1 1
0.750768625869621 0.742991323963615 0 0
1.19786942270698 1.1858036633582 1 1
0.898787783849187 0.889022071775068 1 1
0.871778431018892 0.864170428238964 1 1
0.65824821570437 0.651443011797704 0 0
0.827202788681749 0.818420525642187 1 1
0.643197062198838 0.636319677418452 1 1
0.976880476829172 0.966486029689036 1 1
0.731421592998156 0.723851729316583 1 1
1.11169288507838 1.09933255734144 1 1
1.15537187122772 1.14337308549616 1 1
1.13785438322122 1.12609234546564 1 1
0.788904907283289 0.780228928278492 0 0
1.17088392318356 1.15891724797658 1 1
0.91643556982921 0.907665015839321 1 1
1.07921233493843 1.06914316105419 1 1
1.04067452332756 1.02871700584599 1 1
0.844399880610972 0.835330161692831 1 1
1.00300801268876 0.992928039820023 1 1
0.889998233770917 0.881108666128326 1 1
1.23360331913948 1.22178176648374 1 1
0.893720312885634 0.885620457259025 1 1
0.847067341140276 0.838312655534081 1 1
0.828226306792251 0.819400059339462 1 1
1.11115812712978 1.10005754185913 1 1
1.11389300994495 1.10067775838628 1 1
0.974596077766575 0.965857319795526 1 1
0.813026002666827 0.804697503517023 1 1
1.09310765997353 1.0823578532814 1 1
0.760032888194054 0.751620904057563 1 1
0.752118706852498 0.744411807668235 1 1
1.26144049852552 1.24812308577584 1 1
0.997232638103824 0.985487951864028 1 1
1.11915211330559 1.1067278202125 1 1
0.899604730521123 0.889636644080292 1 1
0.838688493425738 0.830680628709077 1 1
0.981706088912716 0.971480348442926 1 1
0.963822022991174 0.9550925403748 1 1
1.16811986092509 1.1567630256622 1 1
0.942628899621518 0.932238743063562 1 1
0.829978813715622 0.821452095691215 1 1
1.06389726285867 1.05501622197476 1 1
1.12903475463872 1.11777775023812 1 1
0.961157951625461 0.951342820193561 1 1
1.2373548388992 1.22319787485443 1 1
0.702063284101755 0.694338761089611 1 1
0.966470628990219 0.956824180136007 1 1
1.21175379739294 1.19797599882396 1 1
1.22917937440988 1.21645246849278 1 1
1.09152120280225 1.07992407085512 1 1
1.06518239793698 1.05399670781762 1 1
0.844888105323173 0.837041357578136 1 1
0.936430185479139 0.927340744726251 1 1
0.596749218969581 0.590657646254224 0 0
0.824079246796014 0.815268058060889 1 1
1.14617797054061 1.13461524402229 1 1
0.886221097767829 0.878169648837547 1 1
1.05162604859141 1.04175682977858 1 1
0.996693076785384 0.987196705044384 1 1
0.957442371407934 0.946778092703228 1 1
1.0860101135883 1.07502207337318 1 1
0.938275802919882 0.928686526643127 1 1
0.876083109596258 0.866858418924494 1 1
1.15094698778519 1.14071738031542 1 1
1.18074035285695 1.16803882697149 1 1
0.945386093861979 0.936104202035835 1 1
0.921591814584416 0.912777592744803 1 1
0.722068644651121 0.714134705775472 1 1
1.04112219000807 1.03169956078958 1 1
1.12717178632096 1.11604868971502 1 1
0.650054398903617 0.643002563255208 0 0
0.938565538795004 0.929304938377706 1 1
1.1530322856583 1.14172003433995 1 1
1.29115079569871 1.27884403757239 1 1
0.91133363622559 0.901594112889618 1 1
1.50444717119507 1.48877081258438 0 0
0.780199843058573 0.770345479698873 1 1
0.722589891595849 0.716108383045351 1 1
1.06105736075391 1.05025538312744 1 1
1.06513797505664 1.05622743007728 1 1
0.965361900383892 0.955475087299281 1 1
1.04728504071979 1.036265086294 1 1
1.07594739618095 1.06352675313836 1 1
0.80828069790547 0.799385427913068 1 1
0.927406019089628 0.917625673632865 1 1
0.958784423151091 0.949457281948836 1 1
1.02870655985127 1.01738419562224 1 1
1.11113491036951 1.10098746011436 1 1
1.10711858925583 1.09595689836348 1 1
0.80938933162505 0.801676915168572 1 1
1.21906692677087 1.20623258954811 1 1
1.06100345498413 1.04903178291265 1 1
1.05879586408452 1.04782178613791 1 1
1.04125249098082 1.02977079220292 1 1
0.653358259329972 0.646859608677095 0 0
1.13109208464965 1.11946259366644 1 1
0.923835691362017 0.914288907290219 1 1
1.39200411877933 1.37929133102243 0 0
0.949468602175058 0.940141206903854 1 1
1.29390157760721 1.28148553717749 1 1
1.03102506426853 1.02050742922928 1 1
0.830824474627638 0.823740499751467 1 1
1.1781602831071 1.16384038200588 1 1
1.04905994332937 1.03776108745049 1 1
1.24131666689992 1.2291189074463 1 1
0.793654403687358 0.784099142626867 1 1
0.725326158466476 0.718452318529114 1 1
1.00047489453036 0.99026229496116 1 1
1.31043200993984 1.29704390127445 1 1
0.857606700308925 0.84913550923177 1 1
0.997720420949523 0.986470192690286 1 1
1.06252790907594 1.0528127596618 1 1
0.883463830771183 0.87261803936666 1 1
1.28587913233347 1.27281746680799 1 1
1.24893767231015 1.23527901274715 1 1
0.795893422055267 0.787901657287829 1 1
1.21214846550139 1.20018638806038 1 1
0.919748262667521 0.91104920840395 1 1
0.816375095140691 0.808526034155988 1 1
0.899675804594682 0.890099223016186 1 1
1.11874837823003 1.10701660086743 1 1
1.19123779171555 1.17913759169524 1 1
1.30212802096675 1.28938180850263 0 0
0.981840134447631 0.97253094137658 1 1
0.937880275618594 0.928598355620541 1 1
1.28726718201092 1.27481218265573 0 1
1.02631697802603 1.01607930186473 1 1
0.635142275343876 0.628120101825827 0 0
0.766137943611639 0.759141894102333 1 1
1.01894014235827 1.00764867014848 1 1
0.99449782767738 0.983931396145136 1 1
0.796103087912716 0.788153241299767 1 1
0.84921080715604 0.841581936351951 1 1
1.09775570419306 1.08587312032639 1 1
1.14221871035104 1.13081122152394 1 1
1.00648473676466 0.99572859490888 1 1
1.00477972791056 0.993701650571231 1 1
0.806250042192909 0.798871848223094 1 1
1.16359087273315 1.15180686331855 1 1
1.13485765962641 1.12210223650486 1 1
0.836161568076265 0.827997090120321 1 1
0.815415933578787 0.80570810495721 1 1
1.13184099830125 1.12083841057716 1 1
1.16910655677649 1.1571304232305 1 1
0.967125045624785 0.957301124807307 1 1
0.639442109793796 0.632192855374874 0 0
0.725446176068315 0.718797333545584 1 1
1.10344390078893 1.09151906220575 1 1
1.23058442730259 1.21885489957793 1 1
1.10531512972835 1.09501579832485 1 1
0.789535744939723 0.781728086198449 1 1
0.839324701300191 0.831940097357421 1 1
0.917702878083502 0.90923324255157 1 1
0.962694008407788 0.953316793337455 1 1
1.3683768676152 1.35488640014931 0 0
1.20839749513381 1.19566368316369 1 1
1.33854525179493 1.32368030517356 1 1
1.16833930774913 1.15594835666109 1 1
0.842810429919335 0.835037205819742 1 1
0.983096234574444 0.973301327662114 1 1
0.943843828290754 0.934467986095988 1 1
0.916310123939353 0.905955266307147 1 1
0.961853593232413 0.950929940746003 1 1
0.994457400531048 0.984195629063746 1 1
1.35660525854392 1.34211851210573 0 0
1.10012864292311 1.08828412086892 1 1
1.10090502435138 1.08931071525436 1 1
1.04514783694725 1.03546814556089 1 1
0.924517725280426 0.915703874330586 1 1
1.00507832762214 0.996397610829792 1 1
1.05053009784068 1.03982030042091 1 1
1.0752691597272 1.06377936705533 1 1
1.0075384115533 0.996811323106289 1 1
1.31720278210068 1.30482449397408 0 0
1.25353914224471 1.24151209892719 1 1
0.665049895216481 0.658959188232914 0 0
1.14246103961567 1.13087769062296 1 1
1.19968265337658 1.18835214887348 1 1
1.05923874098748 1.04879240275717 1 1
1.05803568827506 1.04752774477613 1 1
0.755656276602383 0.747727669678409 1 1
1.19169448413128 1.17963979113794 1 1
1.08819028546197 1.07703915708687 1 1
0.948945902849194 0.939659644956856 1 1
1.00211952912912 0.991965999796522 1 1
0.966257077706268 0.95767873598572 1 1
1.06718465029133 1.05736900866775 1 1
1.13142214915729 1.12071850127127 1 1
1.10322056160377 1.09189986389275 1 1
1.04133495683322 1.03045369709425 1 1
1.2654466400903 1.25471469868561 1 1
0.859278272551421 0.850656152600586 1 1
1.33798051260972 1.32436817564111 1 1
1.05276375998665 1.04144026926817 1 1
0.878791119259088 0.869890107080155 1 1
1.44084597126656 1.42555664214467 0 0
0.893651643947177 0.883587909880005 1 1
1.18581331492097 1.17466795610914 1 1
1.13261821233029 1.12142694087766 1 1
1.09233298446651 1.08209182057669 1 1
1.0881296429889 1.07631252398719 1 1
0.942995878634141 0.932147983833333 1 1
1.00443895699959 0.994247806935241 1 1
1.02840536343406 1.01884779016093 1 1
1.0358714787149 1.02467232106218 1 1
0.968355874455578 0.958825003697944 1 1
0.910871725858667 0.901971498967939 1 1
1.02951728582054 1.01862461052437 1 1
0.892641921184296 0.882911280946343 1 1
0.966584053092072 0.956972813664732 1 1
0.883959617145939 0.875562826234567 1 1
1.12551577475538 1.11450153784865 1 1
0.93791001732602 0.927060731390811 1 1
1.15643278490943 1.1447031621981 1 1
0.977768679429992 0.967882033980449 1 1
1.02498271198054 1.01459504260199 1 1
0.717303492003126 0.709907623764728 1 1
1.42011964513939 1.40521644100261 0 0
1.09266022225566 1.08117355838668 1 1
1.05294379622501 1.04025416199018 1 1
1.14329121600062 1.13117634767505 1 1
1.16804461298288 1.1571236737288 1 1
1.01570912100956 1.00598432852521 1 1
0.995230232341705 0.98601957964665 1 1
1.06029866842472 1.05039092881197 1 1
0.909519820983993 0.900749579182956 1 1
1.27563954545198 1.26307952435865 1 1
0.991519381866058 0.981153092743858 1 1
0.968434010610484 0.958586021242666 1 1
0.807016783177223 0.797154483103169 1 1
1.20152952514582 1.19013221341382 1 1
0.730172921042974 0.722797239994905 1 1
0.861398183664725 0.853673547883614 1 1
0.977071267031376 0.967252928925868 1 1
0.904351687305444 0.895790530713372 1 1
1.0648135197781 1.05301388903677 1 1
0.952447562640785 0.941690523676311 1 1
0.861067375296648 0.85241235105276 1 1
1.02487876624414 1.01371691147138 1 1
1.3179418167032 1.30386662115021 0 1
1.01733900726377 1.00833894411074 1 1
0.812284829358849 0.804098306194947 1 1
1.22791671120497 1.2148973641921 1 1
1.07306003688051 1.06105296877577 1 1
1.05442832627868 1.04316483389313 1 1
0.733646412392812 0.726482594882518 1 1
0.81239930652656 0.804395891153201 1 1
0.814689149219108 0.806539007794194 1 1
0.692839869973867 0.685821471330685 1 1
1.10415831068834 1.09122525777727 1 1
1.00383555563561 0.99165772133903 1 1
1.19283727017258 1.18024266397785 1 1
0.919597205151376 0.911450766621778 1 1
1.14928073905118 1.13760092193269 1 1
1.16978628388668 1.15782980655631 1 1
0.949125528212423 0.939872432952009 1 1
1.05701427878977 1.04675883841942 1 1
1.04437165330161 1.03460450779313 1 1
1.03562263585527 1.02460008086813 1 1
0.716752176104845 0.710387216517779 1 1
1.10860859818759 1.09846052516973 1 1
0.967328206213554 0.954439937230318 1 1
1.09722967387132 1.08485855603729 1 1
0.675406296063861 0.668102798183831 0 0
1.28632146581777 1.27414776625527 0 1
1.26874422171215 1.25490871525955 0 0
1.09055368004735 1.0791144802865 1 1
1.00379303268989 0.991253619183465 1 1
0.890185093363162 0.880962330458325 1 1
1.2489481287538 1.23624217461295 1 1
0.946122212068863 0.93649738604265 1 1
0.823638667315731 0.814871710230562 1 1
0.803157822994451 0.79412801031299 1 1
0.930229336956938 0.920418893864798 1 1
0.910854371090072 0.900761765500066 1 1
1.07500666643798 1.064898468395 1 1
0.95502595105392 0.944754094461935 1 1
0.998346672689246 0.988162686526551 1 1
0.874179753457815 0.865539631589931 1 1
1.02226962363987 1.012749129797 1 1
0.924827011266436 0.916653400630974 1 1
0.94461783079487 0.934179342367018 1 1
0.911975589802367 0.903422541777076 1 1
1.20600870070124 1.19384759333816 1 1
0.556463997772976 0.551379118478051 0 0
1.19820400611785 1.18687350502959 1 1
1.05738142406377 1.04840199853115 1 1
1.15888035092232 1.1475665651391 1 1
1.04393424408807 1.03364694437366 1 1
1.05365326648197 1.04349002957498 1 1
0.876367846237187 0.868040772954396 1 1
1.33313368669318 1.31942951769743 0 0
0.855535526453463 0.846902244183736 1 1
1.10372500216578 1.09238773284494 1 1
1.10027748343361 1.08967398194155 1 1
1.17980250113869 1.16935311296169 1 1
0.904590873859006 0.894790908519625 1 1
1.18814266700412 1.17585554356121 1 1
1.07400027696372 1.06284030917433 1 1
1.00664468884655 0.996341617931684 1 1
1.15246877183011 1.14029280978504 1 1
1.20740728086102 1.19484903833604 1 1
0.850263434993019 0.842212582274955 1 1
1.28524748879629 1.27329539510542 1 1
0.675202421307314 0.668662933492528 0 0
0.945045050338946 0.935911865863612 1 1
0.898379276675849 0.88942282849235 1 1
1.16146546302056 1.1487404473479 1 1
1.09061873584344 1.07896110913143 1 1
0.865485155681907 0.8569948549173 1 1
0.813634578378937 0.803935710180477 1 1
0.946437874075248 0.937397430426029 1 1
1.10260236513341 1.09190933352793 1 1
1.16954748815663 1.15698420065647 1 1
1.0391142389199 1.02680698319025 1 1
0.983382602139539 0.974026712699124 1 1
0.808298442909862 0.80072946174437 0 0
0.983564081666466 0.975142263230502 1 1
1.05917949562758 1.04803381378249 1 1
0.967237701528258 0.957814600681362 1 1
1.01940889526716 1.00939796589297 1 1
1.03184712931587 1.02115608493595 1 1
1.1365194395176 1.12435194629964 1 1
1.09990437942263 1.08980087837105 1 1
1.02391426155108 1.01350824677166 1 1
0.865034591533261 0.855870363194902 1 1
1.0961856245763 1.08425829057102 1 1
1.29006091707172 1.27668353441569 1 1
1.31004938828267 1.29492942674862 0 0
1.1021220606312 1.09048092478369 1 1
1.25734738001673 1.24289640763399 1 1
0.999177102258267 0.987886026728389 1 1
1.02714942797129 1.0170093468311 1 1
1.15144301553402 1.13966184386947 1 1
0.63869829160403 0.632699071471711 0 0
1.02908143278725 1.01725764078102 1 1
0.955327104404005 0.946139160828283 1 1
1.06790264738025 1.05656925864084 1 1
1.06830812729565 1.05776819044634 1 1
1.00906526616496 0.998334876299468 1 1
0.992577428589305 0.982649305775149 1 1
1.18626893740577 1.17300586631934 1 1
0.869821453575413 0.861950542637504 1 1
0.987274475638135 0.977555919223552 1 1
0.961813484761568 0.952015497095593 1 1
0.825025146028826 0.816155135304926 1 1
1.00418917631515 0.994443445645062 1 1
1.15840395520487 1.14659468580846 1 1
1.11443429666284 1.10395421064576 1 1
0.833240092473292 0.824724947949347 1 1
0.726241939593721 0.718451362596398 1 1
0.962555868735233 0.953053546952334 1 1
0.868338800814472 0.859641581281303 1 1
1.00845462938401 0.998288094647786 1 1
1.16960702911038 1.15940645643051 1 1
0.963441373999325 0.954837004632131 1 1
0.622038542899098 0.615043766729755 0 0
1.30552164854193 1.29201819004938 1 1
0.963235114735228 0.951195810800459 1 1
0.895805755659451 0.886034944920487 1 1
1.27852396376454 1.26639753584302 1 1
0.944199367082808 0.935758468552356 1 1
1.25536402053945 1.24156417148011 1 1
0.958487453756607 0.947792523433119 1 1
1.118229864528 1.10828752135837 1 1
1.12011820653558 1.10896820865041 1 1
1.43877760742433 1.42398238666893 0 0
0.877153340997917 0.867803759364415 1 1
0.791224866458444 0.783461571061994 1 1
0.839835888294751 0.830871668032451 1 1
0.577502515018333 0.572287158561802 0 0
0.849560776101304 0.840218865810827 1 1
0.878907675276149 0.869819050253361 1 1
1.048859835541 1.0394421405554 1 1
1.01917039220228 1.00910434131005 1 1
0.878893480537984 0.869039643376619 1 1
1.22751524161746 1.21294035941848 1 1
0.763324240622271 0.755279739038181 1 1
1.01240801607815 1.00214571754224 1 1
0.888080604007173 0.878687561885271 1 1
0.94650658601155 0.936326114195644 1 1
1.34171279840756 1.32761782260962 1 1
0.66705408466965 0.660891342325959 0 0
0.719849940050042 0.712945737417907 0 0
0.831576304018418 0.822845078817574 1 1
1.06689422521313 1.05495796318469 1 1
0.953191574453849 0.942550384297358 1 1
0.898922477883501 0.891250465965423 1 1
1.00354585286373 0.993302538694204 1 1
1.12423278226926 1.11157515851976 1 1
1.51484053857909 1.49905412969122 0 0
0.857574877051117 0.847587142036646 1 1
0.933942013242112 0.924922711476851 1 1
1.18732905931741 1.17551152881571 1 1
1.3142169250504 1.30139315939998 1 1
0.962423252570979 0.952486040526496 1 1
0.837665460172467 0.829365593589822 1 1
0.945801634451478 0.936279650927409 1 1
1.05418989320381 1.04362314661525 1 1
1.09536538908483 1.08295614748711 1 1
1.10283970660329 1.09177557318326 1 1
1.10353890243852 1.09292478806846 1 1
1.13577973627167 1.12408579221889 1 1
1.13437959476445 1.12377833535853 1 1
1.08370962742486 1.07247185925862 1 1
0.57408062164503 0.567995661227992 0 0
0.970951395728127 0.96218084629261 1 1
0.737345502471567 0.730057023389738 1 1
1.0992157835021 1.08776628840956 1 1
0.962595238843152 0.953768432937923 1 1
0.874526911520727 0.866253761271641 1 1
1.0143842581317 1.00381445086286 1 1
1.01375181411507 1.0034808551431 1 1
0.786978732071206 0.778600256195764 1 1
0.722709388827042 0.715204346791717 1 1
1.16383671421287 1.15298074667978 1 1
1.1585217214274 1.14655917338242 1 1
0.746441217845312 0.738479429315697 1 1
0.864202470069081 0.855780073573791 1 1
0.642903072543683 0.637161515952056 0 0
1.15597504948594 1.14421990656105 1 1
0.941783846766738 0.932223447518405 1 1
0.707103494216139 0.700043997662285 0 0
0.794104300188156 0.785859277287503 1 1
1.00392091669119 0.993736357813394 1 1
0.814392606246951 0.80717537784357 1 1
1.30733204520812 1.29439172158983 1 1
1.24632478456909 1.23166010249039 1 1
1.14517269085262 1.13173430300659 1 1
0.932764685042727 0.92391674974875 1 1
1.07098178784097 1.06089084045322 1 1
1.21157152899218 1.19945523174919 1 1
0.914856420090013 0.906208338158346 1 1
1.24840474955494 1.23616156272111 1 1
0.954181731909988 0.944683719227471 1 1
0.791563178174874 0.783870467433384 1 1
0.868362783785638 0.859684644091525 1 1
0.879124040049934 0.86946915106482 1 1
1.05936319387331 1.04932449762079 1 1
0.968666586954695 0.957494865825134 1 1
1.07111780328426 1.06050918953171 1 1
0.767608644771114 0.760092862870497 1 1
1.06176598709293 1.05064518213918 1 1
0.863840365115517 0.85478810652239 1 1
0.984580008569983 0.974430091401565 1 1
0.872442828156315 0.863689493474378 1 1
0.901451083017964 0.892266194179176 1 1
1.02853904581035 1.01610689808845 1 1
0.947721836328475 0.937724362169253 1 1
1.15889030057394 1.14872039488905 1 1
1.31242900604781 1.29888594277996 1 1
1.00864639743828 0.996850561637497 1 1
1.06599574674983 1.05535696735658 1 1
0.966970490055069 0.957977299896511 1 1
0.87810321756621 0.869053975953496 1 1
1.2092699888106 1.19787876112936 1 1
1.18688616231169 1.17589377293575 1 1
0.902804521566495 0.891654508700276 1 1
0.741089657869259 0.734250117537013 0 0
1.18837656854564 1.17713596131502 1 1
1.40174595207463 1.38658690769727 1 1
1.20842498614354 1.19707126388149 1 1
1.11738504155816 1.10508444549248 1 1
0.859833079411748 0.850167150990878 1 1
0.897338051629737 0.888245788374607 1 1
0.972237890950203 0.96279747002145 1 1
0.950983553830171 0.941883232349137 1 1
1.18102191524592 1.16939773544546 1 1
0.761601406496064 0.754242596783049 1 1
1.23632331675117 1.22287678635109 1 1
1.05182935006351 1.04080732076412 1 1
1.14666534889255 1.13451603669732 1 1
1.0929873669902 1.08189506867252 1 1
1.09354634969542 1.08341412000386 1 1
1.01687435407813 1.00568418431946 1 1
1.05047933393898 1.04066017643986 1 1
1.05607677008719 1.04564672590169 1 1
1.22636636206732 1.21328406255502 1 1
1.14647073719472 1.13455270680298 1 1
0.92438926782355 0.91532476311004 1 1
1.05830551324532 1.0465548165091 1 1
0.673138282361841 0.665328626612529 1 1
0.897106610736762 0.888567581711638 1 1
0.984811119680195 0.974336051329432 1 1
0.852204273276737 0.844428837114534 1 1
0.978168294891564 0.968525517806362 1 1
1.27887046604344 1.26583600931985 1 1
1.36197290791225 1.34840527515395 0 0
1.21652565531881 1.20427675679666 1 1
1.33715496566773 1.32387144907995 1 1
0.855257323962585 0.846060392759647 1 1
1.30724693511283 1.29477828590031 0 1
1.07711791251976 1.06750390522123 1 1
0.778284452671298 0.769518186024635 1 1
1.04934096511855 1.038093452314 1 1
1.25605488261724 1.24345525585448 1 1
1.08414383862812 1.07255823137785 1 1
0.862771164465842 0.854076268931103 1 1
1.21150251449962 1.19980839189458 1 1
0.837498426997254 0.82962774235932 1 1
1.14774264199728 1.13524867403937 1 1
1.25124502090843 1.23996213808742 1 1
1.3463591220898 1.33239154256476 1 1
1.11474358968655 1.10308625242484 1 1
1.11027245202337 1.09986344855863 1 1
0.816456827521284 0.808553250408209 1 1
1.06520998465269 1.05468856330836 1 1
0.978201236942262 0.96765034748406 1 1
1.07412351723865 1.06095640349485 1 1
0.744451487986528 0.738592085401867 1 1
0.979054488996976 0.968668327006844 1 1
1.20810881835626 1.19549652825012 1 1
0.57068194400985 0.565362815548621 0 0
1.23206385742277 1.21768125021011 1 1
1.03225416564871 1.02054896808251 1 1
1.06427032698958 1.05164230114436 1 1
0.972540822223973 0.96227341631484 1 1
0.940787805377102 0.932086216557925 1 1
1.04887608441817 1.03804595245028 1 1
0.90202647552248 0.891201833444951 1 1
1.3576668870585 1.34310453593676 0 0
1.14064577359665 1.12815069542057 1 1
0.919088179089461 0.910949699228242 1 1
1.15118434517599 1.14085564072941 1 1
0.905068921925888 0.89565545946783 1 1
1.12172305664512 1.11014064108999 1 1
0.98951515256392 0.979760117596778 1 1
1.34813663416463 1.33341110025466 0 0
1.23139491646195 1.21823657939571 1 1
0.781495195523465 0.773972658950644 1 1
1.16784436154133 1.15620664954665 1 1
0.95039491062161 0.939706189068735 1 1
0.627687218503843 0.621059197688842 0 0
0.754982910397564 0.747251852755403 1 1
1.2115026553063 1.19924854980073 1 1
0.728303149033718 0.720505161164522 1 1
0.742023599771447 0.734157979363333 1 1
1.0535589472531 1.04309341263924 1 1
0.88668061780858 0.878466122571539 1 1
1.1687603270351 1.15618180472004 1 1
0.893487970393191 0.882673564836543 1 1
0.752053870838442 0.745083703192495 1 1
0.883423154134079 0.874062873156091 1 1
1.23257955638047 1.22124575110621 1 1
1.00917555831992 0.999887296799217 1 1
0.859335095132647 0.850449186155415 1 1
0.898828512417792 0.888506889724004 1 1
1.16812928666429 1.1561026158291 1 1
0.954389466197255 0.944400685959535 1 1
1.3635091459863 1.35068395402411 0 0
1.27540459376295 1.2639148757777 1 1
1.11334976750406 1.10270360575339 1 1
0.688301623834009 0.681289576487885 0 0
1.12525381829625 1.1143093156851 1 1
1.16318326560335 1.15025871376037 1 1
1.02000350114197 1.01084697567795 1 1
0.874814943624065 0.865860201735569 1 1
1.08898623398999 1.07762883968536 1 1
0.749932686200311 0.742546715009631 0 0
0.755853244883405 0.748345268865371 1 1
1.13253378255647 1.12186098847018 1 1
1.00013284616159 0.988349394153052 1 1
0.988593625997734 0.978478316803722 1 1
1.01038203782169 1.00071973376868 1 1
1.5881738645025 1.57364743444919 0 0
0.811567055595961 0.801759280010768 1 1
1.10194451261058 1.09008299272115 1 1
0.870480312961931 0.862486650002675 1 1
0.7905426473594 0.782902146300703 1 1
0.688679901886194 0.680304102529812 0 0
0.558222505971372 0.552129309918196 0 0
1.04087712833603 1.02990464874872 1 1
1.23680728821523 1.22389705399865 1 1
1.10691759842013 1.09506196641551 1 1
0.822345801618386 0.813870815977584 1 1
0.971408427793715 0.961704961329541 1 1
0.873707079952171 0.866647234061741 1 1
1.083662689663 1.07142953777137 1 1
0.999619487188642 0.98981016097583 1 1
0.971517800782365 0.961055997561703 1 1
1.07574267250334 1.06418138407214 1 1
1.01912516785303 1.00827889365176 1 1
1.14486977049324 1.13346832620578 1 1
0.972742823027112 0.962916191146239 1 1
0.885376057367137 0.875985312373112 1 1
1.23769188601381 1.22455042269996 1 1
1.0287178561465 1.01848910576565 1 1
1.01773218401038 1.007585646189 1 1
0.958063673085911 0.94618028270377 1 1
0.847825565165204 0.838834294895725 1 1
0.61709228156401 0.611790440453919 1 1
1.03349277317127 1.02334324221273 1 1
0.975338749901734 0.965697463878208 1 1
1.06161805580974 1.05100152607971 1 1
0.777715447356245 0.768864275341696 1 1
0.794847715883975 0.786443262921408 1 1
0.688016458005982 0.680822175234211 1 1
0.6840625227931 0.676643235099878 0 0
0.915477677828571 0.906236693125781 1 1
1.17407451348141 1.16060597572725 1 1
1.08547816897539 1.07441304243786 1 1
0.76957741880238 0.761541431164993 1 1
1.16693638547548 1.15460060908939 1 1
1.18271633196456 1.17075841425833 1 1
1.12550228610066 1.11440564470629 1 1
1.19521523525212 1.18277857970186 1 1
1.07037904699365 1.06007017924042 1 1
1.09509268181625 1.08331867957663 1 1
0.804571220970085 0.797538620564832 1 1
1.13191558451038 1.11984939019294 1 1
0.871148373408952 0.862041431450212 1 1
0.900657719964525 0.891760645409633 1 1
0.876208383071367 0.867615544811455 1 1
1.13676769229235 1.12565937182305 1 1
0.704713769824403 0.697298156523519 1 1
1.19561783949406 1.18391341221365 1 1
0.837943529470081 0.830083286461503 1 1
0.897683350289131 0.887153564214285 1 1
1.15776943035006 1.14705957460629 1 1
0.863939668025415 0.854962426275827 1 1
0.801158196090598 0.793180745667758 1 1
1.24483396335459 1.22942127696805 1 1
1.08831612199358 1.07796009213206 1 1
1.07435744104144 1.06230196388521 1 1
1.21720303948744 1.2027328194303 1 1
0.900794097754778 0.89136927289566 1 1
1.02250974145142 1.0120133807579 1 1
0.950383508303086 0.941217983415271 1 1
1.10425418682427 1.09262199547961 1 1
0.990047570725839 0.978090638522357 1 1
1.07264060930063 1.06120982830281 1 1
0.953886807924198 0.942359467425786 1 1
0.993391388909577 0.982652987670307 1 1
0.717291206175599 0.710522320859064 1 1
0.966314716801553 0.956937003475105 1 1
0.738229251463672 0.729444049459228 1 1
0.948029650405691 0.938652365321087 1 1
0.837708084703604 0.828696111120698 1 1
0.878827880604317 0.870737093341121 1 1
0.81288299575858 0.804716211654501 1 1
0.816867826019393 0.809123693742311 1 1
1.12262506979802 1.1111082989391 1 1
0.774845610274254 0.765937837091707 1 1
0.977924888624371 0.968081686258792 1 1
0.987509918314028 0.97788360333249 1 1
1.08470679576651 1.07415782075139 1 1
1.15631252643476 1.14450833901124 1 1
0.64554455340458 0.638714064805331 0 0
1.11178409348147 1.10118340348093 1 1
1.00542642302116 0.995369828116613 1 1
1.14361335015353 1.13123046443358 1 1
0.517394052498419 0.511781171659138 0 0
1.20308884337437 1.1905245017999 1 1
1.04551780173962 1.03411577340713 1 1
0.856332526888868 0.846999769257089 1 1
1.14688995536446 1.13356938508656 1 1
0.886363366965143 0.877434776377512 1 1
0.970734439203953 0.961959531917776 1 1
0.591124896888578 0.58523721707801 0 0
0.725462877726563 0.717923156542894 1 1
1.09314317298312 1.0824961149968 1 1
1.12388938697674 1.11412949347397 1 1
0.783365860677788 0.775946170206339 0 0
1.14093640641272 1.128616012472 1 1
0.985719365203003 0.975693256733136 1 1
1.23768336359174 1.22302034094614 1 1
1.15963739932852 1.14781266799436 1 1
0.652005271401394 0.64638756568533 1 1
0.885354136028354 0.87482809191415 1 1
0.935283820679545 0.926142663876254 1 1
0.901704666424396 0.893305632910134 1 1
1.12496854400699 1.11290399247935 1 1
0.897931168139532 0.888615772589282 1 1
0.999290197423557 0.98838524195704 1 1
1.10476898098785 1.09316714363637 1 1
0.643732812145847 0.637012017168348 1 1
1.22325018673677 1.210059055065 1 1
1.07987992415414 1.06963933541364 1 1
0.764636259597868 0.757522943641977 1 1
0.734592597086542 0.726866585264875 1 1
0.82886741812383 0.821116612358885 1 1
1.17382676892921 1.16116022856161 1 1
1.19209096231084 1.18000395060243 1 1
1.07516599908853 1.06503006934279 1 1
1.41300490057277 1.39916835756666 0 0
0.961333913122872 0.951473084970713 1 1
1.11750993674845 1.10722637170061 1 1
0.901954958734215 0.89261390427237 1 1
1.18900526088599 1.17653055768914 1 1
0.842874064519374 0.834785615828491 1 1
0.799568494935141 0.791492411953051 1 1
0.862782202901946 0.854187417040513 1 1
1.2620105126147 1.2485668234288 1 1
0.78977382510537 0.781354795775421 1 1
0.851997893055313 0.842871323552579 1 1
1.04699469840392 1.03657689228661 1 1
1.1972890611914 1.18394846163119 1 1
1.00108032226835 0.989914023203442 1 1
1.13764582167312 1.12697639853835 1 1
0.943962883009838 0.935157415109157 1 1
0.910565421619482 0.90074079822365 1 1
1.17374628025802 1.16151008027098 1 1
1.25621747035979 1.24378638303742 1 1
0.895688219576549 0.886313270083173 1 1
1.13316203550603 1.12115822635301 1 1
0.788715555853368 0.780553347612021 1 1
0.601075167118787 0.594718954258743 0 0
1.01452228409033 1.00471937920117 1 1
1.35032419435931 1.33767603619918 1 1
0.951515739497521 0.940692424193739 1 1
0.964020962870934 0.954759924867696 1 1
0.752808343397086 0.744371712437953 1 1
0.757834880345177 0.751400646102616 1 1
1.32897447274077 1.31682977169934 0 0
0.63903987525213 0.633152089344863 0 0
0.959486569518553 0.950001927957565 1 1
0.686216828624783 0.679036433197694 1 1
0.728108983987111 0.719873221582449 1 1
0.832434542314328 0.823515799290852 1 1
1.13620939041519 1.12476932548036 1 1
0.859775107206854 0.850610893284294 1 1
1.03887679312612 1.02649600030592 1 1
0.984477382729654 0.974030944536848 1 1
1.11021858558631 1.09898029229564 1 1
1.250842358093 1.23908656016015 1 1
0.975699851364676 0.96698406406925 1 1
1.21750135046149 1.20560716893396 1 1
1.22460901540346 1.20982629701862 1 1
0.870609363248832 0.86280172225374 1 1
1.24046594210084 1.22717797365333 1 1
0.729546548059344 0.722671794511836 1 1
1.35764270196599 1.34433905925131 1 1
1.30136107408046 1.28731879243507 1 1
1.01067676454125 0.999886113157087 1 1
0.989925427841197 0.980851557294034 1 1
1.09272420389063 1.08027732962118 1 1
1.09186265623011 1.07951975910506 1 1
1.22404223164213 1.21253240039909 1 1
1.0810120931631 1.06964838544171 1 1
0.752448205528376 0.744462264605843 1 1
0.879366581626214 0.870527536610439 1 1
0.874383194953492 0.865961905521683 1 1
0.947871301025693 0.93782188382168 1 1
1.16449266796298 1.15194437217584 1 1
0.802844488818233 0.794513500937972 1 1
0.771551407485723 0.763169837835846 1 1
1.04336210706495 1.03170633536974 1 1
1.0252415786692 1.01440786367833 1 1
1.09921174616231 1.08863436884433 1 1
0.987838289549119 0.976490776724696 1 1
1.00330304947628 0.993473508435493 1 1
1.19100294318372 1.17976396792852 1 1
0.830843061778973 0.822973088346863 1 1
1.22551830986739 1.21276860853399 1 1
1.06798030476625 1.05657514649738 1 1
1.04466999662304 1.03399714454014 1 1
0.671846508193573 0.664834022223685 1 1
0.985999326901451 0.977562646187411 1 1
0.854286585996858 0.844574761441932 1 1
0.967497628504305 0.958401286014875 1 1
0.743441625209044 0.735324550304352 1 1
0.582417026212098 0.576651369175671 0 0
0.957761882772307 0.948294645981764 1 1
1.07047010587681 1.05957863647713 1 1
0.747880067914099 0.740348944961217 1 1
1.16240547862763 1.15158535339657 1 1
0.994907649586712 0.984681466944203 1 1
1.14448087376403 1.13264548124408 1 1
1.25116118768264 1.23838956326743 1 1
1.0675766335484 1.05557380034098 1 1
1.197739321199 1.18561303794323 1 1
0.974774772931118 0.966010304916175 1 1
1.25754587773738 1.24427039758154 1 1
0.891801755538685 0.883145098883489 1 1
0.807466440425331 0.798614039240767 1 1
0.983668788986264 0.973906015510841 1 1
1.0196148748618 1.00834479267159 1 1
0.902336188736689 0.892709087304223 1 1
1.21685963617974 1.2037070422891 1 1
1.06839107036049 1.05763296432767 1 1
1.27256300049199 1.25884085531169 1 1
1.07749001107983 1.06620404050763 1 1
1.0141351075718 1.00428311882217 1 1
0.985549067073155 0.976629910954056 1 1
1.1121159695159 1.10117675936199 1 1
1.19244770551476 1.1806122941032 1 1
1.25525120009006 1.24314631371309 1 1
0.995129504245756 0.985101547633817 1 1
0.920563631766909 0.911634821120119 1 1
0.847714098880222 0.839162116371216 1 1
0.929518741540333 0.919473772915616 1 1
0.631834013311523 0.625297818503571 0 0
1.01636748441291 1.0056925522923 1 1
1.06143353596067 1.04856209665395 1 1
1.01545442652418 1.00507434762644 1 1
0.977685277550006 0.967139694348188 1 1
0.797970890773234 0.790046986364496 1 1
1.07955586958362 1.06894410396388 1 1
1.08967766311078 1.07816978287458 1 1
1.07695170301682 1.06396535304119 1 1
0.890346003787194 0.88142849708537 1 1
1.22422495039237 1.2098737771838 1 1
0.807104587656841 0.799027186124367 1 1
0.926987591313617 0.917956043260977 1 1
0.908101988983956 0.899702596721559 1 1
1.02391002036782 1.01312674775231 1 1
1.22394633473636 1.21284497328775 0 0
0.592035693900204 0.585806836567595 0 0
0.764306039275921 0.757265686893215 1 1
0.889500855858617 0.880570707641655 1 1
0.995537577332119 0.984687190037231 1 1
1.14696047862707 1.1350107128295 1 1
0.903788739598642 0.894917732626809 1 1
0.786895017637811 0.778989032369382 1 1
1.00844153756593 0.999665982137576 1 1
1.06738308798434 1.05646919515801 1 1
0.700448144228264 0.692663846198945 1 1
0.862503947129463 0.854298858127128 1 1
0.794014776090627 0.785699641371775 1 1
0.763193817411836 0.755405008796651 1 1
1.0847312813672 1.07349385410823 1 1
1.15278218248073 1.14095859757201 1 1
1.18158998100807 1.16985013118817 1 1
0.775202495459952 0.767386444160339 1 1
0.66633113030739 0.660210282267203 1 1
1.02491539654064 1.01521226663791 1 1
0.963931651296623 0.95462485911129 1 1
1.19334449500368 1.18060339123278 1 1
1.03874414504229 1.02669839982609 1 1
1.08270920196468 1.07055456591393 1 1
1.05051922261377 1.03901758127398 1 1
1.17641325288896 1.16534051180106 1 1
0.747064551644262 0.73878189120624 1 1
0.950049856269899 0.939868939440356 1 1
1.01514439002655 1.00503075075777 1 1
0.735506950220526 0.728711005845461 0 0
0.831252082251039 0.822449166664597 1 1
1.089407212579 1.07764736399042 1 1
0.848159096154704 0.83823589130928 1 1
1.03596106293618 1.02497177523289 1 1
0.96291648180866 0.953027570980344 1 1
1.00604030823102 0.995620844620595 1 1
0.859947456633062 0.851493492162422 1 0
0.880357651986864 0.871546294239787 1 1
0.645962360582068 0.639378349199483 0 0
1.47196742147743 1.45737634650992 0 0
0.979805000268644 0.970243534489868 1 1
1.22437447870136 1.21257639961098 0 0
1.10169278280347 1.08993231664624 1 1
0.929035882621476 0.919459457028718 1 1
0.610650413481567 0.604808281223695 1 1
1.07429116003448 1.06359885150702 1 1
1.00230390377627 0.991528549647443 1 1
1.21718155037645 1.20430071381008 1 1
0.960366858061715 0.951015577913931 1 1
0.961937235121527 0.953183741850419 1 1
1.0258831608861 1.01525677965519 1 1
1.06817183878186 1.05742197863959 1 1
1.25372680373821 1.24044732065185 1 1
1.16984816547453 1.15837699062142 1 1
0.763657638088147 0.755924964668612 1 1
1.0646257669478 1.05263384421379 1 1
0.779962653681484 0.771016663001684 1 1
1.30339836381809 1.29101381363281 0 0
1.01097972823127 0.99943446330843 1 1
1.01365537639259 1.00357690330687 1 1
1.23918619992437 1.22802871807722 1 1
0.966613564460725 0.955533900059903 1 1
1.33178561649462 1.31975750281645 1 1
0.840442216900073 0.830640672609606 1 1
0.770994486357831 0.76343263202368 0 0
1.12968255918053 1.11738071007986 1 1
1.0371069645908 1.02611900717805 1 1
0.961897775553573 0.950931267423672 1 1
1.19726229639619 1.18453687228665 1 1
1.18876116508242 1.17676458281796 1 1
0.808196033243936 0.798619972480231 1 1
0.941042748067755 0.930800255047759 1 1
1.15814392756206 1.14628951055765 1 1
1.09702038991005 1.08719464998374 1 1
1.06543720992812 1.05629538103966 1 1
1.24563830961616 1.23280290016711 1 1
0.872415570202339 0.863368968011914 1 1
0.851215368962062 0.841431058444437 1 1
0.833716040688892 0.825262278504229 1 1
1.24584908619293 1.23390623477703 1 1
1.07981905603206 1.06938710840205 1 1
1.16838531921839 1.15703396676684 1 1
0.709168384261978 0.701803093451517 1 1
0.890217760645528 0.880919289314654 1 1
1.19058072827587 1.17816051312865 1 1
0.942472159596413 0.93398268905458 1 1
0.990721330738339 0.98076016203347 1 1
0.887627026059861 0.878838140168548 1 1
0.947979339576152 0.939547242569574 1 1
0.812156586920197 0.803709864220073 1 1
0.905753969664802 0.896599611674257 1 1
0.817618241536681 0.80920674881682 1 1
0.892920620066477 0.884427325861246 1 1
1.16648597653043 1.15443768418927 1 1
0.888215262672256 0.879903425489271 1 1
0.988274241500405 0.977349271836345 1 1
0.971862424851841 0.96168617865439 1 1
1.28925583446699 1.27741661916078 1 1
1.1286925997274 1.11617176633706 1 1
1.00609551749161 0.994906448857867 1 1
1.12408079781224 1.11376233236792 1 1
0.645577825285433 0.638125119696821 0 0
0.810165703544879 0.802365879199549 1 1
0.843746169506697 0.834925192991346 1 1
0.58342985050324 0.577447650123056 1 1
1.36410541277916 1.34995933617692 0 0
0.984940562268677 0.975375998651431 1 1
0.970079482269833 0.960662160980122 1 1
0.940462643985803 0.932273920634272 1 1
1.18621605151399 1.17316331034107 1 1
1.21597301392267 1.20205736832093 1 1
1.11307482779412 1.10253253571924 1 1
1.11291055464345 1.10269366615519 1 1
1.12914619030033 1.11833320629476 1 1
1.03479328455563 1.02388430060313 1 1
0.889756588906455 0.881080826763779 1 1
1.07850499288206 1.06820960727922 1 1
0.976399069903687 0.966818051064381 1 1
0.67329042830935 0.666521796234397 0 0
1.1444763943046 1.13377279982027 1 1
1.0230758208318 1.01229782614478 1 1
0.934300607936452 0.92575486341044 1 1
0.995892763797825 0.985168158789631 1 1
0.907496089583311 0.897495018465991 1 1
0.859007354012764 0.850989620767786 1 1
1.00715085924705 0.996006960855822 1 1
1.22473642986821 1.21184760448849 1 1
0.836888812544797 0.828483401534274 1 1
1.11568011866889 1.10455055051635 1 1
1.07116608290963 1.05958793493675 1 1
1.10503291656284 1.0937677702416 1 1
1.0247221370049 1.01317114686034 1 1
1.13624797959342 1.12556693322344 1 1
0.907309998923188 0.897710388482104 1 1
1.12235771616729 1.11148756575619 1 1
0.996695794568002 0.986725865279905 1 1
1.21101264083394 1.19779909242595 1 1
1.3805955595673 1.36527764104315 0 0
0.982866639995954 0.972663775482222 1 1
0.993222206505335 0.982570634226817 1 1
0.60853730025868 0.602330626693224 0 0
0.869108668803761 0.86074668545982 1 1
1.00209497098735 0.990773538574747 1 1
1.24393970346297 1.23249044518535 1 1
0.540366812637474 0.535543948188124 0 0
0.884409492620643 0.875012891435471 1 1
0.845227230933314 0.837916228794363 1 1
1.01151314500891 1.00136674308282 1 1
0.808671088390674 0.800432315931762 1 1
1.05674603903261 1.04669756512071 1 1
0.945074115160193 0.935346471075897 1 1
1.12076802845983 1.10807975772641 1 1
0.870005351716049 0.860440310024781 1 1
1.11434235944584 1.10445299594604 1 1
0.952409803139311 0.941676554306789 1 1
0.943516733777202 0.934333979158035 1 1
1.30039452739745 1.28739482873222 1 1
0.854168465266622 0.844729794223652 1 1
0.832375710675714 0.823650835197045 1 1
0.924894242201508 0.915324499746918 1 1
1.18782441725733 1.17576172723017 1 1
1.19853898748066 1.18726170186016 1 1
0.923640349229274 0.913385255164443 1 1
0.908069400923575 0.898577231746978 1 1
1.33702319973953 1.3237946078505 1 1
0.736038693781335 0.729355687620644 1 1
1.00405061399028 0.994186166324798 1 1
1.11018776495312 1.09915447291445 1 1
1.03358612573212 1.0230827316201 1 1
1.10986251899172 1.09849459238843 1 1
0.594358076151636 0.58791142831174 0 0
0.968835989514453 0.959826347548967 1 1
0.979794659548736 0.970321343453057 1 1
1.08768873436395 1.07665305673224 1 1
1.0549772968367 1.04407501917721 1 1
1.22416178171732 1.21320792494961 1 1
0.843780106766141 0.833585035611702 1 1
0.98627260276164 0.977611131419711 1 1
1.2415521210893 1.22780147045575 0 0
0.859105403760765 0.849628035336608 1 1
1.21541714092188 1.20319903652769 1 1
0.981675371898435 0.972791111851529 1 1
0.787491171295033 0.779512722382319 1 1
1.14971410005319 1.13727314960693 1 1
0.773320361605687 0.764728311341271 1 1
1.00233710016569 0.992379057188731 1 1
1.11995505661261 1.10923028484871 1 1
0.810663447665239 0.802813576752771 1 1
1.09702098622843 1.08568314394152 1 1
1.08877910513966 1.07821418265049 1 1
1.13331250653423 1.12170919010241 1 1
0.884224993912498 0.87548238042962 1 1
0.860008868882583 0.852696001158578 1 1
0.827300463222978 0.818967783229857 1 1
1.16944971399963 1.15678497879265 1 1
0.997623589306513 0.985740292901027 1 1
0.961987345274148 0.95191231867093 1 1
0.856961196228133 0.847829819044706 1 1
0.995723652315288 0.985163690438121 1 1
1.16450141706789 1.15237195834312 1 1
1.02622253642201 1.01528596993004 1 1
0.618908063185346 0.612553748253851 1 0
1.07318694163566 1.06293122162703 1 1
1.15848848449869 1.14717858245192 1 1
0.985009867630282 0.974950956975174 1 1
0.780374914140199 0.772180041784052 0 0
0.920236053943706 0.909660044420992 1 1
1.25162157817992 1.24028232962525 1 1
1.02082757633725 1.00953350422868 1 1
1.01894735944107 1.00793363437425 1 1
0.867297469723248 0.856593921877726 1 1
1.2513027392181 1.23706366238345 1 1
1.12688826396524 1.11510060823789 1 1
0.928245922220797 0.91902192877975 1 1
1.34263591667349 1.32852310086468 0 0
0.89036144649283 0.88143567179826 1 1
1.13970003825327 1.12864192360763 1 1
1.08619699849602 1.074092480151 1 1
1.21228765257031 1.20079040317971 1 1
0.955431361480977 0.945412781309638 1 1
0.998783480858065 0.989351479996146 1 1
0.80150455173265 0.793351024643168 1 1
1.07759721525588 1.06653217170725 1 1
1.01954843618284 1.0096569694978 1 1
1.26246435400626 1.24821961124264 1 1
0.914145251362611 0.905266039509405 1 1
1.298570167375 1.28474030553915 1 1
1.06457247534219 1.0536329733313 1 1
0.820647782021841 0.813093242221728 1 1
1.15107870030771 1.1381934726398 1 1
0.935716995173819 0.925977733898993 1 1
1.12106382704816 1.10757518409707 1 1
0.838842866018779 0.829844470501663 1 1
0.941936051729536 0.931915891372501 1 1
0.765441732995998 0.75763492335877 1 1
0.915652606590915 0.905208072587418 1 1
0.98539068650306 0.975434928546498 1 1
1.03726972693195 1.02650123220573 1 1
0.738031644283832 0.73170474329729 1 1
1.29106131855094 1.27913099314192 1 1
0.830822216401687 0.821179514716307 1 1
0.890960971508021 0.882070944651377 1 1
1.04337707731649 1.03326174967492 1 1
0.981057674522916 0.971433061775413 1 1
1.07504688455733 1.06261565786879 1 1
1.10245016845305 1.0915431708274 1 1
0.992822631402851 0.982394455265887 1 1
1.23483034202227 1.22048179194314 1 1
1.03819293346657 1.02795351120304 1 1
0.918167911652354 0.908974063300779 1 1
1.22590985931671 1.21268271411943 1 1
0.890991186283756 0.881548758179064 1 1
0.731923579135088 0.725425784009303 1 1
1.27900801534344 1.26538371128904 1 1
1.21889830863574 1.2065234938759 1 1
0.920504014028552 0.91057446436138 1 1
1.11990892568283 1.10971090724089 1 1
0.850007989124982 0.841454700878029 1 1
0.813917298779601 0.805733245550602 1 1
1.07171774348618 1.06196899691758 1 1
0.800194938766552 0.791953283781377 1 1
1.14496680615789 1.13340256042095 1 1
0.761501805890749 0.75407720802658 1 1
0.936578725861883 0.927103307194473 1 1
1.10561468282344 1.09388236398917 1 1
0.704238247307304 0.697288996909679 1 1
0.832398636277498 0.823105384583407 1 1
1.10007628161113 1.08866717775213 1 1
1.17346798005644 1.16172663587972 1 1
1.17941104584828 1.16851028242706 1 1
0.901573416073248 0.893064928229195 1 1
0.761157967994554 0.753132467898001 1 1
1.09694262538627 1.08574247662222 1 1
0.854836779614726 0.846709643716486 1 1
1.02705002699935 1.01667233093094 1 1
0.78781184941791 0.77980199003327 1 1
1.17135962136351 1.15906996491586 1 1
1.13098314286411 1.11833675679957 1 1
1.2135883436985 1.20206976993532 1 1
1.13495742642759 1.12339303669185 1 1
0.906222064620483 0.89547898579421 1 1
0.768788804893499 0.761627855947525 1 1
0.791372624975046 0.784134527066877 1 1
1.1769690840379 1.16507677653876 1 1
1.1034901995601 1.09245574754441 1 1
1.09282417844172 1.0799936406668 1 1
0.969580295631572 0.960369407213955 1 1
0.835124195945253 0.826935043779851 1 1
1.05054528945039 1.0406210031516 1 1
1.32916749471003 1.31586294649609 1 1
0.815798328000422 0.806282779805065 1 1
0.593474149567822 0.587232378236376 0 0
1.1299871541426 1.11876656085498 1 1
1.2764679739295 1.26228389651095 1 1
1.0330892896707 1.02159005540569 1 1
1.1635116743237 1.15158632117214 1 1
1.08453285704315 1.07355806263571 1 1
1.02907637153888 1.01916526453926 1 1
1.23893513252236 1.22426131362218 1 1
1.30531891074377 1.29257227256264 0 0
1.02940553900187 1.01915716480722 1 1
0.881460113888345 0.872202913699993 1 1
0.885589136620407 0.876100729175874 1 1
1.16491032863398 1.15177718657846 1 1
1.00725902720532 0.997866495606899 1 1
1.15421114334161 1.14311991158042 1 1
1.07881897444786 1.06748100581519 1 1
1.33658960941015 1.32276926389644 0 1
0.885555349374615 0.87677343937673 1 1
1.00475086242689 0.995065314485268 1 1
0.992792172824109 0.983656528106734 1 1
0.876540500792319 0.86668592846785 1 1
1.12893892902653 1.11778561602579 1 1
1.10648630978405 1.09561492170558 1 1
0.867075104818355 0.858272583135272 1 1
1.33236514330864 1.31869680650988 1 1
1.14811455745572 1.13645517010934 1 1
0.770590800668578 0.763776060552041 1 1
0.800058235013233 0.792240885697426 1 1
1.03610682043927 1.02326663339545 1 1
0.955446506532764 0.946515840936285 1 1
1.15664965431284 1.14594383339771 1 1
0.958708193090836 0.948220025375102 1 1
0.749782239848045 0.742465103292395 1 1
0.729820012944384 0.722804913715956 1 1
1.17538412077925 1.16348269114093 1 1
0.932012062247964 0.922354507876922 1 1
0.909533093008004 0.899352558724212 1 1
1.00581155893009 0.996492837326937 1 1
1.17834093433152 1.16524214731526 1 1
1.03558343492627 1.02602943537575 1 1
1.14793924416764 1.13725846291104 1 1
0.979757646733109 0.969498482156077 1 1
1.04924181914491 1.03756476817557 1 1
1.07633432618862 1.06464909875018 1 1
1.0422803229323 1.0320167308996 1 1
1.15303656964389 1.14052278730368 1 1
0.984228661824643 0.974605395891953 1 1
1.24694711855303 1.23299061765339 1 1
1.30595978814327 1.29143900879012 0 0
1.04307521239552 1.03157010903956 1 1
0.985195375308607 0.975205605696749 1 1
0.807605430461207 0.799818662313591 1 1
1.02234401866447 1.01185481717357 1 1
1.01420073299516 1.00564674235849 1 1
0.961688026785499 0.952042525091585 1 1
1.08754933362644 1.07597442352531 1 1
0.798057727537239 0.788458794621006 1 1
0.968893430334254 0.959718538307165 1 1
0.778763953667521 0.770072283187262 0 0
0.959324371059009 0.949738642788345 1 1
0.959144906429551 0.949461738081298 1 1
1.10842334501103 1.09614008591099 1 1
0.967118377352478 0.957066693198135 1 1
1.01975855812469 1.00886589173689 1 1
1.19221311217699 1.1797010145727 1 1
1.27442307272592 1.26095554950193 1 1
1.39950057788725 1.38636202877439 1 1
0.98190754763049 0.971253818026529 1 1
0.963870838231705 0.954025560791942 1 1
1.05870013472217 1.0473667227944 1 1
0.840303137140918 0.831401185225046 1 1
0.857849978628891 0.848780481565185 1 1
1.25892912480891 1.24636044366042 1 1
1.27253829808105 1.25880130069776 0 0
1.14308708939648 1.13115877460436 1 1
0.914838781906677 0.906052593628918 1 1
1.07932549789814 1.06684623788601 1 1
1.01363026157992 1.00384592969942 1 1
1.25506123074596 1.24095058088544 1 1
0.892094629505861 0.883241364217973 1 1
1.32834215107056 1.31365376097299 0 0
0.94957982081985 0.93957962677302 1 1
1.08242103519826 1.071233433103 1 1
0.79792669801447 0.790018781056751 1 1
0.936520207928648 0.927382150494736 1 1
1.28553713667423 1.2742068069853 1 1
0.829393385674102 0.821631553093045 1 1
1.21363745093094 1.20157337582385 1 1
1.2767053667815 1.26353097378212 1 1
1.00598826333135 0.994910054128688 1 1
1.16014167998233 1.14914921070527 1 1
0.85006364208259 0.840549907443622 1 1
0.914504872492054 0.905564240606056 1 1
0.904391617997401 0.895597777414495 1 1
0.688660022475161 0.681198689787401 1 1
1.05608840352732 1.04343991865777 1 1
0.894059200440659 0.884648621331044 1 1
1.24067707842122 1.22809224578781 1 1
1.14206779073839 1.13069263393138 1 1
1.04442675402291 1.03324880691509 1 1
0.941492419615494 0.932363147721641 1 1
0.897585546862527 0.889342994985892 1 1
1.09666025260117 1.08468282732891 1 1
0.943141614377888 0.934176647363947 1 1
1.15767014686555 1.14638452395888 1 1
0.853330575353782 0.844206226071877 1 1
0.940336038538215 0.930474737934367 1 1
1.1144931212541 1.10291245450074 1 1
1.36566569257477 1.3531458721758 0 0
0.664426700215725 0.658519092956833 0 0
0.928042644671159 0.918431089864184 1 1
1.15977862217614 1.14798076130459 1 1
0.801570673670778 0.793594101264588 1 1
0.901088859038165 0.891439122635385 1 1
1.09402703505504 1.08333349193017 1 1
0.842265671949447 0.833155124086411 1 1
0.870632298848075 0.862721277828599 1 1
1.10631945397102 1.09550932568285 1 1
1.00074694134535 0.990898715828043 1 1
1.11376954387677 1.10100897377295 1 1
1.05786208462345 1.04724543133791 1 1
0.779178776594031 0.772002110073652 1 1
0.803743186131762 0.795697686423875 1 1
0.849365754780362 0.840653288263262 1 1
0.753621960368841 0.746365154029058 1 1
1.17155583215983 1.15950662006373 1 1
1.14309870867232 1.13234275311199 1 1
0.723531805089776 0.716136095002441 1 1
1.33339048902374 1.32025915943406 0 0
1.32164834149005 1.30789349875707 1 1
0.914829445028692 0.906439026574298 1 1
0.985898755427338 0.977126153216158 1 1
1.01481993613092 1.00439037565749 1 1
0.800476758050443 0.79331162926517 1 1
0.920092893669349 0.911877710250099 1 1
1.04531495730167 1.03465224299885 1 1
0.965878691226186 0.95650596186549 1 1
0.918392276984848 0.908320867134564 1 1
1.09161177619842 1.08078380002929 1 1
1.14121096339996 1.1294354370977 1 1
1.18354803621022 1.17175042421365 1 1
0.956005612502221 0.945511335192912 1 1
1.17074529456722 1.15755405190716 1 1
1.23131006551805 1.21810472095676 1 1
0.825179910201241 0.81709429175469 1 1
0.983999801308177 0.973205430638814 1 1
0.828687536159966 0.820418389768047 1 1
1.30195244787488 1.28931753413106 0 0
0.766215407368983 0.759411729161076 0 0
0.840309201098458 0.832414289684517 1 1
0.90211134924339 0.893318221638072 1 1
0.957927563719113 0.947811475642447 1 1
1.29426790016451 1.28103208834946 1 1
0.859333113927913 0.851825435203023 1 1
1.22868479277013 1.21625824083336 1 1
1.33634268316139 1.32054205958001 1 1
1.05018657916213 1.03923988068542 1 1
1.26989597029181 1.25712446531026 1 1
1.06952366919156 1.0585622229853 1 1
0.878715036459728 0.868324940850095 1 1
0.805237665469834 0.79610067558231 1 1
1.03315431689519 1.02292125431452 1 1
1.08647777891036 1.07444142099539 1 1
0.778766889012014 0.771293989009767 1 1
1.25404135966474 1.24112326109642 1 1
0.717377987461713 0.710481918907209 1 1
1.04401188447171 1.03363737166227 1 1
0.842324174550619 0.832988410391413 1 1
1.07714537435957 1.06739696473685 1 1
0.872149288306424 0.863117735993759 1 1
0.974344936008025 0.965064437333419 1 1
0.976005478258236 0.965831042066738 1 1
0.693030388314844 0.686081538482065 1 1
1.28980645424224 1.27746899494063 1 1
1.23481273820035 1.2213775756618 1 1
1.33274892839783 1.32064670849003 0 0
1.04725275484745 1.03718043143223 1 1
0.920906892914125 0.912645724894352 1 1
1.19424845971512 1.18279501830413 1 1
1.06722774213065 1.05496215806083 1 1
0.947232359112536 0.938790319032943 1 1
0.73277271132526 0.725855245908779 1 1
0.970950738268828 0.962155545186315 1 1
0.871298518355145 0.862122414686766 1 1
0.882493479577861 0.874150120449218 1 1
0.666333875848647 0.659546971189511 0 0
0.755454751241115 0.74801031931743 1 1
1.17728301413089 1.16519265070849 1 1
1.0753474273552 1.06457597765259 1 1
1.238602930296 1.22733584581679 1 1
0.955584191869634 0.944063302271432 1 1
1.044524547341 1.03341164473158 1 1
1.0174533506122 1.00665127889166 1 1
1.3290511660765 1.31276582987256 1 1
0.902059449811668 0.893138984569971 1 1
0.928399820814387 0.919081983219978 1 1
1.43824858594272 1.42243722649257 0 0
1.02232744548916 1.01269160985596 1 1
1.07756596857932 1.06612066599052 1 1
0.668496830808053 0.661694773417885 1 1
1.17841524893574 1.16690222273615 1 1
1.08573115318319 1.07416762500519 1 1
1.04848494081343 1.03787808941251 1 1
1.2284227087338 1.21569148836759 1 1
1.15323490502115 1.14058515676738 1 1
1.14435864938774 1.13468430974711 1 1
0.961691277912211 0.951267971655229 1 1
0.979302830809997 0.969162301251681 1 1
1.05999367843793 1.04910987280625 1 1
0.949687937855972 0.939629469666375 1 1
1.00853374053855 0.999190571770951 1 1
0.802929655364894 0.795420477981928 1 1
1.28485173106316 1.27022839685403 1 1
0.872828527715052 0.862803178554388 1 1
1.24099931186764 1.22814556028307 1 1
1.08273811161916 1.07147033408766 1 1
0.786309775934184 0.778586824904502 1 1
1.12770845997146 1.11621754586765 1 1
0.915079313303054 0.905777441437047 1 1
0.602721706958514 0.595843619888089 0 0
1.14690422045631 1.13482371160213 1 1
0.748011804839553 0.740527583278449 0 0
1.19983751064737 1.18885848647297 1 1
0.920029280332151 0.911312085141639 1 1
0.688525456808944 0.681206155225419 0 0
0.995368309770855 0.985874338737764 1 1
0.881182175610008 0.873126978881413 1 1
1.16318746601511 1.15130414875072 1 1
1.13180839130297 1.12054324431347 1 1
1.46036170548979 1.44516198517109 0 0
0.901792817649112 0.891609098502345 1 1
0.907787274929655 0.899328640158215 1 1
0.673247575741993 0.667026165948485 0 0
0.536505639682348 0.531185149740003 0 0
0.92884248263024 0.920316939820629 1 1
0.738530858996464 0.731783044015389 1 1
1.07497933152931 1.06395265059494 1 1
0.99448440001495 0.985630118894989 1 1
1.13687272479967 1.12588060513269 1 1
1.07731120891668 1.06543136509471 1 1
1.16460861585987 1.15179828175814 1 1
0.806893857084599 0.797957961793161 1 1
1.22817818320498 1.21521268467932 1 1
0.828178870981264 0.820962976896982 1 1
1.05686328258463 1.04615365101591 1 1
0.818665237547084 0.809208854627317 1 1
0.79710497547149 0.79017938479819 1 1
1.21402235452436 1.20160256044427 1 1
1.1347909332241 1.12326889399033 1 1
0.593622882668418 0.58696924094655 0 0
0.78746045879943 0.78024652362974 1 1
0.594549057742605 0.589535634144498 0 0
1.16774307379182 1.15630392090133 1 1
0.90293568134468 0.89341284074753 1 1
0.859558550713152 0.850243593048877 1 1
1.08823698885182 1.07844981293902 1 1
0.913196318414105 0.903669676410639 1 1
1.08802951157154 1.07787646039957 1 1
0.775769940925545 0.766655595381379 1 1
1.24687150839842 1.23453833229227 1 1
1.12485347352687 1.11346777192495 1 1
0.735544278401107 0.728231749956288 0 0
0.781094727163829 0.773112045814922 1 1
1.13632040500997 1.12556103228277 1 1
0.988106097614528 0.978580012058737 1 1
0.914169610080126 0.905286673782404 1 1
0.611698082300832 0.605854131067787 1 1
0.914669061300663 0.90413276007685 1 1
1.0033562875375 0.992811514923357 1 1
1.03262096969433 1.02139165489275 1 1
0.85492427369498 0.845951660113037 1 1
0.808590114675447 0.799809016566238 1 1
0.759450713809609 0.751646896740927 1 1
1.02865494205951 1.0184924834527 1 1
1.04392600849952 1.03240958718022 1 1
0.933988350757322 0.924974573476248 1 1
0.975685722443843 0.966158260385823 1 1
0.790499314353768 0.780993771537246 1 1
0.941655679226591 0.93187772940429 1 1
1.27289413527775 1.26134198510146 1 1
1.00302958239054 0.99338236037509 1 1
0.834469008745011 0.825558266126539 1 1
1.15078160838071 1.13899719158882 1 1
1.01843001634329 1.00757482648014 1 1
1.16912624637054 1.15698155922961 1 1
0.89926488692801 0.890484678338629 1 1
0.844337349511312 0.83519216748 1 1
0.941057960064841 0.930819561338196 1 1
0.882347387558501 0.871384589078868 1 1
0.797279256347799 0.78887141905829 1 1
0.97981902882295 0.971008454726868 1 1
1.13286852986971 1.12004479960071 1 1
0.782889725867492 0.774758734090014 1 1
0.8397903332797 0.83159497138183 1 1
1.30579205801599 1.29373035593273 0 1
0.840732323539952 0.833398532944696 1 1
0.955217726041664 0.945368775571415 1 1
0.679825905436374 0.673165313866204 0 0
1.17531502664131 1.16329701584138 1 1
0.789337455376128 0.781362162002014 0 0
1.04085456462976 1.02991209179958 1 1
1.03827758684615 1.02710010581635 1 1
1.01347240700624 1.00347144765087 1 1
1.05462491124189 1.04405585023383 1 1
0.895699865185704 0.887471550088534 1 1
1.26189556710195 1.25031077896903 1 1
1.27772300717914 1.26520594690519 1 1
0.961584994978277 0.952284431973264 1 1
1.25395806211297 1.2409793722399 1 1
1.16899099309211 1.15656819679195 1 1
1.03669129801434 1.0261658163895 1 1
1.01749553357291 1.00783028351614 1 1
1.02848171646527 1.01814555257069 1 1
0.978156717410323 0.968421453694575 1 1
1.08854457672902 1.0784652172416 1 1
0.812829547778697 0.804243452890475 1 1
1.04033008528596 1.02894470932345 1 1
0.796888589813412 0.787176122746809 1 1
1.19716274801435 1.18383662450313 1 1
0.883747433184629 0.873742940150643 1 1
1.24732029562169 1.23387882535853 1 1
0.96830713648692 0.957735035006055 1 1
1.03140502657831 1.01916178050914 1 1
0.890824975038913 0.882123563665198 1 1
1.1330089935118 1.12170575451725 1 1
1.07044417092123 1.05911555008713 1 1
1.27225243237411 1.25998604070511 1 1
0.954707178884207 0.944762430428957 1 1
1.1322929687953 1.12129149308614 1 1
1.18589099222419 1.17326179110952 1 1
0.969157524648736 0.959297132805325 1 1
0.837017729873751 0.827428233275693 1 1
1.09949385363145 1.08952500418003 1 1
1.19817262963748 1.18497553537536 1 1
1.06437719061291 1.0527280506771 1 1
1.07288155208533 1.06309436154667 1 1
1.09027817562565 1.07913335236844 1 1
1.19997294673969 1.18703738320634 1 1
0.936151850769018 0.926339656438531 1 1
1.02960876010839 1.01777672660964 1 1
1.11257268099178 1.10192997560609 1 1
1.23201956441978 1.21792297753948 1 1
1.02317546523468 1.0127611028792 1 1
1.17640998595219 1.16500844527318 1 1
0.811713814358826 0.803338728404091 0 0
1.0048760315757 0.994878493226623 1 1
1.06472885261183 1.05399323448585 1 1
0.991155143953203 0.981830542307835 1 1
0.793018177103213 0.784273081604737 1 1
1.37393195214982 1.359060717765 0 0
1.0948816477597 1.08417594129576 1 1
0.923863446542915 0.91294517677269 1 1
1.39178056527757 1.37721847515765 1 1
1.11220044777734 1.09951958060649 1 1
1.1629077520555 1.14854359190279 1 1
0.953930948872159 0.943674415455753 1 1
1.20233383888523 1.1903508689727 1 1
0.872178802975129 0.86258808486984 1 1
1.21617383712614 1.2035680141837 1 1
1.17759670685469 1.16642211549535 1 1
0.9989756988033 0.989381460014972 1 1
1.29091700549751 1.27828214960188 1 1
0.571338151065741 0.565831899203303 0 0
1.33506246901216 1.32231226273232 1 1
1.01612097532612 1.00566678594866 1 1
0.991355767709583 0.980027344778724 1 1
1.07758591851831 1.06560199182301 1 1
1.10484565154006 1.09328445764027 1 1
0.850751004433739 0.84317886036893 1 1
1.09011057374892 1.0799888841689 1 1
0.945101010152242 0.935443028926092 1 1
0.946247947045439 0.935351931134071 1 1
0.752548583494963 0.743668162571959 1 1
1.2641345153184 1.24952968293709 1 1
0.983883112317669 0.973609105756935 1 1
1.08623389307974 1.07585435639295 1 1
0.601847022401711 0.595394305998453 0 0
0.931468162228599 0.92216588125348 1 1
0.867203338820368 0.857929444336707 1 1
1.0147382694052 1.0050491781791 1 1
1.07855939818066 1.06686083952553 1 1
0.795912287089498 0.788309720763283 1 1
1.1311510943107 1.11917520827715 1 1
1.27549524297871 1.2607245971965 0 0
1.01452153484616 1.00296773872712 1 1
1.25499538580345 1.24308466188278 1 1
0.669004473033926 0.661832233307463 0 0
1.25153052751605 1.23934764213029 1 1
1.04531656458908 1.03472371325036 1 1
1.02911936006821 1.01843048540361 1 1
0.91866176224195 0.90879617668264 1 1
1.38074272952815 1.36672595824301 1 1
1.00175106747445 0.99093296729399 1 1
0.71024673657784 0.702885837069918 1 1
1.22172494061912 1.2097430986938 1 1
1.14626784176865 1.13361607804723 1 1
0.954518864321255 0.945895557353466 1 1
1.48854386658826 1.47310406278035 0 0
0.985696897375294 0.976165633433285 1 1
1.01137767237232 1.00050729648496 1 1
0.786582455843541 0.779927907355983 1 1
1.05012552700076 1.03886406055992 1 1
0.638960189864796 0.632388103681023 1 1
0.804576181467484 0.796888750596118 1 1
0.686191063520463 0.679161215508 1 1
1.22071051226731 1.20860630563987 1 1
1.00368764607745 0.99384115900998 1 1
1.17873642421047 1.1680566919777 1 1
1.05811215652608 1.048088784132 1 1
1.5175438861743 1.50123677065318 0 0
0.938725321711792 0.930002970509753 1 1
0.950044085144775 0.94055556144599 1 1
0.936966566317208 0.928015653842322 1 1
1.24669501602778 1.23513273635628 1 1
1.14117460890341 1.13092221639283 1 1
0.998427453064366 0.988934340241499 1 1
1.10204377551217 1.0899157390383 1 1
1.18496207421964 1.17288215375079 1 1
1.33864734168623 1.32421463494323 0 0
0.799681400959619 0.790272235365693 1 1
0.690061631128753 0.683446472348326 1 1
0.644980637361083 0.637505352977568 0 0
1.03548709379245 1.02575541344649 1 1
0.894855660856972 0.884814039916213 1 1
1.08496209504021 1.07484362239872 1 1
0.802467087527684 0.793815363422167 1 1
0.987515843104366 0.978621013173807 1 1
0.803997893590315 0.796232344187488 1 1
1.10184660902879 1.09025956252303 1 1
1.06461490085039 1.05481860869095 1 1
0.893658909458336 0.884251454145582 1 1
0.875371755661076 0.867586431940858 1 1
0.844069301005751 0.835190462386097 1 1
0.830252613902051 0.822475895529658 1 1
1.0304128816818 1.01914370414096 1 1
0.981581391880221 0.971592292816348 1 1
1.30936958170941 1.29659605345725 1 1
1.01250014757517 1.00215815896081 1 1
1.05758925086901 1.0463356991977 1 1
1.35528532565125 1.34141987208154 1 1
0.724733452326584 0.717777059304474 1 1
0.867790347212647 0.857874997629607 1 1
1.27728622287443 1.26408662582851 1 1
0.965752405907808 0.956995396043388 1 1
0.647552560991814 0.641041843899693 1 1
1.08547459038774 1.07536511246481 1 1
0.860276521908619 0.851011760560896 1 1
1.09257585249208 1.07949994610779 1 1
1.07236993348109 1.06205175868888 1 1
0.874937593692922 0.866482800873695 1 1
1.04550532880194 1.03492612368895 1 1
1.15999380780325 1.14841150788623 1 1
0.900636302853136 0.89264007201145 1 1
1.05900992635618 1.04747639823541 1 1
1.01274800664975 1.00300428086436 1 1
0.780040237911065 0.77129980911574 1 1
0.854578770867894 0.845518996424388 1 1
1.13915554652402 1.12633811092475 1 1
0.91557173865158 0.906991288285924 1 1
0.810127201086455 0.801106461273012 1 1
1.01839208286669 1.00812572130376 1 1
0.978346490680249 0.969871316804644 1 1
0.96386366167392 0.953085441439208 1 1
0.929690880417447 0.919925675894127 1 1
0.975803563971528 0.965412623324876 1 1
1.0799479003203 1.06764165335086 1 1
0.936665110930434 0.927396191946178 1 1
0.721334717421063 0.713682597269539 1 1
0.831772902340206 0.823243325840143 1 1
0.8274303346855 0.818310124677165 1 1
1.18880057198599 1.17585083607375 0 0
0.739346662587896 0.732352385512221 1 1
1.28110035200546 1.26655547061881 1 1
0.898847483963473 0.889652147510348 1 1
0.790405646270573 0.781790848930504 1 1
1.05220141471575 1.04145171164997 1 1
0.92014599839905 0.910700541746045 1 1
1.37724294007477 1.36273553219715 0 0
1.15211598290432 1.13775308644785 1 1
1.05131119831863 1.03994448427784 1 1
0.932051742412456 0.922081570797974 1 1
1.02065337274907 1.00930500136994 1 1
0.988595016995989 0.977509097787246 1 1
1.2132499218379 1.20031209210114 1 1
0.910443214060328 0.901639835883622 1 1
0.971507355293019 0.961751827861402 1 1
0.940132568460104 0.930156982514227 1 1
1.29389865112605 1.28094159720037 0 0
0.851575163292312 0.842292375110966 1 1
0.836123658713499 0.828196658889561 1 1
1.14761447501056 1.13692642089486 1 1
0.879908689783292 0.87093621449131 1 1
1.21801697521181 1.20568036540227 0 0
0.923456858241314 0.91292427944822 1 1
0.89146732494136 0.882863241890836 1 1
0.980437085058851 0.970950247073198 1 1
1.0963971006935 1.08443365114705 1 1
0.789049261324373 0.781925390394134 1 1
1.20377965417385 1.19138887488306 1 1
0.894520239544981 0.884519368085104 1 1
1.19638094149394 1.18374375878639 1 1
1.12783336456932 1.11696440371587 1 1
0.872686707178693 0.863293985823105 1 1
0.871101181734213 0.862420354532067 1 1
1.26226519583267 1.25027576460693 1 1
1.0385692176913 1.02842455168426 1 1
0.957329662542292 0.947578925955544 1 1
1.32991189546777 1.31503503406517 0 0
0.98806531950049 0.978614370825604 1 1
1.05887962852292 1.04840310072498 1 1
0.990770381477197 0.979726963649468 1 1
0.981778216513539 0.972152372068593 1 1
0.932008416303248 0.922100542896412 1 1
1.02331574201417 1.01192981227887 1 1
1.07864125204927 1.06890703712542 1 1
0.944217686028663 0.933469588101166 1 1
1.21813881181142 1.20674777253364 1 1
0.790467681686171 0.781815475183223 0 0
1.068029090054 1.05805898234665 1 1
0.907003140189592 0.898014313431617 1 1
0.869446172365159 0.860346359963614 1 1
0.909318489462425 0.899294252812871 1 1
1.19692217327347 1.18489701974839 1 1
1.25846606978136 1.2456957875145 1 1
1.00339181289831 0.992917164847212 1 1
1.05497738771434 1.04533359352375 1 1
1.20080680863444 1.18705889473577 1 1
0.672117124417405 0.665919804482755 0 0
0.989917344464546 0.979735193546216 1 1
0.83462111495414 0.825978359850103 1 1
1.34286251033494 1.32759455843371 1 1
1.08285418153221 1.07122419153808 1 1
0.751856489899172 0.744240363866122 1 1
1.11374983652712 1.10162477804286 1 1
0.69852129048428 0.691154970477605 1 1
0.885588425846104 0.876502293026175 1 1
0.807511407803948 0.798959812684738 1 1
1.20303759365941 1.19105873622661 1 1
1.03570101633843 1.02610439550817 1 1
0.970552474115292 0.959931006283656 1 1
1.10695597165478 1.09468661839601 1 1
0.808006970707725 0.798852219546535 1 1
0.904351687599442 0.895641217766356 1 1
0.869127825779649 0.859985117464637 1 1
0.998677649662373 0.989733465573617 1 1
0.814738012867747 0.805689700666651 1 1
1.08685490350555 1.07536207544589 1 1
1.03365506000472 1.02382421405189 1 1
1.02409733190621 1.01366762757075 1 1
0.981494358850646 0.971139338706408 1 1
1.07393350367288 1.06053322166594 1 1
1.12809732499334 1.11569236754079 1 1
0.974277524613055 0.964109040426172 1 1
0.90285480542148 0.893650478031662 1 1
0.941111346164877 0.932134963268156 1 1
0.991774342766909 0.982416359239131 1 1
0.934704209874194 0.925602212657884 1 1
1.17416937628663 1.16307390750505 1 1
1.12773746420685 1.11605444848645 1 1
0.961227074674101 0.950301751955011 1 1
0.992117885040379 0.981538855587635 1 1
0.701780157462727 0.694149287597476 0 0
0.857210372126198 0.848618868296448 1 1
1.42832134209786 1.41448483652357 0 0
0.739108516936223 0.73191719946387 1 0
0.911251720185623 0.901968361858146 1 1
0.958717933333185 0.947932917438265 1 1
0.703767547830353 0.697115365439768 0 0
1.22412691053809 1.21151938666996 1 1
1.07612328276686 1.06419346596735 1 1
0.941589368376877 0.931805770568121 1 1
1.09370523083643 1.08452795113817 1 1
0.803022254985542 0.79385201226815 0 0
1.21055945866433 1.19779636834183 0 0
0.919877459938584 0.910754478270241 1 1
1.10101757892841 1.08960293084373 1 1
0.870275608414668 0.860138733028183 1 1
0.917621270231401 0.908585424196505 1 1
0.985121326935684 0.974169636766636 1 1
0.905204521937699 0.896470524763165 1 1
1.01762451273998 1.00792556296492 1 1
1.10742829251842 1.09552834135268 1 1
1.09266532884459 1.08093988525223 1 1
1.11725664055393 1.10682750008394 1 1
1.01851849119325 1.00822460320507 1 1
1.05320589849967 1.0415921720618 1 1
0.969400615121266 0.959925527875222 1 1
0.98248381811507 0.971658700594596 1 1
1.04188483954596 1.03164758843919 1 1
0.974276302308013 0.964741335399696 1 1
0.9926729877301 0.983007411028079 1 1
0.848532877960818 0.840930279902239 1 1
1.17755028899966 1.16715376972492 1 1
1.0259898723613 1.01581787798573 1 1
0.684791238072992 0.678176334321107 1 1
0.897395555683295 0.887939836097529 1 1
0.972244948569649 0.961311139643004 1 1
0.81042862794341 0.802006048450372 1 1
0.737720168482967 0.730558660782402 0 0
1.057042031798 1.04709724712391 1 1
1.17411130928301 1.162597517822 1 1
1.04946134609385 1.03797229262171 1 1
1.00591899599379 0.995751750333804 1 1
0.880050320657515 0.871632578648373 1 1
0.795058161060764 0.786052087518168 1 1
0.794373453114145 0.786246490824858 1 1
1.1827298143399 1.16995062335841 1 1
0.91442867530699 0.905819331738311 1 1
1.25531658832241 1.2426092353009 1 1
0.982520026167429 0.972753729939784 1 1
0.818408941974885 0.810053056433167 1 1
0.949236532491158 0.940082180790504 1 1
1.01791208906708 1.00634224418559 1 1
0.851252510103971 0.841250281815361 1 1
1.03426456060792 1.02353558716264 1 1
1.45906506819205 1.44387156166585 0 0
1.02617920227886 1.01649191133627 1 1
0.856407955654269 0.847496329336775 1 1
1.0128411192174 1.00187899050067 1 1
0.864625829026591 0.856508120420494 1 1
1.13272665773591 1.1219939143779 1 1
0.92142133904108 0.912073801554223 1 1
0.834630364528742 0.826762925629247 1 1
1.07777389912552 1.06685902512778 1 1
0.728167066760469 0.719257121064384 1 1
0.912153875931828 0.903307101738099 1 1
1.34917711063521 1.33428720160953 0 0
1.12018957286141 1.10983749633156 1 1
1.03356193599864 1.0228420413577 1 1
1.22534886793545 1.21197839284444 1 1
0.83478883940059 0.825821264726989 1 1
1.08598986571319 1.07474966215485 1 1
1.46956750871091 1.45599046769971 0 0
1.03447800187348 1.02476652656238 1 1
0.742196261737371 0.734734782272239 1 1
0.992097813492191 0.979428558014229 1 1
1.11681190098759 1.1059560760202 1 1
1.11806936017079 1.10589677885366 1 1
0.894555120303867 0.88693677097698 1 1
0.906751973831743 0.897960425488132 1 1
1.02260658580617 1.01225173887674 1 1
0.959183296572458 0.94899392801925 1 1
0.954259789767454 0.944331676637464 1 1
0.833249530997875 0.824115955932331 1 1
0.885163232192411 0.874881628894924 1 1
0.790941298106784 0.783204800027656 1 1
0.990982698180996 0.981490523485555 1 1
0.67838644041988 0.670980676631126 1 1
0.913725281369233 0.904568147503033 1 1
1.07136538769641 1.06130486544246 1 1
0.737298121440075 0.730389605252662 1 1
0.971366412393598 0.960050929888205 1 1
1.23830742717952 1.22579548524432 1 1
0.882806871183817 0.873935253454343 1 1
0.888724444425331 0.881329580210196 1 1
0.95592553334613 0.946935521181213 1 1
0.887552078118375 0.879355081913551 1 1
0.924707426108938 0.915214578048832 1 1
1.13133735709825 1.11981527041158 1 1
0.824785110156343 0.816810399002764 1 1
1.26035298114027 1.24654217950067 1 1
1.24923953841228 1.23511293793818 1 1
1.24278039303411 1.22762374326501 1 1
1.11630493167338 1.10378168548361 1 1
0.734635356392614 0.727139360893693 1 1
0.89072530751396 0.881965062394528 1 1
1.27886564894375 1.26601765054856 1 1
0.903480701564161 0.892886582519628 1 1
1.32488908322938 1.31071660303157 0 0
0.804680936192357 0.796532431097806 1 1
1.10217268884369 1.09143091583278 1 1
0.614679548367017 0.60813712526741 1 1
1.04098448827671 1.03049936554667 1 1
1.15061203638387 1.13922702191236 1 1
0.583844897339691 0.578735084406149 0 0
1.06816689062184 1.05610381843623 1 1
0.818523367267893 0.811547623486446 1 1
0.84507367015108 0.835656140455914 1 1
1.06001302914049 1.04876417580183 1 1
0.956846355148306 0.946707649836223 1 1
1.18372841850629 1.17089694478917 1 1
0.841520772492885 0.831883012865193 1 1
0.967049711605408 0.958198371689539 1 1
0.996063139572168 0.986171019026469 1 1
0.906741908266626 0.896909715215231 1 1
1.10007883544916 1.08903517208895 1 1
0.903042476609483 0.89361486876284 1 1
0.450983721919265 0.445869895333365 0 0
1.00187620659327 0.991984635267223 1 1
1.04826286694335 1.03799925921909 1 1
0.73122981534334 0.724167866454634 0 0
0.927371859159054 0.918063472197648 1 1
1.02033558760423 1.00958971829074 1 1
1.31164282330798 1.29818701918168 1 1
0.999448974612702 0.988976405540822 1 1
0.857102426817091 0.848059359537094 1 1
0.786472424246202 0.778489506081786 1 1
0.809400404257109 0.801304859675719 1 1
1.06299614865056 1.05133363380104 1 1
1.09729763706722 1.08576727480974 1 1
1.09913947124009 1.0879166445873 1 1
0.711802543219885 0.703594107596867 1 1
1.05765517039671 1.04733322608293 1 1
1.01595830928493 1.00538722739582 1 1
0.928813664483826 0.919144654388119 1 1
1.09342602590164 1.08052712816447 1 1
1.1838814087137 1.17196135996359 1 1
0.858848824303537 0.85082135854509 1 1
0.919641872640952 0.909734003812427 1 1
0.878062031889702 0.868809065769674 1 1
0.723821497879953 0.71623032310689 1 1
0.625883926199724 0.618914408726783 0 0
0.847714425302955 0.839019913972345 1 1
0.871066494392489 0.862054152588286 1 1
0.816870897397194 0.807627656681156 1 1
0.787910747281492 0.779975426522342 1 1
1.30356294196029 1.29140058547868 0 0
1.00456116779475 0.995115750540113 1 1
0.807020907072843 0.799533937354667 1 1
0.69125359414532 0.684493600018698 1 1
1.28876330758035 1.27496253110602 1 1
0.960540352265135 0.950743542102346 1 1
0.972038790495747 0.96278812640103 1 1
0.883406859429175 0.875270714825116 1 1
0.959227346033787 0.949036668761638 1 1
0.690794553228522 0.683740991065473 1 1
1.1627061630589 1.15091691431379 1 1
1.0507400793795 1.03932450018296 1 1
0.858531902631893 0.849463803608364 1 1
1.00553574113846 0.995120007724787 1 1
0.665525524108461 0.659543148457756 0 0
0.987419298625215 0.976701563484 1 1
1.15403646293049 1.1416102608063 1 1
1.23234967369469 1.21948711309426 1 1
0.929803546988353 0.920097999257594 1 1
1.05271385557687 1.04081175472455 1 1
1.29841739452709 1.2837579539126 0 0
1.05604396140761 1.04582589321448 1 1
0.834615785924552 0.824182396202078 1 1
0.810995032632778 0.802873352737066 1 1
1.11072572946383 1.09883046500092 1 1
1.09507781430572 1.08526621936998 1 1
0.879150832487847 0.870283762675566 1 1
0.928654378164269 0.9182245576556 1 1
1.17601374474221 1.16428464437481 1 1
0.989935322438372 0.980338937184511 1 1
1.33588539205745 1.32235771032225 1 1
1.44659980213026 1.43211358263903 0 0
1.15767701156023 1.14579255482518 1 1
1.22984313244991 1.21604506596887 1 1
1.15301400761309 1.14153752125258 1 1
1.15085179039779 1.13952655842858 1 1
0.8585168397453 0.849296795967959 1 1
0.916961761665797 0.907081375256108 1 1
1.06823886822503 1.05789404441621 1 1
0.890613061615203 0.880946793792409 1 1
1.20336975078649 1.19087080790586 1 1
1.30076220119553 1.28753138680852 0 0
0.886161926552987 0.875787814353055 1 1
0.869308606093257 0.860590344659726 1 1
1.39653952156098 1.38203682480513 0 0
1.11872771433591 1.10642415269774 1 1
0.846915712784168 0.83881545796754 1 1
1.16955547954882 1.15968089202935 1 1
0.75788606260923 0.75024940531 1 1
1.08211764160781 1.07066550278711 1 1
