# Supplementary material for: Bias caused by sampling error in meta-analysis with small sample sizes
Source: PLoS One. 2018 Sep 13;13(9):e0204056. doi: 10.1371/journal.pone.0204056 (PMC6136825; doi:10.1371/journal.pone.0204056)
Supplement: S4 File — (ZIP) [file pone.0204056.s004.zip › results N = 10 theta = 1 tau = 0.5 sz = 500-1000.txt]

"cohen.dl.theta" "hedges.dl.theta" "cohen.dl.cp" "hedges.dl.cp"
0.978355419398161 0.977404230430427 1 1
0.686748914691441 0.686050481692957 1 1
0.920790432459507 0.919899867534923 1 1
0.996068579769226 0.995012863201463 1 1
1.04571424998777 1.04467691648818 1 1
1.15259269073408 1.1514495580609 1 1
0.870436952935852 0.869526664560627 1 1
0.907700278677465 0.906613342018368 1 1
0.750295464582388 0.749482678204668 1 1
1.16851895515229 1.16727737033728 1 1
0.999463479371954 0.998405998088873 1 1
1.04126454948624 1.04031088899394 1 1
1.19709546296369 1.19584373247409 1 1
0.95339861884063 0.95242078883187 1 1
1.20574985523023 1.2045719364003 1 1
0.829326846805549 0.828450944652224 1 1
1.17606025435574 1.17477929644573 1 1
0.965969226724121 0.964998548515038 1 1
1.03476862945269 1.03370783457744 1 1
0.967331593036521 0.966307856678477 1 1
1.09417368736409 1.09314370133182 1 1
1.0799756062315 1.07875031286938 1 1
1.12982146493393 1.12860978660428 1 1
0.867816340953687 0.866842589281009 1 1
0.822464066680195 0.821605079834424 1 1
1.19090912863719 1.18969394176855 1 1
1.39127478977861 1.38982057447677 0 0
0.97135853095691 0.970395476005035 1 1
1.08448475273232 1.08333152855265 1 1
0.885375160549452 0.884562541184751 1 1
0.89022158267493 0.889390110108509 1 1
0.701298601174897 0.700653915238323 0 0
0.930327885559034 0.929401223696187 1 1
0.898686377562479 0.897822479399856 1 1
1.26825488074203 1.26699736730606 0 0
1.01273374639344 1.01171563368896 1 1
0.891953392287241 0.891026030778789 1 1
1.17979907019912 1.17858363774649 1 1
1.17872557057253 1.17746652012075 1 1
0.976659416982263 0.975799867725986 1 1
1.17444592916987 1.17321021648753 1 1
0.717926247928311 0.71722570144598 0 0
1.10035625680409 1.09909981021065 1 1
0.852635928193819 0.851896339973149 1 1
0.784739208923583 0.783904630024419 0 0
1.04001386923273 1.03890652835954 1 1
1.33660006503525 1.33522425544182 0 0
0.870064303413433 0.869170811935726 1 1
0.8860821721833 0.88506411652562 1 1
1.18868520265972 1.1872647558517 1 1
1.1315165266082 1.13042179084208 1 1
1.02597703667036 1.02478280896201 1 1
0.914220039646526 0.913366847783898 1 1
1.1913668251504 1.19016946043889 1 1
1.07295290214073 1.07179633182044 1 1
1.38268885180704 1.3811604729581 0 0
0.867927103947571 0.866972399425202 1 1
1.13738332637221 1.13608608081586 1 1
1.07429941325658 1.07322299815964 1 1
0.929755451171032 0.928813983909486 1 1
0.959013478510564 0.957954668124791 1 1
0.826022598079941 0.825186947086974 1 1
0.908910238573594 0.907976941580015 1 1
1.17003390209304 1.16861510339514 1 1
0.775159936382309 0.774321286842705 0 0
1.06179829506739 1.06071291425871 1 1
1.27108528731786 1.26963448025193 1 1
0.917949786824499 0.916954590685058 1 1
1.10972287127835 1.10865154289729 1 1
0.818762353072959 0.817915815830513 1 1
1.10166839801543 1.10033886841442 1 1
0.919569091220461 0.918716398306947 1 1
0.967191980236789 0.966197814214592 1 1
0.758287959062533 0.757503671875095 0 0
0.692239106701099 0.691530367890139 0 0
0.792168796153126 0.791370017774924 1 1
1.05589046358179 1.05483794416768 1 1
1.20224836662432 1.2011224619136 1 1
1.02353870951778 1.02247956127878 1 1
0.864260125452208 0.863356426766308 1 1
0.995790971807122 0.994740667957029 1 1
0.847204351460235 0.846300128230857 1 1
1.10723790269258 1.10601094433811 1 1
0.967471710948038 0.96639780271305 1 1
1.2057623917384 1.20445660555616 0 0
0.983192128727017 0.982153129515998 1 1
1.03065189071754 1.02974426696948 1 1
1.13339652129815 1.13222680925932 1 1
1.06460841753275 1.06337039728583 1 1
1.06618802579156 1.0651367884268 1 1
0.99606065456693 0.995031374506155 1 1
1.04203735785094 1.04106182112925 1 1
0.962965444586302 0.96196236354256 1 1
1.17947021473063 1.17831568549087 1 1
0.775211353876868 0.774427594651615 1 1
0.877864175339911 0.8769399302581 1 1
0.848747596003511 0.847866011021945 1 1
1.00573174002634 1.0047458701116 1 1
0.848115281880023 0.847222549176647 1 1
0.779991025751094 0.779072887955407 1 1
1.25555018253236 1.25422484969357 0 0
1.13427877387163 1.13309831635321 1 1
1.11787600491953 1.11666960905727 1 1
0.927802277130161 0.926900842070057 1 1
1.0952532619068 1.09421300243439 1 1
1.21938271076141 1.21822848094641 1 1
0.81549773833053 0.814624182252401 1 1
0.831173678897166 0.830372678241483 1 1
0.567473431913803 0.566944829137177 0 0
0.792102715168929 0.7913632639977 1 1
1.13915752919621 1.13784990509273 1 1
1.09391541657651 1.09272896641253 1 1
0.859869383795442 0.858971325785296 1 1
1.21992094674686 1.21873707780794 1 1
1.37520432326432 1.3738543045449 0 0
1.09279573020556 1.09166637041689 1 1
1.18652661035168 1.18524556153468 0 0
1.13246900255017 1.13133066937609 1 1
1.04745117094014 1.04638856528115 1 1
0.841521856077969 0.840629108684673 1 1
0.990927353045135 0.989828799872448 1 1
0.769921073760068 0.76908163775567 1 1
1.19121523466556 1.18992332809341 1 1
0.965422311734994 0.964458070480876 1 1
0.671894382226548 0.671245684131498 0 0
1.03252998611373 1.03139386814914 1 1
1.24488298913513 1.24353405636806 0 1
0.777583373292249 0.776683330811028 1 1
0.934948936782538 0.934053374868806 1 1
1.00784160370694 1.00681723422986 1 1
0.892854137417103 0.891988782235619 1 1
1.24228462543389 1.24110757148024 1 1
1.18730039131261 1.18609714468669 1 1
0.800646681724355 0.799626104362095 1 1
0.856052745078908 0.855168233107287 1 1
0.708420499060275 0.707705448083056 0 0
0.889390685427665 0.88851019156654 1 1
1.049386172684 1.04839669216715 1 1
1.07470984202038 1.07356832412141 1 1
0.987363502316526 0.986316971646554 1 1
1.24846588404325 1.24711563269721 1 1
1.275303089977 1.27412695539333 0 0
1.21374614631262 1.21248113285978 1 1
1.25307525737719 1.25184329007719 1 1
1.14989798916346 1.14882168247216 1 1
0.768607960123056 0.767894103278195 1 1
1.09731009004438 1.09623527028468 1 1
1.17403499631672 1.17285706442172 1 1
0.942634332031663 0.941622029713764 1 1
0.902017166869176 0.900983613891748 1 1
1.02488673755053 1.02391536161977 1 1
1.22335952300102 1.22208843336881 1 1
1.07104614078123 1.06998158220904 1 1
1.00819945928705 1.00723109335964 1 1
0.863764473495231 0.86278109931977 1 1
1.00339196283415 1.00245081043226 1 1
0.842961963390429 0.842068817448203 1 1
0.950174379227765 0.949129880978701 1 1
1.12750805842335 1.12629196053909 1 1
1.00648579937189 1.00530911352618 1 1
0.888322769788536 0.887434060520694 1 1
0.963263272437415 0.962383152180116 1 1
1.09064714448824 1.08954793581825 1 1
0.937700713608153 0.936731639571769 1 1
0.986533197349143 0.985463435401225 1 1
1.01326742016446 1.01216079791701 1 1
1.46508798928459 1.46369023038834 0 0
1.11513175655726 1.11400105478809 1 1
1.01441204027997 1.0134296433245 1 1
1.07598271182099 1.07477904358173 1 1
0.992421138557349 0.991417339550041 1 1
1.00011338357965 0.999004357705132 1 1
0.971324326716446 0.970197966603329 1 1
1.17570759254108 1.17462450777706 1 1
1.11683771466342 1.11576411633731 1 1
1.05156853791699 1.05044034154954 1 1
0.859738729187457 0.858821842950184 1 1
0.917297076891727 0.916276017419046 1 1
0.822834439848031 0.822065204208879 1 1
0.653290280853552 0.652650081812952 0 0
0.830909553171506 0.829961762431492 1 1
0.855466725814254 0.854631399236478 1 1
1.30031741836604 1.29888587370368 1 1
0.973511295452994 0.972626469568285 1 1
0.977616306062888 0.976622146824018 1 1
1.09430290999194 1.09315797067154 1 1
1.15474074020756 1.1535210744249 1 1
1.00628154125911 1.00519969600968 1 1
1.17502142646584 1.17388507406387 1 1
1.08401720984409 1.08284397967858 1 1
0.883702070617464 0.88291673390528 1 1
1.059498002753 1.05841117700253 1 1
1.0152736351804 1.01422101790401 1 1
1.24638497997816 1.24526412248205 1 1
1.17651227226982 1.17529964409162 1 1
1.09225070228022 1.09114045139964 1 1
0.844022437899186 0.84318252419284 1 1
0.882520385235191 0.88163066851888 1 1
0.877749110374129 0.876868586779921 1 1
1.12992500577969 1.12894692974061 1 1
0.901814627207048 0.90089348709533 1 1
0.681665122617329 0.680879141102164 0 0
1.11419935236797 1.11312121897133 1 1
1.06690022765759 1.06563903929348 1 1
1.00067234215997 0.999614564396228 1 1
1.05263487706678 1.05162339450471 1 1
0.975294405268126 0.974266742129738 1 1
0.998272914935729 0.997373093297062 1 1
0.876250458636039 0.875365512687448 1 1
0.838514474793099 0.83764627546954 1 1
1.16998841650439 1.16884566728204 1 1
1.32935967291271 1.32803450845046 0 0
0.814510778756841 0.81377003260651 1 1
0.921241911921713 0.920281985698222 1 1
1.0863616743717 1.08527247909097 1 1
1.25006075412896 1.24868976073101 0 0
1.13527983790153 1.13403298189139 1 1
1.08428157864644 1.08319086045592 1 1
0.904061319569359 0.903116063867132 1 1
1.21482388644727 1.2137352471729 1 1
0.88999054351707 0.889066514287545 1 1
0.844598815060361 0.843775102156266 1 1
1.00166350097851 1.00053312869605 1 1
0.901102315953661 0.900131278193645 1 1
1.02656407734626 1.02551464564395 1 1
1.1221488214596 1.12103844348927 1 1
0.905582441754178 0.904729015703139 1 1
0.940003743479719 0.93896888953686 1 1
1.17703937662063 1.17598874874851 1 1
1.13498849079159 1.13369665279725 1 1
1.21791507592609 1.21681994084752 1 1
1.13259422866606 1.13139882380405 1 1
0.886472545971962 0.885657593161204 1 1
0.952885724147795 0.951844703456457 1 1
1.05206046043135 1.05096815256396 1 1
1.13865899675501 1.13751884802856 1 1
1.07848693286468 1.07749143692859 1 1
0.894761080597143 0.893755237001125 1 1
1.19452024862674 1.19341567418351 1 1
1.02481596453477 1.02379133014275 1 1
1.10616790551126 1.10501336879653 1 1
1.05447781601779 1.05323541004416 1 1
1.17752661737639 1.17635052150577 1 1
0.743909313038066 0.743137787868899 0 0
1.14947695881753 1.14833745700552 1 1
1.04937363263724 1.04823854159971 1 1
0.978860222585445 0.977912471287579 1 1
1.03677192354247 1.03582482220476 1 1
1.20078579227363 1.19935133345538 1 1
0.957596847759238 0.956595763948487 1 1
1.00905067581261 1.0079695897285 1 1
0.804897978616723 0.803983081203714 1 1
0.919891655590005 0.918943425449029 1 1
1.30853940321673 1.30722586662195 1 1
1.24464628231706 1.24334347112428 1 1
1.28235526628369 1.28089104235625 1 1
1.23785030555238 1.23637920487628 0 0
1.08267381458365 1.08132276376408 1 1
1.11857000457309 1.11743350288974 1 1
0.97186224947614 0.97084579908318 1 1
1.06911118968523 1.06801660280053 1 1
1.05192077349492 1.05094980343699 1 1
0.880473782969589 0.879482457443381 1 1
1.23641780669454 1.23519442584718 1 1
1.01734859873119 1.01630456417112 1 1
1.07335610139613 1.07226417998921 1 1
1.002114124199 1.00108033601165 1 1
1.09447505022763 1.09322788323834 1 1
0.87617648181783 0.875175525040174 1 1
0.939898889729029 0.938964414245423 1 1
1.00903516341555 1.00793366073848 1 1
1.38986487944441 1.38833110399367 0 0
0.895289753078338 0.894417302156681 1 1
0.990479729102438 0.989426424052068 1 1
1.06680414196813 1.06561748147632 1 1
1.04621663833456 1.04510613256592 1 1
1.11609148003353 1.114958719402 1 1
1.00898128484363 1.00792314404271 1 1
1.36555096328614 1.36425670125894 0 0
0.883330496260524 0.882561990010851 1 1
0.80397384624322 0.803124102170526 1 1
1.05106476326544 1.04987186759129 1 1
1.01751523255958 1.01655299122226 1 1
1.34690066876816 1.34542704735401 0 0
0.794976501715549 0.794099547821166 0 0
1.21718203070564 1.21597981827086 0 0
1.07913061133575 1.07801160240523 1 1
1.04865305835385 1.04754679456805 1 1
0.88761316236635 0.886716476588437 1 1
1.11444172274276 1.11333347710388 1 1
0.938381331287995 0.937289917473598 1 1
1.00399002472914 1.00301419483547 1 1
0.758893617518842 0.75800992501877 1 1
1.11017713790037 1.10898667199344 1 1
0.915823350083671 0.91490266118087 1 1
0.598482106821854 0.597932970893744 0 0
1.13044459748413 1.1292776175715 1 1
0.963790407869248 0.962712476129463 1 1
1.07859260974495 1.07736612136421 1 1
0.901785920286363 0.900890407967304 1 1
1.14504586333598 1.14390959225671 1 1
0.857929397092534 0.856961492432996 1 1
1.35231722632787 1.35086512423968 0 0
0.915694166552901 0.914700316749267 1 1
0.886717036014532 0.885749659978963 1 1
1.13553599553898 1.13454207249606 1 1
0.893295927047255 0.892282129912418 1 1
1.0162320203361 1.01517191419014 1 1
0.830020193770517 0.82910752242353 1 1
1.25665870462574 1.25526240446422 1 1
1.26500533855492 1.26366732718726 1 1
1.02330957186586 1.02227743565073 1 1
1.21595870192717 1.21480669210302 1 1
1.17299187899586 1.1716563790926 1 1
0.882262396761491 0.881377560766658 1 1
1.15386296605032 1.15273524996785 1 1
1.03566824477978 1.03459445538471 1 1
1.13038180379424 1.12906786879361 1 1
0.706202033549843 0.705530894884637 0 0
0.85301147508069 0.852033450485228 1 1
0.845054568918713 0.844205989654788 1 1
0.97198253416574 0.971040520481566 1 1
1.16552661213862 1.16438359643778 1 1
1.56699902740536 1.56519714984107 0 0
1.00285468031599 1.0019462283213 1 1
1.19813535587115 1.19696007140651 1 1
1.06708285397792 1.06591261278969 1 1
1.03294355162732 1.0319627197958 1 1
1.2097034237227 1.20833756436576 1 1
0.887259776991442 0.886417918440484 1 1
1.09855412987409 1.09744202103032 1 1
1.05170561653181 1.05067338056728 1 1
1.19748605517874 1.19614407354815 1 1
1.14834348521931 1.1470660594282 1 1
0.96613981894723 0.965117250632911 1 1
1.28135254551144 1.27999987698732 1 1
0.931610642101937 0.930756433395312 1 1
0.91031988069443 0.909443709267651 1 1
1.13982636734111 1.13869157128598 1 1
1.16819443312856 1.1669459978307 1 1
0.947199892742579 0.946201634571865 1 1
0.986734538313273 0.985686363547188 1 1
0.704930793238383 0.704162133561368 0 0
1.11132668110875 1.11037312009945 1 1
0.990091207053082 0.989066270800851 1 1
1.1216100571153 1.12046907822882 1 1
0.894901599136358 0.894080380347107 1 1
0.764499868367419 0.763639529127725 1 1
1.01508142614923 1.01402968899731 1 1
1.22186885016629 1.22058662152513 1 1
1.1324177714718 1.13137117537008 1 1
0.848735466532924 0.847807222104871 1 1
0.967658881361549 0.966544061340632 1 1
0.653797301436729 0.653114099636496 0 0
0.651031288894325 0.650323864227316 1 0
1.05405894867545 1.05295438978829 1 1
1.11511349066478 1.11390389593082 1 1
0.818368323160973 0.817438643262482 0 0
1.12230366940017 1.12121467138102 1 1
0.808009570714545 0.807225732101826 1 1
0.887417079341444 0.886553308006912 1 1
1.28448389048103 1.28317115092902 1 1
0.881901126010989 0.881065165719381 1 1
0.756088269808373 0.755375387666935 1 1
0.999283520153669 0.998276480339632 1 1
0.867447299045021 0.866478802888317 1 1
0.725091476683827 0.724329405822829 1 1
0.906510807036505 0.905601997455806 1 1
1.13621683114327 1.13503761545451 1 1
0.816875107110238 0.816080456767033 1 1
0.818299297649103 0.817435771043883 1 1
1.03970716230297 1.03857895266205 1 1
0.812089111562065 0.811334349705214 1 1
1.18972921922812 1.18844908429918 1 1
0.813493727882824 0.812718396823932 1 1
1.14650514370595 1.1452917503667 1 1
1.08006670321381 1.07895273765201 1 1
0.951513547052025 0.95061330435362 1 1
1.02021364306114 1.01910419504985 1 1
0.856070414119763 0.855186571956935 1 1
0.999457945646402 0.998483387141291 1 1
1.07051391253524 1.06932968720042 1 1
0.955561587241329 0.954623689849321 1 1
0.861522150945782 0.860757790817134 1 1
1.0765595695902 1.07539194151525 1 1
1.12099652198709 1.1197429423528 1 1
1.07957785869828 1.07835196122791 1 1
1.09931613886322 1.09812705440822 1 1
0.750394500815478 0.749559073291411 0 0
0.987887488351737 0.986852173735822 1 1
1.05664424065542 1.0555201811565 1 1
1.10969819328463 1.10847758577253 1 1
1.08526063264848 1.08419663687393 1 1
1.09114355374182 1.08989918545881 1 1
1.08464818123078 1.08341001596699 1 1
0.895265034624251 0.89431298959048 1 1
0.859062283143599 0.858131484501201 1 1
0.965192475229561 0.964295951626845 1 1
1.06602252484327 1.06499483837462 1 1
0.935004158494134 0.933988050498626 1 1
1.04709260885061 1.04600156626716 1 1
1.07025243233505 1.06910562238415 1 1
1.06219876982652 1.06111846243104 1 1
1.05165389385301 1.05056391121994 1 1
0.946764073988927 0.945612595802623 1 1
1.14511656539441 1.14384486334756 1 1
0.865742918677737 0.864741843620417 1 1
1.20535500811221 1.20413585378653 1 1
0.904351680554764 0.903418217361104 1 1
1.10836318775267 1.10729844566216 1 1
0.999724291007057 0.998773770069467 1 1
0.894513452925889 0.893742837122994 1 1
1.05579941167499 1.05471060316016 1 1
0.775583845039872 0.77476495888653 1 1
1.08144459128947 1.08035025373875 1 1
1.09390602494297 1.09279940322139 1 1
1.1294296033965 1.12837982103775 1 1
0.961555005582422 0.960422645963556 1 1
0.880675695754371 0.879684409683338 1 1
1.09763973650955 1.09633966211728 1 1
1.0375944208687 1.03649354496705 1 1
1.0606600471508 1.05958672679 1 1
0.852105219870144 0.851363844280041 1 1
1.01616619652007 1.01516168959924 1 1
0.89858780317457 0.897556561229188 1 1
0.838115471669832 0.837270389522841 1 1
0.979577988683066 0.978596709311632 1 1
0.940017857454205 0.939077299872516 1 1
0.911289636404885 0.910413723599149 1 1
0.980431276264347 0.979448731520933 1 1
1.00418887760188 1.00311956686135 1 1
0.581703109669161 0.58114342761962 0 0
0.958064741487726 0.957027612314063 1 1
1.07200606154226 1.07079916649425 1 1
1.12537302562169 1.12420075786275 1 1
1.33933656830523 1.33785180998433 0 0
0.885643031456039 0.884656114701725 1 1
1.05012815525196 1.04903309610763 1 1
1.05316689157247 1.05198273352377 1 1
0.84926596388185 0.848362071941041 1 1
1.08737007704501 1.08623973683097 1 1
0.953340774116018 0.952415528405557 1 1
1.07333771138257 1.07219667556286 1 1
1.27579852398204 1.27444506574376 0 0
1.04145879533973 1.04039756523567 1 1
1.19722162393107 1.19576448363263 1 1
1.23148066075962 1.23019361358791 1 1
1.04000636050991 1.03891047311778 1 1
1.06558341909319 1.06445273717933 1 1
0.864616133829183 0.863743858887751 1 1
1.10951589804247 1.10842200010589 1 1
0.979117742380857 0.978030451631163 1 1
1.25569354886018 1.25441448515514 1 1
0.94719323958171 0.9462771840193 1 1
0.883094360050972 0.882205386223761 1 1
0.855363100575894 0.85453820211236 1 1
0.905768875929915 0.904878587416552 1 1
1.24344346517584 1.24217105335065 1 1
1.14553628803393 1.14430031003093 1 1
1.20368241831604 1.20253847783942 1 1
0.987225030469981 0.986230790783166 1 1
1.15929947873441 1.15810331960188 1 1
1.02352727445511 1.02251945600761 1 1
1.08132363818249 1.0802985172719 1 1
0.869049124310854 0.868097098848444 1 1
0.965485530493345 0.96451024863397 1 1
1.00795040859759 1.00692796923727 1 1
0.862870525635299 0.861806650544843 1 1
0.847261270512312 0.846388441115323 1 1
0.977469433407188 0.976392909657504 1 1
0.900087175980976 0.898983382229469 1 1
1.44230369522362 1.44057515829381 1 1
1.22693993238114 1.22577258936414 1 1
1.03224021648819 1.03125923553714 1 1
0.655438346454799 0.654733440966806 0 0
0.974978402209684 0.973976951562793 1 1
0.814380567082902 0.813552505172912 1 1
0.980785643367043 0.97968096248391 1 1
1.10886754241588 1.10771534424625 1 1
1.18636529445464 1.18515547138157 1 1
0.928486124694957 0.927557724248709 1 1
1.16031668203037 1.1590477822656 1 1
0.677070846864489 0.67638422315378 1 1
0.769843076304381 0.769017187042985 1 1
0.684839405027337 0.68408529451636 1 1
1.05878531671361 1.0577254112923 1 1
1.04934033517551 1.04838406092628 1 1
0.871543051935155 0.870669729393303 1 1
1.03111585336084 1.03005429150536 1 1
0.94671840942993 0.945780507353748 1 1
0.905684358460097 0.904878258786852 1 1
1.30432910875529 1.30296080425564 0 0
0.919436853363004 0.91842362980361 1 1
0.838312299126402 0.837510896062186 1 1
1.12475215236068 1.12357617465567 1 1
1.12238582058231 1.12128992932155 1 1
0.900139950494669 0.89917261635473 1 1
1.04210063641268 1.04105718666089 1 1
0.88714056342637 0.886283703053247 1 1
1.2534764370463 1.25211072223984 1 1
0.719735443896608 0.719039478101287 1 1
0.889551811664175 0.888413686846182 1 1
0.890365113957725 0.889396949054232 1 1
0.899980671135526 0.899028773989461 1 1
0.899144859512199 0.89819584012295 1 1
1.09302915077866 1.09185049732805 1 1
1.02330608288352 1.02218998689736 1 1
1.12805119454614 1.12685260708486 1 1
1.04442951402576 1.04344518390469 1 1
0.969415338398611 0.968491701170675 1 1
1.12435155809667 1.12299739691911 1 1
0.769761489341393 0.768929180452023 1 1
0.989769031485252 0.988742161252455 1 1
0.86229961263714 0.861444587175454 1 1
0.98559313095116 0.984594841562934 1 1
1.10955860144412 1.10846559064495 1 1
1.13462218725902 1.13355245328142 1 1
0.847389371781723 0.846600046650689 1 1
0.839754496027726 0.838915588716409 1 1
1.48101749267965 1.47945970584596 0 0
1.03334160767901 1.03234332730918 1 1
1.16340388212048 1.162300134286 1 1
0.958360997321264 0.957339640842447 1 1
0.937325873913007 0.93625599332068 1 1
0.811802850178786 0.810870423205831 1 1
1.00608336498811 1.00503055132519 1 1
0.963179455517156 0.962123364688766 1 1
0.994036144230465 0.99303720038346 1 1
1.05449235313908 1.05343602955768 1 1
1.1039514125567 1.10279476692614 1 1
0.977206409608371 0.976006656116714 1 1
0.944483864821857 0.943460324461946 1 1
0.99035497984175 0.989289216083542 1 1
1.0922840151366 1.09118509759075 1 1
1.06553755645111 1.06431664779416 1 1
0.74677552863518 0.745961103003069 1 1
1.30546092883561 1.30416855606285 1 1
0.755846316968658 0.75501420318843 1 1
0.952966351194832 0.95176360258363 1 1
0.583975779803186 0.583417031543827 1 1
0.905742356603588 0.904826194505351 1 1
1.12171811768158 1.1205958743933 1 1
1.1385086760888 1.13734461091902 1 1
0.887484877664263 0.886640959529765 1 1
0.966746305167646 0.965657257336971 1 1
1.1119238939439 1.11072922692832 1 1
0.790897963378954 0.790146148749408 1 1
1.07013423599113 1.06896164155542 1 1
1.03156068138458 1.03044638537037 1 1
0.770603812100865 0.769830098549285 1 1
0.95392006557933 0.952851764024009 1 1
1.17997078300803 1.17883525218225 1 1
0.943198464678779 0.942111400673643 1 1
1.44228315292508 1.44076410328211 0 0
0.834634626360122 0.833848394360157 1 1
0.715321326573279 0.714612127427117 1 1
1.00120773498484 1.00035564929992 1 1
0.683622416036136 0.682973029145091 0 0
1.28140325198727 1.27996147662118 1 1
0.861135833737666 0.860220056723058 1 1
1.13373685447677 1.13251419241379 1 1
1.06819901978444 1.06705370042934 1 1
0.952764603653987 0.951765133550061 1 1
1.02604012909921 1.02485009065557 1 1
1.14351294151053 1.14241390518903 1 1
1.21707337033961 1.21557467346277 1 1
1.06014943446469 1.05906258939967 1 1
1.23367388238571 1.23238941475714 1 1
0.921750525805317 0.920873245220553 1 1
0.787538368147113 0.786762443928153 1 1
1.10774532675178 1.10647968246222 1 1
0.846177385697143 0.84523029223663 1 1
0.839571117018494 0.838685152163455 1 1
0.840459558747345 0.839526640890993 1 1
1.01245433806036 1.01149380213772 1 1
1.01965211361367 1.01862039067739 1 1
1.02492726110807 1.02389703351261 1 1
0.792709206479163 0.791743289701165 1 1
0.793837296890473 0.793026779228604 0 0
1.24908892398596 1.24774752030825 1 1
0.894896496861069 0.893941529104619 1 1
0.708594904336222 0.707779390149637 1 1
1.00694563533432 1.00582864051443 1 1
1.24583343324024 1.24462271843372 1 1
0.853417088339728 0.852596299926522 1 1
1.07438224771501 1.07317379715573 1 1
0.934109503320597 0.933108995965182 1 1
0.932657388457921 0.931650537638745 1 1
1.2220845259499 1.22085645862092 1 1
0.893405699449693 0.892530527213033 1 1
0.765671835290279 0.764910200988534 1 1
1.05278790212724 1.05163994552711 1 1
0.856863569743841 0.855912188978082 1 1
1.25651510791918 1.2552424452878 0 0
0.672086518695708 0.671382203956761 1 1
0.715829150779717 0.715142670351252 0 0
0.874403680500818 0.87342982006086 1 1
1.05750615894517 1.05642067050398 1 1
1.00982960979829 1.00875503886848 1 1
0.974440789135939 0.973407024466957 1 1
1.05439513898549 1.05339105336605 1 1
0.688068373470006 0.687258033958702 1 1
1.12469509989201 1.12346046563402 1 1
1.11120057866469 1.10993046972733 1 1
1.00607004220455 1.00502735038158 1 1
1.1401975321263 1.13890652068887 1 1
0.846368678709832 0.845524515614227 1 1
0.852503788260027 0.851610188872744 1 1
1.10680122145207 1.10562574256556 1 1
1.04278301494961 1.0416681817202 1 1
1.18987906823032 1.18863241231729 0 0
0.986371207821169 0.985361310892449 1 1
1.09855349510123 1.09750911268661 1 1
1.12305161536998 1.12184549042602 1 1
1.04134457041248 1.04025237663198 1 1
1.10788420940172 1.10662320555036 1 1
0.783050280486704 0.782234863986663 1 1
1.04473806231318 1.04372817273725 1 1
1.09129218135037 1.09012885650795 1 1
0.941619695831703 0.940677460390799 1 1
1.13003662910626 1.12886910991485 1 1
0.989219273150668 0.988216919953019 1 1
1.20751533096644 1.20628078758468 1 1
1.03766894511537 1.03658192678392 1 1
0.999458210484457 0.998546249290573 1 1
0.840437145275327 0.839612926785182 1 1
1.07461427800938 1.07343090617153 1 1
1.0784640011143 1.07742799825945 1 1
1.34082514763984 1.33953079838266 0 0
0.880569217131446 0.879676334247729 1 1
1.0857888562677 1.08463425685765 1 1
1.15012288346957 1.14894268353803 1 1
1.22954895795185 1.22827970819619 1 1
0.917756817010338 0.916876057541643 1 1
1.2413941916049 1.24008734555953 0 0
0.963840847103981 0.962742363144237 1 1
0.923643687373062 0.922711673708934 1 1
0.939494264016363 0.93858234563932 1 1
1.09625075450362 1.09512189509706 1 1
0.787452012849924 0.786554333298664 1 1
0.917798017480586 0.916758655079849 1 1
1.01007435811431 1.00903655090671 1 1
1.36699878141126 1.365721390875 0 0
1.0040589072225 1.00310317971242 1 1
0.979963705968364 0.978901662575456 1 1
0.878181955467954 0.877278237110046 1 1
0.740941693710822 0.740199712596775 1 1
0.996040646845416 0.995010427694064 1 1
0.928937357116154 0.928008843510532 1 1
0.668299062885706 0.667698367638383 1 1
1.11104010932709 1.11000223292282 1 1
1.26838311799708 1.26713515733298 0 0
1.10226103586858 1.1010047237162 1 1
1.06421438263018 1.06307621981481 1 1
0.957524742699729 0.956540613955739 1 1
0.837248811282186 0.83636755360065 1 1
0.859798852564277 0.858895445636076 1 1
0.829583235060268 0.828684157178582 1 1
0.876025140075209 0.875173380274021 1 1
1.05980622380615 1.05877273317464 1 1
1.14510786963119 1.14394547559018 1 1
0.657739500478961 0.65712308246459 1 1
0.952229721902807 0.951141838290495 1 1
1.07723242369502 1.07613832603122 1 1
0.924799879229018 0.92381130025909 1 1
0.92287671438228 0.921791431395903 1 1
0.932340902054319 0.931380255248154 1 1
1.0900493961446 1.08884343909691 1 1
1.06882498653398 1.06779700013933 1 1
1.18642717139475 1.18521842678944 1 1
1.16341215510881 1.162217459335 1 1
0.83994146948731 0.839111039170933 1 1
0.556223520030535 0.555660194721909 0 0
1.12036327345277 1.11916615981067 1 1
0.698212014338387 0.697436806269143 0 0
1.19801319524164 1.19674813068144 1 1
0.717321086715009 0.716627723167679 1 1
1.03513509575657 1.03412628315621 1 1
0.967025515016717 0.965891814641483 1 1
1.05104505272672 1.04992736186105 1 1
0.743131359125575 0.742474225792761 1 1
1.11423668873373 1.11297782670834 1 1
0.931280189835149 0.930312221275892 1 1
0.974837933703113 0.973780321165419 1 1
0.953695465242511 0.952777783396249 1 1
1.26767392501913 1.26634018336487 1 1
0.881349853975874 0.88039642294557 1 1
0.750992479663824 0.750227938185052 1 1
0.912706534802996 0.911677711874122 1 1
0.753130905633379 0.7524214338231 1 1
0.854700592556452 0.853784721445668 1 1
1.13160223739004 1.13041867796515 1 1
1.11878980981429 1.11769838383996 1 1
0.928051415466376 0.927108795615319 1 1
1.24662928100443 1.24533394150229 1 1
0.913328009257989 0.912358288287018 1 1
0.889326902161925 0.888454406193775 1 1
1.04434154275738 1.0433099320544 1 1
1.15402051074752 1.1528633117611 1 1
0.654314616352608 0.653571028237417 0 0
1.08603018639412 1.08484703429584 1 1
1.04078666126163 1.0397436897039 1 1
1.0854978147978 1.08441842868445 1 1
1.01594988447779 1.01486663016701 1 1
0.971930147523234 0.971008885826634 1 1
1.12078686281422 1.11967245366198 1 1
0.980544035262378 0.979683533159585 1 1
1.00717661926847 1.00612388907629 1 1
1.04025283976096 1.03909151490117 1 1
0.882219685282638 0.881381396546597 1 1
1.02463384985058 1.02363720291512 1 1
1.07458620208996 1.07337396179785 1 1
0.640373586417287 0.639722467540286 0 0
1.03303791243554 1.03198990224607 1 1
1.15439222390837 1.15311471594055 1 1
0.725647585786063 0.724957420105886 1 1
0.964107228698247 0.963038339791138 1 1
1.16569103396783 1.16447912536117 1 1
1.0779138372311 1.07676342803274 1 1
1.1510515805023 1.14975014448425 1 1
1.04304014915828 1.0419559085049 1 1
0.86045396522973 0.859505925426874 1 1
0.998029362675257 0.99685970374114 1 1
0.895307081752219 0.894359941073135 1 1
0.964093820377847 0.963207201104551 1 1
1.19209040299841 1.1909296890041 1 1
1.08165220657684 1.08047779578492 1 1
0.94106901877306 0.940091445513133 1 1
1.05426133376218 1.05318586330786 1 1
0.762949325314738 0.762147581736168 1 1
1.16411477259793 1.16278134831033 1 1
0.983403241828981 0.982423663059717 1 1
0.860822416186388 0.859860114945155 1 1
0.781043214719074 0.780230904391489 1 1
1.19576200163257 1.19444697102632 1 1
1.11417637625321 1.11297214229288 1 1
1.03234200311647 1.03128434805966 1 1
1.06258855518923 1.06147741785397 1 1
0.8744479113658 0.873526000996199 1 1
0.89394058159108 0.89302983915071 1 1
0.816263822258572 0.815386195912547 1 1
0.844752985874287 0.843960190908169 1 1
0.853862793220489 0.852958729385686 1 1
0.816570449326197 0.815836991604765 1 1
1.06236014482188 1.06123033941489 1 1
1.11577990910346 1.11472146633777 1 1
1.02940408449933 1.02838235839376 1 1
1.46308578861879 1.46135549892504 0 0
0.89459898790933 0.893749443265843 1 1
1.00876733947426 1.00775872213458 1 1
1.20470212952831 1.20344588192307 1 1
0.978314831637875 0.977334681735279 1 1
1.17972779907693 1.1785198811533 1 1
1.18025412516008 1.17917327127099 1 1
1.08420877065539 1.08321433975705 1 1
1.10550351083111 1.1043251797406 1 1
1.23328566934414 1.23201428510871 1 1
0.718216424452487 0.717436282131434 1 1
0.845683156623661 0.844772894401494 1 1
0.818926480242815 0.818083047808777 1 1
1.0417608806246 1.04077151487487 1 1
1.05521927808707 1.05412968206871 1 1
0.917065062842941 0.916222753349566 1 1
1.00368218581705 1.00271398554179 1 1
1.29759456978826 1.29614651677635 1 1
0.855965274838547 0.855125099556057 1 1
0.850696205817439 0.849736296910229 1 1
1.06295758395721 1.0619091428037 1 1
0.771532746899116 0.770686871559816 1 1
0.739145162764849 0.738413997694311 1 1
0.852124680238913 0.851221973731347 1 1
0.975840094955962 0.97477258158482 1 1
1.17434660872248 1.17310697621551 1 1
1.28645718216732 1.28501809467528 0 0
0.815356468892127 0.814328956017004 1 1
0.698618527005336 0.69788814816462 0 0
1.34341864442023 1.34184196006916 1 1
0.977872893099432 0.976823856844256 1 1
1.04624381988832 1.04520909545944 1 1
1.11727308441535 1.11613513091446 1 1
0.943309657862561 0.942368902879639 1 1
0.911075785967439 0.91016247938577 1 1
1.2003612745552 1.19918640237046 1 1
1.14145945915607 1.14024491344724 1 1
0.910890211290787 0.910057869670855 1 1
0.945482761074613 0.944389933483091 1 1
1.14814173646623 1.14698475045275 1 1
0.766032156871706 0.76534290447985 1 1
0.990525923686263 0.989460378470856 1 1
1.06211770610313 1.06107649651803 1 1
0.951723880426306 0.950735305714618 1 1
1.20091286801551 1.19971427005801 1 1
0.894553937978721 0.893616022821238 1 1
1.27962772991056 1.27843052875024 0 0
1.14292861338033 1.14194710542312 1 1
1.02229120903355 1.02124781681588 1 1
1.00524719337121 1.00418191258004 1 1
0.898569437064602 0.897502199663239 1 1
0.644009451136045 0.64326733863982 0 0
0.949972051028071 0.948921856954781 1 1
0.979184301053379 0.978181789017773 1 1
1.17692000621491 1.1757115423223 1 1
0.867591720192231 0.866694759167979 1 1
1.05024642038991 1.04928755537158 1 1
0.875277049603459 0.874358270244033 1 1
1.19331055851912 1.19210868603407 1 1
0.774437986181383 0.773611612670339 1 1
1.10120447413534 1.10002065847634 1 1
1.27788586351788 1.27658364426549 1 1
1.01610178682338 1.01516893595859 1 1
0.779825228609971 0.779034832440736 1 1
1.10264122147955 1.10167187074896 1 1
1.14878183086659 1.14774583645696 1 1
1.02776360901886 1.02664489676481 1 1
0.992702511674298 0.991648493317651 1 1
0.853262364690985 0.85237585219624 1 1
0.994798789882769 0.993731256898673 1 1
0.860728628756684 0.859897038757227 1 1
1.00708320771838 1.00594466431261 1 1
1.1065212619465 1.10533809327823 1 1
0.941152995103394 0.940076759014082 1 1
0.643623457198345 0.642989360236699 0 0
1.27530883930643 1.27400199726234 1 1
0.865331591552305 0.864471283626332 1 1
1.13554565389618 1.13440171346256 1 1
1.04213659464105 1.04105767496057 1 1
0.729838290328636 0.729096212367983 1 1
1.08200490297273 1.08080954580385 1 1
1.14934257002638 1.14812925630869 1 1
1.24350789663421 1.24227247853983 1 1
1.24312746480747 1.24175597629625 1 1
1.13599207924875 1.13486844969622 1 1
0.905846699884336 0.904889622280154 1 1
0.566158312996447 0.565471331240411 0 0
0.98020949425856 0.97923479972871 1 1
1.28296562503558 1.28169824912902 0 0
1.43480913699833 1.43328962091382 0 0
0.960277968616217 0.959289206653894 1 1
0.883628346968305 0.882696914657443 1 1
0.705235380694371 0.704550755521069 1 1
0.796645374434897 0.795774021385939 1 1
0.732839287783644 0.731997659095659 1 1
1.15720671623481 1.15612249046119 1 1
0.832836451796025 0.831935341559882 1 1
0.767395573615784 0.766520590363485 1 1
0.77997430107963 0.779178520061981 1 1
1.07812151502949 1.07690849360732 1 1
1.33837103083856 1.33690026467311 0 0
1.11039355388608 1.10927009503648 1 1
0.821882881823752 0.821128364019888 1 1
1.20603761647857 1.20487415156611 1 1
0.805923966058238 0.804982500847019 1 1
1.19411379506838 1.19286163384973 1 1
1.07952242468119 1.07851843291277 1 1
1.14550306011977 1.14442070422037 1 1
1.11077671483525 1.10960837937588 1 1
0.898838174898833 0.89788480206822 1 1
0.836863259726673 0.836001963303726 1 1
0.882440960175832 0.881579433726605 1 1
1.19895230506177 1.19781398748196 1 1
0.874181188908621 0.873259952999378 1 1
1.19914729305485 1.19800519994564 1 1
0.791583196754527 0.790712381350044 1 1
0.872442356621753 0.871582205010324 1 1
0.806586158839448 0.805760341704095 1 1
0.768563241311448 0.767796515876945 1 1
0.776929242681674 0.776085891462216 1 1
0.76853153975704 0.76777548697529 1 1
1.12417105404273 1.12307285607871 1 1
1.04587074289566 1.04479192977986 1 1
0.828264512994841 0.827423044608319 1 1
1.00317537976434 1.00223703258628 1 1
0.975491074105187 0.97454794454249 1 1
0.78452134693953 0.783675741340963 1 1
1.06883255085733 1.06771374519934 1 1
1.07618630618077 1.07505023540926 1 1
1.08718462614599 1.08610682270082 1 1
1.25977971814024 1.25845102561259 1 1
0.929745853155681 0.928854833420638 1 1
1.07389980727974 1.07292554172764 1 1
0.945840812256102 0.944847071045562 1 1
0.910933982422375 0.909880117944968 1 1
1.15373773235347 1.15232388404659 1 1
1.09653511681016 1.09534583898841 1 1
0.726516757133731 0.725779366978263 1 1
0.681929205485844 0.681244546444565 1 1
0.603461534271265 0.602875640554867 0 0
1.05932759225132 1.05827915449041 1 1
0.949133053529661 0.948037892015959 1 1
0.860156787598124 0.859205133608603 1 1
1.26866294046194 1.26710105154813 1 1
1.02285415934105 1.02183873831108 1 1
1.08757926785342 1.08643731632049 1 1
0.825279853704333 0.824461928438758 1 1
0.99282040330453 0.991708985625364 1 1
1.14051570621963 1.1393615393438 1 1
0.919425445030869 0.918444797681005 1 1
1.14850065955751 1.14733727915906 1 1
1.18564866194645 1.18456026370824 0 0
1.15171495381488 1.15047393797462 1 1
1.06099138995107 1.05989048482052 1 1
0.88529058011416 0.884313451150226 1 1
0.956185598278547 0.955220246739326 1 1
0.912988599760718 0.911955574967491 1 1
1.2832319914259 1.2819770449949 0 0
0.968418533100329 0.967403481444079 1 1
0.88591649088122 0.884974498510981 1 1
0.969300064388673 0.968332511189386 1 1
1.17183430307425 1.17064656988191 1 1
0.95567715262183 0.954621584340441 1 1
0.735989273111995 0.735173956001524 0 0
0.970337056106893 0.969297370509852 1 1
1.24856610133087 1.24739510045933 1 1
0.887899510441465 0.886967863524905 1 1
0.8914757467122 0.890443608041483 1 1
1.01963688366035 1.01866383184094 1 1
1.18456879814866 1.18328973340076 1 1
0.756832259897017 0.756083848616701 1 1
1.14282112171752 1.1415898869488 1 1
1.23375248457049 1.23248213884558 1 1
0.814809330606839 0.814040286995167 1 1
0.921143455184269 0.920252201035309 1 1
0.758365214957696 0.757651896784698 1 1
0.903471720953344 0.902507536840706 1 1
0.797997714940531 0.797156768380602 1 1
1.0306268065188 1.0294439805614 1 1
1.24304565581354 1.24171917660269 1 1
1.01094782380237 1.00982091913407 1 1
1.13097995062915 1.12990051018312 1 1
0.96579529006088 0.96475959308655 1 1
0.824415401242168 0.823501714110114 1 1
0.749368838650455 0.748578900426231 0 0
1.18325294463674 1.18197658194972 1 1
0.797361098490307 0.796434203583003 1 1
0.913687397887098 0.91274673269902 1 1
0.893673282022107 0.892775419945867 1 1
1.12999300707713 1.12877735648821 1 1
1.14416398633953 1.14296023396519 1 1
1.1667160787721 1.16543293078793 1 1
0.75129397415204 0.750462375184198 1 1
1.01683908560698 1.01575165018152 1 1
0.931761121027156 0.930756983090875 1 1
1.19661471049476 1.19531579743185 1 1
1.07651557239594 1.07542039396103 1 1
1.15859415674326 1.15731820335277 1 1
1.21015478777405 1.20890292248727 1 1
0.895646196691958 0.894691819216752 1 1
0.816913404351598 0.816145047910232 1 1
0.978222189865943 0.977238372059284 1 1
1.101014515754 1.09983590922302 1 1
0.891254735696304 0.89036685951852 1 1
1.05106031645756 1.0501357614357 1 1
1.28063356118044 1.27929109833985 0 0
1.19972694234573 1.19862818180014 1 1
1.00359662898118 1.00251125492949 1 1
1.14173238642735 1.14062113348899 1 1
1.43715915819463 1.43560148134424 0 0
0.898815965836938 0.897758498466724 1 1
1.25133644067572 1.25003284075128 1 1
1.0076205126441 1.00654307589618 1 1
1.19444655285146 1.19315884923936 1 1
0.966570803913898 0.965514425751831 1 1
0.947812340442206 0.946869082072662 1 1
0.798931278665618 0.79818409599244 1 1
1.12559220763242 1.12453079370675 1 1
1.29268799858367 1.29153288976867 1 1
1.05799088695997 1.05688152284296 1 1
0.785758140802924 0.784960387766947 1 1
0.969256486425653 0.968247269805286 1 1
1.01240167615973 1.01135050329636 1 1
0.970152529719811 0.969115179845286 1 1
1.16390494218953 1.16267844835865 1 1
0.833289045787263 0.832438444828048 1 1
1.0589645308065 1.05797660918906 1 1
0.832894506140222 0.832039286178352 1 1
0.828507982372907 0.827699060007444 1 1
0.943077222125896 0.942072806570088 1 1
0.865527038859589 0.864647561698527 1 1
1.29645682063268 1.29505767269109 1 1
1.0287079185102 1.0275976834118 1 1
1.11310065045335 1.11210143119851 1 1
1.30552469921086 1.30417755652382 1 1
1.09811082890632 1.09703333408321 1 1
1.04239085869878 1.04134983387058 1 1
0.809071373779169 0.808260552405672 1 1
1.06506904473441 1.0639423847955 1 1
1.01928934678055 1.01825566726321 1 1
0.85989189874493 0.858950665818328 1 1
1.11653652753981 1.1153831662516 1 1
0.898414685478929 0.897466606676304 1 1
1.02278164666005 1.02181227763879 1 1
1.0205897088387 1.0194743743758 1 1
1.01925360826329 1.01818330557914 1 1
0.980253044084686 0.979219896671611 1 1
0.817444736454492 0.81663733092947 1 1
1.07659908399782 1.07547188537328 1 1
1.06663219242546 1.06558899761702 1 1
0.812386252227621 0.811392233108939 1 1
1.12432115833004 1.12322732364779 1 1
1.11294455048909 1.11170069522598 1 1
0.872477039467084 0.871583144795848 1 1
1.10678850801768 1.10568632188119 1 1
1.02391233547992 1.02289522952678 1 1
0.869922771672452 0.868917592301551 1 1
1.18794033048951 1.18669565987847 1 1
1.31880395897333 1.31738199007139 1 1
0.819455304091515 0.818563872462905 1 1
1.30635630444507 1.30492984925326 1 1
0.835660027354275 0.834830524295774 1 1
1.12577637607779 1.12461686894871 1 1
1.02745077338563 1.02641706118008 1 1
1.30292950717698 1.30166559559285 0 0
0.638457525760909 0.637754809132012 1 1
0.91098328868026 0.910102983890287 1 1
0.918489748132072 0.917491581204099 1 1
1.12152704401229 1.12034076415674 1 1
1.12491425365213 1.1237743184474 1 1
1.35584614784295 1.35442802481136 0 0
0.75032805219411 0.749583452488566 1 1
0.865454445121488 0.864545647364142 1 1
1.09745193223762 1.09647301987769 1 1
0.884283213505474 0.883234067533683 1 1
0.848667939000608 0.847663641575529 1 1
1.04089682872626 1.03980279390078 1 1
0.75208167151135 0.751336668930224 0 0
1.10188859674277 1.10075797220534 1 1
0.824835882757013 0.824088363558141 1 1
0.9237790407793 0.922815629052586 1 1
0.700514654897555 0.699817127535319 1 1
0.984609826064807 0.983553566164297 1 1
0.763380509700046 0.762601710554032 1 1
1.24044583329465 1.23923415329207 1 1
0.907927627579961 0.90701086366903 1 1
1.05294713633312 1.05185646438556 1 1
1.17040891500904 1.16927828339434 1 1
1.21180274961573 1.21070938220794 1 1
0.933838638441546 0.932941200236014 1 1
0.819876204866971 0.818996308537629 1 1
0.879144482065968 0.878237591938344 1 1
1.23126962011193 1.22992013883306 1 1
1.1946115024938 1.19334354449222 1 1
1.06531194168755 1.0642075006696 1 1
1.10481330361465 1.10354486650394 1 1
0.961512416159314 0.960408691223146 1 1
0.920176972675577 0.919224915790486 1 1
1.17610710019651 1.17482146409806 1 1
0.896474671699317 0.895484662352316 1 1
0.927443422244251 0.92644549317158 1 1
1.00024156836785 0.999172175933274 1 1
1.32472537884474 1.32330155515507 1 1
1.11111507959646 1.10995041525059 1 1
1.36980526936767 1.36868468971927 0 0
0.814585499432249 0.813751775710722 1 1
0.88586434782796 0.884930974710694 1 1
1.15148701851308 1.15016344481065 1 1
1.12332068909428 1.12208707451578 1 1
1.31026057677899 1.30891733547936 1 1
0.802310995033947 0.801388500214084 1 1
1.08691241214298 1.08583810217974 1 1
1.09819294437693 1.09700798777623 1 1
1.06737813627826 1.06632842592932 1 1
1.00221549625152 1.00111645509704 1 1
0.765695630939697 0.764953774091786 0 0
0.792284643988841 0.791420898864459 0 0
0.839386881645122 0.838344404923317 1 1
1.19238764439947 1.19114260170339 1 1
1.04174896623733 1.04067552777431 1 1
0.885987345731335 0.885113621938205 1 1
1.00810330397309 1.0070837484817 1 1
1.16916231262936 1.16784776345723 1 1
1.10816733157396 1.10705621848601 1 1
1.03763849877691 1.03650754661849 1 1
1.15483384730687 1.15357112501389 1 1
0.689359551419933 0.688693447945 1 1
1.10799816195796 1.10680264165163 1 1
0.812902786260625 0.811910570775715 1 1
0.943526052706293 0.94263454689033 1 1
0.871135982691523 0.870278685648208 1 1
0.974739168952575 0.973768317079859 1 1
1.13676725815804 1.13558581894285 1 1
1.13513426100715 1.13407839097438 1 1
1.07212801213189 1.07087369782293 1 1
0.949925090468222 0.948928875944411 1 1
0.988737913697515 0.987611651022037 1 1
1.14867321386824 1.14741035177773 1 1
0.934332601012108 0.933379268252379 1 1
1.09226631215155 1.09119293227079 1 1
0.966652440727933 0.965589664260286 1 1
0.918849236553456 0.917866878500652 1 1
0.924305539343984 0.92340698418477 1 1
1.0505082304766 1.0493514193249 1 1
1.05050084317466 1.04937893449126 1 1
1.03245498351573 1.03143535367416 1 1
0.943702490723849 0.942647546497008 1 1
0.888398512678215 0.88747521743648 1 1
1.076987234168 1.07592892739983 1 1
0.986294730813137 0.985372381932843 1 1
0.784837048834163 0.784049116883293 1 1
1.00369010993644 1.00264957188926 1 1
1.02603928438637 1.02494660287178 1 1
1.02943506020486 1.02839835680644 1 1
0.845398647639578 0.844460148186157 1 1
1.19852507270237 1.19740465346179 1 1
0.95549294962313 0.954602073476219 1 1
0.862289859639843 0.861378660902081 1 1
1.04213771553665 1.04098662199807 1 1
0.772557295919552 0.771747235707748 1 1
1.1267652793755 1.12537990384899 1 1
1.18132030343204 1.18017405099741 1 1
0.942635307880829 0.941736149037605 1 1
1.08458981813214 1.08334073528277 1 1
0.855796581014447 0.854934419634168 1 1
0.66493963484128 0.664236317166849 1 1
1.18542194132545 1.18419618496034 1 1
0.986434733136836 0.985496256519627 1 1
0.973326186969312 0.972387537012066 1 1
0.993351378573946 0.992306120348017 1 1
0.823260537321111 0.822453486230926 1 1
1.02900980748258 1.02788193416046 1 1
0.809343842058813 0.808590920628679 1 1
1.14351904221185 1.14227984909349 1 1
0.86310166990428 0.862189033101107 1 1
1.15422164588774 1.15310230945317 1 1
0.95534655028424 0.954452992310362 1 1
0.810017734173252 0.809271741956176 1 1
1.33886980236316 1.33736934203213 0 0
0.729036290680572 0.728246257687741 1 1
0.990919403216728 0.989952941869534 1 1
1.00549809894209 1.00445662824768 1 1
1.15432642095525 1.15321650245662 1 1
1.05259824944115 1.05151280087052 1 1
0.912646445688998 0.911694954020527 1 1
1.15805320930329 1.15676822878044 1 1
0.760788183351967 0.759846675087184 1 1
0.940379024664958 0.939412707521765 1 1
0.854805880885561 0.85396479478957 1 1
0.88186666500718 0.880919083352903 1 1
0.88498961240268 0.884118594742846 1 1
1.2095053656982 1.20821650474849 1 1
0.953213505598675 0.952167859262727 1 1
1.15662113941147 1.15533393431435 0 0
1.15142595475197 1.15022394765007 1 1
0.945536923159461 0.944603977913922 1 1
1.10107790071473 1.09997200259747 1 1
1.08764479662527 1.08656225779549 1 1
0.986113668237607 0.985131362043217 1 1
1.11189015086715 1.11061104601499 1 1
1.26656579307843 1.2651862894756 1 1
0.995609474901195 0.994525803391679 1 1
1.03777453424453 1.03664326007063 1 1
1.20573376255295 1.20450372158972 1 1
0.74997481244345 0.749232493923703 0 0
1.18612324430536 1.18484875017963 1 1
1.10198218581652 1.10101351739547 1 1
0.946618103734011 0.945698148151485 1 1
0.739934988677111 0.739241674356944 1 1
0.924343093920421 0.923312546318077 1 1
0.92449669455165 0.9235074642378 1 1
1.14446381947172 1.14328680149111 1 1
0.786634857073164 0.785737833207617 1 1
1.08061497628893 1.07947692491158 1 1
1.05768010234214 1.05658998502765 1 1
0.831841329822678 0.830976939772655 1 1
0.846056281345912 0.845181509328136 1 1
1.10218210968149 1.10099773651655 1 1
1.01383628574076 1.01287106431924 1 1
1.06915106512013 1.06814272645787 1 1
0.720515736044142 0.719806418186285 0 0
0.993435470811376 0.992336979020555 1 1
1.17283035737059 1.17166115153713 1 1
1.00141937197395 1.00036634586905 1 1
0.973512780514004 0.972481936162076 1 1
0.893767848097104 0.892737198933063 1 1
1.30344143949468 1.30198899367366 1 1
0.912818737770509 0.91171828636199 1 1
0.841169420089643 0.840146098006299 1 1
0.767359641269318 0.766555682136226 1 1
0.909810199201424 0.908788557997184 1 1
0.966281748028846 0.965175273296486 1 1
0.940008046709912 0.939070379262273 1 1
0.951775701595773 0.950782218494108 1 1
1.2130579889059 1.21172357470665 1 1
0.821268841858147 0.820380746130455 0 0
1.14220002323341 1.14092584157715 1 1
1.09416176357658 1.0931291245098 1 1
1.0700569559076 1.06898406379504 1 1
0.829020916893218 0.828199468852692 1 1
1.2677729903456 1.26660357077251 1 1
1.03003125157587 1.02882462153863 1 1
0.825346427864411 0.824408116654935 1 1
1.02848575959124 1.02742738661074 1 1
0.847643839096675 0.846697689481459 1 1
1.16746932506096 1.1664054880408 1 1
1.31091388325625 1.30959066167229 1 1
0.958184154425554 0.957328912339293 1 1
1.08868620252394 1.08750075637354 1 1
1.0251022739564 1.02399438034304 1 1
0.951563161457344 0.950602180552099 1 1
1.06141003212932 1.06027379656819 1 1
0.960889974146719 0.959917383987673 1 1
0.945094621895665 0.944162679009309 1 1
0.567876100349271 0.567198430007204 0 0
1.19173524577225 1.19050213630609 1 1
1.04164728166478 1.04058938641522 1 1
0.934329523727504 0.933380462755821 1 1
0.868184276060999 0.867304053936411 1 1
1.05733556957239 1.05630945716104 1 1
0.871422484126947 0.870532011567923 1 1
0.824312867221077 0.823540037543523 1 1
1.0905298549124 1.08937678129562 1 1
0.893931895119059 0.893046284831439 1 1
0.959209060309375 0.958208451351946 1 1
1.17748434771701 1.17637659291412 1 1
0.683257527785735 0.682610745347056 1 1
1.09462638911847 1.09340670964701 1 1
0.86919375248497 0.868407979019461 1 1
0.858516998586044 0.857591817859185 1 1
0.924592612571921 0.923654522337926 1 1
1.04653049081254 1.04542970678539 1 1
0.867982132768164 0.867047811835125 1 1
1.4094194999731 1.40783813406835 0 0
0.998944803098779 0.997946581290052 1 1
0.986115831128136 0.984998979740715 1 1
1.11786545565993 1.11677426874813 1 1
1.10751136271488 1.10650842147744 1 1
0.843182764001737 0.84234272170513 1 1
0.954451268594318 0.95356693484323 1 1
1.26707638240729 1.26570317509315 0 0
0.921770745107052 0.920817891580525 1 1
1.05377449579977 1.05258924859851 1 1
1.2477402488231 1.24641003424288 0 0
1.28585458658629 1.28452149445323 0 0
0.680127344138416 0.679508886104071 0 0
1.01823703516982 1.01710999279341 1 1
0.837188817264963 0.83628038467054 1 1
1.14552730521968 1.14438027366162 1 1
0.884451461439175 0.883487244153919 1 1
0.9135922466316 0.912737709855184 1 1
1.05376833955733 1.05261741707408 1 1
1.01146391653073 1.01031961198072 1 1
0.967950526777868 0.966929052162808 1 1
1.12310458353884 1.1220201577013 1 1
1.11477710468697 1.11364146802642 1 1
1.03332813814951 1.0323163000184 1 1
0.837832239735513 0.836997438578054 1 1
0.825942195708437 0.82501430222931 1 1
0.996188178031067 0.995095334627917 1 1
1.09274481611741 1.09166880481122 1 1
0.684877504232319 0.684123316067889 0 0
0.821574970141553 0.820749594781523 1 1
1.1001555358707 1.09888678544004 1 1
0.846117484843584 0.845223402453047 1 1
1.12864651326742 1.12754533867514 1 1
0.987014296176543 0.986000831410683 1 1
1.20939078261045 1.20794853330002 0 0
1.05298993216573 1.05176040042292 1 1
1.13573029689964 1.1344606011947 1 1
1.08274322455008 1.08154397599678 1 1
1.05971801742006 1.05860224974488 1 1
0.654177947016254 0.653545242677209 1 1
0.798947586454985 0.798160014732649 1 1
1.15259857854009 1.15143269815688 1 1
1.00586293499666 1.00487026653675 1 1
0.840515834921139 0.839756068183748 1 1
1.11894720041865 1.11791357435146 1 1
0.874982424462999 0.874122428412651 1 1
1.16991954273458 1.16851286843542 1 1
1.29116311823761 1.28991696074593 1 1
1.0189030215621 1.01790901955774 1 1
0.936526817399097 0.935584898603935 1 1
1.20407717774716 1.20293524916592 1 1
0.936019414696476 0.935213170525914 1 1
0.817397020337123 0.81648958815955 1 1
1.10984056337359 1.1086710809684 1 1
0.916123418338325 0.915134352407623 1 1
0.969562308889693 0.968483571011605 1 1
0.887367577396411 0.886481677543909 1 1
1.1045089342302 1.10337665094396 1 1
0.943635168245785 0.942585407032439 1 1
0.599941514118997 0.599370316012204 1 1
0.86574330660803 0.864819642215658 1 1
0.687526057920405 0.686689703153146 0 0
1.36563851874332 1.36425602914728 0 0
0.966574566029498 0.965492186779361 1 1
1.00019374977141 0.999198142100188 1 1
1.13395977208068 1.13297015928834 1 1
1.1827743065814 1.18159154795427 1 1
0.943817941828012 0.94278013701101 1 1
0.76815224969567 0.767283036897888 1 1
1.0967098064289 1.09565995187729 1 1
0.640170826915111 0.639518706065769 0 0
0.932402272219302 0.931394777755454 1 1
1.062314493461 1.0611649589617 1 1
0.916738839607221 0.915786446395239 1 1
0.926901167205636 0.926048290810667 1 1
0.857213836135874 0.856354649644894 1 1
1.0271765302873 1.02617089684577 1 1
0.832647508669141 0.83181831781514 1 1
1.17695480968661 1.17581592256195 1 1
1.07308689594528 1.07193291951221 1 1
0.957490040249764 0.956611934961333 1 1
1.14650698693366 1.14526147496234 1 1
0.997337147474056 0.996224008327689 1 1
0.915214611827909 0.914337620554798 1 1
0.910433988789784 0.909535057621187 1 1
1.3005622815744 1.29930361979048 0 0
1.09294041416742 1.0919264726242 1 1
0.980879417264979 0.979879582551776 1 1
1.0912149246581 1.0900190053121 1 1
0.94279841744781 0.941822652654042 1 1
0.880110121990011 0.879164812780522 1 1
1.2187878085235 1.21764598716474 1 1
1.16102701423337 1.15992433128867 1 1
1.19909628099868 1.19774927074661 1 1
1.22099495001498 1.2196291741257 1 1
1.06282925088147 1.06164888075624 1 1
1.31276565336346 1.31119977903551 0 0
0.893340322643625 0.892389895387245 1 1
1.20992690168888 1.20862890899111 1 1
0.941326506992504 0.940481986575088 1 1
0.887838403190892 0.886963846072731 1 1
1.24025599863109 1.23892840810393 1 1
0.76514293422434 0.764355538673653 1 1
1.09865720239584 1.09737505059836 1 1
1.11242553019804 1.11133303635798 1 1
1.04443618552516 1.04331323992725 1 1
0.881730623625925 0.880864803088507 1 1
1.24264410936822 1.24141222035136 1 1
1.02248854254806 1.02132806899486 1 1
0.806162852409941 0.805327850994136 1 1
0.841559230789967 0.840704817126382 1 1
0.881220315128499 0.880325643557745 1 1
0.992987038025866 0.992022175080688 1 1
1.01909291046636 1.0180583812623 1 1
0.536080819040828 0.535494946694845 0 0
0.895431451626682 0.894451577146065 1 1
0.943154499276379 0.942087119529742 1 1
0.722957388146768 0.722150327098174 1 1
0.940508237349321 0.939548382879862 1 1
0.924739341313739 0.923883014774756 1 1
0.883240663014939 0.882377551032291 1 1
0.968488904503373 0.967453765023036 1 1
1.36316874854413 1.36195068603968 0 0
0.683861263717709 0.683138848634802 1 1
0.901343599669563 0.900349844130472 1 1
1.14487897992012 1.14347026647699 1 1
1.32243884882036 1.32102106425754 0 0
1.19239632576739 1.19117334516042 1 1
0.907325353326905 0.906312106249477 1 1
0.939037683057981 0.938109792206381 1 1
1.01054964517798 1.00961356562844 1 1
1.00102845046081 1.00005707581224 1 1
1.23796415707739 1.23667988099465 1 1
0.594553156148283 0.59386832537928 0 0
1.23867619215953 1.23751046249711 0 0
0.902101186392999 0.901132154829655 1 1
1.10726621178635 1.10602741766225 1 1
0.713981844348311 0.713301584288291 1 1
0.810729771796355 0.809850949751431 1 1
1.04997697086603 1.04881108448047 1 1
0.804955046828435 0.804082679117665 1 1
1.111610594664 1.11036219658046 1 1
0.828519478642927 0.827650848558356 1 1
1.15225127983516 1.15105433327639 1 1
1.10727061482512 1.10611618618363 1 1
1.01425850512972 1.01318539959083 1 1
0.982764833167922 0.981752321604352 1 1
0.8507414195198 0.849773549235986 1 1
1.11240554068541 1.11117681056888 1 1
0.819776425971534 0.818963230037725 1 1
1.1726228741974 1.17135866101915 1 1
1.45895323274444 1.45738383537622 0 0
0.786930294818954 0.786042582424654 0 0
0.894385780339614 0.893446534356547 1 1
1.1201489804117 1.11893420830287 1 1
0.87221953884612 0.871342148569139 1 1
1.07784616679307 1.0767236293671 1 1
0.975181360067921 0.974308345310219 1 1
1.03917425422416 1.03795285415214 1 1
0.992122194402139 0.991033317894681 1 1
1.06811406650944 1.06714782839709 1 1
0.969559146150097 0.968497056191672 1 1
1.40607843038199 1.40487272805355 0 0
1.30422499398753 1.30282281619598 0 0
0.778137666203318 0.777386587916395 1 1
1.27429750595148 1.27280723905195 1 1
1.1200209725763 1.11887878455318 1 1
0.922398864753551 0.921351181279114 1 1
0.908953719006463 0.908065789021248 1 1
1.19343588453818 1.19228432545037 1 1
1.2253481696015 1.22413985918955 1 1
1.21165580480274 1.21032299416849 1 1
0.954094510434559 0.953108666780681 1 1
1.10281414266521 1.10181901258866 1 1
1.00817189723276 1.00712513562327 1 1
0.908141945369492 0.90718300437032 1 1
0.852079148352995 0.85131372069437 1 1
0.85655654853914 0.855638101254153 1 1
0.754672907593875 0.753829840667937 1 1
1.04769366248028 1.04657641387118 1 1
1.10482127779621 1.10368212985522 1 1
1.18214916817803 1.18083734504848 1 1
1.06310141048174 1.06191599200889 1 1
0.924141491275056 0.923291684039269 1 1
0.961169691070027 0.960193540360264 1 1
0.84932564897147 0.848448422155527 1 1
1.14936970925578 1.14803361729022 1 1
0.919241048365468 0.918308398290886 1 1
1.08631335856647 1.08520547238521 1 1
1.1989746269393 1.19771442438016 1 1
0.839393432545997 0.83845154071327 1 1
1.01023149717754 1.00910767420957 1 1
1.02145386382184 1.02047067796959 1 1
1.18259824928902 1.18148201658478 1 1
0.877272120886747 0.87628111851613 1 1
1.3029969692009 1.30164383204281 0 0
1.0169190493135 1.01591689480267 1 1
1.07889213186859 1.07768300137928 1 1
1.029999094213 1.02887587873175 1 1
1.01808885946051 1.01690516914306 1 1
1.3004563902618 1.29911764894303 0 0
1.05749566007777 1.05648854588472 1 1
1.05705287783875 1.05592105965741 1 1
0.896326350930063 0.89553685473588 1 1
0.697256941947781 0.696640767396904 0 0
1.04490795570461 1.04384413216307 1 1
0.848996470636847 0.84809649785584 1 1
0.693170833712946 0.692498291399993 0 0
0.867741712779762 0.866725338544467 1 1
0.977230882046944 0.97624257103586 1 1
1.02847814201107 1.02747704473469 1 1
0.944368662645042 0.943358989112419 1 1
0.848471757141613 0.847430507545225 1 1
0.879603049765536 0.878574424889293 1 1
1.01875167747246 1.01774415538925 1 1
0.647515337197554 0.646869709651923 0 0
0.888119024313269 0.887367784218039 1 1
1.02204230859439 1.02097076557737 1 1
1.19983743147629 1.19857435872496 1 1
1.16891723837627 1.1677648306507 1 1
0.987902358780474 0.986903216206998 1 1
1.00597567719747 1.00507308214815 1 1
0.905310158435155 0.904362946809506 1 1
0.791732996846295 0.790908169726567 1 1
0.85407978097147 0.853094072216813 1 1
0.828021587024736 0.827070593537247 1 1
0.946169787719195 0.945150679306374 1 1
1.22141866218195 1.22023914272969 0 0
1.09401672858447 1.09278205541615 1 1
1.05310963439054 1.05203823182855 1 1
0.849971969072394 0.849075090249881 1 1
1.18863238089903 1.18739166720364 1 1
0.807842936462672 0.8069071278426 1 1
1.35101874706135 1.34971693261783 0 0
0.793933789693213 0.793144139879341 1 1
0.934677860825647 0.933752496472078 1 1
1.24762460351967 1.24634000827214 1 1
1.25012226960225 1.24879193927192 0 0
1.09168200531419 1.09055212861291 1 1
0.936294490631424 0.935293400461225 1 1
0.961292552169671 0.960180671692879 1 1
0.993567726706758 0.992439063063987 1 1
1.20022496844886 1.1989618835007 1 1
0.922290506977518 0.921293137927404 1 1
0.711374734761078 0.710535705737131 0 0
1.05521927310136 1.0540466289024 1 1
1.07149344764248 1.07040698010742 1 1
0.963659279117684 0.962766643142576 1 1
1.16975135227378 1.16851043168491 1 1
1.22235230871928 1.22107040299921 1 1
0.914144253050636 0.913246425567733 1 1
1.10600164370244 1.10480340483527 1 1
0.923747516100604 0.922835269384836 1 1
1.07860786460262 1.07735316650186 1 1
0.977796638734901 0.976809079131708 1 1
0.546623865078898 0.546057899490515 0 0
1.00088253041773 0.999930484330823 1 1
1.13943317313666 1.13823289432706 1 1
0.942759875348258 0.941835857960882 1 1
1.04247354295615 1.04136588508648 1 1
1.1479977844685 1.14683014906939 1 1
1.09696176982 1.09586963394377 1 1
1.15832884489532 1.15706910153139 1 1
1.06234105471912 1.06120403189112 1 1
1.20263500784678 1.20124853407785 1 1
1.00437242447945 1.00329068518816 1 1
0.801712427682275 0.800886590345901 1 1
1.16127154996596 1.16002603553434 1 1
0.759211085733349 0.758426517064728 1 1
1.2492444849964 1.24807977197484 1 1
0.978066750511112 0.977076561800658 1 1
0.947506976845842 0.946645545162364 1 1
0.89678283145563 0.895855441360618 1 1
0.96999230274455 0.968988897213304 1 1
1.31400189720071 1.31265707260769 1 1
1.00421943246493 1.00316692312091 1 1
0.891229404954461 0.890144886194933 1 1
0.972746849436026 0.971649343714588 1 1
0.965636992027438 0.964619383949871 1 1
0.956814016579913 0.955817033189254 1 1
1.13716029688605 1.13599340106313 1 1
1.09108641116218 1.08997152678173 1 1
1.01533769029592 1.01423400669906 1 1
1.13711104750229 1.13596187751823 1 1
1.12794533862486 1.12672378920064 1 1
1.19842402356311 1.19720390105206 1 1
0.981005568954242 0.979963021546636 1 1
0.893900802781359 0.892992508998238 1 1
1.09008563471177 1.08892320643888 1 1
1.15493707968559 1.15374032238982 1 1
0.824377529286274 0.823513577165359 1 1
0.986018945551609 0.98499487086583 1 1
0.944210387271386 0.943161689436816 1 1
1.01300219699947 1.01202842956131 1 1
1.14633877947848 1.14509219888303 1 1
1.03402567933103 1.03306347361278 1 1
1.08302504082302 1.0818452896487 1 1
0.948467406764167 0.947506030039799 1 1
0.902051774798185 0.901108186451904 1 1
0.955929357742733 0.954918893964341 1 1
0.935460263272493 0.934394337229319 1 1
1.04103186076534 1.03992513075937 1 1
1.1268125676235 1.1256334770563 1 1
1.21748297528889 1.21622714225481 0 0
1.03473918037881 1.03375699134996 1 1
0.715908998774152 0.715162833136621 1 1
1.26710653939345 1.26579938747079 0 0
1.18965398203487 1.18847577548329 1 1
0.936263276930075 0.935278882062649 1 1
0.928849561665839 0.928039216235138 1 1
1.1514250985116 1.15025765823906 1 1
0.919935535913757 0.918921030213813 1 1
0.984486074619408 0.983379727777576 1 1
1.06661007209675 1.06541115463011 1 1
1.12125834769701 1.12020527220826 1 1
0.927491126250313 0.926385067179047 1 1
0.922027670645819 0.921130658347175 1 1
1.15807489825509 1.1568902613368 1 1
0.976287221089628 0.975246929604712 1 1
0.791999432630047 0.791216765988097 1 1
0.721463511037271 0.720653714610452 1 1
0.449343959932877 0.448839845179058 0 0
0.830155238278559 0.829227271288446 1 1
1.20886618929997 1.2077270301391 1 1
0.980073879758681 0.979110852861912 1 1
0.802492556356725 0.801646146193168 1 1
0.834391982090147 0.83345816081752 1 1
1.00230362921347 1.0010724551821 1 1
0.927116874928878 0.926140779295944 1 1
1.08299032898559 1.08199054678903 1 1
1.49125283170383 1.48986820142748 0 0
1.1274630999791 1.12646041686409 1 1
0.91733844251414 0.916380046678875 1 1
0.902015987328822 0.900980036159205 1 1
1.19033056779949 1.18914306996401 1 1
1.00744426912604 1.00638463498543 1 1
1.02915799270508 1.02810340408193 1 1
0.85020925758915 0.849266179757537 1 1
1.0955164214935 1.09439371739369 1 1
0.934311806786778 0.933434143541052 1 1
1.05775753087919 1.05674213333253 1 1
1.16236786893907 1.1611941489249 1 1
1.04175736948674 1.04069546725932 1 1
1.01663134948988 1.01559126173909 1 1
0.85180875544498 0.850987854492277 1 1
0.987424151995146 0.98652917465179 1 1
0.768944371884173 0.768170489518741 1 1
0.901834232710956 0.9009030244986 1 1
1.00570346800402 1.0046760731807 1 1
0.833739893150243 0.832898874447832 1 1
0.976641342232805 0.975676704141375 1 1
0.923712965284064 0.922755903241821 1 1
1.05928003407178 1.05809536973686 1 1
0.920068051114092 0.91915296242881 1 1
1.12375927253037 1.12254918349355 1 1
1.10181610502899 1.10065295523437 1 1
0.838456351686586 0.837629498229888 1 1
0.913203729662722 0.912310854139239 1 1
0.892573647788412 0.891606123703249 1 1
0.878710478101828 0.877807396649956 1 1
0.974296754923136 0.973267953389687 1 1
1.30393717030739 1.30251072327041 0 0
0.816450061470238 0.815616895233603 1 1
0.923749106075239 0.922811876529959 1 1
1.00781163100053 1.00670816854892 1 1
1.11125433068265 1.11008641669864 1 1
1.02718646950877 1.02598780280989 1 1
0.987080643298807 0.986081123511351 1 1
1.17953630810744 1.17823933677073 1 1
0.984004127570904 0.98305661222608 1 1
1.00508865694536 1.00401403882491 1 1
1.06725623227083 1.06602764430945 1 1
1.12507544962563 1.1239570699766 1 1
0.969649524771247 0.968640615258692 1 1
0.677806296526885 0.677022109149461 0 0
0.749337013030529 0.748513447392181 1 1
1.09485758798118 1.09377461254929 1 1
0.901242977140317 0.900322988448362 1 1
0.953527807544346 0.952372482425502 1 1
0.912428211656182 0.911481943932017 1 1
1.00682964267704 1.00569807737223 1 1
0.83058418392573 0.829701281030094 1 1
1.23177501223221 1.23060735925695 1 1
1.31662261308725 1.31515113655794 0 0
0.950425240506342 0.949356317177113 1 1
0.814303786581229 0.813477687407348 1 1
0.710655624036128 0.710008069718789 0 0
1.35980207936534 1.35842711286404 0 0
1.10661576608128 1.10549131812501 1 1
0.903743030009518 0.902754945656378 1 1
1.22938444191035 1.22805222905205 1 1
1.05434323467099 1.05326078573975 1 1
0.920044750566366 0.919056249912369 1 1
1.18835201037575 1.18723120732399 1 1
1.05332253355108 1.05223906703886 1 1
1.06754087825962 1.0663965953596 1 1
1.12944625868918 1.12832070805513 1 1
0.714070702250375 0.713348017842187 1 1
0.972367147941448 0.971407174264577 1 1
0.706221376926548 0.705491912949205 0 0
1.0540985798405 1.05303863939609 1 1
0.937318287969527 0.936360453048386 1 1
0.941873041384253 0.940856817249716 1 1
1.27822869655018 1.27668810138071 1 1
0.971125668617292 0.970225508413847 1 1
1.11710611598594 1.11595723086265 1 1
0.758423949526668 0.757483280098093 1 1
1.17419856118466 1.17290006166649 1 1
0.776639509497358 0.77589587916817 1 1
0.995569736870373 0.994519418202612 1 1
0.875567500299834 0.874731824985021 1 1
1.24237131443198 1.24099767859146 1 1
0.982924582118982 0.981707434165539 1 1
0.961776235519022 0.960681760665977 1 1
1.38117726692273 1.37965821271547 0 0
0.825480877470468 0.824772657021025 1 1
1.23369792235961 1.23242873092517 1 1
0.853807284862671 0.852805116883682 1 1
1.16790247782415 1.16670217872296 1 1
0.622973876346514 0.622260536628753 0 0
1.06691784939969 1.06585547218453 1 1
1.03150779617828 1.03035802882204 1 1
1.07743836020659 1.0764190591983 1 1
1.18500426731721 1.1838330433262 1 1
1.11689720393517 1.11575530965602 1 1
0.996956829763577 0.995786994314421 1 1
1.30725639873996 1.30572776195839 1 1
1.05709061182876 1.05606585771692 1 1
1.09656702954453 1.09541933246871 1 1
1.16652165144404 1.16538931627179 1 1
1.0758552170718 1.07479123776025 1 1
0.860647826797877 0.859795658444913 1 1
1.11364336912843 1.11245371847279 1 1
1.22110474173806 1.21989420575586 1 1
0.867438420203226 0.866629453089571 1 1
0.845466955512675 0.844629863931054 1 1
0.990686661617936 0.989632323843097 1 1
1.22144942609056 1.22012421627159 1 1
0.662696127794847 0.661993290131915 0 0
0.808228656081397 0.807354688800327 1 1
0.757519484016768 0.756800698887791 1 1
0.925143096375651 0.924206094475562 1 1
1.02557107855949 1.024547376132 1 1
1.1482116569861 1.14681733359141 1 1
1.04369398464213 1.04265774728809 1 1
0.942293593521653 0.941362935386124 1 1
0.967942074460548 0.966912247580999 1 1
1.12226484336333 1.12124228316146 1 1
1.02546900529938 1.02432045002654 1 1
1.11342411811834 1.11212924203175 1 1
1.01857230037971 1.01751945769794 1 1
1.02379585133148 1.02279190568905 1 1
0.969989467042173 0.968960163011109 1 1
1.06434596119502 1.06322224722963 1 1
1.08087393705993 1.07979342826704 1 1
1.15507998534835 1.15390019623088 1 1
0.769385500007087 0.768733390133805 1 1
1.29810606836248 1.29683472018015 0 0
1.18539569608298 1.18426430030206 1 1
1.09026795271399 1.08911780664955 1 1
1.1623409817107 1.16114145460589 1 1
1.02420208840057 1.02319121042702 1 1
1.05640742239291 1.0552499117671 1 1
1.08926822464934 1.08825348404426 1 1
1.18395569680933 1.18270844851079 1 1
0.901651075269563 0.900701164400892 1 1
1.18879484021065 1.1874801507244 1 1
1.0482406269654 1.047171246954 1 1
0.794731209345763 0.793920168665427 1 1
0.772824674027288 0.772025639399342 1 1
1.08063956163107 1.07960286238981 1 1
1.16510161152887 1.16402243437123 1 1
1.03139777997453 1.03044361300378 1 1
0.813118275624438 0.812407295452559 1 1
1.12858125548811 1.12748706282346 1 1
0.894570249148917 0.893659281985044 1 1
1.03662913308189 1.03561051018017 1 1
1.07017448950858 1.06904659182307 1 1
0.945258861489817 0.944306075791948 1 1
0.862242941199982 0.861187407220561 1 1
1.1336522741218 1.13255425269582 1 1
1.05964563652056 1.05848472034126 1 1
0.969550301741648 0.968653437380129 1 1
0.953712228794858 0.952782140136393 1 1
0.732760616017514 0.732062419769561 1 1
0.834999555156642 0.834142383666927 1 1
1.24271007360188 1.24148810380355 1 1
0.668172411086951 0.667496337416656 1 1
0.912884768316345 0.911879454750345 1 1
1.01578094889985 1.01476782852082 1 1
0.779627121148036 0.778803096225903 1 1
1.03694612281174 1.03573511540567 1 1
0.966515287333778 0.965554693819461 1 1
0.878157986582509 0.877273934837428 1 1
0.780127980204825 0.779253040262821 1 1
1.19028235729342 1.18909949932535 1 1
0.879663605168989 0.878880996418871 1 1
0.865559693345667 0.864718451580428 1 1
1.1466481279931 1.14532698002171 1 1
0.978933137979675 0.97802081767678 1 1
0.948176669974075 0.947125057365346 1 1
1.00746800144989 1.00635505809756 1 1
1.27513034315361 1.27369708581412 0 0
0.915398922261894 0.914463014832664 1 1
1.017198977424 1.01610293151265 1 1
1.23795598725612 1.23653083708801 1 1
0.997354691075142 0.996285413193933 1 1
0.72812271416251 0.727461556324629 1 1
1.38031455904363 1.37883293796733 0 0
1.02595328043555 1.02491174095258 1 1
1.17775940028867 1.17664593786274 1 1
1.03983265147102 1.03858347980382 1 1
1.16547796338901 1.16419711192463 1 1
1.07563122332612 1.07462497806977 1 1
1.01832619660541 1.01729892810579 1 1
0.85224322595426 0.851441901054513 1 1
0.902974516366672 0.901999032928638 1 1
1.11220242191812 1.11105778772462 1 1
1.13632716380929 1.1351441224591 1 1
1.1659885822249 1.1646948031145 1 1
1.29349655747717 1.29219026465665 0 0
0.673659401168586 0.672894317812573 0 0
0.804168129544611 0.803406541610176 1 1
0.957016062837251 0.955918118681311 1 1
0.766707984026627 0.765835812880628 1 1
1.00929143249494 1.00820547970169 1 1
1.12154295479666 1.12037869729467 1 1
0.950632818837128 0.949535685490137 1 1
0.801524051582745 0.800754800636678 1 1
0.911931067362122 0.910953913006199 1 1
1.11079682851973 1.10961716624373 1 1
1.01848369384072 1.01734861475143 1 1
0.991242720908315 0.990249772909879 1 1
1.4442544237505 1.44294425511629 0 0
0.923157410720013 0.922197796623599 1 1
1.13649224355918 1.13522560052287 1 1
1.03590567046656 1.03479122644252 1 1
1.0045589196237 1.00348134386731 1 1
1.12470272206391 1.12352055235254 1 1
1.30923063357416 1.30786062413616 0 0
1.42235019205641 1.42086530660741 0 0
0.885882712898092 0.884901491137302 1 1
1.10435472353569 1.10333679100725 1 1
0.819658098801662 0.818902652994713 1 1
1.1432513472094 1.14214529114047 1 1
0.900511045404795 0.899538243485657 1 1
0.804323877582759 0.803559044116741 1 1
0.940578497789759 0.939632625238087 1 1
1.10872749808698 1.10752955343994 1 1
0.860755050729922 0.859755213942366 1 1
1.08455497284587 1.08329127184441 1 1
1.00789910263924 1.00693441759172 1 1
1.17160724728965 1.17044469036547 1 1
0.90704619392033 0.905956517389523 1 1
0.814217696258951 0.813391998307645 1 1
1.02965314198328 1.02871961861989 1 1
0.940846424979954 0.939848466625855 1 1
0.98401701541068 0.983032848881375 1 1
0.807174900136334 0.806433864145234 1 1
0.965186713576394 0.964126855591309 1 1
1.16876243909597 1.1675941715421 1 1
0.962518964952376 0.961601744011323 1 1
1.02661217952627 1.02556750101522 1 1
0.956996661516613 0.956049565855441 1 1
0.91515925367834 0.91420504815697 1 1
1.03057986692798 1.02959530298956 1 1
0.994767086912918 0.993738746402115 1 1
1.19782532641837 1.19671009135639 1 1
0.743038073701684 0.742254819215805 0 0
0.648824130868133 0.648118122747745 0 0
1.00310242600075 1.00205148327198 1 1
1.28036041063134 1.27906996468886 0 0
1.11907949965167 1.11808970002779 1 1
0.837723099194525 0.836874677094967 1 1
0.694267231905471 0.693604760982574 1 1
1.00625333328135 1.00534874912713 1 1
1.09424353308503 1.0929701741811 1 1
1.13897809299814 1.13783200880296 1 1
1.11344729027878 1.11242875200736 0 0
1.38227911706614 1.38072986394715 0 0
1.13523071524158 1.13412305658367 1 1
1.04656972490168 1.04544638909479 1 1
1.00945771139528 1.00842909789415 1 1
1.25794194399013 1.25664351024952 1 1
0.74209650070548 0.741340393418337 1 1
0.990161282259035 0.989199405280446 1 1
0.716508307686952 0.715701483577042 0 0
0.675437942249906 0.674737521587392 0 0
0.84371642960772 0.8428746306927 1 1
0.809566802639148 0.808576774102145 1 1
0.854810396563153 0.853837980886928 1 1
1.1486954696071 1.1476235411709 1 1
0.8991489136019 0.898242762011382 1 1
1.15180283803467 1.15058412990671 1 1
0.979774887141088 0.978831295618537 1 1
0.976940472957713 0.975938091924439 1 1
0.853153717571344 0.852126929142439 1 1
1.05931862322808 1.05807924590945 1 1
0.803880996637024 0.803044528449976 0 0
0.849951252737847 0.84905799705229 1 1
1.15410747982088 1.15296323012438 1 1
0.847326843882465 0.846423929791941 1 1
1.03701865323021 1.0360460610571 1 1
1.10325135009007 1.1021887915424 1 1
1.17013870107463 1.16871770128811 1 1
0.902975688321454 0.902131862806299 1 1
0.832442694402496 0.831626203827533 1 1
1.10255931351884 1.10131397254757 1 1
1.13483532616911 1.13374215016584 1 1
0.931640367797352 0.930551349496184 1 1
1.10546318446375 1.10428626058941 1 1
0.745321608356516 0.744455131801437 1 1
0.85247682663767 0.851518723732788 1 1
1.02653116519268 1.02550761598843 1 1
1.07929188725637 1.07831017590708 1 1
0.849209606173994 0.848391524570376 1 1
0.987877251690095 0.986735689109985 1 1
0.908765643080071 0.907705453814856 1 1
0.982132627524337 0.981073651434015 1 1
1.05239354840548 1.05127855426898 1 1
0.84643009286999 0.845524799491652 1 1
0.845126333647755 0.844200586504122 1 1
0.940699399915591 0.939729507938081 1 1
1.23833955601944 1.23712412182222 1 1
1.16741777029661 1.16622789303957 1 1
0.888385656529586 0.887454331910188 1 1
1.24198464535948 1.24075081785384 1 1
1.08312758389646 1.08200653630619 1 1
0.956022222347602 0.955119069950334 1 1
1.17117703060397 1.17006124331666 1 1
0.891732588908596 0.890966646828421 1 1
0.952337199966653 0.951417243144168 1 1
1.00362435930288 1.00255267072889 1 1
1.18130122906997 1.17998760018346 1 1
1.02960821507396 1.02864429656751 1 1
0.883209702022044 0.882330324379127 1 1
1.10615652425489 1.10499636408716 1 1
1.04138058911199 1.04028624372293 1 1
1.02841516301375 1.02747592125818 1 1
0.818190341147078 0.817322328167479 1 1
1.30139785511978 1.30011182336102 1 1
1.06898316634845 1.06786758990361 1 1
0.8172180099922 0.816315733773799 1 1
0.700647983752137 0.699895092089839 0 0
0.949946034281692 0.948906810275999 1 1
0.793855684900872 0.792962470848982 1 1
1.06401042968137 1.0628146730637 1 1
0.763982170587083 0.763236001792243 1 1
1.03830229187316 1.03722775613612 1 1
1.14732350377416 1.1461557473152 1 1
0.955817965975671 0.954767853218997 1 1
1.1429741308207 1.14178368995241 1 1
0.994339443439961 0.993407290396661 1 1
1.09145699735836 1.09032657748855 1 1
1.25611966159241 1.25471872672703 1 1
0.878366971025687 0.877563472213576 1 1
1.06272128227497 1.06160220559834 1 1
0.850197269087929 0.849414877013264 1 1
1.04036831443266 1.03915676089161 1 1
0.763856487149031 0.762906951733053 1 1
0.949331095366719 0.948422458810461 1 1
1.16733562938753 1.16601209312187 1 1
1.18803349346486 1.18683629343885 1 1
0.714382156559277 0.713571784217059 1 1
0.762874445870117 0.762010238120599 1 1
0.7893552249541 0.788496579159645 1 1
0.556949964735887 0.556357640693352 0 0
1.15213666423135 1.15098221819674 1 1
0.837786761831164 0.836861007975369 1 1
1.26470304600359 1.2633538769876 1 1
0.805849800441736 0.805032277379061 1 1
0.660235591417289 0.659544437053576 0 0
0.974549306320032 0.973543477851058 1 1
0.927948712644886 0.927030904470376 1 1
1.18446368837859 1.18313120853658 1 1
1.12069373179968 1.11955927200842 1 1
1.06484234641747 1.06361926847551 1 1
0.779803479841981 0.77897890238973 1 1
0.886084460274414 0.885201230125283 1 1
0.856681843273654 0.855841177562089 1 1
1.02639112693757 1.02538133760157 1 1
1.0736609647616 1.07264262879636 1 1
0.698097870762627 0.697294705525944 0 0
0.739489738864098 0.738703363035192 1 1
0.956980650071299 0.95601182894923 1 1
1.00668158677994 1.00557008241509 1 1
0.772849134221877 0.771899345148997 1 1
1.12283132207931 1.1217256882598 1 1
1.05406861246779 1.05303195553522 1 1
0.727260955950639 0.72643997390866 0 0
0.978102561819438 0.97719801109399 1 1
0.90968570052289 0.90870139592482 1 1
1.08889939962601 1.0877529537441 1 1
0.999148179566461 0.998190483830662 1 1
1.08002888057339 1.0788533636056 1 1
1.19457815139118 1.19337767476202 1 1
0.709385605823202 0.708599519606082 0 0
0.999946389207576 0.99905841101396 1 1
0.816113665784027 0.815139246967396 1 1
1.21751471343675 1.21605725281652 1 1
0.875630987125697 0.874731789764689 1 1
1.30906065585322 1.307749099737 1 1
0.936942936650037 0.93602674544767 1 1
0.901355869665564 0.900523904789403 1 1
1.22175189967329 1.22040411885329 1 1
0.94059950370044 0.939732109982414 1 1
1.2041340415553 1.20277617964122 0 0
1.01343977119613 1.01239069490163 1 1
0.82981469617811 0.828877301716605 1 1
1.01462758771385 1.01364789137322 1 1
0.904766669314476 0.903924656077228 1 1
1.03500699363043 1.03384956008523 1 1
1.1144915190977 1.11332105361509 1 1
0.887074725683375 0.886134457710711 1 1
1.18618568153056 1.18491258958665 1 1
0.775058459042943 0.774240718044363 1 1
1.04952917034925 1.04840936251591 1 1
0.72659480531855 0.725894641847734 1 1
0.872313591700804 0.871444281138155 1 1
0.810526999182616 0.809727951866777 1 1
0.941270520091944 0.940338681920013 1 1
0.859555106722221 0.858677938514239 1 1
0.959773359492609 0.958853520034193 1 1
0.886402066982633 0.885473542452671 1 1
0.913854454666523 0.913066786965243 1 1
0.885613941030182 0.884809855626903 1 1
0.849009884497988 0.848094498357182 1 1
0.877499716599336 0.876679603811632 1 1
0.906569652603668 0.905628599466495 1 1
0.811976277322038 0.811066574236574 1 1
1.19579232933065 1.19452319529967 1 1
1.20254976174049 1.20138929321012 1 1
0.900836990163482 0.899844414919783 1 1
1.25667229866452 1.25525072912523 1 1
0.702564909156208 0.701839938809869 1 1
1.27575274784153 1.27445335618251 0 0
0.912986525000356 0.912175289325231 1 1
1.00905294837679 1.00797813360711 1 1
0.918497553230812 0.917531263416096 1 1
0.79737467017101 0.796484251936205 1 1
0.951199659232471 0.950181452941227 1 1
0.923084876479483 0.922123712335207 1 1
0.870371004504923 0.869335875238099 1 1
0.956688271737187 0.95554967587203 1 1
0.655637815776864 0.654890982268545 0 0
0.941406737960103 0.94036465439331 1 1
0.998517760487354 0.997404984940502 1 1
0.940625295619727 0.939717577720903 1 1
1.22529379983918 1.22401139766388 1 1
0.810953919148731 0.810134878245369 1 1
0.855526327410698 0.854719739796811 1 1
1.19254877375367 1.1914418531133 1 1
0.913273376861106 0.912425567023991 1 1
1.08650789918925 1.08538294604569 1 1
0.882918128133063 0.882166298331004 1 1
0.812830560317296 0.812029553401482 1 1
1.11950741035359 1.11843461359395 1 1
1.03537538174043 1.03426255092893 1 1
0.9995647536391 0.998525900282369 1 1
0.767737083712495 0.767021165538542 0 0
1.01631746319998 1.01523775730487 1 1
0.687827590140955 0.687123154069312 1 1
1.020242902463 1.0192440207261 1 1
0.818887017505117 0.818023586224356 1 1
1.19390340920201 1.19270108826333 1 1
0.65447536320394 0.653745221694577 0 0
0.939911345452354 0.939029108482637 1 1
0.856477068275549 0.855581520937569 1 1
0.869100232649265 0.868279361275917 1 1
1.14434407258732 1.1431581730187 1 1
1.08510915034114 1.08393334736715 1 1
0.816499796065992 0.815581034687399 1 1
1.09809569195174 1.0969040186808 1 1
1.12878403570664 1.12748091901303 1 1
1.08354233669997 1.08237827100452 1 1
0.803394714627864 0.802559253269318 1 1
0.815696144844635 0.814772035127612 1 1
1.19741546369289 1.19606372364965 1 1
0.941113688858594 0.940171067148515 1 1
1.12542745927249 1.12424812334393 1 1
1.07329532341733 1.07229150582735 1 1
1.01088070825011 1.00983709021562 1 1
0.722832145544498 0.72208760469582 1 1
0.957398197680235 0.956441433471377 1 1
1.04093471330966 1.03977795384751 1 1
0.62053092641856 0.619973833533932 0 0
1.027921466672 1.02694224061802 1 1
1.25369468924267 1.25249684738963 1 1
0.987708546184431 0.986767979387242 1 1
1.05378300447928 1.05267846691721 1 1
1.15392525574015 1.15268492751851 1 1
0.881530421639702 0.880614155346484 1 1
1.24884282230745 1.24755395218457 0 0
0.849431895287962 0.848550627791899 1 1
0.843448548141715 0.842482324584857 1 1
0.805190081151436 0.804382399711756 1 1
1.26296347999663 1.26173031383848 0 0
0.946344684803701 0.945468475363721 1 1
0.810015682072399 0.809228016173479 1 1
1.1587148301705 1.15748595550757 1 1
0.906406430174323 0.905429682096992 1 1
0.829732274368864 0.828857271187204 1 1
1.44118046598988 1.43973206182127 0 0
0.838459208692945 0.837540276452741 1 1
1.10745933120342 1.10625235716487 1 1
1.22554559067526 1.22426915643172 0 0
0.871675185718117 0.870728622476555 1 1
0.904479556082393 0.903482003500207 1 1
0.939587419552533 0.938591740830156 1 1
1.13038780974337 1.12915700697446 1 1
1.29304360012227 1.29159680124922 0 0
0.930325766666504 0.929302488159112 1 1
1.2727473148222 1.27150852708459 1 1
1.17257613451921 1.1714382948954 1 1
0.839395102381125 0.838585737622064 1 1
0.978145487209362 0.977083590667794 1 1
1.30811426332031 1.30683754424611 0 0
1.14307680954268 1.14187679141689 1 1
1.27978556691492 1.27840501607281 0 0
0.830145912250701 0.829383065458272 1 1
1.09920863558574 1.09811011751558 1 1
1.06299492823631 1.06194421735314 1 1
0.818083975220339 0.817230223134642 1 1
1.09113124212224 1.0899855177498 1 1
1.0158888694461 1.01488225990833 1 1
0.984972535038254 0.983920660702143 1 1
1.19971186469242 1.19843347616875 1 1
0.935928661797101 0.934978733670222 1 1
1.14382975711565 1.14270314933753 1 1
0.881288512146492 0.880212044304391 1 1
0.801703184690259 0.800796288882327 1 1
1.04787193234825 1.04678152765764 1 1
1.09810479389756 1.09689796305299 1 1
1.06503004199945 1.06397689371118 1 1
0.685716710154664 0.684961168861576 0 0
0.854642991991677 0.853729729723479 1 1
1.17984334155677 1.17853508725727 1 1
0.710578663265406 0.709740827872491 1 1
1.4059877929628 1.40453074686982 0 0
1.02246141133811 1.02140062195948 1 1
0.81080013763295 0.810013386073675 1 1
1.1778662980257 1.1766767537825 0 0
1.0103630360718 1.00907989914509 1 1
0.907654159193281 0.906783659158283 1 1
1.38212907952172 1.38064192166708 0 0
1.02868737769686 1.02759587818641 1 1
1.01820221190745 1.01730871314322 1 1
0.992561345908521 0.991649327107028 1 1
0.782291597237618 0.781507281677706 1 1
0.954683645623919 0.953828732570277 1 1
1.08300911376985 1.08193432809918 1 1
0.865339853504158 0.864320948040846 1 1
0.969049423743979 0.967915581365444 1 1
1.11356412339858 1.11242773124132 1 1
0.822138029674544 0.821320101930727 1 1
1.26448568433329 1.263191679149 1 1
0.862979952433157 0.862043444615924 1 1
1.1438883550737 1.14275874235193 1 1
1.14939962979196 1.14821523001377 1 1
1.04794673587998 1.04690468606039 1 1
0.611715798491001 0.611087847440592 0 0
0.904164758387817 0.903298751910978 1 1
0.821946184230285 0.821050346890116 1 1
0.983915403529281 0.982898826643927 1 1
1.20333418772573 1.20218224807909 1 1
0.763536026656338 0.762724870655378 0 0
0.82100392740039 0.820131794984469 1 1
0.972542421100822 0.971557256474549 1 1
0.975992660697556 0.975071637777343 1 1
0.787879324824513 0.787122083468615 1 1
1.13026324310447 1.1290217077543 1 1
0.847798265246345 0.847010091636522 1 1
0.985466749048893 0.98433538962881 1 1
0.91121503780569 0.910263862921079 1 1
1.02112426008319 1.02005726874343 1 1
1.08940537405559 1.08821414366292 1 1
0.668140294287481 0.667449619352016 0 0
1.16656446235202 1.16536325546439 1 1
0.8756961060647 0.87490088751984 1 1
1.15319909553478 1.15214309036761 1 1
0.898980951127554 0.898024313641978 1 1
0.913042213509657 0.912148819516735 1 1
0.993353862902643 0.992279964327998 1 1
0.822642211959783 0.8219173254603 1 1
1.04553839280613 1.04451864249831 1 1
0.998512028350895 0.997563914903454 1 1
1.17244801768539 1.1712595668172 1 1
0.815829906034149 0.814986023195973 1 1
1.32256402436151 1.32110931073986 1 1
1.09414767796681 1.09311176615231 1 1
0.991454087884347 0.99032707477341 1 1
0.999096763031009 0.997952696191206 1 1
0.841993875864137 0.841174768942231 1 1
0.724282936575801 0.723360927697612 1 1
1.40498575020507 1.40370332306083 0 0
0.985268349134689 0.984320414763704 1 1
1.14261247600696 1.14142952877233 1 1
0.956003013554496 0.954976613168029 1 1
0.982711474040466 0.981763660047165 1 1
0.904597128881117 0.903729665208198 1 1
1.03043624991169 1.02939538760068 1 1
0.564637450872181 0.564106952478065 1 1
1.21023143099433 1.209095553612 1 1
1.04236095463964 1.04127325016894 1 1
0.837427244808703 0.836538253106193 1 0
1.02094891168451 1.01992175668189 1 1
1.15428690527716 1.15320875017054 1 1
0.981679843041604 0.980634612101405 1 1
0.947239635976909 0.946179406147487 1 1
0.79106510893184 0.790266038619553 1 1
0.882799255429118 0.881768510188242 1 1
1.1524845719563 1.15134646152208 1 1
0.856278785775606 0.855217825250065 1 1
1.25576894731171 1.25444687156635 1 1
0.995937546577505 0.994866772932798 1 1
1.03500186356074 1.03401816467165 1 1
1.00023334297241 0.999226075132177 1 1
1.25188834978559 1.25076269155516 1 1
1.09677907237287 1.09557474765486 1 1
0.768179327973822 0.767514330962607 1 1
1.04166749822658 1.04057379678504 1 1
1.01094220106248 1.00994486670181 1 1
1.01198670965815 1.01095937696445 1 1
1.11551194431999 1.11438978267268 1 1
0.947744156763526 0.946869895250215 1 1
1.07266452298141 1.07159334988992 1 1
1.15885987325127 1.15767757944782 1 1
1.09148848298835 1.09039801144915 1 1
1.2310472801187 1.22988102969005 1 1
0.825308107567564 0.824414978271598 1 1
0.903619956727864 0.902579638027093 1 1
1.02922562483666 1.02819369708993 1 1
1.03087068483795 1.02982478187471 1 1
1.01096572200743 1.00983089062641 1 1
1.00969465462973 1.0086306595319 1 1
0.795961994647991 0.795025478134133 1 1
1.20277179516458 1.20140688210097 1 1
1.07861822828881 1.07756548403939 1 1
1.22785748493838 1.22652429771887 1 1
1.44102271280026 1.4395676363211 0 0
0.942721926621174 0.941706068356393 1 1
1.29852909685129 1.2973498678985 1 1
0.964072056893047 0.96308665830429 1 1
1.27148714945223 1.27011382589929 1 1
1.31310294395442 1.31191071646043 1 1
1.18324078103947 1.18200688146444 1 1
1.02044569168815 1.01946700258527 1 1
1.08441818302769 1.08333476499277 1 1
1.06921092625329 1.0681618297915 1 1
1.31293367226114 1.3116895704477 1 1
1.21412264623306 1.21291027353432 0 0
1.03173490528236 1.03060435831057 1 1
0.737133306108297 0.736419535739695 1 1
0.618231384469664 0.617595482749388 0 0
0.95730141039992 0.956260712065852 1 1
1.12035871888041 1.11915261377596 1 1
1.10963890396702 1.10832111455929 1 1
1.03005151194276 1.02898314724137 1 1
0.83068115846245 0.829786683159764 1 1
1.1494937190361 1.14834779452358 1 1
0.998320340614975 0.997179234750119 1 1
0.965144505405075 0.964195923135142 1 1
1.21935308990376 1.21801192642849 0 0
0.900816264576822 0.899984113665328 1 1
0.80854690684352 0.807597314808159 1 1
1.01977514680748 1.01877160112446 1 1
0.787832140233836 0.787064258308292 0 0
1.0199860766167 1.01887748615844 1 1
0.926497680470363 0.925609417628979 1 1
0.879215309239117 0.878347593802561 1 1
0.88086723975503 0.879933857159811 1 1
1.09329948557537 1.09221860611303 1 1
0.791358625292014 0.79045777260721 1 1
0.956250243462821 0.955165616446596 1 1
1.08093317112012 1.07979075281574 1 1
0.965978527918244 0.965014099209492 1 1
0.788732000683779 0.787866674721981 0 0
1.10650487673321 1.10531111122509 1 1
1.04127659028696 1.04023876821345 1 1
1.06587237459322 1.06478551980131 1 1
0.813454334649074 0.812541470025593 1 1
1.00356338105548 1.00252080699024 1 1
0.992947588599656 0.991819829266096 1 1
1.07803212571532 1.07694456224217 1 1
0.989953379418036 0.988814163520805 1 1
1.01005260438927 1.00903144465557 1 1
0.879868733982798 0.878982450067381 1 1
1.04465817262123 1.04343852059176 1 1
1.20247637789308 1.20131527187184 1 1
1.07455860146556 1.0734965200228 1 1
1.02530114045296 1.02417283882258 1 1
1.17882077498307 1.17766257302986 1 1
0.942406102332777 0.941437362864641 1 1
0.746042193562847 0.745276177840119 1 1
1.13021250442717 1.12905822296562 1 1
0.835165129337261 0.834361490403324 1 1
0.975997774366276 0.974997545552525 1 1
1.11323786597668 1.11201858242217 1 1
0.846858703191544 0.845920258547953 1 1
1.0639264599108 1.06290620876677 1 1
1.11128504641533 1.11017695307255 1 1
1.20992003746524 1.20874711294691 1 1
0.918543982890569 0.917596344262066 1 1
0.932071750108376 0.931064629068025 1 1
0.927456091988681 0.926489121425524 1 1
1.26425554793705 1.26306191119243 1 1
0.940677408014439 0.939709278912862 1 1
1.09423555005567 1.09316349913026 1 1
0.950202434077598 0.94938882886456 1 1
1.06242362777895 1.0612488061028 1 1
0.896007324956252 0.895019326156384 1 1
1.15799847527947 1.15668269580158 1 1
0.908953064149246 0.907986238463905 1 1
1.17494338481747 1.17369947512744 1 1
0.850439153621405 0.849615351473966 1 1
1.0311448262913 1.03004373063934 1 1
1.23556966959791 1.23421441717942 1 1
0.945871674495213 0.944913069347277 1 1
0.687142135141418 0.686414458757405 0 0
0.929347811998811 0.928446932524134 1 1
1.07973145431695 1.07861944191919 1 1
1.02682644556342 1.02568359874123 1 1
0.879313046352221 0.878453140341441 1 1
0.933564543220979 0.932529779873096 1 1
0.901636373706853 0.900645454119837 1 1
1.07055545390847 1.06937519022888 1 1
0.91743111555222 0.916472503036823 1 1
1.1180496918558 1.11672149131515 1 1
0.843668072593048 0.842856979439067 1 1
0.959055005596363 0.958005362860691 1 1
1.2081816316694 1.20691820770819 1 1
0.99478652577229 0.993739451563165 1 1
1.20717479147214 1.20589011515529 1 1
1.25855022593767 1.25730344902111 1 1
1.0134800875066 1.01245353061069 1 1
1.11887216957904 1.11764748570281 1 1
0.708937306279888 0.708204417353895 0 0
1.0267519505857 1.02577912193266 1 1
1.18574494309457 1.18440728860251 1 1
1.06090319152801 1.05982339237386 1 1
0.944336789896314 0.943489476361679 1 1
0.975197375374738 0.974179732100973 1 1
0.997828890560534 0.996743940602016 1 1
1.20098473810467 1.19982331230143 1 1
0.785350111083374 0.784437054313702 1 1
0.96783517677463 0.96672175183612 1 1
0.926391735945918 0.925461378593407 1 1
1.04712315446643 1.04593651861923 1 1
1.14140431417757 1.14012869045954 1 1
1.08353308057203 1.08240617123108 1 1
1.15718613199828 1.15610564863588 1 1
1.06988260236458 1.06883455394562 1 1
1.01926541244104 1.01820703767164 1 1
0.998586845090207 0.997508585228738 1 1
1.25577952636537 1.25430124568375 0 0
0.87939993018002 0.878554686301369 1 1
1.01528353565082 1.01431626030623 1 1
1.04449964070974 1.04326583302113 1 1
0.9091497072693 0.908307675766193 1 1
1.05520438408524 1.05408316255282 1 1
0.928402255650678 0.927386884040693 1 1
0.818794125977533 0.81789406440691 1 1
0.979641900569679 0.978696425341763 1 1
1.08239523404214 1.08125462646797 1 1
1.17425216107617 1.17307383577376 1 1
1.06048440359911 1.05958190198858 1 1
0.902797114423399 0.901870112746718 1 1
1.1075147280135 1.10627542517893 1 1
0.949088603641444 0.948205905524513 1 1
0.95149686208237 0.950558600298976 1 1
0.900364238249373 0.89938511053291 1 1
0.764906466231522 0.76398771594034 1 1
0.952565977001811 0.951608854046204 1 1
0.900483440510477 0.899524978898608 1 1
1.27204338128808 1.27071981613163 0 0
0.969575400812267 0.968559915874768 1 1
0.923955108589322 0.922969694197961 1 1
1.00018287550784 0.999092256975751 1 1
0.979996902528843 0.978871515685395 1 1
1.03645329202027 1.03529330256193 1 1
1.0564572184106 1.05543514358398 1 1
0.843501152437876 0.842701986238152 1 1
1.18587992524047 1.18444986305892 1 1
1.28798080541281 1.28659590603742 1 1
1.27054727286166 1.26926678019129 1 1
0.837351215046027 0.836513345289159 1 1
1.17000537260542 1.16878514126606 1 1
1.23847904738643 1.23723733861511 1 1
1.077749770543 1.07665570021912 1 1
1.11469154881013 1.11364838701048 1 1
1.04201423071035 1.04088940076322 1 1
1.06439356052567 1.06332835434435 1 1
1.05116157063091 1.05014361494651 1 1
0.930980694317989 0.929797353966038 1 1
1.04478585949809 1.04373316497692 1 1
0.781762060575715 0.780913894152103 1 1
0.836127701928797 0.835275845139882 1 1
0.932955292835342 0.931945399283903 1 1
1.01867920506515 1.01779177857759 1 1
1.04227792174134 1.0412661462193 1 1
1.29220312870445 1.29092337698171 1 1
0.988850453330183 0.987799703123109 1 1
1.02895893625434 1.02793492591798 1 1
0.740166415936061 0.739481896667548 1 1
0.98158340495771 0.980654087943795 1 1
1.0959284863257 1.09474829215971 1 1
0.937018671671227 0.936105480586059 1 1
1.24515441341842 1.24383228807989 1 1
0.805474717240512 0.804525004251392 1 1
0.995230756944018 0.994217416407387 1 1
1.22710705348979 1.22586032053108 1 1
0.854937549473822 0.853937745805057 1 1
0.731301939209728 0.730516507875412 0 0
1.06927046975402 1.06819551932969 1 1
1.08810465146701 1.08686103446853 1 1
1.22089863850808 1.21951818897973 1 1
0.81465427606795 0.813827681968678 1 1
1.05566200531745 1.05465344651163 1 1
0.983988461095825 0.982999396568141 1 1
1.20333709043855 1.20221695885522 1 1
0.701253855650116 0.700474277414781 1 1
0.971931262757855 0.97097640206658 1 1
0.70466683177401 0.70394279588885 1 1
1.20893532857727 1.20774977086379 1 1
1.08905868841824 1.08796327334324 1 1
0.696706388347431 0.695897611573364 0 0
1.17188604074533 1.17055266261149 1 1
0.987749711776142 0.986730129728594 1 1
0.854411066027824 0.85363326138692 1 1
0.753755116479913 0.752994705200568 1 1
0.783558490430784 0.782670865734393 1 1
1.04470668537935 1.04367144576502 1 1
0.999566770551293 0.99863773860276 1 1
0.986553966384148 0.985615664424764 1 1
1.05268604930645 1.05170330229749 1 1
0.877362884368821 0.87649759095656 1 1
1.06998236278548 1.06891506340898 1 1
0.851975988729873 0.8511166228134 1 1
0.869296959049079 0.868501599574817 1 1
1.20269011343448 1.20150402072472 1 1
1.06931585204994 1.06821364239136 1 1
1.30480575696434 1.30342207534916 0 0
0.966165756899751 0.965170819335303 1 1
1.03565164622735 1.03471154634734 1 1
1.20971188370287 1.20841963786129 1 1
0.973484945659957 0.972437866216276 1 1
0.947485424751858 0.946467098492458 1 1
1.11410878533621 1.11308233601922 1 1
1.03328808329063 1.03211260864592 1 1
1.03255197863278 1.03152269100557 1 1
0.775373438302284 0.774632081598902 1 1
0.897653083954237 0.896617590868539 1 1
0.965875511349385 0.964985979542325 1 1
0.941008531184131 0.940059930229392 1 1
0.871593873645629 0.870519552997738 1 1
1.16963311728245 1.16851811396702 1 1
1.1847366165403 1.18342519554947 1 1
0.900131400050289 0.899220563001755 1 1
0.977092425589376 0.976117126863052 1 1
0.755835349546684 0.755014970482521 0 0
1.24762531834966 1.24643458954317 0 0
0.932752482889359 0.93166114731272 1 1
1.07013893372612 1.0691078102353 1 1
0.91144285257301 0.91038296666878 1 1
0.987996917148395 0.986990077587566 1 1
0.903648092765771 0.902749163334638 1 1
1.11466183914431 1.11360244948801 1 1
0.881694995753708 0.880725017343882 1 1
1.01574148202949 1.01457065696464 1 1
0.816278970637827 0.815432303047971 1 1
1.05754471090095 1.05644500185428 1 1
1.10305679251774 1.10184159008127 1 1
0.832596131434367 0.831750366456097 1 1
0.995586751818515 0.994602105020384 1 1
0.933241691635301 0.932259451300036 1 1
0.959964615368813 0.958887030823726 1 1
1.18673313476621 1.18569590986666 1 1
0.843511147704999 0.84258051029912 1 1
1.09433087695673 1.09325702373638 1 1
0.894561197699712 0.893612371282157 1 1
0.63880433728115 0.638052080031921 1 1
1.11754924282568 1.11631945696305 1 1
1.04721313325031 1.04614671101914 1 1
0.971980851963537 0.970994880652541 1 1
0.71531059682398 0.714644401874091 0 0
1.14200349849906 1.14082145409256 1 1
1.14878679146541 1.14755925477901 1 1
1.03194185005016 1.03093327730464 1 1
0.892145484234565 0.891018306020365 1 1
1.04281172672324 1.04173466021118 1 1
0.926063311625803 0.925257661789933 1 1
1.17326053588157 1.17198444704406 1 1
1.06512513662742 1.06406457704269 1 1
1.13242921935358 1.13121334806467 1 1
1.09398287027134 1.09285924990566 1 1
0.89226405912752 0.891282881991228 1 1
1.13876871499454 1.13761632024131 1 1
1.0778450698262 1.07676550792104 1 1
1.11413065759177 1.11297151583517 1 1
1.02822757043204 1.02722671890693 1 1
0.651373016093435 0.650646108027092 0 0
1.05109618443615 1.05002177795315 1 1
0.921358397034344 0.920368918394639 1 1
1.12711887999108 1.12607252128596 1 1
1.06275775282829 1.06165681203151 1 1
1.03386138859601 1.03275655242203 1 1
0.641941508412269 0.641263040813676 0 0
0.864340262783123 0.863321529313931 1 1
0.793381024988214 0.792572068129587 1 1
1.06427408186225 1.06321093802191 1 1
0.890335148066436 0.889446285520842 1 1
1.0903652402519 1.08915948519059 1 1
0.804213922241346 0.803303972832995 1 1
0.948524600278363 0.947567044543419 1 1
0.992501632510651 0.991559501442157 1 1
0.877065272465413 0.876091563071278 1 1
0.892358019601595 0.891319961219587 1 1
1.01801449101508 1.01701150212906 1 1
0.950648372912988 0.949605864040105 1 1
1.07370462559271 1.07268406326492 1 1
1.02298342566644 1.02207702510615 1 1
1.06000228885419 1.05892050200992 1 1
1.17071892545517 1.16947265435223 1 1
0.970388774595256 0.969420683675629 1 1
1.15299270801741 1.15177974032192 1 1
0.931418953836037 0.930507087082727 1 1
0.983762249542815 0.98279530131941 1 1
1.23118370063106 1.22982601934142 1 1
1.19051153006588 1.1893527845432 1 1
1.3722919962988 1.37082796208918 0 0
1.13454331460265 1.13338134584807 1 1
0.94122442658668 0.940189107501261 1 1
1.14499346515477 1.14389397796646 1 1
1.03866217413778 1.03757629497337 1 1
1.01677050474192 1.01575693397035 1 1
0.870216479757832 0.869386577956982 1 1
0.904384530765305 0.903491943967319 1 1
0.568381589369303 0.567702111797822 0 0
1.01910301330636 1.01808344900596 1 1
1.18758408477079 1.18645650031723 1 1
0.794080956134677 0.793161696743709 1 1
0.961203581855489 0.960230752508931 1 1
1.01085839004557 1.00983541971831 1 1
0.823783580251121 0.822917050351005 1 1
1.19576338745518 1.19439582779182 1 1
1.14331179210697 1.14196629203014 1 1
0.912114795133542 0.911176784424406 1 1
0.833549420890689 0.832755625363757 1 1
1.08985867214616 1.08868877419622 1 1
1.2265556601138 1.22523002552783 1 1
0.892317451636945 0.891454553048849 1 1
1.30526651685388 1.30382808971978 0 0
0.902627770916097 0.901639988972901 1 1
1.26557890697336 1.26440295812098 0 0
1.00469089160897 1.00378383144196 1 1
1.43573641466253 1.43427455154295 0 0
0.692886261830104 0.692130782798629 1 1
1.30799637543921 1.30664376802317 1 1
0.736224721083012 0.735498777232709 1 1
1.04312832800599 1.04208529311287 1 1
0.801688433824436 0.800834581778063 1 1
1.22436378796475 1.22315986085073 1 1
1.07528909464192 1.07406200563024 1 1
1.11087100705844 1.10977718318055 1 1
0.861017912388047 0.860121288346725 1 1
0.962438218621474 0.961422968064387 1 1
0.984222909827077 0.983094236364871 1 1
1.11209338477337 1.11093239385434 1 1
0.830029994064871 0.829197678300231 1 1
1.13494407833042 1.13361567534239 1 1
1.05080465570865 1.04956190821156 1 1
0.992217747554391 0.991187752313109 1 1
0.829151822775383 0.828326308729778 1 1
0.971625436447597 0.970525781680078 1 1
1.0065278607418 1.0055245611935 1 1
1.22949912933435 1.22824885439777 1 1
1.00056162794976 0.999541499484146 1 1
0.900634401151439 0.89964640365777 1 1
0.795671326674821 0.794835779846082 1 1
0.887432952847816 0.88653195486645 1 1
1.27251469475734 1.27114689010881 1 1
1.10191622038919 1.10070052372988 1 1
1.0725891702271 1.07157604763728 1 1
0.794152004570526 0.793350272109312 1 1
0.958987675117974 0.957852530311832 1 1
1.15164489457486 1.15050805161473 1 1
1.03698954035339 1.03594848854639 1 1
1.07522699618152 1.07423109846721 1 1
0.737179374934332 0.736399521611972 0 0
1.01668710970428 1.01544987274302 1 1
0.872029952652871 0.871200582232635 1 1
1.00724072300734 1.00627634297891 1 1
1.01284140433134 1.01183405003892 1 1
1.22634156736292 1.22515270109353 1 1
0.955268170159386 0.954316840809988 1 1
0.677514427355494 0.676732420126871 1 1
1.25893486044375 1.25753871119119 1 1
0.930285146420458 0.92935912613492 1 1
1.25233069932988 1.25107364341776 0 0
0.894769850425294 0.893756647577174 1 1
0.92774934949307 0.926638759249858 1 1
0.875136255270894 0.874254720286967 1 1
1.15597652485838 1.15462909563326 1 1
1.10755834868147 1.10634169575483 1 1
1.13020549110148 1.12907733336469 1 1
0.905747686214866 0.90484222719615 1 1
0.745022016006344 0.744234702604117 1 1
1.23581323880813 1.23452344294242 1 1
0.92257587484573 0.921562227804665 1 1
1.07261603440413 1.07156729070626 1 1
0.981904211242083 0.980888360359613 1 1
1.0021999080963 1.00103997515558 1 1
1.00900239961887 1.00788405666042 1 1
1.30959100129475 1.30829962335837 1 1
1.08321337219342 1.08211383884199 1 1
1.02888459406359 1.02778462134207 1 1
0.921126803052862 0.9201971405061 1 1
1.02540902227851 1.02437982147594 1 1
0.920862071294183 0.919937643817128 1 1
1.1432191130746 1.14205709871469 1 1
0.763829551760483 0.763043001706096 0 0
1.05061206472731 1.04951703978923 1 1
0.997459072247377 0.996331679784569 1 1
1.04986092271391 1.04878647821081 1 1
0.843556257322921 0.842761270486582 1 1
1.06626552866572 1.06516172664368 1 1
0.940430424658421 0.939598072817068 1 1
0.88695737058354 0.88594759082712 1 1
1.0969647087013 1.09576343642376 1 1
1.29830368156684 1.29689608309933 1 1
0.892216170972781 0.891265715369583 1 1
0.940560439640273 0.939629817242141 1 1
1.10059005801647 1.09948109450267 1 1
0.984445256808361 0.983458517074136 1 1
0.972360963156683 0.971438427526936 1 1
1.10726683821035 1.10611645298236 1 1
1.00469830820821 1.00374138673648 1 1
1.19707371611658 1.19577866041447 0 0
1.05672527823134 1.05566651022824 1 1
1.03042312078315 1.02926251934035 1 1
1.17946735571199 1.17809237194888 1 1
1.18117316499815 1.17981710584578 1 1
1.00060979180078 0.999554725633672 1 1
0.973539005200694 0.972581691266705 1 1
1.11788080824254 1.11669605450951 1 1
1.12357104200329 1.12245144943672 1 1
0.722634616316033 0.721918355893759 0 0
1.07237289552036 1.07115269957188 1 1
1.23400033819425 1.23267900163602 1 1
0.666470502856621 0.665805416848557 0 0
0.738647431951583 0.737823235206058 1 1
1.12767702902192 1.12630566294686 1 1
0.931412849126993 0.930512544888943 1 1
0.832069096550973 0.831151707693777 1 1
1.00844833920175 1.00735718170626 1 1
1.10760013009738 1.10650933595637 1 1
1.26771895505025 1.26649823703162 1 1
1.14873101635927 1.14745832746804 1 1
0.893449767696228 0.892557345212783 1 1
1.08231755675701 1.0812092849575 1 1
0.876252811580677 0.87532032679287 1 1
0.758824704657555 0.758067871962921 1 1
1.02159285252926 1.02054207044906 1 1
1.09708249885093 1.09583998780348 1 1
0.977607972297618 0.976605864625395 1 1
1.07471633770122 1.07363689495236 1 1
1.01272216320285 1.01163976979007 1 1
0.898446161196345 0.897552592952504 1 1
1.11342616922964 1.11223893764817 1 1
1.02996363505962 1.02873119804832 1 1
1.17217949240715 1.17101348403981 1 1
1.23981396780044 1.23843861856864 1 1
1.00057862016965 0.999587287630757 1 1
1.01454998805869 1.01352281169915 1 1
0.851819167111604 0.850747244616033 1 1
1.12383749354109 1.12256465596899 1 1
1.08879961287497 1.08770265344686 1 1
1.06698033386926 1.0659303727036 1 1
1.01332642724561 1.01239953818741 1 1
1.01820018728461 1.01716726190129 1 1
1.21820274864077 1.21703127545567 1 1
1.03341211698837 1.03219981371699 1 1
0.834980040765287 0.83411332551302 1 1
0.970597518014991 0.969657940276248 1 1
1.18979099113027 1.18846314381831 1 1
1.00739835049124 1.00633280978899 1 1
0.873278590244977 0.872348448119819 1 1
0.890885530120704 0.889993410823553 1 1
1.05437329093793 1.05335153596161 1 1
0.933042220726209 0.932136199849181 1 1
0.957703596921536 0.956727078134651 1 1
0.908436237822371 0.907477346392674 1 1
0.794669685297837 0.793758480300465 1 1
0.822209545530943 0.821463889251199 1 1
1.07290647211883 1.07183962481928 1 1
1.21866102790825 1.21755669029754 1 1
0.954079025267057 0.953121259978163 1 1
1.23268448785868 1.23122187157519 1 1
1.0608614753095 1.05979122416762 1 1
0.990841418357619 0.98981644846392 1 1
1.09142140666325 1.09032897822144 1 1
1.4107707899951 1.40936125004888 1 1
1.17242888799238 1.17132817834586 1 1
1.05273899089472 1.05162422589887 1 1
1.42364855145616 1.42225278749891 0 0
0.946662290537083 0.945777930832841 1 1
0.61507912203325 0.614420585973213 0 0
0.566374892468869 0.565741052177674 0 0
1.05488803473153 1.05383925977411 1 1
0.989676317121586 0.988695036071514 1 1
0.956671531713574 0.955692752686193 1 1
0.90812408288007 0.90727968629258 1 1
0.891970146258759 0.890941253803842 1 1
0.818092156214904 0.817214887887138 1 1
0.990216258915413 0.989145597740292 1 1
0.892058048340793 0.891201297576285 1 1
0.885700728177246 0.884713330039756 1 1
0.798187203062797 0.797337757408136 1 1
1.11333440992661 1.11219119632601 1 1
1.10194282765906 1.10071946855808 1 1
1.01497138572269 1.01393645680774 1 1
0.874097556706152 0.873180968140738 1 1
1.23524132382838 1.23405564613635 0 0
1.06387228141719 1.06279212664085 1 1
1.23006449480069 1.22897283719789 1 1
0.752171464129452 0.751335380795216 1 1
1.12205999777624 1.12095221246993 1 1
0.948032746117938 0.946989090551943 1 1
0.765593648572557 0.76483696084326 1 1
0.853972846945201 0.853087363791193 1 1
0.962102946748763 0.961148893571183 1 1
0.927010889909492 0.926157304108305 1 1
0.942773262794486 0.941796558015182 1 1
0.918807576450831 0.917817587363562 1 1
0.927346528209712 0.92636564506233 1 1
0.776142318606353 0.775272368332945 1 1
0.963202814286471 0.962125757690525 1 1
1.16683877596837 1.16563716330468 1 1
0.794329523893462 0.793566168087923 1 1
1.09209872406694 1.09093373754671 1 1
0.99358526341787 0.992707926793332 1 1
1.12614743041444 1.12502249395053 1 1
0.91110289464477 0.910211073339003 1 1
0.892703508722657 0.891661669427847 1 1
1.1918792938647 1.19056809976765 1 1
0.864942841829265 0.864070385039051 1 1
0.880468823553028 0.879455501048138 1 1
1.12320263555247 1.12196715648551 1 1
1.38817996151919 1.38684747024917 0 0
0.946199529793739 0.945229542018121 1 1
1.15497322811442 1.15376821819622 1 1
1.03510798318876 1.03405143546389 1 1
1.01002445074214 1.00899371020847 1 1
0.839023003975927 0.838260686897818 1 1
0.883530103183018 0.882588755770929 1 1
0.842830887822778 0.842030181005837 1 1
1.14327813915903 1.14199432659591 1 1
0.857097724401026 0.85609055207221 1 1
1.08399654329001 1.08291517112907 1 1
0.867494215868349 0.866616451609277 1 1
0.939903773139483 0.938888284941246 1 1
0.860208428322297 0.859436342201577 1 1
1.08939238990311 1.08829519814077 1 1
1.17445530889953 1.17320238538334 1 1
0.927840272150756 0.926902265086828 1 1
0.964067201980541 0.963127644388755 1 1
1.01221334805583 1.01112154147708 1 1
1.19944951941065 1.19834610752893 1 1
1.10750741206045 1.10637074354487 1 1
0.892975468682394 0.892090732428136 1 1
1.29853759583115 1.29715282410836 1 1
1.18542741106448 1.18431817876736 1 1
1.13010694788011 1.12884486185162 1 1
1.12542178834082 1.12421090178847 1 1
0.927643243151946 0.926696483858091 1 1
1.03911902135215 1.03809399530288 1 1
0.931926763289374 0.931037653024262 1 1
1.34189653783229 1.34040791006307 0 0
0.885354523066601 0.884353730119902 1 1
0.998644244372328 0.99757131312806 1 1
0.997921161379011 0.996825992650349 1 1
0.945433205398771 0.944435707669528 1 1
1.05920629336996 1.0580107030472 1 1
1.20913769998084 1.20783650269729 1 1
1.05212330743919 1.05099982007105 1 1
0.846571940440569 0.845694511267783 1 1
1.07286922456708 1.07171273887266 1 1
1.08691313381159 1.0857777200284 1 1
0.863598106921436 0.862591669165655 1 1
1.08477022555503 1.08356068620634 1 1
1.26226823293679 1.26099839952998 1 1
1.20130019651985 1.20003450831364 1 1
1.0594798627279 1.05829529161732 1 1
1.0963241670348 1.09520767952802 1 1
0.878021973440462 0.877119675573186 1 1
0.771638369054885 0.770814202922539 1 1
1.17818199157965 1.17696461529897 1 1
1.18521413516511 1.18398843519032 1 1
0.992489241882808 0.991566001144154 1 1
1.03994432107443 1.03874190527537 1 1
0.922775456614659 0.921777129198692 1 1
0.871747894534228 0.870731790567108 1 1
0.899213841914777 0.89819702492862 1 1
1.04929532762287 1.04822613354897 1 1
1.17963477555026 1.1783734073079 1 1
0.906178343801913 0.905230371121344 1 1
1.11039695636833 1.10909877557738 1 1
1.15379301115324 1.1526003154013 1 1
1.19011970634377 1.18894468732177 1 1
0.893672560328834 0.892795386301731 1 1
0.765091160300502 0.764175441085801 1 1
0.833376207645922 0.83255948234828 1 1
1.11035389590111 1.10917252523751 1 1
1.20011665267513 1.19890312841402 1 1
0.914446542544843 0.913456298827804 1 1
0.595963352639354 0.595256859792545 0 0
1.04788568459206 1.04682700745416 1 1
0.708071644704047 0.707328299098736 1 1
1.24101225069922 1.23970173576575 1 1
0.596392518611232 0.595788811840454 0 0
1.06689972280693 1.06571455933784 1 1
1.13215891540036 1.13105585406199 1 1
0.899494890558534 0.898507625983048 1 1
0.857454424642271 0.856510333237199 1 1
1.12535332340569 1.12422029820518 1 1
0.610784299662344 0.610069095130326 0 0
1.12427510714899 1.12316856705872 1 1
0.90095274531791 0.900038744512146 1 1
0.925212954330721 0.92414457474456 1 1
1.09930960871272 1.09814615590713 1 1
0.802722726831001 0.801923369912455 1 1
0.858588064010323 0.857560062231353 1 1
0.546318067372881 0.545726640876777 0 0
1.01217917533117 1.01113391907099 1 1
1.17301386720017 1.17174670481978 1 1
1.16892894452738 1.16773424910727 1 1
1.09652030756305 1.09528482101691 1 1
0.939577469770956 0.93856089668652 1 1
0.838788014874181 0.837946890479578 1 1
1.06780679480661 1.06668758861639 1 1
0.966927397033093 0.965826966261887 1 1
0.949544861852495 0.948547783202406 1 1
0.773060785178145 0.772176265356527 1 1
0.699816555099727 0.699055172169805 0 0
0.909482702288068 0.908616773992206 1 1
1.12503094785852 1.12386332809386 1 1
1.0151628657214 1.01400705286751 1 1
1.08160602533955 1.08048166564496 1 1
0.783423932269566 0.782548955340573 1 1
0.859113146352978 0.8581902319251 1 1
0.945006582202824 0.944104966734789 1 1
1.06780323681944 1.06675627698729 1 1
1.14299685461956 1.14186283322839 1 1
1.1810286081295 1.17961145468816 1 1
1.21652790846868 1.21536924554326 1 1
1.19021980054611 1.1891021768908 1 1
1.03331259427544 1.0323293544076 1 1
1.11789259306716 1.11674929138196 1 1
0.983116789646996 0.982058498958613 1 1
0.95802944197635 0.957067098152411 1 1
1.05136152510876 1.0502715185886 1 1
1.1961799425188 1.19496709892084 1 1
0.979089779304065 0.978139474202991 1 1
0.885482874922948 0.884466504941205 1 1
1.13387799527885 1.1326355679651 1 1
1.14764811704933 1.14646909205227 1 1
1.06320514607078 1.06220985731988 1 1
0.736719743968267 0.736009073188095 1 1
1.08877962202129 1.08764849418481 1 1
1.19821568384843 1.19695001978902 1 1
0.946079741723706 0.944936556817585 1 1
0.958229496373056 0.957435312589795 1 1
1.24960323299706 1.24831220418488 1 1
0.984335732641975 0.98338249834977 1 1
1.07882553938586 1.07756412651766 1 1
1.13514010876593 1.13378217472781 1 1
0.738530603839153 0.737767144798248 1 1
0.944674853185883 0.943617947439617 1 1
0.756670780712376 0.755888952072226 1 1
1.05560601483663 1.05444569144806 1 1
1.08612059314334 1.08507110277541 1 1
0.700949461534357 0.70006208924202 1 1
0.961968676810314 0.960924876018531 1 1
0.949186768657846 0.948215754146072 1 1
0.93888533951248 0.937983339786623 1 1
1.0518567376136 1.05084457133991 1 1
1.2616575653105 1.2604151186949 1 1
1.15853967766964 1.15739272316386 1 1
1.10099731165541 1.09988335350802 1 1
0.86169214586883 0.860923465443034 1 1
0.901520682141575 0.900647589739479 1 1
0.876273444908296 0.875393950870276 1 1
1.08037209638927 1.07916550363546 1 1
0.901964785160431 0.90103649384091 1 1
1.4087559678528 1.40724923257435 0 0
0.929616603050113 0.928748795089108 1 1
1.21043636248758 1.2091040594753 1 1
1.00033347514712 0.999151869889001 1 1
1.24703033010921 1.24581239426957 0 0
0.96882596166265 0.967844719375345 1 1
0.952689037983735 0.951753802265572 1 1
0.790855339725737 0.790147975435753 1 1
1.1359824960095 1.13475641728457 1 1
0.809674631209424 0.80885836479567 1 1
1.13351118313294 1.13230962762676 1 1
0.873278231403977 0.87230730377149 1 1
1.1577654641236 1.1565912243424 1 1
0.836242456228356 0.835408261439324 1 1
0.994403130630472 0.993408460136521 1 1
1.08279106167182 1.08181131918141 1 1
1.03103247442145 1.03014063257 1 1
0.961955946672413 0.961084901942617 1 1
0.962390439578967 0.961345192473047 1 1
1.0763718490138 1.07499471253385 1 1
1.09090091675321 1.08979156703803 1 1
1.08299924894414 1.08201418138498 1 1
0.810740255101869 0.809778472410678 1 1
0.827029156262973 0.82619468300788 1 1
1.03867290833151 1.03766383670859 1 1
1.13220437953175 1.13107227555056 1 1
1.15134397548124 1.15021281349204 1 1
1.2513455713642 1.25006782787659 1 1
0.765476626411447 0.764768150864112 0 0
0.975309489121337 0.974337955976465 1 1
0.978897520673009 0.977803006269648 1 1
1.09696613351847 1.09582218522357 1 1
1.07048560429022 1.06937039597724 1 1
0.917530058577388 0.916646700327151 1 1
0.963427854174011 0.962331817149475 1 1
0.920498936163954 0.919467858646719 1 1
1.07733979327722 1.07634480202176 1 1
1.01820620889689 1.01710540966761 1 1
1.2843062619657 1.28296661965413 0 0
1.06382401519193 1.06274095265894 1 1
1.13313972956997 1.13185102854267 1 1
0.756222839729432 0.755387847234665 1 1
1.11205580813599 1.11082312183995 1 1
0.710222606594112 0.709453216513708 0 0
1.00498010119226 1.0039502280356 1 1
0.96332299612314 0.96240663199986 1 1
0.953243427289867 0.952208673609977 1 1
0.734674828928351 0.733871467228171 0 0
0.973840194734218 0.972997316356181 1 1
1.32962229107282 1.32824571603396 0 0
1.00298646602705 1.00173607278999 1 1
1.24966422885467 1.24843966758293 1 1
0.781120090108728 0.780333128317963 1 1
1.0885586459004 1.08746733636428 1 1
0.996895176683481 0.995903262076964 1 1
1.07283398577273 1.07173543588481 1 1
1.09639641548317 1.09528493507955 1 1
1.1911219818351 1.18976677298149 1 1
0.869904164394583 0.868935344401822 1 1
0.982332823093283 0.98141050598051 1 1
1.43810232852622 1.43658655155176 0 0
1.06100257927096 1.06001761546941 1 1
0.987082981579325 0.98592587442115 1 1
1.28138518937363 1.27992320637453 1 1
0.894385232362337 0.893310920069703 1 1
0.823081433910676 0.822205387622456 1 1
0.957690139237679 0.956649287625153 1 1
0.922144268108971 0.921095744663681 1 1
0.855175676316795 0.854249991081463 1 1
1.02676368031162 1.02571636195998 1 1
0.938563729883512 0.937733074462518 1 1
1.44290689220103 1.44148100278657 0 0
0.979297123009595 0.978280573963453 1 1
1.1312596079111 1.1300035501248 1 1
1.03255020113588 1.03154055775571 1 1
0.993056978359393 0.992034460926383 1 1
0.893929749161889 0.892980358700019 1 1
1.14165885513557 1.14048433364373 1 1
0.978466981934594 0.977380472600301 1 1
1.07817097928962 1.07712505106141 1 1
0.839166206133999 0.838352299225963 1 1
0.740796709282131 0.740083727315148 0 0
1.19548857602218 1.19430527309735 1 1
0.89945720305561 0.898543670092401 1 1
0.690749409023318 0.690110100768495 0 0
1.16333735470387 1.16209016168726 1 1
1.22057500972778 1.21927565430316 1 1
1.21900850466883 1.21777413120373 0 0
1.14678286025656 1.14563259939055 1 1
1.25533903400345 1.25412187574893 1 1
1.0089214247898 1.00792421287021 1 1
0.908196602629535 0.907234305806443 1 1
1.00970512496707 1.00849674223423 1 1
0.636733241474251 0.635984972929793 0 0
1.03673177884227 1.0357569157412 1 1
0.934733455104099 0.933781543908192 1 1
0.935246034185681 0.934291609487712 1 1
1.12308329440497 1.12194074608376 1 1
0.852666804881781 0.85183725454608 1 1
1.13131142260662 1.13021318246692 1 1
0.833823222103204 0.832913445887725 1 1
1.2183121826545 1.21722098733516 1 1
0.89913889727721 0.898200331238104 1 1
1.17755984912457 1.17641443580009 1 1
0.854480857403058 0.853654525136099 1 1
0.908656987594049 0.90784150542814 1 1
0.983655341662142 0.982611424408364 1 1
0.87425358916405 0.873323127500064 1 1
0.721788211653651 0.721106819027546 0 0
0.955721564686556 0.954713286486199 1 1
0.762143461204096 0.761323710699483 1 1
1.16679881097579 1.1655941541176 1 1
0.840123709727044 0.839221975932874 0 0
0.981130468778973 0.980162276719731 1 1
1.17958657815405 1.1783040718624 1 1
1.1303074512184 1.12913189558603 1 1
0.941893389127709 0.940803385440595 1 1
1.09461052700659 1.09347831996723 1 1
0.948504027486969 0.947511303538151 1 1
0.774196937277231 0.773517768320026 1 1
1.05846386814048 1.05743551767523 1 1
0.780964718435296 0.780149087529884 0 0
0.904512458639741 0.903561566171252 1 1
0.898940293321616 0.89791520395085 1 1
1.2127960863614 1.21151548256701 1 1
1.18046956969253 1.17903898803567 1 1
0.916368829552969 0.915324076325581 1 1
1.13529439508698 1.13402043268186 1 1
0.985773965953977 0.984770105031083 1 1
0.876923317319124 0.876045228693734 1 1
0.966501879343444 0.965488742048816 1 1
0.992842339493045 0.991892512391566 1 1
1.28089881636492 1.2795591872444 1 1
0.799611745621871 0.798784750465866 1 1
1.17740912040894 1.17612968179614 1 1
1.00586333299638 1.00491351507563 1 1
0.806767426687281 0.805987587756551 1 1
0.865770007931011 0.864845348767484 1 1
1.04778413365995 1.0466895432268 1 1
0.938590622135942 0.937665387778178 1 1
0.941524439223368 0.940539803850072 1 1
1.11053362074315 1.10939832030027 1 1
1.01452938597774 1.01345800499774 1 1
1.0888931854719 1.08772695297766 1 1
0.972980524793172 0.972050904254374 1 1
1.08776744254541 1.0866520417541 1 1
0.960630772566284 0.959623204629874 1 1
0.962670845782211 0.961764535394544 1 1
0.893956216253523 0.893136841846386 1 1
0.978736482923463 0.977631532441422 1 1
1.29210109214396 1.29093537603224 0 0
0.99613557700615 0.995135134795169 1 1
0.988913314258327 0.987828201874687 1 1
1.00238395719997 1.00138030687906 1 1
0.946032966178391 0.945081893125214 1 1
0.993660780927987 0.992597255738941 1 1
1.028632197687 1.02749360548787 1 1
1.34987995106917 1.3484733615991 0 0
1.10041112918074 1.0993258568225 1 1
1.11328986880737 1.11215049952562 1 1
0.93846197543788 0.937548366899635 1 1
1.18818163411349 1.18672254402558 1 1
0.752306849060016 0.751544018618348 1 1
1.25152066090727 1.25017555333078 1 1
1.01512661267327 1.01397916726918 1 1
0.816462346969992 0.81568681665955 1 1
0.997123557423211 0.996204957738302 1 1
1.01571383465282 1.01465135598763 1 1
1.01831358516046 1.01709584623149 1 1
0.531445705011873 0.530852871342691 0 0
0.958435988373983 0.957410438168208 1 1
1.14533624747467 1.14409380857466 1 1
1.0147226631825 1.01366497272453 1 1
0.881370247887624 0.880424643217607 1 1
1.40425993213223 1.40281395105931 0 0
1.06319607790857 1.06210083269156 1 1
0.91594958460371 0.915119819140083 1 1
1.07199603435349 1.07082293888375 1 1
1.25800738463036 1.25677638404061 1 1
0.78632996235375 0.785588686587154 1 1
0.925556716593501 0.924622619003184 1 1
1.02377742672426 1.02277891732432 1 1
0.760752003894263 0.759947538866337 0 0
0.871588684794357 0.870691867610103 1 1
1.07972627265303 1.07843144210621 1 1
0.921657420225438 0.920750120449495 1 1
0.950800503073991 0.949837843339776 1 1
0.907298447258996 0.906349069580874 1 1
0.788581317168274 0.787864155933038 1 1
0.930624164161321 0.929566630489444 1 1
0.890494569568292 0.889494776320723 1 1
0.648720810966272 0.648086194270869 0 0
1.07332400326474 1.07226042788992 1 1
1.05430673575427 1.05320375300705 1 1
1.23488379547564 1.23343455642473 1 1
1.15202059326088 1.15089572118254 1 1
0.702567173564886 0.701732715044746 0 0
1.02742011885699 1.02636628172378 1 1
1.34400838846249 1.3425854050494 0 0
1.02723916391839 1.02627267697151 1 1
0.827184895239501 0.826361048634574 1 1
1.23741151258317 1.23590091511393 1 1
0.821912781341873 0.821129329302545 1 1
1.14430868831874 1.14324082788133 1 1
1.22164453553693 1.22044070792455 1 1
0.924229259837659 0.923267371129967 1 1
0.975253635623653 0.974181175287264 1 1
1.10468188055438 1.10361595764684 1 1
1.01714147522868 1.01602683878598 1 1
0.839682659648389 0.838823449571508 1 1
1.34539599436696 1.3439822485403 0 0
1.0904667574656 1.08924813845802 1 1
1.09750655666699 1.09647133963969 1 1
0.915189444171005 0.914208744500383 1 1
0.759169904857602 0.758276172220822 1 1
0.973557975734151 0.972611687338203 1 1
1.01097704687739 1.00994554158792 1 1
1.23035355911543 1.22910933647354 1 1
0.891220438843722 0.890318050626763 1 1
0.885094603416982 0.884268017234306 1 1
0.874354157203572 0.873433124606886 1 1
1.15603796909199 1.15489442123779 1 1
1.12028547247757 1.11907674995163 1 1
1.08772561295326 1.08672547044913 1 1
1.1658954092763 1.16453483117143 1 1
0.524623019861052 0.523997798323161 0 0
0.966267399268716 0.965196370430091 1 1
0.837207666333801 0.836217446382488 1 1
1.26144772046921 1.26031358917553 1 1
1.01562170068598 1.01451162395534 1 1
1.08576014621114 1.08457845853318 1 1
0.820529564081911 0.819709388815605 1 1
0.917425945276975 0.916536511879 1 1
1.13177822018103 1.13050971077499 1 1
0.979309329944187 0.978273361840889 1 1
1.01379780827947 1.01265399546463 1 1
1.16745205187079 1.16642705488716 1 1
0.949963954791071 0.948971338379451 1 1
0.835009477180966 0.834103191229649 1 1
0.854508824577132 0.853654960506457 1 1
0.819562755102107 0.818690515529313 1 1
1.05560383361552 1.05450984565093 1 1
0.955492009820759 0.95451266103462 1 1
0.922384351870119 0.921474591993681 1 1
1.20794281822915 1.20664135142732 1 1
1.1373596949001 1.13600536086866 0 0
0.879406877180156 0.878532236365704 1 1
0.777261588719289 0.776499892555557 1 1
1.16509580716725 1.16396678838071 1 1
0.941719614323949 0.940662135692112 1 1
1.07518603923303 1.07403412755958 1 1
0.897045055269585 0.896234577091573 1 1
1.14368595867154 1.14253801028205 1 1
1.06131127552215 1.06019069802859 1 1
0.901679399384572 0.900654515726684 1 1
1.44487481718523 1.44328446793694 0 0
1.12407683095559 1.12296211610371 1 1
0.745419935209106 0.744596489896286 1 1
0.856182590750071 0.855304286134248 1 1
0.91589721419236 0.914841026802917 1 1
0.884800263663865 0.88386338905593 1 1
0.825241703499363 0.824316118584314 1 1
0.966366663266967 0.965218394289622 1 1
0.692801983908906 0.692052268714124 0 0
1.06099630256872 1.05994807169437 1 1
0.924804660139638 0.923830516946315 1 1
0.896327212901593 0.895372250117817 1 1
0.924291759573955 0.923244927144737 1 1
1.09484705928371 1.09361508780803 1 1
0.855582884556646 0.854617070509657 1 1
1.12094088409763 1.11973892294272 1 1
0.622089824982222 0.621560614718309 0 0
1.29167894559469 1.29031203509232 1 1
1.02110805004456 1.0199754471148 1 1
0.933163381771302 0.93214496500695 1 1
1.07655603939557 1.07549422402013 1 1
0.936813502407732 0.935873395360149 1 1
1.01718685247288 1.01621265562442 1 1
0.924386858089605 0.923334811872432 1 1
1.04839642858477 1.0473497595004 1 1
1.09074585142021 1.08962991349066 1 1
0.859717125309284 0.858843729305963 0 0
0.993956121068394 0.992927100368369 1 1
1.20928869265615 1.20800976433192 1 1
0.805456678477885 0.804582320175969 1 1
0.715657029198783 0.714888398742632 0 0
0.823957972386722 0.823097481430978 1 1
0.809123155313062 0.808081466541741 1 1
1.30535785762622 1.30394686276559 0 0
0.802899914775818 0.802035452061253 1 1
1.17284339365865 1.17156423867692 1 1
1.12580027703214 1.12448827238469 1 1
0.739678671584069 0.738948274779322 1 1
1.03958503925883 1.03853225256331 1 1
0.877260932440415 0.876337598667413 1 1
1.22733686126492 1.22607212036583 1 1
1.07112304897767 1.07017055487366 1 1
1.10402495876546 1.10280881618833 1 1
1.05606135464841 1.05498225270032 1 1
0.688463888165054 0.687703164857894 0 0
0.830723727209722 0.829973430664694 1 1
1.12379419245719 1.12255047335045 1 1
1.04680397053409 1.04568923837783 1 1
0.765978840074229 0.765139769950791 1 1
0.796349752979905 0.795479043116265 0 0
1.15035969830829 1.14920493291855 1 1
1.19784042647546 1.19667284867817 1 1
0.922243770866486 0.921244729516027 1 1
1.09423080705287 1.09318834112408 1 1
0.818549302346866 0.817544330134052 1 1
0.946857214818934 0.945853564996198 1 1
0.821214032030139 0.82022939228747 1 1
0.757880191458506 0.757158723713583 1 1
1.11221038818611 1.11118762535828 1 1
0.926230117695844 0.925162041033885 1 1
0.98013998202215 0.979151026211463 1 1
0.878434957667481 0.877359695262313 1 1
1.19288005621466 1.19156297626347 1 1
0.945997647342925 0.945046392805323 1 1
1.00482154891358 1.00378263146279 1 1
1.12394153322364 1.12278668239825 1 1
1.17908646180299 1.17776428156339 1 1
0.710498534595334 0.709808312161226 0 0
0.927234508942684 0.926266108762765 1 1
1.10755969851707 1.1065530120961 1 1
1.1811737999471 1.17995327093828 1 1
1.37825034955843 1.37691809667074 0 0
0.815941153975458 0.815079328315008 1 1
1.09226626030496 1.09105515587492 1 1
0.914813535143996 0.913960424123062 1 1
1.04269154968966 1.04159732272076 1 1
0.907167145217091 0.90611421123722 1 1
0.841322843034299 0.840451448948923 1 1
0.884542793058229 0.883619547517859 1 1
0.950016890684435 0.948958194480166 1 1
1.36375137807449 1.36232770593281 1 1
1.20394162092235 1.20277935695748 0 0
1.04548918884864 1.04448554383734 1 1
0.848921520040017 0.848006816994279 1 1
1.15552103430331 1.15413499355988 1 1
1.1062354952975 1.10494092948219 1 1
0.883151016667923 0.882224143825749 1 1
0.918752317954244 0.91780119060084 1 1
0.922629274899982 0.921793604844675 1 1
0.895073375237287 0.894131131746106 1 1
1.32898983375902 1.32736661265385 0 0
1.06213609181174 1.0610638865229 1 1
0.933652691635729 0.932765175227484 1 1
0.932185925893639 0.931294902090647 1 1
1.00434086953193 1.00346621425986 1 1
0.785091140794049 0.78426382598907 1 1
0.952711398210323 0.951772883256177 1 1
1.04989789423202 1.0488045174198 1 1
0.936053515831901 0.934948104285673 1 1
0.916252498243733 0.915230475317522 1 1
0.75734133159934 0.756505993862079 1 1
1.03958810543504 1.03863990204801 1 1
1.03060606480813 1.02945379676639 1 1
1.13167692581458 1.13043032891428 1 1
1.06251571616582 1.06155982315172 1 1
0.804951617800128 0.804218146803424 1 1
0.978791736662036 0.977582644985428 1 1
1.10765149672762 1.10649099195198 1 1
1.04336407670431 1.04245794539564 1 1
1.14123544453555 1.14020750309226 1 1
1.11929028614049 1.11811105095893 1 1
1.07226351729567 1.07122244108971 1 1
1.04946566623594 1.04838809781193 1 1
0.966258164919982 0.965315412391873 1 1
1.21769803384583 1.21640318366639 1 1
1.07414465011925 1.07304698097423 1 1
1.05139583361908 1.05027279546429 1 1
0.960913926129437 0.959878524043197 1 1
0.88973268651619 0.888716976444564 1 1
0.946654350753946 0.94552229999207 1 1
1.13281680118254 1.1315732067778 1 1
0.957411053602091 0.956390586318192 1 1
0.998272025691251 0.997207959010346 1 1
1.23462706372086 1.23332567221393 1 1
0.828732791065872 0.827932225174568 1 1
0.71072738802631 0.709974531436619 1 1
1.00333069626025 1.00227163171258 1 1
1.11325625375901 1.11217085502107 1 1
0.947875353980677 0.946913637958666 1 1
1.14497310382777 1.1438005444684 1 1
1.06237254880702 1.06122433519052 1 1
0.930903952186824 0.929901689830029 1 1
1.07246491089416 1.0712502234357 1 1
0.915742915915512 0.914802256322122 1 1
1.17163417594349 1.17031463839971 1 1
1.08087409902679 1.07980032309046 1 1
0.842541992781409 0.841700645425355 1 1
0.912665827768373 0.911576757086855 1 1
0.999793369364072 0.998697902953495 1 1
0.908884063642836 0.907975455936582 1 1
0.928155597853966 0.927153690200872 1 1
0.953733719606242 0.952820944838153 1 1
0.826662422247915 0.825830132641452 1 1
1.14267386251021 1.14149866951302 1 1
1.12057163795241 1.11941926552781 1 1
1.13064708174794 1.12940084689402 1 1
1.19652138689498 1.19514209977736 1 1
0.878471089268647 0.877481646355984 1 1
0.863279048790164 0.862379526088759 1 1
0.904013987684448 0.903067905499727 1 1
1.14305124090774 1.14161462304018 1 1
0.936045608982024 0.935100319943711 1 1
0.73746102450665 0.736645309484036 1 1
1.1854250511621 1.18421776233484 1 1
0.825044087525019 0.824167296532914 1 1
0.942164796844122 0.941319868630258 1 1
0.887488260266183 0.886540125161928 1 1
1.06129317975513 1.06022602906062 1 1
0.878130889035388 0.877208213807966 1 1
1.07223323438818 1.07108852430318 1 1
0.907876836044593 0.906869278326358 1 1
0.819109184112709 0.818207576994926 1 1
0.734638747209927 0.733891069294479 1 1
1.28337467183016 1.28195311410172 1 1
1.0580833783985 1.05687744866893 1 1
1.0105986992926 1.00941547832696 1 1
1.0790382337953 1.07803858215555 1 1
1.02578458426344 1.02457630975725 1 1
1.09773988172928 1.09655607247445 1 1
0.775510025881925 0.774601351591903 1 1
0.908451512760051 0.907551054152561 1 1
0.984272888732727 0.983122148755882 1 1
0.932689608043798 0.931726069181661 1 1
1.18052483756199 1.17938649890633 1 1
1.07375579212672 1.07262540311031 1 1
0.929698056380976 0.928683306682311 1 1
1.00424731116363 1.00321356480906 1 1
1.04700303829802 1.04608837774204 1 1
1.21115929241385 1.20988485000914 1 1
0.960461664908792 0.959475579828175 1 1
1.07338225049453 1.0721488382136 1 1
1.08020800301593 1.07906451120385 1 1
0.748761980239365 0.747906812081268 1 1
0.850333258356351 0.849568117222861 1 1
0.783064230294312 0.782194618247833 1 1
0.960437230081731 0.959405322169914 1 1
0.909918515436663 0.90890835003405 1 1
1.23382295697091 1.23257927986656 0 0
0.968773370166683 0.967767270521837 1 1
1.25053914586238 1.2492782687354 1 1
1.22215020982842 1.22085295133596 0 0
1.10114206139231 1.1001401863088 1 1
1.05862051618636 1.0575028117309 1 1
0.956745453191639 0.955613840279451 1 1
0.873771702703821 0.872848282972865 1 1
1.16533820903452 1.16420722704052 1 1
1.15841883767609 1.15721586548816 1 1
0.974939699606177 0.973927779793055 1 1
0.956541857929123 0.955540418892441 1 1
1.0105760835804 1.00941783406636 1 1
0.969983970310326 0.968993934088473 1 1
1.06869014832823 1.06758600622633 1 1
0.899308570835834 0.898313606667952 1 1
0.994056019692221 0.993018279940972 1 1
0.921664984712332 0.92063335574201 1 1
0.972705432124218 0.971688822284382 1 1
0.820028364720434 0.81919794333669 1 1
1.02220896814806 1.02122880185675 1 1
0.962953286878856 0.961982800471644 1 1
0.986153448858044 0.985061272922454 1 1
0.980831361888707 0.979752702645996 1 1
1.2167813358521 1.21562719677714 1 1
0.915215410466631 0.914154912742586 1 1
0.858079833622204 0.857246465913531 1 1
0.978925567142276 0.977933132165739 1 1
0.888906744180789 0.887936364252495 1 1
1.21598988325799 1.21478103127281 1 1
0.931792851710299 0.930788117383016 1 1
1.00684744275829 1.0058526202581 1 1
0.867400028907077 0.866503049927776 1 1
0.935596380922158 0.934724533826406 1 1
1.31959182621561 1.31824665295479 0 0
1.05565067956993 1.05466664704037 1 1
1.19610510912548 1.19476887553214 1 1
0.870518076417726 0.869560032188558 1 1
0.733996378022704 0.733333059759699 1 1
1.00482449160948 1.00377785371345 1 1
0.861380482105368 0.860553189518861 1 1
1.08087703610633 1.0797265839281 1 1
1.45995186994018 1.4584564354226 0 0
1.10776251455978 1.10663737555215 1 1
1.21390434459353 1.21268923102607 1 1
0.955880172784823 0.954863496594498 1 1
1.02182299896946 1.02063350238492 1 1
1.14749329293991 1.14632537319714 1 1
1.0343311559834 1.03327345304522 1 1
1.13041159474177 1.12941395944661 1 1
1.10663097598242 1.10552590012843 1 1
1.14023947417755 1.13894760845526 1 1
1.16027542835259 1.1591288567609 1 1
1.22459918046389 1.22324662670962 1 1
0.821240985739392 0.820400427358025 1 1
0.84330860323955 0.842336475645964 1 1
1.11973644671439 1.11847162110665 1 1
0.965185187014511 0.964117023336433 1 1
1.14556902993684 1.14434523710068 1 1
0.995712681497813 0.99469343248928 1 1
0.759359480923166 0.758615644881768 1 1
0.984243983744956 0.983299038704879 1 1
0.988674882968893 0.987643298925123 1 1
0.94406192542264 0.943163474225913 1 1
1.34685859540475 1.34555436951466 0 0
1.1221530697064 1.12103729210913 1 1
0.788192427286879 0.787421303168431 1 1
0.878676083016233 0.877706163291591 1 1
1.12267162834357 1.12143756963973 1 1
1.2832191467037 1.28186809134049 1 1
1.03721861750084 1.03616152679028 1 1
1.1281393974529 1.12699061402565 1 1
1.09471851969821 1.09361501774285 1 1
1.00896808736408 1.00788335399743 1 1
1.03912894659318 1.03817756096689 1 1
0.609735070601543 0.609150808609702 0 0
0.989061591940461 0.987905664071921 1 1
0.78755255846038 0.786854516457109 1 1
0.805192904924516 0.804335671230808 1 1
1.32894928557354 1.32759135012016 0 0
1.15768843957058 1.15668229677739 1 1
0.996102319796906 0.99502727268654 1 1
0.953438244274954 0.952427922314095 1 1
1.27461253511131 1.27312669213802 1 1
1.10483348147422 1.10352295806947 1 1
1.19097657209861 1.18982793570397 1 1
1.0848089454847 1.08356796939019 1 1
1.12551883258796 1.12440471582204 1 1
1.01107687506261 1.01004584464545 1 1
0.839864252828133 0.838987507940338 1 1
0.840382207322366 0.839415633867989 1 1
1.21029663632104 1.20905772873604 1 1
1.04494629723343 1.04377581249355 1 1
0.605541787199687 0.604932379109276 0 0
1.17637460985124 1.17501565577007 1 1
1.00376425202367 1.00270000267589 1 1
0.99113209397567 0.990148468291361 1 1
0.976674203074275 0.975728816210298 1 1
0.814014287908675 0.813234646709505 1 1
0.841866771837562 0.840966221900319 1 1
1.28946555796368 1.28803634392791 0 0
0.960286462894165 0.959311724320087 1 1
1.1578550608828 1.15665985566779 1 1
0.891937779410661 0.890944306802084 1 1
0.907923187783681 0.906984449945031 1 1
1.12030269882013 1.11904961758852 1 1
1.24591921781353 1.24471909392763 1 1
0.864651501007206 0.863776569694865 1 1
0.796272596178495 0.79549781833004 1 1
0.998292265133373 0.997412471261563 1 1
1.1655266143502 1.16440143949169 1 1
0.901415407941046 0.900518229716905 1 1
0.861615123623227 0.860673310085269 1 1
1.11231915892058 1.11121376342153 1 1
1.18657186829426 1.18546806811371 1 1
1.03318148379569 1.03212104268635 1 1
0.89856078875602 0.897447419049814 1 1
1.05986554279499 1.0588987971658 1 1
0.978502848251536 0.977419435919244 1 1
0.922385795782551 0.921403657272073 1 1
0.963630237864445 0.962659912318081 1 1
0.825347404170489 0.824504773497266 1 1
1.04832392930048 1.04728943684065 1 1
1.22958672399854 1.22819475008429 1 1
1.05815060543746 1.0570702207673 1 1
0.939737175710717 0.93881862855517 1 1
0.971218522545797 0.970190764553974 1 1
0.932411544820882 0.931410391232804 1 1
1.1292756834047 1.12805214305471 1 1
0.92435419492722 0.923495599797868 1 1
1.27803270493984 1.2767769463204 1 1
1.02219428896584 1.02101990059928 1 1
0.966849041847245 0.965874041742905 1 1
0.967601396595369 0.966624688039613 1 1
1.11022828958024 1.10918935673218 1 1
0.991248453001087 0.990165139080259 1 1
0.892376351385323 0.891470747909032 1 1
0.838014309299934 0.83720380682887 1 1
1.28873020469436 1.28730495872971 1 1
1.08101134668599 1.07991584404401 1 1
0.94869450129079 0.94780022470299 1 1
1.22309948511306 1.22183398859813 1 1
0.995896859414408 0.994877988201503 1 1
0.92341342584989 0.92251707395309 1 1
1.01344576485516 1.01227354989386 1 1
1.21417091000652 1.21285173790116 1 1
0.726233488369431 0.725440914374918 1 1
0.98806873566851 0.987006784723165 1 1
1.05013541574794 1.0490506896158 1 1
0.996588424005733 0.995613887109828 1 1
1.32568419039178 1.3243972040611 0 0
0.948717449626302 0.947684753228237 1 1
0.709992741858028 0.709285996630429 0 0
0.873026823415448 0.872035357344844 1 1
1.23397870976849 1.23273641672876 1 1
0.58942958116802 0.588759398869124 0 0
0.772755867933648 0.771937747309694 1 1
0.825396552417869 0.824445163098014 1 1
1.05549357980602 1.05435613607272 1 1
1.14147487622876 1.14036045348974 1 1
0.897255607562163 0.896419656792561 1 1
0.958456347501439 0.957483584767611 1 1
1.11050611349525 1.10923980891206 1 1
1.0482445251915 1.04721241124088 1 1
0.794183670635374 0.793438235273194 1 1
0.799587383759069 0.798887271182478 1 1
0.859096655308133 0.858144364807839 1 1
1.01017349400842 1.00925660143306 1 1
0.944604458478125 0.943611792125423 1 1
0.912828223344822 0.911875064791373 1 1
0.893347845803952 0.892535080079995 1 1
0.856650871069753 0.855742132634675 1 1
1.04801658081399 1.04695750051625 1 1
1.07189714045927 1.07083862114511 1 1
1.17341258860375 1.1720655588597 1 1
0.790088010896299 0.789211965936423 0 0
0.906888710668742 0.905868547221739 1 1
1.00362294260381 1.00248948086133 1 1
1.08577947809364 1.08449274059966 1 1
0.983385338134242 0.982215628679252 1 1
0.881407026474064 0.880568820112067 1 1
1.02544254362488 1.02438829927802 1 1
1.34141155931076 1.34016765138482 0 0
1.18192495409459 1.18068725586319 1 1
0.873568714842181 0.872711582018069 1 1
1.00491793195835 1.00392962961884 1 1
1.05843068999942 1.05745488806065 1 1
0.922106708032468 0.921092084486021 1 1
0.983259021257749 0.982190353044017 1 1
0.876184457039426 0.875265827627616 1 1
0.944793628155686 0.943913841646065 1 1
0.881980103294177 0.881152744860338 1 1
1.01957852712486 1.01850171063058 1 1
0.983041052567276 0.98206820602194 1 1
1.13331985025441 1.13202141457714 1 1
1.11215355015133 1.11104968017698 1 1
1.12280284246003 1.12169262419173 1 1
1.08391843409427 1.08280191870646 1 1
1.07952495385641 1.07850958262668 1 1
0.595523239205177 0.594979432144621 0 0
0.917820824436628 0.916928363128682 1 1
1.01997895635843 1.01898818888645 1 1
0.844471075529286 0.843579213127037 1 1
0.982196894464117 0.981136278190873 1 1
1.08811437903411 1.08692072073622 1 1
1.21229620350296 1.21090239194084 1 1
0.954335937189666 0.953259183180185 1 1
1.16086782025171 1.15943250181897 1 1
0.954468108450725 0.95341276543167 1 1
1.16715845139823 1.16609885755475 1 1
1.20622156414178 1.20494452956122 1 1
0.857053788019254 0.856160322905702 1 1
1.06199783082287 1.06083170613985 1 1
0.826733502797264 0.825878123093755 1 1
1.05996171845478 1.05882231305106 1 1
0.883007066746978 0.882107863023598 1 1
0.686395704050322 0.685628913176273 0 0
1.03116277025022 1.03012256760182 1 1
0.898809685063149 0.89769094160201 1 1
1.01513465998731 1.01402937388359 1 1
0.719730268051526 0.718986605660526 0 0
0.939405581469078 0.938389674852427 1 1
1.07584737352444 1.07484123452077 1 1
1.10892421471072 1.10784450122086 1 1
0.92400337468542 0.92298279309196 1 1
1.06427057116703 1.0632338035649 1 1
0.832262078321917 0.831434016501923 1 1
1.0338273540164 1.03267223529282 1 1
0.996023976129764 0.995002124648165 1 1
1.06731550994424 1.06615911058045 1 1
0.794294428842105 0.793405511915639 1 1
1.10173087433737 1.10062467625394 1 1
0.873361681408354 0.872410476477606 1 1
1.30215295801365 1.30077900924423 1 1
0.956717748478797 0.955718327533611 1 1
1.01452429323991 1.01356272743334 1 1
1.23399834121961 1.23269978556746 1 1
0.921676230854507 0.920740610373918 1 1
0.635271928376107 0.634586686481938 1 1
1.00061558320255 0.999557544355812 1 1
1.09794386233536 1.09669065797306 1 1
1.00188724686047 1.00085851475957 1 1
0.866357074768232 0.865341845322343 1 1
1.18896016778544 1.18760830493376 1 1
1.07171597821364 1.07055504843449 1 1
1.00744852479499 1.00630898429116 1 1
0.860844841855359 0.859919357680508 1 1
0.809565805134873 0.808675910166206 1 1
0.864776820174997 0.863922432766251 1 1
1.00443267125734 1.00338429529981 1 1
1.00698469528521 1.00599266255009 1 1
1.19378566369065 1.19253567976346 1 1
0.798153957684647 0.797322389720006 1 1
0.819813353312837 0.818976469000947 1 1
0.934569586663456 0.933718917335504 1 1
0.69355446076687 0.692819604729359 1 1
1.1949340525376 1.19369545540976 1 1
0.757414796277007 0.756600479221049 1 1
0.914423743114122 0.913544133511392 1 1
1.14623379169673 1.14502759072864 1 1
1.14070552421266 1.13968539995297 1 1
1.0713036071369 1.07031664528753 1 1
1.12765512409274 1.12644241456332 1 1
1.16115623345991 1.15969673016072 1 1
0.70833537897269 0.707537825004563 1 1
1.05306646395581 1.05186047420214 1 1
0.885126702124601 0.884222148536875 1 1
1.20756708089337 1.20635147865194 1 1
1.18028544381557 1.17904009181153 1 1
1.11090402076753 1.10987115811581 1 1
1.05938462442592 1.05830525326677 1 1
0.924489012216438 0.923577236334311 1 1
0.96026466546916 0.959281981306168 1 1
0.968261756712324 0.967215109658246 1 1
1.10066781519345 1.09952326853068 1 1
1.07319452178079 1.07203344344333 1 1
1.26616265775632 1.26471063894153 1 1
1.21664831684913 1.21530965215238 1 1
0.979376608165049 0.978283228481573 1 1
1.19779234694107 1.19638516020511 1 1
1.0910468248794 1.08997901637409 1 1
1.07567341754935 1.07455965340282 1 1
1.00729379631527 1.0062109514244 1 1
0.974065285714297 0.973037614659016 1 1
1.01771283581439 1.01665441194113 1 1
1.11713684133684 1.11590308847423 1 1
1.07493767079944 1.07394251354377 1 1
0.863512608027592 0.862636549609438 1 1
1.07018032394624 1.06901457756357 1 1
0.954404068567131 0.953314524748374 1 1
0.678862116548941 0.678129905261982 0 0
1.24316086077678 1.2418338501287 1 1
1.13620783115559 1.13505875737107 1 1
1.07864850250488 1.07748577059229 1 1
0.752209503669333 0.751451496556663 1 1
0.826379496526865 0.825535260515057 1 1
0.970154805224772 0.96904472781093 1 1
1.23505458999514 1.23387816781558 1 1
0.797634964302709 0.7968645932683 1 1
1.31660395752455 1.31521909772923 1 1
0.755350249378924 0.754715065804505 0 0
0.884586071133036 0.883620099288441 1 1
0.732761389288198 0.732094682523823 1 1
0.879486620689077 0.878593284260878 1 1
0.918496540761053 0.917672899623901 1 1
1.2881919417189 1.28666552742305 1 1
0.731535734223147 0.730705614343017 0 0
1.02009103390398 1.01903318658971 1 1
1.12922593151887 1.12800059584994 1 1
0.782131080888961 0.781314664564663 1 1
1.01002688201331 1.0090681742757 1 1
0.931857056483321 0.930952442435153 1 1
1.06426338522395 1.06315000850421 1 1
0.816289899502517 0.815511731757203 1 1
0.778355191600439 0.777516156353077 0 0
0.986963143611351 0.986061698978732 1 1
1.35727675507988 1.35594044227421 0 0
1.02169134682061 1.02061865152885 1 1
1.02658496096832 1.02549049504569 1 1
0.865989614668429 0.865053499203267 1 1
1.20002740963904 1.19869045898665 1 1
1.0950437438367 1.09388201511959 1 1
0.812472009256002 0.811652107473805 1 1
1.00654816352038 1.00547871578762 1 1
0.840375784423686 0.839468938241325 1 1
0.902832089217774 0.90194562449872 1 1
0.838736363159772 0.837780316617002 0 0
1.26928154593907 1.2679489059765 0 0
0.97811497087084 0.977191250239835 1 1
1.09553711892156 1.09443529089802 1 1
0.807704609119082 0.806927737693207 1 1
0.937217671723919 0.936283122615166 1 1
1.03711932330255 1.03602892917016 1 1
1.35479607468198 1.35343226468864 1 1
1.21501873641452 1.21385477555579 1 1
1.01995774972395 1.01884882943624 1 1
0.953842364318512 0.952851811464818 1 1
1.09240377545135 1.09130246959758 1 1
1.2705357759613 1.26918808748362 0 0
0.885270498987011 0.884325876973592 1 1
1.01654183374862 1.01558737794294 1 1
1.0514202714618 1.05015123321899 1 1
0.732496459846624 0.731674111846141 1 1
0.93773742121056 0.936822746193269 1 1
1.01322744043094 1.0123732411851 1 1
0.968663437668903 0.967569481267775 1 1
0.599610936343497 0.598998957146112 0 0
1.11948499780296 1.11833600627153 1 1
1.20879077854671 1.20758757060101 1 1
0.791384229905665 0.790570209297234 1 1
1.324021879109 1.32268293515579 1 1
0.85376639724298 0.85298202071721 1 1
0.971678310432834 0.970730100866563 1 1
1.03248980063238 1.03134879287797 1 1
1.03982653748658 1.0386405867517 1 1
0.930002856460906 0.92890958521522 1 1
0.859103303525648 0.858182859938969 1 1
1.33548588393879 1.33391187731657 0 0
1.48153019548627 1.47992757121343 0 0
1.05160130685013 1.05061310442979 1 1
1.13128365915496 1.13012672903682 1 1
0.789601141803378 0.788806028982943 1 1
1.04010673425351 1.0390803070091 1 1
1.10223404906562 1.10116365439082 1 1
1.00270375480724 1.00160684614866 1 1
0.883729685446744 0.882732527417513 1 1
1.14895531083413 1.14770538142035 1 1
1.16800583662437 1.16689272920478 1 1
0.92111557120238 0.920071348277022 1 1
0.93952112696131 0.938586924573434 1 1
0.882368447554798 0.881451444272823 1 1
0.865221231327549 0.864246152953079 1 1
1.07386133326963 1.07282698613041 1 1
1.31379598741924 1.31246743125678 0 0
0.898521185425543 0.897663451065561 1 1
0.880043555287873 0.879174091172414 1 1
0.812979697899442 0.812192184671465 0 0
0.972282245131157 0.971328919526936 1 1
1.06638955060392 1.06526196647503 1 1
1.10356059410332 1.10236709201462 1 1
0.86766160475573 0.866812404333644 1 1
0.965511117391189 0.964622189503503 1 1
1.21314076367478 1.21190304794702 0 0
1.11883601207481 1.11769520804893 1 1
0.618848487903509 0.61829181817689 1 1
0.987315008530701 0.986304666763359 1 1
1.17561862074892 1.17442274524222 1 1
1.04231971268026 1.04126119161207 1 1
1.17384659656577 1.17264538647582 1 1
1.28695423702335 1.28565670297246 1 1
1.14484635610994 1.14365421662382 1 1
0.876734152397653 0.875782739002143 1 1
0.902068884679425 0.901099614804009 1 1
0.836120688566739 0.835282401585906 1 1
1.01861798320104 1.01743421017384 1 1
1.20844766891973 1.2071332262763 0 0
1.00760940743534 1.00646319845375 1 1
1.00881080437525 1.00761577478281 1 1
0.880240761666384 0.879347065537974 1 1
0.677416132612836 0.67667432504714 0 0
0.999355605966968 0.998324940110062 1 1
1.1267547148902 1.12570752085827 1 1
1.16050622582984 1.15917918590391 1 1
0.828694004048103 0.827818501676503 1 1
1.12580495432157 1.12460442501685 1 1
1.0301599011014 1.02913652927709 1 1
0.715469721584709 0.714656296498627 0 0
0.907504907383714 0.906534159151224 1 1
1.06093452603959 1.0597497214149 1 1
1.00255939297526 1.00153129190783 1 1
0.920591359209293 0.919747185915511 1 1
0.795302475144226 0.794307202956501 1 1
1.00133978878007 1.00032365647874 1 1
1.07026928323284 1.06915499935727 1 1
0.965943492522357 0.96494587564263 1 1
1.20220426835036 1.20089616872743 1 1
0.716213969061377 0.715277864610677 1 1
1.23723792574099 1.23589619618422 1 1
0.979256605542242 0.978223145456014 1 1
1.08788992454573 1.0866968291732 1 1
0.890155499478761 0.88912013179817 1 1
0.950855273778075 0.94990294646946 1 1
1.38681340795569 1.38540149668202 0 0
0.83743866798518 0.836654251555574 1 1
0.71733726380309 0.716562725307301 1 1
1.10958418700199 1.1082838464334 1 1
1.24878445832353 1.24754628366423 0 0
0.82840967153266 0.827413843218619 1 1
1.06245250595786 1.06130550705548 1 1
1.04576007662262 1.04474234569401 1 1
0.852397130611429 0.851485545079584 1 1
0.707178580741188 0.706444461897281 1 1
0.985074778387695 0.984015912969668 1 1
0.968194818954387 0.967245167133535 1 1
1.14573238467211 1.14457077873813 1 1
0.934916069119086 0.933931786926305 1 1
1.04673647608673 1.04558275800885 1 1
0.858685179628142 0.857819430687643 1 1
1.05393425160284 1.05290577154842 1 1
1.09475428535362 1.09358395218177 1 1
0.964966471377022 0.9639891483858 1 1
1.20869341324512 1.20759536532207 1 1
0.981377843869097 0.980399035307162 1 1
1.05116945594886 1.05016141835758 1 1
1.12804418906593 1.12687633035076 1 1
1.03016448259051 1.02905604703952 1 1
1.04471129551711 1.04365727355477 1 1
0.895806764604451 0.894868799723228 1 1
1.01192050771426 1.01100662467093 1 1
0.95069460205946 0.949716166374425 1 1
1.27019581338808 1.26895874899562 0 0
0.973678836294611 0.9727616297067 1 1
0.958831726715192 0.957825052976589 1 1
0.776693282272024 0.775795762661283 1 1
1.19256226967176 1.19132214281932 1 1
1.01028622945727 1.00926258313666 1 1
0.890895934255252 0.889953078472562 1 1
0.989834037231648 0.988719672171177 1 1
1.06104853956137 1.05979772438972 1 1
1.09286455315161 1.09160882458507 1 1
1.13559307686816 1.13426362596415 1 1
0.951452838038504 0.950346961149898 1 1
0.991675021640398 0.99045852269783 1 1
1.24710117628143 1.24569980490475 1 1
1.03102019286281 1.03002109147717 1 1
0.986715326281574 0.98580944159053 1 1
1.01946711905765 1.01843603908492 1 1
1.21260480299342 1.21144141542272 0 0
0.967803245666474 0.966870892459387 1 1
0.901965742022634 0.901100719164778 1 1
1.04040580156639 1.03926924993193 1 1
1.26931675839887 1.26803590837294 1 1
0.92453227927055 0.92372300977311 1 1
0.851971792181474 0.851116927959799 1 1
0.925486075968829 0.924522962634256 1 1
1.14886435975545 1.1476881926275 1 1
1.06085730077705 1.05968000607366 1 1
0.898445952093757 0.897508398065541 1 1
0.907209464560801 0.906262582043486 1 1
1.04974075970093 1.04857489403796 1 1
0.930015885908087 0.929106409906901 1 1
1.07222478495981 1.07119223032428 1 1
1.00442923063161 1.00331908870263 1 1
1.117040549825 1.11590385808974 1 1
1.0255288404988 1.0246076696023 1 1
1.14716423669994 1.14610945514755 1 1
1.095468355891 1.09430060527457 1 1
0.820852828499063 0.820024623787737 1 1
1.10632668497692 1.10520849075332 1 1
1.02097577683842 1.01997576214919 1 1
1.11747800719136 1.11626061385515 1 1
0.512332393120958 0.511773294852418 0 0
1.1151987789188 1.11393931624995 1 1
0.750254467396064 0.749469116465525 1 1
0.897241045996703 0.896418969918324 1 1
0.871774387033028 0.87098448968307 1 1
1.03349532954431 1.03231321268498 1 1
1.02801614480938 1.02698912590959 1 1
1.08447441978059 1.0834491262806 1 1
1.12679257392614 1.1255958688018 1 1
1.02581890081891 1.02459839023113 1 1
1.04767549400851 1.04666301315688 1 1
0.941338771332454 0.940443477365401 1 1
0.71069107914318 0.709812297357354 1 1
0.69762761352357 0.696875051400741 0 0
0.91733756114498 0.916424500063061 1 1
0.922863505528703 0.922010180286491 1 1
1.50453097589672 1.50309849205713 0 0
1.05091833772998 1.04984708698548 1 1
0.932617561487677 0.931660497416546 1 1
0.898176800889336 0.897268678912803 1 1
0.962108959611636 0.961091545582048 1 1
1.07441666810532 1.07339113007286 1 1
0.643192926334885 0.642467853135123 1 1
0.883123602399088 0.882175788346653 1 1
1.0184729359687 1.01732082359236 1 1
0.804199143898129 0.803188720461943 1 1
1.00613927047087 1.00516953068385 1 1
1.01314220153743 1.01211101878278 1 1
0.913067427586766 0.912017039513711 1 1
1.27559116744726 1.27422300210596 1 1
1.14266028354378 1.14138729340006 1 1
1.07031131689358 1.06916063542759 1 1
1.14391711306159 1.14273070001125 1 1
0.87028462737004 0.869297669260924 1 1
0.787756920457011 0.786952980015736 1 1
1.17383831755851 1.17264163688014 1 1
0.987733030996602 0.986585885266565 1 1
0.980459159942564 0.979456062092915 1 1
0.990753015042809 0.989662582610157 1 1
0.844323549934141 0.843449636508377 1 1
0.992645699045041 0.991482054528821 1 1
1.33869305376718 1.3373838239858 0 0
0.870613868704649 0.869770900890512 1 1
0.982537696746461 0.981558134693577 1 1
0.951775415298445 0.950904419331018 1 1
0.902640034642832 0.901699120283765 1 1
0.737558427374437 0.736875895043598 0 0
0.938094412886575 0.937034993151139 1 1
1.0973526316714 1.09626044230933 1 1
1.10137281193476 1.10032748793763 1 1
0.840329946268898 0.83953165447859 1 1
0.804607242211249 0.803761430537003 1 1
1.22656374649235 1.2252549676667 1 1
1.16635072946662 1.1650004340667 1 1
0.947461114699104 0.946396486977072 1 1
0.917750941860453 0.916845866003816 1 1
1.14917273089708 1.14799571129646 1 1
1.01005845522486 1.00883562641516 1 1
1.18926783354527 1.18807441241579 1 1
0.942912653134243 0.941860629775659 1 1
1.26629840827098 1.26497868305144 0 0
1.28154297309087 1.28023899495052 1 1
1.06441403347481 1.0634905784152 1 1
0.911728569567846 0.910809008618503 1 1
1.00653571181173 1.00552818196098 1 1
1.02208712657833 1.02106907108499 1 1
0.989030175931845 0.988093200231646 1 1
1.17511660362381 1.17393656318102 1 1
1.14716872073378 1.14595200015755 1 1
0.905778324977724 0.904896267434971 1 1
1.03743466682809 1.03629643688446 1 1
0.956250222468996 0.955251115678064 1 1
1.33724265946318 1.33589307477809 0 0
0.898550865686116 0.897672812927048 1 1
0.989059701083014 0.988092591328001 1 1
0.933429739307599 0.93250393731509 1 1
1.10337215537489 1.1021269666422 1 1
0.896609611369373 0.895710361692613 1 1
0.873413923980668 0.872528870574017 1 1
1.08339152144962 1.08226053594706 1 1
0.988540401314099 0.987758596727892 1 1
1.19281167250376 1.19151641066474 1 1
1.11865047505746 1.11744288870619 1 1
0.948666204295935 0.947720828631284 1 1
1.27254833204544 1.27133769615721 1 1
1.20793543680802 1.20650842356331 1 1
1.12937098310082 1.1281994443075 1 1
0.995703851198326 0.994529701112739 1 1
1.09551114815578 1.09421796174621 1 1
0.917040598552605 0.916108990161987 1 1
1.16045160940365 1.15944130217706 1 1
0.892778226895563 0.891851121102939 1 1
1.44111669359249 1.43936330679882 0 0
1.15378853673207 1.15256679670882 1 1
1.32414972365374 1.32273503506734 1 1
0.827085492840462 0.826152891271305 1 1
1.10904068757085 1.10788717926102 1 1
0.821308778730383 0.820494576744121 1 1
0.899094646960867 0.898188905474631 1 1
0.933180980903349 0.932203860739634 1 1
0.79629589654178 0.795520365275912 1 1
0.790606802463173 0.789678999553151 1 1
1.07690732775233 1.07586332876848 1 1
0.928168825830723 0.927232062126441 1 1
1.08192148978398 1.08083086965372 1 1
1.18380503830434 1.18257020197833 1 1
1.04647336080412 1.0452776857846 1 1
1.10118385794156 1.10010382432124 1 1
0.963514369835978 0.96252414344416 1 1
1.13434459142434 1.13314691906671 1 1
1.30247770191576 1.30112553983295 0 0
0.808091760915491 0.80717490203985 1 1
0.810888106467913 0.809994313203912 1 1
0.946844771029068 0.945901719301759 1 1
1.12669293559032 1.12543947507923 1 1
0.877786555738728 0.876905537187115 1 1
1.01304888189122 1.01191244221343 1 1
1.02487058675486 1.0237640099116 1 1
1.12192198696923 1.12082131275579 1 1
0.421763483288463 0.421346533925755 0 0
0.928461099643578 0.927625634775408 1 1
1.17770639690728 1.1763433457222 1 1
1.13592461411302 1.13466116572333 1 1
1.0680862233385 1.06698017658794 1 1
1.01442307580193 1.01346580271346 1 1
1.07085560092895 1.06973732654779 1 1
0.788986667660108 0.788131208528468 1 1
0.849195933922988 0.848266366975337 1 1
1.2510573158887 1.24981608303947 1 1
1.01683997742286 1.01574530879832 1 1
1.03690512950536 1.03580701540138 1 1
1.37195068188964 1.37048992222792 0 0
1.01464876786372 1.01373374407918 1 1
1.22391682867405 1.22262790008673 1 1
0.936723452598404 0.935756660128327 1 1
1.07552385895794 1.07439139740316 1 1
1.28208975320747 1.28075540823307 1 1
1.05444500290396 1.05344089154192 1 1
1.33539633844892 1.33418098252765 0 0
1.0734795488876 1.07236706127007 1 1
0.92217098354683 0.921260241267217 1 1
0.678108558791595 0.67738174974672 0 0
0.942541060425635 0.941523983206755 1 1
0.930209441910917 0.929251339656339 1 1
1.3025167083642 1.3011634928423 0 0
0.598288226042306 0.597647225689367 0 0
1.04722380744243 1.04616711246128 1 1
1.14600537948156 1.14494303053436 1 1
1.16051625215515 1.15934830058951 1 1
1.09576495803368 1.09463519750779 1 1
1.09373730549869 1.09254479786168 1 1
1.04793325897963 1.04681596980636 1 1
1.15424939753782 1.15305386395785 1 1
1.07642201489321 1.07527559286183 1 1
1.1028729876526 1.1017644505778 1 1
0.740771942548203 0.740084478719791 1 1
1.01306786441823 1.01203102266034 1 1
1.26710772586874 1.26569747340897 1 1
1.09822991670357 1.09703297030377 1 1
1.04565172391445 1.04455928395308 1 1
0.85331555389287 0.852467299359491 1 1
0.855736623696857 0.854778293467696 1 1
1.37756759052993 1.37610991206686 0 0
1.01871926223836 1.01772583920914 1 1
0.927446431378722 0.926424495108237 1 1
1.18657544169577 1.18523349879918 1 1
1.1542363065234 1.15306454061006 1 1
1.04143988091208 1.04030820710004 1 1
0.94448920980211 0.943385854105772 1 1
0.846103801326891 0.845252452570937 1 1
0.976404080347082 0.975406497518696 1 1
0.975979454824407 0.975040496679392 1 1
1.18563611002907 1.18430086980284 1 1
0.936534536411934 0.935613662377578 1 1
0.958849402958633 0.958033095481047 1 1
0.766065106125043 0.765270550145265 1 1
1.09540431833128 1.0942529243957 1 1
0.891310097859954 0.89031642270594 1 1
1.04457913847998 1.04353230615046 1 1
0.911501751681139 0.910632141048707 1 1
0.810039892213924 0.809154876860211 1 1
1.19876406459663 1.19749667320918 1 1
1.15165816253553 1.15038466954233 1 1
0.691078789216216 0.690403939912032 1 1
1.14688267093116 1.14559481540751 1 1
1.26214299259357 1.26079009402684 1 1
0.987518143965641 0.986500982009463 1 1
0.709000532510183 0.708253022268756 0 0
0.910036673935482 0.908980809611293 1 1
0.955952664453342 0.954999933283783 1 1
0.938079592621635 0.937134771210157 1 1
0.828330226218499 0.827359281432623 1 1
0.916121187085833 0.9151012742107 1 1
1.18448371156706 1.18336111727874 1 1
1.18057386343815 1.17944366415787 1 1
1.02169253146615 1.02076767592835 1 1
0.89201739641836 0.891238105376143 1 1
0.965205810752029 0.964297123209936 1 1
1.07549366843154 1.07434549687954 1 1
0.813512867157303 0.812647197875276 1 1
1.19444841652363 1.19331262109755 1 1
1.38178550981607 1.38034035800551 0 0
1.04947815560037 1.04839780016307 1 1
1.01823359690691 1.01733404032097 1 1
1.27007105476469 1.26884811884595 1 1
0.979218443203428 0.978195457790922 1 1
1.2301255013723 1.22884739374686 1 1
0.985339956468659 0.984265409894098 1 1
0.997233720273594 0.996267622622704 1 1
0.803071714944394 0.802169976712972 1 1
0.766585822227478 0.765763429704889 1 1
0.898469273502881 0.897499975853287 1 1
0.916853004819791 0.916051408126998 1 1
1.31011056429239 1.30872224426578 0 0
1.13139885094954 1.13012377140289 1 1
1.13956993373125 1.13824032389993 1 1
0.799090090037455 0.798303716561173 1 1
0.986422526938323 0.985360477392246 1 1
0.99016195584335 0.989232307762706 1 1
1.10202657742027 1.10083442166329 1 1
0.981790461931277 0.980612563148261 1 1
0.802388756689055 0.801533091823239 1 1
1.00076103513552 0.999777669206275 1 1
1.07135643092718 1.07031961834944 1 1
0.963221992362439 0.962239564040932 1 1
0.917435881423944 0.916432483974663 1 1
1.09471659723173 1.09343219960675 1 1
1.01298587582863 1.01194810504862 1 1
0.619623574545862 0.619044977543869 0 0
1.22660332969381 1.22531614698281 1 1
1.19174857736653 1.19051535264672 1 1
1.03438438616727 1.03330036784657 1 1
1.04997669145013 1.04882263721624 1 1
1.2062569018658 1.20499991825108 1 1
0.792724638903626 0.791990012493178 1 1
1.08232338129276 1.08112378142421 1 1
1.19038692088311 1.18917493931227 1 1
1.07149226836851 1.0703363065691 1 1
1.13822993864837 1.13702632137586 1 1
1.00512947013096 1.00401454659112 1 1
1.30233949811617 1.3009839642035 1 1
1.12750187812832 1.12630559015746 1 1
1.09761210840824 1.09641180679391 1 1
0.837161055179837 0.836298010083287 1 1
1.05304342678305 1.05194311780661 1 1
1.12943923261646 1.12812562997782 1 1
1.03038609081007 1.02921248655872 1 1
1.01768900231871 1.01658978945525 1 1
1.08476180934889 1.08350775281957 1 1
0.816037206972399 0.815221077992127 1 1
0.874800814542614 0.873949567905628 1 1
0.792247648815163 0.791403179015886 1 1
1.01355321984796 1.01241652937952 1 1
0.977127702353164 0.976229088552443 1 1
1.05366657653504 1.05249837225782 1 1
1.27369654948834 1.27233192892628 0 0
1.05267291237369 1.051457647804 1 1
1.19782587964088 1.19639079337586 1 1
1.16610848566887 1.16486194620909 0 0
0.868918205761193 0.867917080589086 1 1
0.849597357132154 0.848685265808931 1 1
1.04619068574539 1.04511266667535 1 1
1.07023899656439 1.0691769471943 1 1
0.849777791877037 0.848797976548241 1 1
0.971909153851637 0.970829377124225 1 1
1.20074133918355 1.19952345037868 1 1
0.832789256675352 0.832033287941026 1 1
1.0372839083279 1.03615598366144 1 1
1.03410748286723 1.03319274057221 1 1
1.03162656630786 1.03055177026179 1 1
0.847243313323845 0.84635380477766 1 1
0.844974061205638 0.844074308525004 1 1
1.01010693589104 1.00893610499809 1 1
1.49213428085228 1.49037251452952 0 0
0.838676278443793 0.837903598337264 1 1
0.954247959323877 0.953228506360737 1 1
0.920369844923243 0.919410048852894 1 1
1.00259089941297 1.00149204909521 1 1
0.824599380501437 0.823762451205117 1 1
1.05705781804608 1.05598501480186 1 1
1.20471255533321 1.2033480477385 1 1
1.1805357233845 1.17938324043564 1 1
0.925338389092478 0.924442968942433 1 1
1.0723058819637 1.07113741210003 1 1
1.20100717680597 1.19977546088232 1 1
1.03689096034208 1.03586804145382 1 1
1.05881874104189 1.05756075091555 1 1
0.871577125168718 0.870779368795166 1 1
1.38032984658882 1.37908961242622 0 0
0.939695301780634 0.938696345338063 1 1
1.18776557119185 1.18663797100129 1 1
1.0389870739948 1.03792734408318 1 1
0.739607191209167 0.738841977778806 0 0
0.959206465938009 0.958223473226801 1 1
0.994168350768121 0.993028473745473 1 1
1.14971205043051 1.14854163221617 1 1
1.01790162069997 1.01671112953409 1 1
0.974338153974472 0.973350690192808 1 1
0.837611057770529 0.836672451720636 1 1
1.11263288690867 1.11151011943812 1 1
1.14323068733423 1.14216012256042 1 1
1.03096009055816 1.02978738671226 1 1
1.0026616789123 1.0015147296853 1 1
1.01332228145564 1.01228796330524 1 1
1.19248309035988 1.19123686425993 1 1
0.780688606140093 0.779873005335592 1 1
0.892442264300469 0.89155802215908 1 1
0.871036850163025 0.870258091861819 1 1
0.740192218639314 0.739304676401642 0 0
0.965436831536429 0.9644116334362 1 1
0.958309163844866 0.957393111223633 1 1
0.882639418877102 0.881785917366003 1 1
0.725526904316917 0.724794692175964 1 1
1.00665517612998 1.00571571099296 1 1
0.896623175096319 0.895761561935524 1 1
1.27764929519437 1.27622599377559 0 0
1.04300442465224 1.04186653995267 1 1
0.791266491858922 0.790319644460011 1 1
1.23402137987838 1.23272522710864 0 0
1.17604243604415 1.17474638782372 1 1
1.11443235694777 1.11311088561378 1 1
0.797485776579388 0.796660570938577 1 1
0.598592682862512 0.598005581950708 0 0
0.860032743602603 0.859044841192924 1 1
1.02753946261517 1.02635257813584 1 1
0.949873821302945 0.948975307655946 1 1
1.08332403026835 1.08234609870852 1 1
0.899540623101014 0.89864943089835 1 1
0.908188116030398 0.907190197472765 1 1
1.06614831177316 1.06511332470821 1 1
1.29799570352025 1.29668780569406 1 1
1.27679100471752 1.2754864879329 1 1
1.17759313343019 1.17637311840238 1 1
0.941087789889849 0.940073585842332 1 1
1.20284188180178 1.20171477838381 1 1
1.16456318162505 1.16339044202431 1 1
0.662309978275018 0.661719892696587 0 0
0.911951362981516 0.911029543539076 1 1
0.954762955710078 0.953704681171622 1 1
0.973749780927289 0.972799366085387 1 1
0.734649609417591 0.733840671754349 1 1
0.783459302076696 0.782623628319681 1 1
0.53839629364136 0.537877267944823 0 0
1.10976118095415 1.10864428017122 1 1
0.958340628065561 0.957343850571045 1 1
1.09122623852871 1.08993368467169 1 1
0.890495832139954 0.889531688525997 1 1
1.068581799018 1.06749719704667 1 1
0.791209981511957 0.790312940988563 1 1
1.29892744467841 1.29737968240734 1 1
0.908041391909419 0.907037868983962 1 1
1.03571986194364 1.03466313292778 1 1
1.05346613637259 1.0524292445144 1 1
0.812300795168518 0.811472729729369 1 1
1.00557057776831 1.00449842353289 1 1
0.87838647162171 0.87753590403711 1 1
0.823395409343979 0.82255142886372 1 1
1.43130960716599 1.42985957721606 0 0
0.995624422513805 0.994679093839497 1 1
1.08425590483204 1.0831040653221 1 1
1.29881187734021 1.29740449636899 1 1
0.888607386869832 0.887766036560317 1 1
1.21820206607679 1.21685390575253 1 1
0.936587743346029 0.935663853000195 1 1
1.17695232331819 1.17572558422438 1 1
1.13800665194581 1.13683103450443 1 1
1.4610228179877 1.4595997050508 0 0
1.16406075676421 1.16292953382501 1 1
0.978989673651781 0.977958037737913 1 1
1.14808658173114 1.14691461919763 1 1
0.91789689295212 0.916999986571052 1 1
1.01026778563033 1.0092625015431 1 1
1.1010417926255 1.09982979624506 1 1
1.13144210514229 1.13025639608479 1 1
0.896705249472409 0.895723386428629 1 1
0.779086235559907 0.778279170130116 1 1
0.947486902976787 0.94657699092855 1 1
1.14622135777437 1.14518666841219 1 1
0.729549346600585 0.728866947267993 1 1
0.860483110526408 0.859642270434837 1 1
1.07523887135684 1.07419252476579 1 1
0.886167900551101 0.885255621442891 1 1
1.02573851171576 1.02441562406336 1 1
0.971763865891382 0.97074030550531 1 1
0.77846887102688 0.777696829129297 1 1
0.545625031846306 0.545061333065946 0 0
0.97690012429621 0.975774397740649 1 1
0.874413913127897 0.873522805979192 1 1
1.04986046040724 1.04860707894924 1 1
0.941722440177293 0.940733528893885 1 1
1.03518578316131 1.03420021480821 1 1
1.22028150297477 1.21907905388436 0 0
0.77139787447111 0.770623852342987 0 0
0.926492352916873 0.925461046896222 1 1
0.923324009995412 0.922355947808838 1 1
0.941920846505495 0.940952752646259 1 1
1.03845816086073 1.03743097706263 1 1
1.11986121288359 1.11879046943127 1 1
0.963101634348409 0.961995097140375 1 1
1.08284423717468 1.08167254553119 1 1
1.16364929434251 1.16245823013421 1 1
0.967278421527296 0.966308825658855 1 1
0.900031176897197 0.899095248745034 1 1
0.877934759869986 0.877126023575716 1 1
0.850649344436978 0.849732419104315 1 1
1.12915335845614 1.12795571805128 1 1
1.1712910550915 1.16995472188322 1 1
0.662180307226875 0.661380881722307 1 1
1.08704406020485 1.08595184870257 1 1
0.838609239491376 0.837732454964615 1 1
1.15534347174197 1.15409061852973 1 1
1.05958355315156 1.05850521427985 1 1
0.987583882604264 0.986615002638163 1 1
1.145529956423 1.14425248984367 1 1
1.35514819430051 1.35369051992346 0 0
1.16968979235262 1.16851229710182 1 1
1.03446362483916 1.03331763422953 1 1
0.704285972821649 0.703538616068142 0 0
1.19808508778911 1.19701276922557 1 1
0.751228007720143 0.750440931185431 1 1
0.782984656885222 0.782232106459157 0 0
1.08676023767869 1.08558165791072 1 1
0.759426500019073 0.758714578996458 1 1
1.16067176153876 1.15951629339026 1 1
1.06548291161046 1.06442626215224 1 1
1.21320743829076 1.21189511043664 1 1
0.846486307895586 0.845555397753528 1 1
0.830675683431304 0.829739021576309 1 1
1.14433169456661 1.14289242139559 1 1
0.727769003814003 0.726924245758623 0 0
0.876006110299089 0.875084439736745 1 1
0.90000942476279 0.899130617458177 1 1
1.22487354153511 1.22375133476757 1 1
0.931883811790062 0.931027945191973 1 1
1.0394120228527 1.03836649967062 1 1
0.850788430305907 0.849989281486649 1 1
1.11429573439143 1.11314883193832 1 1
1.07037078532223 1.06920719772193 1 1
0.792154569575749 0.7913338796791 1 1
1.01569859177464 1.01456879285472 1 1
1.00760897494415 1.00652542914447 1 1
0.875735104004641 0.874829957902959 1 1
1.05819332889116 1.05717024318884 1 1
1.05765477208535 1.05658064365088 1 1
0.979700880538518 0.978646348698707 1 1
0.950633697098331 0.949666413170939 1 1
0.932732392181484 0.931842648915159 1 1
1.20627908895553 1.20489779158581 1 1
1.16662187158437 1.16536759375218 1 1
0.971741266906834 0.970749431881576 1 1
1.01281065760513 1.01166749477981 1 1
1.05879477884201 1.05766835377024 1 1
1.17932288703863 1.17799655175574 1 1
1.0606174948556 1.05959908433158 1 1
1.01618568971788 1.01523135141842 1 1
1.12399760138704 1.12292540869336 1 1
0.851660320867155 0.85085694677449 1 1
0.902760830391383 0.901779517524287 1 1
1.02971710808871 1.02877591791413 1 1
1.10054839878223 1.0994046916047 1 1
1.35041053990243 1.34903467253675 0 0
1.16727665665459 1.16607392850638 1 1
1.08864831552464 1.08753444031141 1 1
1.12971806033998 1.1285280206112 1 1
1.03668657449892 1.03556541192167 1 1
1.08291750221121 1.08166177764192 1 1
1.1435686865397 1.14250999092308 1 1
0.996515019798274 0.99545534346553 1 1
1.17040454710181 1.16916949559388 1 1
1.01158813252914 1.01050109103327 1 1
1.27136077439921 1.27001008986525 1 1
1.14647971810698 1.1453951717152 1 1
0.952493743340758 0.951669696140518 1 1
1.16623055762868 1.1651528899118 1 1
1.22827534664791 1.22709075888455 1 1
1.07508504366879 1.07383023275358 1 1
1.10580210925474 1.10478393776623 1 1
1.03599590402761 1.03500194568325 1 1
1.27983041133812 1.27850961643863 1 1
1.11472693185115 1.11366955362851 1 1
1.01633260935672 1.01522631304281 1 1
0.523827943863594 0.523287732780912 0 0
0.889561545884461 0.888721181356596 1 1
1.14138759703381 1.14024256038351 1 1
0.898529463560051 0.897509264477873 1 1
0.911368703351742 0.910366245840604 1 1
1.08631796979588 1.08512869941908 1 1
1.02196086391673 1.02088891380975 1 1
0.805609156228924 0.804777647768064 1 1
0.840036035005073 0.839203423947655 1 1
0.924765464966741 0.923829132366868 1 1
1.03519392252738 1.03419129672222 1 1
1.05885817633431 1.05770233191924 1 1
0.9812099540393 0.980234260587503 1 1
1.00766682446805 1.00660275106925 1 1
0.83715659823838 0.836156186235448 1 1
1.1159125243929 1.11476714650757 1 1
1.12566441055829 1.12453194531639 1 1
1.19460236610016 1.19336340919219 1 1
0.63793991493309 0.637274272928147 1 1
1.35021874802835 1.34859618042315 1 1
0.849945380619069 0.849111133646851 1 1
1.18774458355176 1.18664957055422 1 1
0.947279186581557 0.946351221542504 1 1
1.12594103034375 1.12472425199864 1 1
0.77937989920283 0.778535202252616 1 1
0.920399170842946 0.919222219490452 1 1
0.769185271804762 0.768402984652674 0 0
1.10191419195681 1.10081483347866 1 1
0.989489355732687 0.988489713845991 1 1
0.975925507046191 0.9749433396748 1 1
1.39273567782249 1.3913524171718 0 0
1.04998704297635 1.04892729333368 1 1
1.13904008561449 1.1378418968748 1 1
1.16318787582259 1.16186673077304 1 1
0.984321508893509 0.983355520922686 1 1
1.10180627785836 1.1006057777915 1 1
1.04034057465821 1.03934236718738 1 1
1.15044297583789 1.14923419275351 1 1
1.11552498261233 1.11436951736728 1 1
1.11286571996918 1.11170319847038 1 1
1.28997503846834 1.28870473265375 1 1
0.844088675139939 0.843188313340966 1 1
0.577391016774582 0.576792833419534 0 0
1.08824193779115 1.08716721004645 1 1
1.0000368181741 0.998997976530211 1 1
0.738449548753559 0.737706401796016 1 1
0.8764410192749 0.875523906350142 1 1
1.1361341039386 1.1349406011313 1 1
0.852752193023948 0.851905098166219 1 1
0.879526620577803 0.878564523640145 1 1
0.792686269404534 0.791842901489732 1 1
0.826389924421206 0.825549986038234 1 1
1.08968458039669 1.08850053184207 1 1
1.3226348410606 1.32124179319112 0 0
0.963089179188978 0.962082029684652 1 1
1.1329867790544 1.13181872430995 1 1
0.917736297054352 0.916855198630294 1 1
0.937058929102693 0.936219639411337 1 1
1.26447285643133 1.26320844183336 1 1
1.04937983296837 1.04830654520329 1 1
0.980791265657695 0.979824958172596 1 1
1.05194310282467 1.0508720146603 1 1
0.794799578233674 0.794073218117602 1 1
0.886961733878594 0.886006849289749 1 1
1.00924523383186 1.00815587350676 1 1
0.933496264859956 0.932640787363793 1 1
1.26188334231466 1.26062747415977 0 0
1.19096917658384 1.18971241821975 1 1
1.13287653764434 1.13182740978402 1 1
1.03317897138915 1.03223897708658 1 1
0.86748658676909 0.866526812364039 1 1
1.13440113090303 1.13318510809172 1 1
1.00055424097329 0.999566747014434 1 1
1.00711514118212 1.00617702821393 1 1
1.07331790331291 1.072266551242 1 1
0.785802216587745 0.784980991880893 1 1
0.671401268585681 0.670764537982141 0 0
0.9476499856778 0.946678686930556 1 1
0.83459952021783 0.833636600619215 1 1
0.625228222240694 0.624563322315146 0 0
0.835988004711063 0.835182500023945 1 1
0.917573316195582 0.91655927900347 1 1
1.01246349100634 1.01143214459345 1 1
0.823468756536143 0.822693099763742 1 1
0.690480400571126 0.689761115107353 0 0
0.980774593179448 0.979833291388408 1 1
1.10242437426475 1.10117772929762 1 1
0.85857964462819 0.857663823370126 1 1
0.71722438478838 0.716492952536621 0 0
1.05305391287966 1.05210171830422 1 1
1.08322636963851 1.08212554949131 1 1
1.23088665488863 1.22962746845513 1 1
0.803412418887251 0.80265134655746 1 1
1.12667365484418 1.12538920503727 1 1
1.12986179693476 1.12881916917813 1 1
1.0114992585899 1.01047345594294 1 1
0.695786828365834 0.694970709994902 0 0
0.88499428737314 0.884016780509931 1 1
0.892407612288551 0.89148328230753 1 1
0.988680290836514 0.987628734282046 1 1
0.913647802987678 0.912693708183873 1 1
1.01716209309251 1.01608724997537 1 1
1.18557770817054 1.18433418710926 1 1
1.04219125613386 1.04115088740699 1 1
1.03609911484246 1.03494398102831 1 1
0.949410288580384 0.948468668685282 1 1
0.875940346221148 0.875090696108806 1 1
0.695760137220606 0.694929506603091 1 1
0.773704286931388 0.772968612080608 1 1
0.844746577727689 0.84390088789987 1 1
0.807585511454813 0.806746652238811 1 1
0.974872202688324 0.973886019459191 1 1
1.19339696077446 1.19218283479032 1 1
0.945064517765916 0.944054408335653 1 1
0.890315225279897 0.889460447646182 1 1
0.996413239489325 0.995376196281254 1 1
1.0410436195147 1.03985277036667 1 1
1.50547866787979 1.50377679773562 0 0
0.97664655956433 0.975595029840373 1 1
0.843335905067232 0.842468388916916 1 1
0.943908207608665 0.942844897166964 1 1
0.901522261099286 0.90055870171643 1 1
1.15553298257353 1.1543974148304 1 1
1.07701644744989 1.07587222702627 1 1
1.16924329203962 1.16801901331604 1 1
0.997103545634692 0.996121946218813 1 1
0.917606276092271 0.916837859476556 1 1
0.976496969389548 0.975535944392614 1 1
0.953669391607954 0.952686948349321 1 1
0.968584907034345 0.967574458858122 1 1
1.17592023966732 1.17472976492825 1 1
0.934123850411116 0.93312566188094 1 1
1.12208539129966 1.12077998240763 1 1
0.787567340094039 0.786748627081635 0 0
1.22817579024268 1.22702109593034 1 1
0.967689771116177 0.966765290866832 1 1
1.11924768681046 1.11812643334878 1 1
0.836732004985674 0.835924807554618 1 1
0.95565472225141 0.954595943852425 1 1
0.947024797128114 0.946105567207846 1 1
0.973818714038158 0.972808876767916 1 1
0.848081841459276 0.847089024655712 1 1
0.920420339300265 0.919352648810973 1 1
0.886046116654105 0.885175562356931 1 1
0.822203482348474 0.82130487097446 1 1
1.18463601531693 1.18349426408974 1 1
1.03622718013905 1.03499738892195 1 1
1.30726853575645 1.3057815551395 0 0
1.18991486822574 1.18869926889381 1 1
1.06403239138875 1.06286919892085 1 1
0.65847734664597 0.657779980967824 0 0
0.890879209036061 0.889840266198329 1 1
1.20578206453464 1.20459584297142 1 1
1.04871364707827 1.04753634082939 1 1
1.19611396233769 1.19499645757121 1 1
1.09165732792945 1.09061321953832 1 1
0.767479590478193 0.766748153881625 1 1
0.797044377018072 0.79627597140896 1 1
0.745282109531555 0.744409952731037 1 1
0.690354137306446 0.689644261391159 0 0
1.15612151285919 1.1548189381407 1 1
0.793296016177979 0.792548205104314 1 1
0.996020940285196 0.995105191476565 1 1
0.941770605085051 0.940741297738963 1 1
1.03507666635703 1.03396441998223 1 1
0.964565011783532 0.963537580440052 1 1
0.779129765417851 0.778275627025087 1 1
0.928694550340708 0.927834295063233 1 1
1.0097025487494 1.00868063149909 1 1
0.850769733219943 0.850004852664882 1 1
1.02821301201492 1.02720627778274 1 1
1.05652919087938 1.05545554730755 1 1
1.17798232870856 1.17671140825186 1 1
0.878212571634671 0.877312192034501 1 1
0.964434978283946 0.963302853853039 1 1
1.32157284940119 1.32025806620812 0 0
1.25082825076145 1.24950105453494 1 1
1.06659589878788 1.06545528473829 1 1
0.861779706172542 0.860969019543404 1 1
0.8518946347342 0.851026013387422 1 1
0.758382345243063 0.757593078972592 1 1
0.950733649013929 0.949851880833776 1 1
1.1868979750411 1.18572274245055 0 0
1.3556525282846 1.35426518804833 0 0
1.09732020611182 1.09615444799409 1 1
1.02720558576999 1.02614914931469 1 1
1.34182509490302 1.34046894468535 1 1
0.827656996419288 0.826889799371189 1 1
0.883061677295132 0.882112024599361 1 1
0.87283334478534 0.871978092002574 1 1
0.9110284694944 0.910119698452224 1 1
0.85186124670955 0.850993356337425 1 1
1.24314721674877 1.24178579204613 1 1
1.07932694930587 1.07818417114937 1 1
1.04965322386594 1.04858887564629 1 1
0.835014625145236 0.834052707308249 1 1
0.973721968035844 0.972717891189707 1 1
1.05864664643109 1.057607230092 1 1
0.792479972878282 0.791632106081113 1 1
1.18221481658745 1.18094067393023 1 1
1.14817166968846 1.14682309119777 1 1
1.15782609310565 1.15667345220729 1 1
0.769979474790155 0.769191640109739 1 1
0.965382611413982 0.964330333053651 1 1
0.91883584655798 0.917954658280668 1 1
0.699110143021713 0.698296115916435 0 0
0.678346702651903 0.677680017495107 0 0
0.958591192997324 0.957543198722233 1 1
0.978932115752113 0.977929494516975 1 1
0.778343874833474 0.777617079989207 1 1
0.458991734402449 0.458475968578257 0 0
1.05854069510598 1.05742488996967 1 1
1.29670747623283 1.29544527741683 1 1
0.539250098480945 0.538734521342384 0 0
1.00271747910164 1.00166979502206 1 1
0.870834473762038 0.869988929113289 1 1
1.08539728165884 1.08437150057608 1 1
0.695356634863817 0.694623605515648 1 1
1.18893896303089 1.18779998984498 1 1
1.13577284209633 1.13439985770343 1 1
0.991701273503451 0.990689499149715 1 1
0.754976995242362 0.754288084643262 0 0
0.76838364705788 0.76749272385495 1 1
1.13630963234873 1.13514549431463 1 1
0.571700663510172 0.571162507849295 0 0
1.09898691861004 1.09773472941804 1 1
1.02309600373317 1.02213455501737 1 1
0.978877074777688 0.977742580828674 1 1
1.12618860131093 1.1249029047126 1 1
0.899506173314733 0.898498114511493 1 1
0.858730220091449 0.85787317173601 1 1
0.937954564867082 0.93706508478131 1 1
0.879472635810372 0.878445300558665 1 1
0.998998446452329 0.998016700107996 1 1
1.24049918815914 1.23927911584406 1 1
0.737322186782344 0.736563119326508 1 1
0.940064194552826 0.939111903034701 1 1
0.967247449210839 0.96626406116436 1 1
0.916499761594837 0.91555079496555 1 1
1.15349931852437 1.15243294388434 1 1
0.91215667430803 0.911255643454075 1 1
1.24568293563289 1.24427861984492 0 0
0.706941062750222 0.706199277961432 0 0
1.04741810373977 1.04633326405492 1 1
1.01859618572214 1.01755892162735 1 1
0.768124878378156 0.767328986417591 1 1
0.888796758447253 0.887805673340043 1 1
1.34714607985655 1.34555851380781 1 1
1.25397435925692 1.2527312833429 0 0
0.892288395713352 0.891329482207388 1 1
0.859190861689604 0.858208671278212 1 1
0.608106838908766 0.607488565970714 0 0
0.989921124503041 0.988742901169088 1 1
0.930719245285167 0.929775751593302 1 1
1.12101631783022 1.11998596281413 1 1
0.935508795958582 0.934636160872228 1 1
0.914547912897775 0.913502427957032 1 1
1.05349267806839 1.05232795949341 1 1
1.24710166986297 1.2457271517974 1 1
1.05287503737495 1.05174621487959 1 1
1.01051844065026 1.00953285043294 1 1
0.976601572061788 0.975576843806925 1 1
0.88907916392339 0.888139418013529 1 1
0.90007014095667 0.899044208733854 1 1
0.832202141934206 0.831320669222664 1 1
0.654102392541235 0.653482720325205 0 0
0.852873714164954 0.851948551978913 1 1
1.11349458424235 1.11231365797556 1 1
1.0237121907693 1.02257813382095 1 1
0.722004011240409 0.721189413541683 1 1
1.14975435457646 1.14862587455019 1 1
1.31462390656644 1.31311973344169 1 1
1.05160807638997 1.05058669383003 1 1
0.888663748926157 0.887628623729511 1 1
0.92231879675549 0.921280890155737 1 1
1.07315121905645 1.07192410574973 1 1
0.809494506640814 0.808666587099701 0 0
0.878858507642996 0.877977781871965 1 1
1.0322083870518 1.03118151367383 1 1
1.14121926556421 1.14012737383727 1 1
0.981094270611289 0.980095973933551 1 1
0.770758469057401 0.76995804760253 1 1
0.873344863461954 0.872510533199951 1 1
1.10920585402307 1.10804888547265 1 1
1.22393580254218 1.22271123230111 1 1
0.908491493358572 0.907559480533845 1 1
1.30743778883331 1.30600124292478 0 0
0.973783132342872 0.972765842795652 1 1
1.2577230867211 1.25646507569109 1 1
1.19158191986417 1.1902706526841 1 1
1.2023263011979 1.20113080713541 1 1
0.692024114164325 0.691335717605215 0 0
0.863379218010871 0.862432927822012 1 1
1.14650701030885 1.14535743443144 1 1
0.714833722938706 0.714094613839572 1 1
0.777681356104389 0.776851885943334 1 1
1.00115172078554 1.00004316985919 1 1
1.18004750420745 1.17880116677219 1 1
0.762260230808595 0.761523767503012 1 1
1.27973563128701 1.27833378467789 1 1
0.880481341848428 0.879491108536717 1 1
1.09899798719643 1.09772286594285 1 1
1.12894022530047 1.12787718083611 1 1
0.758585467513003 0.757707133446251 1 1
0.876869034600032 0.875981979876258 1 1
1.17131776507879 1.17005023704245 1 1
0.852920442329254 0.852109642425507 1 1
0.832751064978594 0.8318724036626 1 1
1.11476281574134 1.11371191191825 1 1
1.11749549353343 1.11628488039329 1 1
1.03543409107328 1.03431291348772 1 1
1.04280619700713 1.04182209906034 1 1
0.96598204047932 0.964887490168021 1 1
0.979121447414235 0.978282409106899 1 1
0.976010630719466 0.974981911335335 1 1
1.27639121927966 1.27506031255568 0 0
0.983123563164921 0.982051223423473 1 1
1.10280698776989 1.10177010550874 1 1
0.749874161457461 0.749087133190003 1 1
0.953554171507637 0.952601504616686 1 1
1.04580640270849 1.04463137839042 1 1
0.662758302224152 0.662096228626252 0 0
1.11904271596074 1.11786263488667 1 1
0.834443645088998 0.83363833843926 1 1
0.821947275744192 0.820958264086658 1 1
1.07348868238125 1.07236687860558 1 1
0.878327891116884 0.877482534424773 1 1
1.01381362911657 1.0128159899374 1 1
0.912220235185056 0.911215873691472 1 1
0.862712047622871 0.861768565783915 1 1
1.27041002986222 1.26909248995609 0 0
1.06977078785302 1.06868500898524 1 1
0.852718085197795 0.851738922213859 1 1
1.04062545414337 1.03957437610409 1 1
0.640170922315113 0.63945914444497 0 0
0.977243967272646 0.97622843354294 1 1
1.05534077829574 1.05420729327506 1 1
0.851160776907105 0.850260146603492 1 1
0.708380857050738 0.707579172697106 1 1
1.02919994204623 1.02812515896241 1 1
1.0422016353028 1.04129838493315 1 1
1.09099740662137 1.08986310010641 1 1
0.946209033183219 0.945168830819294 1 1
1.01199208922092 1.01095249705453 1 1
0.895174637557431 0.894328828311687 1 1
1.15141252692651 1.15027547565027 1 1
0.99907226349845 0.997961888357931 1 1
0.755235748894956 0.754497029724921 0 0
0.93788417238299 0.936863575259853 1 1
1.15560254052441 1.15450902588154 1 1
0.937254327907559 0.936269635719305 1 1
1.2693881661292 1.26817956962735 1 1
0.851649253544342 0.850806955711668 1 1
1.17965637515402 1.17846048958135 1 1
1.07557128210003 1.07451022785451 1 1
0.825164561299572 0.824304273694626 1 1
1.23341934479383 1.23218112824837 1 1
1.25656341982752 1.2553350024723 0 0
1.09073006541473 1.08943465170901 1 1
1.21100677023679 1.20981565805385 1 1
0.843247793271006 0.842269931851718 1 1
0.755203218893052 0.754435637032407 1 1
0.850617967838527 0.849785168573456 1 1
1.08579355990461 1.08470852821797 1 1
1.21318903430472 1.21180991269845 1 1
0.829614828563624 0.828715846957162 1 1
1.19550324869456 1.19417437571015 1 1
0.946630244359692 0.945653305230219 1 1
1.17719594125133 1.17587288388169 1 1
0.97739672314559 0.976380938456346 1 1
0.948493654860045 0.947518384685023 1 1
0.994296366934218 0.993128008996018 1 1
1.20187594264879 1.20062955141535 1 1
0.992450937569312 0.991487088443136 1 1
1.18234275441172 1.18107208930474 1 1
1.06419250553968 1.06309370147461 1 1
1.14994770864073 1.14884572713805 1 1
1.08172686634706 1.08061314852956 1 1
1.03967309546466 1.03865783535527 1 1
1.07354326562738 1.07246002906394 1 1
1.01280460339099 1.01189219107024 1 1
1.0464389628876 1.04532725683228 1 1
1.12935579339199 1.12816218097831 1 1
1.04746148239741 1.04645285474546 1 1
1.13723359585205 1.13600216049818 1 1
1.3013444441761 1.30003147076951 0 0
0.839626077959875 0.83875675069429 1 1
0.688953313939103 0.688361403235309 1 1
0.846592069968387 0.845761412875039 1 1
0.841692944209132 0.840756061334986 1 1
1.0584473747031 1.05727194408849 1 1
0.978633485036689 0.977697929782102 1 1
0.855674708411268 0.854779307483166 1 1
0.886020629168831 0.885056062961674 1 1
1.16752699027336 1.16624936377772 1 1
1.01722060183086 1.01606089369479 1 1
1.06522766117817 1.06421644340324 1 1
1.14435356516335 1.14323386029414 1 1
1.07586706947875 1.07483455462493 1 1
1.06994492171418 1.06877630878429 1 1
1.31924823559112 1.31791784762815 1 1
0.883056413726586 0.882054329400129 1 1
1.04513847131389 1.04417499783954 1 1
0.935283713714539 0.934279866992586 1 1
0.966961914214514 0.965927769658952 1 1
1.23630051574682 1.23499514381843 0 0
1.01143453868636 1.0102588874183 1 1
0.710547693096744 0.709714464431561 0 0
1.07443744026814 1.07325481304401 1 1
0.917993970526826 0.917016882871024 1 1
1.00207933613142 1.00100341277432 1 1
0.799094437405793 0.798325087160598 1 1
0.976981995890678 0.975944433217224 1 1
1.06279251127584 1.06170368563688 1 1
0.940760708970265 0.939801162649737 1 1
1.00114777701252 1.00012201873347 1 1
1.04428882059204 1.04311106419667 1 1
1.04979662827147 1.04878981618102 1 1
0.666349852016069 0.665672299991242 1 1
1.0929532425333 1.09172707531626 1 1
1.02422321870585 1.02304938830166 1 1
1.11828818436787 1.11713461761905 1 1
1.06645132794609 1.06543984447521 1 1
0.668402679512445 0.667752091863265 0 0
0.92983105470672 0.928883751822298 1 1
0.931784800763132 0.930775390752198 1 1
1.08209146680929 1.08104355656352 1 1
0.998537652813051 0.997458369455146 1 1
1.17375360674102 1.17248030360608 1 1
0.812321236920584 0.811389853067396 1 1
0.930226272822928 0.929193481572043 1 1
1.08870277602163 1.08763155976671 1 1
0.79096446507644 0.79018136930012 0 0
1.12867943281478 1.12744740094078 1 1
0.926662632081262 0.925714682100737 1 1
1.11850377891895 1.11733091989788 1 1
0.923877478246932 0.922913990841342 1 1
1.01879197593359 1.01783856844347 1 1
0.750623239839004 0.749822847542374 1 1
0.915322895734552 0.914285774611303 1 1
0.987697222462198 0.986612491851294 1 1
0.934091925850529 0.933077106482409 1 1
1.02090753521192 1.01995814201566 1 1
1.1840219016767 1.18279641615709 1 1
0.996776906679146 0.995752097311564 1 1
0.808346417205332 0.807475474372256 1 1
0.897147942948256 0.896073073575375 1 1
1.05478621302457 1.05369052391411 1 1
0.840307231324529 0.83951466253852 1 1
1.09203799209597 1.09097316780822 1 1
1.34684378827957 1.34543326183887 1 1
0.980939619766484 0.979898009379934 1 1
0.800512261903486 0.799650235477618 1 1
0.860785391126684 0.859919644668283 1 1
1.01964997777121 1.01853326903737 1 1
1.00622396382693 1.00526859579805 1 1
0.922551656369659 0.921544093361704 1 1
1.2588033391367 1.25740148540966 1 1
0.963213386833325 0.962174189654209 1 1
1.04436707440639 1.04325691772077 1 1
0.960411577763216 0.959347142485097 1 1
1.092812557016 1.09173473278211 1 1
1.06427058251677 1.06314543513036 1 1
0.80748350771103 0.806600463176908 1 1
0.996479998270643 0.995513726384762 1 1
0.946570339857007 0.945388450623656 1 1
0.978443463084891 0.977413167161486 1 1
1.14864255481677 1.14738486427999 1 1
1.10135300586644 1.10024699640284 1 1
0.618310940109762 0.617728724049532 0 0
0.948624580872649 0.947691401443179 1 1
1.21117756254918 1.20991754599156 1 1
1.14772742493694 1.14658761525586 1 1
0.991396576959913 0.990364389800904 1 1
1.01361208119281 1.01260453359383 1 1
1.16437707372064 1.16316648245257 1 1
0.870007269108093 0.869124217475888 1 1
0.988055231351586 0.987129052423719 1 1
1.02217166715257 1.0211348727052 1 1
0.92417733706031 0.923272525935705 1 1
1.04396146530896 1.04286991392555 1 1
0.629136011769506 0.628435937773584 0 0
1.02711600493773 1.02611219387149 1 1
1.06122632711799 1.06011483469826 1 1
1.02762767279327 1.02642169225979 1 1
1.27536785321561 1.27410539188353 0 0
0.852761925487602 0.851941990665307 1 1
1.00240684901862 1.00139161223738 1 1
1.06681977281449 1.06576052649908 1 1
1.33311671428842 1.33171155026204 1 1
0.789611861943728 0.788831450677244 1 1
1.0301723324676 1.02910405625011 1 1
0.818490196473251 0.817629375394705 1 1
0.978103308016797 0.977009512763513 1 1
0.997296862747257 0.996231787388425 1 1
0.719121655659247 0.718316033005371 1 1
1.0333668130961 1.03228058297117 1 1
1.06933082729191 1.06818192454826 1 1
0.83145849758663 0.830565229272993 1 1
1.20898644635931 1.20762754661284 1 1
0.857519666526563 0.856637755138141 1 1
0.767719791833215 0.766932996899749 1 1
0.787239199916338 0.786356235263711 1 1
0.917902842183027 0.91692976051469 1 1
0.835267750502582 0.834291559208244 1 1
0.825819043454601 0.82494423295686 1 1
0.961590527522537 0.960724456444339 1 1
0.920750641947981 0.919807845839715 1 1
1.06785729627685 1.0667453371017 1 1
1.22802694390462 1.22689607135743 1 1
1.14382276739032 1.14263127674791 1 1
0.927587476090213 0.926533882938105 1 1
1.16391064165855 1.16274116049666 1 1
0.976490806305278 0.975445776350824 1 1
0.858079203881894 0.857195808885517 1 1
0.709616602703159 0.708959685690617 0 0
1.14068362619209 1.13956245847957 1 1
1.27335638552388 1.27201578665204 1 1
1.2437871277709 1.24244016686917 1 1
1.02950892508622 1.02844461635663 1 1
1.04624425116702 1.04527980772854 1 1
1.03510435169754 1.03397853433539 1 1
0.860030821240546 0.859120139085133 1 1
1.18432865153533 1.1831141615221 1 1
0.864452692469952 0.863454295726396 1 1
0.845463339202046 0.844621171943866 1 1
1.26188993707344 1.26063313514765 0 0
0.92852047286468 0.927384501607067 1 1
0.964043175786209 0.963064532857156 1 1
1.0651099146992 1.06396637478686 1 1
1.13184086923993 1.13060633734936 1 1
1.07960231658122 1.07852178223283 1 1
0.923931244633303 0.923036991465478 1 1
1.0826618362618 1.08165230604222 1 1
0.98055248256599 0.979568541457504 1 1
1.10227310365663 1.10111125023114 1 1
1.08376390108506 1.08260591502658 1 1
1.09076737272417 1.08975735730144 1 1
1.25344135868454 1.2521230278502 1 1
1.12664412605719 1.12548111266184 1 1
0.976611919237112 0.975704674911551 1 1
0.68162790734162 0.681027076725694 0 0
1.0160582131853 1.01499117563669 1 1
0.889620575629503 0.888683093041266 1 1
0.966023476920853 0.965019982204564 1 1
1.37336991670334 1.37200000917221 0 0
1.01120807264198 1.01023086854919 1 1
1.12541435065252 1.12436201204468 1 1
0.949428522069754 0.948329993820889 1 1
1.2306865044702 1.22927392653998 0 0
0.949402604844583 0.948393829369075 1 1
1.01105467629624 1.00993251924388 1 1
1.06725323193074 1.06631979572377 1 1
1.04525029920706 1.04426620065032 1 1
1.22548433916929 1.22404055102278 1 1
0.810497472089796 0.809586732023249 1 1
0.820097885388953 0.819358155265364 1 1
1.1111800634829 1.10995936347878 1 1
0.981054654392691 0.979991651008983 1 1
0.812063619169298 0.811199025611509 0 0
0.875936521538625 0.875116481809598 1 1
0.842179452316984 0.841292126979806 1 1
0.739759078237118 0.738948782300004 1 1
0.8652949331682 0.864368885127844 1 1
1.22535201781149 1.2240936166167 0 0
0.943466056676897 0.942524746779949 1 1
0.87432036897323 0.873320175431726 1 1
0.958141454540546 0.957025465801996 1 1
1.10967493729289 1.1085952087543 1 1
0.86650483452217 0.86569561092351 1 1
0.969431220275231 0.968445198951645 1 1
0.930229368680514 0.929323241881689 1 1
1.16401989429215 1.16257042145398 1 1
0.776898179547774 0.776071679702001 1 1
0.699838646429371 0.699051533970096 0 0
1.06144313909598 1.0603152153579 1 1
1.08882935880699 1.08761617544857 1 1
0.883181846588999 0.882158166778506 1 1
1.12350846307794 1.12239349309672 1 1
0.737528816588704 0.736722955734359 0 0
0.865980438437902 0.865108362003066 1 1
0.904055524976305 0.903113281962973 1 1
0.792564581759876 0.791828517134277 1 1
0.979675257356674 0.97872747468527 1 1
1.06160293825864 1.06050740463146 1 1
0.9846997074416 0.983703833519392 1 1
0.94932858850737 0.948331562400954 1 1
0.756340900818816 0.755463832816061 1 1
1.14206818249724 1.140873547644 1 1
1.31345335163915 1.31208765698506 1 1
0.743596196425031 0.7427453905926 1 1
1.2638484337594 1.26247011796635 1 1
1.01955295758533 1.01849576012803 1 1
0.938659109273164 0.937674845591815 1 1
0.895504551489318 0.894581703771803 1 1
1.12805132424237 1.12695278330508 1 1
0.783317745757958 0.78249568979095 1 1
1.09254140762237 1.09130611687991 1 1
1.31654033869363 1.31523066277842 1 1
0.804888269456894 0.804007459253322 1 1
0.652278372348093 0.651585488370757 0 0
0.852301870070232 0.851421211054377 1 1
0.848082972646409 0.847281201492883 1 1
1.49522916444336 1.49369535245603 0 0
1.02441756533963 1.02329605615888 1 1
1.0734578812729 1.07235446183357 1 1
0.773195799201599 0.772405955949777 0 0
0.93578250535488 0.934853363632189 1 1
1.03585433988764 1.03485558344006 1 1
0.885781900974141 0.884825210802495 1 1
1.00701685604317 1.00599055002215 1 1
0.800455299505348 0.799690963898169 1 1
0.915149058743379 0.914174330010091 1 1
1.0446016437031 1.04345189665854 1 1
0.751266144639606 0.750437199499439 1 1
1.25479280922702 1.25352635954532 0 0
0.951027445604271 0.950104858801872 1 1
1.2243014358465 1.22305033238879 1 1
1.0220883278032 1.02100801535648 1 1
1.07664838862748 1.07558383803937 1 1
0.741104113853776 0.74039080702034 1 1
0.941279705704583 0.940244793714993 1 1
1.02295781757711 1.0219287607948 1 1
0.896594987415935 0.895728507200046 1 1
0.855007618195101 0.854189792438024 1 1
1.09546061356399 1.09432676031826 1 1
0.89706905286833 0.896054780936018 1 1
0.972139882695489 0.97111315260855 1 1
0.877808601298744 0.876736480160977 1 1
0.931052223068128 0.929976246705679 1 1
1.27345503028017 1.27203731334688 0 0
0.759342390548767 0.75854180857009 1 1
0.857386271807023 0.856458046690064 1 1
0.961554191138727 0.960542792057751 1 1
0.804756975365235 0.803894399789725 1 1
0.964777702894544 0.963763133362944 1 1
0.985240074951162 0.984307023898405 1 1
1.12079982941681 1.11962687799581 1 1
1.00299499041626 1.00198740359914 1 1
0.896896174654816 0.896051378442492 1 1
1.03638901088965 1.03515374885521 1 1
0.944280474188814 0.94320262158781 1 1
1.01161861348751 1.01050865191117 1 1
1.11194457040454 1.11079384735229 1 1
1.12456312426252 1.12339176344962 1 1
1.1743062293809 1.17305827432762 1 1
0.618925221722839 0.618289872178245 0 0
1.13735105501661 1.13622505229618 1 1
0.952654406222891 0.951568235717531 1 1
0.812199051893298 0.811385908951373 0 0
0.973771110675613 0.972718826787253 1 1
1.12049788050945 1.11938704184714 1 1
0.97306681343966 0.972010244435053 1 1
1.18346491606687 1.18224364770686 1 1
0.82937455176596 0.82861172580917 1 1
0.890246108391452 0.889350007973169 1 1
1.08388794819794 1.08265888335613 1 1
1.01593308981875 1.01497280512942 1 1
0.936208440895649 0.935219265644128 1 1
1.03245556421364 1.03124401688246 1 1
1.06156375396002 1.06031187856681 1 1
1.23938875930015 1.23800590555035 1 1
1.16048147724961 1.15934057651131 1 1
0.733060211851405 0.732360577605246 1 1
0.990794975984098 0.989682772421027 1 1
0.748567384486105 0.747792275072833 1 0
1.11074690852513 1.10963916522251 1 1
0.956908512870561 0.955917326257947 1 1
0.964072012710598 0.963023437315165 1 1
1.28345683697715 1.28225742336735 1 1
1.11783484284404 1.11658921342774 1 1
0.984396856586422 0.983352642331132 1 1
1.16568386231199 1.16449155267219 1 1
1.29571306518751 1.29438111785131 1 1
1.10236319852254 1.10122564947178 1 1
1.01428441554664 1.01333133990134 1 1
1.36459343914016 1.36316308903281 0 0
1.23354421475717 1.23213118135437 1 1
0.940264656942715 0.939357149854948 1 1
1.31459457167496 1.31321418120224 1 1
1.13271243862187 1.13154913385108 1 1
0.999604522340604 0.998512727660232 1 1
0.613217430089611 0.612606873660984 1 1
0.635010670143852 0.634356812632578 1 1
1.11211082379305 1.1109369621938 1 1
1.09841458993169 1.09735126059741 1 1
1.16843124492405 1.16712367922309 1 1
1.0083926695792 1.0073154139452 1 1
1.19973479842681 1.19842356457872 1 1
0.875155960102775 0.874195338902138 1 1
1.06024898051247 1.05901691566848 1 1
1.1675060699228 1.16650730807777 1 1
0.97036733063829 0.969478925827762 1 1
0.826282207653099 0.825496946654658 1 1
0.831566963951915 0.830728138457678 1 1
1.11195498631779 1.11083610228619 1 1
1.16639942885785 1.16512574319306 1 1
1.06040239843778 1.05926938170384 1 1
0.902749128413505 0.901748851579876 1 1
1.00819959439487 1.00719757197585 1 1
1.06370346283908 1.06268539533329 1 1
0.750648552417848 0.749842462142274 0 0
0.816515048380624 0.815529273395118 1 1
1.24695852354737 1.24571607582076 1 1
0.994558562810057 0.993423783677449 1 1
0.833983907260145 0.832987354080688 1 1
1.18823293904354 1.18696928824379 1 1
1.35642965671385 1.35494840589022 0 0
0.988698263408723 0.987620225168617 1 1
1.03181641624122 1.03078535448408 1 1
0.973017901955381 0.972037597006645 1 1
0.962202964341938 0.961192096875341 1 1
0.783765819438467 0.782956373243369 1 1
0.851791924978235 0.850851894503805 1 1
1.13675368327786 1.13562072410518 1 1
0.895361769465479 0.894403996493457 1 1
1.09839416300618 1.09735430819331 1 1
0.860583767193013 0.859754356739313 1 1
1.08361181378002 1.08250665937517 1 1
1.06435930661709 1.06336422481683 1 1
1.07985177289039 1.07883378328434 1 1
1.02477066610008 1.02370212317896 1 1
1.06338538224203 1.06234965666119 1 1
1.17953509671559 1.17841647972047 1 1
0.964788209968758 0.963770948446985 1 1
1.11469670624154 1.11375781351718 1 1
0.864075654670828 0.863133168282908 1 1
0.91867750688941 0.917739831892707 1 1
0.985462604964276 0.984350890514718 1 1
0.789827099908 0.788944740226978 1 1
0.969059026776195 0.968038680561928 1 1
0.882329243706744 0.881251904115127 1 1
0.839476098370724 0.838571702379544 1 1
1.16298574914188 1.16161537122263 1 1
1.06394515784096 1.06291706278466 1 1
1.04342387652161 1.04241620121138 1 1
1.07181890392813 1.07063990767959 1 1
1.37840780553471 1.37696928182671 0 0
1.16198091917708 1.16074902990474 1 1
0.904082640691252 0.903032950202883 1 1
1.08702820003596 1.08584595391157 1 1
1.16244088791126 1.16132281962806 1 1
1.02640543693367 1.02527726328042 1 1
0.889350527690306 0.888320688703976 1 1
1.15791391268781 1.15675568204272 1 1
1.16326003731743 1.16202856896664 1 1
1.14568158198214 1.14451236080717 1 1
0.861490401420207 0.860632728785916 1 1
0.850343445679847 0.84950337051621 1 1
0.816211052923412 0.815448171189255 1 1
1.07984122577683 1.07878834773022 1 1
1.05403863283696 1.05302526443529 1 1
0.792013715234807 0.791180638666602 1 1
0.995922520925264 0.994998141052304 1 1
1.09823748775157 1.09696666120075 1 1
1.07165730684039 1.07050401380434 1 1
1.04613163313661 1.04503443951169 1 1
1.15050036295482 1.14937028634291 1 1
1.0057843770739 1.00473699478853 1 1
1.21532162393029 1.21409544749092 1 1
0.875159725321739 0.874313899663425 1 1
0.894969515440655 0.894023740999775 1 1
0.925808958884469 0.924784203643296 1 1
1.02705607066049 1.02607830711566 1 1
0.906214053294997 0.905177012591814 1 1
1.1406784603765 1.13951310653075 1 1
1.04138229453484 1.04033416223579 1 1
1.09982909747581 1.09869713048642 1 1
0.965185968282684 0.964200018841726 1 1
0.892111547381087 0.891089483012184 1 1
0.926929585748231 0.925989251175999 1 1
0.827721354201798 0.826689093601554 1 1
0.888987656668864 0.888063807165724 1 1
1.12777343533816 1.12666814290507 1 1
1.38515214585241 1.38373381459108 0 0
0.950511321519301 0.949510035522634 1 1
1.03864903424971 1.03757160828745 1 1
0.782283032888579 0.781523969420154 1 1
0.905783712807559 0.904737347498664 1 1
1.12140267390761 1.12025739322792 1 1
0.935210430173504 0.93416556949905 1 1
0.777250881056453 0.776415025546097 1 1
1.06836367635097 1.06731489783707 1 1
0.932095806502807 0.931076307684236 1 1
1.28181784250027 1.2805169899435 0 0
1.09586284941834 1.09475097006022 1 1
1.14139941995655 1.14016603138075 1 1
0.927304640845869 0.926241351404198 1 1
0.8438381122174 0.842935996393364 1 1
1.13006737173132 1.12894653332934 1 1
0.713806649015947 0.713126420626048 0 0
1.04294487967223 1.04180643046195 1 1
1.00966584983639 1.00853271683922 1 1
1.135355823604 1.13419591591732 1 1
0.850951266967477 0.85001040581962 1 1
1.154170062081 1.15300815458908 1 1
1.15741388410799 1.15617676545649 1 1
1.08626326890518 1.08517610575511 1 1
0.900774335891749 0.899816133209002 1 1
0.808412353492183 0.807529144651799 1 1
1.17330968284172 1.17195031714596 1 1
1.00959768439974 1.00854736938821 1 1
0.885650299713686 0.884580209712358 1 1
1.15698189651097 1.15582109972789 1 1
0.897469236153656 0.896604615602976 1 1
1.21908114907987 1.21775179522601 1 1
0.886000822483405 0.885081924453449 1 1
0.880108891321213 0.879276022555292 1 1
1.08525068128763 1.0840693359322 1 1
0.912745507245322 0.911632764867547 1 1
0.994534451767361 0.993539458964835 1 1
0.930815442203594 0.929836700244711 1 1
1.10938030600456 1.10828796190348 1 1
1.01288486679021 1.01191081012718 1 1
1.11712703212909 1.11595943241312 1 1
0.98590802417401 0.984998883497403 1 1
0.94741803706592 0.946438042057611 1 1
0.797238137695815 0.796396681158927 1 1
0.833948557568745 0.833150915835154 1 1
1.14320745292926 1.14198323776784 1 1
1.11173909053792 1.11062289161141 1 1
1.22116160884542 1.21993340307331 1 1
0.921928222537735 0.921021134119585 1 1
0.92374427979278 0.922826535536834 1 1
0.843336792930948 0.842536185867416 1 1
1.14297013540329 1.14188748347409 1 1
1.04089873461019 1.03979795177258 1 1
0.766392173552011 0.76556862701643 0 0
0.943357487344933 0.942356830419102 1 1
0.891155869045954 0.890317072685681 1 1
0.965491749864067 0.964529424978477 1 1
0.803018529406064 0.802253034411645 1 1
0.979242442438475 0.978158202228255 1 1
0.874217392423831 0.873326026192273 1 1
1.1469816607318 1.14582433092554 1 1
0.811463351062334 0.81063539337882 1 1
1.19174892333559 1.19052482805963 1 1
0.892715485487 0.89179593323601 1 1
0.872512109973582 0.871544097658231 1 1
0.903520054436722 0.902607353240817 1 1
0.879042184429619 0.878152205633575 1 1
0.713054788903424 0.712314773916901 0 0
0.804105586229817 0.803230182417043 1 1
0.819396887919805 0.818496346210305 1 1
0.882840610948892 0.88190865497017 1 1
1.00472410250976 1.00373231154856 1 1
0.785658178879496 0.78486153093078 1 1
1.10697174712353 1.10577045006691 1 1
1.20226955820818 1.20095565084461 1 1
0.956997922712876 0.95598211517284 1 1
0.916160120687995 0.915229936594533 1 1
1.04127544831962 1.0401603411112 1 1
1.12386494092232 1.12275959041892 1 1
1.05221559233504 1.05120554370679 1 1
1.00832084843595 1.00718617518897 1 1
1.29161323655131 1.29020575464727 1 1
0.795566662785844 0.794792272022063 1 1
1.1311045486094 1.12985051853322 1 1
1.07709925696987 1.07595891231672 1 1
0.858954075360147 0.858112498141368 1 1
1.02621951041024 1.02515258017598 1 1
1.23168188669051 1.23047069197924 0 0
0.850439992740596 0.849522985185594 1 1
0.862375801459984 0.861483121229966 1 1
0.966598248356782 0.965541552275056 1 1
1.30393498989021 1.30263211386741 1 1
1.11914387175641 1.11804816446107 1 1
1.10091057064382 1.099745792647 1 1
0.895463442546825 0.894534843855747 1 1
1.2414493297506 1.24017988581478 0 0
1.16181266413555 1.16047472488434 1 1
0.696550447176644 0.695802936876681 0 0
0.897842383571381 0.896922629656432 1 1
1.19396682621452 1.19268059475926 1 1
1.18984616149542 1.18859499038495 1 1
1.02353664112312 1.02245074486892 1 1
1.20084323165123 1.19950227863073 1 1
1.12863765130133 1.12748544565745 1 1
0.769638385077264 0.768822462418596 1 1
0.944690588761206 0.943724357522042 1 1
1.37028959803426 1.36879167272589 1 1
0.937672479861789 0.936747675753528 1 1
0.839459134878605 0.838634846830029 1 1
0.807364078317731 0.80654621847883 1 1
0.822187141783713 0.821319122877257 1 1
0.974689878872198 0.973763913211687 1 1
1.02906977534149 1.02797505485383 1 1
1.32057749202844 1.31930570626787 0 0
1.02580279574734 1.02460181474733 1 1
0.885499107148051 0.884492396938113 1 1
1.01409102422683 1.0130689752296 1 1
1.02266751977998 1.02165548141006 1 1
0.860909535748854 0.859935112543133 1 1
0.905777637408622 0.90481794101003 1 1
0.890062070646595 0.889142655233634 1 1
1.0654907404612 1.0645388596757 1 1
1.06214533268814 1.06108216594811 1 1
1.07267292408857 1.07158678330623 1 1
0.821984742189786 0.821104690480973 1 1
0.813094387529508 0.812247054914418 1 1
1.02783639061027 1.02679089876917 1 1
1.21119097739208 1.20974911135595 1 1
0.953818415251096 0.952815314947202 1 1
0.825876105092648 0.824973406612512 1 1
1.18935864937436 1.18826364941758 1 1
0.709911362320645 0.709192726299838 1 1
0.890320215436738 0.889423383066863 1 1
0.821999755258187 0.821054859469609 1 1
0.989405445102395 0.988423751635966 1 1
0.961876757290283 0.960927559338996 1 1
1.08047788817998 1.07928203018269 1 1
1.13778907540556 1.13651140151828 1 1
0.890550519513344 0.889451291216188 1 1
0.834775810543867 0.833939285914826 1 1
0.87922299957533 0.878345387824299 1 1
1.07395015819834 1.07281751155564 1 1
0.999484136093493 0.99842543606363 1 1
0.925792717880634 0.924832438436769 1 1
1.19232300150631 1.19091672289807 1 1
1.10939595481473 1.10808934390031 1 1
1.19339598215916 1.19205680419674 1 1
1.21962152956628 1.21841508558124 1 1
1.14298567337032 1.14183252066631 1 1
1.05281853304859 1.05162221636546 1 1
1.11710983732294 1.11591246021595 1 1
0.97230039758402 0.971475150579547 1 1
0.986479424969264 0.985439789625042 1 1
1.28445096839288 1.28299520447582 1 1
1.08354652813787 1.08235575710719 1 1
1.17487567624966 1.17381422230349 1 1
1.14468682124597 1.14345254499703 1 1
1.07906603414698 1.07786583441911 1 1
0.961726025819705 0.960734936093123 1 1
0.953828176324392 0.952821875718345 1 1
1.04427165895962 1.04307640266512 1 1
0.817886795120871 0.817012084179614 1 1
1.13252761480685 1.13130567382766 1 1
1.20384564310876 1.20252406018442 1 1
1.0373679242701 1.03632703581599 1 1
0.786692149478502 0.785812780194109 1 1
1.08369181566807 1.08267669984787 1 1
1.17251870160646 1.1712497198315 1 1
0.872918999452944 0.871947995335249 1 1
0.916351864804728 0.91548646173374 1 1
1.14332694094178 1.14215349744225 1 1
1.00869642949969 1.00762729090639 1 1
0.765746261645633 0.764968546715469 1 1
0.911729077040026 0.910625004433464 1 1
0.759506801589661 0.758698024799747 1 1
1.03322046598337 1.03212845874705 1 1
1.03091796928528 1.02987608167336 1 1
0.796706958926508 0.795859394228263 1 1
0.881087305113619 0.880294190406446 1 1
0.870590687288675 0.869634251637507 1 1
1.00428728138553 1.00323575906423 1 1
0.895417164626526 0.894349792600671 1 1
0.948384274476769 0.947503720552364 1 1
1.19611272108587 1.19481785332462 1 1
0.986805189657988 0.985882876143265 1 1
0.751706203195901 0.750927070705326 1 1
0.686101211870512 0.685319192725251 1 1
1.14427384621369 1.14297034830305 1 1
1.02590810817664 1.02491040608501 1 1
1.01688901945222 1.01579755752466 1 1
1.10538202511922 1.10414398421027 1 1
0.953518874221662 0.952533446734812 1 1
0.967701938966691 0.966685200555041 1 1
1.04553583312074 1.04439930792236 1 1
0.920097459409929 0.919090133693069 1 1
1.0537837537146 1.05274373412141 1 1
1.03191573820376 1.03078906073695 1 1
1.1679492789893 1.16678730873865 1 1
1.25761502872569 1.25645931414304 1 1
1.14742061499287 1.14625737147691 1 1
0.987335800394577 0.986355841877455 1 1
0.622575142962966 0.622005423645623 0 0
0.906806265189202 0.90585153625631 1 1
0.795534312630599 0.79478171949987 1 1
1.15189752246789 1.15062180879733 1 1
1.11856861128629 1.11746745727599 1 1
1.18113404349798 1.17975195273299 1 1
1.05388310918417 1.05276496562618 1 1
0.903442018858057 0.902545209540754 1 1
0.898533286549064 0.897680025510439 1 1
1.04372957482093 1.04263941519235 1 1
1.03636141879704 1.03533678694776 1 1
1.0487570099002 1.04766315429422 1 1
0.825566361587284 0.824673741604375 1 1
0.819978908134459 0.81912965748954 1 1
1.07818377971266 1.07714184812894 1 1
1.12416320106125 1.12306546737104 1 1
1.10562035921035 1.10437524308553 1 1
0.893539386190931 0.892558642916571 1 1
0.994155124018619 0.993255846770712 1 1
1.01095329729514 1.0098406941205 1 1
1.05265906538161 1.05154885641909 1 1
0.908947979298516 0.907991073818533 1 1
0.949221381793218 0.948194201278929 1 1
1.0971756464814 1.0960747432184 1 1
1.02152099986324 1.02046969970122 1 1
1.26372982684155 1.26247718409204 0 0
0.724882427304106 0.724167449514604 1 1
0.638385749550029 0.637694590836912 0 0
1.18558580346891 1.18432811702367 1 1
0.975583540382358 0.974566327260985 1 1
1.09370553845446 1.09252576473383 1 1
0.996392119390944 0.995444155016199 1 1
0.9151624167363 0.914275813900658 1 1
1.03341303939552 1.0323894734877 1 1
1.12176573269191 1.12064822834269 1 1
1.40569243117682 1.40433777615529 0 0
0.890741337048115 0.889855840956311 1 1
1.02832291418524 1.02723852205834 1 1
0.822015363950898 0.821201312829154 1 1
0.917135780663656 0.916214371383596 1 1
0.865892980695793 0.865042267265109 1 1
1.13901924614683 1.13781442469246 1 1
1.29867919270123 1.29731684482293 1 1
1.03223442818765 1.03108088373408 1 1
0.944666159200989 0.943708977997816 1 1
1.33948135291478 1.33800051839133 0 0
1.14229407807475 1.14110267178872 1 1
1.0426139806496 1.04159003726062 1 1
1.26847111502983 1.26717983461416 1 1
0.922106570237105 0.921117463538664 1 1
1.03144571870315 1.03034365845409 1 1
1.12330411987633 1.12214733169108 1 1
1.07996790146284 1.07863808699526 1 1
0.747617886471055 0.746780018497034 1 1
0.984583060921433 0.983556791324151 1 1
1.24271125385463 1.24144766987039 1 1
1.05013128084184 1.04899534372486 1 1
1.32847393190876 1.3270949946993 0 0
0.958647562147223 0.957622084758464 1 1
0.699942461208141 0.699310887541733 0 0
1.13514814645689 1.13387943267018 1 1
1.15248883087263 1.15123658801028 1 1
1.09853198248154 1.09740763226344 1 1
0.855978674569742 0.855093987307285 1 1
1.03731395848775 1.0364415422667 1 1
1.08116692180557 1.08014264319166 1 1
0.946567128081254 0.945551853716292 1 1
0.837594633487057 0.836821442062091 1 1
1.12162398787316 1.12041416219444 1 1
1.15057773071413 1.14934532500732 1 1
0.911270770266781 0.910287245795689 1 1
0.845248079024999 0.844356669656199 1 1
1.20093639320419 1.19963525333508 0 0
0.834291813117414 0.833341038460669 1 1
0.960281856750431 0.959224719529485 1 1
1.19033532864979 1.18880505639258 1 1
0.985030315681629 0.984229631769615 1 1
0.900435238886279 0.89949636489888 1 1
1.07147253204412 1.07024358323185 1 1
0.901326725731149 0.900442838442797 1 1
1.05763751750607 1.05657135554895 1 1
0.989546143091907 0.988429833839278 1 1
1.20411602348594 1.20274181219279 1 1
0.816694629955735 0.815788373071025 1 1
0.985702898522639 0.984643877800359 1 1
0.728654303046604 0.72786089820926 1 1
1.15307081860141 1.15172648931855 1 1
1.07502422489054 1.07407400386353 1 1
1.03698963665 1.03587251448942 1 1
1.17679536498321 1.17544441879033 1 1
0.774421552302076 0.773578896177602 1 1
0.931991687112196 0.931054867746542 1 1
0.87396451245011 0.873199719996226 1 1
1.12700542329884 1.12595073765775 1 1
1.07120629005786 1.07023957813132 1 1
1.17628800683108 1.17505818497597 1 1
0.814012011742381 0.813119016371972 1 1
1.00517902098373 1.00405036908464 1 1
0.807731280329972 0.806989162487802 1 1
1.00388326905069 1.00269669234029 1 1
1.2506774735761 1.24925574280522 1 1
0.75454097884522 0.753704682484275 0 0
0.953417770291892 0.952458225390719 1 1
1.10886537363379 1.10771294448599 1 1
1.29201636396119 1.29063934427637 1 1
1.40238742165847 1.4008975122596 0 0
1.16098704705704 1.15972574000916 1 1
1.1055582229459 1.10439047932767 1 1
1.01865588964031 1.01765553245046 1 1
1.02413279874649 1.02303065183618 1 1
0.863322954628133 0.862560940881843 1 1
0.963942484557099 0.962870307304449 1 1
1.10855461916324 1.10733659818726 1 1
1.04405302522232 1.04285793112572 1 1
0.887107269410449 0.886245812609445 1 1
1.17669420293643 1.17562649620469 1 1
1.04786406262123 1.0468768581613 1 1
1.09184420259217 1.09077598323587 1 1
0.928106881073514 0.927143707759616 1 1
0.92749878855071 0.926404776240043 1 1
1.27486789019962 1.27359206456911 0 0
0.717982672249598 0.717273130345554 1 1
0.779341110184007 0.778497287781594 1 1
1.04866172321076 1.04766375383547 1 1
0.767613345867085 0.766783003732013 1 0
0.937227959735073 0.936207801946701 1 1
1.08164986720384 1.08063896764948 1 1
0.851609674025075 0.850677250734952 1 1
0.845652763550616 0.844837567615323 1 1
0.881479643623996 0.880525720357024 1 1
0.832081182359091 0.831289948518524 1 1
1.11231243963079 1.1110707587045 1 1
0.899710134176546 0.898808938056397 1 1
0.966647269987352 0.965743644850632 1 1
0.896396263606664 0.895430871312626 1 1
1.02369829920477 1.02262595430943 1 1
0.946225995497575 0.945185389239048 1 1
1.09474406592106 1.0935415555768 1 1
0.902374925408309 0.90141473445435 1 1
1.00188557945656 1.00097974558752 1 1
1.11639315399445 1.11517559013711 1 1
1.24168941370638 1.24026796037171 1 1
0.892872590205319 0.89197133165342 1 1
1.31405041288485 1.31270096785109 0 0
1.03744264445388 1.03612614765803 1 1
0.878288502904454 0.87737337834264 1 1
1.16763206222955 1.16645266568819 1 1
0.875222141230413 0.874299432307375 1 1
1.09380913728622 1.09267535946521 1 1
0.539856167292723 0.539359280499471 0 0
1.06088482427719 1.05977901064746 1 1
1.02834710126476 1.02733287487881 1 1
1.08686419078419 1.08570895091967 1 1
0.975157762537299 0.974085429534201 1 1
0.945688721635339 0.944794570089744 1 1
0.994008748451527 0.992983650939962 1 1
0.859305288753517 0.858413394581513 1 1
1.42614385905985 1.42464981602797 0 0
1.195573733019 1.19432696950025 1 1
0.598610776932877 0.597999827628775 0 0
0.881031004618227 0.880104752908523 1 1
1.1162082299854 1.11508056014011 1 1
0.977325164194521 0.976300282786882 1 1
0.577399725455502 0.576835363128246 0 0
0.923489491912493 0.922503914872878 1 1
1.02221351955206 1.02114808156137 1 1
1.21671955398697 1.21554835609487 1 1
0.94025038185353 0.939275039023751 1 1
0.721527997922463 0.720797726819359 0 0
0.830555658688859 0.829742473518803 1 1
0.889210459421382 0.88841304218704 1 1
1.05141035112836 1.05032461070472 1 1
0.98453512096159 0.983451422052693 1 1
0.886411320711254 0.885457462138607 1 1
0.931942363462992 0.930982083383516 1 1
0.793035541272948 0.79219445147337 1 1
1.05963794191371 1.05830274179724 1 1
0.945749264911105 0.944749851226823 1 1
0.953093380562144 0.952178111644968 1 1
0.844395939029765 0.843464962798502 1 1
1.12690994866468 1.1256279801706 1 1
1.14732053155599 1.1461479937463 1 1
1.10176687019144 1.10060736161691 1 1
1.01935031348254 1.01838444956156 1 1
0.853553159659589 0.852609459122433 1 1
0.941596126653089 0.940591007929521 1 1
1.06080877923498 1.05982190411974 1 1
0.994373272343801 0.993379270658193 1 1
0.906507771358662 0.905570166246564 1 1
0.861577551120159 0.860637945458366 1 1
0.968756689725251 0.967700186321123 1 1
0.966929435787812 0.965938757336852 1 1
0.920769065481078 0.91975544180597 1 1
0.904138350844496 0.903280204815831 1 1
0.972669718398407 0.971661609303353 1 1
1.12687647622022 1.12571067298977 1 1
0.912285871934309 0.911373078641019 1 1
1.09838548620678 1.0972438399818 1 1
1.21351436680754 1.2122258795744 1 1
1.01311587901358 1.01201353477289 1 1
1.01597695851212 1.0150363612009 1 1
0.998060036651602 0.997083246051722 1 1
0.627726629245075 0.627027037155077 0 0
1.15873036451888 1.15746273991073 1 1
1.08985696471894 1.08867513412102 1 1
1.08861110364745 1.08746304787484 1 1
0.935066697939746 0.934106867773571 1 1
0.95853136594004 0.957475705695081 1 1
1.00052820811151 0.999439966194999 1 1
1.03689712773203 1.03583638186876 1 1
1.30984180186453 1.30834541664217 0 0
1.20407484809719 1.20290684428688 0 0
1.09737872212252 1.0962363268546 1 1
1.26086901468515 1.25944019251995 0 0
1.22559430920436 1.22426774757255 0 0
0.970551678396451 0.969680163783907 1 1
0.969089979252244 0.968112323406808 1 1
0.616993344177233 0.616330384070041 0 0
0.846901466405882 0.846071481578683 1 1
1.19548096031107 1.19423675766255 1 1
0.921637762032354 0.920765538828313 1 1
1.06138096381809 1.06022549420314 1 1
0.936424462299675 0.935454868255249 1 1
0.807819914978416 0.806909286475135 1 1
1.23163768004868 1.23037326013068 1 1
1.07219261796749 1.07116152705957 1 1
1.01375084590408 1.01263169991995 1 1
0.929580392032735 0.928734212363024 1 1
1.23551300613481 1.23414413546587 1 1
0.930064531850986 0.92924129443902 1 1
1.05098675855434 1.05001037623301 1 1
1.14992290807792 1.14865377207486 1 1
0.978177201283521 0.977088670960714 1 1
0.831874839018143 0.83107490651668 1 1
1.0387272699319 1.03773487632861 1 1
0.840340145711264 0.839484044358963 1 1
1.1606489942539 1.15946288530951 1 1
0.936394716343747 0.935428398460649 1 1
0.990930107640954 0.989905502701156 1 1
1.20803377622926 1.20672489560907 1 1
0.991688912736473 0.990603016333671 1 1
0.757538664641614 0.756633448117591 1 1
1.06969193877044 1.06857587318258 1 1
0.863782140574091 0.862790682751478 1 1
1.1912208477234 1.19008075725653 1 1
1.16432612914952 1.16293519711959 1 1
1.02249992196241 1.0213963722176 1 1
1.31900523288743 1.31778625021283 1 1
0.64118024964207 0.640622272602235 1 1
0.909312421972936 0.908392322518242 1 1
0.816320479799873 0.815374222710067 1 1
0.866674817860487 0.865870968992201 1 1
0.690521508191795 0.689764191822856 1 1
1.01594002947046 1.01494107089403 1 1
1.00188199244306 1.00081504967473 1 1
0.728611931755601 0.727834858454905 1 1
1.05551676956259 1.05443718393541 1 1
0.998397753229677 0.997465954973934 1 1
0.979694297449839 0.97870841400179 1 1
0.969126382733858 0.968156122585361 1 1
1.28498275476213 1.28340851813324 1 1
0.882858541275659 0.881785116645541 1 1
0.849345315542989 0.848560123104113 1 1
1.13489747625257 1.13378839737762 1 1
0.768676657457742 0.7678386869863 1 1
1.12504480707623 1.12384522621577 1 1
1.11995792809534 1.11891867780114 1 1
0.865193555027077 0.864282677318888 1 1
0.951422754145051 0.950484856822146 1 1
0.999150331586383 0.998158667017728 1 1
0.976968155643216 0.976004107335116 1 1
0.835550656756936 0.834673851029494 1 1
1.21558624340887 1.21431719222424 1 1
1.26263206147169 1.2611471376459 0 0
1.16678247866143 1.16551878947173 1 1
1.01566169776549 1.01468255880887 1 1
1.05264318363156 1.05162135937786 1 1
1.1808649196656 1.17956000565396 1 1
1.38316500428769 1.38164199802734 0 0
0.938424594248833 0.937376594305467 1 1
1.20962009784503 1.208357881979 1 1
1.15390160504312 1.15275942879996 1 1
1.27872940561305 1.27743209294346 1 1
0.978627323699012 0.977537681146695 1 1
0.980714386307039 0.97976879240138 1 1
0.971850259873445 0.970913217698597 1 1
1.11704894470981 1.11605138539839 1 1
1.00584199821439 1.00482821700938 1 1
0.874331698611101 0.873470769642677 1 1
1.14708020679173 1.14587544082755 1 1
0.882724925095751 0.881781691787413 1 1
1.06024897895518 1.05925938457819 1 1
0.767936767499152 0.76712959661873 1 1
1.0359534465202 1.03501132028508 1 1
1.05055771643889 1.04938438304484 1 1
1.11458184572844 1.11328850548243 1 1
0.905595766494944 0.904582280600439 1 1
0.952151527045648 0.951188285936215 1 1
1.0741552183129 1.07282029442956 1 1
1.03138559956144 1.03021728837865 1 1
1.0460385291528 1.044831517527 1 1
1.08796864483781 1.086767504129 1 1
1.17740141828305 1.1763228440747 1 1
1.12885608341012 1.12748476856084 1 1
0.863478326817317 0.862690829330959 1 1
0.826065803842634 0.825123804616166 1 1
1.10899074607378 1.1078574779314 1 1
0.68556476886683 0.68489536169661 1 1
1.25078376561445 1.249513116645 1 1
0.814852870502186 0.814022789955331 1 1
1.03657942789261 1.03544195906835 1 1
1.16308727875992 1.16182689300871 0 0
1.08955128195884 1.08842638838799 1 1
1.15424646932863 1.15295445512852 1 1
1.05757974181586 1.05634416247335 1 1
0.912323377594808 0.911412764573649 1 1
0.965352663036034 0.964351153609117 1 1
1.10943397326847 1.10842288786411 1 1
0.958578559148116 0.957559616700527 1 1
1.18826953699979 1.18711021499599 1 1
1.19343068652931 1.19224685817573 1 1
1.26212373385983 1.26087040130051 1 1
0.920059655965963 0.919200497158441 1 1
0.914160166023082 0.913289764569154 1 1
0.874407871961045 0.873354357071705 1 1
0.876388231909924 0.875592225554565 1 1
1.25440449552881 1.25299868740469 1 1
0.749629519397871 0.748804902196341 1 1
1.01332113434094 1.01238483458287 1 1
0.878324471462301 0.877543865221285 1 1
1.09402191863065 1.09301515221026 1 1
0.991458832778481 0.990426060554226 1 1
1.04957491780932 1.04846006904206 1 1
0.945347793385196 0.944335286279393 1 1
0.972101394660813 0.971095426444065 1 1
1.29886687854215 1.29723456072186 0 0
1.20896062956519 1.20776025033917 1 1
0.944280082836898 0.943304951854031 1 1
0.844669853845742 0.843867940386544 1 1
1.13321715237164 1.13214924402876 1 1
0.899025312553048 0.898104963344936 1 1
1.08840834681632 1.08730578355681 1 1
0.968643279123036 0.967656439242406 1 1
1.13054656034354 1.12934211833337 1 1
1.18720740569698 1.18586226149999 1 1
0.787957805672557 0.787113063436588 1 1
0.762914583379251 0.762116718363886 1 1
1.11018449643136 1.10918154180026 1 1
0.944262883368613 0.943292068178027 1 1
1.3104534705524 1.30918658171822 1 1
1.17970321400283 1.17854543750756 1 1
0.967721868695821 0.966787717398259 1 1
1.0555845058161 1.05440978892807 1 1
1.0816930704366 1.08051129081959 1 1
1.04486914496348 1.04369071116933 1 1
1.05815685785861 1.05703796337908 1 1
1.08377318231763 1.0825386284907 1 1
1.02806426059294 1.02696022691899 1 1
0.960653901507995 0.959621184071924 1 1
1.26768846977751 1.26647495803814 1 1
1.02499928563434 1.02395210947463 1 1
0.742808887699492 0.742102711941794 0 0
0.929996751162446 0.929053647994134 1 1
1.04490581572751 1.04373587885617 1 1
0.970190841313733 0.969197165981932 1 1
0.921049323118065 0.920238641977852 1 1
0.959647902489285 0.958688056521312 1 1
0.761534130077141 0.760866930665378 1 1
0.635474234388203 0.634865706117196 0 0
1.02709718504875 1.02605980451448 1 1
0.683233051037083 0.682573440627598 0 0
1.14632190923339 1.14514255193657 1 1
1.23698563069245 1.23570213059511 0 0
0.876588002513376 0.875730452384448 1 1
0.971418884043217 0.970441402166477 1 1
1.00306601585755 1.00197340460961 1 1
0.797410735732714 0.796610174591344 1 1
0.899307689680916 0.898423009569563 1 1
0.966735114465936 0.965871285427504 1 1
1.05789844497898 1.05688430007451 1 1
0.95172799345695 0.950735611618639 1 1
0.934913418364096 0.934040036719553 1 1
0.834873514673716 0.834010685281074 1 1
1.29460111046162 1.29322977878534 1 1
1.08096724930338 1.0798121692073 1 1
1.0338570230761 1.0327637767663 1 1
1.07621440505783 1.07498060780723 1 1
0.67947381581849 0.678714140659427 1 1
0.803602274438585 0.802770820231412 1 1
0.655001185912573 0.654315710746624 1 1
1.022877975728 1.02185137397916 1 1
1.05001615745619 1.04889683038158 1 1
1.28156947827417 1.28014715712139 1 1
0.999863757169833 0.998947166866304 1 1
0.978954785518256 0.977971435317062 1 1
1.25897639646425 1.25781031511987 1 1
1.19810700831273 1.1968249863722 1 1
0.747378360384521 0.746532216879258 1 1
1.15168211576148 1.15050445943798 1 1
1.2559120361631 1.25450374430785 1 1
0.757718267698117 0.756967895927467 1 1
0.928303707392295 0.927343451468265 1 1
0.836406367755972 0.835605281693013 1 1
0.97262485732246 0.971583571000003 1 1
1.23053814607184 1.22915406765393 1 1
1.29689201565552 1.29559808135286 0 0
1.15702860424934 1.15590249320318 1 1
1.02448528180495 1.02351338253605 1 1
0.982341351634383 0.981282048045253 1 1
0.853399599947463 0.852569727902758 1 1
0.964959632320748 0.963821957232801 1 1
0.950838943613725 0.949952247073799 1 1
1.03918286654699 1.03804288194433 1 1
0.863483820153721 0.862686397098385 1 1
1.11062930252223 1.10950446703987 1 1
1.00902902934799 1.00801913985478 1 1
1.0656235995955 1.06441295585327 1 1
0.734057550379894 0.733344668436329 1 1
1.13870134477275 1.13767185568236 1 1
1.14093279212414 1.13971046819574 1 1
0.9188106845395 0.917866865539735 1 1
1.11946420159095 1.11834375845882 1 1
0.853636230258407 0.85273933838941 1 1
0.929787710990156 0.92885805497074 1 1
1.09117694598772 1.09009879420237 1 1
0.95197087996537 0.95108510848359 1 1
1.01230097949497 1.01121152243591 1 1
0.844028180968442 0.84317736759966 1 1
1.05277954060714 1.0516981931534 1 1
0.963075422128308 0.962103268006008 1 1
1.00805039208972 1.00708731238726 1 1
1.04725572811932 1.04624729692663 1 1
0.967350798264677 0.966396144212406 1 1
1.05371488505644 1.05251432089824 1 1
1.1503925829126 1.1491469588156 1 1
1.11164819587212 1.11036255394658 1 1
0.997110320987536 0.995919685030735 1 1
1.00066158145631 0.999632780556074 1 1
1.05118246084321 1.05015387802623 1 1
1.14359113615584 1.14245641220131 1 1
0.744078268526582 0.74327869544283 1 1
0.917136561322875 0.916254624048487 1 1
1.00156019415887 1.00047948061939 1 1
0.899056573669527 0.898085986092775 1 1
1.21085609964678 1.20971746536366 1 1
0.730643049660879 0.729885636081422 1 1
1.07715952499311 1.07602993231048 1 1
0.977375560581326 0.976361643955132 1 1
0.939233998978493 0.938313859808155 1 1
1.08882173677172 1.08776586930476 1 1
0.840903107684403 0.839998261089811 1 1
0.963647680464118 0.962728642410753 1 1
0.991188110906784 0.990295157828893 1 1
0.988636392562751 0.987629424763503 1 1
1.04429969346373 1.0431754762763 1 1
1.12470675231809 1.12355857809084 1 1
0.954392130049298 0.953403205834607 1 1
0.980712012138598 0.979780780692301 1 1
1.00203180538644 1.00097393179443 1 1
1.06158796496224 1.06051702073978 1 1
0.870962007457853 0.870075170230151 1 1
0.867050500354582 0.866135357274486 1 1
0.870943335840106 0.870124024291899 1 1
0.810198519142247 0.809293902965147 1 1
0.940599814613308 0.939536273608621 1 1
0.921753198081584 0.920746527134614 1 1
1.15505784162041 1.15393523910272 1 1
0.946424258226816 0.945468227122698 1 1
1.13201153616032 1.13078116834899 1 1
1.09449351828903 1.09353364508809 1 1
0.965478199419316 0.964366340258869 1 1
0.91408134754061 0.91312664972697 1 1
1.12151974303524 1.1202739027616 1 1
0.879422611206059 0.878553589594263 1 1
1.01366930842594 1.01261925593361 1 1
0.95282766267907 0.951823473951494 1 1
1.03968429597276 1.03856239560879 1 1
1.01678237808542 1.01567464366221 1 1
0.830468331040781 0.829559220473041 1 1
1.09494526252417 1.09378985758402 1 1
0.69225734355858 0.691599914724733 1 1
1.07388081404766 1.07283375147288 1 1
1.23449885716495 1.23327416763413 1 1
1.01013367057105 1.00914023613735 1 1
1.14836463696508 1.1471698490487 1 1
1.20783391390467 1.20652666468831 1 1
0.969132448079146 0.96804679863976 1 1
0.695208160597908 0.694436908487303 0 0
0.958282241850829 0.957314687462507 1 1
1.10778021159898 1.10667166534869 1 1
0.87095797698434 0.870168371552714 1 1
0.913502799499247 0.912661127123348 1 1
0.841055284818173 0.840187802512198 1 1
1.17665305177342 1.17536400429489 1 1
0.772442776345685 0.771694299812751 1 1
0.819169400991198 0.818428909649407 1 1
0.976329219665549 0.975413941169766 1 1
0.747923235750916 0.747113176207596 1 1
0.838751859881338 0.837827724674406 1 1
0.811470230233264 0.810601842962145 1 1
1.21006196452522 1.2088477781755 1 1
0.870037924575229 0.869102931077141 1 1
0.959485944344978 0.95850124213238 1 1
0.99909931531106 0.998021302472277 1 1
1.18691136175983 1.18561563032579 1 1
0.754668306190773 0.753851871383136 1 1
1.12132863273113 1.12024081152598 1 1
1.17079007033088 1.16960418589834 1 1
1.05407456600612 1.05293176809042 1 1
0.758357638563448 0.75761268595191 1 1
1.26289594420383 1.26148050354195 1 1
1.30731374521274 1.30595242477236 0 0
1.09368227302832 1.09257864263861 1 1
0.784081578761983 0.783217444547537 1 1
0.678912318559362 0.678157186701678 1 1
0.933214931921639 0.932146369091068 1 1
1.15317874710029 1.15212879327058 1 1
1.17893979486362 1.17779611888675 1 1
1.24097045238916 1.23968887742417 1 1
1.15498567309967 1.15390830661785 1 1
0.960958485555135 0.960038166234557 1 1
0.998439443194966 0.997491230941433 1 1
0.964713739551599 0.963817993780652 1 1
1.20564136686223 1.2043288331591 1 1
1.01458905204624 1.01348473965486 1 1
1.07142100356394 1.07035312983647 1 1
1.01253108471401 1.01139422758709 1 1
0.9473455321765 0.946439241020495 1 1
1.08113370477818 1.08000924344284 1 1
1.26676910425615 1.26527710947363 1 1
1.24533690035792 1.24412883681275 1 1
1.06230410077913 1.0612131758328 1 1
1.1235378555065 1.12226292971699 1 1
0.87219539114502 0.871274898767229 1 1
1.25066364113814 1.24937086042934 0 0
1.06387496808926 1.06280011205732 1 1
0.901273108550474 0.900352507486306 1 1
0.670024278014851 0.669287755475032 1 1
1.06170184140934 1.06065635390194 1 1
0.919578916192964 0.91868025618254 1 1
1.19469244901569 1.19340864245449 0 0
0.958928162341753 0.957999860809116 1 1
0.866576447149174 0.865718227763993 1 1
1.13427873408952 1.13302603143041 1 1
0.955620399553489 0.954685154332083 1 1
1.16549688561231 1.16426579845632 1 1
0.947225272007224 0.946192463787163 1 1
0.865943415522897 0.864994343657194 1 1
0.763547443123516 0.762750479175244 1 1
0.850016378741646 0.849194123716905 1 1
1.10621220723962 1.10507633985224 1 1
0.877189580889104 0.876215278834666 1 1
0.649834441416371 0.64916141462767 0 0
1.41174788771429 1.41026267693262 0 0
1.07006842123608 1.06888737484086 1 1
0.943174073766572 0.942355631737629 1 1
1.03287412055762 1.03147742865092 1 1
1.00051611800476 0.999442801274985 1 1
1.03976644421775 1.03873681839464 1 1
0.982249300445801 0.981165020177317 1 1
1.04812168860699 1.0470043156584 1 1
1.14907047040229 1.14786553044583 1 1
1.09907801091219 1.09771113312743 1 1
1.20602034184734 1.20473007793634 1 1
1.27324726297342 1.27193682136753 0 0
1.16574936622266 1.16436786056028 1 1
1.20520953778923 1.20386447318431 1 1
0.906721465253563 0.905837205588134 1 1
1.09378417864932 1.09283971262986 1 1
0.822462829147431 0.821600095998543 1 1
0.980007045356826 0.978924530679486 1 1
0.769895888922282 0.769057826172801 1 1
1.1205398558519 1.11947304015621 1 1
0.856633959376532 0.855770004999021 1 1
0.939152339786675 0.938150520040133 1 1
0.813403418419203 0.812632118980512 1 1
0.917919686622831 0.917035450861498 1 1
0.917073106593871 0.916107456946478 1 1
0.932832181824026 0.93182742555429 1 1
0.965895790437819 0.964905763642003 1 1
1.06672023628093 1.06575871847033 1 1
1.17004709848893 1.16884756569045 1 1
1.31236901902896 1.31088563128135 0 0
0.794855677756822 0.79395408538011 1 1
1.19816476825588 1.19697991806138 1 1
0.822173835721366 0.82133922413299 1 1
0.892998636125954 0.892113135242479 1 1
1.04312074836732 1.04195098086504 1 1
0.589509254888253 0.588883353848879 0 0
0.895532795044479 0.894480293337662 1 1
1.04315653457573 1.04210839347466 1 1
0.865664953616922 0.864693223863302 1 1
0.88738293199629 0.886410763552937 1 1
0.952435316291128 0.951439553254239 1 1
0.963185093955716 0.962181896047473 1 1
0.82945641256998 0.828624975166815 1 1
1.04802698879218 1.04693122830765 1 1
0.869125925823805 0.868211019107674 1 1
0.796546170622019 0.795758862055401 1 1
1.12498494523738 1.1238924398777 1 1
0.939185645619248 0.93813894243367 1 1
0.869409850044169 0.868517863035889 1 1
0.842558190876938 0.841694956168367 1 1
1.02622332500646 1.02500485263099 1 1
0.857091602897284 0.856251576936054 1 1
0.876420517647624 0.875483855238649 1 1
0.912294903609347 0.91134388991906 1 1
0.935185126753044 0.934251416603773 1 1
0.965497875863818 0.964485070625449 1 1
0.945948157913195 0.944907518104316 1 1
1.11601222242518 1.11483192754048 1 1
1.04864572160212 1.04741796441991 1 1
1.00025052298803 0.999202314488564 1 1
1.00489937555912 1.00371797520133 1 1
0.981480209655044 0.980552380796284 1 1
0.973838549333085 0.972870094495037 1 1
0.929182804470007 0.928124939347974 1 1
0.800577731014713 0.799759643893143 1 1
0.912726179133303 0.911740347075951 1 1
1.13292285670599 1.13183189266912 1 1
0.895616641297843 0.894716876266695 1 1
0.771272580803087 0.770433104398859 1 1
1.10039151305781 1.09929110651868 1 1
1.01073180939284 1.00974221338073 1 1
1.17000615237762 1.16883991741044 1 1
0.879994104607536 0.879084060801165 1 1
1.05746767185327 1.05629780266752 1 1
0.894256780520087 0.893268482184354 1 1
1.25044691031383 1.24929506374093 1 1
0.951210881060699 0.950303373746236 1 1
0.898585098638737 0.897620852252136 1 1
0.885700402317576 0.884924479950043 1 1
1.1293160180154 1.12813926634815 1 1
1.06687202984473 1.06580345625341 1 1
1.38799972292087 1.38649382586681 0 0
1.18693058290383 1.18566745105751 1 1
1.15783925325517 1.15648347804847 1 1
1.09779312558492 1.09669131663774 1 1
0.908760117901061 0.907890604784394 1 1
1.29899351721466 1.29746535201991 0 0
0.796790496911231 0.796028535366493 1 1
0.764793438593791 0.764110929713932 1 1
0.776118677022591 0.775293132289626 1 1
0.957225541703653 0.95621296329289 1 1
0.83134704920137 0.830505312249961 1 1
1.3746405746319 1.37322493937056 0 0
1.20657091589187 1.20529692010189 1 1
1.23468377917388 1.2333102918976 1 1
0.921616948304924 0.920740697947583 1 1
1.06601614158305 1.06500684254277 1 1
0.691074815998533 0.690263527446293 1 1
1.02573934608938 1.02475059857893 1 1
0.934675684264961 0.933770162104669 1 1
1.11787551430109 1.1167349541799 0 0
1.14788206615842 1.14667189544078 1 1
1.15900492620675 1.15793369858175 1 1
1.05767128714624 1.05653770497575 1 1
1.09478242544354 1.09364112176185 1 1
0.916248755309395 0.915356735505364 1 1
0.760562013182183 0.759773273247875 1 1
0.821336270882255 0.820469073721387 1 1
0.825385243043675 0.824623004380405 1 1
0.895981529289893 0.894992711479287 1 1
0.944788465395647 0.943735777668578 1 1
0.780853705255023 0.779983181182578 1 1
0.934214380932005 0.93314793763646 1 1
0.675956238853874 0.67529109937487 0 0
0.654320977129151 0.653695247517813 0 0
1.02990204787958 1.02884601085901 1 1
0.714250086990849 0.713554350966656 0 0
1.08892910364974 1.08780019975874 1 1
0.757733550101097 0.756971307680043 1 1
0.891467357832573 0.890587070365375 1 1
1.07717360810414 1.07594088069065 1 1
0.949319925384833 0.948415788576058 1 1
0.851608588044658 0.850670037818876 1 1
1.05740942986278 1.05628421526228 1 1
1.13832903807624 1.13720251207071 1 1
1.10339749505431 1.10225974410806 1 1
1.05653393573872 1.05546605986682 1 1
1.04387453805243 1.04278607351837 1 1
1.1554526996604 1.15433176443317 1 1
0.77613803757218 0.775236610304563 1 1
1.11584393541217 1.11458845846513 1 1
1.0532121457685 1.05212296873925 1 1
0.912006460842288 0.911095932810515 1 1
0.933337257504695 0.932447963475328 1 1
1.04464754700904 1.04354783590063 1 1
0.829175197958417 0.828307212378215 1 1
0.979084182574151 0.978123989033229 1 1
0.713273039849576 0.712608028169813 0 0
1.23569328909071 1.23428203178307 0 0
0.908702529575165 0.907726512663804 1 1
1.00341897086662 1.0024521213483 1 1
0.946547970539592 0.945595922890131 1 1
1.13809957420511 1.13683057674623 1 1
0.992026750836707 0.991022969944648 1 1
0.833818325845443 0.833013918936553 1 1
0.922138697826915 0.921289629928802 1 1
0.879907103266736 0.878914629112651 1 1
1.06093295142677 1.05977075232803 1 1
1.19377367517867 1.19259200386473 1 1
1.1780662551569 1.1768151161732 1 1
0.991967450028827 0.990713431266306 1 1
0.837105822567128 0.83629867886283 1 1
1.37087592355308 1.3696866403912 0 0
0.968127455853595 0.967103342060715 1 1
0.980644024111881 0.979615263957746 1 1
1.09066726758363 1.08960545370768 1 1
0.830547221547873 0.829724031133977 1 1
0.859992163253535 0.859140221178547 1 1
1.3996865599249 1.39841772440476 0 0
1.0036236303304 1.00248527466024 1 1
1.1490347425675 1.14793715300877 1 1
1.22257403363216 1.221112268576 1 1
0.901018832997085 0.899992032140402 1 1
1.17863417547407 1.17753386423662 1 1
0.901238906410852 0.900414197293344 1 1
1.11331816111607 1.11205104394093 1 1
1.05254127023423 1.05141843666617 1 1
1.17636980820885 1.17500453882853 1 1
0.60455021125099 0.603919548652845 0 0
1.05101763217245 1.0500333013029 1 1
1.11665320244818 1.11543899518924 1 1
0.674451266904494 0.673778090476804 0 0
0.866996932628199 0.86620833494768 1 1
0.688153797154977 0.68754450906255 1 1
0.946975047581205 0.945970358443085 1 1
1.19035481539357 1.18917379572692 1 1
0.83069678651655 0.829794165835773 1 1
0.864982806087987 0.86417923462329 1 1
0.841405991029854 0.840607025003942 1 1
0.970714961155162 0.969713935415076 1 1
1.04879113160893 1.04769397102636 1 1
1.01849083289706 1.01738867316442 1 1
1.03927348771472 1.03832940817615 1 1
0.997176943638307 0.996055983741302 1 1
0.781386018727916 0.780471707757651 1 1
0.991117625233421 0.990091499815136 1 1
1.3461324287984 1.34480255489176 0 1
0.895429291947342 0.894478349340183 1 1
1.0603227967331 1.05925993203678 1 1
1.11467393424371 1.11342424797288 1 1
0.937859917422099 0.936914892677266 1 1
0.697859703221151 0.697178997590645 1 1
0.942070043663939 0.941141997894398 1 1
0.986199574415745 0.985093981003914 1 1
1.02776337465837 1.02666326400575 1 1
0.710868496140508 0.71010299034752 1 1
1.2039663848533 1.20269741743446 1 1
1.05102043712559 1.04990739755992 1 1
0.92233228043131 0.921338176017675 1 1
1.15435483743096 1.15320545497296 1 1
1.03717185247669 1.03599973065008 1 1
1.12736815631263 1.12612925535915 1 1
0.978896673227867 0.977893960895762 1 1
0.921923727629892 0.920917389980317 1 1
0.871659749028354 0.870801621613264 1 1
1.11793326788763 1.11684206080038 1 1
0.992070186325409 0.990881256472552 1 1
1.03136516547869 1.03040231124836 1 1
0.910630259610753 0.909699651475602 1 1
0.828986432099897 0.828125690900955 1 1
0.887067082499611 0.886154493554253 1 1
1.08544844187249 1.08440795236732 1 1
0.989982549178161 0.988972541748447 1 1
1.24176066449432 1.24056962626256 1 1
0.850493157378932 0.849616930158892 1 1
0.969000025178259 0.96794773628992 1 1
0.764340089671236 0.763538008675429 1 1
0.838567205599491 0.837640266756177 1 1
0.827550764277773 0.82662786836016 1 1
1.29464494219642 1.29352184663198 1 1
0.965029135667036 0.963835190448363 1 1
1.16777632970723 1.16657543108752 1 1
1.10319286831304 1.10211281516707 1 1
0.95771817243476 0.956817072126007 1 1
0.947265932723489 0.946365081206744 1 1
0.624213433191994 0.6236046285243 0 0
0.799939610199524 0.799113050131751 1 1
0.988379156082759 0.987364725100367 1 1
0.958957859433879 0.957891530967186 1 1
1.04373176745265 1.04262853396619 1 1
1.07491261892316 1.07369477716984 1 1
0.734667804426907 0.733911848931762 0 0
1.03023746422673 1.02909059739598 1 1
0.917085393978393 0.916130235769312 1 1
0.98149704620178 0.980452458775443 1 1
1.19555449895941 1.19435843127032 1 1
1.05823545283378 1.05709033629927 1 1
0.921420296422246 0.920534630811559 1 1
0.901421176566246 0.900597717990945 1 1
1.16343165283221 1.16219384916835 1 1
0.988982627177476 0.98798039231474 1 1
1.06798898487241 1.06689726264124 1 1
1.0480890813694 1.04701495241652 1 1
0.922332937278658 0.921446537173986 1 1
0.958446997025989 0.957477435792296 1 1
0.976061052290234 0.974941732984242 1 1
1.12490405920699 1.12357753698588 1 1
0.798295403326158 0.797437740018179 1 1
0.947189585949723 0.946204935072539 1 1
1.10798943481503 1.10696439002305 1 1
0.995403046871714 0.994454947004821 1 1
0.991809519305618 0.990736756161194 1 1
1.00203865662195 1.00103666995187 1 1
1.23386879138464 1.23268636929515 1 1
0.94974778523512 0.948896094309284 1 1
0.83124152345537 0.830336268071713 1 1
1.07757238523188 1.07658762137313 1 1
0.886132868531415 0.885162534737991 1 1
0.74302346453633 0.742228309139586 1 1
1.1469551856058 1.14581991721124 1 1
1.04179951462822 1.04067453408554 1 1
1.30833963536973 1.30700034974535 1 1
0.913714045833217 0.912646251178591 1 1
1.06657755189171 1.06560620662338 1 1
1.10907585963158 1.10793303109409 1 1
0.944854044515214 0.943894067455718 1 1
0.907888661838104 0.906934743277456 1 1
1.12947500072036 1.12824221748806 1 1
1.06599658484005 1.06473993817431 1 1
0.781225160793139 0.780396575320719 1 1
0.918438576490805 0.917613638126131 1 1
1.11543280262815 1.11413943698166 1 1
0.937509016730861 0.936461951085537 1 1
1.19090098795611 1.18952547549892 1 1
1.00022658165654 0.999186880383837 1 1
0.760295372230117 0.759407050742707 0 0
0.518430795483202 0.517872294456858 0 0
1.02724276320059 1.02617534454024 1 1
1.06591910604473 1.06483686477775 1 1
1.11865875712222 1.1175794406387 1 1
0.977211400420743 0.976305865866848 1 1
1.17134247933744 1.17005258184899 1 1
0.894943439617343 0.893784527204989 1 1
1.10421573770095 1.10315315974329 1 1
0.983724642567227 0.982651714910925 1 1
1.05254888012061 1.05126917768722 1 1
1.06767538985881 1.06655490513116 1 1
0.944403878390124 0.943486960688509 1 1
1.05935282856673 1.05808559456308 1 1
1.05271363603889 1.05158504358356 1 1
0.83653562542568 0.835693236106518 1 1
1.22990786283338 1.22875754397598 1 1
1.11792668288519 1.11675932291957 1 1
0.900384335521676 0.899457822490888 1 1
1.02460778864684 1.02355201323766 1 1
0.952604263896215 0.951759163945491 1 1
0.909926435550526 0.909063281283131 1 1
0.634444668843565 0.633890455721482 0 0
0.824018033154195 0.823163363450867 1 1
0.844985987034436 0.844094476401702 1 1
1.06311324697736 1.06205917919803 1 1
0.900136606947212 0.899183411355904 1 1
1.09348745257423 1.09243010869667 1 1
1.15345568643763 1.15208553729419 1 1
0.990694786246869 0.989691143124837 1 1
1.07776881370458 1.07656691666515 1 1
1.0762345547112 1.07515118909627 1 1
1.15746847666609 1.15622558638041 1 1
0.769243283592485 0.768421398155154 1 1
0.786082339191441 0.785354212389099 1 1
1.25700236841253 1.25566148581004 1 1
1.28216161619667 1.28079982577376 1 1
1.20230771902308 1.20106303471931 1 1
0.995672171549797 0.994582559603168 1 1
1.16364986125461 1.16234667406525 1 1
0.78733807114463 0.786490716528054 1 1
1.08631466935593 1.08522075663899 1 1
1.26757974489112 1.26626128565082 1 1
1.11360090219435 1.11240469790592 1 1
0.796352783429247 0.795495732372141 1 1
1.10386266107284 1.10280750274567 1 1
1.30257320783263 1.30129983863361 0 0
1.37863179702934 1.37733601045041 1 1
1.25316534280186 1.25190662043819 1 1
0.987352243944337 0.986261848185674 1 1
1.17746078800239 1.1763633217953 1 1
1.12682638966101 1.12561154945105 1 1
1.10856862790763 1.1073970721856 1 1
1.03669403847289 1.03565853453122 1 1
1.11551974775872 1.11447110856082 1 1
0.864959640460326 0.863935470874868 1 1
0.933437325638716 0.932402288364523 1 1
1.0125893301843 1.01147797526962 1 1
0.939105180262366 0.938148775857145 1 1
1.10424275149651 1.10304986895554 1 1
0.756516434564191 0.755662825652375 1 1
1.22248467604102 1.22113939630719 1 1
0.861462051472978 0.860552367226277 1 1
1.06183468963497 1.06072218295449 1 1
0.69066445704343 0.690007736874494 0 0
1.08224428527915 1.08104628425385 1 1
1.03465060213331 1.03351997815507 1 1
1.30368321265153 1.30214743620675 1 1
0.884401541909242 0.883456311738397 1 1
1.1153542774937 1.11423573190829 1 1
1.0416059885919 1.04057075656949 1 1
1.08680901138495 1.08565261909305 1 1
0.942786541080538 0.941775255248783 1 1
1.07348829921662 1.07224203879097 1 1
0.852043964632478 0.851024807629176 1 1
1.13762564421015 1.13645219181821 1 1
1.22940998387655 1.2279386242861 0 0
1.24545120009801 1.24408085916158 1 1
1.0997584525447 1.09858367695416 1 1
1.02811142159368 1.02704301930851 1 1
1.12162752739534 1.1204952052751 1 1
1.11877661556729 1.11761008493477 1 1
1.0407241386397 1.0397272571041 1 1
1.00509259734609 1.00405755482299 1 1
0.828736970430995 0.827804585766612 1 1
1.07075051890054 1.06975780448633 1 1
0.790292284801341 0.78939492340816 1 1
1.09293735490249 1.09174863783831 1 1
0.992667084091013 0.991726751076805 1 1
0.950532190083327 0.949547659728357 1 1
0.837263067051753 0.83628710208173 1 1
1.15378946092108 1.15264418044113 1 1
0.920992307804223 0.920074196727534 1 1
0.960611393447893 0.959587005167125 1 1
0.964979747143045 0.964022075380034 1 1
0.849803217181543 0.848967629891881 1 1
1.21016125141674 1.20892248123119 1 1
0.950513040200773 0.94957319604277 1 1
1.02792311587548 1.02690671318485 1 1
0.978494051376522 0.977444335296571 1 1
0.901438752267984 0.900469298311749 1 1
0.991866400117761 0.990830850731625 1 1
1.14589898462317 1.14463797954846 1 1
0.74867066774252 0.747926942958898 1 1
1.21115935760741 1.20983369649618 1 1
1.11438519200116 1.11335129283019 1 1
1.00843980266506 1.007331780622 1 1
0.864798445814121 0.864010854148604 1 1
0.901009703155333 0.900026135043376 1 1
1.26226904183275 1.26100863971442 1 1
1.11552399149264 1.11442054791946 1 1
1.10258293870743 1.10145997132407 1 1
0.797009516375255 0.796159081633182 1 1
0.939155681677835 0.938074198617832 1 1
1.04075233848557 1.03969032833136 1 1
0.926357616068407 0.925348012487411 1 1
0.859844903307105 0.858906462814064 1 1
1.22002046819234 1.21880466015456 1 1
1.18942865773876 1.18827490415606 1 1
1.09931646544031 1.09824276734235 1 1
1.05949528307399 1.05847687054022 1 1
1.18435616645773 1.18293317363175 1 1
0.692345270467874 0.691707696589296 0 0
0.82983223526215 0.828999595954574 1 1
0.855333317933803 0.854543880279148 1 1
0.807245361189602 0.806391806672136 1 1
1.10837013130309 1.10721977985021 1 1
1.11984023586334 1.11878745310649 1 1
0.942213412336852 0.94133327053117 1 1
1.23935574689057 1.23793733267542 1 1
1.12057015851457 1.11944228737483 1 1
0.820052044930241 0.81917332341707 1 1
0.810465259123362 0.809696464666756 1 1
1.00632307659619 1.00539569787736 1 1
1.10430824361844 1.10323167545623 1 1
0.847936660052704 0.847005275359979 1 1
0.841920069065409 0.841094309331135 1 1
1.12517271825225 1.12402860745564 1 1
1.09564710663828 1.09439017281118 1 1
1.07319832676824 1.07219597986235 1 1
1.13974330491834 1.13858119504134 1 1
0.814331212115234 0.813432759295003 1 1
1.18969224389795 1.1884239862698 1 1
0.836458251534645 0.835511914631544 1 1
1.14037616103834 1.13914426405793 1 1
1.04360364555374 1.04255280318361 1 1
1.14815856730476 1.1468436410709 1 1
1.15327679480434 1.15197064243765 1 1
0.912990345097533 0.91203851692469 1 1
0.802211082785636 0.80141824209357 1 1
1.2503594499539 1.24910198293937 0 0
1.3088120329644 1.30747284539426 1 1
1.04034142168866 1.03916596065296 1 1
0.982136844604956 0.981014422799595 1 1
1.08330114993081 1.08225385356436 1 1
1.02780003284384 1.02665436919124 1 1
1.04964775902553 1.04866373373557 1 1
0.975399738950599 0.974441669155804 1 1
1.11272602002293 1.11163173402686 1 1
0.644058338400756 0.643356475900485 0 0
0.98963054947462 0.988734937123569 1 1
1.32113568896805 1.31982623898001 0 0
0.830346152926288 0.829493988918003 1 1
1.02124229331766 1.02015624673134 1 1
1.12006166107238 1.11896802640333 1 1
1.41620240705456 1.41470985748262 0 0
0.800084564990723 0.799313693664806 1 1
1.17354044066845 1.17226300867715 1 1
0.890397495937873 0.889581055761302 1 1
1.22509369583674 1.22379015746919 1 1
0.540721344223192 0.540175997721483 0 0
0.925514573998121 0.924574430592208 1 1
0.827862615162353 0.827084382027 1 1
0.823242543364414 0.822413543806231 1 1
1.23135943917015 1.23011963045454 1 1
0.895653731228324 0.894730280032016 1 1
0.939650974059065 0.93878462292098 1 1
0.90350476528826 0.902584842605735 1 1
0.908267533549371 0.907429272106024 1 1
0.889835823284211 0.888786218856309 1 1
0.943528635552556 0.942565793754948 1 1
1.17364785771523 1.17246018727945 1 1
0.896065555135182 0.895221890965837 1 1
1.18744456847902 1.18628390722579 1 1
1.04816475130367 1.04716865567456 1 1
1.15666449000325 1.15558764245235 1 1
0.712913221098902 0.712162624048336 0 0
1.38065109198388 1.37940168104319 0 0
1.04184683984176 1.04082411748643 1 1
1.08030139772417 1.07919986275436 1 1
1.26390106050231 1.26258565038247 0 0
0.948464074216635 0.947355327910344 1 1
0.827107486848816 0.826283456662492 1 1
0.831530837126785 0.830722404302274 1 1
0.873688787165821 0.872765638245891 1 1
0.73681880414479 0.736054663051796 1 1
1.00180939471271 1.0008309005988 1 1
1.20126595979734 1.20004154363904 1 1
0.932630601278026 0.931640789423424 1 1
0.853581777431948 0.852649826084586 1 1
1.18715310012202 1.18586446412209 1 1
1.13626369011531 1.13499044590533 1 1
0.887329191058458 0.886460057249278 1 1
0.844276610741268 0.843453163903782 1 1
1.18764059507982 1.18632879560867 1 1
1.06591718453813 1.06476736437142 1 1
1.01831152630905 1.01735449241796 1 1
1.10711793919949 1.10600966986846 1 1
1.07871106056609 1.07772654686954 1 1
0.88375468392428 0.882828793592215 1 1
0.971198626014942 0.970090530584287 1 1
0.822507597137958 0.82164582466213 1 1
1.43166048726467 1.43029406771269 1 1
1.31870865082561 1.31717886777765 0 0
1.1382873709709 1.13701788693582 1 1
0.849541318305782 0.84862918285234 1 1
1.10095519842416 1.09964566581901 1 1
1.0405900169988 1.03956983706994 1 1
0.884139029356245 0.883212812992617 1 1
0.792349216654212 0.791448537669359 1 1
0.922498400213628 0.921585665170978 1 1
1.10571290608861 1.10468888473372 1 1
0.949667548405787 0.948702060637694 1 1
0.764210343042049 0.763400781055549 1 1
0.969663365382995 0.96858618712814 1 1
1.16949018342738 1.16830041099018 1 1
1.20280261419025 1.20173218647034 1 1
0.830384327979751 0.829505159556588 1 1
1.10108548853086 1.10002705808297 1 1
0.747137428311823 0.746295368611558 1 1
0.971914243515113 0.970900513293124 1 1
0.978202109282423 0.977256654670593 1 1
1.06335063630558 1.06237057436304 1 1
0.66978899180545 0.669101898530866 0 0
0.890938091104994 0.890059407869491 1 1
1.05333744866024 1.05218130908083 1 1
0.97645707245517 0.975401575889849 1 1
1.03681509990822 1.03575542677913 1 1
1.03110652709258 1.03010098266056 1 1
1.05426550614055 1.05308535232991 1 1
1.14538142307458 1.14431224453124 1 1
0.950344245568145 0.949412684137727 1 1
1.0570669581321 1.05591071334187 1 1
0.993145017974411 0.991999899505505 1 1
1.00683283546104 1.0057443739275 1 1
0.983214303768401 0.982021984138206 1 1
0.938261187427425 0.937252349803666 1 1
1.10581894086246 1.10464456991301 1 1
0.99877181153429 0.997812342142476 1 1
0.987160625611121 0.986252376828482 1 1
0.825739102517361 0.824945428141562 1 1
0.777541546528606 0.77667640384878 1 1
1.10116171131615 1.10006052983063 1 1
1.25726182028573 1.25600153108062 1 1
1.03682733038503 1.03578184207739 1 1
0.92479814292745 0.923940535313343 1 1
0.707886916248612 0.707116968360014 0 0
0.730139237531227 0.729282202513512 1 1
1.01028960760391 1.00924272185703 1 1
0.974292712356401 0.973196244407426 1 1
1.01311691428065 1.01215483385414 1 1
1.05682435486622 1.05576614174909 1 1
1.1418251718127 1.14066725385952 1 1
1.37006128719683 1.36870218762541 0 0
1.19133741203137 1.19009716182312 1 1
1.19087138278624 1.18970597710607 1 1
0.917194303542789 0.916194532782716 1 1
0.86582232163088 0.864776151743099 1 1
1.15086633788959 1.14972126112041 1 1
0.896580192927278 0.895638785851468 1 1
1.17907717866145 1.17781652352637 1 1
1.02606775603747 1.02490162288124 1 1
0.884278811890336 0.883358912370275 1 1
1.00330963660247 1.0022181312315 1 1
0.913684482072996 0.912804325267021 1 1
1.2681556188557 1.26679532870708 1 1
0.932912850741127 0.931827891108369 1 1
0.906030614954321 0.904979712305623 1 1
0.804631355803904 0.803856012256396 1 1
0.922601361658311 0.921582715274724 1 1
1.26318879199895 1.26180741798681 1 1
1.09327140321588 1.0922089948811 1 1
0.944668574698116 0.943702242493213 1 1
1.19221833707398 1.19093849109499 1 1
1.20051566568899 1.19926411154969 1 1
0.910426823254314 0.909508650620464 1 1
0.827082910309147 0.826233856314472 1 1
0.880157050210106 0.879227894290133 1 1
1.06360456853987 1.0624308076066 1 1
0.936456302995384 0.935443418595177 1 1
0.857837566657958 0.856935776167707 1 1
1.1690648902009 1.16780450463524 1 1
0.950937547947797 0.949886609255591 1 1
0.862674408334285 0.861791338971479 1 1
1.06793289355967 1.06679458243931 1 1
1.07686078918964 1.0756538757834 1 1
1.02358764971528 1.02242056042295 1 1
1.06384659637971 1.062683825129 1 1
1.06172282010626 1.0607117749325 1 1
0.85528309356616 0.854420517414506 1 1
1.27229764382459 1.27082621160883 1 1
1.29422693451875 1.29290601861416 0 0
1.01267136795705 1.01168001312486 1 1
1.34941843684756 1.34789538460737 0 0
0.944089981530922 0.943152998517615 1 1
0.684473435022012 0.683768876993699 1 1
0.993994833378519 0.992870580476761 1 1
1.26632497369217 1.26502438574526 1 1
1.22538294690398 1.22407878334761 1 1
1.02446877458426 1.02329487587124 1 1
0.941136266032583 0.94019260636706 1 1
0.870548503873588 0.869647884680929 1 1
0.846116198902729 0.845268939978751 1 1
0.80539771186724 0.804567760897935 1 1
0.745438166772825 0.744602282375435 0 0
1.04316180891761 1.04205869920388 1 1
0.857016496271257 0.856136802443486 1 1
1.02188131499166 1.02072986226003 1 1
1.27899726335163 1.27772885984467 1 1
1.09810770034654 1.09707376194588 1 1
0.809114482739708 0.808167120237726 1 1
1.24739628157116 1.24605929708887 1 1
1.01628642619043 1.01533074723139 1 1
0.932579084809042 0.931631562306679 1 1
0.875742057332319 0.874919912686008 1 1
0.903271207362938 0.902456385449024 1 1
0.909387492694153 0.908481276207497 1 1
1.15452518593654 1.15342997014572 1 1
1.04156749953188 1.04037050479765 1 1
1.03201529706556 1.03096268451814 1 1
0.990246829065556 0.989212140291496 1 1
0.814459398253384 0.813658292099527 1 1
1.04655378929497 1.04532439623017 1 1
1.03384860762225 1.0327220195589 1 1
0.888993345783647 0.888125330812675 1 1
1.26438632791401 1.26314353005344 1 1
0.978942935025523 0.977935717250728 1 1
0.566994842346456 0.566285897534333 0 0
0.912756456760456 0.91183552446714 1 1
1.1440977949702 1.14288303158895 1 1
0.894766522904789 0.893841067918617 1 1
1.06079465298766 1.05976391953652 1 1
1.09717621572391 1.09608299017972 1 1
1.03901654578825 1.03799531702391 1 1
0.835943687077615 0.835041067456921 1 1
0.849132550706971 0.848293845829658 1 1
1.05428402538561 1.05326976935875 1 1
0.996540397744953 0.995496042155748 1 1
1.02678084221793 1.02568661256928 1 1
0.962297505167007 0.961351279441769 1 1
0.895951209009255 0.89512672409507 1 1
1.13877237465115 1.13767518566158 1 1
0.927927263958298 0.927046533674054 1 1
0.77063320222984 0.769775333979497 0 0
1.0083659240865 1.00716421412144 1 1
0.980549759777401 0.97952127877078 1 1
0.876273347073329 0.875412273761523 1 1
1.06000461811282 1.05901860870677 1 1
0.819438760962742 0.818583559414262 1 1
0.997659330225139 0.99652944979035 1 1
0.744606634591454 0.743734389189669 1 1
0.613234848805884 0.612570987903381 1 1
1.03230892911379 1.03127178552536 1 1
0.8282495983614 0.827317686549899 1 1
1.12326424620801 1.12193427143576 1 1
0.867708748428942 0.866806848383959 1 1
1.16945791274695 1.16817712584329 0 0
1.03413342423349 1.03298275755215 1 1
0.809090746433618 0.808297102852199 1 1
1.04437098229244 1.04334908243376 1 1
0.823598379859641 0.822802948647315 1 1
1.01245140566559 1.0115291971251 1 1
1.06858843734813 1.06745673813975 1 1
1.04050520733983 1.03949761397536 1 1
0.952284049556637 0.951257910824221 1 1
0.833505319811739 0.832488856839036 1 1
1.00939770559599 1.00827459787821 1 1
1.08496959437903 1.08371796518595 1 1
0.981370618236491 0.98029897482359 1 1
1.00475567925277 1.00366442142896 1 1
0.909216128394851 0.908367440271023 1 1
1.00623894637444 1.00507327542901 1 1
0.76783157876673 0.767041954524646 1 1
0.788050280062872 0.787248474727447 1 1
0.911024206376517 0.910006182527887 1 1
1.00960797506573 1.00857129624274 1 1
1.03859410231029 1.03755942405208 1 1
0.984628204159542 0.983670502209614 1 1
0.86394534433717 0.863102822637308 1 1
1.23988278638863 1.23870922194901 1 1
0.964466041565511 0.963558509494121 1 1
1.02968287814337 1.02870344042044 1 1
0.688961972424785 0.688263227003311 1 1
0.830317444264018 0.829418569022988 1 1
0.88368302475005 0.882779060586887 1 1
1.07106098405389 1.07007591641629 1 1
0.777930114976203 0.777103768052845 1 1
0.891167816621525 0.890141345222574 1 1
0.804814548105814 0.804007058813721 1 1
0.969187604490091 0.968248885587686 1 1
1.18106645703446 1.17989267235012 1 1
1.18478051672616 1.18352621232832 1 1
0.914697992090575 0.913719042314149 1 1
0.819052402295205 0.818219264996938 1 1
1.19096317591027 1.18971687570276 1 1
1.08224251454805 1.0810415315558 1 1
1.04295149559161 1.04181095117516 1 1
1.02874476945297 1.02771737038739 1 1
1.3175579784604 1.31613533907258 1 1
0.876930481223836 0.876019139599624 1 1
0.939448939653455 0.938518105723454 1 1
1.04588846224842 1.04464174136236 1 1
1.18289608944574 1.18155595835825 1 1
0.94810838587604 0.947176654390809 1 1
0.954564325395507 0.953661469850448 1 1
0.772262304901413 0.771438162279315 1 1
1.2129109570746 1.21168657861906 1 1
1.0642952727365 1.06327754267245 1 1
1.17813764432883 1.17697533681469 1 1
1.30431406652446 1.30289136036338 0 0
0.865533902527392 0.864761937022898 1 1
1.23646813050899 1.23507200738099 1 1
1.07483414888496 1.07377252648465 1 1
1.19697662690362 1.19579477104453 1 1
0.88215607519074 0.88125310580157 1 1
1.0583316543304 1.05720623374144 1 1
0.964285672145605 0.963276579750116 1 1
0.949673207062844 0.948670423874796 1 1
0.558455610177102 0.557930386142928 0 0
0.983172201564436 0.982227169307375 1 1
0.834231349579351 0.833291767955045 1 1
1.33693888919824 1.33552498930922 0 0
0.97342487993284 0.972431860779911 1 1
1.17408611781098 1.1729522516336 1 1
0.887977847619203 0.886996278525103 1 1
1.13517213698928 1.13403644836055 1 1
0.942862139930776 0.941781429534704 1 1
1.13755403633465 1.13634606575033 1 1
1.02191519471696 1.02082484245902 1 1
1.06618779525778 1.06485451349757 1 1
0.729691468170512 0.72898484624097 1 1
0.915488910709129 0.914482131089595 1 1
0.935979404158344 0.934970100935223 1 1
1.04786712962061 1.04684277180053 1 1
1.03595788715864 1.03502728736918 1 1
0.996779930628941 0.995722778769835 1 1
0.773650646123174 0.772777359099308 1 1
1.01330931251387 1.01226691626296 1 1
0.921417367747188 0.920484712423178 1 1
1.02471571359675 1.02361374216963 1 1
0.9127148016807 0.911711295726426 1 1
1.18801550401063 1.18689133523507 1 1
0.925367996828757 0.9244153941624 1 1
1.1060902726538 1.10496313694545 1 1
0.957253513024546 0.956380720073663 1 1
1.06340596356822 1.06225613377434 1 1
0.835252716739705 0.834231864357981 1 1
1.11788884626911 1.11665702981978 1 1
0.831684428055276 0.830902057236043 1 1
1.07662214008409 1.07545927661251 1 1
1.10009547752033 1.0988936015579 1 1
0.907509897020555 0.906417634642477 1 1
0.971224535354234 0.970055031150126 1 1
0.874962358788978 0.874091348268953 1 1
1.1151384394547 1.11405722211389 1 1
0.904988912236933 0.904009779093404 1 1
0.892685116483646 0.891655909904188 1 1
0.986800471063571 0.985769971122227 1 1
1.04940323529611 1.04812648383703 1 1
0.899799455609366 0.89886969260399 1 1
0.923007855907921 0.92203077081722 1 1
1.1132395279245 1.11217015113278 1 1
1.06708828130569 1.06577934924201 1 1
1.0006230722114 0.999549253906717 1 1
0.856434681427353 0.855631407038183 1 1
1.13164800349453 1.13043815470892 1 1
1.12590609261359 1.1246839614186 1 1
1.42574086182012 1.42426366159246 0 0
1.2073204287585 1.20623368174018 1 1
0.776247611085575 0.775448367696115 1 1
0.923662555989309 0.922727367318518 1 1
0.936166978592256 0.935208377453512 1 1
0.949973673442735 0.948979532227921 1 1
0.957054120040563 0.955961747987543 1 1
0.972141780678074 0.971143811662591 1 1
0.743270308801171 0.742515376243568 1 1
1.1257467386586 1.12463667154221 1 1
1.242769443377 1.24154677423226 1 1
1.01012017749999 1.00912450491955 1 1
0.681305877175484 0.680573333848148 0 0
1.1809112785279 1.17986482130471 1 1
0.792953673561239 0.792037516879339 1 1
1.03009239944967 1.02895668402106 1 1
1.10286911833719 1.10162456052083 1 1
0.927192350608636 0.92623337242952 1 1
0.954222623330719 0.953419417012758 1 1
0.844970138960916 0.844128303860592 1 1
1.0538255302882 1.05288669466056 1 1
0.792585119900305 0.791721907321037 1 1
0.858096104713698 0.857337406384767 1 1
1.08685198293393 1.08567773194742 1 1
1.02906750872617 1.0279939836896 1 1
1.06587894886831 1.06474509393438 1 1
1.10250062654024 1.1014745451091 1 1
1.19167914296345 1.1905609228904 1 1
1.26329246581016 1.2618884340281 0 0
1.02013060048632 1.01900827680414 1 1
1.16857322664001 1.16744666466208 0 0
1.18307972146112 1.18193455533361 1 1
1.13739854759919 1.13621377269237 1 1
0.65053774299079 0.6498514141699 0 0
1.02760024340784 1.02664056979765 1 1
1.02868127513161 1.02756900236699 1 1
0.927680216519395 0.92676735553846 1 1
0.90094249057071 0.899984030980884 1 1
1.0731051911329 1.07196220981849 1 1
1.09090321833332 1.0897765342551 1 1
1.01855119183791 1.0174565990537 1 1
0.995446211488974 0.99450576075095 1 1
1.32379238924369 1.32245424416563 0 0
0.838877319164569 0.838113371172304 1 1
0.893929316264463 0.893080911373111 1 1
0.872620766714035 0.871641031714439 1 1
1.02250414447531 1.02129648075935 1 1
0.943695939715305 0.94270524035619 1 1
0.815531529255882 0.814648686552974 1 1
1.21150497756857 1.21032652586771 1 1
0.92545486926233 0.924456330047157 1 1
0.955618837639278 0.95473799706595 1 1
1.21683663463064 1.21572689849698 1 1
1.16356730482441 1.16237040095647 0 0
0.670027623029715 0.669400608381806 0 0
1.24636764137903 1.24513604236537 1 1
0.815733929150352 0.81491141489366 1 1
1.00367215513189 1.00265322741633 1 1
0.736209925357706 0.735369790249093 1 1
0.834186367029882 0.833426643531897 1 1
0.880612014347492 0.879528644965304 1 1
0.991215186186972 0.990152096025997 1 1
1.11401661874403 1.11279651699057 1 1
1.28972026096513 1.28834598347466 0 0
1.01852124877977 1.01735597627815 1 1
0.952409663033822 0.951378189437632 1 1
1.20501684871328 1.20383063057668 0 0
1.05786957916718 1.0566651199774 1 1
0.841774124215261 0.840878555152122 1 1
1.06926259388921 1.06804148285829 1 1
0.82877160193641 0.827938460829174 1 1
1.02518060214559 1.02389006487523 1 1
0.906892346706905 0.905860724031943 1 1
0.829861758500862 0.828908644889254 1 1
1.04514565144248 1.04413454484001 1 1
0.992425442168739 0.991416545317579 1 1
1.08120542145668 1.08007418535728 1 1
0.610695554746792 0.610107477262011 0 0
0.75541467910186 0.754636779102323 0 0
0.881268521428431 0.880271509752298 1 1
1.05834785768301 1.05706873048811 1 1
1.11034667458694 1.10921728194426 1 1
0.932194669317191 0.93125399860989 1 1
0.990341364837806 0.989374791054822 1 1
0.797391166187996 0.796567500382323 1 1
0.971687307024432 0.970669876468108 1 1
1.1208532200839 1.11980618933935 1 1
0.921138175813963 0.920203519189779 1 1
1.01551306112463 1.01453126065306 1 1
1.082608390832 1.08143901265202 1 1
0.898746794418869 0.897791595864611 1 1
1.06199288819999 1.06092909698804 1 1
1.10454884874974 1.10326122482923 1 1
1.04123895003857 1.040212266958 1 1
1.39100428493115 1.38954267216005 0 0
0.804426321907556 0.803568166721906 1 1
1.14215907077527 1.14106486489387 1 1
1.16647010191161 1.16537314782717 1 1
1.09889199919868 1.09772158849559 1 1
1.22078637059324 1.21951268571305 1 1
1.16546629528435 1.16412394709241 1 1
0.988430084506569 0.987478976579641 1 1
0.911229835964646 0.910317540306031 1 1
1.2481916942334 1.24690843570778 1 1
0.969948559720558 0.968866445965764 1 1
1.03058133430069 1.02957187278909 1 1
1.01691745011461 1.0156491629641 1 1
1.15428730572716 1.15305753844693 1 1
0.956464086565799 0.955365188864362 1 1
0.82693635871054 0.826085772328027 1 1
0.793161170007976 0.792435657193153 1 1
0.982306111163631 0.981360741751749 1 1
0.768589253139163 0.767766020198462 1 1
0.98680064259212 0.985756138585353 1 1
0.847264519058526 0.846417690748178 1 1
0.839561140597671 0.838694828524123 1 1
0.896678073868691 0.895781803377797 1 1
0.941796512504077 0.940806246279773 1 1
0.840804893020706 0.839829942668003 1 1
1.10120388149592 1.1002841668703 1 1
1.10502374535457 1.10380140215621 1 1
1.02664867231252 1.02572440407674 1 1
1.22735702516879 1.2261290473255 1 1
0.991105491227939 0.990041772536539 1 1
1.02619651202289 1.02512970250386 1 1
1.04867135569397 1.0474811839716 1 1
0.849603326011028 0.848792737800699 1 1
0.898650241264187 0.89775808650113 1 1
1.00666769328458 1.0055868631143 1 1
1.08300404762568 1.08167481096639 1 1
1.01061285294432 1.0094608747205 1 1
1.17086157095128 1.16949459718039 1 1
0.920232056956155 0.919221310186666 1 1
0.970497142901463 0.969431742582499 1 1
0.923730206407199 0.922742249539921 1 1
0.923236281964223 0.922259812011308 1 1
0.921102334588658 0.92015973255722 1 1
0.897947967822318 0.897085816830235 1 1
1.03761922811845 1.03652591548359 1 1
1.06667291986348 1.06544310074184 1 1
1.01199415728831 1.01085107659357 1 1
1.15625916766547 1.15493493566611 1 1
0.648510803107195 0.64785823175467 1 1
0.904498088435649 0.903514845420756 1 1
1.12718122867164 1.12596546867465 1 1
1.13385737386383 1.1327414456955 1 1
0.850937109359609 0.850172573366835 1 1
1.21067066237564 1.20948630905513 1 1
0.657744643062327 0.656938835494264 0 0
0.79641436958783 0.795607817116331 1 1
1.15433615615285 1.1532048411676 1 1
0.852350227332028 0.851408436874133 1 1
0.788375333763469 0.78764956439289 1 1
1.01422638287513 1.01302964098468 1 1
1.07656978157436 1.07552324867988 1 1
1.0906483422407 1.08948326477579 1 1
0.885116104797586 0.884155116518332 1 1
1.13654203678519 1.13542803968874 1 1
1.27081548546972 1.2694925322427 0 0
1.00203296390689 1.00100831968882 1 1
0.896592120282544 0.895707796781039 1 1
0.956041658225916 0.955085895377113 1 1
1.12065494578718 1.11964669074155 1 1
0.95968409997035 0.958830418180434 1 1
1.06108118835727 1.0600262993177 1 1
0.787261270609416 0.78644786066492 1 1
0.914001622154478 0.913110372605043 1 1
1.33611978979319 1.33476647785336 0 0
0.97210260382407 0.971061875016063 1 1
0.865853036071283 0.864997385789761 1 1
0.849833561386719 0.848975730930473 1 1
1.25769355379949 1.25632285732259 1 1
0.692243311227471 0.69159778717771 1 1
0.907009084391657 0.906046252259713 1 1
1.04382369840188 1.04261169658056 1 1
0.743135126671636 0.74239037149699 1 1
0.803262501009361 0.80241865125853 1 1
1.23876225663915 1.23747527032981 1 1
1.08939601606232 1.08836346503159 1 1
1.28512587901106 1.28399340278 0 0
0.81397464878741 0.813207770236812 1 1
1.15340315675921 1.15216207814973 1 1
1.00318426314957 1.00218124923262 1 1
1.00872389528128 1.0076689690582 1 1
1.33077829358015 1.3293843820262 1 1
1.09180588601958 1.09080606014 1 1
0.878901179961476 0.877899847941502 1 1
1.18674246556995 1.18551631263287 1 1
1.16211951746644 1.16096978889903 1 1
1.10245997868229 1.10136360046303 1 1
0.885663910952845 0.884738478137234 1 1
0.877426181994862 0.876538462640107 1 1
1.03100026772117 1.02991469071224 1 1
0.81925639445609 0.818339167447848 1 1
1.04210374069171 1.04102533801498 1 1
0.778672832885395 0.777803573533318 1 1
0.952756324117242 0.951874584357395 1 1
0.881475454699911 0.88054835836588 1 1
1.08793311488741 1.08675775925019 1 1
1.07204473173983 1.07087055224883 1 1
0.879345354324509 0.878539530576383 1 1
1.10045467047369 1.09934684255137 1 1
1.11307590474553 1.11192586545448 1 1
0.792883617570312 0.792004947625888 1 1
1.13068047023543 1.12937439578829 1 1
1.15945038798606 1.15823718341265 1 1
0.836794868684945 0.83592059284814 1 1
0.949851849657113 0.948857774928169 1 1
0.775616797939316 0.774833532007151 1 1
0.998495482844324 0.997511300221055 1 1
1.0528290217729 1.05177441059301 1 1
1.18145504496902 1.18020083721755 1 1
0.809430567187626 0.808521801370916 1 1
1.15467993542348 1.15343055933147 1 1
0.979922170468989 0.978857427869652 1 1
0.848584948072344 0.847664612781709 1 1
0.503519974290994 0.502987749522796 0 0
1.0067756103192 1.00563921953658 1 1
0.918574141106579 0.917691809158655 1 1
0.710333182907454 0.709677126023106 0 0
0.916823615927972 0.915889873554546 1 1
0.934102493952433 0.933129346041781 1 1
1.11583489683043 1.11473534658746 1 1
0.658071706494228 0.657367773316595 0 0
0.785996406759064 0.78508274084434 1 1
0.901179826011837 0.900151089231355 1 1
1.00353640002107 1.00250691397193 1 1
0.984121488841245 0.983142458079959 1 1
1.06302162143423 1.06189486632065 1 1
0.901763693917639 0.900878446435329 1 1
1.3549616723009 1.35357245483069 1 1
1.16707065397925 1.16589620297449 1 1
0.919258617743611 0.918288708052903 1 1
1.00738640445782 1.00624890526778 1 1
1.06225230577421 1.06113152720313 1 1
0.879578634720075 0.878703857438491 1 1
1.09814928907624 1.0969920110969 1 1
1.10468878712266 1.1035443930414 1 1
1.21000915184539 1.20880553222456 1 1
1.23250134879358 1.23106626006028 1 1
1.10169213442239 1.10056155566917 1 1
1.14784757488258 1.14665211092658 1 1
1.23750159691335 1.23625939043075 1 1
0.979277436701747 0.978416685742023 1 1
0.842872594049849 0.842038961316825 1 1
0.840778325196822 0.839877147379537 1 1
1.27264073686957 1.27145344349489 0 0
1.03464457723835 1.0334912866374 1 1
1.00419708602171 1.00317664494384 1 1
1.16843861360669 1.16715593409743 1 1
1.13097386121977 1.1298186461735 1 1
1.07800486164931 1.07692703189649 1 1
0.862745814754055 0.861879566947253 1 1
0.842877873725829 0.84212112744993 1 1
1.29775068085744 1.29649093808097 1 1
1.0820579536556 1.0810350739662 1 1
0.90984297433931 0.909023364380236 1 1
0.952856742077889 0.951835466114367 1 1
1.03652858189733 1.03554198246173 1 1
1.05030879493535 1.04925680543624 1 1
0.932811436350439 0.931801420961678 1 1
1.04954572727337 1.04836619640289 1 1
0.97748907110947 0.976431220125758 1 1
1.28981469006897 1.28846276681321 1 1
0.798717844153273 0.797958849349247 1 1
1.05526834455872 1.0542086262103 1 1
1.04440834837256 1.04328662018339 1 1
1.01661126291477 1.01558135590079 1 1
0.865267460770375 0.864414405875424 1 1
1.01097071616953 1.00995425670376 1 1
1.17638420017104 1.17503306904863 1 1
0.912415480858425 0.911517266471946 1 1
1.055737228119 1.05465722887628 1 1
0.883540439608519 0.882650805290935 1 1
1.26950164758622 1.26824540395783 1 1
1.18772459461014 1.18661024068702 1 1
1.00607063837541 1.00510528910555 1 1
0.768728224109216 0.768002641998793 1 1
0.993472275006751 0.992482104191161 1 1
0.841617491307192 0.84081569602763 1 1
0.69875923048794 0.698010935688638 1 1
1.00606248366487 1.00492947724347 1 1
1.01476529946384 1.01374009746759 1 1
1.24072434518796 1.23936146618462 1 1
0.879613417755406 0.878671665918985 1 1
0.861850451170204 0.860996982220115 1 1
1.13125730262022 1.13019720726049 1 1
1.11882284579285 1.11769741774992 1 1
0.931416001396658 0.930505279317199 1 1
1.03656331303506 1.03541872498027 1 1
0.901319850619105 0.9003314228428 1 1
0.682857441909738 0.682090555365932 1 1
0.753582785611289 0.752852408380871 0 0
0.87577844485227 0.874868490217775 1 1
0.927352894595295 0.926274224501025 1 1
0.998850385271035 0.997649839211756 1 1
0.766644488675454 0.765883142561878 0 0
1.16112906761394 1.15981640240443 1 1
0.951757856138578 0.950706839184341 1 1
0.887125932387079 0.886200733779714 1 1
1.32016331556863 1.31892126587619 0 0
0.793353296387622 0.792521794940207 1 1
1.17450744477217 1.17330474357641 1 1
0.949405028672354 0.9483505533502 1 1
0.966721749189987 0.965873532408235 1 1
0.747292461392996 0.7464800488171 1 0
0.762150976361043 0.761381098800071 0 0
1.3173717847718 1.31608557713521 0 0
0.898090380744354 0.896969936789954 1 1
0.874467269001874 0.873529654079654 1 1
1.0126757554042 1.01153975984189 1 1
1.03183981467979 1.03072339134563 1 1
0.947642539572552 0.946730123684577 1 1
1.04772451267389 1.04661734511786 1 1
0.464118134002086 0.463642280514717 0 0
0.87057906472392 0.869676813750736 1 1
0.680519444867712 0.679888276784689 0 0
1.07886087385235 1.07774245278388 1 1
0.978458550616258 0.977442683012861 1 1
0.839122138798252 0.838280252189427 1 1
0.790800529424943 0.789871875244567 1 1
0.859318712772977 0.858341585582701 1 1
1.12345697339561 1.12218031953238 1 1
1.04554773020058 1.04441920777945 1 1
0.997889203006508 0.996808990555025 1 1
0.798525734959801 0.797760564769502 1 1
1.1032225427464 1.10218502950382 1 1
1.16242237560697 1.16113427014513 1 1
1.055693802597 1.05454634609415 1 1
0.90700429612973 0.90605757698355 1 1
0.7388317603362 0.737994655575782 0 0
0.995722789277647 0.994655644712326 1 1
0.940358047519276 0.939382161523821 1 1
1.03249168477892 1.03134299102088 1 1
1.04118974181581 1.04023574200994 1 1
1.09765796471707 1.09653437069821 1 1
0.893162422365973 0.892291050052217 1 1
1.14133748143876 1.14005351627224 1 1
1.24771709837588 1.24656305999956 1 1
0.845576304296145 0.844598937025254 1 1
0.812992392169639 0.812125906385314 1 1
0.986211047480298 0.985120619622498 1 1
0.831696747978888 0.830760744131666 1 1
0.948987910087575 0.947931984130995 1 1
1.25898732467307 1.25773579055908 1 1
1.07906581581397 1.07799121303412 1 1
0.867075366696051 0.866156915343635 1 1
0.835413751818115 0.834582099527586 1 1
1.27195313326012 1.27077187213706 1 1
1.22946878971915 1.22822127405995 0 0
1.37422260605773 1.37267540982536 0 0
1.00189483792203 1.0006878001603 1 1
1.15933137559286 1.15826470385063 1 1
0.766214423248922 0.765288384942948 1 1
1.1507022262038 1.14942151695201 1 1
1.16784915432934 1.16666996893223 1 1
1.15169658628363 1.15055718547602 1 1
1.17696397376293 1.17572868561851 1 1
1.07456597659124 1.07337567377643 1 1
1.05760489796971 1.05663387825277 1 1
1.1298793819875 1.12878676165405 1 1
0.764198828026143 0.763483529544925 1 1
0.764009986264832 0.763299729384217 1 1
1.28233806227119 1.28112048140505 0 0
0.897973377907189 0.897085243253911 1 1
0.834152536107772 0.833253146419756 1 1
1.22496083403319 1.22373037452776 1 1
0.976125779595601 0.974999634393898 1 1
1.1916601473359 1.19039490682815 1 1
1.0613942867844 1.06039853215826 1 1
1.10136709954013 1.10022224835459 1 1
1.19679110805703 1.19538359165477 1 1
1.30340135874796 1.30201018470001 0 0
0.970592151174631 0.969564701419968 1 1
0.898888613302483 0.898022469653781 1 1
0.972119134114754 0.971054548244471 1 1
1.30028125043627 1.2989601301466 1 1
1.19245683262258 1.19121147044868 1 1
1.17794392576775 1.17682829922514 1 1
0.776050784609041 0.775259348034276 1 1
0.824941140685156 0.824124621132128 0 0
1.07882082134391 1.07768642979274 1 1
1.19253939355237 1.1911634604257 1 1
1.00647498459141 1.00531786051231 1 1
0.964046253650492 0.963110251391437 1 1
1.08077803318937 1.07959243147262 1 1
0.987967046225182 0.986963005006064 1 1
1.06494319535325 1.06392989788086 1 1
0.839934757033731 0.83903163629294 1 1
1.2511684539188 1.24977136369024 0 0
0.96119748623399 0.960171194927707 1 1
1.05285703403529 1.05182101457504 1 1
1.13507156352497 1.13390440867283 1 1
1.27320882850664 1.27190648397221 0 0
1.27454631594876 1.2734163172313 0 0
1.18588912616892 1.18467292920958 1 1
1.18436495573458 1.18313046191596 0 0
0.851934063384343 0.851182737858646 1 1
0.965008309977587 0.963881777426761 1 1
0.86321193065283 0.862365946474292 1 1
1.06600901034928 1.06467978122331 1 1
1.07610605289007 1.07505984602826 1 1
0.850292039613281 0.849472832815123 1 1
1.11231193670504 1.11118729638182 1 1
1.08237049780078 1.08127194341943 1 1
0.828984336657455 0.828199189256533 1 1
1.12900782761464 1.12784497638645 1 1
1.09066863345978 1.08950636848879 1 1
0.841640844540453 0.840767723407368 1 1
0.994852348332326 0.99390501458861 1 1
1.18711624953441 1.18575670910635 1 1
0.937223978721698 0.936290422732706 1 1
0.922762187247736 0.921720851684738 1 1
1.10027704681289 1.09901787761206 1 1
1.0881341771607 1.08698913122171 1 1
0.974761056010364 0.97371383118633 1 1
0.990148853512537 0.989140750550812 1 1
1.20009979237401 1.19877508813296 1 1
0.945247454257129 0.944241311960684 1 1
1.01046264207106 1.00939296840606 1 1
0.976719364334738 0.975758004774984 1 1
0.834692833663668 0.833832913377435 1 1
1.18931582035054 1.18813747211082 1 1
0.870807244481704 0.86984409044078 1 1
0.90159361398696 0.900711215089227 1 1
0.843831344104044 0.842918570745769 1 1
1.03776455006516 1.03670342893175 1 1
1.3686349212131 1.36720806617835 0 0
1.17007947258562 1.16879678277562 1 1
0.617724612181329 0.617001913240567 0 0
0.876350569697313 0.875405102858178 1 1
1.23063713026261 1.22925562379159 1 1
1.09897806325194 1.09784398598098 1 1
1.28377142497302 1.28252000817693 1 1
1.05013768525094 1.04909995211199 1 1
1.03194273735742 1.03085006487208 1 1
1.03227832699824 1.031288015398 1 1
1.16664573015459 1.16534203893976 1 1
1.12713280008281 1.12585324549067 1 1
0.864042092289217 0.863208827021152 1 1
1.05095582569392 1.04984188399782 1 1
1.09870389179525 1.09764205993428 1 1
1.07969175086644 1.0785598465346 1 1
1.06803801724028 1.06691305937269 1 1
0.887902396933766 0.887012637514345 1 1
1.20414201961899 1.20282205649135 1 1
1.13880040318058 1.13738250081118 1 1
1.18319104613819 1.1819027926966 1 1
0.841824775572799 0.840839626043225 1 1
0.775327546588101 0.774591641217249 0 0
0.801726575682755 0.800847439059328 1 1
1.05707928342802 1.05605997836618 1 1
0.79711894240004 0.796352055852597 1 1
0.857745017177406 0.856829340278226 1 1
0.96071909889902 0.959727316540464 1 1
1.23877772553891 1.23747199075231 0 0
1.19061330732805 1.18944912142505 1 1
0.945016415235078 0.943998680450289 1 1
1.13866852821855 1.13756249139569 1 1
1.11684105724448 1.11558212429464 1 1
1.33847340743973 1.33714811596999 0 0
1.04263394689785 1.04162151982675 1 1
0.95343438343456 0.952530563391922 1 1
1.02599137979315 1.02479417593215 1 1
0.893224216516078 0.892276993259898 1 1
0.714763948541201 0.714014543735288 0 0
1.03132166140078 1.03014513074325 1 1
0.820158640371789 0.819342362799592 1 1
0.99750484493991 0.996386860778852 1 1
1.15517496949463 1.1540296361403 1 1
0.876982294662191 0.875912531342813 1 1
0.938886557985906 0.937949779090209 1 1
1.00034998678539 0.999284003546023 1 1
1.13310498542754 1.13184086539236 1 1
0.775037386548938 0.77424086341282 0 0
1.11135964360376 1.11020395435133 1 1
0.840571180252907 0.839743703886657 1 1
0.747033939934175 0.746322890193495 1 1
0.857559713575724 0.856671318298502 1 1
0.980557272798663 0.979574133325128 1 1
0.805343015084128 0.804420673627264 1 1
0.990423547749689 0.989329027758871 1 1
1.26712377648198 1.2657347769713 1 1
0.959228900077122 0.958269731810966 1 1
0.654278633487154 0.653557878255761 1 1
0.775651722964343 0.774832160199871 0 0
0.930712710877484 0.929823395963162 1 1
0.784849575520468 0.784168294973826 1 1
1.09312935295445 1.09206241039634 1 1
0.989574743306861 0.988531824314206 1 1
0.765327217081151 0.764590221744246 1 1
0.98810060085757 0.986953423217515 1 1
1.07198079041657 1.07082543778925 1 1
0.868325764986301 0.867397216437706 1 1
0.723225259750714 0.722405407181661 1 1
0.854252032992163 0.853168321815539 1 1
0.832981535281128 0.83209289597531 1 1
1.16410721938211 1.16285652541716 1 1
0.723719313052202 0.72294339093361 1 1
1.18787824995522 1.18668052346285 1 1
1.14033631240745 1.13926867768693 1 1
0.815476201194217 0.814669392890125 1 1
0.84318062993932 0.842296780111603 1 1
0.967389036299625 0.966344627923431 1 1
1.10537396520862 1.10409764441591 1 1
1.1754989299426 1.17426862877615 1 1
0.739947884753412 0.739304130861008 1 1
1.30776138620698 1.30620169389615 1 1
0.84943527826082 0.848557994889523 1 1
1.01881215419319 1.01787268836372 1 1
1.05891726750266 1.05791188202155 1 1
1.29997285257585 1.29867143388253 1 1
0.937198957629627 0.93635734088834 1 1
0.843276379164982 0.842433000349249 1 1
0.882339330018568 0.88131484297403 1 1
0.988367005664842 0.987336230044961 1 1
1.09606647389732 1.09487799354616 1 1
0.802923973201991 0.802063806405763 1 1
0.854587191886498 0.853678135751083 1 1
0.725754561030914 0.724996086511629 1 1
0.809766756103476 0.80885994439276 1 1
0.78491800185408 0.784180495135971 1 1
0.903729646674451 0.902831720441744 1 1
0.875804733276056 0.874891533023568 1 1
1.09656175528344 1.09542168190416 1 1
1.10603585894222 1.10490918037942 1 1
0.867988371328676 0.867041181034676 1 1
0.903787323570655 0.902947776604825 1 1
1.03982165863663 1.03876912279017 1 1
1.19222294026638 1.19100156114259 1 1
1.0603733983702 1.05923239974609 1 1
0.858275708091977 0.857448794808457 1 1
0.820823051370948 0.82000880809867 1 1
0.998982650223022 0.997829802983997 1 1
1.00166989989011 1.00063389404404 1 1
1.02227131160528 1.02108357169291 1 1
1.05119314759026 1.05018579249458 1 1
0.771051783826245 0.770142036838979 1 1
1.20815831416436 1.20691084005856 1 1
0.930442335251025 0.929401868041976 1 1
0.874123592348087 0.873120046687292 1 1
1.05029378875993 1.04926630374305 1 1
1.12650802393093 1.12525553108807 1 1
0.93771348054235 0.936714906805451 1 1
0.859547157512839 0.858657252221214 1 1
1.00848763076231 1.00747012468252 1 1
0.934307214528759 0.93332623234286 1 1
0.841485741481837 0.840722868453049 1 1
1.0635646920357 1.06234621207419 1 1
0.627572318803708 0.627004105183826 0 0
1.03034443516226 1.02928647489828 1 1
1.11062950643962 1.10935151819132 1 1
1.07265229662273 1.07156559883611 1 1
1.0144146702783 1.0132784956225 1 1
1.30658759002084 1.30529514236548 0 0
1.04304968960944 1.04197409723814 1 1
1.0106629319808 1.00972666962226 1 1
0.90612368281431 0.905185940672366 1 1
1.07616343491157 1.07504199594938 1 1
1.05054969569232 1.0493463155199 1 1
1.22512033127409 1.22397768949558 1 1
1.02785096184374 1.02672532414155 1 1
0.857913815207591 0.856926651799149 1 1
0.732107546592594 0.731292200759148 1 1
1.06593755287412 1.06475463192854 1 1
0.951840826933912 0.950978982460907 1 1
0.940895998584194 0.939965402354606 1 1
1.3054371274666 1.30404679415713 0 0
0.871594369015193 0.870683861483966 1 1
0.953728593486748 0.952885065367655 1 1
0.810531308449604 0.809734613755211 1 1
1.15318638339156 1.1520413624111 1 1
0.860290507352574 0.859352650209541 1 1
0.92778882875129 0.926868458932925 1 1
1.16597290419817 1.16466201942062 1 1
0.852493954051993 0.851616306887177 1 1
0.926308378857821 0.925490902403148 1 1
1.08454414498957 1.08330826283536 1 1
0.976116313103299 0.975051487919117 1 1
1.17835668790712 1.17707437630378 1 1
0.708277506769584 0.707541710908842 0 0
1.27202788731984 1.27053110944666 1 1
0.989265429114684 0.988222718209127 1 1
1.0483923979361 1.04741688764205 1 1
0.843214808951738 0.842188486879725 1 1
1.05390783627717 1.05284181662313 1 1
1.16747043917442 1.1661437600129 1 1
1.09128421983712 1.09021354966084 1 1
1.08210969978677 1.08106848971279 1 1
0.93385855151828 0.932911971037793 1 1
0.986399444465264 0.985405803684813 1 1
0.860786710982366 0.859930533541602 1 1
0.660055888046538 0.659378058589565 0 0
0.941286571827026 0.940384330006466 1 1
1.05898562047181 1.05786692967641 1 1
1.25478642341424 1.25354804769659 1 1
0.847077103411698 0.846292798319905 1 1
0.871965954105792 0.87119508422079 1 1
0.848508441811629 0.847506760036565 1 1
0.956267464477541 0.955197469485393 1 1
1.00954834703411 1.00847828816911 1 1
1.01364510026625 1.01267447032788 1 1
0.924900126519329 0.923898914604625 1 1
1.01712925588512 1.01591623492868 1 1
0.922700222132746 0.921591836351527 1 1
0.800670145562671 0.799844322398019 0 0
1.09189036982924 1.09076713332855 1 1
0.865821929700474 0.86490221881548 1 1
1.18829265884266 1.1871388436885 1 1
0.80765999575624 0.806877174146703 1 1
0.853965482673628 0.853146306104192 1 1
0.863904078622114 0.863032587411223 1 1
1.39029667675104 1.38893928113516 0 0
1.20286262479255 1.20170243444963 0 0
1.08302019366776 1.08194229819715 1 1
0.998020931726221 0.996761349187905 1 1
1.10641148797129 1.10523044668085 1 1
0.95687224048357 0.9558065304029 1 1
1.06708914532019 1.06590587245446 1 1
1.30727204687018 1.30604112243788 1 1
1.33728820745911 1.33592658259484 1 1
1.21408030960357 1.21281326953326 1 1
0.943907794150777 0.942904918160025 1 1
0.727995368831001 0.72720063523117 0 0
1.17858772310166 1.17733892714391 1 1
1.26315982251042 1.26181808512576 1 1
1.06057965886018 1.05948087500107 1 1
0.98732449135533 0.986315102821897 1 1
1.15715550226476 1.15600659572021 1 1
1.01277629532216 1.01176723847344 1 1
0.773698508464588 0.772889455338471 1 1
1.14043956521129 1.13928834777869 1 1
0.939022662102346 0.93801690985101 1 1
0.93183407025011 0.930840927434542 1 1
0.968005090192454 0.967136906770197 1 1
0.862359434117268 0.861346590915143 1 1
0.996171866159639 0.995116525169952 1 1
0.972003786178263 0.971046133396246 1 1
0.851811099149232 0.850929966698739 1 1
0.669365309825337 0.668685400514036 0 0
1.04631347783345 1.04520941297302 1 1
0.966581727600051 0.96563658178677 1 1
0.979224335148162 0.978318073075641 1 1
1.05114008483273 1.0501780418211 1 1
1.06439408759692 1.06333146652359 1 1
1.09312285485365 1.09208485062079 1 1
1.0801113811682 1.07895396883572 1 1
1.17546142654272 1.17422060078262 1 1
0.964215516121183 0.96303863405356 1 1
1.00974101592141 1.00867258770114 1 1
0.611007763884026 0.610276251067537 0 0
1.23692399392364 1.2356801781475 1 1
1.10719111919037 1.10613473100384 1 1
0.793528646620331 0.792684089511392 0 0
0.904563470872882 0.903497644635344 1 1
1.22256533986093 1.22132835907329 1 1
1.01579014262396 1.01467046495919 1 1
1.05628445778532 1.05506611942867 1 1
1.46394815717483 1.4623591852468 0 0
0.919622695614016 0.91864235502082 1 1
1.07961722869589 1.07849895161787 1 1
0.840980088663459 0.840019216394309 1 1
1.21324677737828 1.21205301188147 1 1
0.960899161399145 0.95987783366526 1 1
1.02187613978934 1.0208077827718 1 1
1.07075569853374 1.0696199166376 1 1
0.914373531918087 0.913430295155226 1 1
1.15273337998431 1.15157895622639 1 1
1.07881026121675 1.07760352699813 1 1
1.09013566503942 1.08907527676857 1 1
0.978115696705038 0.977121520032517 1 1
1.01389035966909 1.01274885063562 1 1
0.991984254752838 0.990904520564701 1 1
1.00074592617612 0.999716008521542 1 1
1.01987079451082 1.01872144751873 1 1
0.857286931388134 0.856416967123777 1 1
1.04456230687636 1.04341236232403 1 1
0.937076604227756 0.936193507258719 1 1
0.76616380873665 0.765345759816567 1 1
1.07248095928617 1.07131964468977 1 1
1.0802398194142 1.079214935344 1 1
1.20348939566672 1.20231674623139 1 1
1.05842770827362 1.05720203619625 1 1
1.08317983052358 1.08194698121326 1 1
1.08892362858915 1.0876258275246 1 1
0.972018224792378 0.970954322345197 1 1
1.13803981593725 1.13688757987743 1 1
0.927809700855715 0.926947581502473 1 1
1.10303713986416 1.10195387214995 1 1
0.867233078667134 0.866410937278002 1 1
1.22402492758019 1.22281021864775 1 1
1.01558889732594 1.01453311003965 1 1
0.958902276071525 0.957930573598876 1 1
1.04860638917302 1.047574199412 1 1
1.08991050769451 1.08878560195653 1 1
0.920962050622722 0.919970383820317 1 1
1.02379119140226 1.02289175942763 1 1
0.965014035288356 0.963976051366524 1 1
1.05257154846041 1.05158198548958 1 1
0.710407111525209 0.7097377917754 0 0
1.15711629429136 1.15586411118682 1 1
0.952570922974718 0.951627878083889 1 1
1.27505652406098 1.27374744455025 0 0
0.77729854166066 0.776458536269693 1 1
0.891986870074017 0.891128991320176 1 1
1.11230275411595 1.11119295364587 1 1
1.10969613946577 1.1086245547097 1 1
1.19349604961929 1.1921133876094 1 1
1.10683022957592 1.10570556139537 1 1
1.10741974315303 1.10620360979808 1 1
1.31458393084241 1.31339706073021 1 1
1.07495785888483 1.07379817560854 1 1
1.08617572952247 1.08493516918633 1 1
0.892335315011061 0.891380475758802 1 1
1.03025837699462 1.02925276037936 1 1
0.965304476251562 0.964320518499052 1 1
1.02941885135971 1.02842671641557 1 1
1.16204412409515 1.1608955300714 1 1
0.65406466781529 0.653380439332104 0 0
0.834731513295104 0.833758906168668 1 1
0.827933585811155 0.827162572913478 1 1
0.970126244563183 0.969131521900687 1 1
0.963418063711481 0.962458884517009 1 1
1.00728732117765 1.006244932882 1 1
0.907019185655081 0.906056056275414 1 1
1.05672400664249 1.05573753130663 1 1
0.776170380033283 0.775367093526202 1 1
0.771188856437031 0.770341733931111 1 1
0.873953457973993 0.87303362752972 1 1
0.822848509082824 0.821961347583551 1 1
0.504654556642081 0.504115510683452 0 0
1.04746303678861 1.04638976729433 1 1
1.08654012101755 1.0852910715526 1 1
1.01929029763117 1.01830481619916 1 1
0.963062235120201 0.962119145051611 1 1
1.02532153841447 1.02428656914606 1 1
1.06172111956857 1.06061677486611 1 1
1.41494127698991 1.41353567155716 0 0
1.05715125808328 1.05588996107882 1 1
0.808017060767179 0.807102574174307 1 1
1.1248198603547 1.12380488820561 1 1
0.853215149900137 0.852273745191197 1 1
1.02206552891826 1.02092118155752 1 1
1.10438855642423 1.10323573536172 1 1
0.683390582572267 0.682722493829478 0 0
0.909860024236028 0.908914746470664 1 1
1.10773043139276 1.10655352320615 1 1
0.9714225744251 0.970366933326771 1 1
1.04941685716803 1.0483118587738 1 1
1.02580333871679 1.02475406177069 1 1
0.82481175474031 0.82393595139488 1 1
0.760743417528363 0.759998869471751 1 1
1.13171441571989 1.13047962864447 1 1
0.958576444583928 0.957521103314351 1 1
0.932280638357533 0.931461446789202 1 1
0.8032942073998 0.802543506121763 1 1
1.08786482496765 1.08678712835391 1 1
0.895709161328501 0.894671395765801 1 1
0.797702108908833 0.796942927119744 0 0
0.751150290238817 0.750288199565925 1 1
1.12953431050169 1.12842322107058 1 1
0.899346155907864 0.89836011711463 1 1
0.833041935243736 0.832200322454177 1 1
0.781938358488893 0.781099967898419 1 1
0.922131674785982 0.921141358847229 1 1
0.920180188045646 0.919313448426015 1 1
1.14763868412999 1.14652007295453 1 1
1.11276487259816 1.11162080984616 1 1
1.02486689560265 1.02383871533607 1 1
0.688232112713244 0.68750427737942 1 1
0.870035914270419 0.869123294629681 1 1
0.787345340015902 0.786614497138456 1 1
1.04788696469807 1.04685072764159 1 1
1.02504369548006 1.02400340004639 1 1
0.999528197491776 0.998366234469651 1 1
1.01013422749265 1.00918403262313 1 1
0.917477375401884 0.916537916648805 1 1
1.05622800052189 1.05516195318187 1 1
1.21601542303492 1.21472839901006 1 1
1.09274103945257 1.09157079526557 1 1
1.01648338954418 1.01546798214937 1 1
0.898930600534124 0.897915990969316 1 1
0.959702494808322 0.958767801501923 1 1
1.00801730668206 1.00697425419086 1 1
0.967210945669566 0.966190765455613 1 1
1.15059520379353 1.14926694070453 1 1
1.13868701204304 1.13742594215134 1 1
0.901983417036411 0.901023581296218 1 1
0.634434666434684 0.633788597139534 0 0
0.986317720883102 0.98533661012877 1 1
1.08900771851274 1.08796692772618 1 1
1.10971606191118 1.1086680180714 1 1
0.827875362051382 0.827024475187556 1 1
1.15891131023806 1.15767003181863 1 1
1.15684658495692 1.155666840122 1 1
1.088357759317 1.08726233886005 1 1
0.787281664614474 0.786351817625627 1 1
1.15618138175926 1.15481632389148 1 1
1.02222132972191 1.02114096678491 1 1
1.15213577504422 1.15092460971248 1 1
1.02403954003145 1.02309870268522 1 1
0.729069332896248 0.72830045672516 1 1
1.26261653396276 1.26147091888239 0 0
0.897557501086036 0.896630712297403 1 1
0.83065518772619 0.829717226644442 1 1
0.993418295486436 0.992378499468596 1 1
1.17788438699252 1.17650710598958 1 1
1.17674924666065 1.17543594723872 1 1
1.11648802521648 1.11547043950914 1 1
1.03582109244331 1.03483973497508 1 1
1.11003632318913 1.10894467587447 1 1
0.958873538117261 0.958001714673919 1 1
0.711237548513028 0.710453219457054 0 0
0.949344463416855 0.948274231512295 1 1
0.660498753207774 0.659838478909517 0 0
0.982056447899786 0.981030195920624 1 1
0.827124975819074 0.826212678955734 1 1
0.929601595554957 0.928590649869552 1 1
0.97292759857053 0.972001979701351 1 1
0.857747834156658 0.856713050782323 1 1
0.914358944285557 0.913398038171954 1 1
0.927996383878696 0.926865339520327 1 1
0.974961543445422 0.97393086288928 1 1
0.767149242347761 0.766318845353284 1 1
0.869733155562576 0.868807051104822 1 1
0.9646216510197 0.963564796599571 1 1
1.40385316309102 1.40214170975681 0 1
1.09676062623004 1.09550522695589 1 1
1.09012665514949 1.0889946634359 1 1
1.06898455340575 1.06781222890667 1 1
0.93596943681645 0.93498811189382 1 1
0.997532336459045 0.996614557857235 1 1
1.12059080913673 1.11950737285546 1 1
1.17332069686346 1.17207920593201 1 1
1.29487314267808 1.29361878732837 1 1
1.00148397885629 1.00040182131734 1 1
1.22612267655804 1.2248754088132 1 1
1.03461206346129 1.03354147732593 1 1
1.05861322583506 1.05751993853258 1 1
1.04006817213278 1.03893301899927 1 1
1.08604303111838 1.08492235576063 1 1
0.702890513582172 0.702176767653943 1 1
0.86749290250137 0.866638722062764 1 1
1.05631114665744 1.05510241242754 1 1
0.848568560241713 0.847798014984497 1 1
1.12907646464633 1.12799813159096 1 1
0.774765273491432 0.77397375074561 1 1
1.13366403416498 1.13251821023467 1 1
1.33247795697516 1.33089605983764 0 0
1.11367898678611 1.11250880152391 1 1
1.04675703850566 1.04561484155638 1 1
1.12255634289021 1.12139820579139 1 1
0.927996394972967 0.927101322930019 1 1
1.12918967006196 1.12803159571296 1 1
0.962166710473532 0.961193227762571 1 1
0.973075613414462 0.972173868698983 1 1
1.11663094874811 1.11542878197167 1 1
0.908966368959983 0.908045833942343 1 1
0.888815240016731 0.887920849667437 1 1
0.923278187002003 0.922250107071587 1 1
0.984702949705133 0.983694456882183 1 1
0.960339304484256 0.959347144286063 1 1
1.1778251463034 1.17656723730692 1 1
1.07429022891037 1.07314858181664 1 1
1.07614168614184 1.07497500468104 1 1
1.05483984447193 1.05376166861193 1 1
0.799393053149142 0.798481131945367 1 1
1.24034755304554 1.23905386172048 1 1
0.913863364658359 0.912810685321682 1 1
1.05903476311886 1.05784461938929 1 1
0.938065182947524 0.937011126854412 1 1
0.953176001630259 0.952226836732927 1 1
1.23955781414363 1.23825950710505 0 0
1.0175865958833 1.01644111421318 1 1
0.933248900491271 0.932293649660823 1 1
0.955446121836697 0.954434544196062 1 1
1.17172686555782 1.17033132352084 1 1
1.01212357658451 1.01096586439918 1 1
1.12858411192197 1.12732840417596 1 1
0.957728255577858 0.956671673754363 1 1
0.877406628116505 0.876374059520987 1 1
0.94073475096109 0.93970998377319 1 1
1.00169523047198 1.00057767394893 1 1
0.997329331658295 0.996291731197741 1 1
1.17002785915907 1.16882265562503 0 0
1.07208135634972 1.0710659878099 1 1
1.21194037776789 1.21069306065641 1 1
0.73283610469969 0.732142651028496 1 1
1.02157010350926 1.02048277463061 1 1
1.04760777371708 1.04650860919971 1 1
1.13183710599681 1.13058652891777 1 1
0.680100734377231 0.679446863418353 0 0
0.600938303090096 0.600274708681391 0 0
0.907471257312038 0.90654070799418 1 1
1.19040549224571 1.18915303930348 0 0
0.489082784717037 0.48855743446103 0 0
1.04801725511254 1.04694248846528 1 1
1.22031586994061 1.219105547688 1 1
0.937091004300014 0.936189218944573 1 1
0.844066958227493 0.843181171242142 1 1
1.0587216548273 1.05775789916139 1 1
1.01345835198496 1.0124911339947 1 1
0.875193071218048 0.874343677007263 1 1
0.854944617965055 0.854018365106972 1 1
0.900286683169547 0.899362984914121 1 1
1.02741147185688 1.02621491895547 1 1
0.875824565229546 0.87506191084724 1 1
0.857938534139049 0.856987643694128 1 1
0.67697046085898 0.676276697654113 0 0
0.714095744647079 0.713342820866148 1 1
1.22774803733479 1.2265064371518 0 0
1.17970112214344 1.17844808780721 1 1
0.999925632430916 0.998894997212213 1 1
0.91038072206256 0.909556895768952 1 1
0.985844835979495 0.984930200160873 1 1
1.1234749574861 1.12223946217144 1 1
0.700834534980965 0.700096936117411 1 1
0.966613388315318 0.965699289091468 1 1
1.2308948612303 1.22949950966009 1 1
0.625340265381846 0.624736182195625 0 0
1.19178270817521 1.19051784199359 1 1
1.29072377105006 1.2894819576194 1 1
1.18681048452628 1.18564018377568 1 1
1.30102495788559 1.29971137175101 1 1
0.931580398595845 0.930707182668795 1 1
1.01977657011627 1.01872156429923 1 1
0.806385883265456 0.805586053307502 1 1
1.16970986332652 1.16856154708425 1 1
1.20250266220749 1.20134130780683 1 1
0.819756431896082 0.818988885184319 1 1
1.03660473862776 1.03548255532124 1 1
0.881045755172163 0.880165052581846 1 1
1.13228747737491 1.13113067107193 1 1
1.03001450873959 1.02892242921441 1 1
0.936662318489094 0.935625000758846 1 1
1.28464854429368 1.28323181480522 0 0
1.20873273457229 1.20752384159851 1 1
1.01426038693112 1.01322543360517 1 1
1.003592888973 1.00253013665688 1 1
0.91723084337609 0.91634979643678 1 1
0.852648082943193 0.851778755179234 1 1
0.954130717729802 0.953227206979172 1 1
0.524499978863514 0.523958664519201 0 0
0.828756460258876 0.827915497565985 1 1
0.990512371258672 0.989399715524003 1 1
1.0802862599317 1.07925717260631 1 1
0.697234419176485 0.696461929377627 1 1
0.983957430985736 0.982977074577685 1 1
1.05026279733261 1.04912358411349 1 1
1.04366983514498 1.04250712930324 1 1
0.684157087811138 0.68351131547459 1 1
1.22052994540608 1.21905458894355 1 1
0.900960890689262 0.900039723817024 1 1
1.06834972768339 1.06724797094606 1 1
0.682951749316936 0.682195366364204 0 0
0.76010113277121 0.759297869903852 1 1
1.0685109258722 1.06752094800175 1 1
1.11663428275747 1.11558608798809 1 1
0.973694169484238 0.972794830915868 1 1
1.08151348230051 1.08048653603828 1 1
0.8842869527165 0.883296063850985 1 1
0.74318971361487 0.742481747558534 1 1
0.826328852478067 0.825515330221576 1 1
0.842323215855269 0.841457625631994 1 1
0.866206431381683 0.865289701272288 1 1
1.04460573820222 1.04349360039168 1 1
0.988395320181781 0.987269689030329 1 1
1.06294607216151 1.06193823699288 1 1
0.84542153458185 0.84453321575157 1 1
1.05149778512638 1.05022107100175 1 1
0.995876757597824 0.994815568500138 1 1
1.03302166588588 1.03183517038698 1 1
1.06285203988126 1.0617771101201 1 1
1.2342570040448 1.23292531594279 1 1
1.09338627345053 1.09236253934151 1 1
1.11371671957523 1.11257541909453 1 1
1.02059246533333 1.0194918929457 1 1
0.773463482637122 0.772713687140692 1 1
1.28984499505359 1.28849005464729 0 0
1.02261279113737 1.02153202302195 1 1
1.10044008263401 1.09934457039959 1 1
0.663127908290706 0.66248057823363 1 1
1.06901365827015 1.06774725918922 1 1
1.29180869321533 1.29058294327754 1 1
0.901172006533122 0.900323710094341 1 1
1.07370386556141 1.07261448427361 1 1
1.03080018880445 1.02976380260119 1 1
0.881031117052769 0.880141733981703 1 1
1.08283093707837 1.0817485347494 1 1
1.01717870188261 1.01618172886204 1 1
0.945286236151777 0.944317573851662 1 1
0.687392751401827 0.686671671740266 0 0
0.685603503906796 0.684920141967201 1 1
1.08854966847878 1.08735472135733 1 1
1.11494686754559 1.11378173244699 1 1
0.852698603337483 0.851732603299205 1 1
1.26073354258702 1.25943354091865 0 0
0.970858649761706 0.969823143036803 1 1
0.946012172039009 0.945019440700008 1 1
0.907876316925607 0.906981756119775 1 1
0.824720866049686 0.823897253358191 1 1
0.865198345013064 0.864313049174759 1 1
1.09304798645876 1.09203292480706 1 1
1.17585759981266 1.1746798448139 1 1
1.22819391453475 1.22686374347468 1 1
1.04197097899353 1.04083471873023 1 1
1.12388302130456 1.12277063012658 1 1
0.904660524805831 0.903777308340684 1 1
0.958666810145437 0.957718128207879 1 1
0.928234110604555 0.927082117636118 1 1
1.13695649000453 1.13585569661411 1 1
0.893633685008179 0.892646749634321 1 1
0.978603910513245 0.977532724065527 1 1
1.04147612695534 1.04041948324679 1 1
0.81502545475604 0.814205449587221 1 1
0.986152335347863 0.985179052651209 1 1
0.699464481822672 0.698807662063493 1 1
1.01969531677422 1.01855450483158 1 1
1.08482390693302 1.08369718842409 1 1
1.20379963628195 1.2026203239921 1 1
1.08518584219391 1.08401380252519 1 1
1.18558580332101 1.18431664208132 1 1
1.14969144235113 1.14850219705687 1 1
1.16622275282736 1.16506630659335 1 1
0.749535112943191 0.748788728319549 0 0
0.821655920864101 0.820845303503172 1 1
1.02267217650384 1.02166514845195 1 1
1.22367546005615 1.22239642136009 1 1
0.982039356040966 0.981027641601229 1 1
0.954482387740471 0.953495586464733 1 1
1.15087475716073 1.14963223931259 1 1
0.981425175234948 0.980322902997951 1 1
0.867239994329306 0.866439841111087 1 1
0.915486480555711 0.914487665190489 1 1
1.62331743011219 1.62164185758768 0 0
1.05430947095891 1.0533270227477 1 1
1.19162632670855 1.19047587413107 1 1
1.15535021133579 1.15414521966342 1 1
1.10504860363666 1.10389421895579 1 1
1.07502554349293 1.07394432577274 1 1
0.863785536328961 0.862847247765159 1 1
1.0992517323612 1.09800982183594 1 1
0.680231692530272 0.679426590160265 0 0
1.15252017135156 1.15137147075072 1 1
1.2039651063026 1.20275738519919 1 1
0.940065350200755 0.938965782476598 1 1
1.03817666387867 1.03703465473604 1 1
1.03652867386855 1.03551597300672 1 1
1.02482901754338 1.02378514998101 1 1
1.11424029897767 1.11314728315531 1 1
1.27969523220397 1.27830023760466 0 0
1.15998103841645 1.15889871404662 1 1
1.07736680285972 1.07625019688087 1 1
0.87401654534368 0.872887063326777 1 1
0.983261033765993 0.982309780421199 1 1
1.11625512080354 1.11522283582552 1 1
1.03577989416803 1.03482134598744 1 1
0.858909163234328 0.858048653250097 1 1
0.932442629664035 0.931407844003523 1 1
1.07511001791328 1.0740029243065 1 1
0.974539398406553 0.973534548648771 1 1
0.790509618896058 0.789701976772061 1 1
1.0876043732252 1.08658586448374 1 1
0.949660912744212 0.94864188227213 1 1
0.696716383278884 0.696032872356631 1 1
0.89968679246712 0.898673117397692 1 1
0.978959132123003 0.977995411013378 1 1
0.736807890269087 0.736062515244025 1 1
1.07735830094841 1.076219905055 1 1
1.21454310178936 1.21325723864822 1 1
0.791810423296666 0.790879286102956 1 1
1.00233140459394 1.00117008625529 1 1
1.14054059294497 1.13947150574748 1 1
0.984716798189904 0.983741487445939 1 1
1.15715406672902 1.15580429294939 1 1
1.11397776493513 1.1128081503014 1 1
1.18590839445928 1.18469045210214 0 0
0.884907606286511 0.88403277779209 1 1
0.898035411250299 0.897110675768792 1 1
1.25593466869251 1.2547747410514 1 1
0.811788706047439 0.810979987198316 1 1
0.912383747954491 0.911433116415211 1 1
0.859622636783409 0.85868094292269 1 1
1.04806168985543 1.04704436510496 1 1
1.27892734861214 1.27742560100092 1 1
0.8828415021854 0.881934640546822 1 1
1.10133160556827 1.10027569282221 1 1
1.13705152841047 1.13603248353282 1 1
0.698842353884865 0.698118057846317 0 0
1.02401390225583 1.02293726836347 1 1
0.901608699337415 0.900727354308057 1 1
1.1430333764802 1.14206437938449 1 1
1.0239388334375 1.02280935781709 1 1
1.17117873959977 1.16995549256448 0 0
0.724843036298573 0.724084436341392 1 1
0.79218659631167 0.791321277759058 1 1
1.23621115310251 1.23496766419981 1 1
1.20493019919904 1.20371231266905 1 1
0.622343636502542 0.621713773603813 0 0
1.21485379086851 1.21361082170975 0 0
0.894201580585916 0.893197880372932 1 1
1.03994216882038 1.03877793006857 1 1
1.15880899900717 1.15770097299077 1 1
1.13346460304804 1.13234429347134 1 1
0.753768632740686 0.753032404773512 1 1
1.01290311449333 1.01197923792348 1 1
0.915389370752365 0.914530170458688 1 1
1.28687444362639 1.28558328557033 0 0
0.866296097789072 0.865430126519349 1 1
0.928144473613322 0.927080400173484 1 1
1.00853118521078 1.00740746326953 1 1
0.767950627937439 0.767216397079671 1 1
1.06145827351099 1.06038845186028 1 1
1.17526798084285 1.17394769634741 1 1
0.761498202230906 0.760696366772487 0 0
0.888435171274052 0.88744061140766 1 1
0.901948044731579 0.900958014488165 1 1
1.15055828568142 1.14950324864215 1 1
1.20200954716067 1.20071315658711 1 1
0.925699003396888 0.92468888165881 1 1
1.09304002358205 1.09179172773473 1 1
0.929241949378688 0.928348915505371 1 1
0.956589122326385 0.955641408364599 1 1
1.14240155145104 1.14114853186901 1 1
1.11217466877013 1.11106945062413 1 1
1.03568488063875 1.0346884290181 1 1
1.1598913864947 1.1587455922317 1 1
0.903116281592493 0.902129730811704 1 1
0.893711879864659 0.892842787351402 1 1
1.27461208879465 1.27319791242894 1 1
0.711455204198739 0.710662325323952 1 1
0.693801060131417 0.693093730431472 0 0
0.799859048184596 0.799094968317019 1 1
0.715102303261365 0.714365987293195 1 1
0.987063490112688 0.985994081399971 1 1
1.20835847669939 1.20706832633731 1 1
1.08682865145765 1.08565070172095 1 1
0.906405165376616 0.905436917770764 1 1
0.699799498173446 0.699043472689458 1 1
0.633577950961383 0.632857388729702 0 0
1.24854128675572 1.24713450876675 1 1
0.882925410625039 0.882111441266794 1 1
0.837656498849171 0.836860085436606 1 1
1.03294326390306 1.03178326591874 1 1
1.13289619284208 1.13169436886224 1 1
1.11321587553316 1.11209160758772 1 1
1.21615853712343 1.21487137197438 1 1
1.0707010754814 1.06952535118701 1 1
0.902888859348204 0.901917190828235 1 1
0.944028407118792 0.943036908535405 1 1
1.02236710281694 1.02130320263868 1 1
0.980993041049736 0.979915787431576 1 1
1.07935218202084 1.07823235193833 1 1
1.16243662150425 1.16109930563304 1 1
0.758122318920062 0.757367685451536 1 1
1.17292657292271 1.1715650502977 1 1
0.843307204930612 0.842291863289419 1 1
0.787655943264484 0.786730448412163 1 1
1.15952816632416 1.15845752092817 1 1
0.928496081188215 0.927417555591636 1 1
1.03975648062002 1.03848365064487 1 1
1.27097336332166 1.26966770068846 0 0
0.860882086037855 0.859913102724325 1 1
1.0164718490686 1.01526602995561 1 1
1.119158664552 1.11792647110493 1 1
1.27764606437051 1.27654517238071 1 1
1.06095987646057 1.06002751855975 1 1
0.805895999305206 0.805106044835171 1 1
0.77994179085918 0.779174279930948 1 1
1.08096615464876 1.07980792515934 1 1
1.06725548679656 1.0661117504653 1 1
0.844167514103755 0.843334256156562 1 1
0.94544324601096 0.94431971999208 1 1
0.770462370334369 0.769616151980095 1 1
0.869352448052345 0.86851768874929 1 1
1.22323652366988 1.22194105023246 1 1
1.07044116609799 1.06924006211302 1 1
1.00630701486697 1.0052772203252 1 1
1.1130607279308 1.11198896243716 1 1
0.990412651444729 0.9894291688293 1 1
1.43771989527546 1.43614250298143 0 0
0.67564071421468 0.675007571470907 0 0
0.998762452089574 0.997629290897381 1 1
0.925013752681938 0.924041224304806 1 1
0.784858664578205 0.78407560045604 1 1
0.915369671786408 0.914501219632987 1 1
1.09836335696719 1.09728905041334 1 1
0.946899820683153 0.945946709964331 1 1
0.996192005397399 0.995165103618089 1 1
0.892376428738942 0.891428648520685 1 1
1.5143269852598 1.5128158994164 0 0
1.06272078033878 1.06175425443812 1 1
0.991817169818975 0.990849659839586 1 1
1.06550689327207 1.06443436891066 1 1
0.896801304855369 0.895859286844125 1 1
1.00546233283385 1.00437273200998 1 1
1.02385631158103 1.02266407084013 1 1
1.19225244408349 1.19108163804045 1 1
1.01958915034986 1.01856707591651 1 1
1.07829872291763 1.07720173332055 1 1
1.34727625710026 1.34577610885288 0 0
0.844490863231194 0.843592495247318 1 1
0.893372251935251 0.892511627293555 1 1
0.955662651874183 0.954526511061344 1 1
0.889726709271689 0.888867923371202 1 1
0.843654743610979 0.842829968832023 1 1
0.840692764757647 0.839766101032548 1 1
0.806756360572212 0.805975489096658 1 1
1.03846042772826 1.03731930693015 1 1
1.00369471271769 1.00248884505338 1 1
1.18077420719781 1.17946722011383 1 1
0.894616128809682 0.893686403634811 1 1
0.834930727380674 0.834084006568132 1 1
1.26680162936316 1.26544477881697 1 1
0.968877961125978 0.967916282227467 1 1
0.945159867707064 0.944156487073209 1 1
0.874302616946977 0.873387523184338 1 1
0.853397086263276 0.852537002547387 1 1
0.8796210805821 0.878808651224019 1 1
0.980356848903981 0.979331958770837 1 1
0.853522080948751 0.852592609158863 1 1
0.888753362199445 0.887910732816411 1 1
1.12137005849694 1.12028481068571 1 1
1.01713401567552 1.01614774567298 1 1
1.14207498898628 1.1408816325166 1 1
0.925364596433585 0.924493077972781 1 1
1.2055769704332 1.20433882872879 1 1
1.00336117943673 1.00232869210139 1 1
1.11780011261025 1.11649298924242 1 1
1.19086819845614 1.18967715584694 1 1
0.824830513142235 0.824024310540692 1 1
0.977960150108581 0.976985551375715 1 1
1.31266235375039 1.31123434540833 0 0
1.00218177775343 1.00121028943132 1 1
0.753319667808635 0.752527644003772 1 1
1.11920681964445 1.11806398351363 1 1
1.10321164841638 1.10199055216388 1 1
1.1979424142722 1.19669212020753 1 1
0.631428705743759 0.630830311828684 0 0
0.890430819446631 0.889480903257215 1 1
0.940623194666534 0.939570081853949 1 1
0.9737612062672 0.972721734657623 1 1
1.33989955260471 1.33850483508732 0 0
1.24123339850204 1.23989422150084 1 1
1.09411268590734 1.09307769270516 1 1
0.776496913960011 0.775745846573821 1 1
0.688435483706429 0.687809419115428 0 0
1.07950549103058 1.07841853460731 1 1
1.05218514451811 1.0512392687342 1 1
1.0925288927819 1.09146615687882 1 1
1.18882847209997 1.18768660655563 1 1
1.09295556185597 1.09186075537293 1 1
1.26571968506671 1.26430094390419 1 1
0.808883282670844 0.807898010442747 1 1
1.11288573059076 1.11176426988664 1 1
0.863739610906208 0.862767636522318 1 1
0.664960498981345 0.66430861925001 0 0
1.26121440563897 1.25996797501007 0 0
1.07784201816235 1.0768452080274 1 1
0.980825894721424 0.979777481591516 1 1
1.10505319139489 1.10391234864917 1 1
1.02567637744944 1.02462668326942 1 1
0.796358212548978 0.795604937047504 1 1
1.18170594551396 1.18038564176208 1 1
1.1791047872461 1.17784898394301 1 1
1.12513470209163 1.12404085084425 1 1
1.07120453015729 1.0700805191836 1 1
0.930018707082534 0.929189681925622 1 1
1.30735484444966 1.30613255989601 0 0
0.878422444195072 0.877448801213788 1 1
1.04764375149465 1.04660533515048 1 1
0.803881577522042 0.803030425395065 1 1
0.860103222646485 0.859313487141312 1 1
1.21273696818601 1.211568574549 1 1
1.0763758710387 1.07528160971153 1 1
1.1116135684241 1.11059756866058 1 1
0.941662213875109 0.940730025757098 1 1
0.997051866852376 0.996076292673095 1 1
1.15790971890809 1.15672484145335 1 1
0.985805096571309 0.984918119357539 1 1
1.0147874513772 1.01382722553453 1 1
0.822038434571931 0.821122714199917 1 1
1.19018752180195 1.18891864855133 1 1
0.865539768989482 0.864784672453523 1 1
1.2175293305902 1.21614541154597 1 1
1.07844850344965 1.07732703559426 1 1
1.08193144176789 1.08070730821638 1 1
1.00205328513762 1.00102991765741 1 1
1.17654100713455 1.17512496348647 0 0
0.823891126017757 0.823036277432355 1 1
1.03820161713375 1.03704083756621 1 1
1.2238085106274 1.22247331216068 1 1
1.1724783489166 1.1712525749589 1 1
0.901146755831371 0.900111445254605 1 1
1.07654538596319 1.07533068236926 1 1
1.2719977573234 1.27084089533971 1 1
0.805553276278661 0.804630644824459 1 1
0.864298650981365 0.863325839109906 1 1
1.2352072202801 1.2339561813398 0 0
1.29269709007382 1.29137475627197 0 0
1.07699243968634 1.07594016805297 1 1
0.761291009747457 0.760501954758969 0 0
1.08586427786156 1.08475816166368 1 1
0.673695535298323 0.6730019292758 1 1
1.25694824711555 1.25572536747688 1 1
0.99019000474679 0.989190198977769 1 1
0.636705128870079 0.636041436979501 0 0
1.10736336266316 1.10629967780113 1 1
0.811069911345924 0.81015367182792 1 1
1.04664020895138 1.04555131820117 1 1
0.897344590582449 0.89642628092565 1 1
1.15494839057598 1.15355578528813 1 1
0.969343679038618 0.968230639282255 1 1
1.08993570423253 1.08886742897383 1 1
1.31257300489051 1.31110750234165 1 1
0.891814361872033 0.891018885553163 1 1
0.934986879025149 0.934021989649889 1 1
1.01097953940709 1.00997073830011 1 1
0.91682049752668 0.915793176130839 1 1
1.2372517256866 1.23586309111161 0 0
0.963379742366594 0.96233955170594 1 1
1.10738158627291 1.10628897010185 1 1
1.1006015486619 1.09959302957956 1 1
1.12001882737157 1.11883173274529 1 1
0.926392454698862 0.925504366503955 1 1
1.07587055392523 1.07481398564783 1 1
1.00793435633903 1.00696031117947 1 1
1.18108041044272 1.17990797968408 1 1
0.878838440834059 0.877927942579546 1 1
1.26213005129043 1.26086626835232 1 1
0.918815949169686 0.917898209173191 1 1
1.1149065422484 1.11374919047608 1 1
0.938246307418004 0.937398648868922 1 1
1.23113386541108 1.22988219889693 1 1
1.09818904448437 1.09713843184143 1 1
0.837220356267653 0.83636479588111 1 1
1.11332559020964 1.11202358290339 1 1
1.11890428996215 1.11774277679955 1 1
0.972664417773625 0.971766837732423 1 1
0.93787984862448 0.936933755942226 1 1
1.06964262094249 1.06865603524239 1 1
1.11074577400789 1.10976291480322 1 1
0.914143164892991 0.913252129587908 1 1
1.42133474166123 1.41967729775456 1 1
1.12883170613323 1.12758197958159 1 1
0.744908930162482 0.744163204751279 0 0
1.04201177828523 1.04090990143394 1 1
0.966420693110106 0.96536618690984 1 1
1.01901070447724 1.01805944069126 1 1
1.16746095816457 1.16625576492631 1 1
0.873118354418194 0.872190889412269 1 1
1.18411824711031 1.18299177663454 1 1
1.12930222154949 1.12802460829571 1 1
0.560333215831795 0.559801162286188 0 0
0.818658065272642 0.817831561796523 1 1
0.763126870707789 0.762433554534924 0 0
0.666640744730294 0.666014715373416 0 0
1.05540655344677 1.05427431244 1 1
1.04479732446411 1.04369060888885 1 1
1.38724653232538 1.38579317508222 0 0
1.16991640669446 1.1685968983886 1 1
1.06609326741159 1.06492161500629 1 1
0.948524328360719 0.94757592221378 1 1
1.21912135294601 1.21781758264999 1 1
0.954456905424144 0.953503536992519 1 1
0.922380417877701 0.921514561717502 1 1
0.95185670854745 0.950893828566483 1 1
0.968876383974587 0.96781412488297 1 1
1.07351829724418 1.07248618775215 1 1
0.657817561100031 0.657191001820185 1 1
1.01604757857294 1.01485734243301 1 1
0.958423964762789 0.957365927335958 1 1
0.832575626617106 0.831633654704974 1 1
1.20414856865867 1.20295601202907 1 1
0.891686948314493 0.890841175150493 1 1
0.862395662196388 0.861553859836904 1 1
0.773920634606148 0.773128290831994 0 0
1.01106212672848 1.01010532027419 1 1
0.784379790236678 0.783558576791362 1 1
1.1313659508744 1.13034435233105 1 1
1.09001185859217 1.08880894308316 1 1
1.07883071168634 1.07767715303229 1 1
0.953873857226878 0.952767188621384 1 1
0.950001213376573 0.949061954954489 1 1
0.983790440936062 0.982864209041304 1 1
0.909409272514352 0.908415311788303 1 1
0.813389001151824 0.812444938959745 1 1
1.12826102323044 1.12714520803279 1 1
1.00462366173832 1.00357541541411 1 1
0.919823940745631 0.918757201621034 1 1
1.02823891716003 1.0271306050638 1 1
1.10299603125823 1.10193179983627 1 1
1.11362625378155 1.11247690274104 1 1
1.20649002264062 1.20530957018944 1 1
1.027580477525 1.0264692071424 1 1
1.09874525252881 1.0975113984727 1 1
0.873815181381587 0.872972009900095 1 1
1.10667291340715 1.10551745162601 1 1
0.843294594467124 0.84242525221738 1 1
0.931103716903016 0.930098558924242 1 1
1.0019571697601 1.0009391080898 1 1
0.866547475035391 0.865646407999568 1 1
1.17284547972387 1.17159602492934 1 1
1.0720086336823 1.07096610361254 1 1
0.886926948998977 0.885953592800629 1 1
1.02558585920015 1.02439771684388 1 1
0.955583437285792 0.954398278574686 1 1
1.05576736533448 1.05476134124216 1 1
1.24754821947117 1.24620421160731 1 1
1.07489316467222 1.07370318215418 1 1
1.18738101008524 1.18610656399893 1 1
1.0914419562307 1.0902944327774 1 1
0.993536982578236 0.992488564568015 1 1
1.0758259298398 1.07463881761648 1 1
1.21996175201896 1.21884975674263 1 1
1.13574536331913 1.13465184219033 1 1
0.659547397897433 0.658802615773258 1 1
1.0752634563181 1.07410522084366 1 1
1.06917368281425 1.06812427426017 1 1
0.992336540352133 0.991320995608054 1 1
0.727143766289716 0.726391777196726 1 1
1.07100094197756 1.06979947182402 1 1
0.976775445165823 0.975709438264388 1 1
0.816566584149073 0.815767457704871 1 1
1.12479787749566 1.1236527628016 1 1
0.7673051012132 0.766518221914881 1 1
0.81063022604206 0.809755311691368 1 1
0.944576096838967 0.943569525089554 1 1
0.947576213109835 0.946520645748045 1 1
0.88013864485255 0.879203960596958 1 1
0.970920044542925 0.969993109153033 1 1
0.857832160490767 0.857032213247982 1 1
1.23622783724388 1.23499452889801 1 1
1.12778783791408 1.1265647301006 1 1
1.17475352414606 1.17358697413502 1 1
0.536753952518276 0.536137190333169 0 0
1.05679973437669 1.05570983406372 1 1
1.17498594976194 1.17376256667249 1 1
0.875922951150498 0.874939248507584 1 1
1.12236682222766 1.12105714145256 1 1
0.998824098164218 0.997769561597156 1 1
0.749004714199182 0.748220981812403 0 0
0.902773238446053 0.901896874036107 1 1
0.952260049697765 0.951350679292947 1 1
1.24904523277751 1.24780927158198 1 1
1.07694679058842 1.07581923939069 1 1
1.10073811845968 1.09956085086808 1 1
0.722484614779628 0.721796426224181 1 1
0.950218014579156 0.94923507281328 1 1
0.922581201157181 0.921649541675758 1 1
0.957180964662637 0.95615080845434 1 1
1.24506779387129 1.24385099590323 1 1
1.03623028192715 1.03512419639585 1 1
1.29058013314654 1.28935414081672 1 1
0.635476490428456 0.634818319092477 0 0
1.32380693433389 1.32258165215909 0 0
0.902232086815733 0.901260008363168 1 1
0.772840979129753 0.772098612246034 0 0
1.01483466449206 1.01379768398591 1 1
1.07083704028824 1.06961357981715 1 1
1.05903351858945 1.05780792055045 1 1
0.972613217095372 0.971572680213727 1 1
0.932227036567244 0.931284149614841 1 1
0.992531374719374 0.991472881006488 1 1
1.10816314832776 1.10698850892751 1 1
1.02410519529863 1.02302320120766 1 1
1.01729848376958 1.01634665938693 1 1
1.24841520956785 1.2473465608185 1 1
0.895811855804221 0.89495840995685 1 1
1.14052949114439 1.13928900239579 1 1
1.16434825199902 1.16311369492774 1 1
1.15397085549807 1.15271529204905 1 1
0.944264848146577 0.94330793273978 1 1
0.981211137296391 0.980080040312275 1 1
0.666841246248739 0.666177188061291 1 1
1.24162922462342 1.24046061610275 0 0
0.894899505343393 0.893933852564232 1 1
0.827051291453617 0.826225811782095 1 1
1.0563207796011 1.055185941668 1 1
0.90174180907933 0.900673940411163 1 1
0.93374356326973 0.932844658600192 1 1
1.01149855352993 1.01036155940569 1 1
1.1406628573661 1.13935928680979 1 1
0.965286536596598 0.96431177431377 1 1
0.875487169975975 0.874480866132332 1 1
0.384110568479782 0.383715050046349 0 0
1.0920569260502 1.09093447021712 1 1
1.03118630692834 1.03015499291453 1 1
0.875645774781047 0.874661869797509 1 1
0.840462964691387 0.839530892323771 1 1
0.932620242947634 0.931705815780557 1 1
0.985199536245946 0.984239277405392 1 1
1.40404153497941 1.40260556690829 0 0
0.82831675818689 0.827498669744612 0 0
1.76676112214391 1.76500646736952 0 0
0.906045578763646 0.905178423425702 1 1
1.26891138173825 1.26763254474025 0 0
0.923156444219383 0.922239119447402 1 1
1.03136956899472 1.03037463412304 1 1
1.04733322585431 1.04628362677296 1 1
0.976676511629649 0.975558473587299 1 1
0.926678843340069 0.925700784893469 1 1
0.998881182715419 0.997785836674623 1 1
0.667807397786147 0.667069956620323 1 1
1.12396895934116 1.12269196703146 1 1
1.14987412677749 1.14868676348111 1 1
1.17209925037069 1.1709967705299 1 1
0.881636696247266 0.880773494869315 1 1
0.948900503256764 0.947835756681733 1 1
0.830290107962774 0.829299290707986 1 1
0.71864399788536 0.717805064845517 0 0
1.11582031635396 1.11476947887696 1 1
0.338270895385017 0.337915012770471 0 0
1.02316387959985 1.022095264175 1 1
0.993838052856384 0.992776150364009 1 1
1.04767847082746 1.04663082242088 1 1
1.06928804116472 1.06812896544862 1 1
0.760148610373862 0.759483001101756 1 1
1.18814689188954 1.18699624762885 1 1
1.01458878908768 1.01361865014193 1 1
0.572580261578074 0.571971026889315 0 0
1.29883413936472 1.29746384026795 1 1
0.934535930841492 0.93357497035929 1 1
1.00228096958212 1.0012998605691 1 1
1.14247373693581 1.14124562470943 1 1
0.990121511066145 0.988981284138644 1 1
0.86955482208441 0.868685843606242 1 1
1.29269540550163 1.29137521391676 0 0
0.953116584420639 0.952214381895557 1 1
1.01587724940871 1.01481680827609 1 1
0.92175187742981 0.920748156265487 1 1
0.750270362429718 0.749423059432068 1 1
1.37885276818215 1.37746256782924 1 1
0.969416078171226 0.968359347860521 1 1
0.930196241334807 0.929111653395914 1 1
1.1581677411304 1.15705233561292 1 1
1.00141753939262 1.00029933578182 1 1
1.10594772315195 1.10458229442357 1 1
0.819646217756705 0.818847253804842 1 1
1.31095717724074 1.30965657611906 0 0
0.77671025815447 0.775882894793283 1 1
0.771383895464114 0.770549819609309 1 1
0.902766368846984 0.901831338925721 1 1
0.91642275234054 0.915589923347066 1 1
1.16119783709028 1.16001757640199 1 1
1.00290322533822 1.00176191944115 1 1
1.16606632211428 1.16481055893696 1 1
1.22692822302451 1.22572407232398 1 1
1.09198733002265 1.09092134156524 1 1
1.12603723096337 1.12479305981543 1 1
1.1854949047219 1.18424273563186 1 1
1.03540418093584 1.03445125287409 1 1
0.791496493289342 0.790688404887317 1 1
0.900185830102493 0.899261955753177 1 1
1.17654617013164 1.17543680442989 1 1
1.0739430796105 1.07290452252243 1 1
0.809301799867608 0.808368636154954 1 1
1.27414065296697 1.27282188273978 1 1
0.705580335659866 0.704885995209974 0 0
0.824410316318146 0.823520116540949 1 1
0.759561420883065 0.758790726223739 0 0
1.10577084676148 1.10456186070554 1 1
0.81715864772957 0.816355660541364 1 1
0.964360975716289 0.963344480836068 1 1
1.13243550611428 1.13130290886026 1 1
1.35848675669046 1.35689819618245 0 0
1.03357732095101 1.03251516207163 1 1
1.05908688089361 1.05795056437268 1 1
1.00836728223897 1.00725343637702 1 1
1.1719402039027 1.17070248316648 1 1
1.037301868351 1.0362422755428 1 1
1.00119017486795 1.00019005694052 1 1
0.746919605725186 0.746090986290147 1 1
0.624735610824407 0.624095371149288 0 0
0.990906868879654 0.989913828798658 1 1
1.0890101289925 1.08782651130681 1 1
1.00333515576067 1.00231782638271 1 1
0.823120218030868 0.82216947608203 1 1
1.06393097113135 1.06293254353326 1 1
1.12284334952756 1.12165604105948 1 1
1.09564498789329 1.09450609375115 1 1
0.9657791745379 0.964828788513986 1 1
0.792426246972422 0.791660828875677 1 1
1.07010021450976 1.06886165355609 1 1
1.39072545338741 1.3893207366123 0 0
0.852509954905057 0.851593548720551 1 1
1.09378828719487 1.0926270244961 1 1
0.792463529175053 0.791644179776231 1 1
1.16758429253589 1.16643762882941 1 1
0.872709959092454 0.871776815095849 1 1
1.07739110525142 1.07629135058013 1 1
1.093041975386 1.09197237077989 1 1
0.834548667192804 0.833726470804858 1 1
0.916657964403268 0.915797633893466 1 1
0.961295623531549 0.960379677669419 1 1
0.944582906935469 0.943589237883873 1 1
0.926168478068996 0.9252312040655 1 1
0.872469238220118 0.871705141200448 1 1
1.288060660313 1.28671781553158 0 0
0.968554054722059 0.967595623960655 1 1
1.12179597039429 1.12052678210258 1 1
0.900681506623778 0.899678944408347 1 1
1.07990526778624 1.07873538571438 1 1
0.853330688064964 0.852483717413548 1 1
0.906893268611425 0.905979816561423 1 1
1.101660322762 1.10051330114929 1 1
0.8807096789033 0.879821708528741 1 1
1.00944652888233 1.00838540751569 1 1
1.17182037166219 1.17063953930808 1 1
1.15380705267594 1.1525782742013 1 1
0.967074153166255 0.96613154110616 1 1
1.04229327661931 1.04117891419184 1 1
0.830554265249455 0.829665016837649 1 1
0.663877957489282 0.663187863974205 0 0
0.862521018176249 0.861715147600059 1 1
1.03856287293381 1.0373237050905 1 1
1.27913017489091 1.27783362153432 1 1
1.00744311187146 1.00637984150397 1 1
1.08130679852297 1.08011088281522 1 1
1.09000182122584 1.08896742469509 1 1
0.845998868438566 0.845060780477257 1 1
0.761409673761771 0.760650464057147 1 1
0.959965781138622 0.958834812166042 1 1
1.05432043513494 1.05315952995099 1 1
0.978531891409054 0.977522290625189 1 1
0.935378941135309 0.934412262712291 1 1
0.898706124252293 0.897735659144159 1 1
1.13467685512629 1.1335842596149 1 1
0.953874285024167 0.95290938028429 1 1
0.75552084549216 0.754702105233948 0 0
1.14958810454124 1.14840284487564 1 1
0.856405956472481 0.855496498258187 1 1
0.960001172357229 0.959178601736283 1 1
0.766858833828564 0.766060974494223 0 0
0.863177578897137 0.862276773252254 1 1
0.71652899967949 0.715756209336326 1 1
1.06162131827821 1.06046508548248 1 1
0.708306359729785 0.707582722818555 1 1
1.11086604369254 1.1095547015564 1 1
1.16959947793812 1.16833123754768 1 1
1.05789895873729 1.0567952165975 1 1
0.897162864127589 0.896160559509948 1 1
1.09171583951248 1.09058876651711 1 1
0.828383988258597 0.827564064805697 1 1
1.15085808623704 1.14977512956933 1 1
1.06199565072845 1.06078920236899 1 1
0.806728841957983 0.805841866210092 1 1
0.884590878856933 0.883658059847462 1 1
0.997038775588418 0.996025611199138 1 1
1.09279177599047 1.09173078845159 1 1
0.989743397044981 0.988834036519512 1 1
0.845130259871054 0.844225399627182 1 1
0.810290642947288 0.809442164659816 1 1
1.2043310746363 1.20312324461587 1 1
1.10452661409605 1.10320596902784 1 1
1.01341421232324 1.01246556437224 1 1
0.779003455576038 0.778212032571459 1 1
1.12489893700921 1.1237376141528 1 1
0.695363885751245 0.694596301329036 0 0
0.791582452734032 0.790754544017505 1 1
1.38110683308678 1.37961906349144 1 1
0.958060918458451 0.956958480356936 1 1
1.15654914278923 1.15517994253158 1 1
0.90885341570518 0.90783161719437 1 1
0.844567552799218 0.843729103572677 1 1
0.878484347547132 0.877562360311161 1 1
0.861342820846465 0.860551390719764 1 1
1.16827871830856 1.16711728554217 1 1
0.962905264436011 0.961865759830651 1 1
1.03135745947413 1.03026298373425 1 1
1.14517264287135 1.14413652358706 1 1
1.14361892723802 1.14247782763681 1 1
0.888833020412528 0.887897657476391 0 0
1.23952438996516 1.23813151358346 1 1
0.725177353659268 0.72439560030255 0 0
0.997656359113548 0.996659238567894 1 1
1.08248407832823 1.08126771549739 1 1
1.23460605892003 1.23331048481009 1 1
0.981525381906171 0.980468396081091 1 1
1.16013309109734 1.15889632091996 1 1
0.893461293993444 0.892630689520372 1 1
0.947176467581161 0.946265248579735 1 1
0.640870406984382 0.640172056628209 0 0
0.940299527545152 0.939271259725514 1 1
1.21940082956495 1.21811370010773 1 1
0.896750776625838 0.89591124308744 1 1
1.07582791994641 1.07482350508285 1 1
1.04021395008116 1.03919555564409 1 1
0.855360536058903 0.854421592211464 1 1
1.23149305519201 1.23026965089459 1 1
1.01273202480524 1.01169440920321 1 1
0.970562001712812 0.969518844347363 1 1
1.0527383874755 1.05176285579346 1 1
1.0180538421713 1.01697339044644 1 1
1.14690256222853 1.1457819162653 1 1
0.874871313042084 0.873990583816176 1 1
0.655377231127129 0.654664201016495 0 0
1.18413550450902 1.18305329514942 1 1
1.00594854015585 1.0049626901392 1 1
0.664735198368817 0.664038950885848 0 0
0.899782995431292 0.8988882647613 1 1
1.19049804876774 1.18925560642954 1 1
1.27697219209542 1.27576567229371 1 1
1.0233491341567 1.02221714988142 1 1
1.39184501651467 1.39034563546555 0 0
0.918285054624475 0.917112723374247 1 1
0.700651774946288 0.700007704646414 0 0
1.2426868802395 1.24137196197938 1 1
1.09486317901416 1.09393082069736 1 1
1.01880089764202 1.01776397476648 1 1
1.03092022125219 1.02983385583885 1 1
1.01390706041607 1.01271279356685 1 1
0.705029978864491 0.704258661075325 1 1
1.03633889022906 1.03522530733283 1 1
0.991641312409271 0.990599935074582 1 1
1.05539901221977 1.05420666475321 1 1
0.918355406334625 0.917484800962131 1 1
1.06676995113394 1.06569651803603 1 1
0.909951519666558 0.909004749458625 1 1
1.29006900167353 1.28866433306497 1 1
1.03592746114966 1.03474485903568 1 1
1.12702404704553 1.1258693611773 1 1
0.842106383658618 0.841193086088604 1 1
0.699397029300139 0.698708299278804 1 1
1.03131237684975 1.03023768773794 1 1
0.939924930866776 0.938893366788406 1 1
1.35251375562384 1.35127522583268 1 1
0.989719163038945 0.988750526756163 1 1
1.20610797015136 1.20492930151228 1 1
1.04623404564906 1.04513900124411 1 1
0.755565039924445 0.754893076242534 1 1
1.06629839495274 1.06504095398179 1 1
0.984199701371285 0.983094665698586 1 1
1.21874932178201 1.21753209000754 1 1
0.72906494003826 0.728215361319664 1 1
0.822038522379545 0.821243549312213 1 1
0.876179861500235 0.875271867858631 1 1
1.10306207084241 1.1019647908565 1 1
0.863720248792705 0.862854157822141 1 1
0.908448017592452 0.907425969567893 1 1
1.09981219005171 1.09879753774855 1 1
1.00605746430259 1.00472372162819 1 1
1.25199763373616 1.25074021838279 1 1
1.21401651818329 1.21273674759372 1 1
0.812688009527693 0.811882089070542 1 1
1.09214283282822 1.09104756487364 1 1
0.941415813641218 0.940452966464415 1 1
0.868784469869306 0.867921520277619 1 1
0.875802421592998 0.874816597712104 1 1
1.01344379903665 1.01237866180651 1 1
1.11749194249708 1.11637014691147 1 1
1.13899038403574 1.13782443059938 1 1
0.983163761060892 0.982204023861544 1 1
0.927975583246655 0.927061388911651 1 1
1.36337120732042 1.36200237036156 0 0
1.03751534884606 1.036465239471 1 1
0.896525950648144 0.895528449407141 1 1
0.823286929054195 0.822501466262807 1 1
1.17834753137211 1.17700758806537 1 1
1.03817880783031 1.03706140639309 1 1
0.856583232035979 0.855695803906902 1 1
0.886130564215014 0.885328014689754 1 1
1.05047476475821 1.04933176400994 1 1
1.14396926184194 1.14279170624304 1 1
0.993012949633675 0.991941095173214 1 1
1.07375012403644 1.07259023761077 1 1
0.937300317220276 0.936440659056799 1 1
0.992611216949707 0.991570561112891 1 1
1.22794522984512 1.22655174263527 1 1
0.79318885534801 0.792429638167071 1 1
0.748432973026919 0.747513455157713 1 1
1.17860969741472 1.1774560914864 1 1
1.15560419743944 1.15441573133035 1 1
0.9175807610663 0.916590723846167 1 1
0.959175006726921 0.95808731846799 1 1
0.846089151176638 0.845246825443266 1 1
1.15094424391167 1.14970198506028 1 1
1.23367516753527 1.23243243529911 1 1
1.08090479939897 1.07990053715781 1 1
0.760528168926143 0.759741008958534 0 0
0.886704468595012 0.885907158329039 1 1
0.923525116399505 0.922658620861483 1 1
1.05800774871892 1.05692860419135 1 1
1.2671599063392 1.26589743855118 1 1
1.11616516409997 1.11498495662599 1 1
1.24863914335226 1.24724758688545 1 1
1.18053283047776 1.17924959697455 1 1
0.814536072924059 0.813784296335483 1 1
1.05928622598471 1.05819598823587 1 1
0.967446244122883 0.966444558831682 1 1
0.930573387008595 0.929532123022606 1 1
0.905540057419172 0.90452730315753 1 1
1.13182833170399 1.13064416397872 1 1
1.2966444761667 1.29518854075923 0 0
1.0087333216934 1.0076454036947 1 1
1.14641224370502 1.14513707096318 1 1
0.931154236519771 0.930289294217704 1 1
1.00264515017292 1.00167309640867 1 1
1.05124675892362 1.05031307805419 1 1
1.08749519227041 1.0864093696545 1 1
1.14444215381637 1.14318507160294 1 1
0.992465547901201 0.991376985685053 1 1
1.41798739082067 1.41663241001451 0 0
1.3673041853508 1.36595199364537 0 0
0.771104596225543 0.770362843862314 0 0
1.12088317470957 1.11974946102773 1 1
1.23177478177966 1.23058830266731 1 1
1.08213414913474 1.08108116691832 1 1
0.893610050504697 0.892752166743878 1 1
0.836317911769529 0.835441924812349 1 1
1.09002369863942 1.08891320155058 1 1
1.03112183480958 1.03005563421123 1 1
0.917974856615882 0.917095228648895 1 1
0.948324181138344 0.947348599883853 1 1
1.01038635249095 1.00943193208156 1 1
0.93780874388873 0.936937913697045 1 1
0.999232184723993 0.998274762579733 1 1
1.02661020434918 1.02556213244232 1 1
0.98936712256115 0.988317605001957 1 1
1.19447609116143 1.19345238294546 1 1
0.690704427526678 0.689994657175141 1 1
1.30319822926087 1.30188419577385 1 1
0.884466973956918 0.883533274733905 1 1
1.04130021277678 1.04020517118996 1 1
1.36600988562418 1.36455637893815 0 0
0.962714073083753 0.961596947434556 1 1
1.09216291853209 1.09110281173246 1 1
1.22204230599397 1.22082746399255 0 0
1.0955481448473 1.09449613355466 1 1
1.01262262483787 1.0115201537413 1 1
0.965789136572869 0.964679865621128 1 1
1.12124847930906 1.12008333963326 1 1
1.04165151857793 1.04064578333066 1 1
1.03705608727574 1.03595295723039 1 1
1.01304182728366 1.01205420871094 1 1
0.848352323029645 0.847527776252337 1 1
0.904775681459114 0.903786610313793 1 1
0.755735561876536 0.754919508529965 1 0
1.00125718120523 1.00026284192239 1 1
1.04968188078261 1.04865847649373 1 1
1.15502320443616 1.15388657808664 1 1
1.02229348484 1.02115293558236 1 1
1.09150093406522 1.0903521097856 1 1
0.865330144970036 0.86444780752182 1 1
1.02116387372104 1.02012105564797 1 1
0.71918214280384 0.71843719546638 1 1
1.40397566919809 1.40249224324193 0 0
0.951459012512828 0.95049436594188 1 1
0.986405908483231 0.985210347657177 1 1
1.15424621056107 1.15301179570087 1 1
1.21326376145618 1.21209951465733 1 1
0.953857914240334 0.952935898757155 1 1
1.08934051628713 1.08830402872885 1 1
1.13416632337618 1.1330893787377 1 1
0.982687500750073 0.981706487189176 1 1
1.26662413193039 1.26540147759016 1 1
1.00376936030832 1.00268417117811 1 1
0.905080076921089 0.904149156074563 1 1
0.880055320765945 0.879023090189532 1 1
1.25419730122298 1.25299175219084 0 0
0.891713436603639 0.890786378221149 1 1
0.786486995795914 0.785767468190662 1 1
0.977801965633155 0.976826105986629 1 1
0.965394178897607 0.964408348860817 1 1
0.945308996457115 0.944276542727076 1 1
0.945765536488094 0.944689977970404 1 1
0.833157315730988 0.832277669272716 1 1
1.11389472366316 1.11266422766084 1 1
1.3963465787885 1.39484009980886 0 0
0.936326219369098 0.935490681945944 1 1
0.943607468393357 0.942635551720021 1 1
1.13213545168517 1.13093643857148 1 1
0.927499706102824 0.92646626315415 1 1
1.14341275254582 1.14222331630911 1 1
0.79751249998038 0.796710659454731 1 1
0.875177119447202 0.87425076846023 1 1
0.82681245672775 0.825947960320629 1 1
0.713761562523673 0.713017778698776 1 1
1.02567578084942 1.02450369736637 1 1
1.02383791956599 1.02262993144265 1 1
1.05350497780085 1.05237148251825 1 1
0.866403505415559 0.865594143690202 1 1
1.10862706709692 1.10751777029795 1 1
1.04951202490316 1.0484205127027 1 1
0.968760080752425 0.967792326160302 1 1
1.0301419909828 1.02913901426823 1 1
1.09952826064507 1.09847784906197 1 1
1.05154951677684 1.05038316412387 1 1
0.74685361029804 0.746127517419448 1 1
1.15367603881858 1.15258861816916 1 1
0.999302280324092 0.99803891372956 1 1
1.19815388958292 1.19683600400442 1 1
0.701210954542721 0.700413803625654 0 0
1.19758740930929 1.19644000580961 1 1
1.13734436565465 1.13607854351415 1 1
1.15634387370189 1.15514030933182 1 1
1.10538836921305 1.10408580291909 1 1
0.889612506230228 0.888755554492846 1 1
1.10434964093253 1.10322615487272 1 1
0.917810444884327 0.916853231121989 1 1
0.99159224414811 0.990530315769263 1 1
0.884980915843948 0.884013235613303 1 1
0.962603171849424 0.961598024603159 1 1
0.980216852223152 0.979107204856816 1 1
1.15803686872972 1.15692569185171 1 1
0.96535307118125 0.96432888947769 1 1
0.978074418195929 0.977071109377441 1 1
0.996329952926081 0.995327333135486 1 1
1.04756326819888 1.04656996127427 1 1
1.00706659249131 1.00616778669152 1 1
0.854574367353691 0.853637092837337 1 1
0.887845767178781 0.88697021247255 1 1
1.11149128581013 1.1103620549578 1 1
0.407904175105742 0.407527643668655 0 0
1.19200091323292 1.19088119938462 1 1
1.05879339543293 1.05784699084611 1 1
1.09707358647929 1.09598559205917 1 1
1.13492734772991 1.133821874615 1 1
1.17618459556613 1.17502051696346 1 1
0.768786965523403 0.768014568245171 0 0
1.22181743957161 1.22056176826371 1 1
0.849297696532259 0.848456339653323 1 1
1.05449763716586 1.05343595949264 1 1
1.13297183172028 1.13187985872495 1 1
1.16281641479947 1.16176554049041 1 1
0.831408362453722 0.83051648932427 1 1
1.0203847093775 1.01931564131195 1 1
1.1174161872644 1.11620334396032 1 1
1.07785232003422 1.07675017377322 1 1
1.18090420656304 1.17966704591959 1 1
1.13183993925631 1.13059460956702 1 1
0.886203781354054 0.885357434647752 1 1
1.26165109046379 1.26045819309427 1 1
0.872758223045697 0.871886556005155 1 1
0.927664230965026 0.926759877877056 1 1
0.999377042393596 0.998325271717357 1 1
1.17148180200586 1.17024784312469 1 1
1.05572399444426 1.0546019934847 1 1
1.03073319763382 1.02969685671764 1 1
0.853597571891378 0.852615426137415 1 1
1.0103976031261 1.00939080508154 1 1
1.10614856299495 1.10504501947432 1 1
1.09391667123172 1.09267912411797 1 1
1.01732781661034 1.01614997013274 1 1
1.09908408489463 1.09801714636306 1 1
0.759025172518187 0.758276141947987 0 0
0.958692382552491 0.957847591010987 1 1
1.11491408999191 1.1136873411056 1 1
1.06609629035953 1.06505083607388 1 1
1.046587047412 1.04552820321978 1 1
1.20576148848047 1.20450318540317 1 1
1.01728094201557 1.01617438469526 1 1
1.14515915036249 1.14409335505584 1 1
1.00654088345846 1.00549492780822 1 1
0.774915768424165 0.77406875178487 0 0
1.09265636810405 1.09142594503443 1 1
1.28879055998114 1.28747023194238 1 1
1.38657253242373 1.38496539732735 0 0
1.11277293655045 1.11158541538266 1 1
1.21553761065035 1.21413986884797 1 1
0.945217049152096 0.944136201778542 1 1
1.07014652921943 1.069112415004 1 1
1.16632232592405 1.16509646162771 1 1
0.708506541453908 0.707842398198006 1 1
0.946577358538261 0.945493400236857 1 1
1.07470109399052 1.07368057105776 1 1
1.20122440725168 1.19996499535838 1 1
1.06683917048501 1.06578000038678 1 1
1.09443733491954 1.09326151335326 1 1
0.981885998128932 0.980876370259189 1 1
1.11924884877722 1.11802694016352 1 1
0.947359292814126 0.946478494000038 1 1
1.1098530867931 1.10874209159118 1 1
0.860833130768893 0.859950804944094 1 1
0.798903914654753 0.798007370550045 1 1
0.978712397256634 0.977703773960751 1 1
1.13389873969429 1.13273726499306 1 1
1.08816209555955 1.08709753844706 1 1
0.750070442448079 0.749306433533396 1 1
0.796744798768577 0.795903266394892 1 1
0.99086690118643 0.989876896066395 1 1
0.902946855325389 0.901986618204174 1 1
1.09294437937956 1.09179579192261 1 1
1.01865765503934 1.01773623393018 1 1
0.888927399962872 0.88813356325175 1 1
0.724098682728717 0.723304668196107 1 1
1.07880816200969 1.07763537071887 1 1
0.922970132293496 0.921851293606186 1 1
1.0908779941961 1.08968827215761 1 1
1.34834787159621 1.34702783860293 0 0
0.891216599782225 0.890384487129678 1 1
1.10838110868072 1.1071821503178 1 1
0.912439124735543 0.911402628922667 1 1
1.02608413805936 1.02511325114836 1 1
1.21481087479926 1.21362640749164 1 1
1.3648740131201 1.36340894066181 0 0
0.993854274722472 0.992774083324257 1 1
0.835555504798222 0.834736798857212 1 1
0.991545052747197 0.990447141369713 1 1
0.635527849644616 0.634902587863067 0 0
0.945290546624662 0.944236503102876 1 1
0.838311980091515 0.837421704762918 1 1
0.967800503694098 0.966929014983789 1 1
1.07320220272932 1.07207817140569 1 1
0.883472965304333 0.882471510751689 1 1
1.21386024114391 1.21243161110772 1 1
0.949331026579162 0.94828915707551 1 1
0.873466986735211 0.872569123049342 1 1
1.01782500388167 1.01671445560295 1 1
1.01217459654188 1.01107673699381 1 1
1.27885416048756 1.27748830071864 1 1
0.816121467867638 0.815354803437759 1 1
0.752007917728356 0.751298719553067 0 0
1.05237983563147 1.05123495954897 1 1
1.21212335305718 1.21076111614089 1 1
0.919447563153132 0.918357342996708 1 1
0.74999673724983 0.7493367075808 1 1
1.05681683220668 1.05574084481692 1 1
1.14852608532962 1.14728318114656 1 1
1.29953530969779 1.29816409808366 1 1
0.756001860248613 0.755128472202725 1 1
0.793493101520847 0.792700830034908 1 1
1.16441635843259 1.1632338375744 1 1
1.1178430918992 1.1167187412952 1 1
0.946577675153796 0.94560161502486 1 1
0.830908260338124 0.830084829190332 1 1
0.896014473424495 0.89511913989817 1 1
1.00879233543831 1.0077727291348 1 1
1.0824138873486 1.08119833859792 1 1
1.11511468111966 1.11399910545883 1 1
1.21202281766681 1.21080398750161 1 1
1.13632030137905 1.13516008968544 1 1
1.18081524650337 1.17971418667952 1 1
1.03031339490825 1.02926262859579 1 1
0.599974614313062 0.599334195363648 0 0
0.897759525873402 0.896944608703354 1 1
0.715623638230539 0.71487659227652 0 0
1.21841115886996 1.21709792399864 1 1
0.928594688146659 0.927762046937358 1 1
0.790302988274305 0.789560639747239 1 1
1.13807704285577 1.13687820986958 1 1
0.995367691422434 0.994371622674302 1 1
0.867816511964196 0.866871313378041 1 1
0.844751761370005 0.843861063011129 1 1
1.05727786631345 1.05625197326992 1 1
1.08448035384156 1.08335960152128 1 1
0.897294937383584 0.896271936962968 1 1
0.83581191561386 0.834951251042105 1 1
0.850343791492199 0.849515212019342 1 1
1.17592231545946 1.17471553804604 1 1
0.804156098629912 0.803319086792028 1 1
0.865012275735546 0.864138403408448 1 1
0.746461577177376 0.745705911999986 1 1
1.05490376338829 1.05383957221769 1 1
0.794355944022064 0.793628398900193 1 1
1.27580743036648 1.27451471974654 1 1
1.08976848017848 1.08851707869698 1 1
1.06328757019925 1.06207862286891 1 1
1.04336005571316 1.04235319363295 1 1
1.06046947924844 1.05939785758234 1 1
1.24416430141318 1.24284145237618 1 1
0.950097450881856 0.949177497795895 1 1
1.16885916291437 1.16769909496252 1 1
0.954469098824539 0.953440962405318 1 1
0.737005089454794 0.736278362215962 1 1
0.846664963504762 0.84580416303377 1 1
0.925680307588551 0.924645417904043 1 1
1.1365879374298 1.13548004524955 1 1
1.02796052786957 1.02676065234864 1 1
0.998492537060143 0.997439077047614 1 1
0.86078294900591 0.8599315556129 1 1
1.0353694500977 1.03424694542849 1 1
0.962485796079452 0.961469048703513 1 1
0.942969642788196 0.942028053823463 1 1
0.91562635073632 0.914719541763051 1 1
0.906538934167827 0.905601941473007 1 1
1.03719748241611 1.03595861475661 1 1
1.02324677709699 1.02214428294741 1 1
1.09682039725546 1.09582595199947 1 1
1.07420178650314 1.07310111213668 1 1
1.05456955425385 1.05336148738946 1 1
1.15079406849209 1.1496517059854 1 1
0.920629431905756 0.919780659723751 1 1
1.00093397956408 0.999897470343236 1 1
0.979031516843918 0.978118872515331 1 1
1.14523115379079 1.14415997853923 1 1
0.867310992958592 0.866296450291061 1 1
0.768867854093161 0.768116024915935 1 1
1.07538176748736 1.07433547442501 1 1
1.23044084963611 1.22911563247389 1 1
1.2743135313466 1.2731040594008 0 0
1.14677347065178 1.14549110547872 1 1
0.849294665526037 0.848360907174426 1 1
0.75468125118918 0.75392856001588 0 0
1.07977475876784 1.07870027580912 1 1
1.05869176184523 1.05761571097129 1 1
1.15868332213018 1.15755438087655 1 1
0.88919697919429 0.888292843964555 1 1
1.10418722016587 1.10298008676523 1 1
0.990792685486181 0.989748667146862 1 1
1.12186842473281 1.12067662319666 1 1
1.08915287081678 1.08803586581472 1 1
1.07975735564046 1.07874630522636 1 1
0.981322222939903 0.980241116810506 1 1
1.02579373135397 1.0248262011531 1 1
0.975057462520129 0.974126133742068 1 1
1.35974332746072 1.35828356959348 1 1
1.17186605993256 1.1706624103671 1 1
1.07251485533044 1.07146230165951 1 1
1.00023393305181 0.999098704282343 1 1
0.819465879521186 0.818560396527374 1 1
0.988532241451433 0.987588525067971 1 1
0.955851008307397 0.954791122152637 1 1
0.89675071602922 0.895870298361038 1 1
1.07507937282853 1.07393278926596 1 1
1.19681070567389 1.19560001230368 1 1
1.2905685974712 1.28927640916476 0 1
1.1465446550314 1.1453726155337 1 1
1.38126453001128 1.3798296043161 0 0
0.81698215110677 0.816116003838004 1 1
1.30416087581839 1.3029015438672 0 0
1.03751831313693 1.03658178749134 1 1
0.745345454997633 0.744486842726531 1 1
1.11376433386095 1.11256576355423 1 1
1.27474701023616 1.27347715775669 1 1
1.03812423893408 1.03702294703692 1 1
0.970436144483639 0.969441849124529 1 1
1.09254037956482 1.09147626050067 1 1
0.818291053729032 0.817525299310028 1 1
1.06322792138864 1.06208639279422 1 1
1.24342712601165 1.24227474253107 1 1
1.39942504818461 1.39791791007838 0 0
1.10787413705133 1.10667515126268 1 1
1.10430105994438 1.10324978514452 1 1
0.938289914508281 0.937353397589428 1 1
1.04090481914065 1.03989960053808 1 1
0.959670079339859 0.958644137495844 1 1
1.0756895053997 1.0744099005184 1 1
0.771229240428235 0.770580052175289 1 1
0.973680889566797 0.97263198252186 1 1
1.18183181721708 1.18059973722765 1 1
0.591937378407856 0.591390131889001 0 0
1.23581744243714 1.23435563670082 1 1
1.1127240579795 1.11148268609567 1 1
1.09788367100962 1.09661223429473 1 1
0.895943568378614 0.894997748422583 1 1
0.986484412831329 0.985536313906622 1 1
1.08276598756648 1.08162268277004 1 1
0.871116188037851 0.870065107293606 1 1
1.33847327240656 1.33698309579238 0 0
1.04127499143713 1.04011254499828 1 1
0.946260968539389 0.945402537077813 1 1
1.18571909630491 1.18464142116851 1 1
0.83431884921687 0.833439809020891 1 1
1.1496147948137 1.14840578544799 1 1
1.04235566443001 1.04127336061212 1 1
1.33718516226725 1.33572709178362 0 0
1.0519494761969 1.05078723570143 1 1
0.914383984139315 0.913471349415389 1 1
1.13804846936056 1.13690492473334 1 1
0.911429821195286 0.910416999259388 1 1
0.682324130961665 0.681569776893634 0 0
0.92495170275342 0.923984333990739 1 1
1.18531022354669 1.18411295755561 1 1
0.792847029383026 0.791973895962807 1 1
0.826453034035423 0.825574212686994 0 0
1.10371597736796 1.1025783059047 1 1
0.857140502102177 0.856325030438852 1 1
1.20326819182646 1.20194423961134 1 1
0.900958328444866 0.89988670115101 1 1
0.779047522139699 0.778325307884272 1 1
0.962181503505897 0.961145656565102 1 1
1.10944336556369 1.10841810479971 1 1
0.977534896203162 0.976631845019896 1 1
0.810120522738461 0.809290557615113 1 1
0.914686042197325 0.913669283543287 1 1
1.11374862468396 1.11260256383078 1 1
1.08462573077042 1.08348060487891 1 1
1.25596624789715 1.25479116299911 1 1
1.28688873638976 1.28571042312281 1 1
1.17574949089054 1.17459903247288 1 1
0.750605282619857 0.749830122426753 1 1
1.12776880556349 1.12663253843106 1 1
1.200811318359 1.19944573170127 1 1
1.0238325465464 1.02288662962963 1 1
0.864592846765277 0.863686875615443 1 1
1.1013942137526 1.10023200787009 1 1
0.872816523262221 0.871904027953513 1 1
0.801963132292989 0.80116749515771 1 1
1.13978405491887 1.13877047543958 1 1
1.03147795371857 1.03023253711265 1 1
1.04872707336923 1.0476426301709 1 1
0.941061347993317 0.940150049434019 1 1
1.60959984893922 1.60815023348775 0 0
0.867470034535899 0.866453540574955 1 1
1.04373970006451 1.04261842747407 1 1
0.798671192679493 0.79795505776226 1 1
0.815991792598813 0.815186961115047 0 0
0.804503424938622 0.803502351737589 1 1
0.633570924048488 0.632932096509723 0 0
1.04995957085972 1.04883694996061 1 1
1.16782429667064 1.16657698344746 1 1
1.1619198332517 1.16067199473875 1 1
0.828266519440124 0.827420523782867 1 1
0.948230334272792 0.947272073091056 1 1
0.882166075037463 0.881405652996845 1 1
1.04351407188319 1.0423727884524 1 1
0.980458036991966 0.979484329068418 1 1
1.00509898878229 1.00398628819065 1 1
0.911974746900591 0.910986851183678 1 1
0.980666756023677 0.97960161177415 1 1
1.10646113664828 1.1053619983121 1 1
0.900239261323117 0.899319527062596 1 1
0.988122934394645 0.987028519755331 1 1
1.20305410191971 1.20172385681485 1 1
0.841022262096877 0.840193908398432 1 1
0.975888776524847 0.974925012969412 1 1
0.920130456728671 0.918954650016991 1 1
0.935220144084114 0.934200854998919 1 1
0.631407450644283 0.630857409006045 0 0
0.943745181540532 0.942809185999177 1 1
0.918367186741297 0.917454335012853 1 1
0.953831548464577 0.952866540163462 1 1
0.727225366979993 0.726377487685591 1 1
0.778506807726488 0.777679402772267 1 1
0.797094424084745 0.796257443859137 1 1
0.820741983420542 0.819827165992587 1 1
0.804715163819454 0.803888447986198 1 1
1.30365703006048 1.30217963952084 0 0
0.967657336356055 0.96667477622412 1 1
0.966090860837911 0.965052800159645 1 1
1.14618647389573 1.14492115532581 1 1
1.20151630592847 1.20028490232442 1 1
1.11197282121097 1.11085410026457 1 1
1.20802392077121 1.20674851711491 1 1
0.990134092926871 0.989155100698507 1 1
1.07159754069832 1.07034413269429 1 1
0.790398199668896 0.789678579220414 1 1
1.17506609541072 1.173808061279 1 1
0.669994464514007 0.669294172121307 1 1
1.00774348682575 1.00669844219359 1 1
0.827395447372631 0.826562323881545 1 1
1.10871245897612 1.10762735820965 1 1
0.770913107589175 0.77005174466477 1 1
1.20842408417251 1.20721813783348 1 1
0.900592122727136 0.899727965727382 1 1
0.977570676923718 0.976449496129254 1 1
1.14368998328578 1.14261366148497 1 1
0.834233482218563 0.833346910847193 1 1
0.789987968369883 0.78923548844904 0 0
1.23649068174442 1.23498326095538 1 1
1.25294370520076 1.25172516177012 1 1
0.987649499169026 0.986575621985216 1 1
1.24690806781098 1.24547289792456 1 1
0.913038233757081 0.912039093884372 1 1
1.06513897604521 1.06402977437961 1 1
0.856432966382758 0.855601317492408 1 1
1.17577188846716 1.17448859903358 1 1
1.04000331310303 1.03877024508371 1 1
1.07018723567899 1.06905604728707 1 1
1.05723702880359 1.05597226485582 1 1
1.07182506509596 1.07068813292073 1 1
0.777108625617757 0.77637442191273 1 1
0.94497069400221 0.944048215362607 1 1
0.750204152054571 0.749337694921714 1 1
0.945270162533581 0.944315536481915 1 1
0.799936839269749 0.799054343063568 1 1
0.83341876354805 0.832654064324786 1 1
0.815786972883159 0.814937553993658 1 1
0.894115845396395 0.893231363798835 1 1
1.14641833259297 1.14525102564276 1 1
0.781016018936637 0.780100084813456 1 1
0.985469019394602 0.984343893929475 1 1
0.954724123412612 0.953746808348419 1 1
1.13403823200116 1.13294471336792 1 1
1.15325936799748 1.15211556882236 1 1
0.673814748706962 0.673070221533425 0 0
1.07343140505029 1.07236032536353 1 1
1.08761384710452 1.08649204961439 1 1
1.13696679859302 1.13574848486129 1 1
0.724554150168878 0.723784735220061 1 1
1.1126715695917 1.11150505116387 1 1
1.05628402892159 1.0551272671697 1 1
0.7553479473874 0.754470145662311 1 1
1.1676034307007 1.16622609558475 1 1
0.85911113283583 0.858218349402984 1 1
1.0387139101357 1.0377385958713 1 1
0.660251879376641 0.659565231599691 0 0
0.692614056939419 0.691897816728431 1 1
1.09647511736389 1.09536307575407 1 1
1.0299341103224 1.02900440592645 1 1
0.770284729807198 0.769538963020414 1 1
1.08512297275984 1.08394615943516 1 1
1.11245850067015 1.1112879459624 1 1
1.10808039493878 1.10680034830824 1 1
1.22512825022272 1.22383409392057 1 1
0.711013772071391 0.710389539950079 1 1
0.991266084019226 0.990103051023688 1 1
0.865625520859039 0.864789608009681 1 1
0.841177540329245 0.840379689578485 1 1
1.07668370137466 1.07548751813987 1 1
0.83273866726797 0.831899784610437 1 1
0.956886298262565 0.955812228103015 1 1
1.12283777045267 1.12163570327382 1 1
0.737004255933438 0.736225336490668 1 1
1.30308242004552 1.30165716078342 0 0
1.05400815522772 1.05297272226458 1 1
0.795281618453522 0.794502038890211 1 1
0.880028073963442 0.879074741995515 1 1
0.68009208878189 0.679452322488699 0 0
1.14407567168344 1.14283866396371 1 1
1.1123152035809 1.11119264307362 1 1
1.05934044892648 1.05832396313896 1 1
1.33633175561829 1.33501120821686 1 1
1.06991571328925 1.06883499955246 1 1
1.16179242978563 1.16072092438046 1 1
0.818335234689076 0.817425096841055 1 1
1.16530432178386 1.16404525623258 1 1
0.921233778808802 0.920351763041454 1 1
0.673132786198644 0.672423504673335 0 0
0.981730329448532 0.980715484975587 1 1
1.15399025318882 1.15276319460589 1 1
0.794746196272784 0.793908151846634 1 1
0.797108470496687 0.796226001414089 0 0
0.868093566000299 0.867234185933221 1 1
1.16469962176893 1.16335700643251 1 1
1.02905555637132 1.02792629108065 1 1
1.11252149148134 1.1115060946286 1 1
1.04116473533242 1.04017301602747 1 1
0.937377358134182 0.936346141556701 1 1
1.09107562404266 1.08993067900067 1 1
1.25368673713858 1.25242264124991 1 1
0.941429711323461 0.940394186554343 1 1
1.0896977404862 1.08853055743987 1 1
0.832698143686025 0.83182578142887 1 1
0.651714640550799 0.651008070345926 1 1
1.01297116773076 1.01197958654736 1 1
1.33219877675686 1.33094678113017 1 1
0.914706844523759 0.91369351400807 1 1
0.961001826281512 0.960061702693174 1 1
0.85745797757002 0.856516154673342 1 1
0.804574860404904 0.80388168885879 1 1
1.18413908401636 1.18302127675172 1 1
0.693243210077186 0.692572145302133 0 0
0.889174915612673 0.888255416367744 1 1
0.611978778744163 0.611332720313201 0 0
0.595071902966921 0.594400175950523 0 0
0.86499342418886 0.864050230503618 1 1
1.20531323112444 1.20404708764455 1 1
0.977509146402649 0.976486843164838 1 1
1.04447568067119 1.04319085160114 1 1
1.00203924134909 1.00096211093514 1 1
1.15530626944839 1.15413044062063 1 1
1.1566968123733 1.15559674860781 1 1
1.03539793670655 1.03446971707479 1 1
1.102335026665 1.10125835261429 1 1
1.08511986333594 1.08385077137673 1 1
0.925759390428031 0.924897064538583 1 1
1.29139884971179 1.29000609395285 0 0
0.760901041275141 0.760136106114437 1 1
1.48519652430771 1.48371880295159 0 0
1.28748971280494 1.2860838360191 1 1
0.950713397894368 0.949723502611049 1 1
0.969462137052833 0.968554657226448 1 1
1.08578761285676 1.08456551480961 1 1
1.21548906966924 1.21409560763362 1 1
1.04665723500187 1.04569379538903 1 1
1.01831489282155 1.01723996158496 1 1
0.914524933976889 0.913524452528521 1 1
0.982618595462734 0.98158538605069 1 1
0.91250812613686 0.911570072542954 1 1
0.966395597229222 0.965364419220956 1 1
1.10035161105213 1.09905338166727 1 1
0.726469158814524 0.725738228721199 1 1
0.865718410613818 0.864776714682843 1 1
1.00146524198467 1.00032503405915 1 1
0.917052801905143 0.916087254893441 1 1
1.19132446348099 1.19018157454586 1 1
0.933121548485286 0.932053703725466 1 1
0.998466002892407 0.997501012156423 1 1
1.25192118579875 1.25071781253704 1 1
1.07893373192774 1.07791576452918 1 1
1.21055747082544 1.20929899732711 1 1
1.05310785992288 1.05198235975296 1 1
1.04279821830315 1.04174379262602 1 1
0.806803103350968 0.80594870814162 1 1
1.01694842320119 1.01606176637745 1 1
0.878584729682059 0.877558996625144 1 1
1.0771034681648 1.07606923487065 1 1
0.715754540224423 0.714966574423784 1 1
0.722338665116576 0.721613113095804 1 1
0.849363396440812 0.848523621538032 1 1
0.996992095347022 0.995987041911522 1 1
0.702628420475248 0.701901072434604 0 0
1.18637747289249 1.18526529143789 1 1
1.12027479413241 1.11910786575367 1 1
1.15953636359048 1.15832687316402 1 1
1.13215734493476 1.13101631471477 1 1
0.98881000384236 0.987704932592463 1 1
1.08104127984958 1.07993938679744 1 1
1.02324190201634 1.02227368304843 1 1
1.33870376179094 1.33723667380276 1 1
0.924539401066978 0.923594273428819 1 1
0.819786217394368 0.818874333086509 1 1
1.07575392488838 1.07463247776771 1 1
0.884438157888305 0.883459206515623 1 1
0.981418885232868 0.980330944361162 1 1
1.43809982913775 1.43654667048667 0 0
1.15431527873818 1.15317101327174 1 1
1.26736583928846 1.26597472250651 1 1
1.14629590049804 1.14507477562976 1 1
0.976880572750025 0.975914127298267 1 1
0.905823097850279 0.904969791116481 1 1
0.975562742529585 0.974591103834625 1 1
1.08591695783676 1.08485143630507 1 1
1.20253677905145 1.20134516359191 1 1
0.923359805100368 0.922439054823082 1 1
0.986426976153925 0.98544225735701 1 1
0.841343962022003 0.840468912845134 1 1
0.903805557331215 0.902848217846176 1 1
0.745050015039424 0.744249514904957 0 0
1.07398778661262 1.07281054982049 1 1
1.14665188295392 1.14529321799275 1 1
1.10219432370821 1.10104922123269 1 1
0.840726003059889 0.839806542966451 1 1
0.909724457838282 0.908791434594452 1 1
1.19885456473807 1.19763712613058 1 1
1.0620802446908 1.06094463632762 1 1
0.981195770968271 0.980044345679362 1 1
0.998617987143712 0.997579427896366 1 1
1.15164575039999 1.15027766792649 1 1
0.879319399603252 0.878401825421404 1 1
0.885517486769649 0.884593486406505 1 1
0.933324879691958 0.93243373244152 1 1
1.02502030399573 1.02393190690607 1 1
1.22226210071688 1.22112659851933 0 0
0.546237937195668 0.545648202609361 0 0
0.845111233832579 0.844281310256068 1 1
0.889542873300263 0.888624538144808 1 1
1.03560254489833 1.03449135327996 1 1
1.14699879573161 1.1457426747508 1 1
1.02155857819493 1.02050735554955 1 1
0.690793615252221 0.690075698022942 0 0
0.894949486271435 0.894141912421214 1 1
0.976399668069396 0.975360220935603 1 1
0.831159790889083 0.830246076681449 1 1
0.771391348398363 0.770665133860091 1 1
0.951604904500504 0.95060283973021 1 1
0.859631432159657 0.858760142914161 1 1
1.11163636527291 1.11042072315047 1 1
1.09381652983383 1.09271591328686 1 1
1.16189107823344 1.1606983309779 1 1
0.802735314792242 0.801926589603976 0 0
0.75330233620153 0.752576887241434 1 1
1.03647697803811 1.03548471433483 1 1
0.998480608186714 0.997470928985523 1 1
1.13152910090188 1.13030623221315 1 1
0.99917496806376 0.998011949310076 1 1
1.13607724948982 1.13476173278033 1 1
0.971249486541589 0.970171224552502 1 1
1.23279647493308 1.23160731047964 1 1
0.778716343750789 0.777842908620133 1 1
0.967841329248788 0.966748820022427 1 1
1.0387270095499 1.03766474187357 1 1
0.682291015431531 0.681648635780828 0 0
0.843785935491988 0.842879471384761 1 1
1.06812298675577 1.06694806270744 1 1
0.900744532503166 0.899673857409566 1 1
1.00935536909779 1.00829315468745 1 1
0.962447627041548 0.961465104208832 1 1
1.00962842412548 1.00857402749721 1 1
0.949079159760912 0.948132699439646 1 1
0.878313938244504 0.877449058593044 1 1
0.602510792925547 0.601895150270501 0 0
1.51870827285425 1.51715794160085 0 0
0.893684017382566 0.892792093841843 1 1
1.19882100213139 1.19762861446061 1 1
1.02675282796907 1.02566849370216 1 1
1.09834796102317 1.09721960699729 1 1
0.661117685628992 0.660487312586047 1 1
1.04889734775172 1.04787924772472 1 1
1.06368529810447 1.0624943079223 1 1
1.3202197289256 1.31879131579798 1 1
1.0672881342487 1.06621954316628 1 1
1.05137852165959 1.0503925133086 1 1
0.927421049030835 0.926458787541677 1 1
0.928513413205205 0.927554587696041 1 1
1.05152086573573 1.05038345245288 1 1
1.07226699900337 1.0712338713469 1 1
0.752104801447869 0.751359908102638 1 1
1.13625976643485 1.13496889846207 1 1
0.931824269740915 0.930746709881507 1 1
1.24612626142014 1.24494407846255 0 0
1.01392783146499 1.01273287355955 1 1
1.12307473802082 1.12192292027821 1 1
1.12140574309891 1.1203747887224 1 1
1.08152022143442 1.08032424669562 1 1
1.4201897197348 1.41890880071084 0 0
0.996694076648893 0.995591927261647 1 1
0.876609597506098 0.87575604569905 1 1
0.95775569920777 0.95668400670414 1 1
1.01039964133844 1.00932351637126 1 1
0.919426367268382 0.918386602473675 1 1
1.05230356682607 1.05119823303073 1 1
1.12165942342182 1.12048793569085 1 1
0.718298705643441 0.71744568993435 1 1
0.882565830733495 0.88158752269273 1 1
1.21237142640598 1.21106860691157 0 0
1.02825519221953 1.02731226929548 1 1
1.03996481500079 1.03907251311602 1 1
1.21063292650842 1.2093863811141 1 1
0.903746594318757 0.902772831852578 1 1
0.872300430249869 0.871284869663121 1 1
0.900148520389796 0.899180185357443 1 1
1.33154017130246 1.33025270706608 1 1
1.07002269760356 1.06899551890618 1 1
1.01287830742814 1.01189404919719 1 1
0.721327995891642 0.720538429037372 0 0
0.756721444294534 0.75588574334723 0 0
1.18849482253733 1.18721977486411 1 1
1.05938407664484 1.05837940990288 1 1
1.00564368817664 1.00462791647627 1 1
0.927327099508806 0.926363584790215 1 1
0.987617819328356 0.986718858300794 1 1
0.873052370611734 0.872135589078833 1 1
0.981801802691999 0.980777273333176 1 1
0.754620088732886 0.753838505207709 1 1
0.951441527900864 0.950555876461663 1 1
1.08250585001875 1.08134742157289 1 1
0.820128202748244 0.81931291263667 1 1
0.818840348141876 0.817944558090691 1 1
1.02730404204281 1.02622006274718 1 1
1.24485383096352 1.24368479237966 1 1
1.21981683807964 1.21846504477877 1 1
1.05002346913872 1.04884112772621 1 1
1.01309051004585 1.01214247106643 1 1
0.771040450190841 0.770187854655626 1 1
0.933812014859243 0.93289871533077 1 1
0.930875357999803 0.929885348593363 1 1
0.722618404410767 0.721858900271758 1 1
1.25939886793253 1.25804801221307 0 0
1.08898097171471 1.08792587773074 1 1
1.0131164949956 1.01208405564206 1 1
0.939943960705534 0.939091941668611 1 1
1.09848224920591 1.09731204251209 1 1
1.19091424533412 1.18954182329472 1 1
1.04029330358577 1.03932088127782 1 1
1.13244006194698 1.13140812322449 1 1
1.06037201406639 1.05935361433913 1 1
1.10317133478829 1.1020215498035 1 1
1.09220994175365 1.09113213733966 1 1
1.04019765323957 1.03913992681866 1 1
0.980145587417869 0.97913648838503 1 1
0.718299562788891 0.717578810465652 0 0
1.13680436771047 1.13571986715873 1 1
1.0394676850803 1.03832917704364 1 1
0.794546737466289 0.793786071720245 1 1
0.938216384070948 0.937192839501575 1 1
0.944030250158785 0.942990259718879 1 1
0.969318524809323 0.968381943143312 1 1
0.988027242896856 0.986940833693128 1 1
1.27656577053286 1.27521232090469 1 1
0.799463160134529 0.798681295736206 1 1
1.04685625070688 1.0457865313152 1 1
1.07038986612213 1.06921346547597 1 1
1.0328515040453 1.03175295066734 1 1
1.06388864643225 1.06270697339347 1 1
1.01556872360121 1.01457717722755 1 1
0.89236607257745 0.891370054496313 1 1
1.10152510305683 1.10046367200461 1 1
0.992661420325145 0.991650282380691 1 1
1.21259055730605 1.21124232891971 1 1
1.3461847608618 1.34465852010616 0 0
0.966478602827969 0.965446232128576 1 1
1.10262468848014 1.10144764208422 1 1
0.659666166842828 0.659039740606032 0 0
1.00079950553252 0.99984829152904 1 1
1.09487733862407 1.09361867754657 1 1
1.16931501271336 1.16823942348073 1 1
0.60299940328542 0.602416144926971 0 0
0.901987959728904 0.901013369846971 1 1
0.896006789662682 0.895233009654333 1 1
1.03695681986882 1.03588073074623 1 1
0.899478156418636 0.898584137562855 1 1
1.13780478893964 1.13670086455766 1 1
1.06023241416943 1.05910481316181 1 1
1.0690667096975 1.06786877023266 1 1
0.943356474161927 0.942303409597634 1 1
0.933423132492456 0.932594599483486 1 1
1.02042241728456 1.01927330233357 1 1
0.987049120910056 0.986061448503152 1 1
1.35091982579252 1.349514312779 0 0
0.947471449255913 0.946424799996339 1 1
0.962260696416276 0.961242447827398 1 1
1.03410940003382 1.03302112595649 1 1
1.12200158784729 1.12086604890777 1 1
1.08579701767896 1.08475821354331 1 1
0.965668997799859 0.964582045426872 1 1
0.679497101499546 0.678809466370036 1 1
1.14666592606277 1.14551799098536 1 1
0.633379183001743 0.632768310998584 0 0
0.857473681692304 0.856635436568461 1 1
1.17970556890801 1.17852123591205 1 1
0.936858453864519 0.93593086276169 1 1
1.01817561631016 1.01713610377725 1 1
0.755038311996967 0.754195271954793 1 1
0.926989957477162 0.92610691401216 1 1
0.95750975053225 0.956535226767383 1 1
1.02971081515494 1.02866964056375 1 1
0.992451082155488 0.991437276114482 1 1
1.28661139227053 1.28545106177296 1 1
0.919496730607457 0.918373329879693 1 1
0.931691536063553 0.930818048491488 1 1
1.26445750240434 1.26304810178506 0 0
0.79543982690658 0.794578907801723 1 1
1.1588325609328 1.15767097826271 1 1
0.952106600412127 0.951247271943603 1 1
0.827749896960422 0.826865944661487 1 1
1.12199974152261 1.12074499244808 1 1
0.634678338353378 0.633962049773861 0 0
0.953531344810132 0.95256661085875 1 1
1.22512390766301 1.22389716630318 1 1
0.830287558275438 0.829491102339126 1 1
1.06669059524513 1.06557839341756 1 1
1.08759899849915 1.08656145041176 1 1
1.22495053154133 1.22368397154054 1 1
0.89632480020735 0.895419155017463 1 1
0.829379383121096 0.828662090222953 1 1
0.915464700144331 0.914577806483299 1 1
1.1551225595949 1.15387786225096 1 1
1.15003690664972 1.14867044423556 1 1
0.999109919657594 0.998041495594039 1 1
0.917040876554583 0.916068331285966 1 1
1.01975410183225 1.01866209715373 1 1
1.10722830518911 1.10609397672252 1 1
1.02991547356904 1.02881238007921 1 1
0.72607752873127 0.725342830350774 0 0
1.15838286803194 1.15723988495067 1 1
1.13240569608566 1.13122850244508 1 1
0.954547875976282 0.95356391771558 1 1
0.938656889464114 0.937660260631928 1 1
0.955918214525833 0.954828935047383 1 1
1.17688111221307 1.17580367020402 1 1
1.08280347667912 1.08153471516855 1 1
0.953532838515311 0.952572441733575 1 1
0.933599489548249 0.932510867693164 1 1
1.00698607185037 1.00583319864999 1 1
1.09980300132759 1.0986109960635 1 1
0.919595334271598 0.918671475868764 1 1
1.34804337391108 1.34661678763853 0 0
0.837570403604489 0.836684654721865 1 1
1.11099043399433 1.10985769864087 1 1
0.984124327553414 0.982980946160936 1 1
1.22669683803649 1.22551855155931 1 1
0.944067865873397 0.943079440345184 1 1
1.08141962037013 1.08036135525637 1 1
0.734633841092294 0.733911428018874 1 1
1.05810744332317 1.05701766861927 1 1
1.00100119428767 0.999983913313067 1 1
1.18853224028886 1.18719764145215 1 1
0.994470006933259 0.993480325156315 1 1
1.18922657013164 1.18796770633325 1 1
1.02686245571203 1.02580234477149 1 1
0.726474393690928 0.725788893839808 1 1
1.13500902614054 1.13376951574023 1 1
0.915576751750899 0.914588505510104 1 1
1.10023106648216 1.0989165355065 1 1
0.908508579865245 0.907551888592755 1 1
0.954505925599311 0.953507875153978 1 1
0.88466265834371 0.883734289841287 1 1
1.00286525918827 1.00174880440664 1 1
0.934999153078155 0.93403327945329 1 1
0.952660258806676 0.951651300421202 1 1
0.785672151038513 0.784986246285008 1 1
1.15836485768959 1.15729474177696 1 1
0.707535977593871 0.70673994303399 1 1
0.867332727001564 0.866390966049259 1 1
1.12299364790565 1.12188258618888 1 1
0.962903194973932 0.961950625497141 1 1
1.01021583175854 1.00907065819601 1 1
1.07756194992129 1.0765330708294 1 1
1.04665436774083 1.04552710546951 1 1
1.12095093029771 1.11965753622891 1 1
1.11673127394695 1.11561438675937 1 1
0.96999761445905 0.969011117090631 1 1
1.10634591199973 1.10511319480262 1 1
0.76693310172027 0.76609682718385 1 1
0.791841760221301 0.791135247772126 1 1
1.29341691367034 1.29202444111706 0 0
1.23176572955422 1.23052894564815 1 1
0.846988595332235 0.846053356441625 1 1
1.11473061303068 1.1136970049688 1 1
0.86688695365879 0.865999185944777 1 1
0.862252261909562 0.861372137421299 1 1
0.930419163268546 0.929553271577654 1 1
0.918220070632655 0.917250751424638 1 1
1.06948599460588 1.0684107713559 1 1
0.885568439609723 0.884695371646716 1 1
0.948353509662323 0.947358204217907 1 1
1.1618562554315 1.16057968387214 1 1
0.659201812497976 0.658514178727198 0 0
0.715848517741525 0.715073855216751 0 0
1.14696687763865 1.14572024225823 1 1
1.22609193601548 1.22489299215037 1 1
1.1447988901502 1.14372472105614 1 1
0.802928044069488 0.802131751951425 0 0
0.788876981101479 0.788061274652853 1 1
1.07727986519015 1.07616900606931 1 1
0.863052304309197 0.862141750377739 1 1
1.04486679245804 1.04376754089304 1 1
0.808234817360203 0.8073959550594 1 1
1.10718942177149 1.1060662674844 1 1
1.08867255831433 1.08744311082681 1 1
1.10709071632619 1.1060419586569 1 1
1.05361230890132 1.05248559098901 1 1
0.951932939219754 0.950788572263902 1 1
0.773775509661556 0.773047060266112 1 1
0.851788172423877 0.850964157010575 1 1
1.13931193873585 1.13813842698379 1 1
1.08560387861566 1.08452751247306 1 1
1.17786241533785 1.17642715923992 1 1
0.982821481182244 0.981870312954775 1 1
0.911606447708622 0.910682920354229 1 1
1.24028749204356 1.23905223705123 1 1
1.2983857070472 1.29709341732946 1 1
0.79388334110694 0.79298209128315 1 1
0.641026450031442 0.640331602585915 0 0
0.99932886825798 0.998332758589424 1 1
1.17459638955881 1.17330579389473 1 1
0.939476368441161 0.938371636132698 1 1
0.980415141000298 0.97941117721229 1 1
1.01500581862993 1.01394175013485 1 1
1.05796165742434 1.05693144144308 1 1
1.22145346244545 1.2200101235929 1 1
1.12226563104888 1.12115445513556 1 1
0.987743290967001 0.986762300821865 1 1
0.892051264892276 0.891124506456834 1 1
0.996951153966605 0.995855599280596 1 1
1.25897823398966 1.25758420514948 0 0
1.0320010971975 1.03103470878028 1 1
1.05157299625081 1.05054366063905 1 1
0.912438753498972 0.911464778564013 1 1
1.26729679256418 1.26598823767913 1 1
0.872419968140511 0.871540982129098 1 1
0.94511978968829 0.944180941212509 1 1
0.961242424447037 0.960345354681968 1 1
0.846542502553503 0.84559955729963 1 1
1.04655149424221 1.0454894111854 1 1
1.04368047276868 1.04261864850524 1 1
0.874845856123149 0.873952301405839 1 1
1.27330928420366 1.27195176389203 1 1
1.21044588252197 1.20920487636547 1 1
0.729131891319357 0.728480487318509 0 0
0.883274689067536 0.882429224218137 1 1
0.950838871491778 0.949629555190073 1 1
0.871911730991217 0.871088889065792 1 1
1.32769481864633 1.3264379577526 0 0
0.977452482378819 0.976395270549194 1 1
0.760134898053366 0.759385841370768 1 1
0.923978793730359 0.923024863763116 1 1
1.03538389933736 1.03432905299934 1 1
0.894179116775226 0.893228040504047 1 1
0.906570186967205 0.90554462556544 1 1
0.922736409002024 0.921862078663541 1 1
1.31679046661077 1.31526864789851 0 0
0.970953603968083 0.969998490756178 1 1
1.06937050243744 1.06838195497756 1 1
1.00297843109685 1.00189937160326 1 1
1.10814310387413 1.1069211582885 1 1
1.05587942002946 1.05469432719795 1 1
1.05691890643211 1.05587995883132 1 1
1.15892284146232 1.15764046106973 1 1
1.02194457402577 1.02091069116703 1 1
1.30637454343446 1.30487788948834 1 1
1.32884577778092 1.32730945067291 0 0
1.02772293696529 1.02658542749904 1 1
1.130295315469 1.12913091664284 1 1
0.721848398501111 0.721157941514703 1 1
1.05516576782898 1.05404728906133 1 1
0.974253634244903 0.973380514002247 1 1
0.885203092529471 0.884334157428213 1 1
1.1601255515794 1.15885175951357 1 1
0.62496232691141 0.624227918945159 0 0
0.936960824909402 0.936051753036711 1 1
0.795429399776763 0.794524892324779 1 1
0.923392816407788 0.922451623773543 1 1
0.909637320172643 0.908722067589719 1 1
1.01932341046568 1.01814248188476 1 1
1.08017382785975 1.07903947739067 1 1
1.13051951710255 1.12929307570514 1 1
1.09753237502518 1.09637178126846 1 1
1.28171626413052 1.28033853953908 1 1
1.30487598464647 1.3036317218504 1 1
1.04698704199992 1.0458648940958 1 1
0.860319408543959 0.859466383996202 1 1
1.04736198234198 1.04626023289642 1 1
0.941343070185794 0.940351313869796 1 1
0.906244272501493 0.905273984209163 1 1
1.19894468420656 1.19773294242235 1 1
1.2362122680789 1.23485311962179 1 1
1.18035340546116 1.17908385649031 1 1
0.941991788473879 0.941090715121645 1 1
1.02095204849 1.01978792117989 1 1
0.845982922432998 0.845158434192242 1 1
1.27698969240001 1.27552952129517 1 1
0.885618733185423 0.884734141965116 1 1
1.16144824421912 1.16014378433923 1 1
0.900301939073929 0.899324613684812 1 1
1.06713072814207 1.06600567634505 1 1
0.910355342813693 0.90946825052602 1 1
0.987963067865323 0.986959985279745 1 1
1.2556594246237 1.25451841959351 1 1
0.777701438664857 0.776958340912089 1 1
1.13197941480737 1.13084995663088 1 1
1.25945065186714 1.25813128705029 1 1
1.11646114910848 1.11524348633929 1 1
1.06599159764574 1.06495032368302 1 1
0.866813801275208 0.865870920187909 1 1
1.03291073150552 1.03187785696183 1 1
0.937728655741197 0.936785009235834 1 1
0.748331812589143 0.747453187020417 1 1
1.16669741731086 1.16533612098706 1 1
0.999002499738974 0.997943456405882 1 1
1.01096149804102 1.00993814164474 1 1
0.999748311375859 0.998720051903566 1 1
1.07149507142941 1.07037115325207 1 1
0.894693140825977 0.893807305973695 1 1
0.952393477483878 0.951522270709893 1 1
1.1445582696682 1.14326657154037 1 1
0.986227395005909 0.985262026092429 1 1
1.10699785455589 1.10593068665175 1 1
0.936840407672542 0.935854141423852 1 1
1.12556478115425 1.12435615116527 1 1
1.05301752857816 1.05193094611525 1 1
1.40364299189535 1.40232360944437 0 0
0.824419204795334 0.823634122802522 1 1
0.78394968184724 0.78314099565439 1 1
1.0081784486013 1.00716871863945 1 1
0.84172636103038 0.840886252356791 1 1
0.936738698297487 0.935747397019696 1 1
1.13010490848942 1.12897405772179 1 1
0.861535858589751 0.860564462219853 1 1
0.822452975996992 0.821659498736209 1 1
1.08418064409361 1.08310290025095 1 1
1.13812176771958 1.13693146992977 1 1
1.08702577871244 1.08577703631483 1 1
1.20203298215927 1.20078177983981 1 1
0.753273877022559 0.752570717066535 0 0
0.881293499482698 0.88035838158911 1 1
0.873828980332499 0.872922005617973 1 1
0.836116413112686 0.835318403009547 1 1
1.12502632772899 1.12382997490984 1 1
1.11054084489375 1.10942938595332 1 1
0.721262126973649 0.720503473913018 1 1
1.21242053636386 1.2111931419705 0 0
1.22295554435537 1.22172657588281 1 1
0.93275320555705 0.931898161888315 1 1
0.970786010530055 0.96990964491089 1 1
1.03576157511484 1.03467664497449 1 1
0.759355450540785 0.758665524202763 1 1
0.88038686376436 0.879568215280442 1 1
1.01810616987075 1.01703677680136 1 1
1.05874906516313 1.05770664862628 1 1
1.01344173733389 1.01231688057148 1 1
1.19761543925051 1.19637275485313 1 1
1.19719468029974 1.19596163550675 1 1
1.13019082624884 1.12908427158692 1 1
0.947451758389618 0.946399859430006 1 1
1.24533323097007 1.24391096379343 1 1
1.22162225428627 1.22025494494211 1 1
0.856368131916414 0.855499560612631 1 1
0.886765721576642 0.885779369104437 1 1
0.742369895090151 0.74163562120031 1 1
1.4464636197059 1.44507485625783 0 0
0.742165904081615 0.741466719963548 0 0
0.987844783271177 0.986879310881906 1 1
0.854558134277907 0.853702657797456 1 1
1.02453809936556 1.02346124384178 1 1
1.19030179633164 1.18906438182157 1 1
0.794831635029907 0.794116798142523 1 1
1.00829092581402 1.00725117443005 1 1
1.17929102654564 1.17793977917352 1 1
1.06247831780993 1.06138994963934 1 1
1.2774132261681 1.27610071543658 1 1
1.14118206401012 1.14001221357001 1 1
0.818201927687704 0.817199036993855 1 1
0.924542005261839 0.923525951776901 1 1
0.988332273274012 0.987305179579766 1 1
1.03463885713541 1.03348247933346 1 1
0.915513042120125 0.914628978182233 1 1
1.18572903041475 1.18450712529497 1 1
0.826518166812784 0.825664773590469 1 1
0.955066960204082 0.954148236922485 1 1
0.796895708370131 0.79597902034352 0 0
1.13191681391914 1.13085493224966 1 1
0.818110923619462 0.81726777736617 1 1
0.922525607295644 0.921632013472759 1 1
0.885120251028328 0.884183310788723 1 1
0.746092894066033 0.745316988946908 1 1
1.16666272007801 1.16555212893306 1 1
1.24047577187902 1.23907123749955 1 1
1.13468479934463 1.13363610455187 1 1
1.03262677388632 1.03164061653431 1 1
0.933157130111357 0.932290112012114 1 1
1.13565760410952 1.13452046244831 1 1
1.02052260724796 1.01931913129079 1 1
0.920182096372842 0.919352876511638 1 1
0.757148962224018 0.756392220819356 0 0
0.905879226439846 0.905035292555634 1 1
0.933300211246951 0.932327946070196 1 1
0.796395902906427 0.795636963766667 1 1
0.645082398659151 0.644425971222426 0 0
0.798673344599887 0.797864030616628 1 1
1.0659393584879 1.06483974335393 1 1
1.04742239738428 1.04633251401932 1 1
1.0996140999725 1.09862325626163 1 1
0.987001220061064 0.985830935216387 1 1
1.05137767054142 1.05023386940357 1 1
0.990455739008252 0.989368201725723 1 1
1.16234319752021 1.16088940281262 1 1
0.926216574022641 0.925253183338395 1 1
1.02012639233184 1.01909890173857 1 1
1.27933887353921 1.27787574234335 1 1
0.959103467093623 0.958173462194186 1 1
1.12958912197968 1.12838436720078 1 1
0.836362502975236 0.835450056470415 1 1
1.28376107267143 1.28249413917242 1 1
1.02512886019628 1.02403638234378 1 1
1.09909117684593 1.0979564013827 1 1
1.25153540441847 1.25021899650644 1 1
0.96156113330998 0.960492362353647 1 1
1.10495979530315 1.10401207353687 1 1
0.993728770173074 0.992636425421982 1 1
1.0269424684367 1.02584988787698 1 1
1.06581476073343 1.06471631010866 1 1
0.989574551333053 0.988505536023384 1 1
1.00328419678399 1.00235151058811 1 1
0.801142917795703 0.80036558206304 1 1
1.2821200177327 1.28070163270368 1 1
0.85022855130122 0.849278519519872 1 1
1.14412158351631 1.1429510415465 1 1
1.11097106386877 1.10976945265182 1 1
0.871405494871351 0.870500467485019 1 1
1.0533844601191 1.05229043686452 1 1
0.920276816679888 0.919349391771127 1 1
0.677574958751668 0.676831325084176 1 1
0.950560059467197 0.949527405221669 1 1
0.818943395882381 0.818067334275651 1 1
1.07901611832294 1.078009788067 1 1
0.953201347690944 0.952285597600788 1 1
0.692021933294413 0.691282312026505 1 1
0.860281157549458 0.859436209552859 1 1
0.891668165148362 0.8908208157869 1 1
1.16645474894471 1.16521307819221 1 1
1.01274577930298 1.01170640397571 1 1
1.34274983874971 1.34134183504178 0 0
0.904185543461001 0.903170582896843 1 1
1.05261721627702 1.05160466155843 1 1
0.788586132345315 0.787863036321385 1 1
0.53962977587051 0.53910437613751 1 1
0.930920603638679 0.930007175873747 1 1
0.800235302685291 0.799479725449517 1 1
0.989554880669736 0.98851793487742 1 1
1.10329203077668 1.10219051727998 1 1
1.11879943523138 1.11770220815275 1 1
1.17063740660547 1.16929096553437 1 1
1.13464144313635 1.13342311948536 1 1
0.811889176711747 0.811008709642789 1 1
1.23256760668985 1.23125538220658 1 1
0.893500798711524 0.892669714668395 1 1
0.966652927515433 0.965656686975356 1 1
0.898700170427323 0.897693562498474 1 1
0.784984388157703 0.784275021734047 1 1
1.25108178722285 1.2498146832309 0 0
0.993185206644496 0.992179143828151 1 1
0.569164954308276 0.568553486899737 0 0
0.92909037465077 0.928194744409284 1 1
0.685708187051123 0.685060424690976 1 1
1.17571103852647 1.17454417696218 1 1
0.732686650406121 0.731916077401327 0 0
0.908471643537197 0.90745259983442 1 1
1.05343179538357 1.05245948611534 1 1
0.889248231785049 0.888329222261538 1 1
1.11755591709528 1.11651032825877 1 1
0.812297281264895 0.811361245409181 0 0
1.11156615483134 1.11040366311502 1 1
1.18576650176374 1.18457849414527 1 1
0.814458741574917 0.813629228745114 1 1
0.929766659347373 0.928816180808635 1 1
1.03058819403582 1.0296142250511 1 1
0.96704165443577 0.966091543951242 1 1
0.95494568577498 0.953971734931325 1 1
0.659622396855689 0.65897970360614 0 0
1.01086256980089 1.0096585462515 1 1
1.02277795154404 1.02167811192718 1 1
1.03908252636893 1.03792615886596 1 1
0.85086034412024 0.849995869794202 1 1
0.7843156324271 0.783447660530441 1 1
0.866735486523781 0.865844673584639 1 1
0.99675849621112 0.995739484361196 1 1
1.08126649660346 1.08005439417192 1 1
0.85182347321298 0.850980338512706 1 1
1.01390043409735 1.01290635221424 1 1
0.863106254511869 0.862092560533042 1 1
0.955447012312332 0.954469576323439 1 1
1.30637844860807 1.3051621401166 1 1
0.997374359676376 0.996370586832627 1 1
0.732532421982925 0.731752047769742 0 0
1.01613834507997 1.01508155362616 1 1
0.87911169001215 0.878162643167488 1 1
1.19033915632788 1.18910525308375 1 1
0.935466899525754 0.934527392257523 1 1
0.831647994595275 0.830748961327702 1 1
1.03604897902038 1.03494407224888 1 1
0.88741929354394 0.886277200169963 1 1
0.918716090907582 0.917744972281674 1 1
1.15602075820014 1.15497444596928 1 1
1.08001241041426 1.07875660648274 1 1
0.97267657010748 0.971666864488921 1 1
0.926826010830302 0.925940892612727 1 1
1.2867504451003 1.2855715658638 0 0
0.861112258731645 0.860338056861503 1 1
0.910817151387362 0.909862469513823 1 1
0.640739189787125 0.640124808511344 0 0
1.12304424044302 1.12187321889006 1 1
0.924368458854758 0.923397557068247 1 1
0.96970205983135 0.968686567303856 1 1
0.884888070547266 0.883962435466294 1 1
1.0654814162802 1.06443986691496 1 1
0.929452485559066 0.928493974591161 1 1
1.01340592640635 1.01240780746306 1 1
1.26394968023624 1.26277848931603 1 1
1.29311892166148 1.29182313234307 1 1
1.01386284484916 1.01285132000621 1 1
1.36322921957933 1.36178557880988 0 0
1.02737096141458 1.02627021207447 1 1
1.08360915259906 1.08251824047539 1 1
1.09620650271668 1.0951246789735 1 1
0.937218570951582 0.936260609868977 1 1
0.917576252799313 0.916620579017526 1 1
1.10747559285447 1.1064106663854 1 1
0.769097350687116 0.768272987522314 1 1
1.11825319607205 1.11699443811446 1 1
0.777575899961104 0.776622809418525 1 1
1.10993898844738 1.10861592220665 1 1
0.921105340755284 0.920081540732547 1 1
1.2200321130008 1.21866832209026 1 1
1.03145951854985 1.030271217855 1 1
1.00421972666465 1.00305844726063 1 1
0.938388973363722 0.937423212705133 1 1
1.06230822680121 1.0612465008891 1 1
1.00377936170967 1.00272124020688 1 1
1.1652137216724 1.16409198714209 1 1
1.06508232503644 1.06396696500644 1 1
1.10615134943709 1.10505136221891 1 1
1.16595557285164 1.16471114947024 1 1
0.918758729419697 0.917791152059178 1 1
0.959983654799494 0.958905891645812 1 1
1.06097365927103 1.05998407867146 1 1
1.13130520759189 1.13008131848437 1 1
1.1263277073868 1.12509218214622 1 1
1.12818190318398 1.12710052850742 1 1
1.02999816265344 1.02897109213825 1 1
1.07389706004061 1.07271745597484 1 1
0.805945645911074 0.80509483693766 1 1
0.924585839674089 0.923529342635094 1 1
0.877448842569246 0.876630487025905 1 1
1.24501832950961 1.24360336120123 1 1
1.05220290548221 1.05111747031827 1 1
1.25708025399518 1.25578634554453 1 1
0.742294466385238 0.74153328622953 0 0
0.956867873432017 0.955929026911111 1 1
1.15015862918334 1.14896582730409 1 1
0.923874209433167 0.922952007607979 1 1
0.871519869939942 0.870582726279349 1 1
1.39203598324421 1.39056054571873 0 0
0.972657424802438 0.97171678588117 1 1
0.993985429156704 0.992828288007217 1 1
1.31874208417591 1.31732788105945 1 1
1.05881278635206 1.05759751438634 1 1
1.10182054504517 1.10050976329728 1 1
0.955410483937963 0.954355934728667 1 1
1.09236721852325 1.09120545831336 1 1
1.01508115752144 1.01394614501571 1 1
1.33741094366341 1.33601204064269 1 1
1.10556916872097 1.1045427742498 1 1
0.927829893346179 0.926937825532382 1 1
1.28681776496422 1.28553703010228 1 1
0.710768167138264 0.710072293453999 1 1
1.13061736157719 1.12951686206116 1 1
0.95646300165327 0.955468617643736 1 1
1.08194415985615 1.08071197675607 1 1
1.04526157341474 1.0440876055282 1 1
1.1644393618114 1.16321335149158 1 1
0.905264203594497 0.90435973032818 1 1
0.876417888678171 0.875577587137974 1 1
1.01152089084011 1.01046707488262 1 1
0.89315027574729 0.892141180519093 1 1
0.738185086844967 0.737335370112771 1 1
1.13466026278545 1.13336567254434 1 1
0.935651577535976 0.934661190946911 1 1
1.12866966153077 1.12756776881331 1 1
0.667737147836188 0.667066528875201 0 0
1.02723471202352 1.02620601631275 1 1
0.993686235867228 0.99262388191133 1 1
1.01928059190241 1.0182640043527 1 1
1.02105515241033 1.01991071133189 1 1
0.830523829798131 0.82971347128217 1 1
1.28510541287517 1.283729685073 1 1
1.42508331780292 1.42334680345274 0 0
1.03465350231152 1.03351141122367 1 1
1.27212828728408 1.27089616688429 0 0
0.751218613649064 0.750406269487002 0 0
1.1759709762075 1.17476767396255 1 1
1.13833032870975 1.13716993600899 1 1
0.820128406970774 0.819289640719139 1 1
0.950943274048485 0.949877236524709 1 1
1.27501117689825 1.2736899811627 1 1
0.99141510158625 0.990304522849445 1 1
0.693392263066264 0.692683793432324 1 1
1.12064609991311 1.11951612054185 1 1
1.00059596770777 0.999476527843175 1 1
0.993010810259649 0.992093227422719 1 1
1.55305783029967 1.55144137006092 0 0
1.08258883364924 1.08152841085889 1 1
1.06262783451141 1.06144437197547 1 1
0.89976348852513 0.898921514252355 1 1
0.855433057569711 0.854523582616092 1 1
0.763468930906109 0.762683751555891 1 1
0.84553415929132 0.844701101643313 1 1
0.762872005149013 0.762072323896036 1 1
1.16505755360955 1.16392334535086 1 1
0.998032925517462 0.997070771979522 1 1
1.24540492960413 1.24424607217523 1 1
1.03682291732945 1.03584334452715 1 1
1.39119889585294 1.38968989749928 0 0
0.967043945825883 0.9661343276677 1 1
0.93855070061946 0.937613551915854 1 1
0.95094411439184 0.950036043389594 1 1
1.21294390295464 1.21177549261943 1 1
1.17930627683564 1.17823006267536 1 1
1.00078004513197 0.999825210716321 1 1
0.964286108156878 0.963216576750952 1 1
1.08994727494025 1.08884398398694 1 1
1.31733876925049 1.31588817824925 0 0
0.822422605722897 0.821441018220287 1 1
0.864387733143075 0.863527553751199 1 1
0.799785454282439 0.798846187726005 1 1
0.962146623375715 0.961244826952967 1 1
0.763523748288849 0.762660489383955 1 1
1.03929361336038 1.03827231261876 1 1
0.717002147126748 0.716204827987065 1 1
0.843707311362094 0.842952520513692 1 1
0.812275872237471 0.811504330884415 1 1
0.990485726853509 0.989466995882938 1 1
1.06737874065201 1.06639198645392 1 1
0.925533301218046 0.924516009114394 1 1
0.871229113665663 0.870434872660976 1 1
0.932756817787434 0.931791776942882 1 1
0.90965822405779 0.908794432500358 1 1
0.995561082206968 0.994481222768937 1 1
0.861131838391814 0.86025679324317 1 1
1.11831721622093 1.11723832303978 1 1
1.06816427013368 1.06699850884465 1 1
0.855855184238787 0.854939220636047 1 1
1.2783426183025 1.27698979571074 0 0
0.828074168003434 0.827249493318399 1 1
0.805757253564549 0.804882645380486 1 1
1.28674818356346 1.28536420606803 1 1
1.08221732668136 1.08118812632783 1 1
0.67072606299011 0.670051272164928 0 0
1.07461843866156 1.07356245416328 1 1
0.803559907942011 0.802720198055861 1 1
1.02671642731545 1.02546332234862 1 1
1.03097253114775 1.02994542684848 1 1
0.818085732724248 0.817303222678496 1 1
0.990356438596917 0.989380941504474 1 1
1.0373787398912 1.03631811201198 1 1
0.869669647110115 0.868882300995366 1 1
1.14760285744905 1.1463441296584 1 1
1.01310336216779 1.01211978455573 1 1
0.897325717233763 0.89626436545276 1 1
0.865677126660583 0.864734194740129 1 1
1.09751304988276 1.09630300437539 1 1
0.928406721448309 0.927511306935764 1 1
0.876222856101864 0.875218163702322 1 1
1.09416423592475 1.09306633126717 1 1
1.0465745964344 1.04564101461815 1 1
0.875780287578832 0.874763701181798 1 1
1.02878329357101 1.02769410151807 1 1
1.01870553066197 1.01763225142729 1 1
1.04873705914475 1.04752245692202 1 1
0.944449957451722 0.943515798563436 1 1
0.710074890573635 0.709320929888461 1 1
0.906211513395936 0.90523534019398 1 1
0.800147819366463 0.799306133039247 1 1
1.15556483778385 1.15432295212542 1 1
0.89459631286643 0.893736699030432 1 1
1.33763120998467 1.33606767083033 0 0
0.907194362958845 0.906288540061147 1 1
0.829967993096368 0.829017312596279 1 1
1.15812725474916 1.1569572800848 1 1
0.991807371928204 0.99075704775354 1 1
1.2628050073047 1.26147575246177 1 1
1.30361422244923 1.30200084656229 0 0
1.00732577720153 1.00626028182004 1 1
1.02122678902692 1.02013826701723 1 1
1.05302324889905 1.0518748206124 1 1
1.01649945803301 1.01532849193521 1 1
1.27108773329357 1.26972979194377 1 1
0.989390117385667 0.988402537206143 1 1
1.07961066366397 1.07849799444568 1 1
0.877457627326192 0.876490661993098 1 1
1.29350062756755 1.29216129877884 0 0
0.9948043934005 0.993672879262469 1 1
0.796522891631765 0.795734215683687 1 1
1.15170474853108 1.15061469312069 1 1
0.790529951820027 0.789724819816295 1 1
1.27436292120876 1.27305345001194 0 0
0.969843395707281 0.968724460739508 1 1
1.0113881871792 1.01040031627233 1 1
0.999430867592542 0.998447453974945 1 1
0.963564985960281 0.962503703003508 1 1
0.755015908745763 0.754276387924113 1 1
1.17100414747837 1.16973898025711 1 1
0.922613439811673 0.921561732347515 1 1
1.29859975220917 1.29727001612492 0 0
1.06114715511593 1.06011508915893 1 1
0.952208976732649 0.95114000841647 1 1
0.73167130969565 0.730948374901011 1 1
1.32715672124541 1.32588062956126 0 0
1.16963373430544 1.16845669351663 1 1
1.05487772539113 1.05377601269424 1 1
1.32792581053153 1.32641187842326 0 0
0.919186930465828 0.918315953500413 1 1
0.986524376206085 0.985543380680802 1 1
0.995279141294359 0.994173197421691 1 1
0.982663966330395 0.981714662593228 1 1
0.915321848303322 0.914319102929405 1 1
0.922757946031721 0.921717868521611 1 1
1.12408624211253 1.12304898695997 1 1
0.968794064538808 0.967696687838708 1 1
1.17267728149548 1.17156081388966 1 1
0.86987439279294 0.868876096664244 1 1
1.17499369781683 1.17384036008579 1 1
0.976099061648628 0.975142141657087 1 1
0.848756800891439 0.847854568682392 1 1
0.877743583232413 0.876762118582976 1 1
1.05318444352452 1.05212988070848 1 1
1.15918605966979 1.15796803458587 1 1
1.14421565414971 1.14305249273701 1 1
1.02254260580125 1.02158004530309 1 1
1.0865776494888 1.08534314057615 1 1
0.652761854462141 0.652148678117206 0 0
1.04792075047133 1.04681288247364 1 1
0.829991981439892 0.829109824966902 1 1
1.36815475342675 1.36659079881695 0 0
1.12836752664656 1.12714112021866 1 1
0.726565906591654 0.725838116019391 0 0
1.04208633639796 1.04094821300907 1 1
0.60699026995751 0.606326155355288 0 0
0.884420096174096 0.88352989275163 1 1
0.838387690276295 0.837471575756907 1 1
1.09413393167997 1.09301140252766 1 1
1.01727267786024 1.01629761156616 1 1
1.07197033335769 1.07075712437568 1 1
1.18511950262282 1.18379050612161 1 1
0.841435520687309 0.840489144458587 1 1
0.930692504043626 0.929774432935622 1 1
0.962600754932119 0.96159299553258 1 1
0.917302408078356 0.916463289421014 1 1
0.84555690047394 0.844611877854632 1 1
0.964925525155934 0.963892146574315 1 1
1.03655382382351 1.03551076073964 1 1
0.882417652989923 0.881491176393515 1 1
1.10060443839657 1.09944809369285 1 1
1.10240217816587 1.10107258255674 1 1
1.22288017041564 1.22152349125327 1 1
1.12493271439941 1.12374684554943 1 1
0.835051138613232 0.834189229188963 1 1
0.978709017303648 0.97777519773672 1 1
0.915133117649427 0.914252998365539 1 1
0.980401173978632 0.979453943404189 1 1
1.16291290664556 1.16182248605789 1 1
0.955081578763021 0.954065965818352 1 1
0.993075363301045 0.991927113690638 1 1
0.988337094432586 0.987242139081253 1 1
0.698208896427059 0.697455490908829 0 0
0.971991154292966 0.970989656347954 1 1
1.26265996699007 1.26141029935668 0 0
0.740561649350285 0.739783908644891 1 1
0.938922628726811 0.937970862355151 1 1
0.888290790000403 0.887299272969857 1 1
0.670594504550856 0.669945752004713 0 0
1.12319650251161 1.12202076147622 1 1
1.08016233004589 1.07895674009364 1 1
1.0229452814359 1.02185360938564 1 1
0.951847046115528 0.95102960752698 1 1
0.974285004283345 0.973258273220675 1 1
1.18510528550756 1.18381490650785 1 1
0.889149170116521 0.888233949297434 1 1
1.07322884791655 1.07208686351142 1 1
0.887082108419373 0.886041830030657 1 1
0.850089267404912 0.849247650642162 1 1
1.079250539197 1.07804510244089 1 1
1.01299287493655 1.01201469732053 1 1
0.971469583839741 0.970517424961656 1 1
1.28865218148231 1.28724165939595 1 1
1.10917656541264 1.10795453105487 1 1
1.13565804684576 1.1345810852958 1 1
0.908905777760343 0.907988523302159 1 1
1.083551602649 1.08233996671758 1 1
0.969748048063493 0.968774791777043 1 1
0.900491395932481 0.899503577508508 1 1
1.04305434024412 1.04202655059673 1 1
1.00211701460238 1.00110645177413 1 1
1.07175285016206 1.07070607865706 1 1
0.866464668438547 0.865688732944636 1 1
1.15604731965322 1.15500845132127 1 1
1.02514500963282 1.02409039500771 1 1
0.679165335375975 0.67850929336929 1 1
0.894128692572458 0.89317838614731 1 1
1.05753871299293 1.05638219940488 1 1
0.865342084090049 0.864427666382999 1 1
0.711225067354598 0.710520530607547 0 0
1.08614391257937 1.08511929293654 1 1
1.1042111376592 1.1031058337884 1 1
1.1315249973922 1.13026412907241 1 1
0.955854307532802 0.954800761048734 1 1
1.00739718421611 1.00638923653988 1 1
1.09153217135773 1.09024948160232 1 1
0.756706786498456 0.755930820145842 0 0
0.979568637267256 0.978522862507628 1 1
1.14788953825498 1.14677381286381 1 1
1.15565431610107 1.15448595322781 1 1
1.0535495666128 1.05247158333557 1 1
0.799980022824788 0.799150792361254 1 1
1.15075556110338 1.1495510949673 1 1
1.00997520555776 1.00880801844517 1 1
0.920001487553798 0.918931221655447 1 1
1.18869230221609 1.18739677079771 1 1
1.39856996107271 1.39711069010299 0 0
1.09439833751719 1.09330382403797 1 1
0.782895005659332 0.782110569093919 1 1
1.03783175284824 1.03667841448245 1 1
0.900319874623711 0.899469740333091 1 1
1.21740040151751 1.2162509238477 1 1
0.994259467613787 0.993236015796471 1 1
0.86127449414151 0.860429179408141 1 1
1.03324065959971 1.03218231422715 1 1
0.770975092927191 0.770029104699686 1 1
0.938943786287754 0.938023302696479 1 1
1.29916052671328 1.29772232782457 0 0
1.094487467535 1.09344454024869 1 1
0.936715427005994 0.935638808633188 1 1
1.09531887546284 1.09412477105918 1 1
0.862957151498654 0.862054342713251 1 1
1.08018223020886 1.07903517121737 1 1
1.50181189982491 1.50041903606331 0 0
1.18125457997038 1.18013242669777 1 1
0.853551568302262 0.852658520928715 1 1
0.95213962613366 0.950944251242774 1 1
1.20047169117642 1.19927611423401 1 1
1.29211116826947 1.29068592364921 1 1
0.912301830628443 0.911481799665404 1 1
0.878904710459245 0.878024318975159 1 1
1.08563441485169 1.0845195757549 1 1
0.992586801953334 0.991539563031247 1 1
0.92086495128873 0.919849828509153 1 1
0.662968618328187 0.662219585649049 0 0
0.912583348531986 0.911555841662925 1 1
0.76499802218426 0.764246364013411 1 1
0.918771291766623 0.917888370122432 1 1
0.769731827647542 0.76891372261417 1 1
0.780347240773356 0.779570598308118 0 0
1.13618336387716 1.13508302291145 1 1
0.911584210546652 0.910702623233646 1 1
0.929431349140185 0.928297336745964 1 1
1.09795993126471 1.09683801314738 1 1
0.908026466910481 0.907116662963334 1 1
0.97138887622691 0.970545865322096 1 1
0.965892174353605 0.964959221788379 1 1
0.834854409484861 0.834096754733923 1 1
0.959535436566864 0.958538027871043 1 1
1.18752828865848 1.18628231670969 0 0
0.894306834621894 0.893424272163029 1 1
1.24337958526048 1.24202063542941 1 1
1.3076510914286 1.30618586647577 1 1
1.24672594617781 1.24527450238423 1 1
1.05595971571193 1.05473743724254 1 1
0.73198551541445 0.731255402908334 1 1
0.839011702505271 0.83816742478392 1 1
1.13921561222884 1.13806424293626 1 1
0.993878066669243 0.992730707850224 1 1
1.30483636066765 1.30343224109625 0 0
0.952626530030345 0.951625002583453 1 1
1.17414924156444 1.1729882752383 1 1
0.791175090068483 0.790333478460296 1 1
1.06711950210707 1.06602017252609 1 1
1.07846147406973 1.07739066700966 1 1
0.620937684693447 0.620383017792219 0 0
1.17165995021796 1.17028911705021 1 1
0.944753897817855 0.943923929285545 1 1
0.991480112629196 0.990375316258291 1 1
1.02988236164551 1.02877125981364 1 1
1.00714660923332 1.00609450221637 1 1
1.13319884978456 1.13198188088146 1 1
0.99156703274292 0.990447588135783 1 1
0.933843475108461 0.93295304935926 1 1
0.998790254757775 0.997785441305591 1 1
0.919656598446602 0.918673066541411 1 1
1.12941390585713 1.12829867129905 1 1
0.929136221956053 0.928149372017936 1 1
0.51180380063692 0.511214434123177 0 0
1.01118586346969 1.01016554318121 1 1
1.01578370705181 1.01473684929312 1 1
0.889670761450413 0.888810795308948 1 1
0.976806211879685 0.975802097512653 1 1
1.01790567599533 1.01682164427412 1 1
1.11946881884612 1.11831611522395 1 1
0.970261385708323 0.96932246660883 1 1
0.942500259380674 0.941519893091006 1 1
0.783807508853621 0.782973971880368 1 1
0.977173958782048 0.976178528847284 1 1
0.969544611978095 0.968427068325841 1 1
1.09423586616144 1.09307794572352 1 1
1.05005202259635 1.04894474423259 1 1
0.79704576599761 0.796142485572314 1 1
1.02655139148829 1.02554091509587 1 1
0.888416968103242 0.887414531271431 1 1
0.989466179447372 0.988436474726098 1 1
1.03531790393887 1.03411791632866 1 1
1.12984205771194 1.12866801748225 1 1
0.904231078930927 0.90339114524684 1 1
0.889646782243633 0.888695467624491 1 1
0.884473548827347 0.883565251992505 1 1
0.650726729389499 0.650051007381966 0 0
0.632394280699222 0.631697824859053 0 0
0.831813100674361 0.830972670326941 1 1
0.89808231481418 0.897161041580433 1 1
0.895563716090992 0.894499848214416 1 1
0.795694005082821 0.794896165389791 1 1
1.31700567953785 1.31577483400688 0 0
1.04591692669764 1.04493856478825 1 1
0.726423756307107 0.725719540674609 0 0
0.75184902763135 0.75107048138553 1 1
1.29937666732003 1.29795657873535 0 0
0.991505234368838 0.990447936981064 1 1
0.983370751199119 0.982415699962748 1 1
0.976879665146486 0.975978860317502 1 1
0.797987280503116 0.797141220957545 1 1
0.800875964861067 0.800082549823967 1 1
0.994057925090319 0.993031057076837 1 1
1.07319045537025 1.07201788917493 1 1
0.899819873036122 0.898890298153057 1 1
0.944477385559515 0.943516325183854 1 1
0.670668228812892 0.670053848284506 0 0
0.975388909052385 0.974307564447875 1 1
1.01904138003603 1.01797564553203 1 1
1.18055511202472 1.17928159479366 1 1
0.967692122457648 0.96664040759329 1 1
1.10408441522331 1.102822974277 1 1
1.14385702609948 1.14254445455419 1 1
0.94365301833404 0.942732365529908 1 1
0.79312518595366 0.792134507297084 1 1
0.631277391138058 0.630657779053997 0 0
1.17050644723663 1.16927283580645 0 0
1.01370768126958 1.01278082533962 1 1
1.04091816265452 1.03981439388247 1 1
0.819923161289229 0.819011264366585 1 1
1.16916291465493 1.16800858996471 1 1
1.02294519026142 1.0219122430624 1 1
1.10851389606757 1.10742679865311 1 1
1.42819838504018 1.4267578771453 0 0
1.19579222040182 1.1945779948317 1 1
1.1768549239864 1.1755387990914 1 1
1.10306127936751 1.10198641449835 1 1
1.19428097534507 1.19305524152801 1 1
0.795559824198355 0.7947305958579 1 1
0.872286432516087 0.871312786392864 1 1
1.04007345717829 1.03904466936558 1 1
1.01040547141243 1.00930453780474 1 1
1.2494768567439 1.24813047050102 1 1
1.27814716525888 1.27685805726575 0 0
0.934433599836708 0.933362422005926 1 1
0.94165678204337 0.940705796142484 1 1
1.14949282525868 1.14828655485925 1 1
1.26892991159713 1.26755549528839 0 0
0.992922119642283 0.991950206279246 1 1
1.21150258991908 1.2102961486725 1 1
0.822618679208622 0.821794736233871 1 1
1.10237691609344 1.10124681737174 1 1
