# Supplementary material for: Bias caused by sampling error in meta-analysis with small sample sizes
Source: PLoS One. 2018 Sep 13;13(9):e0204056. doi: 10.1371/journal.pone.0204056 (PMC6136825; doi:10.1371/journal.pone.0204056)
Supplement: S4 File — (ZIP) [file pone.0204056.s004.zip › results N = 20 theta = 0 tau = 0 sz = 10-20.txt]

"cohen.dl.theta" "hedges.dl.theta" "cohen.dl.cp" "hedges.dl.cp"
-0.00269337063154465 -0.00477549336146893 1 1
0.0676419681622255 0.0647441705521229 1 1
0.0650456220496548 0.0641721296865213 1 1
-0.201627078567396 -0.192609056603718 1 1
-0.163162944005417 -0.157110192756836 1 1
-0.00195683641815709 -0.00177967670213784 1 1
-0.196994553460735 -0.18667672303735 1 1
-0.0218480718301453 -0.0214639628220858 1 1
0.0797785715725158 0.0741145049761189 1 1
0.0438488077365993 0.0411943598971355 1 1
-0.0845806107092891 -0.0816459892641453 1 1
0.121380847309477 0.116973779987605 1 1
-0.245002925152976 -0.232722043567756 1 1
0.202904327570582 0.190923344950522 1 1
0.112600844995246 0.106211755291705 1 1
0.165030355859094 0.153315167749902 1 1
0.0172771685461986 0.0169616049844934 1 1
-0.126502289818958 -0.12007460427588 1 1
0.0913065680445367 0.0886583025345665 1 1
-0.00594804509369956 -0.00483180620399839 1 1
0.149408451661552 0.142157806531734 1 1
0.0622465117705049 0.0587805363150708 1 1
0.104322821193004 0.0989579189961183 1 1
-0.0312421775214717 -0.0307103212772101 1 1
0.0203324181999992 0.0230991941179646 1 1
-2.46479351758144e-05 0.000768640850992722 1 1
-0.0622654331609547 -0.06162448792106 1 1
-0.0508951405349696 -0.0500440492205686 1 1
-0.0750350784100712 -0.0708219955436421 1 1
0.158941813587844 0.152191548450876 1 1
0.107708749907406 0.103847211435477 1 1
-0.0280759799541991 -0.0279604214658588 1 1
-0.0236157504498379 -0.0202358322038381 1 1
0.0561030435745414 0.055288070068971 1 1
-0.261643036657398 -0.248852113010334 0 0
0.0560779852831068 0.0511623284373977 1 1
0.0317385367911247 0.0295141532975662 1 1
0.0754161976595254 0.0745370744052244 1 1
-0.229655198273664 -0.217467696076064 0 1
0.00539733538245626 0.00444723699018118 1 1
0.108925710748967 0.105919076280494 1 1
-0.139243763972288 -0.130123495421632 1 1
-0.0359166313039313 -0.0406061659969018 1 1
0.0808784501691384 0.0749600813269724 1 1
-0.0700338162648176 -0.0680706838670151 1 1
-0.0295104022616655 -0.0281565394567888 1 1
-0.0143907356947812 -0.0108099377584784 1 1
0.0698668047129402 0.0643982694289563 1 1
0.0190686998586701 0.023729774217547 1 1
-0.0476538562883296 -0.0445744110314844 1 1
-0.00723716322745471 -0.0058292939106567 1 1
0.0442745828258489 0.0447102094991586 1 1
-0.0911630726841998 -0.0872958394838844 1 1
0.238056646119024 0.225876189025898 1 1
-0.121779336931076 -0.11943588155713 1 1
0.0470940046003251 0.0456558374835233 1 1
-0.118803758529853 -0.11386367691503 1 1
0.205998296488412 0.199923603949298 1 1
0.285723043313196 0.268482657790812 0 0
-0.117455782290091 -0.115905626018952 1 1
0.0684430004317788 0.0660821913276606 1 1
0.176350170131425 0.167848365426605 1 1
-0.0100756108645469 -0.0094989006906395 1 1
-0.092500406807396 -0.0817241414627804 1 1
0.0840677533325519 0.0810737402468537 1 1
-0.165118277802748 -0.159287434999781 1 1
0.0533115560535765 0.0565745765308826 1 1
-0.0124921103915954 -0.012809727295202 1 1
0.275202803831921 0.252963657359183 0 0
0.182423326639021 0.169174656951564 1 1
0.125795179386473 0.122501806653535 1 1
-0.0344019784737045 -0.0330078219742992 1 1
0.00759153669053024 0.0097080769018336 1 1
-0.0713756750636841 -0.0669518064452409 1 1
0.241067192563344 0.226935805294861 1 1
-0.168157001651316 -0.161325761091301 1 1
-0.00386594377711949 -0.00428325426222087 1 1
-0.123791434949262 -0.12415027364664 1 1
-0.0113912919593378 -0.00570668061834779 1 1
0.296849308464517 0.285208600260044 0 0
0.00599164405146273 0.00432359243089175 1 1
-0.119259792765901 -0.11201462886764 1 1
-0.016672815614241 -0.0167851328652941 1 1
-0.118869346400924 -0.115009812344473 1 1
-0.0180051681052238 -0.0183752045722442 1 1
-0.0351555303259546 -0.032196094428514 1 1
0.189212784267788 0.182613654425142 1 1
0.0560472058376293 0.0525490279161 1 1
0.0248496703240629 0.0236401478801038 1 1
0.00433772007008736 0.00543706402710235 1 1
-0.100656196075668 -0.0971390450756871 1 1
0.21693208793881 0.204297374068796 1 1
0.00284722775998343 -0.00376929353664223 1 1
0.159815795583966 0.154356678754407 1 1
0.186141455557189 0.175092762418722 1 1
-0.0200451779144124 -0.016712358273724 1 1
-0.188856315121196 -0.180241717679733 1 1
0.0533756378672295 0.0487735225598257 1 1
0.00607606757084432 -9.64813837866785e-05 1 1
0.117807486545076 0.109134298933924 1 1
-0.0529855283590871 -0.0484615098743258 1 1
-0.0120340179637849 -0.008905150818568 1 1
-0.22200837618726 -0.213682375610418 1 1
0.118640261636299 0.106773407767423 1 1
0.0150925654571042 0.0104718752144765 1 1
-0.0813114878221279 -0.0818594995839328 1 1
0.172737963819643 0.164848522608188 1 1
0.156373697737331 0.148670004664844 1 1
0.101257789058337 0.0945558288484423 1 1
0.0566235249508223 0.0500968398821555 1 1
0.296554752388044 0.283359309291915 1 1
0.0308522836247284 0.0283288161877977 1 1
-0.0215153057386618 -0.0154977223350213 1 1
-0.220466834210091 -0.208603206589015 1 1
0.0946067928857456 0.0918692501283069 1 1
-0.100294101365826 -0.0927873212919244 1 1
-0.0559498912645705 -0.0587079975596302 1 1
0.00110681668903123 -0.000334519067194207 1 1
-0.0464096989275486 -0.0419311047164417 1 1
-0.110358290621142 -0.104371276262926 1 1
0.16863321068834 0.165715998643228 1 1
0.0973534931507865 0.0925999025773063 1 1
0.235737724002212 0.225069156967975 0 1
-0.058780063619558 -0.0572476005017503 1 1
-0.129188989396342 -0.121211153384756 1 1
-0.0148092075193423 -0.014595738309266 1 1
-0.0489232827307383 -0.0447509231735414 1 1
-0.115820929913651 -0.106091052868374 1 1
0.130556818371773 0.124751687708599 1 1
-0.0437673314892461 -0.0400969755708248 1 1
-0.0164283473151081 -0.0175630011147883 1 1
0.0797351368691446 0.075830273089862 1 1
-0.186422803417335 -0.179192329158225 1 1
-0.102790319349719 -0.0971548917614387 1 1
0.0283654537921056 0.0252799024212367 1 1
0.0954443168623838 0.0867700692547683 1 1
0.152403349525865 0.144171057929409 1 1
-0.0201190244116091 -0.0197480623784019 1 1
0.073120627742281 0.0659603456854789 1 1
0.0887109769189341 0.0866264224972501 1 1
0.0460669135618102 0.0420061366352458 1 1
0.184413808576159 0.176879867253949 1 1
0.0338848623371745 0.0330586451358746 1 1
0.109653666765448 0.104089701008533 1 1
-0.133140925241635 -0.127986134414423 1 1
0.296806634709433 0.285964560209588 0 0
-0.270944315553693 -0.259517628743149 0 0
-0.0300528639264116 -0.0306367815102664 1 1
-0.146513402023719 -0.139532180638431 1 1
-0.19543184640893 -0.185760200123984 1 1
-0.057325392480673 -0.054431258794136 1 1
-0.100914212055574 -0.0912245134813585 1 1
0.207135029444227 0.19980069591085 1 1
-0.0783217602728432 -0.0717739830805913 1 1
-0.0873573327222063 -0.0831579670755307 1 1
-0.149287329073903 -0.146947993134841 1 1
-0.0444995312832735 -0.0424010838104044 1 1
0.0295954533102359 0.0289825753227703 1 1
0.220792514234141 0.210976546078561 1 1
-0.31233287189568 -0.294017620412623 0 0
-0.0349589951001676 -0.0333450712608052 1 1
0.189872675096395 0.185914702394842 1 1
0.0608104907705775 0.0593068236333114 1 1
0.105484416407186 0.10130601388346 1 1
0.0471103487635616 0.0482301963706177 1 1
0.0991079407022316 0.10000688241028 1 1
-0.1768481204265 -0.170020947758595 1 1
-0.0175915651709233 -0.0210814434187696 1 1
-0.152513048753478 -0.146277693421066 1 1
0.119969903716753 0.114153416642667 1 1
0.112107648555194 0.104161623063778 1 1
-0.0964994389246304 -0.0913193676740388 1 1
0.174636619714592 0.167122672281116 1 1
-0.258155466362177 -0.247576812046383 1 1
0.17557461206373 0.166363904523368 1 1
-0.0446032334946173 -0.0442750872098535 1 1
-0.0813914141679483 -0.0793713870553275 1 1
0.0628011729073636 0.0567332429401802 1 1
-0.062844208694838 -0.0596841275457338 1 1
0.0979687742667906 0.0937004694733645 1 1
-0.0450731842527746 -0.041134662867515 1 1
0.0519458142937336 0.0484543079479507 1 1
0.0280289160334568 0.0259847298147529 1 1
-0.0870253065385003 -0.0860274836788966 1 1
-0.0945298660790915 -0.0947733622305163 1 1
-0.210113188080434 -0.202902437308869 1 1
0.000640216324151142 0.00098458410946046 1 1
-0.0109432542365873 -0.0114414168342488 1 1
0.00989312052027773 -0.00100517901965282 1 1
-0.108403679834985 -0.102729665663626 1 1
-0.124555350182968 -0.119817299020476 1 1
0.108083556696905 0.101979652860995 1 1
0.0195733495667147 0.0158425535268722 1 1
-0.0567114414874336 -0.0535545255318087 1 1
-0.0994721837354371 -0.0933025527246771 1 1
-0.0903951467106296 -0.0800896223892023 1 1
0.105820022726103 0.101814043663759 1 1
0.0705675287263447 0.0665837964372171 1 1
-0.152206323780123 -0.139653419519098 1 1
0.169107562388301 0.159626156232161 1 1
0.0463406136080592 0.0456279953913004 1 1
0.197830491135988 0.197580865329867 1 1
0.0403290412478861 0.0346046572073928 1 1
-0.104549856144742 -0.0989139634180837 1 1
0.195420000850449 0.185178151288 1 1
-0.00777246032849213 -0.00730934366012673 1 1
-0.216335867991722 -0.203948485456176 1 1
0.0520138847146408 0.0480679512982511 1 1
0.0464141563433062 0.0435143032010725 1 1
-0.114339195460638 -0.106115909415178 1 1
-0.090257306793225 -0.0792822828352856 1 1
-0.0802618193618754 -0.0793178882304174 1 1
0.0779490035782115 0.0750314743649833 1 1
-0.000945632603140298 -0.00119819715638769 1 1
0.0303910531722727 0.0284534277445856 1 1
-0.0381761695977027 -0.0369607705657384 1 1
0.374160466500875 0.356742853674065 0 0
-0.0242155487807707 -0.0225624358608876 1 1
0.0185626039705521 0.0165073353162537 1 1
0.0620331103260942 0.0596287770015619 1 1
0.081670899514837 0.0805517289628698 1 1
0.028094444170614 0.027727968088236 1 1
-0.146140097153913 -0.137936052145999 1 1
-0.120797621668983 -0.115559871230155 1 1
-0.047984124610772 -0.0462743646322231 1 1
0.17051890402743 0.164329404833538 1 1
-0.0874825965560255 -0.088540092838129 1 1
-0.152032163409932 -0.141871664642722 1 1
-0.0576071181125319 -0.0547301139164109 1 1
0.142104644868162 0.135774752678731 1 1
-0.2002387916203 -0.195197147439425 1 1
-0.0595983427072211 -0.0533899081710742 1 1
-0.0922755188740547 -0.084405964352119 1 1
-0.0529483179147531 -0.0506641875076268 1 1
-0.272981531958243 -0.256751233455192 0 0
0.0693216136661422 0.0749547668551346 1 1
-0.0915976273247441 -0.0873892905277812 1 1
-0.138573918970308 -0.136997336274956 1 1
0.177609904549149 0.169789928308922 1 1
-0.00652472144458966 -0.00680205544413752 1 1
0.00305105161042199 0.00493618213514229 1 1
-0.024378305987178 -0.0244842875420219 1 1
0.0742131579360989 0.0676602016732238 1 1
0.00147760382486653 0.00488183274621783 1 1
0.123118831588803 0.115686033698098 1 1
0.0598432199411604 0.0556268740322945 1 1
0.0472846366569454 0.0431204107711128 1 1
-0.0708306452209691 -0.0635557679944631 1 1
-0.0724236649968821 -0.0628336053173286 1 1
-0.0436211111990833 -0.0403978633707629 1 1
-0.162335507748965 -0.155765793286971 1 1
-0.0400599323564462 -0.0389065237931717 1 1
-0.188833121563172 -0.183017748342596 1 1
0.121551274231397 0.115850777165968 1 1
0.0521042954351555 0.0499382291261579 1 1
0.108360882940789 0.106655211898446 1 1
0.102054633406907 0.0959983509983558 1 1
-0.0575639973892984 -0.0531059407083864 1 1
-0.136791630247324 -0.134868503678306 1 1
-0.0845385075255775 -0.0788151013515812 1 1
0.235717506480813 0.226363744314666 0 1
-0.114178242350723 -0.106870536641318 1 1
-0.1526857166947 -0.143382347758008 1 1
-0.182192512512342 -0.174977537183085 1 1
-0.202207095931127 -0.194798099853168 1 1
0.0231692399568902 0.020931304128953 1 1
0.0683316381460366 0.0635353089855447 1 1
-0.108424644338634 -0.100121664581876 1 1
0.00384586867933831 0.00186895610386791 1 1
-0.00767507594733676 -0.00487396620201337 1 1
0.0201768632007135 0.0242454722570276 1 1
0.0744458986755348 0.0730219359862623 1 1
0.211677943566485 0.201880417790208 1 1
0.0119248954277007 0.0126418772323559 1 1
0.183393505737598 0.170790530169956 1 1
-0.131225538594854 -0.127009690281477 1 1
0.111043867005616 0.106541122114633 1 1
0.0436237375131018 0.0380308816618642 1 1
0.00977781698636168 0.00712966824617312 1 1
0.0104804865261661 0.0118122669598322 1 1
-0.0585305366441503 -0.0547627379401343 1 1
-0.171555794216009 -0.165910376417955 1 1
-0.0787513538697282 -0.0779821168072877 1 1
-0.0176911725668304 -0.0193590928289736 1 1
0.0811555777308698 0.0780889954029171 1 1
-0.0816511346077992 -0.0774770930343043 1 1
0.200928139544299 0.191713636941691 1 1
0.113701788155999 0.115479522656872 1 1
0.0396847805014062 0.0371696708158255 1 1
0.0325579191428727 0.0340819149282898 1 1
-0.0347529801855954 -0.0321954160312845 1 1
-0.258276287725802 -0.24524021643482 0 0
-0.126309685988721 -0.124198294451661 1 1
-0.0908530883801525 -0.0924156558417027 1 1
-0.0340962526590577 -0.0344314827663628 1 1
-0.146823618220521 -0.139360625352021 1 1
0.101424334188543 0.0942538755538415 1 1
-0.243690647062036 -0.235288515811006 0 0
-0.0757177691533508 -0.0766571966373934 1 1
-0.0491034519865239 -0.0518936371587179 1 1
-0.066525945690481 -0.0629984674572198 1 1
-0.0668552508325698 -0.0694157691046521 1 1
-0.0342499976804426 -0.0323975268130798 1 1
-0.10954093401757 -0.103651836638851 1 1
-0.00491651240777154 -0.00776549463395701 1 1
0.0633324767790055 0.0632512117329324 1 1
-0.0481435768289508 -0.0467650749089745 1 1
0.169659405878221 0.169045641853157 1 1
0.0283336007027153 0.0262894799208249 1 1
0.0576855465470901 0.0534789533824241 1 1
-0.0529354684548963 -0.0493603662671618 1 1
-0.178942727608178 -0.171669458499625 1 1
0.0443938886465176 0.043821086549926 1 1
-0.185106891267394 -0.17616811589942 1 1
-0.129182123999137 -0.122747860500066 1 1
0.0494417160868918 0.0463659468955295 1 1
-0.234386784896908 -0.222236357569717 1 1
-0.0199235260459076 -0.0196034151374743 1 1
0.0340774485768394 0.0327193461533053 1 1
-0.382302266360116 -0.365687915271315 0 0
-0.123609562335142 -0.126021015673976 1 1
0.095271423899949 0.0960439614703361 1 1
0.0321984027525124 0.0292677357167955 1 1
-0.119053273062959 -0.115480530301515 1 1
0.0176719374672543 0.00927471032801188 1 1
0.223632608024294 0.214185918129623 1 1
-0.0190726238715847 -0.0157687443611294 1 1
0.0668261865684953 0.0625980191016265 1 1
-0.0795109226503629 -0.0795725655438257 1 1
-0.15510371910816 -0.147200773972608 1 1
0.202169492549176 0.194555620115048 1 1
-0.0842530948151706 -0.0778771660086219 1 1
-0.142693773336479 -0.1343146648482 1 1
0.0119761408846493 0.0112529687202231 1 1
-0.00654108990608483 -0.00651791210072506 1 1
-0.0765143792224034 -0.0723970711864984 1 1
0.0285435314055681 0.030086772858056 1 1
0.017629846815102 0.0164614630668709 1 1
0.0267883889269567 0.0252395699137429 1 1
0.0635014735173906 0.0604650810238846 1 1
0.0489910079824485 0.046195297185221 1 1
0.0429917845980472 0.0297314972867008 1 1
-0.114734357022462 -0.110708075785465 1 1
0.0860471248709747 0.0811000157806521 1 1
-0.02192493506631 -0.0214981429559372 1 1
0.132439093639264 0.127586941597197 1 1
0.0974061622126209 0.0876778925961282 1 1
-0.100518222396942 -0.0983795273717605 1 1
-0.0886052401766866 -0.0830411696951288 1 1
-0.0602752950246337 -0.0561772016730764 1 1
0.101855399069127 0.0980845658765745 1 1
-0.0851991423344975 -0.0836256762862518 1 1
-0.0528032139987118 -0.0529834742793372 1 1
0.0293694535286237 0.0252665700190187 1 1
0.14645424886636 0.13759755656247 1 1
-0.305253893766501 -0.288812840566875 0 0
0.0378285355328948 0.0371633454254939 1 1
0.20524339325753 0.198460360245008 1 1
-0.073615729142354 -0.0726487235185392 1 1
-0.159649393842094 -0.150354718900314 1 1
0.0693537349681999 0.0631358015093525 1 1
0.0548494188840093 0.0542324609836569 1 1
0.182005896975423 0.171797436200219 1 1
-0.00805240445869169 -0.00589137911239119 1 1
-0.170017217648929 -0.162089163440545 1 1
0.00401039033527376 0.00772816350619299 1 1
0.0974695988428929 0.093396660972737 1 1
-0.0986872735971092 -0.0944196995319779 1 1
-0.0817195534650122 -0.0792503225848918 1 1
0.0217745025892054 0.0175504667613476 1 1
0.0174425797477905 0.0222834561460761 1 1
0.0117524887698075 0.0118270585001827 1 1
0.124605539815882 0.123770146469447 1 1
0.0935392212710368 0.092002506315704 1 1
-0.237792772993912 -0.228503581474001 1 1
0.161086699794878 0.154989007911678 1 1
0.144321494171259 0.135037308220492 1 1
0.0900476983180434 0.0778617342660036 1 1
-0.163108658652091 -0.154768538605849 1 1
-0.0762948020587926 -0.0720196747697916 1 1
-0.24926244497258 -0.236075405899218 1 1
-0.0984415910874004 -0.0910391275764981 1 1
0.0603268334690205 0.0549218974518349 1 1
0.135237022767834 0.128270456764653 1 1
-0.132917522818894 -0.125341978295786 1 1
-0.128248240114838 -0.11762445344978 1 1
0.24645138965028 0.233975523413467 1 1
0.0528884879760107 0.0521295963804503 1 1
0.0147024872026231 0.0143833285871046 1 1
-0.0167766643163648 -0.0151612493025301 1 1
-0.00652583623162616 -0.0119111849046771 1 1
-0.290238271211038 -0.276051274915159 0 0
0.0191721006347128 0.0180327217380557 1 1
-0.267452365930294 -0.251377859517573 1 1
-0.0819180565009498 -0.0777051484039114 1 1
0.0887909065663084 0.0868906081055264 1 1
0.105489966096687 0.102743515887579 1 1
0.035354220666439 0.0382934830499482 1 1
-0.0314526774701759 -0.0304652554722484 1 1
0.0994568329483962 0.0942293201617898 1 1
0.00758422036385869 0.00645450086644161 1 1
-0.156886122354385 -0.155175149051135 1 1
-0.133996770212357 -0.127819509156858 1 1
0.117959290183221 0.111780637030736 1 1
-0.0348597030924368 -0.0333000174835806 1 1
0.0760841297589549 0.0751454756980115 1 1
-0.00529041528994166 -0.00838496851436558 1 1
-0.0599747001912422 -0.059010446344608 1 1
-0.036484360432268 -0.0423408392225906 1 1
-0.0588823047076302 -0.0552338163106833 1 1
0.0596708593184615 0.0568228697733725 1 1
-0.228131188283152 -0.206730294156555 1 1
0.0381215085081263 0.0318693114983531 1 1
0.128727492483492 0.124022984673919 1 1
0.214443974471479 0.205053204925183 1 1
0.119021743024442 0.112552183646889 1 1
0.145072238361342 0.13438283887563 1 1
0.114823916275374 0.107442804472737 1 1
0.0210345951149693 0.0288709145887705 1 1
-0.155771569086998 -0.149651643771412 1 1
0.203003727119885 0.195021571225978 1 1
-0.111609530707586 -0.108132152134868 1 1
0.123364194140629 0.122640421544701 1 1
-0.191237400443535 -0.182692647385279 1 1
-0.0897565337617974 -0.0832880373192818 1 1
0.0974196409965657 0.0925598451418077 1 1
-0.11291525664626 -0.104619462540822 1 1
-0.116946865007554 -0.11001747925072 1 1
-0.089608655673958 -0.0841436479602309 1 1
-0.0196162267336354 -0.0216493497908734 1 1
-0.108440177445711 -0.107333146727489 1 1
0.0808217416261892 0.0763781852206786 1 1
0.0672445524680707 0.0615673835359062 1 1
0.064605857870622 0.0637642125509604 1 1
0.035056991727786 0.032781201856994 1 1
-0.0350595195777376 -0.0274621215435186 1 1
0.127086472316931 0.121595974634232 1 1
0.0720224038169181 0.0709815731772799 1 1
-0.104275699116033 -0.0986191281923103 1 1
-0.0178574511917872 -0.0166270735830516 1 1
-0.0930648283605293 -0.0924260756430451 1 1
-0.170200734924709 -0.163467847721474 1 1
0.166153526884563 0.159503034288639 1 1
0.0317441238962128 0.0384130220640905 1 1
0.0387134641419266 0.037246936566508 1 1
-0.133253176285763 -0.123203890856416 1 1
0.0251221420814092 0.0293530313683815 1 1
0.14883769601659 0.140614577905477 1 1
-0.103428757325648 -0.0992280624140112 1 1
0.128031735605945 0.120856197868202 1 1
-0.0250324707894057 -0.0231808905193164 1 1
0.226932922710261 0.217682113886444 1 1
-0.0834393817709184 -0.0767744718362028 1 1
0.126344321764381 0.121337775270295 1 1
0.0859773102424602 0.0829299388084126 1 1
-0.0312577027161676 -0.02847339622743 1 1
0.15444195380549 0.147986234025417 1 1
-0.059372477606567 -0.0536732954986505 1 1
-0.0703948385250052 -0.0669488846510443 1 1
0.0624758891574569 0.0604262367512367 1 1
0.158970170795097 0.151826603517946 1 1
0.29126242093942 0.280075842161738 0 0
0.0665008134404598 0.0569723833290174 1 1
-0.094931058148238 -0.0896590023717796 1 1
0.156864453015259 0.151021974979468 1 1
-0.0240691275556953 -0.0225480431568113 1 1
-0.0639366889284193 -0.0609708113154616 1 1
0.000450358662379349 -0.00137038968563963 1 1
-0.00193719023485564 -7.37799517602916e-05 1 1
0.235501973983594 0.224505934341576 1 1
-0.408911331597998 -0.383336882471807 0 0
-0.17394382157164 -0.167458391063782 1 1
0.029334809636932 0.0254934880854891 1 1
-0.0730075301007422 -0.068172092366232 1 1
0.0500112571477558 0.0462000680241277 1 1
0.1546017741931 0.14722471800568 1 1
-0.0649492558370551 -0.064061344030814 1 1
0.0876525555859946 0.0774448674668557 1 1
-0.0494545057315197 -0.0497328402384325 1 1
0.0723254175576934 0.067547090741853 1 1
-0.128236530233229 -0.117702130651348 1 1
-0.12262859731947 -0.1058593128187 1 1
-0.0663670958650608 -0.0644814022137557 1 1
0.0150146361286914 0.0137440997815336 1 1
0.0648794671493701 0.0634617026925502 1 1
0.0027672563398965 0.00524731211975668 1 1
0.120185435983547 0.112019665087938 1 1
-0.0812273481433718 -0.0761173202856928 1 1
-0.0438883552933387 -0.038244871896947 1 1
0.0748226919614523 0.0750468489746244 1 1
0.037034621187602 0.0347858518053992 1 1
-0.01775241349138 -0.0148279655750511 1 1
0.0288215898462988 0.0281866282908056 1 1
0.0045700144434426 0.00139085058525086 1 1
0.123394563099482 0.116066235553933 1 1
-0.107730541754767 -0.0981774621203779 1 1
0.103391324126874 0.0998913187996884 1 1
-0.0265367437684494 -0.0298703681988113 1 1
-0.0447599854887972 -0.0395397962748854 1 1
0.216864013574031 0.200114887205286 1 1
0.0116431630532778 0.0133046149986215 1 1
-0.032003179914317 -0.0200913732963642 1 1
0.161088566278502 0.154193727079507 1 1
-0.0502874543409969 -0.0488979712084596 1 1
0.0986590150970245 0.0977999162184811 1 1
0.107141969716336 0.102953079101893 1 1
-0.144898928365924 -0.139202762244334 1 1
-0.121813708458182 -0.118507669459939 1 1
-0.0793095299537138 -0.0775809905285978 1 1
-0.0587190401826771 -0.0584118625737029 1 1
0.0066258264323132 0.00851343421025571 1 1
-0.16874566310145 -0.162805699267702 1 1
0.0266931264277018 0.0284967774322479 1 1
-0.0429128990530884 -0.040338253803429 1 1
0.0386964310977271 0.0366471404476677 1 1
-0.105574193891678 -0.101760874337663 1 1
-0.140940210432292 -0.135528089744987 1 1
0.0962804467757305 0.0902378054355929 1 1
0.0869617330467362 0.0835807758879149 1 1
-0.224066219689381 -0.214756169373602 1 1
0.107059777442045 0.101242882568332 1 1
0.0289880629408374 0.0220381807485954 1 1
-0.0810521801868031 -0.0780585730385452 1 1
-0.024189037098739 -0.0275825021721054 1 1
-0.113812645673192 -0.108690815148613 1 1
0.00265078552623421 0.00322061626236136 1 1
0.100136069402007 0.0935707404978667 1 1
-0.0273172685316375 -0.0276917162253921 1 1
0.127014617290066 0.119052968584912 1 1
0.185386025521773 0.17551393021471 1 1
0.262622715648873 0.257779844815158 1 1
0.0196913488619778 0.020091556666474 1 1
-0.0634391266292927 -0.0649500184499164 1 1
0.129023391400198 0.122847615628255 1 1
0.0704061885574936 0.0676088700998631 1 1
-0.202039983727053 -0.190555868032649 1 1
0.0436277454746541 0.0408635970952991 1 1
0.179393204186297 0.172329547696679 1 1
-0.106084629561265 -0.103078556242021 1 1
-0.0207506261425706 -0.0199707445550306 1 1
-0.117947221169932 -0.112832931009383 1 1
0.225657248567624 0.214457641309628 1 1
-0.0984547349465971 -0.093993045322378 1 1
-0.162632473172828 -0.155847833384884 1 1
-0.148586091228324 -0.140688345112073 1 1
0.0555532659564359 0.0530652322580439 1 1
-0.202900373682491 -0.192886848415055 1 1
-0.193051967498075 -0.186235045230549 1 1
0.0509317331667168 0.0532513091206333 1 1
-0.164207282342808 -0.153760704989752 1 1
-0.0172993151884286 -0.0179624929090357 1 1
0.0861081566800173 0.0817999463493401 1 1
0.126521423997949 0.120645012757949 1 1
0.113879772183432 0.106752413381185 1 1
0.157312499693088 0.155150774903965 1 1
-0.0770717733018879 -0.0730223968773171 1 1
0.0783328277785853 0.0746525548881768 1 1
-0.202833195770893 -0.192658048597558 1 1
-0.119857148166044 -0.114599656391378 1 1
-0.265444780170821 -0.252276268721582 0 0
-0.00250609682046736 0.000512507244961897 1 1
0.0959694258338303 0.0936713761539784 1 1
0.0355815309613695 0.0358031417313379 1 1
-0.0254709248962861 -0.0252092397502386 1 1
0.278046162620812 0.2649636900846 0 0
-0.210075084810546 -0.198832940217924 1 1
0.165975682024975 0.164357569616743 1 1
0.145860224485234 0.139775486375796 1 1
-0.019249499942609 -0.0185533382080765 1 1
-0.0167411598056818 -0.016664298772556 1 1
0.0174617747916268 0.0214777168423358 1 1
-0.0143376997005052 -0.0147376893341274 1 1
0.0420636679039285 0.0411531360521438 1 1
0.0992718186489502 0.0936393099107138 1 1
-0.145370759215138 -0.138187328700873 1 1
0.0192971768417112 0.0195118553090578 1 1
0.0123871160855244 0.00918439579136246 1 1
-0.147836492792123 -0.138658365523019 1 1
-0.136218010062865 -0.132651747635884 1 1
0.0460074211372152 0.0492869419012616 1 1
-0.108436951575591 -0.106189586210938 1 1
-0.0230255712124087 -0.0208586018505184 1 1
-0.0842580093461638 -0.0802427404707374 1 1
0.0639106885377594 0.0624555810818243 1 1
-0.00396158313602823 -0.00386354558336777 1 1
0.346427371271483 0.329462858151904 0 0
0.265302352806012 0.246690625224102 1 1
-0.148823172493362 -0.141189005551555 1 1
-0.0108238802952784 -0.0110714328653129 1 1
0.0220602827073265 0.0159890266379743 1 1
0.151243687803115 0.146484884415861 1 1
-0.0849624963152814 -0.0736605384616933 1 1
0.246359325073588 0.228489982086549 1 1
-0.0586125504290513 -0.060755650420166 1 1
0.0551864717501184 0.0527200284170608 1 1
0.0702928971164802 0.0655922185561759 1 1
-0.0119523755116438 -0.0132947653255346 1 1
0.12525463789638 0.119492379438791 1 1
0.177573659463638 0.170196866621442 1 1
-0.0611638335637105 -0.0562833623916227 1 1
-0.101841705353109 -0.0927485788428832 1 1
-0.129636395131457 -0.123935700113187 1 1
-0.0216305585296339 -0.0199554361667961 1 1
0.0739033401778647 0.0774428884326703 1 1
0.0637307812458592 0.0622292913165531 1 1
0.0520625392975834 0.0486338834657488 1 1
-0.011896234225943 -0.0120563714926403 1 1
-0.236364790898937 -0.225318208096059 1 1
-0.109952012096729 -0.107258991662252 1 1
-0.0583447019722723 -0.0592101190448465 1 1
0.0382369774931837 0.0326876114555488 1 1
-0.174898702176028 -0.167335847110749 1 1
0.027990381056718 0.0257885433562793 1 1
0.0440381981490582 0.0429464157194337 1 1
0.00336613696090793 0.00160293007089657 1 1
-0.154067952094545 -0.147572440372995 1 1
-0.112415074572789 -0.106399032585701 1 1
0.00366700099426573 0.0110809102674641 1 1
0.149326702824417 0.146813538271614 1 1
-0.139803939399401 -0.132585050614308 1 1
0.066204069273909 0.0576325540562711 1 1
0.0895200392627305 0.0854919314035411 1 1
-0.0839597918971207 -0.0767950434316694 1 1
-0.15523405007397 -0.14608446837781 1 1
0.0127169872147146 0.0155908238411973 1 1
-0.0690645776098478 -0.0631798465998168 1 1
0.119201457199281 0.108281201267128 1 1
0.0275739154369689 0.0231926013108369 1 1
0.0058285852870194 0.00423650447635872 1 1
-0.116294430253525 -0.107128727624726 1 1
-0.169316097846004 -0.163428717760942 1 1
-0.205465876892952 -0.196092551146735 1 1
0.024375290747717 0.0244611113502973 1 1
-0.0191269808563502 -0.0191878687743297 1 1
-0.117260258849905 -0.11200015156767 1 1
0.139483529088852 0.132483443666366 1 1
-0.00860658513263423 -0.0117334348793184 1 1
-0.0623276291055526 -0.0582416651610753 1 1
-0.0910403079144088 -0.0856563377087433 1 1
-0.275542620700235 -0.262021240071922 0 0
-0.182502072360148 -0.173555976227674 1 1
-0.0833228541893145 -0.0775295023770212 1 1
0.0501462748211046 0.0487584958607106 1 1
-0.0870300712619133 -0.0834357187601374 1 1
0.0317090884081784 0.0312347310884335 1 1
-0.106336496580267 -0.103669251972343 1 1
-0.0558151466037526 -0.0540728390365852 1 1
0.00295570056879719 0.00209731130698358 1 1
0.0101001020590591 0.0133799073004288 1 1
0.00367460005174408 -0.0017288031888616 1 1
0.187485237463102 0.180077633037496 1 1
-0.126247460018639 -0.121201638815154 1 1
0.0345110334097853 0.0306868474750093 1 1
-0.129300972539849 -0.125849002582017 1 1
0.104101130143595 0.0989955003116732 1 1
0.0711411101215186 0.0598291758897805 1 1
0.16587283708713 0.157035174959912 1 1
-0.265916833525444 -0.250805336498314 0 0
-0.197278326996371 -0.187290351854791 1 1
0.145846736940405 0.139053166316866 1 1
0.0833169323460329 0.0865867150588621 1 1
-0.157283216862324 -0.147334489898048 1 1
0.179380474857804 0.165836727051843 1 1
0.141272879592511 0.134434239475962 1 1
0.0267353300762624 0.0221812180248334 1 1
0.101399750903484 0.0951897398371563 1 1
0.125716867271193 0.123298827661959 1 1
-0.00537709321438224 -0.00548208424625664 1 1
0.0989299747374544 0.0971037018057567 1 1
-0.311307450967011 -0.296699022591398 0 0
-0.0703991849844951 -0.0652562528053332 1 1
0.0237779770345833 0.0246881945254607 1 1
-0.0509343590592898 -0.0467722148452658 1 1
-0.0769571771595159 -0.0713204924071544 1 1
0.154502404783452 0.144963911829831 1 1
-0.251566008512416 -0.24066418117725 0 0
-0.208560224900774 -0.197923188936214 1 1
0.0634629349738976 0.0601629619247375 1 1
-0.121890992133027 -0.1177194982449 1 1
-0.0182439155220995 -0.0166575495908527 1 1
0.00224103076071464 0.00227169479099798 1 1
-0.109532784237575 -0.111053673289932 1 1
0.0950530542793117 0.0935439594532738 1 1
0.0793501364975653 0.0712451545636918 1 1
0.0316719867472349 0.0221605080948274 1 1
-0.0621983198337686 -0.0603145679238198 1 1
0.18131614556089 0.170706085610116 1 1
-0.137217904322809 -0.129891488665214 1 1
0.153740988426598 0.140492658572079 1 1
0.165411195754817 0.1543578423883 1 1
-0.0544612913785324 -0.0521997759733358 1 1
-0.0963467991958276 -0.091946982959128 1 1
-0.195015458046898 -0.18721989177089 1 1
-0.146532499975611 -0.14165987286667 1 1
0.0645498584980635 0.0643324388393632 1 1
-0.120192155714264 -0.112292483895352 1 1
-0.00722560307451334 -0.00968453539690534 1 1
0.114360790887674 0.10913580005234 1 1
-0.034665149957922 -0.0381494910921084 1 1
0.194592488251579 0.185564538485686 1 1
0.0895859625683681 0.0843816190764939 1 1
0.153445159745197 0.147176724650907 1 1
-0.105383624300814 -0.102424680997646 1 1
0.122966087555369 0.12128219402409 1 1
0.0913738472174192 0.0848662801848111 1 1
-0.166288101809272 -0.159668877500549 1 1
-0.154994093180579 -0.146588541378759 1 1
-0.0325677164893807 -0.0300164895579194 1 1
0.269740708284591 0.257992068435924 0 0
0.223780171943486 0.212161856618485 1 1
0.0464686328505379 0.0487718203957614 1 1
-0.0776993253223991 -0.0675495886195452 1 1
-0.0365443509416125 -0.0353008251584456 1 1
-0.0694602160081504 -0.0623345040159277 1 1
0.0336645326329508 0.0318888873119154 1 1
0.0140434043191804 0.0121410051879274 1 1
0.110360799463383 0.104024125942976 1 1
0.0699581249681894 0.062773032375045 1 1
0.0213588685915669 0.0194722043204214 1 1
-0.034331557391884 -0.0331819728829253 1 1
0.218050667675553 0.206320119770896 1 1
0.10549763072746 0.101084305630408 1 1
0.136928435007717 0.12478081438013 1 1
-0.0418922030283705 -0.0425633421502461 1 1
-0.0719596198848188 -0.065946130267017 1 1
0.0488208186297551 0.0460872160627977 1 1
0.0973331467030569 0.0915521158784322 1 1
0.0230212237203861 0.0229023571317618 1 1
0.0933473469675039 0.092152866700742 1 1
0.174832904038017 0.164831113474746 1 1
0.0230599026626976 0.0258447673831952 1 1
-0.140772841081288 -0.134143064702179 1 1
0.199915245192815 0.192290298763732 1 1
0.0816983067289669 0.0773822887165109 1 1
0.0522476538600961 0.0504884959176836 1 1
-0.0213849442727499 -0.0225546962573877 1 1
0.0271514856129547 0.0206023931935952 1 1
-0.0332167649356124 -0.0229185032548532 1 1
0.198896706779139 0.189686753129157 1 1
0.0972687359584506 0.0916849728275649 1 1
0.00273420171816337 -0.00230213573396201 1 1
0.028029109616774 0.0283124865669049 1 1
0.16840551578671 0.160177492230515 1 1
-0.0492048316109864 -0.0480999378048408 1 1
0.0202868635299216 0.0200198088419579 1 1
-0.121214270946242 -0.11439879624153 1 1
0.00473676296291959 0.00446877856444446 1 1
0.0252007588854942 0.0251975589689958 1 1
-0.127474622732922 -0.123423899939002 1 1
0.05677040907499 0.0535489611841384 1 1
-0.199417119696359 -0.19395738734549 1 1
-0.122747715522497 -0.120912115563319 1 1
0.0335747648023911 0.0321313600444373 1 1
0.0641986470709221 0.0606014543819109 1 1
-0.0279381504868848 -0.0267324588823305 1 1
0.0229085778935627 0.0211211511109758 1 1
0.123554195043177 0.119268612228086 1 1
-0.0921677051386931 -0.0888918015944944 1 1
0.000317163820510342 0.00222988775757352 1 1
-0.0585209437298419 -0.0571736130756658 1 1
-0.139594465469718 -0.13710117537988 1 1
0.148253231388813 0.139318747073938 1 1
-0.0868916984423572 -0.0824031442688894 1 1
-0.0793698843557368 -0.0761405239325556 1 1
0.158826404733887 0.150514711061204 1 1
-0.0425557392497117 -0.0385011484089544 1 1
-0.218674302096882 -0.202977553566948 1 1
-0.0685300839549042 -0.0675307255723032 1 1
-0.0416166829416935 -0.0363790513025535 1 1
-0.05895447422881 -0.0533620592015375 1 1
0.00575180283889832 0.00229710031269928 1 1
-0.108779595872924 -0.104952655089658 1 1
-0.0279590712143688 -0.0264482734981032 1 1
-0.0135931967327349 -0.0125850919900598 1 1
0.0867419476951243 0.0816264169147156 1 1
-0.0984521779597603 -0.0933114328477781 1 1
-0.0207063686986923 -0.0192480337348724 1 1
0.0251080630995861 0.0286836664377557 1 1
-0.00634569451011272 -0.00601290701937027 1 1
-0.05741375193613 -0.056920427618501 1 1
-0.112391470319032 -0.113721491969024 1 1
0.0372275810867831 0.033895987307666 1 1
0.0579827896684353 0.0541356530993415 1 1
-0.00144116222900572 -0.000403137867049562 1 1
0.109137178793003 0.10368460709826 1 1
-0.275251043650817 -0.259652612299362 0 0
0.170511717003899 0.161825326061368 1 1
0.172896354343314 0.16439821544883 1 1
-0.1062732747232 -0.106337386867801 1 1
0.00409526296052661 0.00714432137477548 1 1
0.115494806999232 0.110411072152792 1 1
-0.136082230415714 -0.125351478252759 1 1
0.0108655483746776 0.00206247376925622 1 1
0.103158414484374 0.0984331963039922 1 1
0.119953240820191 0.113231505353174 1 1
0.00613284482710525 0.00358442489684731 1 1
-0.218689523002482 -0.20952633289243 1 1
0.0926085331458816 0.0899379671750745 1 1
0.153668460524387 0.147168965436132 1 1
0.170525518738284 0.162388229637732 1 1
0.218989328728515 0.207964226379939 1 1
0.0599327753592417 0.0555583297302651 1 1
-0.258941254126458 -0.248704539684756 1 1
0.0392394611901797 0.0375978812934234 1 1
0.0528558450438526 0.0553719947721675 1 1
-0.0538351094710103 -0.0492620994142281 1 1
-0.0775774022821814 -0.0749498002908394 1 1
0.143566455244499 0.136686988558952 1 1
0.297132583971841 0.284472325385032 0 0
0.0412503081371655 0.0400870552807415 1 1
0.236365158527528 0.226365244700574 0 0
-0.0483773885210424 -0.0462155700004141 1 1
0.00958882910194839 0.00965122209529723 1 1
0.079889213204603 0.0727112576067785 1 1
-0.0770770458716203 -0.0739540128704469 1 1
0.0329501365404653 0.0296929206120962 1 1
-0.264749528082506 -0.250261028632749 0 0
-0.067192484883367 -0.0631246374020777 1 1
-0.0840776996852434 -0.0784021877590074 1 1
0.216369828474198 0.208379278388165 1 1
-0.0929644802191727 -0.0967114750428989 1 1
0.117022676810988 0.109974047931578 1 1
0.073002446161008 0.068735680243701 1 1
-0.201635214683879 -0.192901581696099 1 1
-0.0291189471788012 -0.0343303609862302 1 1
0.0728711860710211 0.0654115478413979 1 1
-0.0247448969408854 -0.0221172892042402 1 1
0.148801216063689 0.141367278405851 1 1
0.0996698643396792 0.0971612831171166 1 1
0.0411156055683174 0.0370557652450848 1 1
0.120889421045582 0.116274109123062 1 1
-0.0355354117198429 -0.0332875250223713 1 1
0.0834352473546052 0.0794168258271071 1 1
-0.146892107472225 -0.14097848924654 1 1
-0.0940798780978728 -0.0902228059758638 1 1
0.441362969259058 0.422300243341345 0 0
-0.0446060122189389 -0.0404967300500866 1 1
0.0404054309097343 0.0391162292038385 1 1
-0.122837183682164 -0.115154923919695 1 1
-0.237053011381122 -0.227473099640081 1 1
0.065873563511611 0.0626582028940312 1 1
0.0526649139812235 0.0506473481703389 1 1
0.0702843568790527 0.0644204725568737 1 1
-0.117316299740797 -0.111634595703384 1 1
0.0710663964539834 0.0697084916530692 1 1
0.19795358847648 0.187885105321171 1 1
0.0709522412161947 0.070612158694149 1 1
-0.166172872609857 -0.159425002377888 1 1
0.175731888315141 0.166707797620524 1 1
-0.00512962540636103 -0.00426503603980483 1 1
-0.0600968248386581 -0.0523590846945674 1 1
0.0180954463345312 0.00873024538974713 1 1
0.038664411350872 0.0380202155580363 1 1
0.102811654858377 0.100504584000934 1 1
0.0931466561116708 0.0888319013961888 1 1
-0.00659732898008638 -0.00660860237885998 1 1
-0.292904658038521 -0.276821814003434 0 0
-0.0320917365317514 -0.0319248137360622 1 1
-0.10302994224512 -0.104029261280472 1 1
-0.109826039359031 -0.105224267617131 1 1
-0.146719633146789 -0.139726215184179 1 1
0.192240927402734 0.185554758819873 1 1
-0.3262983441121 -0.308476194967547 0 0
-0.178326878128229 -0.172177466024323 1 1
0.0618486263903943 0.0588418771555071 1 1
-0.0747729781625906 -0.0694738454789979 1 1
-0.0793992416907981 -0.0762176199587894 1 1
0.240517045199682 0.232152573592676 1 1
0.153079971019208 0.140232503174728 1 1
-0.0138015474070361 -0.0139500403767288 1 1
0.163265406312644 0.156644409213971 1 1
0.0262316321940199 0.0261474022826512 1 1
-0.176858951744461 -0.168818402754952 1 1
-0.182168554778716 -0.171575344791881 1 1
-0.0789407908133431 -0.078387238938697 1 1
-0.222986041581105 -0.214482568886288 1 1
-0.0337456573333486 -0.0325616750193464 1 1
0.0268758974184551 0.0251583004127497 1 1
-0.0541501036759905 -0.0524252110891653 1 1
0.0496212185598899 0.0473403183570512 1 1
0.00530154525427069 0.00452112206427923 1 1
-0.18524278694029 -0.177031973665811 1 1
0.0468819571555504 0.0453153910286697 1 1
-0.0836307827193136 -0.0755806411226861 1 1
0.03383544626266 0.0337421612984535 1 1
-0.0921000889577121 -0.087808316651151 1 1
-0.152251610400316 -0.14601541973272 1 1
-0.0239765572632172 -0.0229312588722997 1 1
-0.0151412811837013 -0.0158383212446104 1 1
-0.0242763119539163 -0.0276019001858836 1 1
0.103893941459389 0.101712921436212 1 1
-0.0393572659040179 -0.0404472433713147 1 1
-0.0616224689898713 -0.0636421045903512 1 1
-0.0787709415085479 -0.0722204066054876 1 1
-0.00316391144364682 -0.000820142801746195 1 1
0.11995569702583 0.121068346496749 1 1
-0.11199099223776 -0.107255828391814 1 1
-0.0193056761756973 -0.0179058883916464 1 1
0.155855013926996 0.151565858897744 1 1
-0.0233603356195784 -0.0285825916370544 1 1
-0.155595712105448 -0.143398095185868 1 1
0.0364543432124779 0.0332754660538627 1 1
0.06137967040668 0.0589624147405453 1 1
0.269227884456551 0.25394012207012 1 1
-0.151273666318294 -0.143814877118914 1 1
-0.0814507708089466 -0.0751194573022786 1 1
0.0665918540604678 0.0667424908824546 1 1
-0.210306300626343 -0.201578565748519 1 1
0.116247036971121 0.108377735261084 1 1
0.169705870410535 0.158892905901826 1 1
0.0272135340131629 0.0259722646388829 1 1
0.0163886640640456 0.0165955114099096 1 1
-0.0906450313079897 -0.0865647618834439 1 1
0.271895046397731 0.255781709067875 1 1
0.216863004785942 0.203911195422355 1 1
-0.185698455808329 -0.179212316331156 1 1
-0.129832258223848 -0.131178036181748 1 1
0.00955836283960074 0.00607943582740425 1 1
-0.0598575192529978 -0.058423805844137 1 1
0.0295656647252043 0.0287205590688647 1 1
-0.242219910530296 -0.231393416356592 0 0
-0.197945757037317 -0.187861919131292 1 1
0.0574805574208714 0.0575263489684137 1 1
0.0730720372087708 0.0619721137161963 1 1
0.0596204707247993 0.0539577271586074 1 1
0.124215948950305 0.116866113548215 1 1
-0.120205449623711 -0.117540257965784 1 1
-0.030254513780301 -0.0290591599345088 1 1
0.0631407914097472 0.0613405115552089 1 1
-0.0522885216876923 -0.0435150855096208 1 1
-0.205073773601521 -0.194191477484002 1 1
-0.0389533253458596 -0.036438940116526 1 1
-0.0316993789563379 -0.0316369909196886 1 1
0.0200113620824084 0.0135455589430606 1 1
-0.102070491951712 -0.0972743002541982 1 1
0.0995901814008758 0.0999374803671447 1 1
0.0160918100901939 0.0183033807730429 1 1
-0.144974148593608 -0.132692832836153 1 1
0.0943931198224315 0.0903807511123944 1 1
-0.0899547163359333 -0.0839810461571731 1 1
0.0500958747225595 0.0462625130665181 1 1
0.105287136748591 0.0978187044458958 1 1
0.00886402061573761 0.00882373980579218 1 1
0.0803075990074919 0.0768100974717512 1 1
0.128525803907765 0.122002790279778 1 1
-0.0659621146233681 -0.0631373819032216 1 1
0.0280317573991769 0.0276065401954905 1 1
-0.0142995681125345 -0.0172744036804132 1 1
0.0253435416142206 0.0251134310330672 1 1
-0.0574861496796424 -0.0530915219652056 1 1
-0.203649866732964 -0.195229986339977 1 1
0.214258276875855 0.203063066364603 1 1
0.187858753582296 0.17659334324883 1 1
0.0828977386719876 0.0803817287193072 1 1
-0.0729614146175391 -0.0692385539702574 1 1
0.134932825773962 0.127305141126082 1 1
0.040296483376575 0.0397953871328817 1 1
0.102457573645336 0.10206459298803 1 1
0.0285404091741421 0.0275908955698275 1 1
-0.134513605029041 -0.130966548497687 1 1
-0.219413591642857 -0.213290056323525 1 1
0.276259981628397 0.262365182490039 0 0
-0.00828360095557318 -0.00993325737041951 1 1
-0.0181321910722618 -0.0133415588451805 1 1
-0.155794481386524 -0.14975582527742 1 1
-0.189084641050816 -0.180507338994669 1 1
-0.0995860019599099 -0.0964811810076038 1 1
0.0850272746604926 0.0823990547099525 1 1
0.0635828170786718 0.0606329912783602 1 1
-0.172552386079138 -0.157342852061186 1 1
-0.0172027196710507 -0.0182988431064309 1 1
0.176564333385984 0.169725203366588 1 1
0.0404686772014044 0.0406487632028111 1 1
-0.0281707119120215 -0.0253503090931553 1 1
-0.0165736625253103 -0.0169680504090546 1 1
-0.31572540530049 -0.302662464312201 0 0
-0.0144219639856103 -0.0147437955684212 1 1
-0.0585390489026535 -0.0567602039495891 1 1
0.139054269418409 0.131914778209523 1 1
0.19757634298123 0.18438831992775 1 1
-0.00427399144165219 -0.00531289338918849 1 1
0.133588405761167 0.13268249982861 1 1
0.0162648818642553 0.0165858471558283 1 1
0.167559136276446 0.156950098938644 1 1
-0.0469210224460347 -0.0434638209759525 1 1
0.0569192287368859 0.0548642831855762 1 1
0.0219033392619296 0.0220050960865456 1 1
-0.227741981224329 -0.215889888571086 1 1
0.0498910677720643 0.0460307448887538 1 1
-0.0905810036888799 -0.0857382926210267 1 1
-0.0273313296145555 -0.0252839400784505 1 1
0.178781913532888 0.168185778910186 1 1
0.063954863122593 0.0620109412418802 1 1
0.119900155239787 0.110363600320096 1 1
-0.00460064008815207 -0.00378219546349865 1 1
0.0477995293906858 0.0447906132992658 1 1
0.0344078803802829 0.0348709706389763 1 1
0.115780197648929 0.109554732465119 1 1
0.0921993549875977 0.0875423587909595 1 1
-0.0097166748879032 -0.00761164244279268 1 1
-0.254120339131175 -0.245078352359869 1 1
0.126485303706108 0.124773227048835 1 1
-0.0392104983302491 -0.0429762531149257 1 1
0.0895900846973698 0.0864335047718887 1 1
0.0739342448503612 0.071031905065742 1 1
-0.2184539627198 -0.212152894241958 1 1
0.189016867416317 0.180556805819032 1 1
-0.0172031188872155 -0.00938794207986597 1 1
-0.18127460871367 -0.173371939308968 1 1
-0.0716889067879745 -0.0697897941316483 1 1
0.0845396144744679 0.0788899191493398 1 1
0.0415110329798133 0.0395187239256896 1 1
-0.093066504936145 -0.0845521967518912 1 1
0.0948481143032441 0.0857972176836588 1 1
-0.0373144022880532 -0.0383857424192685 1 1
0.0611260774679259 0.0567013754745709 1 1
0.00126644979747799 -0.0016257811751514 1 1
0.123742738102398 0.120141351225231 1 1
-0.242241179133036 -0.229432664770106 0 0
0.0670077217421308 0.065659279549397 1 1
-0.0750377269442339 -0.0666111938432426 1 1
0.04578713798825 0.0477469918522404 1 1
-0.0212688577889574 -0.0205332597229795 1 1
0.268900818217756 0.257887361056831 0 0
0.0202438926913007 0.0180666124128292 1 1
0.09925839335116 0.0883374776891784 1 1
0.0470500325994959 0.0464589855676569 1 1
0.129161850179358 0.125426465346559 1 1
0.222232232021624 0.213514465029301 1 1
0.0681993537021953 0.0641503280237074 1 1
-0.00167842930909715 0.00295546036259144 1 1
0.0721491178039507 0.0706818087963789 1 1
-0.0816286491328375 -0.0825444618834489 1 1
-0.144366223888866 -0.139496629831292 1 1
0.046782355461477 0.0430029129587988 1 1
0.0290987221637173 0.0261124494839432 1 1
0.0137957797004595 0.0121986845478398 1 1
-0.0849495274613897 -0.081460466715161 1 1
0.0307089497507924 0.0246115963684591 1 1
0.29870849627334 0.283739101498864 0 0
-0.00492449651123491 -0.00372130431440532 1 1
0.0804078210620026 0.0761203901527722 1 1
0.0682228467695545 0.0654596674515613 1 1
0.156538224941618 0.154065828434621 1 1
0.204655584237961 0.191927238338167 1 1
-0.0145367466410289 -0.00986833542641633 1 1
-0.254888739183835 -0.242443667994712 0 0
-0.23172739731764 -0.218279112853796 1 1
0.00569583797388638 0.00158506399076745 1 1
0.0058261308013788 0.00500454036513109 1 1
0.037350734809875 0.0337981919426528 1 1
-0.12852917298877 -0.12390864566999 1 1
0.0539924985607815 0.0538958042897529 1 1
-0.0154643610300264 -0.013599707035934 1 1
0.135851221514138 0.126879014923737 1 1
0.0209398456428909 0.0203575776007055 1 1
0.110555249518154 0.102627296907465 1 1
-0.0103601796218134 -0.00687222445185654 1 1
0.162640242632732 0.153984568457825 1 1
-0.0171575799791187 -0.014644642915086 1 1
-0.0217681976314341 -0.0176436220066233 1 1
0.0936937196933627 0.0945872906477141 1 1
-0.0697640693447241 -0.0675620738691118 1 1
-0.0739131707951884 -0.0724328226499428 1 1
0.0192172062724253 0.02198532764415 1 1
0.162192665853215 0.154429568434111 1 1
0.105812429169831 0.102073591761813 1 1
-0.00878753715229052 -0.00973991628491424 1 1
0.194670141282093 0.183838933743352 1 1
0.0404589352052136 0.0391667000255281 1 1
-0.0440240005706427 -0.043863496038262 1 1
-0.28039452879591 -0.258080864277215 0 1
-0.0348878937150088 -0.0335193611075046 1 1
0.10511990019842 0.0984396024766822 1 1
0.172077107566331 0.161463133223213 1 1
0.00170553206711612 0.0047261338961341 1 1
-0.211878474875097 -0.203343021053224 1 1
-0.119402141310372 -0.114943276943855 1 1
0.0281985113936324 0.0246632393283795 1 1
0.117104184696188 0.110290314051993 1 1
-0.182909321880458 -0.175760838222279 1 1
0.157293278673403 0.153187153039793 1 1
0.0575277470871043 0.0460005624346451 1 1
-0.0354178216989246 -0.0298838871261929 1 1
0.125037618641704 0.120149089580743 1 1
-0.0765587298127013 -0.0757140226192831 1 1
-0.102689089758614 -0.100536659708174 1 1
0.130037129101857 0.122225868914843 1 1
-0.0481986791891997 -0.0449106994999603 1 1
0.0136519855509674 0.0191785780634453 1 1
0.0396250123405976 0.0390397212581323 1 1
-0.0787833286253646 -0.0766126584694171 1 1
-0.0954310480653092 -0.0871446714324169 1 1
-0.160225370201842 -0.153160094884018 1 1
-0.0123282316339068 -0.0100815999095989 1 1
0.119270082991249 0.114096907450235 1 1
0.170918858803226 0.163358947474077 1 1
-0.0348633519698748 -0.0310742555340945 1 1
0.103904304116232 0.102222316792256 1 1
0.0575501943200957 0.0529994835001377 1 1
0.0478767907636703 0.0484677277955179 1 1
-0.0174763860105663 -0.017470192865536 1 1
0.0721493629741278 0.0675491986486851 1 1
-0.131001536170948 -0.126960056498805 1 1
0.0538388201124641 0.0507550569210299 1 1
0.0134481876945612 0.0126513264717468 1 1
-0.341424993934557 -0.328573640692286 0 0
0.0271358233825897 0.0202392523212049 1 1
-0.0636033180789679 -0.0594026604987874 1 1
-0.0373438953259679 -0.0339276271809947 1 1
-0.00470337300727763 -0.00355072966262255 1 1
0.0139886551189741 0.0142193424585203 1 1
0.0549018048116807 0.0569453643283677 1 1
0.0729984752563916 0.0747541057282133 1 1
0.169999453357674 0.161489265372824 1 1
0.0890220473606302 0.0852097896107737 1 1
-0.114144480188901 -0.108818779348881 1 1
0.124403739259194 0.118704842395049 1 1
0.0445910134828445 0.0404227893007832 1 1
0.098116470432408 0.0925920616835274 1 1
0.0166419575101158 0.0161688298855828 1 1
0.100082339441402 0.0975915425889532 1 1
-0.157639174784336 -0.154394761744834 1 1
0.0577014326240232 0.0539731695088512 1 1
-0.254070716737518 -0.240912079701586 0 0
-0.0201966491987099 -0.0154825928585585 1 1
0.19188665288958 0.187017674156947 1 1
-0.225578151439527 -0.216009610176816 1 1
-0.00337357338171759 -0.00307647033711304 1 1
-0.0272146111475637 -0.0244629798772222 1 1
0.0431701177908815 0.0389659954371265 1 1
0.113798317220334 0.109428296949706 1 1
0.106498823542828 0.0988934888366052 1 1
-0.0680951212113261 -0.0636325500238806 1 1
-0.0308779583176311 -0.0277115783889297 1 1
0.20373434747351 0.192496494898088 1 1
0.0480694279518475 0.0438802466173948 1 1
-0.174286924350833 -0.166227423106818 1 1
-0.102346578838159 -0.102309724886597 1 1
-0.149607696372824 -0.142050193636036 1 1
-0.0377662744220623 -0.0331228698801783 1 1
-0.136655163660013 -0.135484738922343 1 1
0.110988821257684 0.106291918933194 1 1
0.0725394188045962 0.0714277258303923 1 1
-0.00498247272985772 -0.00403609836772189 1 1
-0.14293827913444 -0.136674393447797 1 1
0.0812467951454488 0.0762302639777759 1 1
-0.111543631252706 -0.102609218468341 1 1
0.181632061411004 0.174021665062902 1 1
0.00614858267909234 0.00439291196661473 1 1
0.12970179049165 0.122666290859092 1 1
-0.0663532780207381 -0.0630331570922973 1 1
-0.11603538233654 -0.111431037797635 1 1
-0.0984012732268598 -0.0940733402999799 1 1
0.0349223865613619 0.0339345858533933 1 1
0.0133036383715079 0.0114604671199542 1 1
0.0510995864597423 0.0514164712735809 1 1
0.0344263604233644 0.0324457776570422 1 1
-0.0991797255064728 -0.0926246068037698 1 1
0.00353457448985552 -0.000932674712678482 1 1
-0.0888210571330984 -0.0822740347942614 1 1
0.0601490758404588 0.0583985700295601 1 1
0.1586890183776 0.151686937696443 1 1
0.0917424012834657 0.0886990621796721 1 1
0.114844795702415 0.110703616472984 1 1
0.0857683704048885 0.0804160275729155 1 1
-0.0475016439208509 -0.0504288119592006 1 1
-0.316088276906186 -0.300867557479467 0 0
-0.0471214200609175 -0.0476190104164806 1 1
-0.208511411894633 -0.199059525495726 1 1
0.0276156070374847 0.0252644415973411 1 1
0.00204291079707896 0.00287803435682079 1 1
-0.110144592522375 -0.089838841297357 1 1
0.0704830277586003 0.0596784005040059 1 1
-0.013674426028818 -0.00149450341431035 1 1
0.0173770045744523 0.0175035955764444 1 1
-0.02423225221774 -0.0202414099590912 1 1
-0.0485749295645827 -0.04723850809861 1 1
-0.154614459088762 -0.148416484875122 1 1
-0.0749585229683425 -0.0616902269366913 1 1
0.167670771740104 0.157771826881404 1 1
-0.174861763367516 -0.164943556079859 1 1
0.105316689648938 0.101050361132524 1 1
0.190175257911467 0.177767486323923 1 1
-0.27410315994256 -0.263435541296474 0 0
0.058848247240982 0.0572751885613541 1 1
0.0606975478540008 0.0589262380496874 1 1
-0.104153016947805 -0.0972296852161589 1 1
0.0832481339968705 0.0770179263613321 1 1
-0.0853059966922868 -0.0817315934090775 1 1
-0.0688193096865474 -0.0645194551612238 1 1
-0.00326506157142524 -0.00573528181817002 1 1
0.288965661452288 0.275639111712862 0 0
-0.126846036468787 -0.121879940963159 1 1
0.14391525130396 0.141187926677793 1 1
-0.209140741263091 -0.197828662301143 1 1
0.0232501520484009 0.0241820316484433 1 1
0.00173057992820946 0.000920434532940854 1 1
-0.181205766118015 -0.170919645519336 1 1
0.012660737557987 0.00965446584965969 1 1
-0.213452147493896 -0.209812256228187 1 1
0.0964601076706719 0.0951762289197091 1 1
-0.173994014228789 -0.163713400515941 1 1
-0.0886729669556913 -0.0854931830518912 1 1
-0.122254818680103 -0.11777455562997 1 1
0.310024054578723 0.288959090739539 0 0
-0.171717747524818 -0.163401079305608 1 1
0.0858122491480431 0.084923721212416 1 1
0.0485158073792031 0.0504487573241486 1 1
-0.114064484706403 -0.106950819925061 1 1
0.208714348630211 0.197427495963517 1 1
-0.0481007718499605 -0.045091987103489 1 1
-0.135609025969352 -0.127460615096078 1 1
-0.103019559265809 -0.0944187262952698 1 1
-0.0529932409231084 -0.0528251551920566 1 1
-0.120543783873316 -0.116898266227259 1 1
-0.0438577874161749 -0.0426884321922441 1 1
0.0646854887314443 0.060498837250329 1 1
-0.0695120008942699 -0.0689535014432551 1 1
0.0173341190411857 0.0202993763465584 1 1
0.0218584723088643 0.0262804026635371 1 1
-0.000834847585798534 -0.00831109045705486 1 1
0.103700688326901 0.100981512838173 1 1
-0.0708753669017113 -0.0675737910835803 1 1
-0.00379030216932701 -0.00261245403143949 1 1
0.10710311315346 0.106653016496385 1 1
0.0358296409149239 0.0333780603205313 1 1
0.194807948351318 0.186427807064893 1 1
0.120325082981348 0.113568520964874 1 1
-0.0583777036871272 -0.0505106698962575 1 1
0.033793811740143 0.0316308406103252 1 1
-0.0185475375788935 -0.024763143970835 1 1
-0.108644983886968 -0.104615189616581 1 1
0.063257908253509 0.0613362761378413 1 1
0.0605954168940023 0.0591584620158355 1 1
-0.140842093073618 -0.133414183046635 1 1
0.0218459705155536 0.0237118202602855 1 1
0.0671047299040078 0.0621877002934677 1 1
0.086605628190687 0.0763641293168643 1 1
0.0119806056550126 0.0127790042203284 1 1
0.00264377667243108 0.00164627713201512 1 1
-0.135179939082296 -0.1290413602934 1 1
0.162350215961302 0.152253951997137 1 1
0.122507769745317 0.116113620261496 1 1
0.0539536987977069 0.0483402190354663 1 1
-0.220053324010969 -0.216924163810441 1 1
-0.00444404497380877 -0.00839283978721356 1 1
-0.210175102740905 -0.199720569360188 1 1
0.316485780216074 0.30025488797909 0 0
-0.102104746388036 -0.098222112764812 1 1
-0.101910799346394 -0.0901481998024795 1 1
-0.0165012605606942 -0.0163608555678699 1 1
-0.0112573110029345 -0.0127973756408398 1 1
0.0445871126808131 0.042449027041336 1 1
0.0983950112267315 0.0911193403165528 1 1
0.30722672079691 0.289933542016907 0 0
-0.0433612813356781 -0.0396988861555526 1 1
-0.117414351242883 -0.111602274013891 1 1
-0.210627266266686 -0.203035554237564 1 1
-0.0515160659973172 -0.0494060853327473 1 1
0.0127924681313336 0.0204756343591803 1 1
0.0490757732538265 0.0451516390944195 1 1
0.0802568091556202 0.0776778704077122 1 1
-0.10319595240187 -0.0999873958176803 1 1
0.24030277130433 0.228020578011598 0 0
-0.121323076932443 -0.111474895157974 1 1
0.0371492967160008 0.0411892243290889 1 1
-0.0912218754214595 -0.0879587460964089 1 1
0.0399106871630053 0.0362941652284686 1 1
-0.0226540192930998 -0.0254293317069784 1 1
-0.0226634507359286 -0.0209769259855705 1 1
-0.0613672288956249 -0.0576070830377938 1 1
-0.113205626045252 -0.110137463795473 1 1
0.00844276881052487 0.00832583492750632 1 1
-0.110655716275167 -0.105055123294807 1 1
-0.169564875122884 -0.166474516607405 1 1
0.0487488138469092 0.0465323758305069 1 1
-0.0184849435381067 -0.0183243404878599 1 1
0.0197808698563654 0.0191346313371992 1 1
-0.0411785217445036 -0.0386809193912509 1 1
-0.0186526823300195 -0.0182155310416605 1 1
-0.0271753882768514 -0.0204022940215811 1 1
0.075875858562329 0.0783504724589733 1 1
-0.0519567807880219 -0.0487044697834952 1 1
-0.130665855183052 -0.1217317926685 1 1
0.00955641040949793 0.0119282527098951 1 1
-0.122040146051763 -0.117361030986914 1 1
0.0444364030938501 0.0446412656584044 1 1
-0.0276222768383739 -0.0255563684841382 1 1
-0.113725998709846 -0.111736476397661 1 1
-0.00486789477127448 -0.000824515574580506 1 1
-0.178361188563454 -0.170739940780022 1 1
-0.168500700752755 -0.162809545134082 1 1
0.11714226373446 0.113757625253943 1 1
0.19863817450645 0.184858888782843 1 1
-0.0111660236874934 -0.0088543079559307 1 1
-0.0168750829971543 -0.0165798931733465 1 1
0.0456095670902828 0.0423029633227004 1 1
0.185217424345339 0.174253566111767 1 1
0.0250894487748593 0.0216928350943434 1 1
0.136480691158506 0.128120699500416 1 1
-0.0325217805195598 -0.0343773129843023 1 1
-0.013176575888049 -0.0125462309552835 1 1
-0.0972950094790703 -0.0967651137715352 1 1
-0.0487222284834159 -0.0481813214710875 1 1
-0.170771759937994 -0.162869375822481 1 1
-0.176899848943733 -0.168597315792871 1 1
-0.165974697829392 -0.154585824363129 1 1
0.233785124841659 0.226275645234648 1 0
0.0267353021908524 0.0257487411817676 1 1
0.121739210504508 0.115682762197516 1 1
0.19019650890107 0.181942910379044 1 1
0.0335733230616155 0.0321453726520429 1 1
0.0177067021880876 0.0133504271653274 1 1
-0.202049552547581 -0.195941805723534 1 1
-0.0981114406926493 -0.0903247492363647 1 1
0.133739845818466 0.125541250681272 1 1
-0.068182247808202 -0.0597497634939837 1 1
0.118164547816675 0.119158026564654 1 1
-0.0763528465314305 -0.0725391609131402 1 1
-0.0635320087897762 -0.0623624765094184 1 1
-0.0844811709688806 -0.0771547116531022 1 1
-0.0792643272685193 -0.0795925380195243 1 1
0.107613449588285 0.1049629196738 1 1
-0.0378407169753651 -0.0399890890250686 1 1
0.0298228814437437 0.0285093957189686 1 1
-0.067904880403679 -0.0657819192635564 1 1
0.304520372812615 0.290780824179844 0 0
0.17818548699918 0.169379256380369 1 1
0.0239399275624789 0.0234082829680941 1 1
-0.0474549419811394 -0.047935825342953 1 1
-0.0580621067133683 -0.0560264648838235 1 1
-0.023835617277359 -0.023106539931873 1 1
0.0613772913720323 0.0614454379607988 1 1
-0.12059578730412 -0.11784873839764 1 1
-0.0763755202237928 -0.0725045218115219 1 1
0.0308299063947985 0.0307064404934103 1 1
0.046540749519812 0.0439670154636929 1 1
-0.182372411721167 -0.177981942125618 1 1
-0.195241802258418 -0.186741309410611 1 1
-0.105058029181256 -0.0968140147505673 1 1
0.0216483961957133 0.0166709268694004 1 1
0.112214451317645 0.0973058760629115 1 1
0.0229959981170955 0.0180665669314662 1 1
0.0405341590273333 0.0316089117750716 1 1
-0.141305961528672 -0.135403747296139 1 1
0.0833521895151111 0.0784463259004245 1 1
0.0651519289244333 0.0610031612321079 1 1
0.12143588271942 0.117112482138078 1 1
-0.0641773387159967 -0.0661877546029933 1 1
0.0491619230673736 0.0466001627468165 1 1
0.023798725554258 0.0233360250201572 1 1
-0.150861165453092 -0.143796402180596 1 1
0.10443692559477 0.104365801906694 1 1
-0.23969035818573 -0.226828392782754 1 1
0.108150903283111 0.0987891690000594 1 1
0.112273463853274 0.105317619575392 1 1
-0.0740581074014485 -0.0645208891418166 1 1
0.00744746399579837 0.00656477604361261 1 1
0.000279340593914885 0.000333001494802712 1 1
-0.0126402504966631 -0.0105939712825431 1 1
-0.179453984266404 -0.167427283754198 1 1
-0.0245882447269599 -0.0167671720879411 1 1
0.0646469460040161 0.0599722876026927 1 1
-0.0268161616977745 -0.0260534683363462 1 1
-0.0713032596716931 -0.0710840150235527 1 1
-0.338828270162379 -0.320333961596657 0 0
0.0680051873436649 0.0647483753762522 1 1
-0.0816450806652063 -0.0713871724987918 1 1
0.191013340561871 0.182599947881355 1 1
-0.196925352070828 -0.186896060451682 1 1
0.0351943800150926 0.0364853519573875 1 1
0.00688741422078814 0.00971408875971688 1 1
-0.200036862021657 -0.190316716568238 1 1
0.0417416626579056 0.0368618011384368 1 1
-0.11851893025214 -0.11424921957545 1 1
0.264563192495752 0.250881786769843 0 0
-0.209534933572504 -0.200844139765295 1 1
0.302147297949902 0.282740080176736 0 0
-0.047037856753719 -0.044892580261011 1 1
-0.12215666259424 -0.117919694441648 1 1
-0.123058539861309 -0.118460059983052 1 1
0.00208052809026335 0.00187666253961438 1 1
0.0297319166726503 0.0299452842259977 1 1
0.136381579314388 0.128121989403317 1 1
0.151859446542439 0.14225405159344 1 1
-0.106390080776768 -0.101839972035926 1 1
-0.00702023313797459 -0.00599923657792543 1 1
-0.143277448582444 -0.136858635997472 1 1
-0.20261213769014 -0.196814357448855 1 1
0.161623490108386 0.153001105442357 1 1
0.0787783172790234 0.0737897107788196 1 1
0.0143133955475997 0.0126947753985506 1 1
0.0418500311125253 0.0433105222855281 1 1
-0.00868882708962021 -0.00537639778473279 1 1
0.0770768579490384 0.0753283456225854 1 1
-0.079657083087763 -0.0777903536146581 1 1
-0.0999698900426236 -0.0903914025696905 1 1
-0.180285779822638 -0.169025821750605 1 1
0.166970888682016 0.160122796042111 1 1
0.0550441965753492 0.0607311985320982 1 1
0.0745462816711894 0.0745226511087888 1 1
0.00337111901092967 0.0071651952845784 1 1
-0.0817277906550219 -0.0763116177172807 1 1
0.123674705280554 0.117101470939964 1 1
0.0942787546851024 0.0913643924050173 1 1
-0.0543337333835161 -0.0458141050857813 1 1
-0.172295833772413 -0.164567141106862 1 1
-0.0244422077544983 -0.0218177849423594 1 1
0.0769485193882267 0.0771754124205734 1 1
0.00135255374350668 -0.00123795127835601 1 1
0.179677632987681 0.170899569084745 1 1
0.0305708601602187 0.0286968667279659 1 1
0.214040603861808 0.205847492360359 1 1
-0.117324133430712 -0.109467542656744 1 1
-0.106284291653496 -0.100369378221431 1 1
0.112124365970382 0.103400033179835 1 1
0.0049255738422045 0.00141279275739078 1 1
-0.058993897388397 -0.0558686780879045 1 1
-0.0115323788727227 -0.0131454523786403 1 1
-0.0764001194569358 -0.0773872974418691 1 1
0.158300959012685 0.150512016776265 1 1
-0.305952638083565 -0.290750506413434 0 0
-0.0445080008226366 -0.0408340365221719 1 1
0.0177895923837339 0.0218990107226445 1 1
0.0499725621050124 0.0500814259761112 1 1
0.184454620908677 0.18039579745845 1 1
-0.119812608277253 -0.113746051241172 1 1
-0.143918221995209 -0.131046050482946 1 1
-0.074557128536189 -0.0662395096561019 1 1
-0.0708057912846504 -0.0632889787556997 1 1
-0.0353727344943827 -0.0347453267749784 1 1
-0.129315924267089 -0.122096996032762 1 1
-0.0522712482906107 -0.0519097329871313 1 1
-0.146882617368585 -0.13781416725815 1 1
0.105874582207706 0.10530892255199 1 1
-0.0735008459258022 -0.0697619179599788 1 1
0.104363803335165 0.0954648689566494 1 1
0.0300694058520881 0.0293103748548362 1 1
0.133931699434128 0.128502498327246 1 1
-0.228240699730792 -0.223864881259587 1 1
0.0022046205454598 0.00333088916561041 1 1
0.121540221645629 0.11912032942355 1 1
-0.00998212960389392 -0.0132556147560876 1 1
-0.0454110501221468 -0.0413241078482776 1 1
-0.100245569701078 -0.0956365798162011 1 1
0.14745846586409 0.144768579261761 1 1
0.119926217155459 0.106960056048826 1 1
0.126924878101614 0.127484816123523 1 1
-0.063633780399634 -0.0640582105502199 1 1
-0.177537806566373 -0.167481340493759 1 1
-0.141312155447603 -0.138738626785757 1 1
-0.0742707983686156 -0.0718478589073215 1 1
0.140829151232475 0.133485064800991 1 1
0.140072802378556 0.13076945312446 1 1
-0.136977407234278 -0.132676598733606 1 1
0.119219747060736 0.111569645405973 1 1
-0.26275968012067 -0.250893167380296 0 0
-0.246951005869284 -0.236526680437646 0 0
-0.0201215738687198 -0.0169777360904386 1 1
0.111149145555113 0.106029988833458 1 1
0.221370710648154 0.207018763479151 1 1
-0.056110955409249 -0.0558450334159887 1 1
-0.00934799337830526 -0.0124946665921681 1 1
-0.0325933103229236 -0.0211658655569012 1 1
-0.0211523148121066 -0.0251914668814754 1 1
0.0304863838457837 0.0279551662689083 1 1
0.0898366028948499 0.0857407722528452 1 1
0.0604194889229337 0.054984318860407 1 1
-0.198561974606109 -0.184841864763705 1 1
0.218038056861072 0.209955987640835 1 1
0.138133411326958 0.133329311944366 1 1
-0.0344535700696961 -0.0308518430135282 1 1
0.0841412648659804 0.0834954214880926 1 1
0.0433292872232157 0.040773165979667 1 1
-0.0752458052586213 -0.0700210061238712 1 1
0.0509632278584111 0.045363581472444 1 1
0.0672930910695706 0.0631037021615065 1 1
0.113618190467522 0.109414738297125 1 1
0.0887472685914014 0.08422501037959 1 1
-0.0322766289557792 -0.0283608455497885 1 1
-0.0550033138562264 -0.0533988224501397 1 1
-0.132967266718033 -0.121702401081283 1 1
-0.146813754881493 -0.143135766705828 1 1
-0.135912262522175 -0.133714758132441 1 1
0.00549876038936038 0.00560950224035951 1 1
-0.0305343859116865 -0.0255662196569917 1 1
0.190681913412374 0.180758915144271 1 1
0.0459130788451557 0.0500826508729669 1 1
-0.0682545907188403 -0.0674646929797141 1 1
-0.13439311230255 -0.131040093986727 1 1
-0.0803324008010891 -0.0788771703905896 1 1
0.245143919865486 0.237204184589144 1 1
-0.0323444579920632 -0.0357689433655179 1 1
-0.105140252351926 -0.101041360106575 1 1
-0.0843360447215159 -0.0798322181307533 1 1
0.0756239215581308 0.0713055818642268 1 1
0.094154681006275 0.0852945367249541 1 1
-0.00762257206001798 -0.00581280299519504 1 1
0.091009600212309 0.0880528834683528 1 1
-0.103125220538264 -0.0955968742443997 1 1
0.0871031929873749 0.0842124410051295 1 1
-0.143920900542163 -0.136530016145398 1 1
-0.0287388855044042 -0.0286339532336648 1 1
0.0858539014124862 0.0833805060119295 1 1
-0.056595389346876 -0.0524635036302728 1 1
0.00789656899166979 0.00804922390192368 1 1
-0.217813442350014 -0.210511114240059 1 1
0.0593645028383096 0.0538224547773136 1 1
-0.0386582463515379 -0.0352308816183654 1 1
0.0470749903969565 0.0460159000612508 1 1
-0.0699941060610352 -0.0657822057414087 1 1
-0.0256632461946232 -0.0237155680653888 1 1
0.0798373862381242 0.0739720023639035 1 1
0.045693927057337 0.0422477974507238 1 1
-0.124729576710216 -0.122850394034263 1 1
0.126165632134661 0.120838424715556 1 1
0.0190386418441219 0.0182468825757685 1 1
0.136084533005266 0.125177628816191 1 1
-0.0805212553531245 -0.0785455166740539 1 1
-0.0924975953027763 -0.0908673921007676 1 1
0.226088325551681 0.209375372427737 1 1
0.0479200028567562 0.0469228998194484 1 1
-0.124119693588992 -0.119066703946371 1 1
-0.0817005876327601 -0.0784867432615538 1 1
0.0843274470090659 0.0816034046714467 1 1
-0.0979047181002017 -0.0924530266384353 1 1
-0.0990928635708907 -0.0923365992190935 1 1
0.0862070595313426 0.0783326496475339 1 1
0.170447880810238 0.163352750751229 1 1
-0.0173411676692784 -0.0140623833153336 1 1
-0.0412389344219759 -0.0400265219998224 1 1
0.166561761651564 0.157280615094566 1 1
0.0265241503514088 0.0279265839238247 1 1
0.0511196477384806 0.0508836579180313 1 1
-0.0542640902026826 -0.0528921593624612 1 1
-0.107503370895047 -0.0976039858911204 1 1
0.0375476691163459 0.0364667850032858 1 1
0.177777842608418 0.174786670144735 1 1
-0.171609481000382 -0.161460474197023 1 1
-0.214453118935467 -0.203379557403805 1 1
0.0980115905944551 0.0934912413347555 1 1
-0.202241576520375 -0.194739894089156 1 1
-0.119207760792948 -0.115963211498279 1 1
-0.0256243326245321 -0.0296588247257584 1 1
0.0189957151385848 0.0178763935025458 1 1
0.119154814065232 0.112479744503116 1 1
-0.0304052606105355 -0.024666994629627 1 1
0.130294347112153 0.128900541076497 1 1
0.0415103808886666 0.0395999346471263 1 1
0.0568906160056392 0.0547006196787018 1 1
0.129149826909445 0.122653515491244 1 1
-0.0257962859697644 -0.0243800538090008 1 1
0.29080438358131 0.276155069692417 0 0
0.00974811841257315 0.00948789018712998 1 1
0.0205802357779057 0.0196835639516729 1 1
0.155979975837094 0.147594899222143 1 1
0.0941187563667345 0.0875213481533714 1 1
0.0747628545095572 0.0685551482197395 1 1
-0.0551383169335831 -0.0552400071486528 1 1
-0.137249804114181 -0.12837219679089 1 1
0.166251431098922 0.160030412196809 1 1
-0.0920597697555797 -0.0930208953291473 1 1
0.0320829988706625 0.0327127954056518 1 1
0.0899050744052513 0.086494152612045 1 1
0.150110660332666 0.141404716264279 1 1
0.0514905812819857 0.0504499094448695 1 1
-0.00321802146121297 -0.00234768611636328 1 1
-0.0489566077614083 -0.0484850787912779 1 1
0.123595684107396 0.124659684519206 1 1
0.0686622037023321 0.065756699679588 1 1
-0.168983698582549 -0.161561907533032 1 1
-0.132356910424304 -0.129156316833264 1 1
-0.179841436807985 -0.169928764588187 1 1
0.183207949409367 0.17380755459918 1 1
-0.0227468628907072 -0.0207193351264558 1 1
0.185624921015142 0.174759253478376 1 1
0.223472805165222 0.210862132980398 1 1
-0.203117036472581 -0.191225536205742 1 1
-0.0881073356569499 -0.0786233893859701 1 1
-0.116662326126795 -0.108039046382828 1 1
-0.00525842539309909 -0.00436454636939669 1 1
-0.0128721908059371 -0.0120169389793579 1 1
-0.0140252393979679 -0.0143711569155512 1 1
-0.0440788058390826 -0.0426749542336203 1 1
0.0792153224946805 0.0766977496454576 1 1
-0.0993111052285026 -0.0927423915639694 1 1
0.222779872811085 0.212799298139839 1 1
0.118694638279291 0.108971572049998 1 1
-0.0387823354279843 -0.0385342126214905 1 1
0.082662189188214 0.0790485593917364 1 1
-0.108817750960974 -0.103594412347288 1 1
0.0395776817281782 0.0365927880910762 1 1
0.0667186302654438 0.0668450920217238 1 1
0.00972763015679606 0.0095633102483154 1 1
0.0638739072663537 0.0599062368322562 1 1
0.0461967029271928 0.0451024006052527 1 1
0.056498229906309 0.0543424436038358 1 1
-0.110402955011336 -0.105594445238395 1 1
0.0844450566184163 0.0802248147853995 1 1
-0.0303990120234675 -0.0297411171997365 1 1
-0.0655369337190322 -0.0633643241445043 1 1
-0.0164318042476814 -0.0204577803981009 1 1
-0.00186234609470709 -0.00437151135827574 1 1
-0.0399202994090895 -0.0383127432423482 1 1
-0.0276604913556795 -0.0295891077756861 1 1
0.131890411389519 0.12619680696635 1 1
0.091650640943506 0.0856997888766663 1 1
-0.0885244311510697 -0.0801982057636447 1 1
-0.0196595075234159 -0.0192251138495834 1 1
-0.116892079857136 -0.108557521994944 1 1
-0.0824395885948438 -0.0764490670327493 1 1
0.11784572199504 0.110673757833012 1 1
0.223231697341006 0.210544023858946 1 1
0.0026209726282008 0.00504025511518728 1 1
0.0722592624593334 0.0711401373488389 1 1
-0.158203971069119 -0.151052996357446 1 1
0.0584675065956242 0.0560723689615888 1 1
0.14194750484231 0.135926243279694 1 1
-0.121446437070291 -0.114642304761084 1 1
0.0399733786215193 0.0358858970034256 1 1
-0.156247535977299 -0.148012103958026 1 1
-0.229745925317651 -0.213533336511133 1 1
-0.0348936369584169 -0.0382006918391733 1 1
-0.0384852961683621 -0.0372365747615181 1 1
-0.0644497481146007 -0.0634870569433154 1 1
-0.0273977080044199 -0.0267455300045047 1 1
-0.0828025067665137 -0.0741853278505805 1 1
-0.0588055326214775 -0.0533645159063178 1 1
0.0146734798929675 0.0124828855623437 1 1
0.0334955262513126 0.0328988424098069 1 1
-0.0584852620330829 -0.0557613997647857 1 1
0.0848743270269777 0.0801636867739197 1 1
0.0943134762068195 0.0940201703835023 1 1
0.0484498927807527 0.0472147742798651 1 1
-0.0107289166092968 -0.0104723225855651 1 1
0.125589673554591 0.122490588125572 1 1
0.0849627719554567 0.0784099211865716 1 1
0.0208317966603085 0.0138271121477415 1 1
-0.0610148619994071 -0.0582587929985832 1 1
0.0621203184822559 0.0527967956813 1 1
-0.165878540657805 -0.159586361538663 1 1
-0.0196689827477515 -0.0162318017160984 1 1
-0.0791071024738483 -0.0763342188256104 1 1
0.0562069354274233 0.0499342072998592 1 1
-0.146525014547392 -0.139551458285505 1 1
-0.1166613619985 -0.109544806656403 1 1
-0.1316875804533 -0.12650088464327 1 1
0.00806552859142402 0.0117816794541038 1 1
0.0332067413249528 0.0328200334882204 1 1
-0.2449760301518 -0.231671736164407 0 0
0.0599139700047045 0.0575073800678117 1 1
0.136262707861464 0.130838318121157 1 1
0.00688871793151634 0.010791970177729 1 1
-0.0461343184781623 -0.0458799564346929 1 1
0.136733036544013 0.12827219062057 1 1
-0.0940098558086625 -0.08965509807421 1 1
0.028699197167125 0.0228604068846865 1 1
-0.0446496079427532 -0.0488886840794002 1 1
0.036267282646926 0.0379173890386639 1 1
-0.0400798697689542 -0.0349880818763894 1 1
-0.206397422753769 -0.19600338858422 1 1
0.10499367388714 0.0984985067863579 1 1
-0.0226165821504629 -0.0200992417130441 1 1
-0.0763579646307524 -0.0800107888623844 1 1
0.195558591019396 0.192992824296416 1 1
0.211775574099595 0.201423017832865 1 1
-0.0313849361702958 -0.0291708816872447 1 1
-0.178173615083526 -0.171004517403965 1 1
0.183807244162283 0.171545110423351 1 1
0.0605107801435966 0.0587150361898185 1 1
0.0314126353281543 0.0298216594352019 1 1
-0.0250604090477922 -0.0243350434231437 1 1
-0.0251689153902637 -0.0236240045744559 1 1
0.0107693836321597 0.0100590165405165 1 1
-0.000547413902582197 0.000439986693700239 1 1
-0.0279892118819015 -0.0293904136337326 1 1
-0.250251559042492 -0.242800178709349 0 0
-0.0783446511491383 -0.0736002800960807 1 1
-0.0196365617053204 -0.0202985742861937 1 1
-1.75767089770212e-05 0.00071242725428794 1 1
-0.0768470197124499 -0.0731362495679782 1 1
0.0241715130656997 0.0230640678919452 1 1
0.0693805127795937 0.0667260031026284 1 1
-0.020220367224627 -0.0220404061517529 1 1
-0.0483536310422924 -0.0455150160174151 1 1
-0.24385255078017 -0.231717282544329 0 1
-0.0271921842243849 -0.0280907945438835 1 1
0.0848276587744887 0.0821911860830954 1 1
0.08055933258938 0.081421311535051 1 1
0.0774564340795162 0.0713926537748324 1 1
-0.252252273854334 -0.24123753314636 0 0
0.120144551407407 0.117359509510575 1 1
0.105166097664455 0.0995298993718905 1 1
0.0340066919514139 0.0332488549600265 1 1
0.0420590971262645 0.04140726611651 1 1
0.0788880893696314 0.0756211100918139 1 1
-0.0261018174877909 -0.0236157026120077 1 1
0.0477863256184355 0.0455437121231717 1 1
-0.0236253763398377 -0.0205018577864911 1 1
-0.0151373051543447 -0.0112950898319475 1 1
-0.0479919173284053 -0.0439631020446831 1 1
0.166383683097266 0.162200567732283 1 1
-0.035667570580644 -0.0344947047480589 1 1
0.222368048397474 0.213194432320724 0 1
-0.0980441506398446 -0.0979163652025385 1 1
0.0713582253942399 0.0687375788471204 1 1
-0.134533175052032 -0.131808175956953 1 1
0.0542836805304581 0.0498284662449967 1 1
-0.179317891358304 -0.171989195819088 1 1
-0.309022309543855 -0.296269423054634 0 0
-0.154311602356206 -0.147719167401579 1 1
-0.170414593442303 -0.162278193808832 1 1
-0.21131116842017 -0.205895264578733 1 1
0.0551797972532768 0.0499229672946819 1 1
-0.0360532578362366 -0.0333438467072747 1 1
0.101342457558327 0.0973535554508722 1 1
-0.0403165008415895 -0.0364466714790255 1 1
0.0233852500023441 0.0229220264982908 1 1
-0.150463829372664 -0.144316488000662 1 1
-0.049722514846452 -0.0483409160386048 1 1
-0.0280296177284939 -0.0303478569688352 1 1
0.0762825427737365 0.0730968552712309 1 1
-0.151882003788913 -0.144300904340705 1 1
-0.171454120515609 -0.158853981231322 1 1
-0.127280901006203 -0.118237293913964 1 1
0.161108501061865 0.155045786036949 1 1
-0.126486180032306 -0.115271475297409 1 1
0.0248798446982334 0.0210629887213302 1 1
0.0352496881179958 0.0352859715360562 1 1
0.0935676829939171 0.0887213834588566 1 1
-0.0388077389226168 -0.0369971496951814 1 1
0.00159498400224177 0.00252761335662429 1 1
-0.0874867943441598 -0.0785106374148307 1 1
0.0884699621917028 0.0852975677709957 1 1
-0.218456533852458 -0.208474314506999 1 1
0.0454794081854269 0.0479898511941268 1 1
0.031693527914053 0.0281555050143743 1 1
0.0412480476627493 0.0414493616515363 1 1
0.0196545542518458 0.0151921164100608 1 1
0.112466245286654 0.104886512038714 1 1
0.0627569009287959 0.0584410752878412 1 1
0.101789408159317 0.0976594877409565 1 1
0.151060948502756 0.140870252460268 1 1
-0.0399766869480913 -0.0353273093375148 1 1
-0.0908854222719491 -0.0874465164039118 1 1
-0.0477234159138781 -0.0442906570615981 1 1
0.0460902008128872 0.0433817397310631 1 1
0.0377814088169221 0.0356807354893481 1 1
0.0143011785542192 0.0141095907058993 1 1
0.107373889993788 0.101542048726978 1 1
-0.121050190715117 -0.113987742196427 1 1
-0.0975791256271816 -0.0905635393480972 1 1
0.111336405345844 0.104708759214317 1 1
0.0838179265891038 0.0805397176352363 1 1
-0.0961638404436094 -0.0917640612176859 1 1
-0.0217116635112802 -0.0218605297488954 1 1
0.0688973470798964 0.067052408963784 1 1
0.0232739691408127 0.0210805421453316 1 1
-0.191975556338833 -0.182626045940729 1 1
0.00479686982053101 0.00740824157320719 1 1
-0.00569114150650456 -0.00974310739165305 1 1
0.0656931419150239 0.0586915572652278 1 1
-0.00308875857885915 -0.00602323994542048 1 1
0.122247130340362 0.118825460504001 1 1
0.100813164857433 0.0950189466364131 1 1
0.112263683880069 0.103462795138125 1 1
-0.0983742376871134 -0.0958252527541314 1 1
-0.0972075467011428 -0.0960613382010027 1 1
-0.107612286181509 -0.106341036478361 1 1
-0.0992905098661139 -0.101383520893541 1 1
-0.145542312817149 -0.138899988382018 1 1
-0.0280388098682795 -0.0300714180556517 1 1
-0.0877531923014388 -0.0860770610260209 1 1
0.0373292909440198 0.0347053751742369 1 1
-0.0630492040944205 -0.0617272593892493 1 1
-0.00700236235345029 -0.0071155127852427 1 1
0.118271845368364 0.114532200585941 1 1
-0.0795524192426595 -0.0754859781520904 1 1
-0.103300977018357 -0.0989305135896267 1 1
-0.101688910623182 -0.0967882006848433 1 1
-0.0593127612379972 -0.0535609585215448 1 1
0.0719679802273286 0.068553050881012 1 1
-0.115288990489588 -0.105224231226821 1 1
0.0217366962592199 0.0212028820267208 1 1
-0.13553907122599 -0.134067359106814 1 1
-0.0663500773755775 -0.0679459940254339 1 1
0.04698159231743 0.0436693153870849 1 1
-0.0975000628891793 -0.0935575325586846 1 1
-0.167958685142385 -0.1624937377603 1 1
-0.0192177466627393 -0.0171684893680415 1 1
0.0309448665934158 0.0291129613621635 1 1
-0.000615277691028105 0.00136197568957119 1 1
-0.156183509004295 -0.153256915847131 1 1
-0.0918051660622026 -0.0918177868620539 1 1
-0.0145925884346473 -0.0151896691387774 1 1
-0.105187525124638 -0.100842705340571 1 1
-0.125771826874006 -0.122919989184802 1 1
0.0680339127880293 0.0664615496641237 1 1
0.123831499846215 0.125559823344284 1 1
-0.0538828868334782 -0.0522379624274713 1 1
0.0179636292821524 0.0200674495688913 1 1
0.0283768861229671 0.0285564701440499 1 1
-0.067277300020795 -0.06306354286608 1 1
0.163689249985919 0.154584077232347 1 1
0.00318525424240893 0.00236996685789815 1 1
-0.041681158765921 -0.0347884445329377 1 1
-0.00794871562304181 -0.00994471508291429 1 1
-0.13001051254645 -0.121448869458129 1 1
-0.0173552197394138 -0.0172967965205127 1 1
0.0848879932659544 0.0758116826558215 1 1
0.0646493684009324 0.0627126889701089 1 1
0.0664746728964541 0.063500105502678 1 1
-0.061562044586625 -0.0577135082297925 1 1
0.10439535983997 0.0975753549953613 1 1
0.0195019396761464 0.0138306800746501 1 1
0.0303980912290122 0.0257717393766117 1 1
0.0758161823490821 0.0712384158415497 1 1
-0.0206335026534601 -0.0209586552105277 1 1
-0.0927814208036569 -0.0849136583018009 1 1
-0.0623963379358355 -0.0554945470763573 1 1
0.308897144203917 0.292824937432753 0 0
0.0187818981284181 0.0198141961532713 1 1
0.178228524408164 0.167102074673371 1 1
-0.0909989056898316 -0.0893865378717079 1 1
0.0514511339923124 0.0486954368218807 1 1
0.222403202650585 0.21338701543429 1 1
0.140461907327961 0.128303551473763 1 1
0.156367810738179 0.14963563143974 1 1
-0.139359463430267 -0.13838673457265 1 1
-0.0980280181975706 -0.0941673557609002 1 1
-0.0177030561463147 -0.0101513028222225 1 1
-0.198086024267257 -0.180222085942731 1 1
-0.0163273936243693 -0.0151872619606292 1 1
0.0624362569517769 0.0628168868955438 1 1
0.295920692541225 0.277647827438432 0 0
-0.0201650669566331 -0.0205241569888422 1 1
-0.102500882081548 -0.0983443654379513 1 1
0.163198347846635 0.154386831914296 1 1
0.00410314503028474 0.00469057619206113 1 1
0.138821274580653 0.132210665198762 1 1
0.0490933400372812 0.041778795182802 1 1
0.120368908613655 0.115061443514475 1 1
-0.0995639050627936 -0.0991848353701192 1 1
0.272202032910981 0.259996692330647 0 0
0.230698486626012 0.219076945666201 0 1
-0.140582446658728 -0.134003812167255 1 1
-0.0645604298318798 -0.0676356106621094 1 1
-0.0690022063117764 -0.0697854777001007 1 1
-0.113099460358675 -0.110097097142095 1 1
-0.133692262402917 -0.128339131734088 1 1
-0.0245328370205146 -0.0257010261608908 1 1
-0.00301344337373198 -0.00214264629900737 1 1
-0.178695111641263 -0.17082748138175 1 1
-0.0118953074813304 -0.0114870524998254 1 1
-0.0614848345887904 -0.0608720512387939 1 1
-0.1320704314407 -0.124895526175017 1 1
0.265248230984665 0.250849805382382 0 0
0.11790961553854 0.112828555474292 1 1
0.0400948483051263 0.0416321260715372 1 1
0.124992376957406 0.116170525819358 1 1
-0.0198943446201617 -0.0210597236714706 1 1
-0.035685081420731 -0.0294190675365182 1 1
-0.175414234775784 -0.168674512081169 1 1
0.0484552235010598 0.0473673334369011 1 1
-0.00194901030562378 -0.000107321771496621 1 1
-0.101922965327858 -0.0969202026997372 1 1
-0.0251161286019242 -0.0197531512635032 1 1
0.00751466191584473 0.00764729765162435 1 1
0.076801533618152 0.0722654259843488 1 1
0.0328225441138653 0.0265562720955504 1 1
-0.0235734012216069 -0.0250098287816139 1 1
0.149844963414722 0.142674800049801 1 1
-0.0273223240136598 -0.0253882272987346 1 1
0.225971201227389 0.213359040607946 1 1
0.0455260268184489 0.0464135703274499 1 1
0.0383186623058104 0.0347845791949956 1 1
-0.0428455544068527 -0.0406236870049449 1 1
-0.01173185095537 -0.0119801261308331 1 1
-0.113713242874134 -0.104846879554342 1 1
0.271667281400958 0.260605439058118 0 0
-0.0116074499441762 -0.0094174993707632 1 1
0.00626059286934102 0.00602415861815096 1 1
-0.0733811211831853 -0.0705873529699436 1 1
0.174287655248176 0.165310528415985 1 1
0.213201025563325 0.200849894545621 1 1
0.0241646794633953 0.023159426273962 1 1
-0.0690083109845323 -0.0666543234316423 1 1
0.287060208893173 0.273067861749055 0 0
-0.167352420074022 -0.158360002108112 1 1
-0.0611640196375071 -0.0647519676967949 1 1
-0.0856434245448506 -0.0809213736398027 1 1
-0.126736381201193 -0.121250343713637 1 1
0.0205162644825792 0.0232648025184427 1 1
0.0446603661492074 0.0382881419920454 1 1
0.132401580302427 0.125372835729686 1 1
-0.0384676195145488 -0.0357184800850368 1 1
-0.21352743523033 -0.205289996140098 1 1
0.0692336546948217 0.0653716672315667 1 1
-0.0749877851550678 -0.0733486557825666 1 1
0.0634705810174962 0.062261583714746 1 1
0.0657728811902829 0.0640724906809281 1 1
-0.0425932118554142 -0.0476382536840161 1 1
0.0274465194739626 0.0312598174963248 1 1
-0.15225952365315 -0.143708179754906 1 1
0.0352028366938132 0.0324685911256377 1 1
0.0578102110185719 0.0513110983684482 1 1
0.0523487271683488 0.051632991363113 1 1
0.279490916995992 0.265920482022114 1 1
-0.0409121297370004 -0.0363906920025211 1 1
0.0658409908785415 0.0625897902342358 1 1
0.093735592753303 0.0922484298807039 1 1
0.0243540128338918 0.0209311466251228 1 1
-0.125198122115015 -0.120311521648557 1 1
0.0045524581149096 0.00639800459687706 1 1
0.114631919509063 0.110214059052827 1 1
0.0284554767646764 0.0247159205682372 1 1
-0.0361336962975701 -0.0354751517069178 1 1
0.154765059841082 0.148575350456006 1 1
-0.00211206834299738 0.00047626733496034 1 1
0.191690393146702 0.180165998289535 1 1
-0.135473665875628 -0.127429689379024 1 1
0.146650749751084 0.140090511436728 1 1
-0.100579052860374 -0.0953319243455442 1 1
-0.0400286087897681 -0.0384605747534871 1 1
-0.130484649686175 -0.126678997021283 1 1
0.0383597048598135 0.037980186537607 1 1
0.0803747181804722 0.0773888514923139 1 1
-0.00129545902473251 -0.00261291215772091 1 1
0.0475284442285571 0.0496506572190953 1 1
0.211778329085709 0.202738023939893 1 1
-0.142789222371263 -0.134540670622759 1 1
0.0558666877944081 0.0488221049423448 1 1
-0.0498753709838327 -0.0462450353346001 1 1
-0.320483616283417 -0.309725146104434 0 0
-0.0337080741756725 -0.0322679967213602 1 1
0.00678192443169345 0.00646102360332096 1 1
-0.0503170381529983 -0.0471858961522993 1 1
-0.23415693339572 -0.22699188007485 0 1
0.229306302127881 0.218028433238411 1 1
0.242436422333189 0.233942236633283 0 0
0.190871246164553 0.180276613287926 1 1
0.170807254756703 0.162295552700436 1 1
-0.0794553522526112 -0.077368357572689 1 1
-0.158098972963095 -0.15072165690884 1 1
0.106092152413868 0.101574691458485 1 1
0.0193619493285245 0.0167025793294044 1 1
0.045490416131322 0.0410097706010354 1 1
-0.0308551943980483 -0.0285827734403176 1 1
0.0977043215776329 0.0927234343818645 1 1
-0.049374013402673 -0.0475819150549337 1 1
-0.000569249052771059 -0.00358709473471763 1 1
0.0295220188922172 0.0287681334806763 1 1
0.11307367555901 0.108001457037689 1 1
0.0892445450629647 0.0846341954613927 1 1
0.0202450294668798 0.0251053894355002 1 1
-0.0676066337789318 -0.0647178600996182 1 1
-0.100531655483421 -0.094039134496897 1 1
0.0226889147080617 0.0165169373596756 1 1
-0.136402851423287 -0.124767280578581 1 1
0.119532064170506 0.107203535364389 1 1
0.00452028457875452 0.00121146262992193 1 1
0.0415750226066579 0.0369706736214321 1 1
-0.141647368376021 -0.135051393082252 1 1
-0.164104885860271 -0.153203812536626 1 1
0.230691306069337 0.219814468679276 0 1
0.305560315775735 0.290866563696934 0 0
-0.170601272823908 -0.159755519653662 1 1
0.0766854205899544 0.0724232260649372 1 1
-0.0479645476294755 -0.0463213918526647 1 1
0.0304760103243431 0.0279783528088884 1 1
-0.141235209293841 -0.135286432366873 1 1
0.0639598447631623 0.0618676003424871 1 1
0.0306144127127987 0.0294927593966712 1 1
0.0606269363294079 0.0589326771972351 1 1
0.128692707232461 0.121853406751096 1 1
0.0779527475189997 0.0758062017746556 1 1
0.0783259842853499 0.0774269880639259 1 1
0.148326396129851 0.144988822493463 1 1
0.113935907258008 0.106768173028679 1 1
0.0292598492842014 0.0240940256746474 1 1
-0.0438879610116278 -0.0417980301182928 1 1
0.0115755208683623 0.0103428314357958 1 1
-0.144506646424263 -0.139720693023517 1 1
0.00680875985363068 0.000101690908725532 1 1
0.043504998693464 0.0333780355658323 1 1
-0.0544594907696303 -0.0503715760680581 1 1
-0.0111088796816436 -0.00969305351821318 1 1
-0.0869519337028449 -0.0814289099271628 1 1
0.0815888770673537 0.0775373595681848 1 1
-0.0890921818196267 -0.0829706886390913 1 1
-0.103545223726162 -0.0974671242615707 1 1
-0.129613320515232 -0.127463414397879 1 1
0.089502810923467 0.0856019427081792 1 1
0.130426681670361 0.128675865739609 1 1
0.121500047204027 0.117693675431989 1 1
0.0903757174585794 0.0875162877501833 1 1
0.0406525051349277 0.0343157799926408 1 1
-0.10058433740996 -0.0973848234440873 1 1
0.146536321117393 0.135813152469356 1 1
-0.0373882226765074 -0.0368750394730949 1 1
0.124733469851101 0.123505388243332 1 1
0.0507210214765082 0.0475450616802491 1 1
-0.235692531065729 -0.227847133574429 0 1
-0.019649854630812 -0.0130898306663227 1 1
-0.234773369753374 -0.219151068428926 1 1
0.0866229559959919 0.0884214024121379 1 1
0.0068569098709149 0.0075033459245214 1 1
-0.0416481813839533 -0.0411907631117111 1 1
-0.0196087922099503 -0.0223153664873297 1 1
-0.106848811738793 -0.0984618689531181 1 1
-0.061209945910715 -0.0579148833390414 1 1
-0.197373811835229 -0.187594086629231 1 1
-0.219762942220141 -0.205899999080303 1 1
-0.0838251587372679 -0.0761750993503287 1 1
0.0171103990220458 0.0159502987531172 1 1
-0.136665247165816 -0.135200448054394 1 1
0.246311484485244 0.23883329068931 1 1
-0.0268533061317167 -0.0202538554104252 1 1
0.0879630618333715 0.0843368321127728 1 1
-0.213730951877833 -0.19987881572656 1 1
-0.11687794934172 -0.11073518693926 1 1
0.132261343586939 0.128082368249225 1 1
-0.0960669878865059 -0.092236312762437 1 1
0.122740308028804 0.118471589260062 1 1
0.0505445195565626 0.0494818991385384 1 1
-0.202753628150109 -0.195683955671334 1 1
0.0412311413233021 0.0387920237761882 1 1
-0.149776771120937 -0.14306957710248 1 1
-0.0910125872607563 -0.0833796330071097 1 1
0.0328205938437802 0.0310290609740516 1 1
-0.00953145709542486 -0.00924612317115839 1 1
-0.242013376822622 -0.22925344018322 1 1
0.136629221049824 0.131560163940667 1 1
0.0386454667027252 0.0357595411416326 1 1
-0.024585553446792 -0.0255805998477361 1 1
0.306946260625433 0.288302598621896 0 0
0.0675357711749569 0.0639327789121294 1 1
-0.00666060777148971 -0.00531189627906668 1 1
-0.0378638376787264 -0.0344918659242501 1 1
0.0762786427632413 0.0725465428975632 1 1
-0.131298610412794 -0.125953794263807 1 1
-0.273934809860172 -0.263012961701011 0 0
0.0184485127634198 0.0169517374732365 1 1
0.210472305588849 0.191695216163256 1 1
0.123429740174019 0.116655624662145 1 1
0.0181884872518715 0.0167257036721403 1 1
-0.0898639291060984 -0.0840024396763717 1 1
-0.0469711270208696 -0.0448199288014217 1 1
0.0983754628954352 0.0970720887047967 1 1
0.0212939325414454 0.0150333707118476 1 1
0.178839135594376 0.166819523993929 1 1
-0.0323311078145684 -0.026701062365288 1 1
-0.271665743918468 -0.256101999887145 1 1
0.0177288717655388 0.0128061496394249 1 1
0.0667543180827483 0.0585424250992603 1 1
0.105985135265502 0.102045316167144 1 1
-0.0554773220774331 -0.0428494757696383 1 1
-0.152458508963085 -0.146878347333937 1 1
0.0588621896109205 0.0567311996496843 1 1
0.162767963433854 0.152423707834539 1 1
-0.260537355998349 -0.246935831909708 0 0
-0.111521961997731 -0.108042353012928 1 1
0.1215419833576 0.116781496389709 1 1
-0.0554652135324403 -0.0473242653075098 1 1
0.0327204754178631 0.0337521048642882 1 1
0.0997512311279174 0.0939641089584105 1 1
0.134758581327148 0.123771575092395 1 1
-0.0689059352136649 -0.067207426089611 1 1
-0.0643222727300434 -0.0624946152544486 1 1
-0.0611643746373764 -0.0602503983531802 1 1
-0.131444916289474 -0.122119979746494 1 1
0.00145619945111943 0.00315773050537103 1 1
0.0391235835783228 0.0371734591250279 1 1
-0.164807111415746 -0.157344391966705 1 1
0.0160156031246052 0.0182719929623808 1 1
-0.0697001682695805 -0.0644429154485293 1 1
0.0905512407596286 0.0864396800993785 1 1
0.0113175852018545 0.00964974901018291 1 1
0.100020332392924 0.0922201500117358 1 1
-0.124663054645601 -0.117324394294619 1 1
0.020474892845718 0.0194927254121137 1 1
-0.0776646723223109 -0.0798746306263901 1 1
0.0445903486863846 0.0405380378073144 1 1
-0.0274116982118087 -0.028044261622967 1 1
0.144641524946267 0.13732103695675 1 1
0.0157856626597117 0.0144309329975034 1 1
-0.256308173333524 -0.240463286812605 0 0
0.153627241478236 0.148471571505036 1 1
0.0296976075056439 0.0290698391728759 1 1
-0.0280578376482518 -0.0265498511069928 1 1
-0.0523986087017303 -0.0495519905595145 1 1
-0.0436207282533536 -0.0391437060596667 1 1
0.135803778948023 0.131461762096685 1 1
-0.0623457832903262 -0.0545201573054676 1 1
-0.0984021837239154 -0.0937919423269421 1 1
0.13639681822163 0.124207263047638 1 1
0.162974979372704 0.153564025963555 1 1
0.165072715949759 0.157916623269488 1 1
0.0510107919991692 0.0465189401594349 1 1
-0.00106077579349051 0.00230923223296136 1 1
0.134937209924636 0.128006406423545 1 1
-0.114172713891769 -0.107443665862495 1 1
0.118886286302741 0.114469655850697 1 1
0.154571430221586 0.146015494601849 1 1
-0.176870135325213 -0.162717621986963 1 1
0.169991096484738 0.160036798700677 1 1
0.0538294555344928 0.0490338711790762 1 1
0.0932736981401894 0.0840992634342496 1 1
0.204647155927906 0.19852971548084 1 1
0.0971604203343014 0.0985967196519272 1 1
-0.0325076294654818 -0.030748916594452 1 1
0.0430531314934713 0.0427041435433334 1 1
0.125516429723753 0.117382958110339 1 1
0.0815241886596443 0.0766007477304003 1 1
0.0349326412798575 0.0292600713674239 1 1
-0.0950175700000774 -0.0890934737287264 1 1
-0.054431984692079 -0.0485601361734164 1 1
0.147851224879242 0.139998372545011 1 1
0.0939690978062905 0.0908973814711718 1 1
-0.14259425478179 -0.138062666704014 1 1
0.124026401078131 0.116935219382273 1 1
-0.0487755322111612 -0.0485607117296458 1 1
-0.0927433319603385 -0.0874527190970029 1 1
-0.0383625793898569 -0.0356194697516254 1 1
-0.0802900398229777 -0.0778422526170851 1 1
0.176202464749978 0.165171728445907 1 1
-0.0842235307091527 -0.0797479040806643 1 1
0.11558534985989 0.105409437399375 1 1
0.0371296267272589 0.0400546942376194 1 1
0.207252512294568 0.197728850731971 1 1
-0.117689088034514 -0.112598722542533 1 1
-0.0687922531826839 -0.0677015830103253 1 1
-0.105376368255928 -0.101795002056147 1 1
-0.0975925016342183 -0.0916269578190236 1 1
0.0289851356127209 0.0244982919426194 1 1
-0.135506743468157 -0.134394234801422 1 1
0.0483250303615354 0.0486147924496661 1 1
0.138918850450671 0.134236668496815 1 1
0.0394932463296855 0.0341644581881168 1 1
0.235777977193111 0.229616934743667 1 1
-0.141762624616143 -0.138573129133219 1 1
-0.283092714175954 -0.270623515059461 0 0
-0.10567510149862 -0.0996981928580783 1 1
-0.0217524147180588 -0.0232843414864103 1 1
-0.015810854240717 -0.0146468705094086 1 1
-0.155375010272185 -0.150152496582744 1 1
0.241087154295038 0.226181388749769 0 1
0.133175452857038 0.122788662750844 1 1
0.118835319035769 0.112584913375251 1 1
0.103266429788294 0.0972699485757556 1 1
-0.122455557670376 -0.118858649269486 1 1
-0.052542636092138 -0.0509041701938389 1 1
-0.0203637704152866 -0.0178633152574117 1 1
0.00184654962734672 0.00205854122963159 1 1
0.0111225285895924 0.0108138070108769 1 1
-0.00514880001850234 -0.0124953431562051 1 1
-0.0812994171742234 -0.0788529046677097 1 1
-0.0850305727914833 -0.0791026286043989 1 1
0.0146046467058888 0.0169965527000574 1 1
0.17625630711668 0.172276596328245 1 1
0.0735848681565511 0.0752428735069013 1 1
0.157995505309922 0.151881867040356 1 1
0.196543058566172 0.190865090583247 1 1
-0.104714033466815 -0.0981343742894693 1 1
-0.00687980162385195 -0.00766169633436213 1 1
0.177912053340763 0.170021468941489 1 1
0.0684375227367625 0.0669766627969779 1 1
0.000789331306748998 -0.0025681066994989 1 1
0.153431173667116 0.144454050489251 1 1
-0.0648833838057165 -0.0589626318255318 1 1
-0.155410815942728 -0.150198276414171 1 1
-0.019554707887077 -0.0196011771805819 1 1
-0.0498363263104698 -0.0479190680107714 1 1
0.220026893474502 0.212425084175022 1 1
-0.113500179334276 -0.106733575744498 1 1
0.205042601706524 0.193992247846568 1 1
-0.0851486004779396 -0.0820094197986225 1 1
0.154484956558238 0.150828382048423 1 1
0.00599912608355866 0.00633177665915648 1 1
0.0865428899581981 0.0806999394881879 1 1
-0.017556010095765 -0.0165327614020113 1 1
-0.301604173644598 -0.282657100870438 1 1
-0.0026954287679477 5.22044863782156e-05 1 1
0.0447885669339238 0.042107205993771 1 1
0.0860209512637201 0.0865445779393617 1 1
-0.0338128109852281 -0.0301667396924452 1 1
-0.112640069955621 -0.108638800337187 1 1
-0.00909123721429968 -0.012207489907963 1 1
0.0717172059852368 0.0676067985924876 1 1
-0.0824172762663508 -0.0846078751117949 1 1
0.202318449394707 0.193913518099904 1 1
-0.0361751141716968 -0.0374084256506182 1 1
0.0606145990946211 0.0560947288268487 1 1
-0.0877706404617355 -0.0837508905667414 1 1
-0.0968017152941093 -0.0900280512012724 1 1
-0.0656839066543501 -0.0536374096620705 1 1
-0.14243078267947 -0.136627265793528 1 1
0.107162288065942 0.0986002441482108 1 1
-0.0380878188853643 -0.0376462502278552 1 1
-0.0263507479951461 -0.0290025912820937 1 1
-0.114611880860471 -0.107278250687643 1 1
0.208445869402847 0.196605219306402 1 1
0.154179389549019 0.149360569298157 1 1
-0.0990917591058335 -0.0948523926476552 1 1
0.109838208836117 0.104423819975871 1 1
-0.141751052605739 -0.132541670678851 1 1
-0.0500125406713779 -0.0475338929445577 1 1
0.075234446501219 0.0740295577598445 1 1
0.13218615975435 0.124065823600792 1 1
-0.0107843447469179 -0.0101720001591124 1 1
0.00263351518703936 0.00148347535997365 1 1
-0.0530941779249867 -0.0501563953625113 1 1
0.0890354991337664 0.0843436706877382 1 1
-0.021764576842597 -0.0222429840154325 1 1
-0.179633881773512 -0.17252407448806 1 1
0.101715904433324 0.0968288154275961 1 1
0.0664702817885894 0.0515208458261889 1 1
0.136741443264674 0.124946472798638 1 1
-0.00125645164663803 -0.00374910046331175 1 1
-0.0425128572660627 -0.0422686749595159 1 1
0.230878462129989 0.220277597756887 1 1
0.162663164398902 0.157559665194856 1 1
0.111888810797167 0.105570605545206 1 1
-0.0712837209977599 -0.0682430063992884 1 1
0.088854349827284 0.0870043940005654 1 1
-0.063049925501443 -0.0589784805624317 1 1
0.0319791067134766 0.0311722223480192 1 1
-0.0791695707970774 -0.0762881110600376 1 1
-0.174761603311961 -0.168052347416731 1 1
-0.0246525302173413 -0.0251800878141317 1 1
0.00247450559189056 0.00324899481193806 1 1
0.0358135407738041 0.0364114596265519 1 1
0.00230995931119614 0.00496323633332988 1 1
-0.112659927469466 -0.110632326680107 1 1
-0.0512573341976676 -0.0527902265971485 1 1
0.00409360852733795 0.00344372389873482 1 1
-0.0424135002361479 -0.0414443117304501 1 1
0.0414988965309311 0.0474696948355111 1 1
0.0455078020055648 0.0410468345752488 1 1
0.0556793125675491 0.0544544037640472 1 1
-0.0617543829245159 -0.058994093961062 1 1
0.120807546351402 0.115439600106029 1 1
-0.0340472670362456 -0.0270112967554939 1 1
-0.00789226393356744 -0.00536853307677026 1 1
0.0920942742403811 0.0874920943985422 1 1
0.0506151654090824 0.0500922922005337 1 1
-0.045711683518034 -0.0497962911649258 1 1
0.202912669844708 0.196030744794509 1 1
0.00895087952088953 0.00925350828720824 1 1
0.0311649923447291 0.0337812322789558 1 1
-0.0914733258531303 -0.0867078916545801 1 1
0.0905874965088058 0.0837865008929477 1 1
0.00857261675251111 0.00739215742169229 1 1
-0.0331856874682006 -0.0312559772014813 1 1
-0.242829831963482 -0.229770211244509 1 1
0.0990205244463107 0.0922490641038776 1 1
-0.06585218499433 -0.0628246560290062 1 1
-0.0258535829379736 -0.0276937742661628 1 1
-0.199644547803141 -0.188974177157748 1 1
0.0645270466448201 0.0616333310123464 1 1
0.0252289930948684 0.0279842893002177 1 1
0.0234286520500824 0.0257311143475861 1 1
0.0837219726182657 0.080215147300672 1 1
-0.148911296011673 -0.140874204863252 1 1
0.0756545739637436 0.0636351744138585 1 1
0.194090265730285 0.180519112054448 1 1
-0.0251929687538658 -0.0313132208867922 1 1
-0.111933873474833 -0.108706941459316 1 1
0.0285098499437217 0.0281972163747973 1 1
-0.0946877319691632 -0.0906843373843678 1 1
0.0170396433414241 0.0205053699463194 1 1
0.250581570615022 0.24320554664913 1 1
-0.10086271383106 -0.0956271916339861 1 1
0.0326438261704916 0.0245614485273474 1 1
0.0699710037819202 0.0691365664571933 1 1
-0.026060032092652 -0.0250417743419004 1 1
-0.0329343376956968 -0.0324442231342957 1 1
0.0321297794107115 0.0304934061431971 1 1
0.0681887335278497 0.0660961720662252 1 1
-0.0145327123631614 -0.0152320079454674 1 1
-0.0238360982272496 -0.0248570928314944 1 1
0.0630392618955477 0.0601282006987896 1 1
-0.0622392608104219 -0.0503432706436355 1 1
0.0207106191643704 0.0201646805115454 1 1
-0.0585260773759511 -0.0536659794381582 1 1
0.135523222176072 0.128105675181891 1 1
-0.0207657914172712 -0.0199815946988185 1 1
0.118930862438184 0.115717612146547 1 1
0.0494119337934831 0.0475899703064596 1 1
-0.0356033547191834 -0.0353364193267639 1 1
0.193267900931363 0.181027829077262 1 1
0.0237785342174331 0.0180473528749332 1 1
0.0201402097662795 0.017799210827797 1 1
0.091100351729768 0.0896747074268272 1 1
-0.11619316280099 -0.111713068357729 1 1
-0.0742909680218503 -0.0713179391837592 1 1
0.0724374010726064 0.0667235049488495 1 1
-0.0204223777169586 -0.0174798184414278 1 1
0.00117229861165056 0.000305967703142944 1 1
-0.048934565399056 -0.0465620101496627 1 1
-0.140758684055728 -0.134337334394986 1 1
0.0350163608958966 0.0332070518311737 1 1
-0.0470488281544099 -0.0476218569855265 1 1
-0.0213193236644136 -0.0212662577655821 1 1
0.0551753933751889 0.0534267447265669 1 1
0.0464060091857443 0.0436184553253356 1 1
-0.0416199727717143 -0.0414367270882813 1 1
0.0030137101577807 0.000852874871641582 1 1
0.033839029705186 0.0317186192056752 1 1
0.0738981542314163 0.0668856019471234 1 1
0.0664802093224023 0.0637233087990164 1 1
0.00182690157510415 0.00156747051187162 1 1
0.0448175153698259 0.0437742276701354 1 1
-0.0438014908678338 -0.0416145463563414 1 1
-0.0430555557574008 -0.0408429910449511 1 1
-0.114054995937994 -0.108924830188816 1 1
-0.12041321215474 -0.115839309754636 1 1
-0.180785519927403 -0.17202834195836 1 1
0.142902506210417 0.135161098526135 1 1
0.156019602412204 0.15448260162126 1 1
0.0464735119703752 0.0422092912340072 1 1
0.106996974555209 0.100291884438717 1 1
-0.218938062238092 -0.2103048382212 1 1
0.0234881642922251 0.0231955743500707 1 1
-0.321789353296597 -0.30925732070768 0 0
0.0567097765868788 0.0549689080555134 1 1
-0.0120372005550153 -0.0116057516358861 1 1
0.0158386578241507 0.0154363464094175 1 1
0.11720351107492 0.107248757527519 1 1
0.184080908239755 0.174432623297773 1 1
-0.131069202207939 -0.120808522977808 1 1
-0.00698327201694515 -0.00836363844233414 1 1
-0.0860975333914231 -0.0788710218073525 1 1
-0.0554120174347539 -0.0558942279044501 1 1
0.17393124099062 0.165358097078363 1 1
0.0937270180699462 0.0900176650171741 1 1
-0.0522946200376569 -0.0483796126374507 1 1
0.0222862869481168 0.0181104957822447 1 1
0.0228207070545276 0.0253824853377063 1 1
0.189967121725632 0.18296397649207 1 1
0.0748452025222983 0.0761095435980655 1 1
-0.125289282057414 -0.116989844887601 1 1
-0.0538774207404215 -0.0521255056972991 1 1
-0.0383549189635829 -0.0367864040397863 1 1
-0.250943154473813 -0.23621287554207 0 0
-0.115720452886813 -0.108602901963866 1 1
0.00141732849871076 0.00334858116589466 1 1
-0.0485874930562652 -0.0481016138177867 1 1
0.0710382872122973 0.0666788952543299 1 1
0.0355849173449946 0.0356618924316685 1 1
-0.0741224012453326 -0.0720457584572962 1 1
-0.098793744349725 -0.0963864956264437 1 1
0.150527469458318 0.143297455981772 1 1
0.0857402622032573 0.0761266023725678 1 1
-0.0593139147595062 -0.0556310482997981 1 1
-0.0958927868081088 -0.0905742634356135 1 1
0.0711809437807065 0.0642659583705331 1 1
-0.0170328739690669 -0.0151413408068337 1 1
0.122924511538354 0.119002504645678 1 1
0.00854513119888748 0.00758370804188664 1 1
0.117291821363518 0.108715570466103 1 1
0.0427166651659534 0.0352491691786003 1 1
0.0116689387680095 0.0098758380479642 1 1
-0.0642144718839706 -0.0634914654346924 1 1
-0.184069076765726 -0.177541118893235 1 1
-0.137442434999399 -0.132466921648812 1 1
0.189934787634298 0.175123555322691 1 1
0.0573873083401711 0.0560560165423201 1 1
0.282906171545028 0.264423948749144 0 0
-0.0416775941591155 -0.0383629983132283 1 1
0.026721598434602 0.0270918546061022 1 1
-0.178058778270971 -0.170673657541236 1 1
0.164188729711557 0.156050493782226 1 1
0.142534880871977 0.136752170372493 1 1
0.143395116037888 0.136741761154161 1 1
-0.0212762193684883 -0.0196006164234118 1 1
-0.299619738796723 -0.28997394597219 1 1
0.0924940010784005 0.0893078302530657 1 1
0.0110895948643873 0.0117896278871446 1 1
-0.0760674448934523 -0.0765783713628236 1 1
0.0560481553345453 0.051946801094726 1 1
0.0212021400123951 0.0162177043903088 1 1
0.0224193729224375 0.0231693626896007 1 1
-0.07102996539096 -0.0658871153281312 1 1
-0.0788025224624441 -0.0748304951251174 1 1
-0.0613856743910948 -0.0631447305186708 1 1
-0.0290948163879905 -0.0284820855025267 1 1
0.165413993598566 0.155957573935053 1 1
0.0799196160889736 0.0759794817720625 1 1
-0.161280094983741 -0.154852700148951 1 1
0.0290102590547009 0.0291016944108166 1 1
0.0147487759475899 0.0164253907879718 1 1
-0.0332078712802328 -0.030571638565231 1 1
-0.166642507742343 -0.162049823770593 1 1
-0.0840447893490749 -0.0794300908911689 1 1
0.318659280637833 0.301767329696633 0 0
0.180439381861577 0.173534484098746 1 1
-0.237816424573554 -0.223101027196775 1 1
0.117815567625559 0.113833716815421 1 1
0.0304320532914741 0.0304849469034478 1 1
0.0878847306532448 0.0837980812329582 1 1
0.138092816529619 0.133353809617628 1 1
-0.106520959731148 -0.102481464384722 1 1
0.10270416284272 0.0978074317199285 1 1
0.0589399616067721 0.053580702861834 1 1
0.134419582801005 0.131811271496091 1 1
0.111424173030615 0.106915612625073 1 1
0.135370605117191 0.121798201476313 1 1
0.0139779953337918 0.01336059605926 1 1
0.039332013288987 0.0377269744780714 1 1
0.0506157240279055 0.0424649045439125 1 1
-0.120264931486879 -0.116837895166458 1 1
-0.101229487015765 -0.102541453385686 1 1
0.275669425641909 0.261750179274422 0 0
-0.0475007631778388 -0.0447036434349508 1 1
0.11211314379669 0.105717081358013 1 1
-0.0952735211289151 -0.0917567647438106 1 1
-0.0255581837881699 -0.0289111798341619 1 1
0.188696829695974 0.180658287143555 1 1
0.0164191458416489 0.0182143209064707 1 1
0.0860269636499788 0.0864371212629687 1 1
0.165238445544069 0.156619982572105 1 1
0.0951793984697785 0.0890846264281005 1 1
-0.119411289375497 -0.112870576542074 1 1
0.128835490005958 0.121211257483266 1 1
0.119000026238718 0.115906091898845 1 1
0.0415467594275213 0.0425535879428824 1 1
-0.062439036343086 -0.0641415641291023 1 1
-0.0803508207468915 -0.0762893292626723 1 1
0.0581603072240656 0.0584809989840875 1 1
0.0936036788291355 0.0903142030304038 1 1
0.000907040896010951 0.00926634936120228 1 1
-0.10169381812165 -0.09521200149375 1 1
-0.0650772200109201 -0.0609451850872097 1 1
0.154040145437984 0.14814700551449 1 1
-0.110721625057511 -0.104767175942646 1 1
-0.0362557682958487 -0.0388159054104419 1 1
-0.0366901898096018 -0.0352869785151252 1 1
0.169544191909892 0.15883827033451 1 1
-0.168218918086542 -0.158735991122063 1 1
0.0098800651624149 0.00825147344046171 1 1
-0.0438767677580666 -0.0464237866059213 1 1
-0.107573749893968 -0.103143720158625 1 1
0.101920022127741 0.0944809112704136 1 1
0.227647961760479 0.214328702081207 1 1
-0.0197023599161964 -0.0165924990431851 1 1
0.110907948928565 0.103676720705359 1 1
-0.0159084814604756 -0.0166138999498584 1 1
-0.116580294522243 -0.110744726881419 1 1
0.0936648602231149 0.0871619902131677 1 1
-0.0313046206391572 -0.031516542802648 1 1
-0.0723900196063882 -0.0683369354700164 1 1
0.0546564137498517 0.0555057969857389 1 1
0.0901150796306098 0.0884520679392996 1 1
0.116516733279831 0.11106359777562 1 1
0.008613999642875 0.00790369529188324 1 1
0.0603739232773998 0.0552285085969438 1 1
0.0747236439257533 0.0718425509926861 1 1
0.12041876612876 0.116527161256846 1 1
-0.0824182657721884 -0.0768945704072904 1 1
0.0841648982185492 0.073195668383912 1 1
-0.0954889759272438 -0.0919410768493113 1 1
0.13396842026922 0.124438155738392 1 1
0.155706863415715 0.148473887521526 1 1
0.075490914142619 0.0700057587768777 1 1
-0.201556896503967 -0.195072578914245 1 1
0.037138996030722 0.0375448556844685 1 1
0.218709478676331 0.20592547574786 1 1
0.159519239007369 0.144864502004714 1 1
-0.0544607919352832 -0.0537969996945305 1 1
0.102212161890508 0.100248622479454 1 1
0.0229511163804878 0.0239611679987546 1 1
0.154198974972144 0.147161804863921 1 1
0.0540481734776707 0.0506707630584927 1 1
0.11654755534865 0.110567937023252 1 1
-0.0307800175043889 -0.0274933779497574 1 1
-0.167926649605084 -0.156079963712385 1 1
0.164227721678079 0.157117733883276 1 1
-0.128994655827486 -0.125254033556087 1 1
0.093009144251648 0.0883102825534421 1 1
0.0226822065108089 0.0255240912825346 1 1
-0.185179529004187 -0.173546431382072 1 1
0.0580574701393497 0.0549374806361708 1 1
0.000888790304379678 0.000931021933427029 1 1
-0.00278133802660712 -0.00950643009123272 1 1
-0.208760705860191 -0.197239203051543 1 1
0.0313864025121827 0.030119006529222 1 1
-0.00452154229914954 -0.00741312384526933 1 1
0.201690342306913 0.193254429993076 1 1
0.220701848874495 0.21172997239167 1 1
0.0286032802926792 0.0280841390735904 1 1
0.0324599878658581 0.0283782657663716 1 1
-0.159200645307215 -0.15192494191898 1 1
-0.109004583035761 -0.103241273307805 1 1
-0.0503418734043328 -0.0472556495487497 1 1
-0.146776530916694 -0.136563742309034 1 1
0.205915599579844 0.194753116144989 1 1
-0.121696086881901 -0.11987779140826 1 1
-0.0928224841922138 -0.0921520526311361 1 1
0.00343330616916303 0.0033172152721274 1 1
0.037368594615673 0.0360191817793178 1 1
0.128311353396028 0.123176000770639 1 1
-0.118900154423611 -0.115722139047993 1 1
-0.0721210555872177 -0.0686330426914067 1 1
-0.126193426361031 -0.122434093934859 1 1
0.125109104329657 0.121400608477648 1 1
-0.219667235263129 -0.209342598490798 1 1
0.0244967476513819 0.0244316825764801 1 1
0.0176469354489141 0.0160408858269149 1 1
0.0950435837902475 0.0929109760358766 1 1
-0.0436034153985915 -0.040476366119455 1 1
0.0655194294392194 0.0550800956334589 1 1
0.0992034958830413 0.0951904249229059 1 1
0.135193440627289 0.132176185567254 1 1
-0.114666794412759 -0.107524002916911 1 1
-0.0336193164168329 -0.0392644995307167 1 1
0.0985349429534708 0.0925559581403027 1 1
0.184830379362318 0.174181624761678 1 1
-0.0605174446896566 -0.0560102879622122 1 1
-0.148536001550699 -0.144483116161857 1 1
-0.0480751938311179 -0.0468647526349855 1 1
0.00907638320852069 0.00757073089873192 1 1
-0.18309262675564 -0.172250054704579 1 1
-0.242188439038095 -0.232656060245487 1 0
0.117912159634709 0.11594492324037 1 1
0.0501647783311125 0.0470417174497211 1 1
-0.0345544400952927 -0.0320465498299895 1 1
-0.0277574748165335 -0.0255691975948505 1 1
-0.0624787668610948 -0.0569857555091476 1 1
-0.0209462621516804 -0.021063092207184 1 1
-0.0672514442719002 -0.058782591317936 1 1
-0.224532082209136 -0.210908010687262 1 1
-0.0208019794923567 -0.0198339493951875 1 1
0.0715528923930688 0.0715445482701136 1 1
0.230868333280175 0.211313001731138 1 1
-0.237240215434052 -0.228247255341863 0 0
-0.0919303718399847 -0.0888355471850619 1 1
0.0327854307975982 0.0318635888953142 1 1
0.157936042431266 0.150051756450374 1 1
-0.31230242242995 -0.299273386324205 0 0
0.106042180019949 0.101196056340299 1 1
-0.0622782234872562 -0.0533130683558037 1 1
0.172635297305034 0.161812932769351 1 1
-0.0625211035133287 -0.0625844629402463 1 1
-0.0845381631257884 -0.0836073529136904 1 1
0.0437900214406159 0.0428001744861636 1 1
-0.0583764906071293 -0.061340161642488 1 1
-0.0568870338010597 -0.0498205073615608 1 1
-0.00850284718245413 -0.00865941010040677 1 1
-0.328767271516068 -0.315979428271924 0 0
-0.181578538054101 -0.173634913774678 1 1
-0.0880343339882242 -0.0811624610706342 1 1
0.0109569064347083 0.00841800016613614 1 1
0.027508639490503 0.0253260361126602 1 1
-0.035869961148458 -0.0316587829907491 1 1
0.0227292367758923 0.0240149518757457 1 1
-0.00966423421497974 -0.00955125581097471 1 1
-0.21979239913643 -0.211442071940003 1 1
-0.0443039358285509 -0.044633080035933 1 1
0.100549791344547 0.0974966712665031 1 1
-0.0292611545054703 -0.0297895746176842 1 1
0.0313878740943729 0.0336580807531061 1 1
-0.0190572393063107 -0.0213466453548683 1 1
-0.0390136257420273 -0.0448665767371407 1 1
0.162986795694573 0.159368598894182 1 1
-0.0494192144990226 -0.0450240579840846 1 1
0.181286672220686 0.167032110227282 1 1
0.0967010023690369 0.0888189591333653 1 1
-0.15570080742421 -0.148153451167326 1 1
0.014231217238631 0.00964906171635579 1 1
-0.0697055084088305 -0.0640489420386862 1 1
0.0637412339704234 0.0623312767417079 1 1
-0.0222690054145708 -0.0263016367139206 1 1
-0.00267219260485452 -0.00115171093671108 1 1
0.0738552507048577 0.0658008651463698 1 1
-0.175170124468776 -0.161229971531133 1 1
0.147817704782345 0.138018058549234 1 1
0.15024903302349 0.145594264948267 1 1
0.0705959080427598 0.0688106887004684 1 1
0.0557685450062103 0.0541996467663678 1 1
0.0211476898178357 0.0189949037778976 1 1
0.029828943367805 0.0283545328686356 1 1
0.0375592498630522 0.038017895128878 1 1
-0.178617168419213 -0.169558899766767 1 1
0.0188053985442373 0.0132957579406984 1 1
-0.199350095150794 -0.187689714238707 1 1
-0.347370145437196 -0.330892569800257 0 0
0.0710779919685363 0.070245077701299 1 1
0.0540759944482995 0.0518309391626074 1 1
-0.0173380322049429 -0.0198922393148378 1 1
-0.222924241678135 -0.211274188811556 1 1
-0.0283932771941672 -0.0241561449076426 1 1
-0.0563504886809175 -0.054322221024982 1 1
0.132749373042553 0.123517145777702 1 1
-0.0428904848865805 -0.0392174043881719 1 1
0.117012717082783 0.112224929704634 1 1
0.283529869368454 0.270862813439311 0 0
0.0596588729988674 0.0588270980249382 1 1
0.105811485754074 0.0994745416055222 1 1
-0.102889295713413 -0.0965799467246289 1 1
0.323991139746467 0.305375475496042 0 0
-0.0450670865329067 -0.040891803831153 1 1
-0.110584163374827 -0.104136501442879 1 1
0.112003785030006 0.106198872405053 1 1
0.000898851465054367 0.00377782882786762 1 1
0.194603743118603 0.185250662287297 1 1
-0.0911013766492605 -0.0855166638859791 1 1
-0.0298537413960859 -0.0285012958439417 1 1
0.0641714450534247 0.0597657802004129 1 1
0.262451506121181 0.250751944968275 0 0
-0.0556836529387072 -0.0560484789323506 1 1
0.135119342019802 0.127903681327824 1 1
-0.176504015803008 -0.165759816169647 1 1
0.0548436422827523 0.0541533182531257 1 1
-0.0115207942593532 -0.0141844531437085 1 1
0.0275504060903961 0.0269938728064567 1 1
0.0302477526074565 0.0286018495904486 1 1
-0.0636986786107484 -0.0621225010970861 1 1
-0.131176318341858 -0.126731725708312 1 1
-0.134255595400907 -0.124848914899116 1 1
0.0301264675109094 0.0301711149896438 1 1
-0.146817515276094 -0.140981529284098 1 1
-0.0111926716223143 -0.0118910486001586 1 1
0.0531436926146984 0.0500487414780065 1 1
0.0598217728737709 0.0582241916962459 1 1
0.0968363403839043 0.0917301536505942 1 1
0.218125085580852 0.207606419607813 1 1
-0.101711845750084 -0.0970825632218765 1 1
0.0111614547047544 0.0105798678960912 1 1
-0.233141554117622 -0.218689305620509 0 1
0.0114053844261279 0.010631091636545 1 1
-0.00161005663538614 0.002676286116783 1 1
-0.0258971891911212 -0.0207204205501023 1 1
0.0386742988426768 0.0369054253996283 1 1
0.209391085889376 0.202118610423324 1 1
0.065445470965773 0.0624880768652954 1 1
0.0242928049059426 0.0247496578148767 1 1
-0.0974543088945408 -0.0922562548736571 1 1
-0.0595007971499676 -0.0582363242153547 1 1
-0.00636508487583637 -0.00802829321222111 1 1
-0.0451918503109561 -0.0457927747297734 1 1
0.124417140122231 0.118147911823578 1 1
0.0633962791490928 0.0595178324448536 1 1
0.0418476547862955 0.0377003982094413 1 1
0.117594385289004 0.111511634695022 1 1
0.0194056793811376 0.0189089097129 1 1
0.170482270350036 0.161019535808475 1 1
-0.107657667986499 -0.0971388564529052 1 1
-0.1537770632661 -0.146021642789811 1 1
-0.0899886110424943 -0.084464703039872 1 1
-0.0803646646583071 -0.075804789681234 1 1
-0.0039957135677714 -0.00451722190650518 1 1
-0.0512554050870219 -0.052532726325037 1 1
0.126541480084659 0.116462407547317 1 1
0.122892971798686 0.115753480576082 1 1
0.0309051940610942 0.025139866689939 1 1
0.00126627467119506 0.00085834274327954 1 1
0.176948989098217 0.168648038133067 1 1
0.125993608533319 0.113621012828966 1 1
0.0483689100177682 0.0459565626321583 1 1
0.0639159728450588 0.0583995993091352 1 1
-0.0719752188602319 -0.0681795113813103 1 1
0.0658489163749719 0.0633253548129223 1 1
-0.0468759382125731 -0.0435468451360681 1 1
0.0587423558381929 0.0537570456644436 1 1
0.0697394065461093 0.0642955651769796 1 1
-0.0555600049660203 -0.0495039982166612 1 1
-0.0201229518391317 -0.0245359272175393 1 1
-0.0118326503450641 -0.0103245570833945 1 1
0.0579456961610957 0.0543872954926122 1 1
-0.279312677088661 -0.265087851215166 0 0
-0.0628421006150793 -0.0541321652749853 1 1
-0.23270955814533 -0.222358279592125 0 0
0.052243708960394 0.0517569129052916 1 1
0.0246219769258092 0.0230367194626633 1 1
0.113767502630079 0.0985105277061623 1 1
0.016217000847404 0.0182988704632957 1 1
0.0626228680696143 0.0566094016545114 1 1
-0.265639384470085 -0.250189294716041 0 0
0.0228419337520344 0.0234777323452631 1 1
-0.171620014385046 -0.165281943754651 1 1
0.0588295867931162 0.0575548696290617 1 1
0.141393424008234 0.134144809763792 1 1
0.0972341754128096 0.0932227016009137 1 1
0.0164546864918872 0.0208711327187594 1 1
0.176293876871174 0.166117181467493 1 1
-0.13380335781278 -0.127489497166533 1 1
0.230013784806059 0.219738005787625 0 1
0.0162478026205459 0.0171479535744618 1 1
-0.155722969847207 -0.152083242563412 1 1
-0.20848228184215 -0.196857489894528 1 1
-0.125115381935019 -0.117120271171144 1 1
-0.0143413877958082 -0.00956781460094647 1 1
-0.183988168848805 -0.174122725247525 1 1
-0.0957912706459959 -0.0917130908223593 1 1
-0.111233809329382 -0.104698976055825 1 1
0.101982976291651 0.0971287800805106 1 1
0.0280257341503118 0.0255486871125066 1 1
-0.0965061198858642 -0.0882635277634643 1 1
0.0347359662178102 0.0366319740287033 1 1
-0.00355299477069098 -0.0054910006999915 1 1
0.0117022608180534 0.0094963685651561 1 1
0.0256093827460826 0.0197948272410457 1 1
0.0339626635561572 0.0327925307459033 1 1
0.0659017107176544 0.0639635087199715 1 1
0.0155580679971294 0.0187621433143367 1 1
0.0180280400883756 0.00914643635445153 1 1
-0.0274499413872131 -0.0257608776806344 1 1
-0.0928864652211075 -0.0907541701502251 1 1
-0.068425513203124 -0.065338911623147 1 1
-0.111508729434415 -0.106060155965102 1 1
0.185419796472559 0.1770545134052 1 1
0.0644083137778636 0.0599254799184782 1 1
-0.105375365458137 -0.100231296863181 1 1
0.0807003682181716 0.0785978220591996 1 1
0.131916946990745 0.123343052005115 1 1
-0.0514368754694157 -0.0470127072317519 1 1
0.137036654880476 0.123852043930657 1 1
0.101389020970372 0.0944002354623695 1 1
-0.0242764642516229 -0.0256841424617362 1 1
0.00571321144144592 0.00803008571194843 1 1
0.0252377580821861 0.0216501668587223 1 1
0.150589654319438 0.143685345891604 1 1
-0.0456337764472633 -0.046036672102935 1 1
-0.0694362609596216 -0.0715641401841846 1 1
-0.023395360575245 -0.0275977447271584 1 1
-0.0883825313594482 -0.079142554241109 1 1
0.00252577706452466 1.36642554986223e-05 1 1
-0.210236336630147 -0.197479620431929 1 1
0.0811657295262856 0.0789774843627579 1 1
0.0173553940830496 0.0144617360251671 1 1
0.0982756308680485 0.0926718056048518 1 1
-0.0737836772914812 -0.0706966170968608 1 1
-0.114477857867976 -0.111360039072721 1 1
-0.224837284392497 -0.217033396321105 1 1
-0.0352114296616135 -0.0334178537327733 1 1
-0.146707209124531 -0.140839191588779 1 1
0.101967513031204 0.0923664743529738 1 1
0.0951856001810177 0.0899694195289681 1 1
0.00959401886709112 0.00535496091204909 1 1
0.0776826148804853 0.0824729072937215 1 1
0.110849415777858 0.107934748644295 1 1
0.072382145355284 0.064568705047977 1 1
0.0970369744571546 0.092433864645076 1 1
-0.0360922029409446 -0.0309674124629353 1 1
0.0537361800046939 0.0508070871593569 1 1
-0.0610741392195458 -0.0570884772826739 1 1
0.162381353379577 0.156766102176841 1 1
0.0133708343642826 0.0137825477013203 1 1
0.230295254167862 0.221735350310459 0 1
-0.111594813034668 -0.10069997156101 1 1
-0.199136437267851 -0.190798581929848 1 1
-0.16309463352816 -0.157250344003983 1 1
-0.160272031649732 -0.144556007170558 1 1
-0.0198493289518466 -0.0187401327240807 1 1
0.0388023157272265 0.0381324171396846 1 1
-0.0620576998149502 -0.0591706179216542 1 1
0.273948663990541 0.263342080355155 0 0
-0.0765417273475947 -0.0733250179992724 1 1
-0.0487264069314406 -0.0456073157373552 1 1
0.134588299366441 0.130035538653133 1 1
-0.0888950732654045 -0.0852089494193729 1 1
0.105861233335471 0.103731453073385 1 1
0.0474888325921531 0.047279126135925 1 1
-0.0509838774820832 -0.0393985425349827 1 1
0.117080884636509 0.117020404066955 1 1
0.00124759548783263 0.00277957793629506 1 1
-0.0265531819062845 -0.0257481323596243 1 1
0.0344523966039421 0.0308101045139364 1 1
-0.11425792861701 -0.106877919422217 1 1
-0.00943559761069901 -0.0084466997035039 1 1
0.0526347009004845 0.0458497454806555 1 1
-0.125759557949147 -0.122008598355724 1 1
0.0217416349671477 0.020349695939037 1 1
0.23780113293442 0.225215512518867 0 1
0.0595913348324323 0.0557324444167787 1 1
-0.0759415734305828 -0.0698002391684572 1 1
0.0994222590808494 0.097576693656628 1 1
0.105588721113878 0.10324174145832 1 1
-0.00769596487356159 -0.0054810679751203 1 1
-0.167299889575353 -0.158315721352544 1 1
0.232013463298496 0.216586663348083 1 1
-0.241541517919575 -0.233248468926991 1 1
0.162749643980014 0.154415668800505 1 1
-0.0797419635150901 -0.0773788749783333 1 1
0.000238165543477569 -0.00401145329173079 1 1
-0.0679834923013631 -0.0666064897419412 1 1
0.153764586183748 0.145492136851324 1 1
-0.0703795139622864 -0.0650472540329629 1 1
0.0861405739366385 0.0796495773167061 1 1
-0.0170062716202353 -0.0156508175764681 1 1
0.082654103009538 0.0762234173244295 1 1
0.0289567304424103 0.0280600263565329 1 1
0.174257387847089 0.159613496168904 1 1
0.101684907483038 0.0948583338172763 1 1
0.0640052364197732 0.0587979910371315 1 1
0.204476920150317 0.193861939288365 1 1
-0.0105760226424879 -0.0100491930331638 1 1
0.141634932423703 0.133526779843723 1 1
-0.0126393907658652 -0.0153392328564602 1 1
0.101501198780748 0.0925990308146187 1 1
-0.11533819856555 -0.110421389637314 1 1
0.386744199399993 0.362853085848078 0 0
-0.00968882565869855 -0.0075638636454945 1 1
-0.0745317029505208 -0.0715304316432082 1 1
0.043072584590801 0.0411952823119657 1 1
-0.0399194031253442 -0.0366350671180842 1 1
-0.0665143608497204 -0.0639563210320537 1 1
-0.109140835899514 -0.111799941351937 1 1
-0.0169828676607114 -0.0148910936019386 1 1
-0.151391952670014 -0.144986167517581 1 1
0.0659212933533192 0.0648655228874966 1 1
-0.226059885489791 -0.219906091883681 1 1
0.118989584564393 0.115789235519589 1 1
-0.17236011129782 -0.168049739568252 1 1
0.0937917355325102 0.0917741092812499 1 1
-0.0543451639118734 -0.0581827435507226 1 1
-0.0637346600237822 -0.0570447375766545 1 1
-0.170456855357851 -0.16220171621211 1 1
0.0468846885980036 0.0470433219166887 1 1
0.00259693980429716 0.00295984612105878 1 1
-0.054187061593198 -0.0490201972361576 1 1
-0.277055929794254 -0.262032881577495 0 0
-0.00238115872761592 0.00264031641086118 1 1
0.0638060244812575 0.0631606130484819 1 1
0.00456685427996077 0.00401545758898373 1 1
-0.229528799997363 -0.217685721130285 1 1
0.0146263072977319 0.0184798584802024 1 1
0.131443512591492 0.126625050727205 1 1
-0.131135400067242 -0.124995151342144 1 1
0.122010793982643 0.110219607389437 1 1
-0.071487623176546 -0.0663224959744009 1 1
-0.0655667116299262 -0.0606521545371456 1 1
-0.035554322432821 -0.033024742474378 1 1
-0.0319876880394483 -0.0264132894838914 1 1
-0.100809417361221 -0.0932301940347735 1 1
-0.144027043958315 -0.13875055131547 1 1
-0.102980476576816 -0.0979638205635082 1 1
0.075339276593752 0.0694440504489479 1 1
0.0447267924977928 0.0435529415783199 1 1
-0.180470614713295 -0.171613588603742 1 1
0.0865838133740293 0.0826117907909314 1 1
-0.126709257913471 -0.120401916601574 1 1
-0.0934722687080683 -0.0936122375299062 1 1
-0.167297958337246 -0.161754613352984 1 1
-0.0443809811171842 -0.044384318863988 1 1
-0.146858482232338 -0.140613257568559 1 1
0.116552616202276 0.10910315999029 1 1
0.0226067557672667 0.0171198362821354 1 1
-0.26704692110306 -0.255240937680116 0 0
-0.114824423728738 -0.10948480001774 1 1
-0.0882244665368922 -0.0833441364147173 1 1
-0.154343175087 -0.148932607843223 1 1
0.0510368954660713 0.0452273042208464 1 1
0.23986819461407 0.221656915789275 1 1
0.058625198685714 0.0558664665161031 1 1
0.00843750143639812 0.0128318545737975 1 1
-0.208743043060338 -0.195497616741839 1 1
-0.035321732209584 -0.0359447288933329 1 1
0.143776767810412 0.138124617439608 1 1
0.00579404252064947 0.00412161917836937 1 1
0.0456380764734037 0.0431875849151652 1 1
0.289749814682933 0.272488744105612 0 0
-0.0302767107401555 -0.0255998402067453 1 1
0.185033507881666 0.176059784185001 1 1
-0.182449282211831 -0.174755545025823 1 1
0.046499061821273 0.0462613443268232 1 1
-0.147236443135334 -0.140641571084295 1 1
0.141306588112076 0.134332870119999 1 1
0.164213075667297 0.159985827650891 1 1
0.0503207069112114 0.0493844729548758 1 1
-0.063083716823439 -0.0647432074597185 1 1
-0.133579731811413 -0.125851633664783 1 1
-0.00918531884662772 -0.0101081552461601 1 1
-0.121691528740162 -0.114459795679227 1 1
-0.113063869263499 -0.110122159705221 1 1
-0.160486175037772 -0.151792050013388 1 1
0.164402899331385 0.153882961543135 1 1
-0.0626971018699623 -0.0608241705826926 1 1
0.00525783591953037 0.00222035728719046 1 1
0.201591934224595 0.195765343606074 1 1
-0.0774705081280812 -0.0788666739623018 1 1
0.0563861233060667 0.0562033024035038 1 1
-0.0618455272093168 -0.0507126357138254 1 1
0.0861189835325517 0.0804077314894939 1 1
-0.0731906689931955 -0.0693125957262186 1 1
-0.0785824073128034 -0.0722792901249757 1 1
0.0308067065395302 0.0295852476845211 1 1
-0.116293140828818 -0.110106132439158 1 1
-0.102311782618135 -0.101852907546909 1 1
0.12004815349237 0.115848933689144 1 1
-0.122380270793322 -0.118038598768499 1 1
-0.164254863415253 -0.156675174204543 1 1
-0.0549249946779023 -0.0589021134957235 1 1
0.118445869986699 0.109638971374637 1 1
0.100275807245292 0.0962475962522469 1 1
0.140703396941301 0.131130094831346 1 1
-0.105715631041238 -0.102520487384525 1 1
0.0547641791425289 0.0571697927674678 1 1
0.183051745048141 0.173721964428651 1 1
-0.133561505984646 -0.128630063322912 1 1
-0.101771972604128 -0.0935237203561317 1 1
-0.212107268190155 -0.203262898795536 1 1
-0.0538145622991712 -0.0510649336531208 1 1
0.128017802987601 0.123337234487408 1 1
0.0416572826006335 0.0416487073928845 1 1
0.0527788768517511 0.0502959546803166 1 1
0.0162777523368969 0.0171364457572117 1 1
-0.0617341252865159 -0.0570028946492213 1 1
-0.159734014644908 -0.151517585606645 1 1
0.0819026456497872 0.0811810111552065 1 1
0.0631981476945729 0.0597352612764919 1 1
0.0194622197725383 0.0192299765748387 1 1
0.364296763258305 0.348176337240907 0 0
0.0833667156272858 0.0807104908263055 1 1
0.00782257709652007 -0.000205114858808253 1 1
0.0231133525102645 0.0235502404180765 1 1
0.0158349036281 0.0145489603803544 1 1
0.182338759390211 0.174370467636397 1 1
-0.0934987047333002 -0.0889606561707054 1 1
-0.00826501356995624 -0.0063267689577231 1 1
0.105833026157544 0.100153918854786 1 1
-0.0548998774623486 -0.0528758819576365 1 1
-0.0695465228999057 -0.0656585244835551 1 1
0.139858035919853 0.136135621239625 1 1
-0.10763777004246 -0.104773817935923 1 1
0.00645608978354265 0.00284370059254476 1 1
-0.134027335479713 -0.128652791293883 1 1
-0.0300429069491174 -0.0299904054203573 1 1
-0.176525025146851 -0.170050610523541 1 1
0.0483055267156111 0.0429419362130394 1 1
0.0275333242126605 0.0224888124078015 1 1
-0.0206724566540091 -0.0199985250724461 1 1
-0.0465438125444071 -0.0453346815670389 1 1
-0.0958703108888813 -0.0931909806975206 1 1
-0.167576861942098 -0.157923482518491 1 1
-0.057074181631691 -0.0534471002841516 1 1
-0.122725793418211 -0.116169901621227 1 1
0.013223297215136 0.00584639181594481 1 1
0.0177133039944519 0.0145715550918871 1 1
-0.122318437972069 -0.117774585015634 1 1
-0.0509226065167311 -0.0470678423104386 1 1
-0.0842214162264708 -0.0800000520604961 1 1
-0.370017455092086 -0.352799381668182 0 0
-0.116909919964134 -0.11086079296242 1 1
-0.0247677693035045 -0.0158217272196004 1 1
0.0122825171743552 0.0146934061843102 1 1
0.19474198696019 0.187995253039564 1 1
-0.0759617125421842 -0.0723512839880257 1 1
-0.0757138106933727 -0.0735461139903022 1 1
0.293644199558012 0.27650051448972 0 0
-0.0709153177337346 -0.0668820332954242 1 1
-0.203054924776541 -0.196767828723641 1 1
0.130056937483249 0.12195702364305 1 1
0.126964530134226 0.119152135843441 1 1
-0.140812915087826 -0.130630781090619 1 1
-0.0167572759802812 -0.0118147990288386 1 1
0.00797210140553088 0.00591114060925425 1 1
-0.0808574451209217 -0.0703265827916644 1 1
0.14186595998676 0.136263424463214 1 1
-0.109828940200623 -0.101146841509564 1 1
-0.014916565882943 -0.0147901617586413 1 1
0.148779173809726 0.139340081796837 1 1
0.118680222524226 0.112845677644163 1 1
-0.214933852475493 -0.205078683955696 1 1
0.0229526057900769 0.0219153110693761 1 1
-0.125312854564337 -0.117366681968286 1 1
-0.0389098576953497 -0.0362433717908281 1 1
0.0780410274473867 0.0785339232041805 1 1
0.134073996051026 0.128126961314901 1 1
0.0135598687566179 0.015090754968952 1 1
-0.0349696325004334 -0.0334255826675081 1 1
0.195335449869234 0.196634876421601 1 1
0.0497695628857932 0.0495915290957689 1 1
-0.145157883629816 -0.136447925101093 1 1
-0.00181089518206947 -0.000618563428556894 1 1
-0.0725365599003794 -0.070508074527706 1 1
-0.118769754445381 -0.117013792085184 1 1
-0.0464589674260454 -0.0446846454612326 1 1
0.0311364358553807 0.0320501120262006 1 1
-0.229599820907796 -0.21820036419039 1 1
-0.0471459585893312 -0.0468689627776619 1 1
-0.0653138004176913 -0.0604819533482997 1 1
0.0568248456523199 0.0552760822394881 1 1
-0.00355365371915443 -0.00167788387068619 1 1
-0.00515441310760066 -0.00928892727416765 1 1
-0.0770320121810919 -0.0745609557592447 1 1
-0.0514632313036337 -0.0500160652924293 1 1
-0.0733159658743503 -0.0730222885166749 1 1
0.0762715663731303 0.0717650920666027 1 1
-0.0353170230326033 -0.0347255708994409 1 1
0.186665376326661 0.178548582353519 1 1
-0.180979768764056 -0.17269248455746 1 1
0.16716274198735 0.16112797545092 1 1
-0.0377955961733341 -0.0349629945771637 1 1
-0.0488137644757681 -0.0486787368775031 1 1
0.0791444032847272 0.0720118815671689 1 1
0.175156179186484 0.168049226771764 1 1
0.0431654759194473 0.0412424482393789 1 1
-0.0598141157193734 -0.0566187764572916 1 1
0.0444536295755164 0.0398185451348325 1 1
0.174621541634365 0.163840886270203 1 1
-0.165884684015034 -0.153020010922777 1 1
0.0838116751296451 0.0870889650927268 1 1
-0.115689924374096 -0.108688392528181 1 1
-0.0536251813096198 -0.0489384087846136 1 1
0.123994997382772 0.117227975326631 1 1
-0.144225365673934 -0.135585009556941 1 1
-0.216732307954416 -0.207288327293064 1 1
0.147057760279067 0.138897436859475 1 1
-0.184704287657599 -0.176299506370627 1 1
0.132480261573646 0.126311900282487 1 1
-0.063155095830422 -0.0598613207486751 1 1
-0.0877535877243407 -0.0831413622972588 1 1
0.0858538809547505 0.0777459343799039 1 1
0.146872108959482 0.140571332190633 1 1
0.117182656571545 0.108885657396449 1 1
-0.118340937815564 -0.116914210693255 1 1
0.0130347705643848 0.01241849838996 1 1
0.1155838631839 0.112355364495384 1 1
0.0331545715668474 0.0282705642376022 1 1
0.108557841625742 0.104532111995828 1 1
0.0303107183663431 0.0353867686739027 1 1
0.174214069640759 0.15956454209467 1 1
0.143438791165389 0.136169773317991 1 1
-0.0236775012295166 -0.0210405956219267 1 1
0.0548118294769009 0.0571076236313465 1 1
-0.0300850903335519 -0.0358916371274619 1 1
-0.178061313398071 -0.171033079100973 1 1
-0.0237814840703751 -0.0202069297922751 1 1
-0.0089377506041628 -0.015840828559631 1 1
0.127913299782385 0.121287199915978 1 1
-0.0496836753062478 -0.0462179904701499 1 1
-0.125473002656869 -0.120442420751586 1 1
0.315993163101381 0.299886647534517 0 0
-0.0680717247541251 -0.0660165421371198 1 1
0.15179298444135 0.142784957241364 1 1
-0.0935285500139182 -0.0877227673941441 1 1
-0.168581933733623 -0.158318593510487 1 1
-0.0209104339394733 -0.0142117676702197 1 1
0.235904391420521 0.222314677376988 1 1
-0.13959582944419 -0.135166285214973 1 1
0.000850368502338845 -0.0086826979766383 1 1
0.0555214301600453 0.0520881834676001 1 1
-0.0629139492711972 -0.0595460487185682 1 1
-0.0826609619865026 -0.0796261836340051 1 1
0.104252803012118 0.0925307519913847 1 1
-0.0330274228577483 -0.0340648928883553 1 1
-0.100837488277843 -0.0955472273014772 1 1
-0.0323889491789841 -0.0297460324379048 1 1
0.217857985422815 0.210148153857149 1 1
0.164199511112778 0.161655273819361 1 1
0.00439538807185703 0.000413913960138373 1 1
-0.127661704191271 -0.126480649870092 1 1
0.146077422434543 0.140150423229868 1 1
0.00801590122474777 0.00921769100821755 1 1
0.118718882244206 0.116414657978278 1 1
-0.151052576073552 -0.144493871719352 1 1
0.0418422978366725 0.0418676456891274 1 1
-0.117863043551169 -0.112553414226469 1 1
0.0806237467702046 0.0804984395502636 1 1
-0.0325802801390561 -0.030548840402128 1 1
0.0238146889155778 0.0228343248621776 1 1
0.0996217868076703 0.0965004718513978 1 1
-0.161845560488215 -0.15821851390611 1 1
0.00356299001910446 0.00735591843729406 1 1
0.0903859127446124 0.0912005538616285 1 1
-0.0179632591381914 -0.0178051961693797 1 1
-0.000575118504096611 -0.00212747381855427 1 1
0.101600242730305 0.0972229190301291 1 1
0.0456678695109955 0.0455386844140855 1 1
0.135710516825489 0.128088378914406 1 1
-0.0106167525023306 -0.00808715728143767 1 1
0.0416192027003491 0.0400252638991542 1 1
-0.0604573180101565 -0.0612332977451461 1 1
0.148876081908292 0.143728440902464 1 1
0.236473980488199 0.222845815664159 1 1
-0.131526667351003 -0.127700662408664 1 1
-0.179570543893792 -0.171682354534157 1 1
0.105989537462483 0.0974366417848807 1 1
0.0829071264855442 0.0776368020239198 1 1
0.0586566575293801 0.0557942301993958 1 1
0.0122034891270912 0.00744591228051643 1 1
0.0198830444204851 0.0138951212083549 1 1
0.153916679480085 0.148576458873224 1 1
0.0609049878366201 0.0595672193451528 1 1
-0.0522755396257444 -0.0472684305338447 1 1
-0.138005429531257 -0.12997721014259 1 1
-0.104660887378165 -0.103069556892525 1 1
-0.0195141127413137 -0.0189912142831103 1 1
-0.0204135519015065 -0.0201907645125849 1 1
0.0789009167984094 0.0762455832456487 1 1
-0.176714003265032 -0.169187528623522 1 1
0.0255711475038465 0.0228391109099761 1 1
0.0796297094542833 0.0735873570351164 1 1
0.0292983173510157 0.0287651806032374 1 1
0.175541153228501 0.164505223835284 1 1
0.192205431392585 0.175912249684446 1 1
-0.0243633735551623 -0.024926604015209 1 1
0.0594653228829557 0.0565845030049997 1 1
0.0766453278709443 0.0718881166402644 1 1
-0.0635941834556033 -0.0592052678614508 1 1
0.092898877097208 0.0897888750359592 1 1
-0.0301025478502641 -0.0250889481472167 1 1
-0.0588054802867752 -0.0531982843785968 1 1
-0.121500306025608 -0.11546244377375 1 1
-0.048134946478616 -0.0477318723991545 1 1
0.108272071089018 0.101778521303493 1 1
-0.120879615077372 -0.116201536885979 1 1
-0.101225155019227 -0.0949203044297923 1 1
-0.177480477539923 -0.172783654884639 1 1
-0.0189412436673214 -0.0222463220193805 1 1
0.0466860778141514 0.0445919249326091 1 1
0.0515054322261085 0.0498927824037963 1 1
-0.0673732827068701 -0.0636694715724301 1 1
-0.0905664594356408 -0.0851257582397928 1 1
0.217684596928133 0.213883032240129 1 1
-0.0140331598423892 -0.0140019409394371 1 1
-0.0511458434524674 -0.0481635300266961 1 1
-0.0644466608046372 -0.0609103672898809 1 1
-0.295107155252402 -0.285079949092522 0 0
0.0495861211295694 0.0459634223519932 1 1
0.0242233342029497 0.0214071288381317 1 1
-0.0526005243217802 -0.0469841553255285 1 1
0.0460278402880497 0.0441127018514765 1 1
0.10307135562835 0.0984219213712526 1 1
-0.0987018103196013 -0.0906317590515453 1 1
0.0314588410695401 0.029464981724186 1 1
0.0215692195729968 0.0201141909193086 1 1
-0.143856109264456 -0.139112385619917 1 1
-0.0214988562805134 -0.0200257994921633 1 1
0.00169576503668839 0.000156153432742289 1 1
-0.205405959545993 -0.19875414328681 1 1
-0.0211415589018412 -0.0223030463328882 1 1
-0.0294250431808224 -0.0314087177224609 1 1
-0.00288183484040545 -0.00322162497116456 1 1
0.228561014029308 0.219031645687517 1 1
-0.0343896984330415 -0.0348989505119159 1 1
0.0333032738299384 0.0335058579549537 1 1
0.0848744339306591 0.0799498635827976 1 1
-0.0445631841473181 -0.0397827232395538 1 1
-0.0494396322318217 -0.0455402752627149 1 1
0.0617410126929458 0.0573499734224172 1 1
-0.162765383614308 -0.153416732024829 1 1
-0.0673626716606424 -0.0608000817222687 1 1
0.0943308866204194 0.0910335408012748 1 1
0.0107291871887937 0.0100643084450872 1 1
0.092099317926717 0.0952785492678395 1 1
0.00579342907209563 0.0064139268894986 1 1
-0.0148146342672056 -0.0187454059425646 1 1
-0.000371654449762181 -0.000832992767778061 1 1
-0.0236005274596073 -0.0172944717836492 1 1
-0.0508167735530495 -0.0443831627419846 1 1
-0.114389240212255 -0.110431917702962 1 1
-0.0795904152514426 -0.0740772706478908 1 1
0.0899263118772276 0.0818197354830767 1 1
-0.0858586971516387 -0.0799718985125623 1 1
-0.259858297698037 -0.249031891771181 0 0
0.144391841145024 0.135677981421726 1 1
0.0472047881379742 0.0407829067357385 1 1
-0.0594495490165352 -0.0562308493754102 1 1
0.12667232471899 0.122859926599903 1 1
0.031403319183423 0.0343538053932377 1 1
0.0618761143168061 0.0611539933845937 1 1
0.272854662825883 0.265528215491614 0 0
0.136311542154844 0.128625668500613 1 1
-0.213086472664389 -0.20046838647796 1 1
-0.0752244163046622 -0.0725791510250438 1 1
0.0683473610691167 0.0693417516136981 1 1
-0.0756058589027508 -0.0750850376519251 1 1
-0.0555867087009814 -0.0553933862400768 1 1
0.107825974995081 0.102850604702839 1 1
0.0553736049259973 0.053379667777314 1 1
-0.205602185977427 -0.195498156950747 1 1
-0.0345029006493186 -0.0316001588131216 1 1
-0.00350004625022549 -0.00242322827867149 1 1
0.0994766833636887 0.0941643617534803 1 1
-0.142425059686239 -0.126293755887649 1 1
0.167915655099241 0.161982771841025 1 1
-0.216860535913209 -0.210384018478406 1 1
-0.0101446352528032 -0.00965527263984576 1 1
-0.0465923972382569 -0.0460175881879256 1 1
-0.117064855348441 -0.110420415598636 1 1
-0.0434722330814635 -0.0431240504845063 1 1
-0.0445313727364993 -0.0420776691682328 1 1
0.0340649033640897 0.0313491910961925 1 1
-0.0671730581870454 -0.0641857263836445 1 1
-0.0498570757185847 -0.0529310718492589 1 1
0.00241994391207075 0.00136182992280895 1 1
0.105145955883898 0.100401518793644 1 1
0.0672137094368618 0.0581890911371322 1 1
-0.154118016061524 -0.148308304343059 1 1
-0.0374474557286508 -0.0353039602709478 1 1
0.0564490725044232 0.0529410811596409 1 1
0.0484681721892936 0.0450796259147622 1 1
-0.0791871708297946 -0.0726418873112176 1 1
0.0282629608400799 0.0227237252287545 1 1
0.0118057109972248 0.0115151041288464 1 1
-0.129344019954664 -0.118931561077366 1 1
0.0486037423894447 0.0454748268551514 1 1
0.0821707854938321 0.0787209581078607 1 1
-0.121396750496528 -0.116948855086789 1 1
-0.100828840793154 -0.0896880319844976 1 1
-0.0425823156162026 -0.0421752743017515 1 1
-0.033174889607691 -0.0321448964440499 1 1
-0.161210659444995 -0.150009962328342 1 1
0.0173961589570124 0.0190015103385424 1 1
-0.211024994668217 -0.202626802593279 1 1
-0.157334295542388 -0.150710260537392 1 1
-0.147491843575555 -0.140385893497979 1 1
0.0796100917189592 0.0801948920423895 1 1
-0.0672619854000918 -0.0622843160555379 1 1
0.0262918149926479 0.0239930484287899 1 1
0.125285942796141 0.120651919907707 1 1
-0.0264312542115924 -0.0246832085377869 1 1
0.0434370607729941 0.0378455766495629 1 1
-0.0306512919810281 -0.0278937893348412 1 1
-0.0519533874357791 -0.0494374239884772 1 1
0.191357179225223 0.177699575878662 1 1
-0.191121427397202 -0.175839185620101 1 1
-0.113047738866559 -0.107687108580275 1 1
0.00620181924958686 0.007630562195191 1 1
0.071989950640336 0.0643680090838353 1 1
0.00524534697039783 0.00355092412141927 1 1
0.0728323405695316 0.0687019651301087 1 1
0.020523833777638 0.0177523998216189 1 1
0.0263356722126854 0.0257301282830355 1 1
0.0565878162376852 0.0486848409091333 1 1
-0.125843920551425 -0.115780732723401 1 1
-0.0460426495130251 -0.0369110772241795 1 1
-0.187601767014416 -0.180032517121563 1 1
0.0670404648940757 0.0635194265882961 1 1
0.0864089260034375 0.0797797752359645 1 1
-0.10150614361879 -0.0888595982294392 1 1
0.0227632322158766 0.0231662464522876 1 1
0.0915656243876132 0.0903035401989745 1 1
0.0279927018360597 0.0301360111437147 1 1
0.0374023380891792 0.0352538031343337 1 1
0.0566034935754057 0.0499886036653673 1 1
0.245563887240003 0.237147784322433 0 0
0.149971723270218 0.135318400177979 1 1
0.1201114010555 0.115250406146856 1 1
-0.0374259568740391 -0.0363435545674555 1 1
-0.0816991503127338 -0.0797521148423244 1 1
0.088995627411521 0.0842145877290587 1 1
-0.0122482866331473 -0.00951953687082039 1 1
0.101849566205349 0.0997886507427999 1 1
0.0510616217372773 0.0465410637685886 1 1
-0.0675139602626831 -0.0642218870972146 1 1
-0.0062019861745931 -0.00468422743906259 1 1
0.00180863669586698 0.00331605117479649 1 1
-0.00154456328128832 0.00188584382240606 1 1
0.284492322262818 0.269945516958195 0 0
-0.0213605707505502 -0.0192617696560487 1 1
-0.0134281654823919 -0.0123592526318077 1 1
0.00139847639030912 -0.00113610974564853 1 1
0.0862311996089379 0.0847180660881977 1 1
0.216706730121 0.207137511710787 1 1
-0.0227417120757828 -0.0236385274111791 1 1
-0.110012586104852 -0.105625959194757 1 1
0.034171625258681 0.0343412441482106 1 1
0.107005665584186 0.101985602268252 1 1
0.0460654917100435 0.0417628853983744 1 1
0.0676658135650652 0.0661159631679695 1 1
0.108834202087843 0.109492534804676 1 1
0.0400772968498882 0.0374074970555178 1 1
0.0990037345676075 0.0916075775047312 1 1
-0.00540171419045466 -0.0038671379946525 1 1
-0.0812317356211573 -0.0783065971750721 1 1
0.0502854759111514 0.0460318209141347 1 1
0.0500598867695729 0.0464035911495215 1 1
0.0923856598210547 0.0901208605301314 1 1
0.0909739778613066 0.0869641481837543 1 1
0.100341824461568 0.0962323769526165 1 1
-0.218514407863931 -0.205366326083987 1 1
-0.160715482174454 -0.152729082764734 1 1
0.123431867147758 0.119774233686124 1 1
-0.173137811410461 -0.166248818856337 1 1
0.148685730670518 0.142835331242442 1 1
0.12303468566758 0.116818806572307 1 1
0.0600674739178927 0.0552211293647978 1 1
-0.224134443654027 -0.217280210321792 0 1
0.0898725407367634 0.0883801158533233 1 1
-0.0167893870287748 -0.0135249915287536 1 1
-0.0873992361603271 -0.083309505759129 1 1
0.0506014492493692 0.0518911165075274 1 1
0.044239263986309 0.0402112523117571 1 1
-0.0620073140967779 -0.0632167803201187 1 1
0.0432349518521141 0.0404431767646702 1 1
-0.105918825628909 -0.0995641959052133 1 1
-0.17825909977122 -0.16940208350723 1 1
-0.0226791560830311 -0.0210476585808789 1 1
0.073829037543054 0.0754040471452948 1 1
0.0899616914972118 0.085699987454654 1 1
0.0166396802508013 0.0153284648148622 1 1
0.0713208473634747 0.067069338644535 1 1
-0.172734131627469 -0.164916973519967 1 1
-0.0934136866001005 -0.088174254134378 1 1
-0.019994418690755 -0.0189201599082576 1 1
0.0608397225558973 0.0594886426537375 1 1
-0.0886961070983181 -0.0809903552864628 1 1
-0.263991125966445 -0.248727258080409 0 0
-0.122406378723239 -0.119049137478258 1 1
0.0816488638041083 0.0719527884487546 1 1
-0.176859924048448 -0.169516198607133 1 1
-0.00759866833819422 -0.00343743355259101 1 1
-0.17251417742997 -0.165791391244402 1 1
0.192481294411311 0.183714919696605 1 1
0.0747882589740004 0.0740783806623728 1 1
-0.125535834367112 -0.119603307525965 1 1
0.18386165797541 0.173047806651987 1 1
0.122540161421339 0.115242594750301 1 1
-0.0106592483495865 -0.0156461055593632 1 1
0.0425707614195012 0.0367297171745963 1 1
-0.00761501200604379 -0.00870276046327405 1 1
-0.0115461679585879 -0.0126582869988042 1 1
-0.207143889810805 -0.196233577591102 1 1
-0.0205486509046187 -0.019843477219238 1 1
0.106788075051633 0.101268388683255 1 1
-0.0372997180917595 -0.0329614019171127 1 1
0.0958605489775833 0.0930052290778403 1 1
-0.102336196189715 -0.0973748374511813 1 1
0.120061063678949 0.11402361140145 1 1
-0.0184708425968045 -0.0169254534876494 1 1
-0.12717551452279 -0.121882526601344 1 1
0.00060594490258885 -0.000731244455410856 1 1
0.135258312024183 0.131052134716331 1 1
0.0430387997265715 0.0397900368616429 1 1
0.138607073717811 0.135554838515228 1 1
-0.0637426457789993 -0.0613034457540095 1 1
0.027359125715234 0.0208973860396387 1 1
0.0205229764196315 0.0139348925643291 1 1
-0.00805864225591288 -0.00985797998203296 1 1
-0.143799580852513 -0.136639105442268 1 1
0.0428965789195136 0.0437244183063442 1 1
0.263208721748291 0.256417075010691 1 1
0.0364618544972582 0.035937957931598 1 1
-0.137165321785427 -0.129670084810502 1 1
-0.0300889365498828 -0.0301412121582925 1 1
-0.125545208281376 -0.121524435714795 1 1
0.0885740784373412 0.0838348195943185 1 1
0.00047705153420979 0.00314100610509128 1 1
0.252547227509222 0.241001765062823 0 0
0.0500927280405525 0.04698410900048 1 1
0.0523247397956852 0.0490478095584891 1 1
-0.0677846893071039 -0.0650287730446088 1 1
-0.0292044789976484 -0.0276240332252505 1 1
0.0514625169830863 0.0503848592194489 1 1
0.0617280506993612 0.0571636084042571 1 1
0.0867766592848303 0.0672554802188505 1 1
-0.203247683296944 -0.194149756576626 1 1
0.049629020456421 0.0511300148069176 1 1
-0.0987723677967294 -0.0943692937204895 1 1
-0.198095678716958 -0.186723050524207 1 1
-0.00487759644063591 -0.00345536329013416 1 1
0.0151218038504095 0.0161787330576304 1 1
-0.140656443434702 -0.127974788325592 1 1
-0.107070325738741 -0.100166489803804 1 1
0.105731708168176 0.0944641863039169 1 1
0.0538840787434813 0.0499244725920255 1 1
-0.0267615422433653 -0.0293954245791338 1 1
-0.0264105180604065 -0.0260334975830843 1 1
-0.0230607164856802 -0.0190850710353095 1 1
0.029776771655546 0.0276283425788451 1 1
-0.137175554338877 -0.134551798215192 1 1
0.130316316046697 0.123479951391152 1 1
0.0766806437212536 0.0796493158287732 1 1
0.117258042409355 0.115326367116595 1 1
0.107922990465367 0.0974519623715231 1 1
0.140754390848819 0.132265016572733 1 1
-0.0510764173511603 -0.0473876055055367 1 1
-0.00958186419171819 -0.0146454243662141 1 1
-0.231078080730395 -0.216837171204716 1 1
0.133408190686278 0.130205893832993 1 1
0.0612069118341966 0.0569331964880225 1 1
-0.0976360009620362 -0.0900190229459614 1 1
-0.133204345489696 -0.123486722230133 1 1
-0.100500390898029 -0.100968942277743 1 1
-0.132612642077972 -0.125060459869271 1 1
0.0369096534152007 0.0317948744462101 1 1
-0.000302298261992998 0.00164195703533245 1 1
0.136722441978555 0.131416404817499 1 1
-0.00246989752419769 -0.0018150276662415 1 1
0.0283960967520113 0.0354567016182619 1 1
0.0065421591603273 0.00620333031812983 1 1
0.0526637827384997 0.0530080887045362 1 1
0.122865831620846 0.116242446996955 1 1
0.0407972684546852 0.0417036171080416 1 1
0.22781832458436 0.217459177021236 1 1
-0.0220019504574175 -0.0181228080110319 1 1
0.0651832645719526 0.0641473973637383 1 1
-0.142773497783265 -0.136340929045699 1 1
-0.0368198296863582 -0.0361770497094969 1 1
-0.163035664505731 -0.154694953672287 1 1
0.10223175822942 0.10311097620139 1 1
0.00919594783700843 0.0122927351695998 1 1
0.0319174021813374 0.034820730005766 1 1
-0.0802033338527625 -0.0756914600026986 1 1
-0.226690009542553 -0.221534730040993 1 1
-0.00473481778257383 -0.00683494345922921 1 1
-0.0123346243220727 -0.0146246652416167 1 1
-0.0982607964750836 -0.0958079475479338 1 1
-0.148311474425345 -0.143964147439997 1 1
-0.0465344592897852 -0.0503255091404079 1 1
0.0554213108104461 0.0513588386815501 1 1
-0.0512478347381736 -0.0481902873924364 1 1
-0.135612968093924 -0.132067930939153 1 1
0.0748521620261225 0.0692948446295737 1 1
-0.114982984869233 -0.111662648003253 1 1
0.150574528452027 0.142729326605777 1 1
0.00869898251751216 0.00821049087244823 1 1
-0.119494565150046 -0.114137727937053 1 1
0.0165338237985576 0.0177729616198472 1 1
0.0134884877080407 0.00822189404411915 1 1
0.0631248519219316 0.06060814532832 1 1
0.0283530860595894 0.0313997166863882 1 1
-0.013457638291571 -0.0141713126269439 1 1
0.0356290170344048 0.0331919859439155 1 1
0.0281637895580193 0.0220866195707663 1 1
-0.0481173174652126 -0.0452338499482631 1 1
0.0134630365684628 0.0127179513010678 1 1
-0.128443290124106 -0.124408996155841 1 1
0.060222283158612 0.0603514183668485 1 1
-0.00715615015025863 -0.00207995167923139 1 1
0.00642773440970344 0.0135939772918182 1 1
-0.0452992885106411 -0.044657250456194 1 1
0.0141582765399074 0.0129065325499706 1 1
-0.0751943887851482 -0.0689948447649009 1 1
0.0211395319904889 0.0178963458708641 1 1
0.0411570740471499 0.0423620734409595 1 1
-0.260382735565507 -0.246387571445224 0 0
0.000503345556438221 0.000942552484347683 1 1
-0.133245516640803 -0.126283293722891 1 1
0.00815445622197481 0.00206659794526668 1 1
-0.023046169905454 -0.0194141721190011 1 1
-0.0438131906702826 -0.0424390886198128 1 1
0.0640691924893129 0.0552023036333312 1 1
0.00662120797366178 0.00474783257547157 1 1
0.137421818622141 0.13576799494929 1 1
-0.0101928952721226 -0.00938051951750795 1 1
0.236317800035406 0.228796852955753 1 1
0.140361101307471 0.136720621779264 1 1
-0.00374272504756438 -0.00775454429682502 1 1
-0.130334015138925 -0.120936251944041 1 1
0.0264076965795504 0.0256606374268079 1 1
-0.0526085638494935 -0.0436226845854786 1 1
0.0273432893228343 0.0259761573743701 1 1
-0.0971282225874266 -0.0931493310095566 1 1
0.0415766244778229 0.040203737321181 1 1
-0.0949026423796777 -0.0937486199566318 1 1
-0.0349416943226139 -0.027771516207579 1 1
0.116463936090741 0.108282836504177 1 1
-0.0586017487388996 -0.0561563690188938 1 1
0.0778683354318143 0.0737558633468146 1 1
-0.192394967911009 -0.182779711250688 1 1
-0.192504261461662 -0.184690292467717 1 1
0.163880100463449 0.15790244251435 1 1
0.0351347088453982 0.029829601752236 1 1
0.0890810379467741 0.0850921784959832 1 1
0.0820364695714718 0.0757485987337212 1 1
0.235686349396237 0.22522947738974 1 1
0.0269309228628737 0.0238736311835273 1 1
0.0776874833958417 0.07784301860415 1 1
-0.00630810473242081 -0.00158205854769721 1 1
0.263593022926289 0.247525040825082 0 0
0.140732287825365 0.133145409184144 1 1
0.112599607290295 0.107139154548239 1 1
0.151754088386555 0.142998382260847 1 1
0.170457564866295 0.160378587210764 1 1
-0.0873069916008908 -0.0887769903993461 1 1
-0.081846749447741 -0.0780704729668298 1 1
-0.0339638466931347 -0.0307477354486664 1 1
-0.160304438309638 -0.152340122442888 1 1
-0.133556318795447 -0.129885267453311 1 1
0.115861729622215 0.114637303183092 1 1
-0.00840317887771395 -0.00991253833544836 1 1
0.0626948507143617 0.057308473004605 1 1
-0.165742648624738 -0.160209173059826 1 1
0.098013984451811 0.091933290570591 1 1
0.0265670809270342 0.0239221990470815 1 1
0.0503009951850402 0.0388434896127315 1 1
-0.0460241759575211 -0.0469852991112261 1 1
0.0758290500880718 0.0728781911324255 1 1
-0.00216238291678264 -0.00109386897695694 1 1
-0.164223098711863 -0.157960143750489 1 1
0.0380460310004766 0.0362809047298479 1 1
0.167196462170112 0.157061362954751 1 1
-0.145335882437477 -0.138320653603495 1 1
-0.0874275116202303 -0.0787272416388278 1 1
-0.184553177246223 -0.176157553460105 1 1
-0.0919408796210322 -0.094523140495755 1 1
-0.0126601313353697 -0.00837067833843029 1 1
0.0831589907122333 0.0791280391913887 1 1
-0.021370667130797 -0.0191178609371887 1 1
0.0492846378822862 0.049613503103291 1 1
-0.0496772735671165 -0.0473435055621816 1 1
0.29906692935074 0.282545197753372 0 0
4.20126955900241e-05 -0.0038486074123685 1 1
-0.0447433988473539 -0.0414820534849975 1 1
0.0491330562813582 0.0472509131643638 1 1
0.113360244783542 0.107237879882162 1 1
-0.0608166900931226 -0.057300323127272 1 1
-0.247852673684743 -0.237821092992104 0 0
-0.191104001660074 -0.183607580908867 1 1
0.154665398204944 0.148410284663261 1 1
0.20628259156927 0.191989875520219 1 1
-0.0952981378151413 -0.0911790090621942 1 1
0.0351403890458903 0.0323326952152236 1 1
-0.117539523069314 -0.109991396816142 1 1
0.143698197788308 0.138397406926618 1 1
0.125760907139787 0.120215066589941 1 1
0.11399625671354 0.10755942849671 1 1
-0.10667915826597 -0.0980997386372117 1 1
-0.0610766709479033 -0.0598436958201112 1 1
-0.158851119428519 -0.151745007754002 1 1
-0.0034106598003029 -0.00273927273295964 1 1
0.148923415158994 0.142266318904482 1 1
-0.110790459150663 -0.107542210163325 1 1
0.179741158643769 0.169323419669944 1 1
0.0265083865121219 0.0236495633611341 1 1
0.086558047476537 0.0782418441329148 1 1
0.0573996906191415 0.0538701092043723 1 1
0.113281589430338 0.108271579223756 1 1
-0.217336847144631 -0.206407283401356 1 1
-0.0856496392639547 -0.0776097094190208 1 1
0.025840556118671 0.026580682133596 1 1
-0.0369529632626936 -0.0345022803266672 1 1
-0.242727042027732 -0.229015799184187 0 1
-0.0510785916697244 -0.0444001490395967 1 1
0.156046383614411 0.148336481182617 1 1
0.0094343849565163 0.00487552468308778 1 1
-0.0930198486920774 -0.0906546743002819 1 1
0.077772195181419 0.0756804295849448 1 1
-0.151302921013455 -0.142669718228203 1 1
0.0565085775613851 0.0564864115236518 1 1
-0.0492039844385495 -0.0407656372570304 1 1
0.0750316674535361 0.0709732071222702 1 1
-0.0351995082105726 -0.0336383506186756 1 1
-0.159997521588251 -0.148942241723369 1 1
-0.0220435573387925 -0.0271011678695811 1 1
-0.06004965720643 -0.0619782389209803 1 1
-0.0247784324041485 -0.0229060000250746 1 1
0.0227559931670088 0.0246820962860148 1 1
0.108651846470168 0.10396452092241 1 1
-0.10032913633091 -0.0955774742622518 1 1
0.13697296672771 0.131343838335041 1 1
0.13410247978905 0.124029894852423 1 1
0.155072416353796 0.145557569445166 1 1
-0.1460347507698 -0.139115343315461 1 1
0.104073693756073 0.100191653851117 1 1
0.0731239835471479 0.0670901215236776 1 1
-0.0185566065903867 -0.0244776227765371 1 1
0.143549120211651 0.139476852272848 1 1
-0.0468646110252942 -0.0459378609549196 1 1
-0.0244646737447803 -0.0236065120110147 1 1
0.105308518421081 0.102671231672128 1 1
0.116930751088778 0.120853103409708 1 1
0.0839590821900371 0.079401818584173 1 1
-0.00376842800173125 -0.0018366381311377 1 1
-0.143532973028407 -0.137774485470652 1 1
0.0465121444691058 0.0445505097296821 1 1
-0.0824553047001517 -0.0810216264915797 1 1
-0.153334416721137 -0.148411460658219 1 1
0.0770100711104751 0.07032475662858 1 1
0.00891242568337352 0.0102367660919751 1 1
-0.124290540758526 -0.118984431870888 1 1
0.014058494500541 0.013123461152379 1 1
-0.127523571243409 -0.124611072247388 1 1
-0.086300781540622 -0.0843760448411841 1 1
-0.102650943224678 -0.096515435044462 1 1
-0.240449438413803 -0.231719396032052 0 0
-0.0108241661978071 -0.00914805722018021 1 1
0.102820627347394 0.0938280508681992 1 1
0.220128573049364 0.215744148190987 1 1
0.00910041273631162 0.0081829593451579 1 1
-0.155302181327732 -0.149589153033537 1 1
-0.00628256370221644 -0.00801376081487356 1 1
-0.0189205627568854 -0.0176806142639964 1 1
0.025122648898389 0.0255617308514292 1 1
-0.245600736091404 -0.231912128201171 0 1
0.0885036836865043 0.0835344267761689 1 1
-0.0789503924576959 -0.0760540048648901 1 1
-0.0917273219350219 -0.0885538588387065 1 1
0.10881097748031 0.103151209595664 1 1
0.0369240077069167 0.0324581645718809 1 1
-0.0487660034595246 -0.0437932346604168 1 1
-0.0420434939125153 -0.041147806623937 1 1
-0.0286559014667812 -0.027594999625718 1 1
0.0178884242047622 0.0127180302788441 1 1
-0.0203099632151982 -0.0203791904844966 1 1
-0.0648106745357488 -0.0576340457630699 1 1
-0.0731247125499087 -0.0699650582478304 1 1
0.0776649077496644 0.0720106482924197 1 1
0.0673771476024926 0.0645775288932925 1 1
0.176361898210808 0.171713765396991 1 1
-0.183898075345232 -0.177651758846998 1 1
0.0881279480562348 0.0889840056477447 1 1
0.0511760170837775 0.0497273212017027 1 1
0.0894989334028677 0.0844418814321297 1 1
-0.0259725256317555 -0.0251218878424331 1 1
0.011766641633826 0.0122746964706651 1 1
-0.0090068503028055 -0.00932956959572414 1 1
-0.0896228763980323 -0.0816798357505203 1 1
-0.0858388274060634 -0.0816493264403505 1 1
-0.111548330166218 -0.104529568658997 1 1
0.148230695119866 0.141089534814115 1 1
-0.0174737894004807 -0.0160227359843221 1 1
-0.190513576940484 -0.181055707069593 1 1
-0.076672524329564 -0.0723546240729127 1 1
-0.0311147618026043 -0.0288475595243762 1 1
0.117150841436549 0.107097656600208 1 1
-0.0504573897214548 -0.0479812390745103 1 1
0.105864276270915 0.098524406781224 1 1
-0.00358848998429438 -0.0048960108549751 1 1
-0.0709435745670908 -0.0692317238922007 1 1
0.0345660192962162 0.0318396494822191 1 1
-0.0580809926188148 -0.0512882259277617 1 1
-0.0471918478392525 -0.0446727622256297 1 1
-0.216714041615184 -0.20724993867194 1 1
-0.0356358499819925 -0.0334654426827043 1 1
-0.17334048264528 -0.166942976550587 1 1
0.148388363723104 0.139314508125211 1 1
0.0662993920103895 0.06243396415338 1 1
-0.0920468051033093 -0.0883110391272735 1 1
-0.0868489800237694 -0.0807243390804639 1 1
-0.192771144584141 -0.189099239023725 1 1
0.129678062813866 0.122588220644631 1 1
0.00747724097734671 0.00680322503901695 1 1
-0.0554114667092833 -0.051475058363914 1 1
-0.138657661360358 -0.13181925675607 1 1
0.0249553608255888 0.022389494626766 1 1
0.0968599363640562 0.0896550798418635 1 1
0.0811300843299495 0.0752111210157532 1 1
0.139791939948282 0.131414820538735 1 1
0.168031295771066 0.15719315116462 1 1
-0.197623684643098 -0.189679679865628 1 1
0.112180407884605 0.105638297120334 1 1
-0.0769599971855509 -0.0704384033957098 1 1
-0.210750546615026 -0.199923343793888 1 1
0.00132738294223757 0.00157277086044307 1 1
-0.00506801452346118 -0.0100738166508028 1 1
-0.166241010640421 -0.158202206385697 1 1
0.0885905236393957 0.0770899352769946 1 1
-0.119400278784177 -0.113315386393203 1 1
-0.118328706488399 -0.112109748682931 1 1
-0.0282127365584756 -0.0254526874393167 1 1
-0.0742889087574095 -0.069830604946252 1 1
-0.0802639512582279 -0.0742593452204157 1 1
0.0218008210881611 0.0228865335268526 1 1
0.0515857198011786 0.0495764605483373 1 1
-0.139651712774938 -0.133524225165602 1 1
-0.034893622411162 -0.0351786669137157 1 1
0.192730700293688 0.184820043554747 1 1
-0.163245294836427 -0.151380057688529 1 1
-0.00325399286964771 -0.00264078907233949 1 1
-0.0875238302887296 -0.0898611169375145 1 1
0.0631566387689032 0.0594467551347487 1 1
-0.0781105463824682 -0.0770909411849581 1 1
0.0545459415026938 0.0527346995436587 1 1
-0.110751817523404 -0.0990399385913923 1 1
0.00491707200721815 0.00524046195426815 1 1
0.0484401886258316 0.0446385046011927 1 1
0.0587431406287277 0.0561745890777518 1 1
-0.139845515400597 -0.135056545625984 1 1
0.0439364537915993 0.0439791729890093 1 1
-0.0339506270623474 -0.0314055701100621 1 1
-0.186376197899652 -0.176104273439809 1 1
0.0631329714220396 0.062448410598333 1 1
0.0506465622198167 0.0465035016108807 1 1
0.161067040418181 0.15438302785764 1 1
0.0820342809457858 0.0781001486468991 1 1
0.0412367961217382 0.0390347613571716 1 1
0.171959238785879 0.160687749843163 1 1
-0.125949842836785 -0.118560256653789 1 1
-0.0441695193312004 -0.0423661873879619 1 1
0.00925071910687717 0.00831270704230358 1 1
-0.0845958975410949 -0.0781334450909354 1 1
-0.0532188344181088 -0.050587609745742 1 1
0.022723114709929 0.0208698714084845 1 1
0.160226793897888 0.153972037155501 1 1
0.108469657188598 0.0946513779449962 1 1
0.0247295894224109 0.0247983694067349 1 1
-0.0334690126764781 -0.0327576867710163 1 1
0.0463265000824701 0.0462406418431741 1 1
0.185723170825181 0.181267484260749 1 1
0.156034342354505 0.144192799139894 1 1
-0.0586529447081445 -0.0573846827115145 1 1
0.0956711900643459 0.0937231526225212 1 1
-0.0297676991508051 -0.024185272499022 1 1
-0.130739679342303 -0.125869105565519 1 1
-0.0215340462050015 -0.0187970405928265 1 1
0.0356729102408105 0.0368403438697358 1 1
0.0363728201669997 0.0330061901505813 1 1
0.0647577770185618 0.0613555532380335 1 1
-0.0322666695249575 -0.0328201985925784 1 1
0.0802385321662531 0.0751525186748548 1 1
0.0617560761710481 0.0655357104700457 1 1
-0.221385280782403 -0.209899144382142 1 1
-0.25192235322007 -0.24252054196039 1 1
-0.0366463274686531 -0.0350031400668657 1 1
-0.00864284593620147 -0.0112536252563568 1 1
-0.0406380030221647 -0.0409701500273941 1 1
0.117145063232852 0.111802982960742 1 1
0.137326843736999 0.13030728186517 1 1
-0.037061144143225 -0.0359482743048831 1 1
0.218314505598767 0.209640682202467 1 1
-0.00154173199095083 0.00192432976495872 1 1
0.0172675961190756 0.0192216664603283 1 1
-0.247227000302779 -0.23422277429467 0 1
0.141170185466446 0.138847431379652 1 1
0.00239534657466341 0.00407078439214861 1 1
0.0268668243848011 0.0291426588009957 1 1
-0.118629204629713 -0.108969742136276 1 1
0.066052510208671 0.0644336881719948 1 1
-0.0905874836904138 -0.0903828032085912 1 1
0.023533249848329 0.0194483320312102 1 1
-0.183596835582365 -0.174491516339767 1 1
0.00477641811788621 0.0053446752830268 1 1
0.153868683474374 0.145358522324797 1 1
-0.048758125188931 -0.0438665385514691 1 1
0.0409150211578681 0.0384367308843827 1 1
-0.0120809702076443 -0.0111662222825172 1 1
-0.00342221703150398 -0.00235092554876149 1 1
0.108627460843711 0.104612094401619 1 1
-0.0245825022354507 -0.0223846184514751 1 1
0.200930077494306 0.189544632374196 1 1
0.0212081823310093 0.0250835436367024 1 1
-0.17943227348058 -0.171606770242141 1 1
-0.137774613913836 -0.131365359007349 1 1
0.0465295736853081 0.0428659388045607 1 1
0.00589859881379318 0.0033484615274194 1 1
0.0659237714934584 0.0620487467230183 1 1
-0.0147652472000467 -0.0182372803473053 1 1
-0.119272497334984 -0.112984582110696 1 1
0.0754370594394958 0.0682892441923876 1 1
0.099393344502059 0.0903894137388552 1 1
0.00206108389193325 0.00666772518799508 1 1
0.00974303928714268 0.00936955014949591 1 1
0.0344673747847444 0.0320670817321167 1 1
-0.111891519604309 -0.107993923556645 1 1
0.0685432738307339 0.0658522197444932 1 1
-0.0543262760506755 -0.0527935277657323 1 1
0.02440240492645 0.0278730121073351 1 1
0.229582093376744 0.218516967022944 1 1
-0.0247156697842531 -0.0218285909169209 1 1
0.23462608547591 0.227215127195166 0 1
0.0440772825503023 0.0410126156429285 1 1
-0.0833428216252004 -0.0732950792188509 1 1
-0.0115381463966522 -0.0136178157336613 1 1
-0.164487432995687 -0.157755781185194 1 1
-0.114310400371277 -0.106231117826372 1 1
0.0409723483848971 0.0398026240499931 1 1
-0.123429670358352 -0.117525478444367 1 1
0.185040730914216 0.175055481174409 1 1
0.0886085675851216 0.0859685041961824 1 1
-0.0289405926650118 -0.0260484790746393 1 1
0.294850556774143 0.280669478971996 0 0
0.0078974882687359 0.00947504116726059 1 1
-0.0185347039922994 -0.0156821609253132 1 1
0.0534150969910242 0.0493359822962721 1 1
-0.0806930964658959 -0.0770912857152157 1 1
-0.0672080224549287 -0.065335983145656 1 1
0.157411760405175 0.148498398910155 1 1
-0.0626732706735212 -0.0619641595679381 1 1
0.177042647618623 0.168720014936979 1 1
0.109512971481409 0.103540998766476 1 1
0.239276899295356 0.227499877665066 1 1
0.110928354282235 0.104218025663134 1 1
-0.111744241180846 -0.106183603557163 1 1
-0.150993394936381 -0.141411437212218 1 1
0.23334603970771 0.224953250158529 1 1
-0.0341034027951276 -0.0379696637679981 1 1
0.0117385778394224 0.0156909946781942 1 1
0.10830365953432 0.102710308470155 1 1
0.0204254039149667 0.0209765457086913 1 1
0.0823081255528665 0.0750365150747057 1 1
0.164977968317505 0.158470572755913 1 1
0.0631497934693677 0.0617673621404758 1 1
-0.107422596148735 -0.106638015099611 1 1
0.201948591190576 0.192395730115677 1 1
-0.0475671502571335 -0.0451025983242433 1 1
0.0859787100038251 0.082713642754754 1 1
0.0705711054737458 0.0666082119905839 1 1
-0.190309488182188 -0.182774596209 1 1
-0.0266017262688045 -0.0260789230669435 1 1
-0.108877817707605 -0.103303724961324 1 1
-0.0817474877610058 -0.0794675226192715 1 1
-0.122945174397119 -0.117922920924001 1 1
-0.032614651939093 -0.0343657348589362 1 1
-0.0434652055380852 -0.0430550122887186 1 1
0.0287945121423722 0.0239953865979492 1 1
0.135754889112115 0.130071176109339 1 1
0.0889919638659916 0.086298572456685 1 1
0.0106321866657094 0.00666322022912547 1 1
-0.292414300026618 -0.277217009970519 0 0
-0.0155418270430316 -0.0116249562176521 1 1
0.077041949657901 0.0744824806730866 1 1
0.03769573502391 0.036654304337775 1 1
-0.124171412763907 -0.1192322340948 1 1
-0.0314529516478083 -0.0265141127248253 1 1
0.137098768656801 0.126741357807869 1 1
0.123135986914143 0.116992332576477 1 1
-0.00365524716949446 -0.00142671961869332 1 1
0.0452159628787552 0.0367884701306137 1 1
0.0211734789780705 0.0218971310362417 1 1
-0.14016128266831 -0.133732544315562 1 1
0.180917223608848 0.17090878214342 1 1
-0.0321653354871148 -0.0266616512074673 1 1
0.117679950621613 0.112866212546 1 1
0.181987947930299 0.174119667615083 1 1
-0.0231438958065864 -0.0254799554866259 1 1
-0.046040931509022 -0.0423195801699175 1 1
0.0160154992262387 0.0162438665449835 1 1
0.0940762082096143 0.0927864467142915 1 1
-0.0573756312666942 -0.0560234235287819 1 1
0.00578081557176832 0.0016691597343126 1 1
0.0382168717130165 0.0368313028039021 1 1
0.0831528156694663 0.0812090727412289 1 1
0.10646250514491 0.100944574795678 1 1
-0.155826542599549 -0.148263143110556 1 1
-0.00424552526563361 -0.00509207567397228 1 1
0.183612838782894 0.174000487712322 1 1
0.125889019413162 0.122985794350102 1 1
-0.151098246134893 -0.143197040030061 1 1
-0.0523237624913757 -0.045998967936072 1 1
0.117556708188077 0.11136895423771 1 1
0.0351709828320838 0.0311800641247677 1 1
-0.258615368184761 -0.239545075541105 0 1
0.00161116292971379 0.000651760498624041 1 1
-0.137774197674281 -0.124983095286818 1 1
0.0488467760784749 0.0476198248412252 1 1
0.1727639428787 0.163895217438522 1 1
-0.199829085025546 -0.189434639186832 1 1
-0.0585112299512951 -0.055779636954141 1 1
-0.119257424602076 -0.111195273629054 1 1
-0.013026587986591 -0.0123036862081461 1 1
0.0627582372136316 0.060022383929228 1 1
0.190959938855385 0.18087557615463 1 1
0.00439982161502487 0.00510828170553322 1 1
0.0952965199329284 0.0870512183355006 1 1
-0.0701691742095178 -0.0666012540360783 1 1
-0.152293123717904 -0.144639752079345 1 1
-0.0633801569738997 -0.0576316205166137 1 1
0.100445308817532 0.0967443180095741 1 1
-0.209491714040529 -0.199821466054774 1 1
0.238252671609749 0.228579136354321 1 1
-0.0155252881037369 -0.0162198577364808 1 1
-0.132590082113572 -0.129311060284149 1 1
-0.0909440875097382 -0.0908808101616625 1 1
-0.0705517834487923 -0.0680305136121732 1 1
0.00594152412924566 0.00539698168909773 1 1
0.164340172073322 0.160244909135892 1 1
-0.0897282392069266 -0.085549675133177 1 1
-0.103546372255474 -0.101878942951062 1 1
0.0609266912564637 0.0587750386397131 1 1
-0.0531346328242908 -0.0508277815130131 1 1
0.113965129730158 0.109398488778966 1 1
-0.0720761474359463 -0.0696902891737383 1 1
0.0188025922528453 0.0175087100486612 1 1
0.0836901810204704 0.0760736572576026 1 1
0.0662192816982576 0.0647411390648425 1 1
0.00081498392938386 -0.00378811345261953 1 1
0.148195509680652 0.146560426281554 1 1
-0.123498435612481 -0.118839601725757 1 1
0.0791285293458961 0.0756411884561047 1 1
-0.00749555132463785 -0.00663798119550266 1 1
0.0256769316365858 0.0231585101918203 1 1
-0.0541322876572447 -0.0530905592152377 1 1
-0.366246141212723 -0.350486264592186 0 0
0.0339583061565367 0.0311882828310343 1 1
0.0498080458720524 0.0404660811736531 1 1
0.0980885732514918 0.0933560174483025 1 1
-0.212133684187355 -0.195637845921046 1 1
-0.150586832691773 -0.144141045101842 1 1
-0.0406078635413081 -0.0373883684318534 1 1
-0.0916878292076963 -0.0929374401355038 1 1
-0.248203927789272 -0.234745645157382 0 0
-0.0775884216201488 -0.0750473077013867 1 1
-0.00366614803708828 -0.00111362655008503 1 1
-0.0133478265211447 -0.00866070308498504 1 1
-0.0357326682547922 -0.0332413483097893 1 1
0.19027821829898 0.178143014693247 1 1
-0.0912294850736975 -0.0855480310923245 1 1
0.1298497956979 0.12952450772295 1 1
0.163808109968297 0.157346726491783 1 1
0.197985854400144 0.193316057686215 1 1
-0.172111295359545 -0.164668480625247 1 1
0.042346711834423 0.0399450743957883 1 1
0.18423779789093 0.17517761515055 1 1
0.0824191224598364 0.0793237486721072 1 1
-0.0296619253460874 -0.0282522721802405 1 1
-0.182642806962532 -0.174288001274353 1 1
0.0880077891956695 0.0829355602276876 1 1
-0.0413205966994918 -0.0395798162125487 1 1
0.0911001089689064 0.0890657503114566 1 1
0.158616113263903 0.148033648200071 1 1
-0.0921836745339819 -0.0870071333236961 1 1
0.0552554257469348 0.0549641586163545 1 1
-0.167056294863984 -0.162055177034282 1 1
-0.314562864884284 -0.29748929659153 0 0
0.0320847771333536 0.0291210996398717 1 1
0.0465010063913427 0.0436449118033142 1 1
0.199160794461245 0.189213807185901 1 1
0.30765290116433 0.293574119121627 0 0
0.0748091179753678 0.0769588457438992 1 1
0.151653864606012 0.14407017053212 1 1
-0.179808694721827 -0.170979389768385 1 1
-0.0535036060299933 -0.0520926763713769 1 1
-0.191472094553888 -0.182738140755049 1 1
0.0304804374587471 0.0291145113891334 1 1
0.154458728532541 0.14553186548491 1 1
-0.0483750566275045 -0.0434754722499391 1 1
-0.0652604608336935 -0.059427193013899 1 1
0.0195263198108442 0.0215835439233014 1 1
-0.0700125985955675 -0.0692262225043532 1 1
0.105186354683926 0.101166436121657 1 1
-0.28777452620642 -0.273307218748388 0 0
-0.0880041199430217 -0.0861417653417948 1 1
-0.238339873078923 -0.21944617579626 1 1
0.0699859706797673 0.0686867588928129 1 1
0.0827234397324832 0.0806857429865693 1 1
-0.047627876677437 -0.0477255233626661 1 1
0.00430759782481845 0.00836925942473959 1 1
0.0116054585536573 0.0129897807888657 1 1
-0.131722500192148 -0.12751251355707 1 1
-0.0867145944233826 -0.0830084589966707 1 1
-0.0265623311875074 -0.0243472587252422 1 1
0.0768312831187404 0.0755528834160836 1 1
0.127742682923903 0.121795164037067 1 1
0.0256770194721534 0.0209922412936451 1 1
0.00809063969099032 0.00782901340329869 1 1
0.255568626936064 0.240261516808567 0 0
-0.279059884570884 -0.266172627810048 1 1
0.00289925162652566 0.00425836895635276 1 1
0.100781132352723 0.0946298523762794 1 1
0.0889501918486773 0.0860090037180001 1 1
0.215741936080768 0.20931502642544 1 1
-0.0217181924017119 -0.0253045696690311 1 1
-0.306602651753861 -0.292329542486615 0 0
-0.0717286194387706 -0.0717858145633141 1 1
0.0653112785598553 0.0613881503836807 1 1
0.0368980321183495 0.0369409852254677 1 1
-0.0489448218282978 -0.0453466004928892 1 1
0.0195593929890678 0.0164517273118258 1 1
0.119226242692161 0.113793761462427 1 1
0.192352329403387 0.183310323098264 1 1
0.21387465432694 0.205951224430962 1 1
0.0169971381003792 0.018913087641835 1 1
0.116777770883219 0.112629384341298 1 1
0.0252482197941578 0.0239447485222361 1 1
0.0207172371665515 0.0237392692614327 1 1
-0.264508381935024 -0.254112028475145 1 1
-0.0963741153337257 -0.0963444709737064 1 1
-0.0384327839123382 -0.0350992139843711 1 1
-0.0348492083677507 -0.0355560004394516 1 1
-0.0686807455287072 -0.0632327515615636 1 1
0.145656408432875 0.134635948527241 1 1
-0.049467572991823 -0.0409121745835051 1 1
-0.0140462212999637 -0.0150877322229645 1 1
0.0479089213694561 0.0465121546837809 1 1
0.386706144658922 0.360603451894282 0 0
-0.190791846454194 -0.177488263788667 1 1
-0.0325787081762737 -0.0309294097422938 1 1
-0.206083929282982 -0.200690435961849 1 1
0.178726760886579 0.170721288119268 1 1
-0.0247886336307353 -0.0204689188060338 1 1
0.107301328359427 0.107260933678735 1 1
-0.0593549931639878 -0.0578316136400924 1 1
-0.111808907780017 -0.106002830342796 1 1
-0.0732886054255189 -0.0748597921048583 1 1
0.087108349039043 0.083129726041866 1 1
0.15378523232632 0.148371393612782 1 1
-0.166591823905849 -0.158834225449988 1 1
0.188461763529165 0.180422706727418 1 1
0.0960096559511179 0.0918066811620677 1 1
-0.0531747177532095 -0.0552649664725697 1 1
-0.0204789747839254 -0.0214840063639293 1 1
-0.0734371582455843 -0.0639731392807419 1 1
-0.128119012926564 -0.118126805327227 1 1
0.184386501685467 0.177469118998519 1 1
0.0361574235464918 0.0345028571193799 1 1
-0.0777795131193246 -0.0734856228664371 1 1
0.185736996033938 0.172956378602128 1 1
0.141151561064831 0.137293795002412 1 1
-0.118743864121536 -0.108979101111908 1 1
0.0173704750144009 0.0139388190934542 1 1
-0.0569605194592743 -0.0531902455084867 1 1
-0.0391205556611342 -0.0375421042401283 1 1
0.081174425265268 0.0823186180598785 1 1
-0.0180123231306996 -0.0164825932741355 1 1
-0.0410800833204858 -0.0368823907126254 1 1
-0.0282661835286525 -0.0229934337059543 1 1
-0.174448342694327 -0.167731603483089 1 1
0.128219684608103 0.126617927959742 1 1
0.0374289348231904 0.0336978525297496 1 1
-0.0774165146298111 -0.0711178503860612 1 1
-0.0972146431683445 -0.095676606124379 1 1
0.106804821692054 0.102791485930537 1 1
-0.0874976195453939 -0.084933568802428 1 1
-0.0613438769020728 -0.0624436648091065 1 1
-0.0996795467120492 -0.0982370469736381 1 1
-0.0418461816887551 -0.0451132789437181 1 1
0.0298340657630234 0.0281710871111677 1 1
-0.140455535662039 -0.13509350654277 1 1
-0.0970664633216578 -0.0873418119282427 1 1
-0.136521128553988 -0.128066161282208 1 1
-0.0521079292701885 -0.0489499381662602 1 1
0.0554737738502898 0.0454192998768443 1 1
-0.061778893827068 -0.0528341191879175 1 1
0.0458239620508624 0.0443522134441498 1 1
0.063140874888139 0.0559015485543723 1 1
0.181975166466756 0.168756705688989 1 1
-0.204987004036524 -0.194424462013471 1 1
0.240368625910581 0.228626238791666 0 1
0.120521801900561 0.117405600530967 1 1
-0.0549743972530842 -0.0520793906078676 1 1
0.170361587434575 0.159178557490177 1 1
0.166171471948133 0.153671300349672 1 1
0.0454198269141281 0.0442573464495519 1 1
0.0949114466619968 0.0883927254259095 1 1
-0.0864457995515724 -0.0825716549445479 1 1
0.158763506309985 0.15279822853185 1 1
-0.0252646407585448 -0.0258265034357162 1 1
0.0968738241396685 0.0927248976596921 1 1
0.0591363223929402 0.053502575556955 1 1
0.183030930783489 0.175437566328297 1 1
0.0859927280748711 0.0792940423507183 1 1
0.114367127802931 0.110415904361978 1 1
0.0618053257526101 0.0564169922865053 1 1
0.129310087899163 0.12337568734436 1 1
-0.166024271831568 -0.155364189431409 1 1
-0.148717925522124 -0.147240038019449 1 1
0.0770987770839969 0.0787455324147088 1 1
-0.0152403135634052 -0.0127362128283094 1 1
-0.12048206661113 -0.11444671949228 1 1
0.0456727085122274 0.0394687476457876 1 1
-0.254195356668479 -0.24165193984567 0 0
0.118455354748874 0.112351481731726 1 1
0.0703641354022613 0.0672284791836003 1 1
0.0803572368043338 0.0756158055609731 1 1
0.0913218286823392 0.0886132299615232 1 1
-0.0307379403977754 -0.0249362378607938 1 1
0.0892672742911352 0.0835385780116145 1 1
0.123542849534405 0.118757137050146 1 1
0.223175706045194 0.211945743892683 1 1
0.024270884716331 0.0190188226358184 1 1
-0.130190098846519 -0.121484638489504 1 1
0.222394210865416 0.211940137556108 1 1
0.123191363754014 0.114210773861565 1 1
-0.0184346987340859 -0.0125385683260873 1 1
0.365358598640483 0.346926558587077 0 0
0.0487025308290084 0.0462776239907208 1 1
-0.0742340570473657 -0.069849345958656 1 1
0.124983997482677 0.12067337294666 1 1
0.210738377594326 0.19960509211924 1 1
0.159826347492942 0.152602656950089 1 1
-0.0894677634243165 -0.085957977334535 1 1
0.024255479781325 0.0241960869681001 1 1
0.00506576215111559 0.00393556192328084 1 1
0.184284574331748 0.174259559628266 1 1
-0.00612383100943813 -0.00294641060027282 1 1
0.157094226705179 0.14956868424377 1 1
-0.063941076787899 -0.0556760448680235 1 1
-0.122002604613424 -0.110244404630668 1 1
0.00117566017660953 0.00224773021321837 1 1
-0.0232791556306337 -0.025070809972334 1 1
0.021265158976581 0.0178194424074893 1 1
-0.0223228906661074 -0.0238011353004242 1 1
0.0670877304294957 0.0645309962890492 1 1
0.0473039842378469 0.0416814839540051 1 1
-0.228300119947503 -0.217824513100935 1 1
0.0829408900859868 0.0795980351889109 1 1
0.00297414333731631 -6.88433725055393e-05 1 1
0.155560867950615 0.150926400427837 1 1
-0.0337776297467369 -0.034856405234491 1 1
0.139297831232275 0.133799576441615 1 1
-0.312061313783356 -0.299067745549564 0 0
0.237008987899597 0.225562761007336 0 0
-0.149553771480039 -0.142063009734635 1 1
0.0198286877957 0.0247216197547668 1 1
-0.169967028296711 -0.163147884698989 1 1
-0.0763942079197137 -0.072236259810522 1 1
0.316999512619338 0.299719094369828 0 0
-0.0785470319107019 -0.0742278891221251 1 1
0.117271687539878 0.114574265962344 1 1
-0.140795703788276 -0.136054375105361 1 1
-0.112660598161832 -0.107724390676246 1 1
-0.0781133657074774 -0.081412822126384 1 1
0.073127920058404 0.0727584099357817 1 1
0.220513074777729 0.207188592680951 1 1
-0.131460791512169 -0.126386167179033 1 1
-0.108650575560285 -0.100222298443628 1 1
-0.11017790898804 -0.110365923194658 1 1
0.247239668763682 0.234447797180145 1 1
-0.083957499285353 -0.0820221534854906 1 1
-0.0261856611722319 -0.0211370859796164 1 1
-0.036193443912101 -0.0263915536076625 1 1
-0.0423760148257628 -0.0413879982850429 1 1
0.0451942336510119 0.0460162101628783 1 1
0.0126141979811733 0.0130192386296103 1 1
-0.112168610326239 -0.0988122354177197 1 1
-0.080419214025754 -0.0786206526506259 1 1
-0.086707622577475 -0.0840991184848976 1 1
0.0113199699663623 0.0101600862648194 1 1
0.0853646946730784 0.0850044550532439 1 1
0.15182138395721 0.144954595629519 1 1
-0.207935442742435 -0.195266365410792 1 1
-0.00920078851708938 -0.00659831860002716 1 1
-0.0578729061540063 -0.0514701596816715 1 1
0.149211714674576 0.144405031714475 1 1
0.0313389810129883 0.0319748530991595 1 1
-0.000473636407442007 -0.00225645376870812 1 1
0.0297227868916645 0.0270337152270587 1 1
-0.0112792961633805 -0.0115422005673191 1 1
0.241294573749439 0.23144363529578 0 1
-0.0988273940569553 -0.0936721621258232 1 1
-0.011443768603714 -0.0133681449917089 1 1
0.0639802286612736 0.0532000845568604 1 1
0.030684303895635 0.0301403821892478 1 1
0.115473010673579 0.108940747908672 1 1
-0.0640095754476635 -0.0529247386679935 1 1
-0.0418549934305041 -0.0389378044426378 1 1
0.0454034679868468 0.0444415782329806 1 1
0.126639861087655 0.120738641698196 1 1
-0.0540779532971824 -0.0508582482455185 1 1
0.0775796042987925 0.0748747183343469 1 1
0.0587736379540999 0.0566925316713053 1 1
0.0111212178172124 0.0101659876929051 1 1
0.118501876793047 0.111307847716279 1 1
-0.0676242589372989 -0.0686971079358415 1 1
0.116293196671335 0.109641093139504 1 1
-0.0458298962261648 -0.0417903717051478 1 1
0.0700607450499859 0.07201576039524 1 1
0.1256504665182 0.115585725843254 1 1
0.135021541785772 0.120159123598304 1 1
0.274471686822458 0.262601092749503 0 0
0.0061926913851893 0.00581491692075988 1 1
0.224543598904673 0.216847011122283 1 1
-0.0873655424444876 -0.0822166406486964 1 1
-0.101923775333766 -0.0933002256380483 1 1
0.00452946769165155 0.00464236023393692 1 1
0.0334311318144899 0.0343330040527766 1 1
0.017090623704461 0.0135027439837259 1 1
0.0158634034001964 0.0159766417634134 1 1
0.0622083896719705 0.0629615783817465 1 1
-0.00159511278469717 -0.00479625058816213 1 1
0.103600385519186 0.096877225508761 1 1
0.116002064361751 0.110462534019713 1 1
0.00867073033256908 0.0106128429991446 1 1
0.0111410135503756 0.014515271779194 1 1
0.0823733933566953 0.0814084071921244 1 1
0.0521137397687001 0.0486590923253425 1 1
0.133351200677469 0.129615361532738 1 1
-0.133817842615193 -0.130719091501281 1 1
0.148448930884595 0.137145679994653 1 1
-0.105461765304159 -0.0993268150616918 1 1
0.0171935080498928 0.0158574837453011 1 1
-0.0909486027052389 -0.0896084699050482 1 1
0.0424761213347767 0.0394215606955435 1 1
0.124379900050596 0.115826834910609 1 1
-0.242885737499691 -0.231351168899682 0 1
-0.0944062686871335 -0.0894046920676521 1 1
0.115671471695568 0.10857516740451 1 1
-0.202697096867952 -0.191547431679297 1 1
0.158622366514495 0.148729590967974 1 1
-0.177346103512565 -0.1680481630055 1 1
0.107318900968842 0.103765388184231 1 1
0.201726557388518 0.194614288482998 1 1
0.0842349074552704 0.0803041126734612 1 1
0.00810266973283851 0.0037082474090712 1 1
0.0575228920820592 0.0513154086020541 1 1
-0.0457002692888181 -0.0507353501927996 1 1
-0.0434598263203533 -0.0417253883573822 1 1
-0.100503532199892 -0.0969655053788074 1 1
0.0322356862908719 0.0308081385626331 1 1
-0.0264951953956882 -0.0237558959709858 1 1
0.108438017767975 0.102640956896454 1 1
-0.00565347693838105 -0.00453499099246536 1 1
-0.101363229100958 -0.0985682704890672 1 1
-0.0820712317461994 -0.0778560993033866 1 1
0.0680364012327199 0.0659261328725548 1 1
0.0133042921495278 0.0129879049125919 1 1
-0.149449056714309 -0.141538629163568 1 1
0.0679775357292206 0.0648956292166233 1 1
-0.0726825094561089 -0.0687340878638866 1 1
-0.150974676702799 -0.141649778335812 1 1
0.06747662173793 0.0664196075221501 1 1
-0.0791147869340939 -0.0765581223535208 1 1
0.0492272708153683 0.0443614023848756 1 1
0.136350921933653 0.130950212690317 1 1
0.278645366310821 0.265821517817248 0 0
0.0804224131597223 0.0766105828773335 1 1
-0.0240886731936229 -0.024094991219708 1 1
0.00769205660827012 0.00390135509045477 1 1
-0.130807019250442 -0.127533594588479 1 1
-0.273998751949921 -0.249790462968779 0 0
-0.159774126629879 -0.154653474089069 1 1
0.0946683204481832 0.0961552951758496 1 1
-0.00900423096259657 -0.00704285574735302 1 1
0.266648680245152 0.248663537397582 1 1
-0.29119932319548 -0.276378050145931 0 0
-0.0183023270140533 -0.0192220740059014 1 1
0.102556832767997 0.0936212840897743 1 1
0.0287793257386762 0.0233451052240409 1 1
-0.211699570974501 -0.203234032701905 1 1
0.118215516745949 0.113088787840658 1 1
-0.170065513359025 -0.160995525898828 1 1
0.0480210987396892 0.0449994206457462 1 1
-0.143329690029163 -0.134991969188224 1 1
0.0296298539002746 0.0302101092570605 1 1
0.0418142780794306 0.038763091276437 1 1
0.0455977684556323 0.0417121051091402 1 1
-0.0891946132679919 -0.0845313012556765 1 1
0.0147598741991351 0.0117697564949646 1 1
-0.0415033494295976 -0.0390105479721135 1 1
-0.0317574661679737 -0.0293289099815211 1 1
-0.0892832481700795 -0.0907351744023103 1 1
0.0753268502203825 0.0736672936195488 1 1
-0.172167507142006 -0.162821910633931 1 1
0.044283721672347 0.0429078972040128 1 1
-0.0899835861579658 -0.0867212173264556 1 1
0.074579674159935 0.0720416827977432 1 1
0.00864528390109248 0.0108498096037144 1 1
0.187688877925412 0.180038685742846 1 1
-0.246942240810748 -0.234426548417617 0 0
-0.227281453629983 -0.215911682650636 1 1
0.0633597526908958 0.0569167365913357 1 1
0.0033292822605052 0.0100577082878783 1 1
-0.132154044691051 -0.127419595735167 1 1
0.00234975120031585 -0.00713629120391371 1 1
-0.0198537354943311 -0.0163248380699181 1 1
0.0914747329939728 0.0866989160265344 1 1
0.124928428253399 0.118763161201541 1 1
0.187066922649779 0.179344778909168 1 1
-0.18373871335971 -0.179041758054714 1 1
0.0322711040024237 0.0288066858796676 1 1
-0.0428951016031913 -0.0393277318581288 1 1
-0.0238804316090497 -0.015765010554238 1 1
-0.168370746178792 -0.165108830809864 1 1
0.105341882127545 0.101612342963773 1 1
-0.0554581213541944 -0.0507578310115053 1 1
-0.012279274153689 -0.0143301359752047 1 1
0.0541874969494376 0.0561873204407672 1 1
0.0755804319216201 0.0730667454164529 1 1
-0.131947069877922 -0.122096638050579 1 1
-0.140313546398685 -0.130826284902165 1 1
-0.216886045399613 -0.207699556357599 1 1
0.0121021297663428 0.0110698364946639 1 1
0.0544825317689247 0.0501294427212323 1 1
0.00856064982675404 0.00902161592956081 1 1
0.062089540023811 0.0571839392215095 1 1
0.153161575108612 0.144301764559772 1 1
0.0632450980023939 0.0553324869790184 1 1
0.0692933136056292 0.0686120183807894 1 1
-0.205085667608886 -0.198366851310562 1 1
-0.0988308746439903 -0.0941032497403418 1 1
-0.0696169456995888 -0.0657461209187078 1 1
0.204544085517345 0.194752580578056 1 1
-0.191672453224123 -0.181122830915005 1 1
-0.0461967561141187 -0.0458426326585525 1 1
-0.283568741454828 -0.276361664694103 1 1
-0.102208400516235 -0.0996235191388275 1 1
0.0886098276468589 0.0822725194603929 1 1
-0.00255493770965418 -0.00409072108583604 1 1
-0.104752729184351 -0.0967459567200671 1 1
0.0571064277436342 0.0541602173248867 1 1
0.0399030813037087 0.0394061438335597 1 1
0.0937403943263555 0.0944292737695214 1 1
0.0647935459878827 0.0618525073216052 1 1
0.183910594895772 0.173848755046929 1 1
-0.12897534990445 -0.125323269821578 1 1
0.00597806069466218 0.00681328981218482 1 1
0.349737200441192 0.337257702147166 0 0
-0.0839123312995293 -0.077701263929843 1 1
0.134578843625748 0.13035942768085 1 1
-0.179020651385256 -0.170944126759418 1 1
0.090416796948143 0.0841559402041401 1 1
0.138261687828406 0.1299165126925 1 1
-0.371638403630922 -0.357226125004707 0 0
0.0986471332028182 0.0974114431556642 1 1
-0.0267272037301565 -0.0259082394526106 1 1
0.160012513994095 0.150852086029422 1 1
-0.131520027590905 -0.124555085447048 1 1
-0.0444648022679466 -0.0400924911835411 1 1
0.0396706663194087 0.0367784982511362 1 1
-0.00102582428786363 -0.00401841882997687 1 1
-0.0631654988927006 -0.0604545057261946 1 1
0.0268160691617385 0.0252345174167689 1 1
0.0756368814116442 0.073156990854925 1 1
-0.248273737575033 -0.237754085773306 1 1
0.0598554807490786 0.0566629547930657 1 1
-0.0561397897334033 -0.0530354417836838 1 1
0.0480293208682789 0.0404696379085486 1 1
0.216568163648855 0.209052159379994 1 1
-0.16869287298715 -0.157865684729868 1 1
0.0262720881681751 0.0237591868280237 1 1
-0.1269940096311 -0.120268114534392 1 1
0.115470527089119 0.112996206083177 1 1
-0.069914070846 -0.0663324473771988 1 1
0.179043885085722 0.170648732520137 1 1
-0.085371861135155 -0.0809161293088858 1 1
-0.25010417983688 -0.238643810763818 0 0
-0.147001700567639 -0.139947219049953 1 1
0.0202385309213234 0.0207511636373376 1 1
0.0154329468731452 0.0142682692089923 1 1
0.0802088082212697 0.0749602297781855 1 1
0.112062963631187 0.106092529195248 1 1
0.155804385582424 0.146597603949109 1 1
0.0665369341465582 0.0621571914104587 1 1
0.216623377143867 0.20479162635629 1 1
0.130620049445074 0.126586943448958 1 1
-0.108596148932198 -0.102614535219104 1 1
-0.0338328230848133 -0.0340873818834733 1 1
-0.203416515755371 -0.185384899177401 1 1
-0.126979548024039 -0.118530525343833 1 1
0.115117200721019 0.108528666758028 1 1
0.0927114728340884 0.0828560410957358 1 1
0.21066713319942 0.200404939333323 1 1
-0.0481769271117559 -0.0443627471784435 1 1
0.123505703324226 0.119023583741716 1 1
-0.0158863750019366 -0.0155444452670799 1 1
0.0331336088710039 0.0312377929044089 1 1
-0.0221181324688694 -0.0227022767857801 1 1
-0.00422390370771427 0.00107386570184864 1 1
0.0699740235777562 0.0667497292181793 1 1
-0.0930011465241279 -0.0950251973779124 1 1
-0.0808798484296415 -0.0738808137616006 1 1
0.0585126159336698 0.054123331162882 1 1
0.0173428716775093 0.0214053052485417 1 1
-0.0327395439549511 -0.0311436603770707 1 1
0.0428343967823796 0.0415022081723043 1 1
0.183712499831575 0.174351775282899 1 1
-0.0861622412908957 -0.0829517350591665 1 1
0.043719714401088 0.0405684525427196 1 1
0.103454516444949 0.100428848749258 1 1
0.101666643818792 0.0973224595841723 1 1
-0.0452833235250049 -0.0429961125769916 1 1
-0.0739651019358655 -0.0703141400632629 1 1
0.130222103349324 0.12524979339704 1 1
-0.0615617970104344 -0.0563125122461979 1 1
-0.0254594517329755 -0.0309627285572889 1 1
0.0252121873167834 0.0270422803165562 1 1
-0.0544454297663833 -0.047486626798126 1 1
0.277207642958453 0.262758414128274 0 0
-0.0563532091793724 -0.0556889246449554 1 1
0.0775458219859061 0.074016418493651 1 1
0.00854134192604092 0.00811852665837098 1 1
-0.128079378447152 -0.119890443248427 1 1
0.00996293628674625 0.00763467554119007 1 1
-0.124480276110922 -0.117960896726544 1 1
-0.0651459728410782 -0.0573962618869285 1 1
0.0645413609906127 0.0585358915378646 1 1
-0.178832349844669 -0.168583807717089 1 1
-0.0549203183040887 -0.0512597084295552 1 1
0.163714069147587 0.153659626062129 1 1
0.0171049773218198 0.022059988479915 1 1
0.265899442824011 0.255109372416328 0 0
0.0353040121850924 0.0366212876997944 1 1
-0.249270704083229 -0.240266268400699 0 0
0.258146931364222 0.242001042853206 1 1
0.0339301394362667 0.0332724280456069 1 1
0.152948413513287 0.146711661902673 1 1
-0.105613562178316 -0.102118014431476 1 1
-0.128741265680267 -0.12182309242088 1 1
0.00303788607839011 0.000107476806947261 1 1
-0.00593629251054035 0.000940154850447232 1 1
-0.0319061770529027 -0.0268357381813719 1 1
0.00972537155084644 0.00876125432032001 1 1
-0.191638794085308 -0.180904564479029 1 1
-0.165352194036422 -0.15895483556361 1 1
0.0248513603682449 0.0235069655034092 1 1
-0.124255874269761 -0.119915158254115 1 1
0.108322567579245 0.103103562810525 1 1
0.0615479432424571 0.0570450385321051 1 1
0.0119086727589212 0.0109145308136007 1 1
-0.101602286919895 -0.092839226238373 1 1
0.274667031557587 0.256072639411424 0 0
-0.094821078695151 -0.0882191725598639 1 1
0.120077216519988 0.117800305963839 1 1
-0.0911491289199608 -0.0884021717343059 1 1
0.118484066490894 0.114131548181007 1 1
0.0138036713391907 0.0153108779230242 1 1
-0.074531766636095 -0.0719793313803385 1 1
0.0527721153684421 0.0506242483163721 1 1
-0.0470434337179316 -0.0437619442153477 1 1
-0.150090987311567 -0.143470020263041 1 1
0.019121676028866 0.0227500873319964 1 1
0.039719896850877 0.0443515573582224 1 1
0.13087429210329 0.126052191822689 1 1
0.122484966020232 0.117239266556449 1 1
-0.020897525975646 -0.0209056080495306 1 1
0.113240443437324 0.108611314190473 1 1
0.0442740460506625 0.0398418845631504 1 1
0.112906486793583 0.107452196621527 1 1
-0.0156440964753205 -0.0126567176322238 1 1
0.0109422313514251 0.00773667359968482 1 1
0.0418038571275279 0.0359339699043163 1 1
0.172067292112371 0.177404834938399 1 1
0.0670562527706982 0.0679152727113364 1 1
0.133921102694028 0.127959952839915 1 1
-0.127183522907866 -0.121608596099155 1 1
0.117767992787163 0.11382120840641 1 1
0.0384949583286698 0.035372250347206 1 1
-0.131724514100061 -0.128100095479642 1 1
-0.0313642701016644 -0.0303506445722283 1 1
0.011207973769986 0.00863519235449483 1 1
-0.118932718184687 -0.114470241745393 1 1
0.144975122891315 0.135930881331986 1 1
-0.0473914835282551 -0.0481056412423414 1 1
-0.173187285894865 -0.165554201810941 1 1
0.0755638351812637 0.0738754985618906 1 1
0.0535011053821875 0.0514448900744683 1 1
-0.0714982981772286 -0.070070331835344 1 1
0.158332198667986 0.152416634366273 1 1
0.251558132839296 0.239462740962857 0 0
0.334855314733908 0.31937928454568 0 0
-0.176505269856572 -0.167298675444082 1 1
-0.27646565398007 -0.267589372437282 0 0
-0.173156901210697 -0.166966830009841 1 1
0.0310657434379561 0.0304944671111829 1 1
-0.000412734149860748 -0.0010317665680105 1 1
-0.0867591649295519 -0.0796693825118307 1 1
0.00412141348324545 0.0066206001152083 1 1
0.115877416126777 0.113998435825932 1 1
0.00369908855351558 0.00454029636262521 1 1
0.0215026897633917 0.0216433669880088 1 1
-0.128784143095811 -0.122886719641 1 1
0.103682714371656 0.0985284082082224 1 1
0.118854545318792 0.11255917501652 1 1
-0.166131025284634 -0.157633253148499 1 1
0.049610475419987 0.0463742350665022 1 1
0.0369302281390926 0.0336363706519228 1 1
-0.00769171011996752 -0.00961259715862781 1 1
0.0575328174763752 0.0558477896043499 1 1
-0.0273827763565795 -0.0245791579529892 1 1
-0.0624238676789225 -0.0601607858205651 1 1
0.0400395935886678 0.0365864712009586 1 1
0.0286047280249313 0.0281364152028651 1 1
-0.164761038837598 -0.158911705788551 1 1
0.156253592149437 0.149342811077048 1 1
0.0180502095066325 0.0195956095053587 1 1
0.0707204695716624 0.0646109888745295 1 1
0.0765169620909067 0.0739646345784897 1 1
0.00372316871373743 0.00473213417137113 1 1
-0.00808935500912711 -0.0020013580476333 1 1
0.0728051016255944 0.0693781400821074 1 1
-0.162511336225372 -0.150178394451758 1 1
-0.199429933060071 -0.179900840781675 1 1
0.0893797995719396 0.0838656083677886 1 1
-0.202736402449474 -0.190327753311148 1 1
0.104497863969181 0.0966894392420983 1 1
-0.142806192679664 -0.138588960737074 1 1
0.146522480855983 0.139082068080694 1 1
0.308007285619132 0.295592459118807 0 0
0.0110076897168908 0.00565699185036476 1 1
-0.100815014590611 -0.0952517255742684 1 1
0.0471040918457239 0.0465011589659833 1 1
-0.0373423382090568 -0.0394139325537035 1 1
0.00187023719907664 -0.00076240671993528 1 1
0.167046062209473 0.162449519760991 1 1
0.0121590465951042 0.00927805226529289 1 1
-0.150700749816503 -0.143897035219133 1 1
-0.110913353121322 -0.107767747776953 1 1
0.10796582317708 0.0999098956088009 1 1
0.0542083836474869 0.0557052218248638 1 1
0.14570576403605 0.141991889941406 1 1
0.107442784655226 0.0997876106773968 1 1
-0.0102130061001512 -0.0111039771704792 1 1
-0.00223528487749096 -0.00230903684999879 1 1
-0.0893607850263476 -0.0839334203550113 1 1
0.135776998226612 0.128713280770852 1 1
0.0509866652770921 0.050186717461254 1 1
0.00911902248977651 0.0100777777421494 1 1
-0.0659066631289437 -0.0622660613380306 1 1
-0.214636476653489 -0.208710651592152 1 1
-0.0250613673100464 -0.0284603204254718 1 1
-0.028762928236104 -0.0276814904914584 1 1
0.0934578807175453 0.0902328617484583 1 1
0.00910358824751552 0.00873094790161731 1 1
-0.11535727254109 -0.108464644097059 1 1
-0.114859585913132 -0.110013986806136 1 1
-0.129380062046312 -0.124002944173522 1 1
-0.336965557952106 -0.322103443836988 0 0
-0.168295725537191 -0.159372040644255 1 1
0.100313287646244 0.0962012357769904 1 1
0.131826328861567 0.124170084151186 1 1
0.174005339061521 0.16169937157105 1 1
0.181164830051465 0.175145226166162 1 1
-0.212413868912226 -0.20349499257135 1 1
0.08203454002994 0.0790981925826303 1 1
0.132039725064397 0.119653935735238 1 1
0.197468900773293 0.187475927770434 1 1
-0.0876585432223064 -0.0817793968808148 1 1
-0.015759265032648 -0.0150725098567634 1 1
-0.121219448970717 -0.112122405613108 1 1
0.117155397151975 0.10931717543616 1 1
-0.113772307160138 -0.108982968324355 1 1
-0.0205668715566179 -0.0234781046662144 1 1
-0.328915021776754 -0.314750898983975 0 0
0.200070729689032 0.190554867319224 1 1
0.310947384626824 0.292405622171667 0 0
0.0588887598909847 0.0547083380413846 1 1
0.126115314178979 0.112808111135198 1 1
-0.130455885858766 -0.125033063749672 1 1
-0.0878229251543301 -0.084677244923202 1 1
0.118391329309811 0.116857108020652 1 1
-0.0857579528223905 -0.0827277135737327 1 1
-0.256093358554793 -0.243689052513961 0 0
0.135592985914561 0.132809021200602 1 1
-0.00469170407777828 -0.00566362083923535 1 1
0.122926732015868 0.120782228365271 1 1
-0.0358708188047909 -0.034409717910253 1 1
-0.105901390311724 -0.10387815933617 1 1
0.176329629229969 0.166579906089069 1 1
-0.0640074971177646 -0.0654716731850804 1 1
-0.20637843502986 -0.197953488206591 1 1
-0.0539201117612816 -0.0535567236764464 1 1
-0.100669068051327 -0.101664510514244 1 1
-0.114122756508121 -0.107103879852701 1 1
0.189504744648014 0.18265333071407 1 1
-0.159035809491298 -0.152477058699804 1 1
0.0877959592038838 0.0812439696037653 1 1
0.00186016609554183 0.00285724126248222 1 1
0.101836005127184 0.0968378274828045 1 1
0.2513194665251 0.237848657534084 0 0
-0.0997066392747085 -0.0959817431175254 1 1
0.00142049527648236 -0.0013277624731838 1 1
-0.0668665023793799 -0.0642010045102115 1 1
-0.0826197939635311 -0.0799487010174326 1 1
-0.187444382409033 -0.174551527019523 1 1
0.152592147783568 0.147976833840672 1 1
-0.00543259328556939 -0.00322743213313284 1 1
-0.119856727639392 -0.113914235915713 1 1
-0.0708940059302683 -0.0686763253054018 1 1
0.159292705565064 0.153219626194501 1 1
0.147541041524024 0.136729597564507 1 1
-0.133170138647931 -0.120074626842645 1 1
0.00529778710662568 0.00529444753240485 1 1
0.145668370318447 0.142413583630286 1 1
0.0884067697298607 0.086341304213944 1 1
0.01497029550561 0.0149065267910172 1 1
-0.0345461946094973 -0.031930628175844 1 1
0.0174116409027144 0.0184594597519427 1 1
-0.0121801628270363 -0.0105416633385944 1 1
-0.18908332543374 -0.181518600321185 1 1
-0.107438332755755 -0.104731245992361 1 1
-0.0881954660670351 -0.0847479018627818 1 1
0.17199204158265 0.161336764402132 1 1
0.016682601031809 0.0175784189518393 1 1
0.196104962295023 0.186343307992365 1 1
-0.0510670224494357 -0.0493677558858683 1 1
0.184594873071993 0.177421743003436 1 1
0.0116234220521954 0.0134081682425214 1 1
0.171580876686219 0.160696929211206 1 1
0.243194962074374 0.231214425557513 1 1
-0.179740207621667 -0.170275303631654 1 1
0.170720733615899 0.157596991376958 1 1
-0.116894738417592 -0.110080414141089 1 1
0.0682213823657767 0.066739913720619 1 1
-0.0148771311733792 -0.0169286756489257 1 1
0.248879259571878 0.23577024457117 0 0
0.107988621881262 0.10642358298454 1 1
-0.00693313707287439 -0.00251334864405635 1 1
-0.128732695982544 -0.123410415774692 1 1
0.0206245988704656 0.0216594322914163 1 1
0.0339823198200439 0.0304515380750209 1 1
-0.154936597948513 -0.144978928797988 1 1
0.0778064548743559 0.0722723818784881 1 1
0.0916588946728806 0.0911910186434158 1 1
0.0917360022278921 0.0855139874794761 1 1
-0.0909464873656661 -0.0893775993442919 1 1
-0.0762095617384176 -0.0751668644870997 1 1
-0.0507778887331892 -0.0457762180981111 1 1
0.0603867173009889 0.0561476613930426 1 1
-0.151715762605785 -0.144991870573167 1 1
0.245172528414917 0.231302504616786 1 1
0.14207325552011 0.137410326665468 1 1
-0.116539251281591 -0.105375677376225 1 1
0.0766606486323024 0.0731687090404328 1 1
0.0814554538832334 0.0746448604118388 1 1
0.144329147603457 0.133886431549843 1 1
0.0331064447152036 0.0293200951183201 1 1
0.112487402925175 0.106609244894287 1 1
0.0566183727705227 0.0530862475816988 1 1
0.0460363287860525 0.0421921833211915 1 1
0.0902915417561481 0.0858948764132544 1 1
0.00977012345525939 0.0124320491626739 1 1
-0.101271762839297 -0.0971047882329446 1 1
0.00994149626736553 0.0108808816539288 1 1
0.0174950447075978 0.0165783317976044 1 1
-0.148255131351557 -0.144980207590607 1 1
-0.293115381891627 -0.283323697615765 0 0
0.0468769434457719 0.0486972380035172 1 1
0.154423531974417 0.147135417286065 1 1
0.22347371397375 0.209925035359521 1 1
0.112092998095612 0.101775373738864 1 1
-0.019282425646745 -0.018562332467483 1 1
0.0844912034657694 0.0848734594333963 1 1
0.139046168830533 0.133610436418942 1 1
-0.116021274238282 -0.114757809220472 1 1
0.0238957430269008 0.0224309500892774 1 1
0.0816716087573532 0.0782360671090586 1 1
-0.00772749233570147 -0.00687104325122328 1 1
-0.0194148643001494 -0.0174868976586367 1 1
0.109487414871263 0.103592251516384 1 1
-0.173675777756137 -0.165890948404151 1 1
-0.0421197246387919 -0.0426937365968984 1 1
-0.124304053238315 -0.118087657646249 1 1
0.0514540116363004 0.045958752949173 1 1
-0.222447453344886 -0.211942451550324 1 1
0.193233518365983 0.18313479153358 1 1
0.034933107031514 0.0346785184367741 1 1
-0.19392074166903 -0.178592275330539 1 1
0.135210279092162 0.129348116430241 1 1
0.0177605140049388 0.0163953980813475 1 1
0.0532417299774678 0.0513090744720191 1 1
0.0236633162762085 0.0192709266794279 1 1
-0.0839091928879819 -0.0796090707653324 1 1
0.0302824688546391 0.0298466577959763 1 1
0.0666361681672098 0.0646113555075035 1 1
-0.0360196028905932 -0.0359175164231376 1 1
-0.0706723257791642 -0.061760776713265 1 1
-0.186188865520646 -0.183834600266187 1 1
-0.0204211506763193 -0.0289712031055832 1 1
-0.181309229097525 -0.174839390058179 1 1
-0.0531271064182614 -0.0497003836711881 1 1
0.00399012022521676 0.00535565739652295 1 1
-0.11861859496083 -0.111930308093027 1 1
0.154453571608304 0.144703598298777 1 1
-0.00316660962926819 0.00111374237957288 1 1
-0.0858883305991877 -0.0827340813223555 1 1
-0.142556189819824 -0.134601734596045 1 1
0.123841728044863 0.119120372442557 1 1
0.142176674110587 0.136078090294436 1 1
-0.152164894178094 -0.14457145734607 1 1
-0.0821403480331039 -0.0773977894452376 1 1
0.167213796023955 0.15785306780874 1 1
0.00972658170781941 0.00894236259109315 1 1
0.227797362819885 0.222503237026146 1 1
0.0810566355957225 0.0843669490470011 1 1
0.189445438950099 0.178296228741442 1 1
-0.231437925248571 -0.218066338986564 1 1
-0.0906234483640101 -0.0895627341866707 1 1
-0.123041509267562 -0.110775281025229 1 1
-0.0574942427256194 -0.0569608853441961 1 1
-0.0130304218070659 -0.0136775415683114 1 1
-0.035441847070395 -0.0326009955021346 1 1
-0.0952668576752317 -0.0922222108317174 1 1
-0.155046109554935 -0.14606682338963 1 1
0.0553699361915239 0.0555228352100988 1 1
0.00187654669411028 0.00449029332469017 1 1
-0.0790576407881172 -0.0752039710136018 1 1
-0.183573939553421 -0.173809615990912 1 1
-0.00439526611751528 -0.00646016189262062 1 1
-0.163258739975463 -0.154858653573558 1 1
-0.0823884331303172 -0.0736121182611955 1 1
0.0631925036434777 0.0595833962182415 1 1
-0.199037315617466 -0.181318802389287 1 1
-0.0411500290420742 -0.0378299898076402 1 1
-0.131112066151892 -0.122757080920563 1 1
-0.0303385332656241 -0.0297278229825442 1 1
0.0421215417010308 0.0394452952591067 1 1
0.0324425557106243 0.0296873848137296 1 1
-0.0130988462111875 -0.00885259305677284 1 1
-0.0455961183325962 -0.0439367172152496 1 1
0.0113514621594888 0.0106928232250901 1 1
0.161849404187544 0.155175470874349 1 1
-0.203664145831793 -0.195106797291723 1 1
0.0745340303493986 0.0740783056846372 1 1
0.115778039697683 0.108891995144572 1 1
-0.0532837281208965 -0.0520005147770869 1 1
-0.103045270545793 -0.0993276143427284 1 1
0.158300792048661 0.149238749876568 1 1
-0.310941956259829 -0.300708455423731 0 0
0.0105949234923722 0.0114320288791755 1 1
-0.00513442400072183 -0.00283762667535062 1 1
-0.0989477611022637 -0.0940965484861645 1 1
-0.0387067030022058 -0.0348440729624757 1 1
0.00769893648190285 0.00676089878284727 1 1
-0.268426142192925 -0.254896694727016 0 0
-0.208456441555306 -0.199209514668902 1 1
-0.0356295939689661 -0.0301537631862413 1 1
0.084419138214068 0.0786360036013874 1 1
0.113573336548233 0.105947860575839 1 1
-0.0494225444131136 -0.0418447629685909 1 1
-0.0729100996319324 -0.0677248463078529 1 1
-0.327679510510506 -0.311279111929123 0 0
0.0578725785815051 0.0601438365514884 1 1
0.149522813056319 0.143482510423571 1 1
-0.103193423560132 -0.0956963242599183 1 1
-0.066945173081534 -0.0663505928138533 1 1
0.0671106951010656 0.061008856197284 1 1
0.0257317983585385 0.0197804673296895 1 1
-0.112075311688572 -0.10693028873847 1 1
-0.144817724440566 -0.133484819214315 1 1
0.0480620983682664 0.0444658008445645 1 1
0.140271340031474 0.138165834925438 1 1
-0.0435362817898088 -0.0419788947010963 1 1
-0.0984335491395908 -0.0924328357815311 1 1
-0.0389059591642736 -0.0421081449309288 1 1
-0.00109161032210941 -0.0058060060748875 1 1
0.0562320220551531 0.0539413175564761 1 1
-0.013695962266104 -0.0118897983915815 1 1
0.100215705537769 0.0955177258469259 1 1
0.245914239712119 0.234049559604349 0 0
0.0950661884288106 0.0905405392792548 1 1
0.105342586217602 0.101525834477848 1 1
0.052799668798737 0.0485335912628896 1 1
-0.000948377991817986 0.00167387261061129 1 1
0.106609857271318 0.103296080698561 1 1
0.00612195386295489 0.00671507029511498 1 1
0.29692508461983 0.273819885111779 1 1
0.00950363409969342 0.011740485445978 1 1
0.0519523023544876 0.0500719849047589 1 1
0.2058808642495 0.198161973590904 1 1
-0.115334488869427 -0.106495929363331 1 1
-0.117062569022898 -0.10937650026696 1 1
0.263184901186638 0.254091155732658 1 1
0.0105704454565224 0.00783674303982511 1 1
-0.0456277369322394 -0.0429875666877287 1 1
-0.000548003975410181 0.00243686681257159 1 1
0.00430429243124492 0.000688535969180594 1 1
0.0185022063618392 0.0173580559425793 1 1
-0.0754015296064133 -0.0710680284547364 1 1
-0.060453388589309 -0.0584256052087443 1 1
-0.0978336140744626 -0.0964076517395205 1 1
0.0623566479603864 0.058410201596867 1 1
0.0590604468574092 0.0580274772791667 1 1
-0.103495692035426 -0.101112950633258 1 1
-0.0219177104010579 -0.0214526319288428 1 1
0.0482981700479828 0.0448949168601972 1 1
0.0713887962481259 0.0705254549512204 1 1
-0.246595858546564 -0.235248352571432 0 1
0.183793105964978 0.176963021467906 1 1
0.110674097326643 0.105704759158781 1 1
0.0742288071959712 0.0683430321189606 1 1
0.0143240629322992 0.00901105764223971 1 1
0.0911255921564705 0.0838531237904754 1 1
-0.183839415839425 -0.176579178083599 1 1
0.0564409170759669 0.0560648213174585 1 1
-0.0720120936856078 -0.0685870470768124 1 1
-0.0714293036682001 -0.0675722632698574 1 1
-0.171346007082448 -0.162592572449052 1 1
0.0582341933416303 0.0576907246059841 1 1
-0.269888257843985 -0.25831941048475 0 0
0.163565704661787 0.154549062092104 1 1
-0.00971573797683397 -0.0126686789120867 1 1
0.0809922997446004 0.0770258515245555 1 1
-0.000871325252414562 -0.00267272478459426 1 1
-0.143563511970316 -0.134564740660073 1 1
-0.0251261975428713 -0.022746876201685 1 1
0.123900493235912 0.114861465006421 1 1
0.003529250771463 0.00662996794996336 1 1
0.0191202537512228 0.021834525802525 1 1
0.115362713487413 0.11258178993304 1 1
-0.124320659316376 -0.119798042178212 1 1
0.0771637047480004 0.0706961592364892 1 1
-0.0369525368257001 -0.0334943202691475 1 1
-0.0858890476111582 -0.0833108731755203 1 1
-0.115264763023754 -0.111347169989696 1 1
-0.0801105920823913 -0.076787493990738 1 1
-0.170276864796276 -0.16001822158664 1 1
0.293024039884982 0.27925841509942 0 0
-0.182468757872851 -0.168703825520022 1 1
0.171145115329133 0.162695892729079 1 1
-0.196588699672733 -0.187659541328366 1 1
0.0558572496769185 0.0542595216284871 1 1
-0.0517363988666633 -0.0463968390747026 1 1
0.0177752138207004 0.0197834994457022 1 1
0.0331904319889613 0.0253055318462526 1 1
-0.140088916647863 -0.135940622462748 1 1
0.108391973346384 0.103360755608905 1 1
0.0778066943343846 0.074184702529109 1 1
-0.185688328556963 -0.174771023162674 1 1
0.051578370597258 0.0490121827041582 1 1
-0.073936916647413 -0.0682012677762423 1 1
0.18386165671225 0.174523352783345 1 1
-0.00239270678271367 -0.00588547525004261 1 1
0.0761193729838182 0.0702874158821651 1 1
0.0475082467393565 0.0469934657213358 1 1
0.0807187476857632 0.0770333074036657 1 1
0.00618946374190546 0.00423266529245462 1 1
-0.0312326501573927 -0.0287134074154409 1 1
0.041167785243511 0.0385408464137829 1 1
0.154809228511333 0.141755598512454 1 1
0.0209362798231625 0.0219166922012186 1 1
-0.141381565780793 -0.129994389504467 1 1
0.0632037954236459 0.0634132156675927 1 1
-0.131034342274503 -0.128213294135028 1 1
-0.0943677362602815 -0.0854866486017808 1 1
-0.0676257559294629 -0.0644020550893461 1 1
-0.183109720841203 -0.177313063627528 1 1
-0.285894226437817 -0.266300245727619 1 1
-0.0797131386543942 -0.0771812524253727 1 1
0.0210260095804791 0.0190813369266074 1 1
0.113491813941751 0.104521551544182 1 1
0.139955407004323 0.132920328532443 1 1
-0.221554276628474 -0.211759401254334 0 1
-0.0570254911487149 -0.0548184779829048 1 1
0.0987269635732703 0.0958548205564872 1 1
-0.223704148283867 -0.214533063612714 1 1
-0.0952444098825164 -0.0884002352756934 1 1
0.0942770767114112 0.0886589351314977 1 1
0.208525777619394 0.19802117087356 1 1
-0.203194821299829 -0.196636697659745 1 1
-0.00846888050052752 -0.00867171922494179 1 1
-0.0875483324945408 -0.084741247088407 1 1
0.0531549285824906 0.0493390717847686 1 1
-0.172170651890216 -0.165767444018175 1 1
-0.0208714310099985 -0.0220340536377997 1 1
-0.0295267399607542 -0.0298905679369693 1 1
0.172193000315374 0.160067693567053 1 1
-0.079041507255552 -0.0755914954152548 1 1
-0.211517135409634 -0.200272116143713 1 1
-0.0482681494843672 -0.0460495868734186 1 1
-0.168502380882318 -0.162242309197352 1 1
-0.0347025581205583 -0.0283995439711906 1 1
0.148635336856003 0.145960449216077 1 1
0.053587890136591 0.0487557013926493 1 1
0.131887081358325 0.124165766347514 1 1
0.0214003669896048 0.0184130948971041 1 1
-0.104714947604328 -0.10276102531881 1 1
0.174980914192049 0.166235205758138 1 1
-0.0049747185825114 -0.00948882926295426 1 1
-0.0555498125126887 -0.0551640370776305 1 1
0.106346197079466 0.0994508213423611 1 1
0.204184741218285 0.197982977853127 1 1
0.119823515184984 0.113529574944306 1 1
-0.0570173961567768 -0.0527310263873407 1 1
0.0348037424910551 0.0326645551007855 1 1
0.0935798779916142 0.0890596413797526 1 1
0.00725145959633064 0.00770541107725202 1 1
-0.013778571839152 -0.0108994830424421 1 1
0.158783214363114 0.155209252470774 1 1
-0.068724760174719 -0.0698398463902854 1 1
0.0169673202736499 0.0127831468696689 1 1
0.0790287209832021 0.073746742456976 1 1
0.0744094734136479 0.0699048454098284 1 1
-0.0651742980703053 -0.0636172985380239 1 1
0.0338013859813341 0.0350619162292664 1 1
0.0816837239201774 0.0787381117876722 1 1
0.0925129609367536 0.0856662847904306 1 1
-0.020370882628617 -0.0220994364334185 1 1
-0.102343254134108 -0.0961329970408232 1 1
-0.0240917557833177 -0.019102085121479 1 1
-0.102883919069728 -0.0986770975259984 1 1
0.0259895884544466 0.0244191967697679 1 1
-0.142976919666332 -0.137193284339095 1 1
-0.0975519680129775 -0.0922574844202439 1 1
0.0144389747766916 0.0131709051304331 1 1
-0.00145633424730159 0.000109205174316292 1 1
-0.267144377836906 -0.250729515100166 0 0
0.2029332188502 0.193181744214539 1 1
-0.148389097163053 -0.143570880508374 1 1
-0.0337309485773857 -0.0295823711761648 1 1
0.0383748326812989 0.0370490337483572 1 1
-0.121299413970817 -0.114615864525493 1 1
0.0605564299239074 0.0565275799568121 1 1
0.231933511507712 0.218796592897634 1 1
-0.149731198544535 -0.14559686172692 1 1
0.101418532639496 0.0951460887207311 1 1
0.0289501102662189 0.0296233435859483 1 1
0.19579906876671 0.180257156839627 1 1
-0.0687111315292258 -0.0680532685891229 1 1
-0.210446701599426 -0.203018684566511 1 1
0.0149326589746639 0.012542442681173 1 1
0.0772713152045046 0.0720541370422489 1 1
0.0389055376779563 0.0357220973148765 1 1
-0.0219430234560649 -0.0229262457020001 1 1
-0.267904025563122 -0.254153442388104 0 0
-0.0565891776434581 -0.0577556554511685 1 1
-0.0255171863856906 -0.0239519650546459 1 1
-0.101880918235314 -0.0918106802370437 1 1
0.069159242100135 0.0652607180184201 1 1
0.0153940154714917 0.0145088283012684 1 1
0.0113896310888497 0.0169701083783073 1 1
0.0893908758924245 0.0850290587847242 1 1
-0.0927852707171836 -0.0898465294366181 1 1
-0.138287746822734 -0.132321378089939 1 1
0.21947581424554 0.212121096723206 1 1
0.112485830862482 0.106739363783678 1 1
-0.00998502221998615 -0.00617662838973913 1 1
-0.171092567555828 -0.163586750199034 1 1
-0.0384331924960798 -0.0379976981841512 1 1
0.163275783693037 0.15543226043301 1 1
-0.108071520014532 -0.102301023661566 1 1
0.0084441407723322 0.00713019992487305 1 1
0.0709765874361666 0.07054969028568 1 1
-0.0669796887054017 -0.0684357948930171 1 1
0.211967622622159 0.199876439446726 1 1
0.00531913461221527 0.00469929197296568 1 1
-0.0571996450412902 -0.0573171709211744 1 1
-0.115864916469855 -0.108785290563674 1 1
-0.158729586564703 -0.149586522260028 1 1
0.131942966682756 0.12410248453404 1 1
-0.0456642095842515 -0.0479912111268472 1 1
-0.0147896763083962 -0.015213893817001 1 1
0.273748050732197 0.26577749400474 0 0
-0.424730191315769 -0.401950248240084 0 0
-0.160222966790523 -0.153216924469421 1 1
0.205665750319924 0.196585477897167 1 1
0.0285899460570772 0.0242276810159216 1 1
0.0346440934262357 0.0351397104434677 1 1
-0.00141857651648043 -0.00208849420342458 1 1
-0.133772338476412 -0.132355212175799 1 1
0.104797547696621 0.100496407004366 1 1
-0.287890760955126 -0.273495871194997 0 0
0.135671873341569 0.127572734300039 1 1
0.21022490875231 0.202160402074139 1 1
0.0975944057997479 0.0978602316639927 1 1
-0.0528323277660812 -0.0483468853985158 1 1
-0.0648906167977541 -0.0640172377216041 1 1
0.0341523406456746 0.030414767878566 1 1
0.0789053194616248 0.0711200638870331 1 1
-0.0244873202558863 -0.0228787143975498 1 1
0.118194255116249 0.111466820199067 1 1
-0.0572285441431542 -0.0514339386756495 1 1
-0.19559154593494 -0.184810729502455 1 1
-0.125857397588288 -0.122676386813126 1 1
0.154909975483317 0.147382363877894 1 1
0.0450147318698426 0.040641826048608 1 1
0.21507378705998 0.201133921590547 1 1
-0.0214606895695465 -0.0246541139738679 1 1
-0.0884367956622634 -0.0875489562679999 1 1
0.0660195866218181 0.0629456463476366 1 1
0.0841614983181035 0.0788818888494379 1 1
-0.148084726938954 -0.14098240944542 1 1
0.17690864430814 0.169294894063154 1 1
0.147209764882374 0.138682355024002 1 1
-0.124522684450195 -0.11118308315461 1 1
0.0123087652546819 0.0127631478047292 1 1
0.0565272345131498 0.049535742612438 1 1
-0.0208469082396022 -0.0177338187997465 1 1
0.0270604104986528 0.0275573093500903 1 1
0.153764799355604 0.147282537376855 1 1
0.157153083238237 0.149675226237815 1 1
-0.00143784483565223 -0.00261288385481154 1 1
-0.184143276076629 -0.176893141382179 1 1
0.0717630030720973 0.0651593663265097 1 1
-0.015196457689589 -0.0149172206478673 1 1
0.147315549175794 0.140434146023434 1 1
-0.0944886908658692 -0.0892338828293855 1 1
0.0612462879524772 0.0577721817078404 1 1
-0.169578429883402 -0.16079916424669 1 1
0.0934434955329869 0.0913999783379864 1 1
-0.206218100200517 -0.202013871340028 1 1
0.206986209870376 0.198562639388453 1 1
0.128857047297022 0.124526689639516 1 1
0.00717300114001318 0.00387431365459068 1 1
0.105095491558482 0.101646478822503 1 1
-0.052353391219697 -0.0516147957974674 1 1
0.0329018498055148 0.0339633279130234 1 1
0.0255935563248552 0.0267107694762541 1 1
0.111552834693466 0.10794316218114 1 1
0.0474424949741192 0.0435410820894371 1 1
-0.197848451006153 -0.187186812568992 1 1
-0.0861973107504599 -0.0840277571211564 1 1
0.122301284535183 0.114817690107792 1 1
0.282880526462052 0.27020722140552 0 0
0.108430591751643 0.104043038200078 1 1
0.0247163127868791 0.0259397573886402 1 1
0.106797930623441 0.101209475300848 1 1
-0.124099243362636 -0.118619497074111 1 1
-0.135774621295878 -0.131841608558861 1 1
0.00656768769724173 0.00101911476542262 1 1
-0.0557603214043931 -0.0576739291614031 1 1
-0.0946373820302856 -0.0904218513559121 1 1
0.066954750319328 0.058329659646705 1 1
0.0208887232609186 0.019282147790476 1 1
-0.0743145987675818 -0.0723162831653831 1 1
0.12237148888916 0.111392490557508 1 1
0.0330921237360708 0.0308252785276751 1 1
-0.115575132077459 -0.109901591610763 1 1
-0.0441197279328592 -0.0451647015502548 1 1
0.149818381902564 0.143705486347189 1 1
0.107238360881594 0.101588356686369 1 1
0.176975791378717 0.169486700731315 1 1
0.0169076411758188 0.0169268506749414 1 1
-0.115005961486725 -0.112733218762347 1 1
-0.00696266949825185 -0.00628200574731464 1 1
-0.106024328337204 -0.101489161923899 1 1
-0.0103626129488504 -0.0158266837262391 1 1
-0.00835815653264523 -0.00739994508504609 1 1
-0.0144238847632229 -0.0165867488900581 1 1
-0.213244788931885 -0.203371727677093 1 1
-0.0215080896330692 -0.0220330173186477 1 1
-0.221389316109121 -0.210345899863449 1 1
-0.011608329909211 -0.0117609123474541 1 1
0.0109448890591773 0.0129483057353072 1 1
-0.103650626310347 -0.0979684773300732 1 1
0.122831517024277 0.115973550325162 1 1
-0.134157550333449 -0.128724585466272 1 1
-0.033835263362028 -0.0311682012377903 1 1
0.0968677272698381 0.0924495546047807 1 1
0.0122492541714926 0.0113483965093946 1 1
-0.0299355741606047 -0.0228339387260361 1 1
0.363806152993213 0.345022368143165 0 0
0.156200242677586 0.148450760150705 1 1
-0.120431478363755 -0.113526316184013 1 1
0.102516250249314 0.0965521984315897 1 1
-0.175050253937067 -0.17167914820981 1 1
0.171659298008769 0.162497225412088 1 1
-0.0504870211381422 -0.0464632557073206 1 1
0.0580221855881016 0.0514232807952983 1 1
-0.0568202973854493 -0.0469922920333079 1 1
0.00956023895681819 0.0053915158778315 1 1
0.195934516020489 0.183365889802546 1 1
0.236177556965185 0.230828082925593 1 1
0.0763709940134096 0.0752040961692954 1 1
0.0889197456901294 0.0807745164461347 1 1
0.0707183127791614 0.0684890703023501 1 1
-0.204422325874463 -0.193701119382285 1 1
0.190282448621413 0.178814595296763 1 1
-0.0487846600215813 -0.0491822586264401 1 1
-0.0659864781773743 -0.0689532913956797 1 1
0.0638612705425063 0.0613317213995369 1 1
0.0114080574014848 0.0116505315715912 1 1
0.121542052258684 0.115629630111018 1 1
0.174380175785345 0.167290194377857 1 1
-0.0602350076062735 -0.0568224412675311 1 1
0.192793354758436 0.180868553716129 1 1
0.410152406527399 0.393285421278134 0 0
0.110649193573781 0.106693466741184 1 1
-0.0505275130075778 -0.0493310831963934 1 1
0.0812192651083027 0.0792612030210046 1 1
-0.144817109076793 -0.141018520699284 1 1
-0.0636578523366589 -0.0597204319907537 1 1
-0.170083577192601 -0.161964908854493 1 1
0.110505071598613 0.10453007003406 1 1
-0.11096344442543 -0.104416795706127 1 1
-0.240175968728743 -0.23522996371306 1 1
-0.0244332507210166 -0.0264343201282746 1 1
-0.240478415563475 -0.228098598767431 0 1
0.0996932755786675 0.0953274291139605 1 1
-0.0165284224136425 -0.0155443210398444 1 1
-0.207689085664361 -0.19887156480106 1 1
-0.058340020740547 -0.0544058504221619 1 1
0.263312069586771 0.249862375701268 1 1
-0.0316979069504534 -0.0363501527897888 1 1
-0.00902253383846549 -0.00514749613296257 1 1
-0.050044647397963 -0.0448157970604185 1 1
-0.0398131788981798 -0.0361211469404965 1 1
-0.142702538850826 -0.135878095793232 1 1
-0.0188569722442243 -0.0157350736739603 1 1
-0.175201179668267 -0.166867807818157 1 1
0.171555932225413 0.162779681979813 1 1
-0.0151395103819667 -0.0146279996609225 1 1
-0.0228222720242832 -0.022829317726808 1 1
-0.0132304230436381 -0.0152148868385369 1 1
-0.074818487360179 -0.0715287707446654 1 1
-0.021554765924292 -0.0221688384350109 1 1
0.0956459200006988 0.0926526031133829 1 1
-0.0121450009542155 -0.0111291104470508 1 1
0.147031537553453 0.137491609647809 1 1
0.101875460271952 0.0984982791791713 1 1
0.0610046233925247 0.0586569306896345 1 1
0.0965330790061915 0.0920893448348753 1 1
0.06466455508669 0.0576983555951333 1 1
-0.0534199590880388 -0.056427901992983 1 1
0.197275492361182 0.187625474606587 1 1
-0.0656993203517839 -0.0619441514472352 1 1
-0.12065553873108 -0.117074430696064 1 1
0.0712983554834266 0.0714200570807214 1 1
-0.172315020313349 -0.163711956609652 1 1
0.374670734126119 0.360557660765336 0 0
0.0616696692285459 0.0601391323109048 1 1
-0.0251342469166333 -0.0264189115920125 1 1
0.0898370556366901 0.0879147444985632 1 1
-0.273404312098827 -0.258609336375307 0 0
-0.0129841299073148 -0.0183221710310198 1 1
-0.0953601133129142 -0.0904821594174795 1 1
-0.113175878855389 -0.110206576104571 1 1
0.153333100771465 0.148117842579033 1 1
-0.0452747586588246 -0.0426428978893624 1 1
0.141682879227208 0.136758151016212 1 1
0.011359028551369 0.0104662418557923 1 1
0.245003998795975 0.234790689576516 0 0
0.0316169092905036 0.0293478743044331 1 1
-0.0535599114697698 -0.0508473355822943 1 1
-0.287331819857241 -0.273301784456594 0 0
0.0904932008545292 0.0852589293588946 1 1
0.0200174892419259 0.0169103712672937 1 1
0.110641146198613 0.103694038171829 1 1
0.0340676642193709 0.0301869747573793 1 1
0.104064616542298 0.101105456010786 1 1
0.118105140905295 0.113164190203256 1 1
-0.0568559104038417 -0.0530780905524126 1 1
0.0504501438518487 0.0494622985079716 1 1
0.00853870300861131 0.0093026259667231 1 1
0.14192173998013 0.136923627356704 1 1
0.0126422389353334 0.0100234734152633 1 1
-0.0241758796570787 -0.0227323888735046 1 1
0.0572674357042554 0.0534673611556646 1 1
-0.0881276350688683 -0.0859777885750846 1 1
0.116941113150117 0.11221945318567 1 1
0.0142181772653096 0.0149001918044845 1 1
0.0826410266872144 0.0785778716624833 1 1
-0.0657744411999901 -0.0669745686015868 1 1
0.0213459541398127 0.0202965316441596 1 1
0.142592289417884 0.133704211490961 1 1
0.127232513927232 0.117884999617704 1 1
0.235156339805705 0.223353429535554 0 1
0.103756559875718 0.0980223516351998 1 1
0.0745445522071004 0.0702785656393583 1 1
0.0500841637762988 0.0463150782165816 1 1
0.123432951314485 0.112588405001283 1 1
0.151291072110219 0.146109208538512 1 1
-0.0476349599368425 -0.0471050988948029 1 1
0.0722324728198384 0.0725143803805263 1 1
-0.0926684593499624 -0.0891551263887668 1 1
0.224675353161419 0.213121201964903 1 1
0.0151434136550142 0.015066537824573 1 1
0.118105465322852 0.114306952549813 1 1
0.00946781508601396 0.00777907134566526 1 1
-0.0673233554705904 -0.0646047209946619 1 1
-0.0219119549913541 -0.0162522654092319 1 1
0.0460904247711156 0.044431053926658 1 1
-0.100021789347851 -0.0898203055057047 1 1
0.262679701560104 0.250662766841084 1 1
-0.19390234386187 -0.184309368702318 1 1
-0.110822809253715 -0.10433002102294 1 1
0.0049463625720685 0.00384962994630841 1 1
0.129493074055789 0.12315728349131 1 1
-0.0397781543157282 -0.0350115954263392 1 1
0.142740166169495 0.130588764596425 1 1
-0.0244313936858113 -0.0175361388742148 1 1
0.0680779035154401 0.0637075128586913 1 1
0.0226571329261059 0.0274247909026969 1 1
0.127429507159526 0.123775850799116 1 1
0.136548683896863 0.125352352800264 1 1
0.158255965868345 0.149963466464537 1 1
0.0078913622742394 0.0106414294086355 1 1
-0.0804033304234512 -0.0761349123720669 1 1
0.0859158645367002 0.0839769356899819 1 1
-0.0586318280665283 -0.0537636643197693 1 1
0.206038550902951 0.192623841957246 1 1
-0.193142736280935 -0.185789668279326 1 1
-0.121137183292757 -0.116171970495638 1 1
-0.117980265714879 -0.110920548819665 1 1
0.0756913825242793 0.0727798175969364 1 1
0.0804262953788528 0.0768978218730711 1 1
0.195927998554511 0.188744502469626 1 1
0.0813149194921431 0.0813718546944338 1 1
-0.0694855851319063 -0.0684849461325374 1 1
0.0271544617976009 0.0267448089881624 1 1
0.0460697430329952 0.0375682282181557 1 1
0.107526624191064 0.100316911842673 1 1
0.13952279283666 0.126861149642518 1 1
-0.0848795625432551 -0.0743601115319652 1 1
0.199375306379567 0.188358346575521 1 1
-0.0575390904306005 -0.055421244512571 1 1
-0.0587461276245849 -0.0565819061041888 1 1
-0.000595030284305584 0.00169028497868223 1 1
-0.144623560055685 -0.13527842599138 1 1
0.060479370875504 0.0518047730518465 1 1
-0.0359815974177199 -0.0295831822585997 1 1
-0.0366653021124036 -0.0330146862334312 1 1
0.0843334677358642 0.0800339374894794 1 1
0.0631102240460982 0.0582107456162234 1 1
0.0670162773601413 0.0677893441569282 1 1
-0.149171041426255 -0.142243928781287 1 1
0.00383206345625117 0.0086739571351321 1 1
0.234831843496176 0.222232961911948 1 1
-0.154251089258542 -0.145365461466256 1 1
0.0753978021622471 0.0682607396430323 1 1
0.115137487838495 0.112002286411814 1 1
-0.165767699394163 -0.159555259407121 1 1
-0.0739638214649934 -0.0696817838691978 1 1
-0.0805441819807473 -0.074772613541782 1 1
-0.0663184010982533 -0.059069483991791 1 1
-0.0013576757273507 -0.00115479984531705 1 1
-0.00986092048490723 -0.00878056826343056 1 1
-0.0257456041550329 -0.0267397020979429 1 1
0.0177098167746832 0.0155508793506129 1 1
0.0709504494122121 0.0726496016207329 1 1
-0.242432774358506 -0.231196625426379 0 1
0.286820578166636 0.271562277355699 0 0
-0.210553113035647 -0.20263825042424 1 1
-0.0564631247116495 -0.0546818882905055 1 1
-0.128280235479841 -0.122576543394691 1 1
-0.089719990279297 -0.0873417663688972 1 1
-0.0428135009176169 -0.0427172422329904 1 1
-0.05906011473762 -0.0564059030357534 1 1
0.0944649018706038 0.0938126756400312 1 1
0.286650820050958 0.269268849829677 0 0
0.108978201913236 0.102697258191168 1 1
0.110119723801442 0.103242366198745 1 1
0.123922490622516 0.123870114479917 1 1
0.0951462222158112 0.0951047109302843 1 1
0.037419161395292 0.0345588052079892 1 1
-0.211741853519157 -0.200427569303128 1 1
0.266810795518546 0.254084606585183 0 0
-0.0643680288577698 -0.0561941152483983 1 1
-0.10364116136739 -0.0982019987069492 1 1
-0.0862542017020215 -0.0803437530666463 1 1
-0.033453791540901 -0.0307367350017679 1 1
0.130851574955007 0.124463410540019 1 1
-0.121403657860078 -0.11305240070115 1 1
-0.016612209580277 -0.0195499631851727 1 1
-0.178442663653983 -0.168008407144449 1 1
-0.107057394490827 -0.103390656990857 1 1
0.289547801242086 0.270247510811232 1 1
0.0319859563009564 0.029551427534727 1 1
-0.0655691554099962 -0.0627433626199969 1 1
-0.00865627406338523 -0.0105110839349323 1 1
0.0137018319330928 0.0152541205902361 1 1
-0.163487536958595 -0.155310693186816 1 1
-0.0523487884146922 -0.0477032579344132 1 1
-0.0683302597407711 -0.065207693578067 1 1
-0.0195188136829902 -0.0199094634900204 1 1
0.0291477420248478 0.0293462285045956 1 1
0.0438483909361183 0.0430439802133749 1 1
0.0352454213474089 0.0337044863136865 1 1
0.0578114971623735 0.0566298900506405 1 1
0.075037307008467 0.07275390238833 1 1
0.0228617065380441 0.0206283730513339 1 1
0.00934325629063705 0.00799538577007792 1 1
-0.0827650983489213 -0.0743540097334483 1 1
-0.128155087944835 -0.120522068105314 1 1
-0.0372188974912672 -0.0326941567790561 1 1
-0.165900653808074 -0.159919936513115 1 1
0.105897952824851 0.108638219319694 1 1
0.0601528252394326 0.0578019321205181 1 1
0.0855740220290089 0.0801428714029969 1 1
0.257669725216348 0.241323978084482 1 1
-0.0992513948093172 -0.0961645159375569 1 1
0.088015381420539 0.0887877430421501 1 1
0.180011367280138 0.171712486661068 1 1
0.0964234400123877 0.0911778173793331 1 1
-0.00412375862950426 -0.00658992321400748 1 1
-0.131118149882766 -0.129590330548892 1 1
0.147450904388524 0.143479573988959 1 1
0.0342679823976888 0.0336359227427216 1 1
-0.0318578950666856 -0.0293307386508603 1 1
-0.174096191446473 -0.168179839692958 1 1
0.0740744354662301 0.0735940239379646 1 1
-0.0576314463751766 -0.0534340284083546 1 1
0.022008144317888 0.0216194363904525 1 1
-0.00684595139344402 -0.00687931110354845 1 1
0.0495253055118837 0.042496950530429 1 1
0.087204558095869 0.0737136542558182 1 1
-0.176817908317008 -0.166871409183423 1 1
0.0914810482346064 0.0909232306054964 1 1
0.0536441761986586 0.0440879702046888 1 1
0.000680206548984808 0.000126450330195897 1 1
0.0335297422159879 0.0291940135581669 1 1
0.0440946680035065 0.0437244335653209 1 1
0.0372528642293498 0.0380471260295024 1 1
0.0505122131935312 0.0403146952558596 1 1
0.0791683832327194 0.0742020767183337 1 1
-0.122611080043616 -0.116326172954661 1 1
0.10369979697461 0.10203166042682 1 1
0.0268099716072382 0.0248063056464917 1 1
-0.178489943909981 -0.174161316281855 1 1
0.0249429448623903 0.0237814335041039 1 1
-0.0207844104528034 -0.0190366086763549 1 1
-0.00697467144958128 -0.0128449036577665 1 1
0.0548623613716782 0.0496810116658991 1 1
-0.024507238352466 -0.026964625606883 1 1
-0.00744665155502014 -0.00810434036914499 1 1
-0.135729678677207 -0.128710837775211 1 1
0.0491174722732067 0.0436323155081875 1 1
0.0119972914471333 0.00890012165517931 1 1
-0.0763412594893317 -0.0776540221962864 1 1
0.071081896994136 0.0693014554013346 1 1
-0.000711308919632344 -0.0030206182393547 1 1
-0.321973211329381 -0.307320158849807 0 0
-0.00262005212941629 -0.00433899057670802 1 1
-0.0568631619432021 -0.0504641988270735 1 1
0.0474233743660979 0.0415605108088629 1 1
-0.0760010756328038 -0.0762102467029361 1 1
0.07513071206027 0.0727986016014466 1 1
0.00189349164674363 0.00893450216453477 1 1
0.0820470650755428 0.0823650293606484 1 1
0.0868312707463848 0.0822226800980299 1 1
-0.0159609182836405 -0.0126870838245803 1 1
-0.0128414438120031 -0.0112059918219069 1 1
0.113214380436437 0.107910813117809 1 1
0.133652452861842 0.129215897491603 1 1
-0.0940406211491892 -0.0887259673255019 1 1
0.117024264060668 0.110506221620117 1 1
-0.0943960619384228 -0.0889526983154711 1 1
-0.00809905392701649 -0.00507429382648701 1 1
-0.187613204974465 -0.180343786878033 1 1
-0.0852291981325399 -0.0818093115411594 1 1
0.130572207720608 0.121598457294921 1 1
0.0451396596733703 0.0391899132249977 1 1
-0.0984151298499163 -0.0931258507583627 1 1
-0.0150995914887668 -0.0121778455752527 1 1
0.0937660136303559 0.0859520054047414 1 1
0.10319110277954 0.0976075667051689 1 1
0.20378874824342 0.193399549077837 1 1
-0.0908050326461443 -0.0892808265333271 1 1
0.0021016304477871 0.00248064977245223 1 1
-0.0126215081583445 -0.0121192610578719 1 1
-0.0106565067480933 -0.0165083400594251 1 1
-0.0473185201154727 -0.0442901488040883 1 1
-0.124647073357175 -0.115142460056402 1 1
0.241332894438637 0.230401899184019 0 0
0.0582093934330801 0.0550775621657421 1 1
-0.106689854754354 -0.101172760156048 1 1
-0.0241617411016515 -0.020242938575869 1 1
0.0745955290143996 0.071603678774091 1 1
-0.139079652363246 -0.133011251929756 1 1
0.115844601524818 0.112204015249329 1 1
-0.0845211753619379 -0.0734789613596103 1 1
0.253337258862079 0.243594809823843 0 0
0.0255078513993826 0.0234014765308697 1 1
-0.193990714733827 -0.183594028237471 1 1
0.0483575768496018 0.0484974596739608 1 1
-0.065728202558434 -0.0607136077147388 1 1
-0.108107690413191 -0.104899610237239 1 1
0.0553015495515728 0.0531509112520455 1 1
-0.114408394821239 -0.106616414363659 1 1
-0.00911920900611476 -0.0077137919027598 1 1
-0.0330947311952528 -0.0290697135746795 1 1
-0.160386564024016 -0.149930623103411 1 1
0.073700920822843 0.0692658267672958 1 1
-0.0134596622140061 -0.0128942417442319 1 1
0.218463077972621 0.210393889055913 1 1
0.0709208927061278 0.0679601810461041 1 1
-0.185349208750044 -0.169910645149732 1 1
-0.013503781495319 -0.0149416162226531 1 1
0.0865423847757423 0.0774092873971022 1 1
0.106244323150612 0.103467458568699 1 1
-0.00919109590449852 -0.00860125896730885 1 1
0.127501189161839 0.121800138555969 1 1
-0.0320941147132333 -0.0336386938975799 1 1
0.102086854308357 0.0950932517237764 1 1
-0.0140807221382445 -0.0198731855535313 1 1
-0.0398300070310355 -0.0376018561451152 1 1
-0.119093391186322 -0.116822712487246 1 1
-0.206144837003293 -0.195927935623336 1 1
0.203856442697718 0.192528574521462 1 1
0.0816786222588109 0.0780696546048401 1 1
-0.0461555210774707 -0.044294519529102 1 1
0.00673657998543919 0.00822984096891314 1 1
-0.0016198741769896 0.000268380021585475 1 1
0.0539080718208826 0.0503382276956381 1 1
0.0984609753087235 0.0971688851785746 1 1
-0.117598220457894 -0.116899858621269 1 1
0.0343725370150568 0.0320841603152334 1 1
0.0824299439779438 0.0779420092858928 1 1
-0.101281202994603 -0.0940711156818943 1 1
0.0825258809858112 0.0836133330809907 1 1
-0.0374786472349603 -0.0357848967330712 1 1
-0.0359071332312151 -0.0351845414301309 1 1
0.0567480150777048 0.0564121322532554 1 1
0.0721429868579224 0.0695472296261195 1 1
-0.0403369394168487 -0.0379445265979742 1 1
-0.102250840803754 -0.0940913068398849 1 1
0.129937898216415 0.122045404225172 1 1
-0.108974927397064 -0.100155953934535 1 1
0.0485473555955453 0.0461345205943519 1 1
-0.0712978069381193 -0.0740238718009925 1 1
0.00367317602443438 0.00203971555017943 1 1
0.0361606191355373 0.0352958610457571 1 1
-0.155063414675941 -0.148928521757228 1 1
0.074428655045356 0.0726715024990349 1 1
-0.0558109932222963 -0.0527504212416214 1 1
-0.0683411248870335 -0.063131549860772 1 1
-0.264463314089834 -0.253550827139338 1 1
0.0794875206767912 0.0813937855367709 1 1
0.142888493601136 0.144332188157839 1 1
0.0124128703113026 0.0154965257708159 1 1
-0.0568899150208383 -0.0543731547206031 1 1
0.00634637140796426 0.0076931689890092 1 1
0.0137288470931898 0.0143487737570453 1 1
0.040303919457511 0.0388895259784147 1 1
-0.0899967660958414 -0.0844821823324867 1 1
-0.0668934873113989 -0.0640578158009896 1 1
0.155629484377316 0.144072994726114 1 1
0.140259325729698 0.13431863934895 1 1
-0.0484669107698606 -0.046564446740569 1 1
0.0555586665412861 0.0551051781874148 1 1
0.0815153542253891 0.082336042043555 1 1
0.260509408083813 0.24525889024222 0 0
0.0967262550229722 0.0922188924767191 1 1
-0.111530377105863 -0.108738915162427 1 1
-0.0488864202774387 -0.046924611272869 1 1
-0.0337523215995101 -0.0306721154527966 1 1
-0.0795856727284094 -0.0741611375228812 1 1
-0.158471257495122 -0.151501432398648 1 1
-0.032122677759493 -0.0257860155579197 1 1
-0.00202626021492043 0.00190855555114704 1 1
0.0880935732402962 0.08417641034525 1 1
-0.00475623828708289 -0.00474170158182156 1 1
-0.0202631159337862 -0.0203170397833916 1 1
0.05339385800774 0.0537756834123551 1 1
-0.0189049277460865 -0.0159016976421516 1 1
-0.0452107315017948 -0.0428197310670799 1 1
-0.0309350346337358 -0.0306073974974069 1 1
0.0239065472198403 0.0209414306496303 1 1
-0.0429137189502984 -0.040994507159885 1 1
-0.206825276692739 -0.195922105548091 1 1
-0.0143106442274598 -0.014384599686091 1 1
0.153691834052496 0.145881387663352 1 1
-0.143411923648371 -0.130044759508487 1 1
0.038523842617947 0.033245942187765 1 1
-0.165778915050168 -0.158740364487376 1 1
-0.0176276031597638 -0.0220110803293258 1 1
-0.200809604073935 -0.191379719146819 1 1
-0.00501042261994102 -0.0060269259808049 1 1
-0.228669452111146 -0.215499682931839 0 1
0.075089403040923 0.064348982099744 1 1
0.00335590563334607 0.00428701142325761 1 1
0.0718365689942287 0.070665222426819 1 1
0.136784776432682 0.132673503009781 1 1
0.0535082828203645 0.0501259358777046 1 1
0.0623259418538459 0.0545926178363738 1 1
0.0158659334936068 0.0173042645788554 1 1
0.173298077252644 0.166154386494262 1 1
-0.0416515807256289 -0.0350627042973145 1 1
0.0169394893217464 0.0179207039703466 1 1
-0.0122033944131259 -0.0125796032589459 1 1
0.0535761379947067 0.0561032269459014 1 1
0.00150580941872914 -0.00286762212633242 1 1
-0.0559815805068808 -0.0549271360066557 1 1
0.0325400826967785 0.0303115043268332 1 1
0.0535065356985401 0.0498086382843848 1 1
-0.0490798705304354 -0.0461413710349347 1 1
0.032250607461565 0.0335720917932804 1 1
-0.156943505508195 -0.15435227676178 1 1
0.0530733671738395 0.0496248935531152 1 1
0.0408429780032839 0.0385532566900558 1 1
-0.092987906641249 -0.0913485929960403 1 1
-0.0868052407891123 -0.0809276935670717 1 1
0.0477084865814968 0.0447031003930154 1 1
0.131787458071384 0.12687573829644 1 1
-0.23895379079481 -0.231026821464587 1 1
0.046044188011118 0.0469108908950953 1 1
-0.176783874254435 -0.171696009987707 1 1
-0.0518514136443293 -0.0502014641841853 1 1
0.0842138321286374 0.0790558603498636 1 1
-0.236639721920884 -0.226436957757154 1 1
0.152834613768157 0.142694809718241 1 1
0.351556888174477 0.333714345956613 0 0
-0.00599946538019963 -0.00715462937570543 1 1
0.158177733810519 0.153787696954917 1 1
0.11862824611952 0.111732131766314 1 1
-0.0680168839607941 -0.0669968743432338 1 1
0.0215558424245023 0.0226749600856348 1 1
0.041430262769647 0.0409432188142561 1 1
-0.0579010703337827 -0.0543402627527706 1 1
-0.0835403029500176 -0.0830577564768055 1 1
-0.0810953905100615 -0.0704204443938673 1 1
0.01945566704903 0.0192421221036844 1 1
0.0270025211996644 0.0208778986208753 1 1
0.00669586805674141 -0.000654966670082156 1 1
-0.0614650336074687 -0.0575941836677407 1 1
0.0512208826344977 0.0490914258273793 1 1
-0.105256398089743 -0.100219175537103 1 1
-0.0369128578629692 -0.0362227457822022 1 1
-0.0675239100590544 -0.0619821826182326 1 1
-0.0126259901435184 -0.0187979124377417 1 1
0.0971526318005076 0.0944661299664428 1 1
0.0423062877152179 0.0389949472610414 1 1
-0.044334623899967 -0.0389773018010644 1 1
0.154280395609641 0.147197035504036 1 1
-0.0169180458178493 -0.0177693702149977 1 1
0.0354754585584371 0.0338760515158531 1 1
-0.0943279003341439 -0.0896788463372717 1 1
-0.0717111645444326 -0.0687926713606214 1 1
0.0450450670576658 0.0440621742400155 1 1
0.0434478301408774 0.046170971133545 1 1
0.00239086776405394 1.9904611193184e-06 1 1
0.0108770045331835 0.0128766044813637 1 1
0.248827009235993 0.236616486963317 1 1
0.0232730175043671 0.023863369178721 1 1
-0.176378459618667 -0.17184532100183 1 1
0.0838007070285999 0.0770682527508881 1 1
-0.0711173417337652 -0.066684542471489 1 1
-0.0117294965899642 -0.0077315094575627 1 1
0.00693901951713279 0.0105614199328568 1 1
0.0286805070186437 0.0306806570359819 1 1
0.0820274793274993 0.0818489407047212 1 1
0.0476127212696996 0.043176722478781 1 1
-0.086797089384976 -0.0839450210318787 1 1
0.0652453521929341 0.0629651299756136 1 1
-0.0810563295823028 -0.0786097224075407 1 1
-0.049415722622126 -0.0444592723365813 1 1
0.0931223071277909 0.0889604284901694 1 1
-0.164847444883421 -0.156263126029176 1 1
-0.0618484872401717 -0.0569418657165403 1 1
0.0818877293681588 0.0823711902222939 1 1
-0.0206870302463049 -0.020490581123821 1 1
-0.131519032167618 -0.123018601187487 1 1
-0.0631682862197316 -0.0582374001396749 1 1
0.132882427163682 0.123437232830315 1 1
-0.140050928009145 -0.136876845343402 1 1
0.115242277142523 0.110951951982388 1 1
-0.165796177379871 -0.157240367360561 1 1
-0.0568982733042445 -0.0538160102792754 1 1
0.00481972909614473 0.00457771752511054 1 1
0.01379949428146 0.0136866298345175 1 1
-0.00269470484568433 -0.00287421500439286 1 1
0.00929517977040969 0.00758624105302995 1 1
-0.00379714434076815 0.00141414752216332 1 1
0.0108494155793086 0.00767814817272061 1 1
0.135225930714898 0.129908430414432 1 1
0.146975774084039 0.139170720489532 1 1
0.000576878502341019 0.00273972156821746 1 1
0.127599541105268 0.119483213206684 1 1
0.161672465179602 0.153860039114424 1 1
0.210887892742599 0.199211201435548 1 1
-0.103315760507126 -0.0973584394565373 1 1
-0.0831344705732439 -0.0790995211949607 1 1
-0.380245146710742 -0.360931887629394 0 0
0.102344520428806 0.0976898222663475 1 1
0.0633812707507388 0.0583089003271566 1 1
-0.018105792548606 -0.0198248298354295 1 1
0.0519539255664996 0.0490670013028816 1 1
0.169029583139546 0.162285753420604 1 1
-0.0538493959060393 -0.0519026501490914 1 1
0.0244134394358692 0.0230652232259121 1 1
-0.00769698300200767 -0.00623922914278145 1 1
-0.159066856201757 -0.150561470116524 1 1
-0.150691381174429 -0.146313973246209 1 1
0.00370604571609272 0.00540646999364917 1 1
-0.108913099015 -0.105073441441395 1 1
0.0742760771821732 0.0701633613529336 1 1
-0.0531326536548488 -0.0506821973794475 1 1
0.0892680090893558 0.0871380937774679 1 1
0.0120876601444202 0.0116491383438338 1 1
-0.0705412240083388 -0.0671908436009366 1 1
0.198084470808002 0.189610463484692 1 1
0.0454630264152851 0.0469398108163303 1 1
-0.0795909596280924 -0.0764311588189791 1 1
-0.237054193489311 -0.22299378705658 1 1
0.0497874606406427 0.0530214788470371 1 1
0.230482800514148 0.22056003696514 1 1
0.0407011810353895 0.0402954435936825 1 1
0.121583252831281 0.116022630336124 1 1
0.000535288355713266 0.00484947899117148 1 1
-0.032786847499739 -0.0304306143405546 1 1
0.125015783575213 0.124280926859685 1 1
-0.00507494713889482 -0.00631201292308715 1 1
-0.24790618399484 -0.232157248245902 1 1
-0.0175960759346782 -0.0162585031221505 1 1
0.0479717676657302 0.0504556732178969 1 1
0.138135930039451 0.130355340689521 1 1
-0.213587944662886 -0.205337402429077 1 1
-0.0364527836604968 -0.039127777659129 1 1
0.057606359374411 0.0574364357629421 1 1
0.0479823380027422 0.042697279278338 1 1
0.13689231499046 0.13060055638349 1 1
-0.106225094909182 -0.0974923372026001 1 1
0.207813862581083 0.196083735255093 1 1
-0.0665137702487832 -0.066038001712462 1 1
0.185356578493847 0.175974623674286 1 1
-0.138449138125255 -0.126736494662849 1 1
0.112014876860078 0.108700021774696 1 1
0.00835311210314132 0.00950916444021884 1 1
-0.122267328792867 -0.12265835955812 1 1
0.0217196837242752 0.0252038878892321 1 1
-0.0208664476342539 -0.0138694303313212 1 1
-0.0873956074794607 -0.0827764554726204 1 1
-0.199535194726453 -0.18830207185283 1 1
0.246606825197179 0.235122401390185 0 0
0.0483046680562871 0.0407737738389298 1 1
-0.0923499994029244 -0.0862673244590711 1 1
-0.0671984292244696 -0.0662017437290599 1 1
0.101639569370896 0.0992258170183196 1 1
0.0937959378373288 0.0880463748993528 1 1
0.142744932472619 0.142352946073972 1 1
0.0217648142614939 0.0227660330379592 1 1
0.267463602831037 0.256180433791317 0 0
0.291295252020822 0.280786257068147 1 1
0.0853190116200995 0.0821298040989757 1 1
0.0465972059609194 0.0438987752193013 1 1
0.150076484965689 0.147096629578771 1 1
-0.034047892607848 -0.0322494283288181 1 1
-0.00852574688779548 -0.00778482978126743 1 1
-0.0042061388195763 -0.000475201570666015 1 1
-0.075331951676266 -0.0701447394513948 1 1
0.168812813740418 0.159965086751272 1 1
0.0844390743766203 0.0811675199411594 1 1
0.0554369490128445 0.0533643206472312 1 1
-0.0352861294918425 -0.0347818799424557 1 1
0.109547636350138 0.106352144383145 1 1
0.110866008480896 0.102271932849711 1 1
-0.129800874232384 -0.12260788941853 1 1
-0.124767279625734 -0.117942721590086 1 1
-0.0317746029931936 -0.0284479057444087 1 1
0.121788630163533 0.121910191148736 1 1
-0.136482608849014 -0.130194502831851 1 1
-0.0461098533650234 -0.0478937047459665 1 1
0.0904222213665971 0.0872931730203647 1 1
0.0870477466316034 0.0806647656993527 1 1
0.11642890592171 0.113000491377634 1 1
0.0443671463055933 0.0410271543460347 1 1
-0.174259823258366 -0.164447382113978 1 1
-0.0594376605833371 -0.0545486060660397 1 1
-0.142781371959305 -0.137742618975581 1 1
0.0518852211803718 0.0522841345096881 1 1
0.129268308995575 0.122850988746786 1 1
-0.0631734450030205 -0.0599832333972635 1 1
0.240959822209253 0.230106000763478 0 0
0.118884183608074 0.111126741289737 1 1
0.197986653282167 0.189366743975873 1 1
0.119065397728588 0.108768781791911 1 1
0.0252035551738247 0.0272637747628098 1 1
0.0215217838851314 0.0208707650363434 1 1
-0.0937617265939107 -0.0863029854280214 1 1
0.131351556548221 0.127939211530225 1 1
-0.097019058543642 -0.090531217512952 1 1
0.0531123612083919 0.0512114413056588 1 1
0.152990616102619 0.145826106735822 1 1
-0.0760533440603598 -0.0646755987699358 1 1
-0.106972720190239 -0.0982032755452999 1 1
-0.176776901206993 -0.167721119331593 1 1
0.0213538222341286 0.0218431072536535 1 1
-0.192103507545698 -0.180877062488702 1 1
-0.0180893122578858 -0.0160785306600835 1 1
0.124566544369125 0.118484759804223 1 1
-0.0085170308074103 -0.00804948349568081 1 1
-0.0916686178897595 -0.0906142510466443 1 1
0.114341670758875 0.110041047440098 1 1
-0.018765346320666 -0.0169328098646761 1 1
0.163004241522102 0.151746781179051 1 1
-0.0688933667214613 -0.0657750306430503 1 1
0.104109261665196 0.103147070487625 1 1
0.19298555253942 0.184177395867783 1 1
-0.0649195647757467 -0.0622747257910927 1 1
0.285271511000474 0.273184357812223 0 0
0.101962237320832 0.0976428521251012 1 1
0.0795413436877842 0.0752012388368863 1 1
-0.00146296857746332 -0.000606828551977032 1 1
0.00709053203750832 -0.00110701324392558 1 1
0.0538471429335837 0.0530329222804498 1 1
-0.117228633683289 -0.107821923932591 1 1
0.147832314300068 0.141726195646834 1 1
0.0412633559938042 0.0396510618669291 1 1
-0.1333599690866 -0.121800518795936 1 1
-0.0239586581495208 -0.0230472047921431 1 1
0.0401777223772779 0.0402694207515213 1 1
0.09843793311609 0.0903142160980429 1 1
0.0274649623318213 0.0262094120203105 1 1
0.0345495568191751 0.0349708212096284 1 1
-0.0181750781466812 -0.0192075192319653 1 1
-0.115869218261949 -0.110005762897771 1 1
0.173172108268789 0.16277020663698 1 1
0.0353069954793695 0.0329519274862678 1 1
-0.114461622055533 -0.114628579323707 1 1
0.000328389509438459 0.00443207483848927 1 1
-0.042930971761989 -0.0389287643309417 1 1
0.0400085810378264 0.0395699447832953 1 1
-0.0778273886182941 -0.0787685945092369 1 1
-0.0354144710408334 -0.0348636352956278 1 1
-0.0841432978525298 -0.0794932271066052 1 1
0.173868726799221 0.164692273624927 1 1
0.203796423270107 0.190096563154525 1 1
0.0992543043728096 0.0948345573573664 1 1
0.00885244269733675 0.00772537749282054 1 1
0.15421621667528 0.148468411124093 1 1
-0.0400282480916149 -0.0384430676736531 1 1
0.119927772512675 0.119035199284599 1 1
-0.0671008455098294 -0.0605319216536868 1 1
0.123709986903579 0.11482214964952 1 1
-0.193069165286457 -0.184272979496633 1 1
-0.179956952150413 -0.171109642100904 1 1
0.185850441972425 0.176520867388186 1 1
-0.111005784433814 -0.105042002892363 1 1
0.0371376370334656 0.0346380812002688 1 1
0.0860994453395677 0.0817556348739493 1 1
-0.151263627255197 -0.137746468265607 1 1
0.0385837964148948 0.0354257594928852 1 1
0.0412199842630067 0.0373158910812543 1 1
-0.0891223019283104 -0.0837761587450476 1 1
-0.0116323193453884 -0.0105937657594447 1 1
0.120587687027733 0.11465719811941 1 1
-0.0661345452382145 -0.0633632718554176 1 1
0.162739308597623 0.152585966237411 1 1
-0.0778856490789848 -0.0736572498009297 1 1
0.106687585652557 0.0952347953468567 1 1
-0.057900411604955 -0.0486354651188253 1 1
-0.0585071718116594 -0.056890414067821 1 1
-0.119789764291661 -0.116331394626702 1 1
0.13555955150864 0.127725823685939 1 1
-0.0103353268462804 -0.00956226482295238 1 1
-0.0917540475628423 -0.087876178126231 1 1
0.0241211100479812 0.0201020599802164 1 1
0.00699009489493985 0.00816882843904963 1 1
-0.00699461608265304 -0.00663683238299312 1 1
0.058559617115451 0.056851106575557 1 1
-0.00963650544689622 -0.00864883279258163 1 1
0.201881520620259 0.194716510915508 1 1
-0.0321770678697147 -0.0265310797394849 1 1
0.0590757021915253 0.0570432167628502 1 1
-0.197043539053929 -0.185065444419321 1 1
0.0114117639105362 0.015456001210106 1 1
-0.0872376302309776 -0.0843459726373788 1 1
0.0934050618153267 0.0856688358210344 1 1
0.0853565135835885 0.0806961572194385 1 1
0.194470029894815 0.184101218783518 1 1
-0.0731485362701812 -0.0727024493766202 1 1
-0.0336857990961592 -0.0299958361125132 1 1
-0.0962864824393275 -0.0925133418381013 1 1
-0.0201570833792258 -0.0138039841902671 1 1
-0.0138830528710631 -0.0131669933960786 1 1
-0.0485273769079616 -0.0465081186686174 1 1
0.0514220426241529 0.0487311246192398 1 1
0.0732399058875654 0.0696566739906319 1 1
0.117496600757389 0.115283955321291 1 1
0.15584345090523 0.148452262577825 1 1
0.222125604798799 0.208783983295 1 1
-0.0252752586760843 -0.0191509865956471 1 1
0.149684740215666 0.147160500252394 1 1
-0.0447888342291662 -0.0446610238205081 1 1
0.0555805288813066 0.0536303582746627 1 1
0.0485995806845139 0.0508071021549377 1 1
-0.150238511759661 -0.13941326951793 1 1
-0.0442204802913777 -0.0422542382841638 1 1
0.193675628008631 0.179458788386748 1 1
-0.0592437572731358 -0.0583608766638153 1 1
0.0482419846004678 0.0446039279580299 1 1
0.0912141468110426 0.0855192946941966 1 1
0.198055155017007 0.190396017100285 1 1
0.134964931240769 0.127801583889296 1 1
0.186769122145323 0.177589883753596 1 1
0.0814227152555574 0.0774230739143029 1 1
0.0514599191744478 0.0540570330100575 1 1
0.057098229854185 0.0530601888494562 1 1
0.0653708273397149 0.0648221523912906 1 1
0.12643130042829 0.115402694210564 1 1
0.0414520618493103 0.0379442100552131 1 1
0.0448567766168704 0.041854562907788 1 1
0.144304579114025 0.134998342281591 1 1
-0.179032170489716 -0.170198381037542 1 1
0.0946375521791015 0.094021138310171 1 1
-0.132906958217129 -0.123653705716119 1 1
-0.161592397849092 -0.15586380978067 1 1
-0.0445161711573994 -0.0416757480907718 1 1
-0.10398345939313 -0.0993175729955365 1 1
-0.0780149183121424 -0.0760284237769897 1 1
0.126927001070017 0.123032898424035 1 1
0.0170962196429303 0.0176972019710132 1 1
0.163169702489375 0.158426625393723 1 1
-0.0112486103426277 -0.00974796626322507 1 1
-0.0796970698763635 -0.0765191031923515 1 1
0.142209606239876 0.133701132682504 1 1
-0.0306008072051587 -0.0260275301217643 1 1
-0.00699627003534853 -0.00554224289785371 1 1
-0.0112666117759316 -0.0128549650932043 1 1
-0.0419474407303273 -0.0354484059859115 1 1
-0.0564985384090481 -0.0524026203608906 1 1
-0.0395518199695201 -0.0359258564118401 1 1
0.0368834715476934 0.0333267780741724 1 1
-0.160142332037009 -0.152503207046185 1 1
-0.154047970285794 -0.144183452236178 1 1
0.013660129077459 0.0117818100726374 1 1
-0.296588690563473 -0.279166482165678 1 1
0.134830546001138 0.128905278295685 1 1
-0.102392703198594 -0.098883815637925 1 1
0.163372409922725 0.165523327071314 1 1
-0.0293403678744076 -0.0259844711562878 1 1
0.171432972364509 0.165545876784397 1 1
0.0906884184326466 0.0874687849471067 1 1
-0.00516415219963155 -0.00317692288472188 1 1
-0.0275583751524319 -0.0249666017466758 1 1
-0.00802265407502888 -0.00821544168829118 1 1
-0.00733508202583846 -0.00714854990251393 1 1
-0.057502031550631 -0.0523884412331253 1 1
0.110929927354449 0.107022136364612 1 1
0.120623527833458 0.115678031505601 1 1
-0.0159088900497134 -0.0133612693464858 1 1
0.142667854446114 0.140422263230188 1 1
0.162343575475692 0.151470573159662 1 1
0.0502197023461559 0.0468887351309255 1 1
0.324119646064816 0.308109367935068 0 0
-0.0664964529945429 -0.0589940739464894 1 1
0.194570742713285 0.192669800082858 1 1
0.150918041704295 0.14581338570544 1 1
-0.0104491467570259 -0.0150450577611358 1 1
-0.16760976593211 -0.159520639834686 1 1
0.0411919510206272 0.0404400248567328 1 1
-0.131240627755921 -0.125358312895747 1 1
-0.00873910213685357 -0.00734406739685128 1 1
0.0271961142027231 0.0237660246126839 1 1
-0.161737324943347 -0.153422804971608 1 1
-0.236540688847822 -0.226002408215399 0 1
-0.329750815399051 -0.309575954635329 0 0
0.206804427887755 0.196706260046048 1 1
0.181116865313746 0.172935915806144 1 1
-0.0803082727918414 -0.0768124846752893 1 1
-0.031473671705405 -0.0309601946337122 1 1
0.143735761235358 0.137266953901777 1 1
-0.165967859425689 -0.154012411212197 1 1
-0.0384982776248826 -0.0368108596706977 1 1
0.0715466926825799 0.0683174494260026 1 1
-0.00805514766844991 -0.0106946059139206 1 1
-0.0522134641888375 -0.0495538084409526 1 1
-0.0129834051557655 -0.0105711205025575 1 1
-0.0107795663941463 -0.0134220450050447 1 1
-0.0209378329797148 -0.0207967681627367 1 1
0.0664043800667963 0.06501689992441 1 1
0.153273596003515 0.146578636938101 1 1
0.0104136163729313 0.00997926168651892 1 1
0.00156332528138675 0.000183713253382695 1 1
-0.240572529151785 -0.231503847210926 0 1
0.0674418121528575 0.0648875551274485 1 1
-0.0813856971421494 -0.0774535931716582 1 1
-0.0917151752386925 -0.0917516992628758 1 1
0.0901279761509131 0.0844625112536238 1 1
0.0284934102094348 0.0286875524529072 1 1
-0.0789618965328916 -0.07557601604782 1 1
-0.106843738391461 -0.104306512278822 1 1
0.126403675113048 0.118978632059494 1 1
-0.0561119177411242 -0.0531234675974944 1 1
-0.0271642255109604 -0.0278806373775205 1 1
-0.0343352474230785 -0.0280974320961791 1 1
0.00156500743869392 -0.00165461715006395 1 1
0.0240283281006913 0.0266477852187229 1 1
0.116079355199295 0.1098700909107 1 1
0.115098280884562 0.10842291525686 1 1
0.00323983876688801 0.00218192669235627 1 1
-0.101138140544492 -0.0972379103958095 1 1
0.0934048987861326 0.0911397293256202 1 1
0.242246028729398 0.230669383782234 0 1
0.110005884735249 0.10444275841303 1 1
-0.0630741837087196 -0.0597504102188096 1 1
-0.0059167494214662 -0.00688739107690191 1 1
-0.141145232795648 -0.136958087555531 1 1
-0.0326683466749393 -0.0264613367922339 1 1
-0.0784138629243214 -0.0736867883691234 1 1
0.140632536512442 0.133113019589104 1 1
-0.0233862512174344 -0.0262429787331462 1 1
0.0899529701959355 0.089141095757526 1 1
0.231940174315225 0.224303109765161 1 1
0.0642666214383428 0.0604358653664062 1 1
0.147652547826998 0.140781597415002 1 1
0.0652335180355569 0.0609167885966877 1 1
0.169457078634493 0.165638975095995 1 1
0.0468045116327891 0.0506078946938355 1 1
0.269273469085951 0.257065669211445 0 0
0.0339066687863801 0.0378362985736539 1 1
-0.11857041021923 -0.110728204387519 1 1
-0.0732841191978293 -0.0717096506391301 1 1
0.0464555404222175 0.0430796115590916 1 1
0.0294284319740655 0.0235210543745476 1 1
0.0259915959406518 0.0261380737060187 1 1
0.163316909091957 0.162180970226093 1 1
0.00122164014394051 0.00180034825103699 1 1
0.120246714692054 0.116993012116078 1 1
0.0448101113548049 0.0429245498377005 1 1
0.0888873373555607 0.0894354768333519 1 1
0.0843542304616745 0.0807030097007424 1 1
-0.0340085854956531 -0.033075912200369 1 1
-0.151347987909291 -0.14323235048253 1 1
-0.117396124751746 -0.105374526083086 1 1
0.165901333292822 0.158894379321089 1 1
0.0512631939761565 0.0423353118552257 1 1
-0.0123825891703559 -0.0149789669747004 1 1
-0.0166551425523842 -0.0150021188230121 1 1
-0.158598039942294 -0.151656764597039 1 1
-0.0426122405327271 -0.0396608004534928 1 1
0.0301420073018275 0.0309926202984664 1 1
-0.0449968286584607 -0.0419678270858363 1 1
-0.0115915431157959 -0.00712516705907726 1 1
-0.136374191819505 -0.133696911942841 1 1
-0.152841442521749 -0.142298531631811 1 1
-0.0744036295685502 -0.0719746114649878 1 1
0.168290380765195 0.161927206338298 1 1
0.109178087244448 0.103399996376231 1 1
0.0258711287354926 0.0233668906496066 1 1
-0.0501805918185985 -0.0402104301663682 1 1
-0.240440048970587 -0.231572104873189 1 1
0.0173454539880554 0.0170828506758823 1 1
-0.143999250353017 -0.137291291039655 1 1
0.0351231924483212 0.0353167222074487 1 1
-0.176375605307866 -0.175329367750652 1 1
0.00261800583336444 0.00155864416354456 1 1
-0.0507934830818042 -0.0511806009249202 1 1
-0.0870147249510337 -0.0840192229876877 1 1
0.191102043316211 0.17991167191243 1 1
-0.0815401574019089 -0.0789497298817579 1 1
-0.0666137037678499 -0.0606613585927189 1 1
-0.052628480213765 -0.0512600425148916 1 1
-0.129664513419663 -0.122176720684542 1 1
-0.0745591289482666 -0.0681417001400444 1 1
0.19602001240222 0.186181180189468 1 1
-0.108223082864065 -0.106254595573252 1 1
-0.0586795586793819 -0.0578405666492621 1 1
-0.174926260359978 -0.166586973409907 1 1
-0.0541180126948892 -0.0542107245202799 1 1
0.0971415715578664 0.0908416378599731 1 1
0.0140544807547735 0.0123347879960456 1 1
-0.168598609170747 -0.160666068427905 1 1
0.0808796554273923 0.0800075396517172 1 1
0.202627179410832 0.194505806557623 1 1
0.00471132249099378 0.00392464440804123 1 1
-0.116012575206859 -0.112428472158267 1 1
-0.24478281665438 -0.229876532553179 1 1
-0.0895055853233405 -0.0843026560372032 1 1
-0.236142977041817 -0.225739673111256 1 1
-0.0150093609044571 -0.0154945055162394 1 1
0.133306892634388 0.127127617536946 1 1
0.112942764349006 0.107550587014827 1 1
0.0346905023801571 0.0356683895883877 1 1
-0.19238828238279 -0.181554526053866 1 1
0.00476282187446289 0.00612099713210876 1 1
0.168217063617172 0.163967957507654 1 1
-0.132886589991319 -0.128065764462425 1 1
-0.114514789793713 -0.109766076377895 1 1
-0.00829838819380042 -0.00585735014962892 1 1
-0.0509566723501638 -0.0470234428961549 1 1
0.0232153731587398 0.0227814555276644 1 1
0.00486374187212428 0.00426377755973496 1 1
-0.0953787498872531 -0.0965581197754877 1 1
-0.133931485327275 -0.128289052135151 1 1
0.272188570375341 0.26007406735226 0 0
-0.0242909670247272 -0.0236179148851406 1 1
-0.141357520026775 -0.132843140153414 1 1
-0.014639161223893 -0.0144785490134987 1 1
-0.114986347724718 -0.105886900054625 1 1
-0.0787585178166722 -0.0747067738856134 1 1
0.029614793866818 0.0270078780024815 1 1
0.106856012665292 0.101840004097109 1 1
0.113397309209334 0.106540616926509 1 1
0.071991905298275 0.0692251889071742 1 1
0.0300900271410771 0.0305232917083923 1 1
-0.0179512897710001 -0.012702838568084 1 1
0.00609685606429359 0.00711935510822833 1 1
-0.0930342999817922 -0.0908754667665147 1 1
-0.153647976141987 -0.144115626198064 1 1
-0.0585527038974782 -0.054788659028671 1 1
-0.00786062440911417 -0.00510975329905133 1 1
-0.133476531733265 -0.12493696288866 1 1
0.133147930216978 0.126496537222031 1 1
-0.0411319024191954 -0.039467023607072 1 1
-0.174273742097742 -0.16784777089039 1 1
0.109516153469609 0.106354740677047 1 1
0.185938474625184 0.174772333470052 1 1
0.380345663053928 0.36368098735853 0 0
0.00550684001482215 0.00514539146381592 1 1
0.0816039097931335 0.0754357421330087 1 1
0.0607217692988633 0.0541152488842896 1 1
-0.0811077157607001 -0.0747355130180166 1 1
-0.106295332034742 -0.10171444526395 1 1
0.0702084747729042 0.0659493411060956 1 1
-0.0579483630333878 -0.0568263545430633 1 1
-0.145098981646519 -0.137731842069238 1 1
-0.0428387283206516 -0.0475339444726795 1 1
-0.113961389741945 -0.111352983023484 1 1
0.0266019527871182 0.0249689430350673 1 1
-0.0595132788394727 -0.057151392407054 1 1
0.121651818666886 0.116402103910288 1 1
0.12550752019424 0.119098941121415 1 1
0.00531559639335025 0.000410931377832602 1 1
0.0685878997971033 0.0674594000034666 1 1
0.0597411792624794 0.0592225592084174 1 1
-0.139351355985288 -0.130290090548276 1 1
0.427516003111361 0.408561039160354 0 0
-0.133002885760712 -0.126240447987469 1 1
0.115346622822856 0.110165346101382 1 1
0.0905922872738644 0.0809650291421569 1 1
0.00141187840633041 0.00488063181057055 1 1
-0.0952963697820319 -0.0896961160570592 1 1
0.216642110802169 0.206045673070434 1 1
-0.0192860096353199 -0.0183703892226465 1 1
0.179197532573294 0.169014961591609 1 1
0.0316762265296887 0.0258302648588234 1 1
-0.16719993942484 -0.158376847742712 1 1
0.196086137477298 0.18443997334796 1 1
-0.121800262363675 -0.11636695514346 1 1
0.0133882130998819 0.0113389804156861 1 1
0.135302031273871 0.130133990593304 1 1
0.0370924072532998 0.0334728311528482 1 1
-0.0619466648974495 -0.0591590259341449 1 1
0.146489305647209 0.14152683501705 1 1
-0.177114312110352 -0.166814253925006 1 1
-0.0201468996478123 -0.0196511289199111 1 1
-0.0259736941963399 -0.0220001206163582 1 1
-0.086623827770407 -0.0828224771242517 1 1
0.0903152380755841 0.0862996128674968 1 1
-0.0377639888865979 -0.0336884990977422 1 1
0.0855326163260097 0.08200679252807 1 1
-0.324577043148937 -0.306738163358171 0 0
0.0150538995994735 0.0168267190321008 1 1
0.0964595839393393 0.093089887144634 1 1
0.0869420553279478 0.0791861003195303 1 1
0.0649489234685926 0.0626026868059125 1 1
-0.162687776463252 -0.157119583923181 1 1
-0.280610654287814 -0.273919305128671 1 0
-0.321261756059395 -0.308526688885193 0 0
-0.078728411478447 -0.0771431807613344 1 1
0.0837745506445514 0.0785295624002456 1 1
-0.0656535925442867 -0.0621778578082154 1 1
-0.102507481911427 -0.0954759185098143 1 1
-0.126743163987136 -0.123436850818184 1 1
0.0778452935158174 0.0760443807209948 1 1
-0.275448414212341 -0.26318281083397 0 0
0.114227358248967 0.108186002792101 1 1
-0.0885210618024245 -0.0842049386306723 1 1
-0.16657450039361 -0.155784737997479 1 1
-0.00420309129378729 -0.00232692378346153 1 1
0.24696084605719 0.233540442298945 1 1
0.072448573970869 0.0709195369616037 1 1
0.106727713236465 0.100863695279315 1 1
0.167694789034914 0.156303003937673 1 1
-0.14949946710533 -0.141821816589176 1 1
0.363000877838845 0.345090712981255 0 0
0.00118993054777651 -0.000781270805568612 1 1
-0.0605410296039599 -0.057763974227231 1 1
0.121304508650544 0.111363910777984 1 1
0.0928674533800005 0.0877910224173141 1 1
0.0984658603347052 0.0952584215449558 1 1
0.15283336320795 0.144034886482482 1 1
0.0572600764648831 0.05969940083311 1 1
-0.0732698246624667 -0.0690805316064593 1 1
-0.0541945783234956 -0.0455373468343718 1 1
0.0613936051899369 0.0563176131889094 1 1
-0.054895837141498 -0.0506614333796478 1 1
0.0673722526651364 0.0641043275742644 1 1
0.0324169481741208 0.0343922927117774 1 1
-0.0297427607386598 -0.0287804585738792 1 1
-0.123095182077888 -0.119073864295156 1 1
0.120058419832898 0.114383264541883 1 1
0.0979541150285168 0.0932522497090925 1 1
-0.0436511656634627 -0.0434956623789251 1 1
-0.121957961638231 -0.116276433003583 1 1
-0.137773223971737 -0.13076192767296 1 1
-0.0879677258179814 -0.0829976670653796 1 1
-0.0173827058138934 -0.0187097622226233 1 1
0.0197963443354628 0.0199397486701409 1 1
-0.0520539406026262 -0.0501006426269157 1 1
-0.00535948239841533 -0.00595319880020346 1 1
-0.159446467813342 -0.150378159418784 1 1
0.258559243659583 0.248837760432301 0 0
0.182092824466203 0.172493054958809 1 1
0.0729292393473938 0.0720916938418735 1 1
-0.00812397474937925 -0.00555747547864487 1 1
0.0452331853600652 0.0430386078148397 1 1
-0.0404993125009514 -0.03622509513293 1 1
-0.194232646719327 -0.184921797000008 1 1
-0.0698659456480917 -0.0659898582951266 1 1
0.0700698292381408 0.0676139203831177 1 1
0.0730314755540044 0.0724104769303184 1 1
0.0817284456019004 0.0782527737276475 1 1
-0.0775975372666089 -0.0747990936823675 1 1
0.0751064922296812 0.0733821749839716 1 1
0.00544899448842197 0.00668541826424641 1 1
-0.0642773318678496 -0.0615818869727517 1 1
0.0350114184823604 0.0348728526083541 1 1
0.112391687464222 0.104468222469125 1 1
-0.0439922431437295 -0.0422779812490306 1 1
-0.0128780775035254 -0.0124614375810129 1 1
0.0410131890844977 0.0356974412725097 1 1
0.0478426193507017 0.0434734572667135 1 1
-0.0280326934434406 -0.0257582764309148 1 1
-0.0840786492376164 -0.0813396067405008 1 1
0.0953082736415681 0.088037278263271 1 1
0.118767630236564 0.112730629674877 1 1
0.0459659944738815 0.049849969902362 1 1
0.0638910262787621 0.0571800319855651 1 1
-0.17354407468976 -0.170654445944623 1 1
0.0648057153642569 0.06045365806668 1 1
0.138293630622552 0.131634549698175 1 1
-0.0219121464543351 -0.0205656423461468 1 1
0.0343293190052852 0.037111867356611 1 1
0.275873371279212 0.262784112761564 0 0
-0.0469931242295777 -0.0448609052098607 1 1
0.0895520040447296 0.0809409171941995 1 1
-0.0797574494121938 -0.077138408546652 1 1
0.183443262088416 0.174477753301667 1 1
0.0190065985059317 0.0165958973297581 1 1
0.0141389041409479 0.0121328317207441 1 1
0.0740132073302811 0.0695877731675735 1 1
0.0537778792678961 0.0529523730359632 1 1
-0.0232650792384167 -0.0200386878503991 1 1
-0.0207895072440486 -0.022011075021092 1 1
-0.0851298549184021 -0.0829611085408981 1 1
0.197842230846236 0.189278845631292 1 1
0.0169020298428193 0.0161682895974644 1 1
0.155902575816258 0.15129321446814 1 1
0.0270082945895425 0.0261652808937262 1 1
-0.160999553404806 -0.155147872892448 1 1
-0.0513763329409883 -0.0494488133129991 1 1
-0.0279927929139639 -0.0253316140602083 1 1
0.12398614552682 0.119243394579312 1 1
0.0518160144470706 0.0535164385341829 1 1
0.21333635810559 0.199936608874232 1 1
-0.107852586381252 -0.0986988744154463 1 1
0.0701821830966344 0.0666990076675424 1 1
-0.0141851594100643 -0.014909544081347 1 1
0.1654209396757 0.156840351836414 1 1
0.0596018110030631 0.0543098606802897 1 1
0.00336876901841704 0.00302167894392281 1 1
-0.0195200160263239 -0.0165537108483292 1 1
0.0995725281538492 0.0972954845453909 1 1
0.0302830843945346 0.0268873477744286 1 1
-0.00532862900238486 -0.00372444857737791 1 1
-0.0238948021693696 -0.0197981049065636 1 1
0.0977301240140172 0.0983626502302637 1 1
0.00947202310381034 0.00634537025085191 1 1
0.0238072925042164 0.0212642554938974 1 1
0.0362720595157522 0.0394601785986714 1 1
0.0786255757597976 0.0767582852315502 1 1
-0.147839184376507 -0.140628899250013 1 1
0.0791448555799238 0.0821992215615785 1 1
0.00341020780500166 0.00497674704861568 1 1
-0.152677465012405 -0.14779510685989 1 1
-0.0289877918880342 -0.0286291743751983 1 1
0.109507238967966 0.109021400898276 1 1
-0.0954206905661378 -0.092345728414619 1 1
-0.234558810005702 -0.226646840834837 0 0
0.0316518872078627 0.0286975800282398 1 1
-0.129913821487416 -0.123184641168787 1 1
0.00429570858679286 -0.000915680385257802 1 1
-0.0359691978753052 -0.0345528144851591 1 1
-0.0227563484078218 -0.0220407720927841 1 1
0.0892445881568422 0.0819010485854969 1 1
0.178257542836763 0.166327555422295 1 1
0.00594287079339871 0.00562073685158127 1 1
-0.0814024314366139 -0.0775510787249551 1 1
0.0789580651380855 0.0751267077412312 1 1
0.0755453459597649 0.0712163221585663 1 1
-0.0031048975039704 -0.0045104365107786 1 1
0.055329044467019 0.0537527797151988 1 1
0.00653502888255444 0.0141215040655614 1 1
-0.110382310105968 -0.105816343165422 1 1
-0.128149219636067 -0.120162838995438 1 1
0.0785442196969514 0.0744288723889722 1 1
-0.117274925567145 -0.110202287906101 1 1
-0.18448646146778 -0.174890729119074 1 1
-0.183820916372006 -0.175439115702456 1 1
-0.102154797211607 -0.0962735688983939 1 1
0.077251697569483 0.0766238129173498 1 1
0.105075755386138 0.102863713210074 1 1
-0.00742823255838748 -0.0122539036725763 1 1
-0.134598006415824 -0.129312671241645 1 1
0.0757283048925304 0.0719090458152905 1 1
-0.17068190641978 -0.163668222831387 1 1
0.053759988058545 0.0520687484691709 1 1
0.113727864880424 0.112506140808582 1 1
-0.220377872291063 -0.209668640228826 1 1
-0.000575407509506005 -0.000791643936144547 1 1
0.0563879009860083 0.0541062472464411 1 1
-0.232045002591891 -0.223384166986554 1 1
0.206366126956672 0.19592496526296 1 1
-0.0539762673443211 -0.0537844887110023 1 1
-0.139053275587881 -0.134622626937936 1 1
-0.247498487053356 -0.237430714711122 0 0
-0.182045938775247 -0.17533568050693 1 1
0.02972032933886 0.0274540641091139 1 1
0.0137290997577612 0.0128648844172257 1 1
0.0665426345295877 0.0639148670445955 1 1
-0.179726871160696 -0.170580733915092 1 1
-0.171487632505009 -0.162884435112681 1 1
-0.0276583132837603 -0.0259572888889677 1 1
0.0577794468007733 0.0551869781509562 1 1
-0.201120529126844 -0.190161093693637 1 1
0.00585289353571214 0.0064331019658958 1 1
0.0718739103684971 0.0684889207624979 1 1
-0.0083963374040824 -0.00394383068399494 1 1
0.177743562328479 0.175537327579584 1 1
0.123695205699716 0.119237406185928 1 1
-0.169044011958958 -0.157427313725103 1 1
0.0358580208027631 0.032830275632748 1 1
-0.220737425561124 -0.208761279290344 1 1
-0.0207200458576698 -0.0139068301636573 1 1
-0.00686570745357623 -0.00701739084284126 1 1
0.0544188153422161 0.0509413761736421 1 1
0.236863792461923 0.229928201221646 0 1
-0.117191934169137 -0.110983886680808 1 1
0.0786302894840025 0.0751663867792856 1 1
0.0728871427043733 0.0699827851292376 1 1
-0.0767137297936581 -0.0711216965257424 1 1
-0.158170133172819 -0.149717884322199 1 1
0.0740440583195617 0.0704243575642578 1 1
-0.0485393911862364 -0.045232799523458 1 1
-0.183593805371325 -0.172470362939178 1 1
0.085715858649988 0.0812326812380292 1 1
0.144234329290232 0.139078408593691 1 1
0.132573144077507 0.125120191948692 1 1
-0.036430200005962 -0.0381913238392548 1 1
0.0340900408755048 0.0336420506750112 1 1
0.145325246951703 0.138304119881692 1 1
0.0277020988927787 0.0255752736828769 1 1
0.0477310498024535 0.0493173132024328 1 1
-0.001620653749492 -0.00251864780528375 1 1
-0.263306707619997 -0.250487138483083 0 0
-0.0372795349114235 -0.0374641845798067 1 1
-0.0982344664016574 -0.0952215406568918 1 1
-0.150012195011906 -0.142932131115936 1 1
0.0124743121842608 0.00932339771435779 1 1
0.180193503782535 0.173330103582662 1 1
0.162812663030506 0.150110107803925 1 1
-0.0382829761207339 -0.0348534356173466 1 1
0.0109969238228389 0.0128446911663009 1 1
0.0407780274069983 0.0388388911411639 1 1
-0.10718850547264 -0.10140624018524 1 1
-0.144083789146936 -0.140016198106979 1 1
-0.177353670680789 -0.166203853543845 1 1
0.0500687555717015 0.0457268914277642 1 1
-0.0214237998579534 -0.0231684699304946 1 1
-0.0175063162552366 -0.0165958877080448 1 1
0.0697882883497936 0.0627311659926771 1 1
-0.154756696757973 -0.14745707090002 1 1
-0.060592665407338 -0.056934853457625 1 1
-0.160403398290051 -0.158121518734272 1 1
0.091924741887818 0.0861833118298996 1 1
0.150593310881646 0.146008607046944 1 1
0.0126412162260391 0.0144853999260701 1 1
0.0731039254364048 0.0643090006997606 1 1
-0.0556670252385792 -0.0519507352791339 1 1
0.0544166212468287 0.0505494341115294 1 1
0.0205463814319814 0.0197940953468122 1 1
0.0185896996778989 0.0167819962636761 1 1
-0.00888322634033396 -0.00956763068267885 1 1
0.0149902202947135 0.0138054294461071 1 1
0.0470892774525623 0.0456317902438741 1 1
0.0597331395831331 0.0553352665662746 1 1
0.0615043061118702 0.059648667833674 1 1
-0.0136028709442258 -0.0130288875629472 1 1
-0.0556505750726845 -0.0477850859065452 1 1
-0.198031431146213 -0.188870223063296 1 1
0.101273876323776 0.100945905578042 1 1
-0.0911756890926865 -0.0886193231164318 1 1
0.0420679267888979 0.0396866704981828 1 1
0.00499817161770087 0.00263068461463366 1 1
-0.0116233177980489 -0.00958920604792239 1 1
0.112304960122961 0.107016141441654 1 1
0.0219053017823184 0.021572049202673 1 1
0.0545222819794366 0.0450356818171588 1 1
-0.175380624244194 -0.168113716318331 1 1
0.0185872051736912 0.0161269504540854 1 1
0.261316454002197 0.246157162214232 0 0
-0.0392604615741478 -0.0378014825181406 1 1
-0.0063862081142598 -0.008438595998274 1 1
0.017351201270364 0.0190794002898707 1 1
-0.153565103844382 -0.147859417597548 1 1
-0.129967183546183 -0.127922861341931 1 1
-0.0373393092106809 -0.0386527562453592 1 1
0.0107326471068748 0.0135129056306143 1 1
0.23242746170474 0.221542088583259 1 1
-0.0829733746756164 -0.0775162059274462 1 1
-0.127664095153451 -0.119743615704526 1 1
-0.0326367270867276 -0.0377526018121062 1 1
0.145776764216342 0.139070047935396 1 1
-0.0465522302541155 -0.0503274570756447 1 1
-0.121206829073876 -0.116019269050108 1 1
0.0891882179017771 0.0841022013517793 1 1
0.130413227023458 0.122178770260175 1 1
-0.0107841921614787 0.000143588592836398 1 1
0.0202022747664458 0.0185967806917406 1 1
-0.10926797338572 -0.105427967457115 1 1
-0.0130195723440299 -0.0179696083789969 1 1
0.0286090095578702 0.031432075463863 1 1
0.147591199988854 0.138409049469922 1 1
-0.163865609882657 -0.154205376530804 1 1
-0.0930920206256905 -0.0900665386857268 1 1
-0.0266797412758777 -0.0287701599179761 1 1
0.0619815474658656 0.0581203316737105 1 1
-0.0806804023893845 -0.0773766930301465 1 1
0.0474271778526494 0.0439994165906821 1 1
0.0586090949460226 0.0598023899722601 1 1
-0.14170260508297 -0.132108848239155 1 1
0.0494592772412582 0.0441013752506426 1 1
0.0812214189394028 0.0794593349884293 1 1
-0.0635721819048634 -0.0601776058436032 1 1
0.0172999989992634 0.0185769531264829 1 1
0.03609145221998 0.0361393450226115 1 1
-0.114471968147273 -0.109704496842427 1 1
0.136278635940124 0.132647475290937 1 1
-0.108410010626434 -0.101094836755459 1 1
-0.0160527413097186 -0.0154868938612219 1 1
0.0942747644297692 0.0884112017922185 1 1
-0.0743801075210308 -0.0722910498434372 1 1
0.0413918829817571 0.0357396981267641 1 1
0.0286963143080349 0.029700786784154 1 1
0.0401870774620233 0.038308262072097 1 1
-0.106413046242029 -0.103457479855362 1 1
-0.124919008238279 -0.116140191029629 1 1
0.204061312134982 0.191977304930816 1 1
0.00285042559078918 0.00226903902495957 1 1
-0.00988585422858663 -0.00762010821152768 1 1
0.0285280224083656 0.0257913307509532 1 1
0.0715167115898892 0.0684308133071168 1 1
-0.087492630727416 -0.0890069547534212 1 1
0.0400929225619336 0.0399867879510931 1 1
0.0521074913990496 0.0499346524840141 1 1
0.0427589462372373 0.0389103506364934 1 1
-0.139333762772952 -0.130019393739785 1 1
-0.062560953388392 -0.060239085698252 1 1
0.118354728666158 0.109261518398994 1 1
-0.0221478439571383 -0.0168755255871454 1 1
-0.15822326591127 -0.152962711130103 1 1
0.118361300389368 0.118451084504431 1 1
0.0529505202077083 0.042712188289535 1 1
0.20908179817675 0.196997136119927 1 1
-0.00937571390934194 -0.00880938355992902 1 1
0.0799321450871934 0.0768300118614907 1 1
0.133862501630695 0.127026765561166 1 1
-0.155242288595486 -0.146498138842073 1 1
-0.102526475760989 -0.100292598963896 1 1
-0.153948331186593 -0.151417002213196 1 1
-0.00877362351531014 -0.0104333477786814 1 1
-0.0020285012858698 -0.0005491551925699 1 1
-0.121779376912095 -0.114402686642337 1 1
-0.0352322097920522 -0.0328843599979025 1 1
0.0264280153261185 0.0292686492872477 1 1
-0.147501131035199 -0.140510013499015 1 1
0.0282040376926052 0.0237131012925732 1 1
-0.00668613534714324 -0.00427162206300772 1 1
0.156987382557875 0.146335577801842 1 1
0.0286759971664513 0.0269137626080148 1 1
-0.0197374892582331 -0.0225092867419961 1 1
0.0186970062672228 0.0185195840959469 1 1
-0.0994590566704213 -0.0922454038375193 1 1
-0.0603299293575783 -0.0585993235758595 1 1
-0.0146697776869399 -0.0126811989669642 1 1
-0.129703298496121 -0.123143790570545 1 1
-0.00063853525442005 0.00246032132499896 1 1
-0.119328539144252 -0.115274210947711 1 1
-0.0806343502879486 -0.0782346692413148 1 1
0.0522442576732767 0.0485839248175289 1 1
-0.0116495390138869 -0.00540512082604512 1 1
0.0568848030556833 0.0538760222822859 1 1
0.146277804015077 0.141612659265251 1 1
0.0490149268585317 0.0498926639051698 1 1
-0.0238680170844202 -0.0145807406417783 1 1
0.213808839470493 0.203209228489808 1 1
0.142010741775922 0.137472868444457 1 1
-0.0126886985563144 -0.0124389753633615 1 1
0.082995895528455 0.0794966445403739 1 1
0.0763424587714555 0.0703967408905476 1 1
-0.109587976116266 -0.100894822896066 1 1
0.0165259571258934 0.0187752206206608 1 1
0.0132161621031539 0.0160481313842646 1 1
-0.0784110072563965 -0.07400145323971 1 1
-0.00412258213078645 -0.00108090814887843 1 1
-0.0695424153530028 -0.0659306093758734 1 1
0.237067632349913 0.23182966269875 1 1
0.0304042317684736 0.0316900839410809 1 1
0.0281414200318566 0.0284271247119514 1 1
-0.0217305078684068 -0.0180813400268269 1 1
0.131546710718199 0.128436867134223 1 1
0.0898512027870706 0.0881592417209568 1 1
0.158098867133375 0.150687436427522 1 1
-0.0335248708753701 -0.0297323623502913 1 1
-0.00797772776308148 -0.0102597001227346 1 1
-0.131947384813831 -0.128011765367487 1 1
0.115921450047803 0.115521669105415 1 1
0.0161285961077865 0.00801458052626289 1 1
0.0837591070162614 0.0792813511901649 1 1
0.00998373686590603 0.00881238924667434 1 1
0.0526086981601323 0.050842386062529 1 1
-0.0476709886111062 -0.0433571927917267 1 1
-0.0595790666665246 -0.0576869794171986 1 1
-0.00628390527088364 -0.0122297217922856 1 1
0.16134534964826 0.152555493885357 1 1
0.0507830255199387 0.0509399581592429 1 1
-0.0767898181038552 -0.07249626304574 1 1
-0.0657525680031364 -0.062073439587428 1 1
0.0427472536965396 0.039004413255443 1 1
-0.119053035690795 -0.115851153771957 1 1
0.086552711998805 0.0823304663574003 1 1
-0.126728488769125 -0.119531707195217 1 1
0.0176720631476851 0.0194881676161216 1 1
0.0061546027809838 0.00870159169006078 1 1
0.0553281313282569 0.0500181934348172 1 1
-0.0619221664471295 -0.059153362199186 1 1
0.181809776309188 0.169818333643908 1 1
0.0562245669989785 0.0519689756686276 1 1
0.0129229617888342 0.0132466050866877 1 1
-0.159893352765547 -0.153368914383514 1 1
0.188275717254898 0.180986914116796 1 1
0.0103245109662948 0.00440150516740207 1 1
-0.19644746535192 -0.18934168136764 1 1
-0.083426794753498 -0.0783615165791214 1 1
0.0387993730281144 0.0380086404780452 1 1
0.0617633244570197 0.0586172122574203 1 1
-0.105462327331296 -0.0984728487680925 1 1
-0.168070401575411 -0.161004895783506 1 1
-0.0450527104842614 -0.039820076647326 1 1
0.0295507669393935 0.0296932540549577 1 1
-0.146084404304412 -0.140290111491646 1 1
0.169443163585066 0.158972273435308 1 1
-0.105924295693572 -0.101121803537847 1 1
0.0883585317606805 0.0842618815773288 1 1
0.0995868440665069 0.0939598273845778 1 1
-0.225146837064449 -0.220488534133274 1 1
-0.0355993469407916 -0.0350256608545134 1 1
0.129591307715112 0.119823370012167 1 1
0.0714822715417455 0.0690527775454405 1 1
0.201449946795745 0.191851021606484 1 1
-0.16502075492075 -0.15310376308248 1 1
0.200022598279344 0.192093035613019 1 1
0.0542694577751605 0.0472257954267059 1 1
0.0302113603694274 0.0303210156002274 1 1
-0.0516931206756427 -0.0478429506231613 1 1
0.0300864562149279 0.0313220582181441 1 1
-0.0748628708310409 -0.0718549528949953 1 1
0.149944962550386 0.141278833513436 1 1
-0.0410969430870817 -0.0410192875293597 1 1
0.0126849720355987 0.0114956975892337 1 1
0.129602877106003 0.122655488624889 1 1
0.12873408841449 0.120997637226942 1 1
-0.060866700687846 -0.0577301826825276 1 1
-0.401230513909588 -0.382564621629729 0 0
0.00970249639741383 0.00695105154574958 1 1
-0.0742766749183758 -0.0700891571743261 1 1
0.0249637374743685 0.0232101397665203 1 1
0.022457822385882 0.0223546599111849 1 1
-0.133388945570665 -0.128391127914262 1 1
0.0690863187507142 0.0677290928419193 1 1
0.081224794482119 0.0794691902914199 1 1
-0.182428048274394 -0.174220842091507 1 1
0.060811272119224 0.0607894345477225 1 1
-0.0498619609998326 -0.0487873882040148 1 1
0.0422235981792197 0.0378183693470436 1 1
-0.00380773312461858 -0.00797811391959407 1 1
-0.203784690856831 -0.195238731198316 1 1
-0.0725856971470851 -0.0689976750794966 1 1
-0.031656392493601 -0.0287411124832727 1 1
0.19057443015273 0.181231997914034 1 1
-0.147142899506838 -0.138475726495549 1 1
-0.133542958454256 -0.12131285715385 1 1
-0.100312702532672 -0.102558265020732 1 1
-0.0048536611308329 -0.00316246296711679 1 1
0.159847103353549 0.162762194685706 1 1
-0.132370436364687 -0.129422137913359 1 1
-0.100915744028575 -0.103267573351291 1 1
-0.209148521491373 -0.197243538820012 1 1
0.0450294487267953 0.0421897734704755 1 1
-0.151225800894327 -0.142729833104923 1 1
0.0936575533484103 0.0914807122640876 1 1
0.0537085063813159 0.0535086015163136 1 1
-0.0488109947168592 -0.0474212478062377 1 1
0.115674602532661 0.109635006945084 1 1
0.0189024455739512 0.0150992940226263 1 1
-0.153108698625974 -0.147758303368994 1 1
-0.105717726814726 -0.102047962775447 1 1
-0.154805730658135 -0.141787331679627 1 1
-0.117487731254646 -0.10916335013332 1 1
-0.0885589744988014 -0.0849082875950633 1 1
-0.0120867651679553 -0.012245406362423 1 1
0.193171165922344 0.185302470649172 1 1
0.292633467741295 0.274130219295236 1 1
0.019243635297879 0.0192235405936789 1 1
-0.142558092202826 -0.137484733118892 1 1
0.0928502903572113 0.0878613412858919 1 1
0.105577010900615 0.103166364897339 1 1
0.0137497080745145 0.0128804632506107 1 1
0.0129138393325037 0.0132090005155439 1 1
-0.000898238256008606 -0.00355973529473215 1 1
0.0484079484512311 0.0487704624663384 1 1
-0.098305509281241 -0.0939520007845771 1 1
-0.113630101228594 -0.116848869250568 1 1
-0.182992746157391 -0.174566808554209 1 1
0.0771651726549209 0.0710346913564691 1 1
0.00276952501622497 0.00307781554299168 1 1
0.0413476112662026 0.0412827818562157 1 1
-0.184772139516968 -0.171628914609151 1 1
0.00674543347935817 0.00440573583237091 1 1
-0.169774209173932 -0.160246700066358 1 1
0.0187615255223412 0.0158432043490674 1 1
0.0792112761059016 0.0752137634386303 1 1
0.0298893351917117 0.027690892215523 1 1
-0.058235763607437 -0.0512163920375423 1 1
-0.155624367484246 -0.147272432181723 1 1
-0.25525749791104 -0.241123219135681 0 0
0.300467571539818 0.283063819076839 0 0
0.0799578086017636 0.074490346126627 1 1
0.061332084016531 0.0585250439689555 1 1
-0.0931467043571748 -0.0883735196993547 1 1
-0.0341841010799282 -0.0336652003242361 1 1
0.150983366552878 0.143152045476739 1 1
0.064489344350875 0.0638268579181226 1 1
-0.181019984640264 -0.172368014463786 1 1
-0.0266844876563235 -0.0232957434551199 1 1
0.123808995216682 0.117935835774041 1 1
-0.115758623985799 -0.113141291260445 1 1
0.0513049634904189 0.04873112496203 1 1
-0.0475573943637351 -0.0455765952892017 1 1
0.142118349657164 0.135918313443553 1 1
-0.0270033269924824 -0.0225295065561044 1 1
0.0548251589826151 0.0525955632855866 1 1
0.175389991742211 0.167898532437768 1 1
0.0422038620094378 0.0412757047610714 1 1
0.108050080148083 0.102324959350588 1 1
0.111616774794993 0.107797896211444 1 1
0.0587557524281512 0.0567185091857136 1 1
-0.00863478706046401 -0.0113973073274601 1 1
-0.0962498415824421 -0.0898210424295291 1 1
-0.0719403356187215 -0.0666147398250558 1 1
-0.0871910385473721 -0.0844261058004712 1 1
0.0485297874296802 0.0468001734136348 1 1
-0.27202933385053 -0.260015942765736 0 0
0.0581635541900631 0.0591395123826587 1 1
0.025195128254834 0.0237584372537746 1 1
-0.181188314583988 -0.171149467237433 1 1
0.142136835640924 0.136528266112756 1 1
0.254326877139748 0.243528687471999 0 0
-0.0944957729294961 -0.0894399767801972 1 1
-0.0450739030255326 -0.0424076362584502 1 1
-0.0338065439197223 -0.0343230292533222 1 1
-0.160871316495672 -0.155431947721936 1 1
0.011740517526141 0.00889696727724786 1 1
-0.0996031084546361 -0.103105808534617 1 1
0.0387923652182425 0.036344294360026 1 1
0.0624629971047269 0.0566883094113449 1 1
0.036888946691125 0.0328641878422237 1 1
0.0412299214387001 0.0386541099298428 1 1
0.0041489811357777 0.00575324650596093 1 1
-0.0936350118611254 -0.0902008944917123 1 1
-1.19030550587438e-05 0.00139408995156785 1 1
0.019419196928428 0.0162721897414921 1 1
-0.036681584898285 -0.0330237396137091 1 1
0.149594853866163 0.139685176756569 1 1
-0.169745773616961 -0.158571407026601 1 1
0.0614070119694523 0.0541221780448198 1 1
0.126642133807926 0.120692270146056 1 1
-0.134140828145077 -0.127592119483426 1 1
-0.0975369961083563 -0.0940629952082051 1 1
0.0712038100471564 0.066494499641754 1 1
-0.00149349705895014 -0.00248308685880208 1 1
0.0759940608659162 0.0748036786327224 1 1
0.0849176354797453 0.0783325783198282 1 1
-0.00524089933226067 -0.00442710955086896 1 1
0.157800905977732 0.152802158597964 1 1
0.0772197817342187 0.0737413099473555 1 1
-0.220674689028007 -0.210596237882797 1 1
0.0536239599298781 0.0518068784098814 1 1
0.0857246920839246 0.0823600398582903 1 1
-0.0706612185452574 -0.0683501709826781 1 1
-0.298087393584897 -0.286028397567137 0 0
0.0204811594509737 0.0178548424207018 1 1
0.0981938698959862 0.0936791548817987 1 1
-0.256015787104732 -0.245223341819292 0 0
-0.0862031176562462 -0.0821477941167975 1 1
0.184623715785061 0.176871905378179 1 1
0.10473400720874 0.103203811318877 1 1
-0.0659807174003395 -0.0624920131597718 1 1
-0.0969727937218758 -0.0927248970042048 1 1
-0.0641216733350516 -0.0643916278031617 1 1
-0.0494775113586037 -0.046331401882087 1 1
-0.024536729973671 -0.0235513335730432 1 1
-0.215467739671552 -0.204851917815227 1 1
-0.0650911895115245 -0.0584195916245352 1 1
0.087298204398159 0.0836443833699613 1 1
-0.0931812350605555 -0.0892472943983331 1 1
-0.186181013056325 -0.175592139039355 1 1
0.0125251049159989 0.0104380470278137 1 1
-0.0406900904789597 -0.0419833804325674 1 1
0.0981780299182418 0.096850870007471 1 1
-0.174326445279904 -0.167077576148848 1 1
-0.122464872897811 -0.122015530926783 1 1
0.188181471418566 0.179739408257796 1 1
0.0656840380550164 0.0629518767959444 1 1
0.197562622293827 0.189588979650291 1 1
-0.090855048585356 -0.0818376395191852 1 1
-0.159090437649571 -0.14726704231527 1 1
0.0745386234353423 0.0728835578178739 1 1
-0.0172085243841261 -0.0158732670376496 1 1
0.138114056539592 0.129488771885123 1 1
-0.137063262950008 -0.135343145237384 1 1
0.184366509292875 0.177865710508148 1 1
0.0864894515043083 0.0839414553983224 1 1
0.0991860779342766 0.0915838239983682 1 1
-0.00707110044600717 -0.00209635907570565 1 1
0.10204289277174 0.0954582765982653 1 1
-0.0584976622293674 -0.0572074854757254 1 1
0.0166622461827802 0.0145596471969724 1 1
-0.0408445383680272 -0.0395925263095301 1 1
0.181727365374107 0.179961650233821 1 1
0.0617351689019074 0.0624620262629393 1 1
-0.160858152694626 -0.155871739315217 1 1
-0.232063904305384 -0.218555041049927 1 1
-0.0039298570889808 -0.00754235074236106 1 1
-0.116734570931037 -0.110324810056742 1 1
0.0530511495723616 0.0517370742040198 1 1
-0.00640796194093601 -0.00566984375758485 1 1
0.0189890917510675 0.0147136592818337 1 1
-0.0117685836697659 -0.00838317867276402 1 1
-0.170265581717221 -0.161349549111628 1 1
0.0399540613341258 0.0376768828003031 1 1
0.0725440762520794 0.0683197989019634 1 1
-0.0845474879770575 -0.0849756692781947 1 1
0.122543833335184 0.11920191808291 1 1
-0.104758203158052 -0.103386128540288 1 1
0.0562727656495893 0.0546055226969401 1 1
-0.100855480705673 -0.0991273161118387 1 1
-0.119660314008533 -0.113407677334631 1 1
-0.0240347178042595 -0.0219189273987963 1 1
0.00599670659478316 0.0120841494287474 1 1
-0.10301012721496 -0.0996456939387479 1 1
0.110816158980122 0.103149118937659 1 1
-0.147334650919393 -0.13912992228954 1 1
-0.116853548763285 -0.110771205705494 1 1
0.207515609472125 0.204041486840851 1 1
0.113905031938729 0.107419586337765 1 1
-0.151843481409734 -0.141472545181751 1 1
-0.119033264954761 -0.117125931835915 1 1
0.128081294640149 0.123438994318849 1 1
-0.121193102630582 -0.114480563872699 1 1
0.0343481700526369 0.0313166251458391 1 1
0.0111144971921711 0.0123209157476514 1 1
0.0542567081096006 0.0561315652610845 1 1
0.0653199592960779 0.0582280186824216 1 1
-0.288815458241779 -0.276248927332355 0 0
0.124146954633251 0.117107835127427 1 1
-0.061090730972429 -0.0594764395004365 1 1
0.0373037327632188 0.0329650586809227 1 1
-0.202243888090333 -0.191491361925167 1 1
0.0826708505698543 0.0785881345273726 1 1
0.0502190897923015 0.0464095766078099 1 1
0.200554272541891 0.190190467490079 1 1
-0.174953959392509 -0.164439155117224 1 1
-0.0315397619043191 -0.0330542621506865 1 1
0.107715815394292 0.0981368362165214 1 1
-0.297977709402997 -0.285457427696516 0 0
0.0520340062200806 0.0548747043705309 1 1
0.13347285910165 0.123988368510764 1 1
-0.0965414375168643 -0.0901586865214651 1 1
-0.0274467954744654 -0.0262289864238483 1 1
-0.138198095087681 -0.132570972942181 1 1
-0.10813565532894 -0.10130938405672 1 1
-0.0466797948126686 -0.0449763938879971 1 1
0.241559275604462 0.234617958513672 1 1
0.276680580145628 0.263026474805752 0 0
0.00771245132828107 0.00897485256349751 1 1
0.275055105298141 0.261356616646539 0 0
-0.0454895130519875 -0.0490330038940818 1 1
-0.00761257592649018 -0.00675562557744076 1 1
-0.0900812678490609 -0.0869327124690015 1 1
-0.238274359728196 -0.227806071035056 1 1
-0.128871747763604 -0.126210429034352 1 1
0.0568021733135711 0.0542828209907165 1 1
0.313444890035716 0.301239820649468 0 0
-0.0499518500444035 -0.0460092131718718 1 1
0.0717181082846337 0.0700637740744437 1 1
-0.0859769639676191 -0.0846666242479091 1 1
0.123591318603071 0.118902278362466 1 1
-0.150625839343049 -0.143743854283076 1 1
-0.0326083806486602 -0.0290234326682499 1 1
0.154862720119379 0.146893792201744 1 1
0.0544683284680742 0.0547406674667379 1 1
0.0919848650426616 0.0884918149279204 1 1
-0.081620764530838 -0.0777293159613787 1 1
-0.0627200473584391 -0.0616727924848582 1 1
0.204207479048693 0.197236117497318 1 1
-0.0837805977986636 -0.078240793634643 1 1
-0.0942801924183156 -0.0920521604953465 1 1
0.113523265435257 0.105749728571663 1 1
-0.12219686193797 -0.117168614918072 1 1
0.0693346814024232 0.0671121168732006 1 1
0.00312682863873409 0.00058024596378238 1 1
-0.0165691944846528 -0.0149251547204106 1 1
-0.152139893083124 -0.142886501592077 1 1
-0.0664562998950732 -0.0663112214483885 1 1
0.0601096938098087 0.0547290598784871 1 1
-0.198542433790106 -0.188417298497723 1 1
0.11945930228025 0.113922934352134 1 1
0.0353951286930297 0.0349795905722584 1 1
-0.0769110547946848 -0.0749007667616851 1 1
-0.0431894666370566 -0.0418526839435577 1 1
-0.104158602390868 -0.0973543230588938 1 1
0.0190181047699923 0.017215333135202 1 1
0.0988306011638499 0.0921030939091296 1 1
-0.0377669234089523 -0.0314771415970862 1 1
-0.0464081197406954 -0.0429663784570867 1 1
0.244671845662688 0.236056708443365 1 1
-0.176528889884559 -0.169577046995155 1 1
0.000182338984080756 0.00365694828859357 1 1
-0.0337790633460188 -0.0326031188911157 1 1
-0.0956633239620657 -0.0848137770598967 1 1
-0.022461785641396 -0.0214121599851782 1 1
-0.000508302939835656 0.00153700683460406 1 1
-0.210682610187156 -0.201969850446613 1 1
-0.229774918970709 -0.21674403248735 0 1
0.00559072990126965 0.00277013316277669 1 1
-0.0568232166313677 -0.0540920832199721 1 1
0.0579787652963 0.0540992372068055 1 1
0.0921242344293301 0.0882952184386732 1 1
-0.190083163260099 -0.181931974101953 1 1
0.0649201503019289 0.0616402252285436 1 1
-0.142844634206302 -0.138861232096722 1 1
0.0961529866966823 0.0928928711155739 1 1
0.092529578714986 0.0842552610549343 1 1
-0.362635439860043 -0.352746999185825 0 0
-0.0208777220957164 -0.0188826777663876 1 1
-0.310419858787042 -0.298313442746056 0 0
-0.0126034993017884 -0.00881293295758118 1 1
-0.18780964249602 -0.177356867281023 1 1
0.003984892168142 0.00344671073259591 1 1
-0.0478923470038449 -0.0476164698026565 1 1
0.0599593714448692 0.056937217580745 1 1
-0.00260690614020257 -0.00375840774840363 1 1
0.284699345735386 0.274764063368823 0 0
-0.0511125704432732 -0.0483533386301831 1 1
0.0161402712945282 0.0130320488614582 1 1
0.249228649836215 0.23481357080638 1 1
0.0875931879059527 0.0842472051469378 1 1
-0.0095691209158701 -0.00961958010739591 1 1
0.12361821819746 0.117550881273084 1 1
0.0043576997857489 0.00672224178258315 1 1
0.119506069926816 0.11163625771523 1 1
0.0542200945974817 0.0510081088109979 1 1
0.0313600406760404 0.0297802018804635 1 1
0.0453552314987784 0.043396074863998 1 1
0.0560051859874209 0.0466068289155139 1 1
0.190751933321805 0.180420179436891 1 1
0.15628009644771 0.146567027968423 1 1
0.100161261248621 0.0946601156404915 1 1
-0.0150408076067189 -0.0144670576109435 1 1
-0.0965274373527218 -0.0934045457135505 1 1
0.0635576551457336 0.0640907457752058 1 1
0.132347936872526 0.122465542435185 1 1
-0.0645010985985433 -0.0610508146909326 1 1
-0.21394696807995 -0.20476719563471 1 1
-0.0529317024053445 -0.0556570343750553 1 1
-0.0487801104826669 -0.0459033224807575 1 1
0.107420346778483 0.104301120127512 1 1
0.162359747999895 0.16208666629693 1 1
-0.0405483823468693 -0.0399657949311845 1 1
-0.0337973477309919 -0.0322570285060959 1 1
0.049624472891859 0.0497222893317746 1 1
-0.0254763863258473 -0.0259019332550633 1 1
-0.0132791921211549 -0.00973774791031388 1 1
-0.224842394639433 -0.213520016982705 1 1
-0.0787113869039254 -0.0703250965527268 1 1
0.0613748015627607 0.0590126633572405 1 1
0.318153218608818 0.298093063461604 0 0
-0.0368395618651226 -0.0333097096663763 1 1
0.040325429746501 0.0370191487359299 1 1
0.114350905346601 0.109760566359888 1 1
0.0961419102727151 0.0910984473615612 1 1
-0.212261252434855 -0.197132701570451 1 1
-0.0494944963874615 -0.0466668291342603 1 1
-0.138192068732633 -0.13484887849552 1 1
0.0455339604648517 0.0449872330249794 1 1
-0.150978198585656 -0.145233108730107 1 1
0.266683451970231 0.254641651928843 0 0
0.0638799390121861 0.0644979135210362 1 1
0.0864803211578722 0.0859337467026441 1 1
-0.0149892183910034 -0.0114005474632352 1 1
0.0225272826022793 0.0208957381864822 1 1
0.192039616281717 0.182935616157648 1 1
-0.105770913645258 -0.099151696120912 1 1
0.109431229770113 0.106003306914663 1 1
-0.00567241707316629 -0.00457577592067336 1 1
0.0157234015512251 0.0156728325923445 1 1
0.00620973967071409 0.00751899378050556 1 1
-0.0397104814424073 -0.0367467897625621 1 1
0.0523057091639409 0.0481407635921007 1 1
-0.191293199185956 -0.184493969247683 1 1
0.108605870085662 0.107088682736196 1 1
0.000410776505577852 -0.000191397181848893 1 1
0.0403175530292956 0.0390264999834138 1 1
0.0723133269751354 0.0709616086573616 1 1
0.0843185243535607 0.0793689977663399 1 1
0.072394268898044 0.0690660676153798 1 1
-0.128583021651894 -0.121609888750294 1 1
0.0725159938279825 0.0675217545147349 1 1
0.0258590890904573 0.0250602950303411 1 1
0.0544971848952093 0.0466230544154238 1 1
0.158452675737911 0.149121729656227 1 1
0.00355461367970611 0.00105801075760415 1 1
-0.0429042410136698 -0.0413088557281386 1 1
-0.1003954664273 -0.0960768534293119 1 1
0.0023704779651796 0.00269407379808191 1 1
0.206719041728434 0.19602171718838 1 1
-0.0621578276206213 -0.0602803324715637 1 1
-0.154758149359646 -0.150006965076934 1 1
0.0397633779210671 0.0403647005619037 1 1
-0.041874336780525 -0.0375424922031083 1 1
0.129908315421479 0.122299834667751 1 1
0.103823923191888 0.0990621268782005 1 1
0.213774934292916 0.20565077534387 1 1
-0.0254557984812579 -0.0229187614699708 1 1
0.144447610733551 0.139770377336976 1 1
0.0407901995307285 0.0368928931793285 1 1
0.185177970038318 0.175910717604038 1 1
0.0626886070828005 0.0597805741433528 1 1
0.10032323871136 0.0979405360417827 1 1
0.202991941217676 0.196676016602255 1 1
-0.050256596736783 -0.0482629567173853 1 1
0.112781041201543 0.105224910645313 1 1
0.232544014735974 0.218720341989863 0 1
-0.0397329541585938 -0.0415198845979771 1 1
-0.251123362595826 -0.238782288272268 0 0
-0.0936187227532049 -0.090268941803278 1 1
0.122809982660952 0.115746962112315 1 1
-0.191032051949826 -0.182591634809055 1 1
-0.161156444995615 -0.153892912282086 1 1
0.0041749164645209 0.00480478323550978 1 1
0.0298243055979913 0.0295963405990084 1 1
-0.00678422628899469 -0.00649705667103312 1 1
0.0494474447663728 0.0492629339421745 1 1
-0.153830973743004 -0.148144507810413 1 1
-0.0955159981662567 -0.0934986847934519 1 1
-0.00314156138927145 -0.00387960182834073 1 1
0.103957590445745 0.0998992211009308 1 1
0.0746881149831588 0.0674783645282475 1 1
0.146452135152805 0.140118796945007 1 1
-0.0026562941394944 -0.00180887532556504 1 1
0.0720417218775172 0.0678289870721973 1 1
0.188910878291204 0.182669649809629 1 1
-0.190928339638789 -0.184986593009122 1 1
-0.156272742715887 -0.149703197290225 1 1
0.156926664323533 0.149543434815984 1 1
-0.171911954631739 -0.163486633119505 1 1
-0.0483540938464011 -0.0434984198791715 1 1
-0.185101246610396 -0.175769433578263 1 1
-0.131199342173816 -0.127107917523714 1 1
-0.172281359912614 -0.166378664932884 1 1
-0.100473016094346 -0.0976058786581123 1 1
0.0404628189617487 0.0377134514680647 1 1
-0.118511513031774 -0.112033626117823 1 1
0.122666953675058 0.117251569058055 1 1
-0.00606262925065569 -0.00507102186358867 1 1
0.0362728938776399 0.0424674954919715 1 1
0.267755183299301 0.256692041797275 1 1
0.192879055005782 0.184543778203036 1 1
-0.160228726215649 -0.149924597942429 1 1
-0.188770018609822 -0.178326780573258 1 1
-0.0188503457855021 -0.0187677764675979 1 1
-0.0689239935979729 -0.0654810545719273 1 1
0.128617047273324 0.121404746118899 1 1
-0.108740056646106 -0.103148044918207 1 1
-0.0377438215185556 -0.0376903740817371 1 1
0.114521478873059 0.107563318428394 1 1
-0.0712610921422569 -0.0656031087117858 1 1
0.0972385126818132 0.0937406683258971 1 1
-0.247485472476254 -0.236938489727143 0 0
-0.060300677983393 -0.0547566586840477 1 1
0.104384951604038 0.0981308987380523 1 1
0.0343126970124554 0.0341540035186203 1 1
-0.164974791798458 -0.157269928277114 1 1
0.136437399160221 0.125230921542625 1 1
0.18516412372259 0.171534925649613 1 1
0.0780237629651159 0.072130931090277 1 1
-0.183346721974498 -0.174724529569042 1 1
-0.0851460539610492 -0.0823791889041347 1 1
0.237611316232134 0.223105564032662 1 1
-0.0255423922340933 -0.0249028506981095 1 1
-0.0427690130280999 -0.0414879407625397 1 1
0.0412171980188051 0.0367609920676584 1 1
0.093177979828157 0.0893442133981307 1 1
0.257377277956401 0.247191474164797 1 1
-0.224312290551293 -0.2177919427969 1 1
-0.0960401503386468 -0.0914846977609528 1 1
0.30830768574212 0.293368873754341 0 0
-0.103843130264049 -0.105951306559315 1 1
-0.0930595079124886 -0.0818903067420187 1 1
0.0203937328699658 0.0204027143393944 1 1
0.0410306625692356 0.0383419640028491 1 1
0.0033783410438301 0.00676351515445835 1 1
-0.0341643161890671 -0.0314136889840012 1 1
-0.0306195140136826 -0.030236252038776 1 1
-0.0177474650382667 -0.0166875830824587 1 1
0.134493141790775 0.127027656700376 1 1
-0.0566391605016451 -0.0563074823206863 1 1
0.197894244386395 0.192416346444459 1 1
0.14516575244988 0.134783532969974 1 1
-0.232715955006412 -0.225214967839924 1 1
-0.082230213449629 -0.0802310080969853 1 1
0.0233387758316935 0.0210139452616122 1 1
-0.169124489274146 -0.162480727824804 1 1
0.0464906230879589 0.0441405719703858 1 1
0.0237571113507025 0.0216857670257304 1 1
0.0195023709220057 0.017942815836244 1 1
-0.037242199732293 -0.0346082706066375 1 1
0.0238240266078024 0.0296030672302344 1 1
-0.0803047575879159 -0.0771549146670985 1 1
-0.0955962304346215 -0.0893359264618939 1 1
0.164720572336836 0.157220564610979 1 1
-0.0742692344379681 -0.0707844765764263 1 1
-0.0796533362567435 -0.0757740481818294 1 1
0.117165940441275 0.109471479183735 1 1
0.082606608414131 0.0776632466339931 1 1
0.0153052539490171 0.0119028862751304 1 1
0.174589547060892 0.167389821416622 1 1
0.12032444287714 0.114544649501892 1 1
-0.111293476771489 -0.106371183797474 1 1
0.0904866850609914 0.0850710857799112 1 1
-0.242925911492793 -0.229788914208236 0 1
-0.148839649514236 -0.141247564377991 1 1
-0.172597126148337 -0.160454186225053 1 1
0.0931199299371082 0.089443889538182 1 1
0.159362605825171 0.146890885229069 1 1
0.120438643754648 0.118948293996468 1 1
-0.0831191710716969 -0.0807247972422165 1 1
0.00997670032177102 0.0101343485924669 1 1
-0.224804857429417 -0.210872407042427 1 1
-0.206130058108289 -0.19707769402991 1 1
-0.0192687381621565 -0.0167910020849047 1 1
-0.0246244858833649 -0.0231736463605288 1 1
-0.28295282968848 -0.265716184370825 1 1
0.110760246486547 0.107954730210184 1 1
0.178440277062594 0.170878367255642 1 1
-0.118713988850458 -0.108994557617061 1 1
-0.0158674829163815 -0.0155253234804301 1 1
-0.115922082663417 -0.111200992178435 1 1
-0.026517447868442 -0.0227747600573309 1 1
-0.147838511447383 -0.142940719080585 1 1
0.0199369171117837 0.0199329908609257 1 1
-0.115012377106655 -0.106364713396024 1 1
0.0609342861012845 0.0566682463162793 1 1
-0.0421099327085891 -0.0392142308689716 1 1
-0.207667312662935 -0.195746277969547 1 1
-0.0704230298848497 -0.0669435019991334 1 1
0.0340393052834399 0.0351491918155386 1 1
-0.201236183580382 -0.191624430424905 1 1
-0.0181797072508223 -0.0177885853337484 1 1
0.0426677295134745 0.0388653406660958 1 1
0.0619867377845648 0.0622583377321115 1 1
-0.236080379113249 -0.226320664284536 0 1
-0.100144506572684 -0.0945065785962756 1 1
-0.152249570197391 -0.146226120805717 1 1
-0.0365912395910225 -0.0346315214169498 1 1
-0.0534596962186115 -0.0496909344622567 1 1
-0.0117033614278701 -0.0103441321520291 1 1
-0.211942067290659 -0.202688493778813 1 1
0.0542398141911396 0.0499055477141276 1 1
0.132257326526949 0.125557228489285 1 1
-0.00433906604747729 -0.00406589404740505 1 1
0.0856318508508782 0.0803329805343733 1 1
-0.184942694435127 -0.176713195098731 1 1
-0.0302719840124672 -0.0274680472190478 1 1
0.108694326343474 0.10408020357371 1 1
0.056128545027863 0.0546073168397632 1 1
0.0431302332347284 0.0402683137531801 1 1
0.186599532791167 0.176430690071313 1 1
0.167061392694609 0.157770835437988 1 1
0.0203430215510228 0.0199081232450061 1 1
-0.0357515068075982 -0.0326765930946347 1 1
0.0893751871146667 0.0846401141206023 1 1
-0.11786660779838 -0.109418906467929 1 1
0.0340249590405557 0.0330434034351269 1 1
0.113533919941993 0.109435323075262 1 1
0.0113357318316248 0.0108068027832644 1 1
0.15622475883857 0.149234292474413 1 1
-0.139637904548175 -0.136143917368911 1 1
-0.181152850418881 -0.167407428232822 1 1
0.077644430054916 0.0762131981379965 1 1
0.0129641390338481 0.0134186474309874 1 1
-0.0207954298854881 -0.0214616268038828 1 1
-0.194970242529015 -0.185961769773782 1 1
0.0519889525730332 0.049497831947648 1 1
-0.00375606640477656 -0.00545729057834951 1 1
0.0453957846688778 0.0454820469063751 1 1
-0.0242272497588489 -0.022705880296214 1 1
-0.0153117992644508 -0.0163352191814904 1 1
-0.131359583031504 -0.128743109029562 1 1
-0.131047605623778 -0.129163425208359 1 1
-0.320406729282417 -0.305526400743827 0 0
-0.199735783750617 -0.194052454126614 1 1
-0.138975484859233 -0.134231555966656 1 1
-0.00202036632247386 -0.00343017105624042 1 1
-0.0165046128840361 -0.0147956950704939 1 1
0.0568581118273759 0.0550880268240326 1 1
-0.0975393147089665 -0.0963218756909076 1 1
0.133530239875295 0.125557285289633 1 1
0.0924073435917461 0.0942076058129706 1 1
0.118509557859411 0.117677999510073 1 1
0.276803680786588 0.264775513202089 0 0
-0.0947668957688698 -0.0856264457852427 1 1
0.139925455693722 0.133614170373349 1 1
0.0511283072322011 0.0485714473978968 1 1
-0.0433919941984676 -0.0398381920838748 1 1
-0.170190949155864 -0.161034762584894 1 1
0.244379536792863 0.227919949660137 1 1
0.271507686625847 0.259142125797701 0 0
0.00966650513384861 0.00974205523568984 1 1
0.106596880279556 0.100716362397665 1 1
0.0116976470107912 0.0126881293385747 1 1
-0.0672027633961199 -0.0630836290764167 1 1
-0.100378363259838 -0.0939818031413389 1 1
0.0932996463649326 0.0899235232545657 1 1
0.0561543182722459 0.0485052383694082 1 1
-0.0277245081579872 -0.0187204948952352 1 1
-0.01658792242007 -0.0182086033175445 1 1
-0.138442735019642 -0.132354153772722 1 1
0.0399255160570649 0.0385346335692029 1 1
0.00299051112255584 0.00671025107842029 1 1
0.234626181880387 0.22625054120938 0 1
-0.0345774137692985 -0.0324208652145901 1 1
0.188974173028324 0.181055267716123 1 1
0.0634342979035222 0.0591455577196503 1 1
0.0467155865224325 0.045651676376658 1 1
0.0582419394981326 0.0566774833333402 1 1
-0.0708253114166415 -0.067539539058335 1 1
-0.0255341683317554 -0.0229001702743587 1 1
0.0495179571909856 0.0457134000509274 1 1
0.149660635403899 0.134931633613043 1 1
0.0324770157720345 0.032621061698671 1 1
0.07562811876053 0.0707003362659143 1 1
0.312742992139594 0.300066229336066 0 0
0.130389119171253 0.122886640403258 1 1
-0.184215285640199 -0.176640254370794 1 1
-0.0866179912404412 -0.0807502939381669 1 1
0.0670668875967268 0.0659551935688267 1 1
0.265826594478158 0.256437156167152 0 0
-0.162870710837485 -0.156847333813283 1 1
0.0243511312794612 0.025097673240715 1 1
0.105155930661719 0.0970300092296519 1 1
-0.283370136025418 -0.268889722806484 0 0
-0.11620691293483 -0.112262055877638 1 1
0.0530144791121671 0.0493059204267696 1 1
0.0613681993245199 0.0674324660049239 1 1
0.137914957864085 0.128191034252629 1 1
-0.0592931262149535 -0.0555451540614368 1 1
-0.0331889399876722 -0.0324210089711136 1 1
0.132132169173459 0.12750461771415 1 1
0.188771698602667 0.178751820519896 1 1
0.032791568962167 0.0312073387058266 1 1
0.00480463558693058 0.00583028551420283 1 1
0.230619760885158 0.223626554119072 1 1
-0.0460208879201835 -0.0422938323746664 1 1
0.101839184663468 0.0967464954459909 1 1
0.0389312785449442 0.0393894584032011 1 1
0.00479827309091315 0.00525951540442539 1 1
0.075907459566324 0.0700181829260255 1 1
-0.0535970761397542 -0.0518608965304743 1 1
-0.0887139670645694 -0.0849658038587972 1 1
-0.00753181352357906 -0.00997041004064496 1 1
0.0585794770979282 0.0592766081262427 1 1
0.0504734993617321 0.0518575608256871 1 1
0.0433065509035461 0.0424621098698473 1 1
0.127961927710798 0.12221862648681 1 1
0.00890531464953416 0.00997176662413759 1 1
-0.078852029771957 -0.0779410983540187 1 1
0.166816375212543 0.157847962435973 1 1
0.210428494227057 0.201497284006963 1 1
0.0381585532490436 0.0348337252282899 1 1
0.238880203713138 0.229536633200385 1 1
-0.00577794271455606 -0.00662836137180666 1 1
-0.103792651343564 -0.0980143542862031 1 1
-0.0327559867163228 -0.0297169751275669 1 1
-0.201798941947343 -0.190135491375045 1 1
-0.11969339180641 -0.115967781349897 1 1
-0.225421002535413 -0.214092507168591 0 1
-0.00828157237171556 -0.00653653746954734 1 1
-0.00530144651058445 -0.00186143870900673 1 1
-0.072732063741656 -0.0725148104337118 1 1
-0.241496152976329 -0.234209543153111 1 1
-0.161874505200544 -0.154515852729422 1 1
0.0889611828649953 0.0752178234951736 1 1
0.06694437946569 0.0641546724416845 1 1
0.27007137616244 0.254793355705751 0 0
0.200737454258708 0.191909955272638 1 1
0.0607155482759409 0.0609389086849767 1 1
0.00131721946153268 0.00355909743709659 1 1
0.128977495365693 0.124285705833793 1 1
-0.0854183082683094 -0.0844049766046881 1 1
-0.319567273766524 -0.307717725031921 0 0
0.210385756675154 0.200203540140507 1 1
-0.211585862935941 -0.201305371600371 1 1
-0.0774346376942221 -0.0748319305105124 1 1
-0.10154642945987 -0.0986983224453182 1 1
0.0139283978548107 0.012186600582562 1 1
-0.155175247208724 -0.144675174661174 1 1
0.0797954595426296 0.0781556825776602 1 1
-0.125936663965523 -0.121166282490671 1 1
0.182217827110577 0.171174666062707 1 1
-0.0415994905147995 -0.0397062318932762 1 1
0.163321532347338 0.155783132340475 1 1
-0.0092364246842332 -0.0105211232257478 1 1
0.0126639017187607 0.00986189478629548 1 1
0.0390118660529065 0.0381423534847908 1 1
0.266130740410644 0.252107303738521 1 1
-0.00503293950741247 -0.00214004153687403 1 1
-0.155852200953147 -0.150440895270098 1 1
0.0968301572144991 0.0902392245516039 1 1
0.00113804669768809 0.00219116410978516 1 1
0.117233054076831 0.115849019144252 1 1
-0.152764617515417 -0.142859013458275 1 1
-0.0882990950219381 -0.0802134360797284 1 1
0.0804600421787956 0.0779683301752386 1 1
0.0538486633552748 0.0485990096132769 1 1
-0.184507574596977 -0.179725732898522 1 1
-0.0217860106949162 -0.0194013119780304 1 1
-0.070214853684608 -0.0689775709720874 1 1
-0.0368287816419854 -0.0349675977106557 1 1
-0.233232572151569 -0.222105527661986 0 1
0.0541392222241163 0.051913261183649 1 1
-0.128740669190265 -0.125429778685737 1 1
-0.0584549758717332 -0.0570819497106414 1 1
0.00373797968667602 0.00473744379116031 1 1
0.0912082995344581 0.0870877298622238 1 1
0.0569901254546413 0.0522912428743081 1 1
0.0965876895819798 0.0927307741338622 1 1
0.108234759266751 0.1024061817375 1 1
0.0831440037535877 0.0766521307928107 1 1
0.00739759470874176 0.00950492225933323 1 1
-0.355790684255188 -0.345876276495867 0 0
0.0325717694537409 0.027925619162558 1 1
0.206995245102381 0.201377172502451 1 1
0.104414754981533 0.100921027155908 1 1
0.179699070329963 0.170657859422446 1 1
-0.199608863811951 -0.184472345554454 1 1
-0.235269678511789 -0.225609414534451 1 1
-0.0285124522519582 -0.0275057602415663 1 1
-0.319042558893496 -0.305182084660815 0 0
-0.276081574942759 -0.262038271386827 0 0
-0.0388902006889713 -0.0364621859069518 1 1
0.0840363470062166 0.0836246589033752 1 1
-0.096404369617462 -0.0935682232473331 1 1
0.111595310494146 0.105900216370444 1 1
0.066858577030313 0.0658518522312629 1 1
0.12054222173293 0.115939395621029 1 1
-0.0518537010481516 -0.0519658582935678 1 1
0.0571937112768774 0.0540196521510091 1 1
0.0921599920497492 0.086071663325323 1 1
-0.184675718732892 -0.175259828288517 1 1
-0.0430650220724548 -0.0384436441268563 1 1
-0.140642548157271 -0.133386464855668 1 1
0.0101713780406522 0.0156639995821291 1 1
-0.0790816180556648 -0.0765975753665212 1 1
-0.169943302386804 -0.162434333770072 1 1
-0.0481031950779029 -0.0501693258210232 1 1
-0.110188246423605 -0.109375189681658 1 1
-0.01806019300504 -0.0194711741880951 1 1
0.0239350612618848 0.0250485504236942 1 1
-0.127104477124817 -0.120984104394746 1 1
0.126555705433076 0.11940994055323 1 1
-0.151144303772713 -0.14255806945707 1 1
0.196089861427439 0.188266483731924 1 1
-0.0229589151608556 -0.0218622973508225 1 1
0.0424239597606353 0.0390131137934337 1 1
0.00234213694381827 0.00214716608119648 1 1
-0.00501547494151994 -0.00161011102590385 1 1
0.164943064014375 0.160848248059926 1 1
-0.114747595251518 -0.112283497190964 1 1
-0.153808858935482 -0.148745374906549 1 1
-0.066940078151829 -0.060509827163632 1 1
0.236072710605309 0.224306716623486 1 1
0.0840181653750199 0.0734212944447744 1 1
-0.056377120955678 -0.0582494159967635 1 1
0.00468808840043122 0.00235724561014062 1 1
0.110238593694535 0.101567876093418 1 1
0.0989711922955207 0.095117008082404 1 1
-0.0757017072145537 -0.0730731349815793 1 1
-0.018774910931715 -0.017014189559404 1 1
0.0765694150372313 0.0736276472006747 1 1
0.0250074346844738 0.0246142371934258 1 1
-0.136004967087374 -0.129441385888375 1 1
-0.0767202276772767 -0.0749975960287396 1 1
-0.0204067127633507 -0.0226326030547477 1 1
-0.046226940809751 -0.0439736376520592 1 1
0.046564748623085 0.0421497945877154 1 1
0.161471652655696 0.153517158902751 1 1
-0.179607998247352 -0.174380351562367 1 1
0.0252296973806669 0.0280250151919588 1 1
0.042101653843368 0.0380044974436192 1 1
-0.0430708385082785 -0.042593633541319 1 1
0.208446110690385 0.198301521375888 1 1
0.0655201788507458 0.0637495041737662 1 1
0.0244861827914248 0.0200209694870774 1 1
0.0396910006969524 0.0365526096662143 1 1
0.0300742005283732 0.0329731287526117 1 1
0.138881755879757 0.135677938072684 1 1
-0.109891787140203 -0.102972514001114 1 1
0.164201116930123 0.153812771450708 1 1
0.18694413470448 0.175879705943235 1 1
0.174717696419014 0.161187336303758 1 1
0.183404933204495 0.173210796639858 1 1
0.166912515416627 0.159562087012301 1 1
-0.267081298008509 -0.256827964347781 0 0
0.191823142576901 0.180500179095989 1 1
0.0650670895616438 0.0588450877118079 1 1
-0.174995291049445 -0.167941166226521 1 1
0.0795222317818153 0.0761380576200172 1 1
0.00218740673963201 0.00206407517868542 1 1
0.117685174726204 0.111876513966728 1 1
0.0131250570772728 0.00991378362911254 1 1
0.17568753148012 0.166183251966636 1 1
-0.0390135127773173 -0.0393577375047869 1 1
0.0926213453263678 0.0874129711038812 1 1
0.0966653270563947 0.0899690197013394 1 1
0.161264118439467 0.157242083031526 1 1
-0.0230562115754134 -0.0198775574150975 1 1
-0.192389373780321 -0.184395916208466 1 1
-0.0589535402119395 -0.0528101146360748 1 1
-0.0432457776042253 -0.0417344430838386 1 1
-0.254949052939264 -0.242795759606924 0 0
0.108313636253989 0.107458038354026 1 1
0.103784908219671 0.0969717741474196 1 1
-0.206665763209331 -0.199365646046138 1 1
-0.0708182156550615 -0.072122900457926 1 1
0.39481389288752 0.377499564927864 0 0
0.0776023931616034 0.0743297786441356 1 1
0.052114303574918 0.0499136918787001 1 1
0.0343123739275422 0.0307788453005472 1 1
0.00401174103088214 0.00678493601302275 1 1
0.137868448888391 0.130411687699248 1 1
-0.0462831172225291 -0.0429064482752858 1 1
-0.0598396444255999 -0.0592731149230323 1 1
0.00180038420884731 0.00397744594044849 1 1
-0.104409508605129 -0.0980957211550092 1 1
0.0378943430354418 0.0357328039834536 1 1
0.11512839821815 0.110535126815307 1 1
0.0934825865961661 0.0856766084771651 1 1
0.111550182984602 0.107378914510248 1 1
-0.0296875119237654 -0.024971950774341 1 1
-0.023237050606406 -0.0224586946972006 1 1
-0.017709970299821 -0.0155979996115408 1 1
0.00285780923487675 0.000188907591495209 1 1
0.0216234504154281 0.0226715854580886 1 1
-0.0378399736981697 -0.0375455157610907 1 1
-0.0163881829682642 -0.0209565661651776 1 1
0.133240291953935 0.122700234334619 1 1
0.0738580209280653 0.0719316861053893 1 1
0.0914357993665808 0.0882968101392639 1 1
-0.0987907365525738 -0.0903243288071778 1 1
-0.0191719383923737 -0.0248965320707779 1 1
-0.0917616234209006 -0.0838541738423556 1 1
-0.0374990214809734 -0.0391516268237272 1 1
0.0115753915377283 0.0118685645719087 1 1
0.123403110702334 0.117654025772504 1 1
-0.123434930736272 -0.117799592888493 1 1
-0.0103379885819042 -0.00797019792982037 1 1
-0.0529700143198377 -0.0488656913599978 1 1
-0.306203502678036 -0.291268567119106 0 0
-0.153798093026907 -0.143733755491945 1 1
0.0929755978970967 0.0907944791002956 1 1
0.0805292740545555 0.072084448904474 1 1
-0.251478056148374 -0.24039011608188 1 1
-0.00451041909811698 -0.00488572374523888 1 1
0.126755125899031 0.121103538398634 1 1
-0.0306924869111338 -0.025997367433258 1 1
-0.0340094684433618 -0.0349917298672306 1 1
-0.0275883917750665 -0.0257864640695372 1 1
-0.186730540435792 -0.176091490340685 1 1
0.0905702820051949 0.0875858330245621 1 1
0.0397721654403914 0.0404088622791465 1 1
0.0680476644458241 0.0666950960223 1 1
-0.0370376186276011 -0.0336665509891763 1 1
0.174667461854241 0.168875447193626 1 1
0.00949476491855706 0.00966548657469492 1 1
0.0941623963891689 0.0843003728160566 1 1
-0.0593095623108214 -0.0568523406362113 1 1
0.0168946139330571 0.0168547142535858 1 1
0.08344709358573 0.0798247919184389 1 1
-0.0369947994699606 -0.0369633469127527 1 1
0.00563623349212291 0.00801399921896869 1 1
0.132547752153561 0.124828707763816 1 1
-0.0462790550047833 -0.0468855729539771 1 1
0.0299019703593166 0.0295465451594821 1 1
-0.0319186664134862 -0.0301428139711062 1 1
-0.0730783323391596 -0.0694559188371144 1 1
-0.03159732677268 -0.0274691819297476 1 1
-0.18780595796244 -0.18280656622322 1 1
-0.0815852753575198 -0.0763077261220268 1 1
-0.0730929850177526 -0.0684773344850472 1 1
0.0020155677512568 0.00163315014198597 1 1
-0.146560968886199 -0.145296542829081 1 1
-0.0110764766407315 -0.0101938486883775 1 1
0.0670523980692303 0.0627577002978439 1 1
0.0471058992565759 0.0433262014009181 1 1
-0.162139151761964 -0.156313757675914 1 1
0.184225248299579 0.166604843425156 1 1
-0.234845410841011 -0.225538762376429 1 1
0.154797785552485 0.145915532636632 1 1
-0.0172214211698493 -0.0183468626229969 1 1
0.133184579542691 0.125910071651641 1 1
0.021716535550864 0.0204293146147468 1 1
-0.17167618024849 -0.163632638480947 1 1
-0.124567593019914 -0.121237290742691 1 1
0.188083477173148 0.176735244517849 1 1
0.0467700581299955 0.0347360350857644 1 1
0.0386040076266063 0.0331578605137446 1 1
-0.172936971598003 -0.165593201775678 1 1
-0.239652647959523 -0.227279802793512 0 1
-0.0667616602802512 -0.0637803616816064 1 1
-0.215079405820306 -0.205950710884222 1 1
0.0328153822044751 0.0328047024611135 1 1
-0.163077687360636 -0.160891442761786 1 1
-0.117836729998374 -0.113808529291243 1 1
-0.069259776600451 -0.0640865936422913 1 1
0.0258684137971582 0.0251335767785752 1 1
0.100714879409831 0.0952545543190011 1 1
-0.0101643039618645 -0.00772860763439204 1 1
0.194684362953852 0.182953303195194 1 1
-0.2398536539509 -0.226274570946282 0 1
-0.264289377804729 -0.253089568660617 0 0
0.0349830477453573 0.0304191009139272 1 1
0.276241217436761 0.260848569926478 0 0
-0.222169523684156 -0.212713252838847 1 1
0.165311012027133 0.163818369923007 1 1
0.00392410474213179 0.00277760272913878 1 1
-0.231609769460876 -0.225380902334335 1 1
-0.13840653115982 -0.135287604642666 1 1
0.139215458150656 0.135145137071777 1 1
0.110216196223409 0.105532461906033 1 1
0.0621583809205921 0.0612930872204178 1 1
0.187621741710975 0.178792575812194 1 1
-0.100842675235995 -0.0929917790285548 1 1
-0.00630916205453787 -0.00792754419221402 1 1
-0.0891710958912152 -0.0863328895655884 1 1
-0.211058185850189 -0.203572192491285 1 1
-0.190562542512801 -0.177684832872477 1 1
0.0175715269991562 0.017026906390121 1 1
0.238127582308305 0.228201677091672 1 1
-0.218384807075962 -0.20891673376038 1 1
0.058236194524551 0.0536483111153464 1 1
0.211427518564675 0.199451652158156 1 1
-0.140893113970442 -0.136582669744278 1 1
0.0221956678722758 0.0161674918656636 1 1
-0.0828973017681806 -0.0814034944851704 1 1
0.0865423797153079 0.0851390785825624 1 1
-0.0500215973580673 -0.0491775797140511 1 1
0.070159071283465 0.0675835313461476 1 1
0.023114683073184 0.0229831947915517 1 1
-0.173944925180262 -0.167216314024081 1 1
-0.0915503593079548 -0.0857925271418136 1 1
0.100343446039965 0.0935853002590893 1 1
-0.0209506117058848 -0.0209708678825205 1 1
0.128084542122899 0.121683455392347 1 1
0.0507105854619825 0.0460255294918728 1 1
0.0788660290933505 0.073678331414637 1 1
-0.0849319083549098 -0.0802653280446249 1 1
0.0620724262227347 0.0523384790333354 1 1
0.0196564483637068 0.0237571213735039 1 1
0.0899654017145017 0.0849802771929724 1 1
-0.0639943002910761 -0.062702388576335 1 1
-0.00663292259110002 -0.00655886069125742 1 1
0.104233795027756 0.096178379554781 1 1
0.00520884410637552 0.00679791696966631 1 1
0.0546674055257065 0.0450496977579097 1 1
0.102905234992023 0.0969129271239767 1 1
0.0672850087441293 0.0569216071215445 1 1
-0.206056610938693 -0.202732858352831 1 1
-0.156400026398692 -0.139005641469725 1 1
0.0197394587987963 0.0192279779708489 1 1
-0.056220918351889 -0.0540784433906369 1 1
-0.102034894431719 -0.097529797292769 1 1
0.0145314047673607 0.0127731296064769 1 1
0.0397075279739009 0.038449258317436 1 1
-0.0203633105470977 -0.0198000942244714 1 1
-0.150896966292612 -0.152845374083665 1 1
0.0249269952166582 0.022611939044488 1 1
-0.236598088579184 -0.229710377325168 1 1
-0.240228653269031 -0.227914188380045 0 1
-0.0431901421518841 -0.0393175014284691 1 1
0.106086921941051 0.0991337741864335 1 1
-0.0101982300155335 -0.013786047848347 1 1
-0.0361962848365027 -0.0342724946352443 1 1
0.262761139145219 0.246333109941353 1 1
-0.11007256680683 -0.103752674465977 1 1
0.178317859375295 0.172215235746233 1 1
0.175930399657077 0.167868216043947 1 1
-0.268040694500169 -0.252805324969298 1 1
0.115335019133175 0.11384540180639 1 1
0.0991397441025418 0.0985591066258022 1 1
0.0918509103665142 0.0873757329420286 1 1
-0.216678805595708 -0.208868568194757 1 1
0.0562388365498484 0.0552648492031568 1 1
0.129695821770096 0.123636655639432 1 1
-0.149296697501787 -0.144495216542936 1 1
0.0609850800896996 0.0586789285194181 1 1
-0.126509736742018 -0.121143505819589 1 1
0.0869073188622483 0.0814040462255174 1 1
-0.261854505739677 -0.251165656782325 0 0
0.00856817551569814 0.00657218871605949 1 1
0.0857820833984652 0.0845208038354738 1 1
-0.075648920879164 -0.0634891439999062 1 1
-0.0902234631451305 -0.0823893908678759 1 1
-0.0629213636934466 -0.0619657692041648 1 1
0.01285150863638 0.0102417278107422 1 1
0.00923127465288081 0.00745756937035364 1 1
0.089137672748839 0.0861255800199947 1 1
-0.0812714659874352 -0.0768210115937057 1 1
-0.00291691461490788 -0.00151454024143708 1 1
-0.147990014412761 -0.141937198413405 1 1
0.28571025533291 0.27402850966013 0 0
-0.1266554933952 -0.124050690036898 1 1
0.0442266840545781 0.0389022310143137 1 1
0.0781494898613773 0.0798826369295556 1 1
0.0350763761612814 0.0312824141768578 1 1
-0.0281122249861687 -0.0242274187335407 1 1
0.0207241319534375 0.0281200113814507 1 1
0.0991042720774894 0.0927797241892385 1 1
0.157771501969164 0.148630705756571 1 1
-0.0867428641745796 -0.0816354963938301 1 1
0.0270199318084035 0.0257614106944959 1 1
-0.0569915409237579 -0.0521367807981465 1 1
-0.0467737582204266 -0.0515452465787236 1 1
-0.0653501138872619 -0.0627505381250442 1 1
-0.0308054216072648 -0.0274193537723597 1 1
-0.0345775626197275 -0.026663561608023 1 1
-0.118568281011389 -0.116717628892019 1 1
0.225931298518813 0.22309331634328 1 1
-0.116024512678621 -0.104061814789922 1 1
-0.0699981570774287 -0.066435595752321 1 1
0.21567158769851 0.203552482449871 1 1
-0.0843182578211149 -0.0803065451628733 1 1
-0.113517177528613 -0.109225369514918 1 1
0.0861130950790362 0.0836646224308105 1 1
0.0476331171015724 0.0440232236116211 1 1
0.00231860973198312 -0.000160551859651012 1 1
0.127093526942942 0.119259615804696 1 1
0.0643550141939474 0.0666765013821997 1 1
-0.0966520817244313 -0.0915109048047642 1 1
-0.0270110235994599 -0.0290281484218939 1 1
-0.233032146244447 -0.221262432084287 1 1
0.0377805704493282 0.0250525850846346 1 1
0.190007848222951 0.18104256652487 1 1
0.175825402248787 0.164329990531924 1 1
-0.0960181696821214 -0.09303256174243 1 1
0.00315933925035746 0.00261533391422795 1 1
0.000526997612409982 0.00019366669011469 1 1
-0.156029987001237 -0.149078056005402 1 1
-0.079089120403686 -0.0755415217197161 1 1
0.0188111253382031 0.0191664961770581 1 1
0.0368252789172529 0.0334213131794709 1 1
-0.154128515917727 -0.14560419858071 1 1
-0.0233683443587169 -0.0264983913444875 1 1
-0.0640847796711535 -0.0624699369785381 1 1
-0.365101576051913 -0.348396102517772 0 0
0.00728963373233449 0.00905612180345874 1 1
0.0287456274450497 0.0293423670564861 1 1
0.315379843288476 0.301921388920531 0 0
-0.0388100371885384 -0.0378523589803279 1 1
0.265489257956977 0.252361513590931 1 1
0.115928606009838 0.111932362547076 1 1
-0.141317041576518 -0.137178017998418 1 1
-0.00525908068005901 -0.00523515866174975 1 1
0.0114394131426371 0.0120492591068241 1 1
-0.0629129436952398 -0.0569326079321576 1 1
0.131960464527352 0.126127896458779 1 1
-0.129424808331546 -0.124248241507873 1 1
-0.293682537548826 -0.276391904355186 0 0
0.0153655295586588 0.0142599484626281 1 1
0.0142002387087651 0.0147296941179899 1 1
0.0573821238862349 0.0546101827117674 1 1
-0.153871602243557 -0.145153662311275 1 1
0.154293599384049 0.146593263749623 1 1
-0.0907695454768245 -0.0861284463469645 1 1
-0.24502868495772 -0.240102603368134 0 0
-0.144116677153346 -0.142349339862232 1 1
-0.183420292282368 -0.173264048944095 1 1
0.0153746288085163 0.0159030723390285 1 1
-0.0474747647514658 -0.0417985689251394 1 1
0.0387583072311874 0.0383035593003134 1 1
-0.0249126298088148 -0.0226873721925899 1 1
0.0288698314022642 0.0302976895333595 1 1
0.0764214031031165 0.0641234075554225 1 1
0.125153529257205 0.113209914843448 1 1
-0.0286788963606213 -0.0297804058261623 1 1
0.0564634265837552 0.0532485811171899 1 1
0.0618720685678233 0.0586766230564731 1 1
0.0324563411251738 0.0367798091957952 1 1
-0.0140366954884701 -0.0136565305020082 1 1
0.0502815272507039 0.0528189620630805 1 1
-0.000165756885279399 -0.00128383354095057 1 1
0.161663512117517 0.153836278164766 1 1
-0.01522965759397 -0.012702626438138 1 1
0.0744395054302411 0.0742201540139932 1 1
0.120085730291825 0.116681722958452 1 1
-0.0117179011635323 -0.0108630358084666 1 1
-0.0586323084461778 -0.0559003337265308 1 1
0.0159473525335732 0.0145063052219796 1 1
-0.064640165488329 -0.0624594905024671 1 1
-0.14644541780497 -0.134728112604329 1 1
-0.0359024292022608 -0.0282321583617211 1 1
-0.0459295023663059 -0.0481406054565967 1 1
0.0848853098680363 0.0810739071268407 1 1
0.00384370130396448 0.000630557768434924 1 1
-0.0330001903128056 -0.0325136297798403 1 1
-0.0688366247026991 -0.0669324041738913 1 1
-0.0356966509017656 -0.0343094474684123 1 1
0.0569844534249353 0.0539935143988305 1 1
-0.0907264465207882 -0.087031762020834 1 1
0.0263772986774695 0.0185317254607717 1 1
0.0349277073261085 0.0333063973659916 1 1
-0.080160045188042 -0.0745047914779003 1 1
-0.150234691772109 -0.141425765073384 1 1
0.238283810660853 0.230983697397139 0 0
0.0834435173331892 0.0814475114915492 1 1
-0.0645512788046266 -0.059994248215815 1 1
-0.079793577354751 -0.0765455592289872 1 1
-0.0673736734161363 -0.058176037781013 1 1
0.0733080416833948 0.0653962399768064 1 1
0.0665906679389297 0.0656985053369001 1 1
0.118170465931744 0.107288803100349 1 1
0.125838811159023 0.122560848234049 1 1
-0.185930593081849 -0.179396871549979 1 1
-0.0893814599770495 -0.0847983027685511 1 1
-0.12136935565452 -0.119650272887736 1 1
0.0402536567488051 0.0407380958241399 1 1
-0.212467900248427 -0.20488710142706 1 1
0.0541257894850252 0.0501152298264994 1 1
-0.00426897291148434 -0.00512412253220716 1 1
0.0976179810591382 0.0917232187119958 1 1
0.108349235762526 0.107285675505969 1 1
-0.0416876809884419 -0.0346552895816787 1 1
-0.0152694868202071 -0.0183756404109212 1 1
-0.182561069343887 -0.172515780223458 1 1
0.0232273546295078 0.0276435457950289 1 1
0.0494213943685871 0.0437825713761461 1 1
-0.0579992403383938 -0.0532794500087764 1 1
0.119198230225022 0.115096466710943 1 1
-0.0866040183814932 -0.079668837558189 1 1
-0.143937831003044 -0.137959438395343 1 1
-0.0134515239396672 -0.0167180147623107 1 1
0.170403343289133 0.16167636601391 1 1
-0.049049128053342 -0.051629683880801 1 1
0.199309640565188 0.190006239397817 1 1
-0.216160276203396 -0.206645675707168 1 1
-0.215906549339335 -0.207749967613324 1 1
-0.0865708344858691 -0.0803475137361643 1 1
0.0349560373961575 0.0386678120737325 1 1
-0.0890905282202205 -0.0816299272872008 1 1
0.0611914335171443 0.0556770703057924 1 1
-0.0193302726490258 -0.0186612477872798 1 1
-0.0779874762167651 -0.0753883407218764 1 1
0.140081675765404 0.135865217827748 1 1
-0.0674345719709038 -0.0628649225100211 1 1
-0.234852066357673 -0.225688634119339 1 1
-0.104582550188597 -0.102519321663721 1 1
-0.02252287763605 -0.0241490957231045 1 1
-0.00450594297576554 -0.00503476964362568 1 1
-0.00793302376672449 -0.00525749643529547 1 1
0.133204942479067 0.130246373987593 1 1
-0.0669178919142705 -0.0601685563348761 1 1
-0.078165862381462 -0.0753243763323419 1 1
-0.131161840885962 -0.124698902268647 1 1
0.117886248144671 0.113881206698508 1 1
-0.0178320706472111 -0.0150667810521279 1 1
-0.00144634356484875 -0.00457327203557775 1 1
-0.0782976559256115 -0.0757241594286087 1 1
-0.00330139895890461 6.78197901446669e-05 1 1
-0.00516813648570131 -0.00723932827947439 1 1
0.0224382192750692 0.018987288363308 1 1
-0.187743504095916 -0.178942118175656 1 1
0.150068191872181 0.145790394398137 1 1
0.0945617741465734 0.0886746919860734 1 1
-0.0233406911765784 -0.020551532576628 1 1
0.160237443598929 0.153462763490043 1 1
-0.00104419394428683 -0.00127653614072642 1 1
0.178205105645266 0.173080783097381 1 1
-0.103772154685525 -0.0981116885183008 1 1
-0.191652919812579 -0.183426008478025 1 1
-0.195697673355194 -0.189753750747587 1 1
-0.214411167322723 -0.206292292868928 1 1
0.0183734820128773 0.0193472883336939 1 1
0.0102512111067847 0.0109195027540773 1 1
0.0330896581882098 0.0355131767992444 1 1
-0.0211720773201786 -0.0171904265397468 1 1
-0.143049362687914 -0.139442101922621 1 1
-0.18909047826784 -0.181319047579292 1 1
0.0832725644783721 0.0813719871921669 1 1
0.0597691384557898 0.0575277185648526 1 1
0.147964111798595 0.141612882898035 1 1
-0.0172078540286829 -0.0182865303675097 1 1
-0.0355255567487517 -0.0355449522894686 1 1
-0.0765255398517749 -0.0786105841706396 1 1
-0.110307597267121 -0.100338756162557 1 1
0.126297460496434 0.115043078696848 1 1
0.0733167554238758 0.0704510815758065 1 1
-0.0702655042772484 -0.06597045816243 1 1
-0.0312363646539984 -0.0309045259956612 1 1
0.0664542207399787 0.0616659960831016 1 1
-0.212344181973799 -0.201069433841168 1 1
0.0763733512006652 0.0762863621248552 1 1
-0.0951814049966546 -0.0882748043480025 1 1
0.128588945373326 0.125201446791438 1 1
0.0964632743267176 0.094857641103179 1 1
0.0906551780652535 0.0872347241740164 1 1
0.00582999749921989 0.00497430119481647 1 1
-0.071381447701281 -0.0673570053322585 1 1
-0.0298246059532266 -0.026286574455079 1 1
-0.0651343591375697 -0.0614610462310299 1 1
0.0304870780997476 0.0318466771594447 1 1
0.158489546284324 0.149780613058893 1 1
-0.145932767791614 -0.138832205244219 1 1
-0.0640072200363895 -0.0655290627874306 1 1
0.0164485034455005 0.0196478542910213 1 1
-0.105395043647986 -0.101782292546548 1 1
0.161197164935049 0.152058509964415 1 1
-0.142889426233379 -0.135848028584062 1 1
-0.0213015069147712 -0.0188146901156498 1 1
0.0473406113405052 0.043004156966471 1 1
-0.0487364024048501 -0.0454943519738647 1 1
-0.0618754580705871 -0.0581412033646146 1 1
-0.0285410622543331 -0.0216935564951 1 1
-0.0380350351473015 -0.0339216003200456 1 1
-0.113014207395052 -0.102681847733783 1 1
0.0649891747338034 0.0586771471858897 1 1
0.133413162397416 0.124244635338676 1 1
0.023406317591695 0.0216516668656409 1 1
0.063345529239747 0.0608890879786317 1 1
0.0289821125376583 0.0275826301019633 1 1
0.150812585213213 0.144875151522418 1 1
0.161749767213518 0.154308325691814 1 1
-0.00891844435826738 -0.00895903329899326 1 1
-0.280983888340017 -0.268357424640566 0 0
0.12457347335376 0.117322056382019 1 1
-0.149186352242191 -0.140805187488457 1 1
0.00666959834790072 0.00832800343760773 1 1
-0.0392355780173186 -0.0322772246148053 1 1
0.186065285576174 0.177064870857376 1 1
-0.204087047842908 -0.194601487209207 1 1
0.0338883761756141 0.0355038638081439 1 1
-0.0170163709846869 -0.0147576124872876 1 1
-0.00364336114885654 -0.00535780484920442 1 1
-0.0150935574771087 -0.0150279362809725 1 1
-0.0118694253468138 -0.0130696405511849 1 1
-0.0776373696134997 -0.0758085254548262 1 1
0.0896817333877358 0.0866366640436048 1 1
0.152857627927446 0.147753531292904 1 1
-0.164956782743367 -0.156178677356042 1 1
-0.242499623113914 -0.233826607081159 0 0
-0.0159136831901381 -0.017907275226582 1 1
-0.051634462428278 -0.0517850941372466 1 1
0.0229695941567349 0.0214278332257024 1 1
0.106808904992983 0.0962947555732574 1 1
-0.0237263314369667 -0.0220588794217016 1 1
0.017355196741554 0.0202167418804495 1 1
-0.150994973997091 -0.146489356220736 1 1
0.130535833521395 0.124876504983184 1 1
0.060266182515251 0.0571807220279815 1 1
-0.07705557101696 -0.0744887609970996 1 1
-0.0404827081555048 -0.0413898032665727 1 1
0.241456506687131 0.229552440540057 0 1
-0.271329345553048 -0.26056167602483 0 0
-0.0571875348829774 -0.0526294988714588 1 1
-0.0475259309031434 -0.0461234115424049 1 1
0.142674560001596 0.128705537989826 1 1
-0.0141044122050175 -0.0132986511937074 1 1
-0.141257458277261 -0.132963289217019 1 1
-0.0979871163619275 -0.0946926116639857 1 1
0.215318075690846 0.204365681598836 1 1
0.180011503784497 0.175069527135561 1 1
-0.278935253216212 -0.267531078753267 0 0
-0.0403591361448004 -0.0440270348762858 1 1
0.118617854334283 0.114427482843444 1 1
0.198104951622181 0.188428555807039 1 1
-0.0262820522014266 -0.0236240053506359 1 1
0.145938949235871 0.142882556054111 1 1
-0.0194403289331408 -0.020023350421382 1 1
-0.00621990444728749 -0.00708913166233577 1 1
-0.0753141409871352 -0.0668333553119539 1 1
0.0349370564681139 0.0312219707299912 1 1
0.102072820733611 0.0974645926074224 1 1
-0.322040446914445 -0.302583404508423 0 0
-0.140940005711736 -0.134799618109181 1 1
-0.190249302960834 -0.185712152179495 1 1
0.0162191021314852 0.0119998014361286 1 1
-0.142469012132368 -0.134437535657382 1 1
0.0856796943851139 0.0762109062891926 1 1
-0.151736919380537 -0.143282762357154 1 1
0.120934279139041 0.112472275424621 1 1
-0.163780871378974 -0.157847974435368 1 1
-0.108687701538654 -0.103408713353734 1 1
0.224252965333284 0.210905573659251 1 1
-0.104044507121746 -0.100685233264436 1 1
-0.167406675178811 -0.162116018581345 1 1
0.0568124068120953 0.0546203945347118 1 1
0.0993781873635025 0.0926186627146868 1 1
-0.0622280079364456 -0.0554733906896968 1 1
-0.0588145167141123 -0.0530329763114302 1 1
-0.17966325033816 -0.168887156831746 1 1
-0.00823596972813404 -0.0102216273231921 1 1
0.0214207709907748 0.0192627873501118 1 1
0.0539959366246739 0.0523560245686383 1 1
0.0475079536550211 0.0453205972703414 1 1
0.106154207712056 0.104668824446107 1 1
0.016879763597551 0.017930124611994 1 1
0.112018312101062 0.106901430374935 1 1
0.00584038798733111 0.00337925029281067 1 1
-0.0935158402309265 -0.0893670626143757 1 1
0.127141505257462 0.127076572864367 1 1
0.0305193683930552 0.0285867567421296 1 1
0.0490175044681835 0.0450089549579963 1 1
0.214683662905925 0.207254202294671 1 1
0.245173669456049 0.228612998912473 0 1
0.154884538293067 0.144927946727641 1 1
0.110007987965516 0.104272133785411 1 1
-0.0157064118711084 -0.0210117022424506 1 1
0.0393201504070705 0.0406874925071303 1 1
-0.100992453583018 -0.0981532962761474 1 1
0.0686028131184349 0.0635071300501865 1 1
-0.0637282279868518 -0.0600305423842713 1 1
0.0228482965168048 0.0238053426837551 1 1
-0.143389183316044 -0.13533482935824 1 1
0.0417098316201521 0.0401683316002144 1 1
0.150500168054072 0.143995438362796 1 1
0.0633616706414786 0.0553669547564646 1 1
-0.00775630781192699 -0.0102486144696055 1 1
-0.125754968974871 -0.118711276387169 1 1
0.110342118803239 0.104836838966639 1 1
0.0147153871969965 0.0159236923674615 1 1
0.0240906948573472 0.0254726191691681 1 1
0.117316665638331 0.112187420162066 1 1
0.284411389994641 0.262079105419073 1 1
0.0269132027912061 0.026311494456944 1 1
0.124012896324657 0.119921570998798 1 1
0.153834824743342 0.149875848710281 1 1
-0.178349294124505 -0.169900961197501 1 1
-0.099698405042035 -0.10001438392656 1 1
-0.0653296932181717 -0.0607177596950252 1 1
0.163374669956477 0.158482264199333 1 1
-0.125541196205339 -0.123832371615856 1 1
-0.0562417794074251 -0.0557908151979036 1 1
-0.059434701267863 -0.0576771575205279 1 1
-0.149120538277648 -0.14397636695233 1 1
0.0101019228731402 0.00903793299283464 1 1
0.0017472396975311 0.0038418498578455 1 1
-0.0723201715019333 -0.0742933891072008 1 1
-0.066467844214879 -0.0682901455240253 1 1
-0.0696954473809288 -0.0659845038352349 1 1
-0.116882257121642 -0.110776528813493 1 1
-0.139958820188602 -0.134087192027004 1 1
-0.0574437379296123 -0.0539545485760664 1 1
-0.0652167580508038 -0.0579740661648929 1 1
-0.0595187122026463 -0.0612209172922085 1 1
0.139970547097828 0.132680663376099 1 1
0.151693268684836 0.147220952056238 1 1
-0.0789590784734943 -0.0732821620982298 1 1
0.0585237579324754 0.0555780292910701 1 1
0.059659284941613 0.0552984632349211 1 1
0.131881804016496 0.125112726426868 1 1
-0.173536773589757 -0.163700497839278 1 1
-0.0246451688402987 -0.019850184091793 1 1
0.0136446705534226 0.0142979651049792 1 1
-0.0519686365210214 -0.0503238569032458 1 1
0.0232834476873027 0.0204214520260479 1 1
0.166589697621692 0.157682312721076 1 1
-0.0505496994629997 -0.0470878563247016 1 1
0.161650781741648 0.154438148600597 1 1
0.17828732138274 0.175270975620626 1 1
0.0164967905028299 0.0145439965070139 1 1
-0.133214032959834 -0.129517791957739 1 1
0.0197164173704119 0.0227263490730006 1 1
-0.106477804018721 -0.0993722106812459 1 1
0.197928828926994 0.18818342891899 1 1
-0.121970551295949 -0.119427182265819 1 1
0.162818324042841 0.156818396581658 1 1
0.0942966786461794 0.0895215843527793 1 1
0.0765258618617548 0.0752882407753216 1 1
0.143507036235918 0.132251993927151 1 1
-0.037141987133929 -0.0362919698908738 1 1
0.143010274575539 0.132964945725479 1 1
0.0258224662180544 0.0215825493841799 1 1
0.0867593531505438 0.0879219066554924 1 1
-0.221451341001731 -0.208522705463314 1 1
-0.0504427303432742 -0.0526950382493673 1 1
0.0196984825860845 0.0152424502249843 1 1
-0.134657594999545 -0.130601009037826 1 1
0.051977632195542 0.0534577639403227 1 1
0.067373247447865 0.0628436845198553 1 1
-0.0458210304144072 -0.0436535835015167 1 1
0.1775659364021 0.165224381107074 1 1
-0.0779105305820527 -0.0751857326017934 1 1
0.00258466617463524 -0.000595396997053535 1 1
0.0191417638352511 0.0209541632719552 1 1
-0.194097820002116 -0.185548625495312 1 1
0.0808149262908355 0.0769871329499186 1 1
0.0357758689496373 0.0351213058730191 1 1
-0.0613749367867487 -0.0579033856747046 1 1
0.12094195945009 0.118895480392789 1 1
0.0530328986422219 0.049095155154035 1 1
-0.168459672509781 -0.156183332850122 1 1
0.103274442098123 0.0944590064361989 1 1
0.0257429045710067 0.0279847184774517 1 1
0.0756292350006559 0.072972431801679 1 1
0.0347513697616693 0.0307258880494793 1 1
0.0757215166653087 0.0734317269711144 1 1
0.120461748164702 0.114973269800323 1 1
-0.00829710259288046 -0.00638215598344035 1 1
-0.0130490666435019 -0.0148947755091926 1 1
-0.00538027340717306 -0.00547985425185186 1 1
-0.0168441105693155 -0.0174327476738365 1 1
0.0402449103061864 0.0407850007169273 1 1
-0.0309836470539953 -0.0278119315687917 1 1
0.00270569558279933 0.00564509876831723 1 1
0.171145578255172 0.162678241633295 1 1
0.00531260124229715 0.00618655893195607 1 1
-0.019383056618021 -0.0308354490565747 1 1
-0.0678639687598276 -0.0660760733627956 1 1
0.200208669423291 0.19056018924525 1 1
0.0211247365472306 0.0236954363711881 1 1
0.109654094446908 0.102310629968096 1 1
0.0766358911687199 0.0741280067248883 1 1
0.143537941732421 0.139390362118106 1 1
0.14394765090401 0.139392034330619 1 1
0.255522227372048 0.239111410932846 1 1
0.0511672654906166 0.0499674569571535 1 1
-0.223183960929394 -0.212855253208068 1 1
0.071567365239208 0.0679203037094494 1 1
0.143170851166065 0.136787930944906 1 1
-0.0684796130164741 -0.0644036147909233 1 1
0.0194704477803021 0.0205988327175822 1 1
0.0460333625092587 0.0437999420976957 1 1
0.0150265947930345 0.0163013138666181 1 1
0.144098380547111 0.138851170631521 1 1
0.11634938196969 0.11282482943087 1 1
-0.0132380349626092 -0.0129107116749724 1 1
0.0615139031875593 0.0600157079905819 1 1
-0.067494810566681 -0.0673170224977453 1 1
-0.152865429105216 -0.150403919344756 1 1
0.0451322494453227 0.0417274069649924 1 1
-0.170488025168397 -0.162871227900066 1 1
-0.0343753401539225 -0.0340226020453746 1 1
0.0795517551350106 0.0761066858966516 1 1
0.0850817700558567 0.0797030883990267 1 1
0.0315189379193569 0.0308832600037836 1 1
-0.145247173606615 -0.141023775675958 1 1
-0.147547188748165 -0.136502634021644 1 1
-0.184378102864604 -0.177685962219592 1 1
0.0205969706867647 0.0221402494719875 1 1
0.0953844355987096 0.0893535809937568 1 1
-0.109809253139666 -0.106264110269227 1 1
-0.0950355887094522 -0.0981190359990292 1 1
-0.0963986489090556 -0.0902669059382905 1 1
0.112273074599811 0.10599178676673 1 1
-0.108514862438475 -0.105623377725429 1 1
0.187261450917767 0.176113392681249 1 1
0.301972519751556 0.290518389630219 0 0
-0.0287365594983264 -0.0270779541580982 1 1
0.0126870303638713 0.00750769681949003 1 1
0.209668345619821 0.198642084416635 1 1
0.110793407476411 0.108374885984289 1 1
-0.089500954592483 -0.0829094919444886 1 1
-0.325820212822524 -0.310132412960826 0 0
0.130079687798435 0.121378302209942 1 1
-0.317795549436856 -0.305770079519863 0 0
0.0164346909383341 0.0196718666603009 1 1
0.114821544942384 0.110641362609598 1 1
-0.098992531933825 -0.0939425724116418 1 1
-0.0509085382650303 -0.0517798956629487 1 1
-0.0806083300023779 -0.0777084665525144 1 1
0.0192028580417809 0.0206550267845482 1 1
0.0894481472223147 0.0866181783101361 1 1
0.0823447680267094 0.080049106417875 1 1
0.0149843750624129 0.0161232460452365 1 1
-0.0166983411400987 -0.0154362822021213 1 1
-0.127230434270167 -0.119638146178177 1 1
0.0314916553218799 0.0278438675826227 1 1
0.0369486903637287 0.0382941133813876 1 1
-0.0231842981366714 -0.0154215963278841 1 1
-0.0592284641482232 -0.0577507966943435 1 1
-0.0610356412271959 -0.0614915881891824 1 1
0.0362968261675182 0.0363095565028111 1 1
-0.0348106903150759 -0.0308191452616108 1 1
0.151438708378329 0.14313294724186 1 1
-0.057008472027849 -0.0563500004780469 1 1
-0.0982051208505704 -0.0944314875629522 1 1
0.0351002145361662 0.0331911300748855 1 1
0.16962879560266 0.156455457562931 1 1
0.150277113514874 0.143919622894997 1 1
-0.0452898009484896 -0.0431602680430482 1 1
0.117761620225162 0.109566192584182 1 1
-0.138561741605862 -0.132793671638485 1 1
0.00103310803704988 0.00306729699884406 1 1
0.0178910923296008 0.020167493152616 1 1
-0.108485023159277 -0.106590634183728 1 1
-0.0635757938587229 -0.0624656219182856 1 1
0.0483744287760925 0.0458004441157829 1 1
0.168570519274577 0.164890453253514 1 1
0.0114369909429362 0.0222196192552602 1 1
0.136303475275357 0.127247880547997 1 1
0.20009666488243 0.199373294897219 1 1
0.0912007919202495 0.0866229316928846 1 1
0.1778677576667 0.172075118848983 1 1
-0.0657811582388872 -0.0625028806948075 1 1
-0.025270701157902 -0.0230385440848412 1 1
-0.00784590426876465 -0.00615616292722056 1 1
0.0570399584802262 0.050271036936022 1 1
-0.0540226532406451 -0.0486115945739684 1 1
0.124190072164541 0.110643610513792 1 1
-0.248726512578563 -0.23745724781267 1 1
0.0613528896479042 0.0591463021149908 1 1
0.0401442226207901 0.0386933275215853 1 1
0.0370238980568681 0.037111018960517 1 1
-0.0351380680933746 -0.0305869390067334 1 1
-0.215543731810671 -0.205132936803216 1 1
-0.156319121520875 -0.147481287203499 1 1
-0.172127526454767 -0.166709870342503 1 1
-0.00500552920032577 -0.00228179087462938 1 1
0.0325680556029573 0.032537183681881 1 1
-0.175793041759803 -0.167913459519516 1 1
-0.000106206582196525 -0.00449790259462001 1 1
-0.0129894921717893 -0.0178359239802663 1 1
0.172911644125241 0.162887556632866 1 1
-0.0902185731734727 -0.0845120629420203 1 1
0.129483471396241 0.126058762627583 1 1
0.0763466094058913 0.0721163400081675 1 1
-0.0604625664615351 -0.0566359846126806 1 1
0.0399018765823331 0.0370676705205059 1 1
-0.399876298952191 -0.380364100389325 0 0
0.00233454900696438 0.00127140737901927 1 1
0.0703454266332252 0.0673738985091174 1 1
-0.0886647098247042 -0.0857708871629559 1 1
0.114368376637039 0.10904547148447 1 1
0.0742707109126782 0.0756253822118778 1 1
-0.104091245025558 -0.0972510777860523 1 1
-0.073752760274296 -0.0718127551678931 1 1
0.0613448976993937 0.0600283801733823 1 1
-0.166213276133753 -0.161667627729913 1 1
0.100725851001114 0.0906378933831554 1 1
-0.00952420819154944 -0.00704651314285325 1 1
0.267681706448157 0.253004578345385 0 0
-0.151548581995519 -0.151525751123018 1 1
0.178942822069824 0.175392207063482 1 1
0.0312990447510667 0.0278213667333814 1 1
-0.0482480053749304 -0.0467229742901109 1 1
0.0133273399293235 0.0112998964544364 1 1
0.0594543354640495 0.0551690637695 1 1
-0.0741937602651463 -0.0692088451545955 1 1
0.0309838500618652 0.0300065361348334 1 1
0.0743813831547703 0.0709332673201436 1 1
0.211668934178413 0.206752546291419 1 1
-0.176383175830816 -0.168845099980181 1 1
0.0948084383415976 0.0930883202512506 1 1
0.157030594392571 0.150196663720415 1 1
0.0241844926141571 0.0239857714856935 1 1
0.0460086981378803 0.0432639507570377 1 1
-0.0142593329441463 -0.0169069537578732 1 1
0.127321026195339 0.118096267578649 1 1
0.119732631425745 0.117040339771673 1 1
0.234169695849131 0.224041313587118 1 1
-0.130620165663614 -0.12388222213941 1 1
0.202296644001271 0.199638008104352 1 1
-0.0240390553984605 -0.0220551502793909 1 1
-0.0589221214974134 -0.0531998711457521 1 1
-0.0466606722765615 -0.0466407200850311 1 1
0.0886968163144077 0.084094808268818 1 1
0.0693302071389235 0.0675482925880651 1 1
-0.205307895609468 -0.195070822481329 1 1
-0.0471703943856219 -0.0481598532488872 1 1
-0.271295905474455 -0.253992575508422 0 0
0.147786386082172 0.136796122456276 1 1
0.163554745721254 0.157019295462528 1 1
0.0982194089370554 0.0935787053610739 1 1
0.0804547518339116 0.0771202335955699 1 1
0.107187406348119 0.101771259405654 1 1
-0.00719837753644816 -0.00738181571716033 1 1
-0.100123087895349 -0.0951347646732945 1 1
0.105412491502657 0.0978229669519208 1 1
0.0484655761705793 0.0500101696006708 1 1
0.0283094774020972 0.0285686173126074 1 1
0.0568711579285853 0.055221157906614 1 1
0.172766143334296 0.166034167750178 1 1
0.152947814959555 0.144365935981454 1 1
0.0314706849106678 0.033346208995635 1 1
-0.0300054726392992 -0.0262392191874687 1 1
-0.258252247166469 -0.250544208242755 0 0
-0.211674817171212 -0.203423914112233 1 1
0.0874592168520626 0.0836173640855618 1 1
0.0531659158376195 0.0464375280047403 1 1
-0.062644629417833 -0.057533999715819 1 1
0.199382462786971 0.190114675551239 1 1
0.0958130571442273 0.0918145310399016 1 1
-0.108164645256353 -0.101262898905313 1 1
0.0210391113921856 0.021244888652185 1 1
-0.0288583179765087 -0.0284353402122182 1 1
0.0564046899492119 0.052919878387437 1 1
-0.103004867569426 -0.0985657596448519 1 1
0.0382131525656197 0.0361852095567795 1 1
0.0939783097190157 0.0908930540067293 1 1
0.0169703377393265 0.0173348079746237 1 1
0.017435166447115 0.0182887979591192 1 1
0.105623378401057 0.105210347130623 1 1
-0.184314472755687 -0.179120422424001 1 1
0.210442952896448 0.201941178171108 1 1
0.255517069177576 0.246074749011721 0 0
0.0267255231796239 0.0238666774435731 1 1
0.166009325508261 0.15441153180478 1 1
-0.230321548764783 -0.219184658264479 1 1
0.0392175330805115 0.0352544074429896 1 1
-0.175967753582915 -0.159025790265527 1 1
-0.142617663878565 -0.137585674622279 1 1
0.143384825030702 0.139060406935765 1 1
-0.0504506398842843 -0.0496117564351565 1 1
-0.220341566583603 -0.210881998009291 1 1
0.174370260267319 0.166738033090959 1 1
0.0631176545236621 0.0604539286602649 1 1
-0.0159467212151189 -0.011767748135979 1 1
0.0384042847988356 0.036756182918664 1 1
-0.0187777297029876 -0.0184623606161835 1 1
0.128208266731799 0.119883109593512 1 1
0.0863258449367236 0.0829738785283183 1 1
-0.163666051883266 -0.156622916863098 1 1
0.0807715728716805 0.0779693221861875 1 1
-0.0230190579850489 -0.0227969101638024 1 1
-0.0993957136250215 -0.0920362829743558 1 1
-0.0493623220642843 -0.0477060555749383 1 1
-0.120055620129485 -0.11904348892495 1 1
0.0388570866936977 0.0315250705258599 1 1
0.102088965308644 0.0905550662992386 1 1
-0.216394405391215 -0.207331109328948 1 1
0.00918289379576841 0.00960631977663563 1 1
-0.00883486604818638 -0.0100335570277395 1 1
0.0042292425829729 0.00540045968868672 1 1
0.0105917374822482 0.0110166847451771 1 1
-0.0344541238210183 -0.0344698002484584 1 1
0.24075146032972 0.229905761138367 0 0
0.00679035801657674 0.00385532526418639 1 1
0.157372223932185 0.145874429961101 1 1
0.146160560061169 0.138960259927009 1 1
-0.156790445457294 -0.151379413815541 1 1
0.0144752027055651 0.0139334954427799 1 1
0.0160517126809235 0.0177352531063267 1 1
0.150742480223752 0.140995026870138 1 1
-0.0184369012069679 -0.0149468602425617 1 1
-0.0122100501249167 -0.011539785694961 1 1
0.0201358059975404 0.0197139498628887 1 1
-0.00864903151803341 -0.0105041866202748 1 1
0.219083664633732 0.213575649161219 1 1
0.0436945601262729 0.0450089468223949 1 1
-0.106765403791819 -0.101863338657127 1 1
0.0892678372658152 0.0889584164476798 1 1
0.0890965485407783 0.0881661770091893 1 1
0.15987155609878 0.151789052783692 1 1
0.0305466325158799 0.0291102120125011 1 1
-0.0790569995358773 -0.0744381730233865 1 1
-0.0398418549508256 -0.0391083919403947 1 1
0.135240229180781 0.128708636203931 1 1
0.0386599469019649 0.0352931488878373 1 1
0.0181405232861924 0.0149362267271428 1 1
0.0917097187102947 0.0914751865153479 1 1
-0.0946836434188882 -0.0916122561189429 1 1
0.0918355786710547 0.0874873417497686 1 1
-0.149582476114114 -0.142667573373969 1 1
0.0874391676757087 0.0830478325134829 1 1
0.0997645794303498 0.0941378523519777 1 1
0.170229562883594 0.160496099358377 1 1
-0.211205212718743 -0.200773979346809 1 1
0.0495722174413133 0.0477786778251277 1 1
-0.0137009465772233 -0.0134256332190383 1 1
-0.0664497473320223 -0.0692195902339822 1 1
0.0382313655660452 0.0360669967043393 1 1
-0.0397382184804133 -0.0393929253087744 1 1
0.153876774736845 0.14814101112946 1 1
-0.221949207484172 -0.211319145938802 1 1
0.0489985458027767 0.0460066955061449 1 1
-0.00350604377386191 -0.00147008014721235 1 1
0.071225567075359 0.0697933222128809 1 1
-0.228004848655419 -0.218991966008482 1 1
0.125347073167588 0.114897696734906 1 1
-0.0374355836677846 -0.0337220669390526 1 1
0.289964209038495 0.272362836207299 0 0
0.008329938858706 0.00973447786144526 1 1
0.130116327447798 0.120785453813003 1 1
-0.0167545307346389 -0.01536308213985 1 1
-0.00111396615572506 -0.000700658902235536 1 1
0.0111157265906218 0.00989217801589768 1 1
0.0841879440932444 0.0821949098549377 1 1
-0.103876806853005 -0.100492407098172 1 1
-0.116441701146563 -0.110810623333143 1 1
0.226790879493636 0.218723769931019 1 1
0.107968446432531 0.102160585103321 1 1
-0.0570025168520942 -0.0585550403572658 1 1
-0.0897341441234052 -0.0863169381379591 1 1
0.173975963014957 0.166010395399786 1 1
-0.0329161554157712 -0.0309830589856114 1 1
0.0801714012188438 0.0733772397045152 1 1
0.072817422985887 0.0686282795002915 1 1
-0.0460596720424831 -0.0461428609367799 1 1
0.0258394607165518 0.0256392433122904 1 1
0.0231157630295054 0.0258097980267406 1 1
0.15096197467418 0.14205436960385 1 1
-0.00439348186883154 -0.000704029253267926 1 1
0.120023487024976 0.110926605982524 1 1
0.165170860394092 0.155559522275867 1 1
0.0865094807923996 0.0852289701718078 1 1
0.0992225661941644 0.0965281134692849 1 1
0.0626018258143257 0.058424997413084 1 1
0.0644694451626321 0.0596473109140398 1 1
-0.0659837190730763 -0.0635239791218058 1 1
0.271315556236586 0.258199031681624 1 1
0.0648269123995954 0.0674399548094857 1 1
-0.0182215445137315 -0.0234365810175197 1 1
0.0787678407441951 0.0739656502641749 1 1
-0.0838785108419055 -0.0759962435548889 1 1
-0.168707548326525 -0.159351596871825 1 1
0.0475489118270515 0.0509269822296833 1 1
-0.0882570655250327 -0.0853542441918502 1 1
0.0219672283197903 0.0206379071370147 1 1
-0.026589005565524 -0.0229243974806404 1 1
-0.0382420102078837 -0.0389664559284501 1 1
0.101934334665179 0.0934140833645627 1 1
0.102150133716402 0.0982383716861948 1 1
-0.0973420730039353 -0.0931420775991573 1 1
0.00658317310837598 0.010358851744912 1 1
-0.00875923246609931 -0.00734833170630555 1 1
-0.20431541070738 -0.195308190940055 1 1
0.0590945755185834 0.0576084142894957 1 1
-0.0229992946138295 -0.0268946590011805 1 1
0.0280828134160099 0.0326043571000872 1 1
-0.0485475135862188 -0.0482177541441677 1 1
-0.085868649280458 -0.0786463165136462 1 1
-0.172507210275188 -0.164435461538117 1 1
0.143691318570139 0.135226996710102 1 1
-0.00136186747884896 -0.00256117832610359 1 1
0.0248087417208977 0.0256714677262863 1 1
0.0624701637358379 0.0600582707365063 1 1
0.0724830125024832 0.0692723125933606 1 1
-0.0111746882353079 -0.0109640012166616 1 1
-0.031634492521829 -0.0290994325663763 1 1
-0.0187816786876929 -0.0200060654303133 1 1
-0.16290800696828 -0.152422136019509 1 1
0.275421410693732 0.266330862553336 0 0
-0.0435163611099729 -0.0449651013797528 1 1
-0.113845218679668 -0.108889911235583 1 1
0.0417415749463675 0.0363688064644566 1 1
-0.0271354555858113 -0.025244492200779 1 1
0.0455865261530231 0.0457066502759303 1 1
-0.0507528981959474 -0.0504324664700874 1 1
0.110418987187528 0.106007064922046 1 1
-0.0138880665827132 -0.0136443638193847 1 1
0.0188543735818528 0.0181400414232442 1 1
-0.0506947128455272 -0.0487824865966309 1 1
0.208514901953917 0.197379217278588 1 1
0.148464895399847 0.138270888323125 1 1
-0.0740947396802211 -0.0675779766227502 1 1
-0.169580394080545 -0.161652483673923 1 1
-0.0177992331600582 -0.0114508099181386 1 1
-0.101713955186518 -0.0957741416482595 1 1
-0.144159644982857 -0.137422171384872 1 1
-0.0168844040484912 -0.0132656814964652 1 1
0.0633736380619513 0.059439408970023 1 1
0.0334465477438078 0.0264853161709088 1 1
-0.0829198376685078 -0.084175884823252 1 1
-0.0637780954913234 -0.0595674762053898 1 1
0.0814723949357142 0.0784233265283751 1 1
0.0818153662241193 0.0836831058869142 1 1
0.0836761124988152 0.0799218817366495 1 1
-0.135891803519109 -0.135278415689629 1 1
-0.148239627300818 -0.142744602339344 1 1
-0.0396475077949151 -0.0373349213882475 1 1
0.106656676127053 0.101992132699723 1 1
0.10364978456399 0.103146547214173 1 1
-0.0432354623906605 -0.0423932335252798 1 1
-0.152040023336792 -0.144461792078276 1 1
-0.145461198767863 -0.133208715662607 1 1
-0.0636007359666016 -0.0588677254543174 1 1
0.0987787337588193 0.0912999799074693 1 1
0.0624806575253135 0.0599430220178358 1 1
0.128623161760989 0.119159994732541 1 1
-0.210621029150058 -0.201151502778733 1 1
0.125293603984827 0.117985913105937 1 1
-0.137080985391402 -0.136051857177737 1 1
-0.0497097579378074 -0.0449375519891881 1 1
-0.0572073972161185 -0.0568121008779943 1 1
-0.00964948833481526 -0.00802468458355179 1 1
-0.0692508218206349 -0.0683876613855644 1 1
0.129453657197742 0.12152169945832 1 1
-0.0845729327223892 -0.0804332285348386 1 1
0.127817016499298 0.118308598748276 1 1
0.129923054246488 0.115009022124818 1 1
-0.0222367961920076 -0.0265851289411857 1 1
-0.0257880273176612 -0.0256850834683276 1 1
-0.00295544782458752 -0.00670422275726639 1 1
-0.0726927714590287 -0.0652856256273821 1 1
0.0836139329161512 0.07913760356575 1 1
-0.0290843934910753 -0.028118434381507 1 1
0.00334869953124539 0.00359034303465297 1 1
-0.0283386169773891 -0.0260950733359547 1 1
0.188566579658183 0.179169903417613 1 1
0.136912336879073 0.132707808431898 1 1
0.0966777512483953 0.0923928036370934 1 1
0.0685214822872219 0.063276914742357 1 1
-0.175488824826101 -0.170118018912926 1 1
-0.0517129448303278 -0.0448223417175545 1 1
0.122822002502829 0.115921328836346 1 1
0.195095361387623 0.185003402056354 1 1
-0.0026176003402019 -0.00224219939296208 1 1
0.197789512534744 0.179495261389854 1 1
0.0142239821277556 0.0145388352072205 1 1
0.0405970802514075 0.0367440077922111 1 1
-0.0781584418769317 -0.0727803433020389 1 1
0.151808753759371 0.14385983725713 1 1
-0.143635934276198 -0.133875068739423 1 1
-0.098667165131212 -0.0910049281295267 1 1
0.0351879310017027 0.0311530187829433 1 1
-0.0240434097996035 -0.0209418923718492 1 1
-0.0728539237587327 -0.0703053345646097 1 1
0.0137305678514813 0.0121686693069663 1 1
-0.0707751301583991 -0.0735240031548738 1 1
0.124519505803434 0.114540724200702 1 1
-0.0494774345938791 -0.0445275534216881 1 1
0.0397636189208659 0.0378030183746744 1 1
-0.12100418930376 -0.113889871360741 1 1
0.0171002638917389 0.0161439596294117 1 1
-0.00034781651644189 -0.0011495689508561 1 1
-0.0643817069687232 -0.0645785339344597 1 1
0.048463175861241 0.0441155958804151 1 1
0.0851101168700818 0.0811899914193553 1 1
-0.0480638989828849 -0.0444343928637969 1 1
0.17818366516786 0.16950189463346 1 1
0.0864352642691857 0.0802662658310698 1 1
-0.0533032199470067 -0.0476722426550447 1 1
0.114701125668021 0.104130284143159 1 1
0.120391119090279 0.111690309415433 1 1
0.0734549409937183 0.069325518887927 1 1
0.00248298058734075 0.00124188578751652 1 1
-0.00101203769868684 0.00303578977888598 1 1
0.0301633487240799 0.0285179748915219 1 1
0.055227669611085 0.050509431535897 1 1
-0.163419316116756 -0.155256161096522 1 1
-0.12681742490966 -0.124379195373026 1 1
0.0949981555845393 0.0898785699255973 1 1
0.0152411862968879 0.0217914395591924 1 1
0.0925155586745638 0.0872483512302263 1 1
0.10999723946608 0.10532607018012 1 1
-0.187076670067706 -0.184310469422212 1 1
0.0494043426299006 0.044478201434331 1 1
0.0395269625929741 0.0376797191567084 1 1
0.174624960845763 0.165168471908776 1 1
-0.124234540289226 -0.116984972630871 1 1
0.198038295328218 0.190260595057208 1 1
0.0662299325702809 0.065475123083641 1 1
-0.162006625868626 -0.157704259791983 1 1
0.141060195042948 0.133712363457106 1 1
0.11529786337369 0.111161735320737 1 1
0.0610144260133887 0.0543911713446053 1 1
0.0362635306748801 0.0342279296751547 1 1
-0.193743724127005 -0.186372085681374 1 1
-0.0707426837834926 -0.0667325319655013 1 1
-0.144677457881602 -0.135979514845871 1 1
0.0365738502114486 0.0345578670416979 1 1
-0.23595825927607 -0.228148278268011 1 1
0.214813369448203 0.198330165606217 1 1
-0.195985535989155 -0.18909230503225 1 1
0.0504591984972235 0.0478233345454666 1 1
0.0708778837597985 0.0666868253318112 1 1
-0.0165490444908704 -0.0149897437927437 1 1
-0.157782289368872 -0.149214758165402 1 1
0.0517454742394275 0.0530099603198286 1 1
-0.129812079399551 -0.127048361820442 1 1
0.0131777340058684 0.0177515156993653 1 1
-0.107583744016607 -0.104132264156648 1 1
-0.163168480530448 -0.154695973941333 1 1
-0.043413653863435 -0.0405448101199237 1 1
-0.0136541358069367 -0.0131530491258598 1 1
0.0599090951691697 0.0566986958843338 1 1
-0.177403462612866 -0.17107868304375 1 1
-0.041118503663822 -0.0366264145018121 1 1
-0.110011282211549 -0.108150781342061 1 1
-0.133907886962858 -0.127954850841767 1 1
-0.207414132221364 -0.198427016303137 1 1
0.00164229146993915 0.00107298673638512 1 1
-0.0902302341198594 -0.0831616388336409 1 1
0.0173819866760263 0.0145107856697939 1 1
-0.0349204588557306 -0.0329222922659643 1 1
-0.0202228030212958 -0.0194329794352353 1 1
0.163731451244123 0.15630018188436 1 1
0.10772198547816 0.10355586580016 1 1
-0.0161058455156353 -0.0162640723749989 1 1
0.0650640166288978 0.0621976514575767 1 1
-0.0736510882411398 -0.0706241011862958 1 1
-0.362996906744026 -0.34517259129599 0 0
0.0202133301570952 0.0221735883124119 1 1
0.0756941893045306 0.0781497790861494 1 1
-0.0352761708627751 -0.0339695026398856 1 1
0.0304767016810104 0.0305914911131386 1 1
-0.0445757514682697 -0.0436903256465999 1 1
-0.0214732691824167 -0.0216307884635307 1 1
0.172091523587457 0.167643394207122 1 1
0.143234178164908 0.138104833524606 1 1
-0.255748402581063 -0.245125367055511 0 0
-0.150137184814683 -0.144107588172896 1 1
0.022577882054545 0.0238895317749679 1 1
-0.135436996814531 -0.127170062426963 1 1
0.228493479679753 0.218205172208704 1 1
-0.0713533784045803 -0.0690076326127083 1 1
-0.228381001450272 -0.216416455628052 1 1
0.0877427339098313 0.0812162659234921 1 1
0.0251168357237841 0.025955752794568 1 1
-0.131000396612879 -0.124457830164058 1 1
0.157678378299511 0.150036094975926 1 1
-0.0489505094965682 -0.0484627058019959 1 1
-0.0338631056182195 -0.0359272294906366 1 1
0.145928998922566 0.139896441918183 1 1
0.0126025416923702 0.00822872163051737 1 1
-0.0110993273412802 -0.00943377007692283 1 1
0.117048416667829 0.108800304554895 1 1
0.0675962785072299 0.0662257107578245 1 1
-0.0770224046180769 -0.0735393634895009 1 1
-0.0110092818796377 -0.00911189556995148 1 1
-0.14364453657983 -0.135466594286713 1 1
-0.0124251878293575 -0.0122146545227573 1 1
-0.0895577466139679 -0.0809848968920945 1 1
-0.0158060558199682 -0.0113530747053518 1 1
0.0939209356753548 0.0894833027424793 1 1
-0.173121490947884 -0.165080689290233 1 1
0.175925681811993 0.161764897052085 1 1
-0.0639472417432109 -0.0661339510982993 1 1
0.380513385684837 0.364727304344028 0 0
-0.0104351711736269 -0.0110145358167934 1 1
-0.0743269802015286 -0.0690027991700805 1 1
0.0318464480725807 0.0325124567566761 1 1
0.0687538789950353 0.0647605269977449 1 1
-0.150265202743839 -0.142277355636104 1 1
-0.126115613907138 -0.116775870944689 1 1
0.037731179000664 0.0316313558150769 1 1
-0.00171276902177109 -9.75728011161567e-05 1 1
-0.242348802793482 -0.23711500377428 1 1
-0.104544658766924 -0.0998940931702981 1 1
-0.0410120764304265 -0.0437851200369625 1 1
-0.0435138562546837 -0.04215480169184 1 1
0.106685805927338 0.110334513096924 1 1
-0.0282402624274505 -0.0265991129921983 1 1
-0.161436689052345 -0.155179232874177 1 1
-0.0225837644553842 -0.0224630396086186 1 1
0.0232754533784271 0.0259948222729678 1 1
-0.212904564216422 -0.203271723723961 1 1
-0.121420875366501 -0.115058711975087 1 1
0.0670048594807367 0.0609609676581727 1 1
0.088229855281791 0.0831667075975515 1 1
0.136930835766721 0.130521441762759 1 1
0.0362757901321245 0.0362784255268172 1 1
-0.112650410151558 -0.106391454318327 1 1
-0.0963052600319394 -0.092066399337936 1 1
-0.179520547249677 -0.169816353772888 1 1
-0.0468397287680528 -0.0428007144411255 1 1
0.0854998234509355 0.0795300750905936 1 1
0.193203289019016 0.177035769401825 1 1
0.054378535122764 0.0518505104527415 1 1
0.0740818089366329 0.0686080688699381 1 1
0.0292392989677677 0.0278367942856062 1 1
0.166796948104577 0.158787190371054 1 1
-0.0713313813540289 -0.0682472098450627 1 1
-0.0214341868796058 -0.0192223946029737 1 1
-0.247939371116759 -0.237168122038016 1 1
-0.0753782168864388 -0.0710187945015371 1 1
0.0146597211335114 0.0126866745904565 1 1
0.0275424646796475 0.0241485588686352 1 1
-0.0193176196232828 -0.0226078423818894 1 1
0.0251383585568289 0.0262862443166962 1 1
0.155629514035815 0.151183339195501 1 1
0.0525772422541623 0.0447024478629035 1 1
-0.0429260933279864 -0.0400094081711565 1 1
0.123333648407302 0.116476095409602 1 1
-0.0809740242833668 -0.0764557496799171 1 1
-0.00878732297716625 -0.00323328859119219 1 1
0.237797316432498 0.227082985602781 0 0
0.00398327525737213 0.00391685997912348 1 1
0.0276339383500204 0.0302490341472056 1 1
0.0500919048406706 0.0474199027106236 1 1
0.113452556719137 0.106019404089893 1 1
0.114914848537481 0.110270485318399 1 1
0.05357332034601 0.0519686076475756 1 1
-0.0204186224141015 -0.0204414912414592 1 1
0.0096461463950455 0.0101185896289227 1 1
0.183252388717852 0.170220964583922 1 1
-0.0803618152546924 -0.0792096059159202 1 1
0.201302592427813 0.193405120699314 1 1
-0.0865337588484986 -0.0824042001092702 1 1
0.0465537155156292 0.0445312324069332 1 1
-0.0595157250817261 -0.0570122014066819 1 1
0.0435927334462737 0.0439589845514097 1 1
-0.0866087271050123 -0.0810890376415865 1 1
0.0950483904874997 0.0904531166486196 1 1
-0.0505430239596351 -0.0500529852492227 1 1
0.0584119937707829 0.0582850047188233 1 1
-0.116866312982608 -0.114386876921684 1 1
-0.0961291268345226 -0.0950230552085112 1 1
0.00582526728277432 0.00654993038265609 1 1
-0.0647172703859196 -0.0617388230861085 1 1
0.0808169876255855 0.0835182403867244 1 1
-0.163175306938981 -0.156466679803309 1 1
0.0943246601817582 0.0896961068729002 1 1
0.189871253032698 0.18202744752552 1 1
0.100746546653648 0.0988123457474835 1 1
0.0229198051622082 0.0217970058539185 1 1
0.118266467947208 0.111982396958259 1 1
-0.00534721083006043 -0.00666704238046929 1 1
-0.0904721383972125 -0.0859252088304731 1 1
-0.0558861964441892 -0.0539797650807281 1 1
-0.0153964395574053 -0.00966345260875812 1 1
0.102339879152807 0.100043106038833 1 1
0.0867665297674126 0.085457744938165 1 1
-0.135148865440015 -0.130094536195788 1 1
-0.0335075853817928 -0.0289222402673646 1 1
-0.0875418728688894 -0.0796390836352144 1 1
0.147207064325592 0.138755581509898 1 1
0.0620633316317045 0.0638816742139866 1 1
0.0837751741853364 0.0835277881727858 1 1
-0.0151621540038028 -0.0104979244966227 1 1
0.176758642382562 0.164539770151215 1 1
0.0252962857537915 0.0232849092926064 1 1
-0.0452610221348362 -0.0458348533945621 1 1
-0.10989337036229 -0.107568624222754 1 1
0.0189295538633115 0.0157869270901553 1 1
0.112877746174932 0.103402889714174 1 1
-0.0903252130058864 -0.0882828286507965 1 1
-0.0145668638841982 -0.0166917877155928 1 1
-0.0955482939673619 -0.0948748907475613 1 1
0.0731045147689886 0.060338687799916 1 1
-0.056282123307266 -0.0534768443084294 1 1
-0.133100079220252 -0.126732601602257 1 1
0.13101500043465 0.12243633404647 1 1
0.122739575257226 0.11724222827335 1 1
0.0729932140191751 0.0710284235686024 1 1
-0.143850341765623 -0.141773237770449 1 1
-0.0212960353899075 -0.0207325135778427 1 1
-0.240384374454304 -0.229028851359358 0 0
0.0240485316705556 0.0225899147509904 1 1
-0.113282062138771 -0.108543213186326 1 1
-0.0926237612531979 -0.0883673338797895 1 1
-0.0141722062604519 -0.0139242154715456 1 1
-0.143481560545351 -0.135992611773592 1 1
0.353908611147801 0.338630276071423 0 0
0.119335770146941 0.117895364868121 1 1
-0.0710227194627322 -0.0670352136604166 1 1
0.0811936495369495 0.0763031417368784 1 1
0.0892847230038951 0.0847053762438505 1 1
0.0557275252602909 0.0550760673696294 1 1
0.219393342023366 0.208988740671197 1 1
0.0155231453171174 0.0132031393813105 1 1
0.00397660808011251 0.00116552420318858 1 1
-0.170809172663625 -0.165735961563883 1 1
-0.101178232125314 -0.0951885429894952 1 1
0.134653517016247 0.131320893346787 1 1
0.164569162560328 0.147823188542173 1 1
-0.0208889833432834 -0.0194924296712551 1 1
-0.066756203875811 -0.0617837413121009 1 1
0.0393881405963616 0.0396687683261684 1 1
-0.0380529134142826 -0.0381142475491622 1 1
-0.0192071474788872 -0.0194057250644325 1 1
0.0356080550843798 0.0320232864159575 1 1
-0.185790743079178 -0.176971156546441 1 1
0.0429556711927226 0.0455472091832295 1 1
-0.0802291829859951 -0.0753595271562144 1 1
-0.123044364927271 -0.119572075480396 1 1
-0.0438535568565545 -0.0418847380672943 1 1
-0.113666452384516 -0.108910140041644 1 1
-0.22499444378618 -0.214585909749982 1 1
0.00131431324854451 0.00104067182857212 1 1
-0.0909779859260409 -0.085511481151119 1 1
0.0969870117006014 0.0926678143303822 1 1
0.0304831747418023 0.0265096611634946 1 1
0.0645188265996379 0.0608589852500748 1 1
0.0530639209625094 0.0514169948490152 1 1
-0.0803489951173321 -0.0775214319188426 1 1
-0.085105305921712 -0.0820105245298308 1 1
0.0226346429189932 0.0211232473734133 1 1
0.0122770744325504 0.00803115474003431 1 1
-0.12083934511044 -0.114461616248728 1 1
-0.254588390796563 -0.248708612056031 1 1
0.215245833615669 0.206884018735182 1 1
0.209083734564958 0.199548266387119 1 1
0.111859473317496 0.104012385991905 1 1
0.0305243652895152 0.0244026240747058 1 1
0.21569640038693 0.20669925756211 1 1
0.0279086947789453 0.0292829956562669 1 1
0.0260248018989722 0.0273392271821486 1 1
-0.130501810970069 -0.123568153113356 1 1
0.111968999395424 0.108511698850621 1 1
0.0706147800889619 0.0697699196411485 1 1
0.0730528687932509 0.0711798120167456 1 1
0.0253089728137046 0.0143699793256838 1 1
-0.216262542002659 -0.207352538087678 1 1
0.0483534239934477 0.0469148411164561 1 1
-0.126782012062646 -0.120140813479384 1 1
-0.0483331289512195 -0.044424394410278 1 1
-0.0190334214754194 -0.0178618984281361 1 1
-0.00928768955501528 -0.00801526838616215 1 1
0.0145168027981798 0.0149691854389132 1 1
-0.09888231941405 -0.0926630617673377 1 1
0.0681780824268564 0.0639267933129106 1 1
0.0964685284941456 0.0883797998406495 1 1
0.0145297738606046 0.00952841985578427 1 1
-0.0160894137760786 -0.0141643714131606 1 1
0.0719984951530426 0.0691634785826326 1 1
-0.041494703043044 -0.0407263029148279 1 1
-0.0890202311798894 -0.0869704322307165 1 1
-0.00658561417511982 -0.00539342898191868 1 1
-0.213436989426601 -0.200442022549935 1 1
0.174318991701649 0.169236515089473 1 1
-0.141308720343918 -0.135988256417555 1 1
0.0755798258709893 0.0773155538795509 1 1
0.0478144092079872 0.0433715982423725 1 1
-0.150454157754717 -0.141292621775276 1 1
-0.0870243152399066 -0.0857784795961547 1 1
-0.0136516652788686 -0.0156305114335484 1 1
-0.000116070407310405 0.0015344143198737 1 1
0.242485015927034 0.230884658983263 1 1
-0.0759605651762945 -0.0709304086348852 1 1
0.00924080596959086 0.00662254912330468 1 1
-0.0320505346842103 -0.034637995792896 1 1
-0.153775219140985 -0.146697591875121 1 1
-0.160797616101809 -0.154144272905871 1 1
0.238599137761213 0.224568275350953 0 1
-0.0782874036613264 -0.0740965709044498 1 1
-0.0755904160081106 -0.0725928129583122 1 1
0.159013756877762 0.157799160426529 1 1
0.114899967318015 0.111143036894898 1 1
0.110806214618337 0.104139588511415 1 1
-0.0905468696694227 -0.0845453680716145 1 1
0.0852438621697385 0.0813661663783602 1 1
0.109728385486927 0.101133513063959 1 1
0.0926847590016837 0.0876250311009416 1 1
-0.081176391369806 -0.0814478974817788 1 1
0.0166804895654432 0.0204834773571564 1 1
0.0841025580398154 0.0795112243309239 1 1
0.155426759644079 0.146509936270255 1 1
0.00770063522968041 0.0120613841602934 1 1
-0.0391746675839824 -0.0387125045137667 1 1
0.0116383316921841 0.0107461751146847 1 1
-0.0531520431835634 -0.0564548848578865 1 1
-0.0313475699881618 -0.0294295906346056 1 1
0.0985180418963923 0.0866390976107231 1 1
0.191364768657786 0.181750342881407 1 1
-0.176579295319914 -0.16910766149279 1 1
0.0221267802870042 0.0208294068924091 1 1
-0.209596063180161 -0.194633146449902 1 1
-2.29239295328233e-05 0.000840248365612185 1 1
-0.092469200813325 -0.0886986112408171 1 1
0.0312137301560252 0.0297758031982724 1 1
-0.143212981959603 -0.132668134248044 1 1
0.0860548358203645 0.0824425956399973 1 1
-0.117328935678568 -0.114509781439937 1 1
0.266897894041057 0.256079963236995 0 0
-0.00441607385816019 -0.00217957987730127 1 1
-0.169971855121304 -0.163948427564828 1 1
0.174165101190723 0.166943980471089 1 1
0.0394159611276216 0.0381523798105097 1 1
-0.087477957367941 -0.0888208548619518 1 1
0.188865103215617 0.178457485310905 1 1
0.03670199764393 0.0370390237395634 1 1
-0.0628955528222151 -0.0614531619821819 1 1
0.0173808578157461 0.0149107906355988 1 1
0.200092567685306 0.192010551506952 1 1
0.227696247445711 0.217496949048528 1 1
0.116375281757789 0.11103326878431 1 1
0.088022114889657 0.0828564470132365 1 1
0.192411450056016 0.186716907779653 1 1
0.214149604750844 0.205660855930852 1 1
-0.129816838907351 -0.117192310609671 1 1
-0.0520151611021021 -0.0490994976081213 1 1
-0.110522955275819 -0.103230023700203 1 1
-0.0166731638077733 -0.0193851791548241 1 1
0.00626742243034681 0.0121296922833312 1 1
-0.158958327208606 -0.14758959073501 1 1
-0.0401387890050681 -0.0398327182891827 1 1
0.241424911367372 0.234160750517915 0 1
-0.079787512632345 -0.0761130379491277 1 1
0.190180037182013 0.18023547190503 1 1
-0.151047517769593 -0.144273496208915 1 1
-0.220480211595009 -0.210541175592916 1 1
0.0145593359797202 0.0133626952493119 1 1
-0.0592122819672203 -0.0554796464683692 1 1
0.118195779243288 0.1171720227724 1 1
-0.0239460898129614 -0.0223174129390755 1 1
-0.135555480857017 -0.128862006886293 1 1
-0.135967263786462 -0.130222177054899 1 1
0.0838440064146429 0.0840502808738406 1 1
0.028664272258634 0.0302602054384373 1 1
0.0325038807071554 0.0309853019112083 1 1
-0.0302340510646713 -0.0320909889634352 1 1
-0.0429702039237238 -0.0411885515613827 1 1
-0.0514497678884268 -0.0465532746117169 1 1
0.0197460605643493 0.0167374551328883 1 1
0.126932465199235 0.122898192005017 1 1
0.0734138751612453 0.0690419020546436 1 1
0.156620277886172 0.14370000595137 1 1
0.0650330440981616 0.0615479168532156 1 1
-0.0130352375669188 -0.0124604453056616 1 1
0.176465144480891 0.168566091106732 1 1
0.19265890435461 0.191915850562016 1 1
0.17936797772591 0.16310503357934 1 1
0.226361950370866 0.216752961958598 1 1
0.114134784527699 0.108312518433754 1 1
0.0135554296897633 0.0122985676280709 1 1
-0.00978339313913537 -0.00957739217267115 1 1
0.155154512414205 0.149561319095904 1 1
0.0290056310932852 0.0272902198956971 1 1
0.0919959160047845 0.0931658727927929 1 1
-0.0580456250719512 -0.0558586906899611 1 1
0.0742869082428663 0.06990331307652 1 1
-0.0425965475959339 -0.0409281509984294 1 1
0.132289067809035 0.132467049109627 1 1
-0.116136339908316 -0.110738045233762 1 1
0.0895006135203361 0.0824519349461894 1 1
-0.00547149461003264 -0.0049660494763366 1 1
0.0952045532507677 0.0897288899417582 1 1
-0.0221321323342652 -0.0195152757492061 1 1
-0.161486469311595 -0.156043160077899 1 1
0.0807616948885537 0.0819353596846295 1 1
0.184331640402934 0.177502888006036 1 1
0.0410874859357297 0.0379034284841785 1 1
0.0155888594617161 0.0144145965457518 1 1
0.1379543596459 0.128480678625745 1 1
-0.013759692285795 -0.016881817079547 1 1
0.0951228271276453 0.0918385730857027 1 1
0.124465511379552 0.117669826353562 1 1
-0.0666157792772633 -0.06456772229389 1 1
-0.12215546655903 -0.116338010441045 1 1
0.086201289417219 0.0806705133639382 1 1
-0.0243773451377632 -0.0216589404997545 1 1
0.106490103923538 0.0954238956732108 1 1
-0.020830541214681 -0.0197203404051193 1 1
-0.240372948537053 -0.230855322810742 1 1
-0.0626226659058131 -0.0528558408401441 1 1
-0.0166131393964309 -0.0169171508747776 1 1
0.0525151233244045 0.055538306386013 1 1
-0.0755696498613372 -0.0688312944542957 1 1
-0.215490347028458 -0.199651494478046 1 1
-0.0441077360130284 -0.040148994254016 1 1
0.0431057366172659 0.0391899102514443 1 1
-0.0668012756711467 -0.0642461441964939 1 1
0.175241795237361 0.165662975392552 1 1
0.0969020240048281 0.0961791806528334 1 1
0.031127074965399 0.0255029065787873 1 1
0.16359497386231 0.152411782581945 1 1
-0.0451925993856481 -0.0489057012246052 1 1
0.00232855859392987 0.00281097122943327 1 1
0.11467196126098 0.111248055367322 1 1
0.12057941194395 0.115593765901262 1 1
0.138567287676357 0.132913011720457 1 1
0.00743072498103762 0.00779140123817377 1 1
-0.0268674602081932 -0.0250643467690936 1 1
-0.0705679258854295 -0.0678384263677637 1 1
0.275265294857733 0.261547674726323 1 1
-0.10028481297123 -0.0972186717039721 1 1
-0.0500275251861757 -0.0468966450308417 1 1
-0.141880865233299 -0.136028806561673 1 1
-0.258242378013397 -0.246314421428532 0 0
-0.155180507834848 -0.146249729370618 1 1
0.112961398685952 0.108409158096794 1 1
-0.0709712619368883 -0.0676571466386942 1 1
0.209900158830397 0.199714595950371 1 1
-0.199391332831897 -0.189627926295724 1 1
-0.0534490297594743 -0.0497313621999359 1 1
-0.0447617866639681 -0.047118704597445 1 1
-0.156247185006061 -0.146514074188901 1 1
0.313429228837153 0.298888848836555 0 0
-0.0823023107702825 -0.077957021376918 1 1
0.0637574691101349 0.0646867284918933 1 1
-0.0578869265303283 -0.0545284736504406 1 1
-0.21821807794697 -0.205746444456601 1 1
0.0515545112924152 0.0507381066867721 1 1
0.113790841074002 0.107385410713423 1 1
-0.124019735248643 -0.114097425601117 1 1
-0.248210636997127 -0.237859112041642 0 0
0.0434023319642194 0.0439660669191712 1 1
0.185022483400243 0.173644500503109 1 1
0.00309341579428708 0.00439454276456641 1 1
-0.0496277482430512 -0.0474235970073954 1 1
-0.145139497444443 -0.138032412078179 1 1
0.200395635939356 0.193584567244613 1 1
-0.14027537068612 -0.131582253732773 1 1
-0.228372925380518 -0.218039896805198 0 1
0.111226855976835 0.109319797753326 1 1
0.0521824266545939 0.0472682411953829 1 1
-0.0731078631461274 -0.0695826573037727 1 1
0.236345320166172 0.226698792294949 0 0
0.0231475093169329 0.0225264240544766 1 1
-0.231025058682777 -0.218853600131292 0 1
0.00939559884620957 0.00872194285080369 1 1
0.101238007476228 0.0942333182068709 1 1
-0.247915487000808 -0.235940912869521 0 0
-0.14133972657307 -0.130692684821417 1 1
-0.0284540801210988 -0.0290244626087985 1 1
0.0773744527861513 0.0721669631092147 1 1
-0.120994553944577 -0.114656472199547 1 1
0.201231570671995 0.191859182145261 1 1
0.10323467113051 0.099370078064861 1 1
0.138618807421603 0.131957655653887 1 1
-0.0446563907574313 -0.0427788396391113 1 1
0.148293523989145 0.141609245821201 1 1
-0.0701851198443141 -0.0640981053181778 1 1
-0.00728869384457438 -0.00391022957458097 1 1
0.0661989983018233 0.0712524980052132 1 1
-0.0574090085126131 -0.0598364008156221 1 1
-0.100241740794924 -0.0905454516749421 1 1
0.0336792192532668 0.0347749490051893 1 1
-0.102493620701856 -0.095436030638507 1 1
0.131408729285204 0.123169872086559 1 1
0.0798788284255023 0.0710598458678683 1 1
-0.148038693423885 -0.143030228383724 1 1
-0.287663141542456 -0.275113197710149 0 0
0.0785537404864462 0.0785564195831386 1 1
0.0735994582175407 0.0686887859107408 1 1
0.00223490642848737 0.00264501775342627 1 1
0.192386168303767 0.182732639346236 1 1
-0.152703886903182 -0.146870713893891 1 1
-0.0143888913095718 -0.0122238338524188 1 1
-0.174374149143595 -0.170633217563 1 1
-0.0731418712846577 -0.0729719152114206 1 1
0.0223439512659747 0.018812754353693 1 1
0.101183125040862 0.0945781597427581 1 1
-0.15921445469022 -0.147934767987051 1 1
-0.153023258328422 -0.141989619313902 1 1
-0.149847849359005 -0.140893932061503 1 1
-0.178196078380187 -0.168867493669052 1 1
-0.0214726002552893 -0.0176418482996676 1 1
0.00925704725053534 0.0109975398898457 1 1
-0.0144437860654211 -0.00856970953034205 1 1
-0.0413972306759344 -0.0389842160194227 1 1
0.0295221071142819 0.0269673725432317 1 1
-0.0920883302175875 -0.0844871237950268 1 1
0.277434772840693 0.265969396518105 0 0
0.0743226729767314 0.0733069539706585 1 1
-0.0114189745772713 -0.00941280826880616 1 1
0.0518558891750084 0.0523577288162491 1 1
0.070013971213141 0.0663587599995692 1 1
0.180039152824451 0.167036872172031 1 1
0.0587938077517476 0.0546790908840907 1 1
-0.192865926843122 -0.180163494257923 1 1
0.194936055078971 0.187468864447192 1 1
0.124520126413555 0.118960893004046 1 1
-0.327000082849237 -0.311225748829423 0 0
0.0991972025349044 0.0962511916506549 1 1
0.126051044441808 0.123740513007803 1 1
-0.193089509641771 -0.184442699665441 1 1
0.00185389559107408 0.00307457721958241 1 1
-0.07679343819812 -0.0726104477654358 1 1
-0.082371268790115 -0.0772725181615257 1 1
0.156983012993165 0.149359432591419 1 1
-0.0147580819702907 -0.013456393289845 1 1
-0.0175941904948408 -0.0140221586171564 1 1
-0.0240903140159065 -0.0205682941595899 1 1
-0.0883390543227953 -0.0835651658483713 1 1
-0.120240305656017 -0.115893825105228 1 1
-0.115350185149035 -0.110330419409341 1 1
-0.18589680077474 -0.175447048576062 1 1
-0.284256633976354 -0.273634418640747 0 0
0.0624879827922206 0.055084758894713 1 1
-0.0454772314813187 -0.0451941724153148 1 1
-0.085839949420992 -0.0892922509960943 1 1
0.124892113955407 0.1210844271807 1 1
-0.0495004867177687 -0.0484902858040612 1 1
-0.0405896347306235 -0.039188350106838 1 1
0.0552846838080105 0.0547433546196295 1 1
-0.137121851385874 -0.129721964620347 1 1
-0.0603098661846408 -0.0589506532469808 1 1
0.150501564967703 0.143278208623859 1 1
-0.191648429187134 -0.182769435788728 1 1
-0.0337731536604561 -0.0330335140796479 1 1
0.0718747432862281 0.0698714087871331 1 1
0.139882725228978 0.132936853183207 1 1
-0.0213481201587359 -0.0227883325910301 1 1
0.0578066306886088 0.0538198628133227 1 1
-0.0982603809658453 -0.0973170133839788 1 1
0.0986090655992272 0.0954397392556612 1 1
0.0520901914398031 0.0518229372311082 1 1
0.0479967994824806 0.0453031058189008 1 1
0.0396010915679084 0.0381626044575183 1 1
-0.116773261599522 -0.112308593217731 1 1
-0.0818600629338558 -0.0743432404884944 1 1
-0.277933139189474 -0.265091472478416 0 0
-0.251152290296201 -0.240657154890021 0 0
0.107159713920245 0.105390440103513 1 1
-0.0139566647594431 -0.015644446235473 1 1
0.10588825578648 0.0973220430457409 1 1
-0.134095658307156 -0.126557190131515 1 1
0.0419273750619227 0.0423054894150873 1 1
0.046621259470574 0.0485275862024074 1 1
-0.0270204154883771 -0.0239838936342193 1 1
0.0340621367467681 0.0331260705997047 1 1
0.0371843120333967 0.0382640260271785 1 1
-0.0815393721510321 -0.0802420076956923 1 1
-0.0898739280741987 -0.0910078072547722 1 1
0.192043961401802 0.179434155736941 1 1
0.0968279170345307 0.0947231740602466 1 1
-0.0794706599767448 -0.0766300864342026 1 1
-0.218982270926385 -0.20708737567666 1 1
0.168546618418269 0.159894318983883 1 1
0.0392283587158865 0.0376359197412097 1 1
0.130083713014189 0.124489511152458 1 1
-0.108706962661007 -0.100203913105596 1 1
0.051159988172461 0.0479658214641156 1 1
-0.116830868528494 -0.109449101115584 1 1
0.125315428570798 0.122545614072133 1 1
-0.166701315821838 -0.161811682557552 1 1
0.153357732814899 0.144408465144407 1 1
-0.0246475216418573 -0.0241493973714963 1 1
-0.000715032086501099 -0.000420945051232986 1 1
-0.0590396820557415 -0.0541038974459079 1 1
-0.094248772907453 -0.0859443317572039 1 1
0.100184793001013 0.10203583467521 1 1
-0.0270590312863917 -0.0262533291208864 1 1
-0.0277331909342578 -0.0258998816790962 1 1
0.105935759104579 0.100778135763667 1 1
-0.0101488486662934 -0.00862144107418932 1 1
-0.125649698594447 -0.125582013817061 1 1
0.0397705526416041 0.0422966328050766 1 1
-0.0180401579053766 -0.0189216046306195 1 1
0.106945204941479 0.101581799690496 1 1
0.0228329920326491 0.0228514824413413 1 1
0.00674541005529389 0.00481381154534642 1 1
0.0235456322821294 0.0226922533114651 1 1
-0.11825011449384 -0.112521037304996 1 1
0.00115310800759904 -0.000477257556677192 1 1
0.163841617868108 0.154297056759332 1 1
0.170389029776059 0.1590072964926 1 1
-0.0364083617537854 -0.0250237521531422 1 1
-0.133610915136762 -0.128218023281584 1 1
-0.128997635706514 -0.122233377162324 1 1
-0.0233999622701075 -0.0234909632741187 1 1
0.0198109242210922 0.0204985810029168 1 1
0.0228416910572713 0.0148698722900587 1 1
-0.238779743525276 -0.23193021920743 1 1
0.0238446148400607 0.0250011155036597 1 1
0.084636781703325 0.08294414209574 1 1
-0.0389456944748541 -0.0353303991376599 1 1
0.214507130814201 0.207522289641821 1 1
-0.0124558379890402 -0.0126947672885017 1 1
0.0237887508394093 0.0199095220625844 1 1
0.0823432972437518 0.0779429321453732 1 1
-0.0247578799347699 -0.0244062402161868 1 1
0.0303331979051323 0.0310676943249002 1 1
0.221290067973254 0.207806889343572 1 1
-0.0559067253393082 -0.051615302350922 1 1
-0.0644462901014658 -0.0619879193191922 1 1
0.016131040057893 0.0137911827701954 1 1
0.0996578468906392 0.0927611721165118 1 1
-0.0876509793428278 -0.0786211004270289 1 1
0.0403447674123048 0.0367913450105623 1 1
0.00339304528696046 0.00279758000299215 1 1
0.00986203755262576 0.00746290641443942 1 1
0.0127376184738871 0.0151699792306114 1 1
-0.152968079774876 -0.149013286935177 1 1
-0.016047185486235 -0.0167746922482643 1 1
-0.0490646531563673 -0.0483105611300285 1 1
0.164127073564813 0.159025872024583 1 1
-0.249699903702062 -0.243350651823145 1 1
-0.00962233499773465 -0.0102581146656294 1 1
0.0146909845978187 0.00981013155754469 1 1
0.0896321030947653 0.0901168459481471 1 1
0.290379966324778 0.280815873445916 0 0
-0.0234254014788078 -0.0213410453951451 1 1
0.0864175200870188 0.0850622038659001 1 1
0.0901674842734377 0.088794495372885 1 1
-0.221447569230741 -0.214083573896643 1 1
0.0996797733781286 0.0961399974487072 1 1
-0.0713703334724548 -0.0686560514040302 1 1
-0.185162224552831 -0.171048963309765 1 1
0.202115595112744 0.191859142369617 1 1
0.0738419798997497 0.0704116675878608 1 1
-0.0832491256722806 -0.0750157342875462 1 1
-0.0991460345467461 -0.0941418048987787 1 1
-0.0173827322454007 -0.0183159818950327 1 1
0.249545945039307 0.241152921179369 1 1
0.00333507461740724 0.00480439532298976 1 1
0.179738202269144 0.170311278378108 1 1
-0.00262984972232735 -0.00266749282304246 1 1
-0.00830289959334216 -0.00560804118300147 1 1
-0.0328839216678879 -0.0294760328092496 1 1
-0.192731429626325 -0.181459711573016 1 1
-0.0013749737107463 -0.00244456996621674 1 1
-0.184863940298119 -0.176879600334101 1 1
-0.109976764176758 -0.102852974304616 1 1
-0.00717995496564969 -0.00688655862950118 1 1
-0.0826182403350162 -0.0785784396708964 1 1
-0.136095272325841 -0.134430516159934 1 1
-0.0413034498967307 -0.0576534771598284 1 1
-0.0785422911320593 -0.0778809724699721 1 1
-0.0396841734615731 -0.0379937386362857 1 1
-0.0500208997736154 -0.0450555399112534 1 1
-0.0383148970848142 -0.0349552838852487 1 1
-0.320740739025738 -0.306507188901658 0 0
-0.0402513260738781 -0.0427271673957864 1 1
0.142241562789644 0.13812560299823 1 1
-0.176426341703526 -0.172959563459658 1 1
-0.0904543425150362 -0.0890058115600442 1 1
0.0394464435361936 0.0369627078773291 1 1
0.0440449699037491 0.042096643385068 1 1
0.0247817242688903 0.0273302531150993 1 1
-0.126340685188671 -0.119034207247446 1 1
0.151332201711852 0.146089768832207 1 1
-0.0550034493678444 -0.0533903013386723 1 1
0.0504161290076897 0.0514856224534805 1 1
-0.131066811297946 -0.12421269132324 1 1
-0.100671077286713 -0.0949307157242662 1 1
-0.0913421404470508 -0.0891408205581859 1 1
-0.00810797107371628 -0.00935914710090225 1 1
0.0206623327095214 0.0254648452243047 1 1
-0.0839185380321052 -0.0826593322829739 1 1
0.21866534005099 0.211627662675574 1 1
0.017744700032405 0.0136857712859009 1 1
0.163498355084058 0.162689559190153 1 1
0.00548808253684463 0.00605889968987298 1 1
-0.00487250810179748 -0.00525900674345425 1 1
0.240091188849157 0.225362386657789 1 1
-0.115292493679398 -0.112981101559958 1 1
-0.00355940501754776 -0.00331583358346058 1 1
0.246207846102271 0.238261582396319 1 1
-0.0669412265256669 -0.0664946029619696 1 1
0.105057785599436 0.100678992781058 1 1
0.0900013960071243 0.0886856661017636 1 1
-0.0334615204315489 -0.029922399066549 1 1
-0.174516327605371 -0.166174502764602 1 1
-0.116262920139859 -0.111056565742958 1 1
-0.229004496125768 -0.218739521960158 1 1
-0.212639779756973 -0.200208455821582 1 1
-0.00529668890082242 -0.00520392091242975 1 1
0.204270530196078 0.194154455714599 1 1
0.0360826910266673 0.0362761758153035 1 1
0.00790574971109149 0.0136600805444228 1 1
-0.193290081084992 -0.194874581377479 1 1
-0.138710537971454 -0.135072639106708 1 1
0.0840533750491046 0.0736480834263286 1 1
-0.034647676861493 -0.0305420582537737 1 1
-0.131998213209638 -0.12489840904117 1 1
0.0345678864963283 0.0324497231269677 1 1
0.188999507401896 0.178648453583326 1 1
0.0754422447981391 0.066823929876797 1 1
0.0746084774967073 0.0764655389762457 1 1
-0.0674915202314009 -0.0634239375826645 1 1
0.128723057334778 0.120217522224071 1 1
0.0621798455374934 0.0588181741803271 1 1
0.0716532167863365 0.0678406686425236 1 1
0.0905140981843554 0.0858996537041167 1 1
-0.00824523274657914 -0.00576121502369471 1 1
0.0379181519481485 0.0381327303156593 1 1
-0.142474598737257 -0.13594691018837 1 1
-0.528623031548393 -0.503856066888532 0 0
-0.0551665552159025 -0.0496856766720923 1 1
0.0683463799030911 0.0634861341569711 1 1
0.14340314393683 0.134149381937631 1 1
-0.155207355418516 -0.145556870595604 1 1
0.136383268249057 0.132407498195628 1 1
0.060323040948659 0.0573945822303356 1 1
0.0367884851885691 0.0384825355130176 1 1
0.0998246940875393 0.0935317547972774 1 1
-0.0875155473760491 -0.0838478683907403 1 1
0.117429270290415 0.112782551864542 1 1
0.0469000671754823 0.0492000038367495 1 1
-0.0266577447683148 -0.0243264804840466 1 1
-0.0642886721949512 -0.0651518110200383 1 1
0.0423435679528589 0.0423885743341015 1 1
-0.0435673176636462 -0.0401901201492531 1 1
0.00547297889471405 0.00608753145244499 1 1
0.00698209757944895 0.00907893295595033 1 1
-0.0375919152337161 -0.0349843322293429 1 1
0.120147050475592 0.113488087840262 1 1
-0.0254130120202345 -0.0242634855019362 1 1
-0.0388201946918226 -0.0353218841758796 1 1
-0.0637358527633319 -0.0590583692960108 1 1
0.0575377098009555 0.050800515738269 1 1
-0.130437153614281 -0.130778324564755 1 1
0.0366252286183964 0.0301089750293308 1 1
0.105116101939307 0.103219186737927 1 1
0.164491243407071 0.157574706409347 1 1
0.0545768402740923 0.0498575217214608 1 1
0.0808199091235623 0.0778326450981594 1 1
0.126873979210267 0.122806980749504 1 1
0.110213833093443 0.107025913262987 1 1
0.178050246896058 0.167419073197355 1 1
-0.103632708230363 -0.0994059178639911 1 1
0.109760895836048 0.104330314272482 1 1
-0.204027943709757 -0.197970455342308 1 1
-0.149667020523103 -0.141879088342086 1 1
-0.0887762940342933 -0.0853367416337609 1 1
-0.0637227702828804 -0.0584962673929496 1 1
-0.0162455378153586 -0.0144826435903291 1 1
0.0294915987709523 0.0232392754069973 1 1
0.0244291432129064 0.0239905966244922 1 1
-0.297065955524817 -0.28160731918411 0 0
-0.0220276500244487 -0.0205832345304785 1 1
0.247527907760467 0.235897793138804 0 0
0.102916163550662 0.0975822445685566 1 1
0.0215399393514983 0.019503036617934 1 1
0.0777358303906282 0.0741006317625157 1 1
0.121156850548007 0.119241434923822 1 1
-0.0295730635803459 -0.0288833967192126 1 1
0.0103468286100265 0.0140398036338242 1 1
-0.0539954415148712 -0.0501987213502539 1 1
-0.16711477636788 -0.157677083897855 1 1
-0.0306004153780108 -0.031066878850181 1 1
-0.00362174475302445 -0.00229572596114837 1 1
0.151502238615408 0.144002007791064 1 1
0.0997353489867743 0.0978549342051354 1 1
-0.0674455603208238 -0.0657208281928191 1 1
0.0549479035590319 0.0545872523649311 1 1
0.0832387028214427 0.0870091025451676 1 1
-0.137482295427968 -0.132499074971934 1 1
0.0793149426205868 0.0706699945511425 1 1
0.0779926103825525 0.0750262633587778 1 1
-0.0267805887444339 -0.0254519741692178 1 1
-0.0848552354701446 -0.0805173338937362 1 1
0.0288236953581792 0.0270299284295897 1 1
-0.0819316693976089 -0.0745030992136121 1 1
0.033444843141382 0.0349605920431633 1 1
0.342747130966103 0.32716205781201 0 0
-0.0941059177442948 -0.0897181648408422 1 1
0.0903953445643812 0.0855615115637179 1 1
-0.0397214254599059 -0.0376464282141479 1 1
0.0106091340208581 0.010400246856035 1 1
0.0723526739118345 0.0689462096553116 1 1
0.12012148807289 0.115393225436709 1 1
0.0942425670758504 0.0916454165196615 1 1
-0.10612967509217 -0.101564767218672 1 1
0.106212424188866 0.0994787878018987 1 1
-0.0534616473014228 -0.0508569939950188 1 1
0.177602333829979 0.171235847854416 1 1
0.18709370415003 0.179538734391899 1 1
0.24262623348305 0.230136615881286 0 1
0.113306046112084 0.113779160628271 1 1
-0.0746475844244157 -0.0731940715766727 1 1
0.166113660795287 0.15749202455805 1 1
-0.0537695015894887 -0.0522781187647144 1 1
0.0137045616405387 0.0187560051346168 1 1
0.196651882953296 0.185543376316774 1 1
0.0427580088843525 0.0385436930516196 1 1
0.134998900829965 0.129945702273837 1 1
0.0300805281420988 0.0322707747083131 1 1
-0.150593275688536 -0.1450461751644 1 1
-0.148541025005681 -0.143235961366232 1 1
0.0663110232437758 0.0691277065565337 1 1
-0.0304487901096765 -0.029959438965841 1 1
0.0292508216012799 0.028963260360601 1 1
-0.153291892733253 -0.153825903281678 1 1
0.0590492991987382 0.0583587977931715 1 1
-0.0324785645462323 -0.0280096345621321 1 1
-0.0969303605508172 -0.091970290934353 1 1
0.0255737146837017 0.0213899627378991 1 1
-0.00556530808119547 -0.00428476068967326 1 1
-0.0591895259508868 -0.0547426015396287 1 1
-0.115229659914165 -0.107440476143544 1 1
-0.0233736099078367 -0.0238392338651368 1 1
0.362867238714427 0.347033577217799 0 0
0.191112000162231 0.180744479104707 1 1
0.0161545605714757 0.0153875356641213 1 1
-0.0531101894169166 -0.052677296295382 1 1
-0.0403312719263498 -0.0403244064174857 1 1
-0.153523735915746 -0.146806134038332 1 1
-0.0311286028328578 -0.028334470488714 1 1
-0.0151098613120396 -0.014917930856139 1 1
0.0765340334428259 0.0698497167032844 1 1
-0.32635211532719 -0.314078244882277 0 0
0.108440932541208 0.104361285287808 1 1
-0.0203646195714739 -0.0206739400504058 1 1
0.100329966881577 0.0935174982868887 1 1
-0.0406740035404681 -0.0368710287080506 1 1
0.0272923030082952 0.0280660186429782 1 1
0.117834890075635 0.112278503141139 1 1
0.115592740660737 0.106589485695613 1 1
-0.00758542159376592 -0.00675124332788987 1 1
0.00875364267099572 0.0092524041402611 1 1
0.0170833859513115 0.0149679853487485 1 1
0.0100329271723089 0.0109798022125054 1 1
0.176001791012945 0.169822218271181 1 1
0.115139910100328 0.110689136017479 1 1
-0.0123876046636513 -0.0128775158790332 1 1
-0.0538248425646096 -0.0491591375107849 1 1
-0.0108512326118588 -0.0101738004339301 1 1
-0.030845110943107 -0.0281788794022342 1 1
0.000314082312424895 -0.000687336095824005 1 1
0.107662469225681 0.104346709390017 1 1
0.021927461512855 0.0212511580511821 1 1
0.163285322510052 0.155219870576789 1 1
0.0341129777379916 0.0333151825858173 1 1
0.0157928511092558 0.0176831710131693 1 1
0.159305363732991 0.152184238095673 1 1
-0.168935306640597 -0.16315441403306 1 1
-0.118611236152581 -0.11163202171063 1 1
0.0719952373249516 0.0656607313642423 1 1
0.0217075168461359 0.0170814430746487 1 1
-0.0152848252273416 -0.00882240002247469 1 1
0.126094278392859 0.120414906293024 1 1
0.00323572633620573 0.00670780892802516 1 1
0.0620718022061457 0.0604193203083429 1 1
0.0247586360397725 0.022998299794955 1 1
0.110067000674776 0.103600737919963 1 1
-0.0480067595540284 -0.0473962772541775 1 1
0.138635825651966 0.132956017820483 1 1
-0.044771492780258 -0.0441763760714613 1 1
0.0646031431827775 0.0613994849766154 1 1
0.0419531697085744 0.0409966087672391 1 1
0.00522311217720531 0.00532070058439734 1 1
-0.13300723332632 -0.130676197316326 1 1
0.0811253378252998 0.0808318236535843 1 1
0.0049714420503576 0.00671502353830448 1 1
0.0871648627607931 0.0816957700294474 1 1
0.0471480976138946 0.0451510615630104 1 1
-0.278012535958724 -0.261233050756446 0 0
0.178627784369281 0.169978127409385 1 1
-0.0361311238929408 -0.0382313773023066 1 1
0.281210433720981 0.270767604751973 0 0
-0.317040154240952 -0.303983796038883 0 0
-0.0924267405477922 -0.0802251008623615 1 1
-0.0347217662683457 -0.0259935167484784 1 1
0.0862917900905421 0.0824453920107313 1 1
-0.0612805162298763 -0.0585148825066923 1 1
0.0666786882536513 0.06358145925851 1 1
0.023533968286254 0.0230390131730756 1 1
-0.0921383667702465 -0.0860050272246267 1 1
0.0376537116069993 0.0389367473213529 1 1
0.0901737406484181 0.0886121053130903 1 1
0.175309207650732 0.167541070207633 1 1
0.14001840277282 0.136151430539366 1 1
-0.112888067307094 -0.103110248605019 1 1
-0.0509788347541975 -0.0457644564761693 1 1
-0.0374625175957043 -0.0377661317573019 1 1
0.144723219210628 0.136181969655465 1 1
-0.0652914924751191 -0.0613016488496441 1 1
0.122368176458037 0.117094071793698 1 1
-0.175442619152122 -0.16688946452311 1 1
-0.077262585665269 -0.0732224032813091 1 1
-0.0184583233787612 -0.0140462101928347 1 1
-0.0280630606530963 -0.0239769832408204 1 1
-0.00376626946903982 -0.00341252134509644 1 1
0.00188150971787203 0.00379532233561245 1 1
-0.20634063627624 -0.195773158539497 1 1
0.101353452458334 0.0818842823531393 1 1
-0.0509715303309259 -0.0480773997922479 1 1
0.0518171021613126 0.0476735896509415 1 1
0.0510622418142311 0.0476390367764771 1 1
0.417487289224163 0.397523639276957 0 0
-0.054421479754793 -0.0502452485714541 1 1
-0.0367089587992833 -0.035973789766511 1 1
0.0263316297220626 0.0298842777580697 1 1
0.215255428871238 0.206715418447432 1 1
-0.215492231030551 -0.204000867915679 1 1
-0.114500452780035 -0.110892328430917 1 1
-0.00872496501217659 -0.0110812374617188 1 1
-0.22195936432868 -0.212404145691805 1 1
-0.125898734173416 -0.113646820524694 1 1
0.0471889187865593 0.0446821107342481 1 1
-0.00193173251852109 0.000268697380313144 1 1
0.0764961991374998 0.0744167003881327 1 1
-0.185273846020725 -0.176939004377684 1 1
-0.0998978110205193 -0.0967974098683826 1 1
0.108504991724835 0.101146039714243 1 1
-0.0296638681822302 -0.0279459503768204 1 1
0.104338750814838 0.0978803449752343 1 1
0.17553978077756 0.167725992324128 1 1
0.199979908859629 0.191390279446636 1 1
-0.0921962709523229 -0.0860807937566637 1 1
0.0112440769189233 0.0100839224737141 1 1
0.237789715066506 0.226048473048082 1 1
0.077426747982498 0.0728615788950396 1 1
0.0122451208279783 0.0191569759831202 1 1
-0.0293321082181346 -0.01862306457158 1 1
-0.103163545891202 -0.103800293564836 1 1
-0.0765616304845003 -0.0764519582751914 1 1
0.204532986631115 0.197355068341215 1 1
-0.0374684385060247 -0.0352716384277296 1 1
-0.0620346520503919 -0.0595414991121196 1 1
0.0279260520641793 0.0233033200899814 1 1
0.056499309022483 0.0537447514828625 1 1
0.0472771384118822 0.0440808143220211 1 1
-0.187646160366183 -0.18214286893317 1 1
0.0427313344222553 0.0403130133513952 1 1
0.0132967360808145 0.0115031727881923 1 1
0.0323542227558541 0.0313391686857205 1 1
-0.0018195422137225 -0.00237309092333624 1 1
0.0366367572883051 0.0356876505164556 1 1
0.05851071800921 0.0556033155454951 1 1
-0.264710333112641 -0.254006173733964 0 0
0.061069745642175 0.0557154259708335 1 1
-0.155008024044422 -0.147010976780434 1 1
-0.0619493362603172 -0.0619545657607541 1 1
-0.0389511210689146 -0.0376511972289804 1 1
-0.0950679808673424 -0.0900509165963878 1 1
0.213266320550984 0.205719005495411 1 1
-0.074027767323598 -0.0863127949704191 1 1
0.0210490403558057 0.0201480038374555 1 1
0.116722968367055 0.108335045930279 1 1
-0.112690892327969 -0.106462829773939 1 1
0.146727469542702 0.137903984345467 1 1
-0.0122007932462101 -0.0082758244834157 1 1
0.0596605513024054 0.0595279351109894 1 1
-0.0872423510415118 -0.0842646200481937 1 1
0.0300053454308942 0.0300440159194831 1 1
-0.057207889066668 -0.0545949065059273 1 1
-0.109524645323946 -0.105722847811655 1 1
-0.0372586609106053 -0.0338695227209046 1 1
-0.0206592289601463 -0.0210965436639499 1 1
-0.00498730087043148 -0.00931440721190385 1 1
0.0242862418777886 0.0248784285949627 1 1
0.0729663236404324 0.0658806530953125 1 1
0.0116495784830078 0.00684349795218979 1 1
0.0814629861063279 0.0765801175880439 1 1
0.0288474870427412 0.0271093781679163 1 1
-0.0288266035914062 -0.0257651175477904 1 1
-0.179177885785947 -0.171312527025323 1 1
0.113671012345446 0.106907051170916 1 1
-0.0460454450142836 -0.0351516407842563 1 1
0.0550374179955212 0.0501294512373352 1 1
0.0304561083927498 0.0274209494740557 1 1
0.291467125340522 0.274579775027773 0 0
-0.120152536653674 -0.11695003255378 1 1
-0.142213607185621 -0.131055731964926 1 1
-0.0116405432405281 -0.0124245765167951 1 1
0.161169928263996 0.151627828991508 1 1
0.0518608017537974 0.0493766355800218 1 1
0.0808720641196366 0.0764502111791366 1 1
-0.134672796979568 -0.128704123284595 1 1
-0.0352467161567374 -0.0364698284406094 1 1
0.0100485557898329 0.00781724871750347 1 1
-0.0281519719230309 -0.0254411195305867 1 1
-0.0118346451327593 -0.0100952038106654 1 1
0.174217016946891 0.16449739130079 1 1
0.106400104903328 0.102166408774628 1 1
0.0760890001987809 0.0734453810853283 1 1
-0.0577852353866072 -0.0529047479535945 1 1
-0.072819402277578 -0.0696236496465027 1 1
-0.168292814183739 -0.158120361903477 1 1
-0.115459444923552 -0.108698694034158 1 1
-0.0398696493327691 -0.0376846882474392 1 1
-0.102098748771689 -0.0968420136852084 1 1
-0.090808384186942 -0.0899038370741867 1 1
-0.0818162567411272 -0.0785625325327642 1 1
-0.0279163002394024 -0.0241888249385421 1 1
0.19793949068252 0.187300862685934 1 1
0.0893054616874428 0.0846412170325583 1 1
0.122431605285265 0.116718172672641 1 1
0.0149475252191041 0.013080643799312 1 1
0.123595318660928 0.117947509993379 1 1
0.209810307150666 0.203306073658189 1 1
-0.0742286888478386 -0.0711996103028808 1 1
-0.0880069892441668 -0.0835828554180208 1 1
-0.152523235558349 -0.147593380121594 1 1
-0.0343332168690419 -0.0317658376805072 1 1
0.143661696451577 0.135423711210919 1 1
0.198794473549178 0.190398025583657 1 1
-0.00428730957627929 -0.00582408472694431 1 1
0.0132300760249975 0.0142718030057287 1 1
-0.164697733895102 -0.157805073414699 1 1
0.0500432206291984 0.0467390410953743 1 1
0.0442771950993281 0.0427192470803052 1 1
-0.166310181154826 -0.161382491513695 1 1
-0.079631242829998 -0.0768515868827166 1 1
-0.180529731668187 -0.17410469891896 1 1
0.114516234211319 0.110432082392111 1 1
0.074093013203972 0.069226669736351 1 1
0.0542073644414192 0.0532815433822476 1 1
0.18972229943877 0.179489868348327 1 1
-0.14521785764268 -0.139263357007983 1 1
-0.0721325365250639 -0.0663474228143152 1 1
-0.0279247458996104 -0.0282927452624142 1 1
-0.00578971237752406 -0.00616993319402614 1 1
0.0208771838592827 0.0200841006322673 1 1
0.137168440062297 0.129158488162167 1 1
0.0132278362820587 0.0107206695842094 1 1
0.134748389692913 0.127602222178259 1 1
0.0813428640981879 0.0787628742406623 1 1
-0.0748526886157102 -0.0717028735127523 1 1
0.171579781919838 0.162675025124907 1 1
-0.112337068403873 -0.105986664327759 1 1
0.0323000993740713 0.0278059274940786 1 1
-0.0637223200924833 -0.0620376944663368 1 1
-0.108556020741825 -0.103870909528838 1 1
0.0843444382143435 0.0786438935909202 1 1
-0.107944695533174 -0.0965843886023649 1 1
-0.373032359379837 -0.350901379158276 0 0
-0.0111013492578989 -0.0122370462841848 1 1
-0.0708787962104979 -0.0642853157785262 1 1
0.0402436290653636 0.0370013751339716 1 1
-0.0188682259459976 -0.0180002939573513 1 1
-0.0397950641547125 -0.0408675658911095 1 1
-0.0478805370389434 -0.0461525278282733 1 1
-0.0338475001728083 -0.034544798060016 1 1
-0.0898279047540369 -0.0844280070337636 1 1
-0.0587323662264599 -0.0563010790737748 1 1
0.0751249619115883 0.0712152761512551 1 1
0.0294016008281889 0.0275230715043943 1 1
0.0319907617644243 0.0312078646978488 1 1
-0.0478484833369882 -0.0544661689230703 1 1
0.135085986663568 0.126427543958515 1 1
-0.189894581961467 -0.177886608170849 1 1
0.152878563755487 0.146973629709835 1 1
-0.0160818660380373 -0.0164312214444493 1 1
-0.0552476656903501 -0.0587719372227614 1 1
-0.0443116957137353 -0.0384631422828263 1 1
-0.0269257338204924 -0.0236302192251505 1 1
-0.197883025933655 -0.189479164059659 1 1
-0.218732099968081 -0.210333525556419 1 1
-0.0537683288791785 -0.05269814909361 1 1
0.100100234152257 0.094721116575961 1 1
0.0182322862389792 0.0210342158983585 1 1
-0.0390829427395629 -0.0359653613909578 1 1
0.0298053953415837 0.0276123177298331 1 1
0.162919839796924 0.153503967508065 1 1
-0.0963204941819564 -0.0954359268800403 1 1
0.0214524021328242 0.0197210127234596 1 1
-0.0935187340425444 -0.0812852484173838 1 1
-0.194831039603733 -0.180011810143408 1 1
-0.119229712079878 -0.115440741359684 1 1
0.0530833226803219 0.0509816594967846 1 1
-0.105170304524777 -0.101665680234684 1 1
-0.0552801177972583 -0.0550664667626944 1 1
0.240302236207927 0.227651259571199 1 1
0.0607000370963313 0.0580226037231703 1 1
0.0878575106262051 0.0879365831934967 1 1
-0.0047730891082185 -0.00505866504417839 1 1
-0.138119631159373 -0.131434766515257 1 1
0.0951138588670558 0.0907914653338039 1 1
-0.198562501715139 -0.186740411250693 1 1
-0.114961517563751 -0.106271151246138 1 1
-0.16822523954368 -0.162441594820492 1 1
-0.033161550996089 -0.0340963960149577 1 1
0.0914887090852859 0.0880080748921169 1 1
0.0397839560621329 0.0372053181606864 1 1
0.00626651114497679 0.00626925102847156 1 1
0.0213026754587335 0.0154473270790334 1 1
-0.107550925712693 -0.101679910708316 1 1
-0.000664085381169702 -0.00190471888147948 1 1
-0.00349547114522506 -0.00834208930901304 1 1
0.170813589911804 0.16439957271067 1 1
-0.100973305742093 -0.0949192450091294 1 1
0.0687195187976595 0.066173518903954 1 1
0.232527802410896 0.219216868224632 1 1
-0.227716339519579 -0.215486781502699 1 1
-0.101915618449307 -0.104455477967946 1 1
-0.108317359347336 -0.101173906983065 1 1
-0.0445992973630738 -0.0409782576023052 1 1
0.100781864462371 0.0952586436965095 1 1
-0.174432597749659 -0.162795973157541 1 1
0.0476544665134724 0.0488505493462527 1 1
0.0676778063123129 0.0646032534348489 1 1
-0.0370832949435542 -0.0318064295995231 1 1
0.016321172727987 0.0142973390301918 1 1
0.00999465028155818 0.00546311363665654 1 1
0.0988400891062392 0.0923876086048855 1 1
0.24934604596403 0.236261855723503 0 0
0.196665433824798 0.18415387144932 1 1
-0.0336200503025869 -0.0336713478449758 1 1
-0.13012489258904 -0.124694541843845 1 1
-0.0333336189359486 -0.0305755615994268 1 1
-0.0675064593934452 -0.0557536529687641 1 1
0.00450167348536447 0.00942384232605241 1 1
0.00549544068460215 0.0129241539224483 1 1
-0.167711786248805 -0.161836894123822 1 1
0.0337965739383317 0.0343880842805562 1 1
0.0395687133501665 0.0372744947050065 1 1
-0.0857581504992128 -0.0805769608352841 1 1
-0.127047890544657 -0.118813548532606 1 1
-0.0397990335380222 -0.0398490943101627 1 1
0.102686018524782 0.0975501696196073 1 1
-0.0496005182609632 -0.0487910352601329 1 1
0.143887017939433 0.138510438573916 1 1
0.0152458548938819 0.0132175159410148 1 1
-0.036373326547205 -0.0348831143688066 1 1
0.00263931577422919 -0.000744168758030045 1 1
0.0790198652179576 0.077075533679614 1 1
-0.0250724156278338 -0.0224682199474414 1 1
-0.132107133723728 -0.123910473452286 1 1
-0.338315307556882 -0.325277395092245 0 0
-0.0273258024335751 -0.0266514747238653 1 1
-0.145505355908042 -0.140901106006 1 1
0.22939167253879 0.216045121920365 1 1
-0.169095991757678 -0.162954557798948 1 1
0.198395916598227 0.188849052988501 1 1
0.096055813310689 0.0913908027327144 1 1
0.110007412001179 0.106149433025252 1 1
0.196821425462067 0.185464954021906 1 1
-0.0516241042428771 -0.0499478581754491 1 1
0.0892615719062251 0.0827819075665196 1 1
-0.206390129364111 -0.20449475331165 1 1
0.100937835299444 0.0932912178516588 1 1
0.0774018367761965 0.0769392547034687 1 1
0.0913257231089381 0.0910651707390107 1 1
-0.00509953878441744 -0.00739443101987682 1 1
-0.157800516126536 -0.151982765288205 1 1
0.126576935103711 0.118813822712119 1 1
0.0290586101587047 0.0208161630284053 1 1
0.209170205777603 0.191873076316223 1 1
-0.0123487620120649 -0.0153705346577859 1 1
-0.0893645041388117 -0.0880398310075574 1 1
-0.0209645834675669 -0.0202025415272905 1 1
-0.163118972543616 -0.154923499888856 1 1
-0.0868693845229286 -0.0846898734570299 1 1
-0.219285956489699 -0.210923780527769 1 1
0.0906443037384787 0.0820232108016603 1 1
-0.0377353771369011 -0.0396787862522003 1 1
0.0278519515067858 0.0304313278907839 1 1
0.0354111733425432 0.0300422596416236 1 1
0.0349178882307115 0.0342002093784073 1 1
0.127025733839277 0.122193046148341 1 1
-0.0508289689527432 -0.048551370696669 1 1
-0.0342195243288895 -0.02916234830844 1 1
-0.188621275996578 -0.179418838788627 1 1
-0.296498103301131 -0.284743636015816 0 0
-0.0310138619395298 -0.0266693798605501 1 1
0.0783464902521464 0.073186735754923 1 1
-0.0679345841286619 -0.0646935583156866 1 1
0.101224126417628 0.0964488932077241 1 1
0.0116915041672408 0.00842934259235417 1 1
0.165449841313157 0.157536352863268 1 1
0.00448316495967782 0.000111002240869859 1 1
-0.229251282726562 -0.219936731120283 1 1
0.00450073439866507 0.00357670695785211 1 1
-0.110909909900335 -0.105968821966321 1 1
-0.0327678946895442 -0.0333118708840846 1 1
0.0321423016432929 0.0330361790731789 1 1
0.0971943943318385 0.0916850271648056 1 1
-0.0918384954601331 -0.0870403572311086 1 1
-0.0155627012065474 -0.0190199172308285 1 1
-0.0201042202366961 -0.0226910513868343 1 1
0.145226265674328 0.136055827336241 1 1
0.0134996232680154 0.0131832246581967 1 1
0.0839299224948208 0.0817489576469069 1 1
-0.0833406137593558 -0.0791304785302144 1 1
0.227577705525498 0.21316156692388 1 1
0.310807868869085 0.294316408973332 0 0
0.230792261590281 0.216622675689742 1 1
-0.142770086574348 -0.136934279064346 1 1
-0.0496319995017296 -0.0467541241837339 1 1
0.00957234786492976 0.00829282992724528 1 1
-0.125292812232796 -0.117697344342954 1 1
0.0865199871867803 0.081131155196326 1 1
0.0257913424572877 0.0208972997166294 1 1
-0.0185360773208831 -0.0180801281137759 1 1
-0.233289375041301 -0.226137245529576 0 0
-0.201206255586185 -0.192971742419593 1 1
0.0227143671206883 0.0215421960520751 1 1
0.0459208953172652 0.040633379214496 1 1
0.042293680110171 0.0382444739644099 1 1
-0.0602287911923017 -0.0599695873758363 1 1
0.0763055486483353 0.0710498166318908 1 1
0.250861956946908 0.24111847988114 1 1
-0.295057142931047 -0.281904555413109 0 0
0.0348983654725064 0.0336266568088541 1 1
-0.0220228750501665 -0.019807066225352 1 1
0.09820218301203 0.0950309003651274 1 1
-0.0588846724715785 -0.0595921882590055 1 1
0.12977304170089 0.126938927253143 1 1
-0.0328483452919095 -0.0241055985600989 1 1
0.000569465846297929 0.00230236086005142 1 1
-0.0597635653033658 -0.0593053734342745 1 1
-0.00155963467100118 -0.0016585908778051 1 1
-0.0762385163138352 -0.0730071539163364 1 1
0.0557832749982391 0.0466572908898265 1 1
0.113414994000085 0.109145455420687 1 1
-0.0417920256678114 -0.0414818486925655 1 1
-0.188119970136997 -0.181624398067725 1 1
-0.0147865495854143 -0.0149211579708935 1 1
-0.1787193325503 -0.168266307286562 1 1
-0.0691868171068978 -0.0698612684000986 1 1
0.0895860759957344 0.078895800068863 1 1
-0.14901009876582 -0.141365562319893 1 1
-0.0355136029315098 -0.0335998041326786 1 1
0.359269371553274 0.346544402530073 0 0
-0.0867170441165099 -0.082274056405498 1 1
0.232653009005821 0.222153004437336 1 1
0.0379620193534575 0.0363930286232427 1 1
0.131178342755001 0.129928402378161 1 1
0.0273988690785147 0.0244895098201005 1 1
0.0461248102582659 0.0416056397923849 1 1
-0.100941270823393 -0.0920745000353589 1 1
0.0138978577766751 0.0122121980543226 1 1
0.0427956885277566 0.037576452192739 1 1
-0.0192330080685239 -0.0194146828810469 1 1
0.0200804194969362 0.0193403052319898 1 1
0.173363186507947 0.163581330322872 1 1
0.172533285934775 0.161608641568849 1 1
0.109031984776948 0.0999180635834384 1 1
-0.084307989789483 -0.0818156211420299 1 1
-0.0718224675075707 -0.0701182050943717 1 1
-0.139279377251138 -0.132622420546424 1 1
-0.0806729548563248 -0.0783658618838195 1 1
0.226779057399062 0.214731528457197 1 1
-0.0155199933235036 -0.015516651710341 1 1
0.117215605531694 0.11583309789283 1 1
-0.1087287272811 -0.105371117172476 1 1
-0.0438450395844025 -0.0440602419402779 1 1
-0.0069949576495898 -0.00596440623869526 1 1
0.061603958547752 0.0599672818382281 1 1
-0.036161789061826 -0.0367038767128527 1 1
0.0954149557576437 0.0888703223096926 1 1
-0.0422232093200402 -0.0432009774878202 1 1
0.014899980943041 0.00976935235551248 1 1
-0.154406163409882 -0.152524770725397 1 1
-0.0840715429634578 -0.0783006433702614 1 1
0.350664594690822 0.334645313262842 0 0
0.0512701437414089 0.0493403212033961 1 1
-0.192336311069241 -0.182357471545135 1 1
-0.0796693483134108 -0.0767208626840238 1 1
-0.0887316311975719 -0.0830415572144625 1 1
-0.0320467229516487 -0.027792233535321 1 1
0.0933871573857517 0.0902527200657414 1 1
-0.119066025496732 -0.114447309737972 1 1
-0.0911624624941611 -0.0871994096255275 1 1
0.148035410796069 0.140848264042253 1 1
0.0745631125780742 0.0714407499073449 1 1
0.0969970395927705 0.0915369346666364 1 1
-0.0477351260785704 -0.0448867781835525 1 1
-0.216155786832779 -0.206944715020367 1 1
-0.0397985202975363 -0.0370043610473441 1 1
0.0936089693756703 0.0911875741680425 1 1
0.0529603828761028 0.0493220215500853 1 1
-0.0413443110025238 -0.0400647858304985 1 1
-0.0666168964408669 -0.0628540330331743 1 1
-0.00824141750088967 -0.00476608437096552 1 1
0.113651298502793 0.107627095486528 1 1
0.15822457971888 0.150166548662866 1 1
-0.0233814818394039 -0.020383836121655 1 1
0.0919140417794179 0.0881391114830118 1 1
0.0764064010877409 0.0715205324324704 1 1
0.0865640610523773 0.0858733173574038 1 1
-0.0910872134632654 -0.0889449190206098 1 1
0.346336911376766 0.32702309412886 0 0
0.132494773064106 0.126570908526449 1 1
-0.155319049262061 -0.147572782280848 1 1
[truncated: 21,537 more chars]
