# Supplementary material for: Bias caused by sampling error in meta-analysis with small sample sizes
Source: PLoS One. 2018 Sep 13;13(9):e0204056. doi: 10.1371/journal.pone.0204056 (PMC6136825; doi:10.1371/journal.pone.0204056)
Supplement: S4 File — (ZIP) [file pone.0204056.s004.zip › results N = 20 theta = 0 tau = 0 sz = 100-500.txt]

"cohen.dl.theta" "hedges.dl.theta" "cohen.dl.cp" "hedges.dl.cp"
0.00896066879135312 0.00893483919931022 1 1
0.00870230151689557 0.00866162415815403 1 1
-0.0568236146281341 -0.0566890145225139 0 0
0.0158517537905122 0.0158318461415508 1 1
-0.0426112818272621 -0.0425729562592825 1 1
0.00257514334040014 0.00256982846621958 1 1
0.0382220227026416 0.038135692312093 1 1
-0.0127739762041078 -0.0127454846762664 1 1
0.0351614210156984 0.0350807907635509 1 1
-0.0180329287549675 -0.0180683372735981 1 1
-0.0555595008124229 -0.0554368955903835 0 0
-0.0022373496371559 -0.0022213715758731 1 1
0.00607041774549451 0.00602937536451136 1 1
0.0485980932153882 0.0484854896858578 1 1
0.0462552826899709 0.0461707571017132 1 1
0.0104925219098509 0.0104531688955949 1 1
-0.0235189676450366 -0.02348666987805 1 1
-0.0347605740441753 -0.0346648896377054 1 1
0.00877614719945852 0.00876794413809163 1 1
0.0216128295349607 0.0215634640464726 1 1
-0.0392359460950873 -0.0391829690773164 1 1
0.0451544428998352 0.0448956518018574 1 1
0.0562238145332948 0.0560867114247892 0 0
0.00110856506533418 0.00110444137851461 1 1
0.0440879751417204 0.0441434021204505 1 1
0.0664975059651375 0.0663183008725308 0 0
-0.0127307217397713 -0.012709817963571 1 1
-0.00473974916799059 -0.00467090002073936 1 1
-0.00607879153903295 -0.00606944882573679 1 1
-0.0496004938151109 -0.0494492893270673 0 0
-0.00233318522203734 -0.00240791067254306 1 1
-0.0120254703128817 -0.0119725125927206 1 1
-0.0113590021010497 -0.0113519858443943 1 1
-0.0233202456226257 -0.0232024150689538 1 1
0.000313481264034686 0.000337401357965868 1 1
0.00665702299423732 0.00666047612286972 1 1
-0.0137186971532789 -0.0137100689942895 1 1
-0.0010098023663336 -0.00098743566514467 1 1
0.00571282312454821 0.00573471874624377 1 1
-0.0168014070818376 -0.0167296250513191 1 1
-0.0184230011172545 -0.0183656377173182 1 1
0.0130479548840136 0.0130928290780649 1 1
0.0373604325382694 0.0372479509764462 1 1
-0.00211013544725313 -0.00207540547032907 1 1
0.00217927081405518 0.00214975445071045 1 1
0.00682972502273123 0.00685687111492612 1 1
0.0111583353915107 0.0111473974488859 1 1
-0.028618364195479 -0.0285701766777168 1 1
-0.00937397439768852 -0.00930354210396004 1 1
-0.00716114961142063 -0.0072350403303434 1 1
-0.00244933656443621 -0.00245814686071182 1 1
-0.0264271587527382 -0.0263269582883166 1 1
-0.0199576157277488 -0.0199098363588705 1 1
-0.0130583988782201 -0.0128163173144382 1 1
-0.0435759190641367 -0.0434162892589724 1 1
0.0367067562737343 0.0366719263417728 1 1
0.000205870282036029 0.000185157302427798 1 1
-0.015844857363242 -0.0158089435468134 1 1
-0.00716152561675322 -0.00707116128815792 1 1
0.0216181668547571 0.021551016240713 1 1
0.00240548868137366 0.00241785966034071 1 1
0.0396494712090029 0.0394187015829662 1 1
0.0102270761595871 0.0102645304927538 1 1
0.00217297085215271 0.00213169116247538 1 1
0.00979677326043225 0.00976617960006402 1 1
0.0175250123473574 0.0174856650891109 1 1
0.0345403577929134 0.0344249046202857 1 1
-0.000737520373465424 -0.000748630754765471 1 1
0.00352692916791594 0.00357028414422155 1 1
0.014643288782318 0.0145774098416082 1 1
0.0227123911553062 0.0227381867293161 1 1
-0.0515316891914472 -0.0514202523134378 0 0
-0.0452984870227159 -0.0451999768854779 1 1
0.0370378455693429 0.0369319681353256 1 1
-0.00806410360807629 -0.00805902394912892 1 1
-0.00955335947317891 -0.00951503531897636 1 1
-0.0216041399424649 -0.0215697202483769 1 1
-0.0300636298568727 -0.0300296035592383 1 1
-0.0149997747441755 -0.0150074499439177 1 1
-0.0168106741733286 -0.0167090552202159 1 1
-0.0113251980123248 -0.0113146257553287 1 1
-0.0138707840789622 -0.0137856902286684 1 1
0.0173688430104576 0.0173522010105055 1 1
-0.00889815304353043 -0.00892251904755985 1 1
-0.0192781771939286 -0.0192349088095506 1 1
0.00501544361030095 0.00508444175057813 1 1
-0.0381823587871472 -0.0381214886450425 1 1
0.0370016738802028 0.036920572531491 1 1
0.0455476474939456 0.0454508422670448 1 1
-0.02186375142524 -0.021788847141388 1 1
-0.0127298066436088 -0.0127121149054187 1 1
0.00796755443682957 0.00795928448292042 1 1
0.0311898529333461 0.0311505690786809 1 1
0.0187195314705973 0.0186858818420688 1 1
-0.0293399722368322 -0.0292581954946915 1 1
0.0292576139649071 0.02916015949204 1 1
-0.0170253489058991 -0.0168949546129997 1 1
0.00431831489220468 0.00435588693429823 1 1
0.0254908008297299 0.0254620134575029 1 1
-5.83551822129656e-05 -4.54724901772945e-05 1 1
0.00881263723838782 0.00882765034158865 1 1
-0.00817771743554606 -0.007947052471438 1 1
0.0103427563986242 0.0103176008019503 1 1
-0.0542627523748892 -0.0541402261850987 0 0
-0.00926540583775992 -0.00920363427024972 1 1
-0.0235557078828465 -0.0235112751198296 1 1
-0.0231844148936854 -0.0231194501285945 1 1
-0.00852975481828811 -0.00843294847318774 1 1
-0.0343711891153253 -0.0343453127266314 1 1
0.00394386688154362 0.00393523249642098 1 1
-0.00042531041803457 -0.000392737183204712 1 1
0.0151395117011102 0.0151110085499404 1 1
-0.0153987014503751 -0.0153934004573595 1 1
0.00798414905329014 0.00798987302834267 1 1
-0.00655120358020262 -0.00650860105744449 1 1
0.0270966338392093 0.0270500800363247 1 1
-0.0308341848783567 -0.0307215415374025 1 1
-0.000862641716130645 -0.000865602289541333 1 1
-0.00984169107992913 -0.0098836132730493 1 1
0.0118695596651906 0.0118155877468887 1 1
-0.0354971956337392 -0.0354042341906081 1 1
-0.0323429730647433 -0.0322976948052429 1 1
0.0301843269971637 0.0301397206890446 1 1
0.0611811733694868 0.0608861877424098 0 0
-0.00492565307317408 -0.00484781360002069 1 1
-0.00806618112613945 -0.00801512931672903 1 1
-0.0057431998200159 -0.00571390181337843 1 1
0.00669175005384596 0.0066366202397261 1 1
-0.0403695974441653 -0.0402438335318002 1 1
0.0380660829142911 0.0379129196361884 1 1
-0.0411874796095871 -0.0410671438422662 1 1
0.0240971749570255 0.02409432140908 1 1
-0.0547431476639928 -0.054550508022927 0 0
-0.00507846428911202 -0.00505277841404528 1 1
0.0281577732506493 0.0281463613112363 1 1
0.0154936877866027 0.0153082334775836 1 1
-0.0404916192768896 -0.0404072094833812 1 1
-0.0161456295117615 -0.016063027692735 1 1
0.00442825735336081 0.00438514827981634 1 1
0.00441568896542722 0.00451491021458296 1 1
0.0335540424886532 0.0333634341987146 1 1
-0.0406245668827242 -0.0405408226196323 1 1
-0.0457576082658429 -0.0453966934929803 1 1
0.00438544782405916 0.00431222887503419 1 1
-0.0407472577738294 -0.0406431646565184 1 1
-0.0131231594114219 -0.0131022223263778 1 1
-0.0353822233210696 -0.035287547539043 1 1
0.0530016232137029 0.0528525215497103 0 0
-0.0136678517199549 -0.0136038689890138 1 1
0.026481717615473 0.0264140716263339 1 1
-0.0401688670107088 -0.0400128751183499 1 1
-0.0343704839987093 -0.0343412280653282 1 1
-0.0419552266263331 -0.0418573808838289 1 1
-0.0403031382208061 -0.0401985045942076 1 1
-0.0197774416651555 -0.019705038748129 1 1
-0.0307548288034701 -0.0306708673775913 1 1
-0.0739970327857871 -0.0738226767646763 0 0
0.00697871597429474 0.00696952416577747 1 1
0.0517249672628877 0.0513989592955021 1 1
0.0151799777361334 0.0151594205973809 1 1
0.020001479987952 0.0198823027954015 1 1
0.0130099118352271 0.0130017241060856 1 1
-0.00767458074617338 -0.00797948292039304 1 1
0.0051516232933949 0.00513414639441323 1 1
0.0280971384097348 0.0280055570992582 1 1
-0.00832534699258358 -0.00832624305323747 1 1
0.0125678840438503 0.0125387314524766 1 1
-0.0179850406254565 -0.0179904566421348 1 1
0.0128593709996057 0.0127656441550306 1 1
0.00375792032554266 0.00371156037198856 1 1
0.0215274410974816 0.0215452934117414 1 1
-0.0233246756263169 -0.0232964833553881 1 1
-0.00636512422041046 -0.00634485904915871 1 1
0.0360029117874868 0.0358714751864665 1 1
-0.000840335962040419 -0.000861356783721345 1 1
0.012821808095955 0.0128591776476508 1 1
-0.0184069497854935 -0.0184001594618426 1 1
0.00681934400026102 0.00676973281595611 1 1
0.0147742287242697 0.0148045031675459 1 1
-0.00554262030081811 -0.00553735429724102 1 1
0.0250288405055529 0.0249132122684852 1 1
0.0456735923268607 0.0455473378694964 1 1
-0.0161245556319112 -0.0159731126553369 1 1
0.0268484931959451 0.0265971417864625 1 1
0.00368929656158604 0.00367612907697689 1 1
-0.0144427857110428 -0.014411727801261 1 1
-0.0473807383606388 -0.0472828431665919 1 1
-0.0508288058088015 -0.0506990632343369 1 1
-0.0250654202812907 -0.02500523132295 1 1
-0.0325005642859546 -0.032423772394851 1 1
0.0310492653514514 0.0309006774617654 1 1
-0.00046166224902602 -0.000560688384823349 1 1
0.0140895430665058 0.0140331800340111 1 1
-0.00245548610320385 -0.00245458489573763 1 1
-0.00868115904972074 -0.00869235343079792 1 1
0.0241140956719778 0.0240907753630289 1 1
-0.00581739421720915 -0.00579437923509849 1 1
-0.0308679430044414 -0.0308027166220899 1 1
-0.00642972734876903 -0.00643089388576016 1 1
0.0111019963738043 0.0110797526515435 1 1
-0.00286743896619568 -0.00285318770337596 1 1
0.00219207719679026 0.0022289597546528 1 1
0.0185903692219637 0.018469227464466 1 1
0.028407359673768 0.0283073101469814 1 1
-0.000116408402360888 -0.000114783746884705 1 1
0.0141740159264661 0.0139321888418066 1 1
0.0121903160215517 0.012269301538587 1 1
0.0168376877159303 0.0166426242632477 1 1
0.0415103498126064 0.0413522708349401 1 1
-0.0145718033422602 -0.0145306476328906 1 1
0.0224592796349985 0.0223798728490479 1 1
-0.0349529514936874 -0.0348529682808467 1 1
-0.0274358871459354 -0.027380110053871 1 1
0.0255287810710699 0.0253937547371263 1 1
-0.0116413296211899 -0.0116151044953993 1 1
-0.0166844358661552 -0.0165181297144735 1 1
-0.00398827769042179 -0.00396839588998065 1 1
0.0129615330696026 0.0129066557078675 1 1
-0.0329577448694732 -0.032838387588584 1 1
0.0319457229321072 0.031870731357364 1 1
0.0279323860139588 0.0278661135757697 1 1
0.0188507045242071 0.0187864157324183 1 1
0.0129019757061608 0.0128794767279872 1 1
0.00509074306240342 0.00508469733135909 1 1
0.0372223830170618 0.0371112566893509 1 1
-0.0157117811346624 -0.0155779457343578 1 1
-0.00941721708653029 -0.00940817947395509 1 1
-0.0233289345250086 -0.0232501773363727 1 1
-0.00296367766490834 -0.00293911039381936 1 1
-0.0501132319759286 -0.0498037007289598 1 1
0.0521050258746565 0.0519660554663208 1 1
-0.00647078409468902 -0.00635216866076425 1 1
0.00922955601064382 0.00911196862273232 1 1
-0.0301248325824305 -0.0300472559881307 1 1
-0.0589736708434086 -0.0587620959653451 1 1
0.000392895319878483 0.000290713884898509 1 1
-0.0164987527548175 -0.0164556846745274 1 1
0.0248536791040751 0.0247917450474494 1 1
-0.0102164251176153 -0.0100300249975738 1 1
-0.0165355078573056 -0.016528603232815 1 1
-0.0155270833285588 -0.015504910483063 1 1
-0.00565702918053464 -0.00554776557946169 1 1
-0.011937311352372 -0.0118536574910609 1 1
0.0303937102356944 0.030408894040467 1 1
0.0184142984561916 0.0183909039807104 1 1
-0.00391869638354011 -0.00392000693087209 1 1
0.0141730453907569 0.0141345709444227 1 1
0.00733568703077592 0.00731389924555237 1 1
-0.00836634438850634 -0.00843715356230177 1 1
0.0108026486686581 0.0106831297689685 1 1
-0.0404645856928037 -0.0403056492620909 1 1
-0.0327609108946928 -0.0326997429797605 1 1
-0.00211827575850941 -0.00212953090017244 1 1
-0.0432333881660081 -0.0431403135439849 1 1
0.00996550253611091 0.0099643561860244 1 1
-0.0251298572303444 -0.025032126295401 1 1
0.0225723759095926 0.0225583188328533 1 1
0.0460807599134179 0.0460648679290592 1 1
0.00621155548703009 0.00624682530140378 1 1
0.00410263323494693 0.00405790154217198 1 1
-0.00566009948234379 -0.00561507989132257 1 1
0.00090783075249483 0.000907627141586684 1 1
-0.0538712302599674 -0.0537524623596958 0 0
-0.000703670631736934 -0.000749377813482504 1 1
-0.0026843919306424 -0.00267710662365938 1 1
0.0135650422458101 0.0135612154710305 1 1
0.0187684656358593 0.0188003241758488 1 1
0.0122202174072862 0.0123658654600544 1 1
-0.0235355424840734 -0.0234929775321711 1 1
0.0029681705940823 0.00288679962969435 1 1
5.92796167417152e-05 6.54433857881767e-05 1 1
-0.00404726874740821 -0.00401638595616348 1 1
0.0239072252349958 0.0238762308291435 1 1
-0.00392377907688335 -0.00377438639972206 1 1
-0.0711043270193912 -0.0708859598943885 0 0
0.0204737822041782 0.020552459037379 1 1
0.0161467163111689 0.0161838124104055 1 1
-0.0383962744301868 -0.038276976081314 1 1
0.00496742598164671 0.00486314466637878 1 1
0.0204707419089223 0.0204236488533198 1 1
-0.0106657354326512 -0.0105676787022128 1 1
-0.00948694505646472 -0.00937045775597433 1 1
-0.0470083114307125 -0.0469845045281523 1 1
-0.0270875351436327 -0.0270673612963791 1 1
0.0467718083432114 0.0466735434273608 1 1
-0.0183102075999421 -0.0182229724969686 1 1
0.0297365383878128 0.0297271831599429 1 1
0.0272723843279786 0.0272472726135989 1 1
0.025465075902892 0.0254212885995331 1 1
-0.0329275861943438 -0.0327504011330289 1 1
0.0771418802303875 0.0769243157534111 0 0
0.00381405209600175 0.00383362771346756 1 1
0.00550568520285369 0.00548870751849599 1 1
-0.00552977525093829 -0.00550177615289516 1 1
0.0289926432614515 0.0289800126985465 1 1
-0.000813069951303484 -0.000746338794933268 1 1
-0.00766149213759377 -0.00762079366740676 1 1
0.00272131521529474 0.00271819015716656 1 1
0.00646687527348006 0.00654250345193771 1 1
-0.0187286939678574 -0.0186607211180043 1 1
0.0191934115293551 0.0191563481900231 1 1
-0.0335227728143198 -0.0335165649961392 1 1
-0.00855115480985817 -0.00850405791046296 1 1
0.0159561278544337 0.0159136930185291 1 1
-0.0199014930891646 -0.0198475226734833 1 1
-0.0370469100552401 -0.0369729305679072 1 1
-0.010061775100171 -0.0100397491209936 1 1
0.0224009661175556 0.0221949964818888 1 1
-0.0331861901344379 -0.0331249249397733 1 1
0.000927337570649906 0.000946117735211141 1 1
0.0100666191514773 0.0101271710531765 1 1
-0.0119644685896777 -0.0119237791800424 1 1
-0.0318783741249542 -0.0317705919716399 1 1
-0.0465216388003573 -0.0464204295481218 1 1
0.00369238680369007 0.00373180461924293 1 1
0.0122558201593627 0.0122712485726425 1 1
-0.0158346753529164 -0.0156094807865021 1 1
-0.00219855984890084 -0.00220118719406547 1 1
-0.0248393811687819 -0.0247257634851055 1 1
0.0137381053224812 0.0136503292340635 1 1
0.0448590435696911 0.0446565694296644 1 1
0.00290665421114958 0.00292423335714925 1 1
0.00216745175713687 0.00221597236417862 1 1
-0.0102780506701994 -0.0102327254727178 1 1
0.0367495992491621 0.0366584660503979 1 1
-0.0177714913995358 -0.0175861548727048 1 1
-0.00689419275638457 -0.00691572252214184 1 1
0.00174316234719437 0.00174882307168866 1 1
0.0402156069283634 0.040132485779709 1 1
0.0160198533581369 0.0159786442783421 1 1
0.021116479079249 0.0212595536141289 1 1
-0.0223138794348809 -0.0223815079802526 1 1
-0.0483358778462954 -0.0481791697455495 1 1
-0.0168231866770989 -0.0167733609008552 1 1
0.0440116379960383 0.0438591844018909 1 1
-0.00572990623923465 -0.00580813165889506 1 1
-0.0224829076991656 -0.0224023009609225 1 1
0.00125675430339455 0.00128214742092306 1 1
-0.000652087544100603 -0.000654894848397185 1 1
-0.0396457795242624 -0.0395776369687639 1 1
-0.00632253094868492 -0.00633586911758953 1 1
0.000716961171650241 0.000767830723572597 1 1
-0.0123820962818418 -0.0123669314919917 1 1
-0.0218736960857344 -0.0218172709534383 1 1
0.0242807570823287 0.0242066924085245 1 1
-0.000351217996598421 -0.000260668038049275 1 1
0.0132167663371811 0.0131864459155526 1 1
0.0703110783522865 0.0701523214649271 0 0
0.0473257302878679 0.0471180537409444 1 1
-0.0592391984640677 -0.0591268937504939 0 0
-0.04153120498607 -0.0413766322853033 1 1
0.0462784631182392 0.0460006082528658 1 1
0.0207739737587812 0.0209029906338747 1 1
-0.0305178673476242 -0.030438072573199 1 1
0.0502743472861389 0.0501589937616585 1 1
-0.0229067074829532 -0.0228201052087291 1 1
0.00466444100937004 0.00476911186401584 1 1
0.014376506885011 0.0144024627129847 1 1
-0.00880382229587984 -0.00865930302024989 1 1
0.000326552983151105 0.00034816187035392 1 1
-0.00418555029662057 -0.00411509874001386 1 1
0.0186244710925606 0.0185604296939182 1 1
0.00337422670141614 0.00340727477420097 1 1
0.00455626376026834 0.00455259779765152 1 1
-0.0128720386389022 -0.0128486799618388 1 1
-0.0309144501073182 -0.0308547629270604 1 1
-0.0403774956629291 -0.0402684040528355 1 1
-0.0286774706183827 -0.028609659655913 1 1
-0.0275045257288043 -0.0273803171210228 1 1
0.0141437487778486 0.0141841430085108 1 1
0.0213795471976147 0.0212768087984494 1 1
-0.0261216696733107 -0.026064058605225 1 1
-0.0196269195068355 -0.0197201584628024 1 1
0.00360141674399575 0.00360865627281374 1 1
-0.0283459978074232 -0.028294927664741 1 1
-0.0375220848041213 -0.0374431242869962 1 1
0.0209970023676645 0.020917252377289 1 1
6.16419616894168e-06 4.64803461718401e-05 1 1
0.0298172051312834 0.0296190242538054 1 1
0.0308482524432201 0.030769255809107 1 1
0.0191667409662098 0.0190511468589233 1 1
-0.0160175620937992 -0.0160299162866845 1 1
-0.00468407174472102 -0.00468070190040558 1 1
0.0231673959446942 0.0231084658007497 1 1
0.000771692645249508 0.000751855378828005 1 1
0.0570191349887109 0.0568900837954503 0 0
-0.0181832337812642 -0.018152053270554 1 1
0.00953955132213124 0.00956624781755796 1 1
0.0116330480425444 0.0115896485836974 1 1
-0.0146798658212633 -0.0145804031575855 1 1
-0.000609748134504597 -0.000615667198758036 1 1
0.0238714429220359 0.0237951181915472 1 1
-0.00156115300221834 -0.00154356717760979 1 1
0.00777336647444058 0.0078314080759752 1 1
0.0486268932445071 0.0486480597013482 1 1
0.0160497454420592 0.0160138836862054 1 1
0.0704826641662447 0.0701846017540286 0 0
-0.00333393474591676 -0.00335010727101222 1 1
0.0165753315091556 0.0165378550763972 1 1
0.0149542111059529 0.0148798551971923 1 1
0.0127851429688695 0.0127308212316876 1 1
0.0235805870553533 0.0235268145872841 1 1
0.017671942007244 0.0176508395871239 1 1
-0.0464302998586435 -0.0462490352019295 1 1
-0.0214030672447857 -0.0213610953016451 1 1
0.0258520906278751 0.025815568895664 1 1
-0.0194550646622037 -0.0193875082362973 1 1
-0.0106726358524002 -0.0107346801857915 1 1
0.0272909055806852 0.0272576991861975 1 1
0.00996297153328093 0.0099413891964188 1 1
0.00520167191583421 0.00520875510083771 1 1
-0.0481874659906563 -0.0480801268851149 0 0
-0.0072507364647158 -0.00720586343986602 1 1
0.015695257084328 0.0156164665525535 1 1
-0.0442244053888922 -0.0441362864292674 1 1
0.0189960246105144 0.0188705885559953 1 1
-0.0356920218720282 -0.0356726818598372 1 1
0.0280878526706415 0.0280616670996618 1 1
-0.027630769008634 -0.0275580876311011 1 1
0.0392666866759181 0.0388492290211269 1 1
0.002021722536764 0.00196868302141969 1 1
0.0657025741375268 0.0655200381196571 0 0
0.0346024823488881 0.0345346906934091 1 1
-0.0136352476714929 -0.0135528459727082 1 1
0.00596877193274692 0.00594547826284238 1 1
-0.0236043132963271 -0.0235964964879827 1 1
0.0253324120082432 0.0252172348322217 1 1
0.0231725007943203 0.0231041558954271 1 1
0.00598710685192148 0.00587228298479906 1 1
0.0187359093325542 0.018634698660074 1 1
0.0107855400057963 0.01072918212515 1 1
-0.0112898294031032 -0.0112541818660248 1 1
-0.0184119197653935 -0.0183295994750409 1 1
0.020012282084236 0.019965922714441 1 1
-0.0148450867047499 -0.0147607152633081 1 1
-0.00609015662525932 -0.00600242824392031 1 1
0.00221133710776216 0.00216969474069741 1 1
-0.0534570630567761 -0.0533324545491331 0 1
-0.0166257524427423 -0.0167586844503727 1 1
-0.0194117529213452 -0.0194453257489649 1 1
-0.0248068244444121 -0.024844128124218 1 1
-0.0489746704806652 -0.0488662718550964 1 1
0.0492604853192354 0.0490546517811923 1 1
0.0159519594530086 0.0159116717878224 1 1
0.0251489875099769 0.025068436742493 1 1
0.0329782615586423 0.0329230275131151 1 1
0.016346160083552 0.0162923284487176 1 1
0.043307656598746 0.0431542423535078 1 1
0.0405860163750646 0.0403141724878125 1 1
0.0329857910975769 0.0329170604885414 1 1
0.0466416984612574 0.0465902657213471 1 1
-0.0150957082366106 -0.015095905628072 1 1
-0.033585841777413 -0.0335024911584346 1 1
0.00507390270469465 0.0050499092038262 1 1
-0.0142928892849719 -0.0142774373713971 1 1
-0.0181895227459095 -0.0180363230003972 1 1
-0.0270717543250945 -0.0270439111763535 1 1
-0.0215837878186312 -0.0216290684244865 1 1
-0.0110442419140853 -0.0110441105554089 1 1
0.0255649825645175 0.0255143138515033 1 1
0.0161068024236959 0.0160335488960541 1 1
0.000921515101523484 0.000897731093134053 1 1
-0.0114666977137147 -0.0114316206782607 1 1
-0.0181551028464294 -0.0181500781148862 1 1
0.010023928336231 0.00998371323020551 1 1
-0.00080094806430474 -0.000842494580679955 1 1
-0.047538732293177 -0.0474206006525294 1 1
-0.000319928928813816 -0.000277120456310037 1 1
-0.0016955426971339 -0.00177279657247557 1 1
-0.0111040414413771 -0.0111009822560182 1 1
-0.0142038637511219 -0.014139123025813 1 1
-0.0162654843611195 -0.0162378228309678 1 1
-0.0263297891931205 -0.0263009084357159 1 1
-0.0270234002985382 -0.0271148073196338 1 1
0.0433647665108667 0.043298657986445 1 1
0.0177378044109071 0.0176507729651165 1 1
-0.0744515662960966 -0.0742943333128432 0 0
-0.05550114954976 -0.0553311453554479 0 0
-0.0232148641221161 -0.0231457204294906 1 1
0.00305682439680418 0.00306312954068883 1 1
-0.0329526332819847 -0.0329620060418341 1 1
-0.040692638624376 -0.0405552339927228 1 1
-0.0628911701218915 -0.0627521659025014 0 0
0.0238803599827678 0.0237995787206566 1 1
-0.00130070594447927 -0.00132366737335536 1 1
-0.0311347309261141 -0.0310111278103971 1 1
0.00435178934143842 0.00448228160782335 1 1
0.00224361061384616 0.00227758622904062 1 1
-0.0111562044975929 -0.0111207024135837 1 1
0.0328491526665278 0.0327486196747791 1 1
0.00966645044033169 0.00964407334796376 1 1
-0.0105096642393436 -0.0104708240488203 1 1
-0.00933691995790207 -0.00932466149004583 1 1
-0.026033029203738 -0.0259744901868279 1 1
-0.0222910641352851 -0.0222207599576986 1 1
0.00424901692639971 0.00427440576306686 1 1
-0.00724799315735471 -0.00734394044963618 1 1
-0.0262312351010467 -0.0262544807534927 1 1
0.00661983443563955 0.00658623725945094 1 1
0.0323385340430418 0.0323075193114783 1 1
-0.0176830656516542 -0.0176172342054845 1 1
-0.0188749263761483 -0.0188991774343418 1 1
0.0125763161829105 0.0125900086499097 1 1
0.0213232928509862 0.021232676665945 1 1
0.00101075912740715 0.00094458168770602 1 1
-0.056706628866455 -0.0565869459645395 0 0
0.00686382209034973 0.00685189634469391 1 1
-0.0413011919110277 -0.0412290495973082 1 1
-0.00157790416463546 -0.00151716890511835 1 1
0.0205120020445716 0.0205046932518787 1 1
-0.0615097973767688 -0.0613089757920829 0 0
-0.0156579384110242 -0.0156317676534284 1 1
-0.0103752227330746 -0.0103255868820544 1 1
-0.00356360002710313 -0.00359536393804319 1 1
0.00611587318535472 0.00611641911443341 1 1
0.00471327051006075 0.00463209749051285 1 1
5.85320930369935e-05 3.87995770656279e-05 1 1
-0.011483970918122 -0.0114641076688978 1 1
-0.0209339188512458 -0.0208968152671491 1 1
-0.0461437651697545 -0.045987179392836 1 1
-0.00529782332390933 -0.00529349251309079 1 1
0.0194689714069311 0.0194467883510374 1 1
0.0321012363899218 0.0320182464676858 1 1
-0.0127384494597992 -0.0126871472161429 1 1
0.00620086965767482 0.00619430067817518 1 1
-0.0238955790159651 -0.0237815141025342 1 1
-0.0552715862808911 -0.0551122046700758 1 1
0.0225209207731978 0.0224825669514048 1 1
-0.0122321962601247 -0.0122453444857515 1 1
-0.0189949964946542 -0.0189253089982442 1 1
0.0206934292974806 0.0206468317453188 1 1
0.0236149227100581 0.0235417948839586 1 1
-0.0263112384410168 -0.0262207434668934 1 1
0.00939766203640334 0.00935540933603743 1 1
-0.0415299353637248 -0.0414404024882338 1 1
-0.0171666610484046 -0.0171507560310535 1 1
-0.00955846446455599 -0.00955342513826903 1 1
0.0107901463743357 0.0109047523737725 1 1
-0.0241762490552269 -0.023739336555162 1 1
0.0383293333928082 0.0382846245253299 1 1
-0.0252737809726356 -0.0251983416614892 1 1
0.00994141757158333 0.00992602600127344 1 1
-0.011795477588267 -0.0118039021780944 1 1
0.0132632066135957 0.0132777646101613 1 1
-0.0189672745300246 -0.018905297394438 1 1
-0.0272903574032188 -0.0272485134181327 1 1
0.0564509231225725 0.05630384003082 1 1
0.0361741443873935 0.0360497611293537 1 1
-0.0342585458340697 -0.0341348395289737 1 1
-0.00616786344898292 -0.0061265232983661 1 1
-0.0337178039709138 -0.0335946623175198 1 1
0.00483467293894836 0.0048363827292786 1 1
0.0109189050307558 0.0110337035116891 1 1
-0.0157377176403155 -0.0157069845585218 1 1
-0.0116269947303447 -0.0116313624206464 1 1
-0.0101188456050487 -0.0100317180781647 1 1
-0.0190204255789515 -0.0189889953078073 1 1
-0.0375205122567851 -0.0374241369829135 1 1
-0.0309309234152785 -0.0308021084015248 1 1
-0.0142895218334327 -0.01422219951684 1 1
0.0136053471494892 0.0135997980803578 1 1
-0.00378929041816474 -0.00381624106753172 1 1
0.0352500149327154 0.0350191349587341 1 1
0.0126617381839019 0.0125500696587726 1 1
0.0510070998033967 0.0509679809722791 0 0
-0.040116011755236 -0.0398142726181248 1 1
-0.0518296389632533 -0.051642451252901 1 1
0.0125959238825149 0.012553816585474 1 1
-0.0450622584619047 -0.0449534233267922 1 1
0.02756274257386 0.0274723735358105 1 1
-0.00263085214163516 -0.00262074115994142 1 1
-0.0116925615843308 -0.0116223473315916 1 1
0.0106438081244858 0.0106572770696121 1 1
-0.0229760078842392 -0.0228615451228011 1 1
0.00986999014783273 0.00985684169800049 1 1
0.00545496688162243 0.00546824695937152 1 1
-0.00910339285164453 -0.00908018414027428 1 1
0.0268995816186793 0.0266662210130209 1 1
-0.0248267137090685 -0.0248904406742267 1 1
-0.000106122112208512 4.76645559106389e-05 1 1
-0.0106056107332144 -0.0105516637170917 1 1
-0.0268246128057193 -0.0267215545025339 1 1
-0.035919840166623 -0.0358324336075928 1 1
0.0309279146046485 0.0308155825620077 1 1
0.008113546535878 0.00809770849579752 1 1
0.0369773506333188 0.0370035921496504 1 1
-0.0479844317427549 -0.0478511457180946 1 1
0.00867146980969711 0.00870607168573636 1 1
-0.0356885079700569 -0.0355720020882245 1 1
0.0139618094005203 0.0138152804101806 1 1
-0.0124674477274071 -0.0124531450986452 1 1
0.000151927696255134 0.00015499108836823 1 1
0.0135107580615491 0.0135160706008053 1 1
0.0308528556782788 0.0307771969515226 1 1
0.00130831265934273 0.00133707246033787 1 1
0.0292915402030532 0.0292377920559424 1 1
0.0272793106678702 0.0272275377334665 1 1
-0.0330616474452369 -0.0330076869452815 1 1
0.044744702781784 0.0446548568355118 1 1
-0.0677040958832503 -0.0674726764040831 0 0
0.0278206457264479 0.0277239979192527 1 1
0.00120679287936859 0.00119680751257917 1 1
0.019233749136446 0.0191468797837214 1 1
-0.0237399623385916 -0.0235698081738085 1 1
-0.0145252895629413 -0.0145261578006886 1 1
-0.02669588230139 -0.0266428743123905 1 1
-0.0124289356862781 -0.0125130998446913 1 1
0.0182678279398867 0.0183260441439852 1 1
0.015839839478218 0.0158007328844309 1 1
-0.0608520535841635 -0.0604378791178155 1 1
-0.00817092616013803 -0.00814813553202484 1 1
-0.0468721998024154 -0.0468003437993575 1 1
-0.0169967652619219 -0.0169355360099565 1 1
-0.0549457416968747 -0.054826770857627 0 0
0.00758115379014424 0.00758047807128332 1 1
0.0315528078586717 0.0314182378192676 1 1
-0.0256754085798683 -0.0255704449470362 1 1
0.0143001716916455 0.0141634436232279 1 1
-0.0874216293122569 -0.0871335954659631 0 0
0.0249545049586552 0.0247975292442268 1 1
0.0238146826091078 0.0235861760593923 1 1
-0.0165054327972387 -0.0164451047876104 1 1
-0.00489735977955974 -0.00487124308228322 1 1
-0.0333331552237807 -0.0332899956937491 1 1
0.00834028393965974 0.00830916095845036 1 1
-0.0143482640676712 -0.0143375902867384 1 1
0.0342637506362266 0.0340962975387913 1 1
-0.010027894911618 -0.00988354012880161 1 1
-0.00990874072035111 -0.00990965806209664 1 1
-0.0306074946116821 -0.0305257537468297 1 1
0.0242569288848337 0.0242069875579703 1 1
0.0338118800267453 0.0338333769311555 1 1
-0.00289222678256656 -0.00287745807728097 1 1
-0.0250663704700282 -0.0250833998527959 1 1
-0.0198195166080207 -0.0198781163167822 1 1
0.0260288501274194 0.025993569849276 1 1
-0.00643154071522033 -0.00644125743254544 1 1
0.0186569113259637 0.018570356631926 1 1
-0.0279912833878967 -0.0278581022346828 1 1
0.0270564704585313 0.0270095233149696 1 1
-0.00707066836624076 -0.00705188610746112 1 1
0.0462329533018664 0.046155410850451 1 1
0.0181211204048215 0.0180582985211947 1 1
0.0336450633422818 0.0335580875291435 1 1
0.00929397441301646 0.00922322083633729 1 1
-0.0364324964043677 -0.036325965689237 1 1
0.0410781427965647 0.0407998507275143 1 1
0.005098694515591 0.00503473559250055 1 1
0.0120708964237321 0.0120213888846496 1 1
-0.00579451613523516 -0.00573080617967974 1 1
0.0311590432814453 0.0311040554890172 1 1
0.0218150928734879 0.0217740022298305 1 1
0.0637334613003211 0.0634628679477862 0 0
0.0416531199093256 0.0415415263263054 1 1
-0.00749973436271415 -0.00740029557847401 1 1
-0.032666873933458 -0.0325782451878859 1 1
0.0279671045917318 0.0278845181628278 1 1
0.0258644321929259 0.0258363346126658 1 1
0.0462022201183407 0.0460217569063935 1 1
-0.0277185035049954 -0.027494163018461 1 1
-0.00639266539283457 -0.00658732330246977 1 1
-0.0459108932484872 -0.0458783012802515 1 1
-0.00976872942990427 -0.00977445494357969 1 1
0.0019106211070989 0.00192008796686032 1 1
0.0116549907719304 0.0116834453337962 1 1
-0.0249352540538363 -0.0248367413993846 1 1
-0.060402981441402 -0.0602261745643058 0 0
0.00559297753618343 0.00561744857259959 1 1
-0.0268463309721329 -0.0267057154265824 1 1
-0.044619399237219 -0.0445065107128155 1 1
0.00790483396090546 0.00787383597541696 1 1
0.0385599304060944 0.0384713927850955 1 1
0.00305063188599876 0.00307350040670734 1 1
-0.0105638344871634 -0.010383043153699 1 1
0.00916134999916548 0.00915611521624294 1 1
-0.0338605126879914 -0.0337731842532772 1 1
-0.00749837989585514 -0.00748938998946669 1 1
-0.0127956220445334 -0.0127751676941819 1 1
0.00492192543422467 0.00491842617605534 1 1
0.00382506926289578 0.00383200157845804 1 1
-0.0167694688148628 -0.0166778978773093 1 1
0.00573603384982066 0.0057654351082967 1 1
0.0229935283485293 0.0229965029167704 1 1
0.0106306419052524 0.0106157175624554 1 1
0.0177332031374683 0.0177127783830256 1 1
0.00782642822189464 0.00785045493654014 1 1
0.0202059125862704 0.0201598248495308 1 1
-0.0162071220811722 -0.0161603556018904 1 1
0.00134367670733261 0.00143017537869847 1 1
0.0364380310331639 0.0361711312292461 1 1
-0.0088079178890324 -0.00883384522971395 1 1
0.00387673022786365 0.00385042540564958 1 1
0.0167926287395621 0.0167481070817173 1 1
0.0315939939275903 0.0315516548126299 1 1
0.00248354709136914 0.00244643985263843 1 1
-0.0254731974317423 -0.0253776667418378 1 1
-0.0152003257801313 -0.0152052119746739 1 1
-0.0352894417328005 -0.0352790576335054 1 1
-0.00673801701592327 -0.00670697806633301 1 1
-0.0134126266490027 -0.0133957108582362 1 1
0.00658664685387116 0.00659080049380413 1 1
0.0148297567463144 0.014760506393982 1 1
0.0107337445091142 0.010663591094868 1 1
-0.00328630387018702 -0.00329946230655428 1 1
-0.0260552615760165 -0.026106981078047 1 1
-0.0299257540071931 -0.0298556538388955 1 1
0.0136831248404483 0.0137062375810066 1 1
-0.0193602409891179 -0.0192982177050131 1 1
-0.0163899657367587 -0.01640015702753 1 1
-0.0428867575097429 -0.0428029324513968 1 1
0.0329517408368376 0.0328888916976729 1 1
-0.0224202349498878 -0.0223786099190716 1 1
-0.0215828541560255 -0.0214838197697435 1 1
0.00518052286072365 0.00516687439959781 1 1
-0.0129155219445585 -0.0128498770656923 1 1
0.00665224495170264 0.00661587330431825 1 1
-0.00396935762230393 -0.00396313160480004 1 1
0.0194064540353773 0.0193515185982486 1 1
-0.00347253645515818 -0.00343971875635991 1 1
0.00805131507922451 0.00808479548187688 1 1
-0.0882807194719036 -0.0880758808226293 0 0
0.00775977332923643 0.00777825656505221 1 1
0.0333239942019299 0.0332515230734928 1 1
-0.0119351614518607 -0.0118496488419316 1 1
-0.00844926179511978 -0.00834579300736021 1 1
-0.000157277372470665 -0.000188578609794128 1 1
-0.0250918243920615 -0.0250192142478925 1 1
-0.0287461049345839 -0.0286762201208479 1 1
-0.00115962346945638 -0.00120752931615784 1 1
-0.016672946067817 -0.0165474848389281 1 1
-0.0348588271929507 -0.034827177300859 1 1
-0.0235231328204423 -0.0235257958597313 1 1
0.0611818587180047 0.0610906957054212 0 0
-0.00973846790370959 -0.0096901157758496 1 1
0.0327026468712841 0.0325607200529439 1 1
0.0297574499406081 0.029717524124085 1 1
0.00496394024991094 0.0050033091075915 1 1
0.0184486426386042 0.0183756187731367 1 1
-0.0258175761425049 -0.0257474182782026 1 1
0.00646077810187477 0.00638521073215614 1 1
-0.00577898556792163 -0.0057430078073865 1 1
0.0193198368645328 0.0192620901942402 1 1
-0.00255243693967868 -0.00261901790305901 1 1
-0.000475783112018103 -0.000634180486184296 1 1
-0.0292472808016746 -0.0292042618290617 1 1
0.017207837288894 0.0171532341282801 1 1
-0.00299415746438672 -0.00298203730817325 1 1
0.00556884103045937 0.0054921916518762 1 1
0.0468671221816917 0.0466770372014952 1 1
0.00579627757604769 0.00579523241233842 1 1
-0.0658863894260735 -0.0659219542882289 0 0
-0.0365830052957362 -0.036503466071673 1 1
0.00429258391996824 0.00429946674884174 1 1
0.0095628182812426 0.00953946235871063 1 1
-0.000287708334558818 -0.000293068013401641 1 1
0.0133620771751145 0.0133232673583705 1 1
-0.00919656686523848 -0.00920131164294226 1 1
0.032285307963129 0.0321819265348036 1 1
-0.00366424530393832 -0.00368995844770798 1 1
-0.0183435563660468 -0.018316660205989 1 1
0.00380642778433689 0.00379813951283116 1 1
0.01223254124203 0.0122391886470198 1 1
0.0229722141402327 0.0229113023611499 1 1
0.044641806301305 0.0445350847064723 1 1
0.0238278919250544 0.0237979695080849 1 1
0.0286587467680613 0.0285466140780635 1 1
0.0334841011385943 0.0333929783594084 1 1
-0.0218989414882258 -0.0218843045901448 1 1
-0.0116640818745259 -0.0116203239022261 1 1
0.00800182113465668 0.00785565210149393 1 1
0.00121719551021465 0.00135060448624484 1 1
0.0064217637580572 0.0064507191349825 1 1
0.0127746515676086 0.012740072845001 1 1
0.025542448592342 0.0254533837559866 1 1
-0.0707044451964856 -0.070529206242174 0 0
0.00563250096316348 0.00554737180002 1 1
0.0176296829776008 0.0176242768651407 1 1
-0.0222130556751832 -0.0221063033659456 1 1
0.0709395589790691 0.0707654538103136 0 0
-0.00988178079370941 -0.0100140987287441 1 1
0.00590307169640861 0.00588264477411616 1 1
-0.000388791379575148 -0.000410457845395256 1 1
0.0247405953877728 0.0246552696825589 1 1
0.0369584527977815 0.0368116092892995 1 1
-0.00938228091791401 -0.00934207305499173 1 1
-0.0121563016453493 -0.0121143231842248 1 1
0.00474698260982072 0.00473240468604016 1 1
-0.00845809936773467 -0.0084472226259255 1 1
-0.0357643683844703 -0.0357051040370052 1 1
0.0697675739808263 0.069631429911204 0 0
-0.0165635257382734 -0.0165159867709374 1 1
-0.000167954754993065 -0.000100360714804672 1 1
0.0368324943592634 0.0367370531890625 1 1
-0.0311522239847938 -0.0310834120226796 1 1
0.00285141130331539 0.00285559195839853 1 1
-0.0443295282290288 -0.0442434073241474 1 1
0.0288880789264318 0.0287957800040714 1 1
-0.0148907329624567 -0.0148111446955586 1 1
0.0155700875809276 0.0155270803207193 1 1
0.000423150835864594 0.000387916813795159 1 1
0.00296542576029533 0.00294240143170307 1 1
0.00660026568226304 0.00656044017495042 1 1
-0.0507880719712863 -0.0505497803117256 1 1
0.00362786282552355 0.00362876242570085 1 1
0.0476908352332356 0.047526596274143 1 1
-0.0566155534293492 -0.0564848302720643 0 0
-0.0124230656192464 -0.0124125170140687 1 1
-0.0168899706409687 -0.0168579295095283 1 1
-0.0171720587913257 -0.0171383186050472 1 1
0.0375940019989681 0.0374038625842035 1 1
-0.00961539785728773 -0.00959582437728305 1 1
-0.00640238961844386 -0.00631604760634554 1 1
0.00367818904457972 0.00368665105380583 1 1
-0.0226003005074527 -0.0225477454094203 1 1
0.037575920320527 0.037494460459579 1 1
-0.0160839673507043 -0.0160265032460378 1 1
0.016341272542654 0.016147837906942 1 1
-0.0257454279226978 -0.0256952586306582 1 1
0.0107211495490429 0.010788429567539 1 1
-0.02189706503142 -0.0218328705113049 1 1
-0.00491842676834874 -0.00504307666500846 1 1
0.0679753770971877 0.0678269547872761 0 0
0.0284602087306231 0.0284224121874911 1 1
0.0622793587260859 0.0621568046995481 1 1
-0.0127789600127455 -0.0127177095690467 1 1
-0.00465052351990361 -0.00464392820419293 1 1
-0.00633557290736096 -0.00623198727765327 1 1
0.0299488512597659 0.0298400487021581 1 1
-0.05196748955671 -0.0518099803823125 1 1
-0.0247480924679246 -0.0246854802823502 1 1
-0.00785041787902484 -0.00779719996571835 1 1
-0.00354246422629731 -0.00355003493797596 1 1
-0.00633876321370993 -0.00623223199076558 1 1
-0.00614480086800925 -0.00613195796522883 1 1
0.00631419001022796 0.00621980032092408 1 1
0.0461522357341332 0.0460305953175641 1 1
-0.0145759643594071 -0.0145418178161028 1 1
-0.0129756801363903 -0.0129101328474238 1 1
-0.0323825065208848 -0.0323787913454659 1 1
0.0298758164658405 0.029809434786824 1 1
-0.0248481249390396 -0.0247103300378736 1 1
-0.0550658453324509 -0.054823303576718 1 1
0.0086467907752111 0.00872826457695605 1 1
-0.000474880779552348 -0.000499951237054666 1 1
0.0177619546730717 0.0177703461466221 1 1
0.00775966608696744 0.00774082613830996 1 1
0.0155747664023089 0.0155673328165051 1 1
-0.0294859600653227 -0.0292549145627829 1 1
0.0288370352944241 0.0288010267560444 1 1
-0.0168449475174994 -0.0168203210009007 1 1
0.01751266468821 0.0175065393220149 1 1
-0.0384624927892021 -0.0383452893712162 1 1
-0.0445888707083935 -0.0445060727340621 1 1
-0.00522263177122159 -0.00519618900441521 1 1
-0.0244541095599206 -0.0244735962685504 1 1
-0.0253534008005079 -0.0253164840103561 1 1
-0.0386120820142729 -0.0385922405999151 1 1
-0.00861232546021453 -0.00857019910300963 1 1
0.0305477925857563 0.030476065076694 1 1
0.00214764847511903 0.00205666442015032 1 1
-0.0234007602008788 -0.0233532174291207 1 1
-0.0309277697106773 -0.0309331740499693 1 1
-0.00166266039830244 -0.00166666267565493 1 1
-0.0231009556803124 -0.0230310544121441 1 1
0.0187278912227559 0.0187021153532322 1 1
0.0252669219307077 0.0251904105039975 1 1
-0.00904474972146047 -0.00888153051639925 1 1
0.0239433034126448 0.0238376049340066 1 1
0.0478557922907878 0.0476504453752597 1 1
0.0316891980346312 0.0315174229840718 1 1
0.0173720996158164 0.0171752863040316 1 1
-0.0257462037490742 -0.0256850770204211 1 1
0.0240564690832809 0.0239888609342334 1 1
-0.000672975183885681 -0.000695162849173202 1 1
-0.0305994403033732 -0.0304892525871311 1 1
0.0102409366929021 0.0102039782623961 1 1
-0.0123734748990721 -0.0123400605926814 1 1
-0.0231952955626387 -0.0230963649392179 1 1
0.0379817648431113 0.0378410351386081 1 1
0.0394739445697109 0.0393914704197768 1 1
0.0125047738610391 0.0124856383709631 1 1
-0.044633365752169 -0.0444830382489747 1 1
-0.061696188633021 -0.0615495590110094 0 0
0.0116797065959075 0.0116532345042778 1 1
0.0103007571790294 0.0103222283219441 1 1
-0.0278869961375612 -0.0278069186452295 1 1
-0.00644019181422848 -0.00648062589972837 1 1
-0.0133959918080958 -0.0133485955901735 1 1
0.0217181786837891 0.0216532488479179 1 1
0.043586649162002 0.0434353891293027 1 1
0.0199959262274087 0.0201032795281513 1 1
0.0046994178893071 0.00464207747152027 1 1
0.0118327232440071 0.0117560726972305 1 1
-0.0472451636866921 -0.0470070529659013 1 1
-0.00961318231664907 -0.00957296203019236 1 1
0.0179524919643522 0.0179240167686153 1 1
-0.0344686007128942 -0.0342549679175856 1 1
0.00760026938781288 0.00755475409935762 1 1
0.0277752940917051 0.0277298563001061 1 1
-0.0100817494461055 -0.0100724841949872 1 1
0.0170663047549698 0.0170220165481357 1 1
0.0264386962298853 0.0263783994492645 1 1
-0.0296202741648039 -0.0294982395149394 1 1
0.00441547112251832 0.00446711006750856 1 1
0.0112832982603119 0.0113017957830346 1 1
0.00601800277160179 0.0060011456388876 1 1
0.00680911083707327 0.00666132318627233 1 1
-0.00206184077487148 -0.00209100201628886 1 1
-0.0499360780456033 -0.0498052958979711 1 1
-0.0282417038792534 -0.0281575011219065 1 1
-0.0070368625585749 -0.00687496246856492 1 1
0.0629203433483438 0.0628052137178546 0 0
0.00952041367341663 0.00952491490285823 1 1
-0.0168638180300492 -0.0168857037212473 1 1
0.0576609373343147 0.0574635322593994 1 1
-0.009768148665729 -0.00974721786454809 1 1
-0.000361563890315432 -0.000340602069518705 1 1
0.0248579423638223 0.0248430968866506 1 1
0.0538895170306964 0.0537366573033858 1 1
0.00495821233558922 0.00493396810260998 1 1
0.0299960174108623 0.0300087962298414 1 1
0.00317194871216571 0.0031512131705511 1 1
0.0328718762523895 0.0328047774000551 1 1
0.0110991003759075 0.0112426213953691 1 1
0.0054770943869664 0.00546070276104368 1 1
-0.0402859237955294 -0.0401684020873675 1 1
-0.0113371815803906 -0.0113386443365749 1 1
0.0794284465832499 0.0791989641524128 0 0
-0.0477738922302448 -0.047649857844229 1 1
-0.0222028683692345 -0.022097337845245 1 1
-0.0249996779266798 -0.024959714813123 1 1
-0.00239397282467277 -0.00230334595721027 1 1
-0.00834121383554621 -0.00822541711336469 1 1
-0.0263967737196399 -0.0263615014122099 1 1
0.00355564850442647 0.00355520533922883 1 1
-0.00669760370783735 -0.00668282017751896 1 1
0.0122637068728637 0.0121781605642666 1 1
-0.0174092106663543 -0.0173923273615017 1 1
-0.00846678559390163 -0.00845754458659161 1 1
-0.0339042774494131 -0.0338311847234992 1 1
-0.0101262144500424 -0.00990876634097651 1 1
0.010114462384059 0.0101115965146723 1 1
0.0226807664145723 0.0228115090857368 1 1
-0.0439919968383787 -0.0438603628987871 1 1
-0.0346797510176554 -0.0346112725119173 1 1
0.0275742656291659 0.0275791045406783 1 1
0.0325360871487858 0.0324567449345014 1 1
0.00422185477203383 0.00421354193142629 1 1
0.00740445799708798 0.00743512041610671 1 1
0.0140440176749287 0.0138864612639252 1 1
-0.00255930248797913 -0.0025331364296045 1 1
-0.00432076137000556 -0.00444445849948826 1 1
0.0173779785762774 0.0173313689195267 1 1
0.0172136631628453 0.0171344004906234 1 1
0.000205622288607681 0.000291075971590448 1 1
0.00442496908908048 0.00441838870553834 1 1
-0.0203502971720635 -0.0203736475943705 1 1
0.038848530787746 0.038542146775892 1 1
-0.0272142450396416 -0.0271336612539831 1 1
0.0228974749890549 0.0228571594944309 1 1
0.0150649584337737 0.0150259346169433 1 1
0.0330764936070284 0.0330157343936676 1 1
0.0331791094090689 0.0330967011001518 1 1
0.00872887559033576 0.0087148786607571 1 1
-0.0129061457202131 -0.0128539447185834 1 1
-0.00970167242406734 -0.00949803510714695 1 1
-0.0296083951431166 -0.0295071407057488 1 1
0.00666906049752635 0.00661946683969926 1 1
0.010635021913487 0.0106484311814571 1 1
-0.0312087679981345 -0.0311206886868883 1 1
0.00841812052670305 0.00846705560045836 1 1
-0.0171073055550768 -0.017011475943456 1 1
-0.0350986451249018 -0.0349325059261561 1 1
-0.0328842429808551 -0.0328253644514434 1 1
-0.0155115572996495 -0.0154140094207846 1 1
-0.0105458560010134 -0.0104862129202454 1 1
0.0409903899257454 0.0409489269905711 1 1
0.0281907525603344 0.0281226162396388 1 1
-0.00571882016536999 -0.00576115021914635 1 1
0.0633286964957344 0.0630661005727085 1 1
0.0226885309326725 0.0226183335208634 1 1
0.0170399588139961 0.0170109685639106 1 1
0.0224776258459308 0.0224104502932886 1 1
0.0298892894705768 0.0298205777037868 1 1
0.0327069573094783 0.0326350995692916 1 1
0.0140408885484606 0.0138976639381914 1 1
-0.0144065806708877 -0.0143228278637452 1 1
-0.00835707666392012 -0.00826938005546713 1 1
0.0065613804112215 0.00656860314279513 1 1
0.0408598821326664 0.0407455613367745 1 1
0.00974776774600492 0.00973733748363493 1 1
0.0465601446288873 0.0464694402521328 1 1
0.0310688731812749 0.0308127410178466 1 1
-0.0238217874123119 -0.023739373577403 1 1
-0.0209785527588562 -0.0208986295787243 1 1
-0.00742770845172118 -0.0074168253031857 1 1
-0.00324935494736236 -0.003265119449734 1 1
0.0254493651833184 0.0253514836908655 1 1
0.00485000285104397 0.00483391652528096 1 1
0.0229571221494563 0.0229147784584907 1 1
-0.0354835552741938 -0.0353880515355486 1 1
-0.0352419821308081 -0.0351601482777579 1 1
0.0323983118147125 0.0323237060208936 1 1
-0.0257836276254011 -0.0257300423767876 1 1
0.0068380238102331 0.00682768104262341 1 1
-0.0303786886650957 -0.0303098031271023 1 1
-0.0065637824164052 -0.0065663438571078 1 1
-0.000956385911803132 -0.000945400125123674 1 1
0.021958641377177 0.0218717281734432 1 1
0.0277750153078671 0.0277034521930923 1 1
-0.00159718233635166 -0.00163562919444158 1 1
-0.00246986125438895 -0.00248513688804754 1 1
-0.00622637484371161 -0.00628384554143036 1 1
0.038496234371451 0.038531387342724 1 1
-0.0399618710145527 -0.0398185730162721 1 1
0.00883936229223959 0.00878006504491432 1 1
-0.0320587216108704 -0.031972346166364 1 1
0.00196770666819355 0.00186516095069762 1 1
-0.018557056147758 -0.0185530153372148 1 1
0.000108401988574125 -3.53528451012847e-05 1 1
0.0527584216543397 0.0526548327868379 0 0
-0.050456247543018 -0.0502372934071244 1 1
-0.0300879195845139 -0.0299476734210156 1 1
0.0233011372607798 0.023234696969659 1 1
-0.0272408242166082 -0.0270998729901121 1 1
-0.00315432973528734 -0.00316113172873737 1 1
-0.0131116897572893 -0.0129922639027385 1 1
-0.0314560319030722 -0.0313504623471237 1 1
-0.0314778404796423 -0.0314208944167512 1 1
0.00520724169915962 0.00521375885798961 1 1
0.0370645563343157 0.0369888895898222 1 1
0.0187758371399062 0.0187437142748027 1 1
0.0027358030353715 0.00273951052787143 1 1
0.0260072238367802 0.0260106025466567 1 1
-0.0332384070974201 -0.0330604343679394 1 1
0.0103134508763866 0.0103460193411758 1 1
-0.00429696589350038 -0.00427948815839011 1 1
0.0224977422627542 0.0226168595417588 1 1
0.020014053634351 0.0199989212204812 1 1
0.00660399212723157 0.00680573854195656 1 1
0.0206825395672544 0.0206469867250397 1 1
-0.0114404877776819 -0.0114431715065508 1 1
0.00408617899222567 0.00397351671006504 1 1
-0.03820192878887 -0.0380091666905995 1 1
0.0299551685347932 0.0298732418311439 1 1
-0.00809427265508009 -0.00808325253424152 1 1
0.042977359128468 0.0428814045361008 1 1
-0.0062634939210627 -0.00632717777441502 1 1
0.0149642331354165 0.0147500858565525 1 1
-0.0157236344892808 -0.0157187078403828 1 1
-0.0706253845798762 -0.0701654446163588 0 0
-0.00890586505743817 -0.00887443997926978 1 1
-0.0394890620578823 -0.0394715500830125 1 1
-0.0266452108038971 -0.0265777400550786 1 1
0.0143075347930006 0.0141792123983356 1 1
0.0189553099950094 0.0188842836030185 1 1
-0.00300238978566092 -0.00288771552572087 1 1
0.0344196215027495 0.0344660467752059 1 1
-0.0252928812901818 -0.0252345939587512 1 1
0.000479402484181062 0.000453710950541251 1 1
-0.00627992064942925 -0.00624360887855748 1 1
-0.00695842916738611 -0.00689811055212508 1 1
0.00867101374494343 0.00866919480634023 1 1
-0.0148880129505829 -0.0147248699857132 1 1
-0.0337760850652637 -0.0337206292245581 1 1
-0.0298604879499916 -0.0298291122599631 1 1
-0.0552173829603357 -0.055066736571776 1 1
-0.0279587149965708 -0.0279236518565415 1 1
0.0333698736260013 0.033358513359056 1 1
-0.0124848459483788 -0.0123259257918363 1 1
-0.00558230902163497 -0.00559442975677637 1 1
0.0149389886498794 0.0148355709836895 1 1
0.00545104070496743 0.00542186955400431 1 1
0.00882002396178575 0.00882535549516249 1 1
0.0153160926707276 0.0152890602986594 1 1
0.0257572457296248 0.025839934209241 1 1
-0.0243541398956529 -0.0243080672441073 1 1
-0.0195186467921141 -0.0194117798315719 1 1
0.00577085242871192 0.00600939883854501 1 1
-0.0309989935313926 -0.0309379832782491 1 1
0.039342059400407 0.0392548584416789 1 1
-0.0169541531837025 -0.0170707571774509 1 1
0.0149765077817576 0.0148898322709034 1 1
0.0310334721845539 0.0309203056631164 1 1
-0.0513565564109213 -0.0510909123086161 1 1
-0.035346441013738 -0.0352740249101127 1 1
-0.0363975546668397 -0.0363219984340153 1 1
0.038557485638297 0.0384394927364663 1 1
0.00783075742040625 0.0077862488400356 1 1
0.0142891417612933 0.0142249832360702 1 1
0.0364898062332468 0.0364177754274405 1 1
0.0122919045699838 0.0121513737121883 1 1
-0.00779440513879094 -0.00770948119934576 1 1
-0.00287505923625812 -0.00289325740616846 1 1
-0.0182826528193219 -0.0184013226726469 1 1
0.0128998350357586 0.0129244896527943 1 1
-0.0053622004233574 -0.00537596122813925 1 1
0.0628506172690185 0.0626382404395012 0 0
0.0223310920929452 0.0223364618717777 1 1
0.027933010806149 0.0278575115109515 1 1
-0.0156200763893142 -0.0156172250666594 1 1
-0.00443880491224975 -0.00439991186254226 1 1
0.0012608189163808 0.00116288832220893 1 1
0.0126143611082985 0.0125750662429069 1 1
0.00319216180725512 0.0031985311088108 1 1
0.0186094995343878 0.0186206708090686 1 1
0.0412154336245119 0.0410661095876021 1 1
0.033201576817656 0.0331480567533332 1 1
0.0094405212896731 0.00946838950522229 1 1
0.0224917991918979 0.022577530745172 1 1
-0.0574468228618578 -0.0573103247406317 0 0
-0.00605050302453032 -0.00610010983057311 1 1
0.0074388756016458 0.00737099654752998 1 1
-0.00891464269555138 -0.00886823614130047 1 1
0.0298000906287256 0.0297926674333507 1 1
0.0225910450036482 0.0225512667092463 1 1
0.0230764378016859 0.0230326476768473 1 1
-0.0190924134582471 -0.0190017711001128 1 1
-0.000405791418004593 -0.000386405377395435 1 1
0.00150815432802226 0.00157677238767311 1 1
0.0291491531446975 0.0290842037969885 1 1
-0.00841744981754531 -0.00839149770207984 1 1
0.0443844960083115 0.0442476236666347 1 1
0.00616357535131117 0.00614931991687134 1 1
0.00911696679418503 0.00912682899882233 1 1
0.00584063517975308 0.00582425030861684 1 1
0.0247376091864875 0.0246853077143097 1 1
0.0247399820772983 0.0246896010517658 1 1
0.0483806048615136 0.0483485063181092 1 1
-0.00215297638966203 -0.00213344411105391 1 1
-0.0423340944322903 -0.0423118097485342 1 1
-0.0423990721930161 -0.0423241934268074 1 1
-0.0173812485959669 -0.0173207876744888 1 1
0.0381919885915072 0.0380897957401132 1 1
0.0312262923190062 0.0311309886210766 1 1
-0.0255552850707298 -0.0254922457778737 1 1
-0.00279223023830559 -0.00262528953331881 1 1
-0.0491755785235241 -0.0490816261095859 1 1
0.0287023178503584 0.028558991736422 1 1
-0.0123109561688085 -0.0122979965692203 1 1
0.0409861925685893 0.0409527803197491 1 1
0.00128350254882833 0.00127276723616547 1 1
0.00639312273332801 0.00639830255048331 1 1
-0.0371800450374338 -0.037071704468298 1 1
-0.0037589137933235 -0.00370687052448812 1 1
0.0152966467516455 0.0152018392243276 1 1
0.0308249017585806 0.0307530962894305 1 1
0.0171529402108993 0.0171153509374577 1 1
0.0276937355394588 0.0276129212037972 1 1
-0.013648105979718 -0.0136201903440503 1 1
-0.0361631543501271 -0.0361251426511362 1 1
-0.0186830912136257 -0.018676055739965 1 1
-0.0137196477195868 -0.0137882944496326 1 1
-0.0173189818324335 -0.0172814416685464 1 1
0.0017856466559132 0.00174118808001778 1 1
-0.0129119978921918 -0.0128926212714417 1 1
-0.0292749330787603 -0.0291746383426785 1 1
-0.00568381738734034 -0.00569847617021077 1 1
0.0145303955130713 0.0143952997966602 1 1
-0.0638392398407887 -0.0636452319701414 0 0
-0.00779405145813633 -0.0077929172277866 1 1
-0.0323984073539458 -0.0323089979149176 1 1
-0.0264945513795102 -0.0264425097431315 1 1
0.032756267057088 0.0326187682015745 1 1
-0.00346298980121225 -0.00341319300667828 1 1
-0.000596641426586452 -0.000603375992822223 1 1
0.022309416586572 0.0222486069606594 1 1
0.0109498235976355 0.0109047825840388 1 1
0.0230831878772472 0.0229964977445847 1 1
-0.0309152607304294 -0.0308416021110236 1 1
-0.00391579835010588 -0.00387835404628599 1 1
0.00424957225540005 0.00426008723958308 1 1
0.0233849745906911 0.0233408495869491 1 1
-0.0238250497233432 -0.0238053965570538 1 1
0.00225478894950646 0.00225742331364834 1 1
0.00132726310694923 0.00117269811403183 1 1
-0.00912962949242214 -0.00914693691177105 1 1
-0.00405384087232264 -0.00394114570480342 1 1
0.0206073639030657 0.0205688492719762 1 1
-0.0443292518394307 -0.0442019745457062 1 1
0.000212706094190817 0.000203878120660142 1 1
0.00954260157530988 0.00957619800384386 1 1
0.00679655275046292 0.00679048895856201 1 1
-0.0331396891930279 -0.0330619063783681 1 1
0.0276996798959954 0.0276192892231442 1 1
0.0017475395572652 0.00173866780934975 1 1
-0.00731094984417235 -0.00729511839595734 1 1
-0.013651705956482 -0.0136039783074087 1 1
0.0396538921273157 0.0395095332440557 1 1
0.0635422162984857 0.0633829935689982 0 0
-0.0332587367884144 -0.0330802151074042 1 1
-0.00276352507208263 -0.00292991371609365 1 1
-0.00826228990081306 -0.00825466991114113 1 1
-0.0120294640852918 -0.0119370227855493 1 1
-0.0155511710743458 -0.0155303807794673 1 1
0.0113814564252055 0.0113526159993679 1 1
-0.00731149911159236 -0.0072772778525837 1 1
0.0531760878371131 0.0531336806166435 1 0
-0.0151843834717454 -0.0151116079140101 1 1
-0.0107954710264449 -0.0107520741732826 1 1
0.0249479188748111 0.0249276962122722 1 1
0.0397574441586642 0.0396063706596232 1 1
-0.0304793057726401 -0.0304681329086158 1 1
-0.0196691227503203 -0.0196220850093764 1 1
-0.052947704979217 -0.052851207756244 0 0
0.0184691478828971 0.0184490353429935 1 1
0.0270813340046557 0.0270202558036748 1 1
-0.041576673753814 -0.0414287338011465 1 1
0.0140383758597535 0.0140001980453766 1 1
0.0338308212146987 0.033695023897705 1 1
-0.0216623797941831 -0.0215643324318714 1 1
0.0143490108055575 0.0143722361727425 1 1
-0.0694938597289791 -0.0692845762505791 0 0
0.00595113150703585 0.00576848231577246 1 1
0.0141141838564077 0.0140752103340354 1 1
0.0323470236877854 0.0322502150845145 1 1
0.0152882454118705 0.0152837763979515 1 1
0.0290729795397238 0.029002189389751 1 1
-0.036236673389909 -0.036135825432502 1 1
-0.0086419754598563 -0.00860750947511221 1 1
-0.0115379016865933 -0.0114949842913831 1 1
0.0267195176700208 0.0266927580015899 1 1
0.0337743123700815 0.0336471302226148 1 1
0.025032226901597 0.0249693308209261 1 1
-0.00283407660997343 -0.00281442435972472 1 1
0.00497540591392298 0.00496351343870817 1 1
0.0180410140964504 0.0179864392133657 1 1
0.0347026544761232 0.0346929344312251 1 1
0.000121720457160231 0.000125981587680684 1 1
0.0362657739726108 0.0362473596657511 1 1
0.0279775608082628 0.0279566555364455 1 1
-3.25498617926925e-05 8.38071443727308e-05 1 1
0.0144952791422081 0.0144905813388446 1 1
0.0140280461102502 0.0140109277790927 1 1
0.0359118602910064 0.0358660780600922 1 1
0.00506015365231945 0.00500835037576271 1 1
-0.0155631034831865 -0.015515572423319 1 1
-0.0434695995634218 -0.0433723033355893 1 1
0.00761929519125422 0.00761198707407887 1 1
-0.01997139682023 -0.0200120056833517 1 1
0.0351284271876767 0.0350954645717271 1 1
-0.00685745500113446 -0.00683305332200721 1 1
-0.0156061066522609 -0.0155534672255184 1 1
-0.0176777937871004 -0.0175329144445017 1 1
-0.0103916397011174 -0.0103921551375708 1 1
0.0307644907595686 0.0306691662869518 1 1
0.00729849825202914 0.0071693090178389 1 1
0.0220619626840497 0.0219918080205732 1 1
0.000989158390378865 0.00100093266839111 1 1
0.0128156434162852 0.0127819563803487 1 1
-0.0374257262485836 -0.0372932103955711 1 1
0.00266505644352689 0.00248613678265342 1 1
-0.0133234088903634 -0.0135048582199011 1 1
-0.0109304005377385 -0.0109688040818953 1 1
0.0211577049073651 0.0212539074935755 1 1
0.0101558460228703 0.0100990359961866 1 1
0.0188703491989948 0.0188319234392145 1 1
-0.0204143690761214 -0.0203606017782294 1 1
0.000125040677218221 0.000134934606116917 1 1
0.00703271464505337 0.00705578885005946 1 1
-0.0110332401302116 -0.0110637802332527 1 1
0.0106804494051295 0.0106798535305889 1 1
0.00686292829501452 0.00684004159845364 1 1
-0.0748715293163716 -0.0745356316090989 0 0
0.00605070500622776 0.00605715413047394 1 1
-0.00666134849164231 -0.00664600412813082 1 1
-0.00321114696132977 -0.00314662132386736 1 1
0.00464025708616192 0.00467493216178905 1 1
0.0307158775202795 0.030658138355625 1 1
0.0323894758703649 0.0322979291433046 1 1
0.0259965004109626 0.0259763225287403 1 1
-0.0146962499409519 -0.0146880314478223 1 1
0.0168050587621258 0.0167888551986545 1 1
-0.0104381100352021 -0.0104363364691282 1 1
-0.0202967765168196 -0.0200950764777117 1 1
0.0325901912880194 0.0324964257688479 1 1
0.00859440189929859 0.0085735987271862 1 1
0.00919302818242967 0.00901396255479442 1 1
-0.0283110087816289 -0.02823452796444 1 1
0.00514438386476877 0.00509810043646132 1 1
-0.0455514614747821 -0.0454750238486903 1 1
-0.0196293780912249 -0.0195998773094939 1 1
-0.0208410793655423 -0.0205891175002473 1 1
-0.0320203401150947 -0.031977205070009 1 1
-0.000877197801537877 -0.00087343027518216 1 1
-0.00115095778990841 -0.00114816106394354 1 1
0.00536228822866092 0.00528698711502163 1 1
-0.0452109396218543 -0.0449560800819546 1 1
-0.00726649778342906 -0.00722498432915366 1 1
-0.0465326442050578 -0.0465356092589802 1 1
-0.00137022383985717 -0.0013441893173067 1 1
0.0343507297945628 0.0342448880781217 1 1
-0.0252351230424327 -0.0251773854209629 1 1
-0.0035716711748931 -0.00355983639831713 1 1
0.00550104292239823 0.00546967154892859 1 1
0.0136945367783842 0.0138096203974008 1 1
-0.0296748997578988 -0.0295878000380665 1 1
0.019234849112569 0.01913676883192 1 1
-0.0177883062897618 -0.0176829295830242 1 1
-0.0249179661109411 -0.0246100509480379 1 1
0.0438347695651181 0.0438038263171549 1 1
-0.00393578165239088 -0.00387590852960894 1 1
0.0269367554232367 0.0268950994463994 1 1
0.00884217733712142 0.00879466793448884 1 1
-0.0226168403585285 -0.022581612783448 1 1
-0.0260994543518473 -0.0260885642715841 1 1
0.0336608173100406 0.0336157317837082 1 1
-0.0099302733849989 -0.00985902789732284 1 1
-0.0315040172749344 -0.0314317883732593 1 1
-0.0285295674292029 -0.0284614275135017 1 1
0.00633666125832614 0.00624482718587535 1 1
0.00880507702541155 0.00878446544794348 1 1
0.0419067887359128 0.0418075982270186 1 1
-0.00059407397032507 -0.000625064696306959 1 1
-0.00883306172548793 -0.00872204605851394 1 1
0.0175345613731012 0.0172286480556877 1 1
-0.0129191538546358 -0.0127336670091218 1 1
-0.0258888149294459 -0.0258332887904535 1 1
-0.0144575063000922 -0.014297731437526 1 1
0.0144823067464748 0.0144843910456874 1 1
0.0128769230194474 0.0128434810081514 1 1
-0.0460654350196674 -0.04595143769828 1 1
0.0584748762097243 0.0583485341497698 0 0
-0.0258022771704809 -0.0256746195340951 1 1
0.0392597841978922 0.0392082050610724 1 1
-0.043127403294603 -0.043131085775292 1 1
0.00303382521925868 0.00297044020707391 1 1
0.00365739349193695 0.00362057666713638 1 1
0.00023147933655331 0.000156361845441017 1 1
0.00656275642032629 0.00656142355021994 1 1
0.00408131211184519 0.00403449905557868 1 1
0.00176504323093459 0.00174551401071356 1 1
-0.0303859716724957 -0.0303517687463701 1 1
0.03565463965972 0.035583304582145 1 1
0.0180905257397743 0.0180563606500015 1 1
-0.0455862036497637 -0.045398561848614 1 1
-0.018334149384072 -0.0183397413249295 1 1
0.00615516696091981 0.00617339263501285 1 1
-0.0507832361477765 -0.0506359187403604 0 0
-0.0337419095430386 -0.0336307171019216 1 1
0.013912913725024 0.0138783000976954 1 1
-0.00985960927160727 -0.00986859770711729 1 1
0.00233794395605484 0.00234005918357286 1 1
-0.00280815790384547 -0.00281965919805502 1 1
0.0473374591910942 0.0472124476819363 1 1
0.0172722986296283 0.0172435865789729 1 1
0.00932558157353079 0.00916522584660714 1 1
-0.0434207449071045 -0.0433622402231384 1 1
-0.00419647127860493 -0.00421044619560517 1 1
0.00330305686137214 0.00326314984045945 1 1
0.0498065094625416 0.0496465479106394 1 1
-0.0126805181746992 -0.0126595067900454 1 1
0.0389479348509892 0.038821997814775 1 1
-0.00300851595803658 -0.00300066548697518 1 1
0.00489329942371008 0.00483687845041756 1 1
0.0268883305460015 0.0267685808328919 1 1
0.0401863748685158 0.03995694493615 1 1
-0.0155316576778702 -0.0155011742037003 1 1
0.0227992657201877 0.0226853984709777 1 1
-0.0323648007383947 -0.0323335362133184 1 1
0.026682518948099 0.0266240525826765 1 1
-0.0566779069686329 -0.0565573914349788 0 0
0.0200460518411706 0.0200861106871517 1 1
-0.0136697614225993 -0.0136561918938922 1 1
0.0097747075163467 0.00974940709585657 1 1
-0.00919032195228634 -0.00917591789612917 1 1
-0.0249516010014768 -0.0249782759583204 1 1
0.0495177790746014 0.0494591991268232 1 1
-0.00635507567888358 -0.0063125125924952 1 1
0.051759875333494 0.0516316514638794 0 0
0.0418761258249658 0.0417941192161671 1 1
-0.0113487214051049 -0.0113011727076788 1 1
-0.0173153518133535 -0.0172683187207487 1 1
0.014769665717076 0.0147426599347471 1 1
-0.0216374868010731 -0.021537143302957 1 1
-0.0323996911388224 -0.0323096245694727 1 1
0.00298668537035484 0.00290594589290313 1 1
-0.0050136152966427 -0.0050161292020956 1 1
0.0229020447262809 0.0230138109015761 1 1
0.00239172365775761 0.0023733855170938 1 1
-0.0209543406144853 -0.0208485749316075 1 1
-0.00275250981346335 -0.00270875699454834 1 1
0.0236271430359546 0.0235910782399713 1 1
0.0348677722214629 0.0345163975650936 1 1
-0.0244920602000631 -0.0244245420575244 1 1
0.0120058975522089 0.0120074112954511 1 1
0.00242241522179626 0.00242385755200677 1 1
-0.00488404296079148 -0.0048407944261691 1 1
0.00073733884824138 0.000723269464838474 1 1
0.0111108420710989 0.0111087808519791 1 1
-0.0207280023480162 -0.0206458239420444 1 1
0.0248034318688322 0.0246673125189731 1 1
0.0176864694793828 0.0176407660008572 1 1
-0.0366185221531954 -0.0365353174075491 1 1
0.0151903975378763 0.0152231929813179 1 1
-0.0425949765218554 -0.0425031878874219 1 1
0.0356388921991344 0.0356025082736888 1 1
0.0120886385880968 0.0120557300519348 1 1
-0.00692914002977076 -0.00693727096662699 1 1
0.0133808944202006 0.013326159197927 1 1
0.0279034569713302 0.0277914665417418 1 1
0.0223434269755322 0.022254153623429 1 1
-0.0180087683983572 -0.0179586974181061 1 1
-0.0227859298942617 -0.0226569880733307 1 1
0.0321177676864217 0.0320304364897288 1 1
0.011322209000546 0.0112390677635378 1 1
0.0104369431303801 0.0103609817799259 1 1
0.0258258229887861 0.0256825237769678 1 1
0.0565287297573258 0.0563845587476581 0 0
-0.0122880553944998 -0.0122556424859341 1 1
-0.00537117907702586 -0.0053459122399554 1 1
0.0353915483966339 0.0353120101441232 1 1
0.038789837181083 0.0386709788847942 1 1
0.00204194360644703 0.002033435096583 1 1
0.00894820261913617 0.00891625769634941 1 1
-0.0375737102155542 -0.0374526336898584 1 1
0.0188024103529976 0.0186966719310974 1 1
-0.0107469293653645 -0.0107643755501795 1 1
0.0215556141471375 0.0214988129944609 1 1
0.00291053437403873 0.00294169933394892 1 1
-0.0146387789056297 -0.0146128739146055 1 1
-0.0422122540746135 -0.0421060417633157 1 1
-0.0324327317042142 -0.0322676014718067 1 1
0.00612537008488202 0.00610616236700911 1 1
0.0373990907582871 0.0373855938363272 1 1
-0.0053612922367976 -0.00535768761021961 1 1
-0.022086512736 -0.0220616222601429 1 1
-0.00427759194545968 -0.00426758624575845 1 1
0.0373961303024514 0.037223807646114 1 1
-0.040736991096893 -0.040627437737246 1 1
0.0267664894551147 0.026614487102562 1 1
-0.0213645308381916 -0.0213506398326161 1 1
0.0511773243114083 0.050997058618922 1 1
0.0142849400420143 0.0142193060161508 1 1
0.00591905418091035 0.00586694440346236 1 1
-0.0181267574795839 -0.0181219796636432 1 1
-0.0339714198540669 -0.033838628168369 1 1
-0.0142755147982155 -0.0143476720443863 1 1
0.0100355097715052 0.0100180666105918 1 1
-0.000707155907459211 -0.00071449286327236 1 1
0.0190777225237561 0.0190565897023244 1 1
0.00306370632924294 0.00305039196089921 1 1
-0.011644623404265 -0.0115887246739033 1 1
-0.0170407964477513 -0.0169082329719876 1 1
0.00284994302042892 0.00275309404570423 1 1
-0.0540121291463503 -0.0538815384186004 0 0
-0.01798445180558 -0.0179850410851131 1 1
0.0416056179614338 0.0415056168173926 1 1
0.0162425966395115 0.0161845817280121 1 1
0.0163425174888111 0.0163208227812794 1 1
0.00432107417856448 0.00441604752772095 1 1
-0.00181455268136068 -0.00179002430983269 1 1
0.00736208158698459 0.00737050072870222 1 1
-0.00761017296974119 -0.0075945666225881 1 1
0.0287851836926199 0.0285943633401974 1 1
0.0505803117938272 0.0503929698173097 1 1
0.0163024432416582 0.0162334767121626 1 1
0.029602671420815 0.0295342517568703 1 1
-0.00534933058010803 -0.00519176523414073 1 1
0.0157026975204356 0.0156761821148406 1 1
-0.00109886137914288 -0.00114370196665998 1 1
-0.00837861584730945 -0.00829067984155692 1 1
0.00803385352343596 0.00797867792910949 1 1
0.0274061069993826 0.027387531618533 1 1
0.0169182201189268 0.0168935537909639 1 1
-0.0032803537641925 -0.00345070281120094 1 1
0.023148548945844 0.0230858509314814 1 1
-0.0137745962481686 -0.013775938866433 1 1
-0.0193798005858095 -0.0193412433516197 1 1
-0.000263709074885652 -0.000274192421268525 1 1
0.0197292328656653 0.0196286034958204 1 1
0.0318613562230762 0.0317451839019986 1 1
0.0241995167472434 0.0242721504307941 1 1
0.00391171999104554 0.00388021871140237 1 1
-0.0196993131536093 -0.0196136384708453 1 1
0.00138978258278811 0.00138765617032853 1 1
0.0328533012610778 0.032785352277093 1 1
-0.0163406168877001 -0.0163594466826186 1 1
0.0422061243179384 0.0420184833934439 1 1
0.00383731767055854 0.00380845586018351 1 1
0.0226124752266744 0.0225322661308962 1 1
0.0377893142380206 0.0376681353959053 1 1
0.0361550223945513 0.036015943231386 1 1
-0.0257444272208792 -0.0257352599848772 1 1
-0.0178695313014935 -0.0177751342506256 1 1
0.0351020179534181 0.0351954312513032 1 1
-0.0130848188475162 -0.0131421622467079 1 1
0.0368411449631931 0.0367577313096661 1 1
0.0439969250191105 0.0438444710906177 1 1
-0.0281938382029108 -0.0281516182866765 1 1
0.0142199388365262 0.0140889143347358 1 1
-0.0222952715691602 -0.0222350468388287 1 1
-0.0121074411826583 -0.0119783708381791 1 1
-0.010916348582763 -0.0108395837149238 1 1
0.0255682095161585 0.0254953210121328 1 1
0.0451219123159398 0.0449117466273884 1 1
-0.00176438623299954 -0.00148196967636971 1 1
0.0358605567127555 0.0357235133073077 1 1
0.00615278511482704 0.00612532745042681 1 1
0.000290470606167211 0.000202156730249041 1 1
-0.0390284203572327 -0.0389275857902007 1 1
-0.010700245167139 -0.0106992575707347 1 1
0.0208371165072088 0.0207802576569442 1 1
0.0216832380090578 0.0216925140370179 1 1
-0.001597830031954 -0.00161034891467956 1 1
-0.0184074293629699 -0.0183292295135119 1 1
0.0604493266236395 0.0602858113073254 0 0
-0.000973986578108882 -0.000949534143819189 1 1
0.0571464032992544 0.0571317742801142 0 0
0.014726818008512 0.0146723804352597 1 1
0.0105626866610982 0.0105500305664328 1 1
-0.0298085615520351 -0.0297535431781649 1 1
-0.0331588418309477 -0.0329150157391516 1 1
0.0374485881032978 0.0373677457349589 1 1
0.00523298296743968 0.00515515298025459 1 1
0.0160943399441213 0.0160194637347943 1 1
-0.00949281409708641 -0.00951771351760633 1 1
-0.00911228671051773 -0.00902586795041105 1 1
0.00538133190603653 0.00549389107188507 1 1
0.0121191781271384 0.0120722207968454 1 1
0.0318256416416248 0.0317443377423201 1 1
0.0216421432083617 0.0215768966561691 1 1
0.0123646311619146 0.0123366779517063 1 1
0.00840276049985042 0.00833836588635013 1 1
0.00322476761235817 0.00326543182367639 1 1
0.004596667495108 0.00455885384806228 1 1
-0.0199223614628222 -0.0198658723700678 1 1
-0.0283488436241671 -0.0283539663496454 1 1
-0.0010537119311578 -0.00107489443186973 1 1
0.0127193548433727 0.0127620876891512 1 1
0.00605065226434466 0.00591509322736187 1 1
-0.0085499444424137 -0.00857974582392282 1 1
0.0630674962309738 0.0628247648625233 0 0
0.0195620267715464 0.0194635046661417 1 1
-0.00158553761577855 -0.00160525225167096 1 1
0.0521976694700539 0.0520967487988097 0 0
-0.0709075763110868 -0.0707168498496432 0 0
-0.00959556755885161 -0.00959996063613953 1 1
-0.0113013850442689 -0.0112648961226234 1 1
0.0342329023297256 0.0341947474829586 1 1
-0.00643203136889802 -0.00644075889503933 1 1
0.00151957414700203 0.00148268168166345 1 1
0.0323677230605712 0.0322434584264464 1 1
0.00941035511351411 0.00937082923049411 1 1
0.0176128918264983 0.0175722151095917 1 1
-0.00817449438792897 -0.00817632201864473 1 1
0.0273227426465142 0.0272401455982723 1 1
-0.0524183349403618 -0.052276637186432 1 1
0.0483481191934849 0.0481976486012904 1 1
-0.0213164047343196 -0.0212115954151047 1 1
-0.00203406949213586 -0.00205127728222948 1 1
0.00347053225967807 0.00346582421117555 1 1
0.0338153596635584 0.0337802650684914 1 1
-0.00869272403425913 -0.00854933831688403 1 1
-0.0183355204815104 -0.0185141200503847 1 1
0.0153740304291684 0.0153398141056287 1 1
-0.00809219188876918 -0.0080552873281444 1 1
0.00258005617590194 0.00263019185020359 1 1
0.00502034868603984 0.00488325942274933 1 1
0.0228965060042627 0.0228009175440105 1 1
0.00741933928964902 0.00742432926628217 1 1
-0.00230053586416653 -0.00226419178113483 1 1
0.0108122741283859 0.0108022196929424 1 1
0.00998088362039229 0.0100394202578242 1 1
0.0402613494774379 0.04008827083778 1 1
0.0154118262914971 0.0154026708131071 1 1
-0.0486508169396312 -0.0485263766053455 0 1
-0.0284765658160863 -0.028428978399304 1 1
-0.0279805695599757 -0.0279173899444267 1 1
0.00519745902205088 0.00518096638715661 1 1
0.0328137204503188 0.0327010046146477 1 1
-0.0160020534034596 -0.015967629799778 1 1
-0.0157098602845338 -0.0157158826534001 1 1
0.0274119749864101 0.0273236247212548 1 1
0.0552979080619001 0.0551342645925307 0 0
-0.0192441131619824 -0.019042227041894 1 1
-0.0542887931173049 -0.0542079282456689 0 0
-0.0276940432321675 -0.0276871563947278 1 1
-0.061819621267933 -0.0616960917376792 0 0
0.0176830825143899 0.017648628386163 1 1
0.0316860051806093 0.0316275256865102 1 1
-0.0108366455098659 -0.0108007418617489 1 1
-0.023371575453693 -0.0233271376454381 1 1
-0.00542705419720958 -0.00555913550696772 1 1
0.00860042499030572 0.00847484313801236 1 1
0.018797241558889 0.0187411533578926 1 1
0.015066788106268 0.0149744839519562 1 1
0.000458482200907645 0.000482014648983677 1 1
0.00882683894512973 0.00880411910709611 1 1
-0.00427671473401974 -0.00430370995973323 1 1
-0.0134666343288072 -0.0134234555972229 1 1
0.00365795989507531 0.00370344349283947 1 1
0.0185107504316819 0.0184383964076142 1 1
0.0709880964723548 0.0708399329189937 0 0
-0.0440771592328546 -0.0441140004554123 1 1
-0.0408018953185734 -0.0407142595249776 1 1
0.0240166056062124 0.0239446161825394 1 1
0.0271428777956728 0.0270109730177814 1 1
0.048538234679431 0.0483959946647058 1 1
-0.0249643095922529 -0.0248589120159356 1 1
0.0188714869544888 0.0187824672671706 1 1
0.0543287976374311 0.0542032289800994 0 0
0.0274693196011449 0.0273862671146339 1 1
-0.0199526336417603 -0.0198907786985034 1 1
-0.0119558670114306 -0.0119186526866225 1 1
0.027657677674625 0.027626057027987 1 1
0.0596956885885918 0.0596421772600149 0 0
0.0583865037948897 0.0582900218442485 1 1
-0.036928374377663 -0.0369547605887018 1 1
-0.00756728565918555 -0.00738785550222308 1 1
-0.0656165614992695 -0.0654345546322338 0 0
-0.0256344130154685 -0.0255713328013151 1 1
0.000958820630921274 0.00100362758646356 1 1
-0.0248966580875114 -0.0248347600191983 1 1
0.00214837932563947 0.00214965922239928 1 1
0.0341538592469557 0.0340703130764159 1 1
-0.0169237010609498 -0.0168876396064589 1 1
0.0266290860613208 0.026658032342664 1 1
-0.0136152640656769 -0.0136080896147111 1 1
-0.0242394246376868 -0.0241992495103887 1 1
0.0221345686138199 0.0220728875939907 1 1
-0.0111561877874498 -0.0111356736331658 1 1
-0.0140606341416491 -0.0138823008274332 1 1
0.0164248310803563 0.0163037457480714 1 1
0.0212051284632482 0.0211762504157344 1 1
-0.0197729596553098 -0.0197433929359921 1 1
0.00427620904183997 0.00434058367379434 1 1
0.0149906172490194 0.0147184581526269 1 1
-0.00570377539518936 -0.00565166793979626 1 1
-0.00661651043885651 -0.00663511213250765 1 1
0.00727349890511888 0.00731079663436081 1 1
-0.0487804316041749 -0.0486579761202715 1 1
-0.0147558141354528 -0.0147438863801721 1 1
0.0149983143181521 0.0149365212978904 1 1
0.00140022821387737 0.00143657673511297 1 1
-0.0235145030163528 -0.0234350724027389 1 1
0.0253820933074719 0.0253389702805108 1 1
-0.00750986752039339 -0.00747263366155586 1 1
-0.0334174389505186 -0.0332219061575277 1 1
0.0279591945988026 0.0276176800590726 1 1
-0.0240369444610274 -0.0239936028111184 1 1
0.0255686090914372 0.0255230128083646 1 1
-0.0099462090190267 -0.0100280632446543 1 1
0.0145567933950407 0.0145436173084244 1 1
0.0319365555484704 0.0318144030664185 1 1
-0.0191861219034654 -0.0191114621424611 1 1
0.0281867408265171 0.0280851240553467 1 1
-0.00269881559181507 -0.00267239425865147 1 1
0.0176072238142813 0.0175768717710896 1 1
-0.0268978596374422 -0.0268551742160404 1 1
0.0337660060344254 0.0336868211503768 1 1
0.00337300844014325 0.00337417981066153 1 1
0.000640307440591755 0.000667050819940194 1 1
-0.0264129642893969 -0.0263627568465692 1 1
0.05624632614351 0.0561226533677716 0 0
0.0573600889832092 0.0571484242717954 0 0
-0.0235905050463426 -0.02353405252167 1 1
0.0541746357566334 0.0540118267504563 0 0
0.00904304318956278 0.00915623921815201 1 1
-0.0432315940093044 -0.0431477910134155 1 1
0.013973075929661 0.014074992607845 1 1
0.0144434028059505 0.0143983598526552 1 1
0.0232679489174673 0.0231138174520831 1 1
-0.0323593246149973 -0.0323223987907654 1 1
0.0314853534738354 0.0314716311758042 1 1
0.011038436651123 0.0110225788796443 1 1
-0.00263737678816113 -0.00255904687393517 1 1
-0.0217504831576733 -0.0216865811308631 1 1
0.0173570683137949 0.0172498935479422 1 1
0.0262669465219783 0.0261523537160199 1 1
0.00844830724166014 0.00846851239470273 1 1
-0.0229405728021476 -0.0229871104326116 1 1
-0.0178192119810515 -0.0177136239122099 1 1
-0.000391324041620942 -0.00038557699262136 1 1
-0.00435767487168189 -0.00422249897745998 1 1
-0.0239506445049283 -0.0238834408487515 1 1
0.0289396953283243 0.0288738746540129 1 1
0.0224533414211535 0.0224299165976213 1 1
-0.00627021872008956 -0.00626608501347059 1 1
0.0168376933256194 0.0167809747546781 1 1
0.00593876274837012 0.00593827419680775 1 1
0.022632504313991 0.0225878562394473 1 1
-0.0448916758378677 -0.0448231558255181 1 1
0.00706312975722552 0.0070956421835139 1 1
0.0362248348590906 0.0361210979662286 1 1
0.0333195441941811 0.0332669305735424 1 1
-0.0206418839755178 -0.0208261414343043 1 1
-0.0118727330687288 -0.0117976004644364 1 1
-0.0106688783723702 -0.0106252321957198 1 1
0.0474109251244272 0.0474693751286806 1 1
-0.0282019775296005 -0.0281269556647001 1 1
-0.00668376680251995 -0.00663819113526768 1 1
0.0217273689873312 0.0215166623220921 1 1
0.00702648666037022 0.0070352934046966 1 1
-0.0331777332063023 -0.0330156703568809 1 1
0.0348928908625435 0.0348177064426066 1 1
0.0173310892052681 0.0173177409768293 1 1
-0.00828022764973608 -0.00825886750080987 1 1
0.0127747530054076 0.0127844036787795 1 1
0.017348610163095 0.0172932239377704 1 1
-0.0301727313229877 -0.030105108292144 1 1
0.0099881598994863 0.0101314088515909 1 1
-0.00813832746172341 -0.00813286626110009 1 1
-0.052567332058054 -0.0523971034029306 1 1
-0.0126118423961641 -0.0125664544571441 1 1
-0.0151553020564781 -0.0151335951251022 1 1
0.0350256376227594 0.0349329320042246 1 1
0.0297133651215972 0.0296325094365099 1 1
-0.0184880749550292 -0.0184243892614091 1 1
0.0036902394940397 0.0037261563061348 1 1
-0.0368028579066057 -0.0367186154783456 1 1
-0.0278333763537099 -0.0277000048461698 1 1
0.008576434574541 0.00855404543326359 1 1
-0.00967047366037291 -0.00962877660847399 1 1
0.0241721071704614 0.0240741292705884 1 1
-0.00139132714255412 -0.0013245023988507 1 1
0.0419166090451168 0.0417911692364962 1 1
0.0337887989936392 0.0337185163838272 1 1
0.00178422806036446 0.00167302267032227 1 1
-0.00995195273656026 -0.00994592654723117 1 1
0.0433426315100727 0.0432537119805975 1 1
0.0273143286955152 0.0274061966507128 1 1
0.0175051523431395 0.0174578577308458 1 1
0.0445271338934196 0.044536671840359 1 1
0.0424923711967613 0.0424009694865481 1 1
0.0275060535546135 0.0274338992257303 1 1
-0.000548892387516239 -0.000596522288054062 1 1
-0.0313987034069505 -0.0312102300114512 1 1
0.00654109023634358 0.00650789830262427 1 1
0.0362476760168765 0.0360849365225168 1 1
-0.0434833593470912 -0.0434118918381256 1 1
-0.0122547393483276 -0.0122079158112263 1 1
-0.02930470684739 -0.0291585656699049 1 1
0.0155312663818287 0.0154579287538503 1 1
0.0172468430107879 0.0172016078831343 1 1
-0.00872006526636913 -0.00862995515146003 1 1
-0.0367386154226773 -0.0366404151568992 1 1
-0.020466938610519 -0.0203864009513362 1 1
-0.00525390642136297 -0.00533607716949881 1 1
-0.019153510747695 -0.0191239356750657 1 1
0.0291936682133123 0.0290991371418312 1 1
0.00209938135969694 0.00217404516191474 1 1
-0.0251060108748984 -0.0249992234539168 1 1
-0.00687132990067643 -0.00683531492398153 1 1
-0.0200191265410005 -0.0200316505188448 1 1
0.00900031346139294 0.00904552522032652 1 1
-0.015919607126697 -0.0158895022695257 1 1
0.0152227499438581 0.0153627452743448 1 1
0.00304660890296134 0.00293228228100054 1 1
0.0194689885051546 0.0194126560133516 1 1
0.0299416536091519 0.0298570650800112 1 1
-0.0532459893429032 -0.0531093250910732 1 1
0.044795477513981 0.0446183978003157 1 1
-0.0217930731998864 -0.0219248150437396 1 1
0.026208810304651 0.0261129165694482 1 1
0.00859333373401761 0.00860730721658006 1 1
0.0441397767654014 0.0440249266047673 1 1
0.0256559309381956 0.0255970989165609 1 1
0.0034216593990877 0.0033921979947683 1 1
-0.00897516749834563 -0.00901354100938779 1 1
-0.008851869455764 -0.00882991879105987 1 1
-0.0228189631602233 -0.0227774933037226 1 1
-0.0319932006867607 -0.0319207300905284 1 1
-0.0432009013951799 -0.0429973336683085 1 1
0.00136320520519929 0.00143172872560457 1 1
-0.0168401568375702 -0.0168025948967837 1 1
0.014315494167902 0.0142796854730325 1 1
-0.00442407225737742 -0.00428381345894068 1 1
0.0401324954351605 0.0400435325021893 1 1
-0.0226548707969601 -0.0226001985523192 1 1
0.00561929251913301 0.00560464148953842 1 1
-0.0271884772789906 -0.0271546794380298 1 1
-0.0258135015280908 -0.0257661048563361 1 1
0.0550672156990375 0.0548768757381139 0 0
-0.0107433561395273 -0.0106972610321119 1 1
0.00211013757188887 0.00214213133681878 1 1
-0.0304406838705113 -0.0303794258888424 1 1
0.0151428535600232 0.0150348596692385 1 1
0.0266403908704178 0.0266104531205876 1 1
0.00475354769356395 0.00467682814162824 1 1
0.0015327551839546 0.0015066057256724 1 1
-0.0301382843781133 -0.0301861318123658 1 1
0.00933485650024665 0.00932646307587496 1 1
-0.0264700402667714 -0.0263863116482675 1 1
0.00495567483927631 0.00493467844266154 1 1
-0.000190909079654327 -0.000207815869156385 1 1
-0.0589074349342072 -0.0587429855218864 0 0
0.0612120027440608 0.0610705281990439 0 0
0.0268968425592128 0.0268353966998562 1 1
0.0347933939678159 0.0348046283598287 1 1
-0.0231801367692438 -0.0231715020087257 1 1
0.0535516128057219 0.0533918851114812 1 1
-0.0128834115912731 -0.0127718970650501 1 1
0.0142214952961295 0.0141077546080484 1 1
0.0292029183906713 0.0291269044122601 1 1
-0.0305140254770255 -0.0304245247042994 1 1
0.0330130581743204 0.0329072123422075 1 1
0.0086716707097487 0.00857686380980155 1 1
-0.00946233217423227 -0.00946211237257762 1 1
-0.00933817202161941 -0.00926287962402537 1 1
0.0241360148569643 0.0240917034740446 1 1
0.0067566386689289 0.00677676458995817 1 1
-0.0108271305898831 -0.0108062082083386 1 1
-0.0308173631654856 -0.0306681952066268 1 1
-0.0123690798476063 -0.01232731547119 1 1
0.0104012065395178 0.0104785519569879 1 1
-0.00114669409624285 -0.00113588029088251 1 1
0.000369645464429029 0.000384014617641555 1 1
-0.0186239733895276 -0.0187100629865813 1 1
-0.00480566549611548 -0.00480223510545374 1 1
0.00159102781523707 0.00156591994327561 1 1
-0.0134187834368228 -0.0133779839416096 1 1
0.00220674022477025 0.0021631016600908 1 1
0.0261536344063729 0.0262679977738853 1 1
0.00362680624802552 0.00360676749653323 1 1
-0.0169754254294454 -0.0169203472236292 1 1
-0.0124168628476999 -0.0124201854959528 1 1
0.0171456318903741 0.0170986623918252 1 1
-0.0620212009265579 -0.0618499432215632 0 0
-0.0132700335146811 -0.0132605873086457 1 1
-0.0186230173750379 -0.0186265137994506 1 1
-0.0291654322238021 -0.0289165170891714 1 1
0.0207759781946808 0.0207554386441708 1 1
0.0203571747664659 0.0203123451148123 1 1
-0.00711409899743264 -0.00689386789774339 1 1
0.0322252263772229 0.0322094586430667 1 1
0.0202887034251252 0.020219846263356 1 1
0.00482472207437897 0.00480036487834481 1 1
0.00101947332640291 0.000993318155031281 1 1
0.0476630582564104 0.0475591986262262 1 1
0.00847023596492745 0.0084380083208453 1 1
-0.0158752027402492 -0.0159310081828022 1 1
0.0247540122034655 0.0246488331345362 1 1
-0.0402420361959696 -0.0401350975243202 1 1
0.0166393439605458 0.0165894715502903 1 1
-0.00102106487554352 -0.00101949192207807 1 1
0.00799697612912014 0.00798905742563811 1 1
-0.0104636923104863 -0.010475432863503 1 1
0.0156270591839603 0.0155682879022182 1 1
0.0295305266150646 0.0294149020939101 1 1
0.023647041696221 0.0235214258351792 1 1
0.000897287184654236 0.00106150792070927 1 1
0.0273297990816227 0.0273419276262159 1 1
-0.00504952800274854 -0.00504372282630254 1 1
0.0239216151810642 0.0238616352520617 1 1
-0.0142660023647812 -0.0142264039343992 1 1
-0.000318957716182161 -0.000292003278152567 1 1
0.00962833117549632 0.00958661999525926 1 1
-0.0272149626463674 -0.0269540199014856 1 1
-0.0241014281464074 -0.0240534706983348 1 1
0.00879987310615876 0.00879919289466207 1 1
0.0509081930607006 0.0507631476396875 1 1
-0.025785539543722 -0.0258190395961071 1 1
-0.00815478145936675 -0.00810800084925033 1 1
-0.0344666389285341 -0.0343710543288796 1 1
0.0265266349488951 0.0264915941223328 1 1
-0.0132765212934711 -0.0132650863221688 1 1
-0.0256619541040447 -0.0256004960178957 1 1
-0.0330746513658146 -0.0330261801354451 1 1
0.0370066177237069 0.036916546850226 1 1
0.0133366712865442 0.0132947861096038 1 1
-0.0213532208550507 -0.0212801174209972 1 1
0.0085565913754077 0.00843021503981406 1 1
-0.0112111071285775 -0.0112062210567158 1 1
-0.0248557750123844 -0.024688618591084 1 1
0.00070997356264249 0.000720050995831997 1 1
0.000548795750329729 0.000503060315356086 1 1
0.0126963648005742 0.012665061439971 1 1
0.000807159016318401 0.000923775810177934 1 1
0.0116265680515777 0.0116330581448556 1 1
0.0251202161961818 0.025100735038937 1 1
-0.0358015815468233 -0.0357272053753657 1 1
0.00917670885617711 0.00911477478252271 1 1
-0.0122845520695391 -0.0122876079742429 1 1
-0.0104404326294941 -0.010282916739095 1 1
-0.0216370672082545 -0.021581275276471 1 1
0.0182314513130036 0.0182086859853647 1 1
-0.0124343120076026 -0.0123753046206869 1 1
-0.022646874567201 -0.0224059907284912 1 1
-0.0334466368560523 -0.0333651510119065 1 1
-0.0177641478855029 -0.0177124411272927 1 1
-0.052057597686699 -0.0519237218877446 0 0
-0.0510849868012245 -0.0510016031852116 0 0
-0.0115793665930514 -0.0115919369549228 1 1
0.0103846062494394 0.0103758568130833 1 1
-0.0871460941095652 -0.0869116349479379 0 0
0.0377620981685388 0.0376323369115659 1 1
-0.0010394940726046 -0.000867882247321157 1 1
0.00987204648127159 0.0098384724623698 1 1
0.0126680324003874 0.0126080609137548 1 1
0.00859242413088661 0.0088311163115149 1 1
-0.0323110602355355 -0.0322649887883782 1 1
0.0034992959772552 0.00349738995251064 1 1
-0.00232261394408209 -0.00225910293266438 1 1
-0.00513512746219894 -0.00513383958749813 1 1
-0.00944701928567606 -0.00932507367346464 1 1
-0.0572902801490034 -0.0571649066768277 1 1
0.000243480774629106 0.000250898094740191 1 1
-0.0312646491544491 -0.0312647715221455 1 1
-0.0304771806807424 -0.0302356971174208 1 1
-0.000841446893462734 -0.000812213587726678 1 1
-0.063564073221454 -0.0633718636854187 0 0
-0.028759750008719 -0.0286583394236133 1 1
-0.0708192940045493 -0.0706884230532371 0 0
-0.0134485696921194 -0.0133115751436011 1 1
0.00672301097252069 0.00668288720839598 1 1
-0.00303625271803817 -0.00301183640451367 1 1
0.0173832337703988 0.0173937572598547 1 1
0.0231927728834516 0.0229641479559168 1 1
0.00599599937604844 0.00596473168248679 1 1
0.0162464608476664 0.0162047874310282 1 1
0.0129218162548288 0.0129109059744299 1 1
-0.0225141826060685 -0.0224620035396093 1 1
0.00254145125984553 0.00254477038895534 1 1
0.00702207663868424 0.00709310863599951 1 1
0.00424579270099736 0.00434425571020069 1 1
-0.0465341614315002 -0.0462547785695848 1 1
0.00396083385738616 0.0039718750844799 1 1
0.0095309014368793 0.00969296638947256 1 1
0.0206508930934562 0.0207023018313439 1 1
0.0281779909167574 0.0280940847457301 1 1
-0.016240225343059 -0.0162304637162383 1 1
-0.0335354267704435 -0.0334297900530696 1 1
-0.00990654224284784 -0.00990189620454324 1 1
0.008915666519397 0.00887807688813551 1 1
0.0284831541362806 0.028539175461753 1 1
0.0293186089197949 0.0292744682576243 1 1
-0.0122046730218811 -0.0121136898379475 1 1
0.00100327759703485 0.00100667020834395 1 1
-0.0165149398798702 -0.0163921961211873 1 1
-0.0362540542140089 -0.0361902006926619 1 1
-0.000985710095137243 -0.00114911071054157 1 1
0.0178800020962415 0.0178917169705032 1 1
0.0216260103686492 0.0215229147146823 1 1
0.0142799024639968 0.0142340931998782 1 1
0.00252855565948068 0.0025025580566779 1 1
-0.00328600685069294 -0.00328390771970829 1 1
0.00348499597484157 0.00346150225824174 1 1
0.0143421505110027 0.0144322797603754 1 1
0.00177741725209653 0.00178570033042254 1 1
-0.0114330564771492 -0.0113859387456222 1 1
0.0372257715364293 0.0371345155773829 1 1
0.0726000755406268 0.0724268544945506 0 0
-0.00640217424263588 -0.00644141505058455 1 1
-0.0265416509049754 -0.0264767742834649 1 1
-0.0140879365297448 -0.0140388022208831 1 1
-0.0104383088408445 -0.0103730233240965 1 1
0.0231600525850375 0.0230735189635879 1 1
0.00531566364620095 0.00523461184596271 1 1
0.00158157645074486 0.0015664978096921 1 1
0.0375788831792651 0.0373843647933216 1 1
0.0305661775072932 0.0305127418950185 1 1
-0.0496942148280946 -0.0495333442278454 1 1
0.05216992588439 0.0520144886483055 1 1
-0.0457858168572491 -0.045666500634072 1 1
0.00575966384458844 0.00575042183017689 1 1
0.00653908586531187 0.00650733306741154 1 1
0.019294164621162 0.0192675489382253 1 1
-0.0156134884602674 -0.0155506847726367 1 1
-0.0243003098703211 -0.0241770418120341 1 1
-0.00990681835030979 -0.00985391643839948 1 1
-0.0104893736028759 -0.0104798772222057 1 1
-0.00745492836922716 -0.0074020401658428 1 1
-0.0234353089160491 -0.0234757873217333 1 1
0.0425356299088893 0.041977635194073 1 1
0.0576830309247127 0.0575368039639133 0 0
-0.0177012149685961 -0.0176278437973069 1 1
0.0177310419141219 0.0174968385437075 1 1
0.0284871987463208 0.0283841679035969 1 1
-0.00300933689337578 -0.00299886229772222 1 1
0.0199973268281244 0.0199224850055756 1 1
-0.00576931054852318 -0.00580668820483295 1 1
0.00161274314380011 0.00161408725233546 1 1
0.0254727865874115 0.0254134614094031 1 1
-0.00522534346388284 -0.00518709239398215 1 1
-0.0193245235921794 -0.0192651380701232 1 1
-0.0124963362560492 -0.0126437362056788 1 1
-8.8579295368485e-05 -2.94212073783532e-05 1 1
0.000911667451486602 0.000897765488512832 1 1
0.0304935471531141 0.0304167075520612 1 1
0.00602626292755852 0.0058857885611431 1 1
-0.0345651457132406 -0.0345055258967889 1 1
-0.0237915986780518 -0.023672432191244 1 1
0.048326959433675 0.0481094147425835 1 1
0.00254729833050845 0.00243519919824858 1 1
-0.0224969727000847 -0.0224444213321532 1 1
-0.0564957658347483 -0.0563060164743057 1 1
-0.0138414255740573 -0.0137605671887813 1 1
-0.0147321606948075 -0.0146946881580407 1 1
-0.0252556304265753 -0.0251917052160478 1 1
0.01531355376675 0.0153049098990398 1 1
-0.00380696931711297 -0.00384422271922966 1 1
0.0288554961857169 0.0288232713475222 1 1
0.0389941599055235 0.0389634927899754 1 1
0.0255973235991406 0.0255820705918671 1 1
-0.018370998051434 -0.0183276283305738 1 1
-0.00718661691851161 -0.00717449584882233 1 1
-0.0180900156404244 -0.0179974018625465 1 1
-0.00368717970042137 -0.00378440801682662 1 1
-0.0296402533376632 -0.0293856419117366 1 1
-0.0231380762896587 -0.0230625183537013 1 1
-0.00138031441833773 -0.00132489603927028 1 1
-0.00971049822581403 -0.00974015004106027 1 1
0.0181064105978573 0.0181203037906371 1 1
-0.011681102298193 -0.0115828995926477 1 1
-0.0132206579056551 -0.0131965720326721 1 1
0.0200285265741358 0.0200074352788962 1 1
0.00652400446845158 0.00655885263687985 1 1
0.0209022580170833 0.0209674205259264 1 1
0.016102462942234 0.0160905311031769 1 1
0.0348682782328716 0.0347800266337744 1 1
0.0197777346094352 0.0197060560215437 1 1
-0.0136957448868503 -0.0136316987972418 1 1
0.0757272889479156 0.0755598216872726 0 0
0.0111109538615911 0.011109896119256 1 1
-0.0243856529341155 -0.024320876854934 1 1
-0.0381806857585486 -0.0380913386815652 1 1
-0.00614893599709842 -0.0061770211836519 1 1
-0.0296494193719922 -0.0293654388043072 1 1
-0.0146007277839722 -0.0145685424849402 1 1
-0.0260993963044838 -0.0260574692210146 1 1
0.0258433341793613 0.0257331829183897 1 1
0.0132550471309676 0.0132326168954354 1 1
-0.0348334137488907 -0.0346066236924999 1 1
-0.0066735496770708 -0.00661912930005912 1 1
0.0191978128878788 0.0192437213917737 1 1
0.0130908963154029 0.0130726638085392 1 1
-0.0526443660175984 -0.0525665412583911 1 1
-0.00774945060806434 -0.00769833043420462 1 1
0.0341165782616589 0.0340024783119682 1 1
0.00435150176881694 0.00436452223678281 1 1
-0.00470121895227225 -0.0046414374452778 1 1
0.00189508993070067 0.00189566054330831 1 1
-0.00566646600058165 -0.00555167247578904 1 1
-0.0067991242479375 -0.00669933093546147 1 1
0.0391534183700297 0.039029732806636 1 1
-0.035452930688715 -0.0354829236472864 1 1
-0.00067401943813244 -0.000786175754723683 1 1
-0.0188646175619 -0.0187130123400515 1 1
0.0296897808523305 0.0296698041672504 1 1
0.0333368539651486 0.0332545886938898 1 1
-0.0202759888232672 -0.0202083497667213 1 1
0.0199427485184423 0.0198910050813621 1 1
0.0262667838605909 0.0262580410117222 1 1
0.00863597280553509 0.0086636376519946 1 1
-0.0277631274680472 -0.0277582806365828 1 1
-0.0220667060607617 -0.0219953884231667 1 1
0.0359069178332603 0.0358047464222397 1 1
-0.00252310536249063 -0.00247926093866627 1 1
-0.0291739920763025 -0.0291517935937555 1 1
0.0137667507650213 0.0135631389331498 1 1
-0.00698139439837765 -0.00695398351951235 1 1
0.0218166741040572 0.0216368094571115 1 1
-0.0498842738662183 -0.04971163012843 1 1
-0.0198873199786987 -0.019839110565074 1 1
-0.000571801857579735 -0.000503322998462698 1 1
-0.0186844430650736 -0.0186305903054559 1 1
0.00488732067214838 0.00505829595547852 1 1
-0.0186123140623291 -0.0185100098552829 1 1
0.000414314320387108 0.000394022705386616 1 1
0.0178395078998405 0.0177181458901479 1 1
-0.0378899722009116 -0.0377298857855775 1 1
-0.000697937488617164 -0.000721386732185608 1 1
-0.0113591846817399 -0.0112156521592343 1 1
-0.0163847497441277 -0.0163508306616368 1 1
0.00296466161333509 0.00293681946942707 1 1
0.00523466146399601 0.00519810726609074 1 1
-0.0122446123524981 -0.0122201304186097 1 1
-0.00456772641598962 -0.00464685017654499 1 1
-0.0262824483056676 -0.0261272399436824 1 1
0.060973904867408 0.0608550260947378 0 0
0.0343820509361066 0.0344121022891636 1 1
-0.00682614073172631 -0.00683400714738277 1 1
-0.028821925267373 -0.0287278936091116 1 1
-0.0123983785203275 -0.0123724774658812 1 1
0.00723729200144393 0.00713097383679376 1 1
-0.00347907648484763 -0.00349958379422977 1 1
-0.011289810331164 -0.0112408590282834 1 1
-0.00944685442628177 -0.00946685626632028 1 1
0.0387598219076207 0.0386826297411927 1 1
-0.00826773407571663 -0.00823137427251837 1 1
-0.0117799865329059 -0.0118461233056807 1 1
0.0235770626359885 0.0234844891528222 1 1
-0.00901912293566688 -0.00898099284523609 1 1
0.00277289257303568 0.00275008594021828 1 1
0.0206068803578387 0.0205565085393455 1 1
0.0295284123259173 0.0293846649406799 1 1
-0.0428204289981422 -0.0427333548467901 1 1
-0.0347599140302987 -0.0346744325399121 1 1
0.0343190131453249 0.0342534692815875 1 1
-0.0195812324782921 -0.0195650026254065 1 1
-0.0382759581580815 -0.0382189825498235 1 1
0.00998349496402598 0.0100578934653735 1 1
-0.0321873728694702 -0.0320746519253837 1 1
-0.0137083774094525 -0.0137048203383381 1 1
-0.0299557103752341 -0.0298535866195112 1 1
-0.0212268954689155 -0.0212051342221243 1 1
0.0373540837576124 0.0372274603079682 1 1
-0.014164761493324 -0.0141557770972488 1 1
0.0644323793091253 0.0642764628649246 0 0
4.25831602402591e-05 0.000221944470916211 1 1
0.000521129915454847 0.000496262276697416 1 1
0.00308058395361182 0.00310040697626913 1 1
-0.0249740173662599 -0.0249230568527381 1 1
0.00370403656042405 0.00369275099856871 1 1
0.0188767727709715 0.0186928574216977 1 1
0.0272353072844426 0.0271755430241472 1 1
-0.00580892088948727 -0.00589177493198259 1 1
-0.0109880677484128 -0.0109304538053595 1 1
0.0149240317245112 0.0148348821698709 1 1
-0.0477100357538438 -0.0475715170687073 1 1
-0.0100008163763468 -0.00995508318619841 1 1
0.0322142974891738 0.0321521194785509 1 1
0.0132259610137505 0.0132212291453805 1 1
0.0201225287836036 0.0200921366042477 1 1
-0.00267229231952678 -0.00264968839921736 1 1
-0.00420965912887889 -0.0041853312229152 1 1
0.0483453057212789 0.0481897825958974 1 1
-0.00796740490245922 -0.00795262077769354 1 1
-0.0138932388873754 -0.0138648320415222 1 1
-0.00649485464610598 -0.00655314611493996 1 1
0.007789347033177 0.00784869762788178 1 1
-0.0198845788927754 -0.0198228412834768 1 1
-0.0403119911643162 -0.0402547716898278 1 1
0.0284574604148482 0.0283586842518145 1 1
0.0050049844119312 0.00490799453643247 1 1
0.00674628555970431 0.00676721490464722 1 1
-0.0112105712775949 -0.0111611398125631 1 1
-0.00644835151019051 -0.00644084252629024 1 1
-0.00947294893074619 -0.00948102936546248 1 1
0.029039405483212 0.0290378962523304 1 1
-0.013503897761328 -0.0134880203766317 1 1
-0.00759604795728234 -0.00751148467954965 1 1
-0.0165122849185542 -0.0164596153273598 1 1
-0.00657939477971361 -0.00656306399498586 1 1
0.0087916876615951 0.00877776242628568 1 1
-0.0239029025971497 -0.0237902543872464 1 1
-0.00386340359176652 -0.00384268354568387 1 1
-0.0305597412363562 -0.0304958389088233 1 1
-0.0109909905397485 -0.0109713337077072 1 1
0.0101589868511056 0.0101351394173597 1 1
0.0239414220935072 0.0239163505035292 1 1
-0.00845654457635536 -0.00844247814300559 1 1
0.0215909342913278 0.0215676639756576 1 1
0.0439616572979942 0.0438648240962094 1 1
-0.00666223085439472 -0.00666599767835303 1 1
0.00337183387751259 0.00336929303544783 1 1
0.0345384148283288 0.0344419032309708 1 1
-0.0340187255725794 -0.0339367764614438 1 1
-0.0263170711287952 -0.0261294226232002 1 1
0.0028260874867691 0.002845248256228 1 1
-0.0159193168314288 -0.0158395075803434 1 1
-0.00554965375339567 -0.00554609859477091 1 1
0.000563009044373237 0.000378016643312266 1 1
-0.00189084568231494 -0.00188156148466056 1 1
-0.00763869968573516 -0.00766040677610758 1 1
-0.0200296930505337 -0.0199757705542222 1 1
0.0173687249737608 0.0173293681199156 1 1
0.0276314631632537 0.027773210607371 1 1
0.0468723349770002 0.0467631361142308 1 1
-0.0148512500555743 -0.0148694945572345 1 1
0.00683861594524786 0.00683915425544744 1 1
0.0396847825717844 0.0395018868405652 1 1
-0.0130638039292803 -0.0130323041933778 1 1
-0.00993362820930148 -0.00981732245907871 1 1
0.0126730854110579 0.0124923596218322 1 1
-0.0415513952125595 -0.0414561902297676 1 1
0.0232157612088666 0.0231559814723421 1 1
0.030887495285708 0.0308104455668769 1 1
0.0187934936596095 0.0187266038245072 1 1
-0.0111538657105903 -0.0111493071497788 1 1
0.0426926649297559 0.0425856845656324 1 1
-0.00363994984459844 -0.00358622152727597 1 1
-0.00799320568944366 -0.00802766980026485 1 1
0.000924766866118531 0.000927930161333502 1 1
0.0260999170546302 0.0260760834352111 1 1
0.0360945613670152 0.0358021004283898 1 1
-0.0550517795311519 -0.0549881769668039 1 1
0.00565088078876978 0.00577310591952757 1 1
-0.00595246745244029 -0.00594478795295842 1 1
0.0132694271533318 0.0130258464852151 1 1
-0.001272607173027 -0.00133716369335278 1 1
0.0150079166652131 0.0149550080956258 1 1
0.0289240323467671 0.0287861906185876 1 1
-0.0115532395523306 -0.011546070628473 1 1
-0.0315943716363081 -0.0315432763133598 1 1
0.01766643296684 0.0176037618343825 1 1
0.0209467461614554 0.0208851269844256 1 1
0.026210297870211 0.02611862278329 1 1
-0.00492710267639334 -0.00493001215207435 1 1
-0.0205299986126827 -0.020484074270101 1 1
0.00475037538795882 0.00484332984132323 1 1
-0.00388174755588686 -0.00389923269715813 1 1
-0.00635825253871243 -0.00637852226735049 1 1
-0.0162334390546533 -0.016061870232862 1 1
0.043411604782054 0.0432937304554748 1 1
0.0121421161988886 0.011967601164861 1 1
-0.0075931292009759 -0.00766881790606776 1 1
-0.0310434319756912 -0.0309723568242314 1 1
-0.019271952598916 -0.0192384342351642 1 1
-0.0205912076006318 -0.0205492332920274 1 1
-0.0754062732130672 -0.0753159413565907 0 0
-0.0163454967858839 -0.0164159959107033 1 1
0.0206937892073945 0.0206294787329751 1 1
0.0486038145060709 0.0484612634389135 1 1
-0.00563329056688648 -0.00558617241657493 1 1
0.0291728612228711 0.0291441168398148 1 1
0.0145582112075227 0.014567331783088 1 1
0.0080265528744028 0.00802019135612138 1 1
0.00109992730193157 0.00109888260809579 1 1
0.0386971322147237 0.0384471012827949 1 1
-0.05646285436007 -0.0563243163518727 0 0
0.0103904353182099 0.0103034526025334 1 1
-0.00252547014309431 -0.0025141937231797 1 1
-0.0446518014997298 -0.0445390880926832 1 1
-0.0581067630322924 -0.0579783534763581 0 0
-0.0119426473464738 -0.0119446270677507 1 1
0.0463971446757601 0.0463933914782027 1 1
-0.0461070739176557 -0.0459999148236979 1 1
0.00895458283885945 0.00888863356110431 1 1
0.0113184412579563 0.0112874016417727 1 1
0.013482550080267 0.0134667975092195 1 1
-0.00575500357459508 -0.00564143817317262 1 1
-0.0156759958059662 -0.0156245565293563 1 1
0.0267321895807984 0.0266926116017346 1 1
-0.0134428736967129 -0.0134154692526178 1 1
-0.0551379303458137 -0.0549550439528376 0 0
-0.0325530887213029 -0.0324989058351342 1 1
-0.0543991177118298 -0.0542643363847638 0 0
0.0311201502948856 0.0311572444514576 1 1
0.00985227270533066 0.00964217448395345 1 1
0.0178739153746676 0.0178513884848025 1 1
-0.0152534963247434 -0.0151522058675559 1 1
-0.0360714643132348 -0.0359407267040159 1 1
-0.00822264910133997 -0.0082775600967013 1 1
0.0134614005382977 0.0134507323684737 1 1
-0.00210279219845888 -0.00209544680139778 1 1
-0.0165070804082066 -0.016347814588392 1 1
-0.0315967046755862 -0.031681317288281 1 1
0.00855635040586797 0.00850785579553127 1 1
0.0219703049347754 0.0219583736984358 1 1
-0.0229953398931122 -0.0229981444590701 1 1
0.0397730394432008 0.0396147402637019 1 1
0.0335886764821868 0.0334977649785063 1 1
0.0119200140542697 0.0118367535781035 1 1
-0.0341881258140033 -0.0340744046454713 1 1
-0.0146927731680189 -0.0146593133514567 1 1
-0.0312383926278542 -0.0310770768499976 1 1
0.0450443953568628 0.0449207598544613 1 1
-0.00832737181676843 -0.00820087820742084 1 1
-0.0296686474341646 -0.0295632109071541 1 1
0.0274933844995831 0.0275244191864853 1 1
-0.0344390617097059 -0.0343833675509896 1 1
0.00123914377778378 0.00117417821957124 1 1
-0.0265631686812065 -0.0265025986357711 1 1
-0.0204375017846487 -0.020410211800822 1 1
0.0398537302210859 0.0397483680251429 1 1
-0.0107988911369503 -0.0108256978928932 1 1
0.0196572237122458 0.0196475356514471 1 1
0.034535782439137 0.0345287408617819 1 1
-0.0245141777379484 -0.0243975033090086 1 1
0.0185324008404455 0.0184730182472287 1 1
-0.0533330730110921 -0.0531853214434572 0 0
0.0355055379895566 0.0354302843746645 1 1
0.0175881790579645 0.0174917429898041 1 1
0.00622880737742631 0.0061956272286885 1 1
-0.0138082813608273 -0.0137720075984449 1 1
-0.0145138233468649 -0.0144938669945585 1 1
0.0418954865122757 0.0419189341440294 1 1
0.0079139994630279 0.00789416944104496 1 1
0.0608545041800325 0.0606576266436432 0 0
-0.00150147206675112 -0.00149588742613882 1 1
-0.0151200626859531 -0.0150103871656421 1 1
-0.0288457246440832 -0.0287683757374298 1 1
-0.0358873150416716 -0.0355560459597513 1 1
-0.0215056878423053 -0.0214717166639513 1 1
-0.0420796968710787 -0.0419689242885175 1 1
0.0223143761804536 0.0221810432963599 1 1
-0.000433840971614757 -0.000437881693991088 1 1
0.0130441787359349 0.013053966878978 1 1
-0.0449814899262815 -0.0447280037699355 1 1
0.019940810718356 0.0197425261044274 1 1
-0.00916980642136056 -0.00906297995657378 1 1
0.0189393770090582 0.0188288376923898 1 1
0.0286286402454506 0.0285662160873042 1 1
-0.0159128531441099 -0.0158413297945458 1 1
-0.0165269890299855 -0.0164853265799376 1 1
-0.0147078523713254 -0.0147179020614389 1 1
-0.03126877699673 -0.0312015002060604 1 1
0.0350212157064251 0.0349105364516908 1 1
0.0060214024034301 0.00598143991033855 1 1
0.00878525869361588 0.00877686008041902 1 1
-0.012781730697083 -0.0127253014797446 1 1
-0.033223705812751 -0.0331267639832097 1 1
-0.0136667428005934 -0.013587900883004 1 1
0.010764307274652 0.0107157122875302 1 1
0.0107897631947689 0.0107457172387147 1 1
0.0223903472363484 0.0222565012670084 1 1
-0.0377029614268527 -0.0375594331801369 1 1
0.0758121311800285 0.0756128249451777 0 0
-0.0282917123981094 -0.0281927147300795 1 1
-0.00299491107152537 -0.00298423017333819 1 1
0.0321140121880577 0.0318259462924941 1 1
-0.0233738385737993 -0.0232518008949967 1 1
-0.00518198615718951 -0.00508860343440767 1 1
0.0198067137770922 0.0197833462965084 1 1
0.0273213334303521 0.0272306312732654 1 1
-0.00618452435047668 -0.00617636063105396 1 1
0.0275790955297373 0.0275198284522611 1 1
-0.00355342079879487 -0.00359101617623065 1 1
-0.0380737352668995 -0.0380967084083258 1 1
0.022857145833622 0.0228108237446628 1 1
-0.00839300260038156 -0.00835053999136382 1 1
0.0117592097242989 0.0117534581236568 1 1
-0.000586914525386712 -0.000583319715907893 1 1
0.0138334628725793 0.0138152257188272 1 1
0.0400630118262586 0.0399809309464677 1 1
-0.0210203915606425 -0.0209877853727094 1 1
0.0298063890038541 0.0296614385188209 1 1
-0.0075213326514221 -0.00747892441211001 1 1
-0.0243539316019388 -0.0242984180871324 1 1
0.0281737763304931 0.0280821140467122 1 1
-0.0254888129632877 -0.0254244739945666 1 1
-0.00646957080214351 -0.00635089550786626 1 1
-0.0184307437688168 -0.0183983285422197 1 1
0.00133340207017109 0.00144970511199764 1 1
0.0133995049638877 0.013360439288359 1 1
-0.0200166084060392 -0.0198558893216987 1 1
0.0423393942430642 0.0422098870881369 1 1
-0.0375328082048262 -0.0374676692964429 1 1
0.0186785724924011 0.0186423693550142 1 1
0.0274670011575084 0.0274096794623381 1 1
-0.0145679937548195 -0.0144356316673517 1 1
0.0378897128262074 0.0378362499359709 1 1
-0.0123014494414489 -0.0122750819829255 1 1
-0.0193830119581821 -0.0194160362977393 1 1
0.0162905224824161 0.016339977275574 1 1
-0.068676728161137 -0.0684898989700243 0 0
-0.0254001030776346 -0.0252320316935604 1 1
-0.0031848537496437 -0.00316322930018197 1 1
-0.0240259875068522 -0.0238718225329483 1 1
0.00275845996400205 0.00267666979207285 1 1
-0.020325454362939 -0.0203112261363955 1 1
-0.019662053629144 -0.0195094300699498 1 1
0.0283215529302105 0.0282124220469387 1 1
0.0230204830345691 0.022869540461486 1 1
-0.0300319752816496 -0.029775360009839 1 1
-0.0262869380599724 -0.0262125713458844 1 1
0.024663201964247 0.0246519042326638 1 1
0.000484692521583228 0.000516819465375998 1 1
0.0245587648615513 0.0244519880683548 1 1
-0.00863893492069741 -0.00856385838085038 1 1
0.0153536847536194 0.015306853697642 1 1
-0.0257734278760394 -0.0256836215894607 1 1
-0.0272482852860668 -0.0271826201318754 1 1
-0.022696648454556 -0.0226621161382923 1 1
0.0460097710502488 0.0458986173577442 1 1
-0.0346560127423103 -0.0346040498266356 1 1
0.00743745699736212 0.00733827630479983 1 1
0.0350932839049636 0.0351774239283819 1 1
0.0038662243405059 0.00384473545286776 1 1
-0.0316694231159932 -0.0314724804870991 1 1
0.0539503522631584 0.0537696443436933 0 0
-0.0170558516105212 -0.017029076668196 1 1
0.0128235440996516 0.0127787317787549 1 1
0.0033809760621299 0.00335577018166535 1 1
-0.025127596475892 -0.0250301220770629 1 1
-0.0229056476249778 -0.0228312558183935 1 1
0.0320487597549652 0.0319813412784012 1 1
-0.0478889804331801 -0.0477701729530881 1 1
-0.0228326570505155 -0.0227794859090684 1 1
0.00900706761208618 0.0090047208275106 1 1
0.00774473612140435 0.00772640393393776 1 1
-0.0187570079810819 -0.0186675879091279 1 1
-0.0381364028518739 -0.0380082831837959 1 1
0.00745371421562878 0.00747301530395609 1 1
0.0481635123352551 0.0480034805359075 1 1
-0.00708536837126701 -0.00705907244669777 1 1
-0.00107065707300559 -0.00105306725567616 1 1
0.0378731110459731 0.0377818868149499 1 1
0.0256629626011314 0.0256841999445411 1 1
-0.0278356289757303 -0.0277414924224347 1 1
-0.0382723320943881 -0.0381866061824012 1 1
-0.00985342514375439 -0.00981287988927424 1 1
-0.0231278400882219 -0.0230708516509823 1 1
-0.0123909103581907 -0.0123290208868765 1 1
0.0536754875585023 0.0535159448684863 0 0
0.0145395523378489 0.0145075370947034 1 1
0.0465704625253428 0.0465608892479428 1 1
-0.0113298580957877 -0.0112104133802407 1 1
0.0371643941939077 0.0370425904506737 1 1
-0.0416466976085435 -0.0415352026656527 1 1
0.0289380712901995 0.02887211961392 1 1
0.00138974008048344 0.00143132881547874 1 1
-0.0103898994158415 -0.0103836056727947 1 1
0.0118323576931923 0.0118310529869363 1 1
0.00460354188925784 0.00460579998082127 1 1
0.00369386644286163 0.00374650986242203 1 1
-0.0250417779496209 -0.0248810924882363 1 1
-0.0363782043319692 -0.036301336836728 1 1
0.0267572188293603 0.0266291637428095 1 1
0.00837962710954731 0.00837753293155397 1 1
-0.0172655035158483 -0.0172174487658013 1 1
-0.0603191954298928 -0.0601113477710645 0 0
0.024537650542859 0.0245589613564988 1 1
-0.0289381636972074 -0.0288869113444095 1 1
-0.002027004083887 -0.00202071339408114 1 1
-0.056129005136666 -0.0558749937590841 0 0
-0.0525269203301985 -0.0523128072897495 1 1
0.0174242870331034 0.0174648935004067 1 1
-0.0135398838537864 -0.013518586694905 1 1
-0.00901135067563288 -0.0088685478123887 1 1
0.0229908938004103 0.022897750417734 1 1
0.0303699330946438 0.0303105799957773 1 1
-0.00348309480673299 -0.00347672351460286 1 1
-0.0225216278934374 -0.0223635670296697 1 1
0.00110672219281318 0.00106761453416433 1 1
0.0407343354005727 0.0406054255771739 1 1
-0.0195968535008884 -0.0195261432263471 1 1
0.0096597432042741 0.00969341636225877 1 1
0.0256274501633256 0.0255539626970244 1 1
-0.0436023035741456 -0.0435118224805151 1 1
-0.0267048780619722 -0.0265263297232928 1 1
0.0340562985827454 0.0339717082569713 1 1
0.0297157857954466 0.0297330000343047 1 1
0.00231055937818 0.00233411602522604 1 1
0.00856715842953814 0.00850815688320115 1 1
0.00827424412661074 0.00817532367884795 1 1
0.0332390788168539 0.0330913717904097 1 1
0.00123680689791839 0.00135465806842571 1 1
0.00494002614438876 0.00494603959493529 1 1
-0.00169415948702995 -0.00172491684384561 1 1
-0.00869910171534611 -0.00872761253779517 1 1
-0.022623614871325 -0.0224889895879297 1 1
-0.00378200167807656 -0.00376221977419978 1 1
-0.0145218504541519 -0.014514343983912 1 1
-0.0176945070264506 -0.0175945404580082 1 1
-0.00298470444126581 -0.00297177757489262 1 1
0.0160994051260022 0.0161356310007478 1 1
0.0369076284279745 0.0367876363941513 1 1
0.0201551799565989 0.0201233432432645 1 1
-0.0157026730238806 -0.0157035781814781 1 1
-0.0606161915957259 -0.0604589891232913 0 0
0.0255033875990189 0.0253800460336596 1 1
0.0269677731310376 0.0268312127342167 1 1
0.024867317805153 0.0246094504771528 1 1
0.0224234713410481 0.0223502115105723 1 1
0.0538505320520952 0.0537322692867958 0 0
0.0346378589435076 0.0345572553207965 1 1
0.000823761912310991 0.000807294282073274 1 1
0.00897137608531342 0.00895141486011873 1 1
0.00563628190724476 0.0056235697183308 1 1
-0.00143789442291991 -0.0014582302253686 1 1
-0.0164763009054734 -0.0164494885799891 1 1
-0.00763379828860944 -0.00758977556629035 1 1
-0.0162095513771628 -0.016198975980399 1 1
0.0135001228844521 0.0134985668712283 1 1
-0.0192781689002639 -0.0192013227038221 1 1
0.010600849535865 0.0105901869240967 1 1
-0.036952141576591 -0.0368422295994821 1 1
-0.0284951645478672 -0.0281990348615575 1 1
0.0113942614026261 0.0113911494656282 1 1
0.0251105794868193 0.0250397541653525 1 1
0.0379038872088258 0.0378169717967166 1 1
0.00453687411795212 0.00452233720958666 1 1
0.036014982371684 0.0359169309003529 1 1
-0.0441688710732902 -0.0439567338201015 1 1
-0.0183820477619681 -0.0183078502462983 1 1
-0.0249589939333679 -0.024783217112925 1 1
0.034812223480881 0.0347693656206488 1 1
-0.00881710736572958 -0.00879884868676148 1 1
0.00876451623997928 0.0087435274773393 1 1
0.0380718398230662 0.0380329309700933 1 1
0.00980231924207073 0.00979216810508333 1 1
0.0269159089274802 0.0268615204107575 1 1
0.0375557051608634 0.0374903776753896 1 1
0.0133952889953021 0.0133493024388901 1 1
0.0143662825647554 0.0143025848579735 1 1
-0.00837833171764989 -0.00833053911919669 1 1
-0.0210744968216788 -0.0210712884964357 1 1
0.0107826297486513 0.0107506654245773 1 1
0.00954737215556243 0.00949522116594595 1 1
-0.0121582754971124 -0.0121703743978398 1 1
0.00749840967525022 0.00759129546570566 1 1
0.0436475044489161 0.0435333826629832 1 1
-0.0337284000080394 -0.0338220594760057 1 1
-0.0270705776310761 -0.0269767687179209 1 1
0.00325239042919427 0.00327889673901901 1 1
-0.0192540189608078 -0.019242811210231 1 1
0.0260948955303393 0.0260209435846582 1 1
0.0145441272165387 0.0144635833827869 1 1
-0.0170423678012559 -0.0170219551318801 1 1
0.0145170019945394 0.0143331596130589 1 1
0.0254528499155999 0.0254532820251315 1 1
-0.0146687314600807 -0.0146494750318077 1 1
0.0108473655331964 0.0107384614182253 1 1
0.0360913591252435 0.0359680753526881 1 1
0.013079264879343 0.0130406778915223 1 1
0.000811177474947098 0.000824710742582961 1 1
-0.0585776304036035 -0.0583646511924417 1 1
0.00157900507528588 0.00149438180413976 1 1
0.0124511729835924 0.0124391737937336 1 1
-0.0163951180513973 -0.0163604670757653 1 1
0.00217909264658532 0.00217805825020597 1 1
0.00863837192257599 0.00862848132342313 1 1
0.0172119037855886 0.0172449898664655 1 1
-0.0164563745608411 -0.0164153900376292 1 1
0.0474148517493174 0.0472760726949267 1 1
-0.0101192675399279 -0.0101170419588809 1 1
0.0202738025219442 0.0200711256260686 1 1
0.0269277365894169 0.0268057238631679 1 1
0.0252434604168023 0.0251697714940151 1 1
0.013257351062509 0.0132224909916541 1 1
-0.0174925854247261 -0.0174151454646092 1 1
0.0140936538099155 0.0141867270628716 1 1
-0.00858472738387762 -0.00857417971435053 1 1
0.011529058362242 0.0114796216832888 1 1
-0.0189522724149243 -0.0189012992100337 1 1
-0.0457061055160697 -0.0455281891418031 1 1
-0.0707835678589042 -0.0705346403736879 0 0
0.0108400475473463 0.010928461343839 1 1
-0.00360625223023849 -0.00358041107768043 1 1
-0.0138486296221309 -0.0138186903310801 1 1
0.062648918638952 0.0624473642105196 0 0
0.00126458694662671 0.001306547359387 1 1
0.0692246550703086 0.069007646339461 0 0
0.00235662529357205 0.00228971313519559 1 1
-0.019859577465683 -0.0197850249920707 1 1
0.012701670408746 0.0126619737736779 1 1
0.0115863660099203 0.0115410585008799 1 1
-0.024834404383344 -0.0248057939688678 1 1
-0.0226791843881035 -0.0226348711413727 1 1
-0.00567313386041635 -0.00563392454216282 1 1
-0.00324207029077465 -0.00322984197553233 1 1
-0.00579385048964056 -0.00575077044194711 1 1
0.0629239253159161 0.0627853712110105 0 0
-0.0506052747835498 -0.0504863648851187 0 0
0.0306717256157167 0.0305948760546365 1 1
0.0114809973106103 0.0114053848679872 1 1
0.0367568347958714 0.0366521547932826 1 1
-0.00109385725325361 -0.00115307323865644 1 1
-0.0189204195954606 -0.0189078430493815 1 1
-0.0317618442627568 -0.0317300621969771 1 1
0.00366164633430891 0.00363575865853167 1 1
-0.00565992930878267 -0.00565676652943717 1 1
0.0107312866762136 0.0106793981029443 1 1
0.0241004264134765 0.024066984902908 1 1
0.0126203518984685 0.0125449242190668 1 1
0.0267179696724704 0.0266456974122073 1 1
-0.0224852927147563 -0.0224470298414649 1 1
-0.074027797276327 -0.0738796065442373 0 0
-0.0107396841353874 -0.0107169187324661 1 1
0.0459000677755239 0.0457247225575374 1 1
0.00511689949821006 0.00513968515680598 1 1
-0.0395684480409996 -0.0394613251441012 1 1
0.00918285213837172 0.00912004418581233 1 1
-0.00833214716500112 -0.00834698972945513 1 1
0.0183960845560049 0.018317216316042 1 1
0.0428465450893974 0.0426057736587009 1 1
-0.0150090548203602 -0.0149273425255954 1 1
0.00442226204693516 0.00439700916984339 1 1
-0.0121868018477307 -0.0121514281158899 1 1
0.00919369117368762 0.00927846236104845 1 1
0.0315089424775985 0.0314410847834178 1 1
0.000115520234331992 0.000327674833532772 1 1
-0.00695387815147017 -0.00694495911898309 1 1
-0.0588140084912502 -0.0585192321049212 1 1
0.0119748464221716 0.0119527130210716 1 1
0.0495442031040245 0.0493966930927897 1 1
0.0483638402053466 0.0482144112483219 1 1
0.010171791130556 0.010140888921347 1 1
-0.0387511164470307 -0.0385411488049654 1 1
-0.017519841741916 -0.0174880798267111 1 1
-0.022584806717427 -0.0225354600896048 1 1
-0.00644510636336374 -0.00655822568550289 1 1
-0.0112307994388792 -0.0111774766245425 1 1
-0.00999126141767531 -0.0099325895512258 1 1
-0.0289941208938054 -0.0289093020130023 1 1
0.0443434806502352 0.0442470591041376 1 1
-0.0202615039516751 -0.0201865587859329 1 1
0.0158501546033226 0.0158514773581175 1 1
-0.0305511899941491 -0.030404988517628 1 1
0.0139601549409883 0.0138499223936492 1 1
0.0100601268381573 0.0100509149194021 1 1
0.00860918331635327 0.00859876219252026 1 1
0.00403308982116911 0.00396788779647887 1 1
0.0369798241581493 0.036838331641319 1 1
0.0394749495617878 0.0394128879228263 1 1
-0.00667389150394833 -0.0066356214974857 1 1
0.012812896944589 0.0128744039520762 1 1
0.0279113941996935 0.0278705985614842 1 1
-0.0181281481836576 -0.0180298679883105 1 1
-0.0162439572822955 -0.0161884337625584 1 1
-0.0131541797381746 -0.0131103275009853 1 1
-0.000889412480985172 -0.000907404651999269 1 1
0.0314246952377214 0.0313402436835326 1 1
-0.0543177073794946 -0.0541087541758694 1 1
-0.0348442471638847 -0.0345765894368751 1 1
-0.0385896086777418 -0.0385366027800917 1 1
0.00898266991613796 0.00896694844046718 1 1
0.00430864579860812 0.00424453854842147 1 1
0.00182960950527723 0.00181572656735154 1 1
-0.0127083962886306 -0.0126628827439015 1 1
0.0260642221247123 0.0260491502739761 1 1
-0.00963536938710365 -0.00956015086722744 1 1
0.0383718633925531 0.0383025092982009 1 1
-0.00810079033439408 -0.00809325559392416 1 1
-0.00469412429417543 -0.0047612550821065 1 1
-0.0158629081763984 -0.0158352314323928 1 1
0.00159769830160462 0.00155245348809202 1 1
0.00896222206533645 0.00902040876072831 1 1
-0.0310939074863478 -0.0310237835395134 1 1
0.0146369634558767 0.0145938137510249 1 1
0.0185539492337784 0.0184449758258386 1 1
0.0419786697630141 0.0417672341016816 1 1
0.0170925988046065 0.0170982469525354 1 1
-0.00408819936900628 -0.00404192434910623 1 1
-0.00739693467317292 -0.00738886581660688 1 1
0.0281049180421006 0.0280434514797841 1 1
0.000550114950549898 0.00054934819951206 1 1
0.0387462109907476 0.0385914411044537 1 1
0.0365307324072823 0.0364779057878294 1 1
-0.0362417588364321 -0.036044974901779 1 1
-0.00504035465701629 -0.00514787409576489 1 1
-0.0256261635666417 -0.0255194417779784 1 1
0.00937915824808628 0.00935670627906058 1 1
-0.0322642352723579 -0.0321860657941777 1 1
-0.0298929574314575 -0.0298420903949802 1 1
0.0355269017884245 0.0354609028901891 1 1
0.0152341827716582 0.0152193299464798 1 1
-0.0361933523872439 -0.0361216878970008 1 1
2.38922941572851e-05 2.32651383455054e-05 1 1
-0.0342821393356586 -0.0344019009051123 1 1
0.0167114514733703 0.01667190132105 1 1
0.0100784851281052 0.010005729876878 1 1
0.00736654341545994 0.00733165457384052 1 1
0.0289078052628302 0.0287626783598076 1 1
0.0146925131918147 0.0146950401156125 1 1
-0.0164928940670291 -0.01646237682723 1 1
-0.00524158298324158 -0.00540345849758323 1 1
-0.0300056032820975 -0.0299592369985599 1 1
0.00145447371397273 0.00146296524197231 1 1
0.0203268029413462 0.0202509683062889 1 1
0.0318605407489612 0.0317368099818997 1 1
0.0527222179953646 0.052612207681203 0 0
0.031885155143735 0.0318007369982535 1 1
0.00770145234911548 0.00775592028916646 1 1
0.0219103716212833 0.0218631302318439 1 1
0.0289754569679281 0.0289921748384837 1 1
-0.0366048547884581 -0.036518458710691 1 1
0.0285551410395749 0.0284947042742756 1 1
-0.00430334230821101 -0.00429541505837293 1 1
0.0006284403795939 0.000612414936493093 1 1
0.00434986306080982 0.0043459088951158 1 1
0.0214755275452049 0.0214101791993272 1 1
0.0351638868183958 0.0351212133976761 1 1
0.0118747505942082 0.011822116214232 1 1
0.00291862213766493 0.00288822732547534 1 1
0.0237911283164996 0.0237312236231716 1 1
-0.00674328678060592 -0.00671647239004721 1 1
-0.0248808532069663 -0.0248093421444795 1 1
-0.00364340519243728 -0.00366764784076374 1 1
-0.0347640874311455 -0.0346680952518998 1 1
-0.0483938508951286 -0.0482732219055326 1 1
0.0347889767223349 0.0347036876938604 1 1
-0.0208657986089501 -0.0207653429230192 1 1
-0.00902693815693484 -0.00914102906039139 1 1
-0.0170442965275381 -0.0170012952135371 1 1
0.0378669376263271 0.0377615046359833 1 1
0.0164769810532122 0.0163651212709456 1 1
-0.0469270101968352 -0.0468466689044886 1 1
-0.0165883469752755 -0.0165453931457107 1 1
-0.0274062595564072 -0.0273758492654465 1 1
0.00781311465268032 0.0077872402388028 1 1
-0.0267002683710389 -0.0266366283238459 1 1
-0.000240197729765383 -0.000235950235483478 1 1
0.0326394233236771 0.0325567544672024 1 1
0.038315721800255 0.0381972744746867 1 1
0.0132182303943216 0.0132185775406637 1 1
-0.00917078754108946 -0.00903088364837968 1 1
0.00192330401211469 0.00198365441705966 1 1
-0.0532503758584197 -0.0531664749456378 1 1
-0.0357005359222085 -0.0356338100251984 1 1
-0.0189566373282112 -0.0188616677646049 1 1
0.0172807339179639 0.0172215341379402 1 1
0.0145481316817567 0.0145207450774899 1 1
-0.00279017632690902 -0.00279017139082545 1 1
0.0570458378889389 0.0567567919338686 0 0
0.0268346048371427 0.0267396252925521 1 1
-0.0176312416514604 -0.0175739100899595 1 1
-0.0126690537017484 -0.0126691566953092 1 1
-0.0301712344535524 -0.0301364656102457 1 1
-0.00231264937252252 -0.0020051253335392 1 1
-0.00680243012240048 -0.0067573144754077 1 1
0.0504405792457718 0.0502963575261525 0 0
-0.0106980439551982 -0.0106667301320978 1 1
0.030240790069478 0.0301756925827824 1 1
0.0522135326585463 0.0520756920972422 0 0
-0.008792668774406 -0.00876146844959833 1 1
0.00209147991818386 0.00193521784651887 1 1
-0.00772567977046479 -0.00769855123184058 1 1
0.0134648362538982 0.0133966052272902 1 1
0.0574473990508315 0.0571560204067987 0 0
-0.0288408528526117 -0.0287649987103954 1 1
0.0154192159477451 0.0154931073694587 1 1
0.0101476319483428 0.0101233972162434 1 1
-0.0290162569245474 -0.029049762837968 1 1
0.0356264971218407 0.0354279126593026 1 1
-0.0551782302723665 -0.0550608886645067 0 0
-0.0203190416197815 -0.0202524682517023 1 1
-0.0147328435454539 -0.014682072480994 1 1
0.0584203125959187 0.0583964694420765 1 1
-0.0448612459018194 -0.0447896570854184 1 1
0.0426734636506906 0.0424569984858916 1 1
-0.0221493821206497 -0.0220797383474502 1 1
0.00264679006097929 0.0025768010491086 1 1
0.0144598646295296 0.0144652916530705 1 1
-0.0329647441771865 -0.0328817421670966 1 1
-0.00748248292475337 -0.00748163790371186 1 1
0.00919675326096202 0.00913954425477732 1 1
0.00239100579214638 0.00250938255656978 1 1
0.0668635287815357 0.0666380149377796 0 0
0.0268938959005995 0.0268010935887268 1 1
0.00609415084911287 0.0060927604164888 1 1
-0.0359850776421219 -0.0358907762069455 1 1
-0.00536708410880267 -0.00534837369016568 1 1
0.0104955555076853 0.0103590164489888 1 1
0.0268393416970105 0.0267420784107003 1 1
-0.0431200250673621 -0.0429978652767716 1 1
0.0294919739209906 0.0294405094021088 1 1
-0.041571126406981 -0.0413277338012472 1 1
0.00385150417049629 0.00385799936593414 1 1
0.0546767943892867 0.0545135414190745 0 0
0.00310149982648422 0.00316600992939712 1 1
-0.0404495379953603 -0.0403594984611374 1 1
-0.00585043754317182 -0.00586239319891858 1 1
0.0372831611579953 0.0372266131010289 1 1
0.0362719947203668 0.0362608098637732 1 1
-0.0587794004329368 -0.058603548470611 0 0
0.000309859002169822 0.000327358248780181 1 1
-7.57707854163476e-05 -0.000132184669030758 1 1
-0.00332403525118734 -0.00334310403928962 1 1
0.0125062999694714 0.0124538299432456 1 1
-0.00925504420855807 -0.00897250078120041 1 1
0.00763983683161601 0.00761345304753304 1 1
0.0278294643269046 0.0277686112727383 1 1
0.0374524980198641 0.0372247200672338 1 1
0.00789214827131812 0.00786290012854986 1 1
0.0289433731009031 0.0288492789760489 1 1
-0.0170341521702242 -0.0170039373371161 1 1
0.032027623428461 0.0319567838410256 1 1
-0.018531036961042 -0.0183799679705665 1 1
-0.00722360088168105 -0.00722185957402798 1 1
0.0532872542666867 0.0531837804504046 0 0
0.00964405789254526 0.00964727645155733 1 1
-0.0688064336467729 -0.0686551356231258 0 0
-0.00321817889140389 -0.00322417462791383 1 1
-0.016907709731284 -0.0168533980908591 1 1
-0.0190384231674281 -0.0188975081698448 1 1
0.00294395189201839 0.00292758739538977 1 1
0.00642568719438855 0.00638728850513607 1 1
-0.000736168159314605 -0.000739828168907288 1 1
-0.0544196368906727 -0.0542867789169718 1 1
-0.00856304311237471 -0.00856989142698937 1 1
0.0833339685847576 0.0831287502288305 0 0
0.0128709690167181 0.0127972222104435 1 1
0.0381480370672335 0.0381149975469868 1 1
0.0147524588522414 0.0144529306029624 1 1
-0.0446865483267357 -0.0445279159682524 1 1
0.0238013856130823 0.0236655615813211 1 1
0.0149205089079898 0.0148536382231889 1 1
2.78608663514053e-05 5.97047175832262e-06 1 1
-0.0181390100732673 -0.01808169114231 1 1
0.0140698930029857 0.0139621609537613 1 1
-0.0576777810397759 -0.0574559639413025 0 0
0.00233163188987238 0.00236257772106755 1 1
0.0180051236439964 0.0179553071733497 1 1
0.0364903416484139 0.0365108138720587 1 1
-0.00109837062713729 -0.00109927830150139 1 1
-0.000283983363510387 -0.000368189646805244 1 1
0.0273017301728027 0.0273108942520737 1 1
-0.0114444248507867 -0.0113368585894731 1 1
-0.00370736180134997 -0.00362162702969861 1 1
0.00695453605161207 0.00697806774399407 1 1
0.0108780832935529 0.0108385870555777 1 1
-0.0222686704648087 -0.0222061778359248 1 1
0.00462776909256703 0.00463338139488644 1 1
-0.0152268341718791 -0.0150952866330907 1 1
-0.0168916145988952 -0.0168248753951015 1 1
-0.0164675371239796 -0.0165237108318249 1 1
-0.00287946985566424 -0.00276526665717421 1 1
-0.0379975972798595 -0.0379068314488358 1 1
-0.0369327899064548 -0.0368025494113723 1 1
0.0146039925198821 0.0145914726807522 1 1
-0.0503568630115192 -0.0501530031717076 1 1
0.0452194813493457 0.0451279995656721 1 1
0.0119735342405104 0.0119276674013069 1 1
-0.0303374413487339 -0.0301122111566841 1 1
-0.0107563009277779 -0.0107312267723006 1 1
0.0220967179196478 0.0220002881741714 1 1
-0.00272819923638298 -0.00271922374166327 1 1
0.00746172248182346 0.0074130752902753 1 1
0.011019315468967 0.0109747574986024 1 1
-0.0284561352884707 -0.0284175475819757 1 1
-0.00305810536873976 -0.00307730424280046 1 1
-0.0414453946965866 -0.0413083486135442 1 1
-0.0567361383961707 -0.0566250405080325 0 0
-0.0236057594617104 -0.0235659243705259 1 1
0.00295843473580735 0.0029881272285213 1 1
0.0543464253340253 0.0541652722156617 0 0
0.0133421425893011 0.0134062321208318 1 1
0.00387980597632912 0.0038742351022241 1 1
-0.0509312777096668 -0.0508294808629169 0 0
0.0171421522138602 0.0170741617972111 1 1
0.034870304582445 0.0347912496995106 1 1
-0.02006891411428 -0.020037252945569 1 1
0.0287060311179281 0.0287303379985625 1 1
-0.00224903500420202 -0.00221975511237802 1 1
-0.00328552872055954 -0.00328334001708924 1 1
-0.0129904815060173 -0.0129666579017172 1 1
0.0401494679590144 0.0400260519965864 1 1
0.0106221147225804 0.0106003685046064 1 1
-0.0117499424856411 -0.0117023922308924 1 1
0.00882547159575466 0.0087934760791195 1 1
0.0325237605216131 0.0324181884500121 1 1
-0.0372090912333228 -0.0371273475340204 1 1
-0.0157607573145773 -0.0156612404108336 1 1
-0.0202839961261041 -0.0202186270160631 1 1
-0.0393091976461852 -0.0391936379477893 1 1
0.00391160329075712 0.00390079233556033 1 1
-0.0199780744833628 -0.0199427037207256 1 1
0.0318574554627219 0.0318318596247834 1 1
-0.0208227004496609 -0.0207575905736856 1 1
0.00412409944480303 0.00415335407523325 1 1
-0.0331643973382769 -0.033091484956399 1 1
-0.00550057056581015 -0.00556110208043523 1 1
-0.0088282577539963 -0.00878203342659318 1 1
0.00989934619791032 0.00987646817974784 1 1
-0.0488989197538647 -0.0487650798438017 1 1
-0.00658388763623162 -0.00655932723452041 1 1
-0.013345621452011 -0.0133326328489695 1 1
0.0426582553704905 0.0425278528361129 1 1
-0.0254436567002587 -0.0253247981303268 1 1
0.0105729091792687 0.0105060985042271 1 1
-0.0141500164964301 -0.0141627381638061 1 1
0.0205263489573811 0.0205023496297892 1 1
-0.00117818782807814 -0.00116953685433218 1 1
0.0396726845153596 0.0395707779234805 1 1
-0.0381948181513039 -0.0381905516123906 1 1
-0.0103101289557103 -0.0101406048805229 1 1
0.00615856958930449 0.00614982779109521 1 1
0.0104897663689898 0.0104823594652434 1 1
0.0158858645397449 0.0158486120915373 1 1
0.0346793390034538 0.0346073996814823 1 1
-0.0207669854853857 -0.0207513660387513 1 1
0.047361503533283 0.047239724341859 1 1
-0.0232858650684332 -0.0232076325191194 1 1
7.56777341803933e-05 0.000237783538972809 1 1
-0.0150781027986601 -0.0150557843041164 1 1
0.006354128259166 0.00631045867771662 1 1
0.0131837109392724 0.0130392675982008 1 1
-0.0226253742913925 -0.0226398225550106 1 1
-0.0662520211402457 -0.0661133489907925 0 0
0.0117988883430122 0.0117569066876823 1 1
0.0269578702834527 0.0268493805491732 1 1
-0.0032999953566383 -0.00330214873490404 1 1
-0.0214865383380029 -0.0214375977228989 1 1
-0.0155292322571399 -0.0154808126965053 1 1
-0.000881122581442982 -0.000856843506945803 1 1
-0.0105822497287556 -0.0105187595807208 1 1
0.00552920321450533 0.00553004721203015 1 1
-0.000126543871135525 -0.000126176711825846 1 1
-0.0302928775439867 -0.0302066369152133 1 1
-0.00518017659439255 -0.00516410997167259 1 1
0.0328449200462488 0.0328053299123772 1 1
-0.0343462538658407 -0.0343090158465426 1 1
-0.0174469446936684 -0.0174236809386083 1 1
0.025916103268377 0.0257851318561779 1 1
0.0373303952096431 0.037133723756531 1 1
0.0251516653465613 0.0250546228994127 1 1
0.0200066658099522 0.0199768990458058 1 1
-0.00569215842199951 -0.00569024148634443 1 1
-0.0292387297562329 -0.029181788262431 1 1
-0.0100093961631639 -0.0100139638811401 1 1
-0.0157839326055971 -0.015841711346594 1 1
0.0100994978921228 0.0100908652258346 1 1
-0.0385394645825536 -0.0383436508810836 1 1
0.0321302196334726 0.0319888756999224 1 1
-0.00670090492685895 -0.00668869671857193 1 1
-0.0267357106967584 -0.0266788698366831 1 1
-0.0592152409818079 -0.0590202974300664 0 0
-0.0038224400805749 -0.0038048010738574 1 1
-0.00123868921747414 -0.00122308079957835 1 1
0.0421311785864063 0.0420530362828467 1 1
-0.043868005775267 -0.0435739486100265 1 1
0.0117980010121391 0.0117529164193682 1 1
0.00218873215094019 0.00217952923337766 1 1
0.0104070582745064 0.0103554827595662 1 1
-0.0148258977643021 -0.0147996770601074 1 1
0.00575171440004749 0.00572931846308908 1 1
0.0205771970801973 0.0204566902398304 1 1
-0.00386338236244908 -0.00375374992041338 1 1
0.0379570179811947 0.0378089526377898 1 1
0.00631498751447993 0.00631099430121818 1 1
-0.0175251275601714 -0.0174638596724836 1 1
-0.0514809090400407 -0.0513444728735563 1 1
-0.030965496367811 -0.0309260376718697 1 1
0.0575168973756241 0.0573849437449058 0 0
0.00383595658779726 0.00383732575562983 1 1
-0.02819499517764 -0.0281332365362751 1 1
-0.0242674613382059 -0.0242028749612529 1 1
0.0126586000911797 0.012616640426622 1 1
-0.0209264462953847 -0.0209761366502952 1 1
0.0183513925587823 0.0182968019319183 1 1
0.00526161418051499 0.00519101273914023 1 1
0.0228272976123385 0.0227794713520091 1 1
0.00323645220647477 0.00321658727863977 1 1
-0.0221153589378377 -0.0220616556652701 1 1
-0.0324071363374006 -0.0322329707977314 1 1
0.0417927621243092 0.0417290661534198 1 1
-0.0475453535173492 -0.0474417580320745 0 0
-0.00802891966640163 -0.00801294636552389 1 1
0.0173076922302026 0.017250849752138 1 1
0.0339808637132786 0.0338566035336464 1 1
0.0149483251199369 0.014908760090317 1 1
-0.00521659432162989 -0.00524291503360155 1 1
0.0337322211096646 0.0336416742703264 1 1
-0.0366044832204472 -0.0364971215903086 1 1
0.00687997333924194 0.0069614773561533 1 1
0.0441777105129562 0.0439710597669343 1 1
0.0480737975336471 0.04772851531441 1 1
-0.0110387624367713 -0.0111152750686921 1 1
0.0237474537871872 0.0237079417377982 1 1
-0.00978605246272754 -0.00975109918002478 1 1
0.0161485756145295 0.0160863889314247 1 1
0.0359995011303071 0.035898043955953 1 1
-0.00237352331321321 -0.00237408129359097 1 1
-0.00228275384573016 -0.002300586152093 1 1
0.00711928337271098 0.00709669677025341 1 1
0.0268408502994047 0.0267915273392452 1 1
0.00978318052177272 0.00977186108225105 1 1
0.0293087689642563 0.0293065721238826 1 1
-0.0397137271048212 -0.0396237995309898 1 1
-0.0302153766172726 -0.0301709310860882 1 1
-0.0220241387294084 -0.0219775455227546 1 1
-0.0277411881485475 -0.0277263780876371 1 1
0.0112679507904308 0.0112556351508396 1 1
0.00873295523223481 0.00878829912007135 1 1
-0.0395728240546798 -0.0394113301204002 1 1
-0.0236950457191343 -0.0236372309379524 1 1
0.0388873244033878 0.0387882257274586 1 1
0.0382153215423752 0.0381125761879124 1 1
0.016364348186213 0.0162924264954615 1 1
0.00910811027721564 0.00905436347906904 1 1
0.00250365048646741 0.00254315962503736 1 1
-0.00661728241665218 -0.00659761043342288 1 1
0.0495634205367897 0.0494941740901327 1 1
-0.0391193468713902 -0.0390467556161464 1 1
0.0414040671446514 0.0412937086064258 1 1
0.00778072440708942 0.00768489583949809 1 1
-0.0650908967317777 -0.0648876875361434 0 0
-0.0110095861113673 -0.0109832703496923 1 1
-0.0492380836857591 -0.049160589973844 0 0
-0.00132927304240512 -0.00135078299422702 1 1
0.02269254784644 0.0225993143701147 1 1
0.0372497532843766 0.0371931623741334 1 1
-0.0272212575396115 -0.0271131226006494 1 1
-0.00521145324137402 -0.00517248154350912 1 1
-0.016647301263661 -0.016793951867591 1 1
-0.0102873523997559 -0.0102533495730648 1 1
0.01848023757954 0.0183765252983665 1 1
0.00982149897269297 0.00974347071292618 1 1
-0.0127513026198786 -0.0127565591337403 1 1
-0.0114968628732448 -0.0115150206515091 1 1
-0.0139642943531555 -0.0139004818497594 1 1
0.00788793252569062 0.00781879667160853 1 1
0.0235944865218349 0.0235369014864589 1 1
0.0478866986419928 0.0477560595182163 1 1
0.0142273656621945 0.0142045371622965 1 1
-0.0174306183353518 -0.0173730237137616 1 1
-0.00556835766527638 -0.00557866608863345 1 1
0.00504854379370076 0.00509368777424187 1 1
-0.0259731345131552 -0.0258326899575225 1 1
0.0284811238981425 0.0282004106015673 1 1
-0.00225499863337221 -0.00226012208558119 1 1
-0.0246975293118323 -0.0247907063315832 1 1
-0.084402127188386 -0.0841661645767616 0 0
0.0318099556960965 0.0317389287264935 1 1
-0.0403001341589522 -0.0401922434112114 1 1
-0.0127932959793407 -0.0128857477341953 1 1
0.0102502095715913 0.0102542331236654 1 1
0.0639658354894996 0.0637811785770703 0 0
-0.0236224044979685 -0.0235546787323328 1 1
0.0131025215890498 0.0130586365644782 1 1
0.00680920159578419 0.00667629173058318 1 1
-0.0194317591141373 -0.0194093251577732 1 1
-0.0747530565309124 -0.0745527846374145 0 0
-0.0262541003546675 -0.0261956557784749 1 1
-0.0331161140776449 -0.0330657768905066 1 1
0.00728202543722799 0.00728944607693562 1 1
0.0318344461478625 0.03170461330321 1 1
0.0258897175608239 0.0257961950645267 1 1
-0.00270819330313529 -0.00270554164625908 1 1
0.0101335081236077 0.0101154746343829 1 1
0.00982939901980245 0.00976106002345304 1 1
-0.0411120059613236 -0.0410034873965049 1 1
0.0131928595205151 0.0132137760094621 1 1
0.00786167591957499 0.00787242104561683 1 1
0.0441239200107625 0.0440407566215414 1 1
0.000619325134637931 0.000629340803541949 1 1
0.0370996456031297 0.0367916585238656 1 1
-0.00571923295255268 -0.00571540339663193 1 1
-0.0157042118942864 -0.0156539530677996 1 1
0.0206584772649817 0.0206291548238058 1 1
0.00428465979727591 0.00431100567429484 1 1
-0.0107320907989669 -0.0107267850012085 1 1
-0.0325185323577158 -0.0324447977257837 1 1
0.0301146392795819 0.0300563495424568 1 1
-0.0106036965579797 -0.0105696339228145 1 1
0.0286188875523987 0.0285982085699875 1 1
0.0295222822201072 0.0294020484284301 1 1
0.0474283164567103 0.0473122139156108 1 1
0.0371568439238409 0.0369793772741567 1 1
-0.0424144279400086 -0.0422358209819564 1 1
0.0358445237172278 0.0357361318662258 1 1
-0.0650809635887066 -0.0649389299880567 0 0
0.0860311759772116 0.0857463214277013 0 0
-0.00563122932705572 -0.00563185869021415 1 1
-0.0360668496317201 -0.0359852254738583 1 1
0.0225882658262387 0.0225455326915276 1 1
0.0408119757361864 0.0407057083343037 1 1
0.00443340012868474 0.00448718557905964 1 1
0.0490491122769007 0.0489259036803174 1 1
0.0170415651344795 0.016994068336709 1 1
-0.0318318252701846 -0.0317890725526354 1 1
0.000989846563910554 0.00097026171515758 1 1
0.00875775265006615 0.008738883716998 1 1
-0.0365664480951302 -0.0365592693585928 1 1
0.017438755840508 0.0173162079347285 1 1
0.0269201421522288 0.0268216078398101 1 1
0.0053483230296463 0.00534054782795867 1 1
-0.0119684350736634 -0.0117686589769779 1 1
0.0370416258662912 0.0369712604957978 1 1
-0.0416578616370903 -0.0415285880288439 1 1
-0.0163771371971101 -0.0163283854562663 1 1
-0.0127097900009069 -0.0126537373901461 1 1
-0.0248079778409282 -0.0247258032703369 1 1
0.0103649987504437 0.010206355021951 1 1
-0.0449754850207198 -0.0449082644228979 1 1
-0.0383845123561867 -0.0383077888952995 1 1
-0.0199050505709364 -0.019837795757717 1 1
0.0202091612939769 0.0202581604367054 1 1
0.0246370196813317 0.0245758249361712 1 1
0.0232093358859347 0.0231524280517105 1 1
-0.0443322771927167 -0.0440577071272483 1 1
0.00026312451665895 0.000315183890360081 1 1
0.0234966336678951 0.0234492123997438 1 1
0.0249831007576189 0.0248881679197654 1 1
0.00922814628574795 0.00919696990249949 1 1
-0.00399543052920065 -0.00372387322749081 1 1
0.023395086407116 0.0234580717197987 1 1
0.0531182434816881 0.0528955165600153 1 1
-0.00109923688882181 -0.00110414839038291 1 1
0.0132177987369997 0.0134163494033161 1 1
-0.00774940270633746 -0.00770539084113616 1 1
-0.0098461401742835 -0.0098554853088533 1 1
-0.0219273688398273 -0.0219000500730098 1 1
0.0203563269871228 0.0203501583481022 1 1
-0.0122779192866146 -0.0122523909731544 1 1
0.0101767073808917 0.0101735058134996 1 1
0.0494586798777712 0.0493434153207189 0 0
-0.0208965938008651 -0.0207928358100569 1 1
0.0146355136785665 0.0145921413158964 1 1
0.0505260495536977 0.0503835410869232 1 1
-0.0185158390066328 -0.0184660970899991 1 1
-0.036079823788354 -0.0360040794465788 1 1
-0.0435862508348134 -0.0434002239115037 1 1
-6.51759327748086e-05 5.30133442406431e-05 1 1
-0.0179466578225698 -0.0178970452630409 1 1
0.0502967820550386 0.050154629379299 0 0
-0.020753263327816 -0.0206654415343251 1 1
0.0518028970590693 0.0516576977896789 0 0
-0.0145330834743565 -0.0144607466022309 1 1
0.00693806185046777 0.00689736465239517 1 1
0.0272523221240023 0.027192714746773 1 1
-0.0104973635484756 -0.010478949615711 1 1
-0.0527226792656731 -0.0525115817788319 1 1
-0.0213361719239359 -0.0212561488330098 1 1
0.0597033853569797 0.0596493705097892 0 0
-0.0236660119904768 -0.0236265859883145 1 1
-0.0147930414369462 -0.0147187186129878 1 1
0.00197313085007754 0.00200425818716602 1 1
-0.0111147906010979 -0.0110929599060071 1 1
-0.0114283983373292 -0.0113905579475445 1 1
-0.0114458252849462 -0.0114218066530142 1 1
0.00224290507797365 0.00206544214238385 1 1
-0.0247570501187345 -0.024720212953769 1 1
0.00290298479602196 0.0028928963414129 1 1
-0.0348922750527321 -0.034804753526787 1 1
0.015509922265075 0.0154258632769858 1 1
-0.0113599432353997 -0.0113013541581532 1 1
0.0145909971351149 0.0146237904275418 1 1
0.00667208228435092 0.00679245698171671 1 1
-0.0155314011313006 -0.0154699862580451 1 1
0.0246896448885244 0.0245748310829367 1 1
0.0131152902595693 0.013048670045942 1 1
0.0159443285492191 0.0159262131059487 1 1
-0.0085766821596412 -0.00851861559799002 1 1
0.0214817815502381 0.0214445188779249 1 1
0.00793267278340267 0.00788047538954647 1 1
-0.0401305884095154 -0.0401124676248879 1 1
-0.047732474480024 -0.0475950145149184 1 1
0.00565489643712403 0.00565107126428048 1 1
0.000729517635054569 0.000680406595542186 1 1
-0.0261555146534987 -0.0260596565702392 1 1
0.0270109397859663 0.0269163012494868 1 1
0.0246210131493421 0.024549702358458 1 1
0.0220335594381677 0.0219135536646446 1 1
-0.0431212922949103 -0.0429479824602171 1 1
-0.0200513008526311 -0.0199528180120145 1 1
0.00468336235117419 0.00459339533959499 1 1
-7.48149288981041e-05 -8.29632039872352e-05 1 1
0.00483292449415566 0.00486619287857519 1 1
0.0317246533524102 0.0314759022044976 1 1
0.0866155506745346 0.0864180754037574 0 0
0.012769887860159 0.0126377542110823 1 1
0.0135452308304879 0.0135104355104016 1 1
-0.0352432345775975 -0.0351364530100485 1 1
0.0568423703631779 0.0566967837419352 0 0
-0.00536439460442977 -0.00535434740389272 1 1
-0.0187897493251067 -0.0186065054380831 1 1
0.0258145185862335 0.0257861804274443 1 1
-0.00956107825056304 -0.00951533536640469 1 1
0.0221525439786077 0.0220595381277578 1 1
-0.0141264668364187 -0.0140829917336682 1 1
-0.0278528084507729 -0.0275908718392125 1 1
0.00975108815627252 0.00970652064957794 1 1
0.00818262772181064 0.00800213909950604 1 1
0.0150519767177179 0.0149747390999737 1 1
-0.0269332846228146 -0.0268792862944945 1 1
-0.0397133333665654 -0.039600218623377 1 1
-0.0565591265738577 -0.0562573441561842 1 1
-0.0503371920071392 -0.0502256651114075 1 1
0.00302719670611999 0.00307175137082917 1 1
0.0116409540023729 0.0116136934193425 1 1
-0.00899471073479172 -0.00895689748767162 1 1
0.00875447099409004 0.00872751702542319 1 1
-0.0285309837977838 -0.02845274041389 1 1
0.0209014026644065 0.0208886088289171 1 1
-0.0171654904423142 -0.0168841753503635 1 1
0.0467086275921898 0.0465631904179794 1 1
0.00797128557551374 0.00793346018049698 1 1
-0.00319347656745328 -0.00325597420462496 1 1
0.0260687349618271 0.026142219612038 1 1
-0.0283711577152569 -0.0280840231577037 1 1
-0.0122675308045004 -0.0122504385223941 1 1
0.00287528053627404 0.00290364508033706 1 1
-0.0330679556324074 -0.0329844440509696 1 1
0.0216727432196166 0.021635051717389 1 1
0.00997423121690019 0.010050418038153 1 1
-0.0288700110713275 -0.0287610704272306 1 1
-0.0241568555120368 -0.0240683729354105 1 1
-0.00092000876081445 -0.000851201057487308 1 1
-0.0151793864626768 -0.0151799692302286 1 1
0.00124480729433433 0.00120489077964584 1 1
0.00661602645363091 0.00659395179872762 1 1
0.025444390868761 0.0253209716652149 1 1
0.0172676236267942 0.0172504979293339 1 1
-0.00132172347942017 -0.00144671009352926 1 1
0.0205139354246454 0.0203054159928889 1 1
0.0124287223557921 0.0124341313786723 1 1
-0.00922179055316768 -0.0091965385823298 1 1
-0.064347907628107 -0.0641614179871027 1 1
-0.00746930688521758 -0.00745379282142741 1 1
-0.0258227391157032 -0.0257656349020537 1 1
-0.0138850489830806 -0.0139426160472552 1 1
-0.0343116233391086 -0.0342089121418126 1 1
0.0065419279824379 0.00653195701075937 1 1
0.0226043927544808 0.0225524359095318 1 1
0.0289292371422426 0.0288417718519289 1 1
-0.0185700471517564 -0.0184530532461058 1 1
-0.00703899618525309 -0.00700425176935965 1 1
0.0344569831494927 0.0344001606803506 1 1
-0.0227554561547285 -0.0226546515193767 1 1
0.0620404806048663 0.0618073999978868 1 1
0.000680620476606675 0.000701391618077508 1 1
-0.0552959310286736 -0.0551572343185337 0 0
-0.0303801797724802 -0.0303819039185162 1 1
0.0262581482378094 0.0261676587275797 1 1
0.0361235519913708 0.0358387195661776 1 1
-0.00506677075628091 -0.00502953447360442 1 1
0.00761362686104168 0.00762277097861582 1 1
-0.0127565178318262 -0.0127305996082937 1 1
0.0205237121596533 0.0202346522881187 1 1
-0.0750413104963361 -0.0749629060471314 0 0
-0.0229149743543148 -0.0227683273787278 1 1
-0.00356772793532854 -0.00357670736973609 1 1
-0.0340855432341677 -0.0339888335999154 1 1
0.0140303456061839 0.0140346036157771 1 1
-0.0300102721165881 -0.029922641308689 1 1
0.0303593465995771 0.030433911708139 1 1
0.0175424842730983 0.0175349237523157 1 1
-8.50646887422431e-06 2.24362842395111e-05 1 1
0.0288943665737298 0.028846822552734 1 1
0.0152072407648958 0.015194692890582 1 1
-0.0255792445935421 -0.0255467062950266 1 1
-0.00588454922158872 -0.00610389827169746 1 1
-0.026275890887287 -0.0263313894452303 1 1
-0.0266432591718772 -0.0265814854349757 1 1
0.0131579185026772 0.0131223525435967 1 1
-0.000126084641146411 -5.24485379663799e-05 1 1
0.0111205782980035 0.01092362873914 1 1
-0.0235314074955611 -0.0235524612298479 1 1
-0.00402576435153267 -0.00402843475477575 1 1
0.000259799296587498 0.000261611588253857 1 1
-0.0235668309501886 -0.0234806926009124 1 1
-0.0316737779415661 -0.0316146949545935 1 1
0.0154394298154307 0.0154208164629716 1 1
0.0264519655332319 0.0263904390996478 1 1
0.042704911369437 0.042583464660752 1 1
0.0340955516368587 0.0339123177866364 1 1
0.0205331153295134 0.0204918101230235 1 1
-0.0113265744174276 -0.0112920934846495 1 1
-0.0287542165060309 -0.0286186500940383 1 1
-0.00193289090437942 -0.00192106278078788 1 1
0.00967197677284497 0.00961726296518254 1 1
-0.00408782917010672 -0.00406965494816985 1 1
0.0217058612935074 0.0216550943601809 1 1
-0.0120426803060332 -0.0119962207169438 1 1
0.0292121638540023 0.0291486175527438 1 1
-0.010519413213143 -0.0104780619087689 1 1
0.0302446285961952 0.0301754593356852 1 1
0.0131546172324298 0.0131558149668607 1 1
-0.0249110613765069 -0.0247925443649706 1 1
-0.037422149810124 -0.037343910921691 1 1
0.01644712511191 0.0164256267278603 1 1
0.0212756768412727 0.0211192686198982 1 1
0.0113049940962953 0.0112400534279081 1 1
-0.0374594261614078 -0.0372928163983104 1 1
-0.0215509285729703 -0.0214999184760911 1 1
0.00117281721940166 0.00116000232145509 1 1
-0.0216012437749898 -0.0214780052828426 1 1
-0.00330959311085529 -0.00329647733524603 1 1
-0.0121417051869635 -0.0120889065785194 1 1
0.0374363737427273 0.0373743102027526 1 1
-0.00124089579741149 -0.00123358253351899 1 1
-0.0159989628736106 -0.0160092093594029 1 1
-0.00739500384107475 -0.00735398640270857 1 1
-0.0229979819558714 -0.0229881143705284 1 1
-0.00898037991654805 -0.00890692266301338 1 1
0.011523645217284 0.0114538143960165 1 1
0.0459314143768726 0.0457633763364038 1 1
-0.0650017026436415 -0.0648520058970363 0 0
0.017246357014905 0.0171746865057598 1 1
0.0241221764898214 0.0239956202747957 1 1
-0.0149953076465962 -0.0148402862580473 1 1
-0.00433197591680049 -0.00435068637031236 1 1
0.0292818050148559 0.029207447814587 1 1
-7.54200353189349e-05 -7.81277982098288e-05 1 1
-0.0372257283098595 -0.0373696937641186 1 1
-0.0249530808475681 -0.0248135518762101 1 1
-0.0298986383108067 -0.029711893786241 1 1
-0.00100218789285827 -0.00107213693727762 1 1
0.018430776024176 0.0184816709474971 1 1
-0.00780853252811297 -0.00780712516864319 1 1
0.0361085693481352 0.0360006434212298 1 1
-0.0139041874358295 -0.013919382728704 1 1
-0.0537010687375529 -0.0535868019915114 1 1
-0.0229442934835054 -0.0228613083316361 1 1
-0.0330538378372562 -0.0329210244588278 1 1
0.0237250541257003 0.0237007337526813 1 1
-0.0119440534351789 -0.0120066480356989 1 1
0.0142139226757609 0.0142179688201293 1 1
-0.0609770155105359 -0.0608402754753313 1 1
-0.026337681506428 -0.0262611900310102 1 1
-0.0260089230182109 -0.0259662281073064 1 1
0.000447124845816529 0.000435076846473778 1 1
0.0145844527154855 0.0145040214401754 1 1
-0.0336561938897357 -0.0335829597325063 1 1
0.0218140868537903 0.0216681917385197 1 1
-0.00366129112359828 -0.00363737579800962 1 1
0.0182835448212455 0.0181347574203057 1 1
0.0171287771364619 0.0171208991115576 1 1
-0.0153195239613611 -0.0152862848434953 1 1
-0.0184673437729393 -0.0184786441355145 1 1
0.026566630131301 0.0263491710744777 1 1
0.0363012145762554 0.0361880381556737 1 1
-0.0464899421908516 -0.0464078313166222 1 1
-0.0375730816410777 -0.0374603013886548 1 1
0.0298793918479284 0.0298348439653179 1 1
0.00980798075831333 0.00984579055205547 1 1
-0.00617326869605718 -0.00617862519029429 1 1
0.0224048498003413 0.0222477159992715 1 1
-0.00987770078470068 -0.00995851954354515 1 1
0.0408287492498401 0.0406433798222218 1 1
0.0207826871114492 0.0207771200016643 1 1
0.00622512566195662 0.0062381059309163 1 1
0.0303714556960385 0.0303404469819735 1 1
-0.0498496450821055 -0.0497625178992492 1 1
0.0233742444084235 0.0234408557415017 1 1
-0.0248569956591267 -0.0247930264449378 1 1
-0.038254699724153 -0.0381358614831348 1 1
-0.00388152895049732 -0.00402464827723653 1 1
0.00863617101192809 0.00859566643026649 1 1
-0.0274546102111006 -0.0273970555891004 1 1
-0.00997955406577249 -0.00994823017106527 1 1
0.0112028411934155 0.0111433184076418 1 1
0.00606140353803221 0.00609170676299652 1 1
-0.0019262381666547 -0.00193786760800592 1 1
-0.00861204816934129 -0.00862194443765101 1 1
0.00145942262405829 0.00149546985276942 1 1
0.0418066838699372 0.0417205598413089 1 1
0.0398069696754553 0.0396419944968266 1 1
0.0423762700652581 0.042191424855124 1 1
-0.0142624589008589 -0.0142568665338812 1 1
-0.00702441627754496 -0.00694424097296052 1 1
-0.024994164112907 -0.0249326264989451 1 1
-0.0252395810401577 -0.0251287517800505 1 1
-0.0224350836377173 -0.0223645936108006 1 1
-0.0146726084569902 -0.0145600110135262 1 1
-0.00330135805098731 -0.00330084247388795 1 1
-0.0106776915733861 -0.0106778704138172 1 1
-0.00825183241136821 -0.00820495497774501 1 1
0.0365077170273807 0.0364285865565013 1 1
-0.00469423580540222 -0.00463877610621049 1 1
0.0102198828452998 0.010339985992877 1 1
-0.0128352871419967 -0.0128320244632072 1 1
-0.0562569275862932 -0.056164511961185 0 0
0.0160021067919191 0.0159360398050241 1 1
0.0129351478565262 0.0127857554639414 1 1
-0.0124806269585419 -0.0122956420271672 1 1
0.00174467315302177 0.00176226794570792 1 1
-0.016123377433142 -0.0163064681992813 1 1
0.00563063880469116 0.00560868362816859 1 1
0.0293512801175258 0.0292036890138805 1 1
0.0423382988333185 0.0422989792034096 1 1
-0.018735687388494 -0.0186954924718631 1 1
-0.06442928209197 -0.0642796458062593 0 0
-0.00744937506129303 -0.00742540611830516 1 1
0.00410304632451886 0.00408629567807195 1 1
0.0207097412964707 0.0206286803617892 1 1
0.0333429989797465 0.0332524733484746 1 1
-0.00634510333909642 -0.00631340287800346 1 1
-0.00955489879446954 -0.00952839608545122 1 1
0.0133333312108894 0.0133818077043524 1 1
0.00051977505621929 0.000550021870856897 1 1
0.0159487022508225 0.0158531494853475 1 1
0.000679130602622647 0.000677461692451604 1 1
-0.0196930061230243 -0.0196432663242971 1 1
0.0159936193912598 0.0159375552505793 1 1
-0.0270101057001298 -0.0269425579586182 1 1
0.0637878929544754 0.0636517998973982 0 0
-0.019679522394101 -0.0196363445564882 1 1
-0.0600869572879459 -0.0599720810365669 0 0
-0.00537699882465032 -0.00529668319064423 1 1
-0.0134336800725812 -0.0133915418426425 1 1
-0.0196537035944747 -0.0195081140904382 1 1
-0.00855676460718297 -0.00856054921953116 1 1
-0.0311241772050984 -0.0310280793082145 1 1
-0.0225553735734841 -0.0224018359154705 1 1
-0.0216665127487185 -0.0214536243757564 1 1
-0.00612786454593017 -0.00619378190013235 1 1
0.0273142474588773 0.0272333168455302 1 1
-0.00557470662493559 -0.0056221517712549 1 1
-0.048948932346471 -0.0488117475012266 1 1
0.017237927646358 0.017178926557364 1 1
0.027423035033564 0.027344098977652 1 1
-0.0307597059206084 -0.030699784651856 1 1
-0.0220697782092976 -0.0219725061947772 1 1
-0.0519405454827597 -0.0517738865008115 1 1
-0.0244410855378988 -0.0244102353347893 1 1
-0.019027039436653 -0.0187361764953525 1 1
-0.0184844877873403 -0.0184338235807833 1 1
-0.017489188588829 -0.0174804749677758 1 1
-0.0274983606225541 -0.0274241509571064 1 1
-0.0124305372715062 -0.0122639947245073 1 1
0.0154634673021419 0.0154446542707632 1 1
-0.0045097956945449 -0.00450789491831879 1 1
0.0126096689047068 0.0125780155095372 1 1
-0.023106137362241 -0.0230994537693375 1 1
0.015719727917719 0.0156572637170204 1 1
-0.0360919379308987 -0.0360225913162571 1 1
-0.00525291627733439 -0.00522032971442892 1 1
-0.0284231317005026 -0.0283559404020172 1 1
-0.0312241133765119 -0.0311892329317416 1 1
-0.0373760735730496 -0.0373421633599179 1 1
0.0334086650139388 0.0331816092172738 1 1
-0.0234437469440124 -0.0233405320649126 1 1
0.0174910619803273 0.0175145437978084 1 1
0.0179920590943949 0.0179559312925656 1 1
-0.0514344782524121 -0.0513655930309308 1 1
-0.0257847839645833 -0.0257176675055089 1 1
-0.0182093029799785 -0.0181929908677525 1 1
0.0431142342088753 0.0430389135978808 1 1
-0.00643872534127052 -0.00640404780871337 1 1
-0.0023009422637374 -0.00226944901160522 1 1
0.0220065184651165 0.0219956602388386 1 1
0.0506589341921568 0.0504750135581358 0 0
0.00675128831276226 0.0067278006619965 1 1
-0.0238403701363918 -0.023790343092898 1 1
0.0191062335364552 0.0190492733663651 1 1
-0.0188193792875463 -0.0187587025399846 1 1
0.0260119134119911 0.0259392567396906 1 1
-0.0118177843487648 -0.0117759393210665 1 1
-0.00758797549317895 -0.00759283231627851 1 1
-0.0436027640157627 -0.0434747994808014 1 1
0.0238288558856177 0.0238245228132897 1 1
0.00985110772038379 0.00973909214873826 1 1
-0.0115494323895606 -0.0115189156533798 1 1
-0.0161614865849819 -0.0160954673894688 1 1
0.00588496664804439 0.0059900926956477 1 1
0.00645833901439573 0.00642218051594287 1 1
-0.00827921422299878 -0.00825520278466713 1 1
-0.004469808929868 -0.00445067036776065 1 1
-0.0097008087501573 -0.0097017890425064 1 1
-0.0062598239838907 -0.00622835344930213 1 1
-0.0807861773490302 -0.080573127447063 0 0
0.000646189454700804 0.000782857802303397 1 1
-0.00911713396658301 -0.00906437712479976 1 1
-0.00953257178399697 -0.00948459997453575 1 1
0.0199543203721234 0.0199046852707571 1 1
-0.00483932435590572 -0.00485675240591266 1 1
0.037605509291644 0.037380327322706 1 1
-0.0240621987027484 -0.0239829293865848 1 1
0.00187399428631994 0.00186407706451963 1 1
-0.0350752953085145 -0.0350363496594327 1 1
0.000627088209334846 0.000650017894085577 1 1
-0.014277171346812 -0.0143075171033486 1 1
-0.0105022377033565 -0.0105990785147635 1 1
-0.0279955025551491 -0.0278934768055121 1 1
-0.0014339902380948 -0.00154515461366797 1 1
0.00181198086967795 0.00183614072434774 1 1
0.0164114869928537 0.016370092265815 1 1
0.0177209324583626 0.0176452183386981 1 1
0.00522247525413641 0.00520342271928365 1 1
0.0052107874698276 0.00510815813553107 1 1
-0.00967688015516258 -0.00965572714858834 1 1
-0.0247727298856629 -0.0246685888436014 1 1
0.00984779002725451 0.00984691317590896 1 1
0.0257087257694081 0.025629990695959 1 1
-0.00462746262482597 -0.00462008705262426 1 1
-0.0528296180319401 -0.0526986063492725 0 0
0.0487589257726473 0.0486815676729804 0 0
-0.0119258541575896 -0.0119103248159118 1 1
0.0273687461587148 0.0272699861715019 1 1
0.0175967960460955 0.0174691211116694 1 1
-0.0349073042192043 -0.0348525013492408 1 1
-0.0437473225702971 -0.0437240529044437 1 1
0.0389339515227172 0.0388669418059195 1 1
0.0452785182607573 0.0451346876078106 1 1
-0.00809503398316063 -0.00820786535381774 1 1
-0.0128144342677817 -0.0128351468656502 1 1
0.016109669997713 0.0160301529553827 1 1
0.0208600887774686 0.0208020055487404 1 1
0.0388059315149509 0.0386613958670658 1 1
0.00689002477764633 0.00694112131339637 1 1
-0.0234059144390117 -0.0232161749386863 1 1
-0.0171270620122122 -0.0171217546460578 1 1
-0.00435104786783787 -0.00436315249813805 1 1
-0.00394622981637335 -0.0039251961752957 1 1
0.0174838934967172 0.0174076075907105 1 1
3.89331618487676e-05 -2.03753074663202e-05 1 1
-0.0352403941841587 -0.0351267695618507 1 1
-0.0246801392199502 -0.0245248586552814 1 1
-0.00259039180533357 -0.00260420570491359 1 1
-0.0186096237188934 -0.0185653254564415 1 1
0.0142901271260561 0.0143343965574624 1 1
-0.0106337672900158 -0.0105952717510007 1 1
0.0274799317509585 0.0273751180107633 1 1
-0.0384292128905311 -0.0382467978476263 1 1
0.0237580686661751 0.023718287747612 1 1
0.01299405056033 0.0129366065899168 1 1
-0.0237625080076535 -0.023702228666531 1 1
0.00178511029716291 0.0017727466932955 1 1
0.0184282995229034 0.0183751943675242 1 1
-0.00282830459604382 -0.00278381523907765 1 1
0.0212894899623555 0.0212511543737242 1 1
-0.0585349461710604 -0.058342051630733 0 0
0.0174387831537582 0.0173914113640275 1 1
-0.0215461916757778 -0.0214949872680525 1 1
-0.025127027748696 -0.0251090982926182 1 1
-0.0148153836606648 -0.0147364051107303 1 1
-0.00428735901728362 -0.00426380241832335 1 1
-0.0339582106930233 -0.0338943080386925 1 1
0.00962024339145235 0.00960964881544183 1 1
0.00810035545379879 0.00809796554897888 1 1
-0.0265226859705705 -0.0262992810272308 1 1
0.0019094002286671 0.00192284921119299 1 1
0.0148505418153139 0.0149038628670817 1 1
-0.0309985960996799 -0.0308250901899326 1 1
0.00497162081483922 0.00498459182261135 1 1
0.00760486152171183 0.00764501862254919 1 1
0.00623357847668401 0.00641621789145067 1 1
0.00698799535132428 0.00700404043188275 1 1
0.00596612342965454 0.00591155064104858 1 1
-0.0101743921824986 -0.0100060756551105 1 1
-0.0108114520195854 -0.0107681316008109 1 1
-0.039031779490044 -0.0389006597114387 1 1
0.01147409066911 0.0115202731963187 1 1
0.00329830538465972 0.00325609865494538 1 1
-0.0288494760745932 -0.0287858742163482 1 1
0.0680782639630341 0.0679158468823671 0 0
0.0127283159258757 0.0127198702573722 1 1
-0.00854717328521627 -0.00855567820690953 1 1
0.0602487808300084 0.0600436312564784 1 1
-0.00748445650038762 -0.0074963949229001 1 1
0.0493905083045793 0.0492828099439758 0 0
-0.0123426572811017 -0.0124039133628816 1 1
0.0244496371408024 0.0243561686021582 1 1
-0.00175879828864655 -0.00178425618299455 1 1
0.00248317120044815 0.00244912835736494 1 1
-0.00190719732423193 -0.00161650386935111 1 1
0.0221564854261022 0.0220981966670775 1 1
-0.000742007588331213 -0.000714457047879987 1 1
-0.0648386029176965 -0.0647306743308139 0 0
0.037867085478039 0.0377729208368441 1 1
-0.0192478007118477 -0.0191883381605267 1 1
0.00507697566824173 0.00507407340659182 1 1
0.0154429756972086 0.0153597412845813 1 1
-0.0630097827620809 -0.062698792773206 0 0
0.000272571600542264 0.000288139853775144 1 1
0.0148798167540504 0.0146828979824428 1 1
0.0140024841122006 0.0139708553600095 1 1
0.0177670481868669 0.0176919351795197 1 1
0.014823329915764 0.0147994269468597 1 1
-0.00594574479386237 -0.00592848776469315 1 1
0.0598118094217093 0.059648164620791 0 0
0.017597508970875 0.0175949509447364 1 1
-0.00560758432635373 -0.00559908647717106 1 1
0.0254742844407507 0.0254078711875996 1 1
-0.00896393119503967 -0.00888401300050946 1 1
-0.0397870482787694 -0.039696237500822 1 1
-0.00283045549630464 -0.00285460976311269 1 1
-0.0279240263171813 -0.0278249349473562 1 1
-0.00681735998553623 -0.00679173622256505 1 1
0.00215734710941062 0.00211751627162861 1 1
0.0027187512010492 0.00267170390924318 1 1
0.00897796314187925 0.00896563007506606 1 1
0.00466228329021066 0.0046846661170857 1 1
-0.0182794531941312 -0.0182054220500008 1 1
0.00285804745980288 0.00293793447805573 1 1
0.0423649482955734 0.0419872944104372 1 1
0.0174957946071416 0.0175400915853828 1 1
-0.00750826812798596 -0.0073806697979479 1 1
-0.0208512517659162 -0.0208070217368717 1 1
0.0297053158229077 0.0296609478148856 1 1
0.0357286294027324 0.0355170529062887 1 1
-0.0266270072810512 -0.0265842425442217 1 1
0.000950853432921702 0.000950863341336101 1 1
0.0119118600966988 0.0119643117292102 1 1
0.00354949740730903 0.00354851764577192 1 1
-0.0295092674846956 -0.0294483790227586 1 1
-0.0587973028824418 -0.0585559664772579 0 0
0.0324315877805331 0.032169455442619 1 1
0.0166614548462976 0.0166331375798624 1 1
-0.0183931136071203 -0.0181647466374647 1 1
0.0359097903240536 0.0357447723103504 1 1
0.0266319497581757 0.0265114188594722 1 1
-0.0478371890174615 -0.047701491722325 1 1
0.0340809435742346 0.0339360069250365 1 1
0.0109298433134475 0.010877131397566 1 1
0.0287889721894081 0.0286964788689731 1 1
0.0794530339596198 0.0791353072324526 0 0
0.00432199312857707 0.00432959921407462 1 1
0.0263922284782905 0.0263325942395394 1 1
0.0297450899004486 0.0297123963221299 1 1
0.0144921562316871 0.0143223177922533 1 1
0.0182201949864842 0.0181687567260616 1 1
0.0168124633150214 0.0167993981568059 1 1
-0.0150431504130344 -0.0150593250980389 1 1
0.0537775483045615 0.0535478475138037 1 1
-0.00923191697284825 -0.00921600772916475 1 1
0.0162994496385338 0.0162215664626654 1 1
0.00192242465932045 0.00191907719461379 1 1
-0.0123121003219882 -0.0122811447256734 1 1
0.0408528701819076 0.0407697608473012 1 1
0.00620013236164683 0.0061229545982213 1 1
0.0154975286720238 0.0156063952233321 1 1
-0.0245462118053641 -0.0244714028897984 1 1
-0.0382985714203762 -0.038178850868026 1 1
0.0101218982236765 0.00998737466375035 1 1
-0.0201740077876754 -0.0201207744389617 1 1
0.0169186823881269 0.0167681848348255 1 1
0.000152522774926659 0.000113784171899783 1 1
0.0178720856273573 0.0179016846071163 1 1
-0.0142018139556391 -0.0142578894838249 1 1
0.00103124479731883 0.000986795147575858 1 1
-0.0138934287553198 -0.0138562282285624 1 1
0.00300181837780685 0.00301649261550453 1 1
0.014268111910316 0.0142034829706125 1 1
0.0438177575226019 0.0437484334172747 1 1
0.0100280851976279 0.00999182708002705 1 1
-0.0250319515107254 -0.0249944440594476 1 1
0.0576203666147546 0.0574720936184926 0 0
-0.034262621218745 -0.0341539951200994 1 1
0.0330886264682834 0.0329740581819045 1 1
-0.00383099535176559 -0.00376796647154481 1 1
0.0541587792892883 0.0540236634224778 0 0
-0.0127844874894764 -0.0127210971582466 1 1
-0.0047288340399486 -0.00470989770636714 1 1
-0.026193805732737 -0.0261304738607329 1 1
0.0285869735586706 0.0286323528276444 1 1
0.0274564626530344 0.0274335753580696 1 1
0.0231999242947587 0.0230845045728844 1 1
-0.0129510751766864 -0.0129050532812579 1 1
0.00797574649160781 0.00790596606063387 1 1
0.00245366511787565 0.00247259951817381 1 1
-0.0365967297234172 -0.0364864864911946 1 1
0.0143528274668825 0.0143801683084096 1 1
-0.0107045575558312 -0.0106368776850954 1 1
0.0325623465618081 0.0324580709003919 1 1
0.00700869199102586 0.00695398135147981 1 1
-0.00314360862900997 -0.00300503540254207 1 1
-0.0150438539305468 -0.0150596165926601 1 1
-0.0476042636761971 -0.0474700443379747 1 1
9.44293472293113e-05 6.82238026013544e-05 1 1
0.042158382836288 0.0420320180779952 1 1
-0.00101997510559099 -0.000972826385428256 1 1
0.0191374119981635 0.0190872601469162 1 1
-0.0194834742683277 -0.0195204153650877 1 1
-0.04628333132367 -0.0460844603684888 1 1
0.0139009931950832 0.0139565666230893 1 1
0.00881757803776994 0.0088165775548377 1 1
-0.0259002638895823 -0.0258642574900215 1 1
0.00196114418269712 0.00195516029089896 1 1
0.0113875404560574 0.0113540609375859 1 1
0.0246085271031809 0.0245098749347627 1 1
-0.00448892079493561 -0.00448697132267342 1 1
0.0030711615060443 0.00298160912055002 1 1
0.0130617625819978 0.0130183859400534 1 1
0.0121736749283582 0.012119816071541 1 1
-0.0327523031657085 -0.0326329866194934 1 1
0.00658814822030382 0.00660554885512127 1 1
-0.0245710778243228 -0.0245009343519459 1 1
-0.00694711476840731 -0.00690608243048379 1 1
0.00601633893560749 0.00591215924744261 1 1
0.00973492304515015 0.00966100890979313 1 1
-0.0283223415413134 -0.0280765518911915 1 1
-0.0498963948563556 -0.0497416845203862 1 1
-0.0235261697202093 -0.0234569628518922 1 1
-0.00112557051814966 -0.0011241012940892 1 1
0.0279973341793732 0.0278712898451977 1 1
-0.0320480391916725 -0.031979207242286 1 1
0.00163279855004253 0.00157240594093543 1 1
-0.0230113730884331 -0.0229145303007705 1 1
-0.0264933446900444 -0.0263924437753227 1 1
-0.0372386545655965 -0.0371769558859985 1 1
-0.0127714228258955 -0.012713366981359 1 1
-0.0175651975328007 -0.0175415421865622 1 1
-0.0500513817191599 -0.0499135394408811 1 1
0.0102224084658098 0.0100556637689048 1 1
0.0166083731340801 0.016579023123181 1 1
-0.0111083736168159 -0.0111227073604274 1 1
-0.00733187250296992 -0.00730633871245527 1 1
0.00173707138687833 0.0017715170722703 1 1
0.00398721884463273 0.00400543206452087 1 1
-0.00336520123576742 -0.00331667755872547 1 1
-0.0280481362823935 -0.0279928982366452 1 1
0.0115858840779565 0.0115745660721595 1 1
0.0231277803800816 0.0229914099082311 1 1
0.00384046682850115 0.00380509052708701 1 1
-0.015116489228206 -0.0149787380550098 1 1
-0.0122104402777341 -0.0122131828999307 1 1
0.0154932095662098 0.015489986577362 1 1
-0.0339531630958212 -0.033799025613736 1 1
0.0011469761211394 0.00114944417188737 1 1
0.0119904141784089 0.0119664578924768 1 1
-0.044024200316295 -0.0439146628582862 1 1
-0.00707092112916722 -0.0070443144467579 1 1
-0.0255494573593088 -0.0254792863578124 1 1
-0.00065170832537349 -0.000632742229749652 1 1
0.00191800891568391 0.00188073470638829 1 1
-0.0340661378658624 -0.0339914061595056 1 1
0.0137482863049309 0.0137534317035352 1 1
-0.0402519852003835 -0.0401450584526798 1 1
0.0428972088271351 0.0427547105689992 1 1
-0.0172678311685388 -0.0172049152668277 1 1
-0.0257600301302348 -0.0257489009703589 1 1
-0.0262082248728243 -0.0261122212683763 1 1
0.00390484416826724 0.00392023423530517 1 1
-0.0162207923354608 -0.0161083034488681 1 1
-0.0268074014748626 -0.0266649277575435 1 1
0.031631672316704 0.031657363280949 1 1
-0.0114184284185153 -0.0112988714126535 1 1
-0.0304017732245376 -0.0302556380519595 1 1
-0.0296780217261497 -0.0296053556515406 1 1
0.00160118732414483 0.00157330582094707 1 1
0.00773895137861907 0.00773295215859036 1 1
0.017521278320192 0.0175208648968809 1 1
-0.0142581770392287 -0.0141863638532637 1 1
0.0429939185540394 0.0429951430566872 1 1
0.0203231309536642 0.0202445793238163 1 1
-0.0108381172791012 -0.0108067570661154 1 1
-0.0311893442351351 -0.0311138738430399 1 1
-0.00223099147672675 -0.00226237839726776 1 1
-0.0132940788533661 -0.0133615207889833 1 1
0.0191350012300791 0.0189323627579122 1 1
-0.000812367444647395 -0.000792508783609824 1 1
-0.0244717622745919 -0.0244257091732974 1 1
-0.0103739643914946 -0.0102202607798121 1 1
-0.0197725406740399 -0.0200209467605518 1 1
0.0299858595646012 0.0298554921812094 1 1
-0.0115654442223309 -0.0115350703294638 1 1
0.0271164940138006 0.0270528636296854 1 1
0.00292814042321831 0.0029256040315899 1 1
0.0084924928516207 0.00848003672776498 1 1
0.00118053487711504 0.00100406904451131 1 1
-0.00126671552123754 -0.00124107427122358 1 1
0.0264172011628524 0.026360964169899 1 1
-0.00570737430716085 -0.00582719780844029 1 1
0.030522822530223 0.030401176844699 1 1
0.00204574698222779 0.00204567042579435 1 1
0.0175503268666668 0.0175220804021225 1 1
-0.0212156911292357 -0.0211347744457239 1 1
0.0248474513404837 0.0247644104040478 1 1
0.00734058735464206 0.00753466743691211 1 1
0.0296669268919857 0.0295904917837679 1 1
-0.0191158039240126 -0.0188594444977533 1 1
0.0113992489302063 0.011445542036513 1 1
-0.0161905271063453 -0.0162017669649669 1 1
-0.00508757999113002 -0.00505772485879537 1 1
-0.00398282535899191 -0.00404200907833718 1 1
0.00388410365953762 0.00383391702353553 1 1
-0.0510708139495534 -0.0508719372515241 1 1
-0.00784305179146275 -0.00778334114443276 1 1
-0.0215603851518166 -0.02153170808294 1 1
0.0239946547315868 0.0238201361999364 1 1
-0.0150099161735498 -0.0150214185209011 1 1
0.0273821198385729 0.0273722626601498 1 1
-0.00954460461695891 -0.00954671442814543 1 1
0.0201852879892457 0.0201623313111414 1 1
0.0335713969321101 0.0334881453204695 1 1
-0.0207943840569402 -0.020732193339907 1 1
-0.0388601170576323 -0.038874826763273 1 1
-0.000161052834051545 -8.09460944262348e-05 1 1
0.0182864875974699 0.018363787635525 1 1
-0.00686447399695984 -0.00693371661765534 1 1
-0.0034783784784273 -0.00347732216776973 1 1
-0.0192853517566613 -0.0192428304799196 1 1
-0.0146950614071328 -0.0145666893725692 1 1
0.0600655023634824 0.0599383803527263 0 0
0.023513806239335 0.0234098579548781 1 1
-0.0428654531696419 -0.0427360911412854 1 1
-0.0386279712762411 -0.038503564913833 1 1
0.0113412900842015 0.0113129378034047 1 1
0.01157983359009 0.011531219703196 1 1
0.00807714995569403 0.00807812158964896 1 1
-0.0765268468887556 -0.076190772799646 0 0
-0.007177969802554 -0.00711072189958698 1 1
0.00521334348220831 0.00522132009065618 1 1
-0.00346392264874307 -0.00341100964110437 1 1
-0.0353782672093171 -0.0352809871473214 1 1
-0.0148726968150771 -0.0147891943181199 1 1
-0.0304740155802537 -0.0304086807796924 1 1
0.0187027379931835 0.0186662424291123 1 1
-0.0401421666459863 -0.0400436110598239 1 1
-0.00136163219264045 -0.00122373185142934 1 1
-0.0170547725912707 -0.0170319164224898 1 1
0.0148776109980463 0.0148075592473377 1 1
0.0550681974865968 0.054911543261576 0 0
0.039998198988539 0.0399248871229224 1 1
0.0681816849652391 0.0680214710147342 0 0
0.0701502343730897 0.0699345262601906 0 0
0.0413137076675767 0.041212520282148 1 1
-0.0383250630810075 -0.0382481551848071 1 1
-0.0062457999355093 -0.00634045330577484 1 1
-0.0373162364203879 -0.0372211772047934 1 1
0.050996609852087 0.0508665550502795 0 1
-0.0310310765713105 -0.0307976732881551 1 1
0.0230381939312116 0.0229790638685296 1 1
-0.0377608474452317 -0.0376744411466927 1 1
0.0435510964149452 0.0434696473104592 1 1
0.00163135687138681 0.00160527490989427 1 1
0.0344430558427753 0.034326523130797 1 1
0.0461727492607964 0.0459859126204999 1 1
-0.0128826747139328 -0.0128612536470463 1 1
0.0169689510867296 0.0169345781572514 1 1
0.0189840780660064 0.0189618347905683 1 1
-0.00281379574092967 -0.00286163561035732 1 1
0.0224250635491421 0.0223557947635018 1 1
-0.0541812671749444 -0.0541420126310857 1 1
-0.0241752309692431 -0.0240069608965127 1 1
0.00122662645029517 0.00112549051700881 1 1
0.00306552013525284 0.00312399096831724 1 1
-0.0167945486219042 -0.0167644111996092 1 1
0.0271489478516361 0.0270077434694404 1 1
0.0158833949521136 0.0158206155883124 1 1
0.0159799747950998 0.0159536811231674 1 1
-0.0251340273396828 -0.0251939944105215 1 1
0.0300970651609666 0.0300544430874036 1 1
0.00129891937779375 0.00133058726824337 1 1
-0.019688027823221 -0.019617439565977 1 1
-0.0239307443601322 -0.0238767736877586 1 1
-0.00949753707432628 -0.00949906304517774 1 1
-0.0217630975416588 -0.021734486586623 1 1
-0.0011721246351585 -0.00123511371021257 1 1
0.0408072465246124 0.0406765191357702 1 1
-0.0211711018150475 -0.0211396771300517 1 1
0.0124841160534111 0.0123953966309126 1 1
0.0312328202934359 0.0311586641040503 1 1
-0.0480605055593698 -0.0479679888202036 1 1
0.0336185993872659 0.0335527479435021 1 1
-0.0588233051462096 -0.0586489517322788 0 0
0.0231601491212743 0.0232361142188747 1 1
-0.00798836661141663 -0.00799985000544474 1 1
0.00883271490214769 0.00878418073717233 1 1
-0.0353698788963363 -0.0351784720539223 1 1
0.0555143489176974 0.0552898809357588 1 1
0.000132411438682548 9.70375795576887e-05 1 1
0.0158421720752843 0.0157993859020381 1 1
-0.000182215828425137 -0.000236079278681188 1 1
-0.0522778650823039 -0.0522310383138031 1 1
0.00836764996140592 0.00830966695784694 1 1
-0.0625089268315404 -0.0623606674232422 0 0
-0.00349897444129965 -0.00345487813261343 1 1
-0.00902050132199821 -0.00889666921428122 1 1
-0.0386669689837308 -0.0385423761903708 1 1
-0.029528262741311 -0.0294429295172838 1 1
0.0298250418919253 0.0296893639060117 1 1
-0.0121252357770913 -0.0121043158191542 1 1
-0.0324774201446818 -0.0323554591923638 1 1
0.00823620173345484 0.0082161514012095 1 1
-0.00094126695623284 -0.000895198144390712 1 1
0.0132605941502189 0.013207412419837 1 1
-0.0112076426204084 -0.0111197582627824 1 1
0.0483799697035872 0.0482607517812462 0 1
-0.00218232847306279 -0.00225353400124565 1 1
-0.0159655177878662 -0.0159197518034819 1 1
-0.0144328734598285 -0.0141775202117428 1 1
-0.00339249752327975 -0.00350415755362848 1 1
0.0229312296483118 0.0228822163448896 1 1
0.0325827735192298 0.0325326111887295 1 1
-0.00363015320221544 -0.00363744089235395 1 1
-0.00442100886023256 -0.00442013665128321 1 1
-0.0289840195793591 -0.0287695480253422 1 1
-0.0029623317641942 -0.00298654910549342 1 1
0.0180597064250119 0.0180012887552018 1 1
-0.010844452325355 -0.0108413441141504 1 1
-0.00816928608008699 -0.00817417747936376 1 1
-0.00773918112245874 -0.00775416345895197 1 1
0.0406655519884223 0.0405499257394265 1 1
0.00234715553806406 0.00224100876678385 1 1
0.00867881527867528 0.00868097885887822 1 1
0.0107068488062577 0.0106565566080307 1 1
0.0180433690109559 0.0180494666951477 1 1
0.0251701182981003 0.0250590861376645 1 1
0.0250656404652091 0.0249084491147341 1 1
-0.00143453560705525 -0.00141723110325215 1 1
0.032084485766683 0.0320358655419776 1 1
-0.0215820756566663 -0.0215262562789873 1 1
0.0329374918149808 0.0328905454698603 1 1
0.0559777362151901 0.0559172314052646 0 0
-0.00815140815781093 -0.008087097725303 1 1
-0.0113673676199775 -0.0113021368204323 1 1
0.0205729764984672 0.0204944963884812 1 1
-0.0187999514545333 -0.0187287678893816 1 1
0.00646431774795126 0.0064659290143129 1 1
0.00531927942031089 0.00534887073919046 1 1
-0.00551591345796925 -0.00550576208716827 1 1
0.00129690969980187 0.00129549477538242 1 1
0.0151087444583162 0.0149555218099859 1 1
0.0106299044652642 0.0104608319971145 1 1
0.0177991077565564 0.0177892983576704 1 1
-0.0386920102724351 -0.0385965197505962 1 1
-0.0455769150793451 -0.0453989355940351 1 1
0.0139382216077505 0.0138791012451972 1 1
-0.0210215565655959 -0.0209316525567372 1 1
0.0205791268246472 0.0205124626593893 1 1
0.0125473450808018 0.0125859683400978 1 1
0.0503668591925751 0.0501585795189001 1 1
-0.0636560084114157 -0.0633970199112282 1 1
-0.0299719569464284 -0.0298668736810547 1 1
-0.014948764603325 -0.0149228324586252 1 1
-0.0216573989912491 -0.0214687693882954 1 1
-0.0270308295559463 -0.0267886499199469 1 1
0.00729519791586306 0.00729729095891867 1 1
0.0442046959493895 0.0440876792542577 1 1
-0.0104278680052515 -0.0104231155345646 1 1
0.017812602555551 0.0178144244580016 1 1
-0.0321625289251339 -0.0320978747169395 1 1
0.0100594130159031 0.0101298946306952 1 1
0.0289963300925619 0.028905586372309 1 1
0.0274452895999754 0.0273699908225903 1 1
-0.00301494821794955 -0.00299964059153301 1 1
-0.000733025979455897 -0.000735869822296356 1 1
-0.0100854292769619 -0.0101185087468194 1 1
0.00959027996439576 0.00946020031339344 1 1
0.0334175683009929 0.0332670338966329 1 1
-0.0105508772915725 -0.0105486732747883 1 1
-0.0287451979380737 -0.0285879533540454 1 1
-0.0518964774891054 -0.0517796937461653 1 1
-0.0400002020986246 -0.0398237910020728 1 1
-0.0164645018111238 -0.016420572741171 1 1
-0.00444372294802239 -0.00443380436877418 1 1
0.0498895378814298 0.0497825575820827 0 0
-0.0499249001822061 -0.0498625906178241 1 1
-0.0149306792065258 -0.0147641471413368 1 1
0.0434263431407487 0.0433046025391626 1 1
0.00755203176559973 0.00751162674844224 1 1
0.0276901321823958 0.0276578858802805 1 1
0.00590193151947655 0.00582251686777031 1 1
0.00238735672828439 0.00236625990523555 1 1
-0.00417523377373099 -0.00415957427105331 1 1
0.0183960407572866 0.0183628871872404 1 1
0.040235548852881 0.040280718764675 1 1
-0.0244725661911116 -0.0243940343281121 1 1
-0.00745349015896712 -0.00739399057567715 1 1
0.037885738001997 0.0377229144836978 1 1
-0.01026504466367 -0.0102283778947276 1 1
-0.0300575313961602 -0.0300865632660922 1 1
-0.00492601230050226 -0.00485723438535179 1 1
0.00452676720219741 0.00452012905823063 1 1
0.0178679350992638 0.0177944712603805 1 1
0.0105250729497801 0.0105351418031445 1 1
-0.00248195512096588 -0.00244552929551544 1 1
0.0190673015191176 0.0190311608715651 1 1
-0.0147379118288069 -0.0147221039952173 1 1
-0.00048267890344306 -0.000506006554909538 1 1
-0.00142308349478187 -0.00139725745045288 1 1
-0.0283916675316261 -0.0282917690759822 1 1
-0.0411856802326073 -0.0410854478490314 1 1
0.00655915873335296 0.00650586099476429 1 1
-0.0124611459769673 -0.0124825973583511 1 1
-0.0321352154779446 -0.0320849873788405 1 1
0.00543307769566675 0.0054331082962478 1 1
0.0185884693330096 0.018522413392339 1 1
-0.0128002575857422 -0.0127533973806862 1 1
0.0466650777089274 0.0466074513998355 1 1
-0.0170871201147667 -0.0170478192646266 1 1
0.00212881059951491 0.00207289541911336 1 1
0.0163707910828732 0.0164232678086121 1 1
-0.0298857650785381 -0.029805736091371 1 1
0.0112799027868532 0.0112389693546412 1 1
-0.0358910864934392 -0.0357447163483739 1 1
-0.011479053219072 -0.0114864710592334 1 1
-0.0053567926411103 -0.00537722764888201 1 1
0.0299674217731754 0.0298398529278656 1 1
0.00525229978216171 0.00537400846219485 1 1
0.0333449044406627 0.0334402196520196 1 1
-0.042091982510045 -0.041999809685294 1 1
0.0457369702604842 0.0456841673580711 1 1
-0.0152968785978203 -0.0152279152171544 1 1
-0.0383624257806821 -0.0382264755690571 1 1
0.049999743409273 0.0498863531325783 1 1
-0.00262925843896563 -0.00262377565869144 1 1
0.0309887053872553 0.0308930012569434 1 1
0.0350768214064904 0.0349071426713833 1 1
0.0442268310937963 0.0441636531832593 1 1
-0.0468248882742315 -0.04684493892606 1 1
0.0307358712858955 0.0305901844138479 1 1
0.0577098706554577 0.0576001536616382 0 0
0.0273862556432539 0.0273085196385528 1 1
0.0383847680002026 0.0383188812054355 1 1
0.00827711696618934 0.00816977050306508 1 1
0.0177376661981468 0.0176798919362568 1 1
-0.0148650396194537 -0.01469721923414 1 1
0.00614948925641333 0.00611002739878274 1 1
-0.0157701935359118 -0.0157132529205016 1 1
-0.0284920810384905 -0.028446597435489 1 1
-0.0136026955469744 -0.0135522236782925 1 1
0.0163771064388285 0.0163670466114935 1 1
0.0028577698040808 0.00284473389770705 1 1
-0.0123829669150392 -0.0121470408610131 1 1
-0.0221709108493073 -0.0221329045875994 1 1
0.0291623211368131 0.0291368391843917 1 1
0.0382170938604483 0.0381482941744943 1 1
0.00104371941637413 0.000986546755104158 1 1
-0.00291571536981743 -0.0030260318640628 1 1
0.00340937992218309 0.0033792381391822 1 1
0.0579160388782492 0.0578230977262627 1 1
-0.00316551256764844 -0.00319954929137121 1 1
-0.00876065297747201 -0.00867256194245627 1 1
0.00259123999082677 0.00259027801832966 1 1
-0.0394701801849752 -0.039228364926874 1 1
0.045338528163125 0.0451697890398419 1 1
0.0183271698878828 0.0181664810272674 1 1
0.0331046127651116 0.0330816958858059 1 1
-0.0260906525040919 -0.0261556739742588 1 1
-0.00650563705531247 -0.00652390661673358 1 1
0.0178811484986474 0.0178588248829265 1 1
-0.0227214805525947 -0.0226564544815209 1 1
-0.00864741070843617 -0.00861611659461926 1 1
-0.00555481903922554 -0.00567829234717832 1 1
-0.0089687784649672 -0.00895444178413882 1 1
0.00872553070965943 0.0086756856637813 1 1
0.000357672191736731 0.00035409815981702 1 1
0.0205061048175144 0.020401081353043 1 1
-0.0228287550472301 -0.0227618235460293 1 1
0.0276345436890392 0.0273555439956162 1 1
-0.0139654605484431 -0.0139394113259534 1 1
-0.00808478407531232 -0.0080388615836943 1 1
-0.0218235245753715 -0.0216223459621572 1 1
-0.0016401666262032 -0.00161157759669165 1 1
-0.00848079570753848 -0.00861438948906674 1 1
0.00395711274836127 0.00403848255307177 1 1
0.0234186370614878 0.0233487473442597 1 1
0.0244491421316345 0.0243450987800881 1 1
0.00644895528728805 0.00641982099303775 1 1
-0.0146574038884319 -0.0147464220762927 1 1
-0.0263077326484953 -0.026126720279969 1 1
-0.0137167509259336 -0.0137539514349932 1 1
-0.0127217896240957 -0.0126653058856891 1 1
0.0566656360150742 0.0564843895593579 0 0
-0.032735054502864 -0.032484442891245 1 1
-0.000163228488793875 -0.000340632272898981 1 1
-0.000987327161206321 -0.00100439883327245 1 1
0.0343030731882833 0.0342072226384695 1 1
-0.0140202119515707 -0.0138542458705617 1 1
-0.011363208529154 -0.0114137979066261 1 1
-0.0473017890784428 -0.0470807678144113 1 1
-0.00113419313888803 -0.00112787550161474 1 1
-0.00173431277750591 -0.00177228707919009 1 1
0.0391458616049338 0.039061900371644 1 1
0.0284208101607978 0.0283231959046359 1 1
0.0292641703056864 0.0291971864832324 1 1
-0.00376931964765726 -0.00377219759384463 1 1
0.0150369819692473 0.0150103650071364 1 1
0.00931616845786906 0.00909561337544467 1 1
0.0342655258135154 0.0340703577723255 1 1
-0.000327023495562848 -0.000208042398946011 1 1
-0.0251523067701959 -0.0249333248703133 1 1
-0.0131205802159011 -0.0130672206321227 1 1
0.0296745526291727 0.0296856735598495 1 1
0.0211298775573978 0.0210427427417446 1 1
-0.021440255975142 -0.0213891582866706 1 1
0.00108920195160686 0.00107338391427077 1 1
0.00621185106074847 0.00616265669990121 1 1
-0.0240955958454854 -0.0239894849512513 1 1
0.0288202502821881 0.0287436817198086 1 1
-0.0454276795988088 -0.0453133492671268 1 1
0.0141268017411672 0.0140196901091602 1 1
-0.0175175474625043 -0.0174578410802132 1 1
0.00893256624233462 0.0088434665938351 1 1
-0.00433391958590089 -0.00444130915576929 1 1
0.0105411248573482 0.0104815312862521 1 1
0.00324088293419962 0.00323291683657667 1 1
-0.0207470717141899 -0.0207110737430549 1 1
-0.0110921246861992 -0.0110831400647611 1 1
0.0123877442531071 0.0124299255881972 1 1
0.0228450449483137 0.0228099102825475 1 1
0.00250238406226225 0.00247423564650829 1 1
-0.00302119464935676 -0.00302638994208016 1 1
-0.0257041690852952 -0.0256570962756328 1 1
0.0190299904517036 0.0189624929401194 1 1
0.00140660029197856 0.00142187656834774 1 1
0.0597021296253403 0.0595707534969752 0 0
0.00785418546495181 0.00784450520014126 1 1
0.00808191230299283 0.00808046465705954 1 1
-0.0666750991443835 -0.0664732450553305 0 0
0.0372696438342454 0.0371776061866754 1 1
-0.0033143803664438 -0.00329946548857115 1 1
-0.0163119018278828 -0.0161602893185885 1 1
-0.059297055727777 -0.059262147397532 0 0
0.00579317187579266 0.00579145425722116 1 1
-0.0131386091689902 -0.0130945351294475 1 1
0.0247180766367338 0.0246833056707764 1 1
0.000899822791828205 0.000839601197749669 1 1
0.0176952728044731 0.0176507543157329 1 1
-0.0734397535195319 -0.0732643328906145 0 0
0.0248260384065041 0.0248165238168678 1 1
-0.0384327164451943 -0.0383461456261189 1 1
0.0284419049970115 0.0283817302518723 1 1
0.0470772775198563 0.0469449715341785 1 1
-0.00588046562558571 -0.00581171187818207 1 1
-0.00756757669906701 -0.00753549004071492 1 1
0.0533786020450336 0.053217377186013 1 1
0.00639516391006913 0.00639068661493553 1 1
-0.0167230154619331 -0.0167561140916277 1 1
0.021501844664158 0.021257807238129 1 1
0.0348792284114823 0.0349223476947375 1 1
0.00932284732687153 0.00924872861011381 1 1
-0.0552131466716397 -0.0550757055861544 0 0
0.0157639757064675 0.0156731763473444 1 1
0.0550963872118352 0.0549623068731257 0 0
-0.00403131979187043 -0.00401810486002699 1 1
-0.0181917339076085 -0.0181074924208793 1 1
0.0209957969943162 0.0209068016540042 1 1
-0.00191734949106672 -0.00190896772583278 1 1
0.0016847485787349 0.0016787945560075 1 1
-0.00524890109875975 -0.00530433027584399 1 1
-0.0274992552473928 -0.0274204811883672 1 1
-0.00116865805498413 -0.00110092321297329 1 1
0.0500837438512853 0.0499664797493259 1 1
0.00235026107669953 0.00233860372290725 1 1
0.0367662664708178 0.0366537534520483 1 1
-0.00532072480775675 -0.00534381915754914 1 1
-0.0057852824535221 -0.00574220396981734 1 1
0.0198034919603836 0.0197354520413173 1 1
0.0265005638455754 0.0263572067028937 1 1
0.00485241796437872 0.00494673758721754 1 1
0.00931816331762142 0.00927316634823594 1 1
0.0153145826016233 0.015291786554861 1 1
-0.0118680619309519 -0.0118962304809143 1 1
-0.010629643148407 -0.0105758147068823 1 1
-0.00667980888244724 -0.00663020373812281 1 1
-0.0629249046891078 -0.0627830385105334 0 0
0.0434031229627477 0.0434298975808675 1 1
2.70478948411288e-05 -8.5344044804439e-05 1 1
0.0381009563521876 0.0380270901800251 1 1
0.0429263347715844 0.0428264867845306 1 1
0.00276113355904022 0.00279521166470342 1 1
0.022865569991088 0.0227580080497448 1 1
0.0101336791743271 0.0100931486041957 1 1
0.0365358683057713 0.0364168367602558 1 1
0.0252320694634491 0.0251846905778842 1 1
0.00985708715564005 0.00981356456018149 1 1
0.0192823455776139 0.0192215059446765 1 1
-0.0200156791270283 -0.0200115632006675 1 1
0.00838289246471632 0.00828680377208163 1 1
0.0130832856532371 0.0131555079698483 1 1
-0.00893179568915367 -0.00886265772335445 1 1
-0.00700260735327658 -0.00702469663285557 1 1
0.0361850618688137 0.036061976588725 1 1
0.0239161222335228 0.0238873280939457 1 1
0.0460627717736408 0.0459430563833576 1 1
-0.0231961789494223 -0.0231535763846776 1 1
0.0025532463057761 0.00255245171573892 1 1
0.0346338070280806 0.0345538833190811 1 1
0.00544784923448318 0.00559551811914758 1 1
-0.0455100685198354 -0.0450687887241487 1 1
-0.0277912159369545 -0.027749027129777 1 1
-0.00989240784193573 -0.00984023459225485 1 1
0.027848236090091 0.0277411197170337 1 1
0.0215957482856553 0.0215234755926135 1 1
-0.0190967505686235 -0.018991661253091 1 1
0.000697864978176431 0.000782120814543533 1 1
0.0109947067016416 0.0110213977817948 1 1
-0.0100631326839441 -0.0100558865744532 1 1
0.0115665699986794 0.011524696539995 1 1
-0.0147070699088039 -0.0147283320501177 1 1
0.0158781675994861 0.0159083052912691 1 1
-0.0189191263792304 -0.0188397357298735 1 1
-0.0126453136058108 -0.0126164573525728 1 1
-0.0280576184833378 -0.0279813667024839 1 1
0.0296862754378097 0.0294395192409676 1 1
0.0344746894029994 0.0343588256162448 1 1
0.0441175980427017 0.0440123935855123 1 1
0.0253832682079118 0.0253456239791115 1 1
0.0212030941637109 0.0212297397462731 1 1
0.0153177857029023 0.0152801665867607 1 1
0.0108838995905322 0.0108419318331766 1 1
0.0003880049015665 0.000343928020049192 1 1
0.0302270479653328 0.0301414519644212 1 1
-0.0266357517696238 -0.0265642350770833 1 1
-0.0110192617232072 -0.0110219472567883 1 1
0.00451586172602763 0.00453809507116038 1 1
0.000389070007499109 0.00043785347340375 1 1
-0.012967190539673 -0.012905929909559 1 1
0.00184280289019141 0.00182584999080124 1 1
-0.015549503193716 -0.0154796823048857 1 1
-0.0067656363812466 -0.00677738862627117 1 1
-0.0185768371252802 -0.0185318690322056 1 1
-0.0270926488714454 -0.0271484820739181 1 1
-0.0313341522938882 -0.0313037276840323 1 1
-0.0265535454324975 -0.0264572682641087 1 1
0.00417492710835818 0.00412837479821699 1 1
0.0316580721190161 0.0315401222820457 1 1
0.0163865155306805 0.0162334804430481 1 1
-0.0252827097139562 -0.0252450384363963 1 1
0.00808407725029832 0.00799131292584843 1 1
-0.000563263059051533 -0.000527380886956677 1 1
-0.0302594649726391 -0.0299928134281816 1 1
-0.0182472144710524 -0.0182539014635381 1 1
-0.0223351343984237 -0.0222548578305941 1 1
0.00140306685609658 0.00141132565769406 1 1
-0.00854452104156147 -0.00853415880040169 1 1
-0.0116291572238839 -0.0115473142645242 1 1
-0.0310004861330053 -0.0309414061907632 1 1
-0.00841595736519059 -0.00841738446738958 1 1
-0.094579396040297 -0.0943872557739397 0 0
0.0335882468040134 0.0335401485804859 1 1
-0.0334907184209747 -0.0333533541771738 1 1
0.01627364791435 0.0162449246575783 1 1
-0.0200840330116418 -0.0199517820346685 1 1
-0.031948560983625 -0.0316313717351587 1 1
0.00535760350153678 0.00538164175370232 1 1
-0.00417164526189121 -0.0042680343171143 1 1
-0.000283990481990674 -0.000262742846188133 1 1
-0.00677905903674749 -0.00668521272889169 1 1
0.0171838519987337 0.0172367943453039 1 1
0.031144620428975 0.0310380542917505 1 1
-0.024522673975763 -0.0244504138994358 1 1
-0.00124317888616725 -0.00120876650549522 1 1
0.00373839419923139 0.0037524039629564 1 1
0.037308152966221 0.037186614068714 1 1
-0.0212558822787899 -0.0211632127530982 1 1
0.00323947851825396 0.003280290539331 1 1
0.0307476948075559 0.0305728024383568 1 1
0.0198391118129737 0.0197649288135776 1 1
-0.00805003906428853 -0.00811234817174681 1 1
0.0248132807868138 0.0247725656837758 1 1
0.0207897370315441 0.0207480248924106 1 1
-0.0141293410774181 -0.014064157175784 1 1
-0.0587662877870449 -0.0586706869938258 0 0
-0.0241835730906282 -0.0241469635606576 1 1
0.026192820475046 0.0261471392383518 1 1
-0.0144963840967193 -0.0143887716626195 1 1
0.00699113514776617 0.00700211878196568 1 1
-0.0291450403411093 -0.029078138521746 1 1
-0.011142974734162 -0.0111019160079164 1 1
-0.000989596414908653 -0.0008812736037291 1 1
-0.0182660189148459 -0.0182151992694875 1 1
-0.0112903452045308 -0.0112833575406907 1 1
0.0233807227405795 0.0233221676285716 1 1
-0.0225436475852736 -0.0224550745947714 1 1
0.0125212146776439 0.0124704049858696 1 1
0.00829130252443547 0.00825956929398377 1 1
0.00806347376529416 0.00806717371479333 1 1
-0.0212661519498036 -0.0212219859556104 1 1
-0.0198723447707298 -0.0196085543218756 1 1
-0.0129105516614914 -0.0128908760638339 1 1
0.0460485293349141 0.0458537193479477 1 1
-0.0337361928713435 -0.0336262734970875 1 1
-0.0158504121456559 -0.0158708165208178 1 1
-0.00657733939618086 -0.00656266283691398 1 1
-0.0458852080401015 -0.045754126404982 1 1
-0.031466338342828 -0.0315116573238992 1 1
0.00501026642733501 0.00495888872230682 1 1
0.0115568040360299 0.0115042222135465 1 1
-0.0313178778749292 -0.0311278978422248 1 1
-0.00271021380601282 -0.00273292172243631 1 1
-0.0272162242325542 -0.0270137220701203 1 1
0.00747427214154366 0.00744100889197646 1 1
-0.0313842526319857 -0.0312989722509835 1 1
0.0593932814214354 0.0592635610066604 0 0
0.0314669175413579 0.0313601110119215 1 1
-0.000593986404944919 -0.000613401900104082 1 1
0.00467375075431509 0.00465629133622657 1 1
0.0170157801620931 0.0169857314086943 1 1
-0.0169055823316712 -0.0168399382720621 1 1
-0.0193949462498174 -0.019345120529436 1 1
0.0549062545734041 0.054742308248891 0 0
-0.0118417200075301 -0.0117456187200257 1 1
0.017970862604071 0.0179207437069667 1 1
-0.010019759782299 -0.0100935089945915 1 1
0.0157804325635501 0.0158009108401493 1 1
-0.0113160014501108 -0.0112733853572782 1 1
0.0676231607756125 0.0675121003496379 0 0
0.0225228293867666 0.0224469248315297 1 1
0.00406972115570558 0.00406191697973827 1 1
0.0209646935121433 0.020866827502157 1 1
-0.0412552240390355 -0.0411187336309412 1 1
-0.012377944059139 -0.0122731388031528 1 1
-0.00287015723835161 -0.00288190466174071 1 1
0.00434794976207068 0.00432121274704763 1 1
0.0109019374666126 0.010960334512378 1 1
-0.011485724989717 -0.0114309059963064 1 1
-0.0202900949709677 -0.0202034404622043 1 1
0.0177314711400746 0.0177494968958222 1 1
-0.0125395993970368 -0.0124813899846683 1 1
-0.0221514618381325 -0.0221602292970358 1 1
0.0109499822190401 0.0109567406757079 1 1
-0.0143827881003749 -0.0144288156772835 1 1
0.0278828425794422 0.0277749798455592 1 1
-0.009228943089455 -0.00916926268307644 1 1
-0.00454792923439742 -0.00435123638053423 1 1
0.0546618900673805 0.0545152063664338 1 1
0.0203696918755993 0.0203123939515416 1 1
0.0322326551429438 0.0321906547460543 1 1
0.0407897191010214 0.0406239638701399 1 1
0.021757123027632 0.0217200266754978 1 1
0.0230115874939064 0.0230179189482039 1 1
0.0239175925330614 0.0237377884615204 1 1
0.0221728070410727 0.022066246335915 1 1
0.0022156537605317 0.00225030674590757 1 1
0.01285020432502 0.0127964354893142 1 1
0.0183447136352343 0.0183268604894508 1 1
0.0210162869533866 0.0212103629350466 1 1
-0.0415112071867197 -0.0414597932344538 1 1
0.0479035191096609 0.0477834536250345 1 1
0.0233736410611594 0.023365365689484 1 1
0.0177728723459045 0.0177171723290619 1 1
-0.0184747944298268 -0.0184857022578505 1 1
-0.0124804999488453 -0.0124499519648214 1 1
0.00613031408528168 0.00608718393747743 1 1
-0.00395258811075647 -0.00400963328294608 1 1
-0.0280312525980622 -0.0279485281671247 1 1
0.00152368021531383 0.00166360087849213 1 1
-0.0024630583628402 -0.00244754404462085 1 1
0.0140783729951422 0.0140210041110047 1 1
-0.0172720139622269 -0.017169922764521 1 1
-0.00253044733842435 -0.00253833976125249 1 1
0.0208920447718791 0.02084816307872 1 1
-0.0328576012451305 -0.0328515917069136 1 1
-0.00999872985586305 -0.0099687337273871 1 1
0.0270104309850719 0.0269336864024686 1 1
0.0530227906870937 0.0529759373590643 1 1
0.034697033842886 0.0345983393099728 1 1
-0.0270175347806691 -0.0269372440827895 1 1
0.0365234955945825 0.0364261812932736 1 1
0.0585384180265001 0.0584406361411633 0 0
-0.0098725288140755 -0.0098472928837477 1 1
0.029282555887423 0.0292504804727147 1 1
-0.0338917134360298 -0.0336919883018254 1 1
-0.0214427468004947 -0.0213769972393803 1 1
0.0177571237482005 0.0179875334500862 1 1
-0.040430215275388 -0.0403415767473441 1 1
-0.0430133602983451 -0.0429352730402913 1 1
0.0136728305625946 0.0135956473055479 1 1
0.0248541198421485 0.024748245228568 1 1
-0.0274469540563695 -0.0273609283188297 1 1
-0.0240022312646796 -0.0238870865567028 1 1
-0.0214066305310018 -0.0214504909210537 1 1
-0.00576775833054918 -0.00577110841632014 1 1
-0.0277309436811326 -0.0276879778165457 1 1
-0.0215897475065381 -0.0215346470440195 1 1
0.0378286954737416 0.0377538263759656 1 1
-0.0325733422807934 -0.0324813122463922 1 1
0.00727924654515252 0.00726224023574848 1 1
0.0507570873680852 0.050501174464956 1 1
-0.00975432746247669 -0.00977908226905563 1 1
-0.0247639725560178 -0.0247764574741096 1 1
-0.055061311084456 -0.0548506220144097 0 0
-0.0590767157913588 -0.0589199984923407 0 0
-0.00428578697824356 -0.00424155632447528 1 1
0.00249602489781145 0.00256048573543367 1 1
-0.0337729488260767 -0.0338017170012365 1 1
0.0019687894663169 0.00196008589243564 1 1
-0.0204147346254183 -0.0203037881114 1 1
0.0279181610127367 0.0277520348498864 1 1
0.0133945010168669 0.0133347690504139 1 1
0.0350830794276585 0.0349980550282911 1 1
-0.0143509347288612 -0.0143835735417904 1 1
-0.0159571015941373 -0.0159107386633804 1 1
-0.027917925063359 -0.027832444012014 1 1
-0.0560834161258835 -0.0558457151508664 0 0
-0.0433689240147809 -0.0432514415790672 1 1
0.00807357694536517 0.00808538300729048 1 1
0.0110520341601785 0.0109488273102483 1 1
-0.0340484088822896 -0.0339150744698647 1 1
0.00375976838465453 0.00377874593212733 1 1
0.0174495532558852 0.0174115643463288 1 1
0.0474826788437974 0.0472987958753783 1 1
0.0153661827558199 0.0153203412052993 1 1
-0.000704463671362648 -0.000720769780528187 1 1
0.00500338273996539 0.00500705334923807 1 1
-0.00564312823098769 -0.00571728531610907 1 1
0.0135242080517473 0.0135282220033349 1 1
0.00348805603061772 0.00351141671598137 1 1
-0.0419874872733697 -0.041902728793343 1 1
0.0349200191791412 0.0348280400076164 1 1
-0.00878020971292457 -0.00870716185808562 1 1
0.0146651749979359 0.0144135795188502 1 1
-0.0436713828356851 -0.0435651821253742 1 1
0.0178994061861572 0.0178449791732549 1 1
-0.0208636775692733 -0.0207692541130786 1 1
0.0290997487738232 0.0290796123336567 1 1
-0.0065138788882583 -0.0066087610772843 1 1
0.0179371070681549 0.0179190397140586 1 1
0.021965241827293 0.0218834224280589 1 1
0.0316172300830164 0.0315425282876911 1 1
-0.0189708855001668 -0.0188632158047877 1 1
-0.014602046739353 -0.0145929693265912 1 1
-0.03532768093643 -0.0352503971409549 1 1
-0.00870347350744022 -0.00869700719883076 1 1
-0.0226677965419598 -0.0225988934203545 1 1
0.0137002470093714 0.0136834675347289 1 1
0.00238400081993389 0.00237923495678635 1 1
0.0703000610292284 0.0701192090758747 0 0
0.00766580615578956 0.00761831970747996 1 1
-0.0173501776526752 -0.0173431146511381 1 1
-0.013972923012936 -0.0138992131166183 1 1
-0.0183010882438148 -0.018280617040123 1 1
0.00636943937767696 0.00636520369445189 1 1
-0.0545239630934944 -0.0543870091483562 0 0
0.0101734693015715 0.0101304777599474 1 1
-0.0276400238942784 -0.027582132848254 1 1
-0.0152847697427204 -0.0152459516852289 1 1
-0.0109759841452622 -0.0108534039334531 1 1
-0.0143348635162164 -0.0142383222287272 1 1
0.0218142904061059 0.0217550855078996 1 1
-0.0052583908394883 -0.00523363555634322 1 1
-0.0276002481061954 -0.0274774394016563 1 1
-0.0194369848882236 -0.019416469319757 1 1
-0.00931179751706941 -0.00923980879377766 1 1
0.0460229782243528 0.0459428300276065 1 1
-0.0500715917674307 -0.049905109655083 1 1
-0.0403912983807288 -0.0402850395104663 1 1
0.0356480250087489 0.0355786745843171 1 1
-0.0260823526230671 -0.0261188642998881 1 1
0.0145614912266063 0.0145108811174603 1 1
-0.0213450449265971 -0.0214376108393067 1 1
-0.0345956713824612 -0.0345056297776381 1 1
0.0107807707456821 0.01078004111458 1 1
0.0510426553512297 0.0508353175442519 0 0
-0.0259884058070943 -0.02597299328669 1 1
0.0530825956719862 0.0529467276703488 0 0
-0.00607047347699928 -0.00604822602403356 1 1
0.0137943438020626 0.0137924465548872 1 1
-0.0335501084561257 -0.033450708107553 1 1
0.0155846461157212 0.0155590959543625 1 1
-0.0290383395139893 -0.0289995579428632 1 1
-0.0153359774461757 -0.0152571798895424 1 1
0.00182994142628887 0.00180091342155484 1 1
-0.00276964315105951 -0.00281121278955506 1 1
-0.0106840394165529 -0.0106816967254955 1 1
-0.0390698233028501 -0.0389410097805778 1 1
-0.0106548895374336 -0.0106189336017788 1 1
-0.0333258517455681 -0.0332113347126685 1 1
0.0089309238417589 0.00890356224024388 1 1
-0.0241822516392781 -0.0241688191770385 1 1
-0.00970086818484002 -0.00953497362604699 1 1
0.0223502884726314 0.0222156830267832 1 1
-3.68398512805967e-05 -6.92385954853192e-05 1 1
0.0312195058821738 0.0311083721593182 1 1
0.0330473411249829 0.0328553963562423 1 1
-0.0586553984692755 -0.0585197494582447 0 0
-0.000747233871282769 -0.000679686477545002 1 1
-0.0536405036702337 -0.0533675153545184 1 1
-0.0459017140172293 -0.0457576791611621 1 1
0.0170962008726101 0.0170629269197146 1 1
0.0285003122236001 0.0284429282139684 1 1
0.0484506739463481 0.0482345051766349 1 1
0.0312318229730172 0.0311521533439327 1 1
0.0223507994759114 0.0222919350259916 1 1
0.0125926759295117 0.0126256218863821 1 1
-0.0219669372886033 -0.0219282386827636 1 1
-0.00504374638288073 -0.00500062437268144 1 1
-0.0307734582119365 -0.0306577100451216 1 1
-0.00152071271504452 -0.00158792915617098 1 1
-0.00111712406584242 -0.00113891091408467 1 1
0.0288957678066752 0.0288974975087411 1 1
0.0399037619944703 0.0398083727403196 1 1
-0.00120477554266193 -0.00123891971675626 1 1
0.0176867561577534 0.0177375382751549 1 1
-0.017348250549461 -0.017320691311039 1 1
-0.0198000672573091 -0.0197092546669848 1 1
-0.0117148647741819 -0.0117146987163342 1 1
0.00591048949632035 0.00588953850228189 1 1
0.00384090583597499 0.00381836545582003 1 1
-0.0223498532017401 -0.0222785415225783 1 1
-0.0152672670305126 -0.01524947237864 1 1
0.0417845151052971 0.0415983904774452 1 1
0.00462635180151363 0.0046175638898348 1 1
0.02329044288166 0.0231543886303637 1 1
-0.0716279764488214 -0.0713841967391757 0 0
0.00592888018038438 0.00587784270147925 1 1
0.0227671972885978 0.0226915521929937 1 1
0.00881569019550169 0.00869718788690752 1 1
0.0299304536250884 0.0298741495912456 1 1
0.0201609062976737 0.0200032734809155 1 1
0.0167812417229613 0.0168570693082658 1 1
0.00766117620195737 0.00763816131209281 1 1
-0.0184401624362896 -0.0183776259705764 1 1
0.0630715158456586 0.0629088852746952 0 0
-0.00782998369117746 -0.0077908497461609 1 1
-0.0207485155347616 -0.0206632083905372 1 1
-0.0461898524449048 -0.046037850354058 1 1
0.0468400321516852 0.0467224145851927 1 1
0.0477088124188751 0.0476232016047946 1 1
0.0165623023677468 0.0165290901020106 1 1
0.0289236613729294 0.0287203733862904 1 1
-0.0357805192310885 -0.0356943593369948 1 1
-0.0297143536887734 -0.0295677367033432 1 1
0.0535793289878817 0.0534660737396477 0 0
0.0256383401536718 0.025527677267913 1 1
-0.0248131458267496 -0.0247132571626671 1 1
-0.0292387422846143 -0.029226346909327 1 1
-0.0624942764295114 -0.0623185749262097 0 0
-0.0296364897138188 -0.0296346385783831 1 1
0.00116864054057795 0.00114086617359427 1 1
-0.0198593010174506 -0.019844556339145 1 1
-0.00694225076465137 -0.00692497455743373 1 1
0.00453974498528761 0.00450125147383762 1 1
-0.0713162630798391 -0.0711949203711615 0 0
0.0101934305045816 0.0101488484091378 1 1
-0.0200368766678109 -0.0199552600592841 1 1
0.0385813451174477 0.0384495865621304 1 1
-0.0323200998211982 -0.032321623635223 1 1
0.00369154305924764 0.00365515257499279 1 1
-0.0240779253829 -0.0240015665060825 1 1
0.0181882898088203 0.0181162122170797 1 1
4.96216154903112e-05 0.000139765122080363 1 1
-0.0230650702465648 -0.0230339064468184 1 1
-0.0491249413753098 -0.0490019431663146 1 1
-0.0357968879917291 -0.0356425500946108 1 1
-0.00715702868355941 -0.00711156771995285 1 1
0.0061280741354773 0.00609765641983264 1 1
-0.0411956355887649 -0.0411189747513283 1 1
-0.0510327340917787 -0.0509201561841118 0 0
0.0156414148103177 0.0155948412519893 1 1
-0.0210489566725394 -0.0209977437657011 1 1
-0.0217372202490071 -0.0216802533025197 1 1
-0.00709434169178149 -0.00711357747402902 1 1
-0.0360156869064923 -0.0360131690389117 1 1
0.0146975452268186 0.0146764291756357 1 1
-0.0214952276449541 -0.0214348426738143 1 1
0.0110987207356291 0.011090921636516 1 1
0.0215291378247727 0.0214877040781359 1 1
-0.0259592658227223 -0.025938762209298 1 1
0.00963120771739761 0.0096285997067974 1 1
-0.00526545134594589 -0.00520439638891707 1 1
-0.0169515758748159 -0.0169312111445337 1 1
-0.0164598698636571 -0.0164419380737948 1 1
-0.00753313284180909 -0.00754831994123725 1 1
0.0293883380769315 0.029277259152491 1 1
-0.0136804201845194 -0.013561122720099 1 1
-0.0254553922088571 -0.0253088288013176 1 1
-0.010966168264981 -0.0110438343405384 1 1
-0.0465511940986505 -0.0463792518302843 1 1
0.00832080859116579 0.0083022952068543 1 1
0.00421995783834346 0.00424318362815407 1 1
0.0448202044540185 0.0447688939785882 1 1
0.00865037370107377 0.00886298967405337 1 1
-0.00401103504763526 -0.00399511045300916 1 1
0.0126727503284505 0.0126603513896829 1 1
-0.014727263343452 -0.0146774925378233 1 1
-0.0367615681918156 -0.0366445499712032 1 1
0.0171903875658153 0.0171638827975401 1 1
-0.0170379007702704 -0.0170053410265529 1 1
-0.00115057759990757 -0.00114737572477164 1 1
0.0304330498365388 0.0303531477149151 1 1
0.0290880392764023 0.0290111537388644 1 1
-0.0185678953920417 -0.0184966124366267 1 1
0.0290775312094197 0.0290836850217657 1 1
0.0166197340013699 0.0166072021229893 1 1
-0.00346412245636347 -0.00345242204807111 1 1
0.00451856625229332 0.00448166117201979 1 1
0.0278834401339025 0.0278214778692775 1 1
0.0109190533938845 0.0109056123256122 1 1
0.0367998574052441 0.0367195972220787 1 1
0.000739750107127492 0.000762128728737011 1 1
0.00729769729989372 0.00729214854398106 1 1
-0.00198689911367454 -0.00200742377078893 1 1
0.0227892788601199 0.0227345751756033 1 1
-0.0415909764215218 -0.0414086006622375 1 1
0.000746009449719311 0.000744285031110113 1 1
-0.0102321854776737 -0.0103475825729543 1 1
-0.0186734000730747 -0.0186517908338884 1 1
0.0787528463109434 0.0785469883046713 0 0
0.00516910410101784 0.0051685558148083 1 1
-0.0119090460354018 -0.0119688744100542 1 1
0.0191933473761865 0.0191197021275538 1 1
-0.0294047984713737 -0.0293226651416812 1 1
-0.0487216064477664 -0.0486376408908754 1 1
0.0433120838466544 0.0431823723601948 1 1
-0.00576079039034926 -0.00574904576777704 1 1
0.0243099208706226 0.0241926410932684 1 1
-0.0150766934845315 -0.0150492709852871 1 1
0.0264486093702207 0.026524609005278 1 1
-0.0151168843283971 -0.01505479518199 1 1
-0.00857879980367286 -0.00862782658888383 1 1
0.0395161396909914 0.039407305114082 1 1
0.0181869601588541 0.0180146727024597 1 1
-0.0147360289140889 -0.0147420331651378 1 1
0.0273033875226527 0.0273945632308916 1 1
-0.0131425677789498 -0.0131678369564688 1 1
-0.0413854268909748 -0.0413114659164271 1 1
0.022821910450958 0.0227022657722883 1 1
0.0165872237413809 0.0165836636251969 1 1
-0.0207524874394916 -0.0205895808920584 1 1
-0.0306576545014487 -0.030550643809671 1 1
-0.0221531331807385 -0.0220776615242916 1 1
0.0396018303061572 0.0394748104751518 1 1
0.0433714630830956 0.0432911453021384 1 1
-0.0145767414392617 -0.0145529167170785 1 1
-0.00420112239766549 -0.00419164677936509 1 1
0.037182015603753 0.0371133977105786 1 1
-0.000859732076972043 -0.000942449083529071 1 1
0.0295730587252099 0.0295021123459567 1 1
0.0244145918653708 0.0243113587626335 1 1
0.0237655272628601 0.0236953766447884 1 1
0.0559134713503688 0.0557307659416434 0 0
0.0288216784355191 0.0287518652549982 1 1
0.0298401002850022 0.0297221569592489 1 1
-0.0182528214201035 -0.0179959896526775 1 1
-0.0176086697214088 -0.0176109288025594 1 1
0.00708068189797923 0.00706888354386684 1 1
-0.0207756556158696 -0.020665593058291 1 1
0.00901485611933784 0.00900148564469347 1 1
-0.0529942313856186 -0.0528520774263384 0 0
0.00269443915962357 0.00274316773357869 1 1
0.0547132151342154 0.0545669823945154 0 0
0.0482275163381347 0.0480889144171481 1 1
0.00686360617462376 0.00683249198953968 1 1
0.007139481674762 0.00710506816468129 1 1
-0.0255066488603183 -0.0254025507446563 1 1
-0.0132348927110391 -0.0132146348993563 1 1
-0.0461328503040506 -0.0459890341214481 1 1
0.00175394254618924 0.00176419682676286 1 1
-0.00383124561764672 -0.00411247246017601 1 1
-0.0152280726244527 -0.0151900413808827 1 1
-0.0241630695815814 -0.0241076464389843 1 1
-0.0262863670121454 -0.0262474311422261 1 1
-0.0204310976465246 -0.020382455680852 1 1
0.0223294501296981 0.0222885225882746 1 1
-0.0253793335676825 -0.025335401415828 1 1
-0.00580684493533696 -0.00580123463384447 1 1
0.00521312002325376 0.00518079795224904 1 1
0.00235206146917881 0.00238570276959813 1 1
-0.00436485855558485 -0.00433931488599376 1 1
0.0321792096116028 0.0320330447976323 1 1
-0.00608626100022315 -0.00611805158540626 1 1
-0.00847997070163751 -0.00843465400440279 1 1
0.058399557987535 0.0582134957442533 0 0
0.0348935197772418 0.0348231089837478 1 1
0.0226554094236042 0.0226258459221484 1 1
-0.00851589296908204 -0.00846258435545421 1 1
0.0371471844315051 0.0369632223207659 1 1
-0.0105903695295834 -0.0105991165390624 1 1
0.00180253243138024 0.00180348302166176 1 1
-0.0152103598910956 -0.0151445024518072 1 1
0.0204493472641917 0.0203445409984403 1 1
-0.0324940456092115 -0.0323830824480077 1 1
0.0060997489902513 0.0060583242945773 1 1
-0.0222559209166759 -0.0221553708581017 1 1
-0.0295107735890162 -0.0294265839302418 1 1
0.0320700504719041 0.0320161377512707 1 1
0.00782785196340372 0.00781028182860358 1 1
0.0375737424717015 0.0375161418896699 1 1
-0.00749649212247107 -0.00746313123159542 1 1
0.00259226352875812 0.00257082878688561 1 1
-0.0420667253440957 -0.0419944125432018 1 1
-0.00527306961998481 -0.00514392660711339 1 1
0.00540903929735945 0.00541414433359353 1 1
-0.0304517440924915 -0.0303230643783849 1 1
-0.0124200908366547 -0.0123603563888722 1 1
0.0112622131732817 0.0112781567961015 1 1
-0.0100476046925424 -0.00998215502918905 1 1
-0.000218111821334625 -0.000212373334535041 1 1
-0.0324056876755366 -0.0323454247677765 1 1
0.0206666052566813 0.0207650817585481 1 1
0.0479648939827989 0.0477767527606675 1 1
-0.0196955559188074 -0.0196242264955735 1 1
0.0262676636310699 0.0262004116658869 1 1
0.0333153133832183 0.0332241038738008 1 1
0.0240843345088693 0.0240130790786756 1 1
-0.0330242735768548 -0.0330347076660767 1 1
-0.00726615877839071 -0.00724576284806 1 1
-0.0269722817234424 -0.0268505519794772 1 1
0.0250557826303017 0.0249485058736993 1 1
-0.0284304329048903 -0.0283701455582109 1 1
-0.0235556357929226 -0.0235271709495386 1 1
-0.00209329325239288 -0.00211827781429379 1 1
-0.0171259682993665 -0.0170256599055274 1 1
0.0472417275392431 0.0471415241455855 1 1
-0.0220827185289073 -0.0221611195095608 1 1
0.0231642433635998 0.0231346469786649 1 1
-0.00450747034940596 -0.00451374171868256 1 1
0.0445491183782382 0.0444318418803459 1 1
0.00250586031929139 0.00257743913919698 1 1
-0.0316879049522407 -0.0316213189606322 1 1
0.000861068960485691 0.000867333254701954 1 1
-0.00390518001828959 -0.0039884131946875 1 1
0.0345394639495293 0.0343077237335391 1 1
-0.0493962913350065 -0.0493033568737915 0 0
0.00389988143956301 0.0038410074441046 1 1
-0.00467436734177425 -0.00465597436375598 1 1
0.018890203198953 0.0188601011503063 1 1
-0.00617827623616846 -0.00605513116911126 1 1
-0.00423938782627469 -0.00424233542842873 1 1
-0.027521380219828 -0.0274367393636864 1 1
0.0660181851126678 0.0657326589291532 0 0
-0.0494019086586216 -0.0492810342518198 0 0
-0.0281124111810234 -0.0280033940377148 1 1
-0.0146015632101272 -0.0145910602149507 1 1
-0.0153885834545342 -0.0153263372378555 1 1
0.00686101508916208 0.00673048780044418 1 1
-0.0171479402486641 -0.0171517138382389 1 1
0.00429737835592703 0.00429015633335413 1 1
-0.00608462822440281 -0.00612998355611661 1 1
-0.0311224856715117 -0.0310532416950851 1 1
-0.00418652666050647 -0.00423821359018769 1 1
-0.0228947829160862 -0.0228759656561642 1 1
-0.0163771750273813 -0.0165067931947612 1 1
0.0227824945991446 0.022847656098694 1 1
0.0510716322392673 0.0509062621716168 1 1
0.0237882051388136 0.0236868216036511 1 1
0.00307926061340181 0.0030315155681992 1 1
-0.0474505113943966 -0.0473281491029142 1 1
-0.0530336040966331 -0.0529163050531335 0 0
-0.0219485672015521 -0.0219084697908762 1 1
-0.00241248084995013 -0.00242837447392745 1 1
-0.0311487286931463 -0.0310364105663443 1 1
-0.0247888411606035 -0.0246934388452094 1 1
-0.0216488833556195 -0.0215811661538515 1 1
-0.0133338604576113 -0.0133434509303241 1 1
0.0455276162265262 0.0454059102196706 1 1
0.0308430125588245 0.0306800136671945 1 1
-0.0769384472027825 -0.0766876271492756 0 0
0.00150584464664802 0.00149483600305262 1 1
-0.0260698497245761 -0.0260113695812517 1 1
0.00300444199545051 0.00288818768517773 1 1
-0.0497185474540209 -0.0496324496965552 1 1
0.00326689832926394 0.00324701518928358 1 1
-0.0349667586980107 -0.0348658959682042 1 1
-0.0029420088263213 -0.00290633888840085 1 1
-0.00786880419242415 -0.00780853533632142 1 1
0.050068996396955 0.0499099167101773 1 1
0.00601987258551094 0.00596770141674054 1 1
-0.0134676308780112 -0.0135971978837635 1 1
-0.0295064381476168 -0.0294273152448661 1 1
0.0145635163474769 0.0144999027467035 1 1
-0.0330550327391578 -0.0328495487908627 1 1
0.0269468324560134 0.0269250753610739 1 1
-0.0258356656837141 -0.0257244312745274 1 1
0.0116930823055968 0.0116143687001476 1 1
-0.0183391456589732 -0.0182717109874756 1 1
0.0197714989827111 0.0197285064628218 1 1
0.0227144661289292 0.0226509647427625 1 1
-0.00746665325302419 -0.00760201043903329 1 1
0.00293901252676694 0.00297334030513789 1 1
0.045761479066611 0.0455916607170986 1 1
0.0192811641891745 0.0192470876482226 1 1
0.0225321754018579 0.0226023334076251 1 1
0.0196510127653566 0.0196453192814481 1 1
-0.032985668903792 -0.0329263119952236 1 1
-0.0298813518838094 -0.0297865969775337 1 1
0.0148776446195519 0.0148441038068963 1 1
0.0225614363106133 0.0224892381505234 1 1
-0.035085218088891 -0.0350114580771267 1 1
-0.0047575197151012 -0.00471120838680535 1 1
0.0484635104382805 0.0481201958254266 1 1
0.0497748791222095 0.0496785569910023 1 1
0.0168716038623216 0.0168149250310163 1 1
0.00692852830299061 0.00691382582511439 1 1
0.0129546559383904 0.0128238275211749 1 1
-0.0198424606744509 -0.0197073598264459 1 1
-0.0165263466925655 -0.0165215298739595 1 1
-0.0442288723573899 -0.0442103710397075 1 1
-0.00424726471381095 -0.00425026022069543 1 1
-0.041277778545963 -0.0412498537406047 1 1
0.0415535637061318 0.0413017088879416 1 1
0.0407211055347144 0.0405207003361253 1 1
0.028417963443816 0.0283233259211792 1 1
-0.00962003004649484 -0.00962018538337691 1 1
0.0247156693848802 0.0247363784584236 1 1
0.0159411068662973 0.0158556224358991 1 1
0.000494736174110215 0.000519949119317072 1 1
0.0714383188965763 0.0712237484376936 1 1
0.0341566691605531 0.034051473722778 1 1
-0.0348392589183101 -0.0347432058257707 1 1
-0.0372322691938805 -0.0369867424464022 1 1
-0.0526239444924493 -0.0523892728883072 1 1
-0.00314243872607078 -0.00317657119080805 1 1
-0.03326272108268 -0.0331947417655186 1 1
-0.0286083923619784 -0.0284929727391919 1 1
-0.0125350784827794 -0.012493517003389 1 1
-0.0470968333130839 -0.0469910210150874 1 1
-0.00280920757243845 -0.00271293865881205 1 1
-0.0221079266112395 -0.0220478695895434 1 1
0.0395232655774425 0.0394241903039075 1 1
-0.0143057811960139 -0.0142643616051174 1 1
0.00296716860706736 0.00283438557933696 1 1
-0.0145218113036358 -0.0143652949872322 1 1
-0.0132675875140129 -0.0132692201748524 1 1
-0.0186930354332595 -0.0186372998326573 1 1
-0.00676603583363712 -0.00674079353824481 1 1
-0.0126779793729045 -0.0126603592226889 1 1
0.0449298366756128 0.0448672591530288 1 1
0.0236359318943558 0.0235563683162805 1 1
0.00105071422959471 0.00101000166119998 1 1
-0.0319963386674112 -0.0319479881165054 1 1
-0.0121132461097462 -0.0120475024473674 1 1
0.0420899250675122 0.0420197752201679 1 1
-0.00688826074461332 -0.00684632350504633 1 1
-0.0477080523004023 -0.0475567418347443 1 1
0.0196558090646116 0.0196285395873326 1 1
0.062505345013741 0.0623522481724653 0 0
-0.0411897017196275 -0.0410543579921099 1 1
-0.0223439624015523 -0.0222093332502786 1 1
0.00153542931896348 0.00155283570750477 1 1
0.0217819999391278 0.0217242469996891 1 1
0.0151121837744257 0.0150715210098626 1 1
-0.0120278568466368 -0.0119766647229126 1 1
0.00752522090824716 0.00754308201082907 1 1
0.0227314386336564 0.0226515476070127 1 1
-0.0137729111871215 -0.0136951516097342 1 1
-0.0242284195244278 -0.0241578822299295 1 1
-0.00357188744560215 -0.00355799844844288 1 1
-0.0594953034077898 -0.0592999390414221 1 1
0.0138069010799144 0.0138481665576701 1 1
0.0293335976151573 0.0292440200341262 1 1
0.0154193623669795 0.0153961435383375 1 1
-0.00570511082667666 -0.00579041665429715 1 1
0.00958783681495785 0.00958441243121051 1 1
0.00698565285384821 0.00682616541421511 1 1
0.0127878127681282 0.0127192780510756 1 1
0.0306690288492074 0.0305924105490948 1 1
0.00717769913343447 0.00712028232651016 1 1
0.013324839367985 0.0132170844431129 1 1
-0.017136989903039 -0.017045542436935 1 1
0.0214891336672006 0.0214571788244267 1 1
0.00105587076974022 0.00102403790688032 1 1
0.000141247089073718 6.56039120879745e-05 1 1
-0.0286293203273885 -0.0286078514813594 1 1
0.0187577490458319 0.0187671650406829 1 1
-0.000791947787798629 -0.000807738556931924 1 1
-0.0158326600056074 -0.0158392695604606 1 1
0.0406125367195524 0.0405422803524467 1 1
0.0125823529550231 0.0125564631002039 1 1
-0.010768774311873 -0.0106064742981289 1 1
0.0135447683063778 0.0135151019698503 1 1
-0.0315107075907395 -0.0314605497569376 1 1
-0.0411701197467483 -0.0411811997699763 1 1
-0.0306094585157762 -0.0305423327538854 1 1
-0.0132238131496263 -0.0132052974654804 1 1
-0.039608491004957 -0.0394066877493828 1 1
-0.0111824409974836 -0.0112161645748681 1 1
0.0112510219506932 0.0112256855455782 1 1
-0.0184840086830462 -0.0183863580400821 1 1
-0.0400337040115799 -0.0398702615322978 1 1
-0.0217663452027554 -0.0218975786799633 1 1
0.00948685239941451 0.00950384414485199 1 1
0.0491241598466729 0.0489910907650998 1 1
0.0268765440042136 0.0267939858997343 1 1
0.0148169106902372 0.0148256932145605 1 1
0.0188563257628088 0.0188356650408774 1 1
-0.0236743858800201 -0.0236669350415084 1 1
0.0397040592068303 0.0395208099407932 1 1
0.0488607507242067 0.0487611952029348 1 1
-0.0197548139132512 -0.0196649549311813 1 1
0.0259488032298705 0.0258872268621063 1 1
0.014752074294314 0.0146282086413958 1 1
-0.0431875096450136 -0.0430482623940622 1 1
-0.0134388882797488 -0.0134156910375473 1 1
0.0105262402715798 0.0105184436779818 1 1
-0.0266898707144684 -0.0266077260704567 1 1
0.0384210847185357 0.0383255398464335 1 1
0.0209495353862032 0.0209350399902718 1 1
-0.0186822089266093 -0.0185989947509054 1 1
0.0491469820112583 0.0489752465004497 1 1
-0.0264025721190005 -0.0263270769549388 1 1
0.0652469853559885 0.0651364456572263 0 0
0.00786988545999709 0.00773668968075193 1 1
-0.0221328901020259 -0.0220407655736216 1 1
0.00694862468347695 0.00692762300902434 1 1
0.00652880418010759 0.00650441065245745 1 1
-0.0064128915089771 -0.00627679723554837 1 1
-0.000386964234867999 -0.000371681940511414 1 1
0.0187922894909406 0.0187551667966262 1 1
0.0087889317314273 0.00869165839246113 1 1
0.0346544392680816 0.0346794599571023 1 1
0.000313670520107423 0.000295422634143204 1 1
0.00756643641035228 0.00744030867536883 1 1
0.020538036240295 0.0204690138873019 1 1
0.0321065251339345 0.0320797281426761 1 1
-0.0146963094233795 -0.0146918229929215 1 1
-0.0101360318871452 -0.0101007816400726 1 1
-0.0589498437269579 -0.0588649105495498 0 0
0.00894343899026826 0.00854387068667439 1 1
0.00124321080186334 0.00108946702317138 1 1
0.015213313433122 0.0151745657045155 1 1
0.0408567477729339 0.0407969209487148 1 1
0.0528075747715987 0.0526240644085369 1 1
-0.0436236601329925 -0.0433012873759075 1 1
-0.0469202017182747 -0.046682720209325 1 1
0.0350903260334186 0.0350195574976725 1 1
0.0323508252313721 0.0322818568133921 1 1
-0.0168367013040044 -0.016763223343635 1 1
0.00415862975420443 0.00411856555740054 1 1
-0.0118994781524494 -0.0118600623538266 1 1
-0.0272318196351984 -0.0271714285969045 1 1
0.0242932168850875 0.0241871629528643 1 1
-0.0306879951384698 -0.0306403395106102 1 1
0.0212149808329808 0.0211362992926066 1 1
-0.0297933883183893 -0.0297746720516645 1 1
-0.0474498759626836 -0.0472931905502121 1 1
0.0202171641802078 0.0201874627747044 1 1
-0.0340782102334336 -0.0340087312624831 1 1
-0.00191793041460904 -0.00192001647919641 1 1
0.012097519193213 0.012125928798523 1 1
0.0392148198200228 0.0391308386917515 1 1
0.00865913472911982 0.00860664559035922 1 1
-0.0113719978838087 -0.0113408657291728 1 1
0.0329015680268189 0.0328400398365631 1 1
0.012958312194878 0.0129322316395933 1 1
0.0387424057067676 0.0386568765157462 1 1
0.0290160499343718 0.0289488868218357 1 1
-0.0225928021764574 -0.0224117420535681 1 1
-0.0133503228454068 -0.0133236372967004 1 1
-0.0612308058897345 -0.0610702323707028 0 0
0.0105255786658247 0.0105176721437968 1 1
0.00235598092097912 0.00233521479160452 1 1
0.022940639668709 0.0228580072883341 1 1
-0.0615459039107452 -0.0614616020704206 0 0
-0.00384113767943415 -0.00384330936221107 1 1
-0.0103884072339529 -0.0103733173500188 1 1
-0.033793120875029 -0.0336485949314697 1 1
0.0062230386869776 0.00626549762001327 1 1
0.0300891160003313 0.0300199136467053 1 1
-0.0122707196649503 -0.0124022891205187 1 1
0.0475640421588975 0.0474676178236876 1 1
-0.031861394039475 -0.031694363005449 1 1
0.00170920157995256 0.00174212028054424 1 1
0.0500568914246668 0.0499337426387501 1 1
0.0284903215221056 0.0284488912904874 1 1
0.0212666692061 0.0212182404959667 1 1
0.0413414656320381 0.0411701610638931 1 1
0.0126505352742607 0.0126433791833235 1 1
0.021963272937296 0.0218986591062309 1 1
-0.0315225950433485 -0.0314812665686808 1 1
-0.0205943427650001 -0.0207883706684078 1 1
0.0100793283140979 0.0100365856278782 1 1
0.0104065138061831 0.0102880305796286 1 1
-0.0192580902371575 -0.019202140067988 1 1
0.0516819870280552 0.0514496846319585 1 1
-0.0389061297085165 -0.0387856578123339 1 1
-0.00385998715380065 -0.00384028824872914 1 1
0.0162619316196095 0.0162052785190437 1 1
-0.0237151876212928 -0.0236766263874731 1 1
0.00074337668968041 0.000757754971745407 1 1
-0.0261086703722446 -0.0260938116418323 1 1
-0.0580712604731333 -0.0579926441085784 1 1
-0.0142672978651853 -0.0142022340155067 1 1
-0.00821007033906055 -0.00814135635029415 1 1
0.0130544992393732 0.013027693639929 1 1
0.0342653102500811 0.0340747997320805 1 1
-0.0138154087874597 -0.0137321617561634 1 1
0.0516406498380974 0.0515112732173205 0 0
0.0184868077006263 0.018486129679734 1 1
-0.0217336883233639 -0.0216538506384155 1 1
0.00240104248630685 0.00242504691215541 1 1
-0.0221214022010386 -0.0220447488289437 1 1
-0.00448918493043596 -0.00448875991030493 1 1
-0.0142743316986852 -0.0141975609769534 1 1
0.0181757488319771 0.0181612895719281 1 1
-0.0027429504285285 -0.00272851404272749 1 1
-0.0342115389727147 -0.0341346682096563 1 1
-0.0181156648477682 -0.0180753697139062 1 1
0.0135823323695556 0.0134497673071709 1 1
-0.00885730889052296 -0.0088387303317526 1 1
-0.0271188955197383 -0.0267824869166657 1 1
0.0391403923944481 0.0390054738434677 1 1
-0.0266727685470441 -0.0266514720006109 1 1
-0.00832518925115491 -0.00834405979039925 1 1
0.00795875391885674 0.00795984343700867 1 1
0.0397656332583013 0.0396774207132876 1 1
-0.00365087587428349 -0.00364600330950017 1 1
-0.00816653527405533 -0.00811393277223297 1 1
0.0271381360581359 0.0270595888882099 1 1
-0.0134076643695763 -0.0133707069156042 1 1
-0.0110580592686036 -0.0110107739251708 1 1
-0.030237032878356 -0.030214483668166 1 1
0.0492757194352586 0.0489148511175617 1 1
0.0422088249962799 0.0421342570000213 1 1
-0.00497507635951135 -0.00493828504952198 1 1
0.014464986385909 0.0144076418462291 1 1
-0.00311553762004453 -0.00315364890635369 1 1
0.00876661193217507 0.0086433113894345 1 1
-0.038856350176864 -0.038948033773669 1 1
-0.0107090082237417 -0.0107212748711439 1 1
-0.0120364577223427 -0.0120389711477972 1 1
-0.0492242920734282 -0.0490097556875578 1 1
-0.0410071262378392 -0.0408857644163843 1 1
0.0207921200925997 0.0207062194962109 1 1
0.0201014197417402 0.0201064914617727 1 1
0.0161583339481543 0.0161473807857975 1 1
-0.00123270138154614 -0.00126493519435689 1 1
-0.0105902174782633 -0.0105459696033337 1 1
-0.0155985848842277 -0.0154593112831079 1 1
-0.00712011473835279 -0.00696720304284673 1 1
-0.0134194375005551 -0.0134061389467885 1 1
-0.0397951230813573 -0.0396890971594263 1 1
-0.041545701623053 -0.0414357362927983 1 1
0.0058312092873383 0.00578459310977526 1 1
0.00751769287181213 0.00753650275041386 1 1
0.00417750433776654 0.00413261524668812 1 1
0.0331959868700064 0.0330934151370372 1 1
-0.00581670733073598 -0.00587970865902908 1 1
-0.0135585718796203 -0.0135124033604311 1 1
-0.041505748761524 -0.0413681684789244 1 1
-0.00699291835879883 -0.00699137082736032 1 1
0.0826100199222461 0.0824567817974594 0 0
-0.0388430133440989 -0.0387541195083307 1 1
-0.00841195527219818 -0.00837258033723596 1 1
-0.0431000911778562 -0.0430640167858886 1 1
-0.0303027274511002 -0.0302233791650774 1 1
0.0363091767450747 0.0359874365309112 1 1
0.0369763281375381 0.0369306942123795 1 1
-0.00509224615634057 -0.005041758084656 1 1
0.000646335961444989 0.000551359396913104 1 1
-0.0431067007104917 -0.0429572201200051 1 1
0.00360532381689076 0.00356125525942632 1 1
-0.0395903194923534 -0.0395136254217355 1 1
0.0298720667412783 0.0297954352592457 1 1
0.0247345187063742 0.02452622119161 1 1
0.0206910080376169 0.0206373751742307 1 1
-0.0464626967372275 -0.0463289365932048 1 1
-0.0303910529710628 -0.0302919536674392 1 1
0.00136991328083327 0.00138970352164983 1 1
-0.0250705386734912 -0.0250157631163487 1 1
0.000522677775647532 0.000506280317421998 1 1
0.0238982595251007 0.0238487051094838 1 1
0.0139804303555647 0.0139270893300377 1 1
-0.0196668970968023 -0.0196327292780261 1 1
-0.0274866821217945 -0.0273646168062098 1 1
-0.00200945323745701 -0.00196578986000828 1 1
-0.0228425682159942 -0.0227601981816057 1 1
0.00374886914301074 0.00379706422210616 1 1
-0.0403424211104489 -0.0402205297701329 1 1
-0.0439299171737676 -0.0438439437978979 1 1
-0.00933356053510605 -0.00927243558147245 1 1
-0.0290575433028533 -0.0289427440555939 1 1
0.00967727698467721 0.00963504010519358 1 1
0.00235368555962725 0.00227603744560256 1 1
-0.04924516655265 -0.0491100621580324 1 1
-0.00994422543173458 -0.00985257898379955 1 1
-0.00784492945072797 -0.00784751295366309 1 1
0.0275864685803081 0.0273790721398399 1 1
0.0525553283877478 0.0524408838146533 1 1
-0.036436178177889 -0.0362293349575116 1 1
-0.00261486045695292 -0.00266735431559269 1 1
-0.0097212078770878 -0.00980572424788406 1 1
-0.0172851509502713 -0.0172313176346331 1 1
-0.019008433037031 -0.0189532108810043 1 1
-0.022882166568944 -0.0228211205364568 1 1
-0.000905194621318846 -0.000864704097834151 1 1
-0.0152137079184162 -0.0151183707447482 1 1
-0.0134793684567158 -0.0134366426795372 1 1
0.0215610790231863 0.0215369857161865 1 1
0.0484459018292257 0.0482998347626619 1 1
-0.0352643469248655 -0.0350652355405651 1 1
0.00514991116373825 0.00511550681212677 1 1
-0.00117993288955356 -0.00116945455104747 1 1
0.0428379676107678 0.0427042098414888 1 1
0.00951044495958091 0.00949410526709241 1 1
-0.00341945110060124 -0.00341052822084797 1 1
-0.0415770911120267 -0.0415075742620018 1 1
-0.0264582313471549 -0.0264014546034636 1 1
-0.050302691110525 -0.0502174121469317 1 1
-0.0404515314588783 -0.0403577720521716 1 1
-7.56661029928749e-05 -0.00019598433199438 1 1
-0.00803732246554945 -0.00804054741685412 1 1
-0.0202197570781732 -0.0201648830126669 1 1
-0.0467135650150275 -0.0465612389155288 1 1
-0.0117370853390255 -0.0118739381794402 1 1
-0.0125516888204558 -0.0125072928222252 1 1
0.0230924580138577 0.0230241646288069 1 1
-0.0486404419660778 -0.0486869776615342 1 1
-0.0270944924887539 -0.0269950266586912 1 1
0.0233491023738549 0.0233878226385435 1 1
0.0377244956255255 0.0376345099196101 1 1
0.00179035886436787 0.00174783076456286 1 1
-0.0215051339290526 -0.0214450859126815 1 1
-0.00323870081880943 -0.00331655441733838 1 1
0.0247932180906766 0.0247768502043236 1 1
0.0380902788498253 0.0379718575033215 1 1
0.043853611815702 0.043675333074813 1 1
0.0120185903489704 0.0119913925564573 1 1
0.0297878184467354 0.0298735699411229 1 1
0.0131705683311937 0.0131279294695722 1 1
-0.0439796688887129 -0.0438484954684642 1 1
0.00796877428834486 0.0079215199030703 1 1
-0.0126261301377159 -0.0125706381172123 1 1
0.0160946729222079 0.0158922016944054 1 1
0.00659391190185151 0.00644519272431422 1 1
-0.0183276983442322 -0.018211798028929 1 1
0.0271404847079261 0.0270594466124004 1 1
0.0186623393904474 0.0187009098185943 1 1
-0.000597352271101787 -0.000581717474587823 1 1
0.0358124347633247 0.035765420321768 1 1
0.0248287965772901 0.0247101512542402 1 1
-0.00024508628225896 -0.000184606290831915 1 1
-0.00978261322946074 -0.00975561719039256 1 1
-0.057523063529521 -0.0573319069762608 0 0
0.0171951258733704 0.0172113374955814 1 1
0.00278599487287906 0.00275796974203844 1 1
-0.0169974033527492 -0.0170560078568858 1 1
0.00664347127636204 0.0067132231170122 1 1
-0.0172886850873562 -0.0172556114467251 1 1
0.0301446123479495 0.0301739852573123 1 1
0.0122692963072442 0.0122229680055828 1 1
0.0176755097302044 0.0176499048481699 1 1
-0.0205117917136186 -0.0203420797249796 1 1
-0.014503336785259 -0.0144954427017648 1 1
-0.000303980545829544 -0.000249975269086756 1 1
0.0577129517506774 0.0575757269622497 0 0
0.040049812635339 0.0399823464731495 1 1
0.00968819479996913 0.00966170748327919 1 1
-0.0179851854294112 -0.0179449305526715 1 1
0.024116142737105 0.0239479698371263 1 1
-0.0075496507248185 -0.00756180316095703 1 1
0.0553885957439401 0.0552369926682254 1 1
-0.00756564450938133 -0.00756208604353814 1 1
-0.0141621232551518 -0.0141375932606782 1 1
-0.00410766728305735 -0.00414460719712325 1 1
-0.0383216467024275 -0.0381042585657346 1 1
0.0255589073387927 0.0253965216818511 1 1
-0.00908821571125234 -0.00906437344100661 1 1
0.00973517356571725 0.00971503829232671 1 1
-0.0269737252934039 -0.026902613551991 1 1
-0.00326452300111031 -0.00322220437987221 1 1
-0.000531383420371749 -0.000548317722310978 1 1
-0.00369186257570699 -0.00367523144992417 1 1
0.0114514173586317 0.0113881415403531 1 1
0.019676798045143 0.0194479653730613 1 1
0.0474127949337399 0.0472823140722735 1 1
0.0229802352786738 0.0230296657336715 1 1
0.0145925718651078 0.0145456429610239 1 1
0.0250024352232862 0.0249418187240156 1 1
0.0125657606394933 0.0125448248119767 1 1
-0.00668866259640804 -0.00671047157334465 1 1
0.0132873407285665 0.0132232884599989 1 1
0.0177716142906033 0.0177289873051339 1 1
-0.0236366366046229 -0.0234271199985758 1 1
-0.0278247792347672 -0.0277840219275444 1 1
0.0251788297554037 0.0250948599654009 1 1
-0.0110771810012393 -0.0110379045413568 1 1
0.0254916516522892 0.0254406598306527 1 1
-0.0427477119275616 -0.0426485670428064 1 1
-0.0163281731983511 -0.0163869589131964 1 1
-0.0109893247044842 -0.0109068782228036 1 1
-0.0193243019487217 -0.0194993567995368 1 1
0.0212330427497225 0.0210843866589023 1 1
0.000371208641353391 0.000361372168214026 1 1
0.000310591090588895 0.000290348992752377 1 1
-0.0485481895525725 -0.0484320386021016 1 1
0.0152529851464098 0.0152785798409693 1 1
-0.0225142383641538 -0.0224863556300576 1 1
-0.0180425542311043 -0.0179731437988188 1 1
0.00104283869481572 0.000976311560498294 1 1
0.036216742449763 0.0361334257124818 1 1
-0.026057287068382 -0.0259951849364012 1 1
0.00416731588213605 0.004129328005777 1 1
-0.032376277793131 -0.0322457531474622 1 1
0.000684733032607344 0.000700899278177562 1 1
-0.0106176128318505 -0.0105665352266927 1 1
0.00920813221607182 0.00911734687092895 1 1
-0.0113280003013175 -0.0112626696043443 1 1
0.057562566815891 0.05742628249602 0 0
0.0145113108314993 0.0144158943872565 1 1
-0.00858525565276015 -0.00857430160110974 1 1
0.010827046248784 0.0107886968758465 1 1
-0.0364107336789296 -0.0363217049611659 1 1
0.00492050282763164 0.0048398017969693 1 1
0.00773414035628091 0.00775848725592661 1 1
-0.0412001506322779 -0.0410296825491817 1 1
0.0619801841581186 0.0615286350537601 1 1
-0.0385725010040269 -0.0384816814162505 1 1
-0.00256685468267375 -0.00255341633009424 1 1
0.0170841178124212 0.0169809099867496 1 1
-0.016671536878404 -0.016631292438803 1 1
0.030668150894312 0.0305956233282997 1 1
-0.00885066281659693 -0.00883988595232937 1 1
0.00454293710965774 0.00442528146589014 1 1
0.052650073168415 0.0525194587630897 0 0
0.0153921563225183 0.0153533361206002 1 1
-0.0421646355495562 -0.0420983539867969 1 1
0.0300480525525134 0.0299663103986957 1 1
-0.0394071823336789 -0.0391924848491621 1 1
0.00183223009931932 0.00174920985050567 1 1
0.0173603687705993 0.0172777476656277 1 1
-0.0333299325623145 -0.0330605041755614 1 1
0.0396533902154435 0.0396385424812876 1 1
0.0160399315605734 0.0160589124072437 1 1
0.0660224276327639 0.0658882608174653 0 0
-0.0202125712775989 -0.0202060901945569 1 1
0.00513923915479853 0.00537117709394773 1 1
0.0688463965805463 0.0686374453212528 0 0
0.0106334704916808 0.0106056312630544 1 1
0.0276178748532837 0.0275509142658504 1 1
-0.00730698383382194 -0.00728198551002748 1 1
0.0149053215935841 0.0148841841726144 1 1
-0.0264118687490885 -0.0263583073476899 1 1
-0.035998479959481 -0.0359696506192354 1 1
0.0210479936159967 0.0209391482520701 1 1
-0.0357406800906533 -0.0356765581560954 1 1
-0.0186491571469502 -0.0185723473669318 1 1
0.049029497790055 0.048837746504522 1 1
-0.00633792414433077 -0.00631372108941094 1 1
-0.0158606879598619 -0.0158430349134158 1 1
0.0324523715099559 0.0323694935955834 1 1
0.0058571150658401 0.00582755581012013 1 1
0.00724142879332607 0.0072472875343415 1 1
0.00924404202212557 0.00925701867810608 1 1
0.0605624463968351 0.0603654401992096 0 0
0.00628481151647601 0.00629521914561166 1 1
-0.00476452912146205 -0.00484179850271054 1 1
-0.00822120956958448 -0.00822102973633119 1 1
-0.0210770751774145 -0.0210346243861764 1 1
-0.00929497756641329 -0.00925345868703469 1 1
-0.0260699828861141 -0.0261580740016002 1 1
0.0202108176455313 0.0201835503623506 1 1
-0.0516230471346588 -0.051485633172973 0 0
-0.0233154643103736 -0.0232604127340664 1 1
-0.0389413730570999 -0.0389053449872252 1 1
0.0239757651323557 0.0239185519774691 1 1
0.0166994595890177 0.0166666356639189 1 1
0.0230012533012169 0.0229096464313423 1 1
-0.0201460630412518 -0.0201190828465983 1 1
-0.0645310945808531 -0.0642498104021241 0 0
0.0429184973821198 0.0428185765907687 1 1
0.00123729999769885 0.00121057371797155 1 1
0.0137396839793218 0.0136662161408409 1 1
-0.00293400157852699 -0.00292616433276877 1 1
0.00769114825600597 0.00764118258857775 1 1
0.00422276354780786 0.0041013411219941 1 1
-0.0362797740416376 -0.0363522587152379 1 1
-0.0207556628033617 -0.0206945706349208 1 1
-0.0144255676581063 -0.0144156025272588 1 1
0.00689031005333971 0.00689889331750782 1 1
0.020927491825757 0.0208717442954483 1 1
0.00535918663960351 0.00536013118356065 1 1
0.0283997661889976 0.0283496271763895 1 1
0.04528334287215 0.045307076733031 1 1
0.0159179461897602 0.0158991944365247 1 1
0.000265507124782156 0.000259746222318694 1 1
-0.00601116301390672 -0.00607250763327794 1 1
-0.0269674329024485 -0.0269606546831788 1 1
0.058320053423347 0.0579700924262521 1 1
-0.0443207935019255 -0.0442319729671992 1 1
-0.00835765629720629 -0.00829244753433303 1 1
0.0160194355842147 0.0159819312945292 1 1
-0.0328935951672573 -0.0327414810804032 1 1
0.0120798425089567 0.0118873163943286 1 1
-0.00221142491422436 -0.00217723493182388 1 1
-0.0311472832726079 -0.0310216286734071 1 1
-0.0169525909853143 -0.0167233284970915 1 1
0.0168227692727759 0.0167404791220871 1 1
0.0179855757536794 0.0179471135464384 1 1
-0.0125274295129121 -0.012519758588976 1 1
-0.0171449944300661 -0.0171068122390993 1 1
0.0142684322637381 0.0142819399954231 1 1
-0.0201150369860455 -0.0201764103731334 1 1
-0.0181355704223265 -0.0181178238145135 1 1
0.0103826027194325 0.0104068788205767 1 1
-0.0774785904576164 -0.0773089855955493 0 0
0.0157293562199257 0.0156613938500135 1 1
0.010673805050585 0.0106167826241373 1 1
0.00340901443671972 0.00339262421419849 1 1
-0.024567134353322 -0.0245420085829727 1 1
-0.0138089543035022 -0.0137872474434414 1 1
-0.0113739389979918 -0.0113286835249707 1 1
0.00590993407319773 0.00602646371154095 1 1
0.0205726878184957 0.0203187772365281 1 1
-0.0321111715763972 -0.0321961354012752 1 1
-0.0229565685571801 -0.0229314060027802 1 1
0.0115998062976922 0.0116265901655752 1 1
0.00448592593805092 0.00447652256280593 1 1
0.01832159793181 0.01827101335163 1 1
-0.0715814044835969 -0.0713292737817772 0 0
-0.00629162607375439 -0.00630775723575035 1 1
0.0260693603596673 0.0258385805789122 1 1
0.0020634501583764 0.0020128397040708 1 1
-0.00424556834049273 -0.00414194472326884 1 1
0.00619957069555013 0.00617522104813233 1 1
0.0234356197201558 0.0233539577231067 1 1
0.00111112323250824 0.00111336772885213 1 1
-0.0110248864954894 -0.010987751908058 1 1
0.00125974843354825 0.00123398908488369 1 1
0.00429625501241915 0.00427071449256561 1 1
-0.0313079459564083 -0.0312604122218439 1 1
0.023844840315173 0.0237657633950328 1 1
-0.0161666217422714 -0.0162104476804514 1 1
-0.0197575720731817 -0.0198169016917219 1 1
0.0266298884422858 0.02661496983289 1 1
0.0347510815798586 0.034705609463366 1 1
0.0269992370078848 0.0269571404958109 1 1
-0.0132359643730963 -0.0131700004456803 1 1
-0.00907140772121362 -0.00901704626305949 1 1
0.00688064047058309 0.00691873172968185 1 1
-0.000204749425357446 -0.00023991855571306 1 1
-0.0113585337662134 -0.0113426579873283 1 1
-0.0286977881343375 -0.0286683645972492 1 1
-0.0394806664177182 -0.0392844339974746 1 1
-0.0320711322326244 -0.0319851052153933 1 1
-0.0344884383665556 -0.0344240465150156 1 1
0.00901153003044027 0.00902788395841817 1 1
0.0108687687876212 0.0108518279830179 1 1
-0.0297165383519002 -0.0296097408503439 1 1
-0.0327635182360937 -0.0326206139395111 1 1
-0.00369116916722968 -0.00368499794166339 1 1
0.0124497723806902 0.0124033668322268 1 1
0.00806199971321515 0.00819250463430394 1 1
-0.0528209145014412 -0.0527305063797262 0 0
0.0118845998041018 0.0118226725118742 1 1
0.00472700810276076 0.00470418693875793 1 1
0.035373933184231 0.035379311061752 1 1
0.0217588234351146 0.0217186931551245 1 1
0.0271048345882918 0.0270341284334801 1 1
0.0721178227524094 0.0719147610909912 0 0
0.0358253254460831 0.0357598809069704 1 1
-0.00421299961576029 -0.00420752905078968 1 1
0.0133400753053742 0.0134563377519804 1 1
0.020353426918436 0.0202455478298573 1 1
-0.0184632050821623 -0.018459413660496 1 1
-0.0115622756601855 -0.0115438288770944 1 1
0.0048816825705605 0.00481330563991937 1 1
-0.0106377759627474 -0.0106113308989465 1 1
0.00435982110521218 0.00438459448153495 1 1
0.0145899477958788 0.0145540974104556 1 1
0.0169412078593488 0.0169023657784429 1 1
-0.0169828428832988 -0.0169498277806606 1 1
-0.00410732552338168 -0.0040670493383985 1 1
0.0116562854884511 0.0116265985409466 1 1
0.0248935130583022 0.0247926123393975 1 1
-0.0159551522714998 -0.0158528673645154 1 1
-0.0311546937467641 -0.0310353632832937 1 1
0.027725633112472 0.0275841886475744 1 1
0.0240958563974682 0.0241049106905529 1 1
0.0184724347844004 0.0184362118987056 1 1
0.0272357618809598 0.0271635685412517 1 1
0.057148825971456 0.0570372840130925 1 1
-0.0296409405783535 -0.0295505737367022 1 1
0.00855924394586103 0.00853890622171511 1 1
-0.0250592413215472 -0.02496470656118 1 1
-0.00846300118565311 -0.00836818483097928 1 1
0.00638473162580132 0.00636411872249543 1 1
0.0213090757330588 0.0212536599794931 1 1
0.00899900501215917 0.00896308015662771 1 1
0.00917923408334197 0.00913411661460634 1 1
-0.0180955346221529 -0.0180833358245486 1 1
0.0185079562943671 0.0184759383851595 1 1
0.0199282332842433 0.0198514275165339 1 1
6.18492678553829e-06 3.33484475219456e-05 1 1
-0.00507646336175983 -0.00495649677659693 1 1
0.045977861526596 0.0458401875250937 1 1
0.0225837841253722 0.0224938075816173 1 1
0.0156504412547173 0.01563642175045 1 1
-0.0249246821903002 -0.0249054983876674 1 1
-0.0298329841327471 -0.0297736272483 1 1
0.000497772161073936 0.000530773937041975 1 1
-0.00501928511071356 -0.00492678572845307 1 1
-0.013888460729579 -0.0137733792947948 1 1
-0.0101904109293462 -0.0101532244866304 1 1
-0.0141359938884825 -0.0142025697400327 1 1
-0.0171999706852957 -0.0171492816120684 1 1
-0.00120267094659411 -0.00118138760666165 1 1
-0.0101975251521572 -0.0101170203067647 1 1
0.00187571811221391 0.00192546145394864 1 1
0.0476683492356144 0.047586825317261 1 1
-0.000556731643748764 -0.000596773139370078 1 1
0.0326970488426977 0.0326329010813415 1 1
-0.0387347346893057 -0.0386176651109679 1 1
0.0114029148237487 0.0113462463748818 1 1
0.024369978314122 0.0243011214226303 1 1
0.00804178101906528 0.00797250014447762 1 1
-0.0202408814219827 -0.0200167390612126 1 1
-0.00231026198494373 -0.00230509768819927 1 1
0.00437562479070626 0.00427271659719327 1 1
-0.0188695510670223 -0.0188680545751464 1 1
-0.0272475959753371 -0.0272006917599864 1 1
-0.0111424626537988 -0.011118953785209 1 1
0.0165564000324837 0.0165272563548166 1 1
0.061292420725665 0.0612032730184494 0 0
-0.00868548996051248 -0.00862823929860927 1 1
-0.030685374790656 -0.0305890158564773 1 1
0.00110507226734557 0.00107792235955744 1 1
0.00670263357596872 0.00669576472826891 1 1
0.011896610277006 0.0116980031475714 1 1
-0.00307809688878203 -0.00308296867143806 1 1
0.00634507662159434 0.00630906227523559 1 1
0.00221897782017326 0.00224320819511765 1 1
0.00423520995493393 0.00434380848193863 1 1
-0.0267555268368262 -0.0266939600353941 1 1
0.00280099881880573 0.00275136691608891 1 1
0.0157924803588355 0.0157700414203779 1 1
0.0314423272998614 0.0312977908367437 1 1
-0.00229196537618206 -0.00230706395319443 1 1
-0.00693882322982169 -0.00690821346566775 1 1
0.00631483913385921 0.00636899798787347 1 1
-0.00318661193303221 -0.00322416047304754 1 1
0.0338895149315803 0.0337107825502651 1 1
0.021520702279108 0.0215277378861314 1 1
-0.0288397972689462 -0.028944871963141 1 1
0.000827582394498638 0.000831161972915684 1 1
-0.0109889554826558 -0.0110199780610893 1 1
-0.0257074210391727 -0.0255413697985634 1 1
0.0228361038244173 0.0227777328484479 1 1
-0.00851985323347141 -0.00851908816600056 1 1
0.00765833281778424 0.00754273455580155 1 1
0.0323375727426033 0.0319422767553912 1 1
0.0311252048920794 0.0310195814906762 1 1
-0.0323241750288517 -0.0322865475442981 1 1
-0.0207369440836654 -0.0207383287067688 1 1
-0.0262113341181486 -0.0263403469216614 1 1
-0.00354754483353062 -0.00367427374835969 1 1
0.0100929283361165 0.00999850091025225 1 1
-0.0697259077516761 -0.0694872279120934 0 0
-0.000927115927049752 -0.000939775931967002 1 1
-0.0185193194420738 -0.0184844832486385 1 1
0.0232480613372765 0.0232273981083349 1 1
0.033208784398297 0.0331567974667227 1 1
0.00270119856587554 0.00286175402254322 1 1
-0.0293933028250172 -0.0292952609428409 1 1
-0.038067722110757 -0.0378897569123665 1 1
-0.00122861936859968 -0.00132553070758078 1 1
0.00169182806118062 0.00176431498610801 1 1
-0.0289751898368826 -0.0289889983569815 1 1
-0.00488833871453867 -0.00484425230703494 1 1
-0.0607511249458759 -0.0606293407228949 0 0
0.0386519454263218 0.0384144590306778 1 1
0.0467151625053392 0.0465949867900881 1 1
0.013322933894809 0.0131343591728533 1 1
0.018765509128583 0.0187499976494951 1 1
-0.0636976636261506 -0.0635541848723721 0 0
0.00755555675418066 0.00761063548259035 1 1
0.0374450896638289 0.0373595537600252 1 1
-0.0183723620482642 -0.0184165805441471 1 1
0.0117537309374641 0.0117274029673559 1 1
-0.0342994771484354 -0.0341980170362899 1 1
0.0352625365967486 0.0351449735208749 1 1
0.0356873305487497 0.0355422736534812 1 1
-0.0271884432820697 -0.0271050787820604 1 1
-0.0390731064595246 -0.0386453539316647 1 1
-0.0116008867251995 -0.0116623985911379 1 1
0.00365108131527634 0.00369799422773486 1 1
-0.000531735605808803 -0.000553866129338233 1 1
0.0139051504753418 0.0139089235357837 1 1
0.000256424477247884 0.000240435975149111 1 1
0.041944479015942 0.041808883477331 1 1
-0.0229701870442078 -0.0229028877818036 1 1
-0.00756596782546307 -0.007533620731862 1 1
0.0397049716895357 0.0395940845567952 1 1
0.0154782459790337 0.0154251039493901 1 1
-0.00249878208897562 -0.002484289773022 1 1
-0.0112524669693456 -0.011239779034376 1 1
0.000647431202610202 0.000654513834119355 1 1
-0.00465495888650595 -0.00464557602507498 1 1
0.0157655088667836 0.0157508946268249 1 1
0.0291862583455348 0.0291371715436279 1 1
0.000240823215919643 0.000152625821353541 1 1
-0.0251456078936276 -0.0250794762193935 1 1
-0.0078965900822558 -0.00794431954222191 1 1
0.00101777111951258 0.000981913301077123 1 1
-0.0165062980523408 -0.0164048154355141 1 1
-0.0302220759274425 -0.0301456062052736 1 1
0.00506729446554309 0.005059601408159 1 1
-0.030579551857256 -0.0304897498132598 1 1
0.0179164492601459 0.0178807462489537 1 1
0.00342319917388014 0.00342461249607201 1 1
0.0193068404533482 0.0192784125627892 1 1
0.0380774965231611 0.0380021161606261 1 1
0.0126191729660494 0.0125927819749806 1 1
-0.0478658422776547 -0.0477740141840156 1 1
0.0347330111165344 0.034524375777631 1 1
0.0306706965761338 0.030576387281116 1 1
0.00924946110085805 0.00923846996311215 1 1
0.0113828960343627 0.011499985353785 1 1
0.0108125845732123 0.0107813900148028 1 1
-0.047832183212455 -0.0476469861871658 1 1
-0.0466096169949931 -0.0464648051258067 1 1
-0.0194162450792001 -0.0193652102418624 1 1
-0.0214787744532388 -0.021431853597773 1 1
0.00420148040339471 0.00418687222764856 1 1
-0.00491376500941639 -0.00493853163870072 1 1
-0.00852072989024373 -0.00851849596452718 1 1
0.0468332219696597 0.0466238968685621 1 1
0.000251691771574103 0.000208701081238244 1 1
-0.02065003502879 -0.0206067869715692 1 1
0.0176272323104712 0.0175681334165653 1 1
-0.0139534709248972 -0.0139606923010917 1 1
0.0132895744513005 0.0133141180253908 1 1
-0.0194138022446481 -0.0193606061662749 1 1
0.00541465771449657 0.0053878119723661 1 1
0.0402525968435187 0.0402687155077775 1 1
0.00238203355185426 0.00241656160034996 1 1
-0.04602248841448 -0.0460986625780987 1 1
-0.0170604658308508 -0.0169799291953155 1 1
0.0250729959648495 0.0250202670791776 1 1
0.00620986643710103 0.00620755581288437 1 1
0.0170296095915726 0.0169261487259064 1 1
-0.0298753882270348 -0.0298089095847337 1 1
0.00566889198870243 0.00566325131035221 1 1
0.00746353556645292 0.00745554920144554 1 1
0.00856399372571425 0.00858188782410464 1 1
0.0433397544080341 0.043261830179022 1 1
-0.0243519611824834 -0.0241095789269235 1 1
-0.0584219063087833 -0.0582384793952661 0 0
0.025297651973683 0.0251115628012516 1 1
0.00659795649688916 0.00659230802695739 1 1
-0.00916137279890649 -0.00914063743005091 1 1
0.008895049645089 0.00889116682060594 1 1
-0.0267384706354665 -0.0267286719803948 1 1
0.0306810494668979 0.0304695417070814 1 1
0.0366676872487058 0.0365771557767424 1 1
-0.00318512755509563 -0.00318142705760154 1 1
-0.013489560221039 -0.0134894653148162 1 1
-0.0204069323693893 -0.0203846332399653 1 1
0.0242606590367486 0.0242337168226846 1 1
0.0053791138412696 0.00537230132920694 1 1
-0.0134579679127624 -0.0135073353060181 1 1
0.00772624106476853 0.00776548983951956 1 1
-0.018529273074325 -0.0185049198514345 1 1
-0.0249293013961392 -0.0249481049654374 1 1
0.0190901498718721 0.0188028361660076 1 1
-0.00284602187573723 -0.00289182764220862 1 1
-0.0427527872448257 -0.0426709623378142 1 1
0.039377748092598 0.0392850165065048 1 1
0.0211265194461129 0.0211516473646679 1 1
0.0375570768071861 0.037438978471084 1 1
-0.0133646756199247 -0.0133103620440405 1 1
-0.00741793738645924 -0.00740254081347267 1 1
-0.0211245332770531 -0.0210447055497642 1 1
-0.000551654468028148 -0.000547520870372013 1 1
0.025373207016529 0.0251121947746943 1 1
0.0143876653488237 0.0142975985202928 1 1
0.0211080539619704 0.0210446386270653 1 1
0.0103233968449607 0.0102734607821382 1 1
0.037982708820126 0.0379296952328324 1 1
0.0312809322437516 0.0311676818507363 1 1
0.00547370386806791 0.00545769597513835 1 1
0.00803305698130705 0.00818847398886088 1 1
0.02948709348981 0.0294100934354677 1 1
-0.0515643632421178 -0.0514983787971383 1 1
0.000105306388291372 0.00012543543986568 1 1
0.0263596927648319 0.0263035546416868 1 1
0.0435742213072337 0.0434379835529265 1 1
0.00564331057844695 0.00574442145500133 1 1
-0.0109644634279975 -0.0109337963693252 1 1
0.0386160872293406 0.0385228472002703 1 1
-0.0129435725526166 -0.0129214049174959 1 1
0.0204624543315473 0.020554049760184 1 1
0.0608965953632439 0.0607440738292367 0 0
0.00776375797332913 0.00772529430120471 1 1
0.0282675284336303 0.0281905820087689 1 1
-0.0179223706209116 -0.0179033863763667 1 1
0.0286181429583444 0.0285570096802491 1 1
-0.0126148586307573 -0.0126931056151882 1 1
0.0260753453602311 0.0260268992344054 1 1
0.00447016439604903 0.00449993332691791 1 1
-0.00794449119258855 -0.00789683775383468 1 1
0.00343590957043052 0.00350218120006935 1 1
-0.0044606677671825 -0.00449788994938278 1 1
0.0231815217882511 0.0230973917871266 1 1
-0.0262762459500944 -0.0259778521590227 1 1
-0.0128772432861318 -0.0128112538484978 1 1
-0.0331665885308626 -0.0330748454865869 1 1
-0.0233394123756792 -0.0232763158476596 1 1
0.0259743254627888 0.0259246550036148 1 1
-0.0617320249939185 -0.0615574978589931 0 0
0.0167719692910805 0.0167238201207693 1 1
0.00160341194072631 0.00159744300646286 1 1
0.0230084924396148 0.022953208406687 1 1
-0.00683303163091054 -0.00684623394807377 1 1
-0.0207966066191705 -0.0208084957154041 1 1
0.015644014394657 0.0154886234398015 1 1
-0.00385512311582867 -0.00380505394358135 1 1
0.044625973044558 0.0444652838785791 1 1
-0.00574105487921159 -0.0056953032670848 1 1
-0.01666354250997 -0.0166035515803191 1 1
-0.0151681107083185 -0.0151910345768609 1 1
-0.0158421992750426 -0.0157587128798504 1 1
0.0177635762651398 0.0177399398151791 1 1
0.0638456486383319 0.0637437657373018 0 0
0.00190605537429099 0.00196635873841119 1 1
-0.0192308140026663 -0.0192323254843197 1 1
0.0262949157680135 0.0261879735053923 1 1
-0.00894059318347803 -0.00894820811358723 1 1
0.0317488852630983 0.0317577678391825 1 1
-0.011427935804659 -0.0114922129905199 1 1
-0.0191041523779989 -0.0190749537579474 1 1
0.0447437510833847 0.0446950744884172 1 1
-0.0225572612631435 -0.0224330519080757 1 1
0.0240538784186959 0.0240137578016701 1 1
-0.0113328848433558 -0.0113036507408862 1 1
-0.0320925472545991 -0.0321343599071673 1 1
0.0199668245991537 0.0201511524891786 1 1
0.0077487296769588 0.00772417993845997 1 1
0.0178018635033156 0.0177690777309345 1 1
-0.0564598866192429 -0.0564265517396413 0 0
0.0365692427458389 0.0364877281937783 1 1
-0.0119226212259332 -0.011860069008592 1 1
-0.0176961150504866 -0.0175750023325663 1 1
-0.0232748951993564 -0.0229107300671182 1 1
0.0502910841243444 0.0501647796165738 1 1
0.0338121193168853 0.0337325667439268 1 1
-0.0310577763565534 -0.0309926093379834 1 1
-0.0199367983339775 -0.0198716718154879 1 1
0.0170678360565149 0.0170571930321053 1 1
0.0121420108362893 0.012098078645361 1 1
-0.0528597167522583 -0.0527234482058217 0 0
0.0165203737597056 0.0164784527531547 1 1
0.000314153413418651 0.000281114365425364 1 1
0.00523240834597444 0.00531875581138151 1 1
0.00468340482928019 0.00460477382890016 1 1
0.00575648370939668 0.00574051064693691 1 1
0.00324283412768346 0.00322714011126824 1 1
0.0132002881113139 0.0131762343436299 1 1
-0.00538243623451228 -0.00536709328792639 1 1
-0.0191096879456963 -0.0190602692879906 1 1
-0.0472296588874997 -0.0471364694015186 1 1
-0.00516818306084 -0.00508811835616332 1 1
0.0470692761731634 0.0469512027138382 1 1
-0.00503441264878105 -0.00504961117041541 1 1
-0.0146670462148105 -0.0146114819343464 1 1
-0.00476225116277364 -0.00476857478331188 1 1
0.0130270486152675 0.0130286012276772 1 1
0.0187956158285333 0.018810361318242 1 1
0.00294107177669613 0.00290595940592107 1 1
0.0164758064773637 0.0164446578716897 1 1
-0.00778259632808307 -0.00776023048982769 1 1
-0.0261669210556961 -0.026109549523939 1 1
0.0240695920015084 0.0240339841339347 1 1
0.0138018526113524 0.0137814128823734 1 1
-0.0142470216611125 -0.0142589461548252 1 1
-0.012468114350728 -0.0123070681856294 1 1
0.0336615241479339 0.0333909296298509 1 1
0.0226912345112204 0.0226016806176102 1 1
-0.0154706415996601 -0.0154158440576079 1 1
0.00335691664986268 0.00334264462671742 1 1
-0.0244111087305472 -0.0243063463517862 1 1
-0.0304519912128626 -0.0304508488441193 1 1
-0.0145709959667528 -0.0145503508104151 1 1
0.0198660899442214 0.019765660600972 1 1
-0.0208719770018901 -0.0207831512645116 1 1
0.0473956976314155 0.0471604111830545 1 1
-0.0064753272644969 -0.00648160972237616 1 1
-0.0334644667326731 -0.0333949581144114 1 1
-0.0069336507280786 -0.00687613543107788 1 1
0.0296904987690409 0.0295808898144201 1 1
-0.00846723071461933 -0.00862403900321671 1 1
0.0236562460840334 0.0235105430151401 1 1
-0.00818296247852594 -0.00823961627094263 1 1
0.0094642402985737 0.00943908627145256 1 1
0.0298991396685938 0.0298075573452286 1 1
-0.0349864207412792 -0.0350427092059257 1 1
-0.0476578692236057 -0.0475749907550633 1 1
-0.00390497090685836 -0.00395462793963682 1 1
0.0253993352898217 0.0253505732796074 1 1
-0.0104162849294317 -0.0104223878583208 1 1
-0.0164482490458874 -0.0164580492186547 1 1
0.017702688181797 0.0176551821321632 1 1
-0.00979090768562785 -0.00974275457145022 1 1
-0.0374224986641458 -0.0373123538285658 1 1
0.0449770142780229 0.0447946051324791 1 1
-0.017042952346977 -0.0170587676551239 1 1
0.0182275032757188 0.0181427718102177 1 1
0.0320640866142385 0.0318692344931468 1 1
0.0278601132254809 0.0278427990458399 1 1
-0.0264051080502017 -0.0263327980530497 1 1
0.0473059908598245 0.0472010211283753 1 1
-0.0059592910634419 -0.0059234902006944 1 1
-0.00457775632513924 -0.00457873130110722 1 1
-0.0126574232899324 -0.0126234115846244 1 1
-0.038171824973553 -0.0380734949129063 1 1
-0.0107090332907223 -0.0106808492060445 1 1
-0.0127737428192418 -0.0127391445698745 1 1
0.00980970110718443 0.00984855956131338 1 1
0.00232223637109683 0.00231325094713865 1 1
0.0151543770286966 0.0150186132851075 1 1
-0.00937938585829576 -0.00935584571331143 1 1
-0.0346165649831649 -0.0345251861832339 1 1
0.00778852176144571 0.0077842063620944 1 1
0.000899685430945172 0.000959610994490235 1 1
0.00910640165403507 0.00912653859699448 1 1
0.0308503393074378 0.030797183057583 1 1
0.0213683262619715 0.0213029050294922 1 1
-0.0117443509596838 -0.0117248927807981 1 1
0.0603312047022272 0.0602087640188907 0 0
-0.0223753286687941 -0.0223541443517102 1 1
-0.0585814796720495 -0.0584294494196015 0 0
-0.0133996206295996 -0.013348256353165 1 1
0.00969032852621904 0.00970673156674286 1 1
0.0357543113058251 0.0356319431502921 1 1
-0.0244339052939728 -0.0243392091477618 1 1
-0.0305252733157219 -0.0306010946193504 1 1
0.0108450479114314 0.0107857736225111 1 1
-0.00441926094421161 -0.00425524449607934 1 1
0.0407530141207565 0.0406864738238487 1 1
-0.0233083452523148 -0.0232278536697132 1 1
0.00501887930935528 0.00502195129196114 1 1
-0.0207947018368859 -0.0206653699567976 1 1
-0.00155423928741824 -0.00160387324548181 1 1
0.0021788944905378 0.00219940004913594 1 1
-0.0136433223486871 -0.0137173223875194 1 1
0.00649156862053022 0.00644318581095936 1 1
-0.00280606741858481 -0.00273177707443526 1 1
0.0273553294361922 0.0272770472588014 1 1
-0.00733047360064116 -0.007321561249522 1 1
-0.00386575201835073 -0.00372938998768984 1 1
-0.0443263740184021 -0.0441700441113199 1 1
0.00960213784297611 0.00963720457161449 1 1
-0.026377198028518 -0.0262778924037447 1 1
-0.0264784450899297 -0.0264077374575829 1 1
-0.0117505032414564 -0.0117667589538375 1 1
0.0198782474882548 0.0198312475625192 1 1
0.0190797823149471 0.0189054674238426 1 1
0.0423839897774339 0.0422305917170853 1 1
-0.0092105185996972 -0.00920772339205659 1 1
-0.0308999248312022 -0.0307625453965473 1 1
0.00123187437138859 0.00126295675397193 1 1
0.0140411915302338 0.013987859448389 1 1
0.0082502860802029 0.00825431273610018 1 1
-0.0109632067391693 -0.0109601447542814 1 1
-0.0197813015185217 -0.0197342193769924 1 1
-0.0140305069634671 -0.0140421504164865 1 1
0.0194092206173857 0.019347975581531 1 1
-0.0198060920379991 -0.0196289642092406 1 1
0.0216269441901886 0.0215876155306663 1 1
-0.0246481939763024 -0.0245898970909388 1 1
0.0580869647734438 0.0579368796896658 0 0
-0.0325407699504406 -0.0324350448673074 1 1
-0.0170695881442015 -0.0170382484916098 1 1
-0.018429534933348 -0.018541050810002 1 1
-0.0334950581752114 -0.0334328360541544 1 1
-0.0317799258129642 -0.0316864490318376 1 1
0.00732556362202763 0.00731556690766486 1 1
0.00503027580750819 0.00501569746945184 1 1
-0.00845327433328968 -0.00843376699925762 1 1
-0.0526882118795452 -0.0525889079629338 1 1
-0.0543299274317312 -0.0542224697685159 0 0
0.0485750646399409 0.0485237387960439 1 1
-0.0263198737656294 -0.0262095095228368 1 1
0.00868891522832881 0.00871136020519286 1 1
0.0296558676240585 0.0294813509759848 1 1
-0.0311500426729623 -0.0310624587261856 1 1
-0.0372391020378548 -0.0372901273015383 1 1
-0.00731525008871173 -0.00742172524578915 1 1
0.00885318746688156 0.00886855433651076 1 1
0.00341049970059823 0.00342743844102715 1 1
-0.00313040180320935 -0.00313035102641332 1 1
-0.00572416249328603 -0.00567227416006572 1 1
-0.000626891342063621 -0.000594670081537515 1 1
-0.0123534938206024 -0.0123339434876363 1 1
0.0187495123195075 0.0187243783646684 1 1
-0.00498093959275112 -0.00498684971741202 1 1
0.00986605138436228 0.00982907968517587 1 1
0.0522592689003065 0.0520861727501698 1 1
-0.0381861498351207 -0.038154211479429 1 1
0.0060265967013441 0.00599722301530342 1 1
0.0226143035753676 0.0225081271934283 1 1
-0.00507479285008944 -0.00509877298571818 1 1
-0.040974524186589 -0.0408683368214748 1 1
-0.0196697667285778 -0.019683745240891 1 1
0.00286154172919434 0.00282846209252202 1 1
-0.0370172270220962 -0.0368884959892238 1 1
-0.0217118324792311 -0.0216289410550033 1 1
0.0227279743904046 0.0226975243278237 1 1
-0.0103657398612434 -0.0103269190040322 1 1
0.0313359173709412 0.031201950637279 1 1
0.0490162630969903 0.048840440010096 1 1
0.00224619494566195 0.00219847874808563 1 1
-0.0207956029398818 -0.0206978065742682 1 1
-0.0020594210297868 -0.00204377751239445 1 1
0.00349860011179964 0.00341231051344517 1 1
-0.0149971094283973 -0.0151075085642853 1 1
0.0519839343276275 0.0518472021611802 0 0
-0.01659819430244 -0.0165821760895296 1 1
0.00235423094057113 0.00236500704608237 1 1
0.0253238126873398 0.0252925343986578 1 1
0.0261625575179965 0.0259547866190006 1 1
-0.0246659223351669 -0.0247487944944987 1 1
0.035513701304078 0.0354021309065622 1 1
-0.0392424237275581 -0.0390786204803842 1 1
-0.0179805428953942 -0.0179238349945962 1 1
0.00165159989600351 0.00178749904497085 1 1
-0.0115617482411061 -0.0114458992135122 1 1
0.0197503792740643 0.0197122224502173 1 1
-0.0225570472122957 -0.0225780369244541 1 1
-0.0126623383532755 -0.0126999723121535 1 1
0.00593464830814184 0.00599949577988855 1 1
0.012333197908547 0.0123304323018794 1 1
0.00609961076437018 0.00618998355602735 1 1
0.0120196980267208 0.0119942554018701 1 1
4.7746127079926e-05 5.64837401211341e-06 1 1
-0.0176048381932854 -0.0175506233260795 1 1
0.00693747256005914 0.00665257622107569 1 1
0.00439808475526028 0.00420000593898643 1 1
-0.0368870650319432 -0.0367254574630644 1 1
-0.00467286618661241 -0.00468564939044618 1 1
0.019096254545824 0.0191100269028257 1 1
-0.0267320446774232 -0.0266433973360906 1 1
0.0065021707101895 0.00655914907324638 1 1
-0.0139203466453321 -0.0139297909665529 1 1
0.000996586595631736 0.000996855714794958 1 1
-0.0150789042729034 -0.0149899482514379 1 1
0.026915403384057 0.0268546742380877 1 1
0.040025817336668 0.039727576759679 1 1
-0.0108213379337154 -0.0107881835332899 1 1
-0.0254836958765879 -0.0254237165514253 1 1
0.0106659752244462 0.0106387851116963 1 1
0.0123109152501639 0.0123012346729369 1 1
0.047143042341889 0.0469971379000252 1 1
-0.00448816470411743 -0.00458577888141076 1 1
0.024381940243872 0.0243024479482417 1 1
0.00624194193310122 0.00626539167324036 1 1
0.0175431487863208 0.0175082569703285 1 1
-0.00590169787891641 -0.00604696733159395 1 1
0.0293320033968632 0.0292604452464144 1 1
0.0227354167117838 0.0226598523072038 1 1
-0.0129966508579452 -0.0129591981491474 1 1
-0.0526781715991668 -0.0524825850619395 1 1
0.013550402363637 0.0135377957843581 1 1
0.0594615169494163 0.0593722300278234 0 0
0.0221256007085198 0.0220568386537193 1 1
0.00704952798487777 0.00700583044118636 1 1
-0.00469991944613505 -0.00469388098828138 1 1
0.00428922739159261 0.00428882124032676 1 1
0.00239443805810513 0.0023784591436976 1 1
-0.0118492501803366 -0.0120145975252127 1 1
-0.00886072049467193 -0.00884687606042272 1 1
-0.0144531601836167 -0.014397156169394 1 1
-0.016467107929031 -0.0164270400974938 1 1
-0.0211911773120203 -0.0211518227291622 1 1
-0.0325602250128743 -0.0325041648096992 1 1
0.00188848951079369 0.00182812298743684 1 1
-0.0292076621269423 -0.0291499648897774 1 1
0.0338861026520826 0.0338080119013749 1 1
0.0503834020797582 0.0502445652393752 1 1
-0.0148209014751237 -0.0147011291559932 1 1
0.0415510340517645 0.0414421974530103 1 1
-0.0421712750187614 -0.0420648379072344 1 1
0.00978828164774012 0.00974597965431802 1 1
-0.0068885929395128 -0.00689420586392181 1 1
-0.0228720769383025 -0.0228100358231428 1 1
0.0242567914595241 0.0241990365155742 1 1
0.052714094075302 0.0526127126531761 0 0
0.0085070779413683 0.00850899715365661 1 1
0.0357989868218984 0.035623788250051 1 1
0.0164480566230983 0.0164162459799634 1 1
0.0245570606764957 0.0243002101198246 1 1
-0.0502636065826179 -0.0501167310028861 1 1
-0.00366682045588793 -0.00378788358961235 1 1
-0.0171123836424347 -0.0169273371933503 1 1
-0.0415651483302815 -0.0414324139672973 1 1
-0.0169240122704204 -0.0168928500980353 1 1
-0.0537001096260466 -0.0535148566967353 0 0
-0.000214930854617377 -0.000174672209412502 1 1
0.0032446999458015 0.00326778724597524 1 1
-0.018011015145944 -0.0179645924298133 1 1
0.0429156501820119 0.0429390634634004 1 1
-0.0128305736092061 -0.0128107835080597 1 1
-0.0146731597470832 -0.0146402056139683 1 1
0.0244584764371623 0.0244007413252186 1 1
0.0517164683135396 0.051564489921584 1 1
-0.0416362797662094 -0.041518721845358 1 1
0.0309246296880354 0.0308844956623035 1 1
0.0190669814908903 0.0190277584762201 1 1
-0.0303370192310861 -0.0302919374624283 1 1
0.0407566357903248 0.0406689664080031 1 1
0.020763652072364 0.0207056143045061 1 1
0.0507616246101013 0.0506407260349205 0 0
0.00487740149715849 0.00483816719888617 1 1
-0.0346554080087998 -0.0345721812159258 1 1
0.0143855279584145 0.014371602342073 1 1
0.0115692490954301 0.011531794937977 1 1
-0.0269874789694182 -0.0268734648872281 1 1
0.0318210190022198 0.0317182218756612 1 1
-0.00138387261928105 -0.00134584217502749 1 1
0.0164706417575576 0.0164255667744295 1 1
0.0024942813784036 0.00247905627846743 1 1
0.0174668160566375 0.0174124678707372 1 1
0.00687401074235361 0.00688694710318408 1 1
-0.0095179346250241 -0.00953456836055151 1 1
0.0218993472231016 0.0218312974585655 1 1
0.0140778414116154 0.014053752906263 1 1
0.0549631827093948 0.0547581228305158 0 0
-0.00172793389243214 -0.0016073859067976 1 1
0.0272047834020182 0.0271432941252647 1 1
-0.00892356227073395 -0.00890325144166762 1 1
0.0388702565713345 0.0386880430691585 1 1
0.0059205314839043 0.00589034112102791 1 1
-0.0609923269620831 -0.060788091999842 0 0
-0.00927777528494727 -0.00918980311459791 1 1
-0.0137246873120972 -0.0137161132004323 1 1
0.0280443488535874 0.0279520561301075 1 1
-0.0154984434659034 -0.0153494458643798 1 1
0.0225993974193825 0.0224593366815969 1 1
0.022526040651518 0.0224770018766403 1 1
0.00330945340465164 0.00327791253024046 1 1
0.00470194078212866 0.00465225649312577 1 1
0.0444325929588252 0.0442899520027989 1 1
0.0284062292707902 0.0283588538515661 1 1
-0.0331487101500896 -0.0330754618936014 1 1
0.00321309755097303 0.00317350211753946 1 1
-0.00695936983287403 -0.00693812635185184 1 1
-0.00252048698055741 -0.00251033482974287 1 1
0.0228889354418941 0.0230020416616355 1 1
-0.025324536273973 -0.0252800903467827 1 1
-0.01142510362486 -0.0114049655987902 1 1
-0.0400792762308506 -0.0399554005074277 1 1
-0.0347827488742172 -0.0346280057562771 1 1
-0.025100277647889 -0.0251184984565879 1 1
-0.0209328792547685 -0.0208979689915257 1 1
-0.0415628991636332 -0.0415046376235499 1 1
-0.0329410633032667 -0.0328115114058338 1 1
-0.0404331585105661 -0.0403428887261616 1 1
0.0438559412497128 0.043778476740224 1 1
0.047314368949473 0.0471683098699069 1 1
0.0055287860031543 0.00550635322604611 1 1
0.00155417505979986 0.00154929782656529 1 1
0.00359558707472499 0.00368106716633205 1 1
0.00462612695363416 0.00463353532798622 1 1
-0.000754572860054759 -0.000754901415832187 1 1
0.00603053584218744 0.0059581826818018 1 1
-0.0526808128022174 -0.0525581373952105 0 0
0.0223535952760302 0.022267240461006 1 1
0.00456186069606255 0.00455704363146655 1 1
0.0232026286140975 0.0231651011147862 1 1
-0.0157530223765634 -0.0156824954544511 1 1
0.00407765320404645 0.00416468139977925 1 1
-0.010135177289034 -0.010166149978375 1 1
-0.0448893216707807 -0.0447153764793599 1 1
0.0321184657083557 0.0318318411803283 1 1
0.0140209545114073 0.0139963981305246 1 1
0.0107867283731048 0.0107772921261039 1 1
0.0149496318428149 0.0148923815628364 1 1
0.00552837693413687 0.0054765489725683 1 1
0.0317212655881318 0.0317867086808537 1 1
0.0322046215887899 0.0320762562937368 1 1
-0.0236133820483508 -0.0235920548764218 1 1
-0.0237522360181407 -0.0236439345616704 1 1
-0.0591227533788875 -0.0589939414484007 0 0
-0.00799593597022697 -0.00799195044934198 1 1
-0.00247576222411064 -0.00247097575532689 1 1
0.00208833422286617 0.0020318118211788 1 1
-0.00110353349270455 -0.0010628416997652 1 1
0.0116805992148448 0.0117388236759671 1 1
-0.00894920912607796 -0.00892640269457248 1 1
0.0209939127565609 0.0209596926658492 1 1
-0.0219162090996239 -0.0218973448074523 1 1
-0.0405132927839228 -0.0403657213788806 1 1
0.0151505662672725 0.0151462006992246 1 1
0.0184627943009408 0.018395507183157 1 1
-0.00950570776720424 -0.00948643950233799 1 1
0.00479299834274782 0.00477601650200528 1 1
-0.00465389331214035 -0.0046647897039517 1 1
0.0126294147502108 0.0125793175691039 1 1
-0.0141733300683505 -0.0141629269471817 1 1
0.0315233692982691 0.0314433511626349 1 1
-0.0186949372441531 -0.0186496147008267 1 1
0.0135228635970406 0.0134845476946599 1 1
0.016733088278877 0.0167062103472604 1 1
0.0176447473137057 0.0176048353495787 1 1
0.0248161515863965 0.0246878795998489 1 1
-0.0584568164807419 -0.058061662090899 0 1
-0.0201597954263754 -0.0200677076454188 1 1
-0.0235972289455269 -0.0235532153815083 1 1
0.0124222878537059 0.0123816264685024 1 1
0.0197905300596403 0.0197603895010497 1 1
0.0144327807969044 0.0143642178456441 1 1
0.0191504151556129 0.0190860181961196 1 1
-0.0292929467232164 -0.0292012282367404 1 1
0.0135025872592943 0.013566746681198 1 1
0.0208290376011511 0.0207816223345168 1 1
-0.00263331469800963 -0.00249408026741704 1 1
0.000362800055402377 0.000365060897953892 1 1
0.0146520056031735 0.0146599827553322 1 1
0.00805443577806905 0.00804300653721972 1 1
0.00215652686737937 0.00217074747089008 1 1
-0.0228472449971675 -0.0228170313935662 1 1
0.0167002057183176 0.0167398762356268 1 1
0.024213471445223 0.0241553180349628 1 1
-0.0167729624902222 -0.0166327688948548 1 1
-0.026801002979858 -0.0267447947038046 1 1
-0.0317751400196943 -0.0316335845341233 1 1
-0.018466953408685 -0.0184334403469512 1 1
0.008983575886409 0.00900219860262034 1 1
4.07032404631247e-05 0.000236182125372852 1 1
-0.0300299095726977 -0.029970308886519 1 1
-0.038951592707696 -0.0387961914966955 1 1
-0.027901357094143 -0.0277623049498655 1 1
0.0607254857553227 0.0605975429363444 0 0
0.0424679044559979 0.0423030725188719 1 1
-0.0180414127204779 -0.0179536154084587 1 1
-0.0198043430225964 -0.0198252551850523 1 1
-0.000976911212709741 -0.00096626270715353 1 1
-0.0192146996152901 -0.0193055785210044 1 1
-0.00946179865916463 -0.00942688547467222 1 1
-0.0121309109621415 -0.012062722002977 1 1
0.00931875616466033 0.00929348603845961 1 1
-0.00322750356468367 -0.0032417655882359 1 1
-0.00141467923204282 -0.00144675933478413 1 1
0.0491927250466148 0.0490532854845264 0 0
0.0302126179710134 0.0300476075113832 1 1
0.000380773514714562 0.000343756526280629 1 1
-0.0265250277858852 -0.0264625530591656 1 1
-0.0275911047619202 -0.0274757637209671 1 1
0.0378113611179934 0.0377128565052441 1 1
0.012591497151125 0.0125801957646934 1 1
-0.00749752982251033 -0.00746102479475044 1 1
-0.0171989952466496 -0.0171112875105235 1 1
0.0336244125203477 0.0335612325530712 1 1
-0.00284121984851241 -0.00282617877790917 1 1
0.055054309575379 0.0548920725020887 0 0
-0.0186502287704748 -0.0185999885683302 1 1
-0.0161650065012673 -0.0160663436159947 1 1
-0.00248249981918958 -0.00246980506054638 1 1
-0.0071023185461029 -0.00709670011072887 1 1
0.0249820988167656 0.0249457854021654 1 1
-0.00974761149756566 -0.0097094176518139 1 1
-0.0309741939158341 -0.0308703616590735 1 1
-0.0228230741387906 -0.0227375409400814 1 1
-0.0215815226220204 -0.021554580654639 1 1
-0.0499294182511736 -0.0497934815917708 1 1
0.00802594445739663 0.0079963062112643 1 1
0.00408234336815132 0.00407916758832855 1 1
0.0549703828072997 0.0548485023740828 0 0
0.0159792892187303 0.0159950130626955 1 1
-0.012816776798545 -0.0127467270051643 1 1
0.00754760659758363 0.00755057365764727 1 1
-0.0398247295433148 -0.0397164341095595 1 1
-0.0132803061154737 -0.0132837384567678 1 1
-0.00250756937241737 -0.00243302850446083 1 1
0.0102711372035275 0.0102415790698058 1 1
0.0288018569215318 0.028749708596296 1 1
-0.00918181935226642 -0.0092177167908197 1 1
0.000179806002602264 0.000215404074926523 1 1
-0.00198897187290053 -0.00201451851148881 1 1
-0.0218963313193348 -0.0219717780646705 1 1
-0.00397721136251828 -0.00398754535986307 1 1
0.0156915321052753 0.0156630902177014 1 1
0.0316154058473567 0.0315988958695162 1 1
-0.0070655757529891 -0.00706950030734025 1 1
0.0137774869058508 0.0138133152170593 1 1
0.0157108952434705 0.0157233646325977 1 1
0.018304195758558 0.0182660659758235 1 1
-0.00236566426450238 -0.00237419322005706 1 1
-0.0135770139498707 -0.0134874453308593 1 1
-0.0327773868831597 -0.032809078324024 1 1
0.0267158187561934 0.0266134006964936 1 1
-0.0045604966844952 -0.00461115772052697 1 1
-0.000244372775626041 -0.000302835402959848 1 1
-0.00688721387704699 -0.00682188670453614 1 1
0.00728433519480832 0.00724227852120314 1 1
0.000754257053438883 0.000989424489032481 1 1
-0.029083943309717 -0.0290108190461479 1 1
-0.028482110339688 -0.0283876418285732 1 1
0.0237655187282202 0.023718128177309 1 1
-0.0119331117199286 -0.0118820348081812 1 1
-0.0198682109824217 -0.0198518464514279 1 1
-0.00170793816452571 -0.00161000075390328 1 1
0.0235080666315112 0.0234392872927443 1 1
0.0102577503700751 0.0102368731655983 1 1
0.0272892696945141 0.0270858294277714 1 1
-0.00410208954982601 -0.00405057626019707 1 1
0.0039724813830504 0.00395012047753374 1 1
-0.009613151741605 -0.00954748931289462 1 1
-0.000962014172424323 -0.000924406865299691 1 1
0.0390925536245458 0.0389870026896621 1 1
0.00777166030601237 0.00772330918904159 1 1
0.00473981942689575 0.00477277091078626 1 1
0.0154975455407276 0.0154473303884739 1 1
-0.0141188288538647 -0.0140241108403862 1 1
-0.00749887519180609 -0.00747954222830488 1 1
-0.0221483132297308 -0.0220955915420258 1 1
0.030193255696295 0.0301204169064115 1 1
0.0322132037580237 0.0321298594532869 1 1
-0.0230588779018421 -0.0230079547703875 1 1
0.0370309350646116 0.0369626043043546 1 1
-0.00973872022535248 -0.00979237004657932 1 1
-0.00205739883596014 -0.0020007920682434 1 1
0.017914759548787 0.0178927243328557 1 1
-0.00538744113791597 -0.00540030456336844 1 1
0.0234566196429165 0.0234807360753697 1 1
0.0212716234875641 0.0211832399845042 1 1
0.00162232779541757 0.00184593475551146 1 1
0.0305790904615647 0.0305305746150262 1 1
0.0258969627166161 0.0258014739709183 1 1
0.0696922277783425 0.0694803767122724 0 0
0.046759495597673 0.046667314027165 1 1
-0.00557415293205455 -0.00556796954030647 1 1
0.0291421910911339 0.0292850156656888 1 1
0.010815689879983 0.0107726530845059 1 1
-0.0121364780836564 -0.0121308195666984 1 1
-0.0461389304223791 -0.0460115162956746 1 1
-0.0101694288586958 -0.010164174675569 1 1
0.0186916783834818 0.0187107001300272 1 1
-0.020566845860263 -0.0205242952280548 1 1
-0.0025385134382928 -0.00250582173886011 1 1
0.0342345162672291 0.034127532970845 1 1
-0.0304835896719309 -0.0304317388074991 1 1
-0.0177265367876561 -0.0176828165833697 1 1
-0.0182389815473037 -0.0181937921458985 1 1
0.00891444701363896 0.00892640996422257 1 1
0.00669218238123883 0.0065267661587284 1 1
0.00326803722102877 0.00325560625086324 1 1
0.00206505767736184 0.00211394483678179 1 1
0.00485036819241918 0.00479931650284482 1 1
0.0323747560429944 0.0323589276566129 1 1
-0.026185655691988 -0.0262412974545631 1 1
0.0325320560222023 0.032407023001807 1 1
-0.00609551254576745 -0.00608829580352207 1 1
-0.0155497251316166 -0.0154560074177245 1 1
-0.00907172169413798 -0.00907090443095691 1 1
0.047959942719484 0.0478569107374907 1 1
0.0274939854700097 0.0274084142399104 1 1
0.00952950501233669 0.00951529093525066 1 1
-0.0127127889155145 -0.0126859023251737 1 1
-0.0672439263572824 -0.0671137456595921 1 1
0.000214793695665592 0.000190547683405913 1 1
-0.00261216291330517 -0.00253173006906872 1 1
0.00207909393200699 0.00204966948208641 1 1
-0.0395100787690652 -0.0394161308676034 1 1
0.00658303620418605 0.00659059280878325 1 1
-0.0304971843943467 -0.0304968082645155 1 1
0.00607727355676282 0.00607930676686084 1 1
0.00891915908074731 0.00896540687269858 1 1
-0.0188019230375127 -0.0188663344694482 1 1
-0.00571717974809898 -0.00571037408618206 1 1
-0.0192250200864225 -0.0190058996102394 1 1
-0.0128361567512903 -0.0128122783762892 1 1
-0.0240958164139951 -0.0239812212737247 1 1
-0.00785100457631314 -0.00785795608704403 1 1
0.0690307356924893 0.0688476297878412 0 0
0.0105669525085303 0.0105916626804676 1 1
0.00688853395703545 0.00684939335475131 1 1
0.0170250838834414 0.0171715904420209 1 1
-0.00209996041355339 -0.00208694932763262 1 1
0.0170344735525732 0.0169173611193153 1 1
-0.0142224409323329 -0.0142065987394366 1 1
-0.000580021773754107 -0.00057915209430365 1 1
0.00221194968594607 0.00221483153292487 1 1
0.0238473294958424 0.0237833545401525 1 1
-0.0309670753843814 -0.0308766878321983 1 1
-0.024984670789084 -0.0249526305821218 1 1
-0.0149928389132459 -0.0150176128888426 1 1
0.0140376300675301 0.0138636274559167 1 1
0.0105392160027392 0.0105450334687545 1 1
0.0267724963357227 0.0266295835057506 1 1
0.0102525615462957 0.0102114879689963 1 1
-0.0202269760126196 -0.0201601919747878 1 1
-0.0505068072312118 -0.0503429533767909 1 1
-0.00796696397561854 -0.00791565474706679 1 1
-0.0387427006838435 -0.0386579912175612 1 1
0.0610393498574144 0.0608339370657681 1 1
-0.0232728078278669 -0.0231979732438997 1 1
-0.0252843088171145 -0.025239500938741 1 1
0.0237980971173836 0.0237265934188984 1 1
-0.0371524260161803 -0.0369903731041053 1 1
-0.0330671610596566 -0.032971075685757 1 1
0.0410702592783911 0.0410393615065585 1 1
-0.0183848140194523 -0.0183680881283858 1 1
0.0175159924147987 0.0176170661337928 1 1
0.00662699959857366 0.00664238593338567 1 1
-0.00406284204010577 -0.00408854798930934 1 1
-0.0263797940225703 -0.0262137127924224 1 1
0.0259403164632287 0.0258027411104253 1 1
0.0101720336724725 0.0101476453895931 1 1
-0.0226375859843814 -0.0225619630921724 1 1
-0.0122049359341392 -0.0121487826745746 1 1
0.0374628859138371 0.0373564154588967 1 1
0.0075413764890877 0.00749680330591765 1 1
0.0246117264282869 0.0245387498399863 1 1
0.0496043845562241 0.0494696221173392 1 1
-0.0417943980038632 -0.0416646129595497 1 1
0.0192284324475849 0.0191632697149204 1 1
-0.0381603533154815 -0.0380816399047057 1 1
0.0167480435539263 0.0167235701759199 1 1
-0.0190989017313215 -0.0190889997738478 1 1
0.00277283855838434 0.00272812120277144 1 1
0.00859767243392159 0.00846905155546579 1 1
-0.031040865641936 -0.0309503961663508 1 1
0.0250989697520496 0.0250202480902854 1 1
-0.0357728381080495 -0.0356383247826848 1 1
-0.0354051623657739 -0.0351507811244289 1 1
-0.00774205999843555 -0.00771657829650966 1 1
-0.0141016233423906 -0.0139533399230078 1 1
-0.0125392019779591 -0.0124496127661392 1 1
-0.0189413470369638 -0.0188727723646965 1 1
0.00679171099662136 0.00691757100034877 1 1
0.0158633603464835 0.0157309073684595 1 1
0.0142327443869613 0.014179013699242 1 1
-0.0351928033450344 -0.0351613778560963 1 1
-0.0173459337386804 -0.0172748901311384 1 1
0.00112867899403729 0.00107525994637023 1 1
-0.0106220679326738 -0.0105197124146305 1 1
0.0106415231657305 0.0106323739210345 1 1
0.017441869100655 0.017390838144403 1 1
0.00293386169850955 0.00295524590199107 1 1
0.0178819615284656 0.0177881418515622 1 1
-0.0225300350614382 -0.0225266036983167 1 1
0.00696610282802859 0.00699574815714776 1 1
0.00613751317923577 0.00612653793919893 1 1
0.0567033860044724 0.0565658009132017 0 0
0.00910191914308789 0.00908733070257829 1 1
0.0324732575334402 0.0324044868876244 1 1
0.0593148024482583 0.0590944668130588 0 0
-1.58121133119389e-05 2.4006042767425e-05 1 1
0.0418776584027934 0.0418256901751911 1 1
0.0156512092581778 0.0156695452078826 1 1
0.0145248396911428 0.0144506265400529 1 1
0.00861420499436151 0.00857530089783136 1 1
0.0105995626040422 0.0106116799680338 1 1
0.0453569272954308 0.0452690713315973 1 1
0.000796235286817724 0.000743196022419204 1 1
0.050991944409692 0.0510302222942273 1 1
-0.0278846017875769 -0.0277572550491381 1 1
-0.0331714553785077 -0.0331107990512126 1 1
0.0104038490080091 0.0103813936566272 1 1
-0.0339587178250252 -0.033890992050613 1 1
0.0124562047054647 0.012405417039704 1 1
0.00455313301819001 0.00452053712951161 1 1
-0.00562025607599785 -0.00560609554767656 1 1
-0.00716586869845429 -0.00714578425363088 1 1
-0.063467754265022 -0.0631709677267507 0 0
0.0343225078289798 0.0340898588285709 1 1
-0.0411016192103762 -0.0409899655351552 1 1
0.0356246977724797 0.0355515464378202 1 1
-0.0406315054808778 -0.0405550546479187 1 1
-0.0246648961346179 -0.0246367588107175 1 1
-0.0348193195811524 -0.0346764509778117 1 1
-0.0198219750643463 -0.0197223943320239 1 1
-0.0182020497070235 -0.0181422574893262 1 1
0.00919104088790045 0.00897845467067633 1 1
0.0479312822171594 0.047816735818766 0 0
0.0128497771798394 0.0128156547078033 1 1
-0.0155511826796741 -0.0155831307890423 1 1
-0.0255794226427224 -0.0255008452598666 1 1
-0.00970507667544666 -0.00968427513957719 1 1
0.0188073450570602 0.0187503288354198 1 1
-0.000151318855181802 -0.000118535608467345 1 1
-0.0308994346550347 -0.0308008523864045 1 1
0.01155695478158 0.0115389793410792 1 1
-0.0242651745700276 -0.0241853376090323 1 1
-0.00827738007060125 -0.00823267433487056 1 1
-0.0418119307357958 -0.0416800878410651 1 1
0.0320348463225643 0.0319787915954205 1 1
0.0194723258169219 0.0193890169564499 1 1
-0.0404237912364 -0.0403420810137583 1 1
0.00204095184663607 0.00201298238923849 1 1
-0.0173421522136227 -0.0173135409310395 1 1
-0.0146226036952367 -0.0145617305086533 1 1
0.0519695007305802 0.0518604878785596 1 1
-0.0459359967101565 -0.0457249020100179 1 1
-0.0129985431264797 -0.012933189817855 1 1
0.0301274333570149 0.0299503385707046 1 1
-0.0068726450514777 -0.00679241689490671 1 1
-0.0150223204019958 -0.0149665474244445 1 1
0.0226393154123357 0.0225955962099759 1 1
0.0303624893943022 0.0301760996951877 1 1
0.000563990566163066 0.000600335414470813 1 1
0.031289890896951 0.0312501584832767 1 1
0.0207915429841685 0.0207565590271354 1 1
0.00924265188786079 0.00917610983381593 1 1
0.00340601146773952 0.003270686881902 1 1
0.0119864539972904 0.0119894081385194 1 1
0.019427400328541 0.0193765201621325 1 1
-0.0244920423418061 -0.0244021395001166 1 1
0.000339743595202376 0.000353329280050219 1 1
-0.000593982906688641 -0.0006302083226242 1 1
0.0424035644204686 0.0422688957506478 1 1
0.00577506309304637 0.00577389131595855 1 1
-0.0393237374199267 -0.0391537943850042 1 1
-0.0219502336155512 -0.0220396763153742 1 1
0.0325611806722199 0.0325214896433986 1 1
0.0112810265589002 0.0112134183538829 1 1
-0.00796101189916656 -0.00811341679896004 1 1
-0.0113451858398435 -0.0114909593679866 1 1
-0.000545990206956048 -0.000501434237964195 1 1
0.0490361488411291 0.0489804844728952 1 1
-0.00531556799039805 -0.00528642377157282 1 1
0.00346403638620684 0.00340595734009802 1 1
0.014928773001829 0.0146873402680862 1 1
-0.0146551892487824 -0.0146241729331839 1 1
-0.015751355798247 -0.0157269952538837 1 1
-0.0209963680463752 -0.0208733550817032 1 1
0.0036002296572575 0.0036798697250609 1 1
-0.0155385249809372 -0.0154625480400992 1 1
-0.00383374286829713 -0.00381290768635263 1 1
0.00822295531187719 0.00819840348555624 1 1
-0.00668550176683481 -0.00665667583559752 1 1
-0.0401038598919338 -0.0399580950553519 1 1
0.0129882671119026 0.012925860697488 1 1
-0.0148320930318375 -0.0147620886599738 1 1
0.00810813909683963 0.00808891080419053 1 1
-0.0236520894541087 -0.0235836265547728 1 1
0.00135521103195413 0.00136176371069631 1 1
0.0351832202395642 0.0350650480498875 1 1
0.0245553222110479 0.0245325533464998 1 1
-0.0357163036967513 -0.0356411046527037 1 1
0.000607139241945547 0.000632135201891946 1 1
0.0107196231993292 0.0107145027078933 1 1
0.010082518171095 0.0099860364903289 1 1
-0.0145819142120206 -0.0145721132708567 1 1
-0.0115740802840635 -0.0115291036274082 1 1
-0.0155853114201468 -0.0155711845382529 1 1
0.0303174896074527 0.0302607105772565 1 1
0.00132779512828916 0.00133254198119924 1 1
0.00463395598418177 0.00463185940325805 1 1
0.0235901290010155 0.0234442322607795 1 1
0.0169630499071112 0.0169958044156962 1 1
0.0498215529930694 0.0497566663029685 1 1
0.0132712480822643 0.0131953445395661 1 1
-0.0184196242214778 -0.0183010040143478 1 1
-0.0501199160565469 -0.0499451382802221 1 1
0.0601049327122285 0.0598237987636696 0 0
0.00021682411952492 0.000261130727003654 1 1
-0.0199475594132437 -0.0198651110357748 1 1
0.00531669843679868 0.00531530107700291 1 1
0.0171604141196677 0.0171157185900865 1 1
-0.0144612833936989 -0.0144626360215413 1 1
-0.0473708886640447 -0.047149612298977 1 1
-0.0178341476877312 -0.0177837799004621 1 1
-0.00381804596376135 -0.0038600563194665 1 1
-0.00375087705975772 -0.00372390114221001 1 1
0.0902894818510585 0.090023835722993 0 0
-0.00319668484916784 -0.00319293558942171 1 1
-0.0435771670072739 -0.0436360902709426 1 1
0.0496953623934415 0.0495593630906334 1 1
-0.00200793988465559 -0.00200919524137173 1 1
-0.0110749037738288 -0.0110227506007861 1 1
0.0047266582534401 0.00473069671345167 1 1
0.042186355540605 0.0419419567399406 1 1
-0.0224790621366622 -0.0223498708863934 1 1
0.0207839326022763 0.0206625768250207 1 1
-0.0338556538468248 -0.033819586735296 1 1
0.00241116275104931 0.00249012743281474 1 1
0.0239299504451108 0.0238787770852761 1 1
-0.0282301445982436 -0.0279358168090774 1 1
-0.00869720217774883 -0.00871592893577365 1 1
-0.0542156754888501 -0.0541597833076107 1 1
-0.0255705719844356 -0.0254775827996662 1 1
-0.0140746868733159 -0.0140400747789939 1 1
-0.034874197216661 -0.0348346617019806 1 1
-0.0158555906826296 -0.015786267069082 1 1
-0.0337083188728933 -0.033471274039891 1 1
0.00929364802407012 0.00927259454432299 1 1
-0.00446152915919895 -0.0043945598428321 1 1
-0.0132947009329158 -0.0132171006172704 1 1
0.00179721340050744 0.00178417599833108 1 1
-0.084513260678022 -0.0842917710078202 0 0
0.0257364509694591 0.025635426116586 1 1
0.0121128342860103 0.0120811357863101 1 1
0.0434568548703196 0.043344563330036 1 1
0.0362881776982528 0.036178022842855 1 1
0.0571961045797393 0.0570142630591879 0 0
-0.0383444890571556 -0.0382480954989548 1 1
-0.0289195683516925 -0.0287941368579014 1 1
-0.0420615073002512 -0.0418142227522267 1 1
-0.0120290411548494 -0.0119900888118871 1 1
0.000645504605626901 0.000642757807705781 1 1
-0.015322241011909 -0.0152445645653446 1 1
0.0102490167498324 0.0101171786312992 1 1
0.0651245015732066 0.0649727836445734 0 0
-0.0077492790315518 -0.00741822184522717 1 1
-0.0364936830373807 -0.0366809063214093 1 1
0.00187395275479718 0.00184182457828348 1 1
-0.0279554185614058 -0.0280394587279398 1 1
0.000376270212226238 0.000446198056484708 1 1
-0.0088588093878052 -0.00883784370186125 1 1
-0.0115628905070059 -0.0115599985421491 1 1
0.0150003533899028 0.0150556752614045 1 1
-0.0398558774466955 -0.0398653822304991 1 1
-0.00216005091338315 -0.0022036409443307 1 1
-0.00416583010476992 -0.00412888265364196 1 1
0.0346356656556912 0.0345680857738125 1 1
0.012560290046589 0.0125271096161764 1 1
0.0142346512997508 0.0142348896192429 1 1
0.00270314366089295 0.00267537218216831 1 1
0.00295076487709084 0.0029092194739164 1 1
0.0247671691414926 0.0246299827375314 1 1
0.000612202116887788 0.000550603058536585 1 1
0.0483066634935359 0.0482200740111448 0 0
0.00309117289238214 0.00304653036115262 1 1
-0.0115065634269179 -0.0114934861574586 1 1
-0.00428919954727897 -0.0042300772177521 1 1
-0.0113212954314212 -0.0112870740726724 1 1
-0.0446272276150201 -0.0444997897479459 1 1
0.0195476352157532 0.0195487665511678 1 1
0.0155845930141042 0.0155209124966486 1 1
-0.0237106300515009 -0.0236742120019022 1 1
0.00503373364639634 0.00502255109236982 1 1
-0.0250665241734785 -0.0250076036073899 1 1
-0.00516445911942917 -0.00515544894320717 1 1
0.01845284693036 0.0183762141883466 1 1
-0.028851521312884 -0.0285929447698323 1 1
0.0127577277656075 0.0127380280495404 1 1
0.0459774862305669 0.045931281635008 1 1
-0.0261407352350043 -0.0260421643496577 1 1
-0.035008622742777 -0.0349277884652409 1 1
-0.0203311681544611 -0.0202522785436034 1 1
0.0274557296601471 0.0273888259888307 1 1
-0.00995940101631079 -0.00995350451653504 1 1
0.00621833546183661 0.0062092048448867 1 1
0.0129104792466295 0.012859471171908 1 1
0.000504575201230935 0.000540020551314083 1 1
0.0567765583458532 0.0566363520128974 1 1
-0.00762245118728801 -0.00764799234427074 1 1
-0.0238388134967588 -0.0238071043178895 1 1
-0.0446894892047844 -0.0446206734646177 1 1
0.0148159468463805 0.0147933039233891 1 1
-0.00163884483703756 -0.00167032629494798 1 1
0.0118246228753757 0.0118083971703268 1 1
-0.00131747712547473 -0.00127533918398796 1 1
0.00900902006156903 0.00906813379935201 1 1
-0.0176076079294572 -0.0175422379051415 1 1
0.00366832134189577 0.00363462776098555 1 1
0.0377511796764468 0.0376373093447526 1 1
0.0177948548053329 0.0176547448450811 1 1
-0.044503382386381 -0.0444368113808936 1 1
0.0286926774540395 0.0286428708825107 1 1
-0.0370415096028396 -0.0370332260844715 1 1
-0.000730245396638027 -0.000706278518085143 1 1
-0.00770162669208609 -0.0074906039289199 1 1
-0.0195583196972915 -0.019527424376485 1 1
-0.0258511129184626 -0.0257701842108474 1 1
-0.0349151833111811 -0.0348184572220852 1 1
0.0339786437412623 0.0339556365281957 1 1
0.0152279861155871 0.0151938585805349 1 1
-0.0447927103318844 -0.0447243604080534 1 1
-0.0190529725824202 -0.0189417269098317 1 1
-0.0422033564609311 -0.042035186280779 1 1
0.0133234113223366 0.0132836957380864 1 1
0.0227775750287165 0.0227198770479818 1 1
0.00781413492238785 0.0077683202184849 1 1
0.0338485296119966 0.0337234868721478 1 1
0.0251048094949926 0.0251137318761405 1 1
-0.0144301906292593 -0.0145417958372503 1 1
-0.0200355079716465 -0.0199682066351038 1 1
-0.0251317624497035 -0.0250534459792634 1 1
-0.0342763567819313 -0.0341706247731159 1 1
0.00600104124886834 0.00600032356358699 1 1
-0.0201940637880404 -0.0201429102948313 1 1
0.00609404638651858 0.00619122867891884 1 1
0.0234493294847671 0.0233618317806078 1 1
-0.0110528332812773 -0.0110675738511443 1 1
-0.00238467734340655 -0.00238398141932613 1 1
-0.0145724406260996 -0.0145392436167017 1 1
0.032077488519614 0.0319840891196957 1 1
-0.0361090331310817 -0.0360120310543125 1 1
-0.00842414594702087 -0.00838418321907821 1 1
0.0111459904940062 0.0111195781217834 1 1
-0.0320410487419336 -0.0319934408277972 1 1
0.0133350454886432 0.0133234662295575 1 1
0.0296097164840679 0.0295228613632058 1 1
-0.0046407475538273 -0.00464085359260948 1 1
0.0140981238575228 0.0141113291207932 1 1
0.01019931162078 0.0100024970507286 1 1
-0.00377677403009571 -0.00379228978474343 1 1
-0.00430447110700883 -0.0042548535069128 1 1
-0.0144588375550948 -0.0144093268346163 1 1
0.0200659434252268 0.0200003431754825 1 1
0.00481213004185244 0.00476519501619149 1 1
-0.0168379237454081 -0.0166931373217148 1 1
-0.00961754258383804 -0.00965411093000484 1 1
-0.0103477161925566 -0.0103973437697668 1 1
0.0278564806164721 0.0277142561794914 1 1
0.014292885417688 0.0142744156792896 1 1
-0.00666311521693086 -0.00667365466672098 1 1
0.00856520965340794 0.00869515023685478 1 1
0.0136025713740457 0.0135582580156997 1 1
0.0430360802526005 0.0428039759729086 1 1
-0.0226632429772755 -0.0225288300655034 1 1
-0.0747389298989197 -0.0745798885900674 0 0
-0.0385377929571871 -0.0384320484121113 1 1
-0.00552461105178168 -0.00555328711906975 1 1
0.00797719904283331 0.00797952543960528 1 1
0.0458273119978606 0.0457645938483057 1 1
-0.0292155672103634 -0.0291721749865662 1 1
0.0660278150949394 0.0658880288234805 0 0
0.0403780581826975 0.0403607891235099 1 1
-0.0325963615970054 -0.0325367935304889 1 1
-0.00726538913416003 -0.00728619907732293 1 1
0.0184450638250695 0.0183400243372854 1 1
0.0398295027178114 0.0397388436479287 1 1
-0.0163435532855366 -0.0162710350717291 1 1
-0.015916102961839 -0.0158927311688254 1 1
0.0035135233917535 0.00357101534806885 1 1
0.0270434941882152 0.0269789527202397 1 1
-0.0083679284215447 -0.00842746064428503 1 1
-0.0191250971309143 -0.0191934832411776 1 1
-0.00731022523654842 -0.00733317551576881 1 1
0.00225050033579032 0.00222608307154889 1 1
-0.033412288981947 -0.0333272175351054 1 1
-0.0362579692233384 -0.0359364371631063 1 1
0.0171189740669163 0.0170802366545592 1 1
-0.0252652433237502 -0.0251996058672272 1 1
0.00344663928574109 0.00342253330889155 1 1
0.0007654758912494 0.000778184056522001 1 1
-0.0403541813415565 -0.0402516436833932 1 1
0.0111068241944385 0.0110750788004953 1 1
0.000887362616242622 0.00083688805901467 1 1
0.0201887850552844 0.0201292759590321 1 1
-0.0208219327667871 -0.0208871467719895 1 1
0.00695311994725823 0.00687273591741384 1 1
0.0272363939731242 0.0271843597886861 1 1
0.00957634245758758 0.0095773682579749 1 1
-0.00545869502018418 -0.00550420175281836 1 1
-0.0316084308587103 -0.0315975524839212 1 1
-0.0105434293053831 -0.0104633076555646 1 1
0.0538702525094255 0.0537522140374479 0 0
0.0516381313476513 0.0515377524781901 0 0
0.0182105708531698 0.0182325931842008 1 1
-0.0212220673773085 -0.0211757699135459 1 1
-0.000389319486070493 -0.000367166103500105 1 1
-0.0387510675745933 -0.0386602518978358 1 1
-0.0152286212440603 -0.0151951694587939 1 1
0.0148696123420856 0.0148593932045246 1 1
-0.0612308729754094 -0.0610509264610808 0 0
-0.00426765662972579 -0.00422978126765304 1 1
-0.0120380619186962 -0.0120197537263889 1 1
0.00993509727034276 0.00988317860213341 1 1
-0.0266966430700193 -0.0266542466183482 1 1
-0.0202753503648328 -0.0202359776688698 1 1
-0.000518539589219481 -0.000497982482939374 1 1
-0.0325686549014661 -0.0324392945612334 1 1
0.0206379498193999 0.020728710044844 1 1
-0.0404674235748106 -0.0403153233213644 1 1
-0.0249668930886003 -0.0249300804328006 1 1
0.0124384860903825 0.0124351356201517 1 1
-0.0251572488865003 -0.0250169302330055 1 1
-0.016354837322491 -0.0163056737970677 1 1
-0.0134946304852102 -0.0135685378804065 1 1
0.0356490994218615 0.0355528115621844 1 1
-0.0323532145292599 -0.0322431725460963 1 1
0.00548831150401137 0.00546482223607734 1 1
-0.0269420549780006 -0.0268315244678026 1 1
-0.0168768443985233 -0.0170487166179319 1 1
-0.0111223927404988 -0.0110991211652667 1 1
0.0274631432796207 0.0273327351406517 1 1
-0.014623810579901 -0.0145724685034075 1 1
-0.00234607679824608 -0.00253434824702687 1 1
0.00277410569067501 0.00264577772479704 1 1
0.00727492192937232 0.00722824018038049 1 1
-0.0075059369953711 -0.00745076372354056 1 1
0.00119139481093144 0.00121955106360013 1 1
-0.0405589465788783 -0.0404339714102288 1 1
-0.0248683701084466 -0.024828461376156 1 1
-0.045103328647806 -0.0449963415332904 1 1
0.0338740744894375 0.0338479431934751 1 1
-0.0235613428573031 -0.023451724743504 1 1
0.0504659548051768 0.0503156337990176 1 1
0.0420776001264808 0.0419162268015074 1 1
-0.000237201344433472 -0.000189524110087161 1 1
-0.00280561482430138 -0.00279862935446227 1 1
-0.0201310050872656 -0.0200858723773633 1 1
0.00679645624049357 0.00680462334495878 1 1
-0.0302491634092724 -0.0299961447729375 1 1
-0.00999845603168104 -0.00996110418242085 1 1
0.0146729057117849 0.0146341410616579 1 1
0.0583780170326642 0.0581986290770447 0 0
0.0389189232920214 0.0388228337160372 1 1
0.0217670784121951 0.0217568661999315 1 1
-0.0145161601572232 -0.0145066023053686 1 1
0.00996149486008504 0.00986772171642072 1 1
-0.015550917412831 -0.0154934320898421 1 1
-0.0254949509788274 -0.0254529157283174 1 1
0.048595066618512 0.0484818036479871 1 1
0.0197187347139798 0.0196569019064113 1 1
-0.035368159974092 -0.0352803185207113 1 1
0.0606216548590044 0.060525304779352 0 0
-0.00325913539575225 -0.00324679863963007 1 1
0.0383488446808994 0.0383525110313304 1 1
-0.0305328259912483 -0.0304628877560125 1 1
-0.0101379956020457 -0.010104313449609 1 1
0.0237131689420679 0.0236806891127632 1 1
0.00440388094677013 0.00450173378598888 1 1
-0.0267901247485255 -0.0267421806852646 1 1
-0.0103892618103087 -0.0103331597536507 1 1
0.00877409491052276 0.00865528984981285 1 1
0.010347264371764 0.0103379988558725 1 1
0.0166675555472835 0.0166255445458441 1 1
0.00979176211021497 0.00979933087957834 1 1
-0.0164648200094442 -0.0165105065421092 1 1
-0.000689125347862609 -0.000757517636683215 1 1
-0.0142910801703292 -0.0142005854025427 1 1
-0.0164746286055725 -0.0164166852404108 1 1
-0.00540594050983411 -0.00538706227927613 1 1
-0.0306611822240747 -0.0306218973085121 1 1
0.00279663676545426 0.00276504024014635 1 1
-0.00523610076455317 -0.00524484243741829 1 1
-0.0243192883128709 -0.0242267153593547 1 1
-0.00700963373409863 -0.00698880812011261 1 1
0.0088865068376573 0.0088330892581894 1 1
0.0510151863140256 0.0508921355535759 1 1
-0.0478867880775494 -0.0477126921149865 1 1
0.0195496367319271 0.0194472606493424 1 1
-0.00723565437146976 -0.00719498560382121 1 1
0.0613041890162476 0.0611004749557311 0 0
0.0359577491389831 0.0358624211263692 1 1
0.00704069806270829 0.00706763143241555 1 1
0.0124237425972111 0.0123243697733974 1 1
-0.015674481869618 -0.0155483667016037 1 1
0.0180058978504237 0.0179975669215561 1 1
0.00929826880415168 0.00936499079267037 1 1
-0.00170845265222738 -0.00174043887922702 1 1
0.0423583156413569 0.0421847080589856 1 1
0.0271186724806768 0.0270846199077336 1 1
-0.0240677177745489 -0.024003092765819 1 1
-0.020559702187282 -0.0205092624425144 1 1
-0.0435022354069255 -0.0434121272729104 1 1
0.00864466771017895 0.00862650454918677 1 1
0.0389964935833183 0.0389156167721552 1 1
0.0157889333270769 0.0157899658730114 1 1
0.0286032253614458 0.0285413495897076 1 1
-0.024305075129738 -0.0242741647751854 1 1
0.00495888661522946 0.00488397572432031 1 1
-0.0482704480750988 -0.0481393306257135 1 1
0.0335748138913236 0.0335075111499304 1 1
-0.0105435298994911 -0.0104502077328768 1 1
-0.0197753990111239 -0.019759306136482 1 1
-0.00636519073972636 -0.00631923122133173 1 1
0.0489703459784973 0.0485558156033905 1 1
-0.0167016327488328 -0.0166320645297333 1 1
-0.0162310111622876 -0.0161756049952475 1 1
-0.0168901269199734 -0.0167361087946944 1 1
-0.0347090741683452 -0.0343608029945618 1 1
0.00455194557408242 0.00458478973299534 1 1
-0.0145161919577288 -0.0146044969480774 1 1
-0.00924229706382736 -0.00921097622809611 1 1
0.0321055759375672 0.0319937286449523 1 1
-0.00545431190644848 -0.00548442767770852 1 1
0.00860302521014392 0.00854640148828223 1 1
0.0211716888294944 0.0211231518069988 1 1
-0.0320227216628451 -0.0322104471593329 1 1
0.0199914108464384 0.0197838456890034 1 1
-0.00567335250581629 -0.00563594866899431 1 1
0.0537660601564803 0.0536488149669825 0 0
-0.0339245029285971 -0.0338614772480192 1 1
-0.00787565111658849 -0.00783782620679708 1 1
0.0316660670734927 0.0315341736024203 1 1
0.0705465461385141 0.070305344306368 0 0
0.00448878571270378 0.00444568786299631 1 1
-0.0121741410796826 -0.0121830429669377 1 1
0.0167167707061867 0.016640759918607 1 1
0.00667504132099547 0.00664139075332533 1 1
-0.0099692351861098 -0.00992774275554295 1 1
-0.045582536654622 -0.0454172917857716 1 1
-0.0180295864346567 -0.0179223314190806 1 1
-0.00559271105664648 -0.00561130436427907 1 1
0.0271626287973804 0.0270617648120529 1 1
-0.00432443868658638 -0.00435879869410396 1 1
-0.0516393029883376 -0.0515312653508373 0 0
-0.0463345107038403 -0.0462773881769397 1 1
0.0313196518334687 0.0312287014115952 1 1
-0.0312819667177519 -0.0308723053995152 1 1
-0.00127232017009305 -0.00128226707545015 1 1
0.00140184437632595 0.00140760030265189 1 1
0.0232614344176977 0.0232696034290766 1 1
-0.0168346299220825 -0.016855922861121 1 1
-0.021435150761218 -0.021403896946304 1 1
0.00408543171119411 0.00403577029089049 1 1
-0.0105915777313726 -0.0105305673195793 1 1
-0.0040174697769268 -0.00404850513996022 1 1
0.0175158077110102 0.0174423669552291 1 1
-0.0378462438081641 -0.0377521899653885 1 1
0.0168781893537041 0.01683873736141 1 1
0.0473394595264331 0.047177629346237 1 1
0.0379402281398039 0.0378640255807924 1 1
0.00654374300040396 0.00649331235167034 1 1
0.00116977495743029 0.00116663414087514 1 1
0.0197833121648368 0.0197697998849948 1 1
0.0155396179967202 0.0154376183667017 1 1
-0.012687880941107 -0.0126609423884605 1 1
-0.0204987453478946 -0.0204251661272786 1 1
0.00241408986205661 0.00249423996488322 1 1
-0.0117060153877356 -0.0116454231649922 1 1
0.0179533039919648 0.0179066018764714 1 1
0.0140591651589917 0.0140679247000721 1 1
0.00498147812121423 0.0050057859278858 1 1
-0.0109052205097084 -0.0108838859376113 1 1
0.0122693303228385 0.0122570257548136 1 1
0.0063004662816113 0.00622315684793221 1 1
0.0102736218202384 0.01028557215774 1 1
0.0292090433658844 0.0290289111718055 1 1
-0.0189367408638926 -0.0188073756521592 1 1
0.031003187684678 0.0310225427834375 1 1
0.0270650041718049 0.0270200205953342 1 1
-0.0334775560199558 -0.0332765732616156 1 1
0.0206292161622296 0.0205568560528481 1 1
-0.0021863755900933 -0.00215568757965696 1 1
0.0135830147598043 0.0134176451391392 1 1
0.00100094366765003 0.00106643010301188 1 1
-0.02700731396132 -0.0268154631548081 1 1
-0.0286691943225319 -0.0285963703417969 1 1
-0.0207997242671346 -0.0206282569203626 1 1
-0.000695643083087625 -0.000694096981535943 1 1
-0.0273634812641517 -0.0273100459625894 1 1
-0.0015744715756325 -0.0015599131566102 1 1
0.0621532587371436 0.0620236453535856 0 0
0.00324279245978968 0.00324427593131906 1 1
-0.0148738072123274 -0.0148314517213665 1 1
-0.0231204928744302 -0.0230824779231055 1 1
-0.000597749397805673 -0.00059479316090539 1 1
-0.0137423713124794 -0.0136594702834735 1 1
0.0101853273155469 0.0101683480696485 1 1
0.0451181132783027 0.0449865641858482 1 1
-0.00924605871783923 -0.00922545234977672 1 1
-0.0129848095525792 -0.0128012479119033 1 1
-0.0308106044441259 -0.0307379959709083 1 1
-0.0254886371910452 -0.0253645968474735 1 1
0.0157209321471963 0.0157007627936553 1 1
-0.0232368481455955 -0.0231764586117196 1 1
0.0116378698819046 0.0116165555959016 1 1
0.0291694354769393 0.029085382714141 1 1
0.012608088121298 0.0125566409487318 1 1
-0.0270382677532837 -0.0268189211452426 1 1
0.0105330477029649 0.0105098997642145 1 1
-0.00239438884718303 -0.00238173155176638 1 1
-0.0137553490367096 -0.0137273947288495 1 1
0.00589820330990432 0.00585034704783135 1 1
0.0382571192518311 0.0382129291696418 1 1
-0.0353876935885774 -0.0352933395033605 1 1
-0.00511502949548713 -0.00508342678190154 1 1
0.0125557716063254 0.0126762738382398 1 1
0.0295539521863797 0.0295693234156905 1 1
-0.0193725920572125 -0.0193398606507703 1 1
0.00961371443437339 0.00957267703919176 1 1
0.0119634950601307 0.0119269524946939 1 1
-0.0515266774575443 -0.0513910819084173 0 0
0.0144641123899444 0.0143574428925284 1 1
-0.00466231231299944 -0.00460828022613502 1 1
0.0253979025315053 0.0252720546115343 1 1
0.0303815697546908 0.03031715125308 1 1
-0.00870830252714204 -0.00870751808864179 1 1
0.0154229147193679 0.015389501133607 1 1
0.0390534262043912 0.0388974129136607 1 1
-0.0262566189558182 -0.0262121792610158 1 1
-0.0198823573457123 -0.0198269180535488 1 1
-0.0235769578212849 -0.0235188757663055 1 1
0.00456859313492776 0.00460424681539702 1 1
0.00669736379986384 0.00670565370194817 1 1
-0.00800210506932137 -0.00800156001031411 1 1
-0.00728927605934487 -0.00727120917744902 1 1
0.0140997818147111 0.0140540873180291 1 1
0.00991792251291287 0.00992061584875178 1 1
0.0244398183163354 0.0243367472897106 1 1
0.0223955054346206 0.0224128664218728 1 1
-0.0332008925397572 -0.0331010905603475 1 1
-0.0353052078696559 -0.0352142699314395 1 1
0.00924456917592182 0.00921997584435836 1 1
0.0311987226529857 0.0310879362683452 1 1
0.0470074288260642 0.0469049297351593 1 1
-0.00590626614466907 -0.00587516580764342 1 1
0.0397339777497654 0.0396642003638279 1 1
-0.00209958007664432 -0.00213235830065571 1 1
-0.00109442247721842 -0.00114377037371089 1 1
-0.00613156257695261 -0.00609729301222485 1 1
-0.0341017756010791 -0.0340293321715487 1 1
-0.0439655210444087 -0.0437832399366528 1 1
-0.000528261884654892 -0.000562466200932437 1 1
0.0376321181445602 0.0374506505674177 1 1
0.0130351329229417 0.0130039557279973 1 1
-0.0149525073184422 -0.0149431763766669 1 1
0.0107867726286904 0.0107691234558745 1 1
-0.0166675268632468 -0.0166303106053367 1 1
0.0448284011123319 0.0447300948413704 1 1
0.00269770017325174 0.00270352844359411 1 1
-0.0128428504491578 -0.0128035437532295 1 1
-0.0190804321078661 -0.01918153956926 1 1
0.0144636333615312 0.0144352003441623 1 1
-0.0202576899733292 -0.0202532545656563 1 1
0.0449269424685587 0.0448310934557779 1 1
0.0404434321155012 0.0403692216363151 1 1
0.0457730636098228 0.0456580823704001 1 1
0.00989921472232031 0.00999981192816961 1 1
-0.00356370558490625 -0.00353124902961295 1 1
0.0163958142015593 0.0163069592344415 1 1
-0.00133552388269261 -0.00134450373991433 1 1
-0.0265267952098286 -0.0263868907184496 1 1
-0.0026971334785274 -0.00254256036241343 1 1
-0.0189588449587905 -0.0188908401602211 1 1
-0.0253057596050285 -0.0251761932874044 1 1
0.0126387310857295 0.0126246754892404 1 1
-0.0142747611048879 -0.0144827427766123 1 1
0.0349178097870879 0.0348449522909694 1 1
0.0247515179676649 0.0247055286469442 1 1
0.0293221216230423 0.0292479670596112 1 1
-0.0113821321430038 -0.0111157358922526 1 1
-0.022943771149906 -0.022821426539837 1 1
-0.00474684961537993 -0.00475467518136869 1 1
0.0128608408843015 0.0128736044987278 1 1
-0.0105348805125794 -0.0105093174601568 1 1
-0.0585634322539403 -0.0583302089029036 0 0
0.0482053655673755 0.0480896026000159 1 1
-0.0163499737207181 -0.0163070986320299 1 1
-0.00385360002819021 -0.00381756905857489 1 1
-0.0118649566765688 -0.0118527231512858 1 1
0.0165249679844198 0.0164638183808872 1 1
0.0160157025452277 0.0158577120096145 1 1
0.00902480892983641 0.00890975037804237 1 1
-0.00796261780145374 -0.00789739200562084 1 1
-0.0220338201877001 -0.0220035005458867 1 1
0.0433074492915423 0.043244506049076 1 1
-0.00482757239274269 -0.0047959051694737 1 1
0.0367128114071232 0.0366379765122864 1 1
0.000458371983423167 0.000400856081339819 1 1
0.0210259885728952 0.020948862743061 1 1
0.0120417509280299 0.0119897022084291 1 1
0.0159545395992404 0.0159363918075403 1 1
-0.00170000623974671 -0.00167624161200449 1 1
0.051712290924072 0.0516299582812217 0 0
-0.0297600707900471 -0.029666054576029 1 1
-0.0164289067129078 -0.016234782872698 1 1
0.0227455220340964 0.0226846989019895 1 1
0.0237946076127886 0.0237428011479561 1 1
-0.00939016384977133 -0.0093736290626519 1 1
0.0168663894300745 0.0168172852001555 1 1
0.00381141943837983 0.00375843362738562 1 1
0.00474426543790271 0.0048036641240558 1 1
0.040811729695522 0.040633963841053 1 1
0.0286463626047742 0.028587482368221 1 1
-0.018711830565924 -0.0185536976321013 1 1
0.0293551616303809 0.029254473504576 1 1
0.0403117439365499 0.040181865788524 1 1
0.0426312909003527 0.0424804117113015 1 1
0.0354422361239972 0.0353570091353759 1 1
-0.0167783138809863 -0.0167982708264241 1 1
-0.0384058815912896 -0.0383243906254969 1 1
0.0367683839640184 0.0366387593032626 1 1
-0.0261712721061629 -0.0261120680546205 1 1
-0.00765831333649125 -0.00764667573870143 1 1
-0.0210329249295281 -0.0209848154232671 1 1
-0.033046952079854 -0.0330066796322161 1 1
-0.0328626903283832 -0.0327563542705944 1 1
-0.00874858480055512 -0.00872121899908473 1 1
0.00732200633212312 0.00724554275864264 1 1
0.0336438883331536 0.033615625799121 1 1
0.0330442281448053 0.0330384656330435 1 1
0.019017272130788 0.0189403147563018 1 1
0.0235894138685991 0.0235439594742159 1 1
-0.0218068760096136 -0.0217932765008509 1 1
-0.0509620216079611 -0.0509284813873643 1 1
-0.00245895757779889 -0.00244318388839465 1 1
0.0320501426213057 0.0319177831270871 1 1
-0.00430803896368346 -0.00431280336439826 1 1
-0.028246875015854 -0.0281967056463934 1 1
0.00654555083763612 0.00652622945413757 1 1
0.0187967388159643 0.018824506455067 1 1
-0.0126636734777082 -0.0124748590945001 1 1
0.0519844893342876 0.0518689709509188 0 0
-0.0037936169638735 -0.00374373397677732 1 1
0.0378648201246128 0.0377685568025283 1 1
-0.0466440340205968 -0.0465167783610197 1 1
-0.00439344416446785 -0.0043533226415513 1 1
-0.0195788314108575 -0.0195192615197116 1 1
-0.0225999481298244 -0.0225724533930388 1 1
0.00762809553441966 0.0077622199316009 1 1
-0.0185023025044477 -0.0182996521046563 1 1
-0.0186263777443333 -0.0186085415764414 1 1
-0.008258883546624 -0.00805165082264728 1 1
-0.0393029572492955 -0.0392702905964281 1 1
-0.00711416534371451 -0.00707213168216434 1 1
-0.0409742969444146 -0.0407829647927336 1 1
-0.0451562159543811 -0.0449919044734211 1 1
0.0121146097256245 0.0121337282198621 1 1
-0.00961640918719598 -0.00949724231320607 1 1
-0.0315973466531818 -0.0315223796731136 1 1
-0.00450804277370726 -0.00449048506848333 1 1
0.0555503572411563 0.0553985616963456 0 0
-0.0451955385499092 -0.0449874144600263 1 1
0.0240584719006073 0.0240513074968087 1 1
0.0252220844775924 0.0251590317128436 1 1
-0.00710367856593302 -0.00708251094673349 1 1
4.33957015001612e-05 3.55717928235085e-05 1 1
0.0128547200694667 0.0128245976422996 1 1
-0.0502582050013082 -0.0501138535646956 1 1
0.0132472121706615 0.0132056327401206 1 1
-0.00608698742313902 -0.00608963247519526 1 1
-0.000325829469112176 -0.000215834049924622 1 1
-0.00767919044194346 -0.00756564827150207 1 1
0.0281363181258387 0.0280094052634804 1 1
0.0288618896309078 0.0287831258269469 1 1
-0.00395555523852595 -0.00397443970939672 1 1
-0.0234700505262058 -0.0234014550523197 1 1
-0.0366681618369973 -0.0365926480774475 1 1
-0.029761338611995 -0.0296601447963129 1 1
-0.0144642722475032 -0.0143712891818779 1 1
0.00626863834718502 0.00623057210138526 1 1
-0.0220479171754899 -0.0220026102216389 1 1
0.0322261963977417 0.0321613959031952 1 1
0.013152082945889 0.0131046876438535 1 1
0.0357676695425158 0.0357262597130026 1 1
0.0328494576369889 0.0326917271606435 1 1
0.0752914889597286 0.0751028513155077 0 0
-0.00455446267665817 -0.00452228379995462 1 1
-0.0365424903025386 -0.0364069283331867 1 1
-0.00459388476671848 -0.00446669819807586 1 1
0.0112249780132706 0.0111829092371433 1 1
-0.00468630230306759 -0.00467547583879007 1 1
0.0133697236467435 0.013347374493565 1 1
-0.00618431502826921 -0.00622837653910756 1 1
-0.0465377305069512 -0.0464694839891082 1 1
-0.00356355468606896 -0.00358845407719856 1 1
-0.0093372835787291 -0.00935079480680485 1 1
0.00701304709561309 0.0070320235231524 1 1
-0.0199945568180307 -0.0199971913788388 1 1
0.0476964473933088 0.0475815404980128 1 1
-0.00835270218353944 -0.00839655353024814 1 1
-0.00671481650172952 -0.00673884634484944 1 1
-0.0359359564496501 -0.0359161764219727 1 1
0.000167981495453346 0.000192275719793956 1 1
0.0173650804186068 0.0171732157434483 1 1
0.0188591931192007 0.018759240205478 1 1
0.00862658916057938 0.00859879414277088 1 1
-0.0297215553248861 -0.029793528549624 1 1
-0.0217455904499377 -0.0216940023744339 1 1
-0.0229196710741731 -0.0228643140269706 1 1
0.0107988654971246 0.0107812157072565 1 1
0.0179591429055039 0.0179416364905715 1 1
0.0029703339094146 0.00293662313177063 1 1
-0.0281659097418776 -0.027974304285367 1 1
-0.0195778127569172 -0.019515302174469 1 1
-0.0114531864406207 -0.0114402366389545 1 1
-0.0283163269579769 -0.0283002282851737 1 1
-0.0301014263322245 -0.0300539772477273 1 1
-0.0171605866718871 -0.0171065434390758 1 1
-0.0296792533934749 -0.0295953725965619 1 1
-0.0174418142043147 -0.0174186175108623 1 1
-0.0156439789693809 -0.015580087250318 1 1
-0.0194789081293149 -0.0192924263894713 1 1
-0.0125991674304734 -0.0125148653857114 1 1
0.0283258341492971 0.0283422559419149 1 1
-0.0179487066717989 -0.0179640154559114 1 1
0.0524112485765883 0.0522725165316821 0 0
-0.0607650773929404 -0.0605944863214169 0 0
0.00732478707728806 0.00725801726187115 1 1
-0.0166942910113241 -0.0166570755571296 1 1
-0.0481762977948564 -0.0482494807020694 1 1
0.0813549021562553 0.0809966308546122 0 0
0.0441430160762582 0.0440109482103312 1 1
-0.0296652269154057 -0.0295728775884409 1 1
-0.0219479038167259 -0.0218342086524347 1 1
-0.0181796918802401 -0.0181583316693225 1 1
-0.0158603836369135 -0.0158043451984783 1 1
0.0247357326301273 0.0247226607512176 1 1
-0.00781934875141887 -0.00781075246227051 1 1
0.02265987270276 0.0227553094910049 1 1
0.00612865806895955 0.00613274470447807 1 1
0.0133585588411997 0.0133097846095863 1 1
0.000801151409761737 0.000764036735963152 1 1
0.0332847739981391 0.0331707959773275 1 1
-0.0055795768488017 -0.00558542248590535 1 1
-0.0273827987501839 -0.0272981139772397 1 1
0.0200631259261488 0.0200569666209963 1 1
0.0253369145069405 0.0252312369167665 1 1
-0.0672104815242544 -0.0670123160019271 0 0
-0.0292188875987074 -0.0291566926901377 1 1
0.00831283701541102 0.00842757751370469 1 1
-0.029086928405478 -0.0290216146342608 1 1
0.0143258258040951 0.0142946604076235 1 1
-0.00958884632186396 -0.00956333221432457 1 1
-0.0155835183222119 -0.0155707994773967 1 1
-0.0401212978555551 -0.0399871065258823 1 1
0.0036808662109747 0.0036465116295098 1 1
0.0277396256499038 0.0276734570924769 1 1
0.0288573225668288 0.0288021702058927 1 1
-0.0286968561370464 -0.0285996598982795 1 1
-0.00254499096526163 -0.0025270069982238 1 1
-0.0077707046646923 -0.00772718450188058 1 1
-0.0116427308486991 -0.0116856038520981 1 1
0.00690651243000994 0.00693818944615407 1 1
-0.0381247206356224 -0.0379911466552242 1 1
0.00226060303211528 0.00224020782259061 1 1
-0.0130719434263287 -0.0130385777462477 1 1
0.000553830526140177 0.000551427602134487 1 1
-0.0026605953413556 -0.00266999341248847 1 1
-0.0327765219446319 -0.0327169756353819 1 1
-0.0278693463361212 -0.0277890754470566 1 1
-0.00265584073273146 -0.00267351229373494 1 1
0.00978627170468402 0.00972710049618691 1 1
-0.00270876805842939 -0.00266054223342935 1 1
0.0138645260644579 0.0137655244007428 1 1
0.00232080968921409 0.00231287096015156 1 1
-0.0261117937701138 -0.0260778348397332 1 1
-0.0200234602788996 -0.0200840473734106 1 1
0.0178894840888394 0.0178607492328075 1 1
-0.0077792244205415 -0.00772771513350647 1 1
-0.0348510594107007 -0.0347576371749571 1 1
0.0013577931109326 0.0013620865828881 1 1
0.00386804821681623 0.003818393111589 1 1
-0.022913120363376 -0.0228768374853638 1 1
-0.0702718911200877 -0.0700857404009708 0 0
0.0329156640120066 0.0328380750064007 1 1
-0.00900229176364431 -0.00897294799385531 1 1
-0.0205386335761402 -0.0204860123444155 1 1
0.00132196937016597 0.00142952899653647 1 1
-0.00311574334730003 -0.00307716846491464 1 1
-0.00113874504170219 -0.00119294161020207 1 1
-0.0102845701000898 -0.0102947761713742 1 1
-0.023404024017757 -0.0233121038190549 1 1
0.00243288850294546 0.00236348115423181 1 1
-0.0262036471983697 -0.0261800922503901 1 1
-0.0362905184985889 -0.0361800993466614 1 1
0.00625847038531467 0.00624851885859498 1 1
0.0289399119794395 0.0288796825972146 1 1
-0.0105546294735782 -0.0105765448890595 1 1
0.0256008630724826 0.0255243459906898 1 1
-0.000409706293742223 -0.000413240682994595 1 1
-0.0486539995264288 -0.0485794068338878 1 1
0.00118262939753821 0.00118004469048346 1 1
-0.00501672826196516 -0.00500537212718357 1 1
0.00661716794914009 0.00661010762455535 1 1
-0.0291623835368083 -0.0291073566175429 1 1
-0.00874026729467253 -0.00871046463779116 1 1
0.0436025235621588 0.0435422400521176 1 1
-0.0088128232859926 -0.00883171952949318 1 1
-0.0447918371777746 -0.0447718070507903 1 1
0.0596728303948448 0.0595056772588 0 0
-0.0246730498662611 -0.0245938951492742 1 1
-0.00493010819887011 -0.00491376765679694 1 1
-0.00999017607675236 -0.00993457057832454 1 1
0.0105582475637762 0.0105877425438066 1 1
0.00914484502859854 0.00914562878720329 1 1
-0.0197881064196303 -0.0197135652377172 1 1
0.0121120165420939 0.012036603966009 1 1
-0.0209407314502526 -0.0208652972561855 1 1
0.00914092737514256 0.00903370736213604 1 1
0.0154178064348422 0.0153835705845558 1 1
0.0298955573809526 0.0298014748051637 1 1
-0.0450582459836076 -0.0449878025802347 1 1
0.0114249565426339 0.0114183492598772 1 1
0.0334104845276517 0.0333214121426255 1 1
-0.0216543777407045 -0.0216148282975795 1 1
0.0434782042957183 0.0434033640174275 1 1
0.00753200220824162 0.00751164169037271 1 1
0.0285889886119603 0.0285679123821402 1 1
-0.00114158343676319 -0.00115071527055069 1 1
-0.0386990425524574 -0.0386279609507711 1 1
0.000609720128585435 0.000618639537153503 1 1
0.0123828861860053 0.0123631365473653 1 1
-0.00244615110258621 -0.00242529843296157 1 1
-0.0414926802558905 -0.041396153198296 1 1
-0.0202196673454232 -0.020225372207718 1 1
0.00475619808419917 0.004865556390962 1 1
0.0128414328148642 0.0128391835770791 1 1
-0.00686674582639079 -0.00684300457392781 1 1
-0.0433103089533477 -0.043019056024922 1 1
-0.0258985445144767 -0.0258733788917486 1 1
-0.0305432407142251 -0.030459002397861 1 1
-0.0114998348299829 -0.0114862070531445 1 1
0.00142268927802401 0.00141852759305082 1 1
-0.00707580795704276 -0.00701227536733932 1 1
-0.00683277461572476 -0.00684052023102062 1 1
-0.0498663547321606 -0.0497984134939819 1 1
-0.00731049875982834 -0.00737842598814111 1 1
-0.0237319954502131 -0.0238618216970817 1 1
-0.0201615313867233 -0.020114407349876 1 1
-0.00678287256788601 -0.00675473021529604 1 1
-0.0238915626547017 -0.0238080154080351 1 1
0.0550799812700934 0.0549690171300959 0 0
0.0114309099574661 0.0115016763902844 1 1
0.0458488531464451 0.0455582874131697 1 1
-0.000356835760753522 -0.000346987036551803 1 1
-0.0355608012197367 -0.0354933551726445 1 1
-0.0128530456977059 -0.0128388074216802 1 1
-0.0484545834883777 -0.0484381693602769 1 1
0.019012859070428 0.018935740091086 1 1
0.00814542658339813 0.00818826793541444 1 1
-0.0236651610988559 -0.0233681950688331 1 1
0.00243351651100566 0.00251863644054256 1 1
0.021951956546725 0.0219353230824899 1 1
-0.0486021023024559 -0.0483967354225608 1 1
0.0201668420413096 0.0200338982114266 1 1
-0.0109384536493419 -0.0108320065373138 1 1
-0.0475781654273798 -0.0476233105925815 1 1
-0.00528473110816423 -0.00527600052857805 1 1
0.0273921407944781 0.0273577819378257 1 1
0.0114127269781044 0.0114062506350608 1 1
0.0171302662610506 0.0170984436390135 1 1
-0.0202569820346681 -0.020234088745982 1 1
0.0509930073067747 0.0508715969029615 0 0
-0.062642914787089 -0.0625016176324421 0 0
0.0340520436192728 0.033981425860059 1 1
-0.0015942638896123 -0.00141543291738971 1 1
0.00991801726400611 0.00989146597427332 1 1
-0.0163425238837075 -0.0162900094117703 1 1
0.000883858274997702 0.00086195958569785 1 1
0.00719997411936087 0.00726144993324376 1 1
0.000453114128936774 0.000487855961728824 1 1
0.00980628874446212 0.00973681106348056 1 1
-0.0265702856655803 -0.0265450251965318 1 1
0.0074841253391378 0.00749223769143059 1 1
0.052746466715536 0.0525958805046855 0 0
-0.00304857477525313 -0.00309250569190879 1 1
0.0236702652655913 0.0236332378010778 1 1
-0.0207340719753331 -0.0206671327449969 1 1
-0.00343719951258974 -0.00346195960421575 1 1
0.0006340791069106 0.000700178936379001 1 1
-0.0136057940171398 -0.0135461261970598 1 1
-0.030941931470996 -0.0308361135222665 1 1
0.022123211561996 0.0219682635726099 1 1
-0.00841125401431544 -0.00839080023033837 1 1
0.00456695234939708 0.00463148867026841 1 1
-0.000775465773149169 -0.000686136098034428 1 1
-0.0213386150035626 -0.021248771044993 1 1
0.00805847940398241 0.00802628794892965 1 1
0.00923568340341606 0.00921484336461195 1 1
-0.0198801870244727 -0.0198117180536145 1 1
-0.00454019595681301 -0.00463811894715586 1 1
0.0125096029648032 0.0125512788731975 1 1
0.0117427814308298 0.0117107113306911 1 1
-0.0144702841657419 -0.0144064597554467 1 1
-0.0477328993027637 -0.0476235764460647 1 1
-0.0471115843843435 -0.046988290496063 1 1
0.0482988037659603 0.0481643231031558 0 0
0.00962369252338537 0.00959514433614862 1 1
-0.0121495220895455 -0.0121573507492352 1 1
0.014526141367644 0.0141894234327211 1 1
0.0222895548689671 0.0221635795804091 1 1
-0.0242186780146903 -0.0241903504844452 1 1
0.0446006970484938 0.0445254736723803 1 1
-0.0621229449662873 -0.0619181381365032 1 1
-0.0383086620047012 -0.0382447163029555 1 1
0.00564981773368536 0.0056469696140944 1 1
-0.00687824591928369 -0.0068818152761278 1 1
-0.014484183804326 -0.0144184328700526 1 1
0.0241436502546334 0.0241041520939656 1 1
0.0121436659714981 0.012120389142205 1 1
-0.0150581233565447 -0.0149032720576478 1 1
-0.0558819634874986 -0.0556716983405816 0 0
-0.0250228588082016 -0.0249319738540997 1 1
0.00763955188564133 0.00751753867969906 1 1
-0.0122306582352056 -0.0119268460579 1 1
-0.00994515284854059 -0.00997540991488708 1 1
0.0362884614312 0.036193299611413 1 1
-0.0672469253021894 -0.0670034616157783 0 0
0.00334131870767398 0.0033312703787118 1 1
0.0110921041572036 0.0110925255336192 1 1
-0.0175451347367091 -0.0174908817946515 1 1
-0.00258627153022564 -0.0025621095355458 1 1
0.0143108050858981 0.0142778684118373 1 1
0.000773119469912351 0.000777381000266007 1 1
-0.0045952417572752 -0.00458288065094395 1 1
-0.00614801606399526 -0.00615622908553154 1 1
0.0403314387188109 0.0402119173959619 1 1
-0.0502964605517115 -0.0501498006960074 1 1
-0.00683751228693817 -0.00691881950485938 1 1
0.00818116229500644 0.00819662262748229 1 1
-0.0197699740823702 -0.0197002065432907 1 1
0.00891679148093051 0.00891098455228349 1 1
-0.0419634555854364 -0.0418492543160066 1 1
-0.0360836304204082 -0.0360133705589859 1 1
-0.0274634433087437 -0.0273618950322954 1 1
-0.00353976367928471 -0.00355658232318949 1 1
-0.04044018587121 -0.0403682369057345 1 1
0.036123538562297 0.036019957170461 1 1
-0.00248906953973845 -0.00242912607003555 1 1
0.0143615018807224 0.0143602095140613 1 1
-0.0360902344444004 -0.0358706336812461 1 1
-0.0082547238458174 -0.0082153067849765 1 1
-0.0237381368719033 -0.0235140440298933 1 1
-0.0378125337641503 -0.0377142367218682 1 1
-0.00658037480980793 -0.00654659362973897 1 1
0.0284561761011466 0.028505019246822 1 1
0.000975920096327141 0.000962101441981734 1 1
0.0263196044054698 0.0262209901950445 1 1
-0.00770052294655638 -0.00765517982836208 1 1
-0.0188359957728898 -0.0188086771113891 1 1
0.00987106656716653 0.00986219560495596 1 1
0.0475581099828772 0.0474333119801611 1 1
0.014470058369695 0.0144620928246547 1 1
-0.0244543811480788 -0.0244155430155502 1 1
0.0220942641563433 0.021916156136858 1 1
-0.0382490456684731 -0.0381706843957787 1 1
0.00310426810248776 0.00309681214855484 1 1
-0.0252291780752248 -0.025139247255247 1 1
-0.00945170998800579 -0.00946106021654193 1 1
-0.0078890538767892 -0.00787794709531376 1 1
0.0409310210744898 0.0408145849698114 1 1
0.00649243605889965 0.00649827913923585 1 1
0.0159372342677951 0.0158917076236022 1 1
-0.0394830999286783 -0.0393308926719713 1 1
0.00653799540210399 0.00652309985784101 1 1
0.0112052488044847 0.0110709379875968 1 1
-0.0139375664168519 -0.0138783028933279 1 1
0.0119637002731237 0.0118283136466441 1 1
-0.020797081138586 -0.0207448363288038 1 1
0.0449615781313637 0.0448313802757674 1 1
0.00746446056127411 0.00744713486464405 1 1
-0.0162733058401199 -0.0161992996397905 1 1
0.0345813555359399 0.0344823288586721 1 1
0.00773271312770408 0.00777083689420863 1 1
0.0207844395993937 0.0207531355957077 1 1
0.0307039606196204 0.0306280856956077 1 1
-0.00102707086508901 -0.0010086179200208 1 1
-0.0213251601500754 -0.0212981212706352 1 1
0.0146467808099164 0.0145754638023783 1 1
-0.00167145885401737 -0.00167257352158463 1 1
0.0124975578322705 0.0124836213214143 1 1
0.0239196871195768 0.0238222367635829 1 1
0.0373692105156859 0.0372253243256286 1 1
-0.0307067846825889 -0.0306546711632013 1 1
-0.0017008477122763 -0.00163337429476021 1 1
-0.029990126996394 -0.0299191321964411 1 1
-0.0611594153276067 -0.0609760199903553 0 0
-0.0205117128993214 -0.0206203257540143 1 1
-0.0296911356607301 -0.0294410096427487 1 1
0.0568926064377096 0.0567491010897292 0 0
0.0325793189513795 0.0324764095478742 1 1
-0.0085097992159073 -0.00846563379482015 1 1
0.0174135902967226 0.0173704936968893 1 1
-0.0262787825975767 -0.0260944072249398 1 1
-0.00620289545777324 -0.00622827898984851 1 1
-0.0414415275421551 -0.0413387575361808 1 1
0.00916666873074917 0.00908277464629842 1 1
-0.00998763985101523 -0.0100083651629224 1 1
-0.0303671489425245 -0.0303107504732202 1 1
-0.000968375553058406 -0.00112817396947484 1 1
-0.0525837368055274 -0.0525005877417758 0 0
-0.0597936768319417 -0.0596631064500187 0 0
0.0157267281344379 0.0155325568294122 1 1
-0.049087231134464 -0.0489525605611683 1 1
0.0049632886370948 0.00495083948608485 1 1
-0.014129753160835 -0.0141053835088255 1 1
-0.00288633309098358 -0.00286726870055672 1 1
-0.0137926225494206 -0.01374955878559 1 1
-0.0276103470820366 -0.0273547229423654 1 1
-0.0028366308164781 -0.00274343532097638 1 1
0.012600790904354 0.0124864398285929 1 1
0.023122703135483 0.0230550800924087 1 1
0.0403417399515422 0.0402250253582293 1 1
0.0143659407975316 0.0143590606525447 1 1
-0.023113971128077 -0.0230363868526581 1 1
-0.0603465507226457 -0.0601129376656977 0 0
0.0133121522199633 0.0132645364043693 1 1
0.0444530430600018 0.0441821152168807 1 1
0.00676843009710736 0.00678409558267204 1 1
0.00267165995976824 0.00256480893112425 1 1
0.0115935278591919 0.0115475129340797 1 1
-0.0185541723760017 -0.0184947080748313 1 1
-0.0273196174096216 -0.0272702597549195 1 1
-0.00692582674595049 -0.00673784899594755 1 1
-0.0104346294917305 -0.0103707636240071 1 1
0.0278522753890026 0.0277445393551376 1 1
-0.0017180661678099 -0.00166168762454916 1 1
0.00172886798616082 0.00179603669805557 1 1
-0.00428082581268979 -0.00436008290927597 1 1
-0.00431614136890227 -0.00429099000503651 1 1
-0.0182481655456003 -0.0183209486016588 1 1
0.0182595538498624 0.0182490204255542 1 1
-0.0371941431534086 -0.0370916950931214 1 1
-0.0433571403210977 -0.043255253284355 1 1
-0.0126866073652346 -0.0126548161453377 1 1
-0.00657081563412131 -0.00656697833890607 1 1
0.0231658047410282 0.0230724764846225 1 1
-0.00413291365103656 -0.00411378363744852 1 1
-0.0459073281795087 -0.045617526796386 1 1
-0.0385215292751677 -0.0384102028974184 1 1
0.00975460987728515 0.00979410772558642 1 1
-0.0133654736855069 -0.0133176710133391 1 1
0.0124208489822429 0.0124573301366751 1 1
0.00527353670050585 0.00525132123935617 1 1
-0.0230039038860845 -0.0229968652927357 1 1
-0.0342952105332797 -0.0342179549858166 1 1
0.00458678683571144 0.00455703503660433 1 1
0.0236731939039773 0.0236852053815209 1 1
0.0118762262070311 0.0116975505077066 1 1
-0.0372227123395504 -0.0372735092469382 1 1
0.00428493196902368 0.00428161278919965 1 1
-0.0232057907337521 -0.0231327011463319 1 1
-0.0425825058317464 -0.0425021159723536 1 1
-0.0288988527758522 -0.0287836767594548 1 1
0.0241161254912099 0.0240860002051177 1 1
0.012458638178891 0.0124283867221738 1 1
0.0133579558827297 0.0132863390371842 1 1
0.0337495572089478 0.0336334356089454 1 1
0.00248034386904371 0.00247039990732344 1 1
0.0166497827336544 0.016611633370729 1 1
0.0424333741868227 0.0422473666661112 1 1
-0.0123214924465974 -0.0122631172352379 1 1
-0.0260465400373628 -0.0261278014301905 1 1
-0.0468368271420748 -0.0467308406519366 1 1
-0.00131240278769723 -0.00128881459132864 1 1
0.0142367974389734 0.0142122060761175 1 1
-0.0194739945335502 -0.0192520739475403 1 1
0.00771618972164911 0.0076528395317689 1 1
-0.0162861917044358 -0.0161933763169217 1 1
0.0533321345759437 0.0531689963827283 0 0
0.0122177191022748 0.0122074332562211 1 1
-0.0207777478386435 -0.0208176056794318 1 1
-0.031377755576561 -0.0311880943747492 1 1
0.00912108094597433 0.00896650465965774 1 1
-0.0266369499206371 -0.0265642114555303 1 1
-0.0562783522375025 -0.0561156707017581 0 0
-0.00472302572252696 -0.00468658290639584 1 1
-0.00114822776155519 -0.00115214078859317 1 1
0.035762283884294 0.0357108318665645 1 1
-0.0238063791331072 -0.0237710383908183 1 1
-0.0105355016492275 -0.0105448536649349 1 1
0.0183547419847081 0.0182660783978345 1 1
0.00419773107907058 0.00415567325439941 1 1
-0.0061036940224664 -0.00611779435014464 1 1
0.0407317730761138 0.0406462430495054 1 1
-0.0146747606853514 -0.0146336527770287 1 1
0.0158808424640949 0.0158100128620847 1 1
-0.0384582113520614 -0.0383229228305755 1 1
-0.0190150462215385 -0.0188363661626468 1 1
-0.0271580799313795 -0.0270869258710703 1 1
0.0134543602770924 0.0134301015581289 1 1
-0.0308976420083647 -0.0308172238792561 1 1
-0.0268002005860606 -0.0267548014487878 1 1
-0.00525005292989192 -0.00505347930036252 1 1
0.0122939222760293 0.0122504857842205 1 1
0.0114974655640969 0.0114863699418626 1 1
-0.0292801092351869 -0.0291735685071479 1 1
0.0122032907729025 0.0121795151984222 1 1
0.00659293010682763 0.00651233751542234 1 1
-0.0018213007242582 -0.00177486168648214 1 1
-0.0217094289772034 -0.0216329281557673 1 1
0.0239757796231453 0.0238156653309618 1 1
0.0181299611265171 0.0180842881785059 1 1
-0.0008365535031029 -0.000809723898834633 1 1
-0.0047672231181326 -0.00476951305962238 1 1
-0.000690371613012727 -0.000665231364354466 1 1
-0.0270804687618158 -0.0270109233488833 1 1
0.0446928144444908 0.0445702052126886 1 1
0.0110145087280821 0.0109856812415167 1 1
-0.0079238826099117 -0.00788849033702988 1 1
0.0484675555822711 0.0483290166691099 1 1
-0.0167176612714792 -0.0166891066802311 1 1
-0.00236366636277994 -0.00234250730147715 1 1
-0.00694529801881344 -0.00692968660227423 1 1
-0.0251105101629489 -0.0250630852237309 1 1
-0.0280159498568529 -0.0279146541925525 1 1
-0.00711512023259166 -0.00711184980800488 1 1
-0.0141194625063355 -0.0140751662068855 1 1
-0.0124413126489928 -0.0123778806926641 1 1
-0.0165564118276424 -0.0166311781820714 1 1
0.0050025743469601 0.00482799774866185 1 1
0.00141752751730879 0.00141600132298116 1 1
-0.041223081020526 -0.0412632256703377 1 1
0.0149988361082127 0.0150406062372735 1 1
0.0100915613033329 0.0100585729208072 1 1
-0.0289308747408634 -0.0288664066289703 1 1
0.0097270304179035 0.00970627570314239 1 1
0.0150572520872506 0.0150054933388914 1 1
-0.0164484297059701 -0.0164181870007506 1 1
0.0135830318320103 0.0135547995369332 1 1
0.0141617828231081 0.0141721000030314 1 1
-0.0470171341407964 -0.0469017074418784 1 1
-0.0886320450402404 -0.0882978135501154 0 0
-0.000707215431262356 -0.000718702931500694 1 1
0.0511476395382755 0.0508583102597475 1 1
-0.0224873497532254 -0.0224052345106416 1 1
0.0232621179926769 0.0232193889740857 1 1
-0.0274581028498509 -0.0273298500477258 1 1
-0.0384039366743761 -0.0383449663572685 1 1
-0.0126941574775977 -0.0127028602132914 1 1
0.0580470754598412 0.0579505779364798 0 0
-0.00322592261736518 -0.00321262727399871 1 1
0.0335895643057378 0.0334975124203782 1 1
0.0141658260383156 0.0141300255724567 1 1
-0.00449082418700098 -0.0044779242776386 1 1
-0.0184665392198842 -0.018407882181719 1 1
0.0133000757428444 0.0132523632753758 1 1
0.00731843448576196 0.00731413420375341 1 1
0.00934678800580007 0.00956026979583456 1 1
-0.0471678415880829 -0.0470307528790899 1 1
-0.0553446926208515 -0.0552103791390955 0 0
-0.00914774524284803 -0.00914365497324078 1 1
0.0297609446928808 0.0297658549982753 1 1
-0.00383324498851945 -0.00376658021924804 1 1
-9.67911728433984e-05 -0.000283884920368381 1 1
0.023848855465768 0.0237275376521653 1 1
-0.0181229143187579 -0.0180658871800922 1 1
-0.000526945914904697 -0.000477933586141699 1 1
-0.00820649459617993 -0.00822440872476361 1 1
0.014710170879546 0.014646134398156 1 1
-0.0277652138889335 -0.0276330738457907 1 1
-0.0184616747757827 -0.018316010849388 1 1
-0.01474852631508 -0.0147440336192677 1 1
0.00342354838436624 0.00331858430715173 1 1
0.00920882570035555 0.00907077700923639 1 1
-0.0115325696053777 -0.0116482311063098 1 1
-0.0011919582070971 -0.00110381413100798 1 1
-0.00158406607548091 -0.00155560381942296 1 1
0.00910861846856295 0.00914181126271738 1 1
-0.0328058249181431 -0.0325783242299958 1 1
-0.00464435207338214 -0.00462896116083811 1 1
-0.0193147197642431 -0.0192423228406932 1 1
0.0235968811858987 0.0235451423815923 1 1
0.0330867837508621 0.0330207878228131 1 1
0.017916172752071 0.0178639104698847 1 1
-0.0234367538552145 -0.0233447096275265 1 1
-0.00749244901096868 -0.00755270944916261 1 1
-0.00782957632400124 -0.0078028717770274 1 1
0.00359089704076141 0.00360063701249101 1 1
0.015571532953757 0.0155525631718117 1 1
0.00556238948363689 0.00558913282931992 1 1
-0.0218740264386613 -0.0218099348890241 1 1
0.0117050924609126 0.0116757508539766 1 1
-0.00759634179203212 -0.00754489914035263 1 1
0.03204210101906 0.0320656227440299 1 1
-0.00240802596716964 -0.00250717732552562 1 1
0.0332325769381871 0.0331453929026915 1 1
0.0195684209215576 0.0195721048483023 1 1
0.0110460203822842 0.0109929130881663 1 1
0.0330875900562338 0.0330725343662768 1 1
0.0475185771496483 0.04735232672849 1 1
-0.028223922056258 -0.0281465527833253 1 1
-0.0477089213262359 -0.0477289418700415 1 1
-0.0186245074069685 -0.0185540421462688 1 1
-0.00341003192050979 -0.00346067362065213 1 1
-0.0151381174179024 -0.0151343038207284 1 1
0.00429916569089369 0.00431786395246841 1 1
-0.0146271437937692 -0.0145801000745139 1 1
-0.0172763072257405 -0.0172427940319091 1 1
-0.012984902051625 -0.0129000353976294 1 1
-0.0268955108977921 -0.0268296510381812 1 1
-0.00617416424911476 -0.00615560058684352 1 1
-0.00143221361473133 -0.00151248424342395 1 1
0.0399225926088071 0.0397453222728117 1 1
-0.00257057925095711 -0.00267103007756146 1 1
-0.00192021279422559 -0.00193449129409876 1 1
0.0412799774089303 0.0412039624794489 1 1
-0.00559310712071208 -0.00557699251007158 1 1
0.016374398865879 0.0162577224809708 1 1
0.0193433803101238 0.0190180313066757 1 1
0.0078490702617345 0.00785323631284517 1 1
-0.00345593992274892 -0.00354182731664173 1 1
0.00635870558691889 0.00632363528444348 1 1
-0.00853816753573865 -0.00849403858542692 1 1
0.0161355808707052 0.0160781791912747 1 1
0.0307371006628561 0.0305262959140839 1 1
-0.0567136922383812 -0.0565377724838848 0 0
0.0398761241965396 0.0398261198485495 1 1
0.0399522134683912 0.0398169753356031 1 1
-0.00667492149873448 -0.00666282244811019 1 1
-0.0146784977622787 -0.0147458444226256 1 1
-0.00223036366196245 -0.0022472842460315 1 1
0.0112895862603666 0.0113004457677655 1 1
-0.0160513016512442 -0.0161092433575906 1 1
-0.00475735321252307 -0.00482942811103932 1 1
-0.0210918196912782 -0.0208547758849316 1 1
0.0199865461035966 0.0198567589835918 1 1
-0.000740909602111578 -0.000792346356613704 1 1
-0.0227107048944615 -0.0226669642500247 1 1
-0.000754487267906103 -0.000759806785292399 1 1
0.0219374800939654 0.0218905542866059 1 1
-0.0142358846932158 -0.0142501288603949 1 1
0.00144775136422262 0.00135518543678622 1 1
-0.00208369152942384 -0.00206666393510961 1 1
-0.0626652804753357 -0.0625064262688744 0 0
0.0171299190327621 0.0170923644023917 1 1
-0.0251432887900472 -0.0250217451059219 1 1
-0.00304679722989753 -0.00300528097292786 1 1
0.0243482253875297 0.0242201989577604 1 1
0.0623504355064738 0.0621976502068387 0 0
-0.0143223085530305 -0.0143046348995821 1 1
0.0206021150724219 0.0203105072823621 1 1
-0.0321050287574381 -0.0319760314034843 1 1
-7.76915470306044e-05 -2.57454214921439e-05 1 1
-0.00839233051222639 -0.00850015564070603 1 1
-0.0112589912862244 -0.0112535707368627 1 1
0.0221826257456719 0.0221330701693982 1 1
0.00265853912577207 0.00268610402071866 1 1
-0.0304264822966796 -0.0303356863112411 1 1
-0.00122105736614408 -0.00125012318916398 1 1
0.0310941462885457 0.0310261942261697 1 1
0.00110599894829285 0.00115270819485305 1 1
0.0203316647786106 0.0204280858268198 1 1
0.0342038108993355 0.0341226505963162 1 1
-0.0211495371114121 -0.0211485700064712 1 1
0.010860923762453 0.010944318241328 1 1
0.0406998509425193 0.0405967271240154 1 1
0.0812691471158734 0.0810523588752378 0 0
-0.0123410012784405 -0.012316580335313 1 1
0.00961878873551295 0.0095917060578632 1 1
0.0262182921683667 0.0261566878676918 1 1
0.0334000134798604 0.0332835862154387 1 1
0.00270488562083385 0.00268161719220673 1 1
-0.0373535927328736 -0.0371990571130334 1 1
-0.0422196135617202 -0.0421258973171582 1 1
0.0234592600409831 0.0234118928525119 1 1
0.0272524933176871 0.0271589313043374 1 1
0.00915603074686883 0.00925113161176815 1 1
-0.0332365509248067 -0.0331761078743868 1 1
0.00540169618101761 0.00540562755636944 1 1
-0.0552986668081324 -0.0551296011811084 0 0
0.026263476345459 0.0262528174155753 1 1
0.0238002274974196 0.0237279460956654 1 1
0.0351200810839803 0.0350769491184435 1 1
0.0106217907781739 0.0106723055765129 1 1
0.0205679306968358 0.0205629154606519 1 1
0.0736681979725341 0.0734911285753633 0 0
-0.0236658486523733 -0.0236673883592994 1 1
0.0103402438813416 0.0103176545094133 1 1
-0.019319041658742 -0.0190760958027596 1 1
-0.0264852471132819 -0.0263322315730798 1 1
-0.022462930846958 -0.0224311380456042 1 1
-0.0342753046802462 -0.0341708143157793 1 1
-0.0119603522184068 -0.0118250828246367 1 1
-0.0321861478883352 -0.0320693760877143 1 1
0.0166963471099177 0.0164731236572572 1 1
0.0635287699307059 0.0633477041887732 0 0
0.0348520886248184 0.0347525261494481 1 1
-0.00168855566422438 -0.00167539658980232 1 1
0.0016927358771101 0.00170774794093114 1 1
-0.00871745372011645 -0.00882183605082919 1 1
0.00339925746351136 0.00347749237023173 1 1
-0.0550895282688527 -0.0549154313020889 0 0
-0.0146665640397479 -0.0146699692220511 1 1
-0.0165522264457934 -0.0163289135602608 1 1
-0.00861656280798756 -0.00859547034357268 1 1
0.0352173290733205 0.0351121077059477 1 1
-0.0493499282052382 -0.0492448849893303 1 1
-0.0173621259908469 -0.0173109375118149 1 1
0.0204061185662932 0.0203809678738016 1 1
-0.024806135052307 -0.0246613940258071 1 1
0.0367123225811841 0.0366274271525789 1 1
-0.0562535748667686 -0.0560995496847335 0 0
-0.0400341398562447 -0.0400568897868844 1 1
0.0158441126596768 0.0157674015441646 1 1
0.0387833418781696 0.0386828563639856 1 1
0.0184570103121616 0.0183346791012944 1 1
0.0073258278004395 0.0073185054417118 1 1
-0.0128350974746374 -0.0127870259001672 1 1
-0.0319462808144235 -0.0318243929067807 1 1
-0.0321996093552798 -0.0321247647554147 1 1
0.0121206749708278 0.0121776123287755 1 1
0.022033965881356 0.021946316948046 1 1
0.0377418729293262 0.0376265499098419 1 1
0.0311027671780305 0.0310469716538644 1 1
-0.00132223069271727 -0.0012558254886294 1 1
0.00368915013586799 0.00364502141179752 1 1
-0.0432888386051748 -0.0431988924056291 1 1
0.0221569584154671 0.0220958567587278 1 1
0.00677125497678013 0.00674523596040525 1 1
-0.0189625485330714 -0.0189152395157988 1 1
0.0401769869527031 0.0401580735374924 1 1
0.00110528364291281 0.00112628104047649 1 1
0.0419021420543957 0.0417972478996283 1 1
0.0021106695344287 0.00210171944503016 1 1
0.0305204017264035 0.0304382080272971 1 1
-0.0438433855870941 -0.0438010577271266 1 1
0.00827360292369963 0.0082339043882263 1 1
0.0242286597302584 0.0239993353783823 1 1
0.00185918657600033 0.00182028063896861 1 1
0.00864903983083233 0.00852170737200362 1 1
-0.0445390244711322 -0.0443020927977069 1 1
0.0258772538571916 0.0258046637345511 1 1
-0.0448422919991963 -0.0447210103010947 1 1
0.0172781662841723 0.0172197181255823 1 1
0.00273074622246453 0.00277365043076321 1 1
0.0498396483415852 0.0497309819880393 0 0
0.0230695508736263 0.0229791736964596 1 1
0.0112708394667726 0.0112186273169602 1 1
0.0323172193147563 0.0322188897161757 1 1
0.00127498082646298 0.0013059696825412 1 1
-0.0225541551516538 -0.0225177203329228 1 1
0.0421675115465457 0.04208895319545 1 1
0.00570155494774908 0.00564932446846761 1 1
-0.0280284282982673 -0.0279254388370561 1 1
0.00261130838303489 0.00262186059976615 1 1
0.0144511947238658 0.0143786363191368 1 1
-0.0320512353852079 -0.0319786822629051 1 1
-0.00302279170034815 -0.00306385139113224 1 1
0.0379661548385248 0.037888379361559 1 1
0.00225202675140166 0.00229384984420629 1 1
0.0167038128169381 0.0167232177180679 1 1
0.0379348575379952 0.0378440295766931 1 1
0.00490340938155878 0.00480666080571964 1 1
0.000369198591235939 0.000389776747942468 1 1
0.00348491492800655 0.00349226793480289 1 1
-0.0189910194016193 -0.0189492314113273 1 1
-0.0270417242519588 -0.0269302664857934 1 1
-0.0179634677965633 -0.0179003464598863 1 1
-0.0392379996170032 -0.0391548941226352 1 1
0.0118130950670967 0.0117854065449752 1 1
0.0234797110279372 0.0234228926366515 1 1
-0.0228337215048504 -0.02279019449622 1 1
0.0419613808035813 0.0418867441371136 1 1
-0.0239396563526708 -0.0238823149251058 1 1
-0.00579747169711617 -0.00575374333299066 1 1
-0.0174389195020508 -0.0173757929848774 1 1
-0.0130218731287734 -0.0130243597105336 1 1
0.0589537135224765 0.0588502133869477 0 0
0.0376377194865042 0.0374889766683439 1 1
-0.0163287378895283 -0.0162680400379017 1 1
0.0351696914681831 0.0350784357150492 1 1
0.021023769144208 0.0210042883702781 1 1
0.0084292451607267 0.00842624691127257 1 1
0.0029753634363247 0.0029583207168079 1 1
0.0369255343728228 0.0368142588615283 1 1
0.0278755266037922 0.0278157034274427 1 1
-0.0595569678844237 -0.0594271889148485 0 0
0.0139713718823015 0.013981309351453 1 1
0.022271181186764 0.0222252752379102 1 1
-0.0132438625824211 -0.0132181690273537 1 1
0.0239723439762109 0.0239253228490765 1 1
0.0038457934180586 0.00384936079108405 1 1
0.0134045821134824 0.0134019283668299 1 1
0.0216345530827578 0.0215836251595296 1 1
-0.00512143608257007 -0.00521687155831262 1 1
0.0252756254187086 0.0250795290654975 1 1
-0.0114586288446962 -0.0114703489992585 1 1
0.0310382978294864 0.0309698827726005 1 1
0.0194015889728545 0.019279658511176 1 1
0.0161893985504297 0.0161600855203623 1 1
0.00315225702411796 0.00314912511181346 1 1
0.00870755009512671 0.00873215205796263 1 1
0.0406853903966208 0.0405604058031506 1 1
-0.0140157345506947 -0.0139344082273269 1 1
-0.0386274001604923 -0.0385539612890403 1 1
-0.0112238217184357 -0.0112221000620066 1 1
0.0236775800265603 0.023660473686539 1 1
0.0218279883188808 0.0217447355279223 1 1
-0.00923133609610699 -0.0091529890603971 1 1
0.0179194658863252 0.0179289555015144 1 1
0.0340783358178187 0.0338378119358264 1 1
-0.00498550342788129 -0.00487935051840021 1 1
0.0263051346704315 0.0261913475008781 1 1
0.0018451933705062 0.00178080929102521 1 1
0.0565848519603683 0.0565309465333087 0 0
-0.00881961883564826 -0.00884651782588564 1 1
0.0024644440116867 0.00249704951277939 1 1
0.0194661060955178 0.019415083214568 1 1
0.0213526845039641 0.0213138210514359 1 1
0.0162607067959173 0.0162591379957127 1 1
-0.0324549382251709 -0.0323812533777459 1 1
-0.0198407351677135 -0.0196850663840139 1 1
0.00487433024094876 0.00484255970218286 1 1
-0.0329890034381744 -0.0329277618860691 1 1
0.047985906695051 0.0478563956485848 0 0
-0.0744832224393184 -0.0743107442915995 0 0
0.0366243609199848 0.0365131055532555 1 1
-0.029466478463937 -0.0291374244363989 1 1
0.0255841348081932 0.0254515321034422 1 1
0.0534457796684169 0.0532222865056428 0 0
0.0211535528180773 0.0209967481624444 1 1
0.0177660915207968 0.0177059687023764 1 1
-0.0299755757771703 -0.0299151761996767 1 1
0.0137275054742221 0.0137104417597463 1 1
-0.0590270028764402 -0.0588730327102854 0 0
0.0326411101954584 0.0325877112598268 1 1
0.0304781179750125 0.0304004462285967 1 1
-0.0434074789226013 -0.0432951560800649 1 1
-0.0397688517408939 -0.0396445266480536 1 1
0.0278096709686882 0.0278443709430638 1 1
0.00576832771303775 0.00575826589483527 1 1
-0.0129949263263011 -0.0129630952528174 1 1
0.0065887173899733 0.00655961779915693 1 1
0.0289422918978814 0.0288758638817576 1 1
0.000699270754152778 0.000712388657866469 1 1
-0.0450815829791318 -0.0449530902776121 1 1
-0.0546322587479066 -0.0545907617506098 1 1
0.0119144282976756 0.011901559584132 1 1
-0.0128362005022066 -0.0128152487760386 1 1
0.00416878000932991 0.004148740794128 1 1
-0.012212080459535 -0.0121219800981494 1 1
-0.0448867760344411 -0.0447803252808912 1 1
-0.0122714889998731 -0.0122487935929675 1 1
-0.0169225801857533 -0.0168610768360936 1 1
-0.00468903205355522 -0.00476785268713925 1 1
0.000293848250627267 8.64937850509626e-05 1 1
-0.0554047843814797 -0.0552532702364615 0 0
0.0320283933269299 0.0320630007392355 1 1
0.0262390996344363 0.0260476591900484 1 1
0.000148327977000077 0.000152006597754822 1 1
-0.0126778878165043 -0.0126250488032962 1 1
0.0300599068603864 0.0300765318025884 1 1
0.0776636040893796 0.0774611425691031 0 0
0.0189453497537315 0.0188255609196488 1 1
0.0106902326997643 0.0108162838167814 1 1
0.0160329031595505 0.0159648873815336 1 1
-0.0159186170459547 -0.0158208812109379 1 1
0.0068712552577765 0.00696665543966472 1 1
0.0135479399142218 0.0134611207704514 1 1
-0.0106247081851904 -0.0106085121758495 1 1
0.0106455783335075 0.0106194065042162 1 1
0.0439785533093246 0.0438555324790506 1 1
0.0408921859406671 0.0406522251380728 1 1
0.00249326823445785 0.0024830580136579 1 1
0.0218509147864425 0.021831603096936 1 1
-0.000373377238504879 -0.000320156142953191 1 1
0.017703583331975 0.0176544410141891 1 1
0.0190054281963674 0.018961272871649 1 1
0.00540624041818225 0.00527439861282659 1 1
0.00144928834398072 0.00131738259331529 1 1
0.0172104184088256 0.017024761806756 1 1
0.00732342878440886 0.00731501826551846 1 1
-0.0283740160495351 -0.0282223411326612 1 1
-0.0304962116089866 -0.0303870203761989 1 1
0.0355350313212618 0.0354242483296639 1 1
0.0163865049026631 0.0162933246471242 1 1
-0.0311613242147443 -0.0311036864444788 1 1
-0.0318328206846203 -0.031693472574967 1 1
-0.0398545608398708 -0.0397314381410553 1 1
0.0312995627011822 0.0312179886530781 1 1
0.0107712570604864 0.0107386014176474 1 1
-0.0205581868192453 -0.0203910924695265 1 1
0.017358712816529 0.0173429445854331 1 1
0.00735417889402624 0.00722087486000977 1 1
-0.0143614025486136 -0.0142374939080351 1 1
-0.0177515847408687 -0.0175167902539151 1 1
0.00114858342358882 0.00123931283393534 1 1
-0.0432231980323919 -0.0430819515774349 1 1
0.0187670302317888 0.0187232456293083 1 1
-0.0362269208566462 -0.0361329021383962 1 1
-0.0302494300576122 -0.0300720375773078 1 1
0.0165805686857892 0.0165496860139885 1 1
-0.0197594060831115 -0.0196914839355677 1 1
-0.0618072353938671 -0.061657535022041 0 0
0.00582748639755673 0.00585437828116604 1 1
0.0433555705452794 0.0432509338193074 1 1
-0.0148389804063998 -0.014789668461137 1 1
-0.00363765706464053 -0.00361694656614828 1 1
-0.00328815878970358 -0.00329718880143359 1 1
0.00416622639292484 0.00414365030127179 1 1
0.0177180843057117 0.0177266063529466 1 1
0.00468979022095156 0.00469300527890202 1 1
-0.0127284632420718 -0.0126716061895069 1 1
0.00642107880201008 0.00637717721922066 1 1
-0.00793618921251013 -0.00792136746361028 1 1
-0.00212972234407004 -0.00206724327819581 1 1
-0.0129555482049788 -0.0129118178092441 1 1
-0.011834525283246 -0.0117527820970759 1 1
0.00102145818998023 0.000988718461054928 1 1
-0.00195494022354172 -0.00195704363579241 1 1
-0.00888995983478016 -0.00888755696987049 1 1
0.0060922832560076 0.00613117645062037 1 1
0.00799009239965676 0.00798216744974927 1 1
-0.013089688747649 -0.0130267543872609 1 1
-0.00147768605231025 -0.00149045932899419 1 1
-0.0171241865363124 -0.017039521837165 1 1
0.00264825675282931 0.00261368867979386 1 1
0.0689030740373562 0.068656153453587 0 0
0.00956884300516468 0.00955183717783974 1 1
-0.00568676305124249 -0.00571413955647129 1 1
-0.0222669476911298 -0.0223325935330623 1 1
0.00846035698815205 0.00842790269589393 1 1
0.0260460440892702 0.0259643632858629 1 1
0.0066023664768915 0.0065466676591381 1 1
-0.0400194046249999 -0.039894226770971 1 1
0.0558714481643752 0.0557557490064112 0 0
-0.00162940596166899 -0.00160682856752295 1 1
0.00418142292744988 0.00417473777943693 1 1
0.00715551771196461 0.00714982938177595 1 1
-0.0248444338095697 -0.0249359566172816 1 1
-0.0180786126086344 -0.0180420795350186 1 1
-0.0108182929664536 -0.0107762053646717 1 1
-0.0116902368722964 -0.0116747473561858 1 1
-0.00442102106914721 -0.00441931546373393 1 1
-0.00978152039459534 -0.00986358774802169 1 1
-0.0142340183506122 -0.01423506852169 1 1
-0.00305765784465433 -0.00304558647001644 1 1
0.0146177105527356 0.0146141587981157 1 1
-0.0554982703604608 -0.0552557157359761 0 0
0.00135297877897677 0.00130670150558828 1 1
-0.0357485082726899 -0.0356732089245647 1 1
-0.0151217154067284 -0.0150755649101049 1 1
0.00221699630278134 0.00219452024600176 1 1
0.00622577463659871 0.00619992095346045 1 1
-0.00327048282341571 -0.00323170385847897 1 1
0.0308078790723746 0.0309193953050895 1 1
-0.00628514017508362 -0.00634880533411978 1 1
0.0243138211061562 0.0242350997083591 1 1
0.00362199423031328 0.00367248604717511 1 1
-0.0043337117678511 -0.00439494677200597 1 1
0.0344918730702173 0.034418112115241 1 1
-0.0171389256798424 -0.0171008244905805 1 1
-0.00607872506511225 -0.00618398346551577 1 1
0.0218144626251823 0.0217756684780619 1 1
-0.0180586755903017 -0.017910886425399 1 1
0.000645717608853319 0.000570994718763346 1 1
0.0370041821121549 0.0367118630578933 1 1
0.000500497994572367 0.000547351559894811 1 1
0.0296473206904736 0.029586972063688 1 1
0.0261855493359672 0.0261328589369713 1 1
0.0466954720012177 0.0465045728620126 1 1
0.0475593690139136 0.0474592003694686 1 1
-0.00565666919267514 -0.0057776604363704 1 1
0.0080329460898288 0.00799756477712344 1 1
-0.00843390585763807 -0.00833994155391911 1 1
0.0179756168490715 0.0179295641738854 1 1
-0.0405356052992708 -0.0404783536065731 1 1
0.00987325623264151 0.00997236347873052 1 1
-0.00186654205010307 -0.00190020670047416 1 1
-0.0204766229335861 -0.0204229896290133 1 1
0.0556312149461018 0.0555046317082134 0 0
0.0207277856908184 0.0207090657453786 1 1
-0.00148141860880393 -0.00148145582596686 1 1
0.0190467796681643 0.0190077732191368 1 1
0.00141315778224739 0.00143283955770671 1 1
-0.0172330022768412 -0.0170951191090917 1 1
0.0274596800716341 0.0273976055533357 1 1
0.0177814169099326 0.0177684093833996 1 1
0.0198952696374317 0.0197269078996541 1 1
-0.00922485235480501 -0.00922335608402216 1 1
-0.019373808873905 -0.0193473354689067 1 1
0.0373468824584508 0.037255521920812 1 1
-0.0256571978176968 -0.025631674380781 1 1
0.0125888977086091 0.0125321982045153 1 1
-0.00347130656275168 -0.00346432523281037 1 1
-0.0106220724726017 -0.0105630567483389 1 1
-0.00796197918628351 -0.0079485656489359 1 1
-0.0306477395863666 -0.0305109053248994 1 1
-0.0241136670012918 -0.0240690563383024 1 1
0.00364299910722025 0.00363350804878391 1 1
-0.00584644683959334 -0.00588643724990346 1 1
0.01512147703479 0.0150728049844705 1 1
0.0160041497308367 0.0159680841893289 1 1
0.00356709153092857 0.00359127410389984 1 1
0.0250662266820155 0.0250858879040573 1 1
-0.029893504982372 -0.029788495708607 1 1
-0.055929599365996 -0.0557016026368457 1 1
0.0115514009140008 0.0114479068492342 1 1
-0.0346184696896472 -0.0343790271148556 1 1
-0.0393255870792487 -0.0392530322676384 1 1
-0.013226154444375 -0.0132229735584202 1 1
0.0320815220424538 0.0321350131784854 1 1
0.0475683577151959 0.0474633721844417 1 1
-0.0139554001799338 -0.0139551984726724 1 1
0.00161516243534601 0.00156219151227864 1 1
-0.0214046423702003 -0.0214445916833526 1 1
-0.00295175090752199 -0.00299104731602058 1 1
0.00710272871510908 0.00709964672778422 1 1
-0.00847315536462203 -0.00843813888203343 1 1
-0.00258519381483418 -0.00253155929101439 1 1
-0.0145330693374699 -0.0144910189189321 1 1
0.0571048247539373 0.0569825585435459 0 0
-0.00705018016236678 -0.00701358867740661 1 1
0.0331319507585205 0.0330540589776746 1 1
0.0161567009251378 0.0161443759820372 1 1
-0.0341767966510964 -0.0340865939855026 1 1
0.0218948203498344 0.0219908403531245 1 1
-0.0261686458403947 -0.0261170525123649 1 1
0.000762796917224931 0.00077117644502769 1 1
-0.0108384064800076 -0.0108045763280437 1 1
0.0145586153987331 0.0145641407326051 1 1
-0.0152957763930022 -0.0152841977654939 1 1
0.000873558502035553 0.000932213995593602 1 1
0.0111488956436778 0.0110911940326855 1 1
-0.0246552183818605 -0.0246078219579835 1 1
-0.0131647040781036 -0.0130742547733249 1 1
0.00292099776536984 0.00289923933549519 1 1
-0.00373846536466367 -0.00377140560501044 1 1
0.0327514063158731 0.0326930132569458 1 1
0.00762179288245439 0.00771057735363098 1 1
-0.00765549730725228 -0.00763222911837707 1 1
-0.0787712383381889 -0.0785098059899576 0 0
-0.00366702096962195 -0.00365226144950576 1 1
-0.0374134586695566 -0.0373021097091855 1 1
0.0351974151359389 0.0348723148582354 1 1
-0.0266175584438253 -0.0265358223212886 1 1
-0.0169025956845915 -0.0170256083111636 1 1
0.0357752142128378 0.0356746580404325 1 1
-0.0580359294713328 -0.0578697539716089 0 0
-0.0310755573531931 -0.0309952977592776 1 1
-0.0173368245878705 -0.0172881962868509 1 1
-0.0290488696594206 -0.0289308519233774 1 1
-0.0221492020706716 -0.0221244724549372 1 1
-0.00273629825970388 -0.00277861599396781 1 1
0.0106909872849302 0.0107094031232776 1 1
0.0354236359883827 0.0352364968873862 1 1
-0.00663245331601413 -0.00658630688546123 1 1
0.0115515733526553 0.0115132839456937 1 1
-0.00442887974112306 -0.00442491058144384 1 1
0.0248131215226111 0.0247486935899415 1 1
0.0258060662525707 0.025828013386916 1 1
0.0195154295343823 0.0194770052175512 1 1
0.0291215883288704 0.0290666173777122 1 1
0.0295906840910446 0.029506004271741 1 1
0.000128986929010658 3.15070869313888e-05 1 1
0.026960888899675 0.0268485129547885 1 1
0.00506074507134331 0.00508438342818633 1 1
-0.00132917781074977 -0.00133625783381421 1 1
0.0190386665216897 0.0190016709266463 1 1
0.0236199105560659 0.0234697109579412 1 1
-0.0250181318934498 -0.0249507130984445 1 1
0.0156114837409304 0.0155248364324342 1 1
0.00294856613499212 0.00297208700394447 1 1
-0.0136544974940348 -0.013638159157056 1 1
0.0431892556660353 0.0430918071250978 1 1
0.036669929264567 0.0365214354632638 1 1
0.000693330213033857 0.000739125770681052 1 1
-0.0414143430322899 -0.0413413404608687 1 1
-0.0292847372155986 -0.0291724367352567 1 1
0.0227551775038864 0.0227039929005738 1 1
0.0106537974236831 0.0106143309956571 1 1
-0.0326711039781007 -0.0325319756047636 1 1
0.00963570130762414 0.00960122947433475 1 1
0.0143237463237853 0.0141477814865888 1 1
-0.0195608456844593 -0.0195790558156431 1 1
0.0076774494907413 0.0076814776034095 1 1
0.0276512526678538 0.0275739363695558 1 1
-0.0112379167610858 -0.0111966791655667 1 1
0.00926754499142822 0.00952317115611302 1 1
-0.0275267074018158 -0.0274788046606771 1 1
0.020514724282726 0.0205191538778474 1 1
-0.0599130008866504 -0.0597362680460954 1 1
-0.0248774071400926 -0.0247291564740937 1 1
-0.00630291259993778 -0.00636734898509608 1 1
-0.0219180781018323 -0.0216076075530041 1 1
0.0425668385689245 0.0424266516846047 1 1
0.0246990151494396 0.0246627789267063 1 1
0.0311739249038324 0.0310117018038637 1 1
-0.00756718202458037 -0.00750956506655216 1 1
0.0317577750373703 0.0317746272953595 1 1
0.0247638817367245 0.0247065527269334 1 1
-0.00302969534721688 -0.0029322968898646 1 1
0.0116653428680726 0.0117888245937014 1 1
-0.0152928933583606 -0.0152409576860787 1 1
-0.0406803549221015 -0.0406178629853636 1 1
0.00686166414313756 0.00685033617759473 1 1
-0.0201086833676145 -0.0200652479573132 1 1
0.000194605445960906 0.00022456153535925 1 1
0.00690387010214684 0.00693015131149448 1 1
-0.0121551773682704 -0.0120660674769697 1 1
-0.0177581590749568 -0.0177097967905083 1 1
-0.00809735673999545 -0.00810862076937297 1 1
0.0190970761762844 0.0190845360180147 1 1
-0.00952475538052898 -0.00968964255587949 1 1
0.00211285475790384 0.00212476403653733 1 1
-0.0177496246213789 -0.0177168181969275 1 1
0.0257576731553091 0.025664953788738 1 1
0.0376219650611586 0.0375149298100221 1 1
0.0298978285086864 0.0297861643990234 1 1
-0.0417701865780907 -0.0416862293980457 1 1
0.0191059170899974 0.019045721409501 1 1
-0.0114126973509057 -0.0114400754254098 1 1
0.0318243734479869 0.0316517236220451 1 1
0.0302699881376867 0.0301613356363428 1 1
-0.0340928895775706 -0.0340008787157767 1 1
0.00601005374958295 0.00618098212130572 1 1
-0.0165068214993086 -0.0164727062969607 1 1
-0.0413942031008097 -0.0412474164479267 1 1
-0.0244263725259612 -0.0242875087790772 1 1
-0.0087743864022925 -0.00879514066781302 1 1
-0.0107369549269521 -0.0104684244822229 1 1
0.0216752213038216 0.0217249384249961 1 1
-0.00258810564694266 -0.00247115046862398 1 1
-0.0460971288497271 -0.0461635370831189 1 1
-0.0157366193564657 -0.0156112604798453 1 1
-0.00389964034238125 -0.00386785284036483 1 1
-0.023782973323892 -0.0236957967206626 1 1
0.0360309578967057 0.0359670391506693 1 1
0.00183068917615182 0.00179876590138027 1 1
-0.0322105151764001 -0.0321564093447319 1 1
-0.0300623712457458 -0.0299679536467458 1 1
0.0372444711944775 0.0371526187359657 1 1
0.0219107756308618 0.0218352139282264 1 1
-0.0121267242003491 -0.0120522742319667 1 1
0.000441699787243708 0.000457436460492292 1 1
0.0104601568014387 0.0104164602841407 1 1
-0.0108758957514282 -0.0108426445647919 1 1
-0.0395374894975554 -0.0394151753617877 1 1
-0.0320744754281078 -0.0320095262042194 1 1
-0.0449409187068064 -0.044845381640056 1 1
-0.00545943116187675 -0.00543410769283528 1 1
-0.00162629929109947 -0.00152224326341666 1 1
0.00405081340894999 0.00401795873107632 1 1
0.0116568352004921 0.0114834913627313 1 1
-0.0208381943997999 -0.0207973321784738 1 1
0.0128575013574561 0.0128272794714302 1 1
0.0111617569512247 0.0111014537004349 1 1
0.0291329275280979 0.029082015597032 1 1
-0.00102559128860855 -0.000945166905284135 1 1
0.000279500881008886 0.000276574018937995 1 1
0.00965128248754641 0.00957266435378958 1 1
-0.0054194009587995 -0.00542217913684654 1 1
-0.0121148314801951 -0.0120226369934635 1 1
-0.00488892701700738 -0.00479500288548383 1 1
-0.00896284654161011 -0.00890560887445368 1 1
0.000225882902543308 0.000238456257601955 1 1
0.0193922526171212 0.0193839901383698 1 1
0.00401549545669248 0.0039735630480492 1 1
0.0585539609680827 0.0583604511647752 1 1
0.0159556284498168 0.0158866325100133 1 1
-0.0211409265288658 -0.0210688462283382 1 1
-0.0385297751495998 -0.0384753746675649 1 1
0.0427680670945216 0.0426982340499681 1 1
0.0155000247040056 0.0154427176487121 1 1
-0.0200730890735309 -0.0200104331821693 1 1
-0.0299841962611712 -0.0298969426348059 1 1
0.00267655100782279 0.00263184658441341 1 1
-0.026703978210427 -0.0267264345259373 1 1
-0.00413598654698123 -0.00402019655542169 1 1
0.0531299070590875 0.0529420664128905 1 1
0.0129087455180689 0.0128628746311531 1 1
0.00878878064285423 0.00867599157488771 1 1
0.0297782669409775 0.0297244706537015 1 1
0.00370287435998253 0.00366327897012458 1 1
-0.00163545414661835 -0.0016185094833274 1 1
-0.0219715488577139 -0.0219430064746397 1 1
-0.0101858380462261 -0.0101372846092338 1 1
0.0120479304821596 0.0120334326923594 1 1
0.0282984765058518 0.0282093154059453 1 1
0.0417808980541482 0.0416579371500443 1 1
0.0527537132425265 0.0526234612021641 0 0
-0.0161798368053033 -0.0161187126081035 1 1
0.0222979385727278 0.0221905144155811 1 1
0.0284235025599205 0.0283433649924763 1 1
-0.0646555940232982 -0.0645253007785974 0 0
0.00439261505139457 0.00437465953432365 1 1
0.0385301792664658 0.0384435449599317 1 1
0.000173092595415549 0.000139387097538733 1 1
-0.00818938526240572 -0.00828799492356272 1 1
0.00776152528220697 0.00753285147967714 1 1
0.00672074987605277 0.00680335940237684 1 1
-0.00407654251317605 -0.00405914381724128 1 1
-0.0083978831357444 -0.00840270046931327 1 1
-0.0104351001902031 -0.0104501911122409 1 1
-0.0297308383014077 -0.0296110226662173 1 1
0.0207984533392362 0.0207730586864834 1 1
0.0117000216891172 0.0116936317874196 1 1
-0.0234257555943043 -0.0233877757159591 1 1
0.0107918653243045 0.0107582703020067 1 1
-0.00990431951613609 -0.00998884444502024 1 1
-0.00591918120430651 -0.00582002065587724 1 1
-0.0106465305643142 -0.0106027307542816 1 1
0.00156953190267212 0.00158301591463338 1 1
0.0188346247993387 0.0187813395372113 1 1
-0.0265461321371201 -0.0264264359375913 1 1
-0.0324682117674243 -0.0323940688601581 1 1
-0.0452677850693969 -0.0452332691682207 1 1
-0.00529081483336884 -0.0052394883120293 1 1
-0.00832074540686491 -0.00831495334565026 1 1
0.00669061337831789 0.00671220088420302 1 1
-0.0408277039821524 -0.0407390027895756 1 1
0.0255779614401864 0.0255174856547678 1 1
-0.0117351649634721 -0.0117061162492592 1 1
-0.0243576259985478 -0.0243321558977268 1 1
-0.00438666123067277 -0.00445178750155062 1 1
0.0156238147075409 0.0156370471469143 1 1
0.0166311517037936 0.0165847169612548 1 1
-0.00380722140001282 -0.00380225084529811 1 1
0.0125865413410828 0.0125395963656067 1 1
-0.015134303665567 -0.0150235194114227 1 1
0.0162286532855811 0.0161806951343627 1 1
0.025378470477792 0.0252241078771455 1 1
-0.00347206313798682 -0.00347225382710412 1 1
-0.00725667293205212 -0.00726244376531539 1 1
-0.0128941119090262 -0.0128464207952515 1 1
0.00452153660881788 0.0045054044769183 1 1
0.00795882876553043 0.0079397868707013 1 1
0.0184516192064349 0.0183807505873344 1 1
-0.013442714289781 -0.0133556255199541 1 1
-0.00367244323471717 -0.00368043791781719 1 1
0.0219111109428297 0.021903380785687 1 1
-0.035943897344341 -0.035892957919234 1 1
0.00889037495729558 0.00890618587070552 1 1
0.00976465704599448 0.00982490358254006 1 1
-0.0216779988774946 -0.0216141674394405 1 1
-0.00393749339902206 -0.00386710334952597 1 1
0.0269200427417346 0.0267521865454832 1 1
-0.0335242926647705 -0.0334190168674715 1 1
-0.034367417695295 -0.0342798687608286 1 1
-0.0445992450138417 -0.0444046257891386 1 1
0.0213860649898501 0.0212835525426123 1 1
0.00740994036117016 0.00746151763383193 1 1
-0.0348038838832337 -0.0347249239813001 1 1
0.0659148320179405 0.0656878727381142 0 0
-0.0430106813121146 -0.0427630779697563 1 1
-0.0129899027014708 -0.0129796344859993 1 1
0.00630947777687684 0.00629580639737564 1 1
-0.0377171480682561 -0.0376342720815309 1 1
0.00684483746407679 0.00686728800673227 1 1
0.0528902519752947 0.0527555200355481 0 0
-0.0172447767624412 -0.0173194391200975 1 1
-0.0253798556434933 -0.0253273789523845 1 1
-0.0172449642083893 -0.0172125884277289 1 1
0.0431193422555489 0.0430060236223376 1 1
-0.00679526825751532 -0.0068002018766452 1 1
0.000481536931201114 0.00042661878916628 1 1
-0.00201078743945532 -0.00202008912940767 1 1
-0.0254853544074285 -0.025414968290662 1 1
7.75519583752562e-05 2.07033340835772e-05 1 1
-0.031934774612539 -0.0318690403916959 1 1
-0.033488203439291 -0.0334189013444468 1 1
-0.0107697961568813 -0.0107388931057171 1 1
-0.000547217381249971 -0.000561031653737865 1 1
-0.0141978916455472 -0.0141476683680163 1 1
0.0244357495641505 0.0242740546894301 1 1
0.0523636021251543 0.0522541606389897 0 0
-0.00174924499118866 -0.00174772526929247 1 1
0.0323615124566561 0.0322965333919748 1 1
-0.0397932268250342 -0.0396930417354874 1 1
0.0175176175301385 0.0174370140174828 1 1
-0.0115833751439145 -0.0115468767012271 1 1
0.00956376118972416 0.00958254053492709 1 1
-0.023678680755474 -0.0236085294882076 1 1
-0.0181563650473807 -0.0181467400645475 1 1
-0.00448135238979109 -0.00463795201149263 1 1
-0.0207807577254281 -0.0207726439175207 1 1
-0.00933340722679978 -0.00914348121641254 1 1
-0.0097849875646505 -0.00975075162491928 1 1
-0.0180616437217476 -0.0179801287037258 1 1
-0.00573032813701081 -0.00573024776667075 1 1
-0.0146216558559301 -0.0145433404878872 1 1
0.00200538795831101 0.00200676074028852 1 1
-0.0131133693231491 -0.0130655845473717 1 1
-0.0142891741830137 -0.0142912225565317 1 1
0.0118168368822451 0.0118299442845509 1 1
0.0598531764961092 0.0597189567747428 0 0
-0.0331390062318724 -0.0330738630172508 1 1
0.000315150765677489 0.000313286314940227 1 1
0.0427399876301816 0.0425571708013859 1 1
-0.00741812845684255 -0.00742026949145107 1 1
-0.0108229688530073 -0.0107916512930487 1 1
0.0197599333160355 0.0196272780090621 1 1
-0.00527237885128366 -0.00524671317785748 1 1
0.0260745889025778 0.0259189382671959 1 1
0.0307814565710966 0.0306850673183 1 1
-0.0102280712005254 -0.0102456311588551 1 1
0.000212677953864643 0.000132647313682267 1 1
-0.00687294090592842 -0.00685313449200219 1 1
0.00604073772487069 0.00589980422511926 1 1
0.00784005477675697 0.00778937584471854 1 1
0.0319974008857836 0.0319205307728793 1 1
-0.00144616144871499 -0.00143349703444982 1 1
0.0353469610481939 0.0352258953197395 1 1
0.0260080801021932 0.0259387641796268 1 1
0.016552386891644 0.0164432930927303 1 1
-0.00422821737821264 -0.00421578008490764 1 1
0.0208098238847743 0.0207923122144381 1 1
-0.0186737110813088 -0.0186332693832222 1 1
0.00114208498049562 0.000871145867399444 1 1
0.0417617232786691 0.0416707855432707 1 1
-0.0421025833471732 -0.0417783444104885 1 1
-0.0252386659500152 -0.0251662814170995 1 1
0.0381830020039517 0.0381684227158435 1 1
-0.00221416640395313 -0.00220957418698257 1 1
-0.0338404103452714 -0.0338480049122771 1 1
0.0215761688031299 0.0214906866039052 1 1
0.043454839486901 0.043353002365771 1 1
0.0484351166471673 0.0483226560529785 1 1
0.0013443176633398 0.00134581057109283 1 1
-0.0373299905206609 -0.0372317237206669 1 1
0.0314025163330727 0.0313410918971618 1 1
0.0449267686734085 0.044802032308594 1 1
0.0436422497990866 0.0434533162238623 1 1
-0.0083229441588945 -0.00825627703530343 1 1
0.010051927741657 0.0100186377963969 1 1
0.0110996375457644 0.0110400620178266 1 1
0.0272398894545722 0.0271616635323985 1 1
-0.00636916296137829 -0.00637413049000068 1 1
-0.0447116814732764 -0.0445775038531611 1 1
0.049093020337417 0.0490676966458228 1 1
-0.0303527623248556 -0.0302699029368584 1 1
0.0166753973367747 0.0166312147607663 1 1
0.00917354331612563 0.00912766717179072 1 1
-0.00848164330903948 -0.00851406865875103 1 1
0.00627501814012894 0.00629009574796401 1 1
0.0201411424462851 0.0200807488204064 1 1
-0.0384716348896462 -0.0382301962030209 1 1
-0.0284403452319003 -0.0284021817313306 1 1
0.0448311648014443 0.044716835523188 1 1
0.0026003061427301 0.00262889186757057 1 1
0.0276242787313313 0.0275630103743691 1 1
0.0228685107776102 0.0227695062970623 1 1
0.0267438293421929 0.0265909848424086 1 1
0.0286347802450607 0.0285145176342921 1 1
0.014611679026778 0.0145487424870108 1 1
-0.00342281888582074 -0.00352282365104958 1 1
0.00554980111526031 0.00550999046295464 1 1
0.00320349398392833 0.0030084537341073 1 1
-0.00140752909111809 -0.0015432250365775 1 1
0.0373499990754012 0.0372948246070298 1 1
-0.025135645830556 -0.0250396755966489 1 1
-0.039389288409057 -0.0394251580750607 1 1
0.0305177767440726 0.0304006751495216 1 1
0.0192208383652594 0.0192255581538524 1 1
0.0214359973484533 0.0214281466728021 1 1
-0.0255937323043007 -0.025553651597428 1 1
0.0185450387454126 0.018660434283352 1 1
-0.0190848011246278 -0.0191045264283119 1 1
-0.0208610791469432 -0.0207298494033505 1 1
0.0204291736031292 0.0203595225694203 1 1
0.0215361346373847 0.0213307997976665 1 1
0.0343292564793499 0.0339488138789521 1 1
-0.0375424907476547 -0.0374602799710922 1 1
0.00225417231429667 0.00247081038710397 1 1
0.0455305524172158 0.0454712386207808 1 1
-0.0308191507939027 -0.0307441368787732 1 1
0.0141648123958722 0.0142047802584152 1 1
-0.0360381001465976 -0.0359552654796589 1 1
0.0127477225625577 0.0127611586368085 1 1
-0.0220771227745402 -0.0220097872874749 1 1
-0.0174438229358983 -0.0173852427767294 1 1
-0.0300201161717062 -0.0299183761544925 1 1
0.000422133704904794 0.000623258003341095 1 1
-0.0386279245680573 -0.0383673116664294 1 1
0.00443688566739112 0.00443726579044362 1 1
0.0186617789384748 0.0186313984627107 1 1
-0.019886853641217 -0.0197902042940159 1 1
-0.0126287093886877 -0.0125295811854975 1 1
-0.00592877490523043 -0.00586103364289866 1 1
-0.0128281566229362 -0.012881816289548 1 1
-0.00176103611801191 -0.00180769993788442 1 1
0.00552250429116587 0.00540480410572193 1 1
0.0106368146402435 0.0105578221994008 1 1
0.0186802493858854 0.018601850685332 1 1
0.0263414024837928 0.0262962133864261 1 1
-0.0516824241894216 -0.0515705183298561 0 0
-0.0214703030161842 -0.0214090283059902 1 1
0.0193009776383841 0.0192153397642261 1 1
-0.0348560319742533 -0.034741181186092 1 1
-0.0406003807576142 -0.0405016919263077 1 1
-0.0554633962520008 -0.0554078883673532 1 1
0.0490170928807835 0.0489014090933878 1 1
-0.0254934082126934 -0.0254120135377786 1 1
-0.0164206570487878 -0.0164118316193816 1 1
0.0187518179201267 0.0187346876832071 1 1
-0.0125703463096241 -0.0126122438470702 1 1
-0.00476907902181132 -0.00473921443169934 1 1
0.0141492331193963 0.0141260511025671 1 1
0.0132491225118599 0.0131956415723971 1 1
0.0213265929505526 0.0212596312358301 1 1
-0.0455223762356944 -0.0453812091546159 1 1
-0.0313500097871552 -0.0312447522407007 1 1
-0.0131636584170026 -0.0130697051769116 1 1
0.0350122473802699 0.0349794609069965 1 1
0.0243978030192869 0.0243054567343874 1 1
-0.0316897889014338 -0.0316352129608027 1 1
-0.00933763018235556 -0.00924350357026399 1 1
-0.000547966321762363 -0.000549430782382513 1 1
0.0207380786352549 0.0206718814396472 1 1
-0.0123819552143483 -0.012367810738983 1 1
-0.00423191268667701 -0.00421340954308302 1 1
0.0231052502866203 0.0230262911373871 1 1
0.0165825370342329 0.0164717093603534 1 1
0.0290798059587952 0.0290579188266173 1 1
-0.0325175813169877 -0.0324111601020093 1 1
-0.0204280347354134 -0.0202551553757193 1 1
-0.0204117759278717 -0.0203387919428785 1 1
-0.0179038693563508 -0.0178636163922791 1 1
-0.0293764920252531 -0.0293083400950365 1 1
-0.00456835187914067 -0.00451338272305224 1 1
0.0247462306761553 0.0246850297330959 1 1
-0.000976314025465352 -0.000996448299149813 1 1
0.0226985764772585 0.0226290945733727 1 1
0.0152440919171321 0.0152034098676537 1 1
0.010410640260743 0.0102802578082818 1 1
-0.0109761801693787 -0.0109119298238611 1 1
0.0183036848248035 0.0182721809223178 1 1
-0.0158653012245081 -0.0158494006005772 1 1
0.0275706145103013 0.0275244989316323 1 1
0.0107375893441583 0.0107189135232722 1 1
-0.0253624688879111 -0.0252580872439934 1 1
-0.0556481402465813 -0.0555007489737814 0 0
-0.0135162392787885 -0.0134793077146723 1 1
0.00738881151662335 0.00735184893994576 1 1
-0.0479606570210234 -0.0478513919292451 1 1
0.01290199542498 0.0128758186777238 1 1
-0.000177059570437128 -0.000163488220857051 1 1
-0.0159313574404688 -0.0159477328150243 1 1
0.0315771842119577 0.0314381358449495 1 1
-0.019161519463422 -0.019161066976043 1 1
0.014675014751987 0.01461548522199 1 1
0.0208697583009644 0.0207929635676284 1 1
0.00587713031947978 0.00590349420265988 1 1
0.00907725957282583 0.00901682540793788 1 1
0.0183566401186146 0.0182903885216938 1 1
-0.00649007673505106 -0.00650957878412278 1 1
0.0334774551820592 0.0333786165661563 1 1
0.0317305344826714 0.0316263652780683 1 1
-0.0158862274626115 -0.0158153724353138 1 1
0.017007994219454 0.0169988133353658 1 1
-0.000812832406113954 -0.000689367771942674 1 1
0.0134794372388222 0.013348945260905 1 1
0.0335012511905041 0.0334232096312141 1 1
-0.0211216093495226 -0.0209917385425324 1 1
0.053196666605109 0.0530271750562861 0 0
-0.0202737318474163 -0.0201779482337851 1 1
0.00554836827911166 0.00561948169810862 1 1
-0.0109635485969948 -0.0109648535827726 1 1
-0.0159971618880595 -0.0159821452139201 1 1
0.00830137987433785 0.00830088737260521 1 1
-0.00412386389974511 -0.00414264992926879 1 1
0.0118400633448291 0.0118046802236553 1 1
0.0145667117189174 0.0145595439894054 1 1
0.00954132482274047 0.00953646813027063 1 1
-0.0161790428138652 -0.0161513644141844 1 1
0.0328484793687486 0.032734673031851 1 1
-0.0158537901649109 -0.0157990596710616 1 1
0.0652211196293194 0.065075696710792 0 0
-0.0257148395404258 -0.0255715464398649 1 1
-0.0236672061748378 -0.023604929170457 1 1
0.0246801114407985 0.0245971676575224 1 1
0.00129865650647809 0.00137002454522994 1 1
-0.0325647385313761 -0.0324992733711732 1 1
-0.0278136336595858 -0.0277073572810068 1 1
-0.0027269823355386 -0.00271341390124867 1 1
0.0207976205594099 0.0207612238059784 1 1
0.000620724594767989 0.000654589142006984 1 1
-0.0248026052195171 -0.0247266667622315 1 1
0.0495372529323941 0.049355891339448 1 1
-0.0153394707104883 -0.0153280801394939 1 1
-0.0378265490991022 -0.0376150518047224 1 1
0.0511328395174258 0.0510109507700961 0 0
0.0414100318406972 0.0413375706470558 1 1
0.00165605060969443 0.00160695701630905 1 1
-0.0150121832086273 -0.0149137712385624 1 1
-0.0421179100730371 -0.0420186477793236 1 1
-0.0313167577230861 -0.0312133306241582 1 1
-0.0644433853468265 -0.0642856306901831 0 0
0.000945109511052055 0.00100944537808587 1 1
0.00130103211983745 0.00129594706396543 1 1
-0.0228033120545785 -0.0227078094457445 1 1
-0.052248958487085 -0.0520979794215745 1 1
-0.0120106776459934 -0.0119516259431226 1 1
0.00859471603739759 0.00866375445074918 1 1
0.0305335367223872 0.0303431005854198 1 1
0.00180197497219674 0.00172828309768667 1 1
-0.0106507605715203 -0.0104496250702271 1 1
0.019752527566327 0.0196889365875007 1 1
0.0605356582975687 0.0603641086777494 0 0
0.0108029629843266 0.0106779875345217 1 1
0.0134892033944927 0.0134323318282899 1 1
-0.0293162152945661 -0.0293056006040427 1 1
0.00654628918893863 0.00654321372625845 1 1
-0.0136248302295349 -0.0135378366025972 1 1
-0.0454473092621402 -0.0453478719723712 1 1
-0.00180426845679023 -0.00184254596501542 1 1
0.0445511557322514 0.0444171670017049 1 1
-0.00218601917508757 -0.00215572437776075 1 1
0.0273156055395248 0.0272383024448793 1 1
-0.00901442316115596 -0.00900619347220996 1 1
0.033331842376698 0.0332214820750559 1 1
0.0268310462749655 0.0266603865656259 1 1
-0.0142082519996466 -0.0140851357406675 1 1
-0.0387027368257322 -0.0386448557883558 1 1
-0.0342257932369146 -0.0341380427247904 1 1
0.00374601748147697 0.00377641865678879 1 1
0.00451541430933747 0.00451569249471948 1 1
0.00276957843736078 0.00280151605878439 1 1
-0.0100057579186461 -0.0100371166993851 1 1
-0.0489925346349506 -0.0488441926368377 1 1
-0.0590711356634509 -0.0589166015760368 0 0
-0.0303611203835629 -0.0304899584955178 1 1
-0.00236877290456197 -0.00236964813851509 1 1
-0.0117454211848082 -0.0116716276523784 1 1
-0.0171033579302399 -0.0168984311641476 1 1
-0.0143844126639791 -0.0145443026890679 1 1
0.00186202943164271 0.00182941870838566 1 1
0.0458321663715674 0.0457280687947637 1 1
-0.0123592405366959 -0.0122568923597031 1 1
0.0228005781241418 0.0227194816387717 1 1
0.00739661845090287 0.00733124472731757 1 1
-0.0281424778466628 -0.028084780974983 1 1
0.0113958948130622 0.0113485576538175 1 1
-0.0486994123796516 -0.0485757867547191 1 1
-0.0188250818319402 -0.0187487944805558 1 1
-0.05046910770947 -0.0503490769197183 1 1
-0.0366976213528068 -0.0366226702296136 1 1
-0.0229227856086321 -0.0228661543335154 1 1
-0.00458314375348474 -0.00458850293994764 1 1
-0.00594149584079613 -0.00600299489673939 1 1
0.0207773217548103 0.0207069707621813 1 1
0.0633417869827256 0.0632055312292877 0 0
0.049450103514496 0.0492825234725498 1 1
0.0626623599734745 0.0624619873364555 0 0
0.0340113082768794 0.0337090934428564 1 1
0.00333374217393014 0.00330656112649537 1 1
-0.0338080335543067 -0.033725800689179 1 1
-0.0066989689760879 -0.00667111571108238 1 1
-0.0361493430700804 -0.0360812783327133 1 1
-0.0161632996778846 -0.0161362058198735 1 1
0.0113834472035812 0.0111457429187163 1 1
-0.0185432135954991 -0.0184995214924817 1 1
0.00383007285528289 0.00382332319395617 1 1
0.00581281480613424 0.0057442747082622 1 1
-0.00891165209618148 -0.00889254949279186 1 1
0.012529720930213 0.0125705572502319 1 1
-0.0197190816553251 -0.0196557401294157 1 1
0.0247171741053725 0.0246616286269364 1 1
0.0182081463112288 0.0181315318743813 1 1
-0.001468358766257 -0.00149432951453186 1 1
-0.00996608600843617 -0.00995466572827665 1 1
0.0151275387416258 0.0150703990507204 1 1
0.00983375665680119 0.00989171507879211 1 1
0.000255361486868276 0.000181747735248587 1 1
-0.0542270181549878 -0.0540948764029824 1 1
-0.0339966798698116 -0.0338972477811511 1 1
0.0121061982703038 0.0120848425709284 1 1
-0.0449830385725372 -0.044835889423761 1 1
0.0471176907560439 0.0469720177421374 1 1
-5.15509626307768e-05 -5.29616910261831e-05 1 1
-0.0373798943766487 -0.0372895757325919 1 1
-0.0255219967981975 -0.0254289968979309 1 1
0.019210287876367 0.019206843205144 1 1
0.0242839589343955 0.024280416850681 1 1
-0.00407170152388397 -0.00407162036856624 1 1
-0.0148964262581212 -0.0149888120317163 1 1
-0.0337734199168085 -0.0337873155589302 1 1
0.00592249859130068 0.00588265118379213 1 1
0.00397009866985286 0.00385308063190365 1 1
-0.0127429175880481 -0.0128275289087231 1 1
-0.0265607975778347 -0.0264968830481283 1 1
0.0105902367107121 0.0105075737354481 1 1
-0.030576156216774 -0.0305350391760977 1 1
-0.0110177278427775 -0.0110156605224235 1 1
0.0464125554232249 0.0463097399907809 1 1
-0.0252108670359779 -0.0251425997400149 1 1
-0.00727405820810482 -0.00727645661876749 1 1
-0.0379503557572164 -0.0377410800788529 1 1
0.0444566246593213 0.0443347960786649 1 1
0.0538914649142764 0.0537883208359454 1 1
-0.0298366784642459 -0.029795823635099 1 1
0.0221155574716175 0.0220686773647427 1 1
0.0154432091255867 0.0154210392224745 1 1
-0.00675013291113264 -0.00674918360926073 1 1
0.021905799220637 0.0218192709720827 1 1
-0.0285938788552415 -0.0285410760995684 1 1
0.0213117350282434 0.0212866204199958 1 1
0.00143798367445523 0.00142914501278468 1 1
-0.0125436523118242 -0.0125018351977977 1 1
-0.00284211610974826 -0.00278339984751756 1 1
0.0188094976025986 0.0187627062398771 1 1
-0.0201669460672009 -0.0201168480691874 1 1
0.0002396320210863 0.000195324575976043 1 1
-0.00736518384964121 -0.00734576677274735 1 1
0.0378532640622306 0.0378737485650033 1 1
-0.0126489534705095 -0.0125691427164388 1 1
-0.0254780211550101 -0.0254479501868117 1 1
0.041649701029077 0.0415184168553022 1 1
0.0375044183039126 0.0374220830095328 1 1
0.0178266988043664 0.017991099021767 1 1
-0.0363076503839155 -0.0360550535154505 1 1
0.0270898994723658 0.0269980106374086 1 1
-0.00113720543131359 -0.00113363288567463 1 1
0.0160143492694138 0.0159829518425222 1 1
0.0221855669002113 0.0221752953135742 1 1
0.0141213213924334 0.0139948347608916 1 1
-0.0233921612376772 -0.0233720328621003 1 1
0.0181733686562428 0.0181323417266063 1 1
-0.0530554356334933 -0.0529565011055291 1 1
0.0209082156919067 0.020844155995292 1 1
0.00465087395451181 0.00465371610873288 1 1
0.0307827020684985 0.0307467966319049 1 1
-0.0184342670375743 -0.0183745388840192 1 1
-0.0269002199125285 -0.0267739297783703 1 1
0.00599172360550264 0.00593679540839531 1 1
0.0122707319266277 0.0122387761099864 1 1
0.00625064847393839 0.00622834538409703 1 1
-0.00863043231836826 -0.00860784865781197 1 1
-0.00232366310302004 -0.00233394952884179 1 1
0.0190837593900414 0.0190590621049755 1 1
0.0202319423725638 0.0201568192395756 1 1
0.0286410009942969 0.0284030127237586 1 1
0.03195029887051 0.0318892672866961 1 1
0.0129545887416825 0.0130121555682435 1 1
-0.0147320148995612 -0.0145543043142722 1 1
0.0396849448904437 0.0396008541444406 1 1
-0.0371739050918397 -0.0371201016885231 1 1
-0.0169085637710434 -0.0169524542868601 1 1
0.0206432822119643 0.0204346989658264 1 1
-0.0187643089717365 -0.018759509870249 1 1
0.0130798039104546 0.0130835257721424 1 1
-0.000666566775123481 -0.000881134391708854 1 1
0.0519818129226877 0.0518358615892994 0 0
-0.000639663730497727 -0.000640226257141696 1 1
0.0126139036962825 0.0125795244884506 1 1
0.0284387116089307 0.028430879173008 1 1
-0.000512192677063474 -0.000514841706152543 1 1
-0.00935284561473481 -0.00929281813790927 1 1
-0.0159142761722482 -0.0157956352457032 1 1
0.0556663177236752 0.0554632457280194 0 0
0.0218467941652271 0.0218331903540084 1 1
-0.0519186179457316 -0.0518232248273007 0 0
-0.000120632425752496 -0.000120172143366062 1 1
-0.00139492636348097 -0.00137886117074339 1 1
0.0263056666490421 0.026213212898479 1 1
-0.00548432410305092 -0.00548778165553434 1 1
0.00648695413635666 0.00639802609780501 1 1
0.0225722570547039 0.0224877848589309 1 1
-0.0145745316867389 -0.0144026094611749 1 1
0.0129690151514419 0.0130156188297031 1 1
-0.0481093286570856 -0.0479980647615382 1 1
0.0204266904769412 0.0203748580775227 1 1
0.0391168127876729 0.0390415478636117 1 1
-0.0348098930729713 -0.0348197178316098 1 1
-0.043011488865116 -0.0429535866097879 1 1
0.0222379893068736 0.0221456362412053 1 1
-0.0432754697376838 -0.0431976440117216 1 1
0.0484020325157294 0.0482713474361326 1 1
-0.0467528362081286 -0.046647315214591 1 1
0.0210493198416588 0.021024607765849 1 1
0.018942479429802 0.0189813504211765 1 1
-0.0175545260740943 -0.0173669867530947 1 1
-0.000256004790269376 -0.000284002373311215 1 1
-0.0246401456182239 -0.0245838925199308 1 1
-0.0082913539813248 -0.00825690767650437 1 1
-0.0282221323128284 -0.0281610189759772 1 1
0.00629677088867745 0.00622270024830218 1 1
0.000143792493098301 0.000176378421623484 1 1
0.0077305590254096 0.0076599123749018 1 1
0.0220752703281411 0.0219470143030106 1 1
-0.0338703469189019 -0.033751606454187 1 1
0.00120315767928103 0.00117076828654537 1 1
-0.01552514966016 -0.0155360105965333 1 1
-0.00156835260247031 -0.00160168126376046 1 1
-0.00865513600065222 -0.00858698704143225 1 1
0.0216368042610788 0.0214300257889951 1 1
0.00451081430105139 0.00452682990006466 1 1
0.00162589449800289 0.00164108821975742 1 1
0.0260406208984367 0.0259823725718088 1 1
0.0363784830127737 0.0362919244479097 1 1
-0.00606125892455843 -0.00599813965763559 1 1
-0.0099694114118203 -0.00996515996174444 1 1
0.0065492692791125 0.00654737582294561 1 1
-0.0128641771596263 -0.0128144285024786 1 1
-0.0317013217212707 -0.0315817948820412 1 1
0.0255038228838559 0.0254724795290347 1 1
-0.0180649229074822 -0.0180030262418907 1 1
-0.0079473031620544 -0.00789141152060867 1 1
-0.00446393447207875 -0.0045194915683697 1 1
0.00287327593826023 0.00274277305456161 1 1
0.0269883664926365 0.0269660089619292 1 1
-0.0260842704697717 -0.0260163609391437 1 1
0.014192610553582 0.0141790584960728 1 1
0.0242619834812554 0.0241930338033327 1 1
0.0141596542074501 0.0141286812539209 1 1
-0.00696297592699832 -0.00696187903482633 1 1
-0.00030184896708715 -0.000323563017719672 1 1
0.00917363942053013 0.0091046002007195 1 1
-0.027394746037867 -0.0274171979997531 1 1
0.0177412841154916 0.0176632727938083 1 1
-0.0226336114641729 -0.0225920088566079 1 1
0.00219304432043525 0.00217555457158322 1 1
-0.0234421083597126 -0.0233702483671296 1 1
-0.0160022693707536 -0.015945629803778 1 1
-0.019431845886443 -0.0193888228385916 1 1
0.0155253055645838 0.0155047421030656 1 1
-0.00850303220792752 -0.00849720808378977 1 1
-0.0105960800735693 -0.0105348758194499 1 1
-0.0207336257607359 -0.0206947497571222 1 1
0.025989295454157 0.0259329177673037 1 1
-0.00389933332067166 -0.0038875099250056 1 1
-0.0332294502648098 -0.0331940139221785 1 1
-0.016073637770361 -0.0160253138744726 1 1
0.0195134187744256 0.0194929550275075 1 1
-0.0034492283059875 -0.00346700065060591 1 1
0.0157594671939842 0.0158954953998247 1 1
-0.00972087501698577 -0.00970326099080586 1 1
-0.0383638411734731 -0.0382360744307658 1 1
-0.0200720124365432 -0.0200136458499045 1 1
0.0136228983742248 0.0135796552172965 1 1
0.0867160630215852 0.0864720575690477 0 0
0.00410036360348178 0.00412127976871408 1 1
-0.0146678548500736 -0.0145081036813854 1 1
0.00266971653491315 0.00268302559441837 1 1
0.0160494696944542 0.0160117679242457 1 1
0.0378682898737301 0.0377304690210179 1 1
0.0113546599219629 0.011467550381337 1 1
0.0408595687953124 0.0407692317273469 1 1
0.00967310905312025 0.00968490525948079 1 1
-0.0395465074605925 -0.0393598233158427 1 1
-0.031308645758912 -0.0313277705288896 1 1
0.0034779243850687 0.0033836434034817 1 1
-0.00669067006048732 -0.00661385933185886 1 1
0.000502150865167889 0.000459540696971095 1 1
-0.0532987529457968 -0.0530394821178916 1 1
-0.00145442578383468 -0.00157940227096931 1 1
0.00791896345232984 0.0078817109973619 1 1
-0.0114211340395216 -0.0114430401174378 1 1
0.00701235513680507 0.00698510518228084 1 1
-0.0104913772255101 -0.0104764026360332 1 1
0.0294236484345888 0.0292998183875394 1 1
0.0322413098408413 0.0321529789557773 1 1
0.00501105128263462 0.00499766267969532 1 1
0.0439191773707357 0.0438245894902131 1 1
-0.00804720988086955 -0.00804793787919266 1 1
-0.0119562365098075 -0.0118982755831329 1 1
0.0281330374147141 0.0280739808845704 1 1
0.00566220558347801 0.00559877808432095 1 1
0.052496113991413 0.0523303475798022 1 1
-0.0081956435920969 -0.0081462842896076 1 1
0.00192151779342978 0.00189295440714943 1 1
-0.00923534101266562 -0.00931147887262978 1 1
-0.0546076935975984 -0.0544712803495687 0 0
0.0231932619016527 0.0230412200795974 1 1
-0.016614082843935 -0.016582176280187 1 1
0.0416649618294993 0.0415574326835159 1 1
-0.0293293124691054 -0.0293733529637227 1 1
0.00714526540162609 0.00711067166253739 1 1
0.00470545407571741 0.00483321616939906 1 1
-0.0665256740956532 -0.0661490903208389 0 0
0.0157267675117432 0.0156993424898554 1 1
-0.00410214033371554 -0.0040931012690335 1 1
0.0428515416699547 0.0428572956903763 1 1
0.00730383790318187 0.00713674439340009 1 1
-0.0148011016453685 -0.0147454251177 1 1
-0.00242054451140285 -0.00240256071156686 1 1
0.0512341009871914 0.0511205206892321 0 0
0.00653427597777767 0.00649245147948201 1 1
0.0142147871322413 0.0142008461627576 1 1
-0.0405023597063143 -0.0404081433414305 1 1
0.0371744580563607 0.0370992077757845 1 1
-0.0273116312370756 -0.0272034986253865 1 1
-0.00675261289217547 -0.0067041724452141 1 1
0.00655523965816056 0.00653131647141169 1 1
0.0287264155126968 0.028714377195543 1 1
0.0103536458394511 0.0103101925578531 1 1
0.0293136794287 0.0292127273865966 1 1
0.0186054519599725 0.0185737359200318 1 1
-0.0230319720276203 -0.0229102098462427 1 1
-0.0137877658161821 -0.0137571372817276 1 1
0.00753695612005613 0.0075238976264648 1 1
0.0209260943674872 0.0209520905124022 1 1
0.00181487201537716 0.00184801380881547 1 1
0.000105475528815643 0.000129366174937623 1 1
0.012637617131399 0.012549446299205 1 1
0.0204366792129789 0.0203640038244446 1 1
-0.0348063996346999 -0.0347246949530809 1 1
-0.0280094002173817 -0.0279770164951284 1 1
0.0195867642150035 0.0194352449079231 1 1
0.00208437979176215 0.00222537295281248 1 1
-0.0168835593702201 -0.0168397665959103 1 1
0.015191153278761 0.0152258707410774 1 1
-0.0137133454653417 -0.0136684450801799 1 1
0.00905542065416444 0.00904666687005855 1 1
-0.0241619294493083 -0.0240932495638126 1 1
-0.00859374665145355 -0.00841159460665067 1 1
0.0287673128749647 0.0287244405465946 1 1
-0.0371372638724033 -0.0370388069092057 1 1
-0.0170803983852478 -0.0170191354391562 1 1
0.00474861562086629 0.00475536864185634 1 1
0.0579747433913707 0.0578357698532154 0 0
0.000505031517660169 0.000327847208373736 1 1
0.0162851733122107 0.0162649917484332 1 1
0.0246771511864038 0.0246183486050063 1 1
-0.0108937837780188 -0.0108736072823001 1 1
0.00184764486935281 0.00184066736196981 1 1
0.0343003536576933 0.0342341751367402 1 1
-0.0305957431723765 -0.0305210816743244 1 1
-0.0179347356895248 -0.0179346377797932 1 1
0.0236210142789095 0.0236292475324781 1 1
-0.00381615904403738 -0.00377717487947844 1 1
-0.00510051462561597 -0.00510341527795658 1 1
0.0232112884458043 0.0230607202189676 1 1
-0.0172266686664751 -0.0172176188837952 1 1
0.0453646330429229 0.0451263079631209 1 1
-0.0036749126621465 -0.00357448915816551 1 1
0.020402186500211 0.0202974783818049 1 1
0.0190728397477977 0.0190656819422916 1 1
-0.0253137796369948 -0.0253030085786714 1 1
0.0218911606186162 0.0218602890311624 1 1
0.00272598651357226 0.0027108004353335 1 1
0.00224840763515222 0.00224665357300285 1 1
-0.0162336623954194 -0.0162233938199496 1 1
0.0133788728284697 0.0133322271181189 1 1
0.018716323747555 0.0186528303970606 1 1
-0.0337019389765064 -0.0335991552062352 1 1
0.0222921640010097 0.0222105755166944 1 1
0.00596499641684143 0.00593869729352456 1 1
0.012901714457148 0.0127560710902446 1 1
0.00361914495658168 0.00361408072398001 1 1
0.0152496255286425 0.0152020076882597 1 1
0.0269862825855001 0.0269112735115976 1 1
0.0231806717286271 0.0231182727307157 1 1
0.0225934831610232 0.0225137507337631 1 1
0.0344831072116495 0.0342435371298293 1 1
0.0517050732115055 0.0515024511354083 1 1
-0.0187241184173963 -0.0187023934045692 1 1
0.0126020777653222 0.012558114780156 1 1
-0.0254423057055604 -0.0253536379976252 1 1
-0.0010650395588996 -0.001050506311626 1 1
-0.0154937679207455 -0.0154746816542486 1 1
0.000848930105016891 0.000864738886716865 1 1
-0.00227835241757921 -0.00228221034292432 1 1
0.0433753166342748 0.0433140604335235 1 1
-0.0264570863534598 -0.0263834032935995 1 1
-0.0170467823204877 -0.0169994233798703 1 1
-0.00624816673101153 -0.00626612623123946 1 1
0.0415569126493449 0.0414535037719238 1 1
-0.00227795127961481 -0.0022332855347253 1 1
-0.00301119566118027 -0.00299726216117815 1 1
-0.0132983798205415 -0.0131776823828849 1 1
0.011054087362015 0.01103900588684 1 1
-0.0218136145601074 -0.0217423042852136 1 1
-0.00424334506997371 -0.00421293276364673 1 1
-0.0791422971826122 -0.0789650458333673 0 0
0.00339785500897166 0.00353253144698898 1 1
-0.00335633102440795 -0.0033456026211837 1 1
0.017852143804841 0.0177831499762303 1 1
0.0335543486823357 0.0334303154304483 1 1
0.000987448062092642 0.000956486897367124 1 1
0.00172556061208876 0.00169318341831261 1 1
-0.0327511735368258 -0.0326407050737707 1 1
0.04431186916764 0.0441138509620375 1 1
0.00459098788481515 0.00459378420570807 1 1
-0.0494081086491696 -0.0492343292350138 1 1
0.0102155823882911 0.010162514626757 1 1
0.0419914682894495 0.0419202110659623 1 1
0.0238780224758253 0.0238074461999203 1 1
0.0245290108050332 0.0244723171355627 1 1
0.0060607720645679 0.00600734334886733 1 1
-0.018984725467365 -0.0189326559939924 1 1
0.0260769441922454 0.0260099358908975 1 1
0.032146930368639 0.0319461931279061 1 1
-0.00389294567502451 -0.00393631486624485 1 1
0.0173394348758539 0.0173050958472405 1 1
0.00480582649463671 0.00493052605918356 1 1
-0.00379776272570883 -0.00380947473691946 1 1
0.017846845675955 0.0176638986701982 1 1
0.0562245922151013 0.0560240252314309 1 1
-0.0110584708867426 -0.0110322227805249 1 1
0.00535025919953077 0.00530249141528345 1 1
-0.0185626315651847 -0.0185173820166598 1 1
-0.00832035586400147 -0.00843027201755948 1 1
0.0173648991140543 0.0173029902222798 1 1
-0.0352935577397263 -0.0351423212036534 1 1
0.00735850484979268 0.00741155812621745 1 1
0.00305814331566218 0.00296394299914277 1 1
-0.0309192434781229 -0.0308555505908522 1 1
0.040012682428695 0.0399033573873875 1 1
-0.0349742731914834 -0.034802779625419 1 1
-0.00667837770672808 -0.00660683275229881 1 1
0.0103492504006191 0.0103345100651391 1 1
-0.0320053741220596 -0.0319319674423581 1 1
-0.00418773935082868 -0.00415862273122319 1 1
-0.0238790128554304 -0.0237887492030331 1 1
0.0162046177833487 0.0161682592139277 1 1
-0.0572055572235502 -0.0570698609252898 0 0
-0.0331614114984659 -0.0329936149314024 1 1
-0.0295315717830401 -0.0294120040450613 1 1
-0.0224902573198964 -0.0223215740231262 1 1
-0.0239634067389983 -0.0238955378877835 1 1
0.0569547400627841 0.0567533684077771 0 0
-0.0540281811190856 -0.0538873843186659 0 0
0.0185087501110211 0.0184301818355132 1 1
-0.0354562870711915 -0.0353124242951157 1 1
0.0541263931322698 0.0539979293212578 0 0
-0.019857675088907 -0.0197819783963185 1 1
0.00753500129586896 0.00739756120635151 1 1
-0.0274117085406129 -0.0273666054648234 1 1
0.0186277717003973 0.0186034876266187 1 1
0.0039534708635972 0.00391055568536312 1 1
0.0284993526867898 0.028371240129184 1 1
0.017980280355992 0.0177524547561899 1 1
-0.0233021996272685 -0.0232343758106654 1 1
-0.0119400875978982 -0.0118667356716035 1 1
0.00485876534042627 0.00516926093316709 1 1
0.0231041316382574 0.023015337890307 1 1
-0.0138489058081781 -0.0138194479690584 1 1
0.00886544151858053 0.00879801891155434 1 1
0.0336114760606688 0.0335330695681985 1 1
-0.0503792061002152 -0.0502825895901465 0 0
0.0163486355311067 0.0163158059380462 1 1
-0.0218772369024895 -0.0218096679280223 1 1
0.035343480656283 0.0352756157982881 1 1
0.0418030871209864 0.0416903449518646 1 1
-0.0274048072478185 -0.0272730771373517 1 1
-0.0581449340327704 -0.0579552118514702 0 0
-0.0488011097314227 -0.0486700738963222 1 1
0.050113669905922 0.0497951869249548 1 1
-0.00602821945246147 -0.00591417778000384 1 1
0.0331595605272519 0.0330798013841058 1 1
0.0363165545680687 0.0362339443866194 1 1
0.0187874729573718 0.0187081092642365 1 1
0.00593533354116211 0.00590510808415066 1 1
0.000279208733238072 0.000275863388369036 1 1
-0.0251254086480145 -0.0250454776391762 1 1
0.00949180603671551 0.0092845722304625 1 1
0.0540655816275258 0.0539978732265002 0 0
0.0130778784573969 0.0130311606127771 1 1
-0.0469574163995071 -0.0468526709153121 1 1
0.0222080909713575 0.0220449198921171 1 1
0.0236016006865395 0.0234807986974748 1 1
0.00219718569558475 0.00224660484627785 1 1
-0.0028028990922221 -0.002777861025426 1 1
-0.0678995418306409 -0.0676807498746589 0 0
0.0166040765898298 0.0165634282404764 1 1
-0.0022799304534407 -0.00226234603576849 1 1
-0.00914271607595379 -0.00906563595261132 1 1
-0.0301091484727973 -0.0299951703178956 1 1
0.00235391453893326 0.0023539328198327 1 1
0.0397392999392413 0.0397010141487913 1 1
0.0639866846072609 0.063850191928688 0 0
0.00116037787828057 0.00106167377676702 1 1
-0.00506678667936108 -0.00480700370087062 1 1
0.0208860594933444 0.0208354592188296 1 1
0.044875111141183 0.0449295869259753 1 1
-0.00931423924944487 -0.00928214901035674 1 1
0.0202821343941572 0.0200695149782869 1 1
-0.0232580694056233 -0.0232095117616017 1 1
0.0218416953009269 0.021816954351642 1 1
-0.01742688758875 -0.0173841118483377 1 1
0.00230861190813365 0.00232160001539515 1 1
-0.0244110503538878 -0.0243279536685122 1 1
0.00689122006579842 0.00688350724942195 1 1
-0.0222058718185595 -0.0221318481538616 1 1
0.0121863879503733 0.0121916492459382 1 1
-0.0360622415370461 -0.0359522815908725 1 1
0.029926059024414 0.0297805138865555 1 1
-0.0150271847970694 -0.0149036246096001 1 1
0.0594597292834357 0.059271067895445 0 0
0.023593157910417 0.0235393525118353 1 1
-0.00984925651881889 -0.00976936792688506 1 1
0.0342197539984239 0.0341660692675028 1 1
0.0272203448216453 0.0270311340909687 1 1
0.0259418087620253 0.0258716773602284 1 1
0.0133474037323377 0.0133685716362643 1 1
0.0312702633187355 0.0311974220694286 1 1
-0.0345015935368871 -0.0344176002838445 1 1
0.0207475714696279 0.0206822077493533 1 1
-0.012373142475816 -0.0123660894829694 1 1
0.016694981346867 0.0167198979463686 1 1
0.0182876850742107 0.0182743308776978 1 1
0.0206743980894865 0.0206182617763732 1 1
0.00993937503386248 0.00984690734683246 1 1
-0.00234549396857798 -0.00234945417994763 1 1
0.0701828220364278 0.069884440761614 1 1
0.0259861376560524 0.0257492746982215 1 1
-0.0244851413034153 -0.0244559802574187 1 1
-0.00429526163601566 -0.00433442522020715 1 1
-0.0411731603835851 -0.0409254590147156 1 1
-0.0274864704007069 -0.0274639006301303 1 1
0.0223529592931116 0.0223055304267192 1 1
0.00345965715264811 0.0034654851276365 1 1
0.00152519225389519 0.00154538821627968 1 1
-0.0232579307136148 -0.0232792179327547 1 1
-0.0183534779350965 -0.0183690971632889 1 1
-0.000394980380589563 -0.000348960745888296 1 1
0.0332266746381491 0.0331698916814932 1 1
0.0085134110957683 0.00849386428035964 1 1
0.014253241798149 0.0142224984865643 1 1
-0.00421983580623394 -0.00418947519904565 1 1
-0.0265512938737451 -0.0263298162344094 1 1
0.00342087943043298 0.00348283774206632 1 1
-0.0620406102229427 -0.0619972938476948 0 0
0.000250874203537557 0.000237035584570732 1 1
-0.0102771525746479 -0.0101366149598915 1 1
-0.0249384574128204 -0.0249460445786998 1 1
-0.0197169173748352 -0.01972706598762 1 1
0.032973610645246 0.0330002667589715 1 1
-0.0492989679681516 -0.0491960855099803 1 1
0.0238050044237229 0.0237997614191684 1 1
0.00269230453026938 0.00268389286140467 1 1
-0.054725499194328 -0.0546087516880233 0 0
-0.0270344468135544 -0.0269702330670266 1 1
-0.00910219858256256 -0.00913720742493263 1 1
0.00672877990749556 0.0066709714813154 1 1
-0.00912124072177671 -0.0092650874755839 1 1
0.0323500337197446 0.0322483536509184 1 1
0.0157276213966912 0.0157072978655794 1 1
0.0348038128648914 0.0343813049079169 1 1
0.0230074850241077 0.0229825058610251 1 1
-0.0199215758691426 -0.0198872468643231 1 1
0.0260733616741354 0.0259767163181436 1 1
0.00235062219347638 0.0023167180879411 1 1
-0.0139311163951572 -0.0139211647208985 1 1
-0.0194784591739972 -0.0194649251385603 1 1
-0.0104347042852445 -0.0103817346297883 1 1
-0.0478964911420196 -0.0477394317841878 1 1
-0.0148485854378136 -0.0148198246700293 1 1
0.0122779862338653 0.0123055344695147 1 1
0.0250399267176457 0.0249340936628875 1 1
-0.00941940872577103 -0.00951865610315396 1 1
0.0461529703613819 0.0460184293846332 1 1
-0.0287216534423993 -0.02866144026701 1 1
0.00263787662165213 0.00276526039360691 1 1
-0.00101583775649473 -0.00101007020389746 1 1
-0.0138804726627578 -0.0138461067655796 1 1
-0.0199663197708786 -0.019866372620525 1 1
-0.00807563231186823 -0.00802661463293777 1 1
0.012647288643562 0.0126033559468187 1 1
0.0102212568105647 0.0102199467233256 1 1
0.000927693905214919 0.000937100400010133 1 1
-0.000944130559023645 -0.000933004094470764 1 1
-0.0254301818645572 -0.0252001129985544 1 1
0.0392285137041212 0.0390768605836369 1 1
-0.0381107010363111 -0.0380025208715861 1 1
0.029692382178021 0.0294925957708793 1 1
-0.0322939184114134 -0.0322760812693363 1 1
0.0434604713198782 0.0433605263646878 1 1
-0.0317529853903359 -0.0317049384600803 1 1
0.0152058367309775 0.0151602068606869 1 1
0.00337581816482857 0.00335187002055164 1 1
0.0141360728399683 0.0140949199724946 1 1
0.0324103546074029 0.0323299052049132 1 1
0.0160870778547465 0.0160154106743648 1 1
-0.0184887636514912 -0.0184942941564941 1 1
0.0232567367945802 0.0231750525727844 1 1
-0.0291585302864511 -0.02909421436613 1 1
0.028902034719178 0.028771219114612 1 1
0.0092237724224753 0.00919067093580237 1 1
0.0213690813322015 0.021337073365447 1 1
-0.0255137349776667 -0.0254909460081193 1 1
0.0077359394105682 0.0077188993143875 1 1
-0.0280539179264393 -0.0279639346818225 1 1
-0.015432952752846 -0.0154847472543869 1 1
-0.0418633959137256 -0.041616340334408 1 1
0.00547803826181677 0.00553003726993254 1 1
-0.0571153902809528 -0.0570720715673561 0 0
0.0470918456412556 0.0469552433602886 1 1
0.00721560350411304 0.00719433404304982 1 1
0.0647647940443403 0.0644124379425364 0 0
0.00228791832353211 0.00205764214687479 1 1
0.0401870060075716 0.0400784131167379 1 1
0.0565427903936177 0.0564371805380902 0 0
0.00585883735763155 0.00575251823802758 1 1
-0.014880428988875 -0.014847261952155 1 1
0.0213839171608399 0.0212967889848135 1 1
0.0477841804597795 0.047682594907012 1 1
-0.0035048412635555 -0.00351651672402562 1 1
0.0233554042617714 0.0233176490096059 1 1
0.015097610110183 0.0150873058350756 1 1
-0.0294152686292055 -0.0293484077047104 1 1
-0.0213838741574587 -0.0213639680943044 1 1
-0.0195052262505739 -0.0194381419065271 1 1
-0.0110168615260869 -0.0109781893132474 1 1
-0.0427971337016755 -0.0425704881337887 1 1
-0.00308946063012431 -0.00309058413470777 1 1
0.0169154790995436 0.0168255375812369 1 1
0.024856453623207 0.0247926289902675 1 1
-0.0237097936872332 -0.0236861341615305 1 1
-0.0217054375628402 -0.0216407610419223 1 1
-0.0239073531502907 -0.0237566014213864 1 1
-0.0226202966910695 -0.0226498699397635 1 1
0.012613802332453 0.0125913734865631 1 1
-0.00991693561047092 -0.00990495094548205 1 1
-0.037242780417684 -0.0370094724702656 1 1
0.0210030909979421 0.0209344947383203 1 1
-0.0232253438979609 -0.0231285452508932 1 1
0.0531851898878117 0.0530723621111793 0 0
0.0120293893714422 0.0120337593682789 1 1
-0.0316404479671079 -0.0315730656163454 1 1
0.0106064609827794 0.0106826034423378 1 1
-0.0127482876884093 -0.0126658758629887 1 1
-0.0466174062231152 -0.0465289616575985 1 1
-0.0312533496876535 -0.0311476909467368 1 1
0.0102499619577685 0.0101348830691709 1 1
-0.0810656346045919 -0.0808032613355355 0 0
-0.017210177023639 -0.0171747120883088 1 1
0.0433760106931264 0.043034622130868 1 1
-0.0237182502040999 -0.0236833767229141 1 1
-0.00138097983096532 -0.00134793730607083 1 1
-0.0198987060251763 -0.0198723331460308 1 1
0.00310075583594418 0.00312857528913006 1 1
0.0222847834074874 0.022205769415579 1 1
0.0306381187853195 0.0306346899596002 1 1
0.0228647330426955 0.0228001946120251 1 1
0.0104885589872395 0.0103815098334816 1 1
-0.0242185128137699 -0.0242709488093346 1 1
0.00155498668685877 0.00159358035920896 1 1
0.00141563609816948 0.00144357224882694 1 1
0.0404416798901369 0.0403467027107626 1 1
-0.00567402830256179 -0.00562832541636461 1 1
0.0162008233335871 0.0161659796801744 1 1
0.0283848639022433 0.02831123665593 1 1
-0.0192119775297367 -0.0192126373399796 1 1
-0.0186310806662492 -0.0186005123576469 1 1
-0.0113623289050714 -0.0111393309995277 1 1
0.00190414081471549 0.00193473380574377 1 1
-0.00609067719753412 -0.00605516884830186 1 1
0.0026021966486132 0.00255836925474011 1 1
-0.0553308812937495 -0.055205803161578 0 0
-0.0119710922820498 -0.0119900278849462 1 1
-0.0752049309127863 -0.0748557634589284 1 1
0.0166765100117113 0.0165314374334703 1 1
-0.00669924479666415 -0.00665795042460599 1 1
-0.0550065837865488 -0.0548949298462718 0 0
0.0501531289713037 0.0500851685834873 1 1
0.0268139848988153 0.0267737070181388 1 1
0.00382643827851971 0.00377545871739143 1 1
-0.0369934669914597 -0.0368747810414222 1 1
0.00857920351355557 0.00855184254245036 1 1
0.000202986492921619 0.000113854174517113 1 1
-0.0628169769353695 -0.0626816739171137 0 0
0.00171927383041258 0.00168414626807986 1 1
-0.0269651451446969 -0.0268159629369705 1 1
-0.00759645093238394 -0.00755214338430352 1 1
0.000664261193019748 0.000493166445007802 1 1
-0.00791448168045528 -0.00787955618074651 1 1
-0.00960433024670122 -0.00963293840803194 1 1
0.0456167252632787 0.0455133371673251 1 1
-0.00258279952877716 -0.00258505111296835 1 1
0.00061013553655001 0.000592538712560769 1 1
-0.0195833774834998 -0.01954683189787 1 1
0.00696583659235623 0.00684074940237722 1 1
0.00934371448226629 0.00930242564092828 1 1
-0.0680379451291076 -0.0678469810679663 0 0
-0.0278331638649622 -0.0277322923207289 1 1
0.0171416509438016 0.017078085356795 1 1
-0.0138167691208008 -0.0137427597538916 1 1
0.0029547556806062 0.00294179530379641 1 1
0.0143045447458762 0.0141491391696615 1 1
0.0143044026649826 0.0142966714135506 1 1
0.031942110007677 0.0318651491268184 1 1
-0.0207618897093316 -0.0207157070043304 1 1
0.0100937438817984 0.0100961742625482 1 1
-0.0127949181655899 -0.0127947864209187 1 1
0.0133094947579017 0.0132969837558138 1 1
-0.0132874585007119 -0.0132982956268784 1 1
0.0228422132764533 0.0227760106778203 1 1
-0.00890186858684529 -0.00886503681142505 1 1
0.0457720845285679 0.0457156465582153 1 1
-0.0336206610347951 -0.0334514558343546 1 1
0.00410897882504995 0.00411351448139018 1 1
0.00820799216159898 0.00813888586819704 1 1
-0.00720431710696516 -0.0071897792420717 1 1
-0.0254064239513631 -0.0255266985403542 1 1
0.014280983243218 0.014200341122281 1 1
0.0126795888989857 0.0126916947735553 1 1
-0.00806522582702354 -0.00812088747574528 1 1
-0.0312455049058682 -0.0311802856749299 1 1
0.00492100514053684 0.00500312014406763 1 1
0.0676705164652366 0.0674490917016157 0 0
-0.0172937468555074 -0.0172717517918485 1 1
-0.00817764013186297 -0.00824211546650093 1 1
-0.0336522121506005 -0.0335751443689388 1 1
-0.0108887549411971 -0.010877715847107 1 1
-0.0527206599624554 -0.0524529398531487 1 1
-0.0124814606810933 -0.0125093201498781 1 1
0.00305535062310232 0.00312086520821081 1 1
-0.0479356544733954 -0.0478477308682111 1 1
0.012798528263695 0.0126355142032304 1 1
-0.0210568888381082 -0.0209690131021732 1 1
-0.0111884609276165 -0.0111261920886824 1 1
0.0280259109834568 0.0279219998281853 1 1
0.000534607201024127 0.000574319992310559 1 1
0.00460789918147833 0.0045797842492733 1 1
-0.0177425435559883 -0.0176498283775659 1 1
0.0372605332193115 0.0371713206500501 1 1
-0.0291863892218216 -0.0291326674880874 1 1
-0.00226679781097404 -0.00226430109669934 1 1
-0.0114096548405535 -0.0114769677004094 1 1
0.00265789814349512 0.00279866123712776 1 1
-0.00619034133469336 -0.00617183957816568 1 1
-0.00706507303837628 -0.00703655746586109 1 1
0.0025623439940806 0.00252580870306571 1 1
0.0492503651084333 0.0491111404140922 1 1
-0.0117199722907776 -0.0116917465523695 1 1
-0.00585921891616286 -0.00587371563151548 1 1
0.0196563286923315 0.0196104166855098 1 1
0.0224043605863038 0.0223498052157768 1 1
0.0355888593303893 0.0355083991767573 1 1
-0.0465532222916056 -0.0464315659630602 1 1
-0.00614690864476197 -0.00606904327579357 1 1
-0.0309494191850812 -0.0308633695207433 1 1
-0.0223630952009147 -0.0223413003373491 1 1
0.00549255450461405 0.00547780363325185 1 1
-0.0150384338619962 -0.0150039870884933 1 1
0.021413491074932 0.0214174518365378 1 1
0.0382453887018797 0.0379739009486742 1 1
-0.0185950265470805 -0.0185510270555262 1 1
0.00953056982047835 0.00954692691815148 1 1
0.0286101603455287 0.0285591400238091 1 1
0.00936796862660528 0.00937776803126926 1 1
-0.015075684588194 -0.015090150383268 1 1
0.0202775290498425 0.0202570790833862 1 1
-0.0222180234727314 -0.0222077963590493 1 1
0.00802379321928457 0.00789882321181254 1 1
0.0416315760281518 0.0416179816850618 1 1
-0.00213915240222258 -0.00215996536775966 1 1
0.0262567606512116 0.0261111164950524 1 1
0.0348133822103212 0.0346007034601988 1 1
0.0255974010069764 0.0255019740366585 1 1
-0.0172286409235056 -0.017114789454583 1 1
-0.0362636196921994 -0.0362220391457353 1 1
0.0058002295396194 0.00577426449778294 1 1
-0.0359560734760464 -0.0359928428633742 1 1
-0.0232152457119384 -0.0231103227090103 1 1
-0.00879028788019274 -0.00893194675592991 1 1
-0.009802729362057 -0.00980347825327783 1 1
0.016156649881011 0.0161661359401328 1 1
-0.0115375235914794 -0.0113563401542365 1 1
0.025870846280059 0.0257513022651098 1 1
-0.0476478810168796 -0.0475537088153774 1 1
0.0419076783690429 0.0417641854426537 1 1
-0.0328149625091272 -0.0326895123704487 1 1
0.00188665338838847 0.00184377039268571 1 1
0.0197902992627647 0.0197834158221349 1 1
0.00323788314650291 0.00317529469995769 1 1
-0.000676883312338636 -0.000626124024879227 1 1
-0.0367412057210155 -0.0367340607117198 1 1
-0.0386279933086856 -0.0385399959965728 1 1
-0.00486694462353163 -0.00479409999090466 1 1
0.0120656800440982 0.0119831129141469 1 1
-0.0523778671129379 -0.0521053767366635 1 1
0.0196874493374464 0.0196514300555792 1 1
-0.0253359836474521 -0.0253515583869639 1 1
0.0221343909538691 0.0220605344447649 1 1
-0.00724946276403876 -0.00724612867331527 1 1
-0.00841237021871978 -0.00835520182364217 1 1
-0.0319870658178387 -0.0319692292280969 1 1
0.034727652368364 0.0346410066008007 1 1
-0.0338877286091566 -0.0337696592869648 1 1
-0.00254978474615148 -0.00254919195169008 1 1
0.0517491294186627 0.0516356056403787 0 0
-0.0105871173733318 -0.0105325092064385 1 1
0.023923428777334 0.0238391765020761 1 1
0.0294261945518494 0.029510058798316 1 1
0.00887260172543152 0.00887455988088176 1 1
-0.0574868249935386 -0.0573485123436633 0 0
0.0442760064196396 0.0442513745245426 1 1
0.0464206847596659 0.0463101811157234 1 1
0.0147664995436607 0.0148178624755333 1 1
-0.00326228736169124 -0.00323363770537644 1 1
-0.0532196867468871 -0.0530872184219372 0 0
-0.0116415634020533 -0.0116157251657756 1 1
-0.0261660501810057 -0.0262014195647974 1 1
-0.00856138897823222 -0.00849412881225172 1 1
0.0549021262759035 0.054727599487854 1 1
0.0110291768870253 0.0110238961004287 1 1
0.0402656756180512 0.0401862996445976 1 1
-0.00907465870878881 -0.00905460917002484 1 1
-0.0289303531447464 -0.0288843628716428 1 1
-0.0204111431004545 -0.0203785212809266 1 1
-0.0317282246307111 -0.0316200154074549 1 1
0.0339204287562135 0.0338188474812873 1 1
-0.0191237499187259 -0.0190998469356803 1 1
0.0193344862561508 0.0192966585611222 1 1
-0.000803913931408378 -0.000800581704905609 1 1
0.0694355911637104 0.0693188903658354 0 0
0.0292947067868511 0.0292252651664857 1 1
0.0176726274740093 0.0176239416692005 1 1
0.0423177389877967 0.0421605932375282 1 1
-0.0203572110676559 -0.02041537395792 1 1
0.00329318678298302 0.00325631499908174 1 1
-0.0449470211230051 -0.0448432224499187 1 1
-0.00104044461046093 -0.00103524327692547 1 1
0.0138525099272802 0.0139110959849364 1 1
-0.0150890456497231 -0.0150441844482895 1 1
0.0253770238480855 0.0253134334376922 1 1
-0.00512932308653192 -0.00519396163091156 1 1
-0.00984567587911014 -0.00983669468679164 1 1
-0.0466760425491101 -0.0465598062220282 1 1
0.0138714247268028 0.0138561386655961 1 1
-0.043933569845121 -0.043813019301619 1 1
0.0490496762091311 0.0489158332813805 1 1
0.000372870442583016 0.000571282120973213 1 1
-0.000696734278170132 -0.000697111305693023 1 1
0.0583758721738169 0.0582267811932278 0 0
-0.0155258655212421 -0.0154355664117058 1 1
0.023996507693806 0.0239482205908004 1 1
-0.0146090063119485 -0.0145693695479426 1 1
-0.0294233522853285 -0.0293280049156536 1 1
-0.0414433690280465 -0.0413123245976698 1 1
-0.00188908619771323 -0.00185758269991788 1 1
0.0208583445004694 0.0208260497801501 1 1
0.00722791894282944 0.00715884376584851 1 1
-0.0148216811478245 -0.0148065335573825 1 1
-0.0343546774144285 -0.0343159757053342 1 1
0.012577560803612 0.0125686064659177 1 1
-0.0151290042198993 -0.0150853156727825 1 1
0.00713021548654144 0.00712383177238862 1 1
-3.78117694813463e-05 5.97851085574709e-05 1 1
-0.00325573548057765 -0.00329993604846757 1 1
-0.00507248652702517 -0.00505587942829816 1 1
-0.00997387362653859 -0.00997386705685453 1 1
0.00811861109840338 0.00817178003398767 1 1
-0.00941737851914436 -0.00932626524494112 1 1
0.0483435503646335 0.0482448379333267 1 1
0.0109040004831542 0.0108373972700326 1 1
0.0313621925262753 0.0312985186983373 1 1
-0.0292514257859265 -0.0292067268518475 1 1
0.0123482448418902 0.0123602273816762 1 1
0.00918600645815431 0.00915455324520422 1 1
-0.0417604031407614 -0.0417572785745351 1 1
0.0223298025754918 0.022345896209146 1 1
-0.0104368220290161 -0.0103729609533748 1 1
0.0314327489210353 0.0312742575331743 1 1
-0.00532285938092641 -0.00530122358909071 1 1
0.00462462058411167 0.0046395200888077 1 1
-0.010790411913681 -0.0106562858239058 1 1
0.0163938675091024 0.0163815894083833 1 1
-0.0322855243295073 -0.032208614227207 1 1
-0.0178459544640673 -0.0177570259211226 1 1
0.00935052862141633 0.00933439781609974 1 1
-0.0133421243156722 -0.0134402180087872 1 1
-0.0286222672983327 -0.0285509307195978 1 1
0.0423605140466228 0.0422573031900634 1 1
0.0390190192743354 0.0389017581287062 1 1
-0.0328075061783977 -0.0326471899827927 1 1
-0.0100277312797225 -0.00999423324167559 1 1
0.00346134300635451 0.00350149030888429 1 1
0.0295521239118902 0.029507904071128 1 1
0.00671793477057332 0.00673740276168452 1 1
-0.0258992115088962 -0.0258557388524359 1 1
-0.0286968120215515 -0.0286333812655607 1 1
-0.0306632658396444 -0.0306071647022514 1 1
-0.0348445041754038 -0.0347521888025435 1 1
-0.0118736174782071 -0.0119979002187565 1 1
0.0360498486528891 0.0359358952034447 1 1
-0.0548783345049555 -0.0546585247937211 0 0
-0.0337754451727996 -0.0336810030706243 1 1
0.0193396895229189 0.0193298564677826 1 1
-0.0272794241055388 -0.0271947628770235 1 1
0.00740728344717322 0.00746684269787839 1 1
0.0339630078776884 0.0338459240327072 1 1
0.010046397803855 0.0100477504185123 1 1
0.000322238869387119 0.000367776536409477 1 1
-0.0208088601205044 -0.0207555095099625 1 1
-0.0132614270944801 -0.0133028827572608 1 1
0.0197759349267683 0.0196803725876816 1 1
-0.0148491092324307 -0.0148543749394267 1 1
0.0050587740549893 0.00501704836177548 1 1
-0.0414682358762768 -0.0413144887383373 1 1
0.0208123327651425 0.0207386669158649 1 1
-0.0195543783786191 -0.0194887535090236 1 1
-0.00844909901759679 -0.00835721473307354 1 1
0.007252717994397 0.00721154726837406 1 1
-0.0163957604276391 -0.0162093132461559 1 1
0.00173599317015898 0.00175692209838553 1 1
0.00249260507909609 0.0025600206302317 1 1
0.038900291826238 0.0388309991252567 1 1
-0.0429049959064697 -0.0428523686884596 1 1
-0.000154013602166154 -0.000135208843641326 1 1
-0.0142778858485205 -0.0142326477190031 1 1
0.0216046467520947 0.0218297399895016 1 1
0.011372750603969 0.0113671465096473 1 1
0.0161087445800362 0.0159219311254164 1 1
-0.00158473188948164 -0.00148922253092291 1 1
0.0307170171879323 0.0307037288818539 1 1
-0.0136416376522877 -0.0136048159906251 1 1
-0.0464266899279322 -0.0463612500672168 1 1
-0.0264139305394948 -0.0263406421447783 1 1
-0.0150605799531111 -0.0151219164981953 1 1
-0.0274503654876145 -0.0273637994608662 1 1
-0.000926528602407888 -0.000937056132479474 1 1
0.0124998650634352 0.0126503068006737 1 1
-0.0462761104652606 -0.046213380696283 1 1
-0.00835825821095455 -0.00834541097990144 1 1
0.0223905098719591 0.0222972927739745 1 1
0.0149651298746269 0.0149832633574485 1 1
-0.00855339098336647 -0.00855369815880559 1 1
-0.0118970197578338 -0.0118873995782331 1 1
-0.0401484974919263 -0.04006344527054 1 1
-0.00465859781923936 -0.00463444916077822 1 1
0.0548001261529836 0.0546403566444525 1 1
-0.00289069564031331 -0.00290890934317763 1 1
-0.0342021641153341 -0.0340773508318642 1 1
0.0168921729630899 0.0168543289683095 1 1
0.0147741314882425 0.0147482278063668 1 1
0.0551578965406341 0.0551733891027826 0 0
-0.0172687429047886 -0.0172199784624784 1 1
0.0312974263466209 0.0312383641477276 1 1
-0.0540159809747687 -0.0538830662135425 0 0
0.018529838839769 0.0184971305314986 1 1
0.0351280449990352 0.0350421586516482 1 1
0.0153542102720314 0.0153173744075704 1 1
-0.0335641704031611 -0.0334935226276759 1 1
-0.0161656451732808 -0.0161451060268373 1 1
-0.0465012973665377 -0.0461145414017203 1 1
0.00581866015700275 0.00578470425569965 1 1
-0.0493494630844233 -0.0491957145812455 1 1
-0.00453045678210826 -0.00454394598225703 1 1
[truncated: 34,518 more chars]
