# Supplementary material for: Bias caused by sampling error in meta-analysis with small sample sizes
Source: PLoS One. 2018 Sep 13;13(9):e0204056. doi: 10.1371/journal.pone.0204056 (PMC6136825; doi:10.1371/journal.pone.0204056)
Supplement: S4 File — (ZIP) [file pone.0204056.s004.zip › results N = 20 theta = 0 tau = 0 sz = 20-30.txt]

"cohen.dl.theta" "hedges.dl.theta" "cohen.dl.cp" "hedges.dl.cp"
-0.0223697148396455 -0.0212726475126432 1 1
-0.0462297240967755 -0.0453835937159195 1 1
-0.10347115322699 -0.100602750935576 1 1
-0.0261886344190533 -0.0259260714053332 1 1
-0.102684070820027 -0.0984484515587363 1 1
0.0189776437651653 0.0183601291777426 1 1
-0.0644156027640896 -0.0615373360374392 1 1
-0.0352677720537074 -0.0339050663597762 1 1
0.0374443475375955 0.0352531899071707 1 1
-0.000467776546483344 -7.3815108709999e-06 1 1
-0.100910460201168 -0.0976004652539605 1 1
0.0300798802583002 0.028754502251431 1 1
0.164250347244972 0.160026211958662 1 1
0.107178956770697 0.104617892862738 1 1
-0.0683353425262941 -0.0656487879458501 1 1
-0.083026194217302 -0.0813071064540474 1 1
-0.00739787248705368 -0.00898595208263731 1 1
-0.051659102923116 -0.0507737779712476 1 1
0.0475858162355507 0.0454731081276788 1 1
0.0536149662142558 0.0520334955754759 1 1
0.144601812615584 0.140539191516506 1 1
0.129248833959854 0.124883919251568 1 1
0.031412464456827 0.0285867618249544 1 1
0.0582684479422186 0.0566430828936211 1 1
9.91452466466251e-05 0.000953163455214743 1 1
0.205603000942264 0.199075097385372 0 0
0.0205446403948232 0.0194863297746601 1 1
-0.0883075849309781 -0.0855014458725703 1 1
0.0381498800062011 0.0374663252127658 1 1
-0.0952552969847832 -0.0918532733938084 1 1
-0.244918153563799 -0.238308821676306 0 0
0.0671745312593732 0.0643754137569142 1 1
-0.100436018270779 -0.0971384029882036 1 1
0.024055694403965 0.0234475108846028 1 1
-0.0506094252028802 -0.049071644927766 1 1
0.0629620068986497 0.061964860654776 1 1
-0.025309698270075 -0.0238943434034388 1 1
-0.0332971743658116 -0.0339251985490085 1 1
0.0121608334509159 0.0114029279473717 1 1
0.0606829867102605 0.0580245045019887 1 1
-0.085312023426712 -0.0825767929858843 1 1
-0.0076191771943671 -0.00726689751937588 1 1
0.0975425363255447 0.0925846701643339 1 1
-0.0227768680774879 -0.0226033762554972 1 1
0.141228662769108 0.137964569658838 1 1
-0.0116146391273427 -0.0117862283769621 1 1
0.0123111747612481 0.0107581054295495 1 1
-0.124310224028027 -0.120143303031836 1 1
-0.00299328517919369 -0.00232402270500636 1 1
-0.0843250705560183 -0.0803150453388277 1 1
-0.045992158245667 -0.0446604867128368 1 1
-0.0831788249882535 -0.081624149627834 1 1
-0.0712157965041491 -0.0688136229027383 1 1
-0.268463243586561 -0.260948828004881 0 0
-0.0715782538111136 -0.0686199329333399 1 1
0.0542507289149847 0.053034089942235 1 1
-0.0409245661569953 -0.0393068884593745 1 1
-0.0878028532513266 -0.0859146305399604 1 1
0.0956341025067541 0.0924954968859921 1 1
-0.0209542943548726 -0.0202339256007382 1 1
-0.135612147429552 -0.129885323300595 1 1
0.00230683469010678 0.00303422076622937 1 1
0.218544256549595 0.212044805552601 0 0
0.136873905053917 0.133778284152437 1 1
-0.0363732729159402 -0.0359882503138961 1 1
-0.05323300328308 -0.0517674051852293 1 1
0.0293535649134214 0.0283285661294528 1 1
0.0686617865640796 0.0673441165820509 1 1
-0.213607363113906 -0.20944317479353 0 0
0.0492259480282395 0.0480323187856354 1 1
0.0565423847516402 0.0558588660516866 1 1
-0.026857412111848 -0.0262844602178381 1 1
0.190460460201472 0.185083943500943 0 0
-0.169774144248678 -0.165942172521467 1 1
0.0536159186522794 0.0516397912882729 1 1
0.0684183667684942 0.0671330046697989 1 1
-0.104639048265062 -0.10177551073759 1 1
0.0199692828104404 0.018574524536442 1 1
-0.151452437879365 -0.146252302960908 1 1
-0.0721334725015583 -0.0706801614776797 1 1
-0.0743484723254693 -0.0728350845962308 1 1
0.0599828299339681 0.0585450501835167 1 1
-0.026164540010743 -0.0250686863479863 1 1
0.0220584911023543 0.0201821266096854 1 1
0.0683502818254838 0.0661498984506227 1 1
-0.187850598072798 -0.181460411781809 1 1
-0.146224947639339 -0.141961397135279 1 1
-0.11623388956069 -0.111519338556314 1 1
0.00670308510873189 0.00705973995114019 1 1
0.0121553513496363 0.0131901391485037 1 1
0.137649201571355 0.132372418888898 1 1
-0.175670920133036 -0.169756678552639 1 1
-0.0457310452926574 -0.0447289315144153 1 1
-0.0127280363524382 -0.0131700023818823 1 1
-0.120298026972322 -0.11592525422311 1 1
0.161475336824599 0.158618347232919 1 1
0.0712825031546947 0.0695855510066525 1 1
-0.0250093187973583 -0.024804854235135 1 1
-0.0908808149086173 -0.0883258720886475 1 1
-0.0977358258083251 -0.0960604562031759 1 1
-0.0865760026498014 -0.0833625700569661 1 1
-0.0162227829803325 -0.0156323811561627 1 1
0.0791240259456941 0.0768609379254424 1 1
0.0453202378077526 0.04447316710275 1 1
-0.0611637865994589 -0.0596405479956937 1 1
0.0367265910578929 0.0357835460911079 1 1
0.140129415020115 0.13659581694736 1 1
0.0523637432466335 0.0507201832724786 1 1
0.0353894866522326 0.0336754625018642 1 1
-0.174950961620584 -0.169751549377392 1 1
0.0574739835517534 0.0557059443904722 1 1
0.170458279976407 0.164094870219481 1 1
-0.0815970245962505 -0.0806367302368271 1 1
-0.0767791373755387 -0.0748873408308611 1 1
-0.0734032854990785 -0.069328752961064 1 1
-0.135035296477259 -0.131932090091133 1 1
-0.0100438212427533 -0.00988775053888441 1 1
0.0530915758827011 0.0510626302584909 1 1
0.0538786822801937 0.0528763856034469 1 1
0.283162081182841 0.276416807976659 0 0
0.0573316701728466 0.0540849035079193 1 1
0.0858162214239111 0.082719391677153 1 1
-0.0818442929358696 -0.0792701048123538 1 1
0.102328610533899 0.0993476786738011 1 1
-0.0294588090513712 -0.0274779169798851 1 1
-0.185539756233804 -0.180591278635303 1 1
-0.121358260774357 -0.11839103723463 1 1
0.0119042136146911 0.0115687106741015 1 1
-0.016859492767699 -0.0164135645941605 1 1
0.0487212600739893 0.0476300917917218 1 1
-0.156059041737468 -0.153167405614057 1 1
0.0646513989373692 0.0629219001431644 1 1
-0.0567921583336035 -0.0542137200202444 1 1
0.0973983678088818 0.0955434264187749 1 1
0.01867440945653 0.0193553866024791 1 1
0.0724815459909424 0.0701479665163892 1 1
-0.0424453104377207 -0.0422153424910855 1 1
0.109984206483334 0.10665462553872 1 1
0.0174582781962777 0.016269533269081 1 1
-0.144269095457215 -0.141085471725461 1 1
0.0108046714464864 0.0111319308394134 1 1
-0.0317676774923579 -0.031419204639103 1 1
0.17437038198629 0.171202097780433 1 1
-0.183096372518189 -0.177837806069479 0 0
-0.1793233368024 -0.174924528046203 0 1
0.11082411906894 0.10582347783027 1 1
-0.137232804474078 -0.133269634731801 1 1
0.0386466382383318 0.0372990492690054 1 1
-0.0280632477168989 -0.0269978608569859 1 1
0.139636157943163 0.136466380895281 1 1
-0.038679372913466 -0.037398948697422 1 1
0.116907913221762 0.114800069633138 1 1
0.217100689665953 0.21057679396515 0 0
0.0649612158619535 0.0625440520479468 1 1
-0.0760363798533611 -0.0745531006274322 1 1
-0.0367676547054949 -0.0359270877645339 1 1
0.0191052312955571 0.0201856809943537 1 1
0.0562395551201273 0.0548693860066043 1 1
-0.0528685169304597 -0.0512142756156101 1 1
0.137662278316776 0.134249522864832 1 1
0.132325430136944 0.130115719408408 1 1
0.0434937258518916 0.042469093670707 1 1
0.0993941362102849 0.0943640006291443 1 1
-0.0126447414278007 -0.0116871580391648 1 1
-0.198675040420822 -0.19291312243389 0 0
0.105566638013645 0.102267509886806 1 1
0.195518427207176 0.190569075510156 0 0
0.130664419344092 0.126978558288424 1 1
0.129570233626422 0.125036658189928 1 1
-0.046491327660832 -0.0452264165875856 1 1
0.0171448844423583 0.0156324908600884 1 1
0.0967417151962597 0.0941777938761538 1 1
0.0120772133585099 0.0116652607666675 1 1
0.0325051280895122 0.031508213598586 1 1
0.192869956782377 0.187245285183156 0 0
-0.0575399695267843 -0.0568657504616169 1 1
-0.025212132314049 -0.0246645882380758 1 1
0.0722090707255868 0.0696857579968653 1 1
-0.0383952168742575 -0.0380522395706853 1 1
-0.146256418471386 -0.141761180194673 1 1
-0.0689826943385328 -0.0655483953105365 1 1
0.052004750403655 0.0503679043982601 1 1
-0.0911055990750562 -0.0885101210961097 1 1
0.0296544847845023 0.0281693475584116 1 1
0.119554649057068 0.115634133248401 1 1
-0.096648715045971 -0.0933078640346356 1 1
0.0946367821827215 0.0917729965043649 1 1
0.0458503896561611 0.0454062664158943 1 1
0.117782941793725 0.114046323315712 1 1
-0.0789624901418707 -0.0770086102595681 1 1
-0.00187540590714415 -0.00231276720122378 1 1
-0.0929887897142132 -0.0906348924911109 1 1
0.0516937862311556 0.052635972857981 1 1
-0.0266030510658178 -0.0255841640942187 1 1
0.0688248618225271 0.0666866772513336 1 1
-0.119041048076815 -0.115415256529292 1 1
-0.177145125353292 -0.172719019580231 0 1
0.0111137015060067 0.0105399952938073 1 1
-0.0297155955980877 -0.0300346302815797 1 1
-0.0903083468955991 -0.088327476681287 1 1
-0.214910074726071 -0.208678864833443 0 0
0.0686904784464577 0.0669723127258256 1 1
-0.0485928011106905 -0.0467625489305351 1 1
-0.00555951797099196 -0.00453659213185043 1 1
-0.0186741307680695 -0.0172547928425999 1 1
-0.0914040472792524 -0.0896406592068584 1 1
-0.0709077405975218 -0.0691643918161768 1 1
0.0539295552402189 0.0531999749214847 1 1
0.00673004492840399 0.00767897487915788 1 1
-0.0383566381637022 -0.0385569144633039 1 1
0.0888005469530929 0.0857703143131575 1 1
-0.0434051277846539 -0.0435027793411488 1 1
-0.0357132360625873 -0.0356778247221676 1 1
-0.185942075618844 -0.180929908691156 0 0
0.0336811157109658 0.0321927826312345 1 1
-0.202500108905921 -0.195714065469871 0 0
0.0563280430170114 0.054361745004769 1 1
-0.0721247617003072 -0.0695216537789904 1 1
-0.148048830382272 -0.143653773381761 1 1
0.0645911710080667 0.0637860951050448 1 1
-0.0858269700790403 -0.0825504716579634 1 1
-0.0638129192468715 -0.0620227731262625 1 1
0.0291545888642473 0.0280948468090466 1 1
-0.0667584271975623 -0.0649379291346081 1 1
0.0805072308236984 0.077570565143222 1 1
0.0932818453893675 0.0901429606121975 1 1
-0.0723166052951141 -0.0708126134021781 1 1
-0.0190863151422103 -0.0183471718474082 1 1
0.0268871374173072 0.0264980647632451 1 1
-0.0856692544947663 -0.0829141880064867 1 1
0.0411626050121476 0.0402426292272291 1 1
-0.0464097200639229 -0.0461757874597778 1 1
0.216781851952713 0.211023767376341 0 0
-0.038907848766022 -0.0378482887306539 1 1
0.0907235383142417 0.0873585368662999 1 1
0.039687514489797 0.0388315018474159 1 1
0.0823360339212773 0.0810523296926311 1 1
0.132737518293243 0.128962205089538 1 1
0.125123888661495 0.122378797670769 1 1
0.0542024730642018 0.0535738649080899 1 1
-0.0470907794936001 -0.0461087917029936 1 1
-0.0679076874551931 -0.066140154669631 1 1
-0.0774049852112415 -0.0751216807865579 1 1
0.0367108068501829 0.0354457304274424 1 1
-0.107633250220089 -0.105626463707094 1 1
0.189539326238051 0.182769434670767 1 1
-0.00958866126223354 -0.00910683699941072 1 1
0.0312263842152444 0.0296208963478413 1 1
0.128988801226181 0.125084817195373 1 1
0.229554475308629 0.223148563081368 0 0
-0.110909316492244 -0.107559889508462 1 1
0.152343908435899 0.14869271597291 1 1
0.0240366202658252 0.0238500563615874 1 1
0.148572415067456 0.1454692131053 1 1
0.0497882405785915 0.0484175046633507 1 1
-0.000701287344531107 -0.000374348230056526 1 1
0.163233951132662 0.157486910055719 1 1
0.101865751616323 0.0995558485673964 1 1
0.0427391215222418 0.0414790189787419 1 1
0.108534257322369 0.104488067839246 1 1
-0.0356439934673904 -0.0346260829483741 1 1
-0.181228402155206 -0.175225027048699 1 1
0.101250075544352 0.100102535853933 1 1
0.0266762602516051 0.025301996402203 1 1
-0.138653970885913 -0.134562432066665 1 1
-0.00671084926435828 -0.00750060626855576 1 1
-0.0712048925299046 -0.0692525781430152 1 1
-0.0496556825598011 -0.0471636437497909 1 1
-0.0195398553898822 -0.0186691663260766 1 1
-0.0604063382045808 -0.0593843753271893 1 1
0.111894879136279 0.10863877867754 1 1
0.0603320380308486 0.0586379556041873 1 1
0.0821982340685414 0.0800937979209974 1 1
0.087946024840381 0.0854133848215704 1 1
0.0780480601290666 0.0772183580349528 1 1
-0.102637212765348 -0.0996701710865402 1 1
-0.0700847663524399 -0.0681143020163661 1 1
-0.00357777027429839 -0.00345632379565805 1 1
-0.0421881960565264 -0.040523431764059 1 1
-0.0765007819864288 -0.0743875053754911 1 1
-0.134259554717742 -0.130480199697015 1 1
0.0135428133211093 0.0122852576683006 1 1
0.0160446492604826 0.016860900428433 1 1
-0.0861631896965162 -0.084231165565784 1 1
0.0453992598928165 0.0441399031709677 1 1
0.17089594344616 0.165792269062606 1 1
-0.0230823401931778 -0.0213862121742734 1 1
-0.0475524374479979 -0.044466023367996 1 1
0.0588493029644884 0.0578713484767136 1 1
0.0812707901566544 0.0794610708785729 1 1
0.0364742841237409 0.0361968580468787 1 1
0.207552330526762 0.201485843572327 0 0
-0.0469528117198689 -0.0466257435608078 1 1
-0.0289595466583865 -0.027888971836484 1 1
-0.0590600842111472 -0.0575380323099053 1 1
0.0419331133968495 0.0401214443243142 1 1
0.0394349341076131 0.0384000200369201 1 1
0.018048338445698 0.016736345392269 1 1
-0.0954327079311369 -0.0926919768294148 1 1
0.0906995450622074 0.0875272758830387 1 1
0.111700335457619 0.108597974489117 1 1
-0.00762898370636762 -0.00702353253568252 1 1
0.0923370468362913 0.0885543185070533 1 1
0.040304927309561 0.038694039261169 1 1
9.02725408104435e-05 0.000627904493671904 1 1
-0.0315739575037853 -0.0313960355498461 1 1
0.125202964108807 0.121193333119616 1 1
0.0234794450481942 0.0229116298349353 1 1
0.0411462530124446 0.0390702273652021 1 1
0.0553432526691263 0.0526958391381916 1 1
0.0364558496004861 0.0347646596429012 1 1
0.0973586256265498 0.0948607961183544 1 1
0.0471750072686776 0.0456044892120991 1 1
0.000620519220480974 0.000386128609224788 1 1
0.069499694762012 0.0680556255237329 1 1
-0.0385989118622594 -0.0368985052918821 1 1
-0.00775325930583878 -0.00724909814974728 1 1
-0.0712594346998209 -0.0676346691063282 1 1
-0.0701647760351143 -0.0688410433044405 1 1
0.131301986980916 0.127260129468318 1 1
-0.0594080476886574 -0.0573341765679548 1 1
0.0045893601023208 0.00340742479043077 1 1
-0.0179066619329382 -0.0181070258963318 1 1
0.0736550959481357 0.0718495053906357 1 1
0.0144528060433992 0.013966263599069 1 1
0.0028638578218516 0.00309403858324701 1 1
-0.0105766988174364 -0.010397969827584 1 1
-0.125001315373423 -0.121290813510984 1 1
-0.0920393832363788 -0.0892319599008865 1 1
-0.0478344121229324 -0.0465268724207082 1 1
-0.00507363081573578 -0.00455725501834435 1 1
-0.0663112213068675 -0.064755444708024 1 1
0.00345798409354829 0.00324946809361686 1 1
-0.0416125295050477 -0.0398857764723801 1 1
0.146203704774172 0.141477121296361 1 1
-0.0459398253716718 -0.0446440095352175 1 1
0.0059613569934567 0.00573585649964379 1 1
-0.0083699383075087 -0.00701444082599903 1 1
0.120094610618164 0.117058709317216 1 1
-0.0942113093267957 -0.0924317297204992 1 1
0.00775715117977403 0.00713494977326343 1 1
-0.172644919828108 -0.166387888452772 1 1
0.0335369058594046 0.0329481033716195 1 1
0.0561856042682323 0.0545539365857838 1 1
0.00159808551228617 0.00322751845235677 1 1
-0.040758703300146 -0.0390594741322312 1 1
0.0457101865963934 0.0433908156965931 1 1
-0.13534495209421 -0.131219968290185 1 1
0.0207391171813023 0.019749008756285 1 1
0.0761725572652778 0.0737108027768194 1 1
-0.0599243308399 -0.057932226862992 1 1
0.158737512352467 0.154013998393419 1 1
0.0900512095241829 0.0877362592327951 1 1
0.0417556281190908 0.0394673614548383 1 1
-0.171372093724035 -0.166947800981027 1 1
0.108899008833931 0.106139531017393 1 1
-0.0388960763023358 -0.0369447310211773 1 1
-0.149680147118437 -0.145328104967387 1 1
0.0015804932402996 0.00208188081243807 1 1
-0.0596017175627533 -0.0571164863487979 1 1
0.0147841108758346 0.0139118768827527 1 1
0.169076788031525 0.164349949964064 1 1
0.113821467819953 0.11000841538713 1 1
0.151439829856917 0.14785101683397 1 1
0.0506779114517102 0.0493431186338782 1 1
-0.0808235883259874 -0.0778797734272607 1 1
0.00774702808477293 0.00843496261802375 1 1
0.0173382219410928 0.0165654137327051 1 1
-0.0330884031107252 -0.0328553890154564 1 1
-0.142634899993923 -0.138256200537353 1 1
-0.0954742605956314 -0.0917009289417292 1 1
-0.00451236545427995 -0.0050709080688965 1 1
0.140628047622941 0.137759196913632 1 1
-0.116344480102747 -0.11272797767871 1 1
0.0377724965143208 0.0364667249603276 1 1
0.00731673459474792 0.00681327384114742 1 1
-0.0498600553179105 -0.0481364837937039 1 1
0.0492612810760631 0.0472267629873952 1 1
0.00439972560630955 0.00488928243512756 1 1
0.0575253959294754 0.0559862664012886 1 1
-0.0976379578145969 -0.0945791732872801 1 1
0.113203999546613 0.109355373032996 1 1
0.0413383925174397 0.0395928530656878 1 1
-0.073756520466241 -0.0717923043452092 1 1
-0.0195247540418351 -0.0195762282735491 1 1
-0.0307145019360836 -0.029654313027173 1 1
0.0800052902346062 0.0778570980513726 1 1
0.0734130747522083 0.0712619355874465 1 1
-0.020591913373326 -0.0198185387685237 1 1
-0.00577782529366009 -0.00598561802142311 1 1
-0.0473594445354737 -0.0457342653156703 1 1
0.0204674228640853 0.0200124910833262 1 1
0.102238013371813 0.0993119010509973 1 1
-0.0791453103118207 -0.077142880451785 1 1
0.132921147208917 0.128810990570048 1 1
-0.0605305191741454 -0.0589883573432085 1 1
0.166904595343658 0.162402444470772 1 1
-0.0106788419732945 -0.0106151318724832 1 1
0.0949744206907372 0.0924540897886443 1 1
-0.0618021689803482 -0.0592347551861077 1 1
0.0292686990103086 0.0283434274684634 1 1
0.0323140212860905 0.0303064769095015 1 1
0.0366608560698429 0.0335019074050567 1 1
-0.0733570591432089 -0.0713048025203216 1 1
-0.0125147137624541 -0.0122673305744004 1 1
-0.123931617339893 -0.120582817516165 1 1
0.0589406982430486 0.0567353339261274 1 1
-0.0362092498724332 -0.034168835115501 1 1
-0.0492265848568098 -0.0487087505771001 1 1
0.0218149807715132 0.0218497868559721 1 1
-0.0893369673159299 -0.0878853848463187 1 1
-0.115340077957597 -0.112075753617062 1 1
-0.0659623198292488 -0.0630561042726442 1 1
0.190882812769316 0.184509960381681 1 1
0.106259270789391 0.103590380297034 1 1
-0.0531863543517863 -0.0513716824110989 1 1
0.0245367418235864 0.0237722075791621 1 1
-0.0794608122390686 -0.0766981472313989 1 1
0.0260898667544542 0.0245651310903411 1 1
0.165739192085747 0.161279103592371 1 1
-0.0700809322550463 -0.0672218084969691 1 1
-0.0760235473574503 -0.0737268674813327 1 1
0.1476570854421 0.143331566184589 1 1
-0.0350446477007351 -0.0344845116758338 1 1
-0.231710478352449 -0.225547172462055 1 1
0.152422355048789 0.147639897341985 1 1
0.11905945050168 0.115931106460616 1 1
0.104760752581049 0.101437458051394 1 1
-0.0964047998000283 -0.0936921957686345 1 1
0.114288495089345 0.111585471381566 1 1
0.0524956480641098 0.049995177736537 1 1
-0.0734076714151755 -0.0713206255249845 1 1
0.0294965793474576 0.0295614548281547 1 1
-0.00617418015850134 -0.00597548097428331 1 1
-0.012250260034097 -0.0117928963894502 1 1
-0.0027497200787368 -0.00214511596483727 1 1
-0.0651549340463245 -0.0632323022987165 1 1
-0.0421296201065925 -0.04053643470429 1 1
0.0221293088829385 0.0211057523952882 1 1
0.0738395480247185 0.0711760262659057 1 1
0.105379257735274 0.103691488836966 1 1
0.0690027418813287 0.0672412936083442 1 1
0.107250682889076 0.103689701730013 1 1
0.11053546690722 0.105702325281532 1 1
0.134629016598267 0.130634249120422 1 1
0.0192300552692948 0.0206226720702544 1 1
0.0244979760006988 0.0234923879162195 1 1
-0.0965102723752756 -0.0930996825772415 1 1
0.108804731689456 0.10660106933971 1 1
0.105405070554343 0.102005670294355 1 1
0.0503201467014329 0.0471317524662224 1 1
-0.0820058876535238 -0.0798267900007425 1 1
0.0486244963603994 0.0476649931124791 1 1
-0.0787231163999704 -0.0759409123031961 1 1
0.151908447880388 0.147295783892633 1 1
-0.077213470194424 -0.0758323908285058 1 1
-0.079263853182526 -0.0761880390153223 1 1
0.0922400238886938 0.089349440857512 1 1
-0.0806945006109201 -0.0786379540260464 1 1
0.0295089587806185 0.0298861963439633 1 1
0.135004461403806 0.130618686527043 1 1
0.0229778507811979 0.0232641789946543 1 1
0.00535076063926645 0.00367154878641601 1 1
0.123773193354643 0.119104344467348 1 1
0.101176302112798 0.0979690313812801 1 1
-0.027153590402729 -0.0261460749036087 1 1
-0.023258775169526 -0.0230233278338463 1 1
0.192937306030477 0.187433074371112 1 1
0.0726962720172183 0.0691987013548445 1 1
-0.0207876806414884 -0.0204356528457208 1 1
-0.111382874570102 -0.10782575274405 1 1
0.056762343577127 0.055699996020943 1 1
0.0924556299603846 0.0904090438328607 1 1
-0.0825563022224141 -0.0790910461424292 1 1
-0.13913598212188 -0.13474317015024 1 1
0.10267646509251 0.0988736278844573 1 1
-0.0901566496966392 -0.0872376377579217 1 1
0.0602381679701137 0.0587956721402354 1 1
-0.00272055241657835 -0.00193694131470205 1 1
-0.155409716382837 -0.150851786982775 1 1
0.0761371390024978 0.0737104853173198 1 1
-0.172314411841342 -0.167126270686523 1 1
-0.16494919260925 -0.159300883022315 1 1
0.121964746954069 0.117091322628866 1 1
0.0713599344478187 0.0698137748531147 1 1
0.0229983284828902 0.0221841834200715 1 1
0.0560874745868461 0.0547388635812029 1 1
0.185186501954251 0.179702004032026 1 1
0.033621957986386 0.0326465696889241 1 1
-0.0522272360146117 -0.0500930831830574 1 1
-0.0720611521644418 -0.0701018356724261 1 1
0.0197555369883716 0.0190256084260047 1 1
0.0403732910980484 0.0387842396030825 1 1
0.143497043471992 0.13972036869038 1 1
-0.0328512535777024 -0.0321055060106108 1 1
-0.0907085502117549 -0.0879182603379464 1 1
0.0217279312034631 0.0221327487050527 1 1
0.0977061975738806 0.0948065488790875 1 1
-0.0338013019391047 -0.0344456725987503 1 1
0.0773974042514216 0.0741967008404994 1 1
0.0544805602406035 0.0533614874304312 1 1
0.0598651710802708 0.0577411619316267 1 1
-0.0511743542283025 -0.0498439761239644 1 1
-0.028839670836786 -0.0280199979379861 1 1
-0.0932219419240282 -0.0911359283220342 1 1
-0.00293046382760605 -0.00259446229082162 1 1
-0.0168139025673569 -0.0174321328270084 1 1
0.11692392135717 0.113727477914967 1 1
0.0458908401893973 0.0450793289075651 1 1
-0.0188640623128233 -0.0181455866197854 1 1
-0.0301456656273349 -0.0293808428680091 1 1
0.169636038882963 0.164711271925157 1 1
-0.0631121678406999 -0.060879412550391 1 1
0.0636407211768378 0.0615878651480898 1 1
-0.150012375826205 -0.146068168308646 1 1
0.0415907126444756 0.0405833783205513 1 1
-0.000884366517030588 -0.00136679491053276 1 1
0.0902981785940797 0.0876218636680204 1 1
0.00264874264107529 0.00197965005746546 1 1
0.100919423462854 0.0973629932994765 1 1
-0.112833325744885 -0.109530654296173 1 1
-0.0558784984177769 -0.0529387186529148 1 1
0.0374019926923816 0.0337645906737034 1 1
0.0683326575400672 0.0656142249636726 1 1
-0.0635408847898215 -0.0612713659143201 1 1
0.0883207343820554 0.087787593098644 1 1
0.0333014318868083 0.0321733449498055 1 1
-0.0655825845444914 -0.0641056365478066 1 1
-0.0315203117469732 -0.0309796493268642 1 1
0.108629901343135 0.104942719111903 1 1
0.0114974604181278 0.0109914086669877 1 1
-0.132543413462036 -0.128727931251113 1 1
-0.0159961666814986 -0.0150086966691923 1 1
0.0436849942770179 0.042330752458944 1 1
-0.0313809443001193 -0.030380143929877 1 1
-0.00513589379768305 -0.00711321148804062 1 1
0.0760597544256729 0.0733653825647322 1 1
-0.049184059446612 -0.0468617362335437 1 1
-0.119762690964574 -0.115975337258606 1 1
0.0179062090532345 0.0157921314646345 1 1
-0.0743245818226757 -0.0726135023705081 1 1
0.0439477348504839 0.0427175507464742 1 1
0.117684245442049 0.112779502434274 1 1
0.0297020990233911 0.0289790061294234 1 1
-0.0364927178224867 -0.0348498038287307 1 1
-0.0208293339646049 -0.0204138582801771 1 1
-0.0195064383073905 -0.0188841153141188 1 1
0.214226471444352 0.208662959497398 0 0
0.0478378041181794 0.0466130494712817 1 1
-0.0596117814592685 -0.0571885213339199 1 1
-0.216572167266339 -0.207685556984867 0 0
-0.0617422530300749 -0.0595432212334226 1 1
-0.0957710732376536 -0.0926797223003651 1 1
-0.0438804718226201 -0.0422022231158724 1 1
0.0763581112716523 0.0743907231528688 1 1
-0.0821259699171125 -0.0790026851750663 1 1
0.103049316846412 0.099238505585996 1 1
-0.0710815632479162 -0.0690517231386286 1 1
0.0649004428428375 0.0623053588539672 1 1
-0.104460801422496 -0.100140521935617 1 1
-0.0676558329757254 -0.065314374722284 1 1
0.0746156111054453 0.0741266446777932 1 1
-0.0246736149851876 -0.0249383505215111 1 1
-0.00916664663716715 -0.00795920944744308 1 1
-0.0345063924188491 -0.0329144288545318 1 1
0.091360310032332 0.0888592031173562 1 1
0.0591294006606357 0.0565918779064863 1 1
-0.0309458936055678 -0.0305918029918319 1 1
0.010186781044438 0.00950440093497689 1 1
0.10872448239599 0.105152335393495 1 1
0.105405391965443 0.102519071843568 1 1
0.184515670960354 0.178167933195816 1 1
-0.0760396761387157 -0.0746970215151189 1 1
0.252283917377905 0.244716628480799 0 0
0.0771237010950222 0.075237456507064 1 1
0.0718082492117224 0.0706627789414783 1 1
-0.00888724967826487 -0.00837277942628509 1 1
-0.0582934770741994 -0.0576134029235286 1 1
-0.0714660165522236 -0.0700731302045613 1 1
0.143147261480007 0.13896623755358 1 1
0.083136098850406 0.0802549691258943 1 1
0.113709376020512 0.11091042395402 1 1
0.149836446103515 0.144588766276384 1 1
-0.146392088937727 -0.141584257225919 1 1
-0.0203593332008418 -0.0203294688068326 1 1
0.00232548799949316 0.0011546962453654 1 1
0.155877077576906 0.151286463358327 1 1
-0.188695391521511 -0.183042176280844 0 0
-0.128860564620034 -0.125479422477895 1 1
0.0888758730375504 0.0864667628364174 1 1
-0.123283456663039 -0.120756969607685 1 1
-0.0751489486756856 -0.0723959425037524 1 1
-0.0139458659598254 -0.0145815011255454 1 1
0.0182750168345595 0.0183107814562225 1 1
-0.149958637726923 -0.146043117267715 1 1
0.144914507935676 0.140953793291726 1 1
-0.00429289487166339 -0.00479699273343395 1 1
0.0287737532467353 0.0257886069437674 1 1
0.125671274775423 0.122311835978949 1 1
-0.107522918928104 -0.104315132147074 1 1
0.0790801262139079 0.0767465617338945 1 1
0.126003490292343 0.123202459431995 1 1
0.047266636799353 0.0467331266081061 1 1
-0.0491734392551189 -0.0485268917804888 1 1
-0.0989775050440688 -0.0964963935704721 1 1
-0.0499517203153738 -0.0495476585614337 1 1
-0.0579871881313437 -0.0559386171208906 1 1
-0.118363432296208 -0.114747051340412 1 1
-0.0899629530880634 -0.0879883555388806 1 1
-0.0430537870765038 -0.0429788896343477 1 1
0.0544733245522889 0.0524949931670009 1 1
0.0339544920398594 0.0326275690960866 1 1
0.00161914037157485 0.00173585138655519 1 1
-0.0277533583232847 -0.027610755086523 1 1
0.0694815810691005 0.0674879148656503 1 1
0.0287576270901215 0.0273350862102622 1 1
-0.00430562998258859 -0.00453501978669215 1 1
0.0533265170583248 0.0512414189240827 1 1
0.0269186476878546 0.0260709937969109 1 1
-0.122448975475978 -0.118955250900067 1 1
-0.0832690459995356 -0.080431674327861 1 1
-0.0423814885196427 -0.0425019488954706 1 1
-0.0853913353057899 -0.0815921165567132 1 1
-0.13042594598736 -0.126282164562303 1 1
0.0410898878384903 0.0397387136829052 1 1
-0.0398395443897699 -0.0384122875445289 1 1
0.127088022294835 0.123235956970184 1 1
-0.0250517996590087 -0.0252329106713982 1 1
0.049775411467637 0.048041211608789 1 1
0.0719255920200525 0.0704764541001489 1 1
-0.0413014219466711 -0.0395115741857202 1 1
-0.0607565698623465 -0.0588824551932768 1 1
0.0573702481351032 0.0566865910394005 1 1
0.0562261278087688 0.0547445772313553 1 1
-0.0484405399221109 -0.0463190468714468 1 1
0.12360727497403 0.119657561812212 1 1
-0.0794947408451498 -0.0783080526893727 1 1
-0.0296649953121424 -0.0286008939626445 1 1
-0.159872506636091 -0.15518060923742 1 1
-0.0746779329599033 -0.0724872779927877 1 1
-0.144682177670356 -0.140108170921095 1 1
-0.016882479084624 -0.0166132250493792 1 1
-0.0211529435161838 -0.0211865348547737 1 1
0.15192543677474 0.147786821714995 1 1
-0.0445301018794277 -0.0445663253763542 1 1
-0.0397449442166809 -0.0387925096328385 1 1
0.0789586057958025 0.0769429365854558 1 1
-0.00113525966252483 -0.00211292290158247 1 1
0.0451693199187062 0.0443048116512015 1 1
0.0244912108622466 0.0236630017618567 1 1
-0.0860643152711664 -0.0837388745747831 1 1
0.00270754942558794 0.00328943076718755 1 1
-0.0180135590344053 -0.0167008531778396 1 1
0.0124777576710314 0.0120492710586759 1 1
-0.0161343890510045 -0.0149116704693445 1 1
0.00949082737856696 0.00804759901213897 1 1
-0.146867854906504 -0.142585104145151 1 1
0.17290495201005 0.168768960576218 1 1
-0.101984632755701 -0.0991081345270413 1 1
0.096263768516686 0.0934247201141159 1 1
0.0937087082034764 0.0906456263546789 1 1
-0.167783014499119 -0.163557768848431 1 1
0.0115197778077935 0.0109269989046608 1 1
0.0918955796109423 0.0897158155320509 1 1
-0.141969006211541 -0.139000676846716 1 1
0.118880678399763 0.11572892927645 1 1
0.183007515563511 0.176431176006902 1 1
0.0358951002101279 0.0342075149225441 1 1
0.102615211129207 0.100625982476872 1 1
0.0535390295869686 0.0510384698679353 1 1
-0.0613985970642481 -0.0599533052822207 1 1
-0.00204336512939514 -0.00214776478970992 1 1
-0.19270215602814 -0.187826317135694 0 0
-0.0826843819461422 -0.0796165699156437 1 1
-0.0313243086472122 -0.0296108847774522 1 1
0.0318015070016049 0.0302789429825451 1 1
-0.0437534331603914 -0.0432344950480432 1 1
-0.0571753511513766 -0.0558899038061976 1 1
0.0999946871601907 0.0972687099529821 1 1
-0.0642692411908114 -0.0619753953295118 1 1
0.101533696307144 0.098663132632051 1 1
-0.000876964741501066 -0.000404523419593537 1 1
-0.0199338760040755 -0.0200566244495339 1 1
-0.0939266932307338 -0.0905142208193384 1 1
0.00173303705063988 0.00197542922449824 1 1
-0.0188366843537012 -0.0177867644100947 1 1
-0.139031703310581 -0.134885788157334 1 1
0.0013189329112219 0.000391234394868882 1 1
-0.0796422679599132 -0.0784002054355306 1 1
0.0125465794201744 0.0121151547438728 1 1
0.00969994923477907 0.00963442002253538 1 1
0.180012384893565 0.174070075085778 1 1
0.0496683654015587 0.0481803913403057 1 1
-0.112903772376219 -0.107226804849669 1 1
-0.197221880290013 -0.191146960957016 0 0
-0.195993219076462 -0.189429411253367 0 0
-0.136004617947767 -0.131676506182868 1 1
0.0282800315028604 0.0269114232260165 1 1
-0.0459839690947145 -0.0443615680760492 1 1
0.137976846754855 0.134644459946574 1 1
-0.149656446056376 -0.145082185772786 1 1
-0.0712257156752739 -0.0678287145902913 1 1
-0.0252299741540315 -0.0239997896168281 1 1
-0.106600470297363 -0.102628055311263 1 1
-0.0898144895920287 -0.0876906774051861 1 1
-0.081271277862776 -0.0791924385038027 1 1
0.051408615937131 0.0503256757401171 1 1
0.144776327790458 0.139915268471351 1 1
-0.0458664511571322 -0.0454319597428626 1 1
-0.143114591130916 -0.1375719680146 1 1
0.0096524298340144 0.00966411706858183 1 1
0.0229497810079754 0.0225538618175559 1 1
-0.0164972491343743 -0.0158765449786461 1 1
0.00386143835430943 0.00388188880434294 1 1
-0.0709663848824682 -0.0691800332435592 1 1
-0.0950059872412464 -0.0923466611337042 1 1
-0.10528282647657 -0.103747065529426 1 1
0.096197279311811 0.092031750495758 1 1
-0.0246933699924124 -0.023497369570966 1 1
0.0205702025891653 0.0190997255807541 1 1
0.105834285225022 0.102003669125631 1 1
-0.125354379609859 -0.121623446273478 1 1
0.0892180059486061 0.0869831084306552 1 1
0.00919061749141453 0.00892435221360112 1 1
0.00498011752261168 0.00514270362533961 1 1
0.00855205125458415 0.00914226133510655 1 1
-0.0275117001001873 -0.0261714493129252 1 1
0.0214276293922699 0.0209949049410456 1 1
0.218215471535407 0.21249103980706 0 0
0.213197368913671 0.206663337174825 0 0
0.0987975579988734 0.0957798653906754 1 1
0.139200057488123 0.135188148843505 1 1
-0.0791742543181646 -0.0759985843673218 1 1
-0.0143317498830676 -0.014301158401394 1 1
0.121840906120623 0.118674347336724 1 1
-0.0435111189363353 -0.0421856331673882 1 1
0.0023496415713728 0.00286512665231138 1 1
0.0280601937061381 0.0275390274028488 1 1
-0.159119668082912 -0.156080004885137 1 1
0.0516025391527107 0.0494612375088362 1 1
-0.125568946857927 -0.121513393779221 1 1
0.0431334297997487 0.0418727297992566 1 1
-0.0249954651843653 -0.0246446466800184 1 1
-0.153281704571771 -0.149529189640796 1 1
0.0211930669133122 0.0207122196831347 1 1
0.182605196298299 0.175417608149717 1 1
-0.1042871603842 -0.101540870063614 1 1
-0.0402363121456006 -0.0386969664138323 1 1
-0.172585556998097 -0.167492717649439 1 1
-0.0928407931357296 -0.0906489144841637 1 1
-0.0406832293590255 -0.0396611566744037 1 1
0.0124930863412345 0.01228358553094 1 1
-0.0789080734385909 -0.0765820177623063 1 1
0.0436933090573365 0.0429560203714647 1 1
-0.17074700839342 -0.16696238154592 1 1
-0.132539241980323 -0.128453955193454 1 1
-0.0516080397625408 -0.0503120849178547 1 1
0.105311285172789 0.102428956593486 1 1
0.00612701614127855 0.00651616574236975 1 1
-0.00151794115330115 -0.00168822795956941 1 1
-0.0951287941379198 -0.093102202827403 1 1
-0.0119423427724831 -0.0107376670292464 1 1
0.0474830464833826 0.0458121220840258 1 1
-0.0119289785025882 -0.0111340676013107 1 1
0.0651397995871825 0.0635401926631963 1 1
-0.0673656132201218 -0.0648180170697609 1 1
0.0136231033648893 0.0128516303452666 1 1
-0.0550706512932527 -0.0539422249605194 1 1
0.00650367234797772 0.00644420138796196 1 1
-0.000544579063467179 0.00168077704095179 1 1
0.116505636130563 0.114542598103341 1 1
-0.0512072551417835 -0.0506414701092513 1 1
-0.0163804909044073 -0.0158791805979352 1 1
-0.0555139700877432 -0.0546132789562537 1 1
-0.00229533035622072 -0.00242509782301609 1 1
-0.0564026780173546 -0.0539534266202516 1 1
0.0749884398014872 0.0712328302499764 1 1
-0.0262392870748721 -0.0235070977650271 1 1
-0.00564248347218895 -0.00521749340379747 1 1
-0.0918586079269837 -0.0894915314586593 1 1
0.033450505983555 0.0336711388718736 1 1
-0.0988809125033415 -0.0954782627913799 1 1
0.0305119854417749 0.0295869818680229 1 1
0.00435565446534665 0.00449491224090169 1 1
0.0364517290679564 0.0363242950168838 1 1
0.154249431660453 0.149335178835641 1 1
0.0837063257147444 0.0810415996154192 1 1
0.0281244730850019 0.0269913865534158 1 1
-0.168608162728842 -0.162092841607633 1 1
0.128830111530017 0.12525582974288 1 1
0.0241376001973798 0.0232133192735784 1 1
-0.105554979908594 -0.102274851688554 1 1
0.0160590566517749 0.0166054414777646 1 1
0.0823993318456214 0.0805070680023771 1 1
-0.0400877845347954 -0.0399523001564565 1 1
0.0721218139959075 0.0690776463309643 1 1
-0.0426703251602179 -0.0410269178592232 1 1
-0.104173874322006 -0.100976147430422 1 1
-0.0760397577776456 -0.0730340801563961 1 1
0.0205628688309056 0.0197018760344914 1 1
0.00425567160456246 0.00408243353815104 1 1
-0.117602654268753 -0.11327052176606 1 1
-0.0633416681831214 -0.0616589848520582 1 1
0.0214362650494247 0.0208372186879066 1 1
0.0948098759614726 0.0905144902106249 1 1
-0.00394230783060782 -0.00466596348991747 1 1
0.0645849610529585 0.0627907618795253 1 1
-0.16881344668732 -0.16406130576542 1 1
0.101848892131455 0.0995700171999783 1 1
0.0634037215950592 0.0627602773977224 1 1
-0.0173997794070231 -0.017027842896056 1 1
0.0956211083729134 0.0933149437777875 1 1
0.136067617124732 0.132779044600069 1 1
-0.0154751892213505 -0.015266809295525 1 1
-0.0439234460478905 -0.0424181787608726 1 1
-0.0673756778016216 -0.0657341258298245 1 1
0.0601871832254163 0.0586951301068591 1 1
0.0837778151255869 0.0813689176666065 1 1
-0.00886734412685387 -0.00990900018038976 1 1
0.0860749709515486 0.0839571965999942 1 1
0.0349312388989869 0.0329810650254907 1 1
-0.0542856579341116 -0.0540952405974533 1 1
0.0473068054877908 0.0456151704450803 1 1
-0.16639525553479 -0.160874889036849 1 1
-0.0785658828455184 -0.0762931492914235 1 1
0.0165871730231496 0.0166913165507593 1 1
-0.101913445907942 -0.0984846499707615 1 1
0.139373574727344 0.135489426622874 1 1
0.0921982205566078 0.0887707570262305 1 1
-0.0173941045209532 -0.0161972365278438 1 1
0.149027617463253 0.144486663210116 1 1
-0.146016002356666 -0.141929724186219 1 1
-0.0428775138928161 -0.0423306325757583 1 1
0.0353897785277439 0.0345880068482374 1 1
0.0550216387512508 0.0547023372765443 1 1
-0.114074953417509 -0.111300709196172 1 1
-0.166769208369165 -0.162652108481079 1 1
-0.0828579223961226 -0.0796481153126947 1 1
-0.0579595609311918 -0.0558511675616122 1 1
0.0222142375527932 0.0214956499430163 1 1
-0.00897555372221241 -0.00872582375815003 1 1
0.0232988484842895 0.0228030057113964 1 1
-0.000221753055600233 0.000520244930822365 1 1
-0.093429282383686 -0.0920264269464413 1 1
-0.00320977604020202 -0.00339447549219532 1 1
0.117859377758658 0.114515194632657 1 1
-0.0844188555752166 -0.0821055011690312 1 1
0.0791999695262559 0.0751379092635127 1 1
0.167105471893456 0.160079725583365 1 1
-0.109046567868251 -0.1057023453271 1 1
-0.017602455048434 -0.0169233373955922 1 1
0.141061380064778 0.13718992251085 1 1
-0.0598597806241007 -0.0576746952836547 1 1
-0.0856530687310843 -0.0826996840292172 1 1
-0.15294158319758 -0.148005252977879 1 1
0.232236149464518 0.224881139473337 0 0
0.0734893920933474 0.0710790398254661 1 1
0.0499380499389595 0.0482185948309132 1 1
0.129866254568262 0.125589272323087 1 1
0.0597949321981673 0.0582443590332634 1 1
0.115058258613101 0.109973360462205 1 1
-0.00697522374753428 -0.00670894607542141 1 1
-0.207683674861812 -0.201151988939489 0 0
-0.00315855924924083 -0.00213383367638342 1 1
-0.0556757375361304 -0.0541241190574592 1 1
-0.0752368092626977 -0.0726818008914849 1 1
0.00478180893733602 0.00429401766687278 1 1
0.0128645156341647 0.0124796598931975 1 1
-0.149280608584539 -0.145444146924825 1 1
-0.0341629188693282 -0.0330443996890523 1 1
-0.0688461602552224 -0.0661692242626701 1 1
-0.0443622724416263 -0.0420558672734559 1 1
-0.0410109183919373 -0.0397891954250759 1 1
-0.0923909953085215 -0.0895144185144845 1 1
0.0693075882965061 0.0673391586372871 1 1
0.0128205598609308 0.0134620012098393 1 1
-0.0698478651947824 -0.0678821615368719 1 1
0.045091734869982 0.0435600134039724 1 1
-0.0054394926126367 -0.00452533234849864 1 1
-0.0335667075488059 -0.0328406999503143 1 1
0.0933628598573075 0.0921157185979816 1 1
0.158009190657122 0.152414201689185 1 1
-0.0271432220366651 -0.0264881393185819 1 1
-0.00602915171299776 -0.00685903104249051 1 1
-0.00701030230670399 -0.00716330958923688 1 1
-0.0062843440063977 -0.00615032561639993 1 1
-0.0669891281132579 -0.0661319691321235 1 1
0.0924517130880086 0.0904058618060262 1 1
0.0202892633623959 0.0197686136890499 1 1
-0.0433056104865195 -0.0415674791345646 1 1
-0.0595633108205415 -0.0581324573933828 1 1
-0.0691940165814438 -0.0671878628411939 1 1
0.108065391074683 0.105462848472028 1 1
0.0538719157224979 0.051700130726512 1 1
0.0776315814007947 0.0751672148901123 1 1
0.0311330536862407 0.0303555401442375 1 1
0.00510243270226478 0.00508117153657818 1 1
-0.00742705364906399 -0.00711374372692634 1 1
0.0356746819101262 0.0347563986127351 1 1
-0.0982412770448907 -0.0954014583169935 1 1
0.0590641701184816 0.0563291992768519 1 1
0.0228137667537569 0.0230114106171058 1 1
0.0915918430637269 0.0885533998537125 1 1
-0.11985566428858 -0.11739687509156 1 1
0.113845096047702 0.110578303724376 1 1
0.20066428334104 0.195927408740722 1 0
0.158994254506988 0.154956816339887 1 1
-0.069561998563928 -0.0678607526824555 1 1
0.174434344971732 0.169683944196658 1 1
-0.013335587713343 -0.0142165426442902 1 1
0.081518448700534 0.0793317844415581 1 1
-0.0583485322047461 -0.0553799741864478 1 1
-0.085983441610339 -0.0836549230541218 1 1
0.107409306187134 0.103032411173824 1 1
-0.04500858880666 -0.0445516161340224 1 1
-0.0431058681031273 -0.041371104832481 1 1
0.0511417980551628 0.0489169653000843 1 1
0.0490340420342367 0.0472895470411407 1 1
0.0253416882507459 0.0245070438346239 1 1
-0.0405500796172486 -0.0395781968672802 1 1
-0.104803684694063 -0.102918597078201 1 1
-0.154929915270944 -0.15030753476976 1 1
0.0240922814451183 0.0235247432206246 1 1
-0.0966904948371182 -0.0932104529028029 1 1
-0.0391801975362241 -0.0382594458002017 1 1
0.00878718126857033 0.00840098647063179 1 1
-0.128684779417215 -0.125641726920027 1 1
-0.0193934197547504 -0.0193716842569577 1 1
-0.0806444201856506 -0.0792501711836225 1 1
0.0234970118916172 0.0233582745612753 1 1
-0.149074139170159 -0.144907952382755 1 1
-0.0170225172637075 -0.0161568997818889 1 1
-0.0382841131917602 -0.0376379791189987 1 1
0.0743059436601486 0.0728242380590052 1 1
-0.0218223065479944 -0.0206464290441197 1 1
-0.119087817331229 -0.115929145669322 1 1
0.00304811612711663 0.00422797342749573 1 1
-0.0428137835117011 -0.0422495581792953 1 1
-0.152298362252175 -0.147130506825654 1 1
0.193382489954348 0.188574184953048 1 1
-0.0845945882669389 -0.0815122728920752 1 1
-0.124312124923324 -0.120153005040036 1 1
0.0112307895052022 0.0125350966472978 1 1
-0.0219978023518511 -0.0219351754360753 1 1
-0.20280584394753 -0.197357296038107 1 1
0.0425895898431072 0.0425509566920899 1 1
-0.110800915677503 -0.107472875886541 1 1
-0.174903590505455 -0.169289572228923 1 1
-0.0234480702280382 -0.0228202145741576 1 1
-0.113805308330855 -0.110010941013677 1 1
0.0741940137128084 0.0714310578410871 1 1
0.0847821955461927 0.0832885186503719 1 1
-0.07820307270719 -0.0753256452720976 1 1
0.0912695136756235 0.0875026378475129 1 1
-0.172625538006227 -0.167662467240582 1 1
-0.0601507356146415 -0.0579772004249446 1 1
0.176002005342932 0.171170797986479 1 1
0.0336798735288704 0.0320582350837463 1 1
0.00165584240921175 0.00198013537869229 1 1
0.166178666937513 0.161602813003385 1 1
0.047830956998759 0.0461478390213568 1 1
0.1791944293362 0.175888150630259 1 1
0.135486893092897 0.130449647840042 1 1
-0.00977209980686699 -0.00880719449225504 1 1
-0.0487636241598466 -0.0485017465704152 1 1
0.0381108036862802 0.035388584261403 1 1
0.14584668291679 0.141350377408511 1 1
-0.109530206155815 -0.105942121907807 1 1
0.0866224455585095 0.0831585135691361 1 1
0.0415272135942875 0.0406290664704458 1 1
-0.0510915058646164 -0.0500685419117963 1 1
-0.0290398001799223 -0.0282355046545461 1 1
0.0512591170775284 0.0504029776830407 1 1
0.248604765571624 0.241936872440891 0 0
-0.0444696878376335 -0.0430029415238997 1 1
0.0633552453506896 0.0620880756035535 1 1
0.120433309602273 0.114969095256483 1 1
-0.0704612466589479 -0.0666431333464274 1 1
-0.0746732102878703 -0.0737017687432476 1 1
-0.0693327623864662 -0.0677129129839616 1 1
-0.0158865343262685 -0.0155007793684603 1 1
-0.025529324970013 -0.024355702529688 1 1
0.0520770960260396 0.0504592257513724 1 1
0.0480809577503245 0.0467497404992134 1 1
-0.0273086529774992 -0.0275908042214504 1 1
0.092180698395641 0.0881810228377307 1 1
0.0556555264845014 0.054101018401339 1 1
-0.120982003439606 -0.116617143229417 1 1
-0.0398607748190547 -0.0391186980810995 1 1
-0.012246762901225 -0.0120152402552233 1 1
-0.166605805982067 -0.161453368240316 1 1
0.0249097631885825 0.0249880489985666 1 1
0.0177116744608144 0.0166825006889521 1 1
-0.13002162633811 -0.12584246692286 1 1
0.13535009302377 0.131456662413931 1 1
-0.170901221135633 -0.166035145934753 1 1
0.0383491475590304 0.0375302969263952 1 1
-0.0529655901202443 -0.0523728666443129 1 1
-0.035283616194184 -0.0336502161253339 1 1
0.00717071310793252 0.00679140984897306 1 1
0.040504022293257 0.0394523472421721 1 1
0.0432660529797079 0.0426933229589094 1 1
-0.0124761955231724 -0.0128722041205816 1 1
-0.0453855244742571 -0.0451333739292733 1 1
-0.0139827768457022 -0.0131679874996919 1 1
0.100230146662395 0.0966248045153516 1 1
-0.0901995898228943 -0.0880142116181037 1 1
-0.0594903606131011 -0.0578944784838968 1 1
0.00938395189238788 0.0120409148133917 1 1
-0.00715331499074743 -0.00720590589929406 1 1
-0.0671729342813713 -0.0653604964388826 1 1
-0.0337231010267894 -0.0334889460577026 1 1
-0.0684635132930261 -0.066474077712133 1 1
-0.0677312779563837 -0.0665897071708459 1 1
0.101277823431102 0.0984815749478241 1 1
-0.0527390729686933 -0.0508406963020154 1 1
-0.200394661980014 -0.194207017466638 0 0
-0.0705836095538778 -0.0678647136016347 1 1
0.115018696226702 0.109491059572247 1 1
0.0233946960103568 0.0228360155272842 1 1
0.0121898245486641 0.0114094007941035 1 1
-0.138169728617393 -0.133246845504434 1 1
0.0138023749272663 0.0138110457516453 1 1
-0.0743771590149583 -0.0717563829247745 1 1
0.142251502252361 0.138526226952296 1 1
0.010751261457301 0.00851156265819989 1 1
0.0861466544592342 0.0822252913386975 1 1
-0.0668221426863568 -0.0653534483783719 1 1
-0.115910409055023 -0.112930151390272 1 1
-0.144070159457994 -0.138546107790931 1 1
0.113243495885522 0.109921696233743 1 1
-0.0640540884828083 -0.061318349930877 1 1
-0.0280796966780039 -0.0273769587149191 1 1
0.100881194826698 0.0981767560231634 1 1
0.0847783495341253 0.0822221036697786 1 1
-0.112529327888053 -0.109282019609585 1 1
0.0412754549228383 0.0403412029530008 1 1
-0.0137762038954 -0.0139594593499283 1 1
-0.117763014559118 -0.114489234076221 1 1
-0.0333031823863889 -0.0323763637036369 1 1
-0.0860205423478781 -0.0834997114316959 1 1
-0.251661057151732 -0.244869296129088 0 0
0.0924405361873773 0.0903780241608734 1 1
0.0525040170296276 0.04976852695094 1 1
0.0817370409394601 0.0802835375561045 1 1
0.120207618913604 0.116547821194583 1 1
0.171090776889712 0.165782235214523 1 1
-0.0176662128073708 -0.0170348224192184 1 1
0.0514115683911693 0.0509183967132929 1 1
0.0695218134135077 0.0669365204782431 1 1
0.130522139704203 0.127074163711402 1 1
0.053033358676554 0.0506375944798275 1 1
0.0745422680135733 0.0725139889608259 1 1
-0.0184694161525945 -0.0175957209873641 1 1
-0.0289454144196396 -0.0279672805389926 1 1
0.192522633615378 0.187287560461626 0 0
-0.104246733378069 -0.102418659491663 1 1
0.0243267741484237 0.0235020144481969 1 1
0.0120876020294948 0.0119338971315832 1 1
-0.0414708915172769 -0.0404520557366924 1 1
0.0162579802489193 0.0162098965463941 1 1
0.00655140665941812 0.00631144785530812 1 1
-0.113275685808784 -0.110343915966584 1 1
0.00791091891418823 0.00690381652435312 1 1
-0.0414885913709255 -0.0392110867394983 1 1
-0.0848491569028903 -0.0822419460276848 1 1
-0.104738611119012 -0.101607737755421 1 1
0.0289638136737663 0.0276902496187988 1 1
0.116064641455044 0.112457695183259 1 1
0.0139756264220318 0.0120889600942367 1 1
-0.0426907953660176 -0.0432874950550441 1 1
0.0658411565737149 0.0639831325499396 1 1
-0.0441137175157819 -0.0428148767168741 1 1
0.0199479317759043 0.0192430754568808 1 1
0.0937466454080698 0.0896511946398277 1 1
-0.0412983932969514 -0.0400706480732351 1 1
-0.0466168818948709 -0.0453477770075019 1 1
-0.0925588856901357 -0.0887397242472426 1 1
-0.0410315196004468 -0.0404473075695762 1 1
-0.0261264147234989 -0.0256586611027344 1 1
0.000375313418318226 0.00072130274135641 1 1
0.0134334551547232 0.0130118762707214 1 1
0.0741641864396396 0.072181153446212 1 1
-0.00303073097642851 -0.00339880278713459 1 1
0.0441889809234099 0.0431539239711924 1 1
-0.143183492081325 -0.139533292818111 1 1
-0.0179220888797693 -0.0177392482035904 1 1
-0.0682360398615572 -0.065895818925804 1 1
0.0786452458105198 0.0764217493568501 1 1
-0.039900215003362 -0.0388050316609944 1 1
-0.201942904483835 -0.195521748081543 0 0
0.00331455841646543 0.00330431539452698 1 1
0.114322088269088 0.111195864537684 1 1
-0.0146650139431874 -0.0137402442272503 1 1
0.120322512831316 0.116995050774317 1 1
-0.0974867308931826 -0.0947387022691434 1 1
0.0129857833846674 0.0127567709584396 1 1
-0.15104427274239 -0.147008872603358 1 1
0.138162348448234 0.134478484648576 1 1
-0.0406226576636689 -0.0420683063213826 1 1
0.159303662584593 0.154248657903117 1 1
-0.0335287011779767 -0.0323181906210137 1 1
-0.0100160575583534 -0.0109983631762614 1 1
0.080649864284395 0.079484427199867 1 1
0.0700866662078955 0.0677563850372809 1 1
-0.146103301473514 -0.141031517096951 1 1
0.0949729536970514 0.0916309223041784 1 1
0.0237198638908062 0.0217120085211781 1 1
0.117167783995241 0.113068395560556 1 1
0.0294155336426647 0.0288271597995203 1 1
-0.158835513035821 -0.154264296557727 1 1
0.0415534283884277 0.0408866342206917 1 1
-0.0106278108220437 -0.00840188103497641 1 1
0.192125321918886 0.186073330491653 1 1
-0.0811925724275341 -0.078642025988577 1 1
-0.0563564205923182 -0.0544235045369898 1 1
0.0838911700919496 0.0812333788814297 1 1
-0.0249998908970576 -0.0261543752355118 1 1
0.092023277710075 0.0900915388584979 1 1
-0.0526327900563467 -0.0514991852813972 1 1
-0.129247045549888 -0.125527261979198 1 1
-0.0707569952516557 -0.0686302147171134 1 1
0.0274508559011311 0.0267610101651493 1 1
-0.253295105948692 -0.246797706205899 0 0
-0.0702272976394676 -0.0689398178503491 1 1
-0.0685881774391588 -0.0672692600561683 1 1
-0.0302501115980349 -0.0296413366583954 1 1
0.0990405571716583 0.0956964619004754 1 1
0.129588716510291 0.1260344570826 1 1
0.131524035921294 0.127505348371528 1 1
0.117872761409991 0.114000647467423 1 1
0.0588822225304092 0.0569251066327798 1 1
-0.0599953620836848 -0.0583259426392175 1 1
-0.179683953926349 -0.17475070627355 1 1
-0.0198171318907534 -0.0178530061288042 1 1
-0.0489207193698382 -0.0459523964251789 1 1
-0.0797576820093826 -0.0778911329289345 1 1
0.19516095086371 0.188673566802758 0 0
0.150636575780601 0.144912093948597 1 1
0.0849105268772158 0.0818855803893706 1 1
-0.0105319917017527 -0.0107691057107545 1 1
0.0184350101887179 0.0166880492327367 1 1
-0.0221809420207384 -0.0209123284216274 1 1
-0.115563745553128 -0.111994955432311 1 1
-0.076916753851874 -0.074457475235087 1 1
0.0767812963214537 0.075136182038664 1 1
-0.017013391008321 -0.0156577238634838 1 1
0.124681481657178 0.121346538060599 1 1
-0.0621413261991087 -0.0603394116742367 1 1
-0.0222605184235412 -0.0214060143383325 1 1
-0.127952010692464 -0.124206021054728 1 1
0.0552310572405726 0.0529707158917836 1 1
0.11523165200943 0.110572774567542 1 1
-0.0984621234291552 -0.0958945320298915 1 1
0.0482184537869729 0.048089631942496 1 1
0.0216510871492224 0.0220483083659996 1 1
-0.0705860666191924 -0.0685337115951561 1 1
-0.0753638588638328 -0.0727767169544726 1 1
0.0101823052832806 0.0110517802619197 1 1
-0.0787126339354279 -0.0757959573390843 1 1
-0.105256518714728 -0.100948781854585 1 1
0.103080342620608 0.101687896664078 1 1
0.0707573281213453 0.0699224595524783 1 1
0.15355396781693 0.148968399760852 1 1
0.032259303006435 0.0313371115209326 1 1
0.0134979840822946 0.0126252235900916 1 1
0.026644441070552 0.0251490004376867 1 1
0.00673533945906841 0.00781048781756861 1 1
-0.0378731552037517 -0.0367061835245355 1 1
-0.115976000700741 -0.111348008752031 1 1
-0.07248273835153 -0.0699612272782583 1 1
-0.00523194376863014 -0.00524356261663875 1 1
0.0883675250693267 0.0867170906947601 1 1
-0.0253000909915764 -0.0247643034198608 1 1
0.072165283488925 0.0707816200043957 1 1
-0.0283150648931411 -0.0272203515892616 1 1
-0.121595566802725 -0.117749875183902 1 1
0.154469676037165 0.148642565345414 1 1
-0.113176643528959 -0.10971674650846 1 1
-0.00836514932434216 -0.00731199631103267 1 1
-0.0566684155842817 -0.0550735236627638 1 1
-0.102218714663844 -0.098093368673892 1 1
-0.0260055121112046 -0.0256760044727055 1 1
0.0673226888774046 0.0647827441183697 1 1
0.0395136333855117 0.0373742828664529 1 1
0.136335097809945 0.133733880964317 1 1
0.126686173418919 0.122529626202435 1 1
-0.00714190853816737 -0.0065699038963538 1 1
-0.0130022675118284 -0.0130705109805559 1 1
0.0654427324179788 0.0630530258588497 1 1
0.0272927795953861 0.0273838890979022 1 1
0.0466231168943791 0.0446924173703064 1 1
-0.0149156108081036 -0.0143779795273806 1 1
-0.101802398674447 -0.097885497569038 1 1
0.0429452745405317 0.0417555801351479 1 1
-0.109108296429487 -0.105457466692679 1 1
-0.102068726413218 -0.0989449467005157 1 1
-0.0533108141955678 -0.0516568885755542 1 1
0.0627565267220417 0.0599857796867032 1 1
-0.0581608368102475 -0.0569335589085124 1 1
0.108857155173154 0.105590391892154 1 1
0.0104440758422767 0.00975707219804861 1 1
-0.141756782966962 -0.138652201541388 1 1
0.020524763963502 0.0203842970472949 1 1
0.0445049498972751 0.0444031808348985 1 1
-0.0127864342805049 -0.0131538656401193 1 1
0.130428313412529 0.125241032000706 1 1
0.0381160562302197 0.0381142191081453 1 1
-0.0361087470025304 -0.0356176524574335 1 1
0.0243109192332297 0.0232216600972515 1 1
-0.0777564180996409 -0.075716734898968 1 1
0.0552464679163254 0.0544290341468873 1 1
-0.117295197541172 -0.114175544105611 1 1
-0.00854754037894451 -0.00738787169837509 1 1
0.0821655086252148 0.0796656487750051 1 1
-0.0154964821910157 -0.0139954933958827 1 1
-0.0935864014368317 -0.0911828288251029 1 1
0.084993613364434 0.081817988725334 1 1
0.163809500253288 0.158721407561354 1 1
0.0468425701596307 0.0461926144318712 1 1
-0.157141618930786 -0.152784973695907 1 1
0.168027526980903 0.163899005877532 1 1
-0.119470372041798 -0.116227986324575 1 1
-0.100543521060462 -0.0974104210293776 1 1
0.0589325300394012 0.0573194123690738 1 1
-0.0103785233452146 -0.0102129343616558 1 1
-0.121346788225059 -0.118299594740558 1 1
0.0772939436527042 0.0749762446615497 1 1
-0.111220204800909 -0.107935143292354 1 1
-0.0915091550100157 -0.0893468597414345 1 1
-0.228757878344888 -0.222076289173775 0 0
0.12711743664412 0.122460226668093 1 1
0.0637748660991905 0.0628618112147804 1 1
-0.0483768479388006 -0.0468980514245556 1 1
0.010829611939953 0.00881351412250427 1 1
0.0255963824973816 0.0244727667950472 1 1
-0.0475744264816445 -0.0465617800071592 1 1
-0.0971971122151843 -0.0935469588657633 1 1
-0.0558802772711002 -0.0550227722264996 1 1
0.0512846357260193 0.0492288798471585 1 1
-0.0270218836456232 -0.0262771963049512 1 1
0.0468713851277223 0.0453345519951603 1 1
0.185002599073876 0.179514482715154 0 0
-0.06006679414361 -0.0579794516576207 1 1
0.0561262002141563 0.0542054233223571 1 1
0.129985906972982 0.126338692669194 1 1
-0.0747426231254548 -0.0735585169228282 1 1
0.152884731751197 0.147816668737573 1 1
-0.194058672008721 -0.188541804254888 1 1
-0.0776364197727739 -0.0750874788011289 1 1
0.00258779584280192 0.00361128289381563 1 1
-0.0712086633265826 -0.069006427408527 1 1
0.127782777720359 0.124496137086561 1 1
-0.0128860489307346 -0.0128079508389173 1 1
-0.0652289310052778 -0.0623285449933247 1 1
0.031642534771705 0.0302302783377076 1 1
0.0230113129053648 0.0235284589887483 1 1
-0.0505458022310944 -0.0491459896759093 1 1
-0.0924327132740777 -0.0900159716880977 1 1
0.0257838237077659 0.0255486152256964 1 1
-0.179384504006638 -0.174277928267467 1 1
0.0607942165346652 0.0583141297687911 1 1
0.0502763192986348 0.0487166423933542 1 1
0.0729677554697642 0.0720014097288877 1 1
0.0338667623799545 0.0329474086865894 1 1
0.0267260522460996 0.0258955965464656 1 1
0.0462292974473086 0.0439560833616579 1 1
0.0441665152289373 0.0428698257262227 1 1
-0.139576463098605 -0.136130467101158 1 1
-0.00511414418676241 -0.00457274521814042 1 1
0.00572503248092112 0.00545254683340818 1 1
-0.0562352608677948 -0.0548727342024074 1 1
0.205846423611089 0.199924378856505 0 0
0.0159682689813422 0.0157051939614916 1 1
0.0496057909026012 0.0487421128207833 1 1
-0.00388088452330593 -0.00448174073564567 1 1
0.0641114853145551 0.0621001171838547 1 1
0.0347800164710429 0.0336609122638667 1 1
-0.105486824832421 -0.102412875035852 1 1
0.0489512089772187 0.0475975130429992 1 1
0.00197849381776013 0.00240200176206143 1 1
-0.0277933154295218 -0.0271951209964094 1 1
-0.0668775844681295 -0.0644323898377745 1 1
0.062720786930803 0.0589303815972062 1 1
-0.025149671002046 -0.0244097411599195 1 1
-0.0212892949823186 -0.020458424747135 1 1
-0.0553690150054058 -0.0538725140363464 1 1
0.149469376069924 0.145013046617697 1 1
-0.091226874250917 -0.0889322978191722 1 1
-0.153454469480101 -0.150750657046221 1 1
0.202825758298676 0.197012572359939 0 0
0.0649149961363812 0.0648421118767203 1 1
-0.0746033967121669 -0.0720947256809239 1 1
-0.0145185791919926 -0.0131748330960261 1 1
0.10275032415001 0.0986114801537473 1 1
-0.0390566073069084 -0.0379222334001932 1 1
-0.131538141717898 -0.126302173001606 1 1
-0.0101702436708614 -0.0094832158580894 1 1
-0.049585755964441 -0.0473995153759303 1 1
-0.0768436246238618 -0.0751797062247516 1 1
0.0262220640573666 0.0264781614348807 1 1
-0.0486108404767933 -0.0480357531449685 1 1
0.0595377410101499 0.0577676272600109 1 1
0.0817213720960954 0.0787242340268318 1 1
0.0750042339378884 0.0736270744852299 1 1
0.0148418598796068 0.0148880959774942 1 1
0.0867227583874504 0.0847413522796624 1 1
-0.0171442221296497 -0.0169459533105824 1 1
-0.0144058630076057 -0.0146392034423466 1 1
0.0979102930299806 0.0953304619740525 1 1
0.00492578076309607 0.00261583250622823 1 1
0.116670409355208 0.112927208195519 1 1
0.0715624159064299 0.069821219271221 1 1
-0.0173619508060862 -0.0171693070472359 1 1
0.0419254823847972 0.0399831328928427 1 1
0.0816669089663681 0.0789937870615405 1 1
0.150387700609364 0.145828548809364 1 1
0.282361624650898 0.271886751954153 0 0
0.121098810227329 0.116820993684992 1 1
-0.0461207985486877 -0.0445520124289124 1 1
0.0769585143573677 0.0747418431283035 1 1
-0.165439303999993 -0.160171751445581 1 1
-0.0136215532118543 -0.0131083970051476 1 1
0.0400233729599241 0.0396449003661139 1 1
-0.042179034605379 -0.0408077592599404 1 1
-0.0428144132457015 -0.0425609921664377 1 1
-0.00881695914329928 -0.00951192166295106 1 1
-0.0316119893064462 -0.0316099260373968 1 1
-0.0527030419019543 -0.0517647925513657 1 1
-0.124619801414446 -0.120601086787026 1 1
0.0341550906068821 0.033083528024951 1 1
0.0990781206558091 0.0956569401063489 1 1
0.0483266775608872 0.0475552998111346 1 1
-0.112835383013053 -0.10951412768999 1 1
-0.094301236723441 -0.0901539807975664 1 1
0.0838483939715475 0.0818592215415402 1 1
0.0552342401527672 0.0532759441258053 1 1
0.0785153234102652 0.0747461848487917 1 1
0.0186307762055183 0.0180059654427847 1 1
-0.174317446390022 -0.169554594893464 1 1
0.0255607615262946 0.0247225453153834 1 1
-0.0697936466458713 -0.0673202361452553 1 1
-0.0432449875734418 -0.0422287925507313 1 1
-0.0818190186701888 -0.0797567788451944 1 1
-0.0895837471638892 -0.0873346286533246 1 1
0.00807866747771038 0.00618164686155527 1 1
0.104095010362531 0.101924761589726 1 1
0.0274841986382593 0.0268740443273369 1 1
-0.00716625524225819 -0.00686377333436823 1 1
0.0457590711801669 0.0448472571410222 1 1
-0.0766227742625847 -0.0740148798394071 1 1
-0.0452234561213338 -0.0440402242708807 1 1
0.0833758545225966 0.0808562199239444 1 1
0.0334814568209234 0.033256214858402 1 1
0.0638934180652973 0.0628564459528229 1 1
-0.187856121471919 -0.1828434804343 1 1
0.0767078843123553 0.0753664896635084 1 1
-0.0725522932623384 -0.0711601385643283 1 1
-0.078479523507583 -0.0765045091833655 1 1
0.0168673811821588 0.0152638566195568 1 1
-0.0446620078213612 -0.0437124710683746 1 1
0.142890081746022 0.139350412727341 1 1
-0.243111466702431 -0.23616602304368 0 0
0.0320297367947172 0.0308307255195896 1 1
0.0647726337021533 0.0636733764779619 1 1
-0.08804514023792 -0.0866434409184828 1 1
0.0223618002350794 0.021034848299756 1 1
-0.00532816894138571 -0.00466323903458877 1 1
-0.00794334180944426 -0.00736661909541887 1 1
-0.0595977894954715 -0.0581734151195485 1 1
0.00623989480737936 0.00572349815206783 1 1
0.027602899675671 0.0270685720787384 1 1
0.0398494115266777 0.0387536953203285 1 1
0.0251180590945407 0.0248595007604731 1 1
-0.025501974795642 -0.0255217122143215 1 1
0.190920820406242 0.186472813167296 1 1
-0.00194086091376226 -0.00154608393012777 1 1
-0.185401713218595 -0.180682744223884 0 0
0.0247033855999172 0.0246683324599387 1 1
-0.0107504158140748 -0.00854151810603509 1 1
-0.115575696266245 -0.110985071864054 1 1
0.0904477575532754 0.0880215845672563 1 1
0.134018994278567 0.130764274369609 1 1
0.04394325040551 0.0424857198561207 1 1
-0.00642011343210737 -0.00519773839390004 1 1
0.027127598512563 0.0261272496498267 1 1
0.0371652066726014 0.0367237364814151 1 1
0.10669524536625 0.103716400139359 1 1
-0.00546367116636431 -0.00580478221010435 1 1
0.131644549577351 0.127407048521605 1 1
0.100770362509746 0.0981759698492353 1 1
-0.159334815497544 -0.155147706117856 1 1
0.18001465920918 0.174460270837342 1 1
-0.0633485277844446 -0.0609103477713126 1 1
-0.0258005461273118 -0.0252789290781952 1 1
0.0790797881633356 0.0771841460808172 1 1
-0.0369547243172931 -0.0361603072908143 1 1
-0.160137740784988 -0.155427614001632 1 1
0.111748069953258 0.108804624848583 1 1
0.173104314768791 0.167989622905608 1 1
0.0103407982828216 0.00985895941107414 1 1
0.023930764430325 0.0215877694392445 1 1
0.119172701518643 0.116093754370014 1 1
0.0499570815551424 0.048398712407331 1 1
0.174599522646421 0.169512626677844 1 1
0.08251106364238 0.0796905439392522 1 1
-0.189894687652159 -0.18487606368657 1 1
0.0601958239283839 0.0583222137913016 1 1
0.0179407584334027 0.0172308896000109 1 1
0.0183383862241549 0.0161003905350869 1 1
0.0910271052797476 0.0879969444762998 1 1
-0.0553750492379633 -0.0552373824097672 1 1
0.0196283081951515 0.0185975563856388 1 1
-0.149576859651669 -0.14471349143269 1 1
-0.0290445825832556 -0.0284572374596473 1 1
0.0168317862281713 0.017604003157915 1 1
0.0257048793957165 0.0250796196563641 1 1
-0.0256894058323221 -0.0250269591952615 1 1
-0.184976986715877 -0.178882932580217 0 0
-0.00400214742028762 -0.00376036332289032 1 1
-0.0968015256537594 -0.0946083578811213 1 1
-0.0218763923684557 -0.0217492910268833 1 1
-0.0688440957367878 -0.0671002377675845 1 1
0.136634385413362 0.132616119178231 1 1
-0.0510646222189328 -0.0483185566612828 1 1
0.00530117719608105 0.00507772925262672 1 1
0.0338034246686286 0.0321322078038555 1 1
0.0241188606218369 0.0236050213049811 1 1
-0.0799689089424954 -0.0772863302578741 1 1
-0.0403235287651386 -0.0396380137596106 1 1
-0.0563216636358846 -0.0550881577797212 1 1
-0.00758708759299836 -0.00763541620183343 1 1
-0.130717327175369 -0.126505227011876 1 1
-0.100128161133002 -0.0975629726081378 1 1
0.00332238537861775 0.00309480516852279 1 1
0.0305751349764046 0.0296564407850737 1 1
0.0136198220089844 0.0136347799840142 1 1
0.0579972246407772 0.0560895138918621 1 1
0.0224445420596862 0.0220042149844944 1 1
0.0117359108939627 0.0118707133795068 1 1
-0.0688209113913718 -0.0666154002132513 1 1
-0.126119278500321 -0.122487518845885 1 1
0.102262114600436 0.0997224993024788 1 1
-0.070198329393057 -0.0678132062814945 1 1
-0.0289063836807265 -0.0272844602629026 1 1
0.0485807787507145 0.047714110307568 1 1
-0.137222849720134 -0.133293341409565 1 1
-0.0125143054343701 -0.0123193151718025 1 1
-0.207112844272284 -0.200908276167189 0 0
0.0428380685325458 0.0412150220744571 1 1
0.0823068931592909 0.0792863553382998 1 1
0.0464080805633153 0.044786568138433 1 1
0.185907722855644 0.180947504193824 1 1
0.0359783911293846 0.0354450947866307 1 1
0.0177040796709973 0.0170329676858893 1 1
-0.183956016455946 -0.179336218100746 0 0
0.120327109708351 0.116132920996343 1 1
0.0111926832219839 0.0107271547135278 1 1
-0.12444378589428 -0.120113592418904 1 1
-0.145549565914966 -0.141887264833796 1 1
0.0831189705026916 0.0810432299051208 1 1
-0.0118060707305344 -0.0121009945379492 1 1
0.0485773879879193 0.0467719764306652 1 1
-0.0285158386326254 -0.0287911385960738 1 1
0.0838291528619185 0.081486597041056 1 1
-0.0613365225231447 -0.0580575893972566 1 1
0.0560274560078278 0.0531319002718654 1 1
0.0995100431888843 0.0964899294232099 1 1
0.0248128438391766 0.0241826519928445 1 1
-0.0857243253213415 -0.0822315086325859 1 1
-0.116663947055782 -0.112749132002777 1 1
-0.0446432206802396 -0.043840745430002 1 1
-0.00446769964635937 -0.00389963808106602 1 1
-0.132564074197053 -0.128738222332281 1 1
-0.0441407588690253 -0.0428635951258763 1 1
-0.020390495510312 -0.0201837132855919 1 1
0.0206394045728579 0.0197750784127312 1 1
-0.156550655356806 -0.151966837860675 1 1
-0.174943796891371 -0.170352392540588 0 1
-0.0721434177662422 -0.0693881443800567 1 1
0.0333052575287304 0.0317653116609508 1 1
0.0606426341087806 0.0594638586680733 1 1
-0.0156089359462598 -0.0138787044500272 1 1
-0.0828305080388839 -0.0793395867848988 1 1
0.0900768598771405 0.0862129794546215 1 1
0.100952281623886 0.0977107433579176 1 1
0.12214264366951 0.118781698039185 1 1
-0.0299581509759386 -0.0290406697530652 1 1
-0.0477947615030427 -0.0471955314693899 1 1
0.0533347352889672 0.0523746975830068 1 1
0.123934868804328 0.121543677363982 1 1
0.072764436476381 0.0712018939621192 1 1
-0.0697371728614478 -0.0675622609071684 1 1
0.059284067956074 0.0567149970984358 1 1
0.206612954650854 0.199710979989723 0 0
-0.12715693754196 -0.123157358921588 1 1
-0.0828125220899636 -0.0797448965567183 1 1
-0.00842532539884955 -0.0071737729048831 1 1
0.0557384256712517 0.0547391432623374 1 1
0.0465929677825687 0.0453829223250263 1 1
0.163845600287859 0.159137146385287 1 1
-0.0264554727376769 -0.0247897869174567 1 1
-0.245921479356974 -0.237539139697345 1 1
0.186829873797483 0.181184025476416 0 0
-0.0379197593998759 -0.0375274745822702 1 1
0.0152290236964064 0.0154571533788113 1 1
-0.131887842051526 -0.128462962301333 1 1
0.0167684698621417 0.0163657086871124 1 1
-0.0153923699442277 -0.0147568779336389 1 1
-0.0228581849347209 -0.0230329973620137 1 1
0.074459440856363 0.0722870431077734 1 1
0.0878220239236216 0.0844713270584316 1 1
0.140882135154224 0.136843953836719 1 1
-0.00333991813581794 -0.00320619132424289 1 1
-0.0638889365544174 -0.0620744780971513 1 1
-0.00831515230526412 -0.00843276855277715 1 1
-0.0954840901729365 -0.0928455002796566 1 1
0.0652348136998371 0.0630330258403234 1 1
0.126219262355913 0.123048212080488 1 1
-0.0682037261238473 -0.0671651665552014 1 1
-0.153780291662091 -0.149070568261794 1 1
0.00501910842098151 0.00544449890125088 1 1
-0.0514826363793216 -0.0500237439107078 1 1
-0.0489248544080221 -0.0475027244593227 1 1
-0.0718044427287571 -0.0700892948227003 1 1
-0.0518088795674809 -0.0504357174590591 1 1
-0.0884332396629009 -0.0855214415520341 1 1
0.0443504497108019 0.042758529654739 1 1
0.000988235640906653 0.00154821612002239 1 1
-0.00106233435098976 -0.000682985325476261 1 1
-0.0758551313102156 -0.0736120208581347 1 1
0.0566346697293897 0.055097785912199 1 1
0.12314509049888 0.118921053298797 1 1
-0.0096332958031954 -0.0103709432495641 1 1
-0.0849367096897122 -0.083841422832453 1 1
-0.053864004028725 -0.0509445846708002 1 1
0.0272913270704082 0.0275197847519608 1 1
0.0701078704758267 0.0682790623247302 1 1
0.0939642634005198 0.0913460958260272 1 1
0.107005576710639 0.103998187298278 1 1
0.0963623599939019 0.0936228670241748 1 1
-0.0585536483290897 -0.0556285325809915 1 1
0.0101595504051881 0.00962530845966365 1 1
0.139043518954571 0.135200287025611 1 1
-0.0566421865073771 -0.0549883595789901 1 1
-0.194270948315444 -0.188148372927862 1 1
0.0489531487930602 0.0496304568939838 1 1
0.0401694018726379 0.0391726367919234 1 1
-0.0850786156588375 -0.0823493939782025 1 1
-0.0745630093248912 -0.0729015144348802 1 1
-0.0639987262124955 -0.0619463068499368 1 1
-0.104074336846025 -0.101093695162521 1 1
0.0464518336605533 0.0451900373075385 1 1
-0.0429571997223886 -0.0412343392212006 1 1
-0.0143394181118324 -0.0138074744381455 1 1
-0.139972474081684 -0.135110391552137 1 1
-0.129723620402893 -0.125317121997106 1 1
-0.0409543601778253 -0.0398061243399032 1 1
0.0535936393654801 0.0524684108585948 1 1
0.0319695021881335 0.031414194645864 1 1
0.035779501026785 0.0349403806123917 1 1
-0.0141614192979779 -0.0139390084210678 1 1
0.121883728324445 0.118472782838851 1 1
-0.0046075213975371 -0.00484610308092756 1 1
0.133720830705767 0.13020705662218 1 1
0.156708297646551 0.15181400324095 1 1
0.0215474338426656 0.0208601046050466 1 1
0.0333491832356828 0.0324284680420315 1 1
0.130427659311084 0.125481660389888 1 1
0.00940181781293158 0.00798704631522069 1 1
0.0435533527748472 0.043170784130869 1 1
0.0450140916559946 0.0440605564796566 1 1
0.0874650772163214 0.0842412397601239 1 1
-0.130002435006078 -0.126847253838752 1 1
-0.109795269189847 -0.10586896230921 1 1
-0.0308910595888684 -0.0291489219014528 1 1
-0.00426931185226685 -0.00500988316872826 1 1
0.119267960938413 0.115531465044636 1 1
-0.0777353715870608 -0.0752577664175796 1 1
-0.0859991364867752 -0.0839453869670297 1 1
-0.0968311175537397 -0.0949881065949194 1 1
0.0411617841948944 0.0403698288944145 1 1
0.0706971003362557 0.0686847403074987 1 1
-0.0754918621651624 -0.0734375743671582 1 1
-0.11151542719846 -0.108138391182524 1 1
0.143649387081393 0.139014858918024 1 1
-0.0435975249897672 -0.0422768729725917 1 1
-0.0121435959173477 -0.0119675345732379 1 1
0.0559729464301669 0.0538524849506732 1 1
-0.0903804944079488 -0.0875715021575572 1 1
0.0145453567208736 0.0141092819824593 1 1
-0.130232432217222 -0.124647627871056 1 1
0.096061644673306 0.0930222551566987 1 1
0.0156038832870894 0.0147237670808959 1 1
-0.162952810761634 -0.159201757246454 1 1
0.0421522350484724 0.0410570240408885 1 1
0.0225976000098148 0.0215174386693304 1 1
-0.266753810072435 -0.258360558790346 0 0
-0.045747276602261 -0.0434144352565699 1 1
0.0710144444410792 0.0693205128699524 1 1
-0.0498036430137859 -0.0483270317854274 1 1
0.0303150472544372 0.0296143490965915 1 1
0.0269116331191417 0.0262460481329382 1 1
0.023660589543455 0.0227754433375233 1 1
0.0149869670810206 0.0144532453508839 1 1
-0.019716971350314 -0.019684486815515 1 1
-0.0458450995490563 -0.0442036957009278 1 1
-0.0884311360306986 -0.0857698684877465 1 1
0.0333229233434918 0.0334317776562028 1 1
-0.171786202869435 -0.16845215921519 1 1
-0.0610151622019013 -0.0610441557654974 1 1
-0.0469145996255942 -0.0454042042336246 1 1
-0.0800927537930345 -0.076389859689735 1 1
-0.108496887285345 -0.105564903441244 1 1
0.0125941810799807 0.0117920085099621 1 1
0.0704429321855431 0.0686512926728506 1 1
-0.0995209514556005 -0.0969580149452976 1 1
-0.0597052871680629 -0.0583632443792866 1 1
0.0423252991140975 0.0411384954324791 1 1
0.122678312630831 0.11850265573016 1 1
0.00176637942343773 0.00174520873438335 1 1
-0.0123073597805485 -0.0119728362233687 1 1
0.00574072747465093 0.00426652369763054 1 1
0.126097497614777 0.122375994867627 1 1
0.0459541026398653 0.0446626986701796 1 1
0.0547037909754606 0.0530644840461818 1 1
0.148090093537689 0.143273628285599 1 1
-0.063709460418999 -0.0615581399925512 1 1
-0.0377292099080082 -0.0362928414607457 1 1
0.00521424404634006 0.00777558514307224 1 1
-0.0136261526371975 -0.0134768351355636 1 1
0.124178723050054 0.120941391031677 1 1
-0.00848219959320737 -0.0075882436286711 1 1
0.0444431290354048 0.0427637398597197 1 1
-0.0825948292479789 -0.0797936487883356 1 1
0.0223981034835978 0.0222859349292082 1 1
0.00985319927106462 0.00989198928704043 1 1
0.11357609989652 0.110443085377626 1 1
-0.0887484680077127 -0.086742511214694 1 1
0.0443179669330034 0.0421065663123668 1 1
-0.19177481367406 -0.185456572627876 0 0
-0.0534285747956736 -0.0510172016627687 1 1
0.0142206337113481 0.013920247064124 1 1
0.0192309435812664 0.0181322657794739 1 1
-0.124026325202648 -0.120247893673374 1 1
0.0847466278258473 0.082276408841748 1 1
-0.0161057917143447 -0.0156155950283235 1 1
0.0986874911678927 0.0959753874957669 1 1
0.00218604758589001 0.00291353512181488 1 1
0.025561142853095 0.0238038318848829 1 1
-0.0698823756282393 -0.0664500172107405 1 1
-0.0238743665816256 -0.0230127211166334 1 1
0.0990224197797626 0.0971179835532807 1 1
0.00581754527315214 0.00635779389557491 1 1
0.078939822403866 0.0764317976511572 1 1
-0.236887311462067 -0.227938559105596 0 0
-0.0641995963820778 -0.0623125264994646 1 1
0.115811481543463 0.112217884907474 1 1
0.0983947080282723 0.0951773541343176 1 1
-0.0826826325062082 -0.0810723920264049 1 1
0.176983581092282 0.172267199009645 1 1
-0.0607946915679846 -0.0593979436706547 1 1
-0.00201724339495139 -0.00194936632183816 1 1
-0.083483962972765 -0.0808364375399071 1 1
0.00605673451908005 0.00468316432000603 1 1
-0.0185971939588318 -0.0194851250844762 1 1
-0.0757702985815295 -0.0748771643156377 1 1
0.0737925014129792 0.0718200199390643 1 1
-0.056798326879136 -0.0551190780286473 1 1
-0.0147752149835855 -0.0143643691808109 1 1
-0.0946576313917781 -0.0916820204895957 1 1
0.243997838543618 0.237283473578263 0 0
-0.0588480208262688 -0.056965303832012 1 1
-0.00880363607132049 -0.00875861269407605 1 1
0.0329121197066215 0.031102018677898 1 1
0.0759560040277349 0.0740868609355659 1 1
0.117913617080051 0.11440036522556 1 1
0.120414177691693 0.116913760735826 1 1
0.0326520383151918 0.0321861403882086 1 1
0.0113295191466434 0.0100470714951174 1 1
-0.0151766120396728 -0.0144173422645176 1 1
0.141439796807211 0.136410413908267 1 1
0.074544743875451 0.072285068991725 1 1
0.0811598872850289 0.077999684822754 1 1
0.0236115224906947 0.0234142301082044 1 1
0.00180098932150653 0.00175574749190498 1 1
-0.0142599884450497 -0.0136405268677664 1 1
0.00879708001558831 0.00898109813567748 1 1
0.0674294750997684 0.0648697118307697 1 1
-0.0353188103707334 -0.0348781607469906 1 1
0.112376250046135 0.109445725792201 1 1
-0.00302049605858755 -0.00299240103883713 1 1
-0.153053914249918 -0.147696051404116 1 1
0.00404329529100536 0.00426703560938439 1 1
-0.0608158256890183 -0.0595371625291669 1 1
0.0861623130360891 0.0837619780890772 1 1
0.0602753842902743 0.058944673166896 1 1
0.0571817196878904 0.0562416184630423 1 1
-0.0373092838200582 -0.035548225648383 1 1
-0.145062368257408 -0.140428175334505 1 1
0.0334533852231279 0.0315081242943839 1 1
-0.0130428793713228 -0.0139151033304614 1 1
-0.0215401668927963 -0.0212677065932792 1 1
0.00297601994387924 0.00275032762457206 1 1
0.0663197882097515 0.0638735037735646 1 1
0.0504419713969144 0.0484692401435322 1 1
0.107475016463118 0.103197168130573 1 1
-0.17376614912348 -0.168977345542244 1 1
0.0459725804549647 0.0443521435217045 1 1
0.0450332640924109 0.0440518715708516 1 1
-0.245646256354526 -0.239123830054716 0 0
0.155463304622531 0.150633872316729 1 1
-0.0927141348616888 -0.0896206833895683 1 1
-0.00559467348137335 -0.00469964978681032 1 1
0.047235184047874 0.0461351884084979 1 1
0.0249980471566099 0.0249778463749334 1 1
-0.0156836518910064 -0.0155812593744047 1 1
-0.0683085582371414 -0.0666550997586729 1 1
0.0990209339605676 0.0977067165648107 1 1
-0.027076158564537 -0.0271130177611355 1 1
0.074713264233752 0.0717985158239805 1 1
-0.0607302146611818 -0.0593563946791424 1 1
0.172728259916359 0.167836817297094 1 1
0.036666147892704 0.0348694036983759 1 1
0.0330972358426851 0.0323084417877254 1 1
-0.0448928407029314 -0.0435449140815287 1 1
0.0796319023575282 0.0761996101241082 1 1
0.0627078292917907 0.0599371538376137 1 1
-0.105494381432959 -0.102369463174721 1 1
0.135936503692037 0.133313071279619 1 1
-0.00835674093832962 -0.00798543413901883 1 1
-0.0353178659156383 -0.0340764215955972 1 1
0.00790923397221291 0.00856007518646202 1 1
-0.0869085593938925 -0.0843502850965286 1 1
0.0793378224289445 0.0769379791790529 1 1
-0.0402646174914788 -0.0379974518628666 1 1
0.0880132171486388 0.0856559420652667 1 1
-0.124736479405553 -0.122367554073431 1 1
-0.00642724668548476 -0.00591843847792985 1 1
0.049298204613975 0.0475594038033657 1 1
0.12068500791066 0.118298885930863 1 1
-0.0399626213028315 -0.0411154345494155 1 1
-0.120122267972587 -0.117222030536629 1 1
-0.0106420969045568 -0.0109402417840044 1 1
0.0615238330030101 0.0601976732207564 1 1
-0.0585643611557575 -0.0571004904438943 1 1
0.130277588328564 0.127195840115805 1 1
-0.14343886480678 -0.139211991915537 1 1
0.0431809057813442 0.0428708296179644 1 1
-0.0201046836727179 -0.0195067171553015 1 1
0.129563778101569 0.125147584374959 1 1
0.0751388824487378 0.0725229977483186 1 1
0.0802489557064808 0.0771168281752579 1 1
-0.151965830334631 -0.146968982703577 1 1
0.0163606336326554 0.0157940543888262 1 1
-0.0844984477245156 -0.0824337989759701 1 1
-0.075381190538294 -0.0734777101490412 1 1
0.0859629228084463 0.0834625186640607 1 1
-0.0217129241610551 -0.0217949946106626 1 1
-0.138359800148375 -0.133832865583181 1 1
0.203184889458295 0.196814004091558 1 1
-0.0560173322632152 -0.0556961897397431 1 1
0.0121647167756983 0.0130896331158765 1 1
0.0201145511197783 0.0199393022042137 1 1
0.033344540450233 0.0334634918902419 1 1
-0.0300937105887414 -0.0287628170303627 1 1
0.0260864768950149 0.0256315208934994 1 1
0.00285998739714824 0.00305935078337333 1 1
-0.0302569055800869 -0.0298033842627739 1 1
0.0698436663671577 0.0666576255445738 1 1
-0.148698729285181 -0.14464078093143 1 1
-0.0596745928627454 -0.0584751322867441 1 1
-0.0577841500844637 -0.054667243343364 1 1
0.0143802580771918 0.0135036995544313 1 1
-0.0029689578991971 -0.00478516292885953 1 1
-0.0525064934954769 -0.0518782257265638 1 1
0.0880319130555262 0.0845000313100732 1 1
-0.102988089819139 -0.100165997742366 1 1
0.0169984760618682 0.0160827053703681 1 1
0.0259190982257571 0.0253616829065671 1 1
0.0662569688448516 0.0648521861031809 1 1
0.101673553967013 0.1005523269322 1 1
-0.0237447404490506 -0.023731438792292 1 1
0.179592122372619 0.176754997138843 1 1
-0.234498417086014 -0.227017124922946 0 0
-0.111825799375412 -0.108850551932311 1 1
0.215195717902297 0.208606025941885 0 0
0.137652119673925 0.134433082116446 1 1
0.0471354681144854 0.0464526483649473 1 1
-0.183694023946533 -0.177653591372831 0 1
-0.0306731493632205 -0.0294149760072177 1 1
-0.00603914016036482 -0.00430723520291446 1 1
0.0513770264496691 0.0498537278378844 1 1
0.0344135710117809 0.0324426378510598 1 1
-0.0191652320415398 -0.0187694112131458 1 1
0.0384617710164325 0.037099545533074 1 1
0.0369757522215666 0.0361226580565021 1 1
-0.0534483504137157 -0.0515514839664635 1 1
-0.0724399700214977 -0.0697584866669594 1 1
-0.0241275426459085 -0.0235174688485497 1 1
-0.0819175532181325 -0.0802443284765542 1 1
-0.156127244579792 -0.149867067606675 1 1
0.0984786638472812 0.0947790611418078 1 1
-0.0289175396326676 -0.0285533303586329 1 1
-0.280210985180734 -0.271932278857703 0 0
0.112416787865721 0.109583578587689 1 1
-0.0632042997019778 -0.0626541424636499 1 1
0.0896770308949671 0.0878226482861875 1 1
-0.24835258671788 -0.241510701486156 0 0
-0.0267865132345595 -0.0251919271602467 1 1
0.0942990607124474 0.0912948200730699 1 1
0.00477560595640291 0.00446866619992422 1 1
-0.0270455066343738 -0.0246526894437504 1 1
0.0673656317419098 0.0659919402603673 1 1
0.0165319327595839 0.0157223237359097 1 1
-0.0982201206587527 -0.0950168407278645 1 1
0.124421428147808 0.121048841371325 1 1
0.0737281850032086 0.071473449042922 1 1
0.037591101667743 0.0368848496576817 1 1
0.0539393132311399 0.0524115919481675 1 1
-0.0797967578498821 -0.0776086418973953 1 1
-0.0930545080947194 -0.0903634078252485 1 1
-0.0418375065661911 -0.0404591209902391 1 1
-0.0746395380404394 -0.0725872057855214 1 1
0.230242188218588 0.222838403994579 0 0
-0.132915634516592 -0.129412768670245 1 1
0.192865458683235 0.187964520380858 0 0
-0.184708322567854 -0.179477242400276 1 1
0.0975775974576561 0.096288399626057 1 1
-0.115839670662661 -0.111911631095892 1 1
-0.0905616957035526 -0.087597870983004 1 1
-0.176940959953931 -0.173438661909651 1 1
-0.175441913998663 -0.171357346827601 1 1
0.195730870698085 0.190225004519414 0 0
-0.080234211450285 -0.0778659244742947 1 1
-0.0397731062785854 -0.0382779969592941 1 1
0.131854326556311 0.127557394688008 1 1
0.0128042123258587 0.0132453498216497 1 1
-0.153539859823373 -0.14986470943943 1 1
0.144722736387425 0.139488802964916 1 1
0.0893012468519353 0.0862028365375464 1 1
0.0981201176909277 0.0947353938248772 1 1
0.0665721433151624 0.0651717235123328 1 1
-0.104249027102422 -0.102215218862008 1 1
-0.00683082065576207 -0.00720035378062429 1 1
-0.0954951292860681 -0.0940362088061346 1 1
0.0946867020613017 0.0920630464250854 1 1
0.0624651252527301 0.0595484291323217 1 1
-0.0393116837722006 -0.036954030785732 1 1
-0.0440897334733482 -0.0424916780682832 1 1
-0.0220072108805936 -0.0213157790662558 1 1
-0.0592819298041906 -0.0575177157296604 1 1
0.0549952614924751 0.0534437353987178 1 1
0.0302478258891635 0.029077204611406 1 1
0.048923887084726 0.0456461228776637 1 1
0.190654570377268 0.184769329512858 0 0
0.098628277022145 0.0959753811678519 1 1
0.0388407679026331 0.0368928110922728 1 1
-0.154840935390333 -0.150586594814487 1 1
-0.0276207241258389 -0.0275381225152555 1 1
0.0456929921757926 0.0437732121525841 1 1
0.0235460138119253 0.0218728257713421 1 1
0.0894462302218734 0.0880488126300556 1 1
0.0698434427975842 0.0672316611684855 1 1
-0.00260210392253403 -0.00281945277901298 1 1
-0.0200658031118237 -0.0193396731581223 1 1
0.213164814746605 0.207337386783171 0 0
-0.128058587793589 -0.124444136673949 1 1
-0.131248991964673 -0.127759591701258 1 1
0.236522579033072 0.228036499465664 0 0
0.0287549541904217 0.028978751971809 1 1
-0.072937569769911 -0.0713139177254783 1 1
0.067238685983648 0.065435970408638 1 1
0.0861584762426868 0.0830096633338994 1 1
-0.0805312841676713 -0.0777963197575022 1 1
-0.0143922093426917 -0.0146422193809124 1 1
-0.0755932825289314 -0.0700955537614978 1 1
0.146212539117464 0.142106699089432 1 1
-0.0602515750215563 -0.0582400338963235 1 1
0.070789973560903 0.0681179322620974 1 1
-0.144384185330348 -0.140376437657283 1 1
-0.236924835173505 -0.229843939967475 0 0
-0.0134286848205744 -0.0134704767268951 1 1
-0.0817182782266356 -0.0807471960951877 1 1
0.188087144439897 0.182120565578329 0 0
-0.0703759434615317 -0.0677062794839615 1 1
0.111589011482242 0.108677646035681 1 1
-0.186319821787316 -0.180570463779872 0 0
-0.0666087980071695 -0.0647377403030278 1 1
0.0882051441475889 0.0859273845076403 1 1
-0.0624170062642665 -0.0603929614438515 1 1
0.0384438477186236 0.0373846894894043 1 1
-0.123695514482845 -0.12008666667294 1 1
0.190465789634513 0.186746460802438 0 0
-0.0719677089639492 -0.0703534733198777 1 1
-0.0592053024606935 -0.056778568448559 1 1
-0.089743666370875 -0.0874492751466693 1 1
0.0573792220360499 0.0564378718900583 1 1
0.116396640163829 0.113739619210653 1 1
-0.131046680656016 -0.127266525768165 1 1
-0.0226155193324083 -0.0224057691181065 1 1
-0.073740969564621 -0.0718024970348073 1 1
-0.0387259964174617 -0.0371341674920307 1 1
0.0883295198872436 0.0853588955908977 1 1
0.151250571541778 0.147266126619623 1 1
0.184917997718291 0.179128067996685 0 0
-0.0609756600721282 -0.0583177665905831 1 1
-0.0844512655186176 -0.0817449520572359 1 1
0.138143790673877 0.135361048151347 1 1
0.159963574834316 0.153975241173616 1 1
-0.111728745040066 -0.10869252975885 1 1
-0.0136618915379229 -0.0132914766793669 1 1
-0.11244201987465 -0.107092209598121 1 1
-0.134751032195602 -0.130491263154109 1 1
-0.243759241097419 -0.236249964978264 0 0
-0.0301776203067433 -0.0296091032215462 1 1
0.147774492334189 0.143423814338533 1 1
-0.0528045236321366 -0.0504437369455003 1 1
0.0661941437820055 0.0650862089402575 1 1
-0.0549471815860752 -0.0537812096920683 1 1
0.0593017165812325 0.0578406305290187 1 1
-0.0665762331403999 -0.0654464281286343 1 1
0.0553028279565936 0.0530164549956775 1 1
0.0120877718873201 0.013031807714849 1 1
-0.185564125126345 -0.180148353135514 0 1
0.0113308585339527 0.0114152604940251 1 1
0.070975364097507 0.0680268511345417 1 1
-0.114199971863791 -0.111339633065751 1 1
-0.109561380604579 -0.106427688424108 1 1
0.124834135244729 0.120784975206632 1 1
-0.132397363640759 -0.128227216783939 1 1
0.00902263813215674 0.00870902489540933 1 1
-0.053818193385066 -0.0514930524440089 1 1
-0.180241935061488 -0.174876234824079 1 1
-0.018170809348498 -0.0173481794383493 1 1
-0.0664814289194288 -0.064671032831178 1 1
0.0428874296651093 0.0416711488084012 1 1
-0.0729648012833108 -0.070971563355972 1 1
0.0535839556896738 0.0526064860671654 1 1
-0.0535057977962904 -0.0520746791618227 1 1
-0.00233286131055545 -0.00126186544605079 1 1
0.0287555538015194 0.0277575922484597 1 1
-0.0973461841075091 -0.0950480220552865 1 1
0.110962792539473 0.10606408454114 1 1
0.127814004740122 0.122976511574008 1 1
0.174516211210262 0.169536160607649 1 1
-0.0508272866931244 -0.0487477996074386 1 1
0.0356276522225062 0.0337325508715363 1 1
-0.0770286433000072 -0.07422095369622 1 1
0.0408527226341491 0.040082639369375 1 1
-0.161442877955881 -0.155330495238399 1 1
0.0586535114860453 0.0567998148996232 1 1
-0.149467808208368 -0.143581468130294 1 1
-0.188138932333466 -0.184102437271214 1 1
0.0281529050460874 0.0290317613703165 1 1
0.0135014021382128 0.0137312579951642 1 1
0.102883542458423 0.0996161235732454 1 1
-0.00247371239879362 -0.00199993490926346 1 1
-0.127024866083418 -0.12315631698033 1 1
0.0905706903202084 0.087857201462129 1 1
-0.137698508343414 -0.133731908798751 1 1
0.0653874068576295 0.0651677497494432 1 1
-0.173610123261659 -0.16651077414362 1 1
0.134220610228141 0.13049550663139 1 1
-0.0983264296748166 -0.0954757388070488 1 1
-0.0857938822586796 -0.082857495453052 1 1
0.104946182313199 0.102904056257899 1 1
0.0606115762205424 0.059176142770809 1 1
-0.124121886678317 -0.12127246319906 1 1
0.0705623749865859 0.068457824887649 1 1
-0.00955378306691359 -0.00904754891082736 1 1
0.134104930662204 0.130194389235834 1 1
0.128500139013258 0.125059939418678 1 1
-0.00137937526550578 -0.000957355418175623 1 1
-0.0482019351592936 -0.0469621136454811 1 1
0.0537560055783394 0.0526159406815009 1 1
-0.0452681142004834 -0.0448837738182095 1 1
-0.0534382407616406 -0.051125728071707 1 1
0.0895896709078814 0.0862006485530307 1 1
0.110750566669743 0.107549452727999 1 1
-0.0801482540366825 -0.077745173577446 1 1
-0.0609748895434598 -0.0611122916696689 1 1
0.0325298816053119 0.0313215913149758 1 1
0.0196695366719651 0.0171985503651454 1 1
-0.0870478385059723 -0.0843708896174673 1 1
-0.0754552600804435 -0.0740632749685075 1 1
0.0253980515293271 0.0250170831723478 1 1
0.0261420808003982 0.0243627064819308 1 1
0.0780058818188235 0.076523270221538 1 1
0.0302548794055323 0.0295036335925695 1 1
-0.106009210905259 -0.102930087847573 1 1
0.0874225977194485 0.0837241225207746 1 1
0.0514562226273048 0.0473380154020518 1 1
-0.0501627623696543 -0.0481983305971017 1 1
-0.132943411761566 -0.128785633123981 1 1
0.157252208805565 0.150804469157749 1 1
-0.0620951212667542 -0.0603709707420422 1 1
0.162334011719755 0.15842302295076 1 1
-0.0724336418508923 -0.070937832056262 1 1
-0.0272835373428555 -0.024980115758456 1 1
-0.0641020234152067 -0.0621224076735797 1 1
0.14467029575419 0.140591768827607 1 1
-0.0633647394301572 -0.0608702528734515 1 1
0.15609001797598 0.152224873748236 1 1
-0.121066682888387 -0.118608689187493 1 1
0.0202113880389502 0.0192852779036061 1 1
-0.078679869533442 -0.0767103609328082 1 1
0.0206338833409899 0.0196659009179399 1 1
-0.102431516342007 -0.099036236111686 1 1
0.0128986542521222 0.0119677254038228 1 1
0.145515169145137 0.142127874926318 1 1
-0.0326725032367119 -0.0316766171389297 1 1
0.0411822161011727 0.0419875106717508 1 1
-0.0284857592773973 -0.0281068808400543 1 1
-0.195025479404326 -0.189799171096573 0 0
-0.0271276002225874 -0.0260173518633497 1 1
-0.0358499809609193 -0.034436025737516 1 1
0.1318206128757 0.127733785059778 1 1
-0.140068005099347 -0.135591981556625 1 1
0.0675166392971616 0.0663754326655668 1 1
-0.158888140448902 -0.154362842843219 1 1
0.063658338045701 0.0613283802092406 1 1
0.165880829578201 0.160762466141575 1 1
-0.0024272281512632 -0.00241929029850595 1 1
0.00883718942650501 0.00742142344017437 1 1
0.0910726245375409 0.0888694878494736 1 1
0.0504399150027291 0.049443966090837 1 1
-0.0884962483462018 -0.0868480936644031 1 1
-0.015042672831651 -0.0149474122824971 1 1
0.105964316320058 0.102367847824413 1 1
-0.0271025553757497 -0.0263911313148759 1 1
-0.0120255611732483 -0.00838834532852181 1 1
0.0605171342916513 0.0572166782171511 1 1
0.0141120475658396 0.0133392602330208 1 1
0.168296179736724 0.162976813195743 1 1
-0.0976200452167917 -0.094578694523448 1 1
0.00477367169331464 0.00467029450654349 1 1
0.0537030335730477 0.0526578707854271 1 1
-0.0510136694029544 -0.0498325672555951 1 1
0.0157937115291338 0.0155331821621314 1 1
-0.00242602184036659 -0.0025273377784764 1 1
0.0821392196610027 0.0799246377664324 1 1
-0.0270517866175127 -0.0247406376012623 1 1
-0.067011565429514 -0.0655714374709854 1 1
-0.061162515139241 -0.059243515857635 1 1
-0.136894913569782 -0.133647789320083 1 1
-0.0531792713528306 -0.051659454975128 1 1
-0.0383723550145036 -0.0377342519322242 1 1
0.0499800147146382 0.0474098956441909 1 1
0.180891729504393 0.175843746388914 0 1
-0.0562206012565036 -0.054923439525586 1 1
-0.098961617437852 -0.0954700911165963 1 1
0.0205270430243796 0.0200146197569975 1 1
0.02633155719477 0.026527645886545 1 1
-0.0243983972413684 -0.0238607088188302 1 1
0.04936595639848 0.0490918036782114 1 1
-0.0326989420356932 -0.0322764233836847 1 1
-0.165626313373272 -0.160780294220896 1 1
0.103863216733376 0.100614619593373 1 1
-0.0279523367138315 -0.0269352059976446 1 1
-0.0768717068327015 -0.0748290568958518 1 1
0.0702174043714237 0.0684076316387303 1 1
-0.00979163679926782 -0.00912260389571965 1 1
-0.0844227328383379 -0.0839111874386802 1 1
0.0638941819562268 0.0616551323748415 1 1
-0.180158532098045 -0.174085670842304 1 1
0.144420344620616 0.140523839142585 1 1
0.0184003351341373 0.0187515176538255 1 1
-0.0899965500765236 -0.0868526526253238 1 1
-0.118924468582447 -0.115673541023589 1 1
0.181802747059807 0.177514331268616 1 1
-0.0657376594543272 -0.0638777095910859 1 1
0.0450459410179038 0.0431505623078441 1 1
-0.0819067451469169 -0.0798092259934443 1 1
0.152723047804861 0.149772743027552 1 1
0.0239139121720267 0.0238624362947426 1 1
-0.101814662276722 -0.0998152858277543 1 1
-0.0503194028725737 -0.0482986771195862 1 1
0.112363952268021 0.109705200380427 1 1
0.0983896568592705 0.0957238261374551 1 1
0.0762518851848438 0.0738686667737498 1 1
-0.0949533728944637 -0.0936764784184256 1 1
-0.0561671958774365 -0.0546940024344178 1 1
0.0399599999292077 0.0369575025255379 1 1
-0.174482179589867 -0.169484567330253 1 1
0.0674917624575568 0.0650440179321916 1 1
-0.108714181793854 -0.105578508376927 1 1
-0.00692013945729531 -0.00659295617505867 1 1
-0.123006106325289 -0.119309570547844 1 1
0.0292625587867887 0.0281235046451435 1 1
0.0653380116960953 0.0626426604482026 1 1
-0.0226386847300711 -0.0225229302355895 1 1
-0.0549334094115527 -0.0529909653500539 1 1
0.0677532539754498 0.0650000621155497 1 1
-0.00820106021473749 -0.00636097803957337 1 1
-0.157839689158822 -0.15285410773687 1 1
0.0438523062446885 0.0427445031596241 1 1
-0.174140764660307 -0.169210712413289 1 1
0.0182389132704317 0.0172874664007643 1 1
-0.0355726260142209 -0.0346445697053963 1 1
-0.0947042658225962 -0.0922292659424523 1 1
0.183145284777127 0.177812461379104 0 1
0.0556182258117272 0.0529244367245687 1 1
-0.0437296613925292 -0.0421446384011183 1 1
-0.0480297408399959 -0.0474463456302764 1 1
0.0476888611584299 0.0459579656204838 1 1
0.019700549579464 0.0193576401817362 1 1
-0.0898401345183218 -0.0884140217149116 1 1
-0.10389217484919 -0.101254251094865 1 1
-0.0182913478494487 -0.0179566409980152 1 1
0.0376194643283419 0.0367824928619117 1 1
0.021391979813996 0.0204433180184264 1 1
-0.0602230768632021 -0.0585214291957189 1 1
0.0129419069342958 0.0133293979167418 1 1
0.0408253380908567 0.0395016345636111 1 1
0.118394912982979 0.11448716858408 1 1
0.070454968972294 0.068243685569615 1 1
-0.11914313597177 -0.115050657471207 1 1
-0.00748187530986402 -0.00629132397161406 1 1
0.0155818474899896 0.0151452245561813 1 1
0.15222547922693 0.148628989259763 1 1
0.00939408581656685 0.0101277862107895 1 1
0.0511162956317812 0.0500058618223866 1 1
0.0543957984118013 0.0516762052398064 1 1
0.0313272488948216 0.0319320362445372 1 1
0.0955631376564225 0.0930746113000614 1 1
0.0877126001728199 0.0853611192897979 1 1
0.0376511024368852 0.0363057800056062 1 1
-0.120295846662513 -0.116929508261134 1 1
0.0322005127347098 0.030422063771076 1 1
0.0569823870566946 0.0556468913416528 1 1
0.02292885542221 0.0217608723367794 1 1
-0.187846971261461 -0.181010299813622 1 1
0.113057927745222 0.110138971522844 1 1
0.103315539642169 0.100795545984672 1 1
-0.0898230269103352 -0.0855355708906429 1 1
0.0274987080609194 0.027695035105175 1 1
0.0543243861720562 0.0525331061523616 1 1
-0.0818008551133925 -0.0798493159674425 1 1
-0.0409313205830455 -0.0400071261769794 1 1
-0.195607212835844 -0.189667502640919 0 0
0.0618754086092877 0.059759882764124 1 1
-0.0892421136128387 -0.0869501333160266 1 1
-0.0712526097642328 -0.0699273894547694 1 1
-0.0284633371226778 -0.0279161529673775 1 1
-0.0575723251424562 -0.0563650916328328 1 1
0.0494260120035478 0.0470757127385067 1 1
-0.21452690110604 -0.208035412193672 0 0
0.191547590594697 0.186977795768556 0 0
-0.105790988697727 -0.102697392750907 1 1
0.0268014120729911 0.0256447391520996 1 1
0.0391078739584979 0.0378727449704192 1 1
0.00331067596651827 0.00327275151241152 1 1
-0.131100379676456 -0.127864894738661 1 1
0.0996366995451108 0.0957478490637975 1 1
0.0308918149436673 0.0296649724084336 1 1
0.106769374930563 0.102346044205104 1 1
-0.0523407856822376 -0.050696043240764 1 1
-0.0216874940574768 -0.021060152789351 1 1
-0.0449839778457038 -0.0436097508889227 1 1
0.158121766613062 0.154159279312863 1 1
-0.0521085362411512 -0.0510674668169437 1 1
-0.0381823335784027 -0.0372473573497045 1 1
0.130767676165989 0.125638060056693 1 1
0.103560125622591 0.100455958722068 1 1
0.0319011423209979 0.0303629348369481 1 1
-0.120852735120794 -0.116706933204296 1 1
0.154519600278531 0.150222393278492 1 1
-0.184361070655842 -0.178581130269361 1 1
-0.0660497824464295 -0.0647345484580399 1 1
-0.0252007949260929 -0.0245652473720128 1 1
0.14003452776704 0.136154915817664 1 1
0.0172652231499435 0.0176061383929756 1 1
-0.0688776145324331 -0.0672775463031034 1 1
0.0216176709180319 0.0214726540241042 1 1
-0.036780870474012 -0.0357188720967065 1 1
0.003610730334943 0.00363560404428029 1 1
-0.190874199490467 -0.185106664189698 1 1
-0.0550274563231171 -0.0535589648780703 1 1
-0.24000760345057 -0.233960085792033 0 0
-0.0982194483339589 -0.0943361669945623 1 1
0.117420323587647 0.11395814514354 1 1
-0.0658433536269818 -0.0647050136049774 1 1
0.0938968377658976 0.0917688332951596 1 1
-0.00519695575197704 -0.00524842022936935 1 1
0.0324792606047111 0.0317312769721554 1 1
0.0544078405052488 0.0536342299900165 1 1
-0.0794669178080553 -0.0775695351209082 1 1
0.128609025066443 0.124985018170287 1 1
-0.0364364883582425 -0.0353668250474152 1 1
0.0725939937903343 0.0709209171951819 1 1
0.0423081620201055 0.0411000613789919 1 1
-0.00834526510562605 -0.0077558842265078 1 1
0.169571423854319 0.164808707480289 1 1
-0.0416185366117013 -0.0400805881825189 1 1
0.0485746668420917 0.0482011651371522 1 1
-0.131418445112958 -0.128111773666343 1 1
-0.0446256157903306 -0.0417083805976707 1 1
0.0156436065819987 0.0151222127479398 1 1
-0.112336704186757 -0.109277520520271 1 1
0.014979965835145 0.0145278911275336 1 1
-0.0388815858235403 -0.0373826945805578 1 1
-0.0113958390583252 -0.0113951921952816 1 1
0.0578503606988763 0.0560061147190299 1 1
-0.0343101452646622 -0.0332908617153708 1 1
0.0503611689952452 0.0498990599065129 1 1
0.100279390528534 0.0974376684334994 1 1
-0.0666137863929633 -0.064558745390819 1 1
-0.164090528189667 -0.157576141258752 1 1
0.153519381190192 0.148516212651361 1 1
0.0132616629403859 0.0121940411410979 1 1
-0.0254240159657017 -0.0249740254200048 1 1
0.0167428503066162 0.0160639323370506 1 1
0.0516883727467476 0.0504572715440913 1 1
-0.181613268168856 -0.176319540584781 1 1
0.0731048030532429 0.0706586899480006 1 1
0.131118610018091 0.127833199941387 1 1
0.0427240501463251 0.0417542168211988 1 1
-0.0566933053176223 -0.0554744854678835 1 1
-0.113418478664652 -0.110029045980862 1 1
-0.100434826937228 -0.0980470162795116 1 1
-0.12969116047869 -0.126208967187074 1 1
0.0310414749847607 0.0298648879950713 1 1
-0.0104268211809849 -0.0103452729153159 1 1
-0.0638597712276048 -0.06260121410376 1 1
0.132668372984762 0.128866472936994 1 1
-0.0252706839847456 -0.0259960758415476 1 1
0.0837338839527594 0.0812721325127088 1 1
-0.0493635562897334 -0.0475958131580854 1 1
0.14240474187876 0.138980399160575 1 1
-0.207390392158747 -0.200533868610649 0 0
0.00191593037975444 0.00217041816907935 1 1
-0.0754413721189999 -0.0729920524759411 1 1
-0.0601931012599744 -0.0578081110291797 1 1
-0.0273582413038157 -0.0265891021441708 1 1
0.0275573801473184 0.0268631775627057 1 1
-0.0321491968763794 -0.0314199219100658 1 1
0.0838504572791121 0.0819735190323226 1 1
0.0695088204630258 0.0674146680654106 1 1
-0.0433842839755965 -0.0421154869325147 1 1
0.0413738463277376 0.0405959537291665 1 1
0.034437178022213 0.032043640156676 1 1
0.0720462756447618 0.0701264217017399 1 1
-0.0240854947757072 -0.0233747562497192 1 1
0.0754655655050135 0.072228447138385 1 1
0.0251895247689896 0.0256313061197385 1 1
0.150848724948928 0.146222024309657 1 1
0.0830992362909755 0.0814598499520024 1 1
0.0411291686467134 0.0402856065374633 1 1
0.0162761177809369 0.0169785599863593 1 1
-0.208830607152507 -0.201702940031 0 0
0.104112096670121 0.100761690974659 1 1
0.14016906278393 0.136088168759982 1 1
0.013137444334353 0.0126830022154743 1 1
0.0964691375978199 0.0931973643104996 1 1
-0.174716848875858 -0.169540368227736 1 1
-0.177137035066797 -0.171097471381012 1 1
0.112525193288906 0.108715689405624 1 1
-0.0829441897334649 -0.0807647589278259 1 1
0.194017972734897 0.188490068883928 0 0
0.0363483219305373 0.0361087812147984 1 1
-0.0195283082071886 -0.0203776273597081 1 1
0.108718883194726 0.103675064727717 1 1
0.00956062836115586 0.00696817156030613 1 1
0.00720245355910936 0.00695496600296491 1 1
0.0656838144654382 0.0628138919912864 1 1
-0.128522241071104 -0.124252796020802 1 1
0.0446149920420763 0.0432041373950861 1 1
0.159323630848267 0.15468587665524 1 1
-0.0222716475890547 -0.0225339969137682 1 1
0.0993924171870653 0.097436083079769 1 1
0.204349103783255 0.199818286720053 0 0
-0.101458538018117 -0.100121122149721 1 1
0.0694906692780459 0.0669852714889127 1 1
0.227359302026321 0.219450196983764 0 0
0.0974207565542161 0.0937631828019766 1 1
0.0394179549818953 0.038264742032311 1 1
0.104755887064949 0.100410327965596 1 1
-0.104876655684148 -0.102434708265452 1 1
-0.0690757897407742 -0.0673215159405587 1 1
0.017791324821668 0.0172685519160612 1 1
0.0711896434795153 0.0690463328023658 1 1
0.0520453901367062 0.049401918148748 1 1
-0.126673030941962 -0.122670217594911 1 1
-0.0569737823903727 -0.0544358883475237 1 1
0.0879284074287447 0.0865590314199509 1 1
0.0371396816539358 0.0358632752011608 1 1
-0.0170018905924649 -0.0171302385171903 1 1
-0.0657069439472479 -0.0635072440847259 1 1
-0.0221818763685141 -0.0212147205177801 1 1
0.0432019068745334 0.0428243595973015 1 1
-0.0598370379798194 -0.0584124083096404 1 1
-0.0172423776920844 -0.0167320965104286 1 1
0.010911706178034 0.010568641202339 1 1
0.0728952410184131 0.069807630322878 1 1
0.0412464023115307 0.0400226219981857 1 1
0.0919816776304615 0.0895757086547278 1 1
-0.128767782727867 -0.125022217459757 1 1
-0.00577324129762774 -0.00469353777861206 1 1
0.0972782142424028 0.0945148684668836 1 1
0.0945995015742901 0.0909048787247187 1 1
-0.00436779368791795 -0.0041665320868832 1 1
-0.028578088526927 -0.0278292327462302 1 1
0.0567576156237187 0.0541674817592732 1 1
0.00202194645336064 0.00146729381025403 1 1
-0.0056878957753692 -0.00601676672551403 1 1
0.01479911200168 0.0126580687408768 1 1
0.0807854672431032 0.0784035202123783 1 1
-0.0764661336114781 -0.0745021417914537 1 1
-0.0694526957510426 -0.0668079236515272 1 1
-0.0050690091585322 -0.00489454000240321 1 1
-0.0415650139664813 -0.0403854826679397 1 1
0.0371814886120228 0.0365919541180777 1 1
-0.129087886034117 -0.126161045323099 1 1
0.184581351827898 0.178208798326192 1 1
-0.0142904763768908 -0.0142645327896605 1 1
-0.0433820852732566 -0.0420386214425269 1 1
0.0300310042236214 0.0290909709339864 1 1
0.147035013962107 0.143129721465439 1 1
-0.112061226474698 -0.109697483937305 1 1
-0.09971924978253 -0.0962012647034898 1 1
0.00884956689027516 0.00835547069861346 1 1
-0.0603261046379176 -0.0589234268260378 1 1
0.109916999907129 0.106792043656964 1 1
0.0561439887674074 0.0541228034733647 1 1
-0.0499050724813434 -0.0486171348910326 1 1
-0.153019475380669 -0.148582056666355 1 1
0.0122717085685871 0.0101004207054949 1 1
-0.0423973256371365 -0.0407350290860398 1 1
0.0558702405795407 0.0536987571604352 1 1
-0.127171470701425 -0.123322210671086 1 1
0.222751884386274 0.215286978755866 0 0
-0.0442092031519788 -0.042607521706103 1 1
-0.121457782404867 -0.118540129227562 1 1
0.100899169055693 0.0972413268355428 1 1
-0.0372205923062918 -0.0355680158110457 1 1
0.0412524309565175 0.0404524299196927 1 1
0.014623372124562 0.0153646943606366 1 1
-0.0843426948063244 -0.0818930504365402 1 1
-0.060530045150944 -0.0606629627397505 1 1
-0.0470642018278584 -0.0455319923441327 1 1
-0.119948730333116 -0.118219569381885 1 1
-0.18003498586121 -0.174610423978837 1 1
-0.0352745801892101 -0.0326098218320033 1 1
0.0239792912146212 0.0232669845240328 1 1
-0.147498804842061 -0.142564214624679 1 1
-0.122407147271324 -0.118279715895324 1 1
-0.10069250088721 -0.0975923680895052 1 1
-0.0193298222456818 -0.017078155678786 1 1
-0.018586200588591 -0.0174196620053489 1 1
0.00818274269288048 0.00896727763570221 1 1
0.0553649574661473 0.0535616699014059 1 1
-0.0366981702304764 -0.0361533699944557 1 1
0.0249357320335167 0.0225664272893628 1 1
0.00804239425619869 0.00878841119972557 1 1
-0.0523812709162699 -0.0513993495776904 1 1
0.0861055070996502 0.0842782037837102 1 1
0.0633389241711105 0.0619711351260899 1 1
-0.100075302165138 -0.0981404253279363 1 1
-0.150391405738055 -0.146056061487755 1 1
-0.0662676947613471 -0.0643871356982933 1 1
-0.121990200622553 -0.11834267700315 1 1
0.0828602377425238 0.0797978306510924 1 1
0.0661577935894347 0.064773350812274 1 1
0.102583721079256 0.099783471997731 1 1
0.0200021046455408 0.0194530304793412 1 1
-0.175155922075039 -0.169722537521793 1 1
-0.0532278150019566 -0.0518919289499783 1 1
-0.109677448129365 -0.106937243080716 1 1
-0.0993650625749118 -0.0969366889603118 1 1
-0.0403341702069512 -0.0385491811426885 1 1
-0.00169867983519451 -0.000515230845500992 1 1
0.0159677919528305 0.0153338420873764 1 1
0.0121713877282063 0.0123026609608006 1 1
0.0325158582641215 0.0312985218325644 1 1
-0.0112540222416774 -0.0102056039637974 1 1
-0.156178187760754 -0.151991732394528 1 1
0.0388543144329152 0.0367957089681023 1 1
-0.0508359066707561 -0.0484253914859115 1 1
-0.0080253318539209 -0.00792067113325313 1 1
-0.0628611738799972 -0.0603388729477782 1 1
-0.0119725098761644 -0.0123526509621378 1 1
0.0852250498192661 0.0824886384748738 1 1
-0.220394603577368 -0.213108046413179 0 0
-0.157722801032095 -0.152326442438288 1 1
-0.0614100745421561 -0.0591614901799039 1 1
-0.085976237360922 -0.0846417484507041 1 1
-0.00816406008258599 -0.00770125439258918 1 1
0.0977342366448888 0.0953941396274432 1 1
0.0250021289597561 0.024135767721997 1 1
-0.0844914049742397 -0.0821838836054859 1 1
-0.0927874262579645 -0.0904048021724983 1 1
-0.111785328122502 -0.108629371070075 1 1
-0.0748210062250812 -0.0717964199707831 1 1
0.0766982411958721 0.0740273589334929 1 1
0.049357806097573 0.0472475975633634 1 1
-0.0427792686464755 -0.0416219417634725 1 1
-0.0361475343759068 -0.0352457264583767 1 1
0.067695486245883 0.0659670874398047 1 1
-0.0858026523971355 -0.0829933687549911 1 1
-0.0354858748042398 -0.0347485549178106 1 1
0.107375545139063 0.10389062281616 1 1
0.079544521454721 0.0780600589762059 1 1
0.0638619558876314 0.0597705236917312 1 1
0.00734625111210308 0.00764391174901998 1 1
-0.007315702536031 -0.00687168161777778 1 1
0.0955831643192934 0.0937378381989291 1 1
-0.0299361056782408 -0.0291424811210145 1 1
-0.0391037544057329 -0.0379169390295458 1 1
0.0263395279898115 0.0271277972174395 1 1
0.0304152646006514 0.0294121354784052 1 1
-0.0980208651141613 -0.0934052784808249 1 1
-0.0521187036881852 -0.051602499837954 1 1
-0.119598976920914 -0.116028243954136 1 1
0.040314337528916 0.0391865651545303 1 1
0.0198943650119839 0.0184543209929993 1 1
-0.159630595342866 -0.153672000777816 1 1
-0.0362306647890709 -0.0356519951726743 1 1
0.0212712705417538 0.0195935240212566 1 1
0.100497760100205 0.0971900601714659 1 1
0.0571449684959031 0.0561057501284332 1 1
0.00151263199064888 0.00152513725183058 1 1
0.0396989938040308 0.0395786765849826 1 1
0.05222027309984 0.0491667622328339 1 1
0.131925580563889 0.127674561929376 1 1
-0.0424241205333388 -0.0412878079791 1 1
-0.0527942811888011 -0.051412783697843 1 1
-0.0182126855422324 -0.018705852327719 1 1
-0.0158311392802218 -0.0156644613927352 1 1
-0.0913093906208694 -0.0884033823236561 1 1
0.0258035803857149 0.0252354379401103 1 1
-0.0663716654234903 -0.0643584976745199 1 1
0.115432617111701 0.112111556956817 1 1
-0.142440978553057 -0.138438843999545 1 1
0.0549174840588292 0.0523154687706459 1 1
0.220549706494066 0.215538684671099 0 0
-0.0291393537541574 -0.0266501594174533 1 1
-0.123834840996289 -0.119629645278633 1 1
0.120811549119266 0.116556346962951 1 1
0.141708139745274 0.137517942886918 1 1
-0.0978331666506868 -0.0951984385928599 1 1
0.0350738721808638 0.0339507420883979 1 1
0.0845411837053824 0.0824021163477347 1 1
0.103196510230148 0.0998097369132412 1 1
0.0129411509635967 0.0122336933084997 1 1
-0.0969210430466823 -0.0935181302284999 1 1
-0.0347212532049637 -0.0335677753167291 1 1
-0.0622476125464453 -0.0606131609272543 1 1
0.0257210609997758 0.0247465875210927 1 1
0.0655480123574581 0.06224873869925 1 1
0.0923537802672553 0.0889391743151242 1 1
0.0918016242582384 0.08919393832032 1 1
-0.0460342459317077 -0.0449595868956047 1 1
-0.0900296428738967 -0.0875729917998081 1 1
0.0610154169114681 0.0587234278932561 1 1
-0.12113310656383 -0.11615937087347 1 1
-0.178696203623373 -0.172957677050758 0 1
0.028498971933588 0.0276005345081802 1 1
0.0324475210634445 0.0303390782285247 1 1
0.247552363875883 0.240772841608951 0 0
-0.0733430222501719 -0.0717278515286038 1 1
-0.153905081157949 -0.149350786622001 1 1
-0.0521400987222249 -0.0505101604305117 1 1
0.00476343599336695 0.00309379403517806 1 1
-0.0176615210284065 -0.0169428479875147 1 1
-0.0388444938451254 -0.037266449521239 1 1
-0.0987612523169316 -0.0957969187492227 1 1
0.167280043052029 0.162599042678917 1 1
0.0291867284383084 0.0281057607976598 1 1
-0.0458473736923496 -0.0453396641575895 1 1
-0.0438548794650036 -0.0421961383864428 1 1
0.162099551788379 0.15703868767586 1 1
0.00168086676279344 0.000977285076289025 1 1
0.00579936872086366 0.00548125222142299 1 1
0.22995960633646 0.224800612407838 0 0
0.0235689058430607 0.025453545493912 1 1
0.134171228802344 0.129745155474276 1 1
0.0531864930433003 0.0519778308437995 1 1
-0.00591940700033565 -0.0059380756359187 1 1
0.0682104500753615 0.065605898496909 1 1
-0.0834561120939072 -0.0808950031390266 1 1
-0.0290632914694508 -0.0287043696772637 1 1
0.21103266399573 0.203048552189709 0 0
-0.0067703783370573 -0.00665720125651588 1 1
-0.0916939202661632 -0.0894462575343015 1 1
0.0561165382489186 0.0551657453559509 1 1
0.0680856373654717 0.0658122639161166 1 1
-0.0623897923580992 -0.060145856752696 1 1
-0.166047967568726 -0.161155083129481 1 1
0.09894649460485 0.0956699441974912 1 1
0.140560550970547 0.137444461620714 1 1
0.039566206520555 0.0382020597562365 1 1
-0.0110799553162951 -0.0110686489993025 1 1
-0.10132180374588 -0.0987283721956361 1 1
-0.0713148931842877 -0.0690077827440402 1 1
0.0653639301837503 0.0618626275290746 1 1
-0.128765982096114 -0.125206510946431 1 1
0.0256958001964919 0.0247929077013486 1 1
-0.0109343697727273 -0.0106824556704572 1 1
-0.0595351536841292 -0.0577761947689683 1 1
0.102727759986666 0.0990296239539594 1 1
0.0823777861569101 0.080495729636864 1 1
-0.0258087018275457 -0.0249460581715997 1 1
-0.0717013358162598 -0.0679782600919446 1 1
0.0640687629475848 0.0619698630599763 1 1
-0.040892008850772 -0.0395251544650307 1 1
0.0136448773707709 0.0134038668977969 1 1
0.163636335352108 0.158540762755161 1 1
0.102764862141846 0.0996210488565201 1 1
-0.0405575761073566 -0.0400307828331173 1 1
0.00018589845472302 -0.000455431525411225 1 1
0.0798136044852305 0.0772914707157633 1 1
-0.161577585754992 -0.157394289721292 1 1
0.257704646474356 0.249413792849769 0 0
-0.0566503257163295 -0.0560464636778959 1 1
-0.153424342303472 -0.148875395758857 1 1
0.0388181522343553 0.0370747455094994 1 1
-0.109633043205223 -0.106731723074328 1 1
-0.204407368829381 -0.198096322343885 0 0
-0.021298312558731 -0.0209592649583365 1 1
0.0334197985714738 0.0330290565514865 1 1
0.0594399331184085 0.0568754846850839 1 1
0.0626480058869728 0.0609079118366411 1 1
-0.046845261324143 -0.0446465765517653 1 1
0.00234659109439639 0.00204842130614727 1 1
0.00795118650707399 0.00671481734063369 1 1
0.116368268450334 0.113167436966986 1 1
0.0552486990652367 0.0542633330625348 1 1
-0.130732226684967 -0.12586878021666 1 1
-0.0151603971494755 -0.0150736935958743 1 1
-0.0231379713651978 -0.0228381339586973 1 1
-0.0309039867778188 -0.0271604817917583 1 1
0.120608117459699 0.11865309618389 1 1
0.0537943894697858 0.0525374386808192 1 1
0.00936608019310395 0.00945184132792593 1 1
0.217655361961085 0.211749346350094 0 0
0.106889896546503 0.104068243910544 1 1
0.153342486940784 0.148859806456232 1 1
0.029958370091302 0.0292688087248606 1 1
-0.141109018354095 -0.135846988373774 1 1
-0.129540158604378 -0.125127243540221 1 1
0.0710402560776075 0.0691952769754541 1 1
-0.0674462907129773 -0.0638077819915504 1 1
-0.0214564264292157 -0.020675557890997 1 1
0.0147353711802141 0.0151051733458615 1 1
0.0686478162643789 0.0662116895919691 1 1
-0.0244403672472469 -0.0230441320052917 1 1
-0.137037120451935 -0.132779638973544 1 1
0.106844740308701 0.103393209469872 1 1
-0.0880836870684408 -0.084495055452547 1 1
0.118181060370509 0.114223301658474 1 1
0.0323792927072222 0.0317849419248951 1 1
-0.04299345432907 -0.0411793991307235 1 1
-0.0269674758173111 -0.0263847532514822 1 1
0.0184735227450483 0.0176417979955662 1 1
0.113850973712342 0.110179469755738 1 1
-0.047677808339135 -0.045649681827817 1 1
-0.0597965151627995 -0.0579733463390244 1 1
-0.076265969952378 -0.0729127918301786 1 1
0.00478282420838937 0.00423205591584996 1 1
-0.0937766850295218 -0.0910730077577475 1 1
-0.142711718363182 -0.137951773148826 1 1
-0.0454382349592613 -0.044250321588263 1 1
-0.078046439090862 -0.0761225200558804 1 1
0.00548076621005484 0.00306942063443273 1 1
-0.0290463374685418 -0.0271146140336919 1 1
-0.0212398625721533 -0.0208742199771422 1 1
0.0393140229643885 0.0380622003784056 1 1
0.0736402082450927 0.0706467887604732 1 1
0.15740602039103 0.153058758578067 1 1
0.0866949345007839 0.0841127201488796 1 1
-0.0558976761787667 -0.0550858529609805 1 1
-0.0715957854476634 -0.0693704516992441 1 1
0.0614648964004257 0.0596945607866527 1 1
0.058945713490408 0.0574545267495773 1 1
-0.0573848542625732 -0.0548956656940127 1 1
-0.031541089646899 -0.0300538519793624 1 1
0.0437485813804626 0.0424098733634664 1 1
-0.0075898390877308 -0.00778862196717566 1 1
-0.00256032019018892 -0.00213354948355188 1 1
0.0236256583969871 0.0226202550806789 1 1
0.0961137638523718 0.0939128498841973 1 1
0.0674523410413683 0.0661612030064222 1 1
0.0408262934297566 0.0392899844627043 1 1
0.0488325754162543 0.0477697114636907 1 1
0.172691813316291 0.167337324052644 1 1
0.0629326383024291 0.0614727802102011 1 1
0.0520235710312444 0.0505233145897911 1 1
0.0741604664681243 0.0722616058261744 1 1
-0.00215648445121352 -0.00253569295390754 1 1
-0.00447903268001076 -0.00649566730375625 1 1
0.126513378262987 0.122669318054512 1 1
-0.0697188749249436 -0.0669708130752146 1 1
0.0188806450156303 0.0193371163391017 1 1
-0.0934305813030511 -0.0903990452044275 1 1
0.0658307090192615 0.0643707404388593 1 1
-0.0690277504837341 -0.0673049425442971 1 1
0.180739375543528 0.175614524355676 0 0
0.0946110667020111 0.0916550191853789 1 1
-0.0608246267431699 -0.0587462659158074 1 1
-0.0855193392562454 -0.0833607694999049 1 1
-0.0455343271522069 -0.0447212806786488 1 1
-0.143134223987493 -0.137839161090155 1 1
0.16017339546161 0.155410731385262 1 1
0.122967044547965 0.119124009390546 1 1
-0.16300508389941 -0.158963201982142 1 1
0.0081454557277635 0.0076373838982016 1 1
-0.00772908466704984 -0.00733017469339401 1 1
-0.108386000071292 -0.105535632305006 1 1
-0.0247102250216783 -0.0242278160560611 1 1
-0.00437952131424152 -0.00413650921702296 1 1
0.177881716119526 0.173259108664595 1 1
0.12288934075881 0.120040755734464 1 1
-0.066276728974655 -0.0650747796722162 1 1
0.0621473557696386 0.0606299178698394 1 1
-0.0995801420653361 -0.097570776348672 1 1
0.0197765653792865 0.0195220998207123 1 1
0.123006215349263 0.119684538724302 1 1
-0.0290268115958315 -0.0279716968684299 1 1
-0.000756745942403225 -0.000478384146115941 1 1
-0.0871734378026908 -0.0860901591918381 1 1
-0.200864572591486 -0.195466459432717 0 0
-0.0821144682685008 -0.0795719593980429 1 1
0.0367153885339018 0.0365001924979404 1 1
0.0273515737473501 0.0259146248306712 1 1
0.0907521452631114 0.0891686066150848 1 1
-0.129316588789922 -0.125967448550154 1 1
0.108475856050441 0.104674263860742 1 1
-0.0930273501143574 -0.0895291013086097 1 1
-0.0502433217594997 -0.0480707639886435 1 1
-0.0780081294897371 -0.0753135945265485 1 1
0.149220957696813 0.144969841986413 1 1
0.0733466737248127 0.0716806458698259 1 1
0.124004331754688 0.119788039310727 1 1
0.0297317866065873 0.0276702462374825 1 1
-0.0240388484916136 -0.022858130015727 1 1
-0.00949177902232365 -0.00902880640414981 1 1
-0.0063692767920192 -0.00540474819781733 1 1
0.00476169101146591 0.00464224141784689 1 1
-0.0708440375409211 -0.0687489232105737 1 1
0.055179067657115 0.0538233213975176 1 1
-0.102915411969494 -0.100211530231023 1 1
-0.00761235868767068 -0.00790172046415324 1 1
-0.0322344922950178 -0.0306817265341922 1 1
0.116655567118926 0.114339370468883 1 1
0.00138981183653973 0.00152809473434328 1 1
0.112066817741037 0.108098648389333 1 1
-0.0603771421740893 -0.0594445432473833 1 1
0.133313315842636 0.130305737182655 1 1
0.0160459039707659 0.0155986164442527 1 1
0.00023518413112067 -0.000742354894976826 1 1
-0.0659234573361062 -0.0636324544250336 1 1
0.0682225985335144 0.0661703603173164 1 1
-0.00606151281392142 -0.00553472284395624 1 1
0.0317703606956697 0.0315259983342017 1 1
0.0284397479699322 0.0280303205986473 1 1
-0.00901792971230678 -0.00902092046576895 1 1
0.148067693571219 0.143403803821653 1 1
-0.145162175411921 -0.141732607335844 1 1
-0.0746587127857813 -0.0722805805295814 1 1
0.0178695073364781 0.0173233520550322 1 1
-0.05424365956113 -0.0546537177685449 1 1
0.0767218120374352 0.0744707842549308 1 1
0.0671928905319897 0.0655971886369616 1 1
-0.017925909261778 -0.016954891198517 1 1
0.105123452325699 0.102258491226693 1 1
-0.0761787492962441 -0.0731342798308964 1 1
-0.0669444630975645 -0.0651296007108207 1 1
0.151964383401655 0.148489353900942 1 1
-0.0147268770206424 -0.013301624484092 1 1
0.0343353214283051 0.0362413753361062 1 1
0.0777547082816796 0.0773874774065905 1 1
-0.0679001669266588 -0.0647067580717858 1 1
0.104720133699182 0.101914221899428 1 1
0.0750536984033193 0.0735652325560121 1 1
-0.108279437196589 -0.105980886018942 1 1
0.104232971615104 0.0995637676060674 1 1
0.111773908816816 0.107554474511077 1 1
-0.0324911616754207 -0.0314789387530999 1 1
-0.0775826925171142 -0.0762845208097826 1 1
0.0278194811991488 0.0273163223668547 1 1
-0.0924152299617471 -0.0895267590529376 1 1
-0.00830577545867063 -0.00734147580140494 1 1
0.157988183588972 0.151326109924446 1 1
0.0213749491782825 0.0228622907425817 1 1
0.0248898999249439 0.0226952709601591 1 1
-0.0342567951586279 -0.0325709196748849 1 1
0.064474526343598 0.0626065661707766 1 1
-0.0200154033170002 -0.0185326397762226 1 1
-0.0626483093041272 -0.0605170354001794 1 1
-0.0226841089520701 -0.0217288218585224 1 1
0.0642622956423955 0.0620991187159588 1 1
0.0211228000871342 0.0204338975109035 1 1
-0.0875324053057279 -0.0844399842729356 1 1
-0.206106825392883 -0.199936950271985 1 1
-0.113266102565547 -0.110089700078042 1 1
0.149349378028544 0.145379397746394 1 1
-0.00199256399974927 -0.00183812772905196 1 1
0.0672476480697706 0.0650904848001053 1 1
-0.154861803444436 -0.149466520221823 1 1
-0.148245219029943 -0.143607948558243 1 1
-0.164851200179023 -0.159947403635755 1 1
-0.0677393078807482 -0.066491484408329 1 1
0.16606293152635 0.161399195131042 1 1
0.0994333625248539 0.0976838002631938 1 1
0.0254254980155437 0.0238772141173938 1 1
-0.0674978405423987 -0.0659202249642708 1 1
0.0609815766114813 0.0592967117698344 1 1
0.0561945367356462 0.055177396177054 1 1
-0.134869755102429 -0.130614672871353 1 1
0.0607524724019187 0.0597802538331904 1 1
0.0640887574000332 0.0614627176385371 1 1
0.129317057390885 0.125272036323112 1 1
-0.0896694114155759 -0.0872116875509445 1 1
0.0480039459085277 0.0453946436791299 1 1
-0.139091501129566 -0.133671784326155 1 1
0.0359509879183899 0.0340091608271432 1 1
0.0300379603440426 0.0292196631479394 1 1
-0.0376755395252259 -0.0371036561456936 1 1
-0.0732632079365402 -0.0705218226892052 1 1
-0.0844644590902042 -0.0813947327765339 1 1
0.0258924156394085 0.0256415594435665 1 1
0.0281762506960435 0.0270414288583499 1 1
0.00843964214606874 0.00763496620561986 1 1
-0.11859442430324 -0.116707992289603 1 1
-0.120159691305907 -0.116889559193959 1 1
0.0748480599881579 0.0724748648364202 1 1
0.0835480605803264 0.0810451339760173 1 1
-0.00484712190788739 -0.00305231850794705 1 1
-0.0734029884616119 -0.071394551701292 1 1
-0.0578308658691169 -0.0557047895747943 1 1
-0.0295975853515762 -0.0288696741444892 1 1
0.188589834093559 0.182420993812151 1 1
-0.00865476887583042 -0.0082791442188291 1 1
0.059812833205475 0.0579010722744446 1 1
-0.0249259786921241 -0.0243440369742351 1 1
-0.0701924236334889 -0.0677213621724803 1 1
0.0982474104135563 0.0951130950076169 1 1
0.135317508307912 0.13152735559853 1 1
-0.0900039117223294 -0.0872451493421957 1 1
0.00730456157059496 0.00659623753362214 1 1
0.0627141477054097 0.0604145415818044 1 1
0.0600001393325479 0.0578869509193577 1 1
-0.05256898349602 -0.0505540108105645 1 1
-0.00617811026061625 -0.00515359671632721 1 1
0.00904963203529883 0.00762902306858638 1 1
0.183087196440184 0.177013470330067 0 0
-0.0343282406464979 -0.0327109960283945 1 1
0.0209439264020579 0.0216891539661865 1 1
0.0504489727857839 0.0497876687986233 1 1
0.0539938064908494 0.0524849483309811 1 1
-0.0312229249368425 -0.0305532163139637 1 1
-0.0794520086761621 -0.0780216607726308 1 1
0.146858276791415 0.141227699085415 1 1
0.0599600657230024 0.0589676916987896 1 1
-0.113797309781731 -0.110970847288127 1 1
-0.0586504493409052 -0.0571188259724796 1 1
-0.048658050881172 -0.0475488630815755 1 1
-0.0831361903289478 -0.0801997157247433 1 1
0.0117304237023324 0.0113598043369744 1 1
0.0233763951776127 0.0224608368587947 1 1
-0.034198415503779 -0.0338385123764624 1 1
0.0430122576872196 0.0415111134287714 1 1
0.0286942897846884 0.0280553269966715 1 1
-0.0179646778425424 -0.0181862330932095 1 1
-0.0480118334264879 -0.0468845788252027 1 1
-0.069400714292468 -0.0686857863504734 1 1
-0.0675784228968813 -0.0652699849209488 1 1
-0.0733375230100665 -0.0712584229041249 1 1
0.172094713036151 0.16543764429749 1 1
-0.00987049932287226 -0.00944021623739313 1 1
0.0285776059630644 0.0274976871287143 1 1
-0.152006544288133 -0.147623151219846 1 1
0.0832259645201322 0.0795506859068719 1 1
-0.0662971118194948 -0.0649558063479322 1 1
0.0410980180180013 0.0391101033835726 1 1
0.17223903904889 0.166878556040412 1 1
-0.0434742582938424 -0.0429411105518935 1 1
-0.000622124189941547 -0.00120310937113373 1 1
-0.142717532278633 -0.13879574967166 1 1
-0.0276153227646301 -0.0268891038967737 1 1
0.0945557121195727 0.0906836734006973 1 1
0.0445847363857009 0.0436691864972821 1 1
0.152322282824357 0.1485085665729 1 1
0.0635300710854438 0.0630024342219513 1 1
-0.153732349724077 -0.14929425851508 1 1
0.17256652515523 0.167454738149011 1 1
0.165391418774511 0.160250684024642 1 1
-0.13059592353864 -0.125786128473682 1 1
-0.0220539004210058 -0.0204187516441951 1 1
0.103025935956681 0.101028092202514 1 1
0.0915130926777875 0.0898905272077669 1 1
0.0979375807194064 0.0938095285017295 1 1
-0.0245139658423949 -0.0252081353948481 1 1
-0.0790865816462625 -0.0780476967293839 1 1
0.1364254780669 0.133392549536505 1 1
0.00123676536822332 0.00158095515239786 1 1
0.0699987233600545 0.0676216648424405 1 1
0.102213678830469 0.0984771973701662 1 1
0.0491445766646744 0.0477274172224793 1 1
-0.162337613888081 -0.158477704805059 1 1
0.197059679791479 0.190424628029799 1 1
-0.0935525359921848 -0.0898364712914342 1 1
-0.0904856183568579 -0.0898865926999026 1 1
-0.0907179392724738 -0.0873189168866959 1 1
-0.0839153476921982 -0.0817691278790378 1 1
0.0156544030587224 0.0142287919472798 1 1
-0.0159318198951561 -0.0156219435452164 1 1
-0.0423787931596546 -0.0411886930004368 1 1
-0.0410516223998828 -0.0401832792948054 1 1
-0.0416688462544429 -0.0401507031107185 1 1
0.0336712157326069 0.0327803093572097 1 1
0.000275953071632116 0.000629538602425692 1 1
-0.0877663686446443 -0.0859076563047301 1 1
-0.0479291192681501 -0.0466181224542133 1 1
-0.0215705820570568 -0.0194969416602581 1 1
-0.115095305490986 -0.112133970677861 1 1
-0.0511954985816963 -0.0500932511472745 1 1
-0.222128809220406 -0.215807102465485 0 0
-0.0314509122274852 -0.0313586821407269 1 1
0.0146984011779897 0.0140125626446773 1 1
-0.0451276248544991 -0.0436143730699101 1 1
-0.0938801427392124 -0.0912743291147935 1 1
0.0658716688784905 0.0642097091272157 1 1
0.0382028798432219 0.0380526125380511 1 1
0.183240245676592 0.177830048978284 0 1
0.0613537206975058 0.0592895220120787 1 1
0.0769843847659487 0.0757651901431613 1 1
-0.0391682876275718 -0.0381042547075018 1 1
0.08105227594308 0.0789977663080043 1 1
0.0792784890526729 0.077108330988618 1 1
0.136824915899785 0.132847560703075 1 1
0.129901346238857 0.126112554297041 1 1
0.168579007199014 0.163449756875182 1 1
-0.103911400653091 -0.101623421135482 1 1
-0.0436270491798837 -0.0417869181533066 1 1
-0.0375863128977455 -0.0369694781740044 1 1
-0.167771441817537 -0.162662233503021 1 1
-0.228167180802594 -0.221498677752678 0 0
0.15114478228742 0.145735408914622 1 1
-0.0274525648242283 -0.0261694461614925 1 1
-0.0351827186206025 -0.0342094063247771 1 1
-0.183047189992971 -0.177490620981801 1 1
0.055666583403141 0.0538054082462224 1 1
0.10518070990939 0.102238966334499 1 1
-0.0362869900517915 -0.0347198684929973 1 1
-0.238388233037396 -0.231252609961981 0 0
0.022968238630691 0.0232082116966654 1 1
0.0514277494514376 0.0498060309716071 1 1
0.0681178785784482 0.0636062382892436 1 1
-0.125828557897601 -0.122134107036799 1 1
0.0305022583520013 0.029513166291737 1 1
0.0238538372499698 0.0222801049210993 1 1
0.0540897414202681 0.0523911094662537 1 1
-0.0186985122931905 -0.0171810832860519 1 1
0.039223839136313 0.0376010922025074 1 1
-0.0745936332647285 -0.0721769359334148 1 1
-0.020608991169835 -0.0202516991808345 1 1
0.0764080272678071 0.0755074202547763 1 1
-0.0585990930996936 -0.0567802502835879 1 1
0.0416796309894411 0.0401427882200944 1 1
-0.0562886169826864 -0.053999853036232 1 1
0.0302008968127558 0.0297821559591939 1 1
0.107573582517315 0.103848088324553 1 1
0.00967745001740103 0.00942497815135161 1 1
0.187527743681725 0.182322761647409 0 0
0.201229342567273 0.194809661270082 0 0
0.0313614679682647 0.0312154951235614 1 1
-0.0401080726370106 -0.0379986519781753 1 1
0.0342453590282872 0.0338024277397761 1 1
-0.0811861091772651 -0.0787700317628681 1 1
-0.131179465287832 -0.127335986390734 1 1
0.0758885521368507 0.0728860516753292 1 1
-0.0299352682499363 -0.0286621108891545 1 1
-0.00889592084069656 -0.00948088733640539 1 1
-0.0586421980312621 -0.0570186062010001 1 1
-0.0643442891042022 -0.0624521977006709 1 1
0.0897512304399821 0.0878348736776315 1 1
-0.133496830986055 -0.12952604517275 1 1
0.0553527473810145 0.0539090698251832 1 1
0.0687554763906448 0.0657298781575914 1 1
0.0164186236052383 0.0156724515080536 1 1
-0.0377992054255067 -0.0365113087658114 1 1
0.0269826677177654 0.0259528366184331 1 1
-0.136027973820708 -0.1325734216502 1 1
0.000620722047270865 0.000161086514087472 1 1
-0.139258785263879 -0.135019529439523 1 1
-0.208011366804517 -0.202749788476933 0 0
0.13000532683778 0.126905883508666 1 1
0.0424102231843542 0.0412221379593523 1 1
0.064605264307987 0.0629871042516503 1 1
-0.0139774712096258 -0.0128427842809978 1 1
0.0480110069087194 0.0465035720235759 1 1
-0.124873542254856 -0.122850315025428 1 1
3.80928765381303e-05 -0.000477545092846998 1 1
0.147158594896299 0.14292922310752 1 1
-0.00544411419804087 -0.00603204180565507 1 1
-0.0661026440261223 -0.0642098562294851 1 1
-0.0610967059955009 -0.0602000170628527 1 1
-0.0650766108675726 -0.0635562328728932 1 1
-0.062292817543449 -0.0601901371582898 1 1
-0.013407081212253 -0.0131923059487862 1 1
-0.0600183162101694 -0.0595916136237517 1 1
-0.0251167726437271 -0.0237568592220589 1 1
-0.0484124103713418 -0.0472510747897762 1 1
0.0723591133453671 0.0704496732920444 1 1
0.07789713739818 0.0764846425751464 1 1
-0.00323789328256146 -0.00361901360925797 1 1
0.0759632093816644 0.0731715679529362 1 1
-0.0259788307246875 -0.0248086383643212 1 1
-0.0318104896098893 -0.0308950241381434 1 1
-0.0101090408243749 -0.00946908421787981 1 1
0.0720571024149722 0.0700319311717547 1 1
0.0716842215972477 0.0697183800733349 1 1
-0.157575736405543 -0.153262303751886 1 1
-0.0977992873269501 -0.0950601031565878 1 1
0.0980953351331551 0.0952492856845522 1 1
0.0102335210426319 0.00976861129182029 1 1
-0.166404313448743 -0.162293448861046 1 1
0.0036056384183411 0.00387439051835222 1 1
-0.106476190119293 -0.104021917444885 1 1
-0.0455585521090656 -0.0436279259208541 1 1
-0.0869733224219637 -0.0852667085185757 1 1
-0.215168546463607 -0.208458001399738 0 0
0.00920314560078999 0.00897799147160308 1 1
0.0246756329594045 0.0238482074329519 1 1
-0.153579698740099 -0.147997376397055 1 1
-0.151401540260777 -0.147379443835783 1 1
0.0194020730264627 0.0194166158007647 1 1
0.057758330744559 0.055803597769827 1 1
0.106983305182373 0.103693180933563 1 1
0.0731831589320743 0.0711956293308384 1 1
0.0280864233072353 0.0271490734464863 1 1
0.127079466020696 0.123797401082044 1 1
0.0532808874247676 0.051371257961882 1 1
0.0802267592697237 0.0775202829744777 1 1
-0.0324879612005046 -0.0315258049993441 1 1
0.126379370930709 0.124463935959966 1 1
0.0106816937319765 0.0111056743177953 1 1
-0.155961492003503 -0.151954717148353 1 1
0.0914312892590475 0.0880373119262567 1 1
-0.0433527439992216 -0.0423774254144473 1 1
-0.0793886349918134 -0.0756635746655475 1 1
-0.039687219837172 -0.0375642905907212 1 1
0.0514641943705939 0.050164312107272 1 1
-0.0419247181879933 -0.0412548744391061 1 1
0.0636726514045958 0.0627880816178598 1 1
-0.106357702027034 -0.104212889474238 1 1
0.139726665008271 0.135101154345104 1 1
-0.0963709016638372 -0.0943032376361878 1 1
0.0164107241791732 0.0156509997096745 1 1
0.0530081827195558 0.0508743425852734 1 1
0.148206706750578 0.143963940456475 1 1
0.00362505205311487 0.00287350629621004 1 1
0.0437550752768484 0.0439753479261568 1 1
0.0954156509782721 0.0930712052654245 1 1
-0.00839980216495488 -0.00845681473800117 1 1
-0.107137124824813 -0.103998146626932 1 1
-0.0179107047274418 -0.0168832471549618 1 1
-0.0790488476164331 -0.0774600407662512 1 1
-0.128246195731125 -0.124618003809621 1 1
-0.046930057006949 -0.0446542936877976 1 1
-0.0175677214988513 -0.0180474630541553 1 1
0.213266430498293 0.207467074945782 0 0
-0.0269326818117236 -0.0261129233218782 1 1
-0.0792059948985775 -0.0789160647838121 1 1
-0.103635829322556 -0.100858890542895 1 1
0.0318852383774097 0.030513434801471 1 1
-0.174268242868186 -0.169137867821252 1 1
-0.0352920658931533 -0.0344740286316244 1 1
0.0950906010738319 0.0908834595182414 1 1
0.0214114124607528 0.0206069815188856 1 1
0.0259122031119469 0.0269799970664964 1 1
-0.0215694240342382 -0.0231112085432351 1 1
-0.0238075926101929 -0.0232860669314005 1 1
0.111908832222308 0.107968961734142 1 1
-0.0152028359409645 -0.015973421033001 1 1
0.00669258864835228 0.00755826062740704 1 1
0.00946073541445899 0.0108849126793107 1 1
0.0683668646541831 0.0663416543845444 1 1
-0.0163176728698778 -0.0156603000705926 1 1
0.00926001307204515 0.0096180222889728 1 1
0.013799256912268 0.0136230995857541 1 1
0.00859357352132077 0.00892467297068989 1 1
-0.111842595724228 -0.109010140282113 1 1
0.00369317853093594 0.00309470192299307 1 1
0.0667560595831048 0.0632935079235775 1 1
0.139640784769608 0.135568007384149 1 1
0.0691085834511481 0.0667248160888477 1 1
0.0382942928251597 0.0370070564901406 1 1
0.0714455698890357 0.0690326207690454 1 1
-0.00601467351335352 -0.00673194631052037 1 1
0.0136099443226425 0.01318143836063 1 1
-0.0390917160707855 -0.0379164239507069 1 1
0.190887310872009 0.184623049118915 0 0
0.0724079928601112 0.0704562912979206 1 1
-0.0189751680599809 -0.0183156635894224 1 1
0.0867670586631864 0.0848043919996961 1 1
0.0744739334743553 0.0726658209953427 1 1
-0.0183883613463915 -0.0175980549925221 1 1
-0.092182874776919 -0.0897285118596796 1 1
0.0340656448622463 0.0328485231167055 1 1
-0.028891862618166 -0.0279910161046238 1 1
0.166826656338563 0.163415853218244 1 1
-0.0215493638717935 -0.0224611962968317 1 1
0.0626599906211815 0.0613062647930438 1 1
-0.0844780792057051 -0.0829716047868464 1 1
0.0385112560290054 0.0372043898579763 1 1
-0.0312541709773692 -0.0300469463366439 1 1
0.0744290144716683 0.072734692043533 1 1
0.0266603165521126 0.0263902744712858 1 1
-0.0579999826537345 -0.0551967327519246 1 1
0.0131719644737694 0.0130056897688038 1 1
-0.145128563011025 -0.141547672258216 1 1
-0.00870942321375303 -0.00844499414455226 1 1
-0.00556076497597818 -0.00499061417627398 1 1
0.179406359568532 0.174140069858587 0 1
0.0696170633161305 0.0677038311707193 1 1
0.0503678411616743 0.0482442131301106 1 1
0.151535892088625 0.146564227270055 1 1
-0.00830807826187702 -0.00795083571050997 1 1
-0.122811101957347 -0.119605131172894 1 1
0.220882112986298 0.215021677358107 0 0
0.185824771048516 0.181049442613965 0 0
-0.0469410242023695 -0.0455037920058692 1 1
-0.0314224621181647 -0.030534049119526 1 1
0.0930370159774914 0.0896835978693097 1 1
0.027114349383608 0.0267324729699588 1 1
-0.0542621201206499 -0.0524709552778526 1 1
0.0936686390313474 0.0917430100406414 1 1
0.0391482827805974 0.0384012529553383 1 1
0.0896524192632636 0.0867612369559228 1 1
0.0153071229682771 0.0151704417965976 1 1
-0.0852754794776622 -0.0823468902284451 1 1
0.0080660040657087 0.00772957029906449 1 1
0.105607949993453 0.101992050685592 1 1
0.0692645591664423 0.0673050176575217 1 1
-0.127971216017837 -0.124593285869023 1 1
0.0124340799623675 0.0117682298241675 1 1
-0.126127077669189 -0.122628009268414 1 1
0.166617464085397 0.162446153249426 1 1
0.0457685102552906 0.0455455035844431 1 1
-0.0919586456133489 -0.0881782541068014 1 1
-0.0486410242821079 -0.0460598134643055 1 1
-0.0121281151642965 -0.0131912318500114 1 1
-0.0577658909419581 -0.0563980025440973 1 1
-0.166288289870787 -0.161266593170149 1 1
0.0622960147626554 0.0615783918959978 1 1
-0.113663169398354 -0.109989446853194 1 1
-0.00725514441653753 -0.0077788811521784 1 1
0.210081732076315 0.204320461421629 0 0
0.0188926751456797 0.0182414123967886 1 1
0.0563395901986465 0.0549895232329561 1 1
-0.0828516052107306 -0.0808233591169357 1 1
0.0441797882239058 0.0424134492614989 1 1
0.136966628584548 0.132768075172614 1 1
0.0203036137751894 0.0199668365439053 1 1
-0.0705856758668196 -0.0681904253579494 1 1
-0.014847115873706 -0.0145273412713062 1 1
0.0795148900627785 0.0773797059271067 1 1
0.00971175612842307 0.00852265171127066 1 1
0.224286228593412 0.218447612052139 0 0
-0.0746732236983769 -0.0727677083934895 1 1
-0.027857233237728 -0.0273998806604851 1 1
0.0976092962092633 0.093278347719654 1 1
0.0764105402541782 0.0752825973795392 1 1
-0.0295316410722878 -0.0288476890004538 1 1
0.0449612274549324 0.0437337902241081 1 1
0.0752514330749147 0.0726778691458259 1 1
0.125167624178285 0.122133428526383 1 1
-0.113944279902033 -0.111185629697966 1 1
-0.0169176958128804 -0.015674278091558 1 1
-0.0180638897904526 -0.0168493766363633 1 1
0.133450250546862 0.127342839165012 1 1
0.0997716317200648 0.0973573989823995 1 1
-0.0993190595800503 -0.096154738077293 1 1
0.0138507396295516 0.0131379033578179 1 1
0.041403532137936 0.0398988290224285 1 1
0.078083922623766 0.0758256538710823 1 1
0.0316711840683421 0.0299048802855717 1 1
0.0415692306249313 0.0402353683858534 1 1
-0.0858078618364367 -0.0838353942423172 1 1
0.0638506224568374 0.062263910859608 1 1
0.0538361490551944 0.0528692203949257 1 1
-0.0821995346028556 -0.0801582122610708 1 1
0.0903702542620867 0.0875855944942997 1 1
-0.224896205154188 -0.218752475168709 0 0
-0.0227219413446532 -0.02260321193162 1 1
-0.0293824727368491 -0.0279238001192733 1 1
0.056124215876212 0.0542386108982534 1 1
0.00808588264871169 0.0079440362608272 1 1
0.0861010749963518 0.0832047247843092 1 1
-0.0972357661248464 -0.094257931087271 1 1
-0.120554169935858 -0.117790651646026 1 1
-0.0547945512962371 -0.052823258401916 1 1
-0.0905129039428657 -0.0873885852222895 1 1
-0.0319899842194698 -0.0311199939662299 1 1
0.01299368047945 0.0122228079202654 1 1
-0.0694924690937308 -0.0677205041499099 1 1
-0.0463702746298631 -0.0459460939448557 1 1
-0.0236050606907782 -0.0228094546285037 1 1
-0.00192237290318187 -0.00250339887369682 1 1
0.0614889562655282 0.0591894423148333 1 1
0.121850805584952 0.11826660632756 1 1
0.0306723014428923 0.029175376542296 1 1
-0.244075412853367 -0.236823047203877 0 0
0.125548755529388 0.121650184893435 1 1
0.0115990981258378 0.011063439386281 1 1
-0.00386605956791793 -0.00399780567232988 1 1
0.0113318945756598 0.0111705590019623 1 1
-0.0881320097823236 -0.0856505126883547 1 1
-0.125194218314532 -0.121984375785271 1 1
-0.0477306860210232 -0.0463920426459014 1 1
0.0932283920419133 0.0897914984738735 1 1
-0.0709796775089589 -0.0692928823078405 1 1
0.137539069927767 0.133192706947618 1 1
-0.101619002541576 -0.0987881674177589 1 1
0.0526282851644997 0.0508571369597704 1 1
-0.0560516431605779 -0.0552801841815424 1 1
-0.0197207899552903 -0.0199278194454265 1 1
0.00110676336650585 0.00237664645017759 1 1
-0.126946899133529 -0.123277407363156 1 1
0.0123405034726156 0.0125423687635147 1 1
0.000164919077375762 -0.00054806317502645 1 1
0.00877562140254825 0.00679509868339403 1 1
-0.0325688934090263 -0.0316443908191565 1 1
0.106173536258141 0.102084613351535 1 1
-0.0320692757956156 -0.0319455593398076 1 1
0.0508516410056245 0.0490570341550799 1 1
-0.111207431033409 -0.110142273539007 1 1
-0.0388417430523214 -0.0378777737634494 1 1
0.0863226979505679 0.0838314824799576 1 1
0.0669194872596912 0.0636147679817876 1 1
-0.010179670905447 -0.0100272178371287 1 1
-0.0636524505444808 -0.0618614759152839 1 1
-0.00577559691992265 -0.00479530559962142 1 1
0.153950600773725 0.15003764580747 1 1
-0.0690700194884446 -0.0675712633778321 1 1
-0.172123017825377 -0.167042230863753 1 1
-0.143186254744032 -0.138794504176571 1 1
-0.100915906322566 -0.0982574309283987 1 1
0.0761546100256084 0.0735457538911495 1 1
-0.077980824757449 -0.0747967745531017 1 1
-0.0776809094645804 -0.0755202554334933 1 1
0.0469207730336282 0.0468913534046397 1 1
-0.046796710866555 -0.0457887090028304 1 1
-0.00127630400749401 -0.00161813953011459 1 1
-0.0294890032782003 -0.0283370303227094 1 1
0.0161763556022237 0.0160916994498762 1 1
0.0464659106531615 0.045340899195476 1 1
0.121740218430773 0.117950338485932 1 1
-0.0357687948956238 -0.0352032324756286 1 1
-0.00822139609239151 -0.00674018316973842 1 1
0.0454781496059862 0.0448996564108262 1 1
-0.0999174714089048 -0.0969308870843616 1 1
0.0335561447951641 0.0319580336126233 1 1
-0.0282893086378662 -0.0272247080879894 1 1
-0.113812512679697 -0.1101927247496 1 1
-0.0531418636490367 -0.0511110798344584 1 1
0.0269076744214541 0.0260992739001311 1 1
-0.0355570176978652 -0.0343664028314434 1 1
0.0357005727115143 0.0346705363237776 1 1
0.0270080384514536 0.027188870404679 1 1
0.0567051704433302 0.0559812467230226 1 1
0.0933382790373002 0.0907598589177798 1 1
-0.0130285861703296 -0.0118802154811347 1 1
0.0570704821473344 0.0555035994444722 1 1
-0.173371748993938 -0.167359709909744 1 1
-0.132334591170019 -0.129721025453608 1 1
-0.0199070244263175 -0.01802827894228 1 1
0.131827213804778 0.127847555747686 1 1
0.108633817046123 0.105906477042135 1 1
-0.0228625684478375 -0.0228707073743744 1 1
0.10513824392465 0.101937805827073 1 1
-0.00911714862521095 -0.00903770569634404 1 1
0.0241524917481228 0.0232660966711337 1 1
0.0339977558278654 0.0317684116447951 1 1
-0.10305121812285 -0.100078101973996 1 1
-0.240161223816064 -0.233559209849372 0 0
-0.127868031146667 -0.123624121063368 1 1
0.0603197537519755 0.0582109625920795 1 1
-0.0264247593594035 -0.0251917933074978 1 1
0.0502141558068606 0.0485084376273459 1 1
-0.0948668796420286 -0.0924868568737302 1 1
-0.0724476271993761 -0.0696984687317929 1 1
0.101168801201379 0.0980857348149893 1 1
0.0510242570485951 0.0491701817889099 1 1
0.0419296296538662 0.0401693822577036 1 1
0.0413998162707664 0.0402283308623884 1 1
-0.109969019750403 -0.106593750485547 1 1
-0.0546432900523526 -0.0531011204011215 1 1
-0.110074414262555 -0.106158450866967 1 1
-0.106284484916288 -0.103113988650907 1 1
-0.0798008030497765 -0.0788021247858607 1 1
-0.120574042803178 -0.116635123112633 1 1
-0.212274195949719 -0.206188903585956 0 0
0.0532527140325154 0.0517871152431889 1 1
0.0142836792244171 0.0143640094761521 1 1
-0.0919916534960902 -0.0894568942079672 1 1
0.00098277589120915 0.00084852622143161 1 1
-0.222252236326046 -0.216382765128864 0 0
0.0520208689217946 0.0511990575783149 1 1
0.000666912228368337 1.28458233950926e-05 1 1
-0.136349617192221 -0.132726357099124 1 1
0.100647095304941 0.0980622304936618 1 1
-0.0403712792633377 -0.039288919477221 1 1
-0.114254892672885 -0.111349618504004 1 1
-0.118668206057117 -0.115152933064577 1 1
-0.0754493380621349 -0.0742528350651054 1 1
0.031994479351379 0.0305324994856779 1 1
-0.0210597543707796 -0.0206546583281907 1 1
0.0310618999393468 0.0305199438517378 1 1
-0.03922561167223 -0.0373279654839794 1 1
-0.0222269343964927 -0.0219908011223545 1 1
0.108191586869749 0.105407347340983 1 1
-0.0198331815606737 -0.0197738454373889 1 1
-0.0992405817551487 -0.0966531006134727 1 1
-0.0729882622487341 -0.0715147629060575 1 1
0.0764447985693715 0.0746962161320652 1 1
0.0570985760751942 0.0552232657996783 1 1
-0.075568247197984 -0.0735432402467014 1 1
-0.00219286955526555 -0.00214904522874542 1 1
-0.112075205130087 -0.106181563190018 1 1
0.216225996117418 0.20942651390895 1 1
0.0745722383069117 0.0721567463315637 1 1
0.0454402331499228 0.0451679165298471 1 1
0.0128036373549678 0.0140760414067513 1 1
-0.0394465128053887 -0.0389136618018782 1 1
-0.0890063027653483 -0.0865753228008954 1 1
0.0935050207255054 0.0899349848499041 1 1
-0.0923112778883915 -0.089643055504801 1 1
-0.0381204404721644 -0.0368273758942797 1 1
0.06616623371904 0.0641942864358557 1 1
-0.147696822462325 -0.14304675663666 1 1
0.167577056690034 0.161726966479279 1 1
-0.0689034813351942 -0.0680102252928649 1 1
0.0777359670842759 0.0761639475347558 1 1
-0.107015548312251 -0.104491370561148 1 1
0.00674375185438028 0.00559380517071471 1 1
-0.117531419795387 -0.114640915569707 1 1
0.22961933938026 0.223721367888635 0 0
-0.0180927767809173 -0.0175496672766548 1 1
0.193751914990051 0.188092971326174 0 0
0.0552979073623082 0.0540614218691448 1 1
-0.0797159197363123 -0.0790574725696436 1 1
-0.0946210508647602 -0.0921328822554658 1 1
-0.236117039857446 -0.229695008477964 0 0
0.0198735544985461 0.0190773137759265 1 1
-0.135623899880031 -0.132447758161265 1 1
-0.0149864058238987 -0.0149904939975948 1 1
-0.0408713932415349 -0.0399585531925966 1 1
0.0182785492730584 0.017624806761077 1 1
-0.122181067553401 -0.118609614487834 1 1
0.218798258666329 0.21117418284301 0 0
0.10958918407466 0.106577342268599 1 1
-0.0354638769993261 -0.0345906367965071 1 1
0.0702665251070305 0.0680313763782631 1 1
-0.0345842966006418 -0.0334203216232744 1 1
-0.0534637990718329 -0.0514936916927371 1 1
0.0102826388019984 0.00951254551136577 1 1
-0.0840165284297834 -0.0819265762315941 1 1
-0.0976466797180445 -0.0961577700314431 1 1
-0.158040351448446 -0.153233635794042 1 1
-0.113928008851705 -0.111428207349755 1 1
-0.0757740305517875 -0.0741827964183232 1 1
-0.235384316014955 -0.228346552295745 1 1
0.0732697196922005 0.070652590359091 1 1
-0.105840682714136 -0.101186685828126 1 1
-0.005877769641623 -0.005786763843433 1 1
-0.11734371268312 -0.11424774451517 1 1
-0.0722337110020411 -0.0705406905033136 1 1
0.0384996587762506 0.0363837919109518 1 1
0.092199196271795 0.0869380992507042 1 1
0.0287666579816604 0.028394374467979 1 1
-0.187954131151034 -0.181389736584657 1 1
0.168178134794689 0.163481495017912 1 1
0.0701648588277665 0.0676629128482862 1 1
0.0198937879663934 0.0192252490733867 1 1
-0.0805168213626566 -0.0759282583333239 1 1
0.0288288796474499 0.0278878050422438 1 1
0.00955623298323652 0.00900316698732405 1 1
0.0385306552453078 0.0369336422754597 1 1
0.00764582063635758 0.00673275954748816 1 1
-0.0754631702133431 -0.0733868620090143 1 1
-0.0675450987511791 -0.0655461632717492 1 1
0.0477505591234031 0.0462379767432246 1 1
-0.0308702948797589 -0.0279763856934765 1 1
0.0505415559898192 0.0488766376170216 1 1
0.118134210393964 0.113061719584852 1 1
0.0746027775923864 0.0724811322235242 1 1
0.00060006347201131 0.00159007047892551 1 1
-0.0259093353411298 -0.0254953853152928 1 1
-0.151002206110977 -0.147434395415983 1 1
-0.0291628373521429 -0.0264828003965591 1 1
-0.0790044357732882 -0.0770619443714882 1 1
-0.105511579919375 -0.103207870852298 1 1
-0.0196452006979925 -0.0187690820579291 1 1
-0.0248623219843123 -0.0242145370111352 1 1
0.0913138386811729 0.0890015851590855 1 1
-0.0114599928591818 -0.0114617606602148 1 1
0.0174841686944829 0.0178670034788603 1 1
-0.0693232432436658 -0.0661474929320514 1 1
-0.0273932777994065 -0.0271845150303193 1 1
0.00103181168199175 0.00163963818101023 1 1
0.0974558425997566 0.094187530781678 1 1
0.0492342846563405 0.0471698074589338 1 1
-0.0762121123915168 -0.0735185258671143 1 1
-0.0165994306083175 -0.0156287869085785 1 1
0.128155555151099 0.124178774954286 1 1
0.20830666770932 0.200674171621249 0 0
0.100319761215651 0.0969701826946713 1 1
0.0699215499372923 0.0671163672947834 1 1
0.00751913897989818 0.00724519562597115 1 1
0.0321560568107151 0.0316892973124425 1 1
0.0922181603090202 0.0899591358954484 1 1
-0.0917652137824486 -0.0888998695199518 1 1
0.0824554727558238 0.077328715708758 1 1
-0.126391022934357 -0.124406586527853 1 1
0.00122209685756171 0.000825201819777606 1 1
-0.0737806041255502 -0.0707410370577476 1 1
0.0496930292262215 0.0481949115286286 1 1
-0.105777772541629 -0.103230024915098 1 1
-0.0181100880379642 -0.0173147587657186 1 1
0.124676738435472 0.121855898742826 1 1
0.227108413754856 0.220340673979339 0 0
0.0174912603553101 0.0167992200893687 1 1
-0.165223514783935 -0.161202269754763 1 1
-0.0336427186588861 -0.0324220553441765 1 1
0.0384676851402476 0.0375156169822098 1 1
-0.0769284658827486 -0.0731638496000959 1 1
-0.110997084931797 -0.107882604522404 1 1
-0.177352223146415 -0.172693464976486 1 1
-0.0463971969319955 -0.043759635659454 1 1
0.00282652689153786 0.00265455401829711 1 1
-0.00645613145892564 -0.00670260739952796 1 1
-0.0279060051725839 -0.0259912859860628 1 1
0.0773231307896772 0.0761087741083982 1 1
0.050256865384371 0.0486656720225072 1 1
-0.0249405091200248 -0.0237488567584078 1 1
0.0314413285528894 0.0298418761249004 1 1
-0.153357988352571 -0.148845153376818 1 1
0.006346092880231 0.00587515599894061 1 1
0.0547865449026586 0.0505250710939945 1 1
0.0721218734210329 0.0680881684698385 1 1
-0.055991380708622 -0.0533005993248201 1 1
-0.00895524279533947 -0.00897387455122395 1 1
0.0991496451697021 0.0964519293680684 1 1
0.0056065820610646 0.00440724989478689 1 1
0.143164390229899 0.138626615491498 1 1
-0.145548097243002 -0.139908874176218 1 1
0.00226118544480003 0.00198471420347271 1 1
0.185331936252105 0.178622724893394 1 1
0.0277205867614879 0.0261678348166277 1 1
0.00261363355960008 0.00197618953892699 1 1
0.0260444184546015 0.0257162666009121 1 1
0.139429837955487 0.134790734371331 1 1
0.0414808762204006 0.0396291988844854 1 1
0.00970488898570328 0.00964070346236348 1 1
0.0977995603964367 0.0945791945514722 1 1
-0.0412728293284439 -0.0395890450466723 1 1
-0.1055616206285 -0.101944927442507 1 1
0.119809764059511 0.116164851998715 1 1
-0.00603534819359901 -0.00595860461626953 1 1
-0.00145686106137618 -0.00216569485375036 1 1
-0.195720758776533 -0.190316570176812 0 0
-0.0788382783484683 -0.0769399492654197 1 1
0.0867368173090557 0.0838235066511245 1 1
-0.0882250159854478 -0.0861326167648796 1 1
-0.01371039995391 -0.0129939804537397 1 1
-0.120795956828906 -0.117352184072223 1 1
-0.090600772114896 -0.0881355655013092 1 1
-0.0811694406823476 -0.0775143985735993 1 1
0.151570157212463 0.148268610032168 1 1
-0.171350437536145 -0.166407875120043 1 1
0.0543902335204441 0.0526660056780528 1 1
0.106668107092168 0.103463792042456 1 1
-0.0186929151453033 -0.0181335154180321 1 1
-0.0853969291717968 -0.0835993469722959 1 1
-0.00913962595906091 -0.00947429490206246 1 1
0.00323210891519009 0.00298727826487393 1 1
-0.227504516815174 -0.220737968769779 0 0
0.061559951903438 0.0595999667566244 1 1
0.00189174826992851 0.000544233451500509 1 1
-0.00145656505582271 -0.001211697222317 1 1
0.0664432525783062 0.0647535707710859 1 1
0.0751232362643692 0.0730161444971719 1 1
0.0137659477632811 0.0134869815631253 1 1
-0.121012837511467 -0.117545195071329 1 1
-0.0894142321703868 -0.0869708997538159 1 1
0.035095468288781 0.0328896806879716 1 1
0.038019294220495 0.0360930956429812 1 1
-0.0442546474250233 -0.0436797733382299 1 1
-0.0381580673443775 -0.0378396654017967 1 1
-0.00762045012018833 -0.0078836434404009 1 1
0.0550591956771724 0.0533206421619714 1 1
0.00184722932514219 0.00148166801978857 1 1
-0.0358204656673898 -0.034740606638639 1 1
0.10016056834743 0.096925666782078 1 1
-0.0441516379817608 -0.0431492349814255 1 1
-0.0388587121329076 -0.0366274822143623 1 1
-0.059025404195536 -0.0570221695471893 1 1
0.0180506256930236 0.0167749750673181 1 1
0.0238680674128005 0.0236935034148416 1 1
0.0704031927821663 0.0678897939801247 1 1
-0.179631339377177 -0.176803398827674 1 1
0.0175948280312933 0.0163688184973604 1 1
-0.029342202141432 -0.0280682318663083 1 1
-0.0546512757882932 -0.0533695395794306 1 1
0.0378950851463495 0.0377152088692226 1 1
0.0286389818964441 0.027658261269207 1 1
-0.0247532081002471 -0.0241908336600466 1 1
0.133195016279107 0.130279990397384 1 1
0.071931510418331 0.0695347464239621 1 1
0.00481883652624208 0.00485070467792744 1 1
-0.0985849889610181 -0.0966896332290182 1 1
0.0492126380049539 0.0476783447819175 1 1
-0.0724481283732862 -0.0697864722448626 1 1
0.0100641405973701 0.0103259417108796 1 1
0.00543981334858535 0.00673783625324767 1 1
0.0800287350791743 0.077273880531105 1 1
0.0382118950884611 0.0374391142432532 1 1
-0.0462278210129313 -0.0450230880298649 1 1
-0.0637202374391045 -0.0625539413184271 1 1
0.0945174608292492 0.0917085029908802 1 1
-0.0193239103505499 -0.0198972165616302 1 1
-0.12816475810566 -0.126269290305864 1 1
-0.133782688978635 -0.13030523727267 1 1
0.068254699092613 0.0652769532804848 1 1
-0.228685164055761 -0.221815976892999 0 0
-0.0202588607186112 -0.0210214050833126 1 1
-0.0547935408793637 -0.0537921855229365 1 1
0.0297500563661488 0.0285316251098834 1 1
-0.054329654415381 -0.0535136752038024 1 1
-0.0575835890527971 -0.0563958892790379 1 1
0.144758902106724 0.141308602245749 1 1
0.078645145399795 0.0778453847614256 1 1
-0.0877317945439275 -0.0854976899738628 1 1
0.0426330507646018 0.0424737411244876 1 1
0.0193206807902864 0.0188130312232643 1 1
0.0559485185047447 0.0539070417994723 1 1
0.0459774764757046 0.0454100266221498 1 1
0.04830625598107 0.0473008820287631 1 1
-0.0788513762557341 -0.0762688216265752 1 1
0.190537692320124 0.184161449772019 0 0
0.00379341174011322 0.00300377825403216 1 1
-0.0484082108923801 -0.0470216525745624 1 1
0.066518022079578 0.0656249214696297 1 1
-0.0146379814162828 -0.0126854301968056 1 1
-0.138046835288564 -0.134613881943954 1 1
0.0102218858903825 0.00971938453827831 1 1
0.00432648175211749 0.00439711606027166 1 1
-0.0260358506471034 -0.0252060787555422 1 1
0.130417552969944 0.126520427957372 1 1
0.177145477035724 0.171950848190486 1 1
-0.0974817957470105 -0.0945699119245075 1 1
-0.00912870327641944 -0.00699131411482509 1 1
-0.0406313313158983 -0.0379588725958508 1 1
-0.0257138256843081 -0.0260086762327353 1 1
0.144951624745696 0.139132172723033 1 1
-0.0456226730017222 -0.0432397404474127 1 1
0.0688745065548756 0.0676083257250362 1 1
-0.0712187833329515 -0.0698785617584329 1 1
-0.104010024060964 -0.100684030676086 1 1
-0.112327990021062 -0.10833360584262 1 1
0.02070751621782 0.0199993083571148 1 1
0.0713890771895358 0.0693956968215017 1 1
0.0836834908774966 0.0814116906675044 1 1
0.0240206346691311 0.022902343052368 1 1
-0.0235400193351047 -0.0234438999887422 1 1
-0.0516219520102733 -0.0511480665556037 1 1
0.0968363361777398 0.0937837575629616 1 1
-0.174955222333417 -0.170204091488203 1 1
-0.0351913993301378 -0.0339821544378779 1 1
0.0454178435081794 0.0440620607287235 1 1
-0.0502929078713153 -0.0489551955431893 1 1
-0.0775142192210532 -0.0748972901879917 1 1
-0.0217255711438211 -0.0207033991868283 1 1
-0.0825994719444508 -0.0797757316758012 1 1
-0.0454133158661902 -0.0433394772445583 1 1
-0.0793931976140453 -0.0764401743029794 1 1
-0.142142777891569 -0.13870371281699 1 1
0.0957344746744668 0.0934452082008276 1 1
-0.0343187781027702 -0.0330495054857246 1 1
-0.0385315146325403 -0.0376567165381236 1 1
0.0112645183207919 0.0108503962658726 1 1
-0.104957511697332 -0.101392878992601 1 1
0.0306020289879253 0.0300269896224011 1 1
-0.0162926365773177 -0.0156934252131341 1 1
-0.0983265658873834 -0.0938679921390368 1 1
-0.0665655446581387 -0.063444530013329 1 1
-0.0483606260550872 -0.0467666734904378 1 1
0.145347087034683 0.140945636531784 1 1
0.0370335600844715 0.0375425010976972 1 1
0.118222222633668 0.114530901671667 1 1
0.113594657055966 0.111778029181721 1 1
-0.234703150276006 -0.228714728117693 0 0
0.0338134575390868 0.0318896862762742 1 1
-0.0506006759254603 -0.0493280070709726 1 1
0.0494583468451762 0.047422241591254 1 1
-0.00897674032624619 -0.00889068381836734 1 1
0.00151963372333266 0.00238915902056019 1 1
0.175324446960698 0.169522618671175 1 1
-0.155811038438706 -0.151578926397255 1 1
-0.0221842369506257 -0.0215963544144884 1 1
-0.119539051884543 -0.116622056266403 1 1
0.0371166378243304 0.0359817932747064 1 1
0.0180004037264151 0.0178365395519071 1 1
0.00418984366875361 0.00415047460870568 1 1
-0.100213437317672 -0.0980428563874726 1 1
-0.0104681834989191 -0.00850343024304896 1 1
0.101984665813111 0.100242426927476 1 1
0.0785201093080965 0.0760735763982979 1 1
-0.172793688075073 -0.168554102524256 1 1
0.102061843639165 0.10012753348556 1 1
-0.0932357631507171 -0.0895527048977868 1 1
0.137774518212215 0.132763611232564 1 1
0.0578515460629504 0.0562388914957815 1 1
-0.122947224312009 -0.119633487525507 1 1
0.153224400958961 0.148646783634194 1 1
-0.152020672460812 -0.146164180385451 1 1
-0.0889212724204732 -0.0860358921398993 1 1
-0.0578809018939909 -0.0564508390759658 1 1
-0.0410325481790772 -0.0387833215351857 1 1
-0.0779170021499812 -0.0752287001118879 1 1
-0.078151532189879 -0.0753927731772274 1 1
-0.0993382364161902 -0.0966673194877079 1 1
-0.108038293302083 -0.106020732204009 1 1
0.0938787967070443 0.0904394071815412 1 1
-0.0358915450486519 -0.0344688555053352 1 1
0.0688515579537833 0.0650822613173634 1 1
0.0663864033179127 0.0652138061476429 1 1
-0.0495538122845695 -0.0487332816958847 1 1
0.0507744320173268 0.0491256287028172 1 1
0.0248486481343285 0.0235665442961643 1 1
0.122542836202553 0.119307643956981 1 1
-0.0953966124096826 -0.091870698688185 1 1
0.125708541177134 0.122361779665815 1 1
0.0981386812594939 0.0948819624864722 1 1
-0.120331696433334 -0.11772809253752 1 1
0.156939638105232 0.152203384629089 1 1
0.113484421521731 0.110129145249923 1 1
-0.0953554162604535 -0.0927086458696109 1 1
-0.0224581658205318 -0.0212281644631289 1 1
-0.0447446843092054 -0.0435070041370665 1 1
0.0322581241494406 0.0303274092823116 1 1
0.0781549035852573 0.0758971738124966 1 1
-0.0319663643839052 -0.0309445818782337 1 1
0.108119700116022 0.104147159719795 1 1
0.0389400348420015 0.0379394109169164 1 1
-0.116871418997367 -0.114147894337301 1 1
-0.029716784676285 -0.0287766750179621 1 1
0.07443103782285 0.0714354001295092 1 1
0.00256820195171521 0.00429882613847645 1 1
0.0679385216953021 0.0665555006654057 1 1
-0.0366477286287641 -0.035608492795667 1 1
0.138549898652552 0.133862814408163 1 1
-0.0460002632462114 -0.044503736129811 1 1
-0.13803830004048 -0.132897721195204 1 1
0.204490073863282 0.198554060078708 0 0
0.0480132704910748 0.0471194303670915 1 1
0.0506325917808163 0.0495075084937064 1 1
-0.128766978739056 -0.125847734575273 1 1
-0.0712388368177887 -0.068865052226281 1 1
0.102707479144832 0.10009120600432 1 1
-0.0668699700766221 -0.0659744446387572 1 1
-0.0883401561911289 -0.0858914641790535 1 1
0.0541782680281262 0.0525538631294321 1 1
-0.0417380383043762 -0.0400299031484573 1 1
-0.0402487608114828 -0.0386564957697841 1 1
-0.0313981463773093 -0.0310419532779478 1 1
-0.240395757598823 -0.23484218130527 0 0
-0.048894366946995 -0.0472597457590608 1 1
0.135192762790604 0.131627380347253 1 1
0.0469813108614927 0.0451352836805907 1 1
-0.0535150653634749 -0.0513315884908522 1 1
-0.22875869164183 -0.222141145509689 0 0
-0.0378775884176019 -0.0358790089523358 1 1
0.127625741973542 0.123241621656185 1 1
-0.00761567597798271 -0.00726412555379879 1 1
-0.0795004167097931 -0.0774016093382613 1 1
-0.0707417198631249 -0.0682418588639256 1 1
0.0794870190395247 0.0771063722654267 1 1
0.0950620460796773 0.0929268150210971 1 1
-0.05753909258581 -0.0560685355625849 1 1
0.137890417420102 0.133843060712537 1 1
0.0236637207456242 0.0233511213243026 1 1
0.0172510736488329 0.0165806063658823 1 1
-0.12674838965681 -0.123569414653018 1 1
-0.10213111141235 -0.0992818411083198 1 1
0.0989111383933784 0.0963631781637248 1 1
-0.0210315078588068 -0.0200249578928637 1 1
-0.0445724999129471 -0.0429090352124216 1 1
0.174669880279968 0.169730836088636 1 1
-0.0332203530994677 -0.0317239155899207 1 1
-0.0126406959132052 -0.0124765879394567 1 1
-0.052547960647391 -0.0516435213602335 1 1
0.00955779906802519 0.00927757647425625 1 1
-0.146364407137558 -0.142843640262724 1 1
0.151985844417992 0.147616778314513 1 1
-0.0234484225317456 -0.0222772760237675 1 1
-0.0211327606582193 -0.0210708932773796 1 1
-0.0691287963244999 -0.066969790964762 1 1
0.0148968553585099 0.0145515466011018 1 1
0.0228996188194565 0.0225908445381841 1 1
-0.112512522230557 -0.108993468731694 1 1
-0.0869192088515243 -0.0841757821839426 1 1
-0.178028361763608 -0.173657261412022 1 1
0.0435571322950807 0.0414427833268972 1 1
-0.135517240113943 -0.13108388950412 1 1
0.138044593475181 0.134298332402696 1 1
-0.116460004159227 -0.112868435793109 1 1
-0.0840030328746987 -0.0816757839084085 1 1
-0.0639084571525768 -0.0625105464185959 1 1
0.00186487441522649 0.00070608798918324 1 1
-0.0477801573776282 -0.0472403148225238 1 1
-0.122053003220504 -0.119469221024637 1 1
0.0249126955066941 0.0241745478720235 1 1
-0.0544722281614081 -0.0540366545522628 1 1
-0.122333668503291 -0.11856889510435 1 1
-0.0135706719887471 -0.0131033040757505 1 1
0.00457120953660639 0.0047041915155315 1 1
-0.00414051276884968 -0.00347621527798034 1 1
0.0450687539868761 0.0436936446561577 1 1
-0.0938894599734745 -0.0911950495420457 1 1
0.0356795485233955 0.0339224647585603 1 1
-0.0869946789636967 -0.0843416916247685 1 1
-0.0988894212482727 -0.0965606392543069 1 1
0.19425946255625 0.188469352187541 0 0
0.0265113484384423 0.0255970665630894 1 1
-0.0888355489176572 -0.0867645072024554 1 1
0.231151758049391 0.224384678925861 0 0
0.0519008349769162 0.0500087904062444 1 1
-0.125181131849966 -0.121204846307294 1 1
-0.0473189295297378 -0.0460373452739567 1 1
0.0177945076590893 0.0170643669743989 1 1
0.0168969519653218 0.0162344662747656 1 1
-0.13463330312351 -0.131297558801213 1 1
-0.0580703189135726 -0.0559493079088108 1 1
-0.190794833189614 -0.1854826199363 0 0
-0.151782531170561 -0.14765340274674 1 1
0.0600956605241242 0.0584764292625313 1 1
-0.0160496973354721 -0.0157971863185848 1 1
-0.00121544265747946 -0.000922595406363325 1 1
-0.145528689944801 -0.141701350663876 1 1
-0.0702968958255633 -0.0681709494606912 1 1
0.101327284154542 0.098117904441866 1 1
-0.0911162097606558 -0.0864815711656912 1 1
-0.202174994586028 -0.19563679358455 0 0
0.172185839739675 0.166548503980965 1 1
-0.0468129781207192 -0.0449570046385402 1 1
0.0925161019581534 0.0901708050391112 1 1
0.0952222378216726 0.0925991334174036 1 1
-0.00115424653781538 -0.00183321625831108 1 1
0.0473259194845714 0.0453332705383981 1 1
-0.0807238288042781 -0.0786275365997204 1 1
0.16733947051322 0.162024995975275 1 1
0.0896223916992755 0.088418276195232 1 1
-0.0495056084857103 -0.0480180152901358 1 1
0.00844116186011492 0.00715470297678729 1 1
-0.167617313659568 -0.164062490340194 1 1
0.055240164315163 0.0530925984079177 1 1
-0.0548917116202977 -0.0538058874847394 1 1
-0.108793131356924 -0.105899979616761 1 1
0.101999282135456 0.10054233739834 1 1
-0.102321691092455 -0.100288530564353 1 1
0.00270975215795954 0.00360548845797656 1 1
-0.0283684060445096 -0.0279704478026336 1 1
0.0703240215129932 0.0684034732247407 1 1
-0.0130163672600513 -0.0118593366977639 1 1
0.0952539806261934 0.0920237411217669 1 1
0.010306508195837 0.00948870937609385 1 1
0.013127403232675 0.0122857997434404 1 1
-0.0707109363914155 -0.0683166821451678 1 1
0.10747032785769 0.104988714452211 1 1
0.0835850067975175 0.0827287324299348 1 1
0.0111036704896473 0.0106452480114907 1 1
0.0373557938173856 0.0365407677037726 1 1
-0.00912619204873751 -0.00880757068843359 1 1
-0.00611952785998298 -0.0055945038456006 1 1
-0.097681117612567 -0.0946853078379325 1 1
-0.0972681330606295 -0.0945038323818043 1 1
0.0271070314332765 0.0261817471083563 1 1
0.193196969541909 0.187193635433219 0 0
-0.0279605682268077 -0.0265335568771925 1 1
0.0568798109296214 0.0551084813615378 1 1
-0.00638104332860672 -0.0066502157084608 1 1
-0.03025370243272 -0.0291043677300196 1 1
-0.0630735348471873 -0.0615620854549789 1 1
0.111854937261211 0.107520021628728 1 1
0.137361989002139 0.132858115384574 1 1
-0.0558252728382655 -0.0536201019987979 1 1
0.016471180348135 0.0161366989375746 1 1
0.0366401117657859 0.0354509155320318 1 1
0.038224650492413 0.0363295113137531 1 1
0.159743378650979 0.15451634437055 1 1
0.0468329510138488 0.0455587117483542 1 1
-0.065862115713466 -0.0624298627609173 1 1
-0.0105817903521102 -0.0108319248164739 1 1
-0.049206149091625 -0.0481061347067783 1 1
-0.120632619040144 -0.117101388703267 1 1
0.136113965394279 0.131682067074913 1 1
0.0535936271234271 0.0524255309570092 1 1
0.0579356414642342 0.0564161911487327 1 1
-0.0934783948136335 -0.091905619392975 1 1
0.00115346636353891 0.000853748211838423 1 1
-0.0926621728128551 -0.0898323238442847 1 1
-0.14707539534105 -0.142849509425232 1 1
0.0137376321153468 0.0132390266689802 1 1
-0.0796005449859687 -0.077666610760373 1 1
-0.0362626008739005 -0.0379082282621584 1 1
0.221608594123016 0.214144701392558 1 1
-0.00198312177396918 -0.00148480649306146 1 1
-0.0529772482760777 -0.0519804765761337 1 1
0.123820422847102 0.120476282771171 1 1
-0.136348481187821 -0.131989650603414 1 1
0.0282119661384175 0.0287637592238239 1 1
0.0547405629501392 0.0529929548874202 1 1
0.0114822258886348 0.011609237856846 1 1
-0.0130094385996981 -0.0112970351208254 1 1
0.000172294998311295 0.000232213238355219 1 1
0.0700530008256859 0.0681507731232376 1 1
-0.106457047123652 -0.104440178613951 1 1
-0.0702379860825256 -0.0679841358710139 1 1
-0.0444656953417634 -0.0431252558153407 1 1
-0.0294469507172319 -0.0287962499349765 1 1
0.0873532799492541 0.0853536839432461 1 1
0.0717727129933267 0.0697931544689 1 1
-0.133501049433502 -0.129990680053795 1 1
0.0399532520893746 0.0391649014191854 1 1
-0.0394564262743188 -0.0396579537266936 1 1
0.101706863369487 0.100782653510463 1 1
0.061779799978194 0.0598031853463185 1 1
-0.0621657780589244 -0.0605293079461908 1 1
-0.0839305880593872 -0.0815240751322274 1 1
-0.0925820452651736 -0.0899475792096501 1 1
0.0154372339679888 0.0148211876541905 1 1
-0.0595683631877451 -0.0578370089135573 1 1
0.0943295841793729 0.0922668852866364 1 1
0.0665461168617424 0.0657827849864911 1 1
-0.0780961042901397 -0.0754873190550003 1 1
0.109360309801013 0.107024090638424 1 1
-0.0128794575752456 -0.0129588649185842 1 1
0.0941252177367005 0.0911324879318334 1 1
0.200473414290122 0.195609243623479 1 1
0.0131844238959606 0.0138827786602285 1 1
0.136628056626732 0.133011182876234 1 1
-0.168677561351527 -0.163864741913762 1 1
-0.0120700104412354 -0.0115245344566352 1 1
0.0987450898556345 0.0961626578536839 1 1
-0.0390225719286724 -0.0378432106218353 1 1
-0.0863359783487938 -0.0838186010616099 1 1
0.182458326945865 0.177859075397972 1 0
0.00133974122759251 0.00188892994447408 1 1
-0.00723525893734985 -0.00795692675752281 1 1
-0.206931568254523 -0.201129657063972 0 0
0.0230205671552953 0.0225958027666797 1 1
0.0525751082304172 0.0499994001888115 1 1
0.0281150832933313 0.0275281369824565 1 1
-0.0752780033769776 -0.0729779157559511 1 1
-0.0786145546895229 -0.0771601821116402 1 1
0.064620139482446 0.0625229962450034 1 1
-0.00712927481067442 -0.00690432461244551 1 1
-0.172047510036974 -0.166318044792857 1 1
0.0846726748838907 0.0816391727712729 1 1
0.0590437724678374 0.0570111085515511 1 1
-0.0918772244555124 -0.0895841474587374 1 1
-0.0574612464943922 -0.0558524405807443 1 1
0.0969375841877877 0.0945643701261785 1 1
-0.0658276092140811 -0.0635049904883412 1 1
-0.0494843070322322 -0.0480636616931904 1 1
-0.107753784121397 -0.103624390601654 1 1
-0.0560566530464633 -0.0547276696525535 1 1
-0.0610547590970204 -0.0589002207615908 1 1
0.0194070983993662 0.0183796912191883 1 1
0.0737271127425357 0.0717648900152928 1 1
-0.0624575970756093 -0.0603819499527948 1 1
-0.0131222240043002 -0.0135120750379594 1 1
-0.0374140623353602 -0.0371944838906122 1 1
0.275379538857187 0.266830939997372 0 0
0.100595789508169 0.0971620938265926 1 1
-0.0769934658714102 -0.0752788205728155 1 1
-0.0350480302652986 -0.0345462328394504 1 1
0.100244908214584 0.0969479530636486 1 1
-0.0911782786305037 -0.0889228949007987 1 1
-0.0133593745082281 -0.0118819341904716 1 1
-0.286347220466339 -0.278253206649377 0 0
-0.0143747881567301 -0.0139846229464429 1 1
-0.177487716199225 -0.171867862062284 1 1
-0.0917272985321125 -0.0908585658307578 1 1
0.00438821113382405 0.00349809851817221 1 1
0.00950818836125088 0.00849235147067805 1 1
-0.0716540810207456 -0.0703087724044128 1 1
0.00347239445342431 0.00526556000358001 1 1
-0.0779803307476543 -0.0755195940973393 1 1
-0.116797164866031 -0.115018221673826 1 1
0.073028159202585 0.0708490538211072 1 1
0.12931638270922 0.125606265319528 1 1
-0.0225562185622159 -0.0215880579335944 1 1
-0.0451297620757748 -0.0447303454838084 1 1
0.00745680028531105 0.00705599950327256 1 1
-0.0625918415427287 -0.0612490019485323 1 1
0.0119964533757568 0.011787625531643 1 1
-0.142746247412277 -0.138249513225312 1 1
0.0209689230162162 0.0204003095079919 1 1
-0.0793456660707158 -0.0768516526848462 1 1
0.0593370509620854 0.0579021430170254 1 1
0.070057679652061 0.0683043931138697 1 1
0.0302830647484982 0.0298479753229745 1 1
-0.0304152357472836 -0.0294527276117841 1 1
0.0954273004361928 0.0931066188166984 1 1
-0.153533443730704 -0.149739427516974 1 1
0.0347691109897608 0.0342135345829539 1 1
-0.156782159241718 -0.152263181690493 1 1
0.033047413701946 0.0325756976594089 1 1
-0.0474390365871112 -0.0454468969861515 1 1
0.0188194987824414 0.0176091205523723 1 1
0.201483811407205 0.195986139425564 0 0
-0.0241659206425754 -0.0238269711887253 1 1
0.148443340249604 0.144067714964747 1 1
0.0913441619193976 0.086544300327451 1 1
-0.0794774892417274 -0.0777133261153433 1 1
0.069806133056146 0.0668978104844794 1 1
0.0624367802001961 0.0605293744488924 1 1
0.024815839049164 0.0243673725140212 1 1
-0.0863767196057826 -0.084174446954599 1 1
-0.116002290235948 -0.112291269259965 1 1
-0.12396179180207 -0.119959922573135 1 1
0.0291775132729401 0.0289543179109262 1 1
0.0577342212312441 0.0560038041725305 1 1
-0.0851705444438068 -0.0838256850849163 1 1
0.0536811073870553 0.0519315975709062 1 1
-0.0298465168488259 -0.0285799545644446 1 1
0.0139114802912991 0.012819834085277 1 1
-0.0738699096867357 -0.073129054090451 1 1
0.00142046988859353 0.00177849113087836 1 1
-0.0960407546805474 -0.0940607978259716 1 1
0.0138915878614921 0.0142243907959623 1 1
-0.0180028654816784 -0.017518280915621 1 1
0.0355893072211716 0.0356112883791478 1 1
-0.0560137922958578 -0.0541563983403824 1 1
0.033328004323672 0.0332268312460126 1 1
-0.0438230779149086 -0.0421529063775655 1 1
0.0984842479690589 0.0944798259358834 1 1
0.133241927683631 0.129545187033883 1 1
0.0289554745971582 0.0274009626635278 1 1
0.0941521141191467 0.0929747470379306 1 1
-0.0354556978367745 -0.0345089272942364 1 1
-0.0852206251065867 -0.0833633689515173 1 1
0.0939962536888026 0.0905440279579297 1 1
-0.0722996791481263 -0.0713221117621451 1 1
0.071849423249642 0.0698387827295622 1 1
-0.000539918721550549 -0.00150290769502435 1 1
0.0139162019985606 0.0135024839894032 1 1
0.167138211429725 0.164696586377811 1 1
0.128073451263168 0.123492319134223 1 1
-0.172011394991014 -0.168134779022703 1 1
-0.0838949060852785 -0.0812395427804013 1 1
0.0984779532045842 0.09505460114435 1 1
0.034075281874051 0.0345489536002669 1 1
0.0600776845584995 0.0583308203980896 1 1
-0.040328317711307 -0.039103348556877 1 1
0.0377424603079386 0.0357838929681465 1 1
0.0302523850986323 0.0294409359415324 1 1
0.0894223373413749 0.0872627751755858 1 1
0.0815946432124458 0.0785326638366296 1 1
-0.0727249921413729 -0.0708440463196704 1 1
0.0500047920266049 0.0492033110863159 1 1
-0.0780340207775469 -0.0754778049038974 1 1
0.0882449912345872 0.0851682816576182 1 1
0.0874800279474 0.0848411242931008 1 1
0.0654388371598178 0.0631163676819974 1 1
-0.0601902331416945 -0.0592826918168454 1 1
-0.103985500008227 -0.100668256194035 1 1
0.0730322375658751 0.0692589269365284 1 1
0.0185588468713885 0.0176957875460613 1 1
0.0513154638692317 0.0499229509001713 1 1
-0.106620147574785 -0.104270599860317 1 1
0.117371999165235 0.111135916483542 1 1
0.0161293972487524 0.0157729763615113 1 1
-0.00642139112679941 -0.00594546333728956 1 1
-0.117608151701019 -0.113929077066173 1 1
-0.0857653894794158 -0.084105225736889 1 1
0.00427033703524297 0.00442187908284289 1 1
-0.0358805412398458 -0.0352483622825916 1 1
0.0179320986437315 0.0179199863690905 1 1
0.0126344081183165 0.0110946919875496 1 1
-0.102975462946076 -0.100397406985756 1 1
-0.0123745546971272 -0.0111935922547754 1 1
-0.0949344962569242 -0.092179988859871 1 1
-0.00602164383046085 -0.00513893732698715 1 1
-0.0158192531068133 -0.0144303768417664 1 1
0.14982972386489 0.14517717151856 1 1
0.0187093085276432 0.0193961940705468 1 1
-0.147063264132469 -0.144633413019198 1 1
-0.07029539512948 -0.0673453346941273 1 1
0.0589527395179914 0.0577959527227037 1 1
0.22420511634464 0.216192173728664 0 0
0.0147050952176914 0.0136497516187334 1 1
-0.00987068443906664 -0.00966554416523944 1 1
-0.0123226084844366 -0.0123658669854992 1 1
-0.0038130451752326 -0.00343515368848294 1 1
-0.0659579322927507 -0.06267207433986 1 1
0.0709833764738663 0.0684242458168055 1 1
0.092585447232845 0.0903944196040294 1 1
0.00177068786629338 0.00206681470831226 1 1
0.0602536443907074 0.0598048351556446 1 1
-0.0224631201238081 -0.0221103261125972 1 1
-0.0349248591851633 -0.0353257426114565 1 1
0.0281443467213302 0.0261960698779967 1 1
0.00239450179792553 0.00176109285990813 1 1
0.0317364508368961 0.0305846000235985 1 1
0.0268329960609777 0.0263054632755313 1 1
0.0216282390186459 0.0224697422207284 1 1
0.069526538769982 0.0691181827764146 1 1
-0.0338408236058435 -0.032408753851099 1 1
-0.0623033337574543 -0.0610221536466679 1 1
0.0131758786991471 0.0141941463693188 1 1
-0.0620461890383394 -0.0599036435497901 1 1
-0.0428579854372072 -0.0417270788825743 1 1
0.0764954537691839 0.0740039639350478 1 1
0.0339690481303093 0.0329606161030717 1 1
0.0435041812658511 0.0422545366658856 1 1
-0.0160842911931866 -0.0158730618037562 1 1
0.0338830631051159 0.0330966995756609 1 1
-0.174155235284757 -0.168684237442648 1 1
0.148013431668119 0.142996930448218 1 1
0.102729574125926 0.0999093687951179 1 1
-0.0990813431707839 -0.0958817626306216 1 1
0.163793187129586 0.157860612902287 1 1
-0.0538666955881259 -0.0536023103815794 1 1
0.014619584884142 0.0143253708942103 1 1
-0.0722280629786484 -0.070354812514291 1 1
0.13699170107332 0.132664269569453 1 1
0.0803942998662326 0.0783084172394934 1 1
0.0923158973787999 0.0901729730090278 1 1
-0.0938712376091463 -0.089272873988136 1 1
0.0348141973510071 0.0337081897946763 1 1
0.0473558072043567 0.0454647705242768 1 1
-0.0459848913078636 -0.0449702701754761 1 1
0.0309584868006171 0.0296889933786765 1 1
0.011401430052382 0.0111492411845319 1 1
0.0165329966816182 0.0149803092304802 1 1
0.110365603495113 0.107777073108858 1 1
-0.114375982741162 -0.109856891873694 1 1
0.0749299700696245 0.0731726142052339 1 1
-0.207500260220724 -0.200427261341714 0 0
-0.0790021942818815 -0.0761127546653749 1 1
0.117483786652222 0.11357751878417 1 1
0.0120968022289149 0.0114780684614515 1 1
0.199061337216328 0.194363418429373 1 1
0.0679277492867643 0.0661502395321717 1 1
-0.00917598456921593 -0.00956084431212397 1 1
0.0919668421652578 0.0896090367129414 1 1
-0.0812432244609744 -0.0787603158438295 1 1
0.192596456895944 0.187688542157511 1 1
0.104282972415041 0.101131245101733 1 1
0.0896201236898679 0.0871460962118231 1 1
-0.067169440790561 -0.0651385608432203 1 1
-0.0721249869170954 -0.0699996509683898 1 1
-0.0137061129371557 -0.0132956599662132 1 1
0.0505730207685324 0.0485570415978355 1 1
0.0139606290775786 0.0139486094277681 1 1
0.0336584204290324 0.0319281178463607 1 1
0.102541849740037 0.0994600338455246 1 1
0.0270669947287273 0.0254195637113775 1 1
0.0414419844904176 0.0402445861922845 1 1
-0.0219002769617269 -0.0218823016218689 1 1
0.0751059777118774 0.0737218910948488 1 1
-0.00528658897678557 -0.00457980554821657 1 1
0.0421793704526898 0.0406541720921125 1 1
0.0704215459696568 0.0682726001054365 1 1
0.0327742772521358 0.0317977686234919 1 1
-0.0768100982452107 -0.0740350357086814 1 1
0.100947902711909 0.0967355733000045 1 1
-0.197017708440368 -0.191099154763534 0 0
0.0298922585574546 0.0288431275544301 1 1
0.00582397181838258 0.00620247458768105 1 1
0.0548277208950052 0.0529911283591263 1 1
0.089273638227547 0.0857859987973502 1 1
-0.142521213793206 -0.136847047062017 1 1
0.0102672649608095 0.0100545009378903 1 1
-0.0432409205211977 -0.0430328593519352 1 1
0.0527207206325817 0.0528805081181312 1 1
-0.0787557245727231 -0.0764228747737088 1 1
0.0711062398587046 0.0692139538475037 1 1
0.0435576144324866 0.0423804336271647 1 1
-0.162047971076596 -0.156374395659154 1 1
0.0347735397855235 0.033792998648354 1 1
0.195959987038938 0.191083531429394 0 0
0.0751975123042513 0.0731316255262287 1 1
-0.0609831587122562 -0.0594688330992272 1 1
0.0565826276505422 0.055618530214892 1 1
-0.122430926517506 -0.117486150777371 1 1
-0.0762661770447208 -0.0737837390082341 1 1
-0.209723025136996 -0.202817766036539 0 0
0.0455744489210168 0.0432113538610707 1 1
0.107306303936797 0.105177239790955 1 1
0.100638675300796 0.098408314467461 1 1
0.0545048811375761 0.0519125323642512 1 1
-0.102309182115348 -0.0989565288708188 1 1
0.0925981189524014 0.0914933873659679 1 1
-0.047959870249926 -0.0480225206530302 1 1
-0.0353009758430688 -0.0322333353993874 1 1
0.0781873908917356 0.075566918514407 1 1
0.0141508249103957 0.0137313510681001 1 1
0.0479604215257556 0.0463966779763751 1 1
0.00253702794813447 0.00374577452505773 1 1
-0.0599304564306703 -0.0582001432990767 1 1
0.187828450377772 0.182514893093872 0 0
0.00907370003310101 0.008292212067401 1 1
0.109431706121594 0.106847233855678 1 1
0.0414959117184517 0.0401016344702214 1 1
-0.0294271955053124 -0.0283599293733793 1 1
-0.171900364951211 -0.167725990275805 1 1
-0.0507813868118034 -0.0493172247188789 1 1
0.042139772258751 0.0397641817239025 1 1
0.0187738244693029 0.0176426071254569 1 1
-0.137504304092528 -0.133223515311237 1 1
-0.131803658051265 -0.128599361061421 1 1
0.0526091727572517 0.052403812081303 1 1
0.0617698897654048 0.059708922650869 1 1
-0.0284172945296213 -0.0278136054180269 1 1
0.0305943085033494 0.0297443004149132 1 1
0.116350001433629 0.112872656137653 1 1
-0.0874786715892031 -0.0864000173357892 1 1
0.0410037249915925 0.0406614517344276 1 1
-0.0245297480922379 -0.0235832780319895 1 1
0.00379344821277726 0.00367488142642424 1 1
-0.0669861678479533 -0.0654175017307029 1 1
-0.00553747949503716 -0.00523207035228868 1 1
0.0956282884575893 0.0935233880608782 1 1
0.0689542827609879 0.0672152856773016 1 1
-0.0327193027789349 -0.0322493750002448 1 1
0.242603828545609 0.234553533855027 0 0
-0.0250977992652822 -0.0246166750719664 1 1
-0.120367125035434 -0.116884811306774 1 1
0.177487758228776 0.172954156055753 1 1
0.0402413350292049 0.0385306436781181 1 1
-0.0125311445379045 -0.0126884268631447 1 1
-0.0507484008208944 -0.0480426550299763 1 1
-0.16038806246532 -0.156307472233874 1 1
-0.0648829355433405 -0.0634264765236176 1 1
0.0580743505789238 0.0564719890835003 1 1
0.0702741288589724 0.0677501546588551 1 1
0.222090216373599 0.21576227110789 0 0
0.029541830010846 0.0277036663834716 1 1
0.0832248249842547 0.0789767544952264 1 1
0.0288778038119681 0.0282516301857764 1 1
0.0399598414247658 0.0384346132448316 1 1
-0.0361699136538911 -0.0345416379047495 1 1
-0.0884436724450118 -0.0860550382543234 1 1
-0.087064911469977 -0.0835312742155323 1 1
-0.167097440122653 -0.162880634592365 1 1
0.04216377616993 0.0410447344393904 1 1
0.101100976742348 0.0984371984333748 1 1
0.0981844275786903 0.0940065226343375 1 1
0.101150948502246 0.0988558071247167 1 1
-0.137510972795111 -0.133232718384842 1 1
-0.0312417106861372 -0.0301521382061442 1 1
-0.167949812518342 -0.163071401592474 1 1
0.0888704476737637 0.0860207194739744 1 1
0.107753936702049 0.104257457021433 1 1
-0.0930873227520078 -0.0902258300803155 1 1
0.0283743922019287 0.0289976145115564 1 1
-0.0228931217815175 -0.0223836005803023 1 1
0.0242490757266621 0.0231103969704023 1 1
-0.172484528330277 -0.167473014966309 1 1
0.108618950623893 0.105729743086551 1 1
0.0132272455596335 0.0126292046885742 1 1
-0.000162642363380765 -0.000126591044769676 1 1
0.0918279180521894 0.0897648324736562 1 1
-0.258985820452398 -0.252660540466343 0 0
0.0220009067527748 0.0223893163574221 1 1
-0.022499177820598 -0.0215315385021816 1 1
-0.146858679446632 -0.141981784034247 1 1
-0.0184114930095216 -0.017690353709263 1 1
-0.0523001627577135 -0.0509310386885059 1 1
0.0565101355422533 0.0549418127994314 1 1
-0.0499138496461969 -0.0484655724887363 1 1
0.0565694119979631 0.054977497808083 1 1
0.0484678773141037 0.046200483658745 1 1
-0.0267402493291051 -0.0269697187648535 1 1
-0.0909263455833559 -0.0885930564669352 1 1
0.0394466511079338 0.0381581975623225 1 1
-0.0962547262032162 -0.0937080985563245 1 1
-0.0821029130036546 -0.0801742217604932 1 1
-0.00724350829366291 -0.00789831504616547 1 1
-0.0715284105213889 -0.070016957493823 1 1
-0.0585213081250396 -0.0563166796256567 1 1
-0.136546963115009 -0.132330087717852 1 1
0.0406838901973481 0.039019761102184 1 1
-0.0531637405573422 -0.0511960405634426 1 1
0.159826487469097 0.153962007558117 1 1
0.142763655198933 0.136857324445156 1 1
-0.0421102434479036 -0.0409654240589383 1 1
0.200084940674813 0.194200105911518 0 0
0.0235982691227847 0.0236472192659007 1 1
0.043116086195357 0.0421811233103854 1 1
-0.0284585882651209 -0.027660278702975 1 1
0.0425957997915328 0.0413055975116015 1 1
0.0334761508889724 0.0326394545369556 1 1
0.112902873194277 0.109053592702671 1 1
-0.00820544024236135 -0.00752839665966392 1 1
0.063214285454504 0.060549291695215 1 1
0.0162203299801723 0.0159121427835536 1 1
0.0703656623616262 0.0685141320772289 1 1
-0.0765700154385598 -0.0737147162981698 1 1
0.0140254501552594 0.0133166260780636 1 1
-0.158228959188239 -0.152729610819053 1 1
-0.0661097207678197 -0.0643256735184214 1 1
-0.12535657821973 -0.122214315752496 1 1
0.0719183944069443 0.0702332404452905 1 1
0.117722551869635 0.114009591392859 1 1
-0.126274651019898 -0.12208195029293 1 1
0.0439074391891302 0.04244449271463 1 1
0.0479666892962949 0.0466375287077222 1 1
0.183134705367441 0.179244137930549 1 1
0.0560716560947103 0.0535823815547743 1 1
-0.124750892742133 -0.12096022921756 1 1
-0.0256975641847528 -0.0249136877656742 1 1
-0.123743945986112 -0.119828957183394 1 1
-0.0998822532497405 -0.0980950605933919 1 1
-0.05188006799944 -0.0505332951078561 1 1
0.0440999632894523 0.0435210343834275 1 1
0.0238039894656604 0.0227331062575105 1 1
0.0673712036061069 0.0654469116684242 1 1
-0.000837276844555843 4.47552530594576e-05 1 1
-0.0386634641865119 -0.0373724277783569 1 1
0.0226920280057473 0.021283417037025 1 1
0.136823541180469 0.131664152138999 1 1
0.0445960904728763 0.0432249029433024 1 1
-0.0550760355399799 -0.0530455395101191 1 1
0.00619086368348078 0.00524658612577208 1 1
-0.0464200043640379 -0.0458726725031253 1 1
-0.0098490808544604 -0.00913108552110023 1 1
-0.0241181786212747 -0.02540592678716 1 1
-0.00563872990105672 -0.00486717039473475 1 1
-0.0450268168177441 -0.043098757109762 1 1
-0.167468292854713 -0.161929872676429 1 1
0.176922072537427 0.172028389166277 1 1
-0.0150920366327871 -0.0150969544826401 1 1
0.0228885374866436 0.0217964084756919 1 1
-0.0411257194746161 -0.0405627714324188 1 1
0.174057971551665 0.168526501089387 1 1
0.0257086135290274 0.0249949146299638 1 1
-0.113162093816807 -0.109514982512449 1 1
-0.0689132101767437 -0.0676341746466121 1 1
0.186402409452711 0.181748132349359 1 1
0.027290170169905 0.027903216092129 1 1
0.00914160977225765 0.00871125463598672 1 1
-0.0916096612207472 -0.0877277560669853 1 1
0.112640836707988 0.109840724272857 1 1
-0.0348513090112365 -0.0338316648901626 1 1
0.0346075505025617 0.0309776794963356 1 1
-0.036725440152403 -0.0354113023614069 1 1
0.0609987353673549 0.0586686544244205 1 1
-0.0319995376412125 -0.0302526643261312 1 1
-0.0524315943285708 -0.0510614771037432 1 1
0.046917719989815 0.0458215043557305 1 1
0.119760995680553 0.11659491655862 1 1
-0.0946194217081316 -0.0929489632657699 1 1
-0.00556897711720125 -0.0051204662500556 1 1
-0.070461176935554 -0.0691589338405365 1 1
-0.0428176213515278 -0.0417830698650164 1 1
-0.0492186009935445 -0.0477382032674364 1 1
0.0254714193099417 0.0245773192515828 1 1
-0.0407200859976323 -0.0392197785041088 1 1
-0.202175377191362 -0.197122311366122 0 0
0.105117990334923 0.101645820159438 1 1
-0.0479324202602786 -0.0478296051104005 1 1
-0.028906361546557 -0.0286197384017466 1 1
0.133506864466152 0.13112785567141 1 1
-0.112283425600113 -0.108884053501914 1 1
0.12178417644496 0.118528504129258 1 1
0.111597118401687 0.10814218957095 1 1
0.0116738773749407 0.0112011695567824 1 1
0.010553473296782 0.0101840204992262 1 1
-0.0192410007359247 -0.0183642828340407 1 1
-0.00718982127284829 -0.00663408430090414 1 1
0.0771239312256574 0.0754084313250057 1 1
0.0339158020564782 0.0325903166931527 1 1
-0.0166443282031625 -0.0169586936314436 1 1
0.0570312161175358 0.0560425631465283 1 1
0.0229424886065751 0.0220554834327191 1 1
-0.0797132464116243 -0.0761175403874574 1 1
0.105461021411487 0.10253377127717 1 1
0.0127208701648508 0.0125098524339616 1 1
0.067228041476736 0.0653025341918701 1 1
-0.0771623564410766 -0.0753397418079753 1 1
0.0613471870647742 0.059450515640834 1 1
-0.04706065648319 -0.0462794791913694 1 1
0.172642454932168 0.16795541902755 1 1
-0.0100325352768477 -0.00836147245377433 1 1
-0.0464631856608869 -0.0447791636292834 1 1
-0.0769001360353928 -0.074328125502418 1 1
-0.0147157876632885 -0.0137913914996921 1 1
-0.0712360557275274 -0.0695229764550545 1 1
0.0829119964046778 0.0810719768217027 1 1
-0.0753408034813391 -0.0731597298794168 1 1
-0.0292698687174898 -0.0285303170020054 1 1
-0.11179013085924 -0.108293827124055 1 1
0.0365124410500351 0.035364953583078 1 1
0.194233275428852 0.188869270535969 0 0
-0.138951655853798 -0.134546945094166 1 1
-0.0715442984631935 -0.0696857698149528 1 1
0.0247818653898285 0.0237878573947905 1 1
0.0314192379622499 0.0293673701035133 1 1
-0.0928369037457206 -0.0906321698078015 1 1
0.0108416089393228 0.0102619113272716 1 1
0.129839485600684 0.124220266825909 1 1
0.020357079415973 0.0197322722941804 1 1
0.0953767299130924 0.0920397776857607 1 1
-0.0289795085485354 -0.0281903755913307 1 1
-0.0278490924991337 -0.0273310891498741 1 1
-0.0557030173307554 -0.0537285838421016 1 1
-0.00182142580401975 4.57032124050703e-05 1 1
-0.0694083562907319 -0.0677228542088605 1 1
0.0107630227069357 0.0101813296781671 1 1
-0.0138310182197811 -0.0132834796343666 1 1
-0.00714160904371689 -0.00719381829612472 1 1
0.075776690345514 0.0745763609464956 1 1
0.0832950728524293 0.0796411568771921 1 1
0.0216064603282476 0.0209944116970374 1 1
-0.0257992148686768 -0.0247929532170272 1 1
-0.0782477485828932 -0.0760915170038247 1 1
0.144353282489898 0.140500882808913 1 1
0.157105335255824 0.153257591331274 1 1
0.0516164352819641 0.0497971238393085 1 1
-0.0310463172351327 -0.0298268634989957 1 1
-0.00647826473809392 -0.00643175506132915 1 1
-0.015071354393847 -0.0146340629236524 1 1
-0.04694943374069 -0.0467056933917387 1 1
0.0163622970149733 0.0179014348146306 1 1
-0.062247113297436 -0.0603892216559152 1 1
0.170171174964496 0.165689395475056 1 1
-0.0347713603994105 -0.0344104467107621 1 1
0.0222995701853434 0.0207219045905209 1 1
0.103491592512342 0.100422973928623 1 1
-0.11871672473476 -0.116057171817617 1 1
0.107740840361865 0.104806131298052 1 1
-0.0538483728294141 -0.051932699573786 1 1
0.00692490120915729 0.00606923916534854 1 1
0.0017602443322884 0.00328872322226181 1 1
0.10112402884936 0.0977494827360693 1 1
-0.00164638349750786 -0.00118989315493464 1 1
-0.0504253866006068 -0.0474019450429191 1 1
0.0242194269177688 0.0231653666978332 1 1
0.172769520618909 0.1673163096974 1 1
0.079709815030831 0.0771759628160162 1 1
-0.0197576095526731 -0.0189423471241738 1 1
-0.0604380479239402 -0.0582455671155684 1 1
0.00845989317265532 0.00769209822533343 1 1
-0.254554377025279 -0.248346480273203 0 0
0.189011439965463 0.183386632088763 1 1
-0.0845089999894386 -0.0803869277274352 1 1
0.0348566294870269 0.0338068876979522 1 1
0.138417707313252 0.134666739237145 1 1
-0.013746539252212 -0.0139884312763053 1 1
0.0418966025642533 0.0417122876786202 1 1
0.00192674716635857 0.00146660939160762 1 1
0.0315162415507821 0.0300905754158178 1 1
-0.0574703440880487 -0.0548111113014551 1 1
0.0761318296958732 0.0738964268295347 1 1
0.054795944845726 0.0541746275725756 1 1
0.0571186772810306 0.055132460689707 1 1
0.0697323517241661 0.0671705813768207 1 1
0.0167779562913 0.0158448713392784 1 1
0.0463847837251509 0.0445695998166697 1 1
0.0500571468937849 0.0492778774417503 1 1
0.108087399670987 0.104717850375519 1 1
-0.0016026121464285 -0.00202502389946967 1 1
-0.0890330033182487 -0.0868549228319999 1 1
-0.0647961001199218 -0.0629951880752445 1 1
-0.062487868402272 -0.0595454729821501 1 1
0.0702666643551205 0.0682358237685382 1 1
0.0399735037931293 0.0392677790238347 1 1
0.0513561658351415 0.0493815070357472 1 1
0.0667908336586567 0.0654281212603244 1 1
0.112402322880096 0.109755833019217 1 1
-0.0230738309058031 -0.0229366710928764 1 1
0.0478084382132626 0.0467741022444941 1 1
-0.0979490377060802 -0.0950138224674609 1 1
0.235364359903087 0.228410639660949 0 0
-0.0357518702106314 -0.0345626120749722 1 1
0.0177498425527523 0.0178193634508815 1 1
0.040310440960274 0.0392860865179053 1 1
0.0877283464461652 0.0857149920386962 1 1
-0.0461500888447394 -0.0455637044366733 1 1
0.106431489511943 0.104254187835804 1 1
0.0565616310508441 0.0548307519251847 1 1
0.166263449301768 0.161732330558436 1 1
0.0410950560595251 0.0393339033090826 1 1
0.0565237216358559 0.0551281217557239 1 1
-0.0171783391443587 -0.0179960604784767 1 1
0.0682645894803904 0.0668254693960819 1 1
0.0808951916116722 0.0789138806562615 1 1
0.00463253058997783 0.00400945183118818 1 1
-0.029244827670931 -0.029400798146675 1 1
-0.0740960981542753 -0.0733823998573936 1 1
0.0537822400807903 0.0518276135806379 1 1
0.025628935252973 0.0248895961756404 1 1
-0.0345839974080843 -0.0337700089327477 1 1
0.145689350243485 0.140284343235596 1 1
0.0696906446440982 0.0669127807111262 1 1
0.0491425308307791 0.0471932628572279 1 1
-0.0922595176139713 -0.0900656311338837 1 1
0.00248396533000046 0.00321359732636683 1 1
-0.00350009457527488 -0.0041513955334042 1 1
-0.0239887668085911 -0.023684383286557 1 1
0.0162141372007923 0.0155144123884153 1 1
-0.0540804809909578 -0.0523855399744082 1 1
-9.37428861843316e-05 0.00041654929194037 1 1
0.0536972003433925 0.0509748175289101 1 1
0.0269054223357209 0.026523858890877 1 1
0.0186854708992434 0.0181777663336633 1 1
0.0464717950851891 0.0456517448238626 1 1
0.145356376664094 0.14233946295752 1 1
-0.140562224661743 -0.137032349200318 1 1
-0.120742501854684 -0.115733036346196 1 1
-0.0648201241439803 -0.0636450205182563 1 1
0.0552109411466761 0.0535819609429303 1 1
0.0586521672662365 0.0564697679066083 1 1
-6.14000002192167e-05 -0.000806130018779272 1 1
0.0404511522823912 0.0398000165980451 1 1
0.0278277798353946 0.0272872035609725 1 1
0.141642353663686 0.137605695702813 1 1
-0.0150376345052274 -0.0145114096476809 1 1
-0.0536410188439879 -0.0517685811345083 1 1
0.0401591650711894 0.0388564726332606 1 1
0.0987503407661244 0.0963531203710718 1 1
0.0392660607022165 0.0378730573038796 1 1
0.0398092644445353 0.0409203332263658 1 1
-0.104065342201844 -0.101244506146914 1 1
0.0402636328784147 0.0383203593556469 1 1
0.200387356826183 0.194619994897735 0 0
0.171861332524593 0.168101045733803 1 1
0.0736496866733513 0.0708160686545544 1 1
0.0195098362780869 0.0180449435066616 1 1
0.122680681453707 0.119874230801162 1 1
-0.00538781739313563 -0.00414801500386418 1 1
-0.010621392531089 -0.0108448000576564 1 1
0.0100938306660076 0.0114224901740546 1 1
-0.050459045624002 -0.0485236772619171 1 1
0.0507729912410424 0.0485242948690264 1 1
-0.0406097197058197 -0.0399575988175936 1 1
0.0845559242138927 0.0814457638847689 1 1
-0.0751523764628519 -0.0737135718153959 1 1
-0.00731016626454215 -0.00726263666830988 1 1
0.0429701688366489 0.0419647654285379 1 1
-0.0956141469317113 -0.0922487305947928 1 1
0.0662751608033997 0.0643899996001323 1 1
-0.158751229103597 -0.153551140406244 1 1
0.00378838429006296 0.00305536551867699 1 1
0.0587580760598991 0.0567188963813983 1 1
0.0986468058736003 0.0949783494300816 1 1
0.0410817655205765 0.0396978157674754 1 1
0.0683457044349007 0.0664288675429122 1 1
-0.129597660098462 -0.12551348431127 1 1
-0.0198997863223311 -0.0202808470483711 1 1
-0.0585073412877468 -0.0569918748926062 1 1
-0.0171638723957028 -0.0166051013726512 1 1
-0.0846749462834256 -0.0820049743255033 1 1
0.028415213324095 0.0279424228591356 1 1
-0.163335697422712 -0.158541491660236 1 1
0.178484176641704 0.173190892348124 1 1
0.0656502207783595 0.0632986061267615 1 1
-0.00610971427205429 -0.00623224340099875 1 1
-0.0489599410030644 -0.0464040116326969 1 1
0.0641101339049318 0.0610949563465356 1 1
0.0511262718714912 0.0502967077968016 1 1
-0.141532532536106 -0.137922196961646 1 1
-0.121449082895237 -0.117792439430408 1 1
-0.0254333709503333 -0.0247266801294992 1 1
-0.0614072368847531 -0.0596637433999558 1 1
-0.0740585760236519 -0.0718923594475859 1 1
-0.0882503614275047 -0.086243436271573 1 1
0.126106070126773 0.122484571416269 1 1
0.0653401203617297 0.063945166179563 1 1
-0.0415142790611099 -0.0400754716409337 1 1
0.0170854381721666 0.0171169360655434 1 1
0.00521746667558415 0.0047464336035637 1 1
0.111021532668291 0.108410655048842 1 1
-0.0363089785159664 -0.0348077328045303 1 1
0.0308068733681954 0.0295338847017758 1 1
-0.209848454023877 -0.204175481082038 0 0
-0.104958607062087 -0.101185316978237 1 1
0.0386609734240649 0.0377561150212421 1 1
-0.100205166581743 -0.0964660354502289 1 1
0.18039220999452 0.174972583688961 1 1
0.16762101586182 0.161768170450227 1 1
0.0147132058098649 0.013450647254497 1 1
0.124653035462763 0.12113679517901 1 1
0.0461517725538865 0.0434179390321428 1 1
-0.0354423396959653 -0.0340690810793501 1 1
-0.0288993518702268 -0.0294897808970378 1 1
-0.00399920471441194 -0.00361506471401406 1 1
-0.0587917376126529 -0.0587033430834003 1 1
-0.124763566559985 -0.119334779571308 1 1
0.190262446610374 0.185441759748933 0 0
0.127065260976801 0.122644480196572 1 1
0.0332140321832519 0.0316764552884694 1 1
-0.0612816400958142 -0.0601927082398884 1 1
-0.145575742478442 -0.140787017018477 1 1
0.0928201630856608 0.0898031569860238 1 1
-0.0260477145335191 -0.0257033888678578 1 1
0.150362329084913 0.14671382895624 1 1
-0.0331825647330546 -0.0320604280024012 1 1
-0.126045980458038 -0.122540641563224 1 1
-0.0742609755012695 -0.0724694765878705 1 1
0.0228774136795779 0.023198155135315 1 1
0.0832808500127886 0.0808760267982882 1 1
-0.0650302103879198 -0.0630330379422709 1 1
-0.0143433515439644 -0.0130199686185507 1 1
0.160116572381463 0.156519558099893 1 1
0.0717389356501932 0.0691474104170842 1 1
0.0829645768941484 0.0807806180971332 1 1
0.0346709466992161 0.0334819244370161 1 1
0.101080252568094 0.0984495217736828 1 1
-0.128334698158122 -0.12459046607008 1 1
0.0501665683043518 0.0477559724717386 1 1
0.019035753582787 0.0171481535155007 1 1
-0.112292347616808 -0.109027135199514 1 1
0.218071046466525 0.212643882850624 0 0
-0.0188452371417607 -0.019210366946051 1 1
0.031278425568018 0.0307556860476735 1 1
-0.0597728990686194 -0.0579829074710023 1 1
0.00789333575786492 0.00786917612627294 1 1
-0.0330504905174785 -0.0319081994156853 1 1
-0.0535815257121598 -0.0537822390002841 1 1
-0.0426395620421267 -0.0434874173810012 1 1
0.0149577227378698 0.0136543320476348 1 1
-0.113971906597071 -0.111084592450633 1 1
-0.0755089113849428 -0.0743227124858486 1 1
-0.0120491961488811 -0.0125358665448672 1 1
0.0546401459743084 0.0540408392545663 1 1
0.0577193484955162 0.0560414851952706 1 1
-0.0906889759410236 -0.087481562875532 1 1
0.0786806456713777 0.0757160245007374 1 1
-0.00174295243235108 -0.0021503563980075 1 1
0.102630707192286 0.0992879417363972 1 1
0.029139651466328 0.0280887088019801 1 1
-0.037279584247198 -0.03624138850419 1 1
-0.0281438338403946 -0.0269492186670157 1 1
0.0198730116487989 0.0193696344095456 1 1
-0.0539485959729746 -0.051436203386971 1 1
-0.0815471939026745 -0.0801506678856893 1 1
-0.0238200458500683 -0.0219600135436451 1 1
-0.182712660888545 -0.176671106868094 1 1
0.233161896324844 0.225536221591523 0 0
0.0974075801539065 0.0947099436997623 1 1
0.0282238573438794 0.0287932580668547 1 1
0.0988019985609666 0.0956824801654114 1 1
0.164683366483681 0.160029327428989 1 1
0.0982417246169961 0.095657008969791 1 1
-0.0224896900401246 -0.0217810212517208 1 1
-0.165827774801131 -0.160044306894059 1 1
0.00548163365195468 0.00492208898388599 1 1
-0.134700275905141 -0.131184495606036 1 1
-0.104181838597272 -0.100295062746185 1 1
0.0912925049649308 0.0892426224324258 1 1
-0.0503325736911663 -0.0487652115461179 1 1
-0.138077222203572 -0.135158073443021 1 1
-0.057163063186138 -0.0554257685182364 1 1
-0.107504424261064 -0.103505536793119 1 1
0.113163217647308 0.110371814226964 1 1
-0.0921726415368904 -0.0901461714358834 1 1
-0.0165044387896919 -0.0161485492059564 1 1
-0.0564926652932009 -0.0546636891014447 1 1
-0.09306197137083 -0.0903258322301049 1 1
0.0399850994253003 0.0390968485087295 1 1
0.0174375903087251 0.0174816822073537 1 1
0.0100936657713977 0.0100357636250694 1 1
0.012090980249625 0.0116833688919216 1 1
0.0120340585049623 0.0121789578062039 1 1
-0.0131522071259114 -0.0125379450246503 1 1
0.0458711324083776 0.0453664879218403 1 1
-0.109454605771856 -0.107106382651941 1 1
0.0095282022865452 0.00934143507777748 1 1
-0.0150826787062709 -0.01590849598574 1 1
0.0364493310500119 0.0357763544099793 1 1
0.169647059258956 0.165740485257881 1 1
-0.0604646312412951 -0.0599556795575089 1 1
0.0379596226953147 0.0358284146555302 1 1
-0.0831216041715529 -0.0812028977070744 1 1
0.123412221330723 0.119446571870065 1 1
0.0719737308684507 0.0690128173865683 1 1
-0.0908475698732758 -0.0862788375606424 1 1
-0.191976460692498 -0.185931409874322 0 0
-0.107043663648845 -0.103706939158389 1 1
-0.0142169382962642 -0.0137523319809876 1 1
-0.286814777827694 -0.277641012492286 0 0
-0.114820966767332 -0.111304144913738 1 1
0.00066387798870402 0.00247503524827836 1 1
-0.114476769013153 -0.110840599863378 1 1
0.0717802925028728 0.0685283725234126 1 1
-0.261816135143402 -0.253899427355921 0 0
-0.000679292812677968 -0.000714413539196249 1 1
0.0842238005112591 0.0820591935929279 1 1
0.00857073178994341 0.00819261022794826 1 1
0.000730214333210707 0.000629239813534341 1 1
0.0948919433999351 0.0917928062792763 1 1
-0.00111009393443667 0.000189081307651336 1 1
-0.117094869252149 -0.113832726676925 1 1
-0.0571226817846816 -0.0566528173281585 1 1
-0.0669607418348353 -0.0652897454483621 1 1
-0.0579962876572869 -0.0560258190112041 1 1
0.072506320800257 0.0703968885116929 1 1
0.095729684174377 0.0934026541672508 1 1
0.0634919397818453 0.0602241603542941 1 1
0.0820381626397609 0.080040916571024 1 1
-0.0306315283357877 -0.0294104735992247 1 1
0.130118902820984 0.125681988438064 1 1
0.0374663251526758 0.035884194760824 1 1
-0.00704554677383571 -0.00710353978529724 1 1
-0.0952729139547174 -0.092168003863425 1 1
0.0175028116758212 0.0189731582912626 1 1
0.0687644346287298 0.0668772699177038 1 1
0.0724627569443188 0.0696935577923739 1 1
0.0931966299558444 0.0916156754739246 1 1
-0.0522734336688447 -0.0505359008617817 1 1
0.0163714445218 0.016475786037251 1 1
0.108324808027097 0.104095390848415 1 1
0.235763747133489 0.229173493910076 0 0
0.0137365598515383 0.0128046107286219 1 1
-0.0157352960232054 -0.0150534073654935 1 1
0.0307307590573057 0.0303068104145216 1 1
0.177092893832783 0.171666572687403 0 1
-0.086153079457712 -0.0836510496750281 1 1
-0.0539304867346356 -0.0522753283048073 1 1
0.00563537639128942 0.00368098881349819 1 1
0.0840160608017541 0.0819824878277901 1 1
0.00659274556784724 0.00702897915540771 1 1
-0.054841511538737 -0.0534862039239872 1 1
-0.0591927125261494 -0.0570859775074824 1 1
-0.31107788244431 -0.302137496681834 0 0
-0.0870380890578747 -0.0840003622478572 1 1
-0.128657573228809 -0.12541430987269 1 1
-0.0509021168092836 -0.049071621012083 1 1
-0.113227090302607 -0.110801242965205 1 1
-0.00746341742009166 -0.00864519739644205 1 1
-0.0796856605075593 -0.0784216039066756 1 1
0.112136251442147 0.108746216398541 1 1
0.05762523723897 0.0565348703889561 1 1
-0.0591429633786534 -0.0571655104580478 1 1
0.17378202381019 0.1673353246359 1 1
-0.0662113200694348 -0.0642905003686161 1 1
0.0401349432440257 0.0400127473053968 1 1
0.1619842578973 0.159192359483502 1 1
0.0538258866904195 0.0519447964269531 1 1
-0.111460285752259 -0.108855978326172 1 1
0.0926275589261227 0.0899626566360992 1 1
-0.0971799957472121 -0.094967050570164 1 1
0.0404907952750694 0.0389153306682878 1 1
0.14461187320799 0.141128934682763 1 1
-0.0242899398830578 -0.0239193188440023 1 1
-0.057638395827759 -0.0564150630593033 1 1
0.0289483572993581 0.0260356084107282 1 1
0.11014143977857 0.107147188576253 1 1
-0.0211832273386334 -0.0194575600632061 1 1
0.0286053809355211 0.027677591102219 1 1
0.0530022218802771 0.0518153336769017 1 1
-0.0802010277608813 -0.0782542877549929 1 1
0.0344011393832552 0.0337560410448589 1 1
0.0875848612698485 0.0849644146237247 1 1
0.0148871255246384 0.0145348288242314 1 1
0.00387595657398396 0.00545275123304284 1 1
0.160879466331266 0.155933578490787 1 1
-0.251359517477818 -0.24566619570987 0 0
-0.0508090115834021 -0.0495733022502245 1 1
-0.181907835435145 -0.177078747064108 0 1
-0.111334002863248 -0.10713251659278 1 1
-0.000245344112822718 -0.000343219676397635 1 1
0.0024724610356081 0.003459378979673 1 1
-0.136403934128063 -0.132698336740026 1 1
0.0358345136864418 0.0352875341030483 1 1
-0.0729319987359637 -0.0691279882624891 1 1
-0.157935710024243 -0.153085079499941 1 1
0.0155956297226508 0.015064623965563 1 1
0.0375901129792274 0.0352632500673187 1 1
0.193244647359567 0.187203030732258 1 1
-0.000683745254355678 -0.000251984635693564 1 1
0.0562562546820523 0.0544295968415673 1 1
0.042065539186911 0.0398866258024137 1 1
-0.0299045263443892 -0.0303253110258149 1 1
-0.046606585541284 -0.0453993353726588 1 1
0.0745870585183143 0.0733343290117155 1 1
-0.0754135955152149 -0.0731171447828151 1 1
0.00248987470924049 0.00221758648854927 1 1
-0.06140624526751 -0.0598565356353197 1 1
-0.052168741765004 -0.0498485087076178 1 1
-0.0958374744172011 -0.0932299072919065 1 1
0.118651026631689 0.114390981484022 1 1
-0.0861446879965378 -0.0843650565944611 1 1
0.0457215254373272 0.0443013625908241 1 1
0.0137033573323203 0.0137519809954379 1 1
0.103318822862678 0.101496970022931 1 1
-0.0741997000472492 -0.0726380013456229 1 1
0.111818568488196 0.10815946693369 1 1
-0.0400713785442434 -0.0386599308323565 1 1
0.110624410255983 0.107740766111574 1 1
0.046407808583928 0.0454589438705224 1 1
-0.0628646255013655 -0.0609554512795078 1 1
0.0431081416408281 0.0423887455200085 1 1
0.0594351197461774 0.0581136710203632 1 1
-0.167789352831809 -0.163025976245479 1 1
0.0894659608211944 0.0864107952290665 1 1
-0.0500279582211315 -0.0490891716479394 1 1
0.039974461268983 0.0388252524474352 1 1
-0.073624264102913 -0.0720425056891894 1 1
0.0260016554580387 0.0247536165564787 1 1
0.054211505029849 0.0526411427323957 1 1
-0.00444998371500318 -0.00519086983369217 1 1
-0.141166329287961 -0.136328374356031 1 1
0.0699504474838637 0.0682125687726157 1 1
-0.0842533787521002 -0.0827341502407415 1 1
-0.0232202710727686 -0.0231560368398842 1 1
-0.0579840942222058 -0.05627673397597 1 1
0.126228950978032 0.122610547991426 1 1
0.167075965833018 0.162061929157022 1 1
-0.109048891023499 -0.10609774752975 1 1
-0.00483901448789384 -0.00492485608967632 1 1
0.0440826955842095 0.0422160506811374 1 1
-0.0201472808484579 -0.0193083417816488 1 1
0.0368941615263844 0.0353221303230636 1 1
-0.137545168748871 -0.133311633032271 1 1
-0.0796183608515013 -0.0779936442020249 1 1
0.0998488683510929 0.0957458578903873 1 1
-0.011893134309447 -0.0113473296070361 1 1
0.146545128803768 0.142467410051326 1 1
0.0672553555807636 0.0659830675360804 1 1
-0.186535772433917 -0.18102568944957 0 0
0.0405587704708395 0.0395076581018262 1 1
0.125051961623105 0.121635531399796 1 1
0.0608406508659744 0.0587232651548672 1 1
-0.0817986335118142 -0.0791130569985989 1 1
0.140902414180496 0.136709550721496 1 1
-0.171904633247755 -0.166786243176009 1 1
-0.0543497017730043 -0.0523125623799894 1 1
-0.0665286387367285 -0.0642048693082177 1 1
0.0443689567503165 0.0432030576456939 1 1
-0.0642563686869204 -0.0624773376879972 1 1
0.128364562550177 0.125072635574334 1 1
-0.04392033322498 -0.0423760165020958 1 1
0.116570305498788 0.113692518407741 1 1
-0.0115495021884402 -0.0112688379957002 1 1
-0.109800112224918 -0.10783908616501 1 1
0.073301495282345 0.0716644697359828 1 1
-0.00715901186263652 -0.00703593995951543 1 1
0.0394944888552133 0.0390590750990999 1 1
-0.0369575990382087 -0.0360702888101831 1 1
-0.138429958445628 -0.135217771975011 1 1
0.161913713825277 0.157123845951163 1 1
0.0471079685490119 0.0447453123827229 1 1
0.14468674363705 0.140825907356153 1 1
0.0295971607199743 0.0289448206286821 1 1
-0.0890379787286763 -0.0864305371842211 1 1
0.105390758665488 0.102226080791176 1 1
0.0456500374250604 0.0445690447263805 1 1
-0.0444036617505677 -0.0435803701187777 1 1
0.0861352809599138 0.0838459175793574 1 1
0.0371199270422625 0.0349521765220941 1 1
-0.0165999452564787 -0.0165443267660622 1 1
0.0692723433892834 0.0674069167993428 1 1
0.0134342460208459 0.0128584458531275 1 1
-0.021404242089325 -0.0195486357082716 1 1
-0.140055642529084 -0.135042152375547 1 1
0.0289635257624397 0.0275163234014688 1 1
-0.000258353205103846 -0.000820866005576452 1 1
0.137223395796535 0.134440664709782 1 1
-0.140123153131576 -0.137249145325436 1 1
-0.0579635704120688 -0.0563477780151418 1 1
0.115830586802022 0.114665003169821 1 1
-0.0902747832816589 -0.0883791835574158 1 1
0.0987651887689746 0.0965220375348866 1 1
0.139431055999806 0.135096320901126 1 1
-0.118685082999195 -0.115085744852294 1 1
0.0302770711772441 0.0293591581639767 1 1
-0.00499785531991736 -0.0044319096049754 1 1
0.0802666271095321 0.0776059516897853 1 1
-0.0367059867413335 -0.0362373464432568 1 1
0.0942995417096014 0.0921816837218629 1 1
0.0797606941438752 0.0779381677161938 1 1
-0.0105399598105988 -0.00940089753239078 1 1
0.0862906233365152 0.0845430878083394 1 1
0.00110577808588037 0.000882069963941749 1 1
-0.0610061944713642 -0.0585820529388839 1 1
-0.0338791634381004 -0.0335857502663037 1 1
-0.0219371613869333 -0.0207479187948835 1 1
0.140598557851179 0.135876338991243 1 1
-0.0415276851110164 -0.0404037249048475 1 1
0.00884324133241806 0.00817198880738268 1 1
0.0475029575091967 0.047881845040426 1 1
0.143180099384299 0.139268504608067 1 1
-0.0942026125314903 -0.0912943022843401 1 1
0.0733059634178775 0.0713649459941618 1 1
0.0619624789949365 0.0610807835179762 1 1
-0.138798173189535 -0.135108580362209 1 1
0.027849491038077 0.0288139196446523 1 1
0.146410771991842 0.142132511025774 1 1
0.0736193487349131 0.0720445850734103 1 1
-0.104549698985362 -0.102016255478735 1 1
0.0255283216509935 0.0258657438893203 1 1
0.0350182589122666 0.0339188994882886 1 1
0.244719582033707 0.239067956444896 0 0
-0.116604059707994 -0.113380568627053 1 1
0.0905464697268433 0.0881900207493212 1 1
-0.0675358305730164 -0.0664734025124371 1 1
0.0954856551097429 0.092813061623388 1 1
0.0306656745329115 0.029124020335759 1 1
0.0520502975220861 0.0503845504410675 1 1
-0.0596091898591912 -0.0583979346394166 1 1
0.0300467891717425 0.0294097195979341 1 1
0.114068987737689 0.110417341896072 1 1
0.10127622202322 0.0985197799130759 1 1
-0.0439263867960735 -0.0428746550734845 1 1
0.0673577107505119 0.0653211477840251 1 1
0.0993218960763398 0.0969524795020729 1 1
-0.0171112386185399 -0.0163826438091903 1 1
-0.0666701590987143 -0.0651621389910773 1 1
-0.0147948851715419 -0.0150390715723278 1 1
-0.0800771884916228 -0.0782112922702323 1 1
-0.0632075014078482 -0.0616978775484969 1 1
-0.0492723773148696 -0.0485282058611663 1 1
0.11607955977287 0.112701286175017 1 1
-0.0943295661387356 -0.0912810136771861 1 1
-0.0540655040843061 -0.0505427133286649 1 1
-0.0651348373503156 -0.0636427574513207 1 1
-0.0255173335796203 -0.0250809716768673 1 1
-0.184269934706728 -0.179239474433527 0 0
0.136748194931871 0.132772647394483 1 1
-0.0202061986920393 -0.0214918872515349 1 1
-0.0334857592735235 -0.0332162995026417 1 1
0.0470042703715422 0.0448929927184528 1 1
-0.0589265913624044 -0.0572241963453025 1 1
-0.0642792638525458 -0.0621130967749782 1 1
-0.00460357416641223 -0.00414138053193413 1 1
0.0079746260865488 0.00856532396314422 1 1
0.0142959923656218 0.0123270015195657 1 1
-0.0294908726214093 -0.0295852935867493 1 1
-0.109655085526656 -0.106306878483743 1 1
0.0393002748005361 0.037949835497297 1 1
-0.116005478811708 -0.113408037715674 1 1
0.112868020565579 0.109194360757782 1 1
-0.147852401154381 -0.14413218743786 1 1
-0.115479868075583 -0.113864022005987 1 1
0.0642924607180398 0.0628592329434393 1 1
-0.109939423067161 -0.106444453525928 1 1
0.0582784200453655 0.0564722452919336 1 1
-0.0573307593615568 -0.0536484239902903 1 1
0.14455756995058 0.140130411088129 1 1
-0.167831305831973 -0.161794655535071 1 1
-0.132560638361273 -0.129115298124015 1 1
-0.0661102429692155 -0.0635856901549242 1 1
0.158011046918691 0.151681501154267 1 1
0.0674124874936653 0.06443333478241 1 1
-0.0792868099697746 -0.0768946042717755 1 1
0.0477458792441616 0.0466183271416337 1 1
0.020031214987813 0.0191930335620235 1 1
-0.0189694079179354 -0.0187648761462153 1 1
0.122940511095256 0.119462750511799 1 1
0.115775078392673 0.112845169978755 1 1
-0.0485520818086724 -0.0492264974087776 1 1
0.0225380549230699 0.0236728561273746 1 1
-0.000168666485925031 -0.000350140588229358 1 1
0.035933985776066 0.0347005939203831 1 1
-0.112577552145975 -0.109549175829356 1 1
-0.0389010252994158 -0.0378770535737301 1 1
0.105495123563855 0.102477697896336 1 1
-0.162172963696036 -0.156265289596611 1 1
0.0652276036540373 0.063286143824353 1 1
-0.0449486220354245 -0.043489900564717 1 1
-0.131476962718879 -0.12590494200483 1 1
-0.0108170068582193 -0.0101651881520408 1 1
0.0483714826147374 0.0466794017884361 1 1
-0.185383013460168 -0.178375642661056 1 1
-0.0303489823302006 -0.0291636400533709 1 1
-0.152078590813731 -0.147086302033886 1 1
-0.00526972619179723 -0.0047689768170149 1 1
-0.104102630801975 -0.100927098731834 1 1
-0.0392299957629549 -0.0386579752995043 1 1
0.160031057397312 0.153633896654305 1 1
0.0587939129951402 0.0564713967594057 1 1
0.11937198704756 0.115776580025921 1 1
0.0745594818017057 0.0726235541230633 1 1
0.0502531131398382 0.0475201549211665 1 1
0.075109948753197 0.0727961056519865 1 1
0.0789815526202347 0.0775724591913551 1 1
-0.0267937560924116 -0.027043254140322 1 1
-0.0665783926487201 -0.0624380670875598 1 1
0.022735184903043 0.0225331998299548 1 1
0.00453366558827864 0.00440277377764555 1 1
-0.0458591499248555 -0.0429881360024326 1 1
0.171061860523408 0.166053115263893 1 1
0.0189614588314929 0.0186344809456684 1 1
-0.120856798621145 -0.11768827880649 1 1
-0.00275151929283659 -0.00275586539176437 1 1
0.00904552080491175 0.00796150709420765 1 1
0.0585777403383151 0.0573819169706873 1 1
-0.0262024728107226 -0.0268320873698154 1 1
-0.113895548992458 -0.11088488860564 1 1
0.147411706983374 0.14434710737487 1 1
-0.0932109692417282 -0.0908884562508886 1 1
-0.119121953433162 -0.116456620028977 1 1
-0.0579838498555566 -0.0561819790709118 1 1
0.0145180720709412 0.0134973060019395 1 1
-0.0294392352497222 -0.0276920456068107 1 1
0.0706303333456676 0.0683507849194224 1 1
-0.0807449424370771 -0.07882451732116 1 1
-0.149943472304153 -0.145717567975295 1 1
-0.0866341668730729 -0.0857496968521086 1 1
-0.108522920529504 -0.104714249594819 1 1
-0.160662659700651 -0.157675444152724 1 1
0.188603154723444 0.183472130556667 0 0
0.101638040229145 0.0988942774989873 1 1
-0.098952549619028 -0.0951624529615337 1 1
-0.0185597516964739 -0.0182514410672354 1 1
0.0788864474022843 0.077372835712651 1 1
0.0668778461365779 0.0645152497741002 1 1
0.108576938757268 0.104792541482459 1 1
-0.000641513516919432 -0.00103544830114866 1 1
0.0140001952342833 0.0135823801061644 1 1
-0.0384899656893441 -0.0389176955002544 1 1
0.146510045022281 0.141019628586054 1 1
0.034186338709733 0.0333232227035207 1 1
0.0150234191337538 0.0134215301594294 1 1
0.0269541464518404 0.0256819773132677 1 1
0.13246319658008 0.12931755334128 1 1
0.221134791285978 0.214586774475399 0 0
-0.0998118746310155 -0.0979080656669908 1 1
-0.157954658220692 -0.153004537925679 1 1
0.0565995322988643 0.0550093379531942 1 1
0.00780372223519018 0.00760317533763624 1 1
0.0109186023816361 0.0104965517023506 1 1
0.00695644271938665 0.00605215470181453 1 1
0.0591557869165197 0.0575990367793055 1 1
0.0555962422638608 0.0530538855912374 1 1
-0.143363328565184 -0.139402474900831 1 1
0.0169682221959785 0.0170248955055777 1 1
0.0980410585358903 0.0951316314661149 1 1
-0.0635287352860074 -0.0602476338964753 1 1
0.0584532371481573 0.0573106264054285 1 1
0.0372524919449983 0.0357605947925725 1 1
0.0322617027311154 0.0314381266265513 1 1
-0.10385546658386 -0.100469361618497 1 1
0.0514491213195576 0.0493125352689969 1 1
-0.0200054598058762 -0.0212605165089717 1 1
-0.048070979199396 -0.0462677560974385 1 1
-0.0659222982549111 -0.0635736685332575 1 1
-0.0573724594898889 -0.0560389923018113 1 1
0.0581391477704101 0.0563811168215186 1 1
0.137720022242876 0.133226704486253 1 1
-0.0511723564327896 -0.0495823087997215 1 1
-0.059083108331796 -0.0571989353511818 1 1
-0.0510752615576621 -0.0499501180334583 1 1
-0.0496719005890855 -0.0483519188667997 1 1
0.168551936798013 0.162276923921036 1 1
0.143525597568851 0.13897485140623 1 1
0.0254916395235104 0.0232428088674329 1 1
0.075078757526514 0.0730020412125301 1 1
-0.200349849827261 -0.196163350103711 1 1
-0.0304679497227994 -0.0293172663783822 1 1
0.0162280051137559 0.0169368794241572 1 1
-0.0745233327390009 -0.0718079709369826 1 1
0.0791695517379451 0.0764661406747684 1 1
-0.0399849095208123 -0.0386554097725199 1 1
0.0334378082633628 0.0323438258062853 1 1
0.0796172213869773 0.0774156464285494 1 1
-0.18779186320347 -0.182477635565788 0 0
-0.126973033149614 -0.123422504906236 1 1
0.0576165984429739 0.0559028459504136 1 1
-0.00229545793049055 -0.0016429309503957 1 1
0.00427976976554029 0.00445142292261194 1 1
0.0535618739321049 0.0546515660206569 1 1
0.104496886007652 0.10143840504193 1 1
-0.0117787731270759 -0.0116650533269774 1 1
-0.0853145065367762 -0.082255369854951 1 1
-0.195748654636351 -0.190087452802761 0 0
0.157457977205685 0.153406633230172 1 1
-0.10775174326924 -0.104833692718989 1 1
0.0518901702446619 0.0506196593625571 1 1
0.11963618174118 0.116133708637071 1 1
0.0639779671598156 0.0617844210238158 1 1
0.101275824223063 0.0986154625821698 1 1
-0.123858246452525 -0.120274883998751 1 1
0.138398275297204 0.134169848942716 1 1
0.155092166201045 0.151016853047908 1 1
0.0707410268232143 0.069972544616799 1 1
0.00528350863385029 0.00555955579390975 1 1
-0.0149973785676167 -0.0122244310721696 1 1
-0.0515442089679805 -0.0507903820242468 1 1
0.0664996520730796 0.0646880308842083 1 1
0.0836557878828049 0.0818873582068827 1 1
0.0773862777987657 0.0752112319863597 1 1
0.0329362421645464 0.0320056271900856 1 1
-0.0913684286078504 -0.0892044811493298 1 1
-0.037108794012726 -0.0362559497693467 1 1
-0.130830390024242 -0.128028812801048 1 1
0.0167243630626405 0.0163357519424726 1 1
0.0500401511210127 0.0466732091274392 1 1
-0.12579678956219 -0.122045798827561 1 1
0.119759539140096 0.115863849608435 1 1
-0.0667878377305072 -0.0655224114774901 1 1
0.0652193657190018 0.0645710455095304 1 1
-0.164698845994764 -0.160540520337718 1 1
0.0886182155294432 0.0861673770562638 1 1
-0.145708236245316 -0.141222359834375 1 1
0.0466621735239367 0.0452613050372838 1 1
-0.0464967140363763 -0.0445475001503763 1 1
0.070503848201144 0.0692376565631519 1 1
-0.0968059346670631 -0.0936632957484402 1 1
-0.0767107242566206 -0.0747610984165419 1 1
0.0337043988703785 0.0327098274934205 1 1
0.0128106059445714 0.0126506023620652 1 1
-0.0243729108283927 -0.0239183476346475 1 1
0.0571296936880726 0.0563857921429886 1 1
-0.0437939766796892 -0.0418065477340422 1 1
-0.0123904421318526 -0.0123781585858632 1 1
-0.126982164760092 -0.123042535881179 1 1
0.00646001220388159 0.00553661977705153 1 1
0.0706853814689055 0.0704586329185654 1 1
-0.00345912921700659 -0.00380342539845349 1 1
-0.0381783285263326 -0.0365282963082115 1 1
-0.0278497332789148 -0.027027837840737 1 1
-0.099951676373424 -0.0972441540961576 1 1
0.0126792866167809 0.0135968640150378 1 1
0.0923272000182651 0.0894073457073309 1 1
-0.0529599415956528 -0.0521929743945213 1 1
-0.0650703821573157 -0.0627646227322542 1 1
-0.102000914475436 -0.0989116321502211 1 1
-0.0496385152972294 -0.0479709042323569 1 1
0.0206250661232339 0.020833530106143 1 1
-0.215899786071855 -0.208504767245011 0 0
-0.188509684662916 -0.182857707586781 0 0
0.0620419577749275 0.0576659813918112 1 1
0.0476048080836132 0.0463544862941696 1 1
0.0458624830806275 0.0443806577244725 1 1
-0.0331447778101596 -0.0326583776028432 1 1
0.0578476876111697 0.0563558023443721 1 1
0.102281900294832 0.098763484934669 1 1
-0.058657881352879 -0.0562180914592981 1 1
0.0877774201174771 0.0845947814401403 1 1
0.139588546514481 0.135574229335274 1 1
-0.165140289095044 -0.160600900769629 1 1
-0.117194817104899 -0.112653344129252 1 1
0.0277751270130049 0.0274319062921158 1 1
-0.0806243096219979 -0.0785215910454067 1 1
0.0825281931611768 0.0807054094128924 1 1
-0.0201543338806153 -0.0193463044879449 1 1
-0.0896462422778954 -0.0876313441942182 1 1
0.101730209431076 0.0987268612991621 1 1
-0.119208680838351 -0.116016786373102 1 1
-0.0434122705422257 -0.0422799354132061 1 1
-0.0505758653132047 -0.0486211595420715 1 1
-0.0281057135442091 -0.0274725777772434 1 1
0.0132749531166126 0.0128401946881232 1 1
-0.106251903302324 -0.10367812300051 1 1
-0.0310909177591408 -0.0305342672110131 1 1
0.065285859516086 0.0640297198864901 1 1
-0.136908074776904 -0.132328299288168 1 1
-0.0507681689447245 -0.0490867124203809 1 1
-0.0157776302014183 -0.0148909585643126 1 1
-0.119143319707032 -0.114144365961365 1 1
-0.0342732096717338 -0.0334811194850654 1 1
-0.111716602641011 -0.109133706456848 1 1
-0.143094961092062 -0.138828581350325 1 1
-0.0563152166253195 -0.0550263679124357 1 1
0.067754028649296 0.0669048476741128 1 1
-0.0295361200392569 -0.028905083926889 1 1
0.0574339882737439 0.0563186886891431 1 1
0.0116092682154368 0.0109379856086196 1 1
-0.0987087924604363 -0.095072535141446 1 1
0.171741289385091 0.166161717533082 1 1
0.0393469503394905 0.0380538344783232 1 1
0.0724097196087597 0.0711170214731251 1 1
-0.0893749899394281 -0.0854680666358021 1 1
-0.139051235259611 -0.136143218636461 1 1
0.122586060665758 0.118776926320673 1 1
0.1637445658845 0.159206354760977 1 1
-0.0351667650327157 -0.0329833062083161 1 1
0.0968610850135973 0.0943034206090881 1 1
-0.0306377680263919 -0.0306421825832118 1 1
0.0597921109381643 0.0576123192324766 1 1
-0.0486249864925748 -0.0477177124919617 1 1
-0.0248366219239302 -0.0214897594728047 1 1
0.0339118625804124 0.0321282257702127 1 1
0.131325850164689 0.12659708054705 1 1
-0.0908425062044481 -0.0886598701100151 1 1
-0.0195877820897885 -0.0191211632402588 1 1
-0.0172073117184894 -0.0169136785161925 1 1
-0.128595631491835 -0.124924731028888 1 1
0.198536811935241 0.191529584185332 1 1
0.00326196247836136 0.00303109204194506 1 1
-0.206139395199754 -0.200190317659435 0 0
0.0187492049318538 0.020637161082724 1 1
0.0167510052537206 0.0164595858243239 1 1
-0.00354505780417879 -0.00347188910039441 1 1
0.0303245393601981 0.0290081018270998 1 1
0.0739615173449776 0.0713761220813489 1 1
0.0507710614651697 0.050271672320364 1 1
-0.0858552631687318 -0.0829287711721882 1 1
-0.0548037741090712 -0.0531980831402046 1 1
-0.0961241068606117 -0.0931869496754218 1 1
-0.0244417908882423 -0.0239744891022145 1 1
0.0252244944058811 0.0257780276319134 1 1
0.00110230288712925 0.00134321817735573 1 1
-0.0174068140514321 -0.0160257015574714 1 1
0.0873660091614803 0.0845490589670746 1 1
-0.0617986993449342 -0.0599478519641216 1 1
-0.0389169203270101 -0.0378975324647768 1 1
0.0349182095183062 0.0340827807661873 1 1
0.0126726075735783 0.0123812953975163 1 1
0.0698342192055843 0.0672788198865106 1 1
0.0316915699840855 0.0314701484756403 1 1
0.0283020972916711 0.0269527219487486 1 1
0.0020530344582401 0.000958920775121386 1 1
-0.00548334290375857 -0.00476814635884591 1 1
0.0376390426196767 0.0384861675464973 1 1
1.87025122336208e-05 -0.000165471804713661 1 1
-0.0539668125731445 -0.0521831500767519 1 1
-0.0165123498142403 -0.0158565931850216 1 1
-0.0684026408243814 -0.0663836464142677 1 1
0.0782182424582982 0.0756034840420646 1 1
0.0182107654476663 0.0173632285744131 1 1
0.0622594005997161 0.0606684629691604 1 1
0.0468696045387642 0.0449851552509619 1 1
0.00470298105662084 0.00421571662002575 1 1
-0.0972170921496353 -0.0950177072598368 1 1
0.023957161170338 0.0232062231426461 1 1
-0.00650190778633573 -0.0078794194565195 1 1
-0.027930652725574 -0.0264504719352371 1 1
-0.0212518059264906 -0.0210893266776892 1 1
-0.0237910349090613 -0.0233710957450227 1 1
-0.0366882572311285 -0.0356320219351543 1 1
-0.0115348029724313 -0.011488057344171 1 1
0.0293092432985237 0.0287234444126031 1 1
0.151326523546939 0.146937263514264 1 1
0.055679963415983 0.054364821420382 1 1
0.0227071113762361 0.022718174092086 1 1
0.0348303007722419 0.0341850108679148 1 1
-0.0575707827905954 -0.0567955606466907 1 1
-0.0572992791162622 -0.0560316994847397 1 1
0.0760656820356216 0.0736430457456012 1 1
0.0355490235186615 0.0342517796161169 1 1
0.0239958767061473 0.0225241969973284 1 1
0.000393633956598726 0.000811642306034657 1 1
0.0615950730786731 0.060058145693388 1 1
0.163673309208959 0.158928116239117 1 1
0.0584700927518416 0.0574956016454902 1 1
0.138339980619882 0.133885585590204 1 1
-0.175733122955683 -0.171208127912392 1 1
0.108895477431035 0.106181019731132 1 1
0.000521077881483777 0.000929107149344941 1 1
0.0550286182906944 0.052292540922551 1 1
-0.00208388812069092 -0.00205665585757978 1 1
0.0150332539800725 0.0147461014660037 1 1
-0.00330928386693337 -0.00232477849331668 1 1
-0.131628507914844 -0.128242474826393 1 1
0.0568163563151526 0.0567018655427409 1 1
0.153399732374703 0.149511790169224 1 1
-0.0376313916081033 -0.0366416343964859 1 1
0.00676419523255196 0.00569065795594099 1 1
0.0538458315886418 0.0533899357702957 1 1
0.0180575660856199 0.0171455573588104 1 1
0.00929858194142007 0.0093609085230293 1 1
-0.0725377247815728 -0.0708763529672906 1 1
0.00952771628624596 0.00950599191715155 1 1
-0.0410353775487234 -0.0412375980535992 1 1
0.0676628487086724 0.0655522663849654 1 1
0.0474773221355927 0.0478000094491888 1 1
0.123835236301279 0.119232145195329 1 1
-0.153529674646902 -0.149197357867537 1 1
0.134315189296121 0.131653525879873 1 1
0.0825961747332341 0.0809094965030175 1 1
0.167466954972812 0.16280249223371 1 1
-0.0311596086855188 -0.030518699641319 1 1
-0.0792022759683689 -0.0775844924127173 1 1
-0.0766666322125137 -0.0734745489344167 1 1
0.0258887212370547 0.0249339851136202 1 1
0.106997146871096 0.102355091563479 1 1
0.0575839655575677 0.0556783140208674 1 1
-0.00666297951550012 -0.00689685909076675 1 1
-0.0837010628075723 -0.0803183588620507 1 1
-0.0518228442488616 -0.0508444597474241 1 1
0.0461352512330652 0.044728029628379 1 1
0.112112792923029 0.108165279636677 1 1
-0.15327961423883 -0.14894951878634 1 1
-0.0377588854161586 -0.0363015929346177 1 1
0.0715164119147808 0.069378317333509 1 1
0.111140890610881 0.107723872129816 1 1
-0.0756010394780728 -0.0730946016759015 1 1
-0.0958624340907452 -0.093167867881817 1 1
-0.0308641369368612 -0.0302423371441801 1 1
0.0375155521639223 0.036296392192497 1 1
0.0300415039461298 0.0292884797216247 1 1
-0.160063288388139 -0.156103743886734 1 1
-0.103200878889232 -0.100282520505124 1 1
0.0679125244870392 0.0666068469339241 1 1
0.0777851618646443 0.0754875968620199 1 1
-0.0443284430248742 -0.043399774438668 1 1
0.0135959952824665 0.0128502152623211 1 1
0.0522262278781167 0.0509581351347103 1 1
-0.0831201567121078 -0.0813294529615748 1 1
0.0334389017409161 0.0333332496842783 1 1
-0.13125910877907 -0.127939281063624 1 1
-0.101114239476411 -0.098845104736147 1 1
-0.162367138472821 -0.157540154301943 1 1
0.00609418410014492 0.0060549750229044 1 1
-0.035057533998786 -0.0340806704944568 1 1
-0.179719161801267 -0.174571075959491 1 1
0.0805633996074883 0.0792614891005777 1 1
-0.0464825959707373 -0.0473039509862963 1 1
0.00913137836232529 0.00986276110952544 1 1
-0.00979538640765907 -0.0101698660311977 1 1
0.109569721436082 0.106510467463035 1 1
-0.0973263503424123 -0.0957231676350102 1 1
-0.109816645394709 -0.106584144090564 1 1
-0.167261877272215 -0.161727042449408 1 1
-0.103604502189952 -0.0991392948743827 1 1
0.0212463950916478 0.0214704424846923 1 1
-0.0442854586177483 -0.042682217249365 1 1
0.0629551118503728 0.0617158531572779 1 1
0.0607220537295423 0.0595573167189421 1 1
-0.0224195341374602 -0.0223511167046635 1 1
-0.0411492605200238 -0.0400710814552281 1 1
0.0690064968272647 0.0672407979808842 1 1
-0.120428576011969 -0.117703425036813 1 1
0.0309877078050039 0.0307158533467253 1 1
0.0795341874665119 0.0773985619654689 1 1
0.139147394977974 0.135867865319285 1 1
-0.0562114012943898 -0.0542984875096064 1 1
-0.136893595998432 -0.132857302424165 1 1
-0.0498853807159716 -0.048565120776757 1 1
-0.00380477914523944 -0.00347503660986849 1 1
0.0347356853275854 0.0356009919199041 1 1
0.00146111230347552 0.00158418091113065 1 1
-0.0478565822970543 -0.045110789888224 1 1
-0.0104158082404309 -0.00922224168515677 1 1
-0.0333641348090489 -0.0310672286286968 1 1
-0.02428794198456 -0.022604082670393 1 1
-0.00788703212281382 -0.0084188692078577 1 1
0.15021102679511 0.146239207161509 1 1
0.0287549392038817 0.02803348817443 1 1
-0.0334051359199501 -0.031234346437944 1 1
-0.102165015083674 -0.0986250407638859 1 1
0.0897964603761762 0.087023021138142 1 1
0.184854849796066 0.179635640955403 0 0
0.0602442276473581 0.0588227644535948 1 1
0.181894513120078 0.177410834988385 1 1
0.0773499008629682 0.0750161567605334 1 1
0.106191254764032 0.102986383301558 1 1
-0.0309902326723577 -0.0309923298731919 1 1
0.16398432875906 0.159397324709338 1 1
0.0310717789216024 0.0309340012634986 1 1
0.108952514764762 0.106774426441324 1 1
-0.121215994628162 -0.116522835227626 1 1
0.218434574844961 0.211606014353887 1 1
-0.00174131214926569 -0.0015201777513867 1 1
0.0849682223131747 0.0830877511122541 1 1
0.0147571041635144 0.0143234531846821 1 1
0.0619277086632107 0.0616313149816832 1 1
0.145326092299103 0.141253955180698 1 1
0.00767996052384579 0.00910187379444278 1 1
-0.0669608150393385 -0.0631732798128228 1 1
0.0214963517326416 0.0204047344518384 1 1
0.118394094015312 0.116179934711276 1 1
-0.0550650529767459 -0.0555768937372455 1 1
-0.0496428750628586 -0.0471878353762617 1 1
0.00909984810187244 0.00881491102952109 1 1
0.00486227872984594 0.00607324776815386 1 1
-0.09131968325838 -0.0889185378239243 1 1
-0.0425452247210894 -0.0410320026255583 1 1
-0.0544490508116966 -0.0526045185675535 1 1
-0.0339618111222658 -0.0324951612729468 1 1
-0.132465480256784 -0.12839752826913 1 1
0.193415350484634 0.187473210904069 0 0
0.0434337178026842 0.0406206809172694 1 1
-0.132950437116567 -0.128354628714679 1 1
0.107252492151618 0.103560044508851 1 1
-0.0835987186965106 -0.0814792568540781 1 1
-0.0128313902343941 -0.0123519263533847 1 1
0.128905419498308 0.125252625100983 1 1
0.0261254004668382 0.023758800415614 1 1
0.0484593303873636 0.0469445650034193 1 1
0.19909184882846 0.194114832832565 1 1
0.0589697083502468 0.0551172952474805 1 1
0.1682589759701 0.16342498181745 1 1
0.153976289985623 0.149005287458371 1 1
-0.0240193473285083 -0.0238064655039157 1 1
-0.259147385526304 -0.251320224507905 0 0
0.132496713701282 0.128354991706012 1 1
0.00416335530798656 0.0042631417117489 1 1
-0.0502572993947147 -0.0492114942152059 1 1
0.033726179752595 0.033017986755583 1 1
3.7075307309441e-05 0.000163482331319877 1 1
-0.165914210362284 -0.161530081111619 1 1
0.0239146368890756 0.0233888862902186 1 1
0.0880345094095502 0.0854505024150015 1 1
0.148602635271317 0.144793677623697 1 1
-0.160828754719506 -0.156321039692572 1 1
0.0348205474621956 0.0343054402611005 1 1
0.0936455311784989 0.0910630555652194 1 1
0.102610778283093 0.0995571841306993 1 1
0.0463055879315729 0.045417552930678 1 1
-0.0400332397068596 -0.0382431515857454 1 1
-0.0455828551220229 -0.0439144186649302 1 1
0.187168931577532 0.182263501671676 0 0
0.144595495221176 0.141222719491151 1 1
-0.0319332661113111 -0.0300169093108712 1 1
-0.0484028386295539 -0.046557389494575 1 1
-0.0630237768052314 -0.0613875443835406 1 1
-0.00594133103812968 -0.00680005040873343 1 1
-0.00423352376578268 -0.00391493110109143 1 1
0.0115500857526898 0.0110109269006679 1 1
-0.0749254888238405 -0.0726401428822568 1 1
-0.0545723582050964 -0.0527727263492688 1 1
-0.122584837070828 -0.118131573393192 1 1
-0.0628419864004616 -0.0613018111474872 1 1
0.0230575517200897 0.0227408158896908 1 1
-0.122303368970715 -0.118653631124348 1 1
0.0275366586546806 0.0271023026514439 1 1
0.0142532037207984 0.0132467992325722 1 1
0.0987127462373528 0.0950553741754649 1 1
-0.106628213985111 -0.105175071020761 1 1
-0.0138578634797252 -0.0129705720144239 1 1
0.0457927571552428 0.0450756691339427 1 1
0.114254906848965 0.109925827485177 1 1
-0.0766980456829766 -0.0748565921938308 1 1
-0.112151128255583 -0.108701625830359 1 1
-0.071691227041704 -0.069435330815836 1 1
0.00981663944166806 0.010033592250728 1 1
-0.0414448090925015 -0.0416254732503913 1 1
-0.150348335021509 -0.146617405822453 1 1
0.000830446978026891 0.00134492271169306 1 1
0.100800682383951 0.0977156422208311 1 1
-0.106709781307601 -0.10478841422377 1 1
0.0535424384389882 0.0518204514024833 1 1
-0.101303863884994 -0.0980199676303761 1 1
0.12986387755427 0.126395516644653 1 1
0.0287144559049458 0.0267065028665736 1 1
-0.0265831898823504 -0.0253239067466654 1 1
0.108875706244935 0.105768058665683 1 1
-0.063543189853804 -0.0613860979354923 1 1
-0.0191932016330998 -0.0182353503464038 1 1
0.0987234771740622 0.0958978705336533 1 1
0.122535110464901 0.119053419577146 1 1
0.0554590354496681 0.0534907222220489 1 1
0.132258595574074 0.129782964581563 1 1
0.108885624127272 0.105559453762299 1 1
0.0855198930355651 0.0821266103816182 1 1
-0.040628055476551 -0.0401330939590773 1 1
-0.0179961428840002 -0.0172189040012412 1 1
0.103758174916665 0.101603329130607 1 1
0.0865307276026644 0.0853605069907495 1 1
0.028815683990412 0.0279068155161168 1 1
-0.0113963161532074 -0.012247133637778 1 1
-0.0885847678134556 -0.0865539035744362 1 1
-0.0273973280720906 -0.0254156811566816 1 1
0.0152887949132298 0.0156974315150977 1 1
-0.0212944253478931 -0.0203160768970491 1 1
0.0148738340147865 0.0145519551139487 1 1
0.0485240849740801 0.0464171760877673 1 1
0.143202546195417 0.138796990308219 1 1
0.0311316476067752 0.0288684486812898 1 1
-0.0106620763807832 -0.0104720101458773 1 1
-0.0414805557430675 -0.0389746786490882 1 1
-0.0355466299836271 -0.034861455149816 1 1
-0.2184631458658 -0.213062882465404 0 0
-0.0671620049792646 -0.0647808730338012 1 1
0.0527858296179364 0.0503401422116464 1 1
0.0355651926885783 0.0347400105281181 1 1
-0.00888923876070517 -0.00866976254624447 1 1
-0.0717872528190313 -0.0694901048111473 1 1
-0.0906816039661199 -0.0877053020796262 1 1
-0.0356779621623573 -0.0346590501057579 1 1
-0.00101638590784526 -0.00129320201455211 1 1
-0.00340691775785566 -0.00424431834506344 1 1
-0.0462323913605606 -0.0432427915579439 1 1
0.065911072115785 0.063320988715442 1 1
0.0631158810344516 0.061253682141298 1 1
-0.0385025641879664 -0.0384501849598028 1 1
-0.0115660871265518 -0.0118853516807989 1 1
0.246673809552907 0.23898852194922 0 0
-0.068506140388251 -0.066365017659622 1 1
0.106565055586287 0.103378532057716 1 1
0.0841933224665103 0.082542663139146 1 1
0.128227797356524 0.12473200947911 1 1
0.0349704359077423 0.0337362940363219 1 1
0.218576897239772 0.212249674278811 0 0
-0.0212074227292547 -0.0210066062110154 1 1
-0.0409127676149462 -0.0387562834415422 1 1
-0.122300027106772 -0.118626672278181 1 1
-0.0581909518380858 -0.0561765811538737 1 1
0.0323259285890811 0.0312783488319501 1 1
-0.0284338523641959 -0.0276029553835916 1 1
-0.14608894996806 -0.141840421665514 1 1
0.0598587331000045 0.0579644122285894 1 1
0.224331405834777 0.217473263832369 0 0
0.197861095715172 0.192431189332833 0 0
-0.0447280407359703 -0.044148327139526 1 1
-0.0414165866498497 -0.0395175536621703 1 1
0.0285375626087226 0.0271474473677712 1 1
-0.00921651402325787 -0.00883037521989818 1 1
-0.0385209712820737 -0.0360486046508141 1 1
-0.145210607808969 -0.141462621423225 1 1
-0.0239386304995294 -0.0236821993155059 1 1
0.0228618260754981 0.0212873015917692 1 1
0.00847678490787639 0.00829494533646666 1 1
-0.0273812481827408 -0.0264370938699262 1 1
-0.0648128006126327 -0.0625639989367656 1 1
-0.0887225619384409 -0.0854660096590577 1 1
-0.0165263035785057 -0.0170304587061319 1 1
0.0659937048560254 0.0640475587194379 1 1
0.0232056977505607 0.0237699885081241 1 1
0.153084365548971 0.148841713141521 1 1
0.106099899473665 0.103302124218903 1 1
0.01740788728262 0.0171911607629424 1 1
-0.0585835458179454 -0.0559788753682972 1 1
-0.0183772587949423 -0.0175683520297443 1 1
0.0675437954954806 0.0655689651951867 1 1
0.0299436001107143 0.0293712785799694 1 1
0.110381298035941 0.108486325741496 1 1
-0.0168882704267397 -0.0172280264447424 1 1
-0.124067556781543 -0.121684246808065 1 1
-0.0209422852255303 -0.0209716489241913 1 1
0.0104138108265845 0.00838828922597073 1 1
-0.0703943438487589 -0.0683908438861786 1 1
0.0128711751475867 0.0121884428511919 1 1
-0.0460933725760069 -0.0462409735741949 1 1
-0.152950771234642 -0.149253725403374 1 1
-0.220525494001109 -0.214486673246399 0 0
0.0816833336438189 0.079726797726501 1 1
-0.0812959054577199 -0.0788266504447931 1 1
-0.0170456062384163 -0.0163668018323189 1 1
-0.0279898549111477 -0.0270109020408649 1 1
0.0264815190246558 0.0276352938185699 1 1
0.0425422076204448 0.0408422044366123 1 1
0.0490063245835824 0.0475068400403015 1 1
-0.109785576305346 -0.106354291835418 1 1
0.00957762113766526 0.00973029525126349 1 1
0.0406458852432112 0.0406169206036629 1 1
0.0228088007792393 0.0221865433438397 1 1
-0.0531697064851131 -0.0513284107247063 1 1
-0.0840418337350319 -0.0818731484126149 1 1
-0.164262642051882 -0.159104910004524 1 1
0.0149022458089378 0.0142826363154856 1 1
0.0162895383467551 0.0149526316065723 1 1
-0.0980997677813622 -0.0953699366381353 1 1
-0.0532846185264742 -0.0512479874742989 1 1
0.0134677189073892 0.0132193293770066 1 1
-0.0299717694303235 -0.0296205074910405 1 1
-0.182312092911233 -0.176501321447757 0 1
0.119166215959583 0.11605099152613 1 1
-0.118915739223688 -0.114945771742343 1 1
-0.155008295157753 -0.150854610806012 1 1
0.00375473674931833 0.00511527668589639 1 1
-0.0631586951521498 -0.0622633466042333 1 1
-0.119205762964953 -0.115221861128458 1 1
-0.0333662106599743 -0.0323880435130808 1 1
0.0357682163558065 0.0346780981519718 1 1
-0.0890536093093846 -0.0863970963215668 1 1
0.00460165060680036 0.00402379333354424 1 1
0.126713509259737 0.122154386465507 1 1
-0.120131032160807 -0.115749505024187 1 1
0.0653598903184363 0.0633285914657564 1 1
0.0113566018694135 0.0111636443652767 1 1
-0.0164575646008001 -0.01610929650343 1 1
0.0664467750214207 0.0648612855960482 1 1
-0.0854171227150034 -0.0825271873576644 1 1
0.182750843822531 0.176868028147398 1 1
-0.0576383134635716 -0.0558489546096265 1 1
0.102867281956523 0.0991363987989271 1 1
0.124746163452684 0.120946685352081 1 1
0.0924209688858116 0.0910231771159675 1 1
0.112164595281141 0.10892731848315 1 1
-0.000659993404715214 -0.00194979895022766 1 1
-0.038957536122374 -0.0379789551120563 1 1
0.0586046985137606 0.0572676255824459 1 1
0.0227650650228594 0.0208720382579299 1 1
0.0887997043137511 0.0868604293391173 1 1
-0.136206035108053 -0.131683861994978 1 1
0.0130321821976319 0.012733703438651 1 1
-0.00320787296202727 -0.00364963503875862 1 1
0.0169672044249262 0.016254106607675 1 1
-0.0449652233147253 -0.0431840648055581 1 1
0.100534680048474 0.0977172470468723 1 1
0.126020381236027 0.122250279951049 1 1
0.0491266811679119 0.0477943347966501 1 1
0.105550782269288 0.102530860909905 1 1
0.0386491458283856 0.038312797663801 1 1
0.0176822350967055 0.0167337041470145 1 1
-0.0283334130937854 -0.0269793098440185 1 1
0.0609583409629051 0.0592410616746233 1 1
0.202778600597249 0.197900328622192 1 1
-0.0305621783203101 -0.0299711739351426 1 1
-0.00883270093453214 -0.00911412878092028 1 1
0.0463003942766015 0.0440072230478926 1 1
-0.000507498864827727 -0.000751448050104536 1 1
-0.0377597601751235 -0.036256321149496 1 1
0.0669029976989638 0.0652595142752888 1 1
-0.225591476727907 -0.219152706591034 0 0
-0.0480857521433851 -0.0468577089054823 1 1
-0.0553018857830681 -0.0551665892964183 1 1
0.0998358188862213 0.0967246754578737 1 1
0.0863037105525923 0.0842472415614578 1 1
-0.021209000524599 -0.0216287755853054 1 1
0.0694644857624617 0.0666188856208156 1 1
-0.111726518052947 -0.109114019063064 1 1
-0.0300178844831617 -0.0293195989665449 1 1
-0.0039937365466803 -0.00531147589924556 1 1
-0.0316483996578356 -0.0304194534863019 1 1
-0.110675588940283 -0.107314335611776 1 1
-0.114639135360832 -0.11031986468869 1 1
-0.0740730089563185 -0.0692536118668057 1 1
-0.0130206984536636 -0.0120431938688878 1 1
-0.120757190779481 -0.117060881438881 1 1
-0.0326269512805736 -0.0328261797962205 1 1
-0.131666881644137 -0.12782586284837 1 1
0.0783247426937828 0.0755063305712351 1 1
-0.0141529995925447 -0.0134318148734179 1 1
-0.0809238020505987 -0.0786556428139427 1 1
0.028466133753228 0.0272423459463241 1 1
0.137388735104313 0.133773927446335 1 1
-0.0871691304039388 -0.084285272198211 1 1
0.103403564460843 0.100876219990825 1 1
0.0587458858340064 0.0568222697785687 1 1
0.0466366744911186 0.0441405144922516 1 1
-0.121620518078751 -0.117643030733041 1 1
0.00370693180627776 0.00431034102674791 1 1
0.097082654804708 0.0940346811522986 1 1
0.0726252300045346 0.0690893926638122 1 1
-0.0800821498508068 -0.0782284625648707 1 1
-0.130029070033611 -0.125499362150768 1 1
-0.0836129613396464 -0.0818144938695957 1 1
-0.0559734030350748 -0.0551399602643046 1 1
-0.144096762058557 -0.140198548659725 1 1
-0.00513331837376599 -0.0050765071228735 1 1
0.157454791978783 0.154198624006915 1 1
-0.0927068183055397 -0.0901314057812769 1 1
0.02628585098952 0.0252388993705645 1 1
-0.0806290682460216 -0.0765151000906068 1 1
-0.15017388357327 -0.146157943185348 1 1
-0.0917301622533786 -0.0883197568168001 1 1
-0.0519562547670495 -0.0507561856309168 1 1
-0.0719531825101418 -0.0705076197092506 1 1
0.0150452529184749 0.0141829534899336 1 1
-0.00828266311932184 -0.00839550726584232 1 1
0.0908821538491685 0.0865101246218889 1 1
0.156321337337063 0.152063723838262 1 1
0.0715720495238384 0.0688106965391869 1 1
-0.233382100372153 -0.225574254843357 0 0
0.212297278381588 0.206484585510291 0 0
-0.0161348091290207 -0.0156143772633242 1 1
0.122510531932421 0.119392319598299 1 1
0.00812752810620494 0.00806090997522401 1 1
0.0178295877335269 0.0164425827997626 1 1
-0.00794240108518561 -0.00785218641821922 1 1
-0.0762307696419699 -0.0742526217537217 1 1
0.00376539483567687 0.00265866427530479 1 1
-0.0215192675221102 -0.0199347082546791 1 1
-0.110857573434237 -0.107988167900197 1 1
0.0160418217767995 0.0156475758030817 1 1
-0.0790920190903165 -0.078405422863167 1 1
0.0623219785564479 0.0607462022950463 1 1
0.176388708038901 0.172399342123976 1 1
-0.00953414294104634 -0.00865180728024997 1 1
0.120730196645979 0.117653007400826 1 1
0.0625078448390038 0.0625362383677039 1 1
0.118211125019007 0.114601479336159 1 1
-0.0639613194042496 -0.0623551438576469 1 1
-0.0952319454263111 -0.0920302058235178 1 1
-0.155790565638163 -0.150936318921676 1 1
-0.00751270827860294 -0.00799037273384381 1 1
-0.203852620356254 -0.197706933533137 0 0
0.0808850622309693 0.0773169211211232 1 1
-0.000409563683158596 0.000192025947595802 1 1
-0.153376932596791 -0.148856384036829 1 1
0.217853144847985 0.209445036641026 1 1
0.0141712788506631 0.0123368510990188 1 1
0.0104076717390818 0.0107265856328398 1 1
-0.0126741741204486 -0.0131503074324424 1 1
-0.0625698879361442 -0.0603761001544795 1 1
0.109157641467679 0.106660771695545 1 1
-0.061493290004421 -0.0594410905614463 1 1
-0.114944242323777 -0.112143488938493 1 1
-0.00844188489570131 -0.00704073305910402 1 1
-0.159763868556418 -0.155069736446682 1 1
-0.0744202836811149 -0.0715842893167718 1 1
0.136191852152628 0.132677794980644 1 1
0.181281278466496 0.175851275582202 0 0
0.0467108614930637 0.045070499688855 1 1
0.158693499027086 0.155137102277536 1 1
-0.0258587207465176 -0.02504815972308 1 1
0.0716614267979255 0.0678143645353242 1 1
0.0384685671563835 0.0377873871973753 1 1
-0.0581924314009222 -0.0565538992587589 1 1
-0.0831661055783405 -0.0794098713244375 1 1
0.0280535244040821 0.0271874447989046 1 1
0.115287390938796 0.111948921789768 1 1
0.160730798145131 0.155764852549598 1 1
-0.00868710876789744 -0.00851935907451199 1 1
0.100193761743241 0.0972968479427324 1 1
-0.00957833641267203 -0.0103186723445911 1 1
0.137003173127124 0.133063215051452 1 1
0.160366369319824 0.156370372065352 1 1
-0.0362352035266527 -0.035425031098059 1 1
0.0775016407816615 0.0751685452818916 1 1
-0.0388103437278069 -0.0382317163581639 1 1
0.0648172995348734 0.0631971553858179 1 1
-0.0985557808426793 -0.0955887646675753 1 1
0.153178255507394 0.148701554714982 1 1
0.110255431887235 0.107023833609171 1 1
0.0545497941676937 0.0525508908716176 1 1
-0.036275201060051 -0.0368951542922821 1 1
-0.194448765788631 -0.190607306271103 0 0
-0.0259335188645161 -0.0249281299999227 1 1
-0.00484170267352969 -0.00459834650974201 1 1
0.16193307260603 0.157588089591846 1 1
0.106891405949621 0.103831733125469 1 1
0.0136644106911285 0.0125307409783927 1 1
-0.134159770046183 -0.130904448942042 1 1
0.0507784880880647 0.0492838036310864 1 1
0.253478308521272 0.243480430717254 0 0
-0.0900188925656086 -0.0870262838243326 1 1
-0.0225968203511092 -0.0235732740605949 1 1
-0.0561683318363585 -0.0543015086855932 1 1
-0.0236959698614131 -0.0231029216150069 1 1
-0.094354223957316 -0.0917801703945852 1 1
-0.00513424044144062 -0.00537356665383928 1 1
-0.133760497283051 -0.129346383630562 1 1
-0.10985130681063 -0.10703341110212 1 1
0.0361025155716067 0.0350360834709944 1 1
0.0312461322719257 0.0308071976056444 1 1
0.132143376419844 0.127780486224627 1 1
-0.085428359523463 -0.0829359609050479 1 1
0.0389698223126884 0.0377817605466784 1 1
0.0274158965905182 0.0268364462815838 1 1
-0.0238268410033642 -0.0233992269643515 1 1
-0.00144790013540082 -0.00106460113887496 1 1
0.160467384149879 0.154926000025363 1 1
-0.0375287531820367 -0.0371464427339298 1 1
0.0889473285329731 0.0869658290563156 1 1
-0.0709866107756171 -0.0689688487624613 1 1
-0.0561134510208542 -0.0536022666936108 1 1
0.037677606917733 0.0373162244181669 1 1
-0.000338363223291182 0.00121930639267307 1 1
-0.0779896340302909 -0.0763712548925666 1 1
-0.124717342160697 -0.120903282709393 1 1
0.126264184096612 0.122805085949848 1 1
-0.0727041992299557 -0.07059473995754 1 1
0.0687269159105103 0.0653854176970307 1 1
-0.00744566820988812 -0.00715719440722374 1 1
0.0023618237519813 0.00311557595824145 1 1
0.00801986771306462 0.00666067651145994 1 1
-0.0838822482581273 -0.0817273789115166 1 1
-0.0499553531725829 -0.0486729840227626 1 1
-0.00947473039109241 -0.00785046012570804 1 1
0.130814369374419 0.126698762451078 1 1
0.0493047820122009 0.0480214411523369 1 1
0.0154708164353567 0.0147940609936152 1 1
0.0957694859392905 0.0927313182311676 1 1
-0.021180998236077 -0.0207056459032228 1 1
-0.0775442643870127 -0.0754204562811095 1 1
0.0512177750426301 0.0500450044790327 1 1
0.0477962791743711 0.04584152806349 1 1
0.00909015063979677 0.00879165354171173 1 1
0.167008714129142 0.161502153029678 1 1
-0.0426448245852271 -0.0408457402211477 1 1
0.0559673706569141 0.0541686190512042 1 1
-0.145712974008593 -0.141515743983894 1 1
0.089930597159272 0.0874911646633572 1 1
-0.0878203751864696 -0.0847280660039001 1 1
-0.113346586584006 -0.109702760016478 1 1
0.0372836430051282 0.0361673218599894 1 1
0.111335442466711 0.108297006135058 1 1
0.0138275050809843 0.0133776288675242 1 1
-0.0130023199340096 -0.0128251227964087 1 1
0.130854554129976 0.126967693054439 1 1
0.143927862206705 0.13949317593308 1 1
-0.056108914615672 -0.054302264139786 1 1
-0.0602766083469564 -0.0582770316703782 1 1
-0.150855297190825 -0.146651680707967 1 1
-0.119609708391915 -0.116378729591781 1 1
0.0268131067405742 0.0268155301816589 1 1
0.0203849799197339 0.0193122780257675 1 1
0.0557658738749467 0.0541030371768739 1 1
-0.034132742210895 -0.0335852562885653 1 1
-0.216803441723756 -0.211898857411266 1 1
0.0773989100379907 0.0747710294804851 1 1
-0.0183286852798977 -0.0176450592123541 1 1
-0.00123083190090282 -0.0015481783451947 1 1
0.00222209724290127 0.00445298604314484 1 1
0.0809603909557139 0.0782500213776662 1 1
-0.0104066897016368 -0.0103162405329919 1 1
-0.0295704817091966 -0.0286376204705676 1 1
0.10213971679364 0.0991130727749247 1 1
0.0769626621985169 0.0746594800504672 1 1
-0.0524965522147432 -0.0510222321025797 1 1
-0.0813690380147008 -0.0782036463085734 1 1
0.0204635555583913 0.0193559379847792 1 1
0.185460160314934 0.179069464709787 0 1
-0.0765372725674137 -0.0749899336782272 1 1
-0.192273865735073 -0.187192827016737 0 0
-0.00533858773484781 -0.00541464390029445 1 1
-0.181678787939124 -0.176531645923114 0 0
-0.100498709117771 -0.098655356243768 1 1
-0.0863533202971634 -0.0838784531548356 1 1
-0.161876624302213 -0.157144886874614 1 1
0.0180086739055529 0.0173281127388402 1 1
-0.0411198098367954 -0.0399306663914535 1 1
-0.031746790889905 -0.0307605858106257 1 1
0.104099412184163 0.102226650585449 1 1
0.0762335430241828 0.0730863267561155 1 1
-0.00153279167099162 -0.00138649668653846 1 1
0.107723484844487 0.104079421677669 1 1
-0.0582861191197194 -0.0572048901468069 1 1
-0.0191181715307345 -0.0190430842537925 1 1
0.0405415164090112 0.0401340040736037 1 1
-0.00783047583107257 -0.00756814546763835 1 1
-0.0632566197263795 -0.0615372736492597 1 1
0.00649214009796506 0.00565474912995874 1 1
0.0102553382832482 0.00994162939902433 1 1
0.018084602614587 0.0169618568088979 1 1
-0.104981120625036 -0.10225157278178 1 1
0.151918530364234 0.147342114361317 1 1
0.0269379125459787 0.0258736703161056 1 1
-0.050331905664175 -0.0498524271763397 1 1
-0.0706687644640067 -0.0690604310821891 1 1
0.0964320991567578 0.0922276780662746 1 1
0.16376972145971 0.15888673826684 1 1
0.0499711924157871 0.0483053243280342 1 1
-0.178306339450293 -0.173731132092649 1 1
-0.022852639851854 -0.0220126396974563 1 1
0.112471069357912 0.109588337220929 1 1
0.0128082851675005 0.0123022614051445 1 1
-0.233701807233525 -0.225710651695677 0 0
-0.0971424512549572 -0.0938973529591833 1 1
-0.00740618797759628 -0.00599607585002883 1 1
-0.0394730846924916 -0.0378902978023341 1 1
0.0254834429652896 0.0249864186346292 1 1
-0.0933202979911452 -0.0917515676499757 1 1
0.00926402050926496 0.00956502521975449 1 1
0.100774356334006 0.0990122255305922 1 1
0.0470519736582764 0.0459069381916898 1 1
0.0882042919952107 0.0862400598979154 1 1
-0.00222470166551638 -0.00207389465260501 1 1
0.124157244529995 0.119949385163725 1 1
0.0208672200619761 0.0189149864044701 1 1
0.0313129438164024 0.0312072842275944 1 1
0.0897428226178616 0.087045045391597 1 1
-0.0140685923432089 -0.0122310605977207 1 1
-0.00308380956177923 -0.0050426250701496 1 1
0.106988973872277 0.104388170019257 1 1
-0.0647025134854909 -0.0620988086920178 1 1
-0.114919129082073 -0.111506158577559 1 1
-0.0313627835742344 -0.029462380455627 1 1
-0.0534148696002927 -0.0520954133802017 1 1
0.0747917224141502 0.0732081772129081 1 1
0.0227457640380127 0.0216524095305352 1 1
0.127727337434857 0.123662780905472 1 1
0.0351269730525301 0.0340521726919403 1 1
0.125958642217093 0.122414949726325 1 1
0.111231264770451 0.107604139354805 1 1
0.0710009264708733 0.0688231288158429 1 1
0.0942618302069882 0.0932480031516033 1 1
0.0271299995429836 0.0256840512794593 1 1
-0.0976854163396959 -0.0937366967645078 1 1
0.00389194300492845 0.00450680160749087 1 1
-0.0111968380281419 -0.0107588302859608 1 1
-0.0629780690743961 -0.0628077227807648 1 1
0.190838876417605 0.185087339975873 1 1
-0.123563826796714 -0.119950884790086 1 1
0.0300730911623251 0.0295389994039695 1 1
-0.0887411594723902 -0.0856817927509937 1 1
0.120390852558687 0.116767985894681 1 1
-0.0115989006041949 -0.0118490513774425 1 1
-0.0372428540547352 -0.0358409339082716 1 1
-0.034308327138387 -0.0344213270377574 1 1
-0.0964939617060074 -0.0935183859769639 1 1
0.180762451557432 0.175871993648406 1 1
0.0777870734186703 0.0763834616298785 1 1
0.19294076626939 0.186368514098368 1 1
-0.0500747772660426 -0.0490003035346812 1 1
-0.0691651500754972 -0.0675608442576039 1 1
0.0552318652882821 0.0530670269457563 1 1
0.0336049167282291 0.0323943683394099 1 1
-0.109996902955596 -0.106734848292375 1 1
0.173078584675274 0.167964799105671 1 1
-0.00627445891868321 -0.0056033914035221 1 1
-0.0859654008643501 -0.0823436266233761 1 1
0.0381285155094491 0.037045385162953 1 1
-0.00392608320771013 -0.00367811096145657 1 1
-0.0099741436032813 -0.00949428326367862 1 1
-0.0014859535784042 -0.000593408757736599 1 1
-0.0312241200641042 -0.0303302448277422 1 1
-0.124850085384508 -0.121904117414065 1 1
0.0339170475364614 0.0330220564890294 1 1
0.0135669144147589 0.0131960526439786 1 1
0.124877324293053 0.120883501624962 1 1
-0.108394998099423 -0.105463117312681 1 1
0.067106743092685 0.0650250362615966 1 1
-0.0573665539872539 -0.0564765410380354 1 1
-0.178331469460808 -0.1724690934515 1 1
0.0699928991326609 0.0671887121070455 1 1
0.0270555718512859 0.0280687240884018 1 1
-0.00086613865964973 -0.00154168979030164 1 1
0.0490803920454598 0.0482238027613647 1 1
0.0962756980335015 0.0925658042757505 1 1
-0.0400076801010987 -0.0392962943190955 1 1
-0.0876513526922987 -0.0848364987414287 1 1
0.0669040693001146 0.0642921756688175 1 1
0.0447287749353918 0.0422527629044887 1 1
-0.0337722950171481 -0.0333246356377168 1 1
0.0693031595669685 0.0679827232617072 1 1
-0.0190404730033596 -0.0184825282922995 1 1
0.0649024839028397 0.0604758145260734 1 1
-0.00836067785209238 -0.00855838589216281 1 1
0.0300171381069353 0.0288857084198401 1 1
0.0375261674087473 0.0371583655080507 1 1
0.0724413617662293 0.069324230117262 1 1
-0.0924713654701373 -0.090149120543544 1 1
-0.0957332965284619 -0.0930793988775198 1 1
-0.0067064864334123 -0.00631334253719463 1 1
-0.0360656030408772 -0.0359339172169035 1 1
0.0277848071059367 0.0262897955545517 1 1
-0.0236393807358771 -0.0228474880405119 1 1
0.112876169665348 0.109051008844233 1 1
0.00162787577122543 0.00163323333001028 1 1
-0.0107865314509126 -0.0103631206339031 1 1
0.0521851930599548 0.0506938830147338 1 1
-0.154741879481624 -0.149539269861579 1 1
-0.0472385478794724 -0.0446883530566266 1 1
0.0648744168532986 0.0629332035849941 1 1
-0.0237009431448954 -0.0231287734341158 1 1
0.114968416362625 0.111758795491601 1 1
0.0435179953164511 0.0420276809834555 1 1
-0.162977603946798 -0.157761358489192 1 1
-0.0485619532171507 -0.047650019432074 1 1
-0.0262750279799119 -0.0254111437790746 1 1
0.00144427168307377 -0.000182805611544629 1 1
-0.0236037962021684 -0.0229018998252985 1 1
-0.0322322493954458 -0.0311437838043401 1 1
-0.0287442798301201 -0.0276500979613904 1 1
-0.168251391384157 -0.163499897521162 1 1
-0.240973983645037 -0.233509986210433 0 0
-0.101894076588 -0.0996499933174347 1 1
0.0213917316141229 0.0211570759701869 1 1
0.0218288738440811 0.0209299596397115 1 1
0.00922446948405577 0.0100145694284582 1 1
-0.0497304539413162 -0.0477183770422857 1 1
-0.00948820673391259 -0.00940731117697401 1 1
0.0209947633104229 0.0209933504111418 1 1
0.169981399089886 0.165003131785391 1 1
0.0108302108362831 0.0100458847218164 1 1
0.142658821643526 0.13878725610973 1 1
-0.214149278049466 -0.208821519755882 0 0
-0.0228140656224475 -0.0221545835724598 1 1
0.0170089498026927 0.0159939273746281 1 1
0.106104104308644 0.105195132474946 1 1
-0.0533025308758848 -0.051565111475578 1 1
-0.0103103482161119 -0.0106438449865123 1 1
-0.115812193304717 -0.112006716053741 1 1
0.251685680657514 0.243911649524722 0 0
-0.0480745733583127 -0.0475659226333111 1 1
0.153275480583604 0.148972292868941 1 1
-0.174446042633886 -0.1691712447308 0 1
-0.0109406005676037 -0.0113014792847771 1 1
0.0118913580702976 0.0116300363462581 1 1
0.178675776046116 0.173784049381868 1 1
-0.109718804358332 -0.105854311133764 1 1
0.0826603542029312 0.0800793881866832 1 1
-0.0149955265289609 -0.014495993700746 1 1
0.0235902100987088 0.0230850948317793 1 1
-0.0185784582752839 -0.0176685545041036 1 1
-0.0190994688910586 -0.0174314832061897 1 1
0.0448757830264186 0.0436051885694123 1 1
0.0797099591151806 0.0775380585920515 1 1
0.0291337451033902 0.0267135801704803 1 1
-0.0620568057480229 -0.0599038087081915 1 1
0.0384306531009673 0.0374337664659817 1 1
0.0599612940151192 0.0566668384018719 1 1
-0.0767521777979886 -0.0752104994620351 1 1
0.0560431581877034 0.0547668973281954 1 1
0.12376766195169 0.120394639443492 1 1
0.0135769441770525 0.0128454829640452 1 1
-0.0651449651211543 -0.063859595517065 1 1
0.074618867505338 0.0730736847647679 1 1
-0.026219021646108 -0.0257608708957954 1 1
-0.0123748578754199 -0.0120892066728978 1 1
-0.0086119380663176 -0.00727158395036671 1 1
0.0747718781137958 0.0728887694094656 1 1
-0.022357712944315 -0.0214685043621404 1 1
-0.0180811193514061 -0.0183954132229742 1 1
-0.0663709322525423 -0.0652326843564205 1 1
-0.0169990794355539 -0.0162281581261276 1 1
0.147263059148326 0.144013243575153 1 1
0.0617605562107112 0.0608968775586404 1 1
-0.0614460788078924 -0.0593000932775851 1 1
0.0565842429061152 0.0555353575831233 1 1
-0.0354496194045388 -0.0342423919706322 1 1
-0.00308899386525542 -0.00354142710387958 1 1
-0.113016533919552 -0.108722273380377 1 1
0.00952858934330046 0.00997423373048911 1 1
0.0896333691878636 0.085686446949394 1 1
0.122214044514547 0.118496760915559 1 1
-0.212832544879353 -0.206095089010434 1 1
-0.104462690450372 -0.102799449937097 1 1
-0.0144653616641403 -0.0136429426669259 1 1
0.0246637230951181 0.022580374542688 1 1
0.0921807799013578 0.0900842290690541 1 1
0.0200363732526948 0.0195838785525384 1 1
0.117247736629058 0.114166393154408 1 1
0.0302077758376549 0.0286668254532026 1 1
0.156396609815655 0.1513209703911 1 1
0.0984076300306428 0.0946379182937603 1 1
0.013023875418048 0.0122541796464718 1 1
0.0673975139287705 0.0660987354059566 1 1
-0.0270725130155409 -0.0269847779264088 1 1
0.0109569815864621 0.0103442364775426 1 1
-0.0387621799850183 -0.037472874710871 1 1
-0.080118340828744 -0.0780317807004942 1 1
0.213624733730563 0.207999265837306 0 0
0.0165873404305577 0.0164062611905619 1 1
0.0314935685748048 0.0289489280346269 1 1
-0.13622318100471 -0.132265736084496 1 1
0.0706769613225709 0.0695970540885395 1 1
0.155841640495036 0.150823343511041 1 1
-0.019908409191246 -0.0197362700381373 1 1
-0.156842297617967 -0.152397419683134 1 1
0.0493981046361951 0.0472986128579266 1 1
0.201256979150381 0.195239438663838 0 0
-0.0691482382997145 -0.0671343707963981 1 1
0.0856585366534894 0.0830421379766 1 1
0.00516250630700852 0.00513636261946624 1 1
-0.0226386829623718 -0.0219304542657342 1 1
0.111760274525603 0.108433107594979 1 1
-0.0342148058052816 -0.0330429571159547 1 1
-0.0345550603820793 -0.0331081365625342 1 1
-0.0336410822155054 -0.0342463791369841 1 1
-0.0524893725479875 -0.0495308897564148 1 1
0.0563968069446658 0.0547548501116462 1 1
0.0631389366876518 0.0614865433004848 1 1
-0.0323322327283925 -0.0319464750109396 1 1
-0.0598837870243342 -0.0576579449537615 1 1
0.0573835756338572 0.0547306248582259 1 1
0.0843619683223262 0.0821809294226095 1 1
0.0758320555632289 0.0740478139628744 1 1
0.0921481803195024 0.0890698118813799 1 1
-0.040025421828485 -0.038338247784835 1 1
-0.119593673110555 -0.117281058916032 1 1
0.0957806774399469 0.0935537840299505 1 1
0.0699331912783613 0.0670360680259129 1 1
-0.172589352773792 -0.168557923005758 1 1
0.061186862568391 0.0599979461096663 1 1
-0.119569111093665 -0.115958038926645 1 1
0.0583114683401707 0.0550963786762943 1 1
0.0303920653802875 0.0295103119529663 1 1
-0.0339886800549321 -0.0327440050935347 1 1
0.0643887641159907 0.0621764235700958 1 1
-0.0174589144541945 -0.0175679818742767 1 1
0.0404175072185209 0.0383404484518088 1 1
0.119049520308904 0.115457042836744 1 1
-0.094255519464107 -0.0910031568381118 1 1
-0.00622515407337132 -0.00528699995131454 1 1
-0.10326660900747 -0.10042577495365 1 1
-0.0541185201905868 -0.0528467477473093 1 1
-0.0953013620143437 -0.0928738594440726 1 1
0.0225511982472971 0.0221544794064837 1 1
0.0120278366858783 0.0118883277853683 1 1
0.0504687417909351 0.0509070512365885 1 1
0.0603413478471516 0.0608874875625947 1 1
0.0409249907327452 0.0397526811812244 1 1
0.0308946719725825 0.0306910584768249 1 1
-0.0955256791520662 -0.0928592040726011 1 1
0.114561570188555 0.112261855992084 1 1
-0.0614674539344337 -0.060087834059119 1 1
-0.11719490283752 -0.114264419657855 1 1
0.00488351561556547 0.00379974971090727 1 1
-0.0391724673089195 -0.037468634859034 1 1
-0.0664233642690385 -0.0638768994968197 1 1
0.0994962296446985 0.0965400093956972 1 1
0.131703664476867 0.127550666894331 1 1
-0.0841335281534564 -0.0813223742187401 1 1
-0.0149813778629504 -0.014320834291307 1 1
-0.0980137033247961 -0.0940841336033811 1 1
-0.101694580047856 -0.0990570289143899 1 1
0.00664955488230261 0.00657895977697106 1 1
0.00424457055495568 0.00276828831354455 1 1
0.109319014421253 0.105843418851533 1 1
0.0171119822899241 0.016314904890578 1 1
0.0119702875557093 0.0119865514041846 1 1
-0.0244962959961801 -0.02650436611217 1 1
-0.180931117735951 -0.175740143465065 0 1
0.0706285216426568 0.0685178266896794 1 1
-0.117799961377306 -0.114387235486647 1 1
-0.0636882112957185 -0.0613876499016168 1 1
-0.216311354429614 -0.210624811458105 0 0
-0.104276008907565 -0.10187809565155 1 1
-0.0738614331591874 -0.0715246346993283 1 1
0.0380536020627101 0.0364462816998826 1 1
0.0473444031742901 0.0452773622137837 1 1
-0.0754134399567753 -0.0730943956725354 1 1
-0.110119453900494 -0.10667962356208 1 1
0.0347077999945463 0.035015272480431 1 1
-0.109904106540771 -0.106703570040297 1 1
0.0139850689872492 0.0131890890119879 1 1
0.065342742740012 0.0643159295263762 1 1
0.0368078583406706 0.0363086361817127 1 1
0.00271723834430063 0.00284725468480919 1 1
0.00142486287307787 0.0014487677921538 1 1
-0.084960485622792 -0.0840647329889702 1 1
0.0171423343242731 0.0166296184162937 1 1
-0.164314673826844 -0.15946591099651 1 1
-0.028043314374454 -0.0277504847563936 1 1
0.0972879552635339 0.0949080009750192 1 1
-0.0646730305873009 -0.0629371050311362 1 1
0.0543298913505823 0.0527920062717443 1 1
-0.0418276669897626 -0.0403691136093322 1 1
-0.178835172324522 -0.173212767450727 0 1
-0.00179313857653596 -0.00233374616704462 1 1
-0.00910518325494682 -0.0103606543172002 1 1
-0.0109890740020954 -0.0112072037150384 1 1
0.102536577688525 0.0999588677914818 1 1
0.0441347830306262 0.0437883310688486 1 1
0.154163013232067 0.1495793449093 1 1
-0.0273159870206276 -0.0268408868894862 1 1
-0.130705635721392 -0.127043300912622 1 1
0.119604180080137 0.116753959159852 1 1
0.0826669206633223 0.0788145965196242 1 1
0.135738811551178 0.132191800570568 1 1
0.013623285214827 0.0134096969667792 1 1
-0.0221564116656685 -0.0223832146268101 1 1
-0.154540324259914 -0.151343520331039 1 1
-0.0300439618123432 -0.0294214255631146 1 1
0.0623631470603694 0.0604408117960571 1 1
0.0657955092045848 0.0643697420416245 1 1
-0.0527547604205106 -0.0500870739590164 1 1
-0.066461734833179 -0.063096200103614 1 1
0.0827786565998267 0.0793575859091519 1 1
-0.081239600173016 -0.0791973224986194 1 1
0.246363260078837 0.237920119407757 0 0
-0.115492457685888 -0.113490709026105 1 1
0.0707581685600551 0.0676528079137555 1 1
-0.0485525444188057 -0.0472348177042966 1 1
-0.11023319384495 -0.107923296938687 1 1
0.150460995723023 0.145276301029056 1 1
0.041578602911403 0.0408270880545591 1 1
-0.0456088679275124 -0.0444394802949431 1 1
-0.0843672384099294 -0.0819008683595739 1 1
0.0923203081527319 0.0897688537037805 1 1
-0.0840118097976677 -0.0800959946453933 1 1
-0.117687533913624 -0.114322693181284 1 1
-0.0666647879147168 -0.0646624399375729 1 1
-0.0919202218783799 -0.0906722642433285 1 1
-0.083408451965099 -0.0829436103764393 1 1
0.0556297167681238 0.0534080097375599 1 1
0.095733696998499 0.093543788815465 1 1
0.128655715903826 0.125372517433822 1 1
-0.0458062461383783 -0.0440179373349209 1 1
-0.0899527013981445 -0.0864550483810254 1 1
-0.129543573043184 -0.12526434707602 1 1
-0.044121730109091 -0.0425390480328026 1 1
0.0190165845560293 0.0185521045828024 1 1
-0.149052927112795 -0.14544643076182 1 1
0.0171003644217759 0.0165570178610257 1 1
-0.0126037182402075 -0.0123059651927883 1 1
0.0572001526182863 0.0536015493924876 1 1
-0.0012793924242025 0.000586272573648771 1 1
-0.0430547380254555 -0.0422763920450214 1 1
-0.0247604695332948 -0.0236821903767574 1 1
0.0215100594737525 0.0197944851657254 1 1
-0.119179476514612 -0.116617607707057 1 1
0.161899398951441 0.156541427914213 1 1
-0.108176078803528 -0.104720244664297 1 1
0.0945675029775337 0.0918606647206351 1 1
-0.0765969127164441 -0.0739334504137686 1 1
0.0235255520778364 0.0228209857299151 1 1
-0.0541555789723074 -0.0529318045987716 1 1
-0.162293928360329 -0.158249548968192 1 1
0.0653022222411489 0.0627987170736092 1 1
-0.112458554755181 -0.108366664974093 1 1
-0.140482165761506 -0.135587749570195 1 1
0.0780577175213891 0.0769035374643868 1 1
-0.0799025185260557 -0.0779270672923568 1 1
-0.040331894219114 -0.0408512194661077 1 1
-0.118202139033599 -0.11680292557452 1 1
-0.0464752667351086 -0.0455778335073164 1 1
0.0239203927813874 0.023315185051891 1 1
-0.0157198760652292 -0.0164281324904842 1 1
-0.0124892538429136 -0.0129058701402713 1 1
0.00602892905795342 0.00655125406901952 1 1
0.0586532143635633 0.057083736405148 1 1
-0.0825943696581074 -0.0798167682542046 1 1
0.033866150773081 0.0329873292949083 1 1
-0.069443835508429 -0.0678641399715447 1 1
-0.0213914310154934 -0.0217941023916181 1 1
-0.035146094614897 -0.034283571596894 1 1
-0.0138075694356754 -0.0130393039077256 1 1
0.0412426813674405 0.0405782158987354 1 1
-0.0290322890522973 -0.0295147879692911 1 1
-0.0386757703133815 -0.0375314194050836 1 1
-0.0703495854258416 -0.0680664898415103 1 1
0.0172451742596829 0.0168456518027687 1 1
0.0572591292522967 0.0558786682666231 1 1
-0.0727698456096399 -0.0700982775534879 1 1
0.0601170074490187 0.0568634393853403 1 1
-0.0555484586319757 -0.0534837475451139 1 1
0.00158412720767083 0.00135365322947199 1 1
-0.178483860945011 -0.173970303485115 0 1
-0.0424522151233258 -0.0409502833717051 1 1
0.163318647131341 0.158582805997756 1 1
0.171711007417975 0.166699406109026 1 1
-0.0381244396695706 -0.0366657463934686 1 1
0.199990185177992 0.193990702389571 1 1
-0.0101189191369169 -0.00990033263379445 1 1
-0.0681497981889771 -0.0665358539851955 1 1
0.0913971113540277 0.0886965123050857 1 1
-0.172563819857758 -0.168454218775215 1 1
0.0303913671414483 0.0299322732187763 1 1
-0.0267127113867126 -0.025978768401815 1 1
-0.0307621926809576 -0.0304340540658246 1 1
-0.0571539399965176 -0.0548617421142491 1 1
0.0743755547234751 0.0729653658592118 1 1
0.0584053341782576 0.0560532739780827 1 1
0.0853143236660358 0.0828404832922776 1 1
-0.0407733431493821 -0.0404830076292663 1 1
-0.000404818262960732 -0.000272431400911493 1 1
-0.119665987757818 -0.116389356312854 1 1
-0.133638375501564 -0.130275409343733 1 1
0.0416436135403709 0.0402136354624567 1 1
-0.0019840093603358 -0.00186285313257124 1 1
0.0429663195667698 0.0415241733930723 1 1
-0.0796450683024311 -0.0769572683603668 1 1
-0.170958576439008 -0.165911442325214 1 1
0.0838478221412572 0.0809982018128957 1 1
-0.0226608296187085 -0.021625319879333 1 1
0.0444853989215934 0.0439633463343131 1 1
0.0173173840390355 0.0162577888201076 1 1
-0.0585190396126602 -0.0570046545409389 1 1
0.078258371748216 0.0767823805310593 1 1
-0.0653456481338288 -0.0636722776718168 1 1
-0.0536718271002904 -0.0511818681315404 1 1
-0.183285816301466 -0.176691872762423 1 1
0.134402478642315 0.131060632854486 1 1
-0.0451644537251673 -0.0445120296608603 1 1
0.0897941677554371 0.0872509855008239 1 1
-0.0949270192121914 -0.0916579352402776 1 1
-0.0901512423891089 -0.0878563515205718 1 1
0.10324753398125 0.100447967379205 1 1
0.0706159951298088 0.0675355288259375 1 1
0.0594361133357007 0.0581696548561574 1 1
-0.0420743467990483 -0.0412792522040276 1 1
-0.0851449981517093 -0.0827620847841538 1 1
0.04302197216181 0.0409674464051217 1 1
0.0446924936714199 0.0438397160098783 1 1
0.0794746996883665 0.0769866767027776 1 1
-0.150069027449211 -0.146502128894049 1 1
-0.0525454714424731 -0.0511074616184352 1 1
-0.0033178018859495 -0.00241243923199675 1 1
0.0257032232290922 0.0254378964488911 1 1
0.0785070880276839 0.0767695821720067 1 1
-0.0072080212557021 -0.00705178561728735 1 1
0.0666535817990755 0.064944528843745 1 1
0.0496115736323739 0.0489186324375405 1 1
0.155047949255015 0.150250373086746 1 1
-0.0721182412409057 -0.0700879347622692 1 1
-0.0982872500639367 -0.0956783726563303 1 1
-0.135461192339513 -0.13150492793037 1 1
0.0540467337050601 0.0521233285296544 1 1
-0.0166982034020673 -0.014821501794664 1 1
0.0169307989381389 0.0145230556762761 1 1
-0.0535890606524719 -0.0529469159320545 1 1
0.0190174424080033 0.0191352285985416 1 1
0.0508795151636063 0.0493124286445974 1 1
-0.00440322518061366 -0.00520694872122092 1 1
0.0805807293967951 0.0776955104534223 1 1
-0.0539635967944339 -0.0530982574667209 1 1
-0.0530863702109917 -0.0513031135106634 1 1
-0.016545325214201 -0.016121488856325 1 1
-0.0712618673721623 -0.0694366175197674 1 1
0.167342616679617 0.162266807539096 1 1
0.0303981955823601 0.0302094872409754 1 1
-0.208627920099673 -0.202590279850614 0 0
0.0272687990970827 0.025778724258788 1 1
0.227165281581425 0.21881718364929 0 0
-0.174822211944804 -0.170907163387812 1 1
-0.185402152825815 -0.18003743422933 1 1
-0.0725046138476406 -0.0706804095830596 1 1
-0.0548726536415027 -0.0536002847474268 1 1
0.120826257320698 0.116910197417086 1 1
0.0861616883731166 0.0833950022723924 1 1
-0.124570062320914 -0.121564250907465 1 1
0.112208048472416 0.109085319769225 1 1
0.063953675690148 0.0634536632900869 1 1
0.012446492173989 0.0117361943285926 1 1
0.0326669192161673 0.0318059603318665 1 1
0.0993376871988596 0.0980764755048372 1 1
0.0675614700927105 0.0657144229008058 1 1
-0.152172458888808 -0.148070609818508 1 1
-0.0522659082353508 -0.0500412302813217 1 1
-0.022869353488835 -0.0242094261575678 1 1
-0.0995851312661801 -0.096592881357482 1 1
0.131868913867949 0.127910027844411 1 1
-0.104654411551273 -0.100879545564903 1 1
-0.0787566795841731 -0.0766149801947077 1 1
0.0754920127037357 0.0729080999777234 1 1
0.127775051914747 0.124175458904597 1 1
-0.0958739000459702 -0.0932824502679889 1 1
0.17741789629058 0.172357010967578 1 1
-0.00568850966825911 -0.00669025725492273 1 1
-0.113559929456575 -0.109867175527878 1 1
-0.0340262878347976 -0.0325237770988776 1 1
-0.0818500510652422 -0.0793442629811855 1 1
-0.121979491781733 -0.117884460619282 1 1
0.0241805142300522 0.0225564353597343 1 1
-0.0505170420387586 -0.0495153996942937 1 1
0.104966373364298 0.104217448912719 1 1
0.0197587089184744 0.0200210228056883 1 1
-0.0650373929884174 -0.0627144631868166 1 1
-0.0276822249699611 -0.0275437788955141 1 1
-0.109530143617377 -0.105487189079424 1 1
-0.0685101461406329 -0.0652691186460459 1 1
-0.0808175446411876 -0.0783091504827337 1 1
0.0591355574447197 0.0564668879757041 1 1
-0.0331541787373225 -0.0314999529591318 1 1
-0.0130519364617906 -0.0121963154392251 1 1
0.125048191523902 0.120906429538489 1 1
-0.100549090290446 -0.0974864703352701 1 1
-0.138987929887102 -0.133508214675766 1 1
0.105091488717715 0.101742499356874 1 1
0.0217394164334768 0.0212293837799609 1 1
-0.0729272714454354 -0.0707333024134895 1 1
0.00798421950077743 0.00792602749506079 1 1
-0.0640364479823474 -0.0620346621769272 1 1
0.0674386912565905 0.064303643862559 1 1
-0.0369132212586634 -0.0364553479437558 1 1
0.117711497867384 0.113813507255273 1 1
-0.00671094327726682 -0.00728641193188444 1 1
0.171946807088783 0.166760366774979 1 1
-0.17280061811596 -0.166950241160079 1 1
0.108426111167139 0.104918320283007 1 1
0.0450268189457651 0.044144475154474 1 1
-0.0354746423100028 -0.0333134362397508 1 1
-0.178319639285002 -0.175255222575369 1 1
0.117453883484919 0.113247243037128 1 1
-0.109146453183774 -0.105988674133866 1 1
0.0731817109748664 0.071049777309036 1 1
-0.0936863068702994 -0.0909763453951692 1 1
-0.160612637822328 -0.157065822883073 1 1
0.000132560228015076 -4.65036965758454e-05 1 1
0.00545616320688952 0.00507646233380036 1 1
-0.189642361175524 -0.184340466764807 1 1
-0.0770915165814413 -0.0750586356312544 1 1
0.0387842967320113 0.0369810030223743 1 1
0.0921300575199304 0.0896758180598185 1 1
0.128681835339243 0.126072667288071 1 1
-0.0738105217549889 -0.0716417321991001 1 1
0.0949489869265562 0.0914400399101249 1 1
-0.0307345034960243 -0.0305512365545514 1 1
0.0560275628454451 0.0538768206828853 1 1
-0.102084268311509 -0.0992304044657389 1 1
0.014126535423276 0.0129772635976284 1 1
-0.0458020871230942 -0.0432549197589837 1 1
0.110550228369549 0.108494314530015 1 1
-0.0473534782405692 -0.046165019859105 1 1
-0.0900980646201983 -0.0873756946741825 1 1
0.0799859363598349 0.0775145988787029 1 1
0.0453015466069002 0.0439665546503339 1 1
-0.00425352038783992 -0.00521799397926542 1 1
-0.0946160052948637 -0.0923290682493765 1 1
-0.049188990209234 -0.0484495975153346 1 1
0.0553603546622894 0.0532883940683753 1 1
0.0137667910440469 0.0126045528888654 1 1
-0.124798480466573 -0.121071085779148 1 1
-0.00105731174324186 -0.00119840931507078 1 1
0.0308398552852355 0.0301190267929647 1 1
0.0723899866016136 0.0705714604511757 1 1
-0.112371404602046 -0.109448078382373 1 1
0.0908092615779893 0.0896422407650011 1 1
-0.0761796176202371 -0.0733108980699348 1 1
-0.0946055900227433 -0.0917575639032064 1 1
0.0701600812321818 0.0672496370522204 1 1
0.0276615878393387 0.0271084904391279 1 1
-0.134956114696874 -0.131046829099014 1 1
0.105499027157287 0.102217258443923 1 1
-0.101018306342967 -0.0989831266939483 1 1
-0.0494783992699229 -0.0480518882371406 1 1
0.0793102995252381 0.0779276187191558 1 1
0.211427796768191 0.205810791295877 0 0
-0.0391422874867521 -0.0379941761123414 1 1
-0.145225558867124 -0.14198372256324 1 1
0.132975848389015 0.128852392346737 1 1
0.0581687878136391 0.056615457843998 1 1
0.0073735683591655 0.00795429011850732 1 1
-0.031005707300868 -0.029670090279109 1 1
-0.0972711829970149 -0.0944637926904026 1 1
0.000689088432961458 0.000156675187189903 1 1
-0.0309218681385723 -0.030995826763229 1 1
0.0694269935563165 0.0676712711100275 1 1
-0.206989934370295 -0.20223910728949 1 1
0.0618187290078198 0.0596123512982157 1 1
-0.0135762276765722 -0.0137445015503298 1 1
-0.0990510302352278 -0.0958438486122171 1 1
-0.09964491696509 -0.0963496852708694 1 1
-0.113500365981548 -0.109577196916202 1 1
0.0416483524955796 0.0413288790385277 1 1
-0.0131719727001397 -0.0121590746064968 1 1
-0.0247185790944841 -0.0229129222504844 1 1
0.154051677139357 0.148038719344861 1 1
0.00790597694330694 0.00816005741760522 1 1
0.0464469884396038 0.0450960757393406 1 1
0.0292832005160842 0.0277910561422123 1 1
-0.0368892404230082 -0.0360559099113029 1 1
0.267496915156922 0.260140921933984 0 0
0.0272447453600696 0.0264462369909779 1 1
-0.195909854019115 -0.191263737232938 0 0
0.098131093064711 0.0936213117185545 1 1
0.0585640335081853 0.0564728972795279 1 1
0.0678604184809775 0.0660891195302803 1 1
0.0223267924416419 0.0210794991802315 1 1
-0.00307739426347662 -0.00221450972807209 1 1
0.0264606839190976 0.0259481106219694 1 1
-0.0671046191441378 -0.0640342101567629 1 1
-0.00393878784105511 -0.00531601918547903 1 1
-0.0437446161303631 -0.0406522496565065 1 1
0.0301614915507827 0.029381152074387 1 1
-0.0752880041691244 -0.0726062111435626 1 1
0.0133989708852885 0.0110996034891162 1 1
0.0439247088113388 0.0428548897460838 1 1
0.01072741031137 0.00875702230194839 1 1
0.103914833337827 0.100044405491863 1 1
-0.0962984365342998 -0.0933773387080987 1 1
-0.00724933406774166 -0.00777370191363497 1 1
-0.0463650217651762 -0.0462213190289558 1 1
-0.170295772003853 -0.166352718561951 1 1
-0.0741041232626347 -0.0722856304671163 1 1
-0.016310558492836 -0.0156948252051221 1 1
-0.00258616342756277 -0.00148964718310342 1 1
-0.0414854127280163 -0.0397557803202897 1 1
0.0707199010285572 0.0690178963224092 1 1
-0.0437217636428983 -0.0425207092553844 1 1
0.00218928801124447 0.00181401258873682 1 1
0.140904289230915 0.136709364897989 1 1
-0.0545923023345199 -0.0546074442721993 1 1
0.0792443968353968 0.0771919760427093 1 1
0.0160597065644025 0.0157916422101009 1 1
-0.00775460471000834 -0.00695023563065681 1 1
0.117451949361518 0.113170186355682 1 1
-0.0233008876399444 -0.0228343011028759 1 1
0.167610378259785 0.162757116518022 1 1
0.105435788622388 0.102683966410137 1 1
-0.00469218703463542 -0.00225124611684859 1 1
-0.0307910031328207 -0.0310376448470609 1 1
0.0495334091264592 0.0479515090413342 1 1
0.00229005137674983 0.00205471707951448 1 1
0.0889217868316242 0.0863229660616575 1 1
0.111253578161988 0.107489021639886 1 1
0.044209402141638 0.0431289887830786 1 1
-0.104296066892534 -0.101334776601251 1 1
0.0211744140370993 0.0209403034486407 1 1
0.0310571724235242 0.0304472919874871 1 1
0.00363369110865486 0.00396915610890787 1 1
-0.178932655995355 -0.17360253209736 0 1
0.00347878911697569 0.00409142247036202 1 1
-0.0105335822572285 -0.00894356939501681 1 1
0.0419690599561114 0.0408199985273375 1 1
0.0456027821657105 0.0433583197240297 1 1
-0.174686089185115 -0.169898985503724 1 1
0.0221992743406163 0.0216775103531583 1 1
-0.00340819230383096 -0.00320885372834033 1 1
-0.14563934874844 -0.141026905573036 1 1
0.0260994985171589 0.0249833271430001 1 1
0.00182178186371452 0.00142364972949653 1 1
-0.0824190613005748 -0.0804052441160326 1 1
0.0603865314716184 0.0591743261833014 1 1
-0.264513104341793 -0.256318098138536 0 0
0.10607224437481 0.102807201761727 1 1
-0.0150175418724542 -0.0143060397965795 1 1
0.0969688915148146 0.0943739999676528 1 1
0.0348959186334197 0.0336690943828177 1 1
0.028688393055559 0.0266788358229437 1 1
-0.0542752076082988 -0.0513707988848981 1 1
-0.0822850271111793 -0.0792355937170718 1 1
0.032037151753144 0.0334968641263584 1 1
0.0234437236143158 0.022969719774973 1 1
-0.0532149341586228 -0.0510524101239568 1 1
-0.15882744948614 -0.153843483852702 1 1
0.0665534806532603 0.064622318758439 1 1
-0.029728602474701 -0.0289248062905547 1 1
-0.0158173127822081 -0.0161019273017729 1 1
-0.0832402997436335 -0.0805151137820307 1 1
-0.139355489193519 -0.135690950850736 1 1
0.124258991851997 0.119523822198254 1 1
-0.146328217426791 -0.141477401384016 1 1
-0.0783924394444272 -0.076649259491753 1 1
-0.0959957918714082 -0.0931093936222564 1 1
0.0659493830957919 0.0635973046608327 1 1
0.0356774188811538 0.0352088017188749 1 1
0.068322123039385 0.0667185215970608 1 1
-0.0312172835274388 -0.0304300026527891 1 1
0.113205466264458 0.109006243738402 1 1
-0.212031915122849 -0.205427143195701 0 0
0.0504637906175628 0.0486846825484416 1 1
-0.00342873267073228 -0.0035589283773553 1 1
0.0447123329910081 0.0423156903236967 1 1
-0.0412947262335218 -0.0413687048573544 1 1
0.00661724109012127 0.00629112966366933 1 1
0.013875671716749 0.0139048787143493 1 1
-0.0817981977629934 -0.0811005613894623 1 1
0.0520614133781947 0.0503588521455686 1 1
-0.0377722946804491 -0.0369011396921692 1 1
0.0553107552643453 0.0526885237880078 1 1
-0.011823253577992 -0.0109167262843319 1 1
-0.0460010014816403 -0.0430525759506233 1 1
0.0415946644633624 0.0405870430910396 1 1
0.114290950136531 0.110776028554875 1 1
0.129936688830006 0.125944273973206 1 1
-0.130800127515004 -0.127287695580645 1 1
0.00811294613049956 0.00794737307068453 1 1
0.0585527989631704 0.0572359747645569 1 1
-0.0263947779873253 -0.0249310700003494 1 1
-0.128755633915626 -0.125696791298748 1 1
-0.0220524720485107 -0.0225613668149794 1 1
-0.131547513745501 -0.126613967284051 1 1
-0.125356780680143 -0.121687580236843 1 1
-0.00727627082057541 -0.00720668200173711 1 1
-0.0205209940046878 -0.0192224882777773 1 1
0.00751655306083508 0.0069862831638349 1 1
-0.0114176907755669 -0.00964619363634878 1 1
0.0429527830395279 0.0418550619041999 1 1
0.0266111964255879 0.0262635435527272 1 1
0.0200971310947669 0.0196840645821144 1 1
-0.12695329986103 -0.123731207387641 1 1
-0.138070564767068 -0.133551554866715 1 1
0.0510459491236447 0.0499744181803885 1 1
-0.0518854883766589 -0.0504704944464617 1 1
0.0258388610470001 0.0245003768394975 1 1
-0.0240134457048427 -0.024514969885295 1 1
-0.0282089087570327 -0.0262413121552628 1 1
-0.157208997918908 -0.152776187847635 1 1
0.219314926810121 0.213578467460802 0 0
0.0844101295402512 0.0807702501323194 1 1
-0.00816526828408395 -0.00694530684869221 1 1
-0.0937764509166019 -0.0905292348864042 1 1
0.194675836928027 0.188083243137614 1 1
0.165106637885982 0.160555486232396 1 1
0.247237713550141 0.241061875371502 0 0
0.101344613867409 0.0989528138392479 1 1
-0.0361765145380249 -0.0354950922728669 1 1
-0.0256728519020812 -0.0254595467861163 1 1
0.064073815401903 0.0618675827484921 1 1
0.00870188325951858 0.00902040048933414 1 1
0.0993273513636921 0.0953600592645604 1 1
0.0630245859564915 0.0608889341591227 1 1
-0.101916679977181 -0.0986442052344583 1 1
-0.0365416279080423 -0.0347546093118914 1 1
0.0700093592806767 0.0672361392964874 1 1
-0.112886367492938 -0.109510887508895 1 1
0.0641315574854609 0.0621732660738876 1 1
0.0830208627008039 0.0807725415465381 1 1
-0.0413296232380614 -0.0399477531678153 1 1
0.0105049476902966 0.0102100132360622 1 1
0.00877098034543506 0.00905232331337837 1 1
0.0266860008953704 0.0266368773331464 1 1
-0.0157026427388176 -0.0149996569634513 1 1
-0.0322875715449352 -0.0317265752449427 1 1
0.114059416277454 0.111937076257025 1 1
0.109131910008256 0.106031594565286 1 1
0.100269590812461 0.0974944787989229 1 1
0.138088906359062 0.133643744974764 1 1
-0.102486615422468 -0.0978559448126766 1 1
0.02137067933744 0.0207994312814095 1 1
-0.0251109083677557 -0.0246585897058974 1 1
0.224447350961018 0.21718817506907 0 0
-0.0916343914748696 -0.0884791457561009 1 1
0.223782492293382 0.215877804264393 0 0
0.104708116305458 0.102503476216559 1 1
0.0491527808522537 0.048031925650561 1 1
-0.0678839637970624 -0.067462742389955 1 1
-0.116941619278922 -0.113442313955232 1 1
0.0529618381151081 0.052007151203205 1 1
0.12881536948046 0.124431116224754 1 1
0.0218948008802762 0.0207569283627294 1 1
-0.0787627611198839 -0.0764154072255892 1 1
0.13030547709492 0.126886278271059 1 1
0.0454491590626917 0.0441100910545592 1 1
-0.109741491612412 -0.106154219733029 1 1
-0.00596060908857965 -0.00624640922951929 1 1
-0.0802890310105278 -0.077834840288838 1 1
0.0768208100862124 0.074616674009312 1 1
-0.0703790322306906 -0.0686657358279492 1 1
0.0123940000735457 0.0117360968190766 1 1
-0.0174097487668784 -0.0168411807282878 1 1
0.0539546554478478 0.0522858774068652 1 1
0.110435889271879 0.108243993953155 1 1
-0.0419360291231955 -0.0407674292206438 1 1
0.00437232716242584 0.00452348796452337 1 1
0.0342921019569149 0.0326609624056268 1 1
-0.123332331168146 -0.120360067673367 1 1
-0.129145159113228 -0.126486393278222 1 1
0.0572909530428696 0.0550145328751692 1 1
0.0299474509091696 0.0294752007370785 1 1
0.0208177015480079 0.0175165143479013 1 1
-0.0867446338063501 -0.0828133107051189 1 1
0.0152522876012849 0.0148499840733654 1 1
0.200954888281465 0.195437888305423 0 0
-0.0765981399728858 -0.0744740553765669 1 1
0.112343357057999 0.110184606745149 1 1
0.0148468061101493 0.0144243409149601 1 1
0.0157355788264928 0.0151683348259486 1 1
-0.0743029756864886 -0.0729023294563087 1 1
0.131797843423116 0.130312533688501 1 1
-0.0796017586378035 -0.0775470058447184 1 1
-0.190680076607689 -0.186045327690832 0 0
-0.0326886434196004 -0.031704933913272 1 1
-0.207581486978722 -0.201640381284719 0 0
0.0383871030126457 0.0380816914856243 1 1
-0.0748545325248274 -0.0726304256904102 1 1
-0.011406511396205 -0.0107156422228975 1 1
0.0813469203836436 0.078195686575752 1 1
-0.0503269530759797 -0.0486545944468806 1 1
0.09965631689194 0.0972279741059935 1 1
0.0633766885415253 0.0611081806832433 1 1
-0.112817371978816 -0.110048320776767 1 1
-0.0205523837814156 -0.0199719192646926 1 1
-0.0940828013987917 -0.0897222795142939 1 1
-0.0843869718531447 -0.08153466717453 1 1
-0.0831257962349387 -0.0814316136135151 1 1
0.0975227851506944 0.0944924244915904 1 1
0.0879628391379199 0.0857841940354142 1 1
-0.0922519659183871 -0.0906284862355625 1 1
-0.0404462221158646 -0.0401264257821245 1 1
0.011604240508328 0.0116767738448311 1 1
0.0390532510206028 0.0380727854679647 1 1
-0.102281811424649 -0.100060126543909 1 1
-0.00594209188836236 -0.00573861021724953 1 1
0.0219496911426745 0.0210044067692785 1 1
-0.145032299900485 -0.141196826838929 1 1
-0.0750561418326059 -0.0725833970295428 1 1
-0.00655509357252842 -0.00561682043777734 1 1
0.0488712893280543 0.047881232550532 1 1
0.00025918116605231 0.000389180687145441 1 1
0.050639079149487 0.0491463793932053 1 1
0.0817499364430337 0.0787906248249619 1 1
-0.000896919990011338 -0.000124356736282277 1 1
-0.0213946782385255 -0.0205404519838039 1 1
0.175388396989282 0.170759916395938 1 1
-0.055372868924829 -0.0535845433580105 1 1
-0.069951343512746 -0.0686437499664778 1 1
-0.167571471606344 -0.162559578282784 1 1
-0.0427784696729223 -0.0410031010582918 1 1
0.0198483646931436 0.0193560719552652 1 1
-0.140038974093789 -0.136024377444485 1 1
0.0295340649159833 0.0289552752618066 1 1
-0.0167955565204093 -0.0157818288236572 1 1
-0.0939348931265701 -0.092316956659782 1 1
0.0868864578303319 0.08377889546549 1 1
0.0378475195640276 0.0383120812899449 1 1
0.104564398120065 0.101395772386239 1 1
0.0948027579322981 0.0923139583533962 1 1
0.0956777252287638 0.0927608174676 1 1
0.122600856041487 0.12054396856815 1 1
0.0556796764953656 0.0547017847131919 1 1
-0.153396452930364 -0.149801540184326 1 1
-0.088935389346641 -0.0861704338172697 1 1
0.0606997169203787 0.0586073139145145 1 1
-0.0768093260601176 -0.0733734827477323 1 1
-0.013157110286443 -0.0117878426619791 1 1
-0.0485021860856895 -0.0463656477128491 1 1
0.0320487462709967 0.0312651848402127 1 1
-0.00471695970176465 -0.0027379531442317 1 1
0.125108166862794 0.121709344398969 1 1
-0.151796716804118 -0.148042421784936 1 1
-0.0440449379913093 -0.0436237407560039 1 1
0.0430874821327109 0.0416038960139114 1 1
-0.0940021759948397 -0.0907660528943348 1 1
-0.106872195634563 -0.104677682192686 1 1
-0.030866686944731 -0.030330639091097 1 1
0.00744642692776683 0.0077698971478235 1 1
0.0346884756114983 0.0339399650736034 1 1
0.138750423725697 0.134302499367954 1 1
0.00402210915244917 0.00272828745315988 1 1
0.0758104942608106 0.0743514115808573 1 1
-0.000135591863447809 -0.00035053575775244 1 1
-0.0543928765050501 -0.0534294130815867 1 1
-0.0914201851097555 -0.0878923895599768 1 1
0.0950286332894074 0.0927447969897905 1 1
0.0277113706552531 0.0276861261297866 1 1
-0.044117151286447 -0.0431349617910106 1 1
-0.122303432682723 -0.118894980135199 1 1
-0.111096616249005 -0.108383475440813 1 1
-0.0925472438134687 -0.0904038703350543 1 1
0.0648592047046903 0.0628015024885779 1 1
-0.149679605001217 -0.144544001920621 1 1
0.0285494622749379 0.0273177477412596 1 1
0.00345258322681547 0.00313998774912893 1 1
-0.164614868926343 -0.160172320265666 1 1
0.201974560387218 0.196521209680844 1 1
-0.160390836872152 -0.153694600530806 1 1
-0.0227503042190332 -0.0220475620775618 1 1
-0.0553002413939752 -0.0539007873648901 1 1
-0.030301844401312 -0.0291133093673901 1 1
-0.0478668251776468 -0.0459281454561562 1 1
0.0995462554081903 0.0967848191434233 1 1
0.0130414511923681 0.0121721941367934 1 1
-0.059570195750584 -0.0572347640214443 1 1
-0.0448506697038332 -0.0432836671949461 1 1
-0.0138420371207232 -0.0133002663328648 1 1
-0.00292036655333932 -0.00268713238247956 1 1
-0.0847550299229544 -0.0818093098158023 1 1
-0.0390237374745933 -0.0378920507318602 1 1
-0.0548896084257502 -0.0546967148507274 1 1
0.0927432860444532 0.0898636446631887 1 1
-0.165554052771564 -0.160346289750691 1 1
0.139767420778858 0.135311871243901 1 1
0.0808467092665528 0.0778770535425878 1 1
-0.11731306006714 -0.114517500476222 1 1
-0.140706448913064 -0.136110343957381 1 1
0.0544745786813301 0.0526103522990356 1 1
0.118697778958219 0.115094565692614 1 1
0.0953459029519078 0.092919811228753 1 1
-0.0690386340318861 -0.0654524340902506 1 1
0.0352077902240241 0.0336410026694145 1 1
-0.150573526001416 -0.14516900792153 1 1
-0.0285868787298741 -0.0282390941296734 1 1
-0.0141051161227537 -0.0131514583338745 1 1
0.0633523430626085 0.0611677149830323 1 1
-0.0646396704083405 -0.0625397119526864 1 1
0.142706632889816 0.138575866461032 1 1
0.0474934160731296 0.0455526205307728 1 1
-0.133494207615045 -0.129119949482966 1 1
-0.111380640030158 -0.108788812688051 1 1
-0.00409695860273949 -0.00297524434643798 1 1
-0.0652173681752592 -0.0621520746670837 1 1
-0.170649324119682 -0.165206464352614 1 1
0.0512819654368084 0.0498150045446487 1 1
-0.0442714455040893 -0.0428732039648038 1 1
0.131383315721957 0.126979015336156 1 1
0.0552816469269681 0.0524475563892336 1 1
-0.00909244570355593 -0.00769829489472608 1 1
0.0348497833673606 0.0334207907393074 1 1
0.105231754288164 0.103144442237376 1 1
0.0389731035140259 0.0381286245585259 1 1
0.00779417505254585 0.00688624603200243 1 1
0.0613330535655554 0.0593132394263317 1 1
-0.0545576785002883 -0.0510832378799402 1 1
-0.070907294342281 -0.068569788602787 1 1
-0.145775457903787 -0.142171762642537 1 1
-0.0665189074787201 -0.0642894602332939 1 1
-0.00462764350476658 -0.00418128632627461 1 1
-0.0635176651188104 -0.0608885937109086 1 1
-0.265362551286684 -0.256330305556633 0 0
-0.108933647996022 -0.105640966967236 1 1
0.10604587784552 0.102661526472905 1 1
0.00558019023259054 0.00595813082138422 1 1
-0.0529612376372746 -0.0520947934143356 1 1
-0.0464892863443585 -0.0439535681865827 1 1
0.0792476357091953 0.0768777650101557 1 1
0.0322083754739227 0.0321794063492062 1 1
-0.0367829026157517 -0.0360410024623306 1 1
-0.0424887650982105 -0.0412621698985879 1 1
-0.167402576614433 -0.162424896802113 1 1
-0.0772948493812479 -0.0748349254303988 1 1
-0.0616207933762042 -0.0596069890403667 1 1
-0.0681504087702989 -0.0662431251614372 1 1
0.125730335683339 0.12154121320659 1 1
-0.0690072221394006 -0.0672934176557875 1 1
-0.172439522672012 -0.167242817564102 1 1
-0.0963317788888847 -0.0933233829189015 1 1
-0.0308922285885982 -0.030164142087777 1 1
-0.11068516325026 -0.107324442883282 1 1
0.0776137656245229 0.0750386623123869 1 1
0.00105741582113275 -0.000455774431802003 1 1
0.0545100572458052 0.0531498830591095 1 1
-0.174820508255088 -0.168679460540142 1 1
0.0523759268037378 0.0503820892129994 1 1
-0.0206069761159879 -0.0194816420158438 1 1
-0.0116436608676835 -0.0118546848546577 1 1
-0.0989303086719788 -0.0953728690909018 1 1
-0.0317137827588249 -0.0310647861362507 1 1
-0.0502335117458271 -0.0497168468412453 1 1
-0.115458597554058 -0.112269173272404 1 1
0.108962308790099 0.10621647288291 1 1
0.147164096916421 0.1414065313758 1 1
-0.0167139018052488 -0.0158859588126614 1 1
-0.0250660006524219 -0.0245660166239701 1 1
0.0874578919196845 0.0839847656246121 1 1
-0.0359855222936822 -0.0350762531974051 1 1
-0.0381390492294058 -0.0361799179495649 1 1
0.0112377558865067 0.0103361794749378 1 1
0.0525161606750468 0.0511325183097803 1 1
-0.054517136363774 -0.0524844232431706 1 1
0.115052401238882 0.112793768487849 1 1
-0.0268421029439413 -0.0249368032831938 1 1
-0.0716632419436837 -0.0706768015037618 1 1
0.0191741265050675 0.0185128811356884 1 1
0.128254959754337 0.124176526645719 1 1
-0.037990727720678 -0.0370905262377518 1 1
-0.0879104213855252 -0.0853547341614483 1 1
-0.0733124088769562 -0.0711837393729263 1 1
-0.240602691780907 -0.234203249093504 0 0
0.0362433118342867 0.0335553308294392 1 1
0.000496500480239784 -0.000184117549155363 1 1
-0.133644700501505 -0.130040687682672 1 1
0.0448624327869965 0.0441929232009201 1 1
0.0585498611195421 0.0582381561533523 1 1
0.0558428786185555 0.0534107936486521 1 1
0.115976622679936 0.112781499480902 1 1
-0.145967910826068 -0.141749688140075 1 1
-0.110101104470769 -0.106085438155838 1 1
-0.059041580331988 -0.0572766123495923 1 1
-0.0273064868498395 -0.0260728462570341 1 1
0.0680254461200412 0.06621838662378 1 1
0.0697384625720521 0.0684259876580176 1 1
-0.00412150017293384 -0.0047910628657439 1 1
-0.0709537974962902 -0.0689488085828248 1 1
-0.0119953543317544 -0.0113209520827216 1 1
0.160800351377159 0.155351559199125 1 1
0.0729477748836826 0.0707258185698101 1 1
-0.0398179645923789 -0.0383370276921599 1 1
-0.0234067800631557 -0.0225164282511282 1 1
-0.0719886791992974 -0.0683583983576256 1 1
0.14995618151102 0.145646285837989 1 1
-0.0577206181827958 -0.0549233185884201 1 1
0.0369986579286497 0.0345406579921715 1 1
0.173460113912054 0.16813216454969 1 1
-0.0226119568132011 -0.0208028310443976 1 1
0.0795853080132438 0.0773791778749852 1 1
-0.0739790942430848 -0.0724469370139228 1 1
-0.0202231857869388 -0.0195271187282213 1 1
-0.145868718473941 -0.141927396861947 1 1
-0.0433076482037629 -0.0413375920203453 1 1
-0.149561181673211 -0.144997963930707 1 1
-0.0032703785809374 -0.00270461202574282 1 1
0.116507247501919 0.112691555288075 1 1
-0.027065381155024 -0.0258597255686611 1 1
0.0453655646195642 0.0442710986468053 1 1
-0.0316886711591518 -0.0308306615388045 1 1
-0.0289328498340086 -0.0276610870404579 1 1
-0.085909206697563 -0.0826564064869696 1 1
-0.0524369595888674 -0.0500760333044163 1 1
-0.0249025186098414 -0.0236285890307118 1 1
-0.0954051008008234 -0.0935732798486765 1 1
0.0780107542256943 0.0756431316700883 1 1
-0.000677503825115187 -0.00130713164010729 1 1
-0.0419282117054641 -0.0403455220144804 1 1
0.0222805335723487 0.0228426193326048 1 1
-0.150234122084696 -0.146057920609028 1 1
-0.0869575536954031 -0.0840408319733973 1 1
-0.061397870183393 -0.0603606477395287 1 1
-0.180436329330601 -0.175145993586795 0 1
-0.023938774793881 -0.0239559053994741 1 1
-0.0444123123511845 -0.0422023544410445 1 1
-0.0235844528595872 -0.0233473995394206 1 1
0.0477471527972485 0.0460739756033862 1 1
0.155012149895139 0.150087145683301 1 1
0.0804950447433758 0.0781402784222822 1 1
0.109886582637474 0.106644486231642 1 1
0.0556939671774656 0.0541336045552967 1 1
0.0546300558776291 0.0523726091426095 1 1
-0.102948992236767 -0.100238718615436 1 1
-0.0585903068087429 -0.0569811165998775 1 1
0.124193006245164 0.120095052250969 1 1
0.033313492489044 0.0338103215628369 1 1
-0.0505065560128264 -0.0481189391683214 1 1
0.101855746856713 0.0992471857605544 1 1
0.0151677527131016 0.0144691517642812 1 1
0.03932992067067 0.0381938687090024 1 1
0.0768376880089042 0.0736476285340902 1 1
0.0352071629433013 0.0345736991586858 1 1
-0.104514100409509 -0.100006700980859 1 1
0.269358099173852 0.262480883558193 0 0
0.0410969346722435 0.0398677281782494 1 1
0.0327793754723697 0.0317104541517409 1 1
0.0548572136380056 0.0536350669814244 1 1
-0.107499027952039 -0.105302782133725 1 1
-0.129091466777608 -0.125787470643755 1 1
-0.0610182567265429 -0.0593213845780364 1 1
-0.00760099033868286 -0.00824195660513972 1 1
0.0354006863991666 0.034848270086919 1 1
-0.0880584445093571 -0.0854833375094658 1 1
-0.00656840220085986 -0.00664243703812227 1 1
-0.0727781375802661 -0.069884372056828 1 1
0.0167312414059604 0.0160398714064766 1 1
0.079525630098744 0.0775675630166583 1 1
-0.0642869279378208 -0.0624208322948467 1 1
-0.178744713120206 -0.173080104571746 1 1
0.0310438373590468 0.0295333080572379 1 1
-0.0854233493172658 -0.08321154006996 1 1
0.00744320268530149 0.00753279304974111 1 1
0.0172158485163935 0.0170715898675663 1 1
-0.148980689920293 -0.145244866100615 1 1
-0.0902485313466352 -0.0876313812403957 1 1
0.168711357594783 0.164255500065347 1 1
-0.106058942272523 -0.103984128493732 1 1
0.234392110505268 0.228161719147298 0 0
-0.197953448503197 -0.192451673041101 1 1
-0.000562043834797372 -0.000880678694008534 1 1
0.0178744607334902 0.0176905698882867 1 1
-0.0565270784321739 -0.0557513553517687 1 1
-0.0754433768284429 -0.0725858425312727 1 1
-0.0022724194372874 -0.00254359068526932 1 1
0.132101917636383 0.128480930156963 1 1
-0.0094014418405701 -0.0095883594304762 1 1
-0.0682410019094982 -0.0661603409694265 1 1
0.0980299835039227 0.0957039954534418 1 1
-0.0209221744911998 -0.0211822428589095 1 1
-0.0222216519800465 -0.0218992460391647 1 1
-0.0319176289446883 -0.0320072348846795 1 1
0.00368876038718617 0.00289999852993833 1 1
-0.0549690684997856 -0.0534361773677316 1 1
-0.0885055092449231 -0.0854961721084484 1 1
0.116533306449392 0.11377213143678 1 1
-0.24034970750507 -0.233994288738465 0 0
-0.170774841327956 -0.164948588205759 1 1
-0.0250292210130266 -0.0252798305228997 1 1
0.0329961574671194 0.0321921025167785 1 1
0.0571462441383695 0.0565459359735975 1 1
-0.0578515456192682 -0.0564893120337692 1 1
0.000978131981810057 0.000756580664278382 1 1
0.0579383254777528 0.0567828508476643 1 1
0.112093455371292 0.108424800101071 1 1
-0.00568737505403508 -0.00501288265023773 1 1
0.0408421604272832 0.0403178399209436 1 1
0.013521546594457 0.0123977422467252 1 1
-0.190848401881574 -0.186278184456438 0 0
-0.0347989572866298 -0.0359362972482991 1 1
0.0141302279504975 0.0133183486087057 1 1
-0.0197031578774132 -0.0188204987456564 1 1
-0.00651145113621881 -0.00621859959558013 1 1
0.0723192138231001 0.0710627873875439 1 1
0.137693984600571 0.133017992587618 1 1
-0.0712143109438255 -0.0672984578657488 1 1
-0.0504876035346789 -0.0499022369968247 1 1
0.0515471506922821 0.0491224200636048 1 1
0.0405118577361849 0.0403715983562445 1 1
0.123659307998062 0.119955539563301 1 1
-0.0319627282246537 -0.0311618846957408 1 1
0.0976345702802993 0.0954616000467655 1 1
0.063297199640856 0.0616097710037768 1 1
0.029120220669673 0.0277082407600118 1 1
-0.0864264859285607 -0.0840428926009184 1 1
-0.0476981240887815 -0.0462860736563447 1 1
-0.0960501932912502 -0.0928331856548214 1 1
0.0868917616155628 0.0852604295614636 1 1
-0.156232019454693 -0.151215260365811 1 1
0.0430259144295606 0.0412859107724812 1 1
0.0558636364587721 0.0525207964900846 1 1
0.0338548873595247 0.0331771125855326 1 1
0.0979145665159804 0.0948308240385037 1 1
-0.0862896587086393 -0.0830459750438205 1 1
0.161036484942047 0.156566026139385 1 1
0.0704896038722543 0.0689997104127216 1 1
-0.0544342001370203 -0.053218679179865 1 1
-0.0395280886731969 -0.0381948588648465 1 1
-0.0945340401037649 -0.0905833874430139 1 1
0.0313963223889935 0.0304126167979522 1 1
0.0462895343428534 0.0447633205509772 1 1
0.000444172361126966 0.000904509373532862 1 1
-0.126896892513043 -0.123144867596593 1 1
-0.0816431062599952 -0.0795785077752572 1 1
-0.0227179758772155 -0.0231701027567781 1 1
-0.167882717031413 -0.163303937117312 1 1
0.145492043979691 0.139332660360046 1 1
-0.0488270945159259 -0.0471457269431659 1 1
0.122367003730236 0.119122222295055 1 1
-0.0228435624487887 -0.0220552441479887 1 1
0.0262044517838932 0.0269082149629975 1 1
0.0222429392959279 0.0213605236936706 1 1
0.114296214803005 0.110782773303884 1 1
0.127412655254344 0.123424975248497 1 1
0.0151308351767843 0.014318774235436 1 1
0.195203673290379 0.189467345563706 0 0
0.168148287982619 0.161842384355386 1 1
0.0280710083942706 0.0269682058346824 1 1
0.0399724876550336 0.040824901808163 1 1
0.0808472080601192 0.0786112399608776 1 1
0.0245058522494154 0.0237522544333622 1 1
0.131362112882766 0.127064792028817 1 1
-0.0450675630925443 -0.0452030541777196 1 1
-0.0474209507568154 -0.045763550387805 1 1
-0.0257525098816691 -0.0251899556049369 1 1
-0.0531113573033477 -0.0515184176830322 1 1
-0.00172059076229477 -0.000402725176620374 1 1
0.0953432181870482 0.0919602171993109 1 1
0.119745093177044 0.116444818798284 1 1
0.0418268324978681 0.0406181629911473 1 1
-0.0776786754884409 -0.0746098191207905 1 1
-0.0202052292180453 -0.0194680784481158 1 1
0.017420836238797 0.0161022968205074 1 1
-0.103290000486398 -0.0996668502289873 1 1
-0.0375363032527786 -0.0363276213260092 1 1
0.0294967414861854 0.02910589156669 1 1
-0.0349166240094467 -0.0356917698136535 1 1
-0.054897109826873 -0.0534511929061026 1 1
0.0170810156539193 0.0158830133070313 1 1
0.107519455355955 0.103320467092102 1 1
0.0974581731702416 0.0927464159430267 1 1
0.0328095793240967 0.0318044268279449 1 1
0.0328781647136164 0.0318066027842079 1 1
0.0418584332976368 0.0406567593118915 1 1
-0.0658039741743796 -0.0640819216157711 1 1
-0.0594739531894347 -0.0578618152551574 1 1
0.0326096136378194 0.0286462506590943 1 1
0.0895755965671803 0.0877966518491069 1 1
0.0401831064395869 0.0389487898908952 1 1
0.13844207488068 0.134251732640241 1 1
0.200888488834437 0.195091628075 0 0
-0.163892494010354 -0.158242254023467 1 1
-0.0437676169237509 -0.0424836497522564 1 1
0.0706498066243043 0.0688690144279743 1 1
-0.0255369891679956 -0.0240663573823188 1 1
-0.0139855874358674 -0.0143900735566318 1 1
-0.00121792781095665 -0.000954402362436279 1 1
-0.00911919961426629 -0.00890064404678603 1 1
0.0730907854612285 0.0714249056312322 1 1
0.0189055203337487 0.0184864339590875 1 1
0.121021486070256 0.116830191381117 1 1
0.0659764309270348 0.06244698886705 1 1
-0.0245676260516742 -0.0237007921010282 1 1
-0.0687561796100408 -0.0669460549669265 1 1
0.0353779433622967 0.0339729242043164 1 1
-0.0848771368362064 -0.082502031339225 1 1
0.0358389845939586 0.0348114630916451 1 1
0.166108213732141 0.160540808969988 1 1
0.100640319983574 0.0980039257542157 1 1
0.0282503421519995 0.0280364660611669 1 1
0.124850254931274 0.122593422139492 1 1
-0.0458563723432954 -0.0445178879022253 1 1
-0.0587983683351258 -0.0562809646704175 1 1
0.000831297453589567 0.00110310835776905 1 1
-0.0222738848617225 -0.02008375939035 1 1
0.0698974056851375 0.0679545746273664 1 1
-0.0324044556890543 -0.0307501898301469 1 1
-0.0797489052002097 -0.0770827910234661 1 1
-0.101886104594779 -0.0991835327476189 1 1
-0.011764630702449 -0.011479473067553 1 1
-0.0700012102963798 -0.0682846706642677 1 1
0.104010268843553 0.101359876465332 1 1
0.0108633515155031 0.0104947234769238 1 1
-0.0786815470628268 -0.0764271633103152 1 1
-0.0323121690571189 -0.0302805030424079 1 1
0.0356956780787722 0.0349961205101331 1 1
0.0630307477415225 0.0608615489846295 1 1
-0.107499235972946 -0.103645660059029 1 1
-0.100993145648447 -0.0990015474843341 1 1
-0.0264534076903262 -0.0240887111477123 1 1
-0.0713583673180284 -0.0677413080883004 1 1
0.0954125436703115 0.0931415733641397 1 1
0.00790181525613155 0.00780629063696671 1 1
-0.0304744053816608 -0.0296451624655996 1 1
0.108083618394618 0.105758147640028 1 1
-0.0045423454986679 -0.00420954779431944 1 1
0.17031887492623 0.165508024173997 1 1
0.0830143308367408 0.0808293641506459 1 1
-0.0329833965292735 -0.0330641040644507 1 1
-0.12655157337931 -0.122334194176288 1 1
-0.022515324409836 -0.022990908596267 1 1
0.0115049437874414 0.0110408582307652 1 1
0.1187682525855 0.115014439687989 1 1
0.0112919158186262 0.0109177624915779 1 1
0.0571422126276503 0.0552935679688532 1 1
0.0606103503241161 0.0595697857350281 1 1
-0.211837063370504 -0.204556603344527 0 0
0.0983096270133857 0.0956465607014693 1 1
0.0265145567567704 0.0263465961533483 1 1
0.00480739312139254 0.00461255748855781 1 1
-0.0301430498576007 -0.029921275324673 1 1
-0.0271670527543512 -0.0263619804671464 1 1
0.00793619423171298 0.00909423431476098 1 1
-0.0668359404127788 -0.0652778063054318 1 1
0.0437738880372285 0.0429210022592884 1 1
0.0805088233992662 0.0784234386913882 1 1
0.209880102617396 0.20401387137306 0 0
-0.035730476173463 -0.0344579212411851 1 1
0.0703774810170208 0.0685531024909675 1 1
0.135301622831953 0.131121003289589 1 1
0.217376782223136 0.210740096820551 0 0
-0.0142863663729476 -0.0137494927460094 1 1
-0.0700983022946623 -0.0666173614035201 1 1
0.100202310747872 0.0971020008373214 1 1
-0.00743294211268086 -0.0064273935278902 1 1
0.0259313044100865 0.026666980645709 1 1
0.216949632415875 0.210390647885044 0 0
0.1291716925215 0.124678980414968 1 1
-0.0209790627041826 -0.0212247314926257 1 1
-0.0577420676954195 -0.0559458151754335 1 1
0.0233680062970949 0.0225864493168155 1 1
-0.110229428723038 -0.106849155177533 1 1
0.0252296857528772 0.0249071424677663 1 1
-0.0758863703032142 -0.0745041121781102 1 1
-0.0153431042160396 -0.0148748581951293 1 1
-0.154722989783805 -0.147297422146132 1 1
-0.10101885085419 -0.0982420344795254 1 1
0.029777214014404 0.0290388132186763 1 1
-0.00318802473539094 -0.00327539746825714 1 1
0.0582537975898131 0.0576721925521374 1 1
0.0238133534947033 0.0221443583675184 1 1
0.0796334115247547 0.0761445411306679 1 1
0.0232380791646841 0.022968161774723 1 1
0.010138720697584 0.0100381542029043 1 1
-0.121310726214589 -0.117944580979873 1 1
-0.0121387399462649 -0.0108623954784089 1 1
-0.0426628562398152 -0.0425351353444189 1 1
-0.0610436496441703 -0.0591555930871144 1 1
0.112001875276172 0.109196507992872 1 1
0.122815158833345 0.11957335238213 1 1
-0.0778112617954015 -0.0763007285024224 1 1
-0.193461496849465 -0.18737422777423 0 0
0.135887421947824 0.131314040765858 1 1
0.135174487022889 0.131031599201887 1 1
0.0212207864790102 0.0200252345421771 1 1
0.128130823476761 0.123969453382731 1 1
-0.0465957830588824 -0.0464343467724977 1 1
-0.00238679807771388 -0.00155713993203417 1 1
0.00594903138119475 0.00616895833278758 1 1
-0.058569093441233 -0.0583982680971108 1 1
0.0260131905046132 0.02514101920598 1 1
-0.0167944776497374 -0.0156136015412814 1 1
0.0120639482494443 0.0102857861410386 1 1
-0.00495087613616488 -0.00534760991876815 1 1
-0.0857022109806501 -0.0825615456167519 1 1
-0.0594748265669576 -0.0577554268325568 1 1
0.0369728492371199 0.0369659944042362 1 1
0.0942329016966384 0.0920181087711988 1 1
-0.188740151385646 -0.183112830347011 0 0
-0.091859561991107 -0.0890309997725419 1 1
0.00560141795288981 0.00606458782899436 1 1
-0.036129962353576 -0.0342668375757884 1 1
-0.158608701707256 -0.153799110066832 1 1
-0.12405997074604 -0.120667754291683 1 1
0.0661170125206126 0.0634950033187756 1 1
0.0510128703137938 0.0491541221234549 1 1
-0.0333182323252381 -0.0322443746512973 1 1
0.0571376484288915 0.0559496327419652 1 1
0.0709096814498351 0.0691366517455709 1 1
-0.0245198916900963 -0.0243318281625872 1 1
0.120737971163557 0.116014896403231 1 1
0.0233583705050725 0.0215628189774567 1 1
-0.0222001807725113 -0.0219624222117425 1 1
-0.20902628849111 -0.204571636704395 0 0
-0.0952635500669627 -0.0930824730827137 1 1
0.037893850449466 0.036907073630697 1 1
0.0269545709498443 0.0265194345708397 1 1
0.10596000180858 0.103429670213514 1 1
0.111540278284289 0.108465244518647 1 1
0.138610901182007 0.135332655947161 1 1
0.0204443301490158 0.0190306258615361 1 1
-0.102481222641582 -0.0986078122462984 1 1
0.0981748143887817 0.0951796827950181 1 1
-0.0130931161623926 -0.0131692813867311 1 1
-0.0430954760232879 -0.0416806306515013 1 1
-0.0142457850329983 -0.0137337984584908 1 1
0.0674036982487783 0.0647416083702055 1 1
-0.0743943006702031 -0.0721766342207226 1 1
0.104780311884061 0.10170181885159 1 1
0.010810644627664 0.0103907023282741 1 1
-0.0851361169413836 -0.0822226820099354 1 1
0.0464024135800371 0.0443715096352761 1 1
-0.00787998263427759 -0.00815759255211538 1 1
-0.0144676354101329 -0.014733902593618 1 1
-0.168367907102724 -0.163241603830026 1 1
-0.015871102006051 -0.0150274056657717 1 1
-0.0342342569691098 -0.0328779441097695 1 1
-0.0286119051632487 -0.027706120078101 1 1
0.00608348887702488 0.00562038968074635 1 1
0.106497434166537 0.103442634603564 1 1
-0.0575336730945364 -0.0564609442004146 1 1
-0.0531992629379381 -0.0506806336553098 1 1
-0.0209062264537871 -0.0199079012338584 1 1
-0.0075479284752871 -0.00757758114867554 1 1
-0.0746529281991451 -0.0725789904954337 1 1
-0.0129692827760023 -0.0135976037673091 1 1
0.0864491667836006 0.0828839997107721 1 1
-0.0189000507406829 -0.0186036341316454 1 1
0.0264384814871635 0.0248486506406067 1 1
-0.21787671205807 -0.211889113413 0 0
-0.166501525519626 -0.161526179916953 1 1
-0.0620807141457393 -0.0591440489692142 1 1
0.0316010176267715 0.0312745544347228 1 1
-0.206053531327055 -0.200300811459155 0 0
0.0570336044666262 0.0555242416703762 1 1
-0.142009226144216 -0.136590254260797 1 1
0.0247818560225376 0.0241756283338243 1 1
0.0287500901372063 0.0277493640114889 1 1
0.0431674006248348 0.0423814472987632 1 1
-0.0751919378530957 -0.074994541023679 1 1
-0.0503682605799642 -0.0474085730264663 1 1
0.0111133900856016 0.0118089338170503 1 1
-0.0500677594796909 -0.0491241295349415 1 1
0.00410458843298987 0.00426227121649804 1 1
-0.106106185137658 -0.102306739433798 1 1
-0.156237530649021 -0.151891548969987 1 1
0.0748741498260411 0.0716017911398757 1 1
-0.0205018657833921 -0.0193359155416411 1 1
-0.0617915157357363 -0.0594315962367537 1 1
-0.0530125241000215 -0.0518043056459541 1 1
0.0578762757959925 0.0565790772394894 1 1
-0.0456399575909672 -0.043919984245665 1 1
0.0333171115680043 0.0327218429536487 1 1
-0.0364862031053771 -0.034545381825699 1 1
0.0876505000538237 0.0846464574642763 1 1
0.0942852803939421 0.09153481245069 1 1
0.104739092246102 0.101715486009476 1 1
-0.130940400308422 -0.125650545077102 1 1
0.0585385666836265 0.0558893264878023 1 1
0.051608283565665 0.0498725508177212 1 1
-0.11013250459359 -0.107264929748268 1 1
-0.0475266556374747 -0.0460282130301234 1 1
0.0344644939124979 0.033969631323169 1 1
-0.0700471482424306 -0.0671084032428394 1 1
-0.0450706110046262 -0.0435120011949924 1 1
0.0310555917304694 0.0303416740135586 1 1
0.111701860476956 0.108901652494772 1 1
-0.119455882001836 -0.115657452884428 1 1
-0.0242256502183219 -0.0243981851836527 1 1
0.0835106439080456 0.0811200396550108 1 1
-0.0057136510380504 -0.00544333003980378 1 1
-0.158048650755508 -0.154356564054118 1 1
0.124437134869294 0.121042029322458 1 1
-0.103095337827401 -0.0998931498102076 1 1
0.0706660989384077 0.0671035821890962 1 1
-0.0620575722617049 -0.0610741702946995 1 1
0.0103685171221449 0.0116312264721345 1 1
0.0734264743411761 0.071454265599379 1 1
0.0851216215233395 0.0819234367855294 1 1
-0.0724447705831998 -0.070059938142641 1 1
0.00837603923171203 0.00929451692725868 1 1
-0.0717867144103646 -0.069888287203336 1 1
-0.0799369739085345 -0.0778874192365664 1 1
-0.0264636864625705 -0.0242006814846715 1 1
0.0862585923519258 0.0844269905501457 1 1
-0.0757559875940044 -0.0732150981014975 1 1
0.139811077246336 0.13644698721186 1 1
0.00916917961571794 0.00819799509450486 1 1
0.0591052329837606 0.0564031352447779 1 1
-0.0424157477086353 -0.0411021767275293 1 1
-0.205919595472359 -0.200371495257147 0 0
-0.0410258139296329 -0.0396453957455974 1 1
0.0810829808869899 0.0784753613710179 1 1
-0.0404133468026924 -0.0388995074425464 1 1
-0.0338502687330078 -0.0328034117975191 1 1
0.035172844436002 0.0349013016450349 1 1
-0.122148116245165 -0.11847644148994 1 1
0.00487298189098635 0.00283756259416964 1 1
0.0108882191247233 0.0106837958656748 1 1
-0.0462271542287315 -0.0445720047049546 1 1
0.0184781621674205 0.0176803578266149 1 1
0.0354998912018297 0.0324169790703172 1 1
-0.0923919647684097 -0.0897904424848632 1 1
0.008809464199586 0.00819950462911928 1 1
-0.0713633109630445 -0.0689374458591767 1 1
0.064540626609574 0.0628968698423207 1 1
0.0155765272719445 0.0145787536851587 1 1
0.0402088005190343 0.0395487170738669 1 1
0.0277466117106616 0.0278111610391671 1 1
0.138124087827728 0.132914988540563 1 1
-0.00495456183259909 -0.00539342148686511 1 1
-0.0430487209123661 -0.0413408418804917 1 1
0.0653887155999737 0.0628529995424326 1 1
0.0282843668219656 0.0275516909192832 1 1
-0.0748759777926956 -0.0730262253066617 1 1
-0.0882916630763089 -0.0854494183279288 1 1
-0.112408678074358 -0.108919717788836 1 1
-0.0190515390716393 -0.0202699265951802 1 1
0.0711584202216969 0.0681813108058046 1 1
0.0735923476921785 0.0700191106144635 1 1
-0.175249254497688 -0.169305653660076 1 1
0.126392817298866 0.123205161988404 1 1
0.0678834083103584 0.0669366672089265 1 1
-0.00806952499009285 -0.00816813025253564 1 1
0.0124468299352143 0.0118289616892122 1 1
0.0148622023094639 0.0151418922852204 1 1
-0.0668741525713789 -0.0635170354390451 1 1
0.0827127075107596 0.0801134123586131 1 1
-0.0395728403468174 -0.0395309950602445 1 1
0.117075179696111 0.11354292921015 1 1
0.0388292459187528 0.0378466735679063 1 1
-0.113647009304091 -0.110197456061669 1 1
-0.0544690479110188 -0.0533255288325943 1 1
0.0419761340203521 0.0410626295417115 1 1
0.118591462831329 0.116788325605546 1 1
-0.12604295973214 -0.121596198284616 1 1
0.00429813503153533 0.00481431237559186 1 1
-0.114990437010436 -0.112156548963878 1 1
0.0964774613330556 0.0945165708183099 1 1
-0.00450416934376975 -0.0058046013072508 1 1
0.00559808965063872 0.00508878516332593 1 1
0.023419035817626 0.0218730208995886 1 1
-0.0315674654547006 -0.0321392100630871 1 1
-0.127116936130147 -0.122916407931226 1 1
-0.039437919761273 -0.0377636481500088 1 1
-0.00571642580664843 -0.00456276084162225 1 1
-0.0396821855999422 -0.0367524313128659 1 1
0.126821934942774 0.123519810091654 1 1
0.113239334706655 0.109141529171017 1 1
0.11613738108996 0.11186752194947 1 1
-0.0811652061053985 -0.0791806251301539 1 1
-0.101519509342733 -0.0989193715085183 1 1
0.0293329050954615 0.030194038335446 1 1
-0.0721432454204112 -0.0704218801656768 1 1
-0.0512045840449041 -0.0493864655239152 1 1
-0.0693587695341295 -0.067623892306921 1 1
0.00738918674440778 0.00694608576056498 1 1
0.154920787658039 0.15043674925515 1 1
-0.0779949583552226 -0.0770970164265015 1 1
-0.0283307473655714 -0.0281188757693518 1 1
0.0850170871588904 0.0828710108169743 1 1
0.0144724180665219 0.0134259519813128 1 1
-0.0751561360775712 -0.0730379304360943 1 1
0.0446673194806593 0.0428868228455561 1 1
-0.0551483280498787 -0.0538106951866159 1 1
0.0761445290788157 0.0737239560404522 1 1
-0.219576293987319 -0.213330096669817 0 0
-0.265060546245492 -0.256786647315653 0 0
0.110919335302998 0.10819948467673 1 1
0.124890031455428 0.122014549316348 1 1
-0.210641555156011 -0.204770755272607 0 0
0.0338009455391927 0.0313920994423095 1 1
0.0848405990276082 0.0823106669335007 1 1
0.000965721339092146 0.001029689568836 1 1
-0.0154106909183282 -0.0143920542578284 1 1
0.0448109822267137 0.0432355242235665 1 1
0.0488060139657202 0.0464077221394911 1 1
-0.0331404208953042 -0.0339681022884597 1 1
-0.00551937388579922 -0.00507671096347614 1 1
0.0885259539173045 0.0861789628626747 1 1
0.0046926207674583 0.00557988922891205 1 1
-0.0508990336565137 -0.0491859301690684 1 1
0.0797903655306941 0.0770821376842205 1 1
0.0089255848614475 0.00839283820075007 1 1
-0.167065315996732 -0.16222262945544 1 1
-0.0195424676356923 -0.019952503140724 1 1
-0.137099299570112 -0.13351936603994 1 1
-0.138403183023038 -0.133880140543503 1 1
-0.17108231458432 -0.165949621740485 1 1
-0.0454230313929694 -0.0444218776895464 1 1
-0.157474732590801 -0.152846246760659 1 1
-0.0563537574360834 -0.0547495681138144 1 1
-0.14611412941191 -0.14154980317776 1 1
0.0353158768980529 0.0327866865991037 1 1
-0.0138257873294866 -0.0137702394677515 1 1
-0.12028524457617 -0.116433587761022 1 1
0.0954013902570494 0.0925084518358769 1 1
0.207096050980671 0.202241401467122 0 0
-0.119926969433724 -0.116145113699552 1 1
-0.0489762705500279 -0.0484092684009945 1 1
0.0610484773507766 0.0604928797638229 1 1
0.0401828145205212 0.0409401886834309 1 1
0.0385386879469558 0.0375547491114785 1 1
0.219152207763624 0.212866127275161 0 0
-0.148578874748641 -0.144123392583123 1 1
-0.114386226967028 -0.111608807500347 1 1
-0.0590685138915961 -0.0579157131782187 1 1
-0.092728079057508 -0.0896010490080563 1 1
-0.0419337576083056 -0.0405939027819158 1 1
-0.131239292697249 -0.127628043517148 1 1
0.0833309125610582 0.0821668681399532 1 1
-0.00466687198438462 -0.00454562089328307 1 1
0.0768377746161924 0.0751031197926562 1 1
0.108496383641951 0.106011900514144 1 1
0.0620411226739706 0.0602104917283456 1 1
-0.0822752152861272 -0.0801313254673372 1 1
-0.0453407803490318 -0.0456480272779982 1 1
-0.015573135609809 -0.0148451838609565 1 1
0.04160763911184 0.040841610436132 1 1
-0.0597993582514798 -0.057896942960573 1 1
0.00815973648286128 0.00706498791879787 1 1
0.0539407927386055 0.0538399337593421 1 1
-0.203117773148697 -0.197534400170069 0 0
0.134634306479938 0.130304257716375 1 1
0.0358807599471028 0.0348861973792609 1 1
-0.0606435619854127 -0.059391526174681 1 1
-0.119400234501462 -0.115797199712201 1 1
0.112216506977732 0.108174817295813 1 1
-0.0253169244841622 -0.0245070564202366 1 1
0.0165377023191012 0.0139283200363218 1 1
-0.145085663530727 -0.140455594007505 1 1
-0.0110362442051635 -0.0109629607650511 1 1
-0.0582015303314228 -0.0564432009018639 1 1
0.0199503788703598 0.019398757931346 1 1
-0.0369087677159419 -0.0368805951692644 1 1
0.208902061893174 0.202721113051701 0 0
0.0245811987628846 0.0242352282272542 1 1
-0.132045395568245 -0.127638781949283 1 1
0.0106776817444172 0.00984576274611172 1 1
0.150744342051631 0.146665570814587 1 1
-0.0728673763761311 -0.0705951234103707 1 1
0.093886463850079 0.0906991850172681 1 1
-0.123968028097216 -0.12078797275688 1 1
-0.105488337121084 -0.102765317527148 1 1
0.109123213422181 0.105844084347891 1 1
-0.0860609126792266 -0.0827066795147139 1 1
-0.0270374660713384 -0.0266139565028569 1 1
0.0354861590205632 0.0333149482429973 1 1
-0.0381891748952814 -0.038514731993542 1 1
0.0174302850471301 0.0154775445318254 1 1
-0.118522946067039 -0.114963059042197 1 1
-0.0244918854836427 -0.0237157031890856 1 1
-0.0148623601384592 -0.0152014100597644 1 1
-0.116257175307863 -0.112630889780712 1 1
0.140969493230618 0.13741386040889 1 1
0.0613058878775976 0.0596872395142635 1 1
0.0696261656081994 0.0662199479966439 1 1
-0.0140027132109669 -0.0132988361907383 1 1
-0.0931038709065847 -0.0901583800173491 1 1
-0.0308851659245191 -0.0289958261122175 1 1
0.0911444432123585 0.0886509999279382 1 1
-0.196425537248631 -0.191296034467699 0 0
0.0775952769795033 0.0749681670704052 1 1
-0.188391835871732 -0.183082383969804 1 1
0.100182200066065 0.0982081230898897 1 1
-0.0381844466307839 -0.0368393160166519 1 1
-0.235013257086297 -0.228336064935573 0 0
0.0511135748817573 0.0492951498945298 1 1
-0.0812750566685027 -0.0790285548823007 1 1
0.0202870585686026 0.0196875128706514 1 1
-0.0416492199861969 -0.0410873118276903 1 1
-0.0364717771925407 -0.035826488520748 1 1
-0.0196411942734353 -0.0183249656063433 1 1
-0.00310502712807198 -0.00272290408268218 1 1
-0.0801533871190767 -0.0786759628864356 1 1
0.00705613538982659 0.00715501205650171 1 1
0.00381148841013842 0.00374715181414581 1 1
-0.0924428563779824 -0.0897781143148972 1 1
-0.0521141231448951 -0.0506559098178354 1 1
0.060518159230462 0.0581940518737815 1 1
0.108516236511534 0.104794799755609 1 1
-0.0463161071805236 -0.044768009513113 1 1
-0.0713818609792984 -0.0686738478644623 1 1
-0.196305843773928 -0.190195401076963 0 0
-0.0534015979739272 -0.052050307479693 1 1
-0.0794072890267157 -0.076750518159342 1 1
-0.121857952363652 -0.117835951690879 1 1
0.0423650219019253 0.0407058036991503 1 1
-0.0180633115290302 -0.0154965311215621 1 1
-0.207780639666835 -0.201809521865055 0 0
-0.0183748338235421 -0.0178144526172302 1 1
-0.226852853186316 -0.220863745216993 0 0
0.123947032696721 0.121090197516798 1 1
-0.00746935129005308 -0.00776111596532432 1 1
0.144812246270528 0.140714105578031 1 1
0.105327485785073 0.102750684721524 1 1
-0.116429767076351 -0.113355457057658 1 1
-0.0228452058411385 -0.0219864952697505 1 1
-0.0322438064521143 -0.0317271449040947 1 1
0.0883193203105595 0.0859982738621032 1 1
-0.0838493305731139 -0.0809282173620971 1 1
0.0116888942975453 0.0121679575930819 1 1
0.133007972123989 0.129344490862871 1 1
-0.123505266049468 -0.119601909173529 1 1
0.07964300182371 0.0773272471172326 1 1
-0.0768189729322593 -0.0743352068523524 1 1
0.0375792248849225 0.0366709512002078 1 1
-0.0881605855519135 -0.0850064159833153 1 1
-0.0979928301707859 -0.0948496876312146 1 1
0.040133434409419 0.039545660001328 1 1
-0.135829830040877 -0.131408179166207 1 1
-0.167633719387817 -0.163033068887784 1 1
-0.0459367361132372 -0.0453298760325312 1 1
0.102199988476937 0.100286512732576 1 1
-0.0801749838234031 -0.0778560265387639 1 1
0.0483786705941473 0.0468981473011429 1 1
-0.143770521107129 -0.139774077112447 1 1
0.180246724733251 0.176592579138999 1 1
0.0114947609772588 0.0107062962931459 1 1
0.116892797783999 0.112657010747135 1 1
-0.0309062787386735 -0.0295358697693421 1 1
0.175947032524666 0.170769853106728 1 1
-0.0693838875932681 -0.0665651416190528 1 1
0.122274624143298 0.118839070304444 1 1
0.0179738490352795 0.017691379863329 1 1
-0.0783091920079853 -0.0757098498242571 1 1
-0.115283166096182 -0.112162343313806 1 1
0.0299710796061599 0.028316681544519 1 1
-0.0777396614287213 -0.0753540373787058 1 1
0.0450811347268383 0.04395152500213 1 1
0.0173441729520698 0.0168283404307239 1 1
0.0637435242463332 0.0621960202531162 1 1
0.0977973712847317 0.093695827761437 1 1
0.0590181380779844 0.057356192506106 1 1
0.0140463203587262 0.0116652538067761 1 1
-0.113733259636261 -0.11112570904218 1 1
0.145823380664023 0.140116967811972 1 1
0.0728261813292264 0.0692021441929538 1 1
0.0187996249315752 0.0174529232874875 1 1
-0.109828608010469 -0.106677116784045 1 1
0.126456630955568 0.121280184099245 1 1
-0.154432477662089 -0.149358978729749 1 1
-0.000461458352139249 -0.000272371351919197 1 1
-0.0503101435467894 -0.0482769365659175 1 1
-0.0391616038419347 -0.0378728997922146 1 1
0.061598332661552 0.0593880826704085 1 1
0.047987593151424 0.0457645618281856 1 1
-0.226446955933745 -0.219151783363168 0 0
-0.00894310640959166 -0.00855447421205023 1 1
0.0741853103500989 0.0719142586239928 1 1
-0.00257544315256799 -0.00106255594671592 1 1
-0.0541234451462921 -0.0529409268350637 1 1
0.0456550743694293 0.044687959509332 1 1
-0.0272322544791863 -0.0266220985223853 1 1
0.0456174065149539 0.0439868743602016 1 1
-0.0663620156501798 -0.0652727695413281 1 1
-0.250762459795039 -0.242990617021703 0 0
0.00485400651967311 0.00438639664920895 1 1
0.0190832445291177 0.0193951487496943 1 1
0.063334358559128 0.0611811405080177 1 1
-0.0111963397189885 -0.00928285104047448 1 1
-0.0883210846826022 -0.0858981987918288 1 1
0.120577612526245 0.117259553537212 1 1
0.05410503157736 0.0521180289420542 1 1
0.0826083270841659 0.0798362586736321 1 1
-0.0194016415850843 -0.0184364393299128 1 1
-0.0439724758376505 -0.042689701234028 1 1
0.119996272061891 0.116245550769418 1 1
0.0927491033127193 0.090263992929031 1 1
-0.056200668371226 -0.0539679199850923 1 1
-0.0162853285234351 -0.0152304560700586 1 1
0.0702277833456055 0.0684741466342123 1 1
0.0760517100836474 0.0736544692664149 1 1
-0.0317108144037346 -0.0301690989432681 1 1
0.112536658753065 0.109830245602542 1 1
0.013809464854468 0.0130052850319586 1 1
0.170880619438354 0.16578624719254 1 1
0.101276127687949 0.0978285615723052 1 1
-0.064391447781278 -0.0611619490846208 1 1
-0.00124954846897793 -0.00140391306737083 1 1
-0.0160142827116662 -0.0159645236712665 1 1
0.145179876205185 0.141062773946339 1 1
0.0674421490379546 0.064432624903534 1 1
0.086171770458296 0.0835229909180385 1 1
0.0826658519484614 0.0804413264687808 1 1
-0.039579504825956 -0.0389424257114369 1 1
0.0483100694439375 0.0464723300701342 1 1
-0.0212593376028786 -0.0185767789097725 1 1
0.0673197881331105 0.0657159763029835 1 1
-0.0873481291043491 -0.0843309586342101 1 1
0.0759581841541857 0.0721508867388467 1 1
0.133499452025045 0.128107665990462 1 1
-0.0964324787107595 -0.095048341344364 1 1
0.159118186718543 0.15420603662481 1 1
-0.0684038821641835 -0.0683568286215015 1 1
0.0620206002880585 0.0604349985550206 1 1
0.0409650429307904 0.0398570238583907 1 1
0.041161692799668 0.0404132553241764 1 1
0.0542784573667178 0.052684297733099 1 1
-0.0480002102262618 -0.0461541849542769 1 1
-0.0525878170290487 -0.0511702014665953 1 1
-0.0754055499480794 -0.0733025878698783 1 1
-0.0305941950419816 -0.0294967347189074 1 1
-0.00730861143729605 -0.00813389053412605 1 1
0.0961117331661498 0.0930679092944827 1 1
0.122242302411762 0.118858416988785 1 1
-0.0731787916915972 -0.0709447389858311 1 1
-0.0118700299273471 -0.0116666599869718 1 1
0.0249288410025264 0.0243683934478412 1 1
-0.0169366790882772 -0.015016318333011 1 1
-0.0509580043196312 -0.0499152634373188 1 1
-0.0296946241319824 -0.0291232407198248 1 1
-0.02496163079636 -0.0246441590896631 1 1
0.0304591420634627 0.0295434711304425 1 1
0.234465873394757 0.227486624681064 0 0
0.0175733921090856 0.016711245763817 1 1
-0.0529716375025115 -0.0519242265504714 1 1
-0.0616096391667504 -0.0598163372967445 1 1
-0.0650621695680698 -0.0634286965675395 1 1
-0.00781446284712181 -0.00682923352515908 1 1
0.0631546692069838 0.0617811356070193 1 1
0.0821401301335012 0.0779543152382593 1 1
-0.167331732576739 -0.162179397363091 1 1
-0.120053200860615 -0.114888701790655 1 1
-0.216226446154257 -0.209958039480531 0 0
0.0626287644701507 0.0614277896261811 1 1
-0.0663867163093767 -0.0646519453879747 1 1
-0.115755313744374 -0.112110727483069 1 1
0.21574532493265 0.208329499426939 0 0
-0.0110317034249362 -0.0120955266457399 1 1
0.0991323913635763 0.0967475425908369 1 1
0.113449306524595 0.111068422125658 1 1
0.0213296373581975 0.0209239392972826 1 1
0.0180164254266523 0.0177161475089167 1 1
0.15538146663206 0.150828736910958 1 1
-0.00741708941894607 -0.00785218456876215 1 1
0.0975465715265174 0.0945963149370992 1 1
-0.0227016141913492 -0.0217462168219923 1 1
-0.166271012454924 -0.159882611010543 1 1
-0.075920825916691 -0.0744820365750399 1 1
-0.00652642841694094 -0.00627411877545164 1 1
0.0160709505987841 0.016767372044375 1 1
-0.0429288567657751 -0.041785228953631 1 1
-0.0391374481496885 -0.0377044238490333 1 1
-0.0498460070490054 -0.0483234549029918 1 1
-0.0308065307204442 -0.0309514864336654 1 1
0.0607839865985594 0.0587434879779581 1 1
-0.0311961317993623 -0.0299279353430892 1 1
-0.0617346329293486 -0.0599191805556801 1 1
0.113026950654656 0.109520669810284 1 1
-0.10134794071187 -0.0993100882929363 1 1
-0.0125763421443747 -0.0115893721439628 1 1
0.0880620583270514 0.0849025355016449 1 1
0.0939097395115933 0.0911064395656785 1 1
-0.185475147283454 -0.177842748169941 1 1
0.185892170668517 0.179596655856803 1 1
0.0653314880163902 0.0633135262917001 1 1
0.00132215563251489 0.00170454775677085 1 1
0.116564356881539 0.114146253241199 1 1
-0.127417888433638 -0.12385793089694 1 1
-0.174771991971016 -0.170075905316803 1 1
-0.0768080046146869 -0.0743956960826613 1 1
0.110528736771761 0.10711877595946 1 1
0.0860101474351661 0.0827886861530144 1 1
-0.0139246943841377 -0.014846907160396 1 1
0.0750574538983957 0.0718850255007397 1 1
-0.0305119896699507 -0.0299261655992849 1 1
-0.185911956417706 -0.181409803876977 0 0
-0.075187946111624 -0.073228936006343 1 1
0.138425540365203 0.135343316212874 1 1
0.108865560849588 0.105680955136559 1 1
-0.0473473979821819 -0.0444015405621218 1 1
0.00623957990203884 0.00588387190840295 1 1
0.0145283511211234 0.014371339591056 1 1
-0.0422032185261888 -0.04078036045259 1 1
-0.00129201264634437 -0.00206938305354687 1 1
0.0113741320288347 0.0112928056382077 1 1
0.0793026386611257 0.0779035004669019 1 1
-0.0197377315105419 -0.0178421296998557 1 1
0.0856508127792896 0.0835120707952515 1 1
0.199190760572381 0.192256685450771 0 0
0.0610356406528618 0.0590993009383496 1 1
-0.100453087669812 -0.0981074428722785 1 1
0.0158972269399443 0.0161788051727724 1 1
-0.119988010366147 -0.115389113178728 1 1
-0.0530820961236549 -0.0520728633806426 1 1
0.00233150840348866 0.00286779492054406 1 1
0.122512812424193 0.11834931902129 1 1
0.05380346503386 0.0522224971756116 1 1
0.0945299454402285 0.0922582854636012 1 1
-0.0607958543554817 -0.0588606598888685 1 1
0.0450705406351058 0.0431559066156188 1 1
0.0249802000673839 0.0246561078307368 1 1
-0.034955513184371 -0.0345632057275361 1 1
-0.170497374010578 -0.166246349235729 1 1
0.150093225494372 0.144993340435574 1 1
0.0892189183065113 0.0867604328610258 1 1
-0.0804739544051161 -0.0765017857036695 1 1
0.178386331473332 0.173064176784662 0 1
0.0562375061005601 0.0548918048101425 1 1
0.0157968496867891 0.0160452277793182 1 1
0.00828523499754718 0.00888743206226949 1 1
0.0250000721138009 0.0236645453334706 1 1
-0.0909082301764084 -0.0887498911798961 1 1
-0.0330114909427069 -0.0318504256140917 1 1
-0.0674543469396371 -0.0648100696577784 1 1
-0.133934016646929 -0.130696207477569 1 1
-0.0104575870526624 -0.0104840985591296 1 1
0.11858719383171 0.114600726283644 1 1
0.0412716577621124 0.0403876038923754 1 1
0.0681387640145617 0.0653681455987787 1 1
0.00916594632511994 0.00987612445507146 1 1
-0.00459615635511272 -0.00482085016882882 1 1
-0.0711486648710202 -0.0690176106202815 1 1
0.0740796598561728 0.0721861360506641 1 1
-0.0389867269876868 -0.0379756511203607 1 1
-0.0823506910266575 -0.080242703829743 1 1
-0.00967676568265084 -0.00910887585013164 1 1
-0.0282659073759751 -0.0276545790099215 1 1
-0.0272601116418816 -0.0263663978344046 1 1
0.039692439013884 0.0388030776084763 1 1
0.100107141496179 0.0969684271008157 1 1
0.0727478807190938 0.0702939428915772 1 1
0.213288668460669 0.207555427884238 0 0
0.158568447662651 0.153747445793867 1 1
-0.072923365102587 -0.0708280257659652 1 1
0.000594980892464854 -0.000657879489507469 1 1
-0.0578246960606476 -0.0555057509758628 1 1
0.0385264483398668 0.0374841702018181 1 1
-0.0752748100089101 -0.0731304158713727 1 1
-0.236564085967477 -0.230029424804799 0 0
0.0975891087944604 0.0938566561792228 1 1
0.0826077226741171 0.0795667118385584 1 1
0.0396184018911779 0.0395240275372399 1 1
-0.284458828918224 -0.276040043842488 0 0
0.0623822242461941 0.0607317318600734 1 1
0.065499579215962 0.0638197073768129 1 1
-0.0552866558910642 -0.053108838554044 1 1
0.0228199999559234 0.0212773433209053 1 1
-0.194280132934566 -0.189007022042322 0 0
0.0175627430582502 0.0167127110265858 1 1
-0.0114984905226948 -0.0117965203921285 1 1
0.126499877941927 0.123518959100171 1 1
0.169069820487506 0.163546674952753 1 1
0.0227699877391389 0.022849592782104 1 1
0.0398034943779556 0.0382987931354335 1 1
0.0270693479116364 0.0257372974689602 1 1
-0.0244433143117688 -0.0215192999244098 1 1
-0.0208323775144785 -0.019861106385107 1 1
0.0152710324698487 0.0151020260735433 1 1
0.0209718808561019 0.0181695892965559 1 1
0.00707020475552844 0.00800883522214489 1 1
0.0255968863690843 0.0251587537545864 1 1
0.0181920842442109 0.0169075327608501 1 1
-1.4609204128678e-05 0.000767134243765028 1 1
-0.0222808950154621 -0.0217066082865402 1 1
0.139340780109292 0.136344269190795 1 1
-0.0390821202750085 -0.0367445948378802 1 1
0.159222665810965 0.155486102270783 1 1
0.151406320561373 0.14662273542917 1 1
0.0701886171985871 0.0679030161327623 1 1
-0.0767585385876499 -0.0734228104256813 1 1
-0.000463266034502169 0.00034466029368448 1 1
0.158938294699158 0.154208830492451 1 1
-0.0352675715576075 -0.0342918492647117 1 1
0.015090867309933 0.0138257152051287 1 1
0.0762176690633064 0.0738882787506777 1 1
0.0803050752519262 0.0761785020181008 1 1
0.0133523722734337 0.0127536919579442 1 1
-0.0957048470228744 -0.0939173613246433 1 1
0.00358712042146589 0.00337832747214003 1 1
0.0468775908068708 0.0455366173801655 1 1
0.0216822801959727 0.0211268569039504 1 1
0.00273618902792907 0.00281227892313865 1 1
-0.0204644724843939 -0.0198649927045876 1 1
-0.0522209520299138 -0.0500665777666903 1 1
0.0768973592050338 0.0750473412632615 1 1
0.0448383878357478 0.0436783310470741 1 1
-0.00353308330703129 -0.00342594367875174 1 1
0.0625368599581587 0.0607512360785202 1 1
0.118516395653889 0.116270369412992 1 1
0.0299648228012852 0.0296837737331918 1 1
-0.0269392199895304 -0.0261924756487724 1 1
0.076917337668883 0.0744271944705859 1 1
0.0239364728018541 0.024314909385551 1 1
-0.0564965765870051 -0.0550198932966788 1 1
0.140168961718238 0.135742358066587 1 1
-0.104783382493086 -0.102168684843103 1 1
0.023129035118489 0.0223382446173283 1 1
0.0482419430549517 0.0470222532694854 1 1
-0.205904962143869 -0.201571698355529 0 0
-0.174592090613869 -0.16911738000801 1 1
-0.0193471132441447 -0.0194860442368934 1 1
0.116137472114702 0.112668890820425 1 1
0.130376743754723 0.126949382525849 1 1
-0.0251812892062576 -0.0245158845332135 1 1
0.103745065718087 0.100542558466419 1 1
0.0252581114637793 0.0248447740170327 1 1
-0.180755602420996 -0.175463550363205 1 1
0.0967609641481702 0.0943306840375782 1 1
0.215451600547848 0.208816754476626 1 1
0.0731757342594712 0.0696623768060727 1 1
-0.0295039708195454 -0.028655741104488 1 1
-0.0321627341698867 -0.0305728868258039 1 1
-0.0749761037988057 -0.0730130975131369 1 1
-0.0203190557559737 -0.0183450890586018 1 1
-0.0396673456581101 -0.0386658528504367 1 1
0.116779319717414 0.114019466838734 1 1
-0.0819489425374731 -0.0792213044238782 1 1
-0.131096633471922 -0.126732964900111 1 1
0.0428063524991835 0.0424350839365848 1 1
-0.0618926473981115 -0.0599220793848198 1 1
-0.0479432476832155 -0.0465100542893689 1 1
-0.0810822975912555 -0.0804228765810343 1 1
0.0930748531869088 0.0902480548546491 1 1
0.0371689182554972 0.0365470751851496 1 1
-0.120585071850803 -0.117217649527067 1 1
0.0311433440636609 0.0301082101291535 1 1
0.0745102009033067 0.0715437292771276 1 1
0.0162545286554346 0.0153181360279021 1 1
0.0130421619810399 0.0128025219361327 1 1
0.00910480068599879 0.00983509309681409 1 1
0.0155550334223637 0.015143414384307 1 1
-0.00559473134262462 -0.00334660119558088 1 1
-0.041208903697839 -0.0403073830293852 1 1
-0.122419015326192 -0.118425379658067 1 1
-0.036802378862018 -0.0351435178218426 1 1
0.112547520959368 0.1083550070755 1 1
0.043511933765621 0.0438609765715882 1 1
0.131974342583473 0.127852441402397 1 1
0.113039463252312 0.108062707679335 1 1
-0.0172097720003021 -0.017121634849206 1 1
-0.0102083699469564 -0.0105466961727986 1 1
-0.0150662964499436 -0.014662098354168 1 1
-0.0943942396644421 -0.0919879260882521 1 1
-0.0271687173538529 -0.0261401654177407 1 1
-0.100846502763602 -0.0979724600759047 1 1
-0.163789180003277 -0.158361407566615 1 1
0.0488650104314734 0.0470759334659687 1 1
-0.0497885979523138 -0.0488187730704116 1 1
0.145281253599142 0.140992417674376 1 1
0.0802719158636966 0.0785244534795862 1 1
0.0195006840525279 0.0179712326483644 1 1
0.064114191490359 0.0622025819534754 1 1
-0.145105668834764 -0.142145093736038 1 1
-0.0178073324067387 -0.0175107483884209 1 1
-0.0101650373117579 -0.00949295198013938 1 1
0.0458299489064159 0.0448155389035477 1 1
0.0144029470694713 0.0143981836785693 1 1
0.20352578201942 0.19803776198686 1 1
-0.0473733722714117 -0.0452823758328159 1 1
0.116123050862544 0.113541879297644 1 1
0.0859373928404038 0.0844817147398695 1 1
-0.150651273401506 -0.146785110019551 1 1
-0.0530001456772385 -0.0507902621168636 1 1
-0.030534613663085 -0.0299831080402847 1 1
0.0627616924993703 0.0603441150752323 1 1
0.0700024723868468 0.0672484660708213 1 1
-0.0406629142762466 -0.0388641534752353 1 1
0.0472226984161698 0.0458492129297753 1 1
-0.0553013359220688 -0.0540879938762625 1 1
-0.0507103583976757 -0.0489777137984886 1 1
-0.118459473304504 -0.113142459012678 1 1
0.0797479722315397 0.0770040740015374 1 1
0.0569447892356026 0.0553577663621702 1 1
-0.00576906246601903 -0.00516631829682329 1 1
0.0896504036379961 0.0873846480927491 1 1
-0.0419828123925219 -0.0391074499614655 1 1
-0.0887492367950621 -0.0836759721961761 1 1
0.234442867681218 0.227820584242518 0 0
-0.0843837223613685 -0.0818171436732655 1 1
0.0163111872060542 0.0155697741267338 1 1
-0.129228185029618 -0.125572102135954 1 1
-0.0411265132722324 -0.0398854652626807 1 1
0.0138046748963336 0.0133578571090773 1 1
0.0300501933231369 0.02802329320654 1 1
-0.127274248696472 -0.122462620521124 1 1
0.204477067913828 0.197923701427336 1 1
-0.103880543143739 -0.100579796576023 1 1
0.0013046073152049 0.00213694983118817 1 1
-0.0305380363677122 -0.0293089363104755 1 1
0.140977112407218 0.136475189306341 1 1
0.0662296294072538 0.0643692501379074 1 1
-0.0557927549713153 -0.0538307575715935 1 1
0.033564855099196 0.0320618604022572 1 1
-0.121943640771344 -0.118378003047819 1 1
0.0892081681764668 0.0874650710298518 1 1
-0.0104804922106479 -0.00990186468873005 1 1
-0.118873682202923 -0.116309352710227 1 1
0.199904455304658 0.192883728220488 1 1
0.169656444566887 0.165597814976361 1 1
-0.261095440366823 -0.253861603867656 0 0
-0.0117320241545796 -0.0128645732589896 1 1
-0.133208846242083 -0.129091514749122 1 1
-0.173693145082418 -0.168249487285556 1 1
-0.0273395564764606 -0.0271472615998722 1 1
0.0584056151433473 0.0572566959499635 1 1
-0.0449698574875442 -0.0436553887488727 1 1
0.161139583195343 0.157201089941987 1 1
0.055702653692631 0.0531232093620449 1 1
-0.0543816264142915 -0.0526431193235519 1 1
0.0725732606974083 0.072420676170358 1 1
-0.0907514549230778 -0.0877490539464221 1 1
-0.079651735639672 -0.0765141542724616 1 1
-0.0150114323266655 -0.0137637363756658 1 1
-0.150653592857599 -0.14566880188554 1 1
-0.105795093944645 -0.102952190361523 1 1
0.258615274250514 0.25164362308007 0 0
0.0985749916728142 0.095893535609052 1 1
0.000496809306764372 -0.000208710413116223 1 1
0.0468629031200361 0.0445418069564804 1 1
-0.0503088259204122 -0.0491671713110332 1 1
-0.0275085003767863 -0.0256982696185258 1 1
-0.043171060308421 -0.0426466411625209 1 1
-0.0187910433645086 -0.018022787604558 1 1
-0.0448307864282304 -0.0438018499986031 1 1
-0.0227352926363731 -0.0221254940257451 1 1
-0.0319060495953276 -0.0319066464895921 1 1
0.135100100933903 0.130692218415157 1 1
-0.176707692907196 -0.170010896890342 1 1
0.198006156961867 0.192772478839593 0 0
-0.0461770321451892 -0.0449952605210952 1 1
-0.0571575986531525 -0.055672396960402 1 1
-0.0966043228883003 -0.0937711911208904 1 1
0.116482783076014 0.112971555791041 1 1
-0.14334427468237 -0.13943407068482 1 1
-0.111289100668745 -0.108169360373671 1 1
-0.0360457823018604 -0.0343808541404736 1 1
0.021487342758152 0.0211432762097314 1 1
0.0499049362559992 0.0482602066258256 1 1
-0.048881266655779 -0.0471394731896034 1 1
-0.0219595764675559 -0.0210511509179876 1 1
0.156279262120011 0.152079419414529 1 1
0.100236415343943 0.0963243892157722 1 1
0.0459842923782267 0.0448341353777266 1 1
0.140624043259595 0.135418879580856 1 1
0.085710809916916 0.0833478318408306 1 1
0.0651412394849836 0.0635938703491515 1 1
0.00324269920875015 0.00347850890156502 1 1
0.00650293066229425 0.00672582001805405 1 1
0.016682685706259 0.0159291546484417 1 1
0.0684242925587677 0.0673538949382407 1 1
-0.00245340989212561 -0.000875721446501391 1 1
0.00396043136152154 0.00356164061735537 1 1
-0.121747978814467 -0.116666647405562 1 1
0.134038581034831 0.130084599969122 1 1
-0.0526627421501352 -0.0519336554937956 1 1
-0.182370632873559 -0.17676657788405 1 1
0.0619475525238807 0.0610953938483846 1 1
0.0454464167279437 0.044191512154198 1 1
0.0977083987312691 0.0951091481039218 1 1
0.14860816640168 0.144825988657139 1 1
-0.0731887942338049 -0.071276146883791 1 1
-0.088319107242188 -0.0856160179143503 1 1
0.00605126680371627 0.00624943379105562 1 1
-0.0128321175000607 -0.0128902076812208 1 1
0.0260850482146877 0.025626802352012 1 1
0.127472366363981 0.124280899027521 1 1
-0.0576794800053184 -0.0554142743849829 1 1
0.024799012075651 0.0240525166719674 1 1
0.00613135599218996 0.00605971941261767 1 1
-0.0997407955553459 -0.0973736152448716 1 1
0.0805688229523643 0.0787545905879973 1 1
-0.0332358513899921 -0.0325496148618219 1 1
-0.0972889613162933 -0.0934737542933615 1 1
-0.0948335865675232 -0.0915684104822025 1 1
-0.00383105063869831 -0.0032301045768033 1 1
-0.0108273089499695 -0.0103721644081223 1 1
-0.0511637514485219 -0.048921995998803 1 1
0.0765766919757948 0.0750779941206229 1 1
0.0121519007319785 0.0121530201069615 1 1
-0.154932143716731 -0.15055994260345 1 1
-0.0336859937622165 -0.0318666646902649 1 1
0.106801542627734 0.103079912997163 1 1
-0.10569081806905 -0.104390169884351 1 1
0.0792545652445144 0.0757215710480752 1 1
-0.0949612618271755 -0.0935206831860421 1 1
0.00994691011163227 0.00924510784889528 1 1
-0.146230376772439 -0.142481479093235 1 1
0.0367308682453186 0.0354058532065868 1 1
-0.0250270097725593 -0.0232249582353022 1 1
-0.022308295208221 -0.0223256294489582 1 1
0.0880107732672848 0.0856253969998795 1 1
-0.0255948136572716 -0.0252763830096883 1 1
-0.0432949271236875 -0.0416969653456134 1 1
0.0660783689336127 0.0648639524175115 1 1
0.0352136349415491 0.0342831584723421 1 1
-0.0891757682455386 -0.0867112565899105 1 1
-0.177050862759607 -0.171795473724262 1 1
0.0963450781094874 0.094522760347161 1 1
-0.0191860179424503 -0.0188633782901283 1 1
-0.046884535860697 -0.0443693245202739 1 1
0.136694994302101 0.132696244215425 1 1
0.0813982683330455 0.0789335406808745 1 1
0.0872837092704981 0.0843203528660224 1 1
0.107894103396546 0.104790510904642 1 1
-0.106836360624444 -0.103435551901299 1 1
-0.166267802890297 -0.160977234538161 1 1
0.0352561572852936 0.0344150618374764 1 1
-0.112084658512797 -0.109688314806656 1 1
0.190488408586929 0.185738983858221 0 0
-0.0453842647753227 -0.0438751556481464 1 1
-0.0105663978996737 -0.00952684106122895 1 1
0.0153399477817185 0.0152610859355865 1 1
0.0322382255968955 0.0321252650377594 1 1
0.0765693331176561 0.0747696034942711 1 1
0.103192764902023 0.100231606668993 1 1
-0.0633741379224639 -0.0617257164448476 1 1
0.115011804077254 0.111864796854854 1 1
-0.0904079190361195 -0.0873816855871021 1 1
0.0154702069834679 0.0147956754287503 1 1
-0.0929292385753664 -0.0902611752029092 1 1
-0.12342969182799 -0.119540379063639 1 1
-0.119664172160063 -0.116288566230942 1 1
0.0153753601516387 0.0153695536461214 1 1
-0.0398972402216721 -0.0391636721611819 1 1
-0.0283727937823864 -0.0263284007865577 1 1
-0.140720689466844 -0.136390813173604 1 1
0.0165330378792078 0.0170439124022329 1 1
0.0629430793707566 0.0602119038896104 1 1
0.0796825594169049 0.0775508918682903 1 1
-0.0221878220496552 -0.0208072658221679 1 1
-0.101320201649757 -0.0985218862233176 1 1
-0.0768428658330272 -0.0748069048495147 1 1
-0.107470399234458 -0.104602655378952 1 1
-0.0790480824227048 -0.0765754627725571 1 1
-0.0478787477547091 -0.0472204552198192 1 1
-0.067912256960249 -0.0661833917887483 1 1
0.126563236643196 0.122102417444311 1 1
-0.161615892535228 -0.15798684431949 1 1
-0.0545574793039595 -0.0529125892652788 1 1
0.0802479464746595 0.0786031370584082 1 1
-0.00441299381075777 -0.0037268430727519 1 1
0.0317772721029107 0.0307762213579425 1 1
0.0927662540012595 0.0903546718671996 1 1
0.0683852370237766 0.0658763506400984 1 1
-0.186356752535622 -0.180049682468987 1 1
0.266589421531445 0.259067695993325 0 0
0.0155127836755801 0.0145271041091289 1 1
0.122512989701528 0.118848593835336 1 1
0.134561624543455 0.13112344342226 1 1
0.0919352806002569 0.0884343677593521 1 1
0.00187319356496977 0.000756109680064256 1 1
-0.0251029283978095 -0.023512949397843 1 1
-0.0854069266508232 -0.0809928859050065 1 1
0.0501934575360763 0.0487481789144309 1 1
0.0739763423906131 0.0703490170820003 1 1
-0.0704995044340152 -0.0682947871832256 1 1
0.062729772488756 0.0602182700452098 1 1
0.0692213568159941 0.0665836477226803 1 1
0.0679064671646532 0.0644966691459903 1 1
0.0541424538746403 0.0531259077458987 1 1
0.0900064041948905 0.0873334941281874 1 1
0.105646559437279 0.101872124343829 1 1
-0.0230414320007179 -0.0221807025224179 1 1
0.123687983549421 0.118400492003175 1 1
-0.00642266366671788 -0.00581733299953457 1 1
0.0274565496962884 0.0265304778868218 1 1
0.233864251039186 0.22637292430046 0 0
0.0427520702326826 0.0415224750557657 1 1
-0.0897567457226922 -0.0869696447476364 1 1
-0.0344996629851813 -0.0332362850596976 1 1
-0.0844395355027377 -0.0815809910280227 1 1
0.0130593574678285 0.0120187931637325 1 1
-0.136511792700025 -0.133016297500806 1 1
0.135673645905886 0.132162415747825 1 1
0.0817100616841055 0.0806538261864885 1 1
-0.143984924610895 -0.139333721647171 1 1
-0.0673992928240644 -0.0655336110404442 1 1
0.0623104898921463 0.0605799620438947 1 1
-0.102147154827348 -0.0996921717552232 1 1
0.0167129197050103 0.0162217464164581 1 1
0.049264327495888 0.0475699655416501 1 1
-0.127394507880909 -0.124794732874664 1 1
-0.10654178880234 -0.10300006238682 1 1
0.0139361985323882 0.0130930559134197 1 1
0.029940280792589 0.029111081854408 1 1
0.0739453504797918 0.0721912938879364 1 1
-0.129690340359275 -0.126512847973067 1 1
0.0138101415095751 0.0136408347835924 1 1
0.131853052095557 0.128509383874853 1 1
0.0285446321635139 0.0279879436751784 1 1
-0.0638745686004963 -0.0617955977075718 1 1
0.0420491752052639 0.0406092426980729 1 1
0.0331174533037292 0.0314186365894171 1 1
0.11437592425145 0.110891903785917 1 1
0.015674592793301 0.0154873668709335 1 1
-0.0574210112956422 -0.055467810153955 1 1
-0.0727416291005573 -0.0698495803879463 1 1
-0.0509337102391236 -0.0483813647489865 1 1
-0.103156796738622 -0.10011504309164 1 1
0.0579939101168294 0.056582702078739 1 1
-0.115439782231935 -0.111602075287922 1 1
-0.1513648533227 -0.146985716308398 1 1
-0.082921257205184 -0.0816968294437338 1 1
0.0188507844416001 0.0188144501461745 1 1
0.02330431144753 0.0232343158103548 1 1
-0.00613182053732637 -0.00634834615212646 1 1
0.0558223069812119 0.0539017646871137 1 1
0.0613054946367095 0.0590226183044026 1 1
-0.109844688323155 -0.107879805362296 1 1
0.0360180927713017 0.0354501745346231 1 1
0.0594464146120622 0.0577075577879642 1 1
-0.135827585543466 -0.132079279972346 1 1
0.0662300592059558 0.0638684071157611 1 1
0.135929395646219 0.132414481968622 1 1
0.154000888936278 0.148992259125723 1 1
-0.0409547513488362 -0.0397533866295935 1 1
0.0227663510134326 0.0222741876747346 1 1
0.0421987774181928 0.0411956723746966 1 1
0.0273318681495855 0.0261391419287331 1 1
-0.0723032670231541 -0.0703560553137264 1 1
-0.268612844129988 -0.260920931246632 0 0
-0.10218616279266 -0.0997414166900096 1 1
-0.0577113818801821 -0.0560177340960487 1 1
-0.0126359037373298 -0.0117791150055255 1 1
-0.14335198062498 -0.136937060956025 1 1
-0.029341259327153 -0.0280941721206355 1 1
-0.0596374601256292 -0.0584547040422734 1 1
-0.0354494219523974 -0.0352223162106374 1 1
0.0154185241626141 0.0141446777317415 1 1
0.0293255564753491 0.0280866745270174 1 1
-0.0680179623938008 -0.0675243478614872 1 1
0.202860094047932 0.197508914162572 0 0
0.0372283762265072 0.0356335034724462 1 1
0.0714440282881722 0.0697029866621246 1 1
0.0599363847974278 0.0578425541048346 1 1
0.234564620580234 0.228019045232755 0 0
-0.00609241367670593 -0.00669396041870233 1 1
0.0984784327037482 0.0960637078748063 1 1
0.126200957843911 0.122867056924407 1 1
-0.00872702982919075 -0.00758524310997351 1 1
-0.0569975548831376 -0.0558440666413866 1 1
-0.172506397635684 -0.167415140899417 1 1
-0.1263718134563 -0.123103546296449 1 1
-0.0509203444488702 -0.0486357008434127 1 1
0.0415384140707185 0.0400950578422229 1 1
-0.0758502238458212 -0.0737815330079782 1 1
0.0803908739942973 0.0781811343153758 1 1
0.0982412697679904 0.0953943168289695 1 1
0.159368801928642 0.15505642835994 1 1
0.0427437062983692 0.0412815383637811 1 1
-0.0886268486816891 -0.0857418143869269 1 1
0.0279597947738723 0.0281391844327553 1 1
-0.00928378501733409 -0.00921443486297144 1 1
0.16311946028186 0.158537278003282 1 1
0.127908912117361 0.124687829676202 1 1
0.0518037374145018 0.0496844362491409 1 1
0.0165252804158973 0.0162723695733598 1 1
-0.1505174747137 -0.146210146344245 1 1
-0.0530801551985019 -0.0503656567066815 1 1
0.0778605068523692 0.0747844840561084 1 1
0.0780596694659969 0.0755680690970215 1 1
0.113374241130081 0.110282960699893 1 1
0.098730443751203 0.0962592308328149 1 1
0.0967293904847889 0.0933126458303292 1 1
0.0405277519652024 0.0403162368178951 1 1
-0.0927721483229845 -0.0891363214843749 1 1
0.0616859641377138 0.0601269812601292 1 1
-0.0107480578861146 -0.00991221858452568 1 1
0.113942897048913 0.110860245753471 1 1
0.0404733165085562 0.0394073818424078 1 1
0.083112569073485 0.0814062734520801 1 1
0.0932188730620752 0.090532920937258 1 1
0.028504960983944 0.0268519002454648 1 1
-0.00748915180329577 -0.00779548813811614 1 1
-0.0860107530794905 -0.0834538410572786 1 1
-0.124888370107373 -0.120784979124105 1 1
-0.0324329900858062 -0.0322051194973381 1 1
-0.0347968344868389 -0.0333446241738553 1 1
0.0113585013635066 0.0108607450941051 1 1
0.187732022824388 0.183837494024289 0 0
0.0154311105756872 0.015434171368061 1 1
0.103784851920718 0.101130936200496 1 1
0.0691302896495762 0.0661974616886609 1 1
-0.0550201563470985 -0.0546626681675636 1 1
0.0336600270227383 0.0323254599163052 1 1
-0.0196898246315816 -0.0194005807032644 1 1
0.0439912889685623 0.042088123260625 1 1
-0.0354205876058285 -0.0341248148408482 1 1
-0.0890781084533032 -0.0856412056088349 1 1
-0.0200048094509598 -0.0192773094437482 1 1
-0.0191785055014891 -0.0188743734672393 1 1
-0.0477618256831337 -0.046453739514646 1 1
-0.11146399839146 -0.108167514995358 1 1
0.0814374609803352 0.0792268027556701 1 1
0.106383831548742 0.103793936824183 1 1
-0.0847756318484238 -0.0837331311673671 1 1
0.0942361292874995 0.0896947560499576 1 1
-0.126683445484312 -0.121185473801331 1 1
-0.200781539165634 -0.195515127760345 1 1
-0.0603122502211682 -0.0581522307891105 1 1
0.0613835381613754 0.0609090959330066 1 1
-0.0760268613059995 -0.0736360955948925 1 1
-0.0253631783908403 -0.0258012101369868 1 1
0.0952667138051295 0.0925707883028282 1 1
0.125237678035676 0.122073885578222 1 1
0.104737445022513 0.10061428244732 1 1
-0.107875696735909 -0.104060653421278 1 1
-0.0770697004002744 -0.0746838107624174 1 1
0.0847488834653537 0.08095973024085 1 1
-0.1279314044997 -0.123634668418901 1 1
0.044198960406333 0.0427131250737459 1 1
-0.10427567932831 -0.102168544970567 1 1
-0.0849366546072902 -0.0822217065931946 1 1
0.115259903970317 0.111924894447822 1 1
0.0601900210673163 0.0577377417861712 1 1
0.0477515439337048 0.0459175158931205 1 1
-0.0839195934867724 -0.0811904830979652 1 1
-0.102199338168586 -0.0994216305302781 1 1
0.0566982726389237 0.0563281248726802 1 1
-0.0383066977833754 -0.0376628540362433 1 1
0.0488855406016984 0.0475360456612959 1 1
-0.0353754379881731 -0.0329597127043003 1 1
0.023220721979553 0.0219142696794803 1 1
0.098373854381903 0.0952740881695347 1 1
0.0570063115780858 0.0557417088983017 1 1
0.13226776226931 0.128576327478975 1 1
-0.155337428848983 -0.150961369585171 1 1
-0.0888440807410762 -0.0855905431969223 1 1
0.0147795248766271 0.0140881735911203 1 1
0.154361230941229 0.149518798995697 1 1
-0.0387185376864557 -0.0376428360061735 1 1
-0.0698190870958176 -0.0680573895671951 1 1
0.0647671854788274 0.0626820219274985 1 1
0.241059523328881 0.233778283044282 0 0
0.0151277016614639 0.0142200819748368 1 1
0.0297971369153096 0.02853383699784 1 1
0.0126122503193392 0.0122062483796001 1 1
-0.0388321268003479 -0.0371659170563159 1 1
0.169252374190678 0.1655942006099 1 1
0.0784377537977385 0.0754501839845604 1 1
0.00466802706251909 0.00515214367011305 1 1
-0.0971271629890785 -0.0924616373729735 1 1
0.0806759558929052 0.0781119894687256 1 1
0.055032151140703 0.0528448350113781 1 1
0.0263441375420555 0.0265234186811438 1 1
0.244087665568127 0.237499266158367 0 0
-0.0638651425590666 -0.0629362501912603 1 1
-0.0702105727960794 -0.0687866755931625 1 1
0.106941452320043 0.103923123608435 1 1
0.036211890124039 0.0326926365209281 1 1
0.0164409906411636 0.0160341223157859 1 1
-0.0135192612890016 -0.0126067240110261 1 1
-0.00248189652953908 -0.00215034618838437 1 1
-0.0196502732119467 -0.0190350515331384 1 1
0.0341698484818822 0.0323587506475344 1 1
0.0134476961484385 0.0125119386450788 1 1
-0.104497325598624 -0.100467374703334 1 1
-0.0658988721405613 -0.0642087177858966 1 1
0.137006282355914 0.133713945446316 1 1
0.0946660185166699 0.0906338551306904 1 1
-0.126058440890119 -0.123090081712355 1 1
-0.0397330495660571 -0.0391309409627358 1 1
-0.180280488313896 -0.174967755656274 0 0
-0.0382211420406578 -0.0371285123570481 1 1
0.0523254616673507 0.051006662577297 1 1
0.0388028369338039 0.0379101296771283 1 1
-0.0603080177371635 -0.05842549590657 1 1
-0.00141412275710528 -0.00125467344320405 1 1
-0.0573306574996042 -0.0562340999573992 1 1
0.0228431053262033 0.0227693656440959 1 1
-0.0729697692276633 -0.0705550043494206 1 1
-0.0336883622371327 -0.0308393582214439 1 1
0.0366728385025073 0.0355211710794678 1 1
-0.00697206622223077 -0.00699503357324353 1 1
0.0335389020448643 0.0325360627533651 1 1
0.0205098677766172 0.0193641236427821 1 1
-0.0751257913338678 -0.072928597133723 1 1
0.0135351701137282 0.0133436434878231 1 1
-0.0366529453029448 -0.0362296773779642 1 1
-0.135108786991765 -0.131037660137847 1 1
0.0323730655620538 0.0316135939282987 1 1
0.133664739328556 0.12984638576786 1 1
-0.0125016233279748 -0.0133027439638644 1 1
0.135501847187032 0.132148636717056 1 1
0.0444427234158018 0.0421792640222376 1 1
-0.0661952528663901 -0.0640620538546886 1 1
-0.0318485475478155 -0.0303702486545989 1 1
-0.0306254115381349 -0.0285446577727224 1 1
0.00939090936874762 0.00904024458300029 1 1
0.0815544035280508 0.078322955624522 1 1
0.0940609013434831 0.0912151886608153 1 1
0.111232591776231 0.109079041130589 1 1
0.0197019426288903 0.0194517337738873 1 1
0.096069579948296 0.0930080091343397 1 1
0.100644107960074 0.0980699557435937 1 1
-0.0669973697029629 -0.0646111448475037 1 1
0.131386294858928 0.127155647884067 1 1
0.0335668989972235 0.0327993760362421 1 1
-0.000274957154941427 0.00116342258869392 1 1
-0.0715472262310891 -0.0692919790708147 1 1
0.165978824089711 0.161696739689122 1 1
-0.0850693578066703 -0.08222330362379 1 1
-0.102756327563953 -0.100053240977365 1 1
-0.0300742612804581 -0.0289441980337593 1 1
-0.0566708511938038 -0.055110252580853 1 1
-0.0662320253318062 -0.0640747299338986 1 1
-0.0439116693244018 -0.0418641252734783 1 1
0.0734604165795157 0.0711766484298713 1 1
0.020310034592178 0.0194362702598676 1 1
0.069693884922864 0.0678683944701862 1 1
0.0909471487440343 0.0883845533883676 1 1
0.137297476695359 0.134153348179196 1 1
-0.0584064450016439 -0.0556251940844322 1 1
-0.0294923144900317 -0.0289169166689983 1 1
-0.104927392680344 -0.101512452871139 1 1
-0.0863824459620992 -0.0837789941080331 1 1
0.095338586396901 0.0919001103122919 1 1
0.011033555092952 0.0101763278758342 1 1
0.00103081319027327 0.000595649021196396 1 1
0.0614910073672201 0.0602007963600832 1 1
0.00343501194767117 0.00355123952487139 1 1
-0.129775179538733 -0.126022779662193 1 1
0.0962772675240669 0.0939488978502505 1 1
0.126960220567035 0.122638543776118 1 1
-0.179378712890051 -0.174617362137547 1 1
0.0952525957573094 0.0922826242778946 1 1
-0.051398128646522 -0.0500723533185603 1 1
0.0158977028463156 0.0150134195894854 1 1
0.0632447429758917 0.0611707412910292 1 1
-0.00950318328125455 -0.00972221005205822 1 1
-0.107047712944096 -0.105362195902078 1 1
-0.263067468774308 -0.254574350227948 0 0
0.000945783240205719 0.00094964071844714 1 1
0.0673321428060712 0.0642838599255325 1 1
0.0624722127009725 0.0595875091368413 1 1
0.01041835942489 0.0100631227968763 1 1
0.03438089264889 0.0322801871133352 1 1
0.0944135870048613 0.0919197854879476 1 1
-0.00983717048613355 -0.0103518103269422 1 1
0.0945264015579179 0.0908984986086398 1 1
-0.0826018840514626 -0.0801494559107349 1 1
0.0801797658071649 0.0774214967564823 1 1
0.072834514441622 0.0698790107444283 1 1
0.100986468595502 0.0980315852796523 1 1
-0.0201188505857833 -0.0194643887404671 1 1
0.00198731201709427 0.00161727698683606 1 1
-0.167038078317464 -0.162502632436645 1 1
-0.0346739460318759 -0.0331431350067107 1 1
-0.029253224815237 -0.0285996080544922 1 1
0.0547281324123231 0.0527439539789385 1 1
-0.0739171189799243 -0.0721123859009249 1 1
-0.0922657525345889 -0.0896412598596207 1 1
-0.00239118393197563 -0.0017170992753264 1 1
-0.0267835311996644 -0.0256278936764045 1 1
-0.272860619655327 -0.265297188274588 0 0
0.0672894519781584 0.0654173131023357 1 1
0.134138988635729 0.127435303027239 1 1
0.0356578221584769 0.0345217491411267 1 1
0.0588486107060677 0.0568516867542719 1 1
0.0360839163180615 0.0349999089105309 1 1
0.0719610649516182 0.0696039467874459 1 1
0.035747282596084 0.0344370169338239 1 1
0.055766727530425 0.0553486949762335 1 1
-0.128915407120925 -0.124988309895157 1 1
0.0244364062184359 0.0231395866167138 1 1
0.0570900548511152 0.0543558087147785 1 1
-0.177540296984041 -0.172207732429514 1 1
0.0632899043945846 0.0621331539362164 1 1
-0.0762882137370844 -0.0747992221542424 1 1
0.0821876963502721 0.0796315526610749 1 1
-0.128645267772391 -0.124694324099303 1 1
0.0139910052555598 0.0132460740149922 1 1
-0.0515603044489651 -0.0507886866609929 1 1
-0.0534971312231403 -0.0518141133518682 1 1
0.0781163277474891 0.0753128198956807 1 1
-0.000997347355065343 -0.000763357165919277 1 1
-0.141452662977422 -0.139441004965916 1 1
0.0399760783505642 0.0390077895690879 1 1
-0.091056302331578 -0.0892389548973214 1 1
0.0864838015021255 0.0838620203299632 1 1
-0.0165392889910675 -0.0165638907310287 1 1
-0.0452012086329343 -0.0434020606134074 1 1
0.102585817177746 0.100362131128652 1 1
-0.109222534819281 -0.106701683429313 1 1
0.0491547866020713 0.0474915327985287 1 1
-0.0725720017218985 -0.071169191466834 1 1
-0.153509876503458 -0.150067867154538 1 1
0.0477273473804905 0.0460700029936658 1 1
-0.0404099765182295 -0.039059174915259 1 1
-0.0238796581212571 -0.0232490297004773 1 1
-0.151337862414883 -0.146677568394821 1 1
-0.0649594607737143 -0.0632797024176018 1 1
0.0752421476897737 0.0730437995051314 1 1
0.0181199573296499 0.0169332177132281 1 1
0.0749354196467519 0.0714551560323118 1 1
-0.00730368398960173 -0.00668977520817585 1 1
0.105724372082253 0.102838407055849 1 1
-0.0502367664014904 -0.0487646967967641 1 1
-0.00784728763999014 -0.00741337427924193 1 1
-0.135038598951221 -0.130388906053536 1 1
-0.0126876324442541 -0.0131419319950273 1 1
0.118019146303586 0.114154149178533 1 1
0.00840392810013128 0.00815163267571388 1 1
0.117936741215761 0.114592179319748 1 1
-0.0745697909058459 -0.0731148866020865 1 1
0.14447957651446 0.141435563090318 1 1
0.16623405933623 0.160927775738411 1 1
0.00530470165700006 0.00534213022545134 1 1
-0.0685095372479629 -0.0671552271652387 1 1
0.170319505717783 0.165324094779901 1 1
-0.0131788475222343 -0.0125677843169671 1 1
-0.0806274504242367 -0.0784766593271397 1 1
-0.0831631410280705 -0.0801517637198194 1 1
0.0161533646499614 0.0157357930642181 1 1
-0.0949792411067253 -0.0930438877987438 1 1
-0.0134936730876471 -0.012766623678072 1 1
0.0163929760479866 0.0148072019049537 1 1
-0.0953403016625939 -0.0915139032276351 1 1
-0.0126528673835431 -0.0119217401666025 1 1
0.0779684719402904 0.076287170178941 1 1
-0.0387645839615161 -0.0377817989134593 1 1
-0.0620720854114912 -0.0598734836678769 1 1
0.00456397444305771 0.00530556956644549 1 1
0.0025594593762587 0.0024200897590723 1 1
-0.0271309655304497 -0.0262627369950579 1 1
0.0137891962843135 0.0141501661786697 1 1
0.0765381337315517 0.0742616443163406 1 1
0.212706317482299 0.207140830153295 0 0
0.0855049213580796 0.0833300256720402 1 1
-0.0736271185095122 -0.0703077371319736 1 1
-0.00392751951505269 -0.00433244505721275 1 1
0.01113149587653 0.0114291391957456 1 1
-0.0886769484624145 -0.0854765231289373 1 1
-0.119825690369658 -0.115946162469321 1 1
0.0908209453784374 0.0874815272483882 1 1
0.082898844437962 0.0811889670941296 1 1
-0.145829954679798 -0.141989492898031 1 1
0.022846717589897 0.0220756176234514 1 1
-0.0255686863150367 -0.025284521614396 1 1
-0.0126980262715679 -0.0116396460709493 1 1
0.015944722624519 0.0149241386900493 1 1
-0.0533905872924956 -0.0513197551249966 1 1
0.0601436985052244 0.0586056990082981 1 1
0.0128766502187187 0.0124071805714411 1 1
-0.0453738373361174 -0.0438861896115264 1 1
-0.11231451689677 -0.108594523488089 1 1
0.0642325273886522 0.062151389830243 1 1
-0.0307271348422435 -0.0299837867678628 1 1
-0.0269917361073163 -0.0271716083323509 1 1
0.0584244742657736 0.0574072505459782 1 1
0.100979852635433 0.0974742037260031 1 1
-0.0203907302537108 -0.0196974854591633 1 1
-0.0340307058914548 -0.0330435573586952 1 1
0.250390445860975 0.243281592155432 0 0
0.0835045706329285 0.0817995606233835 1 1
0.210628967534444 0.203233161910329 1 1
0.0382949953503666 0.0362658834518806 1 1
-0.0502283424921037 -0.0470493286733871 1 1
-0.0353844139889829 -0.0346018590443689 1 1
-0.145968912113345 -0.141739466447824 1 1
0.0384173811194285 0.0371736547078983 1 1
0.0849043924518737 0.0820229447978363 1 1
0.122871728724834 0.120204864739448 1 1
0.0474088967011292 0.0452086678521006 1 1
0.0671709929115004 0.0655944190554734 1 1
0.186835168943757 0.182029197356624 0 0
-0.121841067128668 -0.117441504942889 1 1
-0.0226639949212783 -0.0225672228582208 1 1
0.0555496071761759 0.0544175257273831 1 1
0.16443541498706 0.158409529256532 1 1
0.00756691201244811 0.00649003231762972 1 1
0.163389458507373 0.158750634039138 1 1
0.0953046338990766 0.0927047430836044 1 1
0.0728209066158757 0.0695008092294206 1 1
-0.0164660713874245 -0.0157629465580966 1 1
0.0398109147726705 0.0390112103164982 1 1
-0.0302998948485031 -0.0307410871620217 1 1
-0.0409219812229621 -0.0403847006982807 1 1
-0.0841206818960754 -0.0829279895497627 1 1
-0.0691966008036486 -0.0675563592337491 1 1
-0.102976149916625 -0.099661144176275 1 1
0.0693023893248239 0.066501844369124 1 1
-0.0265522312959979 -0.0262710794452262 1 1
0.144053136494048 0.139401261231418 1 1
0.00585698690686665 0.00581807892073399 1 1
0.0742479675776122 0.0706229010216008 1 1
-0.0754966463331028 -0.0743046680659036 1 1
-0.075990782120826 -0.0745986748653574 1 1
0.0862380182911416 0.0836243776062699 1 1
-0.101474609190923 -0.0981326479016494 1 1
0.0364579896239301 0.0343851311154724 1 1
-0.109738706017433 -0.106301003007179 1 1
-0.128051398077867 -0.124321017850538 1 1
-0.0814572474028609 -0.0800260660997173 1 1
-0.197435404563072 -0.190615721062135 0 0
0.0620439438300112 0.0601011749171246 1 1
-0.128121086664905 -0.124918962909792 1 1
-0.0288873542720426 -0.0283980365911092 1 1
0.049807067831499 0.0483283994421108 1 1
0.105111844948073 0.101755729003787 1 1
-0.0686193444384526 -0.0661550379842911 1 1
-0.0911125991623595 -0.0886817665868394 1 1
0.000581106905714772 0.00264520244534839 1 1
0.0191997023682019 0.01851221522158 1 1
-0.0351922548315613 -0.0343728793169404 1 1
0.140978225141075 0.137540696309929 1 1
0.00193452624236423 0.00082509141655018 1 1
0.0498940945175963 0.0484234310402097 1 1
0.05626644334272 0.0555050775479417 1 1
0.0179368923864307 0.0174021041154394 1 1
0.171889698707527 0.166623884023297 1 1
0.0240222321982899 0.0261203761630799 1 1
0.0048648200411153 0.00374133250240205 1 1
0.0158676266120392 0.0159667773858337 1 1
-0.0593361399996387 -0.0571529064217491 1 1
0.102478408893816 0.0998300985707181 1 1
-0.0220962501601418 -0.0217275796158033 1 1
-0.00100965809505823 -0.000651160839173971 1 1
-0.222045730035847 -0.214918078423892 0 0
-0.0572385466644077 -0.0555462560276906 1 1
-0.112617338506709 -0.109569574070383 1 1
-0.0526427724019778 -0.0512789141200094 1 1
0.209614727587602 0.203646925986655 1 1
-0.0832965012626852 -0.0800386064398317 1 1
0.0724263268385072 0.0705154293163851 1 1
-0.107845074189628 -0.105323229196381 1 1
0.058306924967692 0.0566056571824432 1 1
-0.0817951154044691 -0.0791893426840345 1 1
0.00419249056062619 0.00495019851744543 1 1
-0.00677895316901356 -0.0060554208478192 1 1
0.0445345769717376 0.0440504539396895 1 1
0.0225713468155771 0.0223069489458197 1 1
-0.179489639639717 -0.175057580114441 0 1
-0.131727850200556 -0.128439292978402 1 1
-0.255067767097719 -0.247154438637651 0 0
0.0671649472974913 0.0650398643893842 1 1
0.118717860466773 0.115591636754783 1 1
-0.0465458576482875 -0.0462532918317638 1 1
-0.00407365365276894 -0.00399572830307503 1 1
0.00512515304063409 0.0040853833227324 1 1
0.0638685301669634 0.0625779113739709 1 1
-0.123731729428922 -0.121443347789051 1 1
0.0307898448446039 0.0291626285382209 1 1
0.0570290813595386 0.0540167849605165 1 1
-0.0657838519896252 -0.0638230553358919 1 1
-0.060338738777857 -0.0578924179646972 1 1
-0.0950802824692187 -0.0924715385554966 1 1
-0.0634377240981817 -0.0623173269459512 1 1
-0.0871872815083027 -0.0834644033957201 1 1
0.0450444536547604 0.0437705345995341 1 1
0.0407537981167334 0.0393136677027271 1 1
0.104569176682541 0.101605717321579 1 1
-0.0824920714920486 -0.0794452641137693 1 1
-0.0261325335740046 -0.0251927264922968 1 1
0.126174364929362 0.122717284856907 1 1
0.0538637158093396 0.0509060924197019 1 1
-0.0377044959804044 -0.0353374567018582 1 1
-0.0875373959380497 -0.0836791720021857 1 1
0.0493127046086535 0.0473265668843443 1 1
-0.0748561641174752 -0.0719311353964893 1 1
0.130138455209656 0.126776204525568 1 1
0.176230355058642 0.170946312697927 1 1
-0.0814800718138634 -0.0788896571595408 1 1
-0.0987889803258973 -0.0958961046814015 1 1
0.00195990271089853 0.00242329854312673 1 1
0.0393542442883387 0.0363457105843804 1 1
0.0270051561958994 0.0262795208934937 1 1
0.194299031790607 0.188955085024654 0 0
0.00157832280064494 0.00170735059432276 1 1
-0.074745090749896 -0.0710542742109468 1 1
-0.0824609228039639 -0.0794620747729572 1 1
-0.00489373577705992 -0.00476587713887191 1 1
-0.124629285676206 -0.121034097156923 1 1
0.0345113516897828 0.0338891225367542 1 1
0.161354712277159 0.157123364132637 1 1
0.0849385448897747 0.0829889046739497 1 1
-0.0229657160638432 -0.0229761157366892 1 1
0.0253433581170088 0.0245479639366196 1 1
0.0493354960591851 0.0474248769018882 1 1
-0.118516727321176 -0.116051794278503 1 1
-0.0221949461946835 -0.0219546905373544 1 1
0.058754626795857 0.0574810777689292 1 1
0.150590259319869 0.14613672861657 1 1
-0.0143937964140515 -0.0132118797960196 1 1
0.11685550277589 0.113056565915211 1 1
-0.168791095503408 -0.163416236659413 1 1
0.0092833342994375 0.00971091411716487 1 1
0.00699481638137498 0.00713401035109321 1 1
-0.0670148657631704 -0.0651155613635036 1 1
0.046415985517002 0.0453559087068924 1 1
-0.246368042556937 -0.23898505444458 0 0
-0.129700089819261 -0.125674174509793 1 1
-0.117519456333001 -0.11398473028613 1 1
0.0956299404845884 0.0930442320754054 1 1
0.0156709347464135 0.0152383847602201 1 1
-0.0586137741908956 -0.0575520415486592 1 1
-0.024796039919393 -0.024373657459538 1 1
-0.0700977406275833 -0.0673950389730281 1 1
-0.0387633167951171 -0.0363226784485485 1 1
-0.0274907053540499 -0.0263081684753873 1 1
0.0119659202668234 0.0115597854792925 1 1
-0.0754659664376791 -0.0731715737071315 1 1
-0.0246354699309815 -0.0233862399274732 1 1
0.037946784966692 0.0356166373057762 1 1
-0.111077115218571 -0.107626306830538 1 1
0.000793974490721458 0.0010162509137039 1 1
-0.0713768317034074 -0.0692280784174159 1 1
-0.104409871816832 -0.0998825726353652 1 1
-0.12763884569318 -0.123495864199962 1 1
-0.0248279058959023 -0.024152116082507 1 1
0.0754624844350713 0.0736617285725678 1 1
-0.120833530168277 -0.117415931038426 1 1
-0.053838905645385 -0.0527327472949934 1 1
0.0517938701270534 0.0512741314416163 1 1
0.0946308426738739 0.0906892328339558 1 1
-0.0105437048780236 -0.0103380858334961 1 1
0.00996312992196812 0.00927517033365472 1 1
-0.0233948808619766 -0.021909235989929 1 1
-0.0402500660862953 -0.0391685356543205 1 1
0.123784641040429 0.120203688106529 1 1
0.0900039030546241 0.0872729286579438 1 1
0.0874592425348833 0.084628747026624 1 1
0.0488824168767065 0.0485303303688127 1 1
-0.0521420365056385 -0.0514826979787891 1 1
-0.0522010868283542 -0.0510669845435918 1 1
-0.213473998203139 -0.207204705623142 0 0
-0.00679780904255045 -0.00558066538673948 1 1
-0.149467367122991 -0.14388964351883 1 1
0.122337470412795 0.118577113252376 1 1
-0.0603096653609406 -0.0584104996170958 1 1
0.067516391948655 0.0640201687110288 1 1
-0.0440528874656878 -0.0419633928074299 1 1
-0.219819424564041 -0.212349307451667 0 0
0.1388340741642 0.134867266740724 1 1
0.113959108097855 0.110346983170427 1 1
-0.151136934958205 -0.147100705205313 1 1
0.0848352012917203 0.0833220867435221 1 1
-0.0471394980505843 -0.0450826395443868 1 1
0.00870004165699628 0.00906739381594785 1 1
-0.00966089402450944 -0.00983369785311757 1 1
0.0867010210576885 0.0824776956425696 1 1
-0.113142798394102 -0.10958742962467 1 1
-0.259886472241509 -0.252970522757272 0 0
0.0985295797201959 0.0936529952862939 1 1
0.00574960863073263 0.00714425363376702 1 1
-0.0561798578992001 -0.0536748978960155 1 1
0.0412231509732892 0.0394681673354592 1 1
0.0842350771786575 0.082426582983285 1 1
-0.00881099541596876 -0.00870720627370378 1 1
0.0312016722748886 0.0300168965517002 1 1
0.165107573567191 0.159464708599763 1 1
-0.0950641899794895 -0.0927704030261244 1 1
0.0469757246770445 0.044650147322856 1 1
0.039020966948084 0.0380253921907594 1 1
-0.0859033455857782 -0.0837708568196641 1 1
-0.0645997676212369 -0.0630642890980247 1 1
0.056794715542087 0.055469564663132 1 1
0.0364811996057027 0.0354882738930738 1 1
0.114642341347395 0.112724640464323 1 1
0.0936558188025708 0.0917231456381463 1 1
-0.0596343780979964 -0.0575475442118597 1 1
0.0678950798072581 0.0651204335478475 1 1
0.0825969813599772 0.0811277901324043 1 1
0.0451835493546422 0.0424609503282548 1 1
-0.0685078396223929 -0.0663776389852024 1 1
0.0846713817566063 0.0817159382289569 1 1
0.0213133814681378 0.0223947339070375 1 1
0.017384531464782 0.0163807083358532 1 1
-0.0212110699409447 -0.0194306405453214 1 1
0.00883114073883999 0.00873845467922866 1 1
-0.0976767346552859 -0.0950779242604925 1 1
0.0905555783679009 0.0885969432812561 1 1
0.0546933724683493 0.0534898400925209 1 1
-0.0723945919865752 -0.070328967778077 1 1
0.00356294064751058 0.00305408966109605 1 1
-0.0446321603540178 -0.0434182246448527 1 1
-0.0312334262320813 -0.0307227329712948 1 1
-0.139304361823679 -0.134385173834881 1 1
-0.0673583252050994 -0.0660054891674983 1 1
-0.135240186847206 -0.131867931809228 1 1
0.15247027127598 0.148576270492225 1 1
-0.112884385573698 -0.109269445733201 1 1
-0.00607164942575721 -0.00571972330410902 1 1
-0.0727285047664896 -0.0704595680038136 1 1
-0.108669790584153 -0.104882259362652 1 1
0.0260473987776827 0.0261579197850665 1 1
0.0513992203007543 0.0497662299499915 1 1
-0.00303538958750342 -0.00116464239010382 1 1
0.06005191619969 0.0579272604175925 1 1
-0.0480601404144773 -0.0467432398899219 1 1
-0.0614559376139973 -0.0592752042862332 1 1
0.000673191552425303 0.00124689608800045 1 1
0.0285538848556032 0.0282499939763237 1 1
-0.0486842123886499 -0.0474258527105684 1 1
0.0925495574288544 0.0905926953625887 1 1
-0.106099074488017 -0.103181793495282 1 1
-0.101932670912644 -0.0996025869970278 1 1
-0.178405997500285 -0.173653203390251 1 1
-0.00575330694764232 -0.0053952420279038 1 1
-0.0317729725249058 -0.0321520589329318 1 1
-0.101087318894182 -0.0975242854922049 1 1
0.0125779563369884 0.0129606126327119 1 1
0.00156266344974576 0.00146971389430474 1 1
0.0819557372446476 0.0795146217458523 1 1
0.0829601773111496 0.080099026092668 1 1
0.0544571737842096 0.0542339803369655 1 1
-0.0382450293677992 -0.0367242104114781 1 1
0.106452372520891 0.103517499014094 1 1
-0.00869649676724388 -0.00849525193684205 1 1
-0.123991328307596 -0.120581508154804 1 1
0.0795017744341266 0.0777535832506046 1 1
0.0718142094423186 0.0701858599421481 1 1
0.03241805342717 0.0312004685543298 1 1
0.0104081724735778 0.0100376948907692 1 1
-0.0999924856458075 -0.0954146545502271 1 1
0.130794753468706 0.125991932850262 1 1
-0.0672331667731144 -0.0651230029266686 1 1
-0.0225422174155687 -0.0214737581121164 1 1
0.0494542547688222 0.0478077665495312 1 1
0.127626659161565 0.123872373237178 1 1
-0.148365887246626 -0.143396795909281 1 1
-0.00455484909593767 -0.00464654600320523 1 1
-0.0514872462632964 -0.0514807632091541 1 1
-0.0464945572513097 -0.0445845302576373 1 1
0.113890878351245 0.110070329487664 1 1
-0.0507155615805012 -0.0495491762302954 1 1
-0.0167299040265536 -0.0166477923182614 1 1
0.0124595218079114 0.0120964457439684 1 1
-0.178470269478241 -0.173807668775021 1 1
0.0317036213033998 0.0322970157669523 1 1
0.00839808147641406 0.00802874547796038 1 1
0.233102364942705 0.226152913305503 0 0
-0.0803877809990396 -0.0772367280321627 1 1
-0.0281147942374959 -0.0275069621026609 1 1
-0.0373604907241538 -0.035909773818212 1 1
-0.0834214847273501 -0.0806023982648104 1 1
-0.0444012579110983 -0.0433867393722118 1 1
-0.204213690575685 -0.198402927287427 0 0
0.0550113262216888 0.0523232015238437 1 1
0.0333040543953982 0.0328551624324859 1 1
0.0477928796734706 0.0464171584719752 1 1
-0.110915158097587 -0.107873516735525 1 1
-0.155995582689561 -0.151436817961768 1 1
0.0476928782332357 0.04675657044463 1 1
-0.0729239210486559 -0.0707056407470845 1 1
-0.0848512188312999 -0.0826259095088749 1 1
0.134307448275386 0.131306168467353 1 1
-0.189358894801199 -0.183571241270233 1 1
0.0527907611086981 0.0500835116938253 1 1
-0.00384993315220128 -0.00371135869612795 1 1
0.0580845998365852 0.0565140794989891 1 1
0.0774872560892526 0.0749481495480323 1 1
0.0533798641046099 0.0517282432346831 1 1
0.0397361758717936 0.0382220485987732 1 1
-0.21668840203921 -0.211190394898864 0 0
0.0689874724250973 0.0665821229439122 1 1
0.021750487875085 0.0208485392490787 1 1
-0.010568144845342 -0.0095713172613389 1 1
0.0455454316698436 0.0438092179644063 1 1
-0.0253431926554891 -0.0250310040047294 1 1
0.166526297027982 0.162100643938975 1 1
0.129311825208401 0.12430863721446 1 1
0.0494378709893362 0.0474915010302487 1 1
0.0530507040909365 0.051730112382111 1 1
0.0445090247642371 0.042985203184035 1 1
-0.09001407318846 -0.087128962477229 1 1
0.0750426794076648 0.0726230339053812 1 1
0.126117309416933 0.123360179533806 1 1
0.0721260437278671 0.0695384258975574 1 1
-0.0356877168037696 -0.0339299514562924 1 1
-0.157782724598368 -0.151511917566359 1 1
-0.105658684125118 -0.101817065709195 1 1
0.153600631073908 0.148813151455603 1 1
0.0724080467925911 0.0713812185697235 1 1
0.0591884982003069 0.0567301603748128 1 1
0.0672757914279031 0.0653852766825611 1 1
-0.0311605047155182 -0.0306006671763156 1 1
0.0896900908467854 0.0877788650781467 1 1
-0.065278031037058 -0.0634416416949972 1 1
0.0292993478532905 0.0287113729469656 1 1
0.0558971893549517 0.0551238410563328 1 1
0.126875258022056 0.124002264495043 1 1
-0.00828303800901407 -0.00904503157689779 1 1
0.187985146667321 0.18324496082283 1 1
-0.274663268491931 -0.265273172510731 0 0
0.0766780265331947 0.076032775734411 1 1
0.0305265874671806 0.0295711489924339 1 1
-0.014599823753495 -0.0149060452587752 1 1
0.033349002477778 0.0322014965003944 1 1
-0.0154018080818244 -0.015320717785574 1 1
-0.0787551085746768 -0.0775819699920491 1 1
-0.282617496083719 -0.27470584520287 0 0
-0.0218984993055871 -0.0212808133715509 1 1
0.124002246777207 0.120293729426493 1 1
-0.149605352506659 -0.144422107194773 1 1
-0.00400412098617145 -0.00253989749536299 1 1
-0.0870427372013331 -0.0837166581543351 1 1
-0.117943080542062 -0.113651122294739 1 1
-0.026504959571201 -0.0254442601754633 1 1
-0.176773055865199 -0.172345397107436 1 1
-0.157780156200484 -0.15329248156389 1 1
-0.101545166519514 -0.0979136088685748 1 1
0.0024565018698042 0.00194306615437202 1 1
-0.0611941907789844 -0.0591772130375933 1 1
-0.0369195718553585 -0.0362663940375076 1 1
-0.124064648180079 -0.12077548825496 1 1
0.185976970118787 0.180972000020124 0 0
0.0498464816630396 0.0486045656494487 1 1
0.10173500712769 0.0984172403005723 1 1
0.00426719898212176 0.00470989254936855 1 1
0.122110733040065 0.118474576171119 1 1
-0.145748862360549 -0.141452092909293 1 1
-0.120936008700511 -0.117767058913473 1 1
-0.0454538219978292 -0.044312777671036 1 1
0.0778146877611872 0.0758191497821559 1 1
0.017810122811229 0.0176648588114245 1 1
-0.125441051222019 -0.121414547112079 1 1
0.0232276341147726 0.0224276730728428 1 1
-0.0610199564688265 -0.0607973658589005 1 1
-0.120245094887688 -0.117132190550257 1 1
0.0533978929864251 0.0519866508059831 1 1
0.0152730434290562 0.0154718108120577 1 1
0.10204433775756 0.100370870904129 1 1
-0.138863614075267 -0.134619690827353 1 1
0.0300479549308328 0.028826940398485 1 1
-0.00543674728107334 -0.00553891764903351 1 1
0.0251730222009956 0.0242001955228505 1 1
0.0765120078765669 0.0745871229417064 1 1
-0.148545131323588 -0.144134599583784 1 1
-0.128661791835127 -0.124466385868012 1 1
0.0718434551729849 0.0700138771523189 1 1
0.0556241658471019 0.0552226971289212 1 1
-0.0299169429999939 -0.0285642554255582 1 1
-0.0321231054634351 -0.0318176781340485 1 1
-0.0158835195528374 -0.014652741713562 1 1
0.0345836690834399 0.0330684136646751 1 1
-0.169217602688671 -0.163312699843452 1 1
-0.0775423291917936 -0.0746971707113573 1 1
-0.202625082296144 -0.197377098995075 0 0
0.0452612436988822 0.0447138160586235 1 1
0.122271459557059 0.118974703778721 1 1
-0.0302788142883089 -0.0299648167185229 1 1
-0.0057896455861382 -0.00522655936568363 1 1
0.0426105477693892 0.04234663037567 1 1
-0.0571290945431342 -0.0542771395876904 1 1
0.0807321118309646 0.0773863197202874 1 1
0.108000588345688 0.104460700339165 1 1
0.183204378913807 0.176562843385501 1 1
0.0280636733481436 0.0273173374607897 1 1
-0.00345127917689643 -0.00240072758374373 1 1
0.0380550200215436 0.0374484975124217 1 1
-0.148500540026901 -0.14545189750285 1 1
0.0712529569528238 0.0699260045255066 1 1
0.0732981313305099 0.0711996964061006 1 1
0.116374695945409 0.113182284341456 1 1
-0.0571657528754906 -0.0557735174078072 1 1
-0.0531551782295287 -0.0517538610187299 1 1
-0.119592753472998 -0.115306362739775 1 1
0.105707815851946 0.102377026922546 1 1
0.140329980206002 0.136787065201421 1 1
0.0845296093824435 0.0824804183185965 1 1
-0.0402741656396462 -0.0395304199909789 1 1
0.086867833516492 0.0853961286813117 1 1
-0.0918971309771974 -0.0890073199488395 1 1
0.102396767906397 0.10009819655992 1 1
-0.0134267877106293 -0.0132257671374522 1 1
0.12463331542716 0.121277738842113 1 1
-0.0720495378830681 -0.0700634224304183 1 1
-0.0619803884874822 -0.06061525150519 1 1
0.0611250789859374 0.0592076441573528 1 1
0.144388401772515 0.14075018768597 1 1
0.0172786028944867 0.0161038453604005 1 1
0.153091282463857 0.147482860940363 1 1
0.0242099794740516 0.0236333956581281 1 1
-0.0332673162017769 -0.0313846203065394 1 1
0.0211161362773866 0.018781024587846 1 1
-0.170233390331111 -0.165412505626537 1 1
-0.0368173372898822 -0.0360534812150405 1 1
-0.00710436417335697 -0.00666541536199405 1 1
-0.0230950958550331 -0.0231963669119705 1 1
0.129908641773391 0.126330035636501 1 1
-0.065634856969377 -0.0635957850597146 1 1
-0.0790066139596819 -0.0766073106505948 1 1
0.0242345513808071 0.0236763756264017 1 1
-0.0714869892617304 -0.0697777656749724 1 1
-0.00895874827039591 -0.00890061027716108 1 1
-0.0129018443292848 -0.0131764939569008 1 1
0.0640112177932245 0.062398240499687 1 1
-0.0717244447855757 -0.069504637923507 1 1
0.056140356277709 0.054435305618598 1 1
0.0485710757260499 0.0474158958824634 1 1
-0.0120515509592268 -0.0116734201779685 1 1
-0.0541973032273766 -0.0532598718006513 1 1
-0.0894738810834497 -0.0868844035900678 1 1
0.0299663315672106 0.030037693029706 1 1
-0.000167480311080569 0.000250230421770905 1 1
-0.13905374827331 -0.134760367129939 1 1
0.187786673524406 0.182030036040046 1 1
0.17964697409373 0.174410171353409 0 1
-0.141325761636241 -0.13883006624236 1 1
-0.129244398614658 -0.127876937509194 1 1
-0.0839733458711002 -0.0824171067255444 1 1
0.124160188635446 0.121116834718296 1 1
-0.0105864293018192 -0.00908446473181015 1 1
-0.0746871383023927 -0.0734969255635802 1 1
0.195467271933401 0.189845225696974 0 0
-0.151995916380649 -0.148562246306071 1 1
0.00421727427923861 0.00400722281959523 1 1
-0.178902859414286 -0.174086552335598 0 0
0.021689448014455 0.0209589686734281 1 1
-0.108321329645902 -0.104999389429599 1 1
-0.140750327831456 -0.137133303140631 1 1
0.172487895976708 0.167691155621345 1 1
-0.0704385844358932 -0.0687854616651507 1 1
0.0165760740170566 0.0152258310052659 1 1
0.00291337091020442 0.00389411799840168 1 1
0.113516239784164 0.110230739102676 1 1
-0.0092751922919137 -0.00851136863040317 1 1
0.02967638022038 0.0295335766161093 1 1
0.0677531100695617 0.0658259841414207 1 1
0.045989364323193 0.0450290337187214 1 1
0.0662858530355462 0.0644700609064828 1 1
0.104995127491048 0.101263870701887 1 1
-0.0522195393497905 -0.0499589702247971 1 1
-0.0939626258103129 -0.0908042363532889 1 1
-0.0316456949092107 -0.0303980907103936 1 1
-0.000923479897823635 -0.000436490405996421 1 1
0.0147772295358695 0.0159362596846294 1 1
-0.0131364209152447 -0.013936954530263 1 1
0.00815948867384904 0.00744072767120984 1 1
0.0232227429160692 0.0236104099135485 1 1
-0.145174392514578 -0.141335407791403 1 1
0.00300547806598716 0.00127879246540238 1 1
-0.132251306092808 -0.128260353928801 1 1
0.00174897642525208 0.00154762055938459 1 1
-0.0390631305331535 -0.0377853805124726 1 1
0.121236983965436 0.11805979334335 1 1
-0.0322518723988967 -0.0320019386754336 1 1
-0.0117755553672411 -0.00978153919851509 1 1
0.0293314710487928 0.028794568512156 1 1
-0.0697398096255274 -0.0682938992371081 1 1
0.133463155912536 0.128767068024454 1 1
0.0799778932817656 0.0782358509451015 1 1
0.0405939718737099 0.0407752457984463 1 1
-0.0619136584039566 -0.0590124774642723 1 1
-0.104760086543473 -0.101861027524287 1 1
0.0990441188834353 0.0961599515835654 1 1
0.188463104154727 0.183275559415676 1 1
0.150566095740844 0.145735384636288 1 1
0.00384559196495594 0.00374318766064471 1 1
-0.0338629249617075 -0.0329194736453694 1 1
0.0718242568339979 0.0701864968543211 1 1
-0.0682634855231027 -0.0664629676734941 1 1
-0.00195082964807481 -0.000836254886744946 1 1
0.0514366762823042 0.0502613085085565 1 1
-0.0983138974138024 -0.0956637370481244 1 1
-0.000458215815041662 0.000277879768765015 1 1
0.133654074138232 0.129396652638135 1 1
-0.147364980521339 -0.143963060565594 1 1
0.13973005612185 0.135624928573188 1 1
-0.0439466279382163 -0.0426417250052987 1 1
0.173869123825849 0.168825628118965 1 1
-0.059475065020092 -0.057805063488706 1 1
-0.0371820150994709 -0.035523552320339 1 1
0.0475870606422314 0.0449634215762167 1 1
-0.0438964724500363 -0.0425805187479413 1 1
0.0209737557370777 0.0206781628915143 1 1
-0.0664653484994442 -0.064540395033905 1 1
-0.0737723461179218 -0.0707324071384053 1 1
0.0660673584394731 0.0643911775531422 1 1
0.0328867878336027 0.0319180821022951 1 1
0.203661905415314 0.199001324874959 0 0
0.0498615436465475 0.0481835086435439 1 1
0.0576646679046995 0.0557148014434864 1 1
-0.0432385736152963 -0.0420006417094391 1 1
0.0633312090219844 0.0614693922435258 1 1
-0.0112865065136132 -0.0108468130372836 1 1
-0.0334484538040171 -0.033242844551743 1 1
-0.0198685065520883 -0.0187632657377265 1 1
-0.0414038847812429 -0.0392495115721193 1 1
0.242666085187465 0.234243842828982 0 0
0.0285935675261211 0.0288692853850077 1 1
0.0555647138919858 0.0534628258882641 1 1
0.00416746374821804 0.00436098151557435 1 1
0.0751649847194863 0.0740961036355453 1 1
-0.16180919834943 -0.157769258936164 1 1
0.0845773046423578 0.0817792673251015 1 1
0.0149985105243215 0.0153652641165847 1 1
-0.0341216000347244 -0.0328342634349994 1 1
-0.111115229243176 -0.107614698716211 1 1
0.120100304241182 0.116592918636012 1 1
0.0616288171076903 0.061002483546907 1 1
-0.151719585743321 -0.146538600575769 1 1
0.0502196234441248 0.0487322271510451 1 1
-0.0217780656324009 -0.0208183203646165 1 1
-0.0268254696916766 -0.0256946197223193 1 1
0.0308325420688901 0.0278451681318651 1 1
0.0148966462724388 0.0130933893256554 1 1
-0.0425249272288678 -0.0404521538209127 1 1
-0.0884955050607574 -0.0868738162901134 1 1
-0.0144473664896162 -0.0131849143749039 1 1
0.024575584519565 0.0252351520118053 1 1
-0.0853247654662598 -0.0833848851397659 1 1
-0.0208482029973737 -0.0205344632229242 1 1
0.163929241133006 0.159672974211552 1 1
0.118759706903059 0.115815908851756 1 1
-0.0507383485197026 -0.0491275764468465 1 1
-0.0586020804541833 -0.0571674187343108 1 1
-0.142908382620826 -0.138547626512745 1 1
-0.149265600619211 -0.144319070054227 1 1
0.0119545248926687 0.0103955430995264 1 1
0.00613009252493266 0.00631112051221552 1 1
0.0310035209403958 0.0293157003917089 1 1
-0.0167631338835311 -0.0170322440887665 1 1
0.0791219132418524 0.0755345734156051 1 1
0.0631340114579015 0.0601800961261357 1 1
-0.137188946410545 -0.133557182387627 1 1
-0.000257520465158614 -0.00117656267114665 1 1
-0.076334199376599 -0.0736764462700207 1 1
0.0158527674663097 0.0155713857397318 1 1
-0.02717851314007 -0.0286099717204241 1 1
-0.0222862919710401 -0.0212403816193248 1 1
0.0418444240610591 0.0412519926500426 1 1
0.0923660165446139 0.0893612593679149 1 1
0.0503265557991321 0.0470940571471599 1 1
0.0824668115625865 0.0792598052946929 1 1
0.132215207818335 0.129392638068401 1 1
-0.011027659332121 -0.0118571650305431 1 1
0.0194663922209582 0.0194745799424712 1 1
-0.0334107302210656 -0.0332046828217145 1 1
0.170430348872816 0.164858676940449 1 1
-0.00299794667832443 -0.000968654445378243 1 1
-0.0673791167444138 -0.0650564635631153 1 1
0.03491099822744 0.0342625703613287 1 1
0.133351790722584 0.129636603164643 1 1
0.0144054267223741 0.0135369766281079 1 1
0.00428209570199223 0.00495251747135444 1 1
0.000213212235342746 0.000662751216756827 1 1
-0.0852888832702657 -0.0823275294610097 1 1
0.00652686861476117 0.00758144709261519 1 1
-0.0772545281578739 -0.0747811563034213 1 1
0.0384400443506281 0.0374136093839817 1 1
-0.180190660294953 -0.174346974363547 0 1
0.0202298289837246 0.0200359761643617 1 1
0.0642984879469267 0.0622375552341498 1 1
0.0936295134686345 0.0903439159961196 1 1
-0.0470083168137517 -0.0459271295977804 1 1
0.102482055363705 0.098718933365062 1 1
0.0696050603902504 0.0674813180652682 1 1
0.0361944312379444 0.0344489356684842 1 1
-0.0268821379568321 -0.0253638570376724 1 1
0.089845094459591 0.0878351480746466 1 1
0.0807370500728628 0.0789748764986704 1 1
-0.0294414626714207 -0.028515321397342 1 1
-0.0192532029574186 -0.0182544898719528 1 1
-0.0279680157846182 -0.0279148407934247 1 1
-0.0520752330034722 -0.05110767033311 1 1
0.0479796040468291 0.0465113464086811 1 1
-0.0160424542097769 -0.0155199228608056 1 1
-0.15271455277373 -0.14795617176167 1 1
0.037185570206366 0.0369174087995912 1 1
0.0650935314772245 0.0627000684117178 1 1
0.153419002190125 0.148788667347765 1 1
-0.0633753748453915 -0.0629288271946223 1 1
0.0246448590152647 0.0242750514996269 1 1
0.0867438640221805 0.0850424000064316 1 1
0.0569806768618405 0.0555076219158149 1 1
0.162307133519423 0.156264864470973 1 1
-0.00474872414243026 -0.00433735682973823 1 1
0.0336420156966556 0.0323391411487763 1 1
0.0508719993173684 0.0504668507983168 1 1
0.0761236769905237 0.0739378906577925 1 1
0.000672343266725262 0.00174089867097837 1 1
-0.0460555621423854 -0.045647965230728 1 1
0.100162721339147 0.097754591960872 1 1
0.0324452128469566 0.0303573921563543 1 1
-0.0116149039640595 -0.0124403320436634 1 1
0.0718555054606759 0.0698021595856507 1 1
-0.0295965038745759 -0.0295901488724735 1 1
-0.0180476858382077 -0.0169844141037208 1 1
0.0879110210978983 0.0852926691484074 1 1
0.0124341670741588 0.0111950733344485 1 1
0.0866126683211108 0.0857608977796917 1 1
-0.0128473436551652 -0.0125976672064504 1 1
-0.00198490494689867 -0.00221368304740593 1 1
-0.00380397496853854 -0.00353977942380883 1 1
-0.141476290526425 -0.137046689354672 1 1
-0.0370677991211481 -0.0357434868180138 1 1
0.0120047848052016 0.0125241390572992 1 1
-0.00601698528334571 -0.00566265554066188 1 1
0.0912111498695275 0.0876615269716837 1 1
0.321741870247286 0.311913824917844 0 0
0.011390657092136 0.0122468168906166 1 1
0.107281149705505 0.104589220062638 1 1
0.107814654416913 0.104438244881763 1 1
-0.0328758681490298 -0.0313253813410332 1 1
0.0388372983898909 0.0381150252675381 1 1
-0.103526446464941 -0.101124450540196 1 1
0.0624731601776913 0.0614711919209959 1 1
0.0540524787599007 0.0541216133078125 1 1
-0.0240985333293696 -0.0232197306289698 1 1
-0.120589757786539 -0.117002017614243 1 1
-0.0500416340527709 -0.0493709804791868 1 1
-0.0931366870487859 -0.0903369867747828 1 1
-0.0483768172009377 -0.0469235561605401 1 1
-0.0389612361648263 -0.0375157781867722 1 1
-0.0312433208965784 -0.0304440362898178 1 1
0.0923228018901611 0.0908443785973119 1 1
-0.157617334514229 -0.152448527581883 1 1
0.0167384733285817 0.0161013326869472 1 1
-0.149896922664298 -0.14579527267389 1 1
0.0963840198250125 0.0926295506946914 1 1
-0.0937253671439024 -0.091429514974579 1 1
0.0483763301699573 0.0473148253916432 1 1
-0.041549546667442 -0.0399191960343709 1 1
0.0786738745736972 0.0759298359130008 1 1
0.0195892144639779 0.0197851770577113 1 1
-0.0134655190505785 -0.0134085113983219 1 1
0.0755809510356367 0.0735499907190327 1 1
0.0303660078482694 0.0301160382819337 1 1
-0.00214406852816135 -0.00331164295994793 1 1
-0.0649776602323198 -0.06367887098379 1 1
0.0130125476741264 0.0130363381410005 1 1
-0.0743544979176697 -0.0716137336463499 1 1
-0.0374654415901793 -0.0368688925508471 1 1
0.0165499274116219 0.0158297346939063 1 1
-0.00756861875523853 -0.00778625038497769 1 1
-0.0657336996687276 -0.0640135881066007 1 1
0.0919618242663265 0.0895880192246597 1 1
0.00103871945605333 0.00173570409618669 1 1
0.157100712733795 0.151957221233819 1 1
0.0227211034670997 0.0216666395821247 1 1
-0.0281915844332865 -0.0266026984277228 1 1
0.0592559247802876 0.0560354670618417 1 1
-0.129461770828723 -0.125774406956557 1 1
-0.0425123846989131 -0.0418936410346143 1 1
0.000679604150533919 -0.000167521358553135 1 1
0.0084494687038114 0.00822702415533441 1 1
-0.0110569199300709 -0.0102976004122144 1 1
-0.0104097135310149 -0.0109453249954533 1 1
0.155325033794765 0.148345223298919 1 1
-0.0339037601464683 -0.0326247721616234 1 1
-0.105835442593889 -0.102907750078099 1 1
-0.0995069411390633 -0.0973106246690714 1 1
-0.104354001024563 -0.100820417624912 1 1
0.00339428135005403 0.00361698059941761 1 1
-0.0202876246962542 -0.0200466954317958 1 1
-0.0103766304923268 -0.00975940787484624 1 1
0.00996385535609039 0.00955887271852859 1 1
0.0681517458563478 0.0668143850671705 1 1
-0.116816649755917 -0.113079090692183 1 1
0.138461248901058 0.134119013752885 1 1
0.0617886796178927 0.0610845342444419 1 1
-0.0505985687734302 -0.0489578538092578 1 1
0.086525544463919 0.083288868159883 1 1
0.109341672347098 0.105757020925145 1 1
0.0499853703506017 0.0492897895798331 1 1
0.235274037727584 0.227678111507401 0 0
0.0403554862002293 0.0407368982776275 1 1
0.0818979200305714 0.0794868283796658 1 1
-0.128229509641021 -0.124304011169191 1 1
0.0406747531205828 0.0398055408823825 1 1
0.0965524991279378 0.0941419613168653 1 1
-0.0441114977708016 -0.0419505895251372 1 1
-0.195984772335196 -0.189959338511598 0 0
0.103129138541291 0.100356866998653 1 1
0.0759599670281326 0.074017305386962 1 1
0.160606513064868 0.156700116810807 1 1
0.0208262032668199 0.0207234510274578 1 1
0.0413931113804314 0.0403446608682034 1 1
-0.0647282893850305 -0.0607325167305595 1 1
-0.0458330620125398 -0.043373294566818 1 1
-0.0354207191362087 -0.0347179616287362 1 1
0.0733553731541175 0.0710576640777628 1 1
0.0676420596865498 0.0661961927555225 1 1
0.0505707179250723 0.0500475794135919 1 1
0.265263599505906 0.257262136968128 0 0
-0.0327335460055031 -0.0315756389099226 1 1
-0.0742322797244116 -0.071868003695583 1 1
-0.0122050631777914 -0.0116541351611636 1 1
-0.0831781155058886 -0.0807298814049738 1 1
-0.0416783365023845 -0.0394092242544891 1 1
0.0541120825008567 0.0527710473549045 1 1
-0.00584043404456795 -0.00584254915460211 1 1
-0.0703375296095353 -0.0686650748266264 1 1
0.005008416833054 0.00212830493753045 1 1
-0.0577208146922719 -0.0579471038402618 1 1
0.0632839154038541 0.0614003409918758 1 1
-0.0591394452319037 -0.0572201715846123 1 1
0.133968695094259 0.13074983269797 1 1
0.0065315866600495 0.00681855245231799 1 1
0.100628840891491 0.0957003579011614 1 1
0.00590023819194912 0.00582623269337448 1 1
0.0775071593199467 0.0757563120557937 1 1
-0.0536061047452277 -0.0525654957396731 1 1
0.0885681718853508 0.0851163666466291 1 1
0.129437913566671 0.125022354840089 1 1
-0.147651540764797 -0.1430543116908 1 1
-0.110656667846905 -0.106879786602011 1 1
0.0264344170842508 0.0247258054897812 1 1
-0.119251150747236 -0.115785989078569 1 1
-0.141305792181552 -0.136351055205645 1 1
-0.0469397104318188 -0.0456077351416874 1 1
0.00430704899758451 0.00462166014774048 1 1
0.137994871007323 0.133062438613396 1 1
-0.250139954691132 -0.243101680951788 0 0
0.109651613180324 0.106171807394928 1 1
0.0450609035091959 0.0444690729076486 1 1
-0.0164482035393162 -0.0159823044762363 1 1
0.000665719827361193 0.000257170691547221 1 1
-0.154634725443198 -0.150094424829418 1 1
-0.0164844855052967 -0.0160449928075805 1 1
0.00494888627672068 0.00366721397673997 1 1
0.0398481183832413 0.0388854431283082 1 1
0.0869379262402344 0.0839298144199331 1 1
-0.0946719751331057 -0.0918060239323246 1 1
0.0159899035619765 0.0160456231505487 1 1
-0.124973954911396 -0.121234143013208 1 1
-0.0647110162818874 -0.0629145981505552 1 1
-0.109015567960716 -0.105530854554718 1 1
-0.230984499160736 -0.223802347332021 1 1
0.0246581758792085 0.0245702602583254 1 1
0.120660761089501 0.116732566798797 1 1
-0.0404589056747276 -0.039285577078104 1 1
-0.0323034828290769 -0.0314742419758489 1 1
0.200666290146414 0.194680574141119 0 0
-0.0438934370014663 -0.0430777350693251 1 1
-0.102647600213569 -0.0999873992279271 1 1
-0.0175314604316428 -0.0162156212308816 1 1
-0.00327888432805504 -0.00557492486425718 1 1
0.0355241573777408 0.0347438218693064 1 1
-0.0747254290758552 -0.0718902006026546 1 1
0.0811965879307692 0.07900039581882 1 1
0.12086370971737 0.117719121252451 1 1
0.0838944892846753 0.0816432431946812 1 1
0.0569055849716743 0.0550454319236086 1 1
-0.0618199150367675 -0.0595534062720114 1 1
-0.094125970890708 -0.0921056446366061 1 1
0.0863583158703204 0.0830094594605569 1 1
-0.0203548469632984 -0.0197043643288894 1 1
0.0424600484609624 0.0412277463698792 1 1
-0.124353286572908 -0.121089059223138 1 1
-0.0768647390169978 -0.0752699679920877 1 1
0.0197208667271388 0.0200391478704646 1 1
-0.00890907805919635 -0.00890953828965267 1 1
0.0163856133905788 0.0150745659408432 1 1
-0.0586090724822917 -0.0576140332010066 1 1
-0.0285282924412985 -0.0273202379077903 1 1
0.0955618494643847 0.0924940158717563 1 1
-0.257143636320845 -0.25022805075188 0 0
-0.0014236311686589 -0.000887302890933668 1 1
-0.0209199699910622 -0.020155873931032 1 1
0.0666922162703055 0.0633603324908962 1 1
0.0411013609379928 0.0410565983000039 1 1
-0.126721222448922 -0.123463581663209 1 1
0.150797960923234 0.146329183470169 1 1
0.0458758703953763 0.0442698916383326 1 1
-0.053441931387441 -0.0487135194470464 1 1
0.195940496951791 0.18985153931354 1 1
0.000384649539391121 0.00104038381195882 1 1
-0.0237376864034541 -0.0227711312694144 1 1
-0.0167523921434585 -0.017580499631198 1 1
0.0583321858595276 0.0553381911847788 1 1
-0.0807225049205908 -0.0775284426640471 1 1
-0.0709350571873641 -0.0680985731977829 1 1
-0.0209865940761223 -0.018522313220135 1 1
-0.081774742981753 -0.0795043996937869 1 1
0.00716532709194386 0.00762132240448858 1 1
-0.000929813072693152 0.00202900325603865 1 1
0.0880416854602669 0.0856017250790197 1 1
0.05640572949387 0.055251602887087 1 1
-0.116228610984049 -0.112668170594526 1 1
0.109777333137545 0.106713526823969 1 1
0.0743037943998868 0.0722886128631703 1 1
0.0583951559942981 0.0551711404239702 1 1
0.0636242582690649 0.0616436158464309 1 1
0.0243812038022183 0.0233804003943358 1 1
0.0528166701436064 0.0514293655502756 1 1
-0.22575559953508 -0.219918964200549 0 0
0.162596151547677 0.157212208905783 1 1
0.118057595797299 0.115046047824122 1 1
-0.0648013463812887 -0.0630589631122924 1 1
0.177990528565649 0.173754221962835 1 1
-0.0294016198696015 -0.0285492651196825 1 1
0.108490315583376 0.105461026229385 1 1
0.0712101374695707 0.0696370689473217 1 1
0.210436931582662 0.204606155073791 0 0
-0.00747193408041754 -0.00716930398181564 1 1
0.0624698752736408 0.0633810683655417 1 1
0.0643238991519339 0.0623632789014289 1 1
0.0184694016133659 0.018516129844416 1 1
0.161403659631278 0.156104054110724 1 1
-0.00496823205623944 -0.0047457520687107 1 1
0.169039098677192 0.164489890909962 1 1
-0.135550737738956 -0.130517005051032 1 1
-0.0334632774329851 -0.0326234342164995 1 1
-0.0388858428050815 -0.0381179560093113 1 1
-0.0320252844415866 -0.0301224582572777 1 1
0.0696171595335976 0.0672880850732432 1 1
-0.0624972260801291 -0.0610624203682514 1 1
-0.00175980881515635 -0.00151638450682459 1 1
-0.169697544297313 -0.164654742940839 1 1
0.0291402987912771 0.0289078257093269 1 1
0.0849438224650986 0.0831318046160012 1 1
-0.0770064475897946 -0.0740846056324137 1 1
0.0330351848223988 0.0314866681557513 1 1
-0.00404346611167095 -0.00436353750884474 1 1
-0.00315725210545507 -0.00318786471619971 1 1
-0.101623445917502 -0.0995533960558448 1 1
-0.102265598905438 -0.0994956757951019 1 1
0.13593448169728 0.13351172611591 1 1
0.106084995739512 0.102550970030591 1 1
-0.0446728781300341 -0.0435118064412118 1 1
-0.0309581378310967 -0.0303712869895724 1 1
-0.00901446126431526 -0.00913638673035327 1 1
0.0351493961410397 0.0329098788598138 1 1
0.0987223258290695 0.0955563942400864 1 1
-0.0797888326388541 -0.0777954457543871 1 1
-0.0239737236037954 -0.0232173276608232 1 1
-0.0176155081617929 -0.0168285329007539 1 1
-0.172182039043295 -0.167117376602151 1 1
0.093659929559968 0.0913271591924482 1 1
0.0800929787387751 0.077436743711199 1 1
0.0794261391659721 0.0772241499249298 1 1
-0.0623441881718222 -0.0594907666663686 1 1
0.0590997618576089 0.0573099780405094 1 1
-0.0173122373341271 -0.0169973556050076 1 1
-0.0620126730510285 -0.0612269625027179 1 1
0.143707795532469 0.140440836520767 1 1
-0.0829809989479532 -0.0810689784179772 1 1
0.0746770471309401 0.0720755075550271 1 1
-0.00472017701061588 -0.00363880368729651 1 1
0.0526002902024406 0.0502551652490962 1 1
-0.0431677433565609 -0.0418394685150567 1 1
0.0948862490527301 0.0937515639648773 1 1
0.182482944822224 0.175444208911269 1 1
-0.143938234069823 -0.139284935654986 1 1
-0.162639430164852 -0.159099368000794 1 1
0.0789366438076973 0.0764080958594376 1 1
-0.0396051441853279 -0.0381246202251368 1 1
0.140838760370337 0.136972677624031 1 1
0.0502401944813308 0.0483202065306036 1 1
0.0594816351541263 0.0584094429915801 1 1
-0.0882293404987697 -0.0854556501307922 1 1
-0.0472960155342357 -0.0460697436250431 1 1
0.0566094913003702 0.0551509495406609 1 1
0.015437479742397 0.0148023216907121 1 1
0.0394755637346374 0.0373442977652263 1 1
0.0591277781914035 0.0564437565211776 1 1
0.142868297760401 0.137762062222878 1 1
0.0577612327967097 0.0547127916307771 1 1
0.0281849124117464 0.028229784474677 1 1
0.0470454937529252 0.0456220909888124 1 1
0.142200675413663 0.137730877464427 1 1
0.0323723174047582 0.0313233721682594 1 1
0.0969995199791674 0.094455442622392 1 1
0.0176859454550515 0.0173541878985908 1 1
-0.080545080982131 -0.0777597267277936 1 1
0.102457178757549 0.0990285533192751 1 1
0.198292998304337 0.19201597200394 0 0
-0.0742955560085565 -0.0718356142667086 1 1
-0.155393780922451 -0.150404173671062 1 1
-0.0931323675593413 -0.0908374558790065 1 1
0.122211779344704 0.118409795325764 1 1
-0.0416473666036062 -0.0407180208405764 1 1
-0.00671340991949308 -0.00643915319185989 1 1
0.0280869627644021 0.027650687181908 1 1
-0.00992086572725745 -0.0104969176544859 1 1
0.107097084782202 0.103638614644796 1 1
0.02314826565162 0.020896435676607 1 1
0.0432650283251756 0.0419064558455482 1 1
-0.0185972191363513 -0.017446069126965 1 1
0.182534600802601 0.177671968522297 1 1
0.152150305299208 0.147850679862067 1 1
-0.0133836288751067 -0.0125482069468974 1 1
0.028297009219383 0.0275924420369467 1 1
-0.0258177587357596 -0.0243184965554684 1 1
-0.0217268082352754 -0.0214858787664639 1 1
-0.0527870108226183 -0.051099063127953 1 1
0.0622475208458227 0.060056546708846 1 1
-0.13690061058783 -0.132986249426232 1 1
-0.0013328387428907 -0.00172571596584972 1 1
0.176706111143393 0.170033478083183 1 1
-0.000739444851912156 0.000359448564976622 1 1
-0.00540979407668411 -0.00548951263245225 1 1
0.035524213862222 0.0352935212286711 1 1
0.0303644825070245 0.029627516488563 1 1
-0.0377788907979489 -0.0361735087266635 1 1
-0.0423199350746304 -0.0414163551393033 1 1
0.070878041819574 0.0684206514095387 1 1
-0.101951854091264 -0.0998701117417985 1 1
-0.0235421919511732 -0.0224466861800899 1 1
-0.0849974531777847 -0.0826906888475667 1 1
-0.0477059015567493 -0.0463263150861372 1 1
-0.0952212339247285 -0.092473485621704 1 1
0.0603031048780649 0.0589288715045166 1 1
0.0152147591087462 0.0147157230489273 1 1
0.150894405195947 0.147964201976538 1 1
-0.0777163781466195 -0.074631572295832 1 1
0.0422961983440468 0.0416475127465165 1 1
0.0285259155765803 0.0283468210598104 1 1
-0.101465507049595 -0.0987154312895285 1 1
0.208191457714849 0.201798891108622 0 0
0.0292059503792701 0.0283571551692274 1 1
0.101559699661781 0.0977114612699235 1 1
0.0168806146156354 0.0156581204914139 1 1
-0.0425304981256781 -0.0419533270010423 1 1
-0.0891295084422467 -0.0863959927354457 1 1
-0.0664316029434599 -0.0634911240313554 1 1
0.0482630000961665 0.0472043909271288 1 1
-0.0596266463795455 -0.0578774005809765 1 1
-0.0818030126548332 -0.0790724487138507 1 1
0.0205791282341179 0.0210757773286613 1 1
-0.0311968175836763 -0.0314530743204445 1 1
-0.0491343085700774 -0.047307008241531 1 1
-0.104512056935703 -0.100145545243161 1 1
0.137637041560047 0.133844297966586 1 1
0.0115608556566174 0.0116454821423131 1 1
-0.0193303174454508 -0.0172372965560624 1 1
0.0712730218803361 0.0693271530027507 1 1
-0.0432695158297769 -0.0413190415365383 1 1
0.0618634097012504 0.0603228144085501 1 1
-0.0803990484794227 -0.0775449486854528 1 1
0.133001851442275 0.128903255532128 1 1
-0.0531475869742087 -0.0521006465961052 1 1
0.110590875913455 0.106917244574855 1 1
0.00476350213643857 0.00474053578994568 1 1
-0.164441917719325 -0.159931745155885 1 1
0.0835987120135055 0.0821558866474834 1 1
-0.0676722902980329 -0.066073910145716 1 1
-0.015724460854744 -0.0151252626080006 1 1
-0.14424932426725 -0.140406816285863 1 1
0.0257758747547605 0.0269654596313265 1 1
-0.0930465658695129 -0.0902871211590877 1 1
0.146924571710329 0.142970752458922 1 1
-0.00190964806828687 -0.00216124593631205 1 1
-0.00530905771512705 -0.00470057568661597 1 1
-0.0133919582777602 -0.0132623445113105 1 1
0.0196697178614657 0.0186658289360777 1 1
-0.058930534409552 -0.0570665518923615 1 1
-0.033001411865957 -0.0327273654717657 1 1
-0.0299617346086822 -0.029218527978909 1 1
0.0281391482888982 0.0259680017333662 1 1
-0.23855205350504 -0.232678657847434 0 0
0.0632507153255226 0.0596712191365354 1 1
0.084289277817906 0.0817794891658242 1 1
-0.0155090729402542 -0.0144686659379654 1 1
0.0923289798083717 0.0898023366840405 1 1
0.0572980602044942 0.0562054253153256 1 1
-0.0583992528227428 -0.0563399418228583 1 1
-0.0980580008448905 -0.0945166581794237 1 1
-0.0782352960195662 -0.0752873944373432 1 1
0.106149399824226 0.102738497557487 1 1
-0.0164901347315896 -0.0166191579365845 1 1
0.201000448068423 0.195759037096922 0 0
-0.0683689189351283 -0.0647871700138723 1 1
0.0780142017004406 0.0762546536574907 1 1
0.148587835016573 0.14402252992348 1 1
-0.0597119247118215 -0.05779439784229 1 1
0.142520244341145 0.138213307002636 1 1
-0.0299570315713124 -0.0296515978461219 1 1
0.0207170434223321 0.0201453878916122 1 1
0.0899125272468935 0.087499279513269 1 1
0.0327924250497763 0.0318159755958956 1 1
-0.0391965865711367 -0.0384056129581284 1 1
0.030372548602762 0.0293490725283677 1 1
0.0288985818535717 0.0278850226858638 1 1
0.0453354955219095 0.0441290832718961 1 1
0.199687558528835 0.193795628954365 0 0
0.0430989359039329 0.0418693284815998 1 1
0.00986700362186909 0.00877944013106592 1 1
-0.0862679855846726 -0.0836929056289446 1 1
-0.0422120726536703 -0.0420770423645144 1 1
-0.0807032946035436 -0.0783969619401836 1 1
0.0373125171748911 0.0363531240280664 1 1
0.00826324639008925 0.00796709105959157 1 1
0.0753674858322867 0.0718731208451218 1 1
-0.0819158231741911 -0.0785765052437871 1 1
-0.119962410248125 -0.114803695285411 1 1
-0.0866831404720881 -0.0842237076478533 1 1
0.00266341168782529 0.00278961900140569 1 1
-0.233753224126378 -0.226187435431288 0 0
-0.00223575620308063 -0.00155381979730772 1 1
0.0357276939827217 0.0336394039175341 1 1
-0.088247668218046 -0.0859056898536 1 1
-0.0861758555320238 -0.0827845166734565 1 1
0.0266554692880345 0.0256959053340378 1 1
0.0933028791747784 0.0904319042377669 1 1
0.127471756589604 0.123657011069352 1 1
0.0968221659716157 0.0950685312764199 1 1
-0.12331007752718 -0.119738268646504 1 1
0.118268359730222 0.115517035566379 1 1
0.0573193273302581 0.0577318959220328 1 1
0.00667654876770432 0.00638589381107607 1 1
0.0656359030457064 0.0639820043731589 1 1
-0.0862480879774874 -0.0843626928261569 1 1
-0.140565468903385 -0.136572530517923 1 1
0.00887121959342058 0.00835475429088343 1 1
-0.00310974294749172 -0.00184781291595759 1 1
-0.0222780776356336 -0.0209789506953448 1 1
0.00551134806564903 0.00487609341235202 1 1
0.0732265892711733 0.070617009660464 1 1
0.048289689544946 0.0487273313161232 1 1
-0.104863790693729 -0.101489895412622 1 1
0.0378879728533769 0.03564506363423 1 1
-0.0731269029223029 -0.0714422471067086 1 1
0.0911239124399541 0.0903785583125078 1 1
-0.0825555549726332 -0.0797618310287085 1 1
0.0205668679358333 0.0205650281427072 1 1
-0.0127715751994299 -0.0116136727615788 1 1
-0.0746271515849346 -0.0730817706912048 1 1
0.124404220530863 0.119288552719496 1 1
-0.106092005280111 -0.103389061925385 1 1
0.0277271881608948 0.0276504096251638 1 1
0.133627152452307 0.12955274019964 1 1
-0.0158335454082202 -0.0150819600801181 1 1
-4.32395450003682e-06 0.000221999548768578 1 1
-0.0569289975999695 -0.0558997895297145 1 1
-0.101117904966811 -0.0985309121281252 1 1
0.00969787396730409 0.00977612444138312 1 1
-0.118444899802619 -0.116308878167318 1 1
-0.11553499309693 -0.111698436889044 1 1
0.022007424311716 0.0212675107618275 1 1
-0.0209411261611413 -0.0201903936331391 1 1
0.0365650017013652 0.0358966472471199 1 1
0.148684780942617 0.145656057932702 1 1
-0.0921394196687048 -0.0897351351649579 1 1
0.0394810752877426 0.038448972472367 1 1
-0.0592753162284116 -0.0572184304090521 1 1
-0.15245431201814 -0.147460129883937 1 1
0.0236884899456284 0.0229880182544494 1 1
-0.0154886102850419 -0.016804927878907 1 1
-0.11796660710903 -0.114009775871358 1 1
-0.0023467630402662 -0.00204515852298268 1 1
0.105128812789757 0.102953660374259 1 1
0.112886088235837 0.109276684056265 1 1
-0.0804079411525132 -0.0778606763012769 1 1
0.0218354703981365 0.0213969529584769 1 1
0.0309118209478131 0.0291095250403799 1 1
0.0644362432218057 0.0619458228803516 1 1
-0.144761503494218 -0.140688134207541 1 1
-0.0476855118289444 -0.0463946629439304 1 1
-0.0991366800497925 -0.0967046067141312 1 1
-0.0951593143496125 -0.0926306591173296 1 1
-0.0588113407988276 -0.0566905672847797 1 1
0.1189920153462 0.115765199300144 1 1
0.115040511666574 0.111257148695093 1 1
0.0133509811495991 0.0128525705266604 1 1
-0.0201741376175519 -0.0199780887531592 1 1
-0.0888939927242243 -0.0863229573645834 1 1
0.123821776466839 0.120311809169245 1 1
-0.0942273556224543 -0.092155460241354 1 1
-0.10329105269711 -0.100731022929566 1 1
0.0903403431738252 0.0875280778294339 1 1
0.0387738403049668 0.0380426602378587 1 1
-0.00071770398061973 -0.00125425020104757 1 1
-0.0497255467588259 -0.0477191441368258 1 1
0.108124508514891 0.103636067034224 1 1
0.05377034021589 0.0525760726148657 1 1
-0.0304827591854904 -0.0294906066474577 1 1
0.0629427689745396 0.0613841673751015 1 1
0.0250401828879484 0.0241354866058437 1 1
0.0721972594009941 0.0708119095276763 1 1
0.0734080362269015 0.0715456969714293 1 1
-0.00658889170937691 -0.00673800235465623 1 1
0.153433236261233 0.148931037067551 1 1
-0.114583572163839 -0.11139254877918 1 1
0.0294814839896421 0.028873412672884 1 1
-0.0898149772248463 -0.0866477428856751 1 1
-0.0149776381004762 -0.0140282085662385 1 1
-0.0371155213678896 -0.0361342434739267 1 1
0.0652052113985215 0.0640413317134911 1 1
0.0910653100805701 0.0888636047108251 1 1
-0.112163477970887 -0.108659083124778 1 1
0.00390924617731541 0.00427064787046545 1 1
0.0773488575547094 0.0754148599300002 1 1
-0.0227270869863355 -0.0235880247974267 1 1
0.0961591119124175 0.0925534698499225 1 1
0.0461384169915401 0.045526888776258 1 1
0.0382425262813735 0.0363630849348647 1 1
0.061918950334958 0.0607153251643759 1 1
0.00338387785915972 0.00309801284203064 1 1
-0.0345309235497248 -0.0332498976009909 1 1
-0.13137152746252 -0.127437394734646 1 1
-0.0296937766269403 -0.0289552995251656 1 1
0.0434606326423748 0.0422987615386081 1 1
-0.106987595468627 -0.104804490730734 1 1
0.0414410077434162 0.0398035625938957 1 1
0.0633228164408914 0.0607861898947852 1 1
-0.0498973948833712 -0.0487185334365183 1 1
0.014403689436697 0.0144648125570329 1 1
0.112755842826143 0.10964411962906 1 1
3.89505942857468e-05 -0.000124325230524742 1 1
-0.0808434111878909 -0.078644959877977 1 1
0.00028329468886869 0.000431751184566678 1 1
-0.0567837091101195 -0.0547096433247941 1 1
-0.082954583105123 -0.0811222372749441 1 1
-0.0151372937251569 -0.0150433213390821 1 1
0.0530187352329403 0.0516057702268004 1 1
-0.185368546612853 -0.179581411146863 0 0
0.124238989768265 0.1202166511983 1 1
0.0565422713480674 0.0551469043329486 1 1
0.0825215789087162 0.0799736237336261 1 1
0.00239224540789188 0.00190347868383751 1 1
0.0830231909944395 0.0801910925042051 1 1
-0.24185505371794 -0.234394837553029 0 0
-0.159847046378655 -0.155793471049228 1 1
-0.105496375398258 -0.10234615866151 1 1
0.113507341964018 0.108556749480356 1 1
-0.0512294256001532 -0.0506997570417427 1 1
-0.0139332844753383 -0.0132670667078716 1 1
0.140535252377957 0.137861805861068 1 1
-0.0324401382778881 -0.0312170138763581 1 1
0.0857454331877568 0.0820821153793491 1 1
0.126301205203174 0.123663284298967 1 1
-0.0261734232039147 -0.0244461147749358 1 1
-0.0536633549245085 -0.0515239292947708 1 1
0.111475720993103 0.107344196880694 1 1
0.0913795389735917 0.0891437394609596 1 1
-0.0114550634339383 -0.0105438961278537 1 1
0.0215667335728239 0.021274215084242 1 1
0.113482925864357 0.109971927067437 1 1
0.0127521752319883 0.0135919794129219 1 1
-0.0237454603318454 -0.0223797873572065 1 1
-0.0959793206619065 -0.0933263530961727 1 1
0.0710130965374874 0.0681162269722543 1 1
-0.0118406532344785 -0.0110060540207719 1 1
-0.128100761351289 -0.124506218686417 1 1
0.0490516970671821 0.0470816230367474 1 1
0.00289490478580367 0.00284416933419923 1 1
-0.224128645496578 -0.216246630744416 0 0
0.0262230007342515 0.0258864725162625 1 1
-0.0528514256098416 -0.0511685882638129 1 1
0.0364611075378696 0.035793099126045 1 1
-0.000603496496714115 -0.000389496521452013 1 1
0.0220644822276774 0.0211967950483058 1 1
0.19047694584113 0.184539797821192 0 0
-0.189170518754115 -0.184464666117481 1 1
-0.0516202234562479 -0.0512423290596464 1 1
0.0860978878352711 0.0833121897653401 1 1
-0.0111396017628675 -0.0109487037436258 1 1
-0.0821046002259894 -0.078910757498017 1 1
-0.0673017583293239 -0.0652872728122562 1 1
-0.0578942724739118 -0.0560961719242575 1 1
0.0395859052563918 0.0385021021081585 1 1
-0.0364892770061398 -0.0344501444492724 1 1
0.0419183194278205 0.0408917541934512 1 1
-0.00195187178805348 -0.00128231182511839 1 1
-0.0156108729676979 -0.0153582832693792 1 1
0.0839836887726051 0.081125774982526 1 1
0.0963933759292224 0.0934775841387638 1 1
-0.0538787939923418 -0.0525012291535994 1 1
-0.00611824803215352 -0.00516137600762548 1 1
-0.0560605989144853 -0.0544089836144031 1 1
-0.000113922370245158 -0.000451827080214166 1 1
-0.130718160663032 -0.12807390736313 1 1
0.0421210999129134 0.0407752367317746 1 1
0.102415736286937 0.0994836654658149 1 1
-0.0196692444744396 -0.0172034669441889 1 1
0.00525326682944999 0.00450434516146386 1 1
0.0611774012292176 0.0593973146328792 1 1
0.00286624642615122 0.00327010643629223 1 1
-0.0440986437436475 -0.0438068193958787 1 1
0.15642271663191 0.151686669523937 1 1
0.0683856354756086 0.0645620189365153 1 1
-0.00198056012467655 -0.00323383102137637 1 1
-0.00830136322710234 -0.00885224347499879 1 1
0.0477723295421227 0.0467980501095217 1 1
0.118327204687004 0.114705537434119 1 1
-0.014942572639043 -0.0138428466703011 1 1
-0.0259599040745397 -0.0253314546707943 1 1
0.0769889288366861 0.0737776182596238 1 1
0.028346774740422 0.0294915768155443 1 1
-0.174491973568713 -0.169699532690818 1 1
-0.0744085615797677 -0.0728649530932437 1 1
-0.157210232186242 -0.152048469539499 1 1
0.133645033046086 0.130113557966773 1 1
0.0709063124246866 0.068765579695226 1 1
-0.0465634167402284 -0.0447773687807229 1 1
0.0825836126513115 0.0808838538789231 1 1
0.188323248699219 0.182091506225312 0 0
[truncated: 24,626 more chars]
