# Supplementary material for: Bias caused by sampling error in meta-analysis with small sample sizes
Source: PLoS One. 2018 Sep 13;13(9):e0204056. doi: 10.1371/journal.pone.0204056 (PMC6136825; doi:10.1371/journal.pone.0204056)
Supplement: S4 File — (ZIP) [file pone.0204056.s004.zip › results N = 20 theta = 0 tau = 0 sz = 30-50.txt]

"cohen.dl.theta" "hedges.dl.theta" "cohen.dl.cp" "hedges.dl.cp"
0.00817984099608126 0.00789415191913746 1 1
-0.0781936564875238 -0.0775802152714407 1 1
0.0119499374394864 0.0118617514892588 1 1
0.0856780148810129 0.0839844621213512 1 1
0.1225368933971 0.120243877770716 1 1
-0.00433595440000727 -0.00430476107320191 1 1
-0.0767176440688061 -0.0752344976882938 1 1
0.0524606637907969 0.0502230917285898 1 1
-0.0785648302002892 -0.0772809141571009 1 1
0.044983755287203 0.0440763879714513 1 1
0.0055483611240433 0.00563330362247574 1 1
-0.103235756952351 -0.101743763770076 1 1
0.0237367000992884 0.0237930515491481 1 1
0.0950472431062274 0.0930228300668448 1 1
-0.040156125766087 -0.0395862097426896 1 1
-0.170098860096355 -0.166074195572511 0 0
0.111562854069906 0.109932207881217 1 1
0.0752912083894204 0.0740249783488452 1 1
-0.0974956962884742 -0.0955282567595297 1 1
0.0692416574295281 0.0665513790736721 1 1
-0.0110669301991883 -0.0111596590584694 1 1
0.0402363670906365 0.0395140475396383 1 1
0.0149635616622957 0.0151720019808726 1 1
0.108886556079641 0.106573490075362 1 1
0.0165064913773687 0.0163027321559587 1 1
-0.0028904668742872 -0.00287082323724264 1 1
-0.11204264419861 -0.109724787344238 1 1
-0.0243620622412342 -0.0236038206911652 1 1
-0.0172459494035996 -0.0174246738584576 1 1
0.164846590989307 0.161585752322971 0 0
-0.0684319923197492 -0.0673561004616744 1 1
0.109807099639774 0.108049311595996 1 1
0.0674372503645665 0.0667690373216113 1 1
0.0144221218217435 0.0145743834509889 1 1
-0.0503926526622941 -0.0498147791715692 1 1
-0.0541575694803334 -0.0531024978396485 1 1
0.0848692562975763 0.0832378070351552 1 1
-0.0428787566544423 -0.0414867907753903 1 1
0.0128166283750028 0.0125405219680437 1 1
0.0146391712425399 0.0138495299123869 1 1
-0.0451953162050175 -0.0435992683590401 1 1
-0.151317977502723 -0.148223468647712 0 0
-0.100884124471573 -0.0985468457718272 1 1
-0.0131337583791906 -0.0132188480713267 1 1
0.00284072102012518 0.00279453737932499 1 1
-0.137479760673124 -0.1350259068009 1 1
-0.0562486111507886 -0.0550330830799733 1 1
-0.0757983940400164 -0.0742759187523149 1 1
-0.0637171463804088 -0.0626990141751363 1 1
-0.170572819134178 -0.167239302570552 1 1
0.116701092975293 0.114050883564663 1 1
0.0699695053325141 0.0684224902523501 1 1
-0.0383622101502318 -0.0376651610175293 1 1
-0.0467776639614064 -0.0461339035151945 1 1
-0.100991055093361 -0.0984786428514246 1 1
0.0856952598098816 0.0841014614957218 1 1
0.0363846238882372 0.0356410288751908 1 1
-0.102530054903708 -0.100137507462044 1 1
-0.120210950246118 -0.118856832666947 1 1
-0.0563588991677246 -0.0546916729761417 1 1
-0.0560177517648484 -0.054798305830836 1 1
0.00617099793456463 0.00664307333293705 1 1
0.0613806556505015 0.0600490415434656 1 1
0.00613054481791633 0.00616392504408505 1 1
0.0457183679608346 0.0447753335392968 1 1
0.0288494680003045 0.0284890324291537 1 1
0.0504537443988421 0.0491761446192789 1 1
-0.0144127469763335 -0.0134639722933252 1 1
0.0794218687109987 0.0784406426039509 1 1
-0.10969033332696 -0.107694469671868 1 1
-0.0420866117390317 -0.0415113729804709 1 1
0.0482964062825877 0.0474915512392285 1 1
-0.0184121842679905 -0.0184585420287144 1 1
0.100095379761564 0.0983519610379315 1 1
0.11460773971014 0.11255517829569 1 1
0.0265338413451182 0.0263019489880353 1 1
0.105283120835533 0.103869266694074 1 1
0.160694215352045 0.159287241406354 0 0
0.0781082677123453 0.0762151896523293 1 1
0.0477324838695039 0.0467329015529499 1 1
0.108402545101467 0.106232923144005 1 1
-0.00257378649170696 -0.00252622201991525 1 1
0.0599725033439757 0.059580570786335 1 1
0.00255389752718309 0.00248590399993778 1 1
-0.156322730104474 -0.153083762830933 0 0
0.123587789880893 0.121942241714821 1 1
-0.0160864244711785 -0.0158032712434005 1 1
0.126703745897038 0.124315094713412 1 1
-0.0272382876204336 -0.0270750259662165 1 1
-0.0305200802624759 -0.0299572189109329 1 1
-0.0184164292639213 -0.0180059752349211 1 1
0.0174018143435745 0.0170155524289229 1 1
0.0186567084597981 0.0184061187444183 1 1
0.0391205213928197 0.0383365618424248 1 1
-0.100995785799366 -0.0983087482407572 1 1
0.109166023380241 0.107062378030725 1 1
0.0235449520969774 0.0231127305217587 1 1
-0.101206527253613 -0.0992583425510467 1 1
-0.0601849579440563 -0.0591002858240224 1 1
0.045563712043755 0.0448179139429451 1 1
0.0132383048334897 0.0129373323723551 1 1
-0.0944634356511063 -0.0927849146711339 1 1
-0.0512779072832529 -0.0494423521026033 1 1
0.137802254396669 0.135669442925601 1 1
-0.0174489606550471 -0.0171466462950602 1 1
-0.014694121482635 -0.0148942995697405 1 1
-0.0103529399358693 -0.010041520812327 1 1
0.0470510832193185 0.0461119383724133 1 1
0.0903822249275395 0.0887782701986113 1 1
0.0293548581879989 0.02876842024861 1 1
-0.0128664325297169 -0.0140341559976107 1 1
-0.0677589925110101 -0.0659412922440693 1 1
-0.0599398771332638 -0.0582857876564253 1 1
0.0129222245952198 0.0129772782292788 1 1
0.0733034562138014 0.0716463804176747 1 1
0.015435006844306 0.0150573859707554 1 1
-0.0219276313194825 -0.0220528232760973 1 1
-0.00944791010336934 -0.00939347271311301 1 1
0.0420603895826925 0.0418205070660246 1 1
-0.0172039574462507 -0.0179542107397315 1 1
-0.0120893258342382 -0.0120981758003952 1 1
-0.0366564680390517 -0.035745599441093 1 1
0.0163643993415468 0.016054412015326 1 1
0.0220411165353059 0.0222315994533272 1 1
0.0575157967165425 0.0568438244333649 1 1
-0.0544254998348468 -0.0533494941091676 1 1
0.0868622580874622 0.0857652662580599 1 1
0.0578416134191061 0.0568831435357633 1 1
0.0794595412947451 0.0780332499783429 1 1
-0.0126241734959867 -0.0122592160210101 1 1
-0.0534866445482947 -0.0520543475605637 1 1
-0.0548540698683395 -0.0541346662501927 1 1
-0.024992335427025 -0.0246929392071808 1 1
0.0289564972597347 0.0282646284297684 1 1
-0.0590613211408285 -0.0584536463321776 1 1
0.0003026793140523 0.000601419410982226 1 1
-0.0156261922089235 -0.0150565457611371 1 1
0.126524201075629 0.124250957459412 1 1
0.15445560434885 0.151563720032341 0 0
-0.106626118630532 -0.104666497742782 1 1
-0.0265133875070404 -0.0257095483913996 1 1
-0.0113821792559754 -0.0114910135296169 1 1
0.00931825388194871 0.009089907873553 1 1
0.033479428895898 0.0329259607505337 1 1
0.0845605752721226 0.0833215896951481 1 1
-0.114744618388705 -0.11265010650563 1 1
0.0270988469526138 0.0263313342720646 1 1
0.0582630856317472 0.0570449681272624 1 1
-0.00519320347202193 -0.00557062633845113 1 1
0.0223244749399552 0.0212212839990634 1 1
0.0280372672656876 0.028303605931629 1 1
0.00966319378951244 0.00924526455831068 1 1
0.0243549763473539 0.0237960599857212 1 1
0.0296924937298251 0.0298406922324084 1 1
-0.0139372018149895 -0.0134977044261845 1 1
-0.0123451896592963 -0.0123799209016901 1 1
0.0819060878395755 0.0803499268074219 1 1
0.0324265311702932 0.0319643994772408 1 1
-0.0391465078042712 -0.0391699890340558 1 1
0.0211133643739907 0.0206155396621336 1 1
0.0429910760122546 0.0422207829039867 1 1
-0.0113163838055522 -0.0116301013790156 1 1
0.0979918752432394 0.0963247341197821 1 1
-0.0581468039703311 -0.0571458182959716 1 1
-0.179105570166033 -0.175914714656021 0 0
0.0758456534901487 0.0744970496655092 1 1
-0.000119022912250494 0.000912205607305129 1 1
0.0345167738951758 0.0337568233117691 1 1
0.0441185620975333 0.0438242257443294 1 1
0.0422102080897716 0.0415382633056504 1 1
-0.131769610727863 -0.129055491794769 1 1
0.0581475109703252 0.0571463738547387 1 1
0.0141728055412743 0.0140556533268053 1 1
-0.0155793420200506 -0.0151329506063563 1 1
-0.00626471049651514 -0.00620885514464434 1 1
-0.0995838508589862 -0.0968735016057565 1 1
0.0787111118840574 0.0770560228837044 1 1
0.134438658399104 0.132297515279872 1 1
0.0156152891721026 0.0157059844810092 1 1
-0.0693761007817813 -0.0679596087519843 1 1
-0.00481701759293076 -0.00448230742135287 1 1
0.0287335975238838 0.0284311988555507 1 1
-0.0951876364811588 -0.0930191944146316 1 1
0.164438493758919 0.160794018164597 0 0
-0.0135949777105414 -0.0141678668441174 1 1
0.0142782519313074 0.0138254256735013 1 1
0.074302642751458 0.0729137940349895 1 1
-0.115774850218091 -0.113548863984685 1 1
0.0825087732564318 0.0804519301362378 1 1
0.0241780109334264 0.0241766994989786 1 1
-0.0573124174793654 -0.0560993907982819 1 1
-0.1143774259853 -0.112383201831763 1 1
0.182552223851283 0.177869986236357 0 0
0.145132005560347 0.142387631236295 0 0
-0.0156983672605173 -0.0151827041704002 1 1
-0.0149233579903518 -0.014377995952645 1 1
-0.0568984781690016 -0.0557009289769348 1 1
-0.00368718090268717 -0.00380711805927784 1 1
-0.0511699483061865 -0.0503462709298865 1 1
-0.0121511266058792 -0.011998012810379 1 1
0.113007128224992 0.111146119325955 1 1
-0.00359559670059586 -0.00347057215888261 1 1
0.0363337879909116 0.0359522758907518 1 1
-0.0348630497138386 -0.0335831448487687 1 1
-0.0634366711268348 -0.0628926434106651 1 1
-0.04175973749098 -0.0412613441566006 1 1
0.0195828675200852 0.0188814001372966 1 1
0.0963879992791127 0.094472025116133 1 1
0.091203250364761 0.0901082978575847 1 1
0.0790508130153704 0.0778423176412259 1 1
0.0604890884869522 0.0596654558334632 1 1
0.0274048320093098 0.0269380115352838 1 1
0.0501987922557119 0.0492811130657915 1 1
-0.0147646334950155 -0.0141593516571645 1 1
0.0289569883835619 0.0285267263160399 1 1
0.032410661840419 0.0316583025226916 1 1
0.103278737987729 0.101640062764921 1 1
0.132233422710741 0.129822518508918 1 1
-0.0216744766131584 -0.0211069244961205 1 1
0.060549456270619 0.0596568701580053 1 1
0.0291785491482997 0.0282708554676289 1 1
0.0440755290851093 0.0434966782695608 1 1
0.082329668672575 0.0807887966581686 1 1
0.00293952595352465 0.0029026531454334 1 1
-0.0176461059243964 -0.0172695002155772 1 1
0.0769185912158516 0.0751328418952213 1 1
-0.05211791533206 -0.0504871266611196 1 1
0.000800359654742559 0.000940309052374521 1 1
0.0321545995968882 0.0318163933815601 1 1
0.0350337615371926 0.0349223308962442 1 1
0.0768709866632941 0.0746198589039988 1 1
0.0790681046928433 0.0780718077806209 1 1
0.0229717466246014 0.0225367213857735 1 1
-0.0286867338626161 -0.0278664115967568 1 1
-0.0309593060298255 -0.0303304003415839 1 1
-0.0555685303093598 -0.0548864816210453 1 1
0.0437793398492214 0.0432405739754874 1 1
0.0884303131919291 0.0868334323849198 1 1
-0.0607986541560222 -0.0593315690990206 1 1
0.107748889943991 0.105650447705523 1 1
-0.0171545187171884 -0.0172915967519186 1 1
0.0545127632663714 0.0536385873419171 1 1
-0.143401742605718 -0.140706907752256 0 0
-0.0098825957993979 -0.00965915339014503 1 1
0.0286402367751603 0.0281594623002258 1 1
0.0726070715450651 0.0709557026100894 1 1
0.0299332750190776 0.0294433446043812 1 1
0.0857956349088294 0.0839459530771829 1 1
-0.0469330684578646 -0.0469343794389052 1 1
-0.0780919863034233 -0.0767471455418101 1 1
-0.0142118637677105 -0.0132628207236318 1 1
-0.000642203008320541 -0.000719631535825119 1 1
0.0321035945417634 0.0323170668553528 1 1
-0.0763998008272829 -0.0752154164045135 1 1
-0.038945935569486 -0.0385291717968636 1 1
0.00890758631149008 0.00856128342181609 1 1
0.0528703151974785 0.0516579388718468 1 1
0.0949239830189739 0.093761304417496 1 1
-0.0811236599324977 -0.0796741669861318 1 1
0.0565156691859969 0.0549893707517021 1 1
0.0439713505928132 0.0434856055543792 1 1
-0.15505300116913 -0.152300134048228 0 0
-0.0453986352682509 -0.0448094442226318 1 1
-0.148044995554154 -0.145417063577756 0 0
0.0180325919066962 0.0174377828405743 1 1
0.00759575272478114 0.00769410438091186 1 1
-0.140126725126504 -0.137845496444882 1 1
0.037106077205085 0.0365932043016771 1 1
-0.0574779101105239 -0.0565464100458025 1 1
0.107885686542045 0.106139149826183 1 1
0.028737264141661 0.0280854872077173 1 1
0.142060838152637 0.139465996263483 1 1
0.00651375073443149 0.0061900504494348 1 1
0.0565222197094361 0.0555984050516329 1 1
-0.0166328729853263 -0.0155268921532718 1 1
0.00156416649422247 0.00156778676073025 1 1
0.0165790136849104 0.0164250934351771 1 1
0.0448388220219546 0.0439548701004741 1 1
0.00871762550258964 0.00832509542746697 1 1
-0.027187352851333 -0.0265158217472676 1 1
-0.0175459012605402 -0.0168464189011591 1 1
-0.0243837510736632 -0.0231393471006548 1 1
0.0291834775800911 0.0288642036397503 1 1
0.147550745171008 0.144331507370295 1 1
-0.0515731030473866 -0.0507358949418066 1 1
-0.0316939607931127 -0.030688143406549 1 1
0.0749279093421272 0.073167494172714 1 1
-0.0289516711272672 -0.0277737440361316 1 1
0.0818048138613837 0.0801908087447914 1 1
-0.0258530288867165 -0.0262511232573286 1 1
0.102265859721393 0.100305065389683 1 1
0.0415858139098112 0.0403762372702619 1 1
-0.145672887470407 -0.143376265639888 0 0
-0.0156463230981373 -0.0153097153739714 1 1
0.0806922378698812 0.0792658434373155 1 1
-0.000850365422395323 -0.000313158964740411 1 1
0.042345561320788 0.0423815312444042 1 1
0.0624883467915545 0.0614375966409415 1 1
0.0615305338350327 0.0601279607833233 1 1
0.0272371909923044 0.0270992745164957 1 1
0.0284640126358658 0.0279560741945614 1 1
-0.0706987007957467 -0.0692258830578162 1 1
-0.0501342570185892 -0.0493743473309988 1 1
-0.0492650979128962 -0.0477885886688484 1 1
0.00358340647488883 0.0033894796225275 1 1
0.0662048753021352 0.0659129766625326 1 1
-0.0791416558240074 -0.0775644224151951 1 1
0.0194423477495701 0.0192212234155333 1 1
-0.0559315712713049 -0.0557040439134909 1 1
-0.00766345323016732 -0.00678301581389352 1 1
-0.0578363990069998 -0.0568214693715822 1 1
0.00569608491377305 0.00567000418856982 1 1
0.0499923831337394 0.047945215034302 1 1
0.0720855839973363 0.0700914425260284 1 1
-0.140550378243931 -0.13838876895997 1 1
-0.0527544079765233 -0.0519189797694937 1 1
-0.0657824301616786 -0.0646953801178481 1 1
0.0123437897998909 0.012287913521145 1 1
0.0481980123713831 0.0479941457802083 1 1
-0.0681850582858964 -0.0668795587173457 1 1
0.0103261132376445 0.0101097555377669 1 1
-0.0372253478862337 -0.0365333456532086 1 1
-0.104019311069667 -0.102031138167487 1 1
-0.0121639772516878 -0.0120730003494229 1 1
0.0335381419494377 0.0326335575207267 1 1
0.0461628550378185 0.0455957244619595 1 1
0.0689851299875607 0.0674572328930431 1 1
-0.00802316942873941 -0.00748402948537939 1 1
0.0807172635040754 0.079370313951829 1 1
0.0180988440876144 0.0176896066068165 1 1
-0.0467011893589717 -0.0458595499909434 1 1
0.0241099330203328 0.0232899941141154 1 1
0.0493869214266785 0.0481499979748388 1 1
-0.0688547837642798 -0.0665770847565373 1 1
-0.0587006285690031 -0.0568868573828931 1 1
0.0132464038513721 0.0125681136280391 1 1
0.109950041493639 0.10859686737539 1 1
-0.0276076101901288 -0.0273056892729549 1 1
0.0905684390619236 0.0888952356512539 1 1
-0.0632637684892278 -0.062032985180191 1 1
-0.0861986806057394 -0.0849779543229894 1 1
0.137604343013219 0.134369643836958 1 1
0.099498573874733 0.0976020277260233 1 1
-0.00917005788264282 -0.00908291408499558 1 1
0.00804386889904425 0.0081121370563507 1 1
0.105442647616663 0.103368543008184 1 1
-0.0716743499982133 -0.0704795017089542 1 1
-0.0447737937933421 -0.0440251038305403 1 1
0.128796693349586 0.126204905492182 1 1
0.0455613880732995 0.0445271683042962 1 1
-0.142958686655265 -0.140460304038559 0 0
0.0277112719890873 0.0270620308569075 1 1
0.00853494096312772 0.00859744184823327 1 1
-0.154281397059892 -0.151680883266487 0 0
0.128627437300632 0.126734980040441 1 1
-0.0576816876640448 -0.0568358126542238 1 1
0.0555514370176362 0.0547735968407877 1 1
0.0128381440175114 0.0123950971487609 1 1
0.0948853063423912 0.0929625091019975 1 1
0.0445821156166379 0.0436457101032883 1 1
-0.0257438166102009 -0.0252609669584807 1 1
0.0569197419583406 0.0561955415491079 1 1
-0.094606832569463 -0.0927971082378303 1 1
-0.05683292855565 -0.0553455034651069 1 1
-0.137152180752233 -0.134706735550443 1 1
0.163485984694456 0.160000002970735 0 0
-0.122030459146365 -0.119779924902372 1 1
-0.113219542166099 -0.11104758534158 1 1
0.11923007987474 0.11673223312325 1 1
-0.0173351146531027 -0.0170140816419333 1 1
-0.245872314658469 -0.240973066320937 0 0
-0.022914982860992 -0.0225395865059599 1 1
-0.0929331624878983 -0.0911049027738307 1 1
-0.00596506490128489 -0.00557909047780895 1 1
-0.0518126275734292 -0.0511281537534642 1 1
0.0360549578995197 0.0352179520156598 1 1
0.0249392888740208 0.0239663882644779 1 1
-0.00108735987957337 -0.00160312135832887 1 1
0.0828745887294962 0.0813383707235499 1 1
0.0812011065511449 0.0806452858296579 1 1
0.0899096667042368 0.0882069316449073 1 1
0.0207929769150732 0.0206616254713612 1 1
-0.00661635556111579 -0.0057643270346458 1 1
-0.097269596104048 -0.0964850199373975 1 1
0.076393414398157 0.0747135558618426 1 1
0.191401663354725 0.188504189522099 0 0
0.0871805053712023 0.0853734982082948 1 1
-0.201880836042462 -0.198343882369553 0 0
0.0706635935763913 0.0693914144814231 1 1
-0.0396408405799234 -0.0388806026247081 1 1
-0.0296380247361564 -0.0295023615394833 1 1
-0.106531307161368 -0.104177015096695 1 1
0.00955218024014454 0.00938510819887426 1 1
-0.0542714707271108 -0.0522583031564574 1 1
0.104066460319191 0.102195504915677 1 1
-0.00471686958480486 -0.00485610218863861 1 1
0.0236365750701901 0.0234648044733948 1 1
0.0702549534665294 0.0693878681781976 1 1
-0.00673561117901932 -0.00573569677290357 1 1
0.142287927389751 0.139710826117189 1 1
0.134313300022476 0.131911368336232 1 1
0.142403706021308 0.138908299106486 1 1
0.0751672371713948 0.0743714637387019 1 1
0.134849542389479 0.131471490836549 1 1
-0.00890805454295571 -0.00885932227139352 1 1
-0.0169942826279103 -0.0160729910307342 1 1
0.110264996258839 0.107860987185115 1 1
-0.0964209930385716 -0.0944183028265222 1 1
-0.0991155484758747 -0.0971100960093541 1 1
0.103029434616754 0.100336207362043 1 1
-0.0147699378144013 -0.0147977737838901 1 1
0.0217133156401059 0.0217783989886786 1 1
0.0821710972193162 0.0798662379326365 1 1
0.0400620825045571 0.0395674490570857 1 1
0.0220542551762941 0.0217306696990429 1 1
0.0829365541862044 0.0815622192323034 1 1
-0.00848679340129603 -0.00825895327068072 1 1
0.0804500806510615 0.0788705638118028 1 1
-0.00859801393314957 -0.00814719858187021 1 1
0.110188241867895 0.108162366734387 1 1
0.116959213870414 0.114419242050111 1 1
0.0367048070468802 0.0361441984461608 1 1
-0.0300949534822432 -0.0292923006287167 1 1
0.100393359926675 0.0983668930091889 1 1
-0.10216515780076 -0.101190907614251 1 1
-0.0374041650439099 -0.0352040290889374 1 1
0.00599819049991474 0.00629133463540408 1 1
-0.0210617526534384 -0.0203539267826406 1 1
0.0227773099612373 0.0220149692414352 1 1
0.143222817345964 0.140627789567367 0 0
-0.0162695714797753 -0.015830228661252 1 1
-0.00139162430356929 -0.00138474277847541 1 1
0.0364915569010929 0.0351842138191024 1 1
0.0609187925439836 0.0597516053581904 1 1
0.062398911954686 0.0609969012659929 1 1
0.0151886149271067 0.0147001868878237 1 1
0.112987680354068 0.110617790944506 1 1
0.0408671111859907 0.0398953821501746 1 1
-0.142512785629212 -0.139915246235713 1 1
0.0659644981150247 0.0646397666608378 1 1
0.120292224716387 0.11809709586949 1 1
-0.0456974638518688 -0.0450016114713571 1 1
-0.107983291148856 -0.105438283240654 1 1
-0.00138912076398002 -0.00164189212247879 1 1
-0.013504922371849 -0.0132577355233581 1 1
-0.0231128253965528 -0.0227891063697282 1 1
-0.14257060226009 -0.139446512189275 1 1
0.0253096131239103 0.024864107896812 1 1
-0.0330777579947154 -0.0323088686168899 1 1
0.00175640282197119 0.00200290229386326 1 1
0.0458361641319834 0.0450033252100217 1 1
0.116865636021715 0.11476301900222 1 1
0.0182625771709875 0.018510531686354 1 1
0.0503445838123265 0.0487355188590934 1 1
-0.0258509751096675 -0.0244781607011 1 1
-0.0505865774661048 -0.048656335306931 1 1
0.0650416096165067 0.0641383585310215 1 1
0.0460917009349305 0.0452422665337034 1 1
0.07796316731047 0.0762151954103951 1 1
-0.0525301431967572 -0.0510218838756488 1 1
0.0438757610263511 0.0431798951042219 1 1
-0.0360128654889325 -0.0351205555029725 1 1
0.0810635271487623 0.0794992692906639 1 1
-0.0891282735767815 -0.0877832457191409 1 1
0.0124836315015145 0.0127892204335201 1 1
-0.0281716024726286 -0.0272243984440605 1 1
0.0238425633052553 0.0233585210343733 1 1
0.039583726850306 0.0391107546228688 1 1
0.160536946683839 0.157561848568602 0 0
-0.0161047816563967 -0.0155741499181155 1 1
0.0973883447279015 0.0949512968768972 1 1
0.045929728789852 0.0460086379228894 1 1
-0.00537499185807397 -0.00559418954863214 1 1
0.045830376655538 0.0456202162796798 1 1
-0.0632931663688891 -0.0624064579055556 1 1
0.0135729125420154 0.0131475458482141 1 1
0.054354488801526 0.0529234865019285 1 1
-0.0827556706718364 -0.0801650298078511 1 1
0.03995072660503 0.0394032179054147 1 1
-0.0234541943808399 -0.0229737105344298 1 1
0.07344477658515 0.0721963034060603 1 1
0.0702352112576382 0.0690551699020182 1 1
0.0341093198646378 0.0328104677820901 1 1
0.106718037172927 0.104849389696033 1 1
0.0331958040560401 0.0330311448639772 1 1
-0.014361326389019 -0.0142669203872405 1 1
0.0316742904176207 0.0306419203622853 1 1
-0.0299054460508039 -0.0288997820475012 1 1
-0.105448690452608 -0.103665721226603 1 1
0.176678583570857 0.173489680148946 0 0
-0.0901891126427385 -0.0884991064860327 1 1
0.00305097860594389 0.00217927294313349 1 1
0.00453494825471068 0.00425648347156146 1 1
-0.0925003543799458 -0.090739289036511 1 1
0.0868473199764038 0.0852706464269139 1 1
-0.00381523209820306 -0.00372485795359102 1 1
0.032400133248443 0.0319353301980973 1 1
0.0343113012917228 0.0333693357099154 1 1
0.0671049560614857 0.0661555647648193 1 1
0.0802966218743466 0.0792282295903991 1 1
0.0203020879087929 0.0201433195564311 1 1
-0.0910966134701034 -0.0894740109231581 1 1
-0.0670521041382595 -0.0659762279766653 1 1
0.156871466371888 0.154292550703177 0 0
-0.0103372695563488 -0.00985176057104108 1 1
-0.032234969969761 -0.0316527994770529 1 1
0.0338710471127164 0.0331757069153316 1 1
-0.123142519499272 -0.119846377438919 1 1
0.0610749443438474 0.0601925798327549 1 1
-0.0477989898563949 -0.0470003827768827 1 1
-0.150283717510358 -0.147231119786084 1 1
0.0617387466273264 0.0604175153920374 1 1
0.0294096642427389 0.0303922235670264 1 1
-0.0776709693248332 -0.0764647793101237 1 1
0.0492533737720616 0.0487235500017311 1 1
-0.0628050502647945 -0.0619699095694265 1 1
0.205407109898951 0.201563227738938 0 0
0.0622704231926124 0.0615288581067377 1 1
-0.0852240054220631 -0.0836514441901793 1 1
0.121538512839851 0.119254358265921 1 1
-0.0657030398604942 -0.0648102892939417 1 1
-0.103260074522794 -0.101542465128451 1 1
0.0320878823147346 0.0316388762023663 1 1
0.0571230130736141 0.0560556210208712 1 1
0.0327759958344919 0.0320777758384669 1 1
-0.0570750369615754 -0.0560273247282087 1 1
-0.0485010013691654 -0.0477814653019515 1 1
-0.129499475443833 -0.126858667798785 1 1
0.0785503922676378 0.0771439779813099 1 1
-0.0958273657747537 -0.0936123357789607 1 1
0.0172875110524404 0.016007944820621 1 1
-0.0459467041997847 -0.0455276479628775 1 1
0.0422921361564939 0.0414842955448182 1 1
0.101020868774973 0.099577321928731 1 1
-0.00274545687611458 -0.00288020118114958 1 1
-0.0372079636186721 -0.0363868955563599 1 1
-0.0824992172327125 -0.081046626797814 1 1
-0.0705465357679973 -0.06920265818411 1 1
-0.084858805940563 -0.0822846188056021 1 1
0.0182516796190077 0.0178965018795994 1 1
-0.00160274951668047 -0.00191198623045133 1 1
-0.0226735764061024 -0.0223381066228359 1 1
0.0431513778357807 0.0421977742017014 1 1
0.0448862788914016 0.0441449784805798 1 1
-0.0753006606264587 -0.0738248637481293 1 1
0.0130012529223544 0.012516365345233 1 1
0.0311475800975058 0.0307717590694521 1 1
-0.0527208057864529 -0.051847986274721 1 1
0.226299962253186 0.22163919700699 0 0
0.015451765620214 0.0151153733001945 1 1
0.0102108228228504 0.00981321247947941 1 1
-0.0410179232263676 -0.0398294772022098 1 1
0.0134167691082876 0.013612406975109 1 1
-0.0457424533152581 -0.0450448847778905 1 1
0.0546688428209263 0.0535184028613631 1 1
0.0497069183413312 0.0479044536009411 1 1
-0.0978337440003264 -0.0960202287906251 1 1
-0.0963045426110532 -0.0947329222762533 1 1
-0.0032727803746997 -0.00246567749464318 1 1
0.0432715805565106 0.042648562283977 1 1
-0.0540204306011997 -0.0527107652657967 1 1
-0.0157495441352336 -0.0144607298531341 1 1
0.0875921203390644 0.0856293726631166 1 1
-0.0388136178354956 -0.0377079931025132 1 1
0.00423180700454193 0.00414679546866019 1 1
-0.00872403264843215 -0.0072838151148469 1 1
-0.0143989779465375 -0.01410644504352 1 1
0.0474176262598734 0.0468854304318341 1 1
-0.0625489310945337 -0.0601248252612906 1 1
-0.0419419433471305 -0.0410802905725021 1 1
-0.015427277089774 -0.0155513756093393 1 1
0.0219315497357801 0.0213489449570938 1 1
-0.0732364023387909 -0.071267366538019 1 1
-0.0760281495588234 -0.0749511540204922 1 1
0.0191589497584831 0.0189175263987431 1 1
-0.0616452395293076 -0.0604677801035705 1 1
-0.0851172791527941 -0.0835027296813314 1 1
0.00059363887861447 4.38002812997579e-05 1 1
-0.0850471598781922 -0.0829594535300241 1 1
0.157354455090814 0.154186023678757 0 0
0.00402484492098144 0.0037899140020613 1 1
0.136508437474265 0.134337029836353 1 1
0.0432551134523143 0.0423297601791236 1 1
-0.0807389638864983 -0.0804422512626278 1 1
-0.0310102425254557 -0.0305241259130385 1 1
0.0772724078899106 0.0757321228187463 1 1
0.00875628726539539 0.00862586685020437 1 1
-0.0330266843925011 -0.0323246618262536 1 1
-0.0229044071892438 -0.0227124505336792 1 1
0.0685371794199955 0.0674259379055757 1 1
-0.039755351905089 -0.0390427685806896 1 1
0.0562941014536656 0.0551918579914276 1 1
0.000564704788627416 0.00124456424469046 1 1
-0.0246178212440902 -0.024453071692041 1 1
0.142149490529366 0.139905472715487 1 1
-0.00576528516301328 -0.00562378764851081 1 1
0.0582206504314208 0.0569176256553208 1 1
0.0810209101793521 0.0787054593446331 1 1
0.0547901128949957 0.0534120051807922 1 1
-0.0234250388713923 -0.0228760623773468 1 1
-0.0208987644014229 -0.0201704549533716 1 1
0.0568268107735618 0.0562773615118069 1 1
-0.109450375712219 -0.107615405290343 1 1
0.0180070309006678 0.0176015003051132 1 1
0.14668404476201 0.144343547842488 0 0
-0.00857010210557311 -0.00835440889177731 1 1
0.221303354298115 0.217089976149574 0 0
0.0124616321173662 0.0121714156273743 1 1
-0.0249299680462948 -0.0235838126705778 1 1
-0.0574861353455149 -0.0556152202939583 1 1
-0.0644283177763244 -0.0630120666829338 1 1
-0.0167912018061375 -0.0165641218320212 1 1
0.0655956935687551 0.064267206021366 1 1
-0.0394568333719757 -0.0391069769298727 1 1
0.0180165272813931 0.0178561429186172 1 1
-0.195587694483029 -0.19172578527635 0 0
0.0239229805846093 0.023513025999941 1 1
0.00222058496695565 0.00195634550235053 1 1
-0.0630683592735926 -0.061757882851341 1 1
0.0167218368299054 0.0167078276577786 1 1
0.0700868510398278 0.0680437262138204 1 1
-0.00279872381459853 -0.0026432714608196 1 1
0.0510707066252464 0.0497277321156243 1 1
0.11618634469552 0.113801734093749 1 1
0.0600166294510712 0.0588070944529312 1 1
-0.0637796263875876 -0.062126507448454 1 1
-0.0258374316913764 -0.0251917847959895 1 1
-0.0346990272869185 -0.0338592643787694 1 1
-0.0102020350758496 -0.00993282283828341 1 1
-0.108597531573298 -0.10607819700268 1 1
0.0912987329589828 0.0892005034154427 1 1
0.0316247091992854 0.0307915684924487 1 1
0.0844288954823197 0.0825241743729354 1 1
-0.0921517773448651 -0.0904048637822885 1 1
-0.0318314990733017 -0.0311028154285127 1 1
-0.032879411583085 -0.0327765822793743 1 1
-0.0172012193649789 -0.0178203208174607 1 1
-0.123965213221878 -0.121657250116085 1 1
0.0935386693320349 0.0910828873801685 1 1
-0.00961171320208857 -0.00855888959004444 1 1
-0.0570022367642005 -0.0557132684889761 1 1
-0.0945016339765792 -0.0933482286565323 1 1
0.0447215286199826 0.0439512262653056 1 1
-0.00957628184038116 -0.00902274508183148 1 1
-0.0665473460275074 -0.0656723718365599 1 1
-0.0962512477762674 -0.0942807131646463 1 1
0.119939280941358 0.116861040785463 1 1
-0.0590221235281113 -0.0578785799454171 1 1
-0.0822766471485293 -0.0810919256226874 1 1
-0.028606074185964 -0.0274031346732458 1 1
0.0387063688746134 0.0381740715155847 1 1
-0.0829193777996294 -0.081108726765225 1 1
-0.0318819672536298 -0.0316312615206501 1 1
0.0897044564188061 0.0876934236957382 1 1
-0.0656038693487308 -0.0660537731688786 1 1
0.0813696515779046 0.0795273075132747 1 1
0.10086781087685 0.0985023438117746 1 1
0.131679937537332 0.129351228222568 1 1
-0.0819376517129968 -0.0807833010956213 1 1
-0.0338815442616856 -0.0332703862555982 1 1
-0.00373224349992886 -0.0036654373538225 1 1
0.0870635565377744 0.0855658802470453 1 1
0.225875855625044 0.221656752775652 0 0
-0.00365696566788884 -0.00334562237716928 1 1
0.031966782724734 0.031594637908222 1 1
-0.138481171963988 -0.135773578154511 0 1
-0.074206588526154 -0.0734283132527225 1 1
0.0649799869987629 0.0638180207124775 1 1
0.00530958188047198 0.0050719898303232 1 1
-0.0428344376373594 -0.0420883448099982 1 1
0.0354995177116541 0.0346349916402604 1 1
0.0879297776678882 0.0866123822661481 1 1
-0.0420789705608168 -0.0414022628418026 1 1
-0.0947606178522883 -0.0934563032921368 1 1
-0.188758565089839 -0.185839002109989 1 1
0.10750608659423 0.10550828585517 1 1
-0.151651062484488 -0.149915796803872 1 1
-0.0465262753911544 -0.0458307405899361 1 1
-0.126989134958563 -0.124113423860724 1 1
-0.139633636988636 -0.136936163019728 0 1
0.00502597372328393 0.00488844998346987 1 1
-0.039480545357139 -0.0385686288852079 1 1
0.0943965010182195 0.0927063208846827 1 1
-0.0720538630622128 -0.0708886112293308 1 1
-0.0778371038910272 -0.076136317150249 1 1
-0.0244449666063885 -0.0241663786250492 1 1
0.0211290037299155 0.0207703308326955 1 1
-0.0181054787186148 -0.0174866528227613 1 1
-0.00292636205910454 -0.00286745760253746 1 1
0.00263977322367121 0.00292241894789034 1 1
0.0240763523129527 0.0236970997306279 1 1
0.0409884258167429 0.0401967954922898 1 1
-0.00825544259984847 -0.00805002672936359 1 1
0.00825089599706022 0.00825244502892985 1 1
-0.126820657699236 -0.124047901827657 1 1
0.0290327003125091 0.0284196421327848 1 1
0.00783343010239491 0.00752117016364979 1 1
-0.0602616573250073 -0.0594858849655425 1 1
-0.103819031816203 -0.101493404297145 1 1
-0.075023434491681 -0.0739957488572836 1 1
-0.0269859765074077 -0.0267361950269214 1 1
0.0110073075103063 0.0101586207041216 1 1
0.0996324377421477 0.0980464543815558 1 1
-0.025307186580783 -0.0248445749834649 1 1
0.0817062562603248 0.0804254977676109 1 1
0.0971232615186616 0.0949900005492867 1 1
-0.0128726798017986 -0.0125152604145026 1 1
0.130625742795573 0.128362654247511 1 1
0.0785516338576532 0.0772176321788103 1 1
0.0284432392974104 0.027991007521608 1 1
-0.0185366886275224 -0.0190700324631039 1 1
0.0871953717755173 0.0859526522750514 1 1
0.0373928897220161 0.0366241516296531 1 1
0.00602838654907813 0.00605244064976133 1 1
-0.0720065529305232 -0.0703301140496237 1 1
0.0451374581078676 0.0434747195713063 1 1
0.045481549923302 0.0446718935261589 1 1
0.0241487263659359 0.0240856985052551 1 1
-0.0208054461787286 -0.0201758898124607 1 1
-0.00535133770481127 -0.00494344914002518 1 1
-0.0191711285159373 -0.018818952625217 1 1
-0.0182815961698014 -0.0182079388114716 1 1
-0.00949960865008199 -0.00917648413971116 1 1
0.0498519445868548 0.0488973350446653 1 1
0.0181139453456362 0.0180586014971067 1 1
0.0441113329151 0.0434688903463809 1 1
-0.00202734760310374 -0.00176124590405028 1 1
0.0261944605287279 0.0258108790158838 1 1
-0.0119753168416348 -0.0116560288343487 1 1
0.0527728274879912 0.0517182964755213 1 1
0.0469508587540744 0.045957401609657 1 1
0.132997884680597 0.130364036085391 1 1
0.0636348326846265 0.0630848959699591 1 1
-0.0262749474222263 -0.0259169026513613 1 1
0.00851375487735362 0.00837507000847279 1 1
0.0609261892054528 0.0591781577949011 1 1
-0.121568637044466 -0.119552859424761 1 1
0.0632380950409997 0.0623426296984882 1 1
-0.0676444909774615 -0.0666560905974832 1 1
-0.0686055245714852 -0.0671157256933003 1 1
0.00954416239100804 0.00943719167133226 1 1
0.114944608152776 0.11298654025971 1 1
-0.00713334262826056 -0.00694505305670561 1 1
-0.0329363744939687 -0.0326339138079426 1 1
-0.0269221646210163 -0.0265232600229224 1 1
0.0631333688148974 0.0618350922699883 1 1
-0.0553097996482252 -0.0543723853965392 1 1
-0.0136016552001321 -0.0129042971925768 1 1
-0.000417476151029787 -0.000243608036208002 1 1
0.00534878300398471 0.00497125415019869 1 1
0.0559692136471809 0.0543144003968941 1 1
-0.0795345845414354 -0.0777805734314038 1 1
-0.0608277810194205 -0.0596820039975852 1 1
-0.070253808046823 -0.0688796413555416 1 1
0.0119244332293375 0.0113310601257781 1 1
-0.0623314205633972 -0.0613989584177956 1 1
-0.131091392332149 -0.128564151335616 1 1
-0.0528887365492436 -0.0508694832555377 1 1
0.0695377824200935 0.0686385038177945 1 1
-0.106717416724704 -0.104576412066553 1 1
-0.00150816076518283 -0.00197373529469164 1 1
0.0264275504011989 0.0267538824911389 1 1
0.018006600351459 0.0178561804059065 1 1
-0.0305586247240628 -0.0295079576457132 1 1
0.0280283826568201 0.0273489483756117 1 1
0.0262502095860447 0.0257266574344058 1 1
-0.0836239876418387 -0.082297154294638 1 1
-0.022962421606828 -0.022598282410114 1 1
0.125391186148463 0.123138723011188 1 1
0.0459044344856216 0.0453066445929334 1 1
0.0204598813515344 0.0196419826756149 1 1
-0.128779214372056 -0.126481922142215 1 1
-0.0360058818193013 -0.0352009423920799 1 1
0.023491625826586 0.0231683517835887 1 1
0.096594086379598 0.0959542396054989 1 1
0.00477024444316973 0.00464542771975836 1 1
-0.0504517655005268 -0.0498321604039282 1 1
-0.0519144428426018 -0.0515563213733121 1 1
0.0833951581543847 0.0818232794996652 1 1
0.000686296407880704 0.000865119332147469 1 1
-0.0540820392773676 -0.0519826807984293 1 1
0.0367266517615538 0.0357081592547601 1 1
0.0451413373765945 0.0453508597232832 1 1
0.0413766675846865 0.0402614256608805 1 1
-0.0466418385735631 -0.0462389696654018 1 1
-0.0975319372473711 -0.0958409167525771 1 1
-0.00775424262729762 -0.00808532947987827 1 1
0.00305641532283192 0.00304420924590352 1 1
-0.0652643089955217 -0.0638148766062172 1 1
-0.0334118658337536 -0.0325746761986617 1 1
-0.00928165867112555 -0.00940139117821458 1 1
0.000701445236212369 0.000275615447801577 1 1
-0.00532154052458682 -0.00547511041149443 1 1
0.0634412267773108 0.0619811545454026 1 1
0.0357295545421276 0.0351425276145892 1 1
-0.104941169617371 -0.102992970645764 1 1
-0.206374396920161 -0.202649801613836 0 0
0.0309056977889355 0.030678597404623 1 1
-0.070771152568775 -0.0692596767136204 1 1
0.0447147530803415 0.0429177054394492 1 1
-0.0554398761295012 -0.0545829981959449 1 1
-0.0512032033135423 -0.050358706643179 1 1
-0.00508467093776572 -0.00465428459119238 1 1
0.051398926392653 0.0500894957021755 1 1
0.047200782875044 0.0460481528734072 1 1
-0.0441535630000553 -0.0434103034352937 1 1
-0.0828155986076557 -0.0808717556871452 1 1
-0.0229342370632871 -0.0224734125417015 1 1
-0.131356973108649 -0.129626194019169 1 1
0.0294474494172499 0.0287245100788779 1 1
0.0188580621567313 0.018365271840497 1 1
-0.169863846270872 -0.166597540265978 0 0
-0.103588262777563 -0.101253557741447 1 1
-0.0431150519583368 -0.0426671991805279 1 1
-0.121512806127742 -0.119097779330951 1 1
0.0537150063230554 0.0527268788220673 1 1
-0.0595592946067329 -0.0585371615974593 1 1
-0.00752113011282719 -0.00709497189460646 1 1
0.059728302362958 0.0581277094521227 1 1
0.0132439360489604 0.0133538213122564 1 1
0.0351367257910624 0.0343278609163625 1 1
-0.108984247686746 -0.106574467131427 1 1
-0.0337957040206844 -0.0331774959913871 1 1
-0.0409669037859858 -0.0387228764896402 1 1
0.089888634918219 0.0872673177419116 1 1
-0.032547619903119 -0.0321908605431473 1 1
-0.0238520928137544 -0.0240353189388187 1 1
0.0175608886707497 0.0165731066693797 1 1
-0.141122870159682 -0.137993106619731 1 1
-0.0557573648612129 -0.0541496661453272 1 1
-0.00669310656661252 -0.00628643655102008 1 1
-0.0755051498863002 -0.0740620338821883 1 1
0.087159560432904 0.0855574922511345 1 1
0.0229665602703408 0.0227481518744575 1 1
-0.157424036485221 -0.154614323602846 0 0
0.0249035876299874 0.0243266955035765 1 1
0.092514894501676 0.0908284163324776 1 1
0.0182056210678939 0.0184342750923252 1 1
-0.074873835845027 -0.0730722626908304 1 1
-0.0590958238775974 -0.0577779223629765 1 1
0.0681464602041497 0.0672203510036011 1 1
-0.0274177728932796 -0.0267884335663954 1 1
0.0505859919531843 0.0491885806320455 1 1
-0.0298507751372418 -0.0291492167087743 1 1
0.102280117636146 0.100469946266017 1 1
0.0262182957990995 0.027141399164776 1 1
0.0883951511386961 0.087220322599272 1 1
0.19287917191059 0.18926340292032 0 0
0.0361751371024099 0.0357776170676589 1 1
0.028810033112409 0.0285390503432989 1 1
-0.0577759420897641 -0.0564289447367376 1 1
0.0696637833505181 0.0684997042410365 1 1
-0.0173822173648426 -0.0168373988778781 1 1
0.00364252115147631 0.0029581515421016 1 1
-0.0136821798532409 -0.0136158509501368 1 1
0.00872569610299475 0.00829661507655447 1 1
-0.0850262792990495 -0.0826165798349469 1 1
-0.0172879627319979 -0.0168908732637177 1 1
-0.0605823133335074 -0.0596707470765079 1 1
0.0241608416199431 0.0239949569283238 1 1
0.0871088759650114 0.0855140591028566 1 1
0.118614720900259 0.115986974139661 1 1
-0.00817024485575306 -0.00802189281904771 1 1
-0.0144814886201128 -0.0141011026808141 1 1
0.0115972206777604 0.0116952265342982 1 1
-0.100561236505765 -0.0986656758804278 1 1
-0.110582247983341 -0.108737710486021 1 1
-0.0823046669575379 -0.0806440607304295 1 1
-0.0220972108490971 -0.0214834860211708 1 1
-0.0849257326572899 -0.0835623545899721 1 1
0.053672443674576 0.0527796662384139 1 1
-0.0118335252746719 -0.0117551449104503 1 1
-0.0397223201083484 -0.0391044863495397 1 1
-0.0527831651427393 -0.0515318116856539 1 1
-0.0505945778656689 -0.0498708643577898 1 1
0.0917571207258597 0.0891130914512519 1 1
-0.0781598156728685 -0.0773489362104744 1 1
-0.0793824925916327 -0.0778152455597608 1 1
0.0948941418000449 0.0931497137669498 1 1
0.0358663135277004 0.0360212668228291 1 1
0.0656760792466928 0.0644274624947696 1 1
0.0934444850136776 0.0915199778696529 1 1
-0.123410992284487 -0.120362396935575 1 1
0.0212667432621266 0.0208991983875769 1 1
-0.0259508397169157 -0.0257258514142688 1 1
-0.0332060807051965 -0.0327489790857812 1 1
-0.0300708156553435 -0.0297676942563511 1 1
-0.0942961388468132 -0.0926694019398495 1 1
-0.0836043341323249 -0.081965535821711 1 1
-0.000233312084887532 -0.000581034774284339 1 1
-0.0765702109419036 -0.0750436268330437 1 1
0.0508680593968783 0.0503051154138624 1 1
0.0486626865833113 0.0479024994200882 1 1
-0.130004803374851 -0.12739325340691 1 1
0.10214579914378 0.100019349301626 1 1
0.050241686306323 0.0492780119313449 1 1
0.00363107496066755 0.00334646122951288 1 1
0.00942305220677108 0.00951525011490825 1 1
0.103055380240761 0.101343986413603 1 1
0.0202895620624943 0.0199697602307832 1 1
-0.00130782295823056 -0.00157185557471211 1 1
0.0977177727848731 0.0959416688080444 1 1
-0.0877690318816691 -0.0862333347520192 1 1
-0.0450011668266661 -0.044402939832037 1 1
0.0304982438217534 0.0296588031721571 1 1
-0.114972578432885 -0.112827148556146 1 1
-0.0256671562670731 -0.0252383762061053 1 1
0.0525685344054607 0.0515415431187346 1 1
0.116403383944962 0.114629428669855 1 1
0.0519214487990319 0.0511324954828681 1 1
-0.0533392830939427 -0.0524013251814603 1 1
0.0405350719856434 0.039902275029508 1 1
-0.0727590218576143 -0.0714478527503025 1 1
-0.0343432052527955 -0.0343425937315248 1 1
0.0213797145700549 0.0214036000465685 1 1
0.00336952914305027 0.00253499090247935 1 1
0.00881046769273101 0.00860866049127041 1 1
-0.0184429128096452 -0.0181547939813863 1 1
-0.0750687900176878 -0.0743510927656113 1 1
0.0382570778688737 0.0377068536696675 1 1
-0.146539767679464 -0.143486416749426 0 0
0.117425738779557 0.114756829548873 1 1
-0.168420418038694 -0.165594556956135 0 0
0.0424688958350976 0.0418010458596157 1 1
-0.0341617980963609 -0.0334422514848619 1 1
-0.0527019438399 -0.0518988250454136 1 1
-0.00241439197214783 -0.00236869709946434 1 1
0.0647969656701593 0.0637207411412496 1 1
0.00280766995199792 0.00300763059949977 1 1
-0.0946506825507489 -0.0927183717229224 1 1
-0.0378479533198889 -0.0370435970387529 1 1
0.0632629796935912 0.0623157135630589 1 1
-0.0309636811770722 -0.0302303040998216 1 1
0.0833636070946121 0.0816460360882638 1 1
0.0650646819310445 0.0639136893670368 1 1
0.128197700604335 0.125718169342177 1 1
0.0952852352883857 0.0938320341516205 1 1
-0.122369685739553 -0.120302740087939 1 1
0.0320512547893558 0.031449274674904 1 1
-0.0601807095563694 -0.0591894953454256 1 1
0.0242214811060487 0.0248239462992791 1 1
-0.0322691004019679 -0.0314444162018579 1 1
0.0679767623126475 0.0669033079403258 1 1
0.0732632900685287 0.0723175998103512 1 1
0.0146560670384009 0.0144274544967881 1 1
0.0478620469844758 0.0474151313476488 1 1
0.082819078547014 0.0812905442988914 1 1
-0.0272711142014095 -0.0265904437131381 1 1
0.0695141210290109 0.0682462528846978 1 1
-0.00554439563667908 -0.00628830909721121 1 1
-0.0341919451640472 -0.0335544155208681 1 1
0.0963145422575901 0.0947784130318501 1 1
-0.113678440697198 -0.111540192422191 1 1
0.017935055880331 0.0172727597065966 1 1
0.00901079918506997 0.00888353794836719 1 1
0.0558734376567521 0.0540510698052342 1 1
0.0291212087719262 0.0292975102540866 1 1
0.0198096308104026 0.0194776754791841 1 1
-0.0231829106541828 -0.0229079803111392 1 1
0.0619945821445947 0.0607005862083004 1 1
0.0823182112680296 0.0809003067213832 1 1
0.0541876426396466 0.0533776145242487 1 1
0.0274924104825789 0.0269742701950136 1 1
-0.137250893258171 -0.134856899079794 0 1
-0.0386580993988244 -0.0380099851730236 1 1
-0.00767799876062313 -0.00785128804807357 1 1
-0.11926850115135 -0.11680823736287 1 1
0.0463921587317016 0.0453872415846354 1 1
-0.100767990594562 -0.0990196823713767 1 1
0.110146188426267 0.10744621552373 1 1
0.0171743080439725 0.0169412252868273 1 1
0.00852571769468189 0.010278192708069 1 1
0.0393722157862374 0.0392698276643966 1 1
0.0454361797518123 0.0446179250500743 1 1
-0.0671056234725375 -0.0653894208876751 1 1
-0.00353520796956466 -0.00439095848660785 1 1
0.0668886268925734 0.0658966595940565 1 1
0.0093200771774346 0.00928740917036947 1 1
0.0661262219856475 0.0648692988348359 1 1
0.0142912942465034 0.0135979697932785 1 1
0.105119197491487 0.103538182998322 1 1
-0.140071133158991 -0.137770786345826 0 1
0.05085856228953 0.0506912139117098 1 1
-0.033729444128555 -0.0331323897460164 1 1
0.0130418524253044 0.0128020589841185 1 1
-0.0544325417018102 -0.0535470527102494 1 1
-0.0050508398523704 -0.00489445163136357 1 1
-0.133218346999915 -0.131322378563759 1 1
-0.0301805922610136 -0.0295291430702812 1 1
0.00358460560817692 0.00337426447924747 1 1
-0.0263122431644346 -0.0263525996186463 1 1
-0.0918487603898412 -0.0900465930572017 1 1
-0.0711448417794999 -0.0700943055177364 1 1
0.0860130834912973 0.0843444225813356 1 1
-0.0287086340864556 -0.0284325761151882 1 1
-0.0429078198244678 -0.0421076537196206 1 1
0.0929634790149127 0.0912175589053891 1 1
0.0717215703854378 0.0709685055607778 1 1
-0.0147805996995499 -0.0143666540905402 1 1
0.0992976175280235 0.0965194088010065 1 1
0.0748827126340314 0.073849763600776 1 1
-0.0475118904298334 -0.046642689735953 1 1
-0.00581983029241869 -0.00615489601374544 1 1
0.108062176191249 0.105952175917276 1 1
-0.0221613114222857 -0.0214853413095635 1 1
-0.0990287385710381 -0.0969875718636062 1 1
0.0116569245229307 0.0115964834721108 1 1
0.0325732380171282 0.0318147598353226 1 1
-0.092800090785088 -0.0912402450474233 1 1
-0.0430022346781795 -0.0420660309023138 1 1
-0.0938169488228993 -0.0923051256216396 1 1
0.0401611705110021 0.0387627981992791 1 1
-0.117658430783257 -0.115270465750706 1 1
0.00120091094680078 0.00129683804064273 1 1
-0.0437213797472894 -0.0433956746241042 1 1
0.0405735472312402 0.0386486917480387 1 1
-0.029548154349586 -0.028892443729214 1 1
-0.0214045965400918 -0.0209644708250684 1 1
-0.0194447454285895 -0.0193714914683439 1 1
0.00961204811224496 0.00881400278107261 1 1
-0.0991799874042573 -0.0973425929780226 1 1
-0.00227218521559197 -0.00249083094472624 1 1
0.0373045534407932 0.0375175733763198 1 1
0.0707414185166977 0.0687687954784211 1 1
-0.0875402224741342 -0.0856897308343932 1 1
0.0656538428999334 0.0644159307940503 1 1
-0.0344418526982828 -0.033867064521733 1 1
0.0607185580066276 0.0596197050510727 1 1
-0.0239024363648109 -0.0236892139992568 1 1
0.00096202946389163 0.000802222833260157 1 1
0.011074144331395 0.0108828864711107 1 1
-0.009176547017568 -0.00905977224962089 1 1
0.0374436933166101 0.0368912084685673 1 1
-0.0223686736479381 -0.0220291248717898 1 1
0.0388071847508821 0.0388665982337047 1 1
0.0507923739253854 0.0500734974180743 1 1
-0.0292030412746499 -0.0285664258563402 1 1
0.0119327630583251 0.0116773181906974 1 1
-0.152941607475709 -0.149600447587411 0 0
0.0439403806615017 0.0432610042936682 1 1
-0.0401064313595352 -0.0393701094425015 1 1
-0.0389395093781325 -0.0375446177548729 1 1
-0.076299177606935 -0.0749354825184999 1 1
0.0526339024462497 0.0506597470559186 1 1
0.048327902921136 0.0473654322415723 1 1
-0.0249846432641517 -0.0243853507519897 1 1
0.0780344036263956 0.077192842409637 1 1
-0.0157505578002263 -0.0154830707346319 1 1
-0.0809689856886133 -0.080090213138976 1 1
0.0298471464974638 0.0293608310005683 1 1
0.0738077954386717 0.0723203976456368 1 1
0.0844261122795876 0.0827177049146914 1 1
0.0279788565589362 0.0272672069722572 1 1
0.0501013322217943 0.0493726230708622 1 1
-0.0334521440542603 -0.032795847607428 1 1
-0.165459698525712 -0.162554447106626 0 0
-0.057543077059305 -0.0560863943202908 1 1
-0.0978929228758385 -0.0961503746597557 1 1
0.0281043398471826 0.0273788356427827 1 1
-0.0205971787597746 -0.0202690450614967 1 1
-0.109115468302152 -0.106897656221854 1 1
0.0571264251549832 0.0558475081629261 1 1
0.0238439393573867 0.0231658638288246 1 1
0.00328103028517809 0.00246880090710236 1 1
-0.0344243073522251 -0.0336413895231515 1 1
0.0174536878365959 0.017347186403703 1 1
-0.0873207682254532 -0.086195359115889 1 1
0.00993010621555905 0.00970526526372878 1 1
0.00884169417374423 0.00863961419833011 1 1
0.0019037544563698 0.00247604263465487 1 1
0.0295455641273605 0.0290580011115553 1 1
0.13926381747943 0.136922067984201 1 1
0.0296905490316059 0.0285082689256756 1 1
0.04188354390337 0.0410808214038628 1 1
-0.0590654589966348 -0.0577115565519602 1 1
-0.0432730927433217 -0.0425982387238341 1 1
0.10542878177627 0.103613832491905 1 1
-0.140330854322523 -0.137708561358087 0 0
0.112307401939622 0.110055559101363 1 1
-0.0960725391957277 -0.0943946780585032 1 1
-0.0513545194371732 -0.04996563121538 1 1
0.0717304442335049 0.069969291001228 1 1
-0.0344398943429863 -0.0335329795635873 1 1
-0.113047767926255 -0.110211150136174 1 1
-0.121745046229539 -0.118745832902239 1 1
0.0452349809024789 0.0439449649768155 1 1
-0.00738184969052278 -0.0073383621737537 1 1
-0.0214359352871489 -0.0213132351168944 1 1
-0.000674138052251295 -0.00074876416896253 1 1
-0.0938693444504242 -0.0912497352455494 1 1
0.125148575068115 0.122680423848298 1 1
-0.00914235922647781 -0.00902696426930409 1 1
0.0152178484966283 0.0148805919977447 1 1
-5.35173445520253e-05 -9.22069125908753e-05 1 1
-0.0170422275714928 -0.0167753978336952 1 1
-0.174849356979855 -0.171841359474272 0 0
-0.117700982412816 -0.115629960161908 1 1
0.0682489723656464 0.0671863221068746 1 1
0.0271708209910586 0.026847998997195 1 1
-0.0115534912973942 -0.0115720127980454 1 1
-0.0240156394027219 -0.0237341546259855 1 1
-0.0563076876372534 -0.0553349497663089 1 1
-0.135601246694546 -0.13355892563125 1 1
0.0279092774895403 0.0277328932364985 1 1
0.0429060824877387 0.0420524403049817 1 1
0.04001073579223 0.0386717594604006 1 1
-0.0532980881783721 -0.0523454098139619 1 1
-0.1205655756509 -0.117908859725186 1 1
0.0256350720188929 0.0264103765239887 1 1
-0.0369232091233387 -0.0362672525209682 1 1
-0.00195930249710205 -0.00200061014440513 1 1
-0.0632201080324276 -0.0618805690046601 1 1
0.128167178739833 0.125750910857948 1 1
-0.138188960503962 -0.135169025765643 1 1
0.0571367837552827 0.0559270884319545 1 1
-0.0587811040532803 -0.0575774218539614 1 1
0.0401167430947721 0.0394839048497057 1 1
0.0413710795557739 0.040809137945361 1 1
-0.0595188523600562 -0.0582837149608286 1 1
0.0859696250812028 0.0841538521230272 1 1
-0.0186496972449441 -0.0181567025325615 1 1
-0.0183277623864946 -0.0179682604322559 1 1
-0.0541094644743247 -0.053122894143627 1 1
-0.0646404785253475 -0.0636255886173622 1 1
0.0372032192871622 0.0366525819170593 1 1
0.072176143610058 0.070716271137388 1 1
0.103529731748804 0.100473779748542 1 1
-0.132200977119558 -0.129260218900175 1 1
-0.0401281995792787 -0.0389561151101409 1 1
-0.0838800644393859 -0.0820256728386747 1 1
0.0189018630305246 0.0183302061619653 1 1
-0.000231259308755893 -0.000356429044572767 1 1
-0.0150619717484664 -0.0149219815796396 1 1
0.0286072682159279 0.0277140952712061 1 1
-0.0683783248811057 -0.0668887885711856 1 1
-0.0909416412760248 -0.0896189189870551 1 1
0.0232591493974886 0.0227623404884163 1 1
0.0907056782087432 0.0893692441580214 1 1
-0.0348216494110819 -0.0341259759211409 1 1
-0.0536738102564033 -0.0528404953513755 1 1
0.0694302799478571 0.0681832684956064 1 1
-0.0352828330262381 -0.0355175366593096 1 1
-0.113748620162229 -0.111709849865613 1 1
-0.0912455886598057 -0.0895448426918187 1 1
-0.0664201426692096 -0.0656400348994414 1 1
0.0298181597789297 0.0294732485219314 1 1
0.0699431268580229 0.0683446800047477 1 1
-0.0451183493007839 -0.0444518207246861 1 1
-0.0835582626981579 -0.0812459963763463 1 1
0.00528206944850318 0.00529190039682779 1 1
-0.030903111022367 -0.0293634905158854 1 1
0.10169862962607 0.100019116409063 1 1
0.0366182039581496 0.0354215999733185 1 1
0.0706143561980647 0.0695376174059912 1 1
-0.0365303335926059 -0.0359140012185186 1 1
-0.127033606306337 -0.124643332456875 1 1
-0.0724073781626717 -0.0711021383722623 1 1
0.0717748070306403 0.0705546680923118 1 1
-0.187525585190839 -0.184075246265734 0 0
-0.0342968248188144 -0.0336028312141054 1 1
0.048245695748201 0.0477081444547709 1 1
-0.0279174206240106 -0.0276226577876438 1 1
-0.0963945448599406 -0.094771142248077 1 1
-0.104330593974631 -0.102545211938922 1 1
-0.0501190209009356 -0.0491217308278615 1 1
-0.00429842031200604 -0.00398264962628577 1 1
0.0290818195818004 0.0282566522319926 1 1
-0.0960248721716792 -0.0942744800610563 1 1
0.026123650175511 0.0256821548321411 1 1
-0.00986288188440262 -0.00940297306906378 1 1
-0.102369285243561 -0.100661041797867 1 1
0.00871563261234246 0.00857103590902138 1 1
-0.0946686155922798 -0.0926467183149131 1 1
-0.090918927961359 -0.0895451269155685 1 1
0.0410448710147644 0.0409784563048517 1 1
0.0436695377849246 0.043357606187282 1 1
0.121874558070082 0.119884299573449 1 1
0.00437563036215205 0.00510242304326023 1 1
0.010819409265484 0.0108673901809852 1 1
0.00713593740001352 0.00719200400977614 1 1
0.00694082378934508 0.00703269848077957 1 1
0.0845637041956075 0.0826169070813829 1 1
0.0290201841877368 0.0286405109788711 1 1
0.0412493458375065 0.0405839045490048 1 1
-0.00849882177606999 -0.00863143007923395 1 1
0.127415861842664 0.124293524334542 1 1
-0.0378649677299652 -0.0375621297682298 1 1
-0.058823044216556 -0.0567836014768398 1 1
0.15824280743158 0.156119339582996 1 1
-0.093800269310703 -0.0924185778828947 1 1
-0.0819940650178565 -0.0795518712711404 1 1
-0.166652897343929 -0.163267472472107 0 0
0.0559782239973672 0.0550867652496995 1 1
0.187162113849787 0.184053404766942 0 0
-0.0618387539505366 -0.0609077474862789 1 1
0.0702745681574242 0.0688964460606243 1 1
0.0400698890385508 0.039093182040782 1 1
-0.0637812442753485 -0.062107451979885 1 1
-0.0176848125304543 -0.0176778557890511 1 1
-0.0661939544433615 -0.0649541647044596 1 1
0.074100224920967 0.0727670345039295 1 1
0.0780942631393712 0.0756292147814857 1 1
-0.02393519125096 -0.0233444322224246 1 1
0.0532873869407771 0.052077631998774 1 1
0.17332138363483 0.170312993507311 0 0
-0.149295590252986 -0.146962466716238 0 0
-0.0466656004947192 -0.0459985351041415 1 1
-0.12952869116493 -0.127151896312449 1 1
-0.0551795935640102 -0.0547747856066643 1 1
-0.138734781736373 -0.136757470117717 1 1
0.0890275776356702 0.0874042043451834 1 1
0.0117943744679431 0.0114413039394793 1 1
0.0197590855759458 0.0202368528694226 1 1
0.0106810764301169 0.0109319921221551 1 1
0.00202230452169037 0.0026165418541881 1 1
-0.134279515510366 -0.132589377127678 1 1
0.00305419049110591 0.00275867678266222 1 1
0.0390630696745722 0.0381967831591557 1 1
0.0251798606786296 0.0238452355908181 1 1
-0.0848749392521124 -0.0833787470518951 1 1
-0.0752856173901191 -0.0738141610073278 1 1
-0.118535957712589 -0.11672219406132 1 1
0.00609991774738982 0.00581779861607493 1 1
-0.0294197077303821 -0.028465117011489 1 1
0.0141646569083874 0.0138292337597629 1 1
-0.0651851645470541 -0.0643721382114116 1 1
0.0884013628330978 0.0873278561672331 1 1
-0.0956793934140179 -0.0934078963569559 1 1
-0.0203127761162956 -0.0191968043529624 1 1
0.0223325978498423 0.0218337455076704 1 1
0.0981408347358878 0.097017872855324 1 1
-0.0581079603154216 -0.0575049322218969 1 1
-0.0684495302314888 -0.0670076275663665 1 1
0.0491395249524872 0.0482050812779207 1 1
-0.00789712683795329 -0.00773199974845068 1 1
0.0673101045087912 0.0663538224896046 1 1
-0.037489287352944 -0.0366907669310481 1 1
-0.00651339852365325 -0.00638018300442935 1 1
0.0652476575418881 0.0637057957645704 1 1
-0.107574690042892 -0.105417754924373 1 1
-0.0558867623522735 -0.0548329461861507 1 1
-0.0242077246395006 -0.0232202038292067 1 1
-0.0205340853981484 -0.0203548899463679 1 1
-0.0261366307460996 -0.0251555588515637 1 1
0.0726988824328028 0.0713721635182585 1 1
-0.0213277241429577 -0.0212431365814737 1 1
0.116150544335084 0.114345346109606 1 1
0.125635725064813 0.123340998238928 1 1
-0.0969757424576734 -0.0955880748408247 1 1
-0.0410068634599904 -0.0409661819700707 1 1
-0.0516781539401034 -0.0507005114326981 1 1
-0.145138884651071 -0.141751318077245 1 1
-0.0126748830789961 -0.0133793928424335 1 1
0.142459338428174 0.139759459826928 0 1
-0.0923101898243247 -0.0903472671369313 1 1
0.0365235200455451 0.0351578722273854 1 1
0.102640383984795 0.100565514860996 1 1
0.0392948326026128 0.0385606764330197 1 1
0.0768062769637732 0.0748763101662764 1 1
-0.0432984178806749 -0.0421116435166925 1 1
-0.0717242869244175 -0.0701618105955276 1 1
0.00878672043618938 0.00855980710645083 1 1
0.0255122556191436 0.0254611275425405 1 1
0.0978609293502579 0.0958251087437587 1 1
-0.0217407190721467 -0.0211667110106114 1 1
0.0324480651548633 0.0321170038415435 1 1
-0.024910354820198 -0.0248405342654908 1 1
0.0363383974317311 0.0355631843678918 1 1
0.064224705938662 0.0639565606741855 1 1
-0.0851001810692912 -0.0838071139170742 1 1
-0.0218313897398248 -0.0215787090312885 1 1
0.0143334118226924 0.0139159281931574 1 1
0.0173995695266362 0.0167386327723328 1 1
-0.0296719833080126 -0.0291036590861924 1 1
-0.0503606880323493 -0.0491406000145608 1 1
0.0375099482647034 0.0367380475594441 1 1
0.0890130265807789 0.0873399405566959 1 1
0.0957851655913833 0.094037917410107 1 1
0.00810733870205023 0.00805945603543322 1 1
0.0752034581876225 0.0736177232227652 1 1
0.0296279622625058 0.0290878800607676 1 1
-0.0156416306427436 -0.0151354370497076 1 1
0.00407116284396692 0.00406483554450407 1 1
-0.0212352950129421 -0.0205796726184237 1 1
0.147646036807467 0.144583215510379 0 0
-0.0409071555071698 -0.0403812021038531 1 1
-0.0284638280710623 -0.0278952705045547 1 1
0.100750472967667 0.0983926059771047 1 1
0.034256346991387 0.0340063463455129 1 1
0.120155201096554 0.118457452673155 1 1
0.158322801901559 0.155627663676461 0 0
0.0174027166797796 0.0171199689987433 1 1
-0.0623522030867633 -0.0613447426445597 1 1
-0.0624617438946796 -0.061313420752188 1 1
-0.0211275835625586 -0.0209446689638184 1 1
-0.0420408806937186 -0.0415360200273314 1 1
-0.0643336145544602 -0.0630972200690328 1 1
0.00303549232241978 0.00266048253870111 1 1
0.0302874811285974 0.0300368458676286 1 1
0.0519660255416688 0.0511032287066756 1 1
-0.0940929418666825 -0.0923934589765012 1 1
0.0456173241325168 0.0436077223788354 1 1
0.0369987208851815 0.0367645019072373 1 1
0.12901057982679 0.125715119381279 1 1
-0.0293177135192383 -0.0280075170572749 1 1
-0.0229922262717777 -0.0226235601490587 1 1
-0.0723701594425111 -0.0710633188599598 1 1
0.0491775163600604 0.0482163805636103 1 1
-0.110695261774379 -0.108683924469884 1 1
0.0226686908353469 0.0221392330126703 1 1
-0.0239862175248669 -0.0235379824666319 1 1
-0.0247300027790571 -0.0239200078498108 1 1
0.00890427046512173 0.00905194456284268 1 1
0.0222450054029043 0.0219653298082135 1 1
0.04295233318423 0.0423735902915535 1 1
-0.019423861586274 -0.0188174998140837 1 1
-0.0289742833029623 -0.0285017620120964 1 1
-0.0221635572700285 -0.0221212356211451 1 1
-0.119490512219856 -0.117122769579688 1 1
0.0362878026846537 0.0356446891267976 1 1
0.0226067697416937 0.0225811677838982 1 1
-0.0187883593446076 -0.0184607881544766 1 1
-0.0255829613762939 -0.0254221496062473 1 1
-0.0108932833815242 -0.0110369451022499 1 1
0.0176175474256182 0.0178103510636741 1 1
-0.0763985004881268 -0.0751284709156146 1 1
0.00917842451705442 0.009027912538483 1 1
0.121424703791245 0.119377534680639 1 1
-0.0885528133138951 -0.0868624854360817 1 1
-0.0326606735474839 -0.0318886349720508 1 1
0.058952442068426 0.057675555680618 1 1
-0.0195356523546983 -0.0191625690690364 1 1
0.016988652541608 0.0162475904135315 1 1
0.0335795305822732 0.0328493696311874 1 1
0.0820042347313906 0.0810650004701597 1 1
0.00127108733999613 0.00172459310814074 1 1
0.0372622514174796 0.0367246354369799 1 1
0.0772354669371738 0.0755694269486574 1 1
0.0331078171278225 0.0326595197540607 1 1
0.0740695495795886 0.0726387505394596 1 1
-0.020958769222008 -0.0209482051185062 1 1
0.00752963506261398 0.00737607464887719 1 1
-0.0382486708577931 -0.0369665469258729 1 1
-0.13868899928527 -0.135674660713771 1 1
-0.03689394992824 -0.0362510916526948 1 1
-0.00719834365457708 -0.00707018359555894 1 1
0.0511545833607716 0.050086733485585 1 1
-0.0367099966547477 -0.0361710332150198 1 1
0.0649841760305897 0.0650305312074047 1 1
-0.0114776307809176 -0.0114201264532121 1 1
-0.148301952819092 -0.145511741932216 1 1
0.138524507569552 0.13622415072129 0 1
-0.0450078595112981 -0.0442066625595404 1 1
-0.0223134656431217 -0.0228015851337222 1 1
-0.0435280096211948 -0.0423387947514059 1 1
-0.00842320095024944 -0.00825605462430118 1 1
-0.00430454202545858 -0.00415352000628879 1 1
-0.176720420142875 -0.1734800375062 0 0
0.0396402094375788 0.0386778267399181 1 1
-0.0227455095967735 -0.0221977879110718 1 1
-0.0172005437758393 -0.0167418470045956 1 1
0.0106000217824389 0.0106984861850182 1 1
-0.00265895101807279 -0.00295349845547633 1 1
0.0644976712837852 0.063684694592735 1 1
-0.0764370939359067 -0.075027843158199 1 1
0.0256471813390224 0.0255931469154419 1 1
0.00390388281025424 0.00403221332194489 1 1
-0.122397751412191 -0.120261721654709 1 1
0.0479591254583297 0.0465628022075134 1 1
0.113451722099248 0.111362234166292 1 1
-0.155710389178727 -0.153405832114609 1 1
-0.0575756161294842 -0.0569252547900637 1 1
-0.161391642710321 -0.158879449060228 0 0
-0.0530597318877847 -0.0511970992594869 1 1
0.12959212585511 0.127137371036398 1 1
0.00658212275784061 0.00671598529634483 1 1
-0.0125613110536113 -0.0124358672210895 1 1
-0.00405673771361882 -0.00476615803281507 1 1
0.00429691928914359 0.00454239399643528 1 1
0.0727537401324339 0.0714307766347053 1 1
0.000346965901051466 0.000494929767486685 1 1
0.104484834506904 0.102585889536546 1 1
0.017443176167972 0.0173538503818734 1 1
0.0246829919652972 0.0238689520059717 1 1
0.00207568280016136 0.00174890488531053 1 1
-0.0327571858280779 -0.0328710194780671 1 1
0.0082621264492011 0.0078955625826452 1 1
-0.14228892940463 -0.138116831053385 1 1
-0.00885793087397875 -0.00840177854159661 1 1
-0.00607564073963611 -0.00582990745293094 1 1
0.0405664857490169 0.0404547813493648 1 1
-0.0120017996581702 -0.0119817137879069 1 1
0.0728551626670758 0.0713124717425181 1 1
0.0886871342298837 0.086215176886958 1 1
-0.0276340643885549 -0.0271391157171156 1 1
-0.0400390519211457 -0.0392342224353645 1 1
0.052556253749323 0.0514747855760496 1 1
0.0520844661625573 0.0518963636352723 1 1
0.0171914879010159 0.0174836475365649 1 1
0.033169183582074 0.0325696175616149 1 1
0.0176879069462287 0.0171682713299334 1 1
0.0318836967090975 0.0306945328007593 1 1
-0.0981567586897141 -0.0964508041723253 1 1
0.139058099482726 0.136471509051966 0 1
0.111069502298865 0.1089508851731 1 1
0.064404466734031 0.0628893668474785 1 1
0.165056606194865 0.162611007571325 0 0
0.087765190137463 0.0861520041293841 1 1
-0.0573626805960255 -0.0561235607891662 1 1
-0.0992649756370555 -0.0978235210653253 1 1
-0.0591830855461995 -0.0584156564699181 1 1
-0.0731203155840469 -0.0718909672812315 1 1
0.115552118719976 0.113211950100543 1 1
0.0440424454309226 0.0439197698705333 1 1
0.0194589233664267 0.0189454627374912 1 1
0.0628039891783979 0.0610897259834686 1 1
0.0515855311946331 0.050743896758828 1 1
0.0290528286835112 0.0283334310802575 1 1
-0.0364803041271524 -0.0355638330478924 1 1
0.106207549081012 0.104115372326383 1 1
0.00317807068166068 0.00370960058892184 1 1
-0.0731540254815285 -0.0716151986491245 1 1
-0.128100394779992 -0.12546922546067 1 1
-0.00143350942737487 -0.000653181086579249 1 1
-0.0363396154774193 -0.0356140712878062 1 1
0.0415466393985805 0.0407853080609833 1 1
-0.0259244982888218 -0.0257141844105866 1 1
0.0696098934967923 0.0685071577942745 1 1
-0.0862288269898392 -0.0842073127954215 1 1
-0.0607829014453628 -0.058745624769751 1 1
0.0178209825084787 0.0172441451588018 1 1
0.0210912659372589 0.0202158642664515 1 1
-0.0223265980209258 -0.0210829381569628 1 1
-0.0579475726360477 -0.0566792305120201 1 1
0.0373869049102953 0.0366646584635497 1 1
-0.0764928087085178 -0.0749147501732391 1 1
-0.0511534041574602 -0.0505470397926177 1 1
0.0583737479373539 0.0572275657632298 1 1
0.0418479962075228 0.0419445990001988 1 1
-0.0578884486834973 -0.0561504238130834 1 1
-0.0914115906551877 -0.0902442735454127 1 1
0.121788105953969 0.119279021407015 1 1
0.00503442076771723 0.00499846638260309 1 1
-0.0551384506983432 -0.053977725377138 1 1
0.0110559577281007 0.0107992375561225 1 1
0.109460506746563 0.107480372124536 1 1
0.00218384960255694 0.00238430010683601 1 1
0.059616778942294 0.0576228953059626 1 1
0.131886979000439 0.129015123935607 1 1
-0.0734298005019321 -0.0709252316246735 1 1
-0.0877766876242677 -0.0859724192575995 1 1
0.0108871551977645 0.0104983297708651 1 1
0.0569487221963122 0.0569656581296765 1 1
0.0453885949201473 0.0443153315876066 1 1
0.182936250758318 0.180431910523339 0 0
0.0719910718944235 0.0710075023358349 1 1
0.0886714279592754 0.0870730671194653 1 1
0.0338118931541693 0.0337128103118157 1 1
0.0197398484756639 0.0193910626547607 1 1
0.0205954471427434 0.0198714879028328 1 1
0.0665413201797799 0.0650285310752357 1 1
-0.0548067627166005 -0.0527542200810282 1 1
0.126659158243173 0.124605689251292 1 1
-0.0753680896381442 -0.0742927179051313 1 1
-0.0126121584462512 -0.0121389215431322 1 1
0.0188292475916116 0.0186093465598436 1 1
0.0321245533177536 0.0314384483146457 1 1
0.0263166293937798 0.0259419001409774 1 1
-0.0200258659167059 -0.0191383747987367 1 1
0.0170926674298672 0.016564139675242 1 1
0.0943033798944045 0.0926536706312546 1 1
0.000291111099375411 0.000588377240251567 1 1
-0.0670461181997549 -0.0647148041037785 1 1
-0.0282847992182854 -0.0274936951717598 1 1
-0.0187950500108072 -0.0186596168610814 1 1
-0.0499301294397603 -0.048951975909148 1 1
0.0301260214148476 0.0297515968139812 1 1
-0.0477348610934184 -0.0465491850053539 1 1
-0.0482562919888652 -0.0472404675756193 1 1
0.0472702896714 0.0459047067935714 1 1
-0.206922001227844 -0.203627547938931 0 0
-0.074548224254143 -0.0729149311017385 1 1
0.202658874901377 0.198910623457344 0 0
0.0775325572795305 0.0761834832041281 1 1
-0.0654848808245748 -0.0641765789765401 1 1
0.105448945952975 0.103474105664061 1 1
0.0252314661434109 0.0244248205318935 1 1
0.00131988361537177 0.00136750119281684 1 1
-0.00953304260959519 -0.00954913943248209 1 1
0.13436994617322 0.132284722627733 1 1
0.0326131174215747 0.0319295375166226 1 1
0.0760172836167797 0.0738009797229526 1 1
-0.0437941079466903 -0.0430240670817737 1 1
0.0311169757406485 0.0307575031831431 1 1
0.0308873763932152 0.0303582497405534 1 1
0.00640481086435139 0.00634794630533278 1 1
0.10412063227439 0.101436212302172 1 1
-0.162002855781359 -0.157766277731032 0 0
-0.0354940080326516 -0.0357243390347927 1 1
0.113420702412466 0.111519731196181 1 1
0.0850881066486162 0.0835719152724942 1 1
-0.0549017106186961 -0.0540061125465824 1 1
0.0695852090165968 0.0679658654099037 1 1
0.0842043531297006 0.0826992596718838 1 1
0.0443470372492731 0.0428068262467563 1 1
-0.0811691563387885 -0.079574527411295 1 1
-0.131571649078739 -0.128806067510478 1 1
0.030936476781729 0.0304814501397157 1 1
-0.0880483244922104 -0.0863551235986323 1 1
-0.0849558475917956 -0.0832164234605708 1 1
0.00670377878031156 0.00685905246436445 1 1
-0.0555763390211379 -0.0549735784113325 1 1
0.0487724675849103 0.0480922005452867 1 1
0.0128136716586468 0.012759338677307 1 1
-0.00836741683101984 -0.00826142379103189 1 1
0.0428361580145096 0.0421754251516484 1 1
0.0744707449704896 0.0727208801602257 1 1
-0.0169914917715492 -0.0167831644917599 1 1
-0.143284087274523 -0.14046420600208 1 1
0.104918332742592 0.101424252738953 1 1
0.0299445997000522 0.0290975177315335 1 1
-0.0387716595837745 -0.0379317182127036 1 1
-0.0507774893135076 -0.0497578978353506 1 1
0.0713939225077367 0.0703699986058231 1 1
-0.00259148105475564 -0.00248573309081975 1 1
-0.0733523477484622 -0.0720054352681563 1 1
-0.014831834770132 -0.0139558715995601 1 1
0.0495867041111279 0.0485890213785425 1 1
-0.0168392190914443 -0.0165008157138428 1 1
-0.0518667385480948 -0.0500595479142137 1 1
0.155548305130386 0.152721761205013 0 0
-0.0527580379557846 -0.0516798468658312 1 1
-0.0215030382715429 -0.0213299725618315 1 1
0.137505650441676 0.133455247031468 1 1
0.0788544556016481 0.0776218078483684 1 1
-0.0535754885775595 -0.0527892249123698 1 1
0.0532997628130766 0.0517766518703184 1 1
-0.00975350401546626 -0.00964935875252007 1 1
0.0294038514500872 0.0288404125355945 1 1
-0.0743628028106663 -0.0731098856227257 1 1
-0.0401586094646514 -0.038818122873592 1 1
0.00791534848788637 0.00910720910171025 1 1
-0.062236896904536 -0.0607857111908494 1 1
-0.0726084632075036 -0.0714839674114961 1 1
0.00424208137231871 0.00404637642903294 1 1
-0.0705118418382931 -0.0692840204764141 1 1
0.06400568923913 0.062637841568681 1 1
0.0218675853620373 0.0206287005857585 1 1
0.005419658575108 0.00515956934492063 1 1
0.0173415613979415 0.0171437785025083 1 1
0.0244189547695067 0.0239505483810769 1 1
-0.0522002846487005 -0.0512810701992243 1 1
-0.0038492308917502 -0.0038006598236079 1 1
0.133437979428381 0.131033047951982 1 1
-0.0729771573456545 -0.0718673009155005 1 1
0.0301381495320939 0.0292622929203709 1 1
0.133681094324478 0.131270964245644 1 1
-0.00348640061013865 -0.0039980423343498 1 1
0.00993476600364591 0.00938881748557098 1 1
0.0379111348538269 0.0371438142856619 1 1
-0.0138639837195396 -0.0138155594145093 1 1
-0.107236339428872 -0.1054286696224 1 1
-0.0526438182646535 -0.0519455214007665 1 1
0.0725166810385492 0.0710442150176956 1 1
0.13183253991864 0.129409944913446 1 1
-0.0603734342216764 -0.0590908014860359 1 1
-0.0137017572011123 -0.0135687098623819 1 1
0.0647574424018808 0.0642607324578978 1 1
0.025690469468547 0.0264647744448469 1 1
0.00698916921382068 0.00633426604004242 1 1
-0.0207002909419222 -0.0214088313198328 1 1
-0.0554028807907199 -0.0545871005503909 1 1
0.00856389286806856 0.00715142566349452 1 1
-0.0686246690540971 -0.0673085867825737 1 1
0.101866386449977 0.10012599742443 1 1
0.0128328993895964 0.0121645519366453 1 1
0.0850052829479649 0.0834204597129267 1 1
-0.110553092401336 -0.108304877245862 1 1
0.0573692194358283 0.0566480091131387 1 1
-0.0358762688125327 -0.0350386023635999 1 1
-0.0384885789958625 -0.0372136677025715 1 1
-0.0313405540245375 -0.0309734319118313 1 1
-0.169293039529358 -0.165373643179318 1 1
-0.183468867054798 -0.180043094273813 0 0
-0.0110214875618556 -0.0108190861308325 1 1
-0.029216044289955 -0.0289007536143498 1 1
-0.0621962536924874 -0.0597991908052487 1 1
0.0742906808830055 0.0729300494316781 1 1
-0.0787273084860705 -0.0771296700631872 1 1
-0.0132458766605763 -0.0131583195553099 1 1
-0.0482518152984741 -0.0474550108769193 1 1
0.00620894146855043 0.00603745728598886 1 1
-0.014991555399528 -0.0148274342173322 1 1
-0.0896820582571499 -0.0882711383775074 1 1
-0.0597497419747757 -0.0589778377076316 1 1
0.120163479612754 0.117919229769878 1 1
0.0832911547488406 0.0823144346246286 1 1
-0.128379701997096 -0.125836345737526 1 1
-0.0887205754543204 -0.0871729468810089 1 1
0.0419954520244072 0.0415282443038322 1 1
0.0238879076888496 0.0231100021044853 1 1
0.0177747663843965 0.0172533222712341 1 1
-0.061707655504426 -0.0605684161081736 1 1
-0.0459273778399296 -0.0448017215126486 1 1
-0.0118012317096287 -0.0117618957111385 1 1
0.126207344089818 0.123575588999821 1 1
0.00924434823306957 0.00912839709416954 1 1
-0.0653178415293379 -0.0644095913933596 1 1
0.0277758880103203 0.0276019286895593 1 1
0.0180357026499954 0.0181078313140014 1 1
0.0570915815482733 0.0560219407461983 1 1
0.043843632125197 0.0427050061591629 1 1
-0.085212452988316 -0.0837530143190237 1 1
-0.0291552270087249 -0.029017041574639 1 1
-0.0673698789472116 -0.0663241928560181 1 1
0.121593737230003 0.118733416133364 1 1
0.0211756557837422 0.0206745960717351 1 1
0.0144899967262995 0.0154036600266167 1 1
0.0408175942007117 0.0399622574131346 1 1
-0.0730803403249322 -0.0719079273253429 1 1
-0.0652158075035385 -0.0638839380197033 1 1
-0.0365707280040995 -0.0361283046231508 1 1
-0.109249710595675 -0.10692523232575 1 1
-0.00265677556229972 -0.00263278583495055 1 1
0.0422705921126763 0.041478243912163 1 1
0.156256166946173 0.15355003373575 1 1
0.143207591238212 0.139439335565386 1 1
0.127906052320575 0.125536444855271 1 1
0.097725489841273 0.0958315447918867 1 1
0.0352527079584647 0.0346319922640549 1 1
-0.139110956608074 -0.136711906144704 0 1
0.175826182481813 0.172561254880526 1 1
-0.0136389840868146 -0.0135828616098462 1 1
0.023365780342148 0.0231341569672871 1 1
-0.0550068342942114 -0.0537417193660517 1 1
0.0573040844106025 0.0562362568427648 1 1
0.113396824199058 0.111359155489865 1 1
-0.0556072234941814 -0.0546535277900453 1 1
0.00419494908217774 0.00464457937952976 1 1
0.023321255122289 0.0227844430573981 1 1
-0.104127254377509 -0.102238932450509 1 1
0.0137377631556971 0.0137882598602043 1 1
-0.0939548390081194 -0.0920108517597104 1 1
0.021808713161483 0.0214328174459066 1 1
0.0172474833570017 0.0170096558895806 1 1
-0.0284118642508083 -0.0273636080101437 1 1
-0.0510952919805481 -0.0488696754631327 1 1
0.00171610466850212 0.00161480384417811 1 1
-0.024596492704104 -0.0244001748119339 1 1
-0.0105651792767245 -0.0109447665266543 1 1
0.0275709038831328 0.0270880449984223 1 1
-0.00299765085482547 -0.0029558033415339 1 1
0.110005204531551 0.107786084607814 1 1
0.0723157122471488 0.0707638141693537 1 1
-0.0927534436177479 -0.0911791469754163 1 1
0.00120844963230034 0.00107332532815811 1 1
-0.0400366170205046 -0.0394961089014868 1 1
0.0467990399222761 0.0465510751254985 1 1
-0.0859956405741872 -0.083866503982532 1 1
0.0625882397525535 0.0613890568412175 1 1
0.0374520717254037 0.0366256888692944 1 1
-0.0561402112143266 -0.0549278172515602 1 1
-0.130427347515132 -0.128688113237395 1 1
0.00931986277354355 0.00933583968733773 1 1
-0.0220266775187421 -0.0218497808424096 1 1
-0.0568179408406242 -0.0556694150416217 1 1
-0.00650107270461533 -0.00659430261217779 1 1
0.0763114210331491 0.0748942542870599 1 1
0.00286519393754607 0.00340109222579378 1 1
0.0161819061420369 0.0161924209626581 1 1
0.0683492182682707 0.0672084985012478 1 1
0.0132038530901468 0.0128591621449069 1 1
0.023298232109561 0.0229729928613489 1 1
-0.0319633955367435 -0.031316508691952 1 1
0.013928285123779 0.0133347230688553 1 1
0.0125140672869865 0.0124000430490646 1 1
-0.0211919045757243 -0.0206395199907478 1 1
0.0156862082217796 0.015363527723277 1 1
0.025024284392597 0.0243489313686795 1 1
0.14427890036071 0.141453095450618 1 1
-0.05777806332122 -0.0568427872582181 1 1
-0.142023583345051 -0.139327090568997 0 0
-0.0149010260901311 -0.014939491126923 1 1
0.0634507268432503 0.0620862579948186 1 1
-0.148062198483669 -0.145676575622421 0 0
-0.105064316340001 -0.10384924288616 1 1
0.0766698814888372 0.0753737007701362 1 1
0.113649821962941 0.111496342982898 1 1
-0.0150411199920967 -0.0147077857165562 1 1
-0.0179588789383167 -0.0176178079537862 1 1
0.0216310469760699 0.0210263419919051 1 1
0.0500516923008005 0.0490270736378193 1 1
-0.0980845270828408 -0.0963927208408241 1 1
-0.178993267367131 -0.17618222513023 0 0
-0.0252364517647295 -0.0246131365250945 1 1
0.0253584269710113 0.0248071581195486 1 1
-0.0901727329619725 -0.0891978059990981 1 1
-0.0229040919041199 -0.0224131234213906 1 1
0.0879287756932506 0.0861984869845309 1 1
0.078147288683744 0.0766371146200837 1 1
0.0950576674832182 0.0928940803217342 1 1
-0.0156556755755484 -0.015247774010086 1 1
-0.0664749076590484 -0.0652354490375798 1 1
-0.0273380396814781 -0.0268580282953419 1 1
-0.0320608133208836 -0.0316398367055633 1 1
-0.126268584347959 -0.124351039345012 1 1
0.0127881137976433 0.0127090576099387 1 1
-0.10177619954973 -0.100129428363266 1 1
-0.0172110933836107 -0.0165449810652936 1 1
-0.00969490863256345 -0.00937150136712046 1 1
0.0498352448401703 0.0486205436658242 1 1
-0.0362045157392813 -0.0353021860775365 1 1
0.21943006452098 0.215566100937003 0 0
0.0116684274302833 0.0111670620478409 1 1
-0.0162113016421428 -0.0156896317332633 1 1
0.114187424494609 0.112098510652534 1 1
-0.0271235940121997 -0.0265949929945099 1 1
-0.0609326170278407 -0.0593697860817068 1 1
-0.0842929852356449 -0.0821647317534954 1 1
-0.0199313286559558 -0.0200607881262338 1 1
-0.123773338729587 -0.122119623732415 1 1
-0.0960149712915613 -0.0943027751265472 1 1
-0.100522457927432 -0.0981308662405369 1 1
-0.0786438022503937 -0.0769105541363449 1 1
-0.0413513646510508 -0.0402968168853856 1 1
-0.00259153512162868 -0.00293875658147525 1 1
-0.0519875158454657 -0.0508595261220414 1 1
-0.0128605845079359 -0.012793675344906 1 1
0.0490800628629853 0.0480153042232383 1 1
-0.0519309470717691 -0.0511117220646153 1 1
0.0250470169727877 0.0245081597140225 1 1
-0.0794396091030363 -0.0770525371150161 1 1
0.00715255861388032 0.00622887696773849 1 1
0.0893551252687952 0.0877933078609191 1 1
-0.0767197505941024 -0.075208413068442 1 1
0.0769233176609851 0.0754637701994666 1 1
-0.00438130054483308 -0.00490865220333069 1 1
0.0784684560649949 0.0774960474885038 1 1
-0.0913956008880368 -0.0895649353858415 1 1
-0.0985496560951773 -0.0969377258439394 1 1
-0.0336962141738583 -0.0335670911649218 1 1
0.00780166639154766 0.00599507429505239 1 1
-0.0279647233400878 -0.0279804171106293 1 1
-0.162542418890591 -0.159573361742733 0 0
-0.170917701056898 -0.167658739079098 0 0
0.0566342369476619 0.0547654461768444 1 1
0.0610261084086662 0.059293189850474 1 1
0.0585745542798669 0.0570781402686102 1 1
-0.0751290408046946 -0.0731021778877551 1 1
-0.0291049539224441 -0.0286734974819728 1 1
-0.0365540548728849 -0.0354699690549929 1 1
0.0573206921703539 0.0563492098608004 1 1
0.107348687302374 0.105873522255263 1 1
-0.0652563553273575 -0.0638332837535522 1 1
0.0100014526882826 0.00969942345089195 1 1
-0.0151543478715016 -0.0148637430876927 1 1
0.096903111865235 0.0950670465957035 1 1
-0.0186744792722901 -0.0181841264898606 1 1
-0.067872969698609 -0.0665615954538791 1 1
-0.0411779163333256 -0.0401826306823343 1 1
0.0650250992257382 0.0642389190150686 1 1
0.11068775370797 0.108422898576458 1 1
-0.00908284193465923 -0.00864747755116349 1 1
0.101861561907577 0.100248097075513 1 1
0.015087490273915 0.01445441590641 1 1
-0.0790866197548117 -0.0771065165235684 1 1
-0.108609066562337 -0.106885458116565 1 1
0.0653852660214288 0.0649342992359055 1 1
0.0754079691748123 0.0743281853710551 1 1
0.102237790799699 0.100581567377958 1 1
0.00891254064177071 0.00757765538945744 1 1
0.113778084404025 0.111757830823417 1 1
0.0210761930863463 0.0208197727923886 1 1
0.0582183791304581 0.056512973308724 1 1
-0.00819298544426365 -0.00819728765706798 1 1
0.00928111744650853 0.00911446276958103 1 1
-0.00922860586886643 -0.0093342842997882 1 1
-0.188825711233062 -0.184940713367641 0 0
0.0492045030976662 0.0479419990396826 1 1
-0.0754561510114164 -0.0740884711390874 1 1
0.101235703349438 0.0983221044945129 1 1
-0.0404758717634593 -0.0399655759297044 1 1
0.085021211700356 0.0836845091137454 1 1
0.0154164096789922 0.0152604192636735 1 1
-0.0951079202020982 -0.0933119073750709 1 1
0.000459870969002099 0.000469456297497052 1 1
0.0983472332588023 0.097068985866402 1 1
0.0201726904502904 0.0193224807952994 1 1
0.00171058217548548 0.00149488000968185 1 1
0.04790328327326 0.0471617162060788 1 1
-0.0813109635274022 -0.0793434542300721 1 1
0.075805627515884 0.0746440884529848 1 1
0.0503655160006311 0.0484710569420439 1 1
0.00503586688144398 0.00519282060393411 1 1
0.10121137295677 0.0993908691134088 1 1
-0.0555699851131743 -0.0547453875041906 1 1
0.109624814939327 0.107748277903489 1 1
0.0601901522441722 0.0591296996189327 1 1
-0.0220820030253869 -0.0216267172532225 1 1
-0.0720707190111449 -0.0704836029036638 1 1
0.110368868791257 0.108340872684212 1 1
0.0192736702881985 0.019353518537763 1 1
-0.058373499318215 -0.0571822443820152 1 1
-0.0193622447739298 -0.019461464228201 1 1
-0.0253784582986153 -0.0250208928341987 1 1
-0.154234022887102 -0.1510152458702 0 0
0.0235136010087471 0.0231402517269912 1 1
0.0342490120419479 0.0337704360834573 1 1
-0.0335919806848131 -0.0340096099575496 1 1
-0.0299145219178096 -0.029611022883343 1 1
0.0102963718277096 0.0100781271881319 1 1
0.0880069205805726 0.0871062311004516 1 1
-0.0256015571151395 -0.0255470050486895 1 1
-0.0966095071700245 -0.0951262418209475 1 1
-0.022649662735702 -0.0229050422841379 1 1
0.0408070271889305 0.0402165342459596 1 1
0.0121364900853643 0.0119965859309123 1 1
-0.0474408319704467 -0.0469278264207189 1 1
0.0470769917450416 0.0460074100919938 1 1
-0.0360068313380855 -0.03544222045824 1 1
0.0104659401508257 0.0104676891684918 1 1
0.0708876383689261 0.0699037802606051 1 1
-0.00967383300985919 -0.00938061722067629 1 1
-0.08841887618824 -0.0863951100038368 1 1
-0.0195633753605888 -0.0192994926798319 1 1
-0.0456438425336155 -0.0450726588560511 1 1
0.00873551227642479 0.00862150839484006 1 1
0.080949695017616 0.0792148146088985 1 1
0.0464091008125247 0.0460695353783657 1 1
-0.121985684702284 -0.119601506919228 1 1
0.0369684850259107 0.0364098825654974 1 1
-0.222253538978587 -0.217750882687364 0 0
-0.0270760452599927 -0.0263893132543447 1 1
-0.0707568613845535 -0.0696908581157133 1 1
-0.0929808424311697 -0.091177928294202 1 1
0.0441667202079495 0.0437365596077919 1 1
0.0939104520112914 0.0913434733267474 1 1
-0.103393294573965 -0.101425437708759 1 1
-0.0587469096008076 -0.0573801326419 1 1
-0.0589071658844989 -0.0580364575537066 1 1
0.103177763648296 0.101087161737609 1 1
-0.0840627927959295 -0.0825918854101787 1 1
0.067695355351288 0.0667202732033426 1 1
-0.0249520449446347 -0.025267143517366 1 1
-0.000500591628252598 -0.000357995239584249 1 1
0.106915755521401 0.104942766120944 1 1
0.00785410478442072 0.00771525027418185 1 1
0.0171124722195557 0.0162398158899839 1 1
-0.149019193807519 -0.146409183019859 0 0
-0.0214126418084724 -0.0211071476340984 1 1
-0.0390876256255867 -0.0385001690569043 1 1
0.0643413848670163 0.0632292418647173 1 1
-0.00314586368763253 -0.00263063022095428 1 1
-0.210604763603782 -0.205667668319578 0 0
-0.0888254108309973 -0.0869379443992041 1 1
0.10047865131354 0.0988352421445778 1 1
-0.00655838293156748 -0.00640440606198526 1 1
-0.124093913738219 -0.122141268911799 1 1
0.107580570345052 0.105875300196211 1 1
-0.094128058783398 -0.0924856127898277 1 1
-0.00799545201772535 -0.00890045378002326 1 1
-0.0358769627525243 -0.0355507121176778 1 1
-0.0107265766792289 -0.0107422708597401 1 1
-0.10551507732315 -0.103809118534889 1 1
0.0291633244854618 0.028506848756003 1 1
0.011245976145889 0.0110162237037623 1 1
0.0594035809018471 0.0587013629770305 1 1
0.0689767498383524 0.0677217222348431 1 1
-0.0214984613756104 -0.0220216472587203 1 1
0.0792799619654006 0.0773907098071011 1 1
0.00826910094656567 0.00759918851562086 1 1
-0.0353873383165046 -0.034345242100215 1 1
0.0604215130042328 0.0592959546486711 1 1
0.0894439194179409 0.087810218154661 1 1
-0.12767074514257 -0.125383495371151 1 1
0.044832196031365 0.0438731257304263 1 1
-0.0930377528445195 -0.0913768129614362 1 1
-0.00129747540050467 -0.00170228253064048 1 1
-0.11106093698327 -0.108785820047105 1 1
0.109795039567009 0.107615759686534 1 1
-0.0976775743856239 -0.0959427017913888 1 1
0.02083692637081 0.0202988853398398 1 1
-0.0424490975138463 -0.0405907392649229 1 1
-0.143844022322393 -0.141297661148207 0 0
-0.0689088450114122 -0.0678234334450664 1 1
-0.0308743599362446 -0.0304977775217895 1 1
-0.0965762988909072 -0.0948814158138154 1 1
-0.0340179176564968 -0.0335394507403932 1 1
-0.0379805014702406 -0.0370673228979006 1 1
0.0672524403962361 0.0661968438270287 1 1
0.0719976801975946 0.0709062244108958 1 1
-0.0178249597200147 -0.0176145104579104 1 1
-0.0963658443479846 -0.0948820524485287 1 1
0.0186280794538745 0.01849868683114 1 1
0.0359216735598358 0.0352209867314048 1 1
-0.0549682696767868 -0.0539552165440708 1 1
-0.0370096004722336 -0.0370864417484011 1 1
-0.0569836134161875 -0.0568940972514168 1 1
-0.116057832909893 -0.11369358560237 1 1
0.0210146276583032 0.0206165538411274 1 1
-0.127720802661994 -0.125964634715966 1 1
0.0455509840707163 0.0446778354466033 1 1
-0.0961801227736389 -0.0944044841873797 1 1
-0.117791765453389 -0.115146707386001 1 1
0.0278332377299691 0.0272771124583445 1 1
0.0630418640923901 0.0622134087812514 1 1
0.016803525600245 0.0161603379932645 1 1
0.106143086581558 0.104004126008218 1 1
-0.135282994351475 -0.132515925437628 1 1
-0.0317660815692178 -0.0314108343246292 1 1
-0.0549896711034391 -0.0540558896830042 1 1
-0.0562039275082458 -0.0542747338343118 1 1
0.0177934173089848 0.0173751125203504 1 1
0.0624009822084036 0.0613374055459631 1 1
-0.08190081898976 -0.0805713602456068 1 1
-0.0538172178818348 -0.0530112955915366 1 1
-0.0669241322640767 -0.0658132063155976 1 1
-0.0634988116005088 -0.0621531952348612 1 1
0.0914194502889522 0.0893316842491196 1 1
-0.0713145514026016 -0.0699084355881279 1 1
-0.029983793688151 -0.0292690081231144 1 1
0.00188849625975213 0.00118798509871448 1 1
-0.0245322240825643 -0.0244844327896762 1 1
0.123877361447592 0.120830635137679 1 1
0.0115598385975381 0.0113628488177956 1 1
-0.0435831726808709 -0.0429824232444839 1 1
0.0404032840501634 0.0397860796573732 1 1
-0.122192138904808 -0.120017138601676 1 1
0.122392012147175 0.120003020018737 1 1
0.0522653147057323 0.051861927441071 1 1
-0.00911256839808025 -0.00909241106316307 1 1
-0.0118921878407694 -0.0120359661689073 1 1
-0.00782900888956511 -0.00857469201850048 1 1
-0.0430290928614068 -0.042302243978204 1 1
-0.0260520843229501 -0.0256726554776827 1 1
0.0164848638931841 0.0159754593730134 1 1
0.0289202591650745 0.0279766177972396 1 1
-0.0519635009551639 -0.0509250523896475 1 1
0.0516918345219964 0.0510364605495181 1 1
-0.113043605713902 -0.111120417477109 1 1
-0.0616696968836495 -0.0603003624900065 1 1
0.01718768973713 0.0166783654561854 1 1
0.0297744590335748 0.028520634844687 1 1
-0.00556331247010886 -0.00671272523827399 1 1
0.00853848030323906 0.00848126247620887 1 1
0.0586663413371139 0.057391229695859 1 1
0.00795582959199476 0.00788851786188924 1 1
0.0886282886203721 0.087373604338576 1 1
-0.0839143358850608 -0.082946358458281 1 1
-0.00507117483794993 -0.00474439789948139 1 1
0.132628640098722 0.13000081095561 1 1
-0.11325360150263 -0.111240149590436 1 1
0.0459886474328472 0.0453468056512591 1 1
-0.042683644443721 -0.0423405912044641 1 1
0.0449365478908856 0.0441808467088288 1 1
-0.0245717196918236 -0.0251212799931466 1 1
-0.0196205334615617 -0.0192672034863284 1 1
-0.0316512912962637 -0.0309743912812762 1 1
-0.137080944127521 -0.134671740754296 1 1
0.106941255433149 0.104790502839226 1 1
0.0739227209760046 0.072320902807606 1 1
-0.0152820996330633 -0.0149758754252913 1 1
-0.0389610210136213 -0.0381765946613434 1 1
0.088910210372385 0.0874958211731616 1 1
0.00386350487850856 0.00363173159092866 1 1
-0.0318060430241483 -0.0315385907356735 1 1
0.05871991718773 0.0577954115283226 1 1
-0.0276947882555493 -0.0275653391115387 1 1
0.0776836792333686 0.0766952730782241 1 1
-0.0348397249841988 -0.0342577779022832 1 1
-0.0170427712436546 -0.0168285798713253 1 1
-0.038132754204694 -0.0371780767120579 1 1
0.101219494635286 0.0995474932345032 1 1
-0.0217207067966778 -0.0219481171587054 1 1
-0.0582507154821209 -0.0575616871154352 1 1
0.113961615272705 0.111644603737946 1 1
0.00187463180724612 0.00243319422035289 1 1
-0.0377225485809598 -0.0371281454495453 1 1
0.0407420153680036 0.0398714757152692 1 1
-0.0807563322191341 -0.0790688110697007 1 1
0.0609451332148199 0.0599544115439976 1 1
-0.222175199381488 -0.218488108649068 0 0
-0.0188879458577561 -0.0185829359329272 1 1
0.0586362806540684 0.0575298874780464 1 1
0.029301436791059 0.0283530028702175 1 1
-0.00785855518755659 -0.00759310108521374 1 1
-0.060789653134665 -0.0598980278148239 1 1
0.0211961920978898 0.0206236828339863 1 1
-0.102493069473683 -0.0996615538932028 1 1
0.0511479941930316 0.050217901948106 1 1
0.00945780415923709 0.00933116335242423 1 1
0.0105536817506373 0.0102354375995805 1 1
0.0978771764905604 0.0953085441592715 1 1
0.0479661307197924 0.0470866831947507 1 1
-0.0908432533560157 -0.0889837045865106 1 1
0.00668087189601346 0.00658584792515002 1 1
0.100358969711635 0.0984934726254252 1 1
0.0496405591865019 0.0491748361892052 1 1
0.146471624687752 0.143420940595463 1 1
-0.046124137988082 -0.0453957849014839 1 1
-0.0763619432814585 -0.0748823413128991 1 1
-0.0611820707494192 -0.0600874309968794 1 1
-0.0284980197955829 -0.0278416577201541 1 1
0.0237637610749134 0.0232759239290927 1 1
0.0185013084334227 0.0190263528136529 1 1
0.0153910473536225 0.0154090947812322 1 1
-0.00864143220326955 -0.00843452205756843 1 1
-0.0219493513438713 -0.0216316191795428 1 1
-0.0225402446930273 -0.0220933736345929 1 1
0.0202973804120523 0.0199740785932797 1 1
0.135561126860264 0.133019116570389 1 1
0.0463500905521755 0.0454331105997066 1 1
0.0645561297707486 0.0631855017672019 1 1
0.057758549908932 0.0560249868638526 1 1
0.0892556489773286 0.0864460833078173 1 1
-0.0240863160769699 -0.0237790056326012 1 1
0.00612603856326774 0.00563432788666058 1 1
-0.0691913294154165 -0.0681751107350402 1 1
0.063726174893565 0.0626951552769932 1 1
0.0329966893284982 0.0322710189200069 1 1
-0.0110915846802518 -0.0113534601043653 1 1
-0.00756794853978327 -0.00725230749793497 1 1
-0.00659460673643065 -0.00712781547768798 1 1
-0.101136668345562 -0.0994800602483339 1 1
0.072616172028036 0.0712280107055682 1 1
0.0779571603394994 0.076693576184309 1 1
-0.0828593291165831 -0.0807137917236796 1 1
-0.0516354292461814 -0.0504787459445717 1 1
0.0466259410230603 0.0460940187198618 1 1
-0.0362118709565522 -0.0347178194653895 1 1
0.0399798874609799 0.039076452686152 1 1
0.0627974809354367 0.0613725931635214 1 1
0.0402104396588097 0.039692998327052 1 1
-0.11706518570947 -0.114695870317319 1 1
-0.0360892505130777 -0.0355866173671915 1 1
0.035201809030665 0.0341546854022832 1 1
-0.0138933939664402 -0.0136097844958644 1 1
0.0154222819360796 0.0148963723194575 1 1
0.11476407069922 0.113070014120823 1 1
0.00418114072050342 0.00405831352641843 1 1
-0.00297679515831717 -0.00265809212479496 1 1
0.009384935288729 0.00925967445223609 1 1
-0.0510985781735802 -0.0498518049069929 1 1
0.047553571773332 0.0474352744468668 1 1
0.0361835916384202 0.0355420513296505 1 1
-0.0243225840446055 -0.0239097028637994 1 1
0.0424923518667987 0.0420556418516314 1 1
-0.0981227254273579 -0.0952862635063651 1 1
-0.0122934773311536 -0.0121951389138082 1 1
-0.0663808271878398 -0.0651243274875354 1 1
0.0737840781774046 0.0722242721624003 1 1
0.0742207165930732 0.0728921971080196 1 1
0.0779312673587999 0.0763821132400276 1 1
0.0514665083657423 0.0498879850577256 1 1
0.0206847052359295 0.0201013427216808 1 1
0.0279145449911981 0.0283979261058554 1 1
0.115710939210145 0.113363361395403 1 1
0.0453017907520568 0.0448916444812194 1 1
-0.022996527354746 -0.0224144004574517 1 1
0.0336013517598688 0.0336417099998006 1 1
0.0678730297466567 0.0667727974637335 1 1
-0.025486399841044 -0.0249617288848818 1 1
-0.0830688993552136 -0.080856330858712 1 1
-0.0177319104784066 -0.0177766243161068 1 1
-0.0904636024253246 -0.0888205018489168 1 1
0.0260587722434524 0.0257820077376744 1 1
-0.0237831925446603 -0.0234980704562395 1 1
-0.0653281000870552 -0.0645393351170821 1 1
0.0272320300883041 0.0265003639555971 1 1
0.081636147070111 0.080371123934062 1 1
-0.00785670053876994 -0.00739234891152294 1 1
-0.0163806871856903 -0.0161612919299676 1 1
0.0228980828264438 0.0222803266282516 1 1
0.0468382715353547 0.045741535926044 1 1
0.103033597202144 0.101130247695684 1 1
-0.0255862317743615 -0.0250572263437802 1 1
-0.0615382737399384 -0.0607890561038619 1 1
0.18849990817621 0.184865232756704 0 0
0.0887830175878722 0.087310673353899 1 1
0.0162829592646163 0.016031920777073 1 1
0.0949512304114766 0.0929407690000629 1 1
-0.00554376468667433 -0.00553821154880535 1 1
0.0154152372650064 0.0151941482418869 1 1
0.00111242905497903 0.00117573133492625 1 1
-0.0145813019296349 -0.0130326426033557 1 1
0.0510222914961665 0.0501181140935513 1 1
0.0492223375803308 0.0485412875653541 1 1
-0.128985348952541 -0.126550701567062 1 1
0.0682115901430059 0.0670615480115316 1 1
-0.048594915160603 -0.0478716724332104 1 1
-0.00968835594009961 -0.00939736227254603 1 1
-0.0346213845094299 -0.0340623623316001 1 1
0.0663092291124354 0.0647668160883369 1 1
0.147103000332669 0.14488464419397 1 1
0.0219230969628659 0.0217700169144881 1 1
0.0719863795524464 0.0709228875471957 1 1
-0.0670624422313995 -0.0659135941994063 1 1
-0.0297849676274124 -0.0293263580027868 1 1
0.00546955866554497 0.00635811740942032 1 1
-0.0669177024326052 -0.0655102403527135 1 1
0.0486584665691436 0.0479142731148435 1 1
-0.00612665622940215 -0.00645510633908493 1 1
0.0324886675935269 0.0321755798292848 1 1
0.0800830399626438 0.0788048009793758 1 1
-0.0102190799278478 -0.0100451232310297 1 1
0.010775086954746 0.010667813233337 1 1
0.0607491485328277 0.0601551325267841 1 1
-0.07760296534343 -0.0767059521827901 1 1
0.110580200329023 0.108294409776439 1 1
0.0893003164072526 0.0878029538124554 1 1
-0.0921688091460434 -0.0905970069129126 1 1
0.0315249759884248 0.0310038835748108 1 1
-0.0438289072834355 -0.0431614168463977 1 1
-0.0110318244228059 -0.0109599448153074 1 1
-0.139853145485443 -0.137460847651197 0 0
0.109572453647391 0.108073694127451 1 1
-0.111933340733471 -0.110236461571524 1 1
-0.0169868273153653 -0.0161556838240516 1 1
0.0967077448453416 0.0949463756504603 1 1
0.101427916989285 0.0997005484835485 1 1
-0.0149119611234912 -0.0145279983039754 1 1
0.0631884072412001 0.0613582394918436 1 1
0.076470151409123 0.0748895448068404 1 1
0.0736786747989727 0.0723590968795377 1 1
0.0618353387493128 0.0605353197266727 1 1
0.0901791988673838 0.0876724955488981 1 1
-0.0386080093015617 -0.037894882475122 1 1
0.0158214190224737 0.0154454284255253 1 1
-0.0576426731465011 -0.0567329254886722 1 1
0.0436355798480108 0.041990560983006 1 1
-0.0851676869801828 -0.0829676343398232 1 1
0.0860543748803206 0.0842397202249429 1 1
-0.0633037138285512 -0.0617956040031616 1 1
0.0226837760612289 0.0233670952025598 1 1
-0.046121667198054 -0.0452474500908149 1 1
-0.0786077869705824 -0.0771449227502226 1 1
-0.0300117154319126 -0.0298375498898829 1 1
-0.015095277979642 -0.0148241867573282 1 1
0.0960745803525245 0.0949294821457515 1 1
-0.0854231589605186 -0.0838120319922695 1 1
-0.0491645631627706 -0.0483212732964359 1 1
-0.043959923316542 -0.0431560693520694 1 1
0.00617896323602442 0.00619345847835458 1 1
-0.0118452492972462 -0.0117660129273585 1 1
-0.152898239961654 -0.150727249457847 0 0
0.140872124855882 0.138548322531196 1 1
0.0805491700216508 0.0791160522392036 1 1
0.0416230374367426 0.0407827593225038 1 1
0.017966173695136 0.0176193101392125 1 1
-0.0203213864800611 -0.0191858951517932 1 1
0.0109994142223654 0.010642390809672 1 1
0.136370495025269 0.134149482676715 1 1
-0.134528732408857 -0.130752044462677 1 1
0.0297153796900155 0.0289118823586764 1 1
0.0508674670796537 0.0498067285087695 1 1
-0.0642296123536054 -0.0630394670959828 1 1
-0.162185732242977 -0.158447874901962 1 1
-0.0348432362521464 -0.0340267098489948 1 1
0.0267948556415044 0.0262228455833733 1 1
0.0451462310488195 0.0442396794566392 1 1
0.0385894644145723 0.0378188953990427 1 1
-0.0369287125744475 -0.0359148762846571 1 1
-0.0429193240347994 -0.0421483585410065 1 1
-0.0497018184610147 -0.0487690352786698 1 1
-0.0650665213660861 -0.0634788292756009 1 1
-0.0368365355998875 -0.0365767541114422 1 1
0.047595322529475 0.0468274210355475 1 1
-0.0889137869882481 -0.087422596240779 1 1
-0.0993906083535672 -0.0976858013172163 1 1
-0.0789914996928584 -0.0766147854821218 1 1
-0.0230380033777768 -0.0221080215365441 1 1
0.0731711662497854 0.0714710399458009 1 1
-0.0537572399789127 -0.0520843587764597 1 1
0.0719762877638205 0.0708873021817874 1 1
-0.00637208636919593 -0.00554367861428635 1 1
0.0116107155546123 0.0115600815017297 1 1
-0.0298521358964441 -0.0293107317945825 1 1
0.122933976882766 0.120664789123376 1 1
0.0535914901643285 0.0527534867392646 1 1
0.032879909070756 0.0323744503392153 1 1
-0.0623104021047452 -0.061417561140844 1 1
-0.0715571477194722 -0.0703206055783112 1 1
-0.129307377991415 -0.126274314614455 1 1
0.141407780102318 0.139880990135388 1 1
0.0768026617659359 0.0753166207599981 1 1
0.109567317308227 0.10772122705836 1 1
-0.116728506548267 -0.114527379891184 1 1
0.142447982042682 0.139925571218659 0 0
-0.0298830243629437 -0.0292359304280455 1 1
0.00360570980913168 0.00354244848160205 1 1
0.0474806789146419 0.0467309201748375 1 1
0.104611203717936 0.10259099489712 1 1
-0.025637952442466 -0.0255218492544967 1 1
0.0420892397550881 0.0414150940908973 1 1
0.187843545884037 0.183682815769748 0 0
0.10329741189684 0.101489882608735 1 1
0.0492718057183339 0.0483735963562219 1 1
-0.0270200897840841 -0.026451214301795 1 1
-0.0951295646089268 -0.0932896100759503 1 1
0.0254636929450873 0.0251324734792548 1 1
-0.0071168700933123 -0.00692635495904432 1 1
0.0695884472140444 0.0685450418299104 1 1
-0.0122269670635799 -0.0117849206804052 1 1
0.0195179502611218 0.0182659808522661 1 1
0.0360403886840916 0.0355084018406909 1 1
0.0202618318368459 0.0199874508419466 1 1
-0.0124575302678076 -0.0123130913092589 1 1
0.0157393563147208 0.0157638720639172 1 1
-0.036527646988963 -0.0356685161892976 1 1
-0.0545016759699523 -0.053445911265442 1 1
0.0760340245495466 0.074785297568879 1 1
-0.0424300807033897 -0.0409356624858882 1 1
0.0669870778154671 0.065688833122377 1 1
-0.153735272662705 -0.150658466618263 1 1
-0.0786268606250548 -0.0768073891052957 1 1
-0.055570987129668 -0.0540655290594453 1 1
-0.0660488303002363 -0.0649165159457003 1 1
-0.0367518425677662 -0.0360216696842504 1 1
0.0177518131530574 0.0174377996145211 1 1
-0.13562312816719 -0.13314012313882 1 1
-0.00799782704631096 -0.0076354560119626 1 1
0.0637997231083848 0.0625319735061589 1 1
-0.0526102157546723 -0.0516906631422988 1 1
-0.0611258103259123 -0.0603601270962964 1 1
0.0236295594684634 0.0234748479098811 1 1
-0.00771272412637507 -0.00734154664742832 1 1
0.0472404515887569 0.0450462641277714 1 1
-0.00667425464069869 -0.00653379536685969 1 1
-0.166262409786598 -0.164101174048793 0 0
-0.0604609648249421 -0.0592787732472565 1 1
0.0321500700471978 0.0314866372640803 1 1
0.0101563331509326 0.0101935683215368 1 1
-0.0165976773523625 -0.0160067165630871 1 1
-0.0652003898306661 -0.0647365982957017 1 1
0.124958674516942 0.122880080671344 1 1
0.0143466025190581 0.0143623066221122 1 1
-0.0535877920755669 -0.0526500022945711 1 1
0.0240263786110667 0.0226721099613409 1 1
-0.0725888895915309 -0.0713006086123733 1 1
-0.0618481899745448 -0.0609074544924927 1 1
-0.0301822260943136 -0.0294649957974016 1 1
0.0819364871685793 0.0800159198487163 1 1
0.00196192975453446 0.00214997632749643 1 1
0.0440847380058793 0.0431166061436058 1 1
-0.120099163858721 -0.118507867643835 1 1
-0.0469619754617217 -0.0458740419222432 1 1
-0.0781297520625481 -0.0763208980437022 1 1
-0.00783950115601009 -0.00757579848996705 1 1
0.0612665876430663 0.0603967429312927 1 1
-0.0569674093400904 -0.0554069043969437 1 1
0.112293993643433 0.110250378162181 1 1
0.0481527160124178 0.0475127013932308 1 1
-0.0204280415330726 -0.0212244592651149 1 1
0.014628957887489 0.0143536523034921 1 1
0.0744675946103076 0.0730258274268146 1 1
-0.00512814210487103 -0.00511573285052123 1 1
-0.0388766678388617 -0.0379060232875781 1 1
-0.0159474174136545 -0.0157665135221957 1 1
0.074875148900894 0.0736497573191204 1 1
-0.0674912071253221 -0.066661200753515 1 1
-0.0314561958163039 -0.0313072120253614 1 1
-0.0269589200551634 -0.0257771386065472 1 1
0.0515969564391811 0.0508616587921247 1 1
0.039991631278493 0.0390535352836164 1 1
0.115265283553009 0.112185314417625 1 1
-0.175330103874986 -0.171818339725267 0 0
-0.0682183734068676 -0.0671536443020073 1 1
0.0702259267997584 0.0692156244627171 1 1
-0.0876416829472902 -0.0858084107655458 1 1
-0.070606680958797 -0.0692960835583932 1 1
0.0401775272427942 0.0395312542320601 1 1
0.11409506115429 0.111960256511763 1 1
-0.120325692240213 -0.11866765922151 1 1
0.00564954756442355 0.00537192224649944 1 1
-0.0236210855682743 -0.0230103330358924 1 1
0.141923923242272 0.138986114929173 1 1
-0.0422698023610071 -0.0413809065808888 1 1
0.00300809535127742 0.00298729543218626 1 1
-0.0290058810296609 -0.028277339781766 1 1
0.110291583397542 0.108829783365912 1 1
-0.00207463400564824 -0.00224122407130904 1 1
0.0373944829273005 0.0366320215890838 1 1
-0.0631084635862283 -0.0619860536320531 1 1
-0.079765559085686 -0.0777431288384564 1 1
-0.00321763625701125 -0.00317352594545803 1 1
0.0281165886945057 0.0277600462880645 1 1
0.167916388803481 0.165250129706025 0 0
-0.0657859141543079 -0.0646138985609521 1 1
-0.00536389625198589 -0.00530678536027789 1 1
-0.0256801570963235 -0.0250473894748375 1 1
-0.0806325961856528 -0.0791315652429332 1 1
0.104812960460584 0.103356625403562 1 1
-0.00241096627795126 -0.00256850207874478 1 1
-0.100717800126895 -0.0987937933121959 1 1
-0.0550803909760609 -0.0549675754882392 1 1
0.00804563755608042 0.00809595232279732 1 1
-0.0749551858294512 -0.0735922304378394 1 1
-0.0432161353318257 -0.0422930389064241 1 1
0.00157370722691313 0.00163898576498813 1 1
-0.0424487303659457 -0.0419588090380174 1 1
0.00923714567082601 0.00895266360557246 1 1
0.089512798041794 0.0880045726458691 1 1
-0.106541796626535 -0.104524318800078 1 1
-0.00580939579466466 -0.00596429931037938 1 1
0.0578126510511919 0.0568881103738721 1 1
-0.0664894215925337 -0.0650155276078427 1 1
0.13404386438039 0.131180482044112 1 1
-0.0167398854269168 -0.0164325992606053 1 1
0.124288229313352 0.122239734112131 1 1
-0.174114975757442 -0.170962036644369 0 0
0.048741557850801 0.0477137833045677 1 1
0.0324307779429803 0.0316503946529359 1 1
-0.0100617357481609 -0.0104724265878855 1 1
0.0289235319931382 0.0282141334653059 1 1
-0.0771577660144031 -0.0756240837833849 1 1
0.0369398449930505 0.0365064380844194 1 1
0.06310348197071 0.0619768153758303 1 1
0.0681117053760091 0.0669556722910217 1 1
-0.0285289425514724 -0.0280901948497676 1 1
-0.127161300558251 -0.124540889759359 1 1
-0.155877270584732 -0.152958433712601 0 0
0.00756448962302393 0.00666075241665428 1 1
-0.0412376115338412 -0.0404731987514407 1 1
0.127711507111258 0.125501433391328 1 1
0.0969697643342568 0.0953147459511546 1 1
-0.0443231699347608 -0.0434429933942116 1 1
-0.0213301737782971 -0.0210151336300759 1 1
0.224642080483445 0.220503160652251 0 0
-0.131465091249832 -0.128697770402267 1 1
0.0242925799071875 0.0237676184423836 1 1
0.0738521858398679 0.0723435473332064 1 1
-0.0865726487000125 -0.0846081661527666 1 1
0.0327997910383002 0.0325992014388168 1 1
-0.05725651902313 -0.0561160828803856 1 1
0.0856054263121734 0.0842704953593353 1 1
-0.0130074913011154 -0.012605337939088 1 1
0.123110674403887 0.120725009660718 1 1
-0.0316329503607452 -0.0312859520265046 1 1
0.046747256824597 0.0459379420270155 1 1
0.0127867527300854 0.0128921833993763 1 1
0.0172491770968111 0.0174417723533315 1 1
0.00200804510281495 0.00144485471776719 1 1
-0.0867004379745104 -0.0846490907406524 1 1
-0.0802474777891026 -0.0790264785161303 1 1
0.0176038521193795 0.0168535545362285 1 1
-0.0294489889384807 -0.0286365338728111 1 1
-0.0477751051719848 -0.046839660327483 1 1
-0.0693633692496619 -0.0676374169314333 1 1
-0.0347189306856138 -0.0340648260450558 1 1
0.103307855079226 0.101400936211052 1 1
0.0438888631357843 0.0426779572367729 1 1
0.0498240201578072 0.0494690911222007 1 1
0.0532014009747668 0.0521748134461136 1 1
-0.0751790688050703 -0.074196345230434 1 1
0.00841295010924764 0.00820154203978535 1 1
0.000620229477906784 0.000834824851357555 1 1
0.111478309492963 0.109120178610721 1 1
-0.0211126796167836 -0.0207828326594563 1 1
-0.10987989992959 -0.108208482658707 1 1
0.0483835803453653 0.0478363701404654 1 1
-0.0112263274321775 -0.0112926592330743 1 1
0.0344567418483581 0.0338023916607004 1 1
-0.00742690588954182 -0.00726001553646509 1 1
0.107660107720986 0.105895209434868 1 1
0.00477497523618867 0.00433157783485147 1 1
0.0138333022025478 0.0130421425208829 1 1
-0.0378488578592063 -0.0369042963498981 1 1
0.129166289442834 0.125961062636419 1 1
0.0122599151256814 0.0119021223018071 1 1
-0.0335443981495089 -0.0334548607380853 1 1
-0.0800659808075398 -0.0787625210087047 1 1
-0.122087811027436 -0.119855355444403 1 1
0.0334871925909048 0.032177845058082 1 1
0.10944549081474 0.107509851946538 1 1
0.0426989870846107 0.0417691388539961 1 1
0.0648016623788752 0.0633937291361504 1 1
0.00478332074908007 0.00500058419707121 1 1
-0.0353341743598929 -0.0354569748531315 1 1
0.00413933993677102 0.00432199867337559 1 1
0.0188901041076249 0.0189047397461229 1 1
0.0452000661988986 0.0443660618709528 1 1
-0.00474675554477872 -0.00478071557703691 1 1
0.0467604384802839 0.0460651713794726 1 1
-0.0474667791888036 -0.0472737804550108 1 1
0.0483813731585033 0.0472556648873205 1 1
-0.0445684221544313 -0.0435037102474753 1 1
0.00340495140547988 0.00304908308970562 1 1
0.0486557222555404 0.048235677089516 1 1
0.056028577317861 0.0552167707965958 1 1
-0.0343968504104706 -0.0340794446627754 1 1
-0.0852507007558431 -0.0834591195570157 1 1
0.0411212711881009 0.0404870180114876 1 1
-0.051332197894042 -0.050858124521719 1 1
-0.0540884060737108 -0.0532620184948297 1 1
-0.0093921100938448 -0.00938817750210712 1 1
0.0651620268780827 0.063161672853005 1 1
-0.0225991218108011 -0.0223266339066964 1 1
0.0680907534942183 0.0668745751219288 1 1
-0.00811853095773291 -0.0077128768650776 1 1
0.101347551672122 0.0994655747951885 1 1
0.0407255016597735 0.039840434767997 1 1
0.0517016844763032 0.0508447461599898 1 1
-0.0719742546778789 -0.0711193800235148 1 1
-0.0703637474780304 -0.0691274328531244 1 1
-0.0545633833589819 -0.053734223685078 1 1
-0.0261287157539847 -0.0257015470598228 1 1
0.0678023564062358 0.0668953285681647 1 1
0.12920509474404 0.126625331488768 1 1
-0.0679057742626971 -0.0667858057289985 1 1
-0.0260956411121686 -0.0257785002670843 1 1
0.0380739540049583 0.0373419107894735 1 1
-0.0348585818670211 -0.034365968615964 1 1
-0.00293384308954062 -0.00296600168290164 1 1
-0.0112353866868178 -0.0109377368957676 1 1
-0.0611112752087494 -0.0600415339419276 1 1
0.134913237314004 0.132138226012284 1 1
0.0903476848948687 0.087519625808603 1 1
-0.0249787312223741 -0.0242818247819349 1 1
-0.0158654471619387 -0.0154614643830434 1 1
0.00356439373120645 0.00411947962960735 1 1
-0.101613800856825 -0.0997102776377463 1 1
0.0211667290455205 0.0210165141502617 1 1
-0.0790982423785021 -0.0770785549853642 1 1
-0.0491219783361997 -0.0484864087320159 1 1
-0.00483991861313098 -0.00456154079906313 1 1
-0.0720626304684533 -0.0707856583044597 1 1
-0.0692063576885527 -0.0686255145915922 1 1
0.106138068800752 0.10424448444042 1 1
0.0234857670079475 0.0230740079885209 1 1
0.039288933344889 0.0388232795990835 1 1
-0.0740724066673405 -0.0724469291977184 1 1
0.0275261109578772 0.0270666788564496 1 1
-0.0140380157976849 -0.0141916477148971 1 1
-0.0133198435139386 -0.0131584360188973 1 1
-0.116617596659912 -0.115105022124391 1 1
-0.0452343923552259 -0.0442187622044331 1 1
-0.101314394356086 -0.0994838053239261 1 1
-0.0169609781244735 -0.0163339965964231 1 1
-0.0942954271060403 -0.0935406056763814 1 1
0.109006225002955 0.106658632036523 1 1
-0.0329881413121557 -0.0323184687533855 1 1
-0.0836212089094577 -0.0820851647759727 1 1
0.0605940929944007 0.0590345155384139 1 1
0.017728706664518 0.0174567824156391 1 1
-0.00737135809571422 -0.00744843113735398 1 1
-0.0886553444958598 -0.0871218233161327 1 1
0.0497095229410654 0.049045239286685 1 1
-0.0963923728238414 -0.0954843502928398 1 1
0.140528736431168 0.137811658036323 0 0
0.0456567376608529 0.0445937270438459 1 1
-0.0890825441256946 -0.0872680846427925 1 1
0.0108544579748597 0.0105487105151631 1 1
-0.0792296327791033 -0.0776166373457257 1 1
0.0173638596313751 0.0173303306814249 1 1
-0.0153778139553551 -0.0149686487959126 1 1
-0.0386713247094781 -0.0376650887233934 1 1
-0.161371679518388 -0.158896175076879 0 0
0.0153781667153614 0.0154014890802564 1 1
0.0434873344784739 0.0431508081136706 1 1
0.112693605789814 0.110674761993724 1 1
-0.0570930541127675 -0.05707491609492 1 1
0.111396136808961 0.109048202045896 1 1
-0.0375387736505158 -0.0372285893156952 1 1
0.0754878310182463 0.0742550180183924 1 1
-0.0315250478562312 -0.0309949758601955 1 1
0.00546669245222285 0.00554075539902592 1 1
-0.0407381084135265 -0.0400546620273237 1 1
-0.0732325659329928 -0.072022419458673 1 1
0.0583063473923505 0.0572832144635495 1 1
0.053087651214212 0.0521600349323506 1 1
-0.116540977916041 -0.11476028842531 1 1
0.0452637898127823 0.0448844653313518 1 1
0.0132251160644611 0.0124017815346589 1 1
-0.0257047397506408 -0.0252556955066316 1 1
-0.0713799610939637 -0.0701043990820492 1 1
-0.0366861278000932 -0.0363565914485678 1 1
0.0824931444067638 0.0813997697108038 1 1
0.00204749422834413 0.0016303478155604 1 1
-0.0731550844797797 -0.0723019870300115 1 1
-0.0211649766368646 -0.0209965268917609 1 1
0.0417211091368058 0.0405968045721379 1 1
-0.0186532054815638 -0.0183671208208255 1 1
-0.0451560423121034 -0.0447598049057664 1 1
-0.0618890398132824 -0.0606930221118561 1 1
0.113974452563062 0.11219621266458 1 1
-0.0223735340559645 -0.0222036608936458 1 1
-0.0207219015573963 -0.020729906476181 1 1
-0.0243093470636574 -0.0238960709056619 1 1
0.108796155935123 0.106707629700411 1 1
0.015088320113453 0.0143238542474807 1 1
-0.0306598398803024 -0.0300684602696473 1 1
0.0265359972060544 0.0259824043544799 1 1
0.0614293581725375 0.0604299467154724 1 1
0.148653453182209 0.146126363592955 0 0
0.0606546830524527 0.0596418927237488 1 1
0.00265902157236684 0.00338376412717894 1 1
0.0661677760196186 0.0651331698763956 1 1
-0.00421800849022834 -0.0042566047013622 1 1
0.0588491902167694 0.0581937976553495 1 1
0.0281627894859147 0.0272807095161708 1 1
-0.0065432801662385 -0.00651675338316445 1 1
-0.0805112841352844 -0.0791487575730235 1 1
-0.117788078621983 -0.115617558424544 1 1
0.129755470673654 0.127413971587053 1 1
-0.043102883719844 -0.0422362151393993 1 1
-0.0371070441574315 -0.0355809916625052 1 1
-0.066221805578576 -0.0638019908588404 1 1
-0.00946425997391196 -0.00937072732000284 1 1
0.0159138240674044 0.0157782971043466 1 1
0.0926457527055087 0.0902968730443688 1 1
-0.0237907586269939 -0.023793613455337 1 1
0.0398611852011952 0.0392080610173426 1 1
0.0048086094109036 0.00370418859285309 1 1
0.0286561712277495 0.0279498479466663 1 1
-0.0983824746197696 -0.096856032050002 1 1
0.0866102250080866 0.0842438698371336 1 1
0.0787032091637781 0.0774262069539194 1 1
0.0527480584029457 0.0516039011929164 1 1
-0.102080491577771 -0.100040715966892 1 1
0.0659005112358499 0.0644249030017999 1 1
-0.0016849374633983 -0.00160583298271624 1 1
-0.111316884833578 -0.109529340374485 1 1
0.0129102054733586 0.012344655017492 1 1
0.149588079251813 0.146644468378707 0 0
-0.0209388277772843 -0.0203005373038036 1 1
0.00385651765836639 0.00386118622043024 1 1
0.0117789670381901 0.0116452880704985 1 1
0.00471611609008135 0.00462550980232511 1 1
0.0122448321497386 0.0116996693065183 1 1
0.0476603053711229 0.0468945227713341 1 1
0.0434155981954264 0.0426529705036522 1 1
0.192473255508256 0.18879532248383 0 0
0.118444889764096 0.116450048413088 1 1
0.0344259016186372 0.0335893686838701 1 1
-0.172997526398404 -0.16966228210319 0 0
-0.0294135705466022 -0.0289336826052606 1 1
-0.0333880446024628 -0.0328941823287597 1 1
0.0583124613111745 0.0569894755876905 1 1
-0.0980419339365687 -0.0963791823414875 1 1
-0.0576158231096298 -0.0564488280552568 1 1
-0.0200142298934823 -0.0185343171643944 1 1
-0.1169455366888 -0.114550919379606 1 1
0.0592746925672177 0.0579975099222655 1 1
-0.0739080194346353 -0.0725319096928434 1 1
-0.0410515089206976 -0.0402464388675929 1 1
0.00958316255322652 0.00886867594852176 1 1
0.0155063737373582 0.0152812852790653 1 1
-0.0782163959844287 -0.0772859478434075 1 1
-0.0030784625944254 -0.00337446239561334 1 1
0.0320730519850628 0.0312962692952015 1 1
-0.0384866202840958 -0.0377254095878628 1 1
0.0551276655017446 0.0545017324749293 1 1
-0.048856672799979 -0.0482224183149672 1 1
-0.0989000864010671 -0.0958656387351295 1 1
-0.0126579281785505 -0.0126843849278269 1 1
0.074781234337625 0.0742981356938334 1 1
-0.0774761383200112 -0.0758772616778392 1 1
-0.0421857828971791 -0.0416540539133695 1 1
-0.0352816477874094 -0.0348595286340588 1 1
0.0202237826057544 0.0199733489542711 1 1
0.080366518548552 0.0788493637411987 1 1
-0.0689583544632719 -0.0678826098189167 1 1
0.0478550016558966 0.0470171982383398 1 1
0.0396582345159881 0.0395728073531861 1 1
0.0719679103380509 0.0700892962022023 1 1
0.0133057662351306 0.0131136983138426 1 1
0.0179977352751262 0.017437218427894 1 1
-0.00663772870620685 -0.00702069420191023 1 1
-0.134449142188105 -0.1323807231027 1 1
-0.039856404500043 -0.039507413743082 1 1
-0.0153049896001706 -0.0159515537026888 1 1
-0.0450546583087891 -0.0440771809565444 1 1
-0.0955778096649983 -0.0938503269111738 1 1
-0.108756544645633 -0.106582887146645 1 1
-0.0259156920308228 -0.0249674354345503 1 1
-0.0232626191214219 -0.0235560679773878 1 1
0.0778852413445499 0.0763944932191336 1 1
0.0855644484401985 0.0840574905413373 1 1
0.0816128381238311 0.0797388599752463 1 1
-0.17800038753833 -0.174521005882636 0 0
0.0547816219483927 0.0546053131272958 1 1
-0.0348148065684811 -0.0341832472217151 1 1
-0.0310054522682279 -0.0307028146645241 1 1
0.00842645806493024 0.00847698209167859 1 1
-0.0587991539679194 -0.0576841694208593 1 1
0.0508521826886 0.0500261382386084 1 1
0.0371415672433813 0.0355721491317815 1 1
-0.0936213640401318 -0.0918003215158247 1 1
-0.00290914825678514 -0.00280360257859659 1 1
-0.0167749011342618 -0.01612371734624 1 1
-0.045230934336667 -0.0443918365808182 1 1
-0.136599717347027 -0.135061123043312 1 1
0.0234396182773314 0.0230473875568243 1 1
-0.0748948304394526 -0.0731220306398243 1 1
-0.0972718958463094 -0.0957540984137596 1 1
0.0130996375053122 0.0135382848362689 1 1
-0.0194032497147445 -0.0189568739313284 1 1
-0.0469935933150844 -0.0463349752714049 1 1
-0.00217484658000488 -0.00216298408158078 1 1
-0.142311878515536 -0.139808757645758 0 0
0.0138469575610857 0.013768601999867 1 1
0.0202187771972825 0.0200391854495259 1 1
0.0198772309337819 0.0195309888763869 1 1
0.0552342970367727 0.0539960887337956 1 1
0.0973785895760788 0.0950050015399556 1 1
0.0430913831205577 0.0422385656947159 1 1
-0.0478837437385162 -0.0468985649308025 1 1
0.00119536162265768 0.00127758330249345 1 1
0.0484935394056939 0.0479800574064931 1 1
0.0296027813438712 0.0291645462497423 1 1
-0.0892121471060602 -0.0871849331340207 1 1
0.0807412426598738 0.0789778359885712 1 1
-0.0320317042400678 -0.0311557528447325 1 1
-0.0628785834592485 -0.0616683241769149 1 1
0.0844359491945906 0.0829837683336034 1 1
0.0778016506299789 0.076353782374381 1 1
0.0857467096244817 0.0842714690097801 1 1
-0.0199279931201744 -0.0194746854830941 1 1
-0.00227077423766553 -0.0025239348394592 1 1
0.0893937433020232 0.0878222490854993 1 1
-0.0128202290855631 -0.0127524567147422 1 1
-0.0773563351933833 -0.0759872263319638 1 1
0.00188297953716033 0.00219022845454161 1 1
-0.114060493955493 -0.112048632991564 1 1
0.117193313790329 0.114448518936964 1 1
0.0450333759264583 0.0441893402442354 1 1
-0.0721333720360952 -0.070564907554592 1 1
0.126897271725884 0.124684697795375 1 1
-0.104380393400805 -0.101963538680475 1 1
-0.0175822845159345 -0.0183689042192047 1 1
-0.000318360262284007 -0.000367878001974534 1 1
0.00636856900103291 0.00612286625197899 1 1
0.0589010253301889 0.0573824990254437 1 1
-0.020453535727583 -0.0202736307165829 1 1
-0.0862944469277142 -0.0846124610349478 1 1
0.0354487841205123 0.0357260545726787 1 1
-0.00488628217704582 -0.0052532863702318 1 1
0.0536472222103802 0.0524844488686628 1 1
-0.0754944615819028 -0.0740719717449655 1 1
0.0969217071818144 0.0950090735448158 1 1
-0.0459746383401638 -0.045372123903945 1 1
0.00245719416153907 0.0017236847571341 1 1
0.0413447275899816 0.0401145974136251 1 1
0.169062006068545 0.165883963480313 0 0
-0.069918431864364 -0.0689898185451648 1 1
-0.04307714007557 -0.0420988441210448 1 1
0.108893247452507 0.106889591768903 1 1
-0.0185152135729485 -0.0183901476208804 1 1
0.0443690643702387 0.0434156793839612 1 1
0.023242156767987 0.0229272301899794 1 1
-0.0466194939286359 -0.0455609006851394 1 1
-0.0591527044520637 -0.0582551031442948 1 1
0.0519676139807509 0.0502472335160567 1 1
0.0185833784824522 0.0178464783238807 1 1
-0.0242106222084454 -0.0237389054900546 1 1
-0.0238936109222814 -0.0235561241920605 1 1
-0.0630809078497456 -0.0617771799657465 1 1
0.061015251755998 0.0598904470207102 1 1
-0.0684361564151172 -0.0673511072824329 1 1
-0.035551307170651 -0.035733070130374 1 1
-0.0849039456981646 -0.0834669421739945 1 1
-0.146142397515143 -0.14393167538848 1 1
0.00195905678682847 0.00221977465238862 1 1
0.0321404473014311 0.031180893087571 1 1
0.0618998490902516 0.0606821502289486 1 1
0.0442209750923656 0.0431337280836927 1 1
0.00375431738640894 0.0030506962899775 1 1
-0.0574358698677079 -0.0565122854854021 1 1
0.0104410359250885 0.0101838316362978 1 1
0.0255573578666696 0.0247713122107545 1 1
0.124071999734174 0.12310069301279 1 1
0.196390492283164 0.192818907053888 0 0
-0.132367249097508 -0.129980982681049 1 1
0.00933385144546737 0.00901530551095486 1 1
0.0270397926057554 0.0269418045052698 1 1
0.0222092904835749 0.0217752170081703 1 1
-0.00436322855408537 -0.0047477932394081 1 1
-0.0513879025975235 -0.0504022904479326 1 1
-0.0427458428862516 -0.04183918058939 1 1
-0.0528913548569859 -0.0520476733402833 1 1
0.0025128184165448 0.00147908192522024 1 1
-0.0828178518049869 -0.0811100539789402 1 1
0.0396193824704267 0.0393269020686424 1 1
-0.125581349156655 -0.123461768347871 1 1
-0.039539799780822 -0.03909197379997 1 1
0.00360837769075933 0.00368416005351187 1 1
0.0379540723568015 0.036027570095864 1 1
-0.0379384652333254 -0.0361422773055533 1 1
0.0358361069999261 0.0347830361791868 1 1
-0.0436565691989833 -0.0422905145398578 1 1
0.0432758096640511 0.0429890951093765 1 1
-0.0685012820441984 -0.0670649507309958 1 1
0.0215247815172919 0.0208953903798866 1 1
-0.023760663006713 -0.0233323464277007 1 1
-0.0884068344519131 -0.0867727865675243 1 1
0.0660139962843058 0.0649404315543083 1 1
0.0463666793947967 0.0457700454519266 1 1
-0.00283980695318282 -0.00262126331382435 1 1
-0.0520791360235267 -0.0507682157551262 1 1
0.0992826350575264 0.0972765477319864 1 1
0.0252849954014448 0.025006969854999 1 1
0.0468362476638424 0.0458228303531111 1 1
0.062250741619214 0.0609163317082517 1 1
0.0400059112570539 0.0393845752811381 1 1
-0.0342643643802186 -0.0318739832203663 1 1
0.0382668613613974 0.0375147803850587 1 1
0.0858828354806629 0.0843137806424573 1 1
0.0768040830703777 0.075747434884609 1 1
-0.0553857927130901 -0.0539659993053421 1 1
-0.134445860390661 -0.131195927889593 1 1
-0.039153904385272 -0.0383828566671561 1 1
0.0191104346701105 0.0191872093860391 1 1
-0.0286753102652066 -0.0270609667773944 1 1
0.0433401258600776 0.0423283197531074 1 1
-0.0821983641916664 -0.0805014109498016 1 1
-0.106319642534943 -0.104828077635156 1 1
-0.0299517968747394 -0.0293681948188549 1 1
-0.00544506021110824 -0.00523188984050717 1 1
0.121764883850549 0.119756226397761 1 1
-0.0542270908825649 -0.0529184723842198 1 1
0.0453977393383613 0.0445625547641926 1 1
0.091702894423871 0.0897901314735964 1 1
-0.0410831148776332 -0.0401226732483707 1 1
0.0398422810711165 0.0386500242417096 1 1
0.0103135562623979 0.0103358644378692 1 1
0.0652298392375778 0.0641443981560458 1 1
-0.0689383439288324 -0.0685632298832771 1 1
-0.0446490075629007 -0.0442370481402051 1 1
-0.0715415432445584 -0.0701827702210648 1 1
-0.00965110361040004 -0.00932171371576951 1 1
0.00852265642379279 0.00842886551462336 1 1
-0.0566165711876108 -0.0555260236404049 1 1
-0.0954825033451487 -0.0935379322061714 1 1
0.0010281425800765 0.00102239970093604 1 1
-0.0235222618532589 -0.0234072859431503 1 1
-0.0876411989676614 -0.0857773622062225 1 1
-0.111802447470008 -0.109719774507866 1 1
0.06553905761869 0.0643446051073495 1 1
0.0717945561291216 0.0703176039126968 1 1
0.0948572021858866 0.0931062936926429 1 1
-0.0385137662100828 -0.0377630040811116 1 1
-0.0411462685191537 -0.0406352898743976 1 1
0.0352960216399655 0.0339567768783426 1 1
0.0534250423956449 0.0523166499598891 1 1
0.0190709336049136 0.0187123836717357 1 1
-0.200012751698432 -0.196050384910256 0 0
-0.106989270842081 -0.105136837417896 1 1
0.0237613570305161 0.0234990988608195 1 1
0.0600117114641194 0.0585500537896591 1 1
-0.0481204127820543 -0.0471300148730749 1 1
-0.0230949232949645 -0.0227241514882859 1 1
-0.0692862167531756 -0.0672631626751006 1 1
-0.0505031452954749 -0.049292680027281 1 1
-0.0527772388037667 -0.0517537646921786 1 1
0.0764521796862775 0.0747038636412855 1 1
0.0266121625851242 0.0252071366167225 1 1
-0.138165386358897 -0.135853495054442 0 1
0.0417696806401984 0.040858522509698 1 1
0.0322023753219937 0.03166603451744 1 1
0.0325820347489914 0.0323743803107185 1 1
-0.0114814737531943 -0.0103770816577431 1 1
-0.0321191032160483 -0.0309869687612268 1 1
-0.0916941764606992 -0.0908271380429815 1 1
0.0261543341140208 0.0257566855745612 1 1
0.13467512634253 0.132962315685025 1 1
-0.0147775234123425 -0.0143032055446419 1 1
0.100887313340026 0.0992465811638137 1 1
-0.0355573374537286 -0.0352146641599609 1 1
-0.00890433771525069 -0.00881640752755488 1 1
-0.091626084250127 -0.0901739005109794 1 1
0.0439609901765545 0.0434661771408394 1 1
-0.0202721812607248 -0.019785817204589 1 1
-0.0201940833602986 -0.0197081751997424 1 1
0.136763942760089 0.133610522800211 1 1
-0.0730086576545216 -0.0713560147014981 1 1
0.0763999892429732 0.0754590702118719 1 1
0.0175274112291144 0.017531399690378 1 1
0.076334199895419 0.0747865687148001 1 1
-0.0748365652351706 -0.0737442254821939 1 1
-0.0384488701244063 -0.0376787742311046 1 1
-0.0259319223878264 -0.025543354856982 1 1
0.113958928519644 0.112186880545623 1 1
0.0042483472667476 0.00408257101335577 1 1
-0.0898407503397036 -0.0885844048476234 1 1
-0.0064106456744539 -0.00622887929039412 1 1
-0.0689599026146613 -0.0672757063314457 1 1
0.026570849566508 0.025817216880165 1 1
0.0500925035862929 0.0494917161935771 1 1
0.0151789069633835 0.014912331974614 1 1
-0.0746170637959412 -0.0731049786699377 1 1
-0.0779953788539512 -0.0766377192644387 1 1
0.00531452551222167 0.00516984626066234 1 1
0.0286469490501554 0.0282149354852388 1 1
-0.0590817781904985 -0.0584598653588811 1 1
-0.063694690751968 -0.0625444716031105 1 1
0.0111053621608742 0.0113396539594817 1 1
-0.0160655880919033 -0.0155840421988129 1 1
0.0657737344038368 0.0646072869636843 1 1
0.0204452254435576 0.0199516761912978 1 1
0.0712007258623357 0.0699094162597616 1 1
-0.0573160556260599 -0.0562381866351013 1 1
0.012520715218255 0.0136793422648382 1 1
-0.00216802829843878 -0.0019715850719349 1 1
-0.0314210817236514 -0.0308408029170966 1 1
-0.00828674560218138 -0.0081176076233011 1 1
0.121630055290017 0.119286743014115 1 1
0.0942231074568647 0.09188705169294 1 1
-0.108591963768407 -0.106531291677886 1 1
-0.00216786423313482 -0.0021817191296202 1 1
0.0297620097461678 0.0291242562734436 1 1
0.0103055106460512 0.00938212226881117 1 1
-0.0710984399881039 -0.0698542855241208 1 1
-0.0820729157758542 -0.0805312361587884 1 1
0.0543969816400754 0.0532599040457716 1 1
-0.0601571232136912 -0.0592145061606286 1 1
0.0361641002347248 0.0349723116170478 1 1
-0.00157242021117214 -0.00150920460529777 1 1
-0.0327918814467568 -0.0326068003509895 1 1
-0.164079374531347 -0.161141149037555 0 0
-0.264660049869976 -0.259697852760102 0 0
-0.0246288466610486 -0.0228865486513637 1 1
-0.0629570878442623 -0.0614448416712384 1 1
0.0790547074179153 0.0767979156798617 1 1
-0.0287155866305572 -0.028528390187435 1 1
-0.115090504689016 -0.112995469092418 1 1
-0.136709009309422 -0.133375041968665 1 1
-0.0433417043358216 -0.0424624052870351 1 1
-0.000188412450969845 -0.000309859917608023 1 1
-0.158951615550094 -0.155427013923727 0 0
0.112480707865506 0.110216631127863 1 1
0.00937071613267246 0.00878408396632174 1 1
0.020708365313181 0.0202628626345508 1 1
-0.0271680256305839 -0.0268753073056606 1 1
0.00210382443734141 0.00183096028770592 1 1
0.0485545975613455 0.0479746648370536 1 1
0.0504214120814675 0.0497171637894629 1 1
-0.00654080120898743 -0.00699976546844525 1 1
0.048226803756479 0.0472760528262713 1 1
0.0176415037357689 0.0171835166410157 1 1
0.0689706673620607 0.0677783202463005 1 1
0.0872613678150158 0.0859330759029205 1 1
0.0277021430136297 0.0269960002678207 1 1
0.0105623019918449 0.0105024694186894 1 1
0.050670404276322 0.050177121296723 1 1
0.0272051764389717 0.0268828536559974 1 1
-0.0979494011098019 -0.0962337043803629 1 1
-0.107889736681377 -0.105703388993627 1 1
0.0588070357030866 0.0586785810157781 1 1
0.105136988939735 0.102968490695994 1 1
-0.037667842871168 -0.0364761632629917 1 1
-0.0212424323390428 -0.0208259415209691 1 1
-0.0951930339462553 -0.093931105447203 1 1
-0.0715574382682776 -0.070186358218671 1 1
-0.027014724000039 -0.0266686943960539 1 1
-0.0174683811293789 -0.0169053442323687 1 1
0.0546237140417403 0.0533720095759186 1 1
-0.0179446629441402 -0.0173934674120617 1 1
0.0662163569716322 0.0650689080684698 1 1
0.0354559114817207 0.0352943384065609 1 1
-0.0249006017494263 -0.0243206157279462 1 1
-0.0354204637669136 -0.0345897259897405 1 1
0.0661387679967388 0.0651854178773611 1 1
-0.0332763025252522 -0.0329697412346606 1 1
-0.0260236128423463 -0.0251920362167227 1 1
-0.0333263270295932 -0.0323382821189057 1 1
0.0105006654990519 0.00976630445674951 1 1
-0.101088924114654 -0.0989846114112578 1 1
-0.100302305004324 -0.0972158361859243 1 1
-0.058158669027715 -0.0575721084365833 1 1
0.0385740733434267 0.0376996450561708 1 1
-0.00145755705982746 -0.00186428091858167 1 1
-0.114506878903576 -0.112160479484075 1 1
-0.0524520492108282 -0.0510821204816477 1 1
0.0604762200745906 0.0591461554255313 1 1
-0.0297692728205032 -0.0294786058670321 1 1
-0.044724988105754 -0.0438593032312147 1 1
-0.0797871170213109 -0.0774546243957965 1 1
-0.0218601292158052 -0.0222419281484022 1 1
0.0128685437932299 0.0126330650704617 1 1
0.0321698652411046 0.0314331388436807 1 1
-0.0145961003650188 -0.0141866941459427 1 1
-0.19806261043732 -0.194156956948366 0 0
-0.0403986905283279 -0.0397011976011911 1 1
0.136406354948148 0.134078062147198 1 1
0.11006453312019 0.107987944493689 1 1
-0.0172764838652497 -0.0170701274546109 1 1
-0.0549091793353376 -0.0539326532308476 1 1
-0.00848867089621707 -0.00896637586798488 1 1
-0.0452251210004406 -0.0444043725406717 1 1
0.000784291582606332 0.000645653275422868 1 1
-0.0683501583954092 -0.0676943057788858 1 1
-0.0406983839488433 -0.0396137472538587 1 1
-0.0566130260972411 -0.0553523905440368 1 1
-0.0608648002323583 -0.0599404675238343 1 1
0.0806399564897799 0.0790164423322606 1 1
0.100227258770732 0.0986764251921131 1 1
-0.0222734224506731 -0.0220519222144984 1 1
0.0300299243068812 0.028703132695044 1 1
0.156488779001458 0.153994828384605 0 0
0.101715827752534 0.0990033751383133 1 1
0.0389633750647052 0.0381132403961525 1 1
-0.0387466535154898 -0.0379659606591895 1 1
-0.0488484019045202 -0.0482006799841961 1 1
0.0727786640969552 0.0710531010963822 1 1
-0.0748212626283952 -0.0731380083322273 1 1
0.12423038657016 0.121977080096455 1 1
0.0652869278689022 0.0646164327459479 1 1
0.0108230068118045 0.00996008657218295 1 1
0.0672369795444768 0.0658314000513955 1 1
-0.0648179004580994 -0.0644118724555285 1 1
0.15597927606611 0.15327066030734 0 0
0.0657909581644121 0.0638812676387464 1 1
-0.0123677767746363 -0.0119765177734805 1 1
0.107083459148134 0.105291989364857 1 1
0.00409513755847251 0.00398230453430777 1 1
-0.0328108082042965 -0.0332380773175631 1 1
0.0282341184208805 0.0278752530232665 1 1
-0.00102255686770769 -0.00118124065751812 1 1
-0.0390910910049369 -0.0387038609262854 1 1
0.0665819847966546 0.0656934330621387 1 1
0.0104179833557266 0.0103069183649272 1 1
-0.0687288043506396 -0.0677015784067388 1 1
0.0178318240588304 0.0177035685404168 1 1
0.0415369970598719 0.0410139391992747 1 1
0.236681154490932 0.232499441098507 0 0
-0.00373230476538695 -0.00369236228122374 1 1
-0.0361857573568657 -0.0353599842724874 1 1
0.0646213466158775 0.0638463511835238 1 1
-0.19545011557889 -0.192106513222022 0 0
-0.0864392854504465 -0.0850055206635401 1 1
0.00964560913144073 0.00960348758065721 1 1
0.00725328478004649 0.00689774537205803 1 1
0.0757054171381561 0.0745106262635277 1 1
0.0120067360010946 0.011464538425523 1 1
-0.0514251040366407 -0.0504817482841822 1 1
0.0420205318254068 0.0411870389849734 1 1
-0.119863392211379 -0.117219486682206 1 1
-0.0452533617420318 -0.0445884406759454 1 1
0.0452625610710866 0.044368377455105 1 1
0.00748034423607232 0.00694943827000011 1 1
-0.045642753491471 -0.0452333932259733 1 1
0.0144683706191807 0.0138503442421027 1 1
-0.0310071867448693 -0.0303819357844722 1 1
0.00749322037145999 0.0073019530774298 1 1
-0.0403751446675437 -0.0399727390591466 1 1
-0.0864027893220261 -0.0856941914204907 1 1
0.0646806947244984 0.064136919795087 1 1
-0.0166043420086736 -0.0153558731892327 1 1
-0.115278665581316 -0.112978078492638 1 1
-0.0424100630605973 -0.0422951116785499 1 1
0.0608971404631149 0.0605630971958672 1 1
-0.078848709667445 -0.0774076012933626 1 1
-0.042563914996439 -0.0414580715370489 1 1
-0.0294204914713065 -0.028827230136808 1 1
0.190746716479463 0.18683235010077 1 1
-0.00647822360801346 -0.00624266321746385 1 1
0.00927430049474115 0.00924186501975385 1 1
0.0542200534918459 0.0523809678354423 1 1
0.05382555268133 0.0535789400566336 1 1
0.00260118130344338 0.00258601618300735 1 1
0.0485344350350762 0.048033778633144 1 1
-0.0157783945386003 -0.015467904868005 1 1
0.0332800161412723 0.0327595464112397 1 1
0.0114321215145617 0.0109726197552068 1 1
0.0299877964359226 0.0296241945736896 1 1
-0.13020937777981 -0.126532463495755 1 1
0.031262520631327 0.0302861585017952 1 1
-0.0526721918993543 -0.0515369640988601 1 1
-0.0556805351881517 -0.0546551271511787 1 1
-0.0951722614349422 -0.0932868654334819 1 1
0.141131043331529 0.138365002363462 1 1
0.0677621717699437 0.0664369819677362 1 1
-0.0203599314009214 -0.0201443102155504 1 1
0.0577863756419712 0.0568838481839039 1 1
0.0438491118113858 0.0429675076309691 1 1
0.0204738570842705 0.0200881207002814 1 1
-0.0452694831312342 -0.043488811156195 1 1
-0.0941788347021984 -0.0925876197143731 1 1
-0.0356441349712508 -0.0355535103427501 1 1
0.0114599867179086 0.0110204431392958 1 1
-0.121715253008972 -0.119577145830176 1 1
0.01519751033616 0.0149632221381744 1 1
-0.140983395620125 -0.138013861592443 0 1
-0.0769119530805893 -0.076097477072732 1 1
0.00131593130909336 0.00139912473147205 1 1
-0.0281881627720587 -0.0276611041913983 1 1
0.13081735170378 0.128301524025299 1 1
-0.0180134300891746 -0.0172606928999874 1 1
0.0980332911948014 0.0970288307118516 1 1
-0.0531606037721652 -0.0523414291616423 1 1
-0.0936782409907344 -0.0914703983529207 1 1
0.00368144810244052 0.00379735651886068 1 1
0.102462029958861 0.100831157158539 1 1
-0.0155951727711648 -0.0154936375970427 1 1
-0.00548044905954511 -0.0053654467241234 1 1
0.0408168871405963 0.0399965436403511 1 1
-0.000614082108329854 -0.000571186823784695 1 1
-0.0264550387729554 -0.0262133924602254 1 1
-0.110288126824781 -0.108350516242132 1 1
-0.0841830100142106 -0.08357635677762 1 1
-0.11640367418569 -0.114420752556279 1 1
-0.104594693610892 -0.10230315398833 1 1
-0.0816017489138379 -0.0795406539055475 1 1
-0.1075919261079 -0.105677741060865 1 1
-0.0167939607903534 -0.0164331544664008 1 1
-0.0127948084916176 -0.0127996353951103 1 1
0.150509966285396 0.147604388061095 1 1
-0.120083386197263 -0.118068451291742 1 1
0.186081549430905 0.182887271019159 0 0
0.0383187106054781 0.0378798875230229 1 1
0.015475042181896 0.0152696908170811 1 1
0.0210840787160622 0.0206021370696903 1 1
-0.0171338024144914 -0.0166886580378281 1 1
-0.108315015065542 -0.10634284827043 1 1
0.102933670161256 0.10158743515328 1 1
0.00870878606086578 0.00851860156400599 1 1
0.0302698402888301 0.030411856877092 1 1
-0.0415549533313344 -0.0407860396552807 1 1
-0.0359690031812971 -0.0353213762839531 1 1
0.0151311509139811 0.0150916409052217 1 1
-0.0885711601789436 -0.0869222746130157 1 1
-0.00593269061156072 -0.00548835156539344 1 1
-0.0449869636653063 -0.0449696973386225 1 1
-0.0423288981583249 -0.0411157902179249 1 1
-0.0433419250680135 -0.0426088076290302 1 1
0.037424709281752 0.0362998397614606 1 1
0.00850245231471583 0.00797263307201299 1 1
0.0172913889009825 0.0170317032487924 1 1
0.0972871423649811 0.0944434520945949 1 1
-0.0915237869344345 -0.0899320024682461 1 1
0.000453312184655746 0.000584490975524956 1 1
0.151613223046832 0.148579598099194 0 0
0.0554667162392563 0.0543143081873727 1 1
-0.104665060855205 -0.10261309805493 1 1
-0.0706074365057917 -0.0693969368523834 1 1
-0.0339767341091254 -0.0336141794308634 1 1
-0.057036518068046 -0.0564511678533284 1 1
-0.0282782868960291 -0.0280254989122276 1 1
0.0887068963369283 0.0864698738878834 1 1
0.0979495329850747 0.0968951099472785 1 1
0.0140284144998444 0.01345121000395 1 1
-0.0999295401785389 -0.0979871181072791 1 1
0.00285746958001807 0.00284271246435459 1 1
-0.156354239677157 -0.153340007763302 0 0
0.0931951077080876 0.0914176392221327 1 1
-0.000887878417487021 -0.000725659298433809 1 1
-0.0434369836660874 -0.0425063891569988 1 1
0.0668494102550754 0.0656913609905417 1 1
-0.1049008594324 -0.102944607314287 1 1
0.0256208166771392 0.0248701485655785 1 1
0.0103611781588277 0.0109602205563517 1 1
0.0412550782493635 0.0404138748228084 1 1
0.0456616308511844 0.0448163034092592 1 1
-0.103961031676949 -0.101486320192447 1 1
-0.117230089419558 -0.114466352454124 1 1
0.0910255320080059 0.089404923497526 1 1
-0.0228664578089138 -0.0228616498960816 1 1
-0.0826759627844534 -0.0814824244088323 1 1
-0.049546250359708 -0.0486419826198127 1 1
0.0798707238095437 0.0782713546054713 1 1
-0.146437473070189 -0.143518741741643 0 0
-0.0923789596774997 -0.090650038787325 1 1
-0.0537007494710095 -0.0526702282125948 1 1
0.185689790905654 0.18261062926202 0 0
-0.0873514728453216 -0.0857910027587152 1 1
-0.0637599427121675 -0.0626981212488639 1 1
-0.0926873831407966 -0.0908970036226456 1 1
0.121693590532451 0.119475969984128 1 1
-0.00688082609461936 -0.00687197911282279 1 1
-0.034577266796728 -0.0340155909593273 1 1
0.000190779117289507 -9.36650592590176e-05 1 1
0.0971504575998834 0.0952377845893219 1 1
-0.125318575200829 -0.122847835762044 1 1
-0.0258961632631907 -0.0257171854867898 1 1
-0.119257591047026 -0.117015703004244 1 1
0.0659149260682342 0.0648829340454029 1 1
-0.0559771720363399 -0.0551492445890624 1 1
0.0175996640672225 0.0173611081938641 1 1
0.0269702658000959 0.0264480875552477 1 1
-0.0470222300279508 -0.0447352037516848 1 1
-0.0545184865873604 -0.0536553134446604 1 1
-0.057717611473668 -0.0566451751330413 1 1
-0.0676171884716733 -0.0662947079373018 1 1
0.0829418249698141 0.0806676957138543 1 1
-0.111702041929144 -0.109609213739984 1 1
-0.0249606516070916 -0.0250715668878789 1 1
-0.0118705366145736 -0.0113301716034411 1 1
-0.120416829291853 -0.116763862503798 1 1
0.095865421837482 0.0937968228922933 1 1
0.0638282436579994 0.0630449443384157 1 1
0.00027902204037236 0.000124615879120768 1 1
0.0459405454873089 0.0449017245929524 1 1
0.0572218602402286 0.0564201235450191 1 1
0.00572637411566452 0.00546625157834646 1 1
-0.0603432184365126 -0.0594834593632299 1 1
0.00713815353053548 0.00689519475479486 1 1
0.0165828477567382 0.0163479804142848 1 1
0.0464242077578206 0.045812339660879 1 1
0.00277615813159089 0.00223951759111974 1 1
0.00171257126943385 0.000913225667330958 1 1
0.0656647298494226 0.0636838288337228 1 1
-0.0386903184146479 -0.0372999948431946 1 1
-0.164342066827106 -0.161299676473658 0 0
0.0709077477340158 0.0694647517249636 1 1
-0.0366865682158976 -0.0365612810431309 1 1
-0.0436979753275194 -0.042940390098893 1 1
0.0153157825488564 0.0152236571214411 1 1
-0.0617886314572852 -0.0604694750314957 1 1
0.0228966532792594 0.0224373600782555 1 1
0.0885753667741627 0.0874056975748725 1 1
0.0348459057470362 0.0341310950615435 1 1
-0.0770867823795947 -0.0759824180281367 1 1
-0.0553512167283541 -0.0547710473788776 1 1
-0.035482466290379 -0.0347416670520917 1 1
-0.0178125450463116 -0.0172714099046066 1 1
-0.00838784977501082 -0.00797808846883261 1 1
-0.0560996679331481 -0.0549522872204733 1 1
0.0858027821479571 0.0834500643316461 1 1
0.0401144681922295 0.0398312965892761 1 1
-0.0171393777785333 -0.0170560966427759 1 1
0.0428869006574635 0.0420592612099127 1 1
0.0138348216380101 0.0131409011826656 1 1
0.0938989092748826 0.0922948814064894 1 1
0.00158797653407009 0.00163536148377588 1 1
0.0689955424960176 0.0677559527764455 1 1
-0.0165858875790343 -0.0162345209990483 1 1
-0.0256633834578115 -0.0251373887533363 1 1
0.13588501026638 0.133323401513056 1 1
-0.067198990576907 -0.0658151998668492 1 1
0.0375227234455257 0.0367162921169352 1 1
-0.0799176713339983 -0.0783398217224717 1 1
-0.0364133123653513 -0.0356590492823498 1 1
-0.0442267332267464 -0.0427953438957597 1 1
0.0866857579969619 0.0854225888059609 1 1
-0.037064200861324 -0.0365035094064191 1 1
-0.0469033987544408 -0.0458759577001441 1 1
0.125253642947579 0.122544142306456 1 1
-0.0094371360685764 -0.00942192573146903 1 1
0.0916211481188742 0.0899317057745323 1 1
0.038387153646257 0.0377017715672602 1 1
-0.0352648620652547 -0.0338501599975471 1 1
-0.0102188050785448 -0.00983239772279701 1 1
-0.0025477123787348 -0.0026632561237535 1 1
0.0524876486434676 0.0513749449649243 1 1
0.104967681787851 0.10325298813521 1 1
-0.0688574954744081 -0.0672948429577963 1 1
0.0088554076806933 0.00821210205334703 1 1
0.00937838423197075 0.00854137052941337 1 1
0.0385836761848691 0.0377716314546329 1 1
0.0344508128469672 0.0341236312579788 1 1
0.10499330738106 0.103025747017091 1 1
0.061382364760305 0.0603814363992678 1 1
0.0383437360273882 0.0369851645379451 1 1
0.0529469194016165 0.051964807873514 1 1
0.0249955217373422 0.0245030163367747 1 1
-0.0205646969878047 -0.020094137878619 1 1
-0.00704399433716833 -0.0069220183162207 1 1
0.0350730996797296 0.0350161677593521 1 1
0.0909849437918011 0.0896961546080609 1 1
0.0666111843470608 0.0651395732349104 1 1
0.049062046517285 0.0481634836963746 1 1
0.109849296498728 0.107657260764056 1 1
-0.175197061287687 -0.172265407985458 0 0
0.0804919501567659 0.0785107064048457 1 1
0.102479862557585 0.100881865296805 1 1
0.115076964990645 0.111952992982643 1 1
-0.0531447880211184 -0.0516715333196014 1 1
-0.0247624945201956 -0.0241158373888681 1 1
-0.0172853086410756 -0.0167249745205757 1 1
-0.109414986151846 -0.107754387545491 1 1
0.0866084104335999 0.0847802115424919 1 1
0.094025986189791 0.0922496794748921 1 1
0.000862903939333241 0.000301215418632907 1 1
0.0380649410405487 0.0370236620899014 1 1
0.0463644027280988 0.04443582463361 1 1
-0.0336075513242031 -0.0331817093901158 1 1
-0.0350536145235729 -0.0339701034786815 1 1
-0.000392007015686443 -0.000226986140957805 1 1
0.0133025178085295 0.0133309462275957 1 1
0.0161504807639754 0.0158490303897665 1 1
-0.09736576266077 -0.09535758757629 1 1
0.0286459789903355 0.0278659075404946 1 1
-0.094935691520832 -0.0935628613634628 1 1
-0.155425822508067 -0.151934046660394 1 1
-0.0215779734375606 -0.0214459841279377 1 1
-0.108134157944801 -0.106233835481562 1 1
0.0969748770118654 0.095055370535499 1 1
-0.0342383651901414 -0.0326482535550343 1 1
0.00462366700359026 0.00449806312530321 1 1
-0.00446657295939933 -0.00463704214129701 1 1
-0.0445184783560939 -0.043534710015143 1 1
-0.0385507692166557 -0.0371526716865174 1 1
-0.0546851861064693 -0.05371907316288 1 1
0.0390051599740168 0.0383381573132573 1 1
-0.0693921471042252 -0.0685672762613187 1 1
0.134823461782469 0.131592169020113 1 1
0.0664466889206071 0.0648381414110742 1 1
0.0454094743642543 0.0442649663915561 1 1
0.0754984515131031 0.0738529410479598 1 1
0.00454114867970835 0.00419219194277149 1 1
0.0577755390586589 0.0569485591002459 1 1
-0.0647428455331762 -0.0631944820654588 1 1
-0.00874735020243787 -0.00820596864594657 1 1
-0.007525627814198 -0.00680009687020514 1 1
0.0251649746043035 0.0247417176589189 1 1
-0.0815206677234505 -0.0798984588204686 1 1
0.0284973690896731 0.0279280697442807 1 1
0.0315186384076671 0.0308211173482147 1 1
-0.0893270066181755 -0.0881198656371333 1 1
0.0634756051033524 0.0626384201192191 1 1
0.190314756976504 0.187192037908663 0 0
0.0894624290025128 0.0878125729431447 1 1
0.108345386156619 0.106319204922267 1 1
-0.0454597133351545 -0.044203676780874 1 1
0.105935608033374 0.10478963823646 1 1
-0.0519276933750578 -0.050876591091233 1 1
0.00439709470684345 0.00405513937234406 1 1
0.012005683847388 0.0115368778090262 1 1
0.0157715675947554 0.0156000368373141 1 1
0.101271678284416 0.0993875891942474 1 1
0.00650737943409653 0.00710832610724355 1 1
0.0212821519982535 0.0209735610849633 1 1
0.01747427847114 0.0171781070324493 1 1
-0.0711553998980389 -0.0700596422899133 1 1
0.0864144686522226 0.0846643821044389 1 1
-0.0603423307492491 -0.0594567554413656 1 1
-0.0632470753724467 -0.0625346351930467 1 1
-0.0239128575827799 -0.0236942165574293 1 1
-0.113290872932174 -0.11073055724215 1 1
0.0341618541232688 0.0334837786993583 1 1
-0.0513870277638376 -0.0513427931859508 1 1
0.0223197360083074 0.0219931487314758 1 1
0.0378022223998704 0.0372613887167508 1 1
0.128042451236722 0.125670863083989 1 1
-0.0663780404648645 -0.0650995010012137 1 1
-0.0550595588619747 -0.0538445227689794 1 1
0.0982339381572764 0.097264123465388 1 1
0.1541864408396 0.152003777792798 1 1
0.00127316592165597 0.00120118610166489 1 1
0.00119966682188815 0.0016301833460494 1 1
0.0561142746541224 0.0551661408192076 1 1
-0.088672116757889 -0.0867161096838532 1 1
-0.155685352570909 -0.15261000147532 0 0
0.0763358312456489 0.0751318511948476 1 1
0.164791835438531 0.161550674380172 0 0
-0.0617448335036355 -0.0601564084119467 1 1
0.138800879821373 0.136070324707047 1 1
-0.116211199881998 -0.114745827686637 1 1
-0.0124033283788432 -0.0120270378644561 1 1
-0.0480850809322335 -0.0485555239426596 1 1
-0.022298073977973 -0.021727690502934 1 1
-0.118785880368668 -0.116760305556888 1 1
-0.00223693979503222 -0.00264339044549364 1 1
-0.156454454514536 -0.153067433823206 0 0
-0.0805680047001495 -0.0791613300425939 1 1
-0.11598188478923 -0.113668037432647 1 1
0.100737484141822 0.0988163681897956 1 1
0.0173332406965414 0.017723637644478 1 1
-0.0218150329636405 -0.02193367087385 1 1
-0.0860166345930125 -0.0843605598047979 1 1
-0.0637299312529134 -0.0625984663583796 1 1
-0.039513973602809 -0.0386914660450937 1 1
-0.101673297504606 -0.0998315645407743 1 1
0.0549491868806049 0.0537292129760954 1 1
-0.0227093844502659 -0.0219057431257476 1 1
-0.0493180722117134 -0.0483380054805205 1 1
-0.114071100728811 -0.112219523653879 1 1
0.0130729138623144 0.0128734447815272 1 1
0.0856090720368719 0.084301719085746 1 1
0.0573027305119523 0.0563397397004344 1 1
0.0217012692864457 0.0210724415710004 1 1
0.0194966036050004 0.0191715835307821 1 1
-0.0269409183658653 -0.026201204400307 1 1
-0.0743012935620166 -0.0720439185619419 1 1
-0.101100306691773 -0.100079773190395 1 1
-0.0658787480942623 -0.0637355053896784 1 1
-0.027195954081834 -0.0268188606327397 1 1
-0.0238295944029543 -0.0230186086484413 1 1
0.0198627673182933 0.0194773498188849 1 1
-0.0457849636165499 -0.0439208218788024 1 1
-0.00968501624215794 -0.00893826760388537 1 1
-0.104950251830804 -0.102710204790556 1 1
0.0402491685506679 0.0397246964712703 1 1
0.0919842914344877 0.0903209336614537 1 1
0.0123969255425203 0.0118792110497619 1 1
0.0442709223932327 0.0435854510543791 1 1
0.0280431227564975 0.0275267672788266 1 1
0.0807174045275274 0.0787834963642621 1 1
-0.0349688557270056 -0.0345006725849681 1 1
-0.0221308640458477 -0.0217567298400233 1 1
0.0639175872975026 0.0629080992155208 1 1
-0.133120067107729 -0.130988664413475 1 1
-0.0360029163248665 -0.0363778869934391 1 1
-0.18286378187263 -0.179547867707972 0 0
0.124221188609789 0.12216857961304 1 1
-0.0148529207961963 -0.0159788499724571 1 1
0.0447950549254317 0.0440399293542521 1 1
-0.0603921638723093 -0.0590010226995343 1 1
-0.103459417800781 -0.101782979525305 1 1
-0.0270331562713359 -0.0263986252269616 1 1
-0.0289185671435181 -0.0283525436671423 1 1
-0.0687175541943747 -0.0672859700042647 1 1
0.115980747608985 0.113954164868523 1 1
0.10796879926407 0.106188828696929 1 1
-0.0335670609961007 -0.0329012594995046 1 1
0.0140960049474436 0.0137965686593268 1 1
0.0243758799467397 0.0237052203941864 1 1
0.0266877239922897 0.0246912154595642 1 1
0.0400112315234324 0.0396791256896318 1 1
-0.0371755751644219 -0.0372066970456782 1 1
-0.0211701324582507 -0.0205200214091636 1 1
-0.0595276332733618 -0.0585335878588368 1 1
-0.0265779220115205 -0.026104466808275 1 1
-0.00903030780008696 -0.00933362879306274 1 1
-0.0554768472981923 -0.0546889710200617 1 1
0.0976885662450323 0.0958943603661682 1 1
-0.00842004744872313 -0.00795381238728156 1 1
0.0690055132759821 0.0675403465551758 1 1
0.122856053035592 0.120266600452578 1 1
0.0752273474037832 0.0737171508541158 1 1
0.0159731155738972 0.0155415021991837 1 1
-0.0368909923215199 -0.0361492483080979 1 1
0.00240830353615983 0.00242370781408519 1 1
0.0434764368150475 0.0426561201613301 1 1
-0.0710812659958785 -0.0696441611667591 1 1
-0.0063029738639054 -0.00554603106869913 1 1
0.0102281909835937 0.00928953521855116 1 1
0.0793342391096406 0.0780340092886099 1 1
-0.0785100137458037 -0.077063092876194 1 1
0.0739050068888059 0.07251302109248 1 1
-0.0392452001374654 -0.0382764663369737 1 1
-0.0752776754699086 -0.0738833072433528 1 1
-0.0903916454181313 -0.0884032134815179 1 1
-0.0753893733469142 -0.0739745680533226 1 1
0.044007234490637 0.0430558405066344 1 1
-0.092060552093757 -0.0905268180559866 1 1
-0.00356840772305898 -0.00357272475019774 1 1
-0.110568516455565 -0.108225327191548 1 1
-0.02971956401392 -0.0292046150777366 1 1
-0.013449021244523 -0.012433898390665 1 1
-0.0312333962311304 -0.0304545827125571 1 1
0.0317919006722259 0.0306261204535763 1 1
0.134132945825446 0.1315139543574 1 1
-0.05962260931731 -0.0588253211581266 1 1
-0.128897660270176 -0.126752949305494 1 1
-0.0154497149043273 -0.0151070052843877 1 1
-0.0798789472251946 -0.0779620647223248 1 1
0.0157440653413407 0.0156125966264554 1 1
0.0693920215868953 0.0680787445437381 1 1
-0.119285577122106 -0.117285657139392 1 1
0.035740666313111 0.0350971169348802 1 1
0.0171263074374904 0.0169461238291542 1 1
-0.0863238927284884 -0.0850214091141738 1 1
0.00498878989089311 0.00508197791446013 1 1
-0.00163073695094076 -0.0015447543197851 1 1
-0.0944936089328493 -0.093063415783725 1 1
0.00194572826224615 0.00155800741085118 1 1
0.0892835132727328 0.0869287239573385 1 1
-0.0128551733946298 -0.01294225873878 1 1
-0.020055799276839 -0.0195303665613417 1 1
0.0241921574397478 0.0250120886743452 1 1
-0.123866848149997 -0.121446801538633 1 1
0.0215743784342528 0.0213491245910781 1 1
-0.0999563442263638 -0.0982523292428867 1 1
0.0699581930438026 0.0683578324248644 1 1
0.134341851856478 0.131991092975617 0 1
-0.0384845904896707 -0.038344590093052 1 1
0.125872890213804 0.123321578703115 1 1
-0.0678524280647114 -0.0673206211831661 1 1
0.0923562108850764 0.0906837478651576 1 1
0.00982720053185743 0.0097668601945804 1 1
0.143031502075723 0.140748822978003 0 1
-0.0099257715183203 -0.0103043391443734 1 1
0.127934820570538 0.125039504207591 1 1
-0.0620257690399471 -0.0610625078898522 1 1
-0.0254515808118314 -0.0254574801716459 1 1
0.05027597082467 0.0486972168862363 1 1
0.0605206751060546 0.0596890062530458 1 1
-0.0481862992186345 -0.0465411923439606 1 1
-0.014791409225201 -0.0143815679058819 1 1
-0.16076612576605 -0.157539495849753 0 0
-0.0341533821444267 -0.0337124379341967 1 1
0.0975469693069593 0.0954992209165685 1 1
0.000657981736572154 0.000418959565362446 1 1
0.0470911586569891 0.0474988122310048 1 1
-0.0139996639268837 -0.0139617747095007 1 1
0.118217180913326 0.115939586412739 1 1
0.0837596635228698 0.0814557717495549 1 1
-0.0335128928843318 -0.03302766240446 1 1
-0.0704029621484089 -0.0692267712358862 1 1
0.122966515180576 0.120976381554677 1 1
-0.0714055821539306 -0.0700027409474018 1 1
-0.00816370033429532 -0.00795701243658286 1 1
0.0274107639455719 0.0267941364572996 1 1
-0.0686036053459042 -0.0685133521708722 1 1
-0.0592110260391856 -0.0580495376619664 1 1
-0.038388494829135 -0.0378337949758251 1 1
0.036868914146465 0.0361362725248129 1 1
0.131872463278635 0.129348652736432 1 1
0.0725703762215731 0.0711849421397559 1 1
0.156362798295968 0.153248136735347 1 1
0.111986987967656 0.109541749936157 1 1
-0.0115997855533946 -0.0114832580062585 1 1
0.0606548824507373 0.0595463064367463 1 1
-0.10045205481109 -0.0994634227153279 1 1
0.10880530919677 0.106945786390057 1 1
0.0597446432674495 0.058852788716484 1 1
-0.0104767895497829 -0.0104150796840166 1 1
-0.0228363036698618 -0.0225430603981268 1 1
-0.00941841918915645 -0.00918408534203229 1 1
-0.0602375352817396 -0.0591372851204772 1 1
0.0719746717902463 0.0703546018356369 1 1
0.0514511431280983 0.0507589959093738 1 1
-0.0303822422523606 -0.0300410523118301 1 1
0.127063964979476 0.124258790964769 1 1
0.0509127410903444 0.0500072122499585 1 1
-0.00970314386197505 -0.00968501716529513 1 1
0.0737396895052279 0.0720728358258967 1 1
0.00127526463804311 0.00278861755246633 1 1
-0.0160038880066327 -0.0159205150691642 1 1
0.0808369746380829 0.0793842656449346 1 1
-0.0514247515041241 -0.0509377816744254 1 1
-0.00476649191559816 -0.00446593660623841 1 1
-0.0102927354477381 -0.0102880654431852 1 1
-0.00607007629317307 -0.00436894997294433 1 1
-0.0747623482914358 -0.0726361287831932 1 1
-0.0181022359156561 -0.0179661061575356 1 1
0.105503677046401 0.104540174758329 1 1
-0.0403574738782166 -0.0396356085125824 1 1
-0.0596480333654229 -0.0586185793447106 1 1
-0.0436569198804808 -0.0429526994046502 1 1
-0.0333561275742499 -0.0330084410413108 1 1
-0.027354426416979 -0.0266137696199997 1 1
-0.0357653844232841 -0.0348344542234781 1 1
-0.0612920549294638 -0.0602204764794188 1 1
-0.0720900132713865 -0.0706251680475977 1 1
-0.0393879433661986 -0.038608826120926 1 1
-0.00219049663141799 -0.0022610273333646 1 1
0.024857379133779 0.0243107729111475 1 1
-0.0111629588154919 -0.0109833679349951 1 1
-0.0456105610345369 -0.0441545848526091 1 1
0.0665346435002282 0.0651130435045907 1 1
0.0575886380978536 0.0565121758444714 1 1
-0.0463347609514385 -0.0451577457241093 1 1
-0.0655456474946194 -0.0648598282836223 1 1
0.049083818510214 0.0485386203027935 1 1
0.0643871600325901 0.0631382869446817 1 1
0.0407432849090569 0.0398870752904269 1 1
-0.0294968888419442 -0.0291428823979503 1 1
-0.0450011795300478 -0.0442322858762913 1 1
-0.0575204803929896 -0.0566210108115348 1 1
-0.0411300919144165 -0.0404235121167494 1 1
0.0585174905884584 0.0572858445843134 1 1
0.0550966689541372 0.0540050940606222 1 1
0.0487845430692505 0.0477495838483843 1 1
-0.126241880686819 -0.123785888886924 1 1
0.063961333027018 0.0627659810839596 1 1
0.0879060317634784 0.0862750350359959 1 1
-0.0598218670367342 -0.058989225646257 1 1
-0.0338460791962834 -0.0332859212403714 1 1
-0.0383439351271173 -0.0376393046697298 1 1
0.0121442849820597 0.0124909526321456 1 1
0.0498710210349715 0.0486294093271791 1 1
0.0365031575311919 0.0358894480813045 1 1
0.0347634230825164 0.0340168013034035 1 1
0.0403017212216413 0.0394787206849016 1 1
0.204340389983952 0.200444676239041 0 0
0.0961217790705129 0.0948496132706923 1 1
-0.138365135414575 -0.136150024532844 1 1
-0.0124930002161031 -0.0118088594927939 1 1
0.0906167408727273 0.0887765239161195 1 1
0.0861330576810694 0.0845757127441013 1 1
0.00483426962337924 0.00496117884537426 1 1
-0.042938597274102 -0.042457479035289 1 1
-0.0466981698391759 -0.0454942184272761 1 1
-0.00190136367794507 -0.00100201523310086 1 1
0.00511640149095497 0.00480883188939416 1 1
-0.0578895757644571 -0.0568221625091469 1 1
0.0434701924864037 0.0428806821380801 1 1
-0.120701168120329 -0.11830177151887 1 1
-0.0196399524681534 -0.0191916318166667 1 1
-0.0255433879778316 -0.0252634723429406 1 1
-0.0528293937434293 -0.0528156234778672 1 1
0.028549272862003 0.0282335841594459 1 1
-0.0552125195866911 -0.0543013682105913 1 1
-0.188742406532339 -0.185017714441113 0 0
-0.0332880455422676 -0.0320264456610653 1 1
0.00304818870416482 0.00292392477066693 1 1
0.00337481842382419 0.0043268693962312 1 1
-0.0197604200157192 -0.0192205409633112 1 1
-0.00082690039900565 -0.000707629549080555 1 1
-0.000261730426201407 -0.000724981121526781 1 1
0.0433114542070708 0.042216383447947 1 1
0.00493095977480273 0.00510011408925217 1 1
0.042633133563857 0.0415800040693072 1 1
-0.153443449441225 -0.150018214746923 1 1
0.0759239397395739 0.0742811726263711 1 1
0.00683522167908167 0.00690553998217992 1 1
-0.08432537524258 -0.0830359347815128 1 1
-0.0739855277210025 -0.0730461828827293 1 1
-0.0778473602697948 -0.0761110858692198 1 1
0.00672810010354264 0.0057183352417725 1 1
0.0225188040989354 0.0226929982450402 1 1
-0.122708855733912 -0.120281883249786 1 1
-0.0613382789904848 -0.0600639957852298 1 1
0.00785873209908371 0.00754659378512307 1 1
0.0368744232340187 0.035291886319905 1 1
0.0200348055859711 0.0193997104443843 1 1
0.0881740954247049 0.0861843409391108 1 1
-0.00883999326749544 -0.00867719021287315 1 1
0.0452431027598167 0.0445865403992529 1 1
0.0128018448541723 0.01337478200553 1 1
-0.0881691518487325 -0.086768191217888 1 1
0.0576805240759585 0.056572588684316 1 1
0.0711958337301658 0.070120757583797 1 1
-0.131806839811251 -0.130167628669925 1 1
0.00499393136089478 0.00496465049731866 1 1
-0.0994094597770042 -0.097469337001348 1 1
0.00955478983827089 0.00943527572680582 1 1
0.176764698388533 0.173344076513923 1 1
0.0673667920118894 0.0664423164522863 1 1
0.0767544632170535 0.0753590744572918 1 1
-0.0499475116735123 -0.0489646717145947 1 1
-0.0508486147087653 -0.0500734820684492 1 1
0.0755736327996348 0.0738630281261586 1 1
0.00127696751530835 0.00136717872628408 1 1
0.0754664149245944 0.0739518456139558 1 1
-0.0744585863301284 -0.0728576809152518 1 1
-0.00648504427238981 -0.00651891459319216 1 1
-0.0146729730472231 -0.0140732610286885 1 1
-0.0251572983399534 -0.0246120108301162 1 1
0.0885672465947365 0.0868487060318271 1 1
0.00975669434566332 0.00902116636353514 1 1
-0.0932129429866454 -0.0912779308316313 1 1
-0.0228999350174275 -0.0227206050583008 1 1
0.0704020363860462 0.0694948202663377 1 1
-0.0950319371126184 -0.0934767882808435 1 1
-0.0891396098001228 -0.0882083754315333 1 1
0.0208340279750341 0.0204085127808641 1 1
0.0418275048504328 0.041264155511612 1 1
0.0308361267264454 0.0298911525517934 1 1
-0.0637040339184636 -0.0624130891361697 1 1
-0.0427361814122602 -0.0422554879166709 1 1
-0.0489659834566291 -0.0477072607844882 1 1
-0.0386733868065805 -0.0377070906678393 1 1
-0.0125178055869961 -0.0130700429216676 1 1
-0.00915074120666252 -0.0088886660492788 1 1
-0.0129653874778672 -0.0133298862763597 1 1
0.00997240193355932 0.0102329259027322 1 1
-0.0212020344062116 -0.0207035760170869 1 1
0.0406238135423119 0.0399058509031159 1 1
0.0565380270752147 0.0556478760455534 1 1
-0.0594368091284581 -0.0578882375247851 1 1
0.0879996806892466 0.086350379510486 1 1
-0.0765338091980211 -0.0750137800190721 1 1
0.0731464739665334 0.0718040474609754 1 1
-0.025743202113756 -0.0252282362576994 1 1
-0.0430462857202485 -0.0422013255095741 1 1
0.0882722175664678 0.0856773161273762 1 1
0.0389757701118771 0.0375967437140603 1 1
-0.161912333258034 -0.159089529348966 0 0
-0.0370755963835268 -0.0361775029045304 1 1
-0.0263743891122368 -0.0262441966241578 1 1
0.00471278441632214 0.00468543422189203 1 1
-0.0186726062466494 -0.0183601756836138 1 1
-0.0661146564304147 -0.0651121742962102 1 1
0.0237772954360846 0.023314038115905 1 1
0.12392562335498 0.121682421452121 1 1
0.0172086557593968 0.0164227621614032 1 1
0.134315063966644 0.131894251697717 1 1
-0.0423629828815023 -0.0420224386708111 1 1
0.0303607240535749 0.029813879168227 1 1
-0.0239002985683128 -0.0248001997301571 1 1
-0.0309216631939334 -0.0296888897951477 1 1
0.0830108277688884 0.080386216991918 1 1
0.0210540243828984 0.0208026941437853 1 1
-0.0103807551138224 -0.0100956306377738 1 1
0.0372322327328324 0.0373106394891581 1 1
0.064815182096898 0.0634978077985368 1 1
-0.0282416025093562 -0.0273557657694953 1 1
0.0515360370737315 0.0496601479298538 1 1
0.00694458324368953 0.00668920566332987 1 1
-0.0158252054424224 -0.0155955817324768 1 1
-0.0902798408019661 -0.0887862878083399 1 1
0.00141053193957407 0.00158471210296187 1 1
0.0520759594775845 0.0513821432338026 1 1
0.0613788262104771 0.0607059496966299 1 1
0.0115025667254989 0.0119700780491478 1 1
0.0494911692898376 0.0487368272225841 1 1
-0.0222816380033978 -0.0216784168482089 1 1
0.0766359137821579 0.0758391738462719 1 1
0.116935618603586 0.113867821265182 1 1
-0.0964809706887362 -0.0947211909715688 1 1
-0.0335415174737917 -0.0327684333785892 1 1
0.00197993596575844 0.00206371702702535 1 1
-0.0181307636649985 -0.0176130935041677 1 1
0.0458847530199664 0.0453051068218543 1 1
-0.0716797931522278 -0.0698611757401378 1 1
-0.122983237982348 -0.120310475227239 1 1
-0.0174918775384419 -0.0175221848058673 1 1
-0.164448548975475 -0.161742909956356 0 0
0.0758675955765964 0.0745468313596338 1 1
-0.0193354328474396 -0.0186033014841674 1 1
0.00428269437082822 0.00344786638903673 1 1
0.0112271039038127 0.010864389109755 1 1
-0.00267814181132915 -0.00281327986954502 1 1
0.0260999686062093 0.0254958982662995 1 1
-0.115514957012756 -0.113849879523264 1 1
-0.0231955112168609 -0.0232745264148646 1 1
0.0397081191482941 0.0392285094752579 1 1
0.0506060898474714 0.0500131455396295 1 1
0.0186208952398428 0.0185830881501057 1 1
-0.0279151488002993 -0.0271759276358241 1 1
-0.000968741989908456 -0.000776215041292182 1 1
-0.0124925858942204 -0.0125071143545374 1 1
0.0981593184349256 0.0963710913688189 1 1
-0.00156852006630563 -0.00123066886532991 1 1
0.0583992788440559 0.0573733493831661 1 1
0.0440393191933366 0.0432277053071762 1 1
0.10392847985366 0.101922925880165 1 1
-0.105061722538242 -0.103075679643844 1 1
-0.102664118540679 -0.10082270655494 1 1
0.0924571226820713 0.0908218878061031 1 1
0.105265104799885 0.103345699110732 1 1
-0.0441108695699539 -0.0421377331519335 1 1
0.0334868374158076 0.0327765750392918 1 1
0.0440465854803646 0.0430486679818227 1 1
0.0277281348297666 0.0270442015514066 1 1
0.000588635486373456 0.00052321730604182 1 1
-0.0575379235192153 -0.0564072277774005 1 1
0.0597760556472553 0.0588120692954516 1 1
-0.0861666163331286 -0.0845732336897154 1 1
-0.0209846499961762 -0.0213596376930731 1 1
0.00845105262807424 0.00827255640817018 1 1
0.162492956374953 0.159666454548335 0 0
-0.078574373272325 -0.0771775352880271 1 1
0.0217572673184756 0.0216061928728562 1 1
-0.0987047153677101 -0.0970791631379797 1 1
-0.0064792669971563 -0.00622500270988247 1 1
-0.0366963627441705 -0.0364247908067401 1 1
0.0678670799120675 0.066367058907808 1 1
-0.0581574584577818 -0.0569877161115196 1 1
-0.00539416347055988 -0.00531696351401457 1 1
-0.0334167053193194 -0.0331480726984057 1 1
0.0719235417654797 0.0707238362457574 1 1
0.00955555745356851 0.00957723658403084 1 1
-0.0459834523659717 -0.0449958103956025 1 1
-0.000762846527016019 -0.00067474125852459 1 1
0.0244003224843712 0.0240506343505412 1 1
-0.0204616740503875 -0.0200940863161224 1 1
-0.0103951259645551 -0.0111819238861709 1 1
-0.0591464237065793 -0.0581030419535762 1 1
-0.0515617202163619 -0.0506145839997193 1 1
-0.0657634777393492 -0.0645490871434675 1 1
0.0821066251928086 0.080551071254876 1 1
-0.00374903299122234 -0.00402922981925565 1 1
-0.0218631792434969 -0.0214318360463735 1 1
-0.140817318819816 -0.138371431340744 0 1
0.0712317363735154 0.0704128826209033 1 1
-0.096571302025646 -0.0948017254715312 1 1
0.0328025504816403 0.0320238564023495 1 1
-0.0654465366197886 -0.0630943335718235 1 1
-0.145120965283009 -0.141690904741613 1 1
0.0525863616992934 0.0514950639688905 1 1
-0.0438435206546782 -0.0436082915882981 1 1
0.0774708049251803 0.0759719363782929 1 1
-0.0281848735795059 -0.0277587573825287 1 1
0.00333604879424516 0.00344635599894607 1 1
-0.00939914596624113 -0.00934565713399163 1 1
-0.041257012784684 -0.0402454889373232 1 1
0.0135023245512166 0.0131828439744585 1 1
-0.0386079665536732 -0.0386631307537058 1 1
0.157703068359614 0.154878423007375 0 0
-0.0573024207134358 -0.0565405291965797 1 1
-0.0971379840415017 -0.0949822169505345 1 1
0.0750978124727473 0.0738223328046928 1 1
0.154730328556386 0.151954024383133 0 0
0.113749383432752 0.111592776072272 1 1
-0.114942514921268 -0.112855582097993 1 1
0.0885971800752306 0.0870284177665467 1 1
0.0940501121372071 0.0915623346079152 1 1
0.0200706355035875 0.0193067741932751 1 1
0.124548966686872 0.122665745092536 1 1
-0.0249947649696282 -0.0244350078406339 1 1
0.0452828073372608 0.044370173218513 1 1
-0.0312686922678974 -0.0308078402995024 1 1
-0.0555215859073288 -0.0542180682233546 1 1
0.113693265803702 0.110708905626819 1 1
-0.0621111629139983 -0.061008646123736 1 1
0.0150390420888631 0.015062594327863 1 1
0.0214033124865487 0.0211038632453878 1 1
-0.128819365776865 -0.125680297404655 1 1
-0.0101378713344399 -0.0100809564297731 1 1
-0.0753585781651621 -0.0738429542090943 1 1
-0.0206046566464438 -0.021509800183542 1 1
-0.0194701153249453 -0.0188398890466812 1 1
0.048629573169404 0.047985786490022 1 1
0.118001757785201 0.115717566714889 1 1
0.00788467736076438 0.0078220898179207 1 1
0.000168442318494832 -0.000390255513673707 1 1
-0.0244665812521681 -0.0240607268442609 1 1
-0.0244380506493132 -0.0240464833541808 1 1
-0.0916132864219693 -0.0896281917918754 1 1
-0.00376236082751473 -0.00416806148757909 1 1
0.0150987278775114 0.015290092712065 1 1
-0.041255296815035 -0.0405618942221223 1 1
0.0315852556870535 0.0309120293733778 1 1
0.0716723675428252 0.0703635054337769 1 1
-0.116203482395957 -0.114088406261437 1 1
0.0843104665053527 0.0832276757718109 1 1
0.0237106608223644 0.0231151103861574 1 1
-0.111872354020639 -0.109895059461348 1 1
-0.0446372646437331 -0.0432141816576161 1 1
-0.0784218032312591 -0.0769812293104192 1 1
0.016037557658151 0.0157898356121091 1 1
-0.0256977309699413 -0.0252087115728973 1 1
-0.00783977670142699 -0.00766435292966615 1 1
0.00951531027025061 0.00925658511121256 1 1
-0.0460819910301681 -0.0450256501167994 1 1
0.0419642304127297 0.0412121629293438 1 1
-0.0923900713895269 -0.0905719098886268 1 1
-0.0104550865323953 -0.0104138409863775 1 1
0.00404015516131531 0.00397158771020203 1 1
0.116183674440046 0.114187079934792 1 1
0.0222444811886092 0.0220059028615021 1 1
0.0224768455282966 0.0219720156856857 1 1
-0.0250748981935398 -0.025554955097628 1 1
0.0949637321233532 0.0933789237548658 1 1
-0.0220557853486254 -0.0216503047378049 1 1
0.00182660286246076 0.00181688019568799 1 1
-0.0500673771409466 -0.0493189788324133 1 1
-0.135913769908109 -0.133070558542174 1 1
-0.101260742259174 -0.0998102613219682 1 1
0.105882582506 0.104146018834614 1 1
0.0605378682274308 0.0595400260535958 1 1
-0.0104780015525694 -0.0104987925143136 1 1
0.0827026283339889 0.0806245483338212 1 1
0.134889671267497 0.132822733256099 1 1
0.0838403866286472 0.0824817193397931 1 1
0.0435899974845838 0.0424398956738291 1 1
-0.057911703327579 -0.0568539065727963 1 1
0.0301433866459491 0.0293925233216908 1 1
-0.130172993199154 -0.128166437589296 1 1
0.0344512259039184 0.0345270688746819 1 1
0.00747324872540362 0.00709010973843701 1 1
0.00496046996271895 0.00511959904056905 1 1
-0.0525045193962455 -0.0514989401535217 1 1
-0.00689094002794146 -0.00698270476287093 1 1
-0.103304015301361 -0.10125361988972 1 1
-0.0643310796097213 -0.0630042819096562 1 1
0.222903396241551 0.219298298899292 0 0
-0.0194128631611042 -0.0189414849994478 1 1
-0.113319324561681 -0.110656622451957 1 1
-0.0199256526556919 -0.0199551864534083 1 1
0.0184404937642909 0.0180135952685458 1 1
-0.0180381709776982 -0.0175233338625802 1 1
0.000271437609699497 0.000403278624354571 1 1
-0.00869109184897349 -0.00873922087011877 1 1
-0.0237321018321426 -0.0237680846128082 1 1
-0.0417228708786344 -0.0409786251433263 1 1
-0.0270949826554708 -0.0265980230517878 1 1
-0.0734871093705311 -0.0722574514836488 1 1
0.0712502782107807 0.0698486191109412 1 1
-0.00276952380404007 -0.00276659651542803 1 1
-0.0278499850607776 -0.0272734905829601 1 1
-0.102100914400732 -0.1000487831521 1 1
-0.0331357477071576 -0.0322330204143799 1 1
0.168518712845146 0.165526913942492 0 0
0.0200829072653898 0.0197093448702593 1 1
0.104751319990047 0.103020505643184 1 1
-0.0333995941991007 -0.0327139060761363 1 1
-0.0384841753925602 -0.03731435365261 1 1
0.106825185348019 0.104196376897075 1 1
-0.00736152969699056 -0.00739885202257775 1 1
-0.00410331621787047 -0.00394356850549979 1 1
0.0983935696919576 0.096349847827729 1 1
0.141450942068029 0.138879500768847 1 1
0.0206781526633347 0.0200291692124086 1 1
0.0127028681827052 0.0117729872137512 1 1
-0.0365507360558703 -0.0358817840179436 1 1
-0.0107245760517994 -0.0100951212723699 1 1
-0.0422114566863535 -0.0415795732941811 1 1
-0.0817403722640829 -0.0802710355108505 1 1
0.0241040915581726 0.0237799841093099 1 1
-0.0027545242022862 -0.00227287835742961 1 1
-0.101313185187213 -0.100377919510991 1 1
-0.0825437654977926 -0.080712310959957 1 1
0.060778913482763 0.0593338059349826 1 1
-0.0614604561209096 -0.0603574054928702 1 1
-0.0790721553132995 -0.0775121016347231 1 1
-0.0591588081568903 -0.058036575308122 1 1
-0.111882793916311 -0.110169462000119 1 1
-0.0770946178468588 -0.0755125345895944 1 1
0.0201416469755834 0.0196639365433868 1 1
0.0472481275938735 0.0466115944975836 1 1
-0.0408500492648421 -0.0402483566794885 1 1
0.0240062319068871 0.0233981022294167 1 1
0.0688357727832423 0.0683114386193656 1 1
0.0108402509609858 0.0108915637829307 1 1
0.0361895442831698 0.0359050398436261 1 1
-0.0427805626504164 -0.0418721437124131 1 1
0.00048305614782926 6.61035995636787e-05 1 1
0.0738844546936622 0.0729343995015755 1 1
-0.088423035836261 -0.0865073641336322 1 1
-0.00863946039324407 -0.00835781918118107 1 1
-0.110332947329652 -0.108246258631592 1 1
0.0125900119529813 0.012357203875594 1 1
0.00514892441340894 0.00513872743943921 1 1
0.00932319179620867 0.00979096807431363 1 1
-0.0561222109975742 -0.0551307998584886 1 1
0.117733706754494 0.115678111479184 1 1
0.0175099492107077 0.0171605290444223 1 1
0.0698844031869509 0.0687454274582317 1 1
-0.0380400265316795 -0.0372666123546681 1 1
0.10822133833487 0.106507343901406 1 1
-0.0342398923367389 -0.03359285729361 1 1
-0.00639657951144402 -0.0068303342892955 1 1
-0.0115675103106381 -0.0115915663155981 1 1
-0.0627639470451889 -0.0617110861020997 1 1
-0.218134238494 -0.214627242805668 0 0
0.0609684751222745 0.0602332214350167 1 1
0.00714035891768952 0.00715222844171288 1 1
0.0111996880803052 0.0110239114421762 1 1
-0.0826532029585506 -0.0803709690929378 1 1
0.11450669244942 0.111991989251614 1 1
0.0528412517787068 0.052161568408523 1 1
0.0186259091271844 0.0182113866863901 1 1
0.0551756016738277 0.0536166311194004 1 1
-0.0530879139806735 -0.0517628296501187 1 1
0.00213885186679949 0.00174351900580892 1 1
-0.0362212215177742 -0.0348554058640772 1 1
-0.0191153270885705 -0.0189711863289153 1 1
-0.0180305351781386 -0.0178018883527175 1 1
-0.102667237630152 -0.100506891565417 1 1
0.00366693809480687 0.00295944470042468 1 1
-0.0313536975829994 -0.0306757300198432 1 1
-0.0670183966239941 -0.0654585286155975 1 1
0.0828566392123436 0.0812499491615075 1 1
-0.0120184668351656 -0.0120913944925964 1 1
-0.0237010183692113 -0.0233923319998546 1 1
0.190096086190422 0.186648847208347 0 0
-0.0211519352655928 -0.0207177958695045 1 1
0.0654173096332683 0.0646500600112125 1 1
-0.0528996891719827 -0.0517044853583772 1 1
-0.0141819467072481 -0.0139088871043093 1 1
0.0296045318028039 0.0295417279500448 1 1
-0.208825050430323 -0.205141295790002 0 0
-0.0325286550607938 -0.031727249814436 1 1
0.033090934186397 0.0325536406039753 1 1
0.0645595077675418 0.0632439223966865 1 1
-0.0370041396741514 -0.0362573595866621 1 1
-0.236362928524572 -0.231310744841629 0 0
-0.00733034204652245 -0.00671754332099138 1 1
-0.0127123542695711 -0.0129090676315228 1 1
0.0712203779944891 0.070433162950997 1 1
0.0681942285683576 0.0667921696123425 1 1
-0.0201468803795833 -0.0192882170100298 1 1
-0.0121866437355935 -0.0119368215958013 1 1
0.124345480257891 0.120918147068973 1 1
0.0653650406035273 0.0642409681779656 1 1
-0.0640520079660806 -0.0633785162404292 1 1
-0.0872512632691459 -0.0855344920831125 1 1
0.0606368274806889 0.0593082793303151 1 1
-0.00611391296016696 -0.00595477432430899 1 1
-0.0214211300777643 -0.0211362481339824 1 1
0.0599092431918354 0.0587845895192819 1 1
-0.00527764910729395 -0.0050688990290215 1 1
-0.0744135775308744 -0.0732044856818028 1 1
0.0397474889857893 0.0385919731333284 1 1
0.0706711735652545 0.0688137710060968 1 1
-0.0393850166862833 -0.0378588699749817 1 1
0.162158955592622 0.159213404741068 0 0
-0.0463879721238969 -0.0455233904193057 1 1
-0.000498304218691698 -0.000375436967380776 1 1
0.0284155894341911 0.0279570765915838 1 1
-0.0291580159500094 -0.0287432093773004 1 1
0.0182248427882037 0.0178929184929816 1 1
-0.0089794964865631 -0.00862860838016143 1 1
0.101274867046822 0.0994653330321523 1 1
-0.0184001693947703 -0.0181073618126883 1 1
-0.115825581703924 -0.113855837271133 1 1
0.12061936776529 0.118585975299565 1 1
-0.114543233822017 -0.11271816629765 1 1
-0.0142187984602423 -0.0146953745495778 1 1
-0.0344396574575384 -0.0345824980578361 1 1
0.0177246036317188 0.0173769056704742 1 1
-0.000792398416601565 -0.000352225583176304 1 1
-0.0346592775576837 -0.0337318970497249 1 1
0.0633200941962519 0.0620172276744573 1 1
0.043496899627169 0.0424205265357122 1 1
-0.0175455572812654 -0.0179027832466653 1 1
-0.139821860331669 -0.136782132340568 1 1
0.0228348746731976 0.0222811582970955 1 1
-0.0216474825468986 -0.021772463752888 1 1
0.108250711945347 0.106143754037075 1 1
0.00520210023578316 0.00523592422292873 1 1
-0.0295102900368117 -0.029084426157216 1 1
0.0427423981547183 0.0417192607924007 1 1
-0.0981856352190265 -0.0963242350444483 1 1
-0.0926848342208603 -0.090888979144395 1 1
-0.0290081025744731 -0.0285640219100772 1 1
0.153200188310126 0.150456841363696 1 1
0.0226485714919848 0.0222792455769911 1 1
-0.0332975144214139 -0.0326363018109042 1 1
0.0392716846707633 0.0379039251234143 1 1
0.0779922113831901 0.0765347866782863 1 1
-0.0375391088220203 -0.0367091967318934 1 1
0.000854366886589413 0.00139814458292026 1 1
0.0493988433557817 0.0484259179207411 1 1
-0.00332521008871911 -0.00247420173790865 1 1
-0.0793704814020273 -0.0777550035874509 1 1
-0.0239216531600963 -0.0221564371734322 1 1
0.0390073979610282 0.0378935144162595 1 1
0.0536569272123069 0.0525515015095357 1 1
0.0418449832181999 0.0408261258757767 1 1
-0.0518671581006416 -0.0509855059105183 1 1
0.0416998046776305 0.0409852657315901 1 1
0.059110889523262 0.057942326910121 1 1
-0.0568076969564888 -0.0557915102543555 1 1
-0.164973431807498 -0.162546958793983 1 1
0.0279959081807038 0.027490670204958 1 1
0.0833058439342317 0.0818699277177138 1 1
-0.102213406567303 -0.100721551802643 1 1
-0.0749121983582932 -0.0737012670170576 1 1
-0.0814462568703593 -0.0796873617535628 1 1
0.0461622151486844 0.0464366098607596 1 1
-0.0440781911332338 -0.0435827929527657 1 1
0.0270683546493169 0.0266478486540298 1 1
0.0186795763134741 0.0183906976756629 1 1
-0.0904136910871236 -0.0891054228915898 1 1
-0.0336582427959901 -0.0328624655799893 1 1
0.121420342499121 0.119273168383656 1 1
-0.0342281332133197 -0.0332885478818311 1 1
0.0422076391952409 0.0410723167951576 1 1
-0.0719231339707199 -0.0708169272420887 1 1
0.0969930374634517 0.0957050510331268 1 1
0.0157576886053271 0.0156881379469226 1 1
-0.0123267130503361 -0.0124807651529039 1 1
0.0997554608954207 0.097934989917553 1 1
-0.0536735271718332 -0.052432210445858 1 1
-0.0253352020905697 -0.0246980188652845 1 1
0.0383526863543381 0.0374953337164212 1 1
0.0275931034063375 0.0270684516511253 1 1
-0.0447538845248112 -0.0437027581668882 1 1
0.0248273738050012 0.0251653780111977 1 1
-0.0267679015243068 -0.0259391236793261 1 1
-0.164971000520695 -0.161825815394461 0 0
0.0482414007692766 0.0474180660997448 1 1
0.0447367597363648 0.0441248413786945 1 1
0.0123044118585594 0.0120739320664265 1 1
0.0568652803827638 0.0556562111085232 1 1
-0.00140268802158363 -0.00121988312039375 1 1
0.105997889939436 0.104400993727416 1 1
0.0703232414559639 0.0688114052485298 1 1
-0.0728828885710694 -0.0719924334764852 1 1
0.112965222647655 0.11102692175435 1 1
0.0188959264207769 0.0190550054482803 1 1
-0.0799323160170172 -0.0772133388519049 1 1
0.0351745960563195 0.0347586367206402 1 1
-0.0432423086383886 -0.0425414946653662 1 1
-0.0252094668774322 -0.0248465680281588 1 1
0.0710073115248416 0.0695464287239535 1 1
-0.0430676609536709 -0.0425272101106316 1 1
-0.024322278581457 -0.0237600077502311 1 1
0.0737425729094778 0.0726332696618589 1 1
-0.0294794171949805 -0.0288459881135224 1 1
-0.0046982681247294 -0.00460597433939727 1 1
0.0814715773034098 0.0797179746084587 1 1
0.0211568672408203 0.0208757989434934 1 1
0.0420447055386725 0.0416595171389544 1 1
0.111340484359583 0.109802699594749 1 1
0.000602618472451352 0.000646588031432816 1 1
-0.0157776012020991 -0.0158720550053843 1 1
0.0454103293274907 0.0446903152054322 1 1
0.101056758993814 0.0986692402200484 1 1
-0.0450734172153682 -0.0442971653841107 1 1
0.0161967819847921 0.0157202059355251 1 1
0.0219282713828151 0.0214243600812987 1 1
0.0216818803049325 0.0204335859501199 1 1
0.075699314804204 0.0745319785857924 1 1
-0.0989671867463523 -0.0968805338669022 1 1
-0.0204604470208233 -0.0200688842076277 1 1
0.00149643297812696 0.00165970430605058 1 1
0.0301879500111537 0.0282621560187212 1 1
-0.113674987643878 -0.111262090453452 1 1
0.0304759769934398 0.028874482727531 1 1
-0.0604968578685906 -0.0603182923465628 1 1
-0.00323821332366163 -0.0029669499252458 1 1
-0.0659650352839643 -0.0646792727582998 1 1
-0.0421982884221283 -0.0414477834752938 1 1
0.0799947949803847 0.0779865581764665 1 1
0.0153341033963947 0.015386635763743 1 1
-0.114319937420237 -0.112211047524196 1 1
-0.00988827770476284 -0.00923476863424682 1 1
-0.148045109682022 -0.145536620140864 0 0
0.00905677946521765 0.00935804396584645 1 1
0.200711715100621 0.197138435002332 0 0
0.0740502215982416 0.0731260108545935 1 1
-0.0877494506977287 -0.0862206690053541 1 1
-0.0234472612208989 -0.0227775387245029 1 1
0.0299535748426175 0.0290840296033179 1 1
-0.0205740003439879 -0.0201862725599935 1 1
-0.147030036365216 -0.144113429978561 0 1
0.029243492470921 0.0284293417511636 1 1
-0.0196634594751884 -0.0194800753757646 1 1
0.11715991292313 0.115575273355615 1 1
-0.00873685385587226 -0.00842460556186959 1 1
-0.0748950385155893 -0.0739141971060071 1 1
0.0219379987676919 0.0220762129637188 1 1
-0.0829578800425479 -0.0814817691589435 1 1
-0.0256799705266853 -0.0250403092812585 1 1
-0.0352613689864922 -0.0347676695345276 1 1
-0.11631268169894 -0.114026273239374 1 1
-0.0692071312603093 -0.0675632779059533 1 1
-0.000500900574042291 -0.000417109348675945 1 1
-0.00492333177412109 -0.00509689120423216 1 1
0.107378564072802 0.105762410936415 1 1
-0.0753077057217057 -0.07293231770817 1 1
0.00866709194823755 0.00883951544352495 1 1
0.0202735776726825 0.0200371600638464 1 1
0.0841501900814348 0.0820949763146252 1 1
0.0679477458167859 0.066192428216824 1 1
-0.0642857719036573 -0.0632376784397481 1 1
0.00897489915456934 0.00898624500152196 1 1
0.0238246644489757 0.0229786470519132 1 1
-0.048442852600488 -0.0475624429192779 1 1
-0.129057232148553 -0.126561521545924 1 1
-0.0423515621465445 -0.0415301179351003 1 1
-0.154612068293385 -0.151697648582045 0 0
0.0232783850905542 0.0228071325249516 1 1
-0.0922118195422669 -0.0904904071363914 1 1
0.0101443751557978 0.00948050735723098 1 1
-0.0436627732204871 -0.0428693262808798 1 1
0.014733624494151 0.0145637054661672 1 1
-0.0171470158134237 -0.0169084209395726 1 1
-0.0402606075874712 -0.0389081058383915 1 1
0.0606155546472187 0.0596443913185168 1 1
-0.0252099387888023 -0.0245373320475408 1 1
0.103855258210999 0.101770425846193 1 1
-0.00607499876024423 -0.00725009289994242 1 1
-0.0676493078145149 -0.066474896819419 1 1
0.0281441297983854 0.0265999626480217 1 1
-0.0565483172072264 -0.0553718363783332 1 1
0.0463927949250665 0.0459481729800223 1 1
0.0558962841273341 0.0550424293769778 1 1
0.0208896037091036 0.020227862350776 1 1
0.212372584618745 0.207607289618313 0 0
-0.0477634637973877 -0.0471565114389724 1 1
-0.0562630945856145 -0.0554161152712552 1 1
0.0858181090944634 0.0841168422478916 1 1
0.0161922506352976 0.0159589571944697 1 1
0.0953888607757932 0.0935429497527288 1 1
-0.0319174742573337 -0.0307832229362956 1 1
-0.0233110930878654 -0.022862447005014 1 1
-0.0478241753262635 -0.0470009978825963 1 1
-0.0455559933660791 -0.0449812742914852 1 1
0.0138319871893667 0.013751858649639 1 1
0.0599734318070469 0.0591893655876728 1 1
-0.0687259015898727 -0.067390343674793 1 1
-0.0223401677201857 -0.0220283933625778 1 1
-0.137008800205102 -0.134604789731643 1 1
-0.154414626852562 -0.15166177840801 0 0
0.0286402596977748 0.0282608710455321 1 1
-0.106604849242343 -0.104868813005801 1 1
-0.174782818127037 -0.171660563733554 0 0
0.0414951642091953 0.040981714306892 1 1
-0.0525209023307243 -0.0518397642053229 1 1
-0.00441749530933283 -0.00444126037461777 1 1
0.00674020881909742 0.00630446921202403 1 1
0.069948968452748 0.0685197765888506 1 1
0.0436190309267514 0.0431461503963231 1 1
0.143387804606902 0.140964805896357 0 0
-0.0595473935563965 -0.0579488463466815 1 1
-0.0251035643945215 -0.0248982429707217 1 1
0.00379416506960297 0.00382553752248228 1 1
-0.0255682539430657 -0.0252669533145149 1 1
0.0966146382498822 0.0949558461959288 1 1
-0.0271263391214438 -0.0260758750516562 1 1
-0.00447715257708877 -0.00449279491454626 1 1
-0.0681161495768917 -0.0668994895201632 1 1
-0.0229446172633593 -0.0221928259307488 1 1
0.0177133100349427 0.0174738207347917 1 1
-0.0319647216689542 -0.0314351881548557 1 1
0.0640155039916195 0.062876938286147 1 1
0.0464383173318073 0.0455160326310323 1 1
-0.0989506013743921 -0.0966953490878148 1 1
-0.0217627523421058 -0.0214899716034646 1 1
-0.101139281991059 -0.0995969945330721 1 1
-0.0482071121032747 -0.0467499599869598 1 1
-0.0205018223244931 -0.0201789096222296 1 1
-0.0102373235960156 -0.00999975360379892 1 1
0.0830268283313524 0.0814616700757487 1 1
-0.0879586448567886 -0.0863329674150815 1 1
0.0826056228963987 0.0811950457015026 1 1
-0.0288267389902579 -0.0277881980837257 1 1
0.0136226166262138 0.0132495958412331 1 1
0.0366828169444445 0.0360584295865482 1 1
0.210006817042537 0.206571748372645 0 0
0.0555672777204264 0.0547387185652386 1 1
-0.110226588842463 -0.108586656366624 1 1
0.123687406698161 0.122666047716783 1 1
-0.056440274379157 -0.0556379389165849 1 1
-0.0762993311699675 -0.0745347221980157 1 1
0.0404527818692702 0.0403924854369921 1 1
0.0382112322091582 0.0377263469564905 1 1
-0.0210336818790949 -0.0206975335320141 1 1
0.00299134905781895 0.00306296916119961 1 1
0.0939983623572999 0.0925437094101522 1 1
0.142498898960532 0.139844339331858 0 0
0.0517579922691126 0.049933554829087 1 1
-0.0584503750217012 -0.0574367107085974 1 1
-0.253228651613985 -0.248455172726736 0 0
0.00510491339097927 0.00476174965869239 1 1
0.0396042583895673 0.0390028043342574 1 1
-0.0636486634624254 -0.0623301571560001 1 1
-0.0466025378404053 -0.046097469899276 1 1
-0.0523043657281616 -0.0513791326178995 1 1
0.0606749479614381 0.0595205593458017 1 1
0.0904176815014365 0.0889433246839184 1 1
0.0237180244818211 0.0232219509021763 1 1
0.0603452116088807 0.05906171266898 1 1
0.0913474512378548 0.0897331369243955 1 1
-0.032706419017447 -0.031892048320945 1 1
0.0293745435982123 0.0281014488445573 1 1
-0.0262094972818684 -0.0255292201875486 1 1
-0.0285822314869409 -0.0282994715354209 1 1
-0.0541212294774825 -0.0535249314676347 1 1
0.0262432171072379 0.0258397914006204 1 1
0.0303901983612495 0.0297371558672164 1 1
-0.021937863018006 -0.0212554103093407 1 1
0.0349359499101747 0.03380227799564 1 1
-0.0289583604796138 -0.0295360129979277 1 1
-0.00578727808485969 -0.00560696035814349 1 1
0.0612667275183726 0.0606801181585531 1 1
0.0233385817614156 0.0235926732167937 1 1
0.0258998190823361 0.0251160831794119 1 1
-0.0584017396197596 -0.0572497661830345 1 1
0.0869150399364872 0.0860172411876704 1 1
0.0252430117748691 0.0250195086269124 1 1
-0.0633674030899893 -0.0616583159588683 1 1
-0.138079711046644 -0.135361572807308 1 1
-0.025697770414316 -0.0251928248092235 1 1
-0.0893770143582518 -0.0874640328504996 1 1
0.0141653799996484 0.0130710331300487 1 1
0.0805245989349242 0.0797632771192083 1 1
-0.0282008730103059 -0.0280245074457353 1 1
-0.0341443232281258 -0.0336571747050802 1 1
-0.0512581108973017 -0.0504632875610089 1 1
0.025306969493307 0.0240271889240217 1 1
0.0277607936274143 0.0270878945951193 1 1
-0.0577121656021403 -0.0565752064045978 1 1
0.0925131041381247 0.0906632116004892 1 1
0.0151682947594902 0.0146053969300733 1 1
0.0839271063913916 0.0825401202269495 1 1
-0.118436729417279 -0.117173467052839 1 1
-0.0213755997048423 -0.020915018107655 1 1
-0.225460305863118 -0.221105766272713 0 0
-0.0798531851709727 -0.0784535890815423 1 1
0.00505054579703253 0.00495182382457942 1 1
0.0469249928838473 0.046416592851091 1 1
-0.0766111929654448 -0.0752894182393936 1 1
0.092503663880264 0.0899682465210721 1 1
-0.0286384118777464 -0.028374293654919 1 1
0.0519072363887966 0.0511390324780786 1 1
-0.220121669057712 -0.215977108112808 0 0
0.0230655455869863 0.0225638241372915 1 1
0.0122156124444309 0.0117104666974215 1 1
0.0104139738302848 0.00986732528710773 1 1
0.0261697735145825 0.0251216603410916 1 1
0.076001814985517 0.0753196153374593 1 1
0.0391135187673147 0.0383136690890611 1 1
-0.058043553643201 -0.0570351869102119 1 1
0.048544225911305 0.0477220177746119 1 1
0.0314648133511188 0.0315391725670253 1 1
-0.0441779033875696 -0.0432824933464807 1 1
0.0282802469196316 0.0284777632781998 1 1
-0.0863795135679144 -0.0855660553170308 1 1
-0.0612718215663936 -0.0599772681672291 1 1
-0.134219873215759 -0.131341772811065 1 1
0.040869147245977 0.0398307093353472 1 1
-0.0704821249127995 -0.0683824450465133 1 1
0.107965916239937 0.105830549733355 1 1
-0.0372700753142669 -0.0364514258905214 1 1
-0.0253260987969311 -0.0247065953972735 1 1
0.135056406205189 0.133200648306237 1 1
-0.00294319445712809 -0.00273907260153126 1 1
0.0280638475695821 0.0277734074380896 1 1
0.0130269534362899 0.0133995081901641 1 1
-0.00485087252081253 -0.00493254898131164 1 1
0.138500557002871 0.135751112108263 1 1
0.1396147119851 0.136797280141165 1 1
0.00380071207302727 0.00382660416444849 1 1
-0.0161695199565109 -0.0162529270117464 1 1
0.0795718251097065 0.0782721661877773 1 1
-0.0490791054394478 -0.0478641697906056 1 1
-0.00944951407488103 -0.0091173329762059 1 1
0.00335809320922232 0.00302114032515616 1 1
-0.00947131930407102 -0.00924707772611196 1 1
0.0105325952401782 0.0105772937144652 1 1
-0.0341736661892069 -0.0335394678340667 1 1
-0.212093158018998 -0.2083186672583 0 0
-0.0660560309347304 -0.0644343666607733 1 1
-0.00173688752816055 -0.00132751165284625 1 1
0.0246982980579788 0.0244281381322433 1 1
0.0442928332878448 0.0436190267609842 1 1
0.0108968297721729 0.0108349283886696 1 1
0.093626863079914 0.0919973167899214 1 1
-0.0962940422610524 -0.0949275414272189 1 1
-0.0972813993291707 -0.0947927245666917 1 1
-0.0680683480510822 -0.06648375281144 1 1
-0.108703021708077 -0.10628517413055 1 1
-0.00184430185449693 -0.00167888729719646 1 1
-0.0381668691950855 -0.0371054634436219 1 1
0.0318337899047702 0.0311927489496439 1 1
0.0204047955000306 0.0199619167697236 1 1
-0.000142575564727104 -0.000276497736655565 1 1
0.0104390946918073 0.0101271141188014 1 1
0.0459817375801516 0.0448692291199793 1 1
0.123121196809883 0.120919557704393 1 1
-0.0387750448918772 -0.0381007018990661 1 1
-0.0276586106996988 -0.0270774546184031 1 1
-0.0689831646802955 -0.0683057545564716 1 1
0.0560050775285114 0.0553144628993672 1 1
0.0242829503966645 0.0239350338822687 1 1
0.0855265656100396 0.084115582809082 1 1
0.079374505186562 0.078031720647702 1 1
0.140920806044325 0.138133556024996 0 1
-0.0263270459094587 -0.0259218495790652 1 1
-0.0228315715407296 -0.0225570706895448 1 1
0.0268233591991332 0.0262556396347658 1 1
0.135884242581626 0.132840912136634 1 1
0.0556039186221542 0.054749885411799 1 1
0.0750042335136207 0.0732518243166154 1 1
0.101857522121673 0.0999121554883138 1 1
0.0944643982719131 0.0928354666642601 1 1
-0.140587271790162 -0.137702571115311 1 1
0.00934256449422283 0.00922465147247872 1 1
-0.0474145039722139 -0.0466076220038472 1 1
-0.0845239733429215 -0.0828799607948852 1 1
0.0666291489544167 0.0650926120449498 1 1
0.023468226832896 0.0231398684987817 1 1
0.00194603574135225 0.00183883379085949 1 1
-0.0310516297300488 -0.0296138555971268 1 1
-0.0810898418236616 -0.0790038729959213 1 1
0.0951779656755219 0.0934779166942562 1 1
-0.076725595166426 -0.075202876919698 1 1
-0.110814300519899 -0.108635321417424 1 1
0.109616292629794 0.107606980874105 1 1
0.153204886779391 0.150245277196709 0 0
0.0523480899443636 0.051306765274031 1 1
-0.0185150683673752 -0.0183314306642811 1 1
-0.0905817323662798 -0.0888211419492907 1 1
-0.021011691041184 -0.0209982038110209 1 1
-0.0673375937293197 -0.0660260532136065 1 1
-0.0113438123840864 -0.0111958200234361 1 1
-0.132802706109569 -0.130221638076736 1 1
-0.0285974405029436 -0.0280141999796295 1 1
-0.0245446272790321 -0.0242490706021608 1 1
-0.0263090595217175 -0.0256192904143196 1 1
-0.0719548112081247 -0.0707548425974228 1 1
0.115904791006297 0.113584680566609 1 1
0.000252843581705157 0.000118064002596733 1 1
-0.0326429176777342 -0.0323313956568552 1 1
0.0644472989599185 0.0621693444513784 1 1
-0.048647446267846 -0.0481438223004406 1 1
0.0989377625037335 0.0971847597019724 1 1
0.0602474687148426 0.0594689475091113 1 1
0.156440810080289 0.152628118929608 1 1
0.0358601474992688 0.0351626636152872 1 1
-0.0441940875352444 -0.0431430498820293 1 1
-0.0653974421534928 -0.0641100844324253 1 1
-0.0197437151387486 -0.0200815289058187 1 1
0.0227393729192421 0.0227304364256864 1 1
0.0416798658084256 0.0410089112761511 1 1
-0.046260918453425 -0.0452396570272721 1 1
0.0209863280603955 0.0208246836953699 1 1
0.0257414344520798 0.0244720306352294 1 1
-0.0548041587388467 -0.0536066268457947 1 1
0.00458288579226291 0.00453736225691563 1 1
-0.0147298285765745 -0.0142418340345686 1 1
-0.0157513005769582 -0.0151789913590603 1 1
-0.0410634254566613 -0.0404504202518585 1 1
-0.0321513046311626 -0.0315533822640159 1 1
0.121618418228925 0.119684344744201 1 1
-0.18259760335699 -0.179318854611495 0 0
0.114476058481086 0.11229904773648 1 1
0.0361073053553551 0.0358101785772233 1 1
0.0483951100318574 0.0473389931071842 1 1
-0.0585468427558223 -0.0572932642152227 1 1
0.0260573556662084 0.0252392055473995 1 1
-0.0974600042056299 -0.0961859810672691 1 1
0.0456713066828079 0.0448307398529223 1 1
-0.0164612037528352 -0.0154237977016485 1 1
0.0175088174823742 0.0173689036927705 1 1
-0.154155367796925 -0.151485359731107 0 0
-0.122251766823281 -0.119813411882683 1 1
0.0290721084488753 0.0282336594316573 1 1
0.0492375206163135 0.0479024468080311 1 1
-0.0441053979493653 -0.0433697668931976 1 1
0.104346393628843 0.102093585127545 1 1
0.160561130964524 0.157594574867088 0 0
0.0447819673048362 0.0441632959493053 1 1
0.027310140444986 0.0264933057605215 1 1
-0.0662377927505107 -0.0651624952942877 1 1
-0.0527409389817385 -0.0517562011609365 1 1
0.116691554575231 0.114307173202488 1 1
0.0922988452453259 0.0906292413931373 1 1
-0.0160306593493427 -0.015934404858913 1 1
0.0217956905134776 0.0212810435370728 1 1
-0.017729651992839 -0.0167720435630912 1 1
0.06878182598161 0.0669380411101013 1 1
0.0759768885708383 0.0734286225513759 1 1
-0.162229589458249 -0.159099346801441 1 1
-0.0912451235562717 -0.0898808883130352 1 1
0.054029377854786 0.0535466718003437 1 1
0.155501287638096 0.152407643599335 1 1
-0.174947028563655 -0.172354673782266 0 0
-0.0633960843241387 -0.0622067383293691 1 1
-0.0242418278841739 -0.0239875582925912 1 1
0.0380264941014017 0.0368675957840118 1 1
0.0319790684246035 0.0316022847481677 1 1
-0.0468096439335536 -0.0462482766716679 1 1
0.0824990377093013 0.0810194096266317 1 1
-0.0232943101725004 -0.0227829998016133 1 1
-0.0177057699998702 -0.0180514847351149 1 1
0.0827775659710831 0.0810899216370095 1 1
0.029743491413104 0.029552528208191 1 1
0.0158720909746598 0.0162261310807582 1 1
0.0824572512198984 0.0809869924732856 1 1
0.00666819043216516 0.00662198805581114 1 1
-0.0524641911196809 -0.0508408776656565 1 1
0.0991686790238408 0.0970905635488141 1 1
0.0712337633701214 0.0702464961780204 1 1
-0.0850973898049257 -0.0837785331304823 1 1
-0.0174326443278419 -0.0157472453801077 1 1
-0.0762031118861593 -0.0746433569653669 1 1
0.0247026768738848 0.0241496913346961 1 1
0.0272791209286049 0.0269836119838085 1 1
0.040401042094921 0.0397053402425361 1 1
-0.00977123512658165 -0.00984696735063552 1 1
-0.0348329215119009 -0.0341668816517789 1 1
0.00105183672237401 0.00124907376401585 1 1
0.0390759561750137 0.0377574120367729 1 1
-0.087659099991649 -0.0861516076275809 1 1
0.162592675321165 0.15966213899812 0 0
0.154023172529341 0.150927997310188 1 1
-0.0663753197504469 -0.0648546744550817 1 1
-0.0827328743006165 -0.0811453021522271 1 1
0.0119858823729584 0.0108773089978909 1 1
0.137589700379449 0.135365778364215 1 1
-0.0299019392932397 -0.0295260864248717 1 1
-0.0669243033957373 -0.0655197826579395 1 1
-0.0761733083159632 -0.0750347243907996 1 1
0.0156297018280878 0.0152235884012449 1 1
0.0415809631124269 0.0401013352098845 1 1
0.0553762347112002 0.0543521429210254 1 1
0.0236285226862269 0.0229484997030639 1 1
0.0409267893803072 0.0401624973277031 1 1
0.06652360631508 0.0653756321194978 1 1
-0.0232446548821607 -0.0224347912588757 1 1
-0.139530979646279 -0.137180595082267 1 1
0.0290837338366429 0.0282840924657849 1 1
0.0160037860232047 0.0158355500518068 1 1
-0.132538650525074 -0.130739231800004 1 1
-0.0630922847790666 -0.0620651134029837 1 1
0.0129287655762542 0.0122797256180294 1 1
0.0487528776238537 0.0476461729692883 1 1
0.164535719226955 0.161496880273602 0 0
0.061225513363839 0.0601475387577742 1 1
0.203479925422106 0.199224473144894 0 0
0.0376676694042776 0.0366300241087817 1 1
0.0459245015394798 0.045062482696474 1 1
-0.051236570343779 -0.0501576145245273 1 1
0.02303635421627 0.0234019836180672 1 1
-0.0702043063748302 -0.0688396081295994 1 1
-0.0273311149041738 -0.0267110375238236 1 1
-0.0523565414591214 -0.0505893380508318 1 1
0.0756855079029403 0.0743519229590674 1 1
-0.0899012462884269 -0.0884390408911816 1 1
0.0440403756631166 0.0432314300772696 1 1
-0.150113463260751 -0.147532599430672 0 0
-0.0707162080309421 -0.0691201461382241 1 1
-0.0142827915575607 -0.0137933650473735 1 1
-0.0445304881873088 -0.0437277990503261 1 1
0.0610513618371496 0.0601885889706442 1 1
0.0832413868437126 0.082712828399788 1 1
0.0602428204066102 0.0592303789971427 1 1
0.107915124324647 0.106013503448727 1 1
0.0623911350181301 0.0597363035710324 1 1
-0.0289417292990794 -0.0283728202006147 1 1
-0.0728937044650262 -0.0711351143463058 1 1
-0.0332754401549439 -0.032446080111077 1 1
0.00711421845002507 0.00711770132454306 1 1
-0.00660402017563358 -0.00638368827778657 1 1
-0.113358224426302 -0.111708555439175 1 1
-0.0541582427547489 -0.0530187037576994 1 1
0.0664644218931621 0.0653992892095523 1 1
-0.0303371260171788 -0.0303395616000536 1 1
-0.0419741643772737 -0.0412732359938916 1 1
0.106618673042148 0.104678264890857 1 1
0.0287215690450839 0.0284481020824625 1 1
-0.101767044165117 -0.0986013212100634 1 1
0.190171386149464 0.186494305007876 0 0
-0.0527063592854363 -0.0516869190030389 1 1
0.0143220192106002 0.0143915318448602 1 1
-0.0241951484267405 -0.0229194111223052 1 1
0.0538272498438081 0.0527141706670037 1 1
-0.0831412106195034 -0.0814904222309323 1 1
-0.0370505154851302 -0.0357091583673735 1 1
-0.0683805249782471 -0.0670819730712423 1 1
0.0578392303146983 0.0560910497652335 1 1
-0.0597601343976797 -0.0583202749503202 1 1
0.0412120246220782 0.0407397956908242 1 1
-0.0877570093443851 -0.0855886972846314 1 1
-0.15561917959533 -0.153571984838483 0 0
0.0154756471389713 0.0152412479199167 1 1
-0.112229544443029 -0.109309036376829 1 1
-0.134459580478237 -0.131927062742665 1 1
0.0621947832521333 0.0609068765490032 1 1
-0.0351163873784668 -0.0339962717456338 1 1
-0.0341252702851876 -0.0343444417563447 1 1
0.0592278190739979 0.0573062319518812 1 1
-0.131619123485556 -0.129352651851559 1 1
0.0216832612003772 0.0214730135973842 1 1
0.176930726465788 0.173618609649793 0 0
0.133554260577291 0.131188066739654 1 1
0.00447255907491338 0.0043327907040346 1 1
-0.134245365409599 -0.132070268054669 1 1
-0.0827375594227714 -0.0817356530499764 1 1
-0.0158434032036165 -0.0150312383691042 1 1
0.0693915374219573 0.0683029207893515 1 1
0.00868510640182544 0.00921295973121954 1 1
0.045591386138246 0.0448099972109756 1 1
0.0567435753868088 0.0554673983253493 1 1
0.00919841334602207 0.00931627731150038 1 1
0.051327771640796 0.0505421710831405 1 1
0.0469659547499687 0.0460918817313651 1 1
-0.0211259134965774 -0.0203483603676442 1 1
-0.0240495643181612 -0.0236033006036315 1 1
-0.0911424026429739 -0.0897012999536802 1 1
0.111614400847617 0.109358752435288 1 1
-0.079677445100941 -0.0777995174850875 1 1
0.00386840910378528 0.00359298547190864 1 1
-0.00422795968564829 -0.0039598949848705 1 1
-0.014241415532229 -0.0134528094494987 1 1
0.102090197308494 0.0999319991465742 1 1
-0.0516085264734513 -0.0499301413551272 1 1
0.0908925950019525 0.0898185435142271 1 1
-0.0807483186252379 -0.0771208532265866 1 1
-0.103101806282887 -0.101482462844021 1 1
-0.0439070816983751 -0.0434694025045434 1 1
0.00403319805005705 0.00389036356455937 1 1
-0.00236500614726316 -0.00220300812342086 1 1
0.104580247071832 0.102466490246659 1 1
-0.0951882580778295 -0.0932502006892046 1 1
0.0730527353725392 0.0717053718071308 1 1
-0.0764951410778435 -0.075196798301378 1 1
-0.0643266155464405 -0.0625181490539128 1 1
-0.0778232855328866 -0.0764403307583984 1 1
-0.0903535838610997 -0.0890301507432026 1 1
-0.00228560737798558 -0.00257028417140272 1 1
-0.0708303384125759 -0.0705407861132478 1 1
-0.0572598675397494 -0.0562069651784758 1 1
0.121527985023582 0.118236767856005 1 1
0.0840543113019613 0.0815708427332361 1 1
-0.0284541185792737 -0.0279310221717874 1 1
0.0127684304150125 0.012534588318852 1 1
-0.00250833087743673 -0.00170910694278721 1 1
-0.0204189174640198 -0.020151529336447 1 1
0.123035222054807 0.121033919256128 1 1
-0.0765403292698735 -0.0747323739766509 1 1
0.0454296055342876 0.0448224732325416 1 1
-0.0667664416114203 -0.0657399561880238 1 1
-0.179180292001271 -0.17584916142084 0 0
0.0982482023080394 0.096312173685939 1 1
-0.0614522781917071 -0.0602563648118203 1 1
-0.0927415536245697 -0.0909286920086192 1 1
0.00613769913055333 0.00599579955983318 1 1
-0.0566617339040037 -0.0554017098444705 1 1
-0.0470924336563647 -0.0467593143830175 1 1
-0.0100767034707597 -0.00955750164725089 1 1
0.0263824230868225 0.0257852301666075 1 1
-0.166770999821215 -0.163978638355896 0 0
-0.0526507963888229 -0.0518049132281047 1 1
-0.021737149628831 -0.021606616114275 1 1
-0.0157163018638646 -0.0149322765315201 1 1
0.0390348775402701 0.0386050730990304 1 1
-0.113369586927686 -0.111610485887964 1 1
0.0611322905719025 0.0601403826337731 1 1
-0.00895235555141314 -0.00819697420476872 1 1
0.0778296576928052 0.0765930628594437 1 1
0.0139522343334039 0.0135303604763145 1 1
0.167668879785122 0.164853361806947 0 0
-0.0828052488043895 -0.0815957243426292 1 1
0.0255221584726146 0.0247137483084607 1 1
-0.115174316940697 -0.113056992888342 1 1
0.00158931966236637 0.00178905682604042 1 1
-0.0594554023572078 -0.058491849768151 1 1
-0.184333641159055 -0.181137508525558 0 0
-0.0501221298495223 -0.0491919860465472 1 1
0.0570192057977954 0.0558444771821632 1 1
0.0260764720161082 0.0255604546369855 1 1
-0.0673634392953929 -0.0660751096622845 1 1
-0.0620706019505774 -0.0605121299904679 1 1
0.0171021667069176 0.0168029873870139 1 1
0.0150315937896742 0.0150605548146091 1 1
-0.0303708416607892 -0.0299425204088245 1 1
0.0850184300695559 0.0836804160333708 1 1
0.100634055275292 0.0985037646401787 1 1
0.206920555678269 0.203649263202705 0 0
-0.00486826530701708 -0.00506411521203243 1 1
-0.0978804926522272 -0.0961339810500843 1 1
0.031332061948208 0.0310392865647645 1 1
0.0533737649719523 0.052313341470707 1 1
0.0345329590824088 0.0341553355207348 1 1
0.0991930595636246 0.0972548339085868 1 1
-0.0456163864424713 -0.0454636005942846 1 1
0.00807257225034338 0.00815371158800733 1 1
-0.0704038499086307 -0.0692076769470815 1 1
0.00191282379249326 0.00182209888179292 1 1
0.0930578538832403 0.0914081142539593 1 1
0.0510014823542718 0.0496021992080866 1 1
0.102161838444311 0.100650279793181 1 1
0.0726815221279826 0.0715710382417472 1 1
0.114513554387647 0.112328694716767 1 1
0.0389239327256884 0.0378067762371902 1 1
0.029651614096632 0.029148865782031 1 1
-0.0596794215105144 -0.057794354925953 1 1
-0.0789242470986742 -0.0775477823230767 1 1
-0.0017391405395831 -0.000298547361348128 1 1
0.00594339758751065 0.00600158819815387 1 1
0.0528635121259799 0.0518300716194852 1 1
0.0595951830357435 0.0588440949813032 1 1
0.0509682069344645 0.0500207034050116 1 1
0.0601628018945753 0.0590763544244242 1 1
0.175782079468379 0.172321271888135 0 0
0.0347043011963458 0.03484879429815 1 1
0.195204539521253 0.192346711823228 0 0
-0.0583373101836891 -0.0576131516416244 1 1
0.0299088788623018 0.0296980493513229 1 1
-0.0393745807434889 -0.0397088817852278 1 1
-0.0204841136297643 -0.0201370352008987 1 1
-0.074328027656502 -0.0724005890358975 1 1
0.0831586047890335 0.0816119566467225 1 1
0.0106961829851428 0.0105476714342524 1 1
-0.00776203937063235 -0.00776718728489449 1 1
-0.0881712998051416 -0.0860004286841909 1 1
0.0141771107806898 0.0137817424964249 1 1
-0.0273120643428259 -0.0268512721034708 1 1
0.164179863739342 0.160593587207215 0 0
-0.110161275653931 -0.108217272477927 1 1
-0.0246243753231137 -0.0241979862397979 1 1
0.0496632726972494 0.0486721104737024 1 1
-0.0990495010242913 -0.0972951467518121 1 1
0.0284019017232226 0.0279706701869525 1 1
0.0180606729178322 0.0173755958602624 1 1
-0.0701359686849666 -0.0682443995025644 1 1
0.051647075152617 0.0509559572263928 1 1
-0.0145783250207413 -0.0143193586843252 1 1
-0.0140204854056408 -0.0142256463882172 1 1
-0.0484608979316965 -0.0475121471815029 1 1
0.112209267163363 0.109578313543645 1 1
0.0572001127145947 0.0559716566961292 1 1
-0.122806659779796 -0.120315734438259 1 1
0.131273104809268 0.12935024576893 1 1
-0.0407199116228139 -0.0393755373320572 1 1
0.00929224119703548 0.00909298296190163 1 1
0.0156054145205563 0.0148936868522728 1 1
-0.0203032316734015 -0.0201547937308245 1 1
0.101146015897948 0.099158987755861 1 1
-0.0985185353228504 -0.0956801161212289 1 1
-0.0126370146959978 -0.012273088721748 1 1
-0.0224347749440003 -0.0216665140653709 1 1
0.100153076990633 0.0987651568921896 1 1
0.0494238385960064 0.049104441270508 1 1
-0.122553060830158 -0.120450539331824 1 1
-0.0641166909136427 -0.0624989862626283 1 1
0.174193342607531 0.17028419928368 0 0
-0.0436852175184977 -0.0437449108197723 1 1
0.00829095057289664 0.00712045462749957 1 1
0.057364941937652 0.0558274960275607 1 1
-0.0291784752842281 -0.0284991822369504 1 1
0.0969155357362087 0.094610507933315 1 1
-0.161928516026842 -0.159190228511798 0 0
0.124566195507791 0.121976972863346 1 1
0.0121966577898541 0.012357850379545 1 1
-0.0610566334363681 -0.0593965152157554 1 1
0.0237644302044322 0.0234108468072411 1 1
-0.163723739368239 -0.160351545732636 0 0
0.0614338533041511 0.0598426125621555 1 1
-0.00681523504346788 -0.00647678008476753 1 1
-0.0363687165860206 -0.0363340530890295 1 1
0.0733953943648775 0.0721565225783582 1 1
-0.0134333659903142 -0.0131933227432757 1 1
0.110551520941024 0.108542343696964 1 1
0.0739954669517881 0.072634624989835 1 1
0.0827762883633232 0.0809492534896329 1 1
-0.0215079790354422 -0.0210815778002862 1 1
-0.0506041670429837 -0.0497745459118851 1 1
0.110520918363989 0.10863256658942 1 1
-0.0923300421959965 -0.0906287385325641 1 1
-0.0838317388524863 -0.0821466583427461 1 1
0.053758720986885 0.0531379885026504 1 1
-0.0223249648319512 -0.0219281533908988 1 1
-0.00175530892742495 -0.00177000141808575 1 1
-0.0550075741412274 -0.0533926770977994 1 1
-0.0765364524964524 -0.0752845679477126 1 1
0.010640465350949 0.0106435153927768 1 1
0.105710839653641 0.104097450313553 1 1
0.0973545216888966 0.0953758930584373 1 1
-0.106088749634636 -0.104316832122083 1 1
-0.124622234751902 -0.121977138219869 1 1
-0.0788025689512524 -0.0775674069133217 1 1
0.0499440853941115 0.0489347640498846 1 1
-0.000624257293561152 -0.000720927630230965 1 1
0.0454017543892254 0.0449096787066552 1 1
-0.0401192308995347 -0.0393175321144974 1 1
0.00079282420808611 2.88468145689252e-05 1 1
0.0807692526502597 0.0787537826347939 1 1
0.0137026871364377 0.0133022006914607 1 1
-0.15173809702303 -0.148647612426988 1 1
0.0582109924687457 0.0569135619732632 1 1
-0.0322033257174568 -0.0318570108148582 1 1
-0.0201724568600619 -0.0196724426113437 1 1
-0.0821413555473241 -0.0812375599992112 1 1
0.110996351144785 0.108516338255804 1 1
-0.0448575091569437 -0.0432171033021678 1 1
-0.0499125083023034 -0.0488887739738637 1 1
-0.0561766092876674 -0.0541311828374254 1 1
0.0111596235618023 0.0100462107990331 1 1
-0.13315180033759 -0.130614748064456 1 1
0.00332634896968611 0.00317272984994901 1 1
0.0494046768090207 0.0484307221946077 1 1
-0.0115127576183016 -0.0110564367896398 1 1
0.0211928742684227 0.0196396261602981 1 1
0.0820864104834759 0.0810245002075512 1 1
-0.0434472501101507 -0.0425664932547048 1 1
0.0436972963206798 0.0417188981292891 1 1
0.00934423470983727 0.00993211715394684 1 1
-0.0299781682937508 -0.0296167686423026 1 1
-0.0344672251293606 -0.03426130294244 1 1
-0.00758312237933322 -0.00710243171601141 1 1
0.108763212484046 0.107518727581019 1 1
-0.0142138615936426 -0.014331782750967 1 1
0.0265176268786067 0.0259702778619826 1 1
0.110275059915915 0.108371606179581 1 1
0.0877325931740807 0.0859941182862939 1 1
0.00795774564033432 0.00763625407625658 1 1
0.0858174540695988 0.0841866484387589 1 1
0.0270724328642311 0.026529330378085 1 1
0.0788843104967256 0.0780130245220531 1 1
-0.0132808409108745 -0.0133029617121555 1 1
-0.0117478856203303 -0.0111866723115415 1 1
-0.00232957440651872 -0.0024711074381447 1 1
0.0231668062526882 0.0219418247016797 1 1
0.0312631916285216 0.0306900913400287 1 1
0.0343106938240029 0.0342759177592357 1 1
0.045073731088549 0.0440853046208579 1 1
-0.0325643535769451 -0.0326012348772519 1 1
-0.0701520227825195 -0.0689726019073163 1 1
-0.00198798408757462 -0.00221221009487413 1 1
0.073806837407453 0.0723752199689902 1 1
0.0306547256117628 0.0293135565141865 1 1
-0.0415604376690262 -0.040757227859784 1 1
0.00222447872077582 0.00191840591341951 1 1
0.0979975853271034 0.0961619049885146 1 1
0.0454471472874273 0.0443868985479231 1 1
0.0890754434856813 0.0875413822627924 1 1
-0.00547843725586887 -0.00558744028626369 1 1
-0.00870235830353218 -0.00839985073480207 1 1
0.0220039525691378 0.0212839515235171 1 1
0.0235853884733192 0.0229843345766094 1 1
0.0908802455313122 0.0900746213840935 1 1
-0.131154725513334 -0.128592454281953 1 1
0.0659279488429561 0.0653897957231707 1 1
-0.0126945999381408 -0.0124413224265153 1 1
-0.10245439576893 -0.100420780508865 1 1
-0.0107694071478132 -0.0103540365068904 1 1
-0.0525570685348411 -0.0517305418054066 1 1
0.123334756002174 0.120858708604365 1 1
-0.154391536377526 -0.151649352829493 0 0
0.0673022412734404 0.06602267927585 1 1
-0.00379845264075233 -0.00375608052458323 1 1
-0.0435115016024823 -0.0426803137353391 1 1
-0.05279691904783 -0.0524784779875009 1 1
-0.00325448409110866 -0.00297539670868449 1 1
0.0332195295749964 0.0324583239546996 1 1
-0.0569407366219421 -0.0557955549110427 1 1
0.0901337248939874 0.0884563639008706 1 1
0.0698100136635156 0.0684128837810413 1 1
-0.0775405034304056 -0.0763468184949495 1 1
0.102633294768798 0.100827176714125 1 1
0.0169077115451111 0.0167838811891899 1 1
0.016755611765906 0.0165560629008504 1 1
0.0867941437894764 0.0854208438722774 1 1
0.0403585726963341 0.0403981158781273 1 1
-0.027506473682654 -0.0274103532796817 1 1
-0.0720041960859848 -0.0708287287229145 1 1
-0.0307294143590055 -0.0302449242603852 1 1
0.0796735907175179 0.0777498532128262 1 1
0.0775748096777354 0.0759375225382782 1 1
0.125369960193352 0.123632913646526 1 1
-0.0571203230064291 -0.0557830308502806 1 1
-0.0528534405008956 -0.0517385243728029 1 1
-0.090412041938746 -0.0886812397539123 1 1
0.0379338723708779 0.0375437996374546 1 1
0.0386792086373638 0.037989507853891 1 1
0.00293648799194293 0.00254137427889463 1 1
-0.094241585935298 -0.0924999961787384 1 1
-0.0566871100023384 -0.0558026588699832 1 1
-0.110656788374503 -0.107840860401247 1 1
-0.0739676451857559 -0.0726304733927426 1 1
-0.0298385116722549 -0.0293730523664904 1 1
-0.0129764096484125 -0.0126766680532175 1 1
0.00459094293809036 0.00447796433509896 1 1
0.0376153005999457 0.0371749637226937 1 1
-0.149069388657019 -0.146289319001412 0 0
0.0761573427239428 0.0748581351820324 1 1
0.0439251651474742 0.0430422090099126 1 1
-0.034932167060987 -0.0343797046093217 1 1
0.017381024521995 0.0165667105140153 1 1
-0.124370502287741 -0.122311467584321 1 1
0.0621227667232312 0.0614985439978168 1 1
-0.0145909169244718 -0.0141167811762183 1 1
0.00223026205926072 0.00195193706022159 1 1
-0.0668214547661463 -0.0658102264894838 1 1
0.0156892374304191 0.0150885334513429 1 1
0.000706239373995689 0.000785161593530974 1 1
0.0571940135217008 0.0560642769403234 1 1
-0.104785657676165 -0.102956917776717 1 1
-0.018530320470094 -0.0178393119330919 1 1
0.0251506089669163 0.0245588661411719 1 1
0.0260126831702686 0.0253753462617992 1 1
0.0289929126179785 0.0285073907566396 1 1
0.0381220506188417 0.0373209885663071 1 1
0.0572086504022575 0.0562476298917337 1 1
0.0399627828751627 0.0390397145580324 1 1
-0.0278953571518937 -0.0272923082584148 1 1
0.0973926218441773 0.0956460246922121 1 1
-0.0037060478337004 -0.00390646868337518 1 1
0.00524091994058586 0.00541766816986282 1 1
-0.120261547317295 -0.118203055568331 1 1
-0.0868413201634297 -0.0853242638042741 1 1
0.0529655775011832 0.0526173540929762 1 1
-0.0078612522004263 -0.0073775967610368 1 1
-0.00632458850984068 -0.00616924608061951 1 1
0.0441283801045287 0.0432577218085364 1 1
-0.0168992273102764 -0.0165235429712416 1 1
-0.00136449571322778 -0.00176858002411796 1 1
0.0123236437952587 0.0119742752300002 1 1
0.0107576620732397 0.011372957203414 1 1
0.00728659302772171 0.00695696005112206 1 1
0.0874145591199156 0.0852170022712826 1 1
-0.0942032363418279 -0.0928866849248051 1 1
0.0951387196213474 0.0933281514653564 1 1
0.0393177460501031 0.0384913649219729 1 1
0.0372699334837924 0.0366922632491363 1 1
-0.110323792626191 -0.108893295112905 1 1
-0.100111091169249 -0.0981497521970114 1 1
0.172408917195556 0.17006406185522 1 1
-0.026602121622995 -0.0262100779711245 1 1
-0.0551966259562875 -0.0543330806671122 1 1
-0.0901101773854635 -0.0889451363605976 1 1
-0.00741560935280119 -0.00732141628736547 1 1
-0.0963151030413134 -0.0945813073457685 1 1
-0.0144979351020093 -0.014147846777934 1 1
-0.0141340628707658 -0.014448219872666 1 1
-0.0875548308944293 -0.0857151481248998 1 1
-0.00948074166262556 -0.00899342896557938 1 1
0.012924261199499 0.0124167927376786 1 1
0.0538967717667172 0.0531353919318178 1 1
-0.0816584038514851 -0.0802034450354888 1 1
0.0414408132440588 0.0404675092693402 1 1
0.0446930786448677 0.0434968117807078 1 1
0.134903173932482 0.133303027619479 1 1
0.23878370812926 0.234622687322652 0 0
-0.163373709226671 -0.159554828348032 0 0
-0.109604141031985 -0.10761155535875 1 1
0.0454657238660175 0.0446608608251826 1 1
0.0723832558056769 0.0708765786940099 1 1
-0.00881454801182208 -0.00892828685875692 1 1
-0.0560301107969425 -0.0549389946612728 1 1
-0.077483964202972 -0.0760086143352063 1 1
-0.0691068801829549 -0.0677943469711325 1 1
0.0761985839147993 0.0749541903806548 1 1
-0.0584892838450803 -0.0574260870920493 1 1
-0.0354053284854171 -0.0352991611297252 1 1
-0.0743930911180792 -0.0733195578256135 1 1
-0.057134461969553 -0.0556435163777279 1 1
-0.0948205562790713 -0.0939235738681513 1 1
0.0621508439896964 0.0610424092216566 1 1
-0.0248382145783008 -0.0239499344201971 1 1
-0.132137699801436 -0.130024111591437 1 1
-0.0565569205053811 -0.0554357011159561 1 1
-0.00796994880118856 -0.00809994429027241 1 1
-0.00655925504366825 -0.00650703304689313 1 1
0.0530712383729879 0.0523917982008302 1 1
0.147026918094868 0.144544714269189 0 0
-0.0189804689480862 -0.0186743003842804 1 1
0.0447060550049729 0.0439645209976477 1 1
0.0176282899180663 0.0179839778918435 1 1
0.0369581524792101 0.0362507029272429 1 1
0.103681415284618 0.101966552826774 1 1
0.0390480942759621 0.0385305792695257 1 1
-0.0435343755486663 -0.0436842123382069 1 1
0.111841340547462 0.10969920312682 1 1
0.00966679033695136 0.00891378616558624 1 1
-0.0525395449894965 -0.0514727097173676 1 1
0.148138397865922 0.14551581369148 0 0
-0.0850932410886789 -0.0848563615905078 1 1
-0.0189873235610994 -0.0185811581988834 1 1
0.0313306277709758 0.0307116986786344 1 1
-0.0642721178544312 -0.0635108733662744 1 1
0.139058295402244 0.136729213384664 1 1
-0.0435653219172277 -0.0429336467887452 1 1
-0.0853253717894501 -0.083272326261081 1 1
-0.104396287511703 -0.102806778030834 1 1
0.0678293493965029 0.0658887039034142 1 1
-0.0881648292072126 -0.0869333542385358 1 1
-0.0544287662044163 -0.052588181012078 1 1
-0.0656732466917134 -0.0643966952379021 1 1
0.104809798458443 0.10273604142465 1 1
-0.060175761391757 -0.059254129570623 1 1
0.0804023328430084 0.079398168273652 1 1
0.0412605359696492 0.0406426092431188 1 1
-0.0813904033772532 -0.0798515997777848 1 1
0.0410328031235702 0.0404563945193584 1 1
0.00988262781012967 0.00865341597935296 1 1
-0.0944672134908463 -0.0924906821089991 1 1
-0.00736103516215842 -0.00700563985166635 1 1
-0.00436917082537595 -0.00484917427524852 1 1
-0.0436430592897807 -0.0419435361139369 1 1
0.0480458835574952 0.0469064076217361 1 1
-0.0149213988823719 -0.0147360243356915 1 1
0.0474349621351464 0.0465139605043309 1 1
-0.0668425074495772 -0.0656917546289768 1 1
0.0812208504586327 0.0799333372099416 1 1
-0.00259435390091398 -0.00212310844046715 1 1
0.15504802232907 0.152282757230414 1 1
0.0540680055685695 0.0529158022668297 1 1
0.06894087330178 0.0673172525151065 1 1
-0.0158183197618632 -0.0153033244487901 1 1
0.000966696749339806 0.000411244128276032 1 1
-0.0818787438735951 -0.0803243734609397 1 1
0.0444979712306643 0.0440807611501676 1 1
-0.0749153782309488 -0.0739668525158658 1 1
-0.0352630250541807 -0.0340861079295299 1 1
-0.0621546731196241 -0.0614737340917287 1 1
0.0450193621770913 0.0443136802768347 1 1
-0.00368589909027412 -0.00292898158393711 1 1
-0.0325322083161306 -0.0315669566711567 1 1
-0.052000981819325 -0.0511849509253872 1 1
0.000166463328049767 0.000635174403040687 1 1
-0.115688590310954 -0.113683121403374 1 1
-0.0590125148929128 -0.0575612435777512 1 1
-0.042219564516066 -0.0413860435271967 1 1
-0.00706430079763037 -0.00634704254169875 1 1
-0.0780063017745265 -0.0776035666842223 1 1
0.0163252320230838 0.0156932734800844 1 1
-0.131185889495382 -0.129137163436082 1 1
-0.0528726141673031 -0.051638718904623 1 1
0.100560718080222 0.0982394002687052 1 1
-0.173516767077545 -0.169396650222609 0 0
-0.0503170584944021 -0.0502881180798843 1 1
0.0614495091514415 0.0602566167650062 1 1
0.0669453500584444 0.0652098268584068 1 1
0.0169165797192268 0.0166259635044954 1 1
-0.0062164778575154 -0.00609658667982506 1 1
-0.0261557196422118 -0.0256538147823983 1 1
0.0325149183108438 0.0321984807568417 1 1
-0.027567476904095 -0.0269476333807032 1 1
-0.121800735188061 -0.119398269318147 1 1
0.0687089827244617 0.067601056763034 1 1
-0.0242606425328902 -0.0238705090449912 1 1
-0.12586126172557 -0.123628687594573 1 1
-0.0762838551350404 -0.074606497958081 1 1
0.0642506501046776 0.0633171610616634 1 1
-0.0364357050435649 -0.0357853112463339 1 1
0.112261292541954 0.110085591157159 1 1
0.0461072640582773 0.045424793017259 1 1
-0.111343361311501 -0.109643355549755 1 1
0.118180270309988 0.116128104790548 1 1
-0.0552966059567704 -0.0543850880952306 1 1
-0.0522222404393268 -0.0510129352115559 1 1
0.00205019153219122 0.00192424617392357 1 1
0.115977017393047 0.113629604146641 1 1
-0.0536344534984055 -0.0524081533332841 1 1
0.143102815265402 0.140806515919073 1 1
0.00899422911893996 0.00849722740818673 1 1
0.0111370663787026 0.0104769290181115 1 1
-0.0391033908624947 -0.0386255581854504 1 1
0.118536507912573 0.116165843113401 1 1
-0.000165077991041415 -0.000804786165558631 1 1
-0.115879283649767 -0.114317275102634 1 1
0.0672802974838877 0.0661562188367194 1 1
0.00919371816742995 0.00904950426925831 1 1
-0.0126731424878073 -0.0128395721015646 1 1
0.0602012922019163 0.059508460273323 1 1
-0.0598289807974083 -0.0588285077309462 1 1
0.100095790932099 0.0982522617355845 1 1
0.0605114092369467 0.0591776248580305 1 1
-0.11362896403524 -0.111521742473492 1 1
-0.032287491157365 -0.0319459269603625 1 1
0.0431586585239122 0.0423875993953305 1 1
0.0194633289107579 0.0189080765012179 1 1
0.0564606283720346 0.0556156948693361 1 1
0.139584795880264 0.137103092667987 0 1
-0.0441576691240824 -0.0435176180112441 1 1
0.00348914808907131 0.00340782170438676 1 1
0.00933709998929604 0.00966643833929292 1 1
-0.00478716305713204 -0.00461468512357172 1 1
-0.0276376639099826 -0.0272702903737251 1 1
0.0148986637698213 0.0147439435932551 1 1
-0.0152274647435184 -0.0145197799320109 1 1
0.0218381780370825 0.0217418187414688 1 1
-0.0720336181495043 -0.0705999762263048 1 1
-0.0345970486941562 -0.0331644339736955 1 1
0.0724932139136585 0.0710560833323068 1 1
-0.01563481599752 -0.0152860048993605 1 1
0.0351098746181768 0.0344006854201424 1 1
0.0498129518974615 0.048983061642847 1 1
0.0524119958626706 0.0520421873236984 1 1
-0.109129945951012 -0.106110859282597 1 1
-0.0846878281094192 -0.0839402129183793 1 1
0.0235699643237346 0.022529343168489 1 1
-0.0326145980212491 -0.0321987222580893 1 1
0.0828055795091756 0.0818857645679663 1 1
-0.00947911637141721 -0.00920194928837103 1 1
-0.00733700936327766 -0.00761610851167874 1 1
-0.0103125947643075 -0.0102946815536793 1 1
-0.012159322173293 -0.0113872223203422 1 1
0.00238333485800468 0.00240106697794036 1 1
0.0149267556115989 0.0143756316993292 1 1
-0.101154847165701 -0.0988105771212281 1 1
-0.0812373372612644 -0.0789229958656023 1 1
-0.028791291666866 -0.028376949441293 1 1
-0.00179213363941118 -0.00163153850020927 1 1
-0.00715076887780164 -0.00730702390513372 1 1
0.0541455524678609 0.052888833429759 1 1
-0.161540194081087 -0.158876244961852 0 0
-0.0534696586386093 -0.0519526824434094 1 1
0.0495304210013247 0.0489718223266268 1 1
-0.0326912992294057 -0.0317533452676333 1 1
-0.0652025018723676 -0.0629381859528994 1 1
0.0737715799033034 0.0721818369432614 1 1
-0.02190703487381 -0.0217121755370781 1 1
0.0464181999312071 0.0456539425665546 1 1
-0.0250662759052548 -0.0255728669601406 1 1
-0.0254551854365576 -0.0246747137036009 1 1
-0.0465958530002436 -0.0458345522764475 1 1
0.108355368662043 0.106170020208509 1 1
0.0525925888075775 0.0515641708031481 1 1
-0.0614787026437325 -0.0613904803280393 1 1
-0.00760298035199278 -0.00764924237427472 1 1
-0.0516873081154144 -0.050547415605382 1 1
-0.00361879952441089 -0.00340026539791189 1 1
-0.0952647320106993 -0.0939115821187742 1 1
-0.000575118641888692 -0.000538902300629074 1 1
0.0672727911073358 0.0664977396725764 1 1
-0.108228905244718 -0.106100999247389 1 1
0.023946827178878 0.0236848513728352 1 1
-0.117865670721629 -0.115590485167623 1 1
-0.0585659065711117 -0.0572508417623996 1 1
-0.037819344229447 -0.0366942702127733 1 1
-0.0853195035843118 -0.0831849900179978 1 1
0.0200236886747994 0.0196876184603079 1 1
0.00604814355916197 0.00588993384496982 1 1
-0.00628697680641948 -0.00607758451590763 1 1
0.0878671973394241 0.086696888977406 1 1
0.0837496446931236 0.0821512693902914 1 1
-0.16173526727542 -0.15959997920945 0 0
0.0134725456409516 0.0137612853487078 1 1
-0.0348173141973356 -0.0344034476689708 1 1
-0.0213463050212165 -0.020678353346294 1 1
-0.030244139665054 -0.0297637298267099 1 1
-0.133495379054787 -0.130993255100121 1 1
0.00179137678441413 0.00196753911265246 1 1
0.0334505810716733 0.0327911672481834 1 1
0.00321115854905574 0.0030938418764689 1 1
-0.0655556320597145 -0.0645495259413487 1 1
-0.0661383299922514 -0.0655646926770545 1 1
0.246567332247144 0.242152365570583 0 0
-0.0440125077432785 -0.043725540091606 1 1
0.0490459805425062 0.0483069427622252 1 1
0.036276202779954 0.0355222167970204 1 1
-0.168779636080728 -0.165586591539162 0 0
-0.0811054641399863 -0.0797284816909831 1 1
0.0529279132131822 0.0531751801388021 1 1
0.109021562180064 0.107168134755423 1 1
0.0841118827402211 0.0820672400536916 1 1
0.127961884762408 0.125460846492558 1 1
0.00488326037014313 0.00495539773070057 1 1
-0.0258437244160971 -0.0255929047721874 1 1
0.037656413443606 0.0368741067960793 1 1
-0.0678637674242036 -0.0666508645438756 1 1
0.0429104181091487 0.042210588466887 1 1
-0.0261980238234846 -0.025644050443147 1 1
-0.0283518419358365 -0.027908364461537 1 1
0.0514272503057976 0.0504094571086615 1 1
0.0651134235888839 0.0634891659253431 1 1
0.117955337964385 0.11563299922575 1 1
-0.00879629631727836 -0.00858886557343473 1 1
0.130955968216687 0.128315575214413 1 1
0.0719985427714712 0.0716710659474842 1 1
-0.0072109000284842 -0.00687350049173239 1 1
0.0148967631984017 0.0143865092695182 1 1
0.0114732927314342 0.0114319361355617 1 1
-0.0482231101007761 -0.0471161790375788 1 1
0.023841786405305 0.0225971799169104 1 1
0.0706311683462888 0.0692915078230131 1 1
-0.115641991051577 -0.11358560491107 1 1
0.0556676942387823 0.0550137212181242 1 1
0.0596344374420795 0.0587707558851555 1 1
0.0681774013151073 0.0679066779635293 1 1
0.037449004012452 0.0369705598544906 1 1
-0.0789035755417007 -0.0782928300539169 1 1
0.0476046290591099 0.0464802306641225 1 1
0.00618735777317972 0.00608653955996369 1 1
0.136380308029407 0.134155691085761 1 1
-0.00237987749722228 -0.00253237448528576 1 1
0.12512113104996 0.12301405411529 1 1
0.0648237615887872 0.0634873471362298 1 1
-0.123144900804048 -0.120839023551332 1 1
0.103490732152518 0.101534822848658 1 1
0.00383499191038645 0.00358062130580614 1 1
0.0388360375440384 0.0379520781669698 1 1
-0.025707020281793 -0.0256466912346318 1 1
0.00281553525840814 0.00286812728178484 1 1
-0.0546755504921525 -0.0536813149296585 1 1
0.00879942172228549 0.00827297999457693 1 1
0.0378494973375278 0.0370170784633309 1 1
0.000634034094486535 0.000525724908511355 1 1
-0.0878790549069014 -0.0866498051850711 1 1
-0.0915066511090343 -0.0894531713532854 1 1
-0.0509563433295179 -0.0506689654996269 1 1
0.0229315312338135 0.0226626368858348 1 1
-0.0194182143435422 -0.0188985030136064 1 1
0.0395440059293546 0.0385178978410745 1 1
-0.0644552571664448 -0.0628428981073385 1 1
-0.0802093915158496 -0.0786199549632524 1 1
0.0791967037012596 0.0777406266192524 1 1
-0.0286650272194329 -0.0281537980759246 1 1
0.000542558923878934 0.000744207245721336 1 1
0.0299561148794347 0.0297094268658816 1 1
-0.164070371939283 -0.16124702343982 0 0
0.00530709436660183 0.00526960863978673 1 1
-0.11953553606825 -0.117259157433935 1 1
-0.0879863883977095 -0.0863349386869698 1 1
-0.0469488997676946 -0.0462572745583932 1 1
0.0310008845089428 0.0300868406981586 1 1
-0.0596831061342988 -0.0588203182682985 1 1
-0.0981190790815262 -0.0966898117184414 1 1
0.00446218476236912 0.00421465089402947 1 1
-0.107967017820967 -0.106289844814677 1 1
0.0960797832064116 0.0941207894196743 1 1
-0.0380636175052467 -0.037811491501628 1 1
0.0590002018158434 0.0578120609587403 1 1
0.116729968409085 0.114808949808115 1 1
-0.0111165006364519 -0.0109172579387053 1 1
-0.0201153412533653 -0.0196224483642172 1 1
0.105870337413261 0.103969189297799 1 1
0.090618724160171 0.0887498508716544 1 1
-0.0366804977496944 -0.0360801128175812 1 1
0.0375229166497193 0.0378378848406578 1 1
0.0274716501348999 0.0269291202761079 1 1
0.0711280185990264 0.06983958657098 1 1
-0.129962046984014 -0.127513871234913 1 1
-0.0409839368167845 -0.0399442613585846 1 1
0.125252564701434 0.123071065314778 1 1
0.0225972254306586 0.022329217781322 1 1
-0.046928915354241 -0.046134384710504 1 1
0.0859319439101431 0.0847776129916846 1 1
-0.0615602249883939 -0.0594275692878675 1 1
-0.0609215364495604 -0.0594118463381327 1 1
-0.0973993297170664 -0.0956892139690613 1 1
0.0529656327439497 0.0513771585223042 1 1
-0.0948333508457377 -0.0928864008709159 1 1
0.0853186986289148 0.0841715684510116 1 1
5.45285493708269e-05 -0.000382337185405571 1 1
-0.00148539566518987 -0.000774167666261594 1 1
0.0365886260217092 0.0356416721119367 1 1
-0.158373361424962 -0.155762761684831 0 0
0.0164873247851664 0.0162419650515327 1 1
-0.0302760815977691 -0.0286400937298983 1 1
-0.123187922782912 -0.120603194030559 1 1
0.0883875334676335 0.0861052959888227 1 1
0.0240583865741201 0.0235980069032243 1 1
-0.0677639405703795 -0.0665286093069759 1 1
-0.0517134979383448 -0.0506202109328192 1 1
0.127732774427511 0.125248804123916 1 1
0.0213053215722774 0.0208719564906889 1 1
0.0708422908929911 0.069685766840357 1 1
-0.0108281720093377 -0.0101617880001405 1 1
0.0552461580466523 0.0541646400767784 1 1
-0.0644487673017672 -0.0632804642260248 1 1
-0.174645080491044 -0.171698848206858 0 0
-0.0268669312099916 -0.0261698143574365 1 1
0.0609758045013373 0.0608209007352129 1 1
-0.0491589166747347 -0.0480441756259959 1 1
-0.0168032723182555 -0.0157917277303191 1 1
-0.0829960010889755 -0.08187819671752 1 1
0.0705831688292151 0.0697412708405999 1 1
0.122170562070463 0.119938694070102 1 1
0.0125414603690719 0.0118175877461896 1 1
0.0484770676113273 0.0473248756432654 1 1
-0.0888332441831724 -0.0872278492601019 1 1
0.0873812092248576 0.0856141366887834 1 1
-0.146774667522464 -0.144252124798417 1 1
-0.0742945031724065 -0.0730272012507117 1 1
0.0127501970123199 0.0122569319194722 1 1
-0.0229311293578808 -0.0217417197628689 1 1
0.151229478888044 0.148459966388343 0 0
0.126553015433332 0.123812318823196 1 1
-0.0492671733654405 -0.0485059424489501 1 1
-0.0334216060656543 -0.0327510060712982 1 1
0.0245320556063359 0.0237874788888124 1 1
-0.0154546591584221 -0.0155618781381829 1 1
0.111233059261079 0.109086368184459 1 1
-0.10048625740398 -0.0985634398922428 1 1
0.127079718683078 0.124701197809808 1 1
0.0599690845263973 0.0587834824071652 1 1
0.00337311616907227 0.00355966657151952 1 1
-0.0359960693884331 -0.0352122175260774 1 1
-0.0102040319529557 -0.00995980968311491 1 1
-0.11534179945823 -0.113200822071495 1 1
0.0290453525192036 0.0282706944770742 1 1
-0.0522921588560442 -0.0502782948501819 1 1
0.113847117338872 0.111958895725147 1 1
0.0245485386137437 0.0240164028724577 1 1
-0.0484361902593083 -0.0472723964235136 1 1
0.00322524549438165 0.00320049939056956 1 1
-0.0106495418149158 -0.0104171043397074 1 1
-0.0323895278831111 -0.0304695686768162 1 1
-0.0708470504288935 -0.0695319260528467 1 1
-0.0101666705802758 -0.00988373322128356 1 1
0.0422510422345675 0.0413011118976274 1 1
-0.134225649572512 -0.131803904714612 1 1
0.0843497159013152 0.0828516535838479 1 1
-0.0394766672469287 -0.0387296860234292 1 1
0.127643193294756 0.124073558667333 1 1
0.134344146089819 0.131861432897961 1 1
0.0444705942153839 0.043687744552063 1 1
-0.0238190886981052 -0.0230690885853639 1 1
-0.0278258041562595 -0.0275010517040493 1 1
0.210190544730651 0.206098573826306 0 0
-0.0685734842637017 -0.067227262987926 1 1
-0.119619553897015 -0.117469852960828 1 1
0.0711921675573254 0.0698708524119932 1 1
-0.0529406152957571 -0.0517210850112282 1 1
-0.0102840818422421 -0.0103543282836437 1 1
0.0214231016103099 0.0218435570374291 1 1
0.140264760027771 0.137479817425148 0 1
0.00419670578335476 0.00412065159550223 1 1
-0.000327767586971551 -1.97896529629581e-05 1 1
-0.0602105022128429 -0.0593518982180818 1 1
0.114003013397218 0.11104417842705 1 1
-0.0756079182523643 -0.0742840803300127 1 1
0.0514007782774628 0.0505974443644108 1 1
0.106335045482394 0.10466383298531 1 1
-0.0350898965480037 -0.0343803216484767 1 1
-0.0573053606501903 -0.0561484640136725 1 1
-0.0383800245270485 -0.0371394255362711 1 1
-0.0833857305996014 -0.0810646653262023 1 1
0.00766875227875566 0.00715260040334554 1 1
0.0018516549833741 0.0024458308942579 1 1
-0.110789458003031 -0.108796374471975 1 1
-0.0700924801806498 -0.0690906753366614 1 1
-0.0829115715021411 -0.0809600877337129 1 1
-0.00934734650463532 -0.00822866906472941 1 1
0.112952665047762 0.111112940075774 1 1
0.000792723214817052 0.000178911486982139 1 1
-0.00144924041020333 -0.00145187553506623 1 1
-0.0525580719157892 -0.0516673568094779 1 1
-0.030927006542589 -0.0298698994276778 1 1
-0.0475634263424273 -0.0463984122030741 1 1
0.1196137760373 0.11766213677917 1 1
-0.106220979753429 -0.104782927621894 1 1
0.0326878368326219 0.0317456227804583 1 1
0.0525303968581142 0.0516982880084881 1 1
0.00705745631585273 0.0067567464797565 1 1
0.0742120398605173 0.073324567655498 1 1
0.00266969579007836 0.00273092010416785 1 1
0.0322208409924161 0.0308450612777302 1 1
-0.0312383794584158 -0.0307593925536256 1 1
-0.0323375750937725 -0.0317377736108201 1 1
-0.0120171602840808 -0.0115495654273583 1 1
-0.058626025064277 -0.0577424561106844 1 1
-0.0221876569074121 -0.0218255337507055 1 1
0.0504952211674717 0.0500181138807903 1 1
0.0734572078442939 0.0718885016266425 1 1
-0.00067298349013406 -0.000939928291343015 1 1
-0.0350821736412267 -0.0346248368871818 1 1
-0.0926646509674974 -0.090624660989986 1 1
-0.0174820544428053 -0.0173818354707639 1 1
0.136555092007926 0.134420859963211 1 1
-0.0257145939405834 -0.0253593479933814 1 1
0.101367896208515 0.0988933595090296 1 1
0.0425770623020951 0.0417392174853715 1 1
-0.102213849896286 -0.100183468824796 1 1
0.0372884502209922 0.0358576647639982 1 1
0.0461815517539478 0.0455640004530637 1 1
0.0177113026513578 0.0174116582760417 1 1
-0.00888020245674816 -0.00914533455939152 1 1
-0.174334205965161 -0.171039676079351 0 0
0.0387404797182505 0.0379603154897665 1 1
-0.0168451427702836 -0.0169251764478939 1 1
0.0529659313125557 0.0516144995785082 1 1
0.0583247936079705 0.0574114402530028 1 1
0.0308123291380747 0.0304514778283636 1 1
-0.04349635729284 -0.0420529054089619 1 1
0.0955654570395461 0.0944283259740258 1 1
-0.13997488005043 -0.137597038606724 0 1
0.0328514578081854 0.0322210542147085 1 1
0.0259402789510755 0.0254702284637832 1 1
-0.0557397577882461 -0.0548161051615835 1 1
0.0489768230678004 0.0478332004683029 1 1
0.0145723251803817 0.0144657011197262 1 1
0.0439552527873261 0.0433157344343875 1 1
0.0394066925246079 0.0384797502462272 1 1
-0.0882630352931728 -0.0868644188972946 1 1
0.0279986866848042 0.0264921657879908 1 1
-0.0732082826071415 -0.0721219865729758 1 1
0.00628360681063133 0.00629910539136001 1 1
0.073517580364384 0.0720986579525742 1 1
0.126741507503161 0.124346541493626 1 1
0.0263327639067088 0.0255525015263748 1 1
-0.101996647428684 -0.100946790085957 1 1
-0.183959237610273 -0.180661377571263 0 0
0.100764698951222 0.0989923982069391 1 1
0.238764237724536 0.234270180574347 0 0
0.181574718957418 0.177735700026124 0 0
0.0899521189844793 0.0888168421277739 1 1
-0.0206840957008337 -0.0202173220475786 1 1
0.053418428136993 0.0525134394373774 1 1
-0.144091408193223 -0.141329438018378 0 0
-0.00154181724437069 -0.00115043734708866 1 1
-0.0718784526564402 -0.0701251162669026 1 1
-0.0494957663235883 -0.0485890247649672 1 1
0.0733209625298272 0.0721326567516571 1 1
0.180722109563752 0.177424467286751 0 0
-0.00995707066051578 -0.00982706558468456 1 1
0.164324027673465 0.161578525278214 0 0
-0.0341079604286651 -0.0333635965283404 1 1
0.0871613782852116 0.0855256396253928 1 1
0.139745844634186 0.136705761300574 1 1
-0.0283329357319683 -0.027187820964012 1 1
-0.0915406506477214 -0.0902313503531252 1 1
-0.0548741672322617 -0.0538361062758597 1 1
0.0852341448737711 0.0838162315394726 1 1
-0.00324240918444376 -0.00303177657865106 1 1
0.0581563623371502 0.0575467148464638 1 1
-0.036303204735026 -0.0353406360135408 1 1
0.0352847904243775 0.0337395244417108 1 1
0.114763833790267 0.112746742016622 1 1
-0.0187481332250028 -0.0185342820320398 1 1
0.0604118507228209 0.0594846801496853 1 1
-0.0131256709157784 -0.0134166588855254 1 1
0.0771900016810522 0.0762886075075674 1 1
-0.00958342108305461 -0.00956872333532997 1 1
-0.00962174525748309 -0.00951695963449376 1 1
0.115086164160212 0.112834739905035 1 1
0.109019778080474 0.107089610870312 1 1
0.112450040315877 0.110505708908452 1 1
-0.0314926631385627 -0.0306271660946488 1 1
0.0168439236179319 0.0167357309765284 1 1
-0.0804154960572729 -0.0788819159541529 1 1
-0.143513838796337 -0.141003177689293 0 0
-0.067977112041525 -0.06682468720513 1 1
-0.0248540638705218 -0.0243565432819881 1 1
-0.0422121914597319 -0.0421495456619939 1 1
-0.0285124490495308 -0.028180244143721 1 1
0.0334748332190091 0.0328023898013604 1 1
-0.122406532605667 -0.120746454576663 1 1
-0.0354108394672379 -0.0345405957607346 1 1
0.0859324524219834 0.0835782868688699 1 1
-0.0339645741432501 -0.0334649141781304 1 1
-0.0387897194355001 -0.037187582780047 1 1
-0.0351682787940317 -0.0347519055968959 1 1
-0.0271916955008982 -0.0271871796034616 1 1
-0.0500453411739064 -0.0486509685154391 1 1
-0.0281114931653122 -0.0274039979814721 1 1
-0.0467359126412031 -0.0458486164390923 1 1
-0.000183029574519555 0.000196974484013682 1 1
0.0459505828091584 0.0449481660809045 1 1
-0.0802698977814669 -0.0790453750289821 1 1
-0.117681737838356 -0.115388022955044 1 1
0.0172867744704301 0.0170019021042052 1 1
-0.0806449586000285 -0.0791162520901747 1 1
0.0140846192437605 0.0137322286853634 1 1
-0.0409321773977944 -0.0400880888194482 1 1
0.00544705262775065 0.00584387977818093 1 1
-0.0851598234579538 -0.0832851921176755 1 1
-0.121078721035252 -0.118908649272421 1 1
0.01587397436551 0.0155439055544513 1 1
0.121754739015452 0.119527591779289 1 1
-0.114185715452995 -0.111594736183669 1 1
-0.030257036748479 -0.029770441045582 1 1
-0.0390428346085336 -0.0391627712352867 1 1
0.00249123993065669 0.00248786827073121 1 1
-0.081754022266915 -0.0803552815702128 1 1
0.0653259142022665 0.0643474546314995 1 1
0.0486751371717232 0.047674708336904 1 1
-0.0708555313468434 -0.0693892334481252 1 1
0.00387639129339255 0.00336073645267812 1 1
-0.251568850204113 -0.246701893402004 0 0
0.017131823783551 0.0178122700954778 1 1
0.0741276563875696 0.0722636288039622 1 1
-0.0810801936900763 -0.0790080281334612 1 1
-0.12882195888152 -0.125590124865109 1 1
0.0479417239200412 0.0464644205358413 1 1
0.0732193625855168 0.0715279946099989 1 1
0.0840332319786187 0.0820994942072795 1 1
-0.0544525652366604 -0.0531766425941864 1 1
0.0488155240899343 0.0478297492322799 1 1
-0.0255665280064989 -0.0251905157693576 1 1
0.152828727129389 0.150388743561085 0 0
0.0750069637010813 0.0736341253219024 1 1
0.0170505775948681 0.0170141753664068 1 1
0.0415300467619343 0.0410195112582872 1 1
-0.0491393817709981 -0.048260003214301 1 1
0.0440530158348627 0.0432359714628415 1 1
-0.0107917663810138 -0.0106977399531958 1 1
0.0302453316852063 0.0295822150433561 1 1
0.0426190857758253 0.0417954534761682 1 1
-0.0916986941955337 -0.0903165147961478 1 1
0.0280761971589098 0.0276792499078846 1 1
-0.0345376031378584 -0.0339140881867643 1 1
0.0473527977716604 0.0461193858122641 1 1
0.019792557072554 0.0197577564159177 1 1
0.00802407833821096 0.00812807663230716 1 1
-0.0425429081304342 -0.0418624913715453 1 1
-0.114946280721308 -0.112521548220036 1 1
0.140734193742844 0.137608511090516 1 1
-0.0392111311837678 -0.0386714610007165 1 1
0.116377915336662 0.114627362021655 1 1
-0.0194507852541679 -0.0180803693562871 1 1
0.0857189468117546 0.0838980081867555 1 1
0.00428308593169044 0.00371355891789975 1 1
0.0217134854851329 0.0222053617731157 1 1
-0.101727271163089 -0.099760770615673 1 1
-0.105443139362299 -0.10261637972456 1 1
0.104931981219854 0.103046744019089 1 1
0.0317583094220545 0.031437743271355 1 1
0.0609192046757924 0.0598397855440702 1 1
0.0833487297859731 0.0815589408608834 1 1
-0.036403584714589 -0.0354943371418602 1 1
-0.0854414724126678 -0.0839343919243712 1 1
0.0394806633138339 0.0383444482360888 1 1
-0.0334640146226541 -0.0325402036711044 1 1
-0.0130308076652992 -0.0131385499525489 1 1
0.120836222385977 0.118723636063813 1 1
0.153324262785667 0.150643480277691 0 0
-0.215705389554004 -0.211818564639591 0 0
0.134214534586085 0.131412537532587 1 1
-0.0287854818429478 -0.027935702746894 1 1
-0.0797680313875785 -0.0783841806140528 1 1
-0.0558633795263691 -0.0553650004878802 1 1
-0.0118516870579771 -0.0112238010192954 1 1
-0.00958082360511809 -0.00947328725451988 1 1
-0.0796024449986415 -0.0783662176875886 1 1
-0.104226044045164 -0.102749325524816 1 1
0.0431817394704233 0.0425278402295583 1 1
-0.0665586115137629 -0.0652780976507358 1 1
-0.00694243310883815 -0.00688074848210141 1 1
0.0558287270368796 0.0538023150615273 1 1
-0.032625308173417 -0.0320715752877509 1 1
-0.0103729790656355 -0.00937905167443882 1 1
-0.114627590730668 -0.112554758335499 1 1
0.0813768277337564 0.0796587830726758 1 1
0.042636807365616 0.0418017362435366 1 1
-0.11498419762466 -0.112524759234451 1 1
0.042104893263466 0.0411511328749665 1 1
0.0882847621114442 0.0874679483693086 1 1
0.0920671253459672 0.0902645141195963 1 1
0.0790852249681942 0.0778415597587767 1 1
0.0212896174453845 0.0208270974003889 1 1
-0.00987134299235774 -0.00939133167351175 1 1
0.0453283466023633 0.0444133681884686 1 1
-0.0160235373641109 -0.0155658846053086 1 1
-0.025915883590397 -0.0252803028479792 1 1
-0.0737725337676267 -0.0722037078995659 1 1
-0.0600707029345396 -0.058965611862294 1 1
0.0522295194933364 0.0509472544376883 1 1
0.000253754492232668 0.000378335804932703 1 1
0.0865025638546305 0.0852914624616156 1 1
0.0614826994223088 0.059821516086099 1 1
-0.0400339509693418 -0.0393743126830966 1 1
-0.0408256227301918 -0.0399111852365338 1 1
-0.0446594627609791 -0.0432308563964414 1 1
-0.0722929349725932 -0.0710731259481847 1 1
0.0208492011927354 0.0202389469212248 1 1
-0.0138367208630583 -0.0137704464417955 1 1
0.0403741888212523 0.0398844356697891 1 1
-0.0328436096212703 -0.0319656218111774 1 1
0.0159271525183199 0.0147722161687878 1 1
0.0025429069949931 0.00363306480227094 1 1
0.0663996388325695 0.0640840098451414 1 1
0.0528007343613156 0.051715943417889 1 1
0.0725834182117168 0.0715002609865669 1 1
0.00247295369157437 0.00243676808659545 1 1
0.0869732756999092 0.0850231292986706 1 1
0.034312612826039 0.0348368956354404 1 1
-0.0602864846518224 -0.0592363825605005 1 1
-0.0886059241279693 -0.0868612895044934 1 1
0.0309696653985716 0.0306060972314308 1 1
-0.00107788503726361 -0.000972626720945547 1 1
0.0234279351736007 0.0219449944424794 1 1
-0.067812743993415 -0.0663552919741406 1 1
0.123061460716228 0.120952424327337 1 1
-0.0724866838389998 -0.0711499374558423 1 1
-0.0259259909804579 -0.0252072958836831 1 1
-0.0872651564260857 -0.0864770553894758 1 1
-0.0170786676565576 -0.017323178241344 1 1
0.0875241732321922 0.0859695971021517 1 1
0.00819529229571132 0.00786529259572492 1 1
-0.157578284337949 -0.154742010760031 1 1
-0.0586898543430203 -0.0573959661995335 1 1
-0.254913899056098 -0.25012319655898 0 0
0.078347648408295 0.0770934480592002 1 1
0.0280640363957351 0.0277937221014544 1 1
-0.123153836368207 -0.120865366318629 1 1
-0.0318859068597405 -0.0314043952018143 1 1
0.176685507138681 0.173800948248186 0 0
-0.019292680256648 -0.0194266719632616 1 1
0.0952803423249958 0.0938465044041184 1 1
0.0296054284058672 0.0290221075692002 1 1
0.0529093474868653 0.0518944100489557 1 1
-0.0146381953642485 -0.0142591790597392 1 1
0.0528695007575081 0.051793638845385 1 1
0.109042573024214 0.106777755075503 1 1
-0.0483207198507374 -0.0472084998033278 1 1
-0.0522674304009259 -0.0509471409011054 1 1
-0.0719689866358843 -0.0705741431735126 1 1
-0.0092615680818241 -0.00925688789269901 1 1
0.145965548637395 0.143227970995651 0 1
-0.106923866241303 -0.10506254963178 1 1
-0.0979532669910629 -0.0962869340199934 1 1
0.0183961383615682 0.0177918341254123 1 1
0.0185049577554984 0.0183103027114037 1 1
-0.0544316429705976 -0.0528463589080713 1 1
-0.0999136977016674 -0.0984126552298146 1 1
-0.0661065552076889 -0.064957199964111 1 1
-0.0117153277842458 -0.0113413302709804 1 1
-0.0993309809302448 -0.0969984081414353 1 1
-0.013974613506515 -0.0135983901643666 1 1
-0.0489260585191589 -0.0480796794177576 1 1
-0.0358332722327477 -0.035009753987467 1 1
-0.060588103258473 -0.0593925597639035 1 1
-0.0557673764583999 -0.0556633720887836 1 1
-0.0614504807447347 -0.0600224539937799 1 1
-0.0689565117837743 -0.0674407270575936 1 1
0.121007072451255 0.118993096581372 1 1
-0.031540549320765 -0.0310483446740914 1 1
0.0219681998172064 0.0218327622621722 1 1
-0.140148720994583 -0.136824302122552 1 1
-0.0307745616687472 -0.0298722698748308 1 1
-0.0271674551021505 -0.0263323980828367 1 1
-0.00296499908677974 -0.00299236970340534 1 1
-0.0460873894276894 -0.0453144574099942 1 1
0.0545319635775156 0.0535494397808521 1 1
-0.00156311843085432 -0.00174973754890172 1 1
0.00598058990030117 0.00603724072136983 1 1
0.0597507926182545 0.058151440300501 1 1
0.00413939795206707 0.00400108330698168 1 1
-0.0352331350452576 -0.034567190722224 1 1
-0.0254923388823179 -0.0243499600528711 1 1
-0.0232133368978285 -0.0229387526947413 1 1
0.0741249022370004 0.0729550946957386 1 1
-0.0137892274621161 -0.013764063766224 1 1
0.0536292723671706 0.053175883991559 1 1
0.0767337851827096 0.075078906870796 1 1
-0.0361695716670157 -0.0355470724542686 1 1
0.0757213948361393 0.0740409007526931 1 1
0.00482002467334416 0.00572240821933335 1 1
-0.0316722101676689 -0.0313704167491151 1 1
-0.122335936426257 -0.120023353601325 1 1
0.0092751239994696 0.0091067290872052 1 1
0.0764447996480613 0.0747327155315245 1 1
0.0762499713354906 0.0746585877984968 1 1
0.00848275581165986 0.00846106174895407 1 1
0.0387800746693949 0.0388168331557618 1 1
0.0290229958854495 0.0281142539622269 1 1
0.0382909245727936 0.0367658994781825 1 1
0.000619365914449733 1.18098291515632e-05 1 1
-0.0182380282824325 -0.018464870295029 1 1
0.049091704282125 0.0486583184416734 1 1
-0.004454560417321 -0.00456100856518809 1 1
0.0513314333175162 0.0504071251120072 1 1
0.130108127789807 0.127662811428727 1 1
0.0403326548795174 0.0402214022334772 1 1
0.0776498238676041 0.0761611462211278 1 1
0.166201179931587 0.162919450950404 0 0
0.0113118980854638 0.0113274459820258 1 1
0.0294421875070326 0.0290756357376437 1 1
-0.0303954685640154 -0.0299529959905207 1 1
0.0070198226812298 0.00777390266963305 1 1
-0.0778885894886558 -0.076356939189103 1 1
0.0398576774496033 0.0386916202701247 1 1
-0.0441824761267298 -0.043467231723269 1 1
0.0673038240481501 0.0660059927778555 1 1
-0.0406938801041378 -0.0400196053835861 1 1
0.0210558681844613 0.0208690769156243 1 1
0.130721625797263 0.127947593545097 1 1
-0.0103984402299149 -0.0107358796131885 1 1
-0.141524520490863 -0.138898331000282 0 0
-0.0867799465130783 -0.0853632477491615 1 1
-0.120397629940323 -0.118253220245624 1 1
-0.00520466591389568 -0.00458628991509957 1 1
-0.0260535645102168 -0.0251064323570942 1 1
0.00318806605362122 0.00360861599069212 1 1
-0.086006006630337 -0.0845079669521204 1 1
-0.0501325873207603 -0.0487452571471567 1 1
-0.0618180462286226 -0.0608255004334854 1 1
0.0206763621524483 0.0212362923666605 1 1
0.0400370553508553 0.0392275689794522 1 1
0.0611208447162345 0.0601093581077458 1 1
-0.0683319726667428 -0.0670227351036446 1 1
-0.0129076381520311 -0.0126506170158381 1 1
-0.0322766848985402 -0.0303901250144216 1 1
0.0922035671169127 0.0904149330354213 1 1
-0.0663615732912819 -0.0653290480015094 1 1
-0.108863202040915 -0.106898052135963 1 1
-0.0877609095315414 -0.0866210640347966 1 1
0.00893141410730672 0.00890869403568247 1 1
-0.0768699258283168 -0.0755728932213964 1 1
-0.00501694967233774 -0.00461309815354702 1 1
0.0041565025121817 0.00430551883256854 1 1
-0.110933488139757 -0.109149658918063 1 1
0.081570195113612 0.0795565384861831 1 1
-0.0443320709218515 -0.0434215881704266 1 1
-0.00722053114756064 -0.00704595111507904 1 1
0.0060891640308027 0.00573589432645245 1 1
0.0773618670375508 0.0755578135845649 1 1
0.0638591529108865 0.0624850139582891 1 1
0.0307995299515597 0.0301991250916735 1 1
-0.0866275304115474 -0.0851899302523248 1 1
-0.0856491943728411 -0.0844575889101546 1 1
0.0297310298673561 0.0294684830503626 1 1
-0.0235056037516663 -0.0228411448201169 1 1
0.00703059083550705 0.00675066419748285 1 1
-0.000815443925795665 -0.000790655411978669 1 1
0.000840718141773307 0.000658318925908249 1 1
0.000713509249567517 0.000383847656734073 1 1
0.0150089879719629 0.0148809166330031 1 1
0.111961340622557 0.110092033040832 1 1
0.009084365098658 0.00846994556083126 1 1
-0.0372530502821146 -0.0363789509224993 1 1
0.0797481067834834 0.0777999064701904 1 1
-0.109698271324046 -0.10811542959337 1 1
0.0788653145901827 0.077430888234255 1 1
-0.0323340143878841 -0.0315007845819208 1 1
0.032017020007593 0.0320313492462166 1 1
0.192207104884513 0.188345352877876 0 0
0.0822685351381301 0.0806204632262761 1 1
-0.0402835604070108 -0.0398364441575439 1 1
-0.00527142306666249 -0.00423011367895433 1 1
0.110332975408457 0.108320313660478 1 1
-0.0278416322783109 -0.0275949173816694 1 1
-0.0445934716347258 -0.0434123807029666 1 1
-0.0745589561995407 -0.0727703310375055 1 1
-0.0376709285348583 -0.0368280775784216 1 1
-0.12605545173058 -0.123990674960761 1 1
-0.0135424474196611 -0.0132224570134473 1 1
-0.0580563597676047 -0.0566052115428808 1 1
-0.0472519634368634 -0.0464032795692378 1 1
0.0198457152183762 0.0201161725288378 1 1
0.139139064966425 0.135958427868414 1 1
0.0833991079095071 0.0816834058639265 1 1
-0.0775892418793988 -0.0764224433829276 1 1
-0.0205944825495057 -0.0202037262337863 1 1
0.0526148162101745 0.0517819403537519 1 1
-0.0138167376738014 -0.0139333587618667 1 1
-0.00592503298814325 -0.00572558911141129 1 1
0.025022057098956 0.024455725358615 1 1
-0.0383638713383619 -0.0373873584649309 1 1
0.00848387694808686 0.00833495135930507 1 1
-0.00921290922337369 -0.00930663624381879 1 1
-0.032103032493628 -0.0315058463318699 1 1
-0.0033359904030079 -0.00293633280267442 1 1
-0.119466948027165 -0.117101350951331 1 1
0.0719534516571808 0.0705502652238452 1 1
0.0872679767359472 0.0855645914106002 1 1
-0.0593187783998865 -0.0586740977187804 1 1
0.00692414301605966 0.00674906923758562 1 1
0.0979166687379947 0.0962860703795134 1 1
-0.0136755236804518 -0.0128395856845608 1 1
-0.0211426939148115 -0.0213552131522492 1 1
0.064361344428956 0.0635302962260678 1 1
0.0472617775563223 0.0464822276149975 1 1
0.0334871027749149 0.0324199041321759 1 1
0.102036749894767 0.100227400634953 1 1
0.0640812159533908 0.0629555748874993 1 1
-0.10668268537736 -0.104764355738935 1 1
0.109640838037617 0.107413679480053 1 1
-0.0524937108301456 -0.0518120435796145 1 1
-0.0163694141802648 -0.0159957792905937 1 1
0.0631551986102426 0.0621262397181573 1 1
-0.0496900909874078 -0.0479557746974222 1 1
0.0508649412432179 0.0496821697511369 1 1
-0.0234296921929621 -0.0231470633143241 1 1
0.107626920658735 0.105873110773474 1 1
-0.0694841886716633 -0.0682634271052092 1 1
-0.00922394965826363 -0.00988630855776861 1 1
0.0126769424808941 0.0130923653146119 1 1
-0.0318659439907238 -0.0316277723237332 1 1
-0.0882655378886295 -0.0868566629134495 1 1
-0.00858199525829678 -0.00835995035000841 1 1
-0.0463462691905605 -0.0456456362620612 1 1
0.0346835997067918 0.0343684739636295 1 1
0.0651677773448706 0.0638995105406039 1 1
0.00720976261346483 0.00744598486328154 1 1
0.0693736526165847 0.067975525719897 1 1
0.016862191812212 0.016398698203454 1 1
-0.174384927039736 -0.171660827053248 1 1
-0.0595554144689914 -0.0581541470552723 1 1
0.0263317355259206 0.0261100127721361 1 1
0.0472973555124059 0.046268399430652 1 1
-0.00469038915117673 -0.00447422141840471 1 1
-0.0562278066264858 -0.0553751407299435 1 1
0.00213673807890076 0.00352517824837038 1 1
0.177952446285235 0.174344121832859 0 0
-0.0238329277788462 -0.0228789860357425 1 1
0.0164464878267693 0.0159702879131907 1 1
-0.123656898059481 -0.121659869354379 1 1
-0.106405269246907 -0.104763865214328 1 1
-0.0447208460107984 -0.0438795639453744 1 1
-0.0858076507175409 -0.0845705538261443 1 1
0.0280159183205508 0.0275160733143816 1 1
0.0188164362973015 0.0183535314936595 1 1
-0.018790203997024 -0.0182638790035525 1 1
-0.0713499109001752 -0.0702312644662074 1 1
0.0721207728557381 0.0709346956426239 1 1
0.13927614889168 0.137217261889536 0 1
0.0418694116109702 0.0416537793491894 1 1
0.00220067722498263 0.00124686109543132 1 1
0.0907851358550053 0.0886119764914348 1 1
0.065693862006429 0.0651511660182073 1 1
-0.00755259092754582 -0.00730951515236047 1 1
0.109273227742109 0.107257447630005 1 1
0.0422350459705865 0.0419506716926851 1 1
0.0519935738215133 0.0513287868700478 1 1
0.121589020253368 0.118334840502269 1 1
-0.0372001099219309 -0.0366441342273997 1 1
0.0762377047590402 0.0747005930752692 1 1
-0.034644104487079 -0.0341352175686439 1 1
0.0707206356635232 0.0692061969708569 1 1
0.0490650413046853 0.0477625616574957 1 1
0.0681005587584122 0.067095223212508 1 1
0.0443531922016399 0.0430287788133779 1 1
0.0686453864801772 0.067608206946448 1 1
-0.0302146268228536 -0.0295368539739457 1 1
0.105582224750888 0.103511896510428 1 1
0.0724929412296037 0.0709219684629941 1 1
-0.00833569484466903 -0.00775919964057403 1 1
-0.0546838907395591 -0.0540016824667142 1 1
0.0689713626187803 0.0675415456921834 1 1
0.033960664913153 0.0332252907489383 1 1
0.0565705122701865 0.0557278170882198 1 1
0.0444160599193157 0.0439745055575317 1 1
0.116298127303621 0.113876634715468 1 1
-0.0587019517662794 -0.0577849551641464 1 1
0.0150498922914284 0.015790507886808 1 1
-0.0836108477770099 -0.0813996850282267 1 1
-0.187176272638636 -0.182612660709062 0 0
-0.0219845117359423 -0.0217712930733213 1 1
-0.119305259493722 -0.117441520784594 1 1
0.0541364603041935 0.0537052812832281 1 1
-0.0188157588672702 -0.0185210792928001 1 1
0.0332318841954546 0.0326208808281299 1 1
0.101033567553125 0.0987099514401392 1 1
-0.000415576233911068 -0.000231264449792729 1 1
-0.0502371091663255 -0.0487850452502194 1 1
-0.110473106450078 -0.109015857632412 1 1
0.152274788525221 0.1493043190026 0 0
-0.0110484962691267 -0.0106997920016488 1 1
0.105880101307048 0.10389254760724 1 1
0.0180618219058232 0.0178143225218981 1 1
0.0186573449725925 0.0187910157468769 1 1
-0.156946051828452 -0.154088510019529 1 1
0.116135342493125 0.113259349375865 1 1
-0.0614170790167104 -0.059947174850388 1 1
-0.102750734144245 -0.100846227316178 1 1
0.0402700558062684 0.0398503086184492 1 1
-0.0828720652059184 -0.0814060932980311 1 1
-0.0166660848701877 -0.0169738227196641 1 1
0.0393151024219849 0.0382613724029435 1 1
-0.115421079711866 -0.113269146856232 1 1
0.0754936328695825 0.0750673300716205 1 1
-0.0640398840399223 -0.0640317520515628 1 1
-0.0275761449071336 -0.0279594119177735 1 1
0.0114446494917751 0.0110740983438835 1 1
-0.0926646069367552 -0.0910761293244101 1 1
-0.0157786395797876 -0.0157834124819775 1 1
0.0743338645266665 0.0729928259859257 1 1
0.0468457561627879 0.04603042934395 1 1
0.000209318115069245 0.000906211769082134 1 1
0.0798195610310805 0.0781634662590258 1 1
-0.0689782186970635 -0.0675991521946447 1 1
-0.141694373492566 -0.139046559592745 0 0
-0.0405012832030334 -0.0395978878242133 1 1
0.0840580916526644 0.0828825565247759 1 1
0.0835001832682728 0.082004143148952 1 1
-0.0467295367247906 -0.045783377063956 1 1
0.0231950110551402 0.0229312226071068 1 1
-0.0588372786292502 -0.0576473965385593 1 1
-0.032108997990284 -0.0317252738172675 1 1
-0.041093692714899 -0.0402162468117289 1 1
0.0669138816142663 0.0654445834910477 1 1
-0.0525035889272948 -0.0517898951840473 1 1
0.0786529550652484 0.0771648836733284 1 1
-0.0346363736973054 -0.0342128330486369 1 1
-0.0527348348424226 -0.0520451612198788 1 1
0.040837425629002 0.0398954521485494 1 1
-0.136312865526304 -0.133730666066779 1 1
-0.0842237542341331 -0.0829971687474528 1 1
-0.0613191041488009 -0.0601477658626213 1 1
-0.0114704989474516 -0.0109256741311384 1 1
0.0223299973618685 0.0217279455173524 1 1
0.00873769608771872 0.00802625886252878 1 1
-0.131235129214188 -0.129010222415472 1 1
0.0781050566282008 0.0771167479483268 1 1
0.170765694974291 0.167831654455722 0 0
0.0885126707273155 0.0868439118392853 1 1
0.084304202513195 0.0827218402437482 1 1
0.0324437953808683 0.0320252857254757 1 1
0.0428051406562085 0.0418116909156426 1 1
0.0780859255779136 0.0766505911824611 1 1
-0.0553023976792978 -0.0543557189332375 1 1
0.00881019187715515 0.0087985868154292 1 1
0.0702378143166274 0.0689285602460867 1 1
-0.0543376194274422 -0.0537122483969062 1 1
-0.0506231943343147 -0.0494306194814366 1 1
-0.0551977618808808 -0.0537780877963855 1 1
-0.0673711174715921 -0.0667899847917172 1 1
0.0833419371646432 0.0819882559610863 1 1
0.0483466935917254 0.0468403097563472 1 1
-0.00517836909674447 -0.00548000841011818 1 1
-0.012260689207139 -0.0122781700583466 1 1
0.0782381740061022 0.0769781529596652 1 1
0.0488793495835538 0.0480774275099516 1 1
-0.0224134739068661 -0.0230156389835733 1 1
0.0357451716560515 0.0358857796814052 1 1
-0.0129592695573379 -0.0127509506775394 1 1
-0.0304446057698115 -0.0292957860767428 1 1
0.0447043918431981 0.0437510319128177 1 1
0.0431847626403569 0.0423159837516483 1 1
-0.0771137523977798 -0.075782227219469 1 1
-0.0757143201212975 -0.0743675541754473 1 1
-0.0639256265806079 -0.062900884448418 1 1
0.135979411307768 0.13249692980661 1 1
-0.0162585610541162 -0.0151040347571542 1 1
0.0484853615917947 0.0489247880338909 1 1
0.0207341513881462 0.0195720113849474 1 1
0.140444748748944 0.13837249759916 1 1
-0.0744207914566919 -0.0731909868711117 1 1
0.0507973070642444 0.0497342624707764 1 1
0.101000716168138 0.0997418197629806 1 1
0.0340634692308572 0.0333735523408026 1 1
-0.0694576313429761 -0.0684322013862938 1 1
0.00816891769328006 0.00883203879571791 1 1
0.137704911288196 0.135064112584757 1 1
-0.0185239995834183 -0.0182995535154564 1 1
0.0599098086764482 0.0584800032064155 1 1
-0.080074231932622 -0.0785653825766619 1 1
0.010354361593039 0.0114325038475122 1 1
-0.00229113421649178 -0.00254646016910882 1 1
-0.0672904844261109 -0.0661544328139571 1 1
0.0278529257593085 0.0273618368629789 1 1
-0.0136858055191953 -0.0136565514148264 1 1
-0.0323615737598848 -0.0318145302464793 1 1
-0.0707496396203827 -0.0690077813912861 1 1
-0.0577568767127226 -0.0554887782989881 1 1
-0.036316978878655 -0.0358495379615327 1 1
-0.00431680158034077 -0.00409065305047202 1 1
0.0441462255352822 0.0428271038438693 1 1
0.0994822306122772 0.0977180967582641 1 1
-0.0174846788372413 -0.0170774450303702 1 1
0.0469314673472952 0.0458607237769733 1 1
0.172305236368932 0.169349484217576 0 0
0.0180368632548341 0.0178883890764101 1 1
0.00617817115400154 0.00706535012619576 1 1
-0.0288506006404805 -0.0282159586856457 1 1
-0.0455839192678393 -0.0441402458791825 1 1
-0.0846028052243237 -0.0834080184673517 1 1
-0.190545595906639 -0.18658027395631 0 0
-0.116382029736626 -0.114232334072855 1 1
0.0167093404231227 0.0166694856117178 1 1
0.149020515707914 0.146217311614486 0 0
-0.0351768217287291 -0.0347321473979422 1 1
-0.0182469216486595 -0.0177164715635394 1 1
0.0765580851618869 0.0751705907874652 1 1
0.106069594705999 0.104126646265531 1 1
-0.0752373366791071 -0.0743325176875269 1 1
-0.00294202285663113 -0.00289058146443648 1 1
-0.0683371853622644 -0.0659870628701727 1 1
0.0657295772149088 0.0645910790981525 1 1
0.0434560218984762 0.0429567660293893 1 1
0.0169256212965184 0.0164833543759631 1 1
0.0683911889981637 0.0669817369277751 1 1
0.0695765359530822 0.068334815118033 1 1
-0.157960779143074 -0.155105354404026 0 0
0.00798941890310953 0.0078884882559458 1 1
0.000224696420358262 4.86788203837444e-05 1 1
0.0469230166329085 0.0461193593663102 1 1
0.0186648073200907 0.0182122965019408 1 1
-0.0381517446223431 -0.0368428270256102 1 1
0.0186327917809491 0.0188147517144709 1 1
-0.00555664421577429 -0.00581549101965544 1 1
0.00199175474008146 0.00200419742398753 1 1
0.0662194244019336 0.0648782576052207 1 1
-0.0249911395308731 -0.0246203968622949 1 1
-0.157398082621556 -0.154313545088276 0 0
0.0902189387988239 0.0891585145309176 1 1
0.0199832541790192 0.0193932593105791 1 1
0.0145811363108212 0.0140216630014036 1 1
0.0363774098006643 0.0362884681518835 1 1
-0.00610406549292055 -0.00541818173216882 1 1
-0.00311844243334952 -0.00308233669023882 1 1
0.119021574617875 0.116892944435008 1 1
-0.119353084797567 -0.11717993536475 1 1
-0.024864914666037 -0.0242048883147966 1 1
-0.0745287632685666 -0.0729275951928833 1 1
0.0704218743337465 0.0690640586569778 1 1
-0.00747325682072416 -0.00635524185116168 1 1
0.056973259453063 0.0562230970624514 1 1
0.0531723901312137 0.0525190884061083 1 1
-0.00170782789155363 -0.00115533397493701 1 1
-0.0183268657428561 -0.0177983901030498 1 1
0.115710986171712 0.113612310677162 1 1
-0.0118562420447747 -0.0105454441359459 1 1
0.00724185453595782 0.00592348349529324 1 1
-0.128790691645958 -0.126252899466734 1 1
-0.0605032004306384 -0.0586340617679543 1 1
0.0676703574584106 0.0662295455965034 1 1
-0.0335482431703282 -0.033118850719154 1 1
0.0331054095925287 0.0325874899828904 1 1
0.0474752953493167 0.0463751729073547 1 1
0.0158133797581883 0.0166299725698237 1 1
0.139725387400185 0.137047701452291 1 1
0.0890227225523222 0.0876911683402307 1 1
-0.00571713435106895 -0.00551355836004176 1 1
0.0320214784166307 0.0315685480664299 1 1
0.0718175025659159 0.0705233334004535 1 1
0.0492705732488595 0.0483629775639075 1 1
0.0697424904706914 0.0685059334827502 1 1
-0.0112871238879393 -0.0114552480763219 1 1
-0.00386774311336669 -0.00357029830702984 1 1
0.0752001330746042 0.0739225606557609 1 1
-0.0569752252918163 -0.0559292045423081 1 1
0.0869637244246325 0.0848706061121717 1 1
-0.000403301999424392 -0.000844358549435598 1 1
0.0602741510009346 0.0592233632346578 1 1
0.069852380241628 0.0685353860343487 1 1
-0.0893136859445869 -0.0881183985753149 1 1
0.0368761781930985 0.0358061799482738 1 1
0.027134731420328 0.0266810039453122 1 1
-0.0128649312689554 -0.0126681644650695 1 1
0.0729512072538432 0.0713232573447365 1 1
0.0533455128194328 0.0522674583474163 1 1
0.107908223693591 0.105669689863906 1 1
-0.0294254859993509 -0.0289346997237958 1 1
-0.119646222222439 -0.118567692174404 1 1
0.00726110092628874 0.00726010542916653 1 1
0.0912767529757265 0.0896160397215652 1 1
0.0384195739537592 0.0377630337782527 1 1
-0.000984024988750879 -0.000939622416650555 1 1
0.0210699599977908 0.0206935750712284 1 1
-0.0639140511700395 -0.0619935646315635 1 1
-0.0228416789770782 -0.0220407224884258 1 1
-0.136612125518651 -0.134888748545968 1 1
-0.0596001148799652 -0.0581414454974902 1 1
0.0550690034286139 0.0541119135195912 1 1
0.0827790499788915 0.0813097109835989 1 1
0.0859034599295413 0.0836654058010464 1 1
0.0739164492630945 0.0725497652842733 1 1
-0.112515353243537 -0.110779207622458 1 1
0.0102801794953429 0.00900587871099587 1 1
-0.0201652945549799 -0.0204382243995614 1 1
0.139665222652918 0.136940389563621 1 1
-0.0568267995838994 -0.0558581628261933 1 1
-0.0901530565811824 -0.0884176872379538 1 1
-0.0191759808049057 -0.0189707234558447 1 1
0.132649665689926 0.130029432406597 1 1
0.0662916473169631 0.0654229817901703 1 1
0.0825353938790979 0.0810130226300142 1 1
0.017083381698653 0.0159265723795071 1 1
-0.0155042894154619 -0.0155860109645514 1 1
0.113984640078037 0.111946025130091 1 1
-0.0396186277070269 -0.0388744376009161 1 1
-0.0563775288252502 -0.0555319384841127 1 1
-0.0652645878356774 -0.0640140907154424 1 1
-0.0034974423433414 -0.00336118129564095 1 1
0.112576872993938 0.110340479407024 1 1
-0.00716793967302939 -0.00716420078566652 1 1
-0.0989628864978722 -0.09689576364862 1 1
0.00846745961658441 0.00836990474421389 1 1
0.10070517009454 0.0992650445171194 1 1
-0.0110742519460553 -0.0110395085628341 1 1
0.0837142465019755 0.0825502764135806 1 1
-0.0895142459297828 -0.0879887963593297 1 1
0.109755896600383 0.107717625158144 1 1
-0.0467936317829965 -0.0457813593315508 1 1
0.0742542004560221 0.0728791725018326 1 1
0.0258242301937193 0.0252135268855888 1 1
-0.0389335592091596 -0.0382863344130204 1 1
-0.123173266420245 -0.120794265142184 1 1
-0.0728859573313351 -0.0718679039182812 1 1
0.113586385450339 0.111560727100572 1 1
-0.00604637704154781 -0.00621368418712366 1 1
0.0816800897089422 0.0802651257797027 1 1
0.0230054388136952 0.0228981403094293 1 1
-0.0334683847644614 -0.032735209274291 1 1
0.0404039850813895 0.0398620082292274 1 1
-0.235475342623925 -0.231095507304821 0 0
-0.0513424899723983 -0.0504149670210169 1 1
-0.00352332158958137 -0.00419721996429371 1 1
-0.0092180075927753 -0.00921993031293204 1 1
0.0145852866902161 0.0142987161813047 1 1
0.170214484198933 0.167397476769514 0 0
-0.0369379028810198 -0.0366571221960536 1 1
-0.0180998060796299 -0.0180551371825036 1 1
-0.0520459204601899 -0.050394615485837 1 1
-0.0431330174480396 -0.0415786849484613 1 1
-0.0446250988020622 -0.0442197171981744 1 1
-0.0278234848958526 -0.0271715765505575 1 1
0.0976460316793718 0.0960051182687214 1 1
-0.0263746294720188 -0.0245645993768717 1 1
-0.060901521371933 -0.0593368043991153 1 1
0.029439414895971 0.0288922678763912 1 1
0.0661550246343337 0.065109142031039 1 1
0.0255992650302 0.0243675112233883 1 1
-0.00271846487012609 -0.00257521245243016 1 1
0.0368455623019382 0.0348872613591823 1 1
0.0132489943376498 0.0130952605860395 1 1
0.11278094851326 0.11091336639608 1 1
0.0566677642866211 0.0556304257787653 1 1
0.099513489449948 0.0977257817925428 1 1
-0.142162337451554 -0.139714564123726 1 1
-0.0156280975283796 -0.0155512628021973 1 1
0.0215667930130983 0.021294833153247 1 1
0.0218372969059997 0.0214108443211497 1 1
0.118042794622645 0.115682765250276 1 1
-0.0603939177952221 -0.0594376135100647 1 1
-0.0411849397268676 -0.0404095915408785 1 1
0.145770857655445 0.14329783210016 0 0
-0.072346600612685 -0.0712517775550329 1 1
0.0272898200057861 0.0270172701534632 1 1
-0.0824508526077814 -0.0810726639393161 1 1
-0.0347368086036456 -0.0341947731406945 1 1
0.0275194827111462 0.0273017766198177 1 1
-0.0546896093072804 -0.0535624216456089 1 1
-0.0233402756936682 -0.0232720425175849 1 1
0.180944553018832 0.177460629377735 0 0
0.03228113737827 0.0329968947235794 1 1
-0.101697704589352 -0.0999559040959015 1 1
-0.0348423781576867 -0.0340046057953696 1 1
0.00942071596109777 0.00909009486388805 1 1
-0.0400193770263222 -0.0397225985620352 1 1
-0.0402738366757222 -0.039833077267968 1 1
0.00460954959831107 0.00463310853327051 1 1
0.0263397618525573 0.0259676072182754 1 1
-0.00190045934083673 -0.00181004985205727 1 1
0.0193424565391211 0.0183909389793827 1 1
0.0444329432713967 0.0436955293023267 1 1
0.00532917111356163 0.00588609331426195 1 1
0.0356122644064643 0.0351394790423992 1 1
-0.000604411107382246 -0.000586425074919192 1 1
0.0763479779417932 0.0750432042452387 1 1
-0.0374182342566823 -0.0363012758578532 1 1
-0.00395282557687981 -0.00454820641739357 1 1
-0.0705289840651808 -0.0691451902500273 1 1
0.0520098031162237 0.0513621023611146 1 1
-0.0646246659053336 -0.0633606800810999 1 1
-0.0257834615360248 -0.0252499901484906 1 1
0.0810993356353594 0.0793443043620268 1 1
-0.0851462453153047 -0.0836489753643356 1 1
-0.0982196508584052 -0.0963942471573244 1 1
-0.113412215884199 -0.111397798726763 1 1
-0.0272394229304988 -0.0278961051716344 1 1
-0.0877800338695755 -0.0862656629787616 1 1
0.0634588051135663 0.0623822878414661 1 1
0.114169278047788 0.112393799971174 1 1
-0.0125556671969802 -0.0123183369475117 1 1
-0.0566980737472967 -0.0558566981595825 1 1
0.0703851824603011 0.0693801809250158 1 1
-0.0612499934739917 -0.0599252144184361 1 1
-0.122391223848543 -0.120182916300405 1 1
-0.0564868743383966 -0.055409050299837 1 1
0.109802981711626 0.107555202857404 1 1
0.138717476763767 0.135418584757145 1 1
-0.0737099547404416 -0.0727223651297559 1 1
-0.0283927995882721 -0.0276700119074681 1 1
-0.0368492033268498 -0.0358586132724629 1 1
0.104264574748586 0.102863449368394 1 1
-0.114433796318759 -0.112777195800879 1 1
-0.0705852183089615 -0.0699475645309842 1 1
-0.0846582285870059 -0.0830246980716527 1 1
-0.076249818795289 -0.0755826647870635 1 1
0.0663205113276115 0.064888380775186 1 1
-0.09810192566066 -0.0970097487135163 1 1
-0.0203603391707088 -0.0201822329842504 1 1
0.146982469501319 0.143813269057218 1 1
-0.0591135493378767 -0.057586268773772 1 1
-0.0712273497584385 -0.0700686238536822 1 1
-0.116257425944003 -0.113997423776765 1 1
-0.0263053854603899 -0.0259625847031208 1 1
0.0254246843618734 0.0251341458084243 1 1
0.066400558907151 0.0653702561106791 1 1
0.16411378124039 0.1608642163818 0 0
-0.0438860890969458 -0.0432472788906039 1 1
-0.0580132849355746 -0.0569852804145637 1 1
0.0323002558652197 0.0314754324333813 1 1
-0.025707041864922 -0.0244519731349175 1 1
-0.0145306233413167 -0.0142317346962896 1 1
-0.100021901363411 -0.0974414068921072 1 1
0.120449274137528 0.118264800540814 1 1
-0.0427725329639861 -0.0417644594359019 1 1
0.0349744292919332 0.0343110331040912 1 1
0.00888566026806687 0.00866267694082496 1 1
-0.0287521748152853 -0.0283233260239958 1 1
-0.101638509438804 -0.0993541767063784 1 1
0.0770037330505976 0.0761656655436166 1 1
-0.0300556058959465 -0.0308439304604848 1 1
-0.072855145033119 -0.071622379184525 1 1
0.195441192260372 0.191478638340366 0 0
-0.00801348056375587 -0.00801738563735298 1 1
-0.0526141182721964 -0.0518382095504548 1 1
0.0448640372143124 0.0433839991146156 1 1
0.0201695333139855 0.0196599499363168 1 1
0.0285508493807921 0.0280723583429934 1 1
0.0862091542232519 0.0855157653966941 1 1
-0.0086058674763161 -0.00844584431434855 1 1
0.0960446109489274 0.092774812642521 1 1
-0.0580112683991435 -0.0557039685239646 1 1
0.142177347428569 0.139610736624054 0 0
-0.100895653768333 -0.0992610370840116 1 1
-0.157703652749536 -0.155052538573141 0 0
-0.0247570363764388 -0.0236892303641407 1 1
0.0432275936064506 0.0425308197499337 1 1
-0.0248498800922295 -0.0247460824139735 1 1
-0.0573937041751506 -0.056393992442492 1 1
-0.0279359807136908 -0.0274461102107026 1 1
-0.0771044011897998 -0.0761394473152097 1 1
0.0415646955084034 0.0407907697460028 1 1
-0.0809154762259303 -0.0787689037884654 1 1
-0.0149480371298396 -0.0148403995383361 1 1
0.00193215486225999 0.00173984051498852 1 1
-0.0801430266934458 -0.0787931505663182 1 1
0.00176380764095899 0.00120544542782951 1 1
-0.0745313536267008 -0.0733217633900652 1 1
0.0440320650639047 0.0431261928298449 1 1
0.0106030811937588 0.00979920581747169 1 1
0.0672180325883415 0.0659017004359165 1 1
0.00370676338766416 0.00357447705982481 1 1
-0.0374327926341175 -0.0369461032077331 1 1
-0.00210354539902476 -0.00205987287223586 1 1
-0.0347918443289656 -0.0331436795483943 1 1
0.0608213281378031 0.0597433934788305 1 1
0.130289946291523 0.127994113598595 1 1
-0.045029676673029 -0.045147594445831 1 1
-0.0399475799834218 -0.0389352717586112 1 1
0.098601837322478 0.0968990312339525 1 1
0.0151318260432816 0.0144491332594959 1 1
0.102412801962098 0.100831536654743 1 1
-0.0497309764486184 -0.0484274385523407 1 1
0.0251582925388856 0.0247159661847519 1 1
0.00907197523411331 0.00917499996658664 1 1
0.0325295277205284 0.0315984328973603 1 1
-0.118596225048056 -0.116553518262199 1 1
0.0232687235337638 0.022389620421261 1 1
-0.0908379594811984 -0.0891467988347607 1 1
-0.0235367490297761 -0.0242456612587543 1 1
-0.00409123502980665 -0.00368471681851238 1 1
0.000298226521997062 0.000125894905522152 1 1
-0.0814645815249512 -0.0791783629822971 1 1
0.0571105798645773 0.056161311420287 1 1
-0.0543994450373779 -0.053182745049746 1 1
0.0462129030837031 0.0447214763689082 1 1
0.0859266344703112 0.0844513890176738 1 1
0.00616112330805639 0.00622973614407782 1 1
-0.0794383311359449 -0.0775152835317105 1 1
-0.0524199781715038 -0.0512920323590815 1 1
0.0493807051103397 0.0483248855983179 1 1
0.000709901337816036 0.000498828515919508 1 1
0.0437809446974197 0.0422862012504052 1 1
-0.0316508721767906 -0.0319123656973047 1 1
-0.0798993204860406 -0.0784967546569559 1 1
0.0540048038221518 0.0527964869959175 1 1
-0.0472236690446531 -0.0462550198901914 1 1
-0.0941686477282728 -0.0923189829990975 1 1
0.12590298160234 0.124246136401576 1 1
-0.0494792849276461 -0.0485421097906267 1 1
0.0804317805688703 0.0785458177444444 1 1
-0.0047442848138423 -0.0047447305474954 1 1
0.0517748443088577 0.0512382706014938 1 1
0.03740992602806 0.0365047434160618 1 1
-0.0425688723499154 -0.0417081200932563 1 1
0.115600716513007 0.11386061127486 1 1
0.0471165874671008 0.0469763669978754 1 1
-0.00602806027397776 -0.00599576383388414 1 1
-0.0226884833138334 -0.0221515718755773 1 1
0.0617045016804572 0.060997891994148 1 1
-0.036924663596771 -0.0364094320684865 1 1
0.0113426386556526 0.0106439437497769 1 1
0.0547759968934285 0.0535085472718032 1 1
-0.0109878083752098 -0.0106815611821497 1 1
-0.037920613786227 -0.0370191729562859 1 1
-0.0583390684786441 -0.0571995854363012 1 1
0.10018128361138 0.0982451528662424 1 1
-0.108894413643675 -0.106851917746464 1 1
0.0374492921126117 0.0368959595410999 1 1
0.0551280536313592 0.0539483980523935 1 1
0.0222710482131927 0.0211638133888726 1 1
0.00618370708999505 0.00576922959181729 1 1
0.0590646129167143 0.0582041172578291 1 1
-0.0736856489195966 -0.071783156911601 1 1
0.0575373115557702 0.056244826809372 1 1
0.0894282147323989 0.0875144960683927 1 1
-0.0527301216529587 -0.0520286429864883 1 1
-0.129441622124475 -0.126517795431341 1 1
-0.0815839163235135 -0.0806462948085075 1 1
-0.0408944366295804 -0.0397973670210171 1 1
0.0661961741340399 0.0636201272551059 1 1
-0.0805764051090646 -0.0790779561285497 1 1
0.010052726615184 0.00945453296533209 1 1
0.0111419158859425 0.0108377558342733 1 1
0.107021012004633 0.105002264807368 1 1
0.0197510058291293 0.0195303921210343 1 1
-0.0519657721623857 -0.0513611393952717 1 1
0.0340454512049775 0.0332563951436796 1 1
-0.0498682669350658 -0.0493221988072957 1 1
-0.0750097001824349 -0.0749954382965891 1 1
-0.0502865639067338 -0.0492137607058966 1 1
0.0475705215712279 0.0463994624479081 1 1
0.00131262531328424 0.00119214515333107 1 1
0.10037133718619 0.0982384802358154 1 1
-0.0324246827488087 -0.0328398868384966 1 1
0.0760660822735769 0.0749276899005754 1 1
0.117147939279622 0.115124683747784 1 1
-0.0881882869082641 -0.0863022597046808 1 1
-0.0460439058575027 -0.0455476517011583 1 1
0.0724434000994411 0.0711892818756384 1 1
-0.0413850337973784 -0.0405644273146925 1 1
0.0829990962135034 0.0815294163417211 1 1
-0.108468285530885 -0.105536578202841 1 1
0.0330272930810383 0.0327755229850085 1 1
-0.0357772444326522 -0.0349416727967013 1 1
-0.00553188801521085 -0.0048927665928416 1 1
-0.0754515258391141 -0.0740984691459999 1 1
0.0303681287621908 0.0296556456518275 1 1
-0.0625626590407373 -0.0612752216355001 1 1
0.0158960886135939 0.0157805324977629 1 1
0.0361425595023159 0.0353049308366904 1 1
0.0391228938134922 0.0387216717088311 1 1
0.046176025160538 0.0455954150157644 1 1
0.0294857112329601 0.0288670191781502 1 1
-0.0608675530456346 -0.0594506053027496 1 1
-0.0695244254344507 -0.0685414855147857 1 1
-0.0520431685681391 -0.0510050292469302 1 1
-0.0768795738448077 -0.0754411275294537 1 1
-0.0857760959311713 -0.0842150194336494 1 1
-0.0636798402767629 -0.0623347522171283 1 1
0.0955063219263351 0.0937161605438233 1 1
-0.00165025129447098 -0.00135384806713885 1 1
-0.0302261314422415 -0.0303180399949463 1 1
-0.0868790304338161 -0.0841591035972329 1 1
0.00638221805913602 0.00597767304427845 1 1
0.0634922515714399 0.062159850318089 1 1
0.073607519561092 0.0721623831834415 1 1
-0.127792041683896 -0.125452899881033 1 1
0.0566916023069881 0.0546258866677302 1 1
0.0224799063370148 0.022364848768743 1 1
-0.0784441112473023 -0.0768513436030388 1 1
-0.0729516074199143 -0.0714395308958153 1 1
0.00178314270000112 0.00173360390091441 1 1
0.0871757498114067 0.0853595696531681 1 1
-0.0754991916224019 -0.0737348824194386 1 1
0.0256626788119687 0.0236896670014024 1 1
0.00435002111248158 0.00437351276934344 1 1
-0.0706032566867245 -0.0690912848956831 1 1
0.0351437491792393 0.034396699158928 1 1
0.0316308411884836 0.0310940900180383 1 1
-0.0157915061819623 -0.0156064098805676 1 1
0.067514323720423 0.0664076391314514 1 1
-0.0906255190613033 -0.089075472879763 1 1
0.063668295842672 0.062743878267639 1 1
-0.0628751336788019 -0.0616626975194564 1 1
-0.0862824957533465 -0.0846825395772042 1 1
0.0839424378124971 0.0829806858264515 1 1
-0.0280040063584201 -0.0282579776830735 1 1
0.102705282508019 0.100718074883592 1 1
0.043377322970891 0.0427049366689222 1 1
0.0615567350368319 0.059987364296047 1 1
-0.0507372372940545 -0.0498101496099905 1 1
-0.031069163943841 -0.0307000262691036 1 1
-0.0820181513104855 -0.0810139621110552 1 1
-0.0483060227558202 -0.0472443491708051 1 1
0.083364209472168 0.0820787721573468 1 1
-0.0256729867097964 -0.0248910163665282 1 1
-0.0546549943013835 -0.0531636149243929 1 1
0.0249675214955373 0.0243211613606232 1 1
-0.152361605583985 -0.149324958764925 0 0
0.028167248149678 0.0277539596367946 1 1
0.0304140979608018 0.0300970208881934 1 1
-0.124793662696098 -0.122042418108517 1 1
0.0733581492175329 0.0720214457734887 1 1
0.0592139958195397 0.0579382197190899 1 1
-0.154095039439904 -0.151469202577741 0 0
-0.0591405884139052 -0.0580895754740825 1 1
-0.0616232541293033 -0.060142813633538 1 1
-0.0167481232465625 -0.0162051265273757 1 1
0.0124425944547706 0.0123114718266169 1 1
0.0470434176318153 0.0458270040065288 1 1
0.0452665377746916 0.0444910666228674 1 1
0.0859894648121278 0.08487405577715 1 1
-0.0606487306188978 -0.0589229765735672 1 1
0.052482031939092 0.051540039811137 1 1
-0.00914849174989388 -0.00937054663314842 1 1
-0.0175140907015259 -0.0165321635996295 1 1
-0.0616952426416194 -0.0607546796525501 1 1
-0.0145858811162305 -0.0145047394989347 1 1
-0.0164451408471024 -0.0160320784878235 1 1
-0.0429928554795324 -0.0419473070128142 1 1
0.00366302529414715 0.00379362896522721 1 1
0.0693374250734525 0.067730621342176 1 1
0.0630396308589055 0.0613171612130579 1 1
0.0530154202426786 0.0520473606701091 1 1
-0.0140676582255917 -0.0135016922553147 1 1
0.0699345445234489 0.0684507340980607 1 1
0.0114592761683182 0.0112395529566309 1 1
0.00404514310719193 0.00371936054165913 1 1
0.00415984165847811 0.00385191853482594 1 1
-0.0231358115871707 -0.0228630603007955 1 1
0.0327999505302435 0.0322686967858887 1 1
0.0926351144891627 0.0909790884554761 1 1
0.0222333406109148 0.0212268351529985 1 1
-0.0639529331877025 -0.0626415715397867 1 1
0.153894830450628 0.150977135770248 0 0
-0.0211867081843507 -0.0207003921956683 1 1
0.0595724046666621 0.058266774714858 1 1
-0.16459562574725 -0.161635028719342 0 0
0.0750469404381699 0.073729627235743 1 1
0.1038805965248 0.101679684397321 1 1
-0.056282153059524 -0.0548416401860558 1 1
0.0551659628246748 0.0540837737587295 1 1
-0.0233452094795054 -0.0227249419111569 1 1
0.0581154168549427 0.0567250725634818 1 1
-0.00474141925463046 -0.00505234903489308 1 1
-0.197178248431126 -0.193554042750986 0 0
-0.0314570758824838 -0.031273118982041 1 1
0.0477496291831595 0.0471105070712068 1 1
0.0997237609158574 0.0983842027897623 1 1
-0.0235152350589668 -0.0228721240636947 1 1
0.00876994911768648 0.00899836056349987 1 1
-0.0047050752038061 -0.00463446374457759 1 1
-0.0824118210922926 -0.080569955697612 1 1
-0.0767357285600762 -0.0749955883645528 1 1
-0.00759494733748337 -0.00684033244531285 1 1
0.015166936414461 0.0146485603437244 1 1
-0.095953908614211 -0.0949230468112244 1 1
0.000424823682655213 0.000180615474424029 1 1
0.0057728414255907 0.00602412163297122 1 1
-0.00380815363337762 -0.00361879587475334 1 1
-0.0797121848792967 -0.0783486064572615 1 1
-0.0338606026249739 -0.0324866222509286 1 1
-0.0682489954859525 -0.0669462191217437 1 1
0.0825314929229943 0.0805889971274772 1 1
-0.042629563894868 -0.0416229809239878 1 1
0.0982716380906504 0.0961662755442347 1 1
0.0794578114382878 0.0780622853080936 1 1
0.0193893803679557 0.0188452990492885 1 1
0.0534175486093122 0.0526133805734052 1 1
0.167153570185078 0.164125705980204 0 0
0.0148070138785265 0.0145970034743847 1 1
-0.0913106714974866 -0.0895145387700874 1 1
0.0686701145784105 0.0674711178562352 1 1
0.0268326655389092 0.0266262959702413 1 1
-0.0431121345166099 -0.0423200490566409 1 1
0.04063485262948 0.0404850373798685 1 1
0.0284588724876267 0.0281107950682514 1 1
-0.157443762831421 -0.154967519016172 0 0
0.0191354263940912 0.0188273214007684 1 1
0.0112253783804046 0.0111121127177135 1 1
0.0632771864586067 0.0619917778871721 1 1
-0.0877239577359833 -0.0860709570506566 1 1
-0.146943596600009 -0.14423256404999 0 0
-0.0791418055207094 -0.0776729684789966 1 1
0.0708622752833775 0.0693917779585863 1 1
0.0974020558692269 0.0954213334855319 1 1
0.0313268016343442 0.0309164619370719 1 1
0.167596669549549 0.164541716169091 0 0
0.111755847451107 0.109315805651886 1 1
0.0183206783746152 0.0181602178156202 1 1
0.0643669772945441 0.0628279024394021 1 1
-0.0265127101845086 -0.0253239697641533 1 1
0.0254764307212782 0.025030490913503 1 1
0.0510118677767148 0.0503104254809697 1 1
0.0699553140799869 0.0691956866569972 1 1
0.0685814822973928 0.0673451988178578 1 1
-0.0643089232773315 -0.0633484822087703 1 1
-0.0787529263788572 -0.0773906406926554 1 1
0.0430135448914742 0.0425669156650225 1 1
0.102604677367766 0.100035601838283 1 1
-0.0341776857819105 -0.0335752923113433 1 1
-0.0506805765280125 -0.0498843433140045 1 1
-0.0433184081990781 -0.0425920342149989 1 1
0.0146218935440053 0.0143001785576056 1 1
0.0182806027704445 0.0176159436140789 1 1
-0.0205854814735208 -0.0207875399831099 1 1
0.0358519809647388 0.0350364022087803 1 1
0.0156001545985774 0.0150227965147268 1 1
-0.14212306414381 -0.139991755609902 0 0
0.110136947917579 0.108653222810023 1 1
0.0109198053406549 0.0093066307148392 1 1
0.0920356811254593 0.0907098130844621 1 1
0.0617853615974803 0.0608392102231665 1 1
0.0624726118421016 0.0616693836523663 1 1
0.119523220077589 0.117458881034378 1 1
-0.108405103715621 -0.10743061549053 1 1
0.0848487162506953 0.0832953449454901 1 1
-0.0592136529926582 -0.0582601011366474 1 1
-0.103955092951518 -0.102018007602532 1 1
-0.0995293236273763 -0.0977963199856151 1 1
0.148635519596753 0.14497724280782 1 1
0.0648448983807154 0.0633246640396619 1 1
-0.110847148975897 -0.10884651462398 1 1
-0.118179803933924 -0.116254791636517 1 1
0.0670515485944349 0.0660846945491993 1 1
-0.0488771166516515 -0.0470771347724502 1 1
-0.0330337493995379 -0.0323193280495054 1 1
0.00185811243953911 0.00178608891675947 1 1
0.00170030617451036 0.00136768675536528 1 1
-0.00493403475271297 -0.0060272563715306 1 1
-0.00356952242491572 -0.0036930812943855 1 1
0.00680282641685041 0.00626191206064109 1 1
-0.0308964461161851 -0.0304766828069676 1 1
-0.0799265957857192 -0.078428549339135 1 1
-0.0291024865012613 -0.0283519437268153 1 1
0.00336633448254866 0.00304581952559392 1 1
0.0964543627719804 0.0950215141736832 1 1
0.00377873976724886 0.00316507510623346 1 1
0.104100410494568 0.102059031212406 1 1
-0.118126009395453 -0.116147853493832 1 1
-0.066813815415937 -0.065532961524944 1 1
0.0558280400789283 0.054051088114174 1 1
-0.0841194949719638 -0.0829315694493765 1 1
0.0387714355123678 0.037961078239419 1 1
0.0692803689054894 0.0678359866219595 1 1
0.100349050755678 0.0983668301726567 1 1
0.0980598661094421 0.0957994483683718 1 1
-0.0218938793897471 -0.0215561696036943 1 1
0.0324577034246021 0.0320612840245432 1 1
0.0012246974369274 0.00115321916596157 1 1
0.0696300559204055 0.0686541873570633 1 1
0.00823179878854742 0.00802538853197183 1 1
-0.0361732461694217 -0.0351294757907521 1 1
0.010784767686036 0.00998845219559849 1 1
-0.0361199812194868 -0.0354731868666142 1 1
-0.0465840385234174 -0.0460088594287246 1 1
0.0759942984670217 0.0748750324602599 1 1
0.0237960866200976 0.0227240312794891 1 1
-0.0766683085985091 -0.0757688834866133 1 1
0.0560282834910443 0.0543862170423511 1 1
-0.045995067776261 -0.0450751358934045 1 1
0.0408044611662923 0.0402834702767806 1 1
-0.125035525238873 -0.122854984994038 1 1
-0.113666987276881 -0.111733408820058 1 1
0.0207709669667899 0.0198978341474008 1 1
-0.0972415493634465 -0.0960650084707217 1 1
0.0967057220564914 0.094206289336887 1 1
-0.0363947626720849 -0.0358473987111066 1 1
-0.0406957331124609 -0.0401461126477255 1 1
-0.0617355240346823 -0.0590003754353359 1 1
0.042251955895781 0.0412047877447875 1 1
0.000671828523249929 0.000756874033440663 1 1
0.0806015931214879 0.0792513772820323 1 1
0.0324540509673798 0.0317112429631537 1 1
-0.101514475602067 -0.100371503166719 1 1
-0.0905532979171786 -0.0888523221005347 1 1
-0.100301085473334 -0.0983790656825693 1 1
-0.0453394471742794 -0.0449092581777468 1 1
0.0593801113475869 0.058244774513068 1 1
0.0779056457447314 0.0761485695096641 1 1
0.0791373480378202 0.0783242067883895 1 1
-0.00118903228745449 -0.00101752017472299 1 1
0.11785931739133 0.116511805406373 1 1
-0.04996014217104 -0.0490211114347579 1 1
-0.0155539873565926 -0.0153252394876636 1 1
-0.130666054256561 -0.127686790854485 1 1
0.0752350315056909 0.0741685523964932 1 1
-0.0831912567934557 -0.0814650291082064 1 1
-0.0530613756417272 -0.0521971646066735 1 1
-0.00122895169618342 -0.00158777620109669 1 1
-0.0596202687824403 -0.0578812922951226 1 1
-0.119504486119279 -0.117289442983405 1 1
-0.0614680210591093 -0.0596225171747339 1 1
0.117096618957578 0.115103972396963 1 1
0.00441057054853026 0.00437734823706865 1 1
0.0177647094764531 0.0170527741712934 1 1
0.0143577895572416 0.0147969133445352 1 1
0.0450319839825478 0.0447814713232858 1 1
-0.0660294733641109 -0.0648931813909541 1 1
0.0819662040271083 0.0796559441521076 1 1
0.104018740893286 0.102133168221678 1 1
-0.0194630688539756 -0.0193178641076741 1 1
0.00261721595480278 0.002263130672614 1 1
0.132086000450668 0.12902920833602 1 1
0.090446631953263 0.0895448996880368 1 1
-0.0541637596869955 -0.0533934571504873 1 1
-0.0806380176500927 -0.07890293587083 1 1
-0.0394239097693208 -0.0390695030632555 1 1
0.108840386673509 0.106159750301643 1 1
0.0167932068991886 0.0162948759096383 1 1
0.114308142134532 0.11247784876326 1 1
0.148539568963426 0.145715817359829 0 0
0.0582714247999184 0.0572432591515066 1 1
-0.0200249054287078 -0.0198092942694028 1 1
-0.0073780390102257 -0.005998944661813 1 1
-0.0584240569724544 -0.0574240361426731 1 1
-0.0486160184037146 -0.0476950291111573 1 1
0.0559807875447303 0.0546407621973525 1 1
0.0519057375290731 0.0508763413251956 1 1
-0.0222451814720093 -0.0217750465823087 1 1
0.103417796948632 0.101609519593725 1 1
0.108851139862038 0.107172049742428 1 1
0.0625048153734748 0.0616716326738413 1 1
0.0507142036185421 0.0498200624517388 1 1
-0.0690693224920174 -0.068188854222987 1 1
0.00442211060140869 0.00431279689008561 1 1
0.0688333787581244 0.0673972866910796 1 1
0.0276078511266091 0.0270693828160334 1 1
-0.00388709575542021 -0.00387765086095711 1 1
0.0725652694658916 0.0715407896581782 1 1
-0.054048831719603 -0.0536192561323593 1 1
0.0143528774972209 0.0140293981549319 1 1
0.0258245304785679 0.0256894736531956 1 1
0.00582340252475497 0.00649158408769231 1 1
-0.0318817793921555 -0.0314878337792035 1 1
0.0812365495190331 0.0799044315807706 1 1
0.0207498047469429 0.0204838566433566 1 1
-0.0151891965541201 -0.0162803856593909 1 1
-0.0271193527555371 -0.0261478379848367 1 1
0.142202160965106 0.139111366643246 1 1
-0.0508282777737953 -0.0498735649107921 1 1
0.0584546021477126 0.0571657185311891 1 1
-0.039748987827512 -0.0397559626771521 1 1
0.0149281491568301 0.0145724674718596 1 1
0.143427789299083 0.140942127125735 0 1
0.154814882273921 0.15308535123601 0 0
0.0602688898513504 0.059375802486956 1 1
0.00363511049672777 0.00302184950542938 1 1
-0.0433407819188095 -0.0423532449164225 1 1
0.0408102324735634 0.0402933530650844 1 1
0.00358518441211247 0.00391835398076922 1 1
-0.0981566510328547 -0.0966741550198017 1 1
0.0240214264074986 0.0241594588275035 1 1
-0.0259356362782929 -0.0254336716842985 1 1
0.0444529244559277 0.0433302003799482 1 1
-0.0461692653120935 -0.0448768639766892 1 1
-0.134317057469372 -0.132539664484527 1 1
-0.109035903358995 -0.106803941451074 1 1
-0.0265954893939041 -0.0257470591228347 1 1
0.132373119778739 0.130193468963759 1 1
-0.0941928604298108 -0.0925176865962407 1 1
0.0380104483956523 0.0375009474285322 1 1
-0.0641181100796709 -0.0632777738510581 1 1
0.0646508350859583 0.0635533083987052 1 1
-0.0558345092784869 -0.0548460232187625 1 1
0.0479939828761635 0.0476980568592833 1 1
0.125209341851277 0.124072897741487 1 1
-0.0106177000337199 -0.00980392439111736 1 1
0.126328294758508 0.124028424888934 1 1
-0.0911665076215106 -0.0892712584038498 1 1
0.238843941361919 0.234403354673363 0 0
0.00247073621758773 0.00198949496983133 1 1
-0.00655184207341671 -0.00702888284060742 1 1
-0.156934209196254 -0.153714032656132 1 1
0.0478231129765855 0.0467624883068967 1 1
-0.094240186511835 -0.0927827511068359 1 1
-0.0232821481016299 -0.0228545473773742 1 1
0.077209569924594 0.0758447980720976 1 1
0.0553718249436173 0.0545706714254868 1 1
0.0872918230310172 0.086140825199092 1 1
-0.0432155703268158 -0.0422727225204488 1 1
0.0597167188282236 0.0584070202331474 1 1
-0.0906715966923752 -0.0888486951712074 1 1
-0.046234633815798 -0.04529922046161 1 1
0.122559732224047 0.120128696596065 1 1
-0.0304593486032968 -0.0306054551023849 1 1
-0.130222219043247 -0.127428601814222 1 1
0.0366652730957259 0.0358476865645323 1 1
0.0422207330801117 0.0406567093261623 1 1
-0.121720861202519 -0.119323292932561 1 1
-0.0472210339562646 -0.0453069971511054 1 1
-0.0706811215247838 -0.0694462745240702 1 1
-0.0279787892588847 -0.0273871713319526 1 1
0.0399715437965068 0.0393443700337512 1 1
-0.107153574660091 -0.104676260028011 1 1
-0.0208318987066775 -0.0205716350930401 1 1
-0.112738400273803 -0.110676030257887 1 1
-0.0121529767094891 -0.0119729907058379 1 1
-0.176890415771655 -0.173601530715313 0 0
0.0378494096680224 0.0370455657211103 1 1
-0.0658058753575322 -0.0647342760918942 1 1
0.0764982626672288 0.0747852488737849 1 1
0.0457796818831177 0.044549414804895 1 1
-0.0565804135875478 -0.0559602357370304 1 1
0.0409746126771088 0.0406433694288828 1 1
-0.0935273241721628 -0.0920570754230833 1 1
0.119852063245387 0.117499162202364 1 1
0.0194956093746207 0.0194060826884034 1 1
0.0906949970354546 0.0891702816517016 1 1
0.0327418935082707 0.0324916457939606 1 1
0.0634306867108416 0.0618027168589627 1 1
-0.0318347595051619 -0.0310091232049276 1 1
0.111253752546989 0.109339726495916 1 1
0.025760885802562 0.0251912548567367 1 1
-0.0602000142637208 -0.0589533998921336 1 1
-0.0520718457817873 -0.0507882333126828 1 1
-0.0124354606234191 -0.0123314449271997 1 1
0.147416938144866 0.144130937294276 1 1
0.0803899289536252 0.0795741219519044 1 1
-0.00227038236925411 -0.00256632472404042 1 1
0.0977415862294732 0.0957414153689874 1 1
-0.0357368121113145 -0.0349257724654723 1 1
-0.0946272612875579 -0.0927693507451531 1 1
0.0832782822095711 0.0818820823868903 1 1
0.000743252856029051 0.000691556065982686 1 1
0.0304532957937219 0.0297645844116104 1 1
0.08406909883885 0.0822474219826744 1 1
-0.0624697190375998 -0.0614385026670125 1 1
-0.0226268086795999 -0.0225418687485065 1 1
0.0289950370399807 0.0284698820712435 1 1
0.0484173560792709 0.047601536307494 1 1
-0.00983586116881459 -0.00969517523152617 1 1
-0.160127932614225 -0.156836422947641 0 0
-0.0355880726174789 -0.0339986491087874 1 1
0.0501343585400733 0.0494297680089864 1 1
-0.00849840916955367 -0.00833963155550223 1 1
0.0202486275756342 0.0197110008677796 1 1
-0.0227034706843473 -0.0222643587792845 1 1
0.0211945800965581 0.0209739306023384 1 1
0.019570935547427 0.0191638455809112 1 1
0.0250137782031003 0.0244253655481186 1 1
0.14619725407056 0.142451362528735 1 1
0.0731338583434532 0.0714674571774191 1 1
0.0804994194489389 0.0789536127292074 1 1
-0.071202099447942 -0.0692711579420986 1 1
-0.0104993768183104 -0.00921073681030439 1 1
0.0850161616311118 0.0836292466628879 1 1
-0.0284484298974691 -0.0279060147298909 1 1
-0.00573524133151062 -0.00585774313743363 1 1
-0.0567190057227744 -0.0554299178154996 1 1
0.000752144363876836 0.00124907367472891 1 1
0.0854698245518579 0.0840181903661644 1 1
-0.0372947015175742 -0.0369677216254902 1 1
-0.0441828718063413 -0.0435249457473153 1 1
-0.00180659173501277 -0.00176223839618746 1 1
-0.0161659347921192 -0.016505485288479 1 1
-0.0327374648318058 -0.0320709926551723 1 1
-0.0627145475071272 -0.0623269662418697 1 1
-0.0376855654582798 -0.0365492937302902 1 1
-0.0225812730262148 -0.0221066975709132 1 1
-0.113552707149387 -0.11141521995716 1 1
0.053387479229555 0.0527604420533134 1 1
0.0724058546721177 0.071221137193477 1 1
-0.0365125559359001 -0.0355897278524898 1 1
-0.0851124214556957 -0.0832612765459994 1 1
-0.0107868344657384 -0.0106256033689583 1 1
0.0216174319122908 0.0208886585545079 1 1
-0.144816705606787 -0.141927143019381 0 1
0.00258078419067874 0.00287305229050983 1 1
0.0386580658031835 0.0378091922041309 1 1
0.013649521179919 0.0133983505932835 1 1
-0.124948572504813 -0.122328110923301 1 1
0.0368622089741757 0.0358726709790802 1 1
0.154954545659102 0.151949758644195 0 0
-0.180608178177172 -0.177738619289732 0 0
0.126689916683696 0.124224173680789 1 1
0.111424470980487 0.108640197729309 1 1
0.0214675803023091 0.0213258153887822 1 1
0.112986324312032 0.110549498498261 1 1
-0.058271602908303 -0.0571587024993414 1 1
0.0305417365951257 0.030002173284812 1 1
-0.0347081033755857 -0.034068081170571 1 1
-0.0103791592824104 -0.0101034071358509 1 1
0.018243162332833 0.0179747308438817 1 1
-0.0864399331531026 -0.0845932039066835 1 1
-0.0459308216140551 -0.0452268384312527 1 1
0.0580737404008369 0.05732169229699 1 1
0.0674999172583321 0.0665373087382403 1 1
-0.0303775140596433 -0.0297586809687217 1 1
-0.0313816094247317 -0.030834754527682 1 1
0.0450180334805648 0.0443480470139053 1 1
-0.0630133967509384 -0.0619826253143843 1 1
0.0716422646888863 0.0707594108695757 1 1
-0.092900391225765 -0.0911275830458033 1 1
0.0393644298252284 0.0378370367990647 1 1
0.0767270027986126 0.0753724347332789 1 1
0.0866248551081756 0.0846916449203738 1 1
-0.147633710528157 -0.144379329723148 0 0
-0.0798231708256961 -0.0792073866822163 1 1
0.047219230253927 0.0467947539138256 1 1
0.0803751148575001 0.0799311293090228 1 1
0.0952855820455508 0.0935899072224501 1 1
0.0431217669536916 0.042049467151943 1 1
-0.0433704615585938 -0.0422279191946559 1 1
0.0106222441480118 0.011007858154988 1 1
-0.102552367378848 -0.100887092547606 1 1
0.0650889569529577 0.0639397055318628 1 1
0.0477820276715115 0.0468847221166274 1 1
0.127162485049111 0.124836563276344 1 1
0.00378127781219329 0.00371792122457843 1 1
0.0418185113953453 0.0408461190391888 1 1
0.0276002797709738 0.0268855447490553 1 1
-0.053186142245235 -0.0519439588490579 1 1
-0.114075503068361 -0.112117524508001 1 1
0.00951577090976221 0.0102119794372427 1 1
0.0168664804924109 0.0167204911913387 1 1
0.126839360779071 0.124698749032233 1 1
0.0251880507586486 0.0244312661701936 1 1
0.0868722942351771 0.085210980203586 1 1
-0.114526571671674 -0.112432021559928 1 1
-0.0790387039906284 -0.077465334322662 1 1
0.0587031813336597 0.0574862187178907 1 1
0.0181550545204633 0.0177628041791426 1 1
0.0873631350376051 0.0856861755749977 1 1
-0.0441675627341049 -0.043509520469096 1 1
-0.0123145854929246 -0.0121094051669426 1 1
0.0488310697085952 0.0477461404044026 1 1
-0.107054897893044 -0.105179492483628 1 1
0.0798764213113711 0.0791728935908636 1 1
-0.00759852308721467 -0.00726534258150409 1 1
0.0517933009601122 0.0509520219603398 1 1
0.11188974278671 0.110091883594201 1 1
-0.024975196551022 -0.0247015514277962 1 1
-0.0268365366154076 -0.0256035706273793 1 1
0.0280831371689031 0.0269589502802489 1 1
0.161763406066732 0.158694014479477 0 0
-0.0531126588916609 -0.0519085193557645 1 1
0.0280396938427606 0.0268079594280327 1 1
-0.0464127226134101 -0.0458002131457434 1 1
0.139889136424646 0.137362997703344 0 1
0.0607405284948875 0.0589400042682143 1 1
0.0322441397690613 0.0321396678410788 1 1
0.0613835120800719 0.0609206207535479 1 1
-0.0499230816773099 -0.04838885977538 1 1
0.0367600263788194 0.0362590890477934 1 1
0.0169900428211939 0.0166496901534895 1 1
-0.0126229744945495 -0.0127698664688439 1 1
-0.078834163080286 -0.0764661103049113 1 1
0.0380836853373003 0.0369881261680235 1 1
0.0314852969764929 0.0312565013430345 1 1
-0.029070308763137 -0.0286301789179987 1 1
-0.152615957705349 -0.149653643882822 0 0
0.00473199014339349 0.00466335792214604 1 1
-0.0613483414721137 -0.0601576799424582 1 1
-0.0529128620999876 -0.052581042208124 1 1
0.102390725980835 0.100702004158845 1 1
-0.113515306411135 -0.111582483001177 1 1
0.0193745796143517 0.0187298647444393 1 1
0.0491061516048799 0.0480741606734207 1 1
0.0673143396056111 0.0664539739036908 1 1
0.0376620861397879 0.0366583330055185 1 1
0.0876140579622768 0.0863291376938603 1 1
-0.0221657315768848 -0.0217896543241033 1 1
0.00852814558752209 0.00824783044910478 1 1
0.0555027879258848 0.0544975200235182 1 1
0.0634176260856632 0.0618078594197878 1 1
0.0654277743654948 0.0634257916072172 1 1
0.0342425982621336 0.0335619677438909 1 1
0.0810550941431268 0.0798257877467122 1 1
0.103176215863776 0.101529318858835 1 1
0.0323377824409056 0.031767482540198 1 1
0.0292510955090344 0.028338352535721 1 1
-0.0186753235267752 -0.0184216697953473 1 1
0.0583740840687601 0.0573063737413206 1 1
0.0586669827219311 0.0585629451632838 1 1
0.178487564966428 0.17491099312202 0 0
0.0276969060572304 0.0271393612405175 1 1
0.0479670363571365 0.0473837860342332 1 1
-0.113575529565782 -0.111569517066164 1 1
-0.0822505686113143 -0.0797948036309649 1 1
-0.0610672834449613 -0.0601826064349621 1 1
0.0639375946115364 0.0630003908087343 1 1
0.0667630390307645 0.0660365213106476 1 1
0.0370856870127109 0.0363121172637585 1 1
-0.00622107982940311 -0.00608198867368794 1 1
0.0461267833580863 0.0461437752719946 1 1
0.0284695068627649 0.0273743877846325 1 1
-0.0815272573354951 -0.0794477043321401 1 1
0.0145913277411708 0.0142630229407945 1 1
-0.0219927321960806 -0.0220914034458492 1 1
-0.0175055886159435 -0.0168819767324323 1 1
0.0386694809699806 0.0382386063153327 1 1
-0.0221868496634934 -0.0213660375358169 1 1
0.0271975035692535 0.0261657615015858 1 1
-0.033864999013514 -0.0336444938852077 1 1
-0.00965304365029135 -0.0101407078320641 1 1
0.0136218125382685 0.0131412802751448 1 1
-0.0552760658367209 -0.0541834760232086 1 1
0.0731397005135429 0.0719301039733793 1 1
-0.0532210804151155 -0.0523512823249951 1 1
0.0665524638395251 0.0653095431946387 1 1
0.101033378184817 0.099116717625364 1 1
0.102853301261063 0.100372191188031 1 1
-0.0274125949804959 -0.0266755557203922 1 1
-0.110163539660326 -0.107573404396108 1 1
-0.15010101880405 -0.147393518220453 0 0
-0.000741889825693964 -0.000312485048599133 1 1
0.0362299655624216 0.0366742720531908 1 1
0.00347984002585511 0.00350864191967969 1 1
0.17684011014147 0.173402292238871 0 0
0.0733899898060766 0.0720530382857452 1 1
0.056198734202151 0.0531262729033074 1 1
0.0163425213856661 0.015806424099688 1 1
0.0712337865352229 0.0700053570398309 1 1
-0.0219637601762372 -0.0213767522463984 1 1
0.0154809259885684 0.0155568804508577 1 1
0.0342515269443909 0.0335541580273141 1 1
0.0583399303067925 0.0571792710684336 1 1
0.0982068580753274 0.0955061629731889 1 1
-0.0115202126639286 -0.0102816679389889 1 1
0.0358079927318686 0.0351651853661551 1 1
-0.0383797677524371 -0.037774694054507 1 1
0.0894169921849562 0.0878054922841272 1 1
-0.15751509193998 -0.154863922565721 0 0
0.0355400343592978 0.0349762514337801 1 1
-0.0862448244090065 -0.0852595174962917 1 1
0.0366894178978383 0.0362272618797759 1 1
0.0709447499336363 0.0697735703448257 1 1
0.0134733606276711 0.0128098083721257 1 1
0.0704711075809876 0.0694823458098787 1 1
-0.0276373630823019 -0.0275152602401469 1 1
-0.0939576798472529 -0.092274137674139 1 1
-0.0591548607732766 -0.0583908702328459 1 1
-0.0112479147061819 -0.0109805293336419 1 1
0.0424813081335697 0.0418388924991588 1 1
0.0444236801792267 0.0437277108211695 1 1
0.0679021350747551 0.0668681879836784 1 1
-0.0311387808818428 -0.0306344333015133 1 1
-0.0140012173918431 -0.0137999243364467 1 1
-0.0473317354415147 -0.0469201696681668 1 1
0.0410392959458001 0.0404518281002057 1 1
0.0246599357651614 0.0243866782167576 1 1
0.0645880636137191 0.0631805010820105 1 1
0.149784409284023 0.147204980960296 1 1
0.0925537084238449 0.0909545407853263 1 1
-0.0100790843484547 -0.00983985320483806 1 1
-0.1005317311932 -0.0987593940616054 1 1
0.0435453008454311 0.0436044596565956 1 1
-0.0572207829823376 -0.0570357810691118 1 1
-0.0240114910822595 -0.0242272400315859 1 1
-0.0421952979685786 -0.0416606884839821 1 1
-0.090239163324902 -0.0889199122646711 1 1
-0.0317307739682963 -0.0309121533313056 1 1
0.00912004340001583 0.00927151637041513 1 1
0.104487029025119 0.102501188041525 1 1
0.147022218792948 0.144134533143655 1 1
-0.079418953890048 -0.0779260088032963 1 1
0.05098941467752 0.0503598563243552 1 1
0.0451842754795981 0.0444133023861638 1 1
-0.12245915964191 -0.120168619664272 1 1
0.0572524265024035 0.0564835724070206 1 1
0.0598989092090113 0.0594238724543647 1 1
0.0993576309068523 0.0976371033451849 1 1
0.190921089615766 0.187435790831301 0 0
-0.0651836309813774 -0.0639225767279916 1 1
0.0690475002163718 0.0679474200679429 1 1
-0.053871952525674 -0.0525822475669491 1 1
-0.0641190735902004 -0.0628118677928796 1 1
0.021483941671843 0.0209108854719333 1 1
-0.0160192973884581 -0.0155104280623869 1 1
0.0390509326140255 0.038034824995502 1 1
0.0352960770936571 0.0351563360095766 1 1
-0.0570293273553812 -0.0561782959379703 1 1
-0.096384865849301 -0.0947323579646445 1 1
0.0747763597690588 0.0734888622790354 1 1
-0.0883541231412785 -0.0866912834175854 1 1
0.0794242004621901 0.0780310892971207 1 1
0.0957336355695563 0.0940900468969643 1 1
0.130938616722306 0.129084268047238 1 1
0.0202944087704046 0.0199297825170435 1 1
-0.0479528648004645 -0.0473808097490432 1 1
-0.0642248644304912 -0.0635937518486903 1 1
0.0370233157409398 0.0366470899464742 1 1
-0.0525913568482984 -0.0520623722080066 1 1
-0.00943411595812404 -0.00834088245521433 1 1
-0.0483678233318922 -0.0478808080782099 1 1
-0.0326724880322857 -0.0317114521032788 1 1
-0.0051095926996345 -0.00478333467829396 1 1
0.0926962074029374 0.0910974381787772 1 1
-0.0185916149701292 -0.0188028465851034 1 1
-0.0842555801874781 -0.0828429280764576 1 1
0.0121735231614694 0.0120510484783788 1 1
0.0299768355189224 0.0295513529808035 1 1
-0.14012596408458 -0.137634120899082 0 1
-0.0112832389073736 -0.0110821330254937 1 1
-0.0755750849260186 -0.0742457657977186 1 1
0.112969076347573 0.110703750981428 1 1
0.065841986958406 0.0649648898960214 1 1
-0.0507005185450678 -0.049714342093864 1 1
-0.153811929629487 -0.151482620734853 1 1
0.0443134166044535 0.0434412344727163 1 1
-0.166505471803489 -0.163385242523536 0 0
-0.0617724544824807 -0.0607441384897139 1 1
-0.110412861560895 -0.108223886947031 1 1
-0.126696460001625 -0.124305263550453 1 1
-0.0387237148241026 -0.0380606088352622 1 1
-0.0273011949605849 -0.0268946048793786 1 1
-0.0971888033442608 -0.09596054324931 1 1
0.0420548902959632 0.0412430736798401 1 1
-0.0223390690103378 -0.0221703272255836 1 1
-0.000293821884994373 -0.000297321684373134 1 1
-0.0300540190672496 -0.0303102193701996 1 1
-0.0239226252931467 -0.0237596642288549 1 1
0.116479916739884 0.113444348985749 1 1
-0.026619570270076 -0.0263942157810746 1 1
0.0710959157813045 0.0696411607186013 1 1
-0.125980394550386 -0.122772825474711 1 1
0.166719780484444 0.163535557499 1 1
0.151814115318213 0.149357937261418 0 0
0.0276940678072773 0.0277070119051889 1 1
-0.052907500691243 -0.0521846957641745 1 1
0.157859338865118 0.155804796667609 1 1
-0.0775988786098385 -0.0757979590336108 1 1
-0.0368273854526064 -0.0361275815678282 1 1
-0.03805021965639 -0.037532074086222 1 1
-0.0586349940996827 -0.0583180301476661 1 1
-0.00806740522577572 -0.0078649906058691 1 1
-0.00604653053909102 -0.0057260477941275 1 1
-0.0832744698114516 -0.0819284680427067 1 1
-0.105462777892493 -0.103681674019018 1 1
0.0286180710519509 0.0276737782523962 1 1
-0.0142242338175617 -0.0131264115458394 1 1
0.0673313985451254 0.0668958145826583 1 1
-0.0109590147676212 -0.00964433076975434 1 1
0.0401062640595966 0.0393268971185517 1 1
0.0839486773305302 0.0824489827490113 1 1
0.100039159863886 0.0983569214588535 1 1
0.130700205592197 0.128108989767419 1 1
0.0508745536478201 0.049642648278494 1 1
-0.114783196930784 -0.112930054529444 1 1
0.0562999675631412 0.0553760714651186 1 1
-0.011213808119364 -0.0111180275976795 1 1
-0.0548492532791768 -0.0544845217541556 1 1
-0.0273014973410284 -0.0264988760127117 1 1
-0.0260016818171871 -0.0254121672668481 1 1
0.0172747288625382 0.0172086501181899 1 1
-0.0189829576957232 -0.0186271467389649 1 1
-0.128057931049395 -0.12613052884746 1 1
-0.0216145340974572 -0.0212008750285166 1 1
-0.0641239241529206 -0.0631291622146416 1 1
-0.092619743998354 -0.0913660509454316 1 1
0.00619046030303398 0.00564055836656123 1 1
0.164023916990567 0.161081219557406 1 1
-0.0883070962682219 -0.086689865427706 1 1
-0.0197831863339659 -0.0198489428542433 1 1
-0.0130937880378442 -0.0129234759030086 1 1
-0.0595982740717429 -0.0587139308089705 1 1
-0.1268267196014 -0.124482074368915 1 1
-0.0825602102049925 -0.0806820544968865 1 1
0.0367076617972219 0.0366721363814956 1 1
-0.0613399991513292 -0.060582907057921 1 1
0.142366251921157 0.139934175176434 0 0
0.00236175673153656 0.0028244617789929 1 1
0.0309119238008077 0.0305398637133943 1 1
0.0328950219376589 0.0323332195883593 1 1
-0.0586202221047643 -0.0584220033869398 1 1
-0.0509563163530502 -0.0500201314293923 1 1
0.0122804943477574 0.0123732786083838 1 1
0.0737637052609294 0.072270415062329 1 1
-0.0717495294114504 -0.0704370305287089 1 1
-0.0949626995279369 -0.0930646302861372 1 1
0.0547712944621244 0.0540219715486768 1 1
-0.00584406854500104 -0.00581677347752488 1 1
-0.0235053240890817 -0.0228584424457682 1 1
0.0798689901783304 0.0783818084956203 1 1
0.0940277958764852 0.092179656583796 1 1
-0.0167311487661671 -0.0164763691226917 1 1
-0.0845354863267964 -0.0831039615575065 1 1
-0.0732400173241049 -0.0711857321898328 1 1
0.00732474868634923 0.0074719691417622 1 1
0.0952859058938575 0.0933331731699521 1 1
-0.0772691000281189 -0.0751376276408589 1 1
0.0320118466960528 0.0320402290920076 1 1
-0.0324103690308748 -0.0318339209592625 1 1
-0.0999257591016818 -0.0976601326376055 1 1
-0.00771504127174685 -0.00708772768066689 1 1
-0.0914161832375787 -0.0898180235125277 1 1
0.100815282460933 0.0989373733176623 1 1
-0.0453228451006457 -0.0447300068227361 1 1
0.0394384364017401 0.039003581253581 1 1
0.0327188157133757 0.0323363690781096 1 1
0.128067263174483 0.125582962710942 1 1
0.0191411477269347 0.0192879439200223 1 1
0.0233036344485213 0.0229772535376479 1 1
0.0794427015296347 0.0782599345148933 1 1
-0.0170219849632907 -0.0169810457441398 1 1
0.0443477096122293 0.0434821853786388 1 1
-0.00807897015182776 -0.00761512765203914 1 1
0.0462696337677111 0.0456216848921425 1 1
0.0701311285133358 0.0681884647378207 1 1
-0.0408630712934436 -0.0400999726746786 1 1
0.0779725914583446 0.0755193617114851 1 1
0.069991712253264 0.0686981926422505 1 1
-0.141192822479385 -0.138173128457749 1 1
0.0260753637329826 0.0254463876308271 1 1
0.0447375515604044 0.0429194131134451 1 1
0.0471661547896035 0.046386571689764 1 1
0.0733091285772123 0.0718681256285572 1 1
0.051838615558948 0.0506931201433303 1 1
-0.0137349911683519 -0.0119911954853434 1 1
-0.0172062372606533 -0.0167847539029396 1 1
-0.0247415183761063 -0.0240345750458574 1 1
-0.0178940955502902 -0.0173057062896386 1 1
-0.00715791494160001 -0.00673624909686361 1 1
0.0709266579819326 0.0688348500463866 1 1
-0.00104070052246324 -0.000738581902285972 1 1
-0.0265642615294822 -0.0262686236246943 1 1
-0.0746767997311527 -0.0743117426826853 1 1
-0.0531405069160732 -0.0523425550013866 1 1
-0.0311675397878932 -0.0305405556239806 1 1
-0.00684209698575231 -0.00669695272860748 1 1
0.0686817054835107 0.0672574624091918 1 1
-0.0760729379514223 -0.0746719409669264 1 1
-0.0343486746200319 -0.034341640110068 1 1
0.0194634286779302 0.0190482789777194 1 1
0.0703688252693079 0.0692130924631563 1 1
-0.0371113991110464 -0.0365262453397057 1 1
0.064859488780267 0.0635942138978975 1 1
0.0141547554533942 0.0138226047816654 1 1
0.0843423446958849 0.0831062622526561 1 1
0.0146396831411905 0.0141979870104819 1 1
0.140076915430929 0.137255958802305 1 1
0.051200172255941 0.0502519093670174 1 1
-0.0401102531279074 -0.0392867038249818 1 1
0.0549950704975134 0.0530876097728792 1 1
-0.0262867796780031 -0.0258967403574741 1 1
0.0624668592247376 0.0606388636379003 1 1
0.0240278844134837 0.023592323541703 1 1
-0.0397038709364574 -0.0386465179726907 1 1
0.0817995172597719 0.0800970348384542 1 1
0.0594696025367009 0.0582031613127914 1 1
-0.123313265082665 -0.121331802494816 1 1
0.0145137384099757 0.0143483581366265 1 1
-0.0223459959924111 -0.0221101684810367 1 1
-0.0355404169724898 -0.035357920769753 1 1
-0.00921644373938179 -0.00909201514629828 1 1
-0.0648301117160891 -0.0640984557881411 1 1
-0.0428735466788124 -0.042420330031082 1 1
-0.0319763598916446 -0.0309372907194276 1 1
0.0553941710812979 0.0541253760018704 1 1
0.0692097160869921 0.0678302453535678 1 1
-0.0336798576158478 -0.0331609921742628 1 1
-0.000493266519165375 -0.000665938868549715 1 1
-0.0429440916720187 -0.0419001790768376 1 1
-0.108995812235078 -0.106044218775588 1 1
0.0780414051186614 0.0763334982278595 1 1
-0.00794016835264945 -0.00800236301621742 1 1
-0.0884371651319646 -0.0867006451219937 1 1
0.0515023344367333 0.0507312073911786 1 1
-0.0625781360013525 -0.0628453873859263 1 1
0.110584621592151 0.108819075322861 1 1
-0.00925907226404826 -0.00953544931080002 1 1
-0.0375526668231621 -0.0366606204088506 1 1
0.012247713910109 0.0121046549782833 1 1
0.148376449742161 0.14561890766336 0 0
-0.00450274811666773 -0.0042768927939958 1 1
-0.0949619674865786 -0.0933553120927612 1 1
0.114078244566213 0.112413931807954 1 1
0.109520736887438 0.107545809654207 1 1
-0.0319690543908424 -0.0312993424168259 1 1
0.183941846798336 0.180477052911386 0 0
0.118249988610852 0.115827079150721 1 1
0.0482200733400027 0.0471935638051691 1 1
-0.0164813705373993 -0.016985779889347 1 1
0.0574926098058327 0.0564407460893883 1 1
-0.0547995087413113 -0.0542537744511474 1 1
0.0871604267338629 0.0851466646685429 1 1
-0.0326524874717732 -0.0320084509028466 1 1
0.0472733942675883 0.0457143465545248 1 1
-0.0285890822986817 -0.027991920785925 1 1
-0.0113467135953759 -0.0113584736553644 1 1
0.0833395394352591 0.0819180559368537 1 1
-0.0216681247945539 -0.0212208791375746 1 1
-0.0162605197876617 -0.0167445634801746 1 1
0.104920977024939 0.103228149239827 1 1
0.0735220660448368 0.0720481344461085 1 1
0.0743174302360147 0.0731083708406829 1 1
-0.0714044981655735 -0.0699719603305673 1 1
0.0587969394410777 0.0569244089838128 1 1
-0.00536509215971245 -0.00489283057438837 1 1
0.0969815202161299 0.0957806621195628 1 1
0.107941556171566 0.105400002423477 1 1
-0.103926261167666 -0.102073852599741 1 1
-0.0848501251630863 -0.0834269217399894 1 1
-0.00485361369023708 -0.00509163981867951 1 1
-0.240854943392406 -0.237102102876622 0 0
0.0644321678361489 0.0621396341088101 1 1
-0.0614527028138154 -0.0587289092869666 1 1
0.018190381878122 0.0176587426688996 1 1
0.0170072158165028 0.0168219972237261 1 1
-0.0195755155505075 -0.0185500819810811 1 1
-0.012570123418056 -0.0121293578874578 1 1
-0.08978644482781 -0.0890048985439895 1 1
-0.0123464231317976 -0.0120729324452373 1 1
0.0850741381954677 0.0838177610686426 1 1
0.0185740724158766 0.0184435719782258 1 1
0.0914106284785682 0.0899311719871799 1 1
0.0855810173589988 0.083511208945952 1 1
-0.0424504043651102 -0.0417212693542229 1 1
-0.0117034623768157 -0.011693593052456 1 1
0.0117049056428672 0.0113092308819548 1 1
-0.0713475307191751 -0.0699682263110779 1 1
-0.0202930827198681 -0.0199400070783076 1 1
0.0478076517851089 0.0466325636368575 1 1
-0.0038076349271284 -0.00354922392456229 1 1
-0.0217062589234376 -0.0214228552993202 1 1
0.0261720333662711 0.0249617025335838 1 1
-0.0663180748366925 -0.064145232096124 1 1
0.0938073769981797 0.0920937248256473 1 1
-0.0675205605712158 -0.0651211511382942 1 1
-0.00250355010099082 -0.00255533489099946 1 1
-0.0592873846318449 -0.0575265202257558 1 1
0.111875638448775 0.110331398234294 1 1
0.0368305768388911 0.0360344659749324 1 1
0.088017847615417 0.0865928362782555 1 1
0.0701580185309994 0.0689947304716389 1 1
-0.0198789001578993 -0.0196689415622135 1 1
0.0162272847260513 0.0155834752161847 1 1
0.00525669681857886 0.00601749636179894 1 1
-0.0515700782594906 -0.0505766766848011 1 1
-0.0691738206186067 -0.0677088344579563 1 1
0.113141549839256 0.110670097316516 1 1
0.0418880498322083 0.0414200129172532 1 1
-0.0209552968198988 -0.0205000192722428 1 1
0.0545374056640073 0.0532747244958244 1 1
0.0197938808890198 0.0196711955599487 1 1
-0.0701527371295416 -0.0698971364571146 1 1
0.0402701575288516 0.039422311554643 1 1
0.106030533060166 0.103570326982787 1 1
-0.0575927803029277 -0.0568766270670584 1 1
-0.00698263088313221 -0.00671235480545599 1 1
-0.0328072438391208 -0.0324934197229756 1 1
0.0647593906683367 0.0637655556876568 1 1
-0.11417872462503 -0.112211088352802 1 1
0.0672566893457607 0.0656747505524775 1 1
-0.190115389782528 -0.186668333608945 0 0
-0.0908883751764269 -0.0893704751906264 1 1
0.0107480347732582 0.0106283933458577 1 1
-0.0176251621499874 -0.0169855724473667 1 1
-0.0907734536300808 -0.0888036576273906 1 1
0.0080058099375647 0.00866073261137465 1 1
0.107555659519152 0.105285186239559 1 1
-0.0890289798434007 -0.0876675746499048 1 1
-0.051124524923831 -0.0498597141451325 1 1
-0.0106976353615292 -0.0103593983693904 1 1
-0.0801988013996631 -0.0786794345365411 1 1
0.0736449273427183 0.0722880911230403 1 1
0.0261899473763321 0.0252389780895304 1 1
0.159942227271186 0.156810168957143 0 0
0.0157051576982638 0.016654988991306 1 1
0.0336432842699367 0.03426158739496 1 1
0.0133707303532119 0.0136132641111163 1 1
-0.0652251001354664 -0.0642163451576756 1 1
-0.0262932671238555 -0.0254910397996201 1 1
-0.0174382878037979 -0.0172784513903191 1 1
0.0128290466965281 0.0125428614885304 1 1
0.0026143474632426 0.00246335109060464 1 1
0.107070550377199 0.104988316542354 1 1
-0.000544695963921892 -0.000368573960375998 1 1
-0.0664381023809939 -0.065476271704448 1 1
0.054562422091857 0.0538992173151828 1 1
-0.0635180361197863 -0.062141977722762 1 1
-0.00555495877346994 -0.00487933029894109 1 1
-0.0170475694033738 -0.0171964192051314 1 1
0.0196865837310003 0.0196984727418016 1 1
-0.0470450968258134 -0.0459157744487891 1 1
-0.0841058876799672 -0.0824625770579646 1 1
-0.0300251651779518 -0.0292996148807445 1 1
-0.125439583308407 -0.123204171834137 1 1
-0.0379161576663792 -0.0374443757575473 1 1
0.00979391176150644 0.00943509316122385 1 1
0.0350953188487641 0.0346999853520113 1 1
-0.00507481776853742 -0.00498596381723002 1 1
-0.0521216569101882 -0.0513851843823071 1 1
0.0590688377234949 0.0580373958962289 1 1
0.0383447697309669 0.0374544973107507 1 1
0.000468965661523518 0.000317780020862041 1 1
-0.0128648400405668 -0.0127519737094787 1 1
0.0435536412528933 0.0424588913217923 1 1
0.101465110728702 0.0996758406533228 1 1
-0.107169129648087 -0.105588058697323 1 1
-0.0178034260398993 -0.0177287329468859 1 1
-0.0449158520251086 -0.0449500754761188 1 1
-0.0418192075171927 -0.0412094078404619 1 1
-0.0221926449502463 -0.0221262943144391 1 1
-0.083219547682004 -0.0817553633914224 1 1
0.100112043843016 0.097329603161381 1 1
-0.0306815632285493 -0.0302961141318641 1 1
0.00714444477543653 0.00693350625870991 1 1
-0.104808296711732 -0.102520933466807 1 1
0.0866526269920139 0.0850458211531886 1 1
-0.0387277880786333 -0.0375500268188187 1 1
0.115026990379422 0.113312439081265 1 1
0.104001617629121 0.101862624888162 1 1
-0.0982655657179141 -0.0961444364219581 1 1
-0.166995951190818 -0.164144790926983 0 0
0.0948422676357007 0.0932757028908013 1 1
0.0755582606630485 0.0744565992517746 1 1
0.164889118494787 0.160467579399141 1 1
-0.0774884533611901 -0.0765740494341434 1 1
-9.32738145443981e-05 -0.00016304332482721 1 1
0.0632594305227903 0.0624170792036025 1 1
0.025897829670395 0.0259956331043655 1 1
-0.00337180023812823 -0.00307170678256127 1 1
0.0738957663256535 0.0723828014426856 1 1
-0.0136542886815982 -0.0138160965769528 1 1
0.107962940227623 0.10543419782411 1 1
0.0318396723218208 0.0312310372591686 1 1
-0.0787233745651768 -0.0776133169123959 1 1
0.0598046530427058 0.0587856056280998 1 1
-0.0553178966462778 -0.0540590815024146 1 1
-0.110322466093548 -0.109406826407181 1 1
0.0394865196950799 0.0391331915909451 1 1
0.0956265374852901 0.0937032802186859 1 1
-0.0280411159376881 -0.0274132012385269 1 1
-0.0416584341347563 -0.0412764011709606 1 1
0.0294992655959987 0.0277457771806623 1 1
-0.0131558681006544 -0.0128527997551275 1 1
0.0166419938583602 0.0165229637389749 1 1
0.122557498921383 0.120537441658483 1 1
-0.0349851509187692 -0.0339921447551969 1 1
0.0477074071321861 0.0471271931907136 1 1
-0.0243866478484991 -0.0238668050422623 1 1
0.0709272847460931 0.0696900312124884 1 1
0.034295495505114 0.0335731065945082 1 1
0.00335507216840827 0.00313414144787411 1 1
-0.131148878464348 -0.12885728939111 1 1
-0.0250060882275679 -0.0246388516295554 1 1
-0.0770740961898865 -0.0749380145339715 1 1
0.106397250522294 0.104340637671193 1 1
-0.0337196226056151 -0.0327178280298646 1 1
-0.00602581405516493 -0.00593732050426905 1 1
0.0402699110171265 0.0396197166498206 1 1
-0.0862320312282941 -0.0845323166564566 1 1
-0.0581906291239052 -0.057035435038538 1 1
-0.0976680896856556 -0.0961358989194754 1 1
-0.058347887003982 -0.0580805373104269 1 1
0.00935174089267129 0.00900437712972457 1 1
-0.105281840250163 -0.10331852346915 1 1
0.0252159221682747 0.0242367837960183 1 1
0.0660828820741997 0.0651353440042287 1 1
0.0686209492087273 0.0670832112607064 1 1
-0.0250852817816046 -0.024444677444987 1 1
-0.174148370869229 -0.170484166022178 0 0
0.0566866891679253 0.055704676096462 1 1
-0.0146603325926383 -0.0142337075045916 1 1
-0.0466101639600551 -0.0452544509569223 1 1
0.0233928378999431 0.0232193745530879 1 1
0.0307339127905134 0.0302001203044242 1 1
0.00596221702135676 0.00576244552258581 1 1
0.0146091191285436 0.0146025064061125 1 1
0.0342404648549798 0.0323090359061513 1 1
0.125385235819229 0.12318822740803 1 1
0.0522502527792649 0.0511100108329688 1 1
-0.0173416897370059 -0.0176491585200007 1 1
-0.0847237133200631 -0.0834313564089658 1 1
-0.0251444274728014 -0.0246315784114234 1 1
0.0576082777136692 0.0567256289230355 1 1
-0.0702663148204044 -0.068908218484746 1 1
0.079292949840723 0.0773294788341106 1 1
-0.0465796228056585 -0.0456705363715012 1 1
-0.140554698620782 -0.137843242419463 1 1
0.0305499728487744 0.0299836708589081 1 1
-0.108006305646093 -0.106211379330595 1 1
0.0510119259408575 0.0498720480063707 1 1
0.123146327406898 0.121199780915308 1 1
-0.0794048299979891 -0.0783079303059997 1 1
0.0720390733797001 0.0713688548123982 1 1
0.0661244801624907 0.0650080531198251 1 1
-0.00391874348795644 -0.00377422794463522 1 1
-0.0300502401386325 -0.0293623144165113 1 1
0.118815823049584 0.116675553155908 1 1
0.0769719754524701 0.0758539043286521 1 1
-0.000391213231340706 -0.000463568366040354 1 1
-0.0252134223782215 -0.0245552980060781 1 1
0.0654471122873256 0.0644132576307485 1 1
-0.0187275364068316 -0.018472105254963 1 1
-0.0385880844352725 -0.0387803208971359 1 1
-0.0514212309256103 -0.0503028590214724 1 1
0.047079435398687 0.0465397118586188 1 1
0.0620280119913768 0.0605041973276001 1 1
-0.0127196072013308 -0.0122324194119524 1 1
0.00551527204392515 0.00489063890013561 1 1
0.0963568142793123 0.0950877139589143 1 1
0.0490663609402187 0.0481653858338392 1 1
-0.00115774358702592 -0.00130372523494154 1 1
0.0811041917207344 0.0795290969958797 1 1
0.0223711813007783 0.0219203943662631 1 1
-0.0185963803357806 -0.0184934075078684 1 1
-0.0777240898336076 -0.0769851289562226 1 1
0.0449427025048099 0.0433477080238815 1 1
-0.0329983402746659 -0.0325658972543223 1 1
0.0578468204976838 0.0567377269698414 1 1
0.0174207329361832 0.0172297025384019 1 1
-0.0988736719641163 -0.0972826152200604 1 1
0.0524746976302272 0.051057889106401 1 1
-0.0351667397816836 -0.034302350590949 1 1
-0.0581430822033231 -0.0566606523907554 1 1
-0.0898336872805218 -0.0880340712681263 1 1
0.00765443543536168 0.00738950383822998 1 1
-0.0477985636170492 -0.0474609960528848 1 1
0.084601369467423 0.0831618044255059 1 1
-0.0929914852068243 -0.0913248577847619 1 1
0.0230167863610335 0.0227583362927488 1 1
-0.0479285612031328 -0.0468331788624746 1 1
0.116365087078776 0.114114750795803 1 1
-0.0115172960809201 -0.0114116959184159 1 1
-0.0624886495039468 -0.0613495274719299 1 1
-0.0246621633942488 -0.0239885399408473 1 1
-0.0148113724954939 -0.0142636338749549 1 1
-0.00535469870599442 -0.00497343996668691 1 1
-0.0831191380253942 -0.081700256012071 1 1
-0.0863554969991649 -0.0848535463592768 1 1
-0.00707650628923242 -0.00662051535929888 1 1
-0.0399027441476027 -0.0392053248960242 1 1
-0.212526837648855 -0.208613727599446 0 0
0.131552946312494 0.129255200092237 1 1
-0.027443234090202 -0.026225723404461 1 1
0.0970749059814873 0.0954798420934866 1 1
0.0667970366483076 0.0655644352401366 1 1
-0.018663091364994 -0.0182910912406048 1 1
-0.0652809866870904 -0.0643465029869016 1 1
-0.0508880229052663 -0.049952098989678 1 1
0.0444437646486859 0.0432812891629159 1 1
0.071747658560298 0.0703948444979055 1 1
-0.0137736075816608 -0.0138819142455081 1 1
0.0115598411958711 0.012240066935507 1 1
0.0513817111590314 0.0509946189491143 1 1
-0.0337487496112839 -0.0329263145956566 1 1
-0.0102660216377906 -0.00914952729825476 1 1
0.040550467968926 0.0402458463756703 1 1
-0.00805869392093044 -0.00826939198134049 1 1
-0.0373556412970015 -0.0365502247936544 1 1
0.137168496442243 0.133853342078337 1 1
0.00312276337703111 0.0030973450257598 1 1
0.12042208060222 0.118275830405929 1 1
-0.0118027233739571 -0.0117775357870424 1 1
-0.0519708185584399 -0.0504493561969867 1 1
0.0734014364683242 0.0720251660703932 1 1
0.0320890490094787 0.0316479135008548 1 1
0.0566947549404362 0.0548841003655013 1 1
-0.0372579458974912 -0.0363445547291668 1 1
-0.0107262260315145 -0.0104294512676693 1 1
0.0753670466221024 0.0741962959193776 1 1
0.0451664783777906 0.0443239891722628 1 1
-0.0213474693834137 -0.0209181682044928 1 1
-0.0492420246252726 -0.0483302921912126 1 1
0.166324825788117 0.162741049668189 1 1
-0.0724290732929093 -0.0711967954105125 1 1
-0.0789335427655905 -0.0774630004571772 1 1
0.0308718219781551 0.0302037329307266 1 1
0.0125150042376053 0.0125716968821331 1 1
-0.175464047272663 -0.172303210127955 0 0
0.0346187847997591 0.0335433767487024 1 1
0.0689169183397974 0.0675944859445383 1 1
0.0633804418664487 0.0624463734441071 1 1
-0.094798024369436 -0.0931528816631425 1 1
0.077131825125713 0.075702321465596 1 1
-0.0338740432195986 -0.0335085267547595 1 1
-0.089804865837881 -0.0882495698275873 1 1
-0.0141826499327888 -0.0141746437944085 1 1
-0.0247369754269088 -0.0240405999570402 1 1
0.0835653765264611 0.0816389877568789 1 1
-0.0127108137089906 -0.0135352881663581 1 1
0.0980312748882381 0.0965386767004092 1 1
0.0736734032380484 0.0714761404297687 1 1
-0.0502617985876366 -0.0493320198898466 1 1
0.0414920762999623 0.0406267566471345 1 1
-0.0295318205584856 -0.0288291650229871 1 1
-0.113685288745706 -0.111959007108923 1 1
-0.0871032164591167 -0.0862911070562865 1 1
-0.0737820975372833 -0.0718576631085269 1 1
0.0143288584283732 0.0142319468594771 1 1
-0.0572475385031079 -0.0567486653330338 1 1
0.0135291538223146 0.0129284381736218 1 1
0.0826901432472487 0.0808123760719951 1 1
0.0767043697480544 0.076150433678295 1 1
0.00439287423332637 0.0051774083115378 1 1
0.121571670046764 0.120049540923265 1 1
-0.0933872790961328 -0.0916093543387665 1 1
0.0410447999212484 0.0402737077879981 1 1
-0.034301145875969 -0.0340544734768838 1 1
0.0329363922509249 0.0318677318817206 1 1
0.00507273127423115 0.0048761812732036 1 1
-0.0220177179966422 -0.0208833629838334 1 1
-0.0545854400251326 -0.0534846534806675 1 1
-0.0665115839460151 -0.0656793913091946 1 1
0.11419890034476 0.112209727181403 1 1
0.0475219613510588 0.0464716127938033 1 1
-0.00554589908344412 -0.00551958806358703 1 1
-0.0209066049868745 -0.0207585845053156 1 1
0.058115559697265 0.0562826590811352 1 1
0.0129613146910467 0.0128617440866458 1 1
-0.0935787380382672 -0.0923994423565182 1 1
-0.0300231621849553 -0.0299205702264811 1 1
-0.0230679726198981 -0.0228825919245821 1 1
0.0692134364656496 0.0682197855862468 1 1
0.0936980573473241 0.0935049112656869 1 1
0.0225316558352962 0.0217516336324517 1 1
-0.149632580167192 -0.146990512683547 0 0
-0.0455873949194448 -0.0449162950843649 1 1
-0.0671051592133184 -0.0656691901172893 1 1
0.0741449902408581 0.0726488923527852 1 1
-0.0653516207089747 -0.063740871166204 1 1
0.0429560120192893 0.0419857308876126 1 1
0.106431749224659 0.104620741122026 1 1
-0.0449987462030443 -0.0444536886022444 1 1
-0.104665580356452 -0.102936559375866 1 1
-0.0474049029735225 -0.046738745228089 1 1
0.00765423182860118 0.00734417256029319 1 1
-0.116364037339714 -0.114179514997852 1 1
-0.015302869269577 -0.015014514408227 1 1
-0.0608873529030864 -0.059815111478007 1 1
-0.0831454977074113 -0.0816966684908645 1 1
0.0512869113073948 0.0502057369883975 1 1
-0.0532817928176733 -0.0522057387124819 1 1
0.135126643941503 0.132355152277951 1 1
0.120823866296586 0.118392908193731 1 1
0.0909287917928544 0.0893102988995583 1 1
0.0713585924696042 0.0692622501101855 1 1
0.0399533720516805 0.0393123283563125 1 1
-0.0692247448055535 -0.0677640997379486 1 1
-0.00357702043942715 -0.00360237258525213 1 1
-0.0118955993281963 -0.0116553256672064 1 1
0.114811037660258 0.112560799023297 1 1
-0.00747874792823086 -0.00710537071172792 1 1
-0.0167434423775416 -0.016067483915693 1 1
-0.0424885097257586 -0.0415546189641553 1 1
-0.113205466518281 -0.111296584698429 1 1
-0.0761177005420861 -0.0748110920199182 1 1
0.139078488683991 0.136185602032923 1 1
0.0901794981562098 0.0885868298053785 1 1
0.0163547202824896 0.0159805762814938 1 1
-0.042081895387962 -0.0414919796238086 1 1
-0.0277206642147281 -0.0272558361468347 1 1
-0.0457733171802767 -0.0449314103723681 1 1
0.0113220708926169 0.0109542722182562 1 1
0.00765883072609946 0.00751065151127335 1 1
0.0781481142824897 0.0764875024366123 1 1
0.0346031271547878 0.0338520310914297 1 1
0.0115855029113341 0.0111682333261388 1 1
-0.134229240996998 -0.131284310285866 1 1
-0.0551869291022045 -0.0538791771446459 1 1
0.0269532562081941 0.0264102309324167 1 1
0.0160181479572629 0.0161303275619036 1 1
-0.0927570686563975 -0.0903742548411957 1 1
-0.102790401637687 -0.100942734911643 1 1
-0.116555375482147 -0.114944881026208 1 1
-0.0530718002110466 -0.0519853209383299 1 1
0.00744651262304862 0.00693744796946032 1 1
-0.0650279961078301 -0.0642069259954699 1 1
0.00984961376979888 0.00978484174156396 1 1
0.114632804765616 0.112698111455888 1 1
0.0991110388528711 0.0970839675493122 1 1
0.027996417990668 0.0273686306976932 1 1
-0.0198729156871697 -0.0196200604487698 1 1
0.031664525300411 0.0312858315289254 1 1
0.0701383776228903 0.069113079083157 1 1
-0.0329418595223064 -0.032411438979856 1 1
-0.0054034600594156 -0.0061412118846152 1 1
-0.0583152667445016 -0.0567891975612362 1 1
-0.126034963459076 -0.123527581505592 1 1
0.0900573064472884 0.0887795239099502 1 1
0.0836974320184217 0.0822676730201183 1 1
-0.0284467810334325 -0.0266840993936407 1 1
-0.0584639467852382 -0.0574752517557219 1 1
-0.00511431555061861 -0.00506020527750874 1 1
-0.00995905157482963 -0.0102462229389783 1 1
-0.0870593388486259 -0.0848440066145001 1 1
-0.00623337573482891 -0.00631286752913385 1 1
-0.00926003643345071 -0.0101706409809888 1 1
0.0535085325486931 0.0528575107814171 1 1
0.0411793308069412 0.0402740247954258 1 1
-5.13980761398837e-05 -0.00029312802529481 1 1
-0.0590085762312801 -0.0581277211885051 1 1
-0.0584832866168422 -0.0571504146012875 1 1
0.0121502177553721 0.0117513270701397 1 1
-0.106828525330079 -0.105162011954906 1 1
-0.0212764790038843 -0.0211646646630827 1 1
-0.0449462934033993 -0.0442276934526995 1 1
-0.0765426435184068 -0.0748958034220784 1 1
0.0427871953966252 0.041649628583405 1 1
-0.141762467904432 -0.139134247170697 0 1
0.0382415118413151 0.0374440928680651 1 1
0.0371171912409991 0.0365544377775468 1 1
0.0257903609554233 0.0245191386520843 1 1
-0.0264480262555618 -0.0262059811951186 1 1
-0.173346021315155 -0.170089205773287 0 0
-0.0239939112906321 -0.0238732172618924 1 1
0.0678935053786338 0.0666433345616798 1 1
0.0852418994974041 0.0835972501476949 1 1
0.0207946247176226 0.0202545999126275 1 1
0.0130221988689798 0.0126667842518987 1 1
0.0188198247527134 0.0183945699177144 1 1
-0.00864071913107486 -0.00866588165458269 1 1
0.0259030207539378 0.0255156262837387 1 1
-0.0655011612734275 -0.0639610171133219 1 1
0.0236697622341281 0.0230516376426572 1 1
0.095428371148766 0.0924015745137627 1 1
-0.000571854962573252 -0.000741885721349686 1 1
-0.0458936420113061 -0.0447563363170985 1 1
0.0579626325494483 0.0570708366392939 1 1
-0.017942321856621 -0.0176346138239533 1 1
-0.0245443670368534 -0.0238819848584392 1 1
-0.0141116658413637 -0.0138875328042289 1 1
0.0500428273844631 0.0488989090779711 1 1
0.116505671728268 0.114304359952394 1 1
0.025770295374015 0.0248359565401058 1 1
-0.0243867095383275 -0.023735736816479 1 1
0.0859002187686143 0.0845647086318864 1 1
-0.17525283860155 -0.172069922003195 0 0
0.142190067654213 0.138814314540966 1 1
0.0583092572261546 0.0569170280328576 1 1
0.0448339091567132 0.0439909473481675 1 1
0.0231446259506118 0.0232643461487218 1 1
0.0333544085113806 0.0330118923402803 1 1
0.0272360653087296 0.0265974309832406 1 1
-0.0746355103357735 -0.0727277602661007 1 1
0.016240194395288 0.0161769010998615 1 1
-0.0119018063785322 -0.0114003687359183 1 1
0.0363832093223462 0.035807688825675 1 1
0.0642875045284276 0.0631788281591685 1 1
0.0339415331452574 0.0332388761871849 1 1
-0.0366843895156261 -0.0360225261703939 1 1
-0.00379382842767564 -0.00396734917605127 1 1
0.0635177951504991 0.062240972678157 1 1
0.159706811104389 0.156927492752602 0 0
-0.0137760998955374 -0.0135550130074627 1 1
-0.0489148848743762 -0.04844146823657 1 1
0.136688532429033 0.13455614642992 1 1
0.104481399203795 0.102951007116375 1 1
0.0167800911274799 0.0160570241587064 1 1
0.0195142940080934 0.0190476690237422 1 1
-0.085857766134247 -0.0841426499926618 1 1
0.00321014056627387 0.00332201436536037 1 1
-0.0862558734011472 -0.0847463609986176 1 1
-0.0916845004507948 -0.0898600490149609 1 1
-0.124081753275556 -0.120944535080917 1 1
-0.0224582982139021 -0.0219323747135183 1 1
-0.00768820405776884 -0.00734842182601987 1 1
-0.136274918560217 -0.134236444573445 1 1
0.0427659413614292 0.0423082968365902 1 1
-0.0599105643994231 -0.059402140673981 1 1
0.0113612350843928 0.0110178357272174 1 1
-0.0066298797662594 -0.0051828243394536 1 1
-0.0632486084115674 -0.061790380546889 1 1
0.0510865148388813 0.0506941264208595 1 1
-0.0355314039453961 -0.0351158088138128 1 1
0.103362252343971 0.10131022798702 1 1
-0.0392965671016058 -0.038525236172382 1 1
-0.0630020390969173 -0.062245913801614 1 1
-0.0315176303982485 -0.0309693138517989 1 1
-0.0132870741586749 -0.0132816428609065 1 1
-0.109715735636834 -0.107705048105466 1 1
-0.00713402613942414 -0.00744040684825865 1 1
0.0486683801718776 0.0477507061840844 1 1
-0.0650926796394053 -0.0644445555183124 1 1
0.0446834592185796 0.0440715277198161 1 1
0.00392198620889434 0.00401285650386974 1 1
0.0199119552637941 0.019448580530842 1 1
-0.072906745617259 -0.0712166457604203 1 1
0.0607546279095512 0.0598524208142287 1 1
-0.0168480499037652 -0.0166266968228436 1 1
0.0209329350810495 0.019280691992799 1 1
0.0652212234050671 0.063778612237723 1 1
0.00419549273307451 0.00433675370261524 1 1
0.0174471739856142 0.0177266076756094 1 1
0.040539236358653 0.0399006736104997 1 1
-0.06758569086304 -0.0667213887600508 1 1
0.0942141328856828 0.0928446647816193 1 1
0.102763710745576 0.100819555146022 1 1
0.0307705309831442 0.0305689236347014 1 1
0.0556760482522979 0.0545784758591037 1 1
0.0675052446653749 0.065904211700555 1 1
0.123852626452449 0.121956205179713 1 1
-0.00621641561965057 -0.00607535872488892 1 1
-0.0259965080831997 -0.0255645356393576 1 1
-0.042954505165912 -0.0433310910961008 1 1
0.0778734943204401 0.0764236197955927 1 1
0.0569624143000073 0.0565511951155511 1 1
-0.0902527309915787 -0.0886669895489684 1 1
-0.0538009221553573 -0.0526255441921568 1 1
-0.117263281117817 -0.114969367216343 1 1
-0.0870459123139893 -0.0853619758752201 1 1
-0.0417003667235543 -0.0409190744471109 1 1
-0.022549490877186 -0.0220008453417232 1 1
-0.0423334833476203 -0.0409490362627861 1 1
0.00610361056427053 0.00590543388294968 1 1
0.0700214867147637 0.0670286081183411 1 1
0.028272733899632 0.0283930275207927 1 1
0.0397158239731956 0.0394081140376633 1 1
-0.0424595744766957 -0.0416942747900824 1 1
-0.0623082417711266 -0.0610406890076142 1 1
-0.00419689894054761 -0.00464750114081725 1 1
-0.128763675022548 -0.126592910592967 1 1
-0.0112207315149311 -0.010854284567038 1 1
0.00696646405735158 0.00696643165451241 1 1
-0.00190477374350574 -0.00216325384015922 1 1
-0.00852638587523027 -0.00890195029326932 1 1
-0.0124463474738545 -0.012333358061838 1 1
-0.0157884842762091 -0.015415584510974 1 1
-0.0212685124943589 -0.0209395592181705 1 1
-0.0142814585837554 -0.0141911924261395 1 1
0.0213772493448615 0.0213242086982963 1 1
0.034466008145827 0.0340322782467588 1 1
-0.0232659552129156 -0.0231294024546298 1 1
-0.0674458170162585 -0.0657775989054471 1 1
-0.0661259347549472 -0.0650913872486755 1 1
-0.048867998444151 -0.0481915628662276 1 1
-0.00683629256382899 -0.00705963049321924 1 1
0.00523125918627489 0.00517952190351003 1 1
-0.0308805591339752 -0.0303394959664988 1 1
0.0220721169633615 0.0218614467730508 1 1
-0.000717526437246893 -0.000269203962048778 1 1
0.139059999912203 0.136236124457863 1 1
-0.0712781492878126 -0.0710667363470795 1 1
0.109465454454469 0.107170917023462 1 1
-0.0988937685293045 -0.0967882885221725 1 1
0.086952953992779 0.0853132857947547 1 1
-0.00167979458737012 -0.00181219298812462 1 1
-0.0721063679343849 -0.0704976817706218 1 1
-0.0487910866079342 -0.0475469978448001 1 1
-0.0283182438481811 -0.0276744085422178 1 1
-0.0503077328168665 -0.0496143985787079 1 1
-0.000386925064243172 0.000288958214434116 1 1
-0.0017381064759014 -0.00168977864896045 1 1
-0.0444595063376632 -0.0434475998673616 1 1
-0.140297169616137 -0.137189185370015 1 1
0.0458500071443019 0.045038123205424 1 1
-0.097735539255034 -0.0959361171263017 1 1
-0.0131180206267712 -0.012457142482058 1 1
-0.0157070738325008 -0.015713629659092 1 1
-0.0367337217231616 -0.0361663317454708 1 1
0.0291214401112022 0.0274511573169274 1 1
-0.0506266206938909 -0.0496118980401932 1 1
0.00759328222186903 0.00748157483368361 1 1
-0.063541367338221 -0.0621626669238784 1 1
-0.0890376319324126 -0.0869953062353694 1 1
-0.168983622762551 -0.166126332185385 0 0
-0.0162181493807526 -0.0153663622283509 1 1
-0.0818748981662205 -0.0804679972482026 1 1
0.0976325572992846 0.0955240686704871 1 1
-0.0376992114864724 -0.0356694350779009 1 1
0.0192833896997651 0.0189981398797952 1 1
-0.0637998449352483 -0.0626643783688145 1 1
-0.0424632018224638 -0.0416765246798608 1 1
0.0642982782833396 0.0630289892102754 1 1
-0.123679280074574 -0.121427530858946 1 1
-0.123497285094447 -0.121291447981407 1 1
-0.0593674618704219 -0.0583046878161427 1 1
-0.0907467481995362 -0.089046187787753 1 1
0.179066644005611 0.175667975123977 0 0
-0.0634753808011672 -0.0624564823327323 1 1
0.124274713002432 0.121566057883235 1 1
-0.200931433546058 -0.196725655595718 0 0
-0.00130681521594735 -0.00129806654294419 1 1
-0.097980229409697 -0.0962005678913092 1 1
-0.0975297916543955 -0.095885730673008 1 1
-0.0682804848990313 -0.0686960533405448 1 1
-0.0263275035017805 -0.0251737949390882 1 1
-0.0659565466185367 -0.0646813713173941 1 1
-0.0269362821021848 -0.0265895507429401 1 1
0.0669977290622091 0.0658482198351073 1 1
0.111288221073511 0.109463635461762 1 1
-0.0123726305394928 -0.0122050659631139 1 1
0.070795083927343 0.069106910622135 1 1
-0.0299645145200771 -0.0296412975725486 1 1
-0.0403770094915983 -0.0399490283698589 1 1
-0.0125771586190544 -0.0121837008165226 1 1
0.0204628275385549 0.0214838060480443 1 1
-0.0855071825794665 -0.0844501309494096 1 1
0.0172307568378081 0.0168813208809612 1 1
0.0413275437653684 0.0410245513960466 1 1
0.104257714464969 0.102675067978362 1 1
0.105161027330654 0.10341807591737 1 1
-0.110396326697636 -0.107990086577223 1 1
0.0519740793802659 0.0508133726221038 1 1
-0.0792762410498142 -0.0779825984314288 1 1
-0.0931151697160432 -0.0915988530923933 1 1
0.102415814508198 0.100400328633277 1 1
-0.0938121712128449 -0.0917580112271325 1 1
0.0225634833674263 0.0225992471872484 1 1
0.0198268559520457 0.0187829867593619 1 1
0.0114849758992858 0.0112973733345476 1 1
-0.00696898192053767 -0.00771353214374011 1 1
-0.149884045384835 -0.146906951457213 0 0
0.0432888136113779 0.042075285489184 1 1
0.161969653603486 0.158659305050498 0 0
-0.118323540883925 -0.116092339421854 1 1
0.105324377898914 0.103012216016838 1 1
-0.0267562249483156 -0.0268404908271942 1 1
-0.0834922533832261 -0.0823343730191363 1 1
-0.0367268949313282 -0.0359075798367231 1 1
0.0177921667318479 0.0174454511402534 1 1
-0.0180654211990271 -0.0169134654874397 1 1
0.111135309319725 0.108523878466204 1 1
-0.0809164249936155 -0.0796539891407735 1 1
-0.0405756241229036 -0.0399057723604073 1 1
-0.00112968902186284 3.91526752880626e-05 1 1
-0.116259377665045 -0.114454891132953 1 1
-0.0448712530144837 -0.0439698537384424 1 1
-0.0631835426634674 -0.0617202489518319 1 1
-0.0550356230327454 -0.0539680842674186 1 1
-0.077484078935821 -0.0765422230019147 1 1
0.0783591540875815 0.0767852954640745 1 1
0.0558308241904375 0.0548668775079122 1 1
0.0389334698829118 0.0390716611773954 1 1
-0.00712837733223696 -0.0069905382367994 1 1
0.0839415134529872 0.0821211236704552 1 1
0.0663605611456382 0.0652181813924687 1 1
0.151767197039276 0.147778316446733 1 1
0.0690914934157723 0.0679008719000229 1 1
0.0517118124599102 0.0501941341494391 1 1
0.0371373090108924 0.0361369422103335 1 1
0.0483301701119417 0.0473027403872815 1 1
0.0273932401335329 0.0273034397586044 1 1
0.157663999569667 0.154385428832725 0 0
0.0185102538756814 0.0184735067733781 1 1
-0.0433053837289811 -0.0423855926666071 1 1
0.0126262155557485 0.012240972275299 1 1
-0.0893552081496974 -0.0875445788989445 1 1
0.0209513002739404 0.0208013398146731 1 1
-0.0251991290721666 -0.0246625986792998 1 1
0.0258020441092641 0.0252685531889128 1 1
0.0581598633960727 0.0568496538278889 1 1
0.0134458745558635 0.0128123720716752 1 1
-0.0230032170073451 -0.022559090300853 1 1
0.106314859198096 0.104744412981776 1 1
0.0565717236571854 0.0549700722686097 1 1
-0.00755640534451272 -0.00719490187476729 1 1
-0.0544968086131973 -0.0535840595743854 1 1
0.0170277677204965 0.0167745772410372 1 1
-0.0390803392128551 -0.0378066632505299 1 1
0.00569008777301903 0.00589125029926467 1 1
0.0706954774938632 0.0691835796306497 1 1
-0.00242429498205537 -0.00214051154935927 1 1
0.0134261798640294 0.0133026053395498 1 1
-0.0416594867845236 -0.0407031326125378 1 1
-0.0147888985564779 -0.0144616237999758 1 1
-0.00218618856797941 -0.00197694566192387 1 1
0.0486545316590506 0.0480917153199295 1 1
-0.0639997962536075 -0.062951183624999 1 1
0.139841705189498 0.138673590101893 1 1
0.0897038396809845 0.089008515072007 1 1
-0.0270549751703928 -0.0267556404099139 1 1
-0.119468196004609 -0.117106536502096 1 1
-0.0638113849277133 -0.0628143596272209 1 1
-0.0244276478379165 -0.0227607359361957 1 1
0.0116983903494336 0.0114435182406006 1 1
-0.138184672655051 -0.136657983152159 1 1
-0.00214448787274777 -0.00229127470661911 1 1
-0.240504294348866 -0.23561337394941 0 0
0.0799043970673863 0.0786507414729404 1 1
0.0495497130855254 0.0488084357141599 1 1
0.198880703648908 0.194716343283668 0 0
-0.0157915443748764 -0.0157338526775474 1 1
0.00473450302856884 0.00473905630269772 1 1
-0.0302225959232675 -0.0296556614583525 1 1
-0.0880517239166808 -0.0852705852126524 1 1
-0.0464481561816562 -0.0455014583461467 1 1
0.126366472716109 0.124032759051706 1 1
0.0235855264630384 0.0224689229039891 1 1
-0.0918209566106968 -0.0900095689858071 1 1
0.058463098896556 0.0577779923296792 1 1
-0.0955047063940695 -0.093361252669388 1 1
-0.165382973557028 -0.162421907213889 0 0
-0.108929283600984 -0.106561248017834 1 1
0.0631441789321647 0.0616000018038266 1 1
0.0347095628019353 0.0332988948436137 1 1
0.0939796181011455 0.0920054740994642 1 1
-0.010884204207588 -0.0111910999098135 1 1
0.109721076072476 0.107139858261073 1 1
-0.0505653501872173 -0.0498002478677612 1 1
-0.0641473942230886 -0.0629372929085373 1 1
0.0200938296187687 0.0194979527804288 1 1
0.0394293047876226 0.0385554399784294 1 1
-0.0192785103948205 -0.0181946233161014 1 1
-0.092860288461559 -0.0916361094533595 1 1
-0.00107756665268076 -0.00107995489356554 1 1
-0.0429861817921862 -0.0417869696947604 1 1
-0.0801901368621518 -0.079101997235909 1 1
0.0530716371494534 0.0520859169152135 1 1
0.00667370383136004 0.0061815940915708 1 1
-0.0389487451996102 -0.0382209197634516 1 1
0.0230079913679287 0.0229788946933035 1 1
-0.00995196071740509 -0.00985177995005402 1 1
0.0099152246113287 0.00982962705398679 1 1
-0.0543449883745814 -0.0539261640957035 1 1
0.00182212508063647 0.00165973226205491 1 1
-0.0134271255212498 -0.0119639908766921 1 1
-0.0273059296689958 -0.0267357962061159 1 1
0.0561962848862199 0.0549793565103194 1 1
-0.0488738027377119 -0.0485375229032688 1 1
0.0713260053127383 0.0701136334276361 1 1
-0.00430097176596689 -0.00433154988454188 1 1
0.0176962361645653 0.0176553909257009 1 1
0.0946409343587368 0.0929104100070014 1 1
-0.0221494149892361 -0.0217799147402217 1 1
-0.00673641942787213 -0.00729466517444841 1 1
-0.0461689107166312 -0.0451758219569844 1 1
0.041205720924127 0.0404377083424204 1 1
-0.0010936476936435 -0.00134618556684785 1 1
0.000525986458770404 0.000428771125002624 1 1
0.0145790414340254 0.0147385945816001 1 1
-0.00614095842586067 -0.00594698043882893 1 1
0.0588660753876613 0.0579356082084581 1 1
0.0968302702665902 0.0955519082404979 1 1
0.0434504054712071 0.0427470381694077 1 1
0.0440604670013914 0.0435605560949533 1 1
0.0525842047619281 0.0511209581531062 1 1
-0.0133508240398412 -0.0122145274980637 1 1
0.101318200066128 0.0992313279983708 1 1
-0.153171165968017 -0.149816520206525 1 1
0.0245441805759459 0.0244893795984903 1 1
0.18484962093551 0.181124054178414 0 0
0.0759003508133606 0.0742591699720635 1 1
0.0070914526167623 0.00738578534239199 1 1
-0.00583362873877788 -0.00562996755213658 1 1
0.0476689779215813 0.046526642326579 1 1
0.136751368174137 0.134160904847996 1 1
0.0415248783931316 0.0406612237619054 1 1
0.00665911518826268 0.00689310461862298 1 1
-0.0250450544027 -0.0245607671959256 1 1
-0.0757085325493383 -0.074269166689327 1 1
0.126052753592864 0.123886495182448 1 1
-0.0484127722254212 -0.0478769543343863 1 1
0.0345661261545849 0.0339339134935768 1 1
0.14842163394498 0.144831207151724 0 0
-0.0528875008680716 -0.0517841718238678 1 1
0.114578440337616 0.112907229824655 1 1
0.0156176405671997 0.0156204670851778 1 1
-0.0690006472132737 -0.0675686017246209 1 1
-0.0679281871232 -0.0663329806511423 1 1
-0.122891136373033 -0.120868766573893 1 1
0.0360888853063383 0.0368138511649173 1 1
-0.108790611629803 -0.106004835103305 1 1
-0.155277286858538 -0.152211131154627 0 0
0.0363985282302797 0.0361688771940386 1 1
-0.110086856508789 -0.107834337318413 1 1
0.0394272602214901 0.0384366908297182 1 1
0.120278683426784 0.118002085987838 1 1
-0.0690938126136086 -0.0678410393204816 1 1
0.054081698239828 0.0531281170976642 1 1
0.0223985348318921 0.0220082085190325 1 1
0.0269758774685836 0.0264562830924786 1 1
-0.0394036388635227 -0.0386144591670226 1 1
0.0630501530969752 0.0619857207771551 1 1
-0.061596058739598 -0.0606998076394208 1 1
-0.0199173626328464 -0.0197272534613092 1 1
0.124638859119068 0.122575681949218 1 1
0.111047896211346 0.108731741144964 1 1
-0.0324935486378813 -0.0322063648624868 1 1
-0.0340394779779666 -0.0334007855527091 1 1
0.0151073094436458 0.0145894365169102 1 1
-0.0777911668968615 -0.0761137172845637 1 1
0.0285208198033114 0.0279044398524926 1 1
-0.026297222339468 -0.0256560974803153 1 1
0.023678355562241 0.0231865951925243 1 1
0.0353741101606884 0.0358963420680231 1 1
0.0466634485687686 0.0472855434475207 1 1
-0.0763762865900375 -0.0749725050756152 1 1
0.0208657082457597 0.0195728979380314 1 1
0.105251009278411 0.103686670038578 1 1
-0.15870773966987 -0.155366094407215 1 1
-0.0153351652840548 -0.0159930693159677 1 1
0.0171105504083714 0.0168224530818145 1 1
-0.0212830630147678 -0.0209901727723537 1 1
0.0138315336992391 0.0132268955812629 1 1
-0.0346038726829041 -0.0337461372258582 1 1
-0.119964030299425 -0.117581824717106 1 1
-0.0182879210284054 -0.017479956712878 1 1
-0.0443369849449322 -0.0441446161244362 1 1
0.0505516356496932 0.0497191289767281 1 1
0.141355176186907 0.138979204477123 0 0
-0.000553706409122759 -0.000269862004738876 1 1
-0.0557043645159727 -0.0550909913986875 1 1
0.089536971829151 0.0878229460893116 1 1
0.011196022572426 0.0108920796348382 1 1
-0.106684297091067 -0.105021497223107 1 1
0.0298540330222349 0.0295348576604893 1 1
0.155520452806977 0.152708517803718 0 0
-0.0237243660538671 -0.0229189010333189 1 1
-0.0432965495310131 -0.0423412523582594 1 1
-0.0536377371051375 -0.0526447168837861 1 1
-0.0148093950238385 -0.014429460195976 1 1
-0.0576026911413649 -0.0572826866617329 1 1
0.0066909410139298 0.00671957075645101 1 1
0.0546374311265131 0.0536172795689546 1 1
-0.0925045620976544 -0.0906524159971347 1 1
0.0463308942256986 0.0454566521856797 1 1
-0.158160346530833 -0.155149531249648 0 0
-0.0454462665113738 -0.0439902107553605 1 1
-0.0147899083625621 -0.0144911969939215 1 1
0.0192680400862765 0.0191947339376177 1 1
0.0618625008954353 0.0609261719341151 1 1
0.0151938316843685 0.0151432519726822 1 1
0.0446034724387103 0.0441222791456062 1 1
0.0158853658556444 0.0162903651568969 1 1
-0.074644091088339 -0.0732963309210891 1 1
0.0658137991330038 0.0648336413191392 1 1
0.00530560697696102 0.0052402755306639 1 1
0.0934855862993335 0.0916372430866129 1 1
0.0490147884126929 0.0481854550825544 1 1
0.0675833917779952 0.0664234394051967 1 1
0.0882118015504735 0.0863836874443919 1 1
-0.11351675077112 -0.111193251602836 1 1
-0.0679828627165176 -0.0662298835685447 1 1
0.0852257786580737 0.0832016363799797 1 1
0.0445746286117843 0.0436481086407933 1 1
0.00632526330283178 0.00650713517057675 1 1
0.0515765195687358 0.0504213634610403 1 1
-0.040979753302974 -0.0402606208231195 1 1
0.0571209015929773 0.056395166644542 1 1
0.0864927359450606 0.0846425937504405 1 1
0.0737667006869665 0.0718333884799422 1 1
-0.0199185673647432 -0.0196074587394959 1 1
-0.0985672902545281 -0.0969720317325513 1 1
-0.062060972068565 -0.0611774461699902 1 1
-0.0273553665064671 -0.0269163972272397 1 1
-0.0248194035785933 -0.024582866363976 1 1
0.0448943287732988 0.0443694304311351 1 1
-0.0448465206856947 -0.0440853758786478 1 1
0.178558550593422 0.175171607086148 0 0
-0.00353305366089043 -0.00323343914514467 1 1
-0.0889974477027059 -0.0873544857587956 1 1
-0.032607191414264 -0.0321573064858467 1 1
0.00372608204246592 0.00384646870967388 1 1
0.0898524706095176 0.0883390520436425 1 1
0.208906900253159 0.204962692902433 0 0
-0.0782052400342911 -0.0769722897834082 1 1
0.121856164397479 0.120704059824455 1 1
0.0417387127406694 0.0411832671705309 1 1
0.0344480918963498 0.0332187964546358 1 1
0.0212613193921249 0.0212923614954234 1 1
-0.118558275755331 -0.116418815323916 1 1
-0.123473739596434 -0.121390594063776 1 1
-0.00534976107450008 -0.00605688186862745 1 1
-0.116835571886354 -0.115563103774924 1 1
0.120760891844515 0.118425392323402 1 1
-0.0477839836925534 -0.0471528628425577 1 1
-0.112907300562237 -0.110916933675394 1 1
-0.0708936618358803 -0.0687397213263634 1 1
0.00523908108483597 0.00484281196236573 1 1
0.0903149956276605 0.088613303629509 1 1
-0.00996361407225345 -0.0106079197190044 1 1
0.0682699432613591 0.0671502984240026 1 1
-0.0190874005412701 -0.0187461640642177 1 1
-0.0258702864500422 -0.0252944340569237 1 1
0.0271180651392121 0.0277985159748234 1 1
-0.0463581808670298 -0.0456331031361098 1 1
0.0622381585152655 0.0615989780094377 1 1
0.0832831297942204 0.0817030331171721 1 1
0.00286612937192363 0.00183473094594767 1 1
-0.0478190369626483 -0.0471546265222961 1 1
-0.0857102966893596 -0.0840819270635782 1 1
0.0281588689736062 0.0263452125818697 1 1
-0.0259567520730792 -0.0255904196386991 1 1
-0.0679132219827997 -0.0666640815769062 1 1
-0.00570937864722662 -0.00589303364102214 1 1
-0.011731693401339 -0.011542484937339 1 1
0.0977009520317148 0.0960941611520106 1 1
0.039435916620458 0.0387265525632751 1 1
0.0578601949320385 0.0565416531168061 1 1
-0.120750909192804 -0.117707272343789 1 1
-0.0492811012628381 -0.0484886229735877 1 1
0.04989820651717 0.048772081435674 1 1
-0.0180568530236019 -0.0175040841638649 1 1
-0.0236132257579554 -0.0231564981681574 1 1
0.0266263271017765 0.0264128153763929 1 1
0.0645463345152219 0.0623194768892122 1 1
0.00858989027668695 0.00830178479499179 1 1
0.022085338345602 0.0217607225712378 1 1
0.0896268903437036 0.088186337415411 1 1
-0.0592131952992843 -0.0579494806058422 1 1
-0.0404670255930024 -0.0404494898739302 1 1
0.0770348201186984 0.0755387356322343 1 1
-0.00480838045245528 -0.00424608546400487 1 1
-0.159001524492137 -0.156522869537703 0 0
-0.0395640194826288 -0.0390854815547852 1 1
0.0822778825117992 0.0808014943759316 1 1
-0.0263336360221797 -0.0257642165095418 1 1
-0.0381541430738313 -0.0373671002371031 1 1
0.0644543798460554 0.0633332218544214 1 1
0.0161922559236809 0.0154306693054463 1 1
0.079686493091898 0.0781707647025608 1 1
0.0259508341201676 0.0253762699378436 1 1
0.0594923644351859 0.0590768371268393 1 1
5.55220720948428e-05 0.000231462487854366 1 1
-0.0983045827733046 -0.0964347736649254 1 1
-0.042883400730158 -0.0423811261826042 1 1
0.0409953429314508 0.0394381526668115 1 1
0.0895549117334507 0.0878291521907691 1 1
0.0198540005354534 0.0193032821771182 1 1
-0.0759310297686757 -0.0746094328593205 1 1
-0.104953230286064 -0.102856454641463 1 1
-0.0224388444091062 -0.0221942230046131 1 1
0.189088943923911 0.185473589655843 1 1
-0.079995609500724 -0.0786661710996688 1 1
0.118456105950673 0.116285127840246 1 1
0.178393704599308 0.175734541782719 0 0
0.00553545357125052 0.00503656474197561 1 1
-0.0846568452566271 -0.0832627883830708 1 1
-0.0360683634637684 -0.0361781167911458 1 1
0.00131404306535639 0.00127710507123959 1 1
0.0238533009660023 0.0235679710931195 1 1
-0.0450945824133913 -0.0440630018959827 1 1
-0.0154512513339405 -0.0149530379077949 1 1
-0.0411789480865521 -0.0402968706388252 1 1
-0.0459762157706127 -0.0457094518771181 1 1
0.0820882438897578 0.0803863608683133 1 1
-0.0873801033480154 -0.0858154425125117 1 1
-0.0845326898212808 -0.0831613037144247 1 1
-0.0528151531880764 -0.0506079838552099 1 1
-0.114398236400617 -0.112305363204009 1 1
-0.0626124636646719 -0.06067672392289 1 1
-0.0538716935421613 -0.0532543055235387 1 1
0.0918734040125052 0.0899501950106628 1 1
0.00200947600890382 0.00230062057730444 1 1
0.0142565850006649 0.0141707183744216 1 1
-0.0776909382563776 -0.0757407495498763 1 1
0.0509182792948988 0.0496283261708722 1 1
-0.151915221651993 -0.148893531653219 1 1
-0.0375288320948475 -0.0365757182274707 1 1
-0.136168105477225 -0.133340437225733 1 1
-0.0411803879549563 -0.0400532766726964 1 1
-0.0475685902940407 -0.0465802511821712 1 1
-0.0604138708381656 -0.0592924229523752 1 1
-0.0800259055648227 -0.0786711444273427 1 1
0.0383511490034807 0.0377226473422984 1 1
-0.0269229751103826 -0.0259954890837175 1 1
0.055409469822623 0.0548133312994443 1 1
0.0502488385222413 0.0484553978536696 1 1
-0.0736318618506241 -0.0732653523229427 1 1
0.0109639582597366 0.0104082540927765 1 1
0.0195410662314916 0.0185196186007903 1 1
-0.0366642749647192 -0.0358588050381596 1 1
0.0520217571835467 0.0509626605085906 1 1
-0.0376004155090618 -0.0366326341759768 1 1
-0.0010547546838678 -0.00126329279015931 1 1
0.0535028679166259 0.0522224488190977 1 1
-0.029810598465739 -0.0294889504840012 1 1
0.05677655288893 0.0558513073934783 1 1
0.0126891940285119 0.012470387983482 1 1
-0.0477847627507516 -0.0473627359812204 1 1
-0.0177445662449849 -0.0174832957944079 1 1
0.0610133928571557 0.0597357287481907 1 1
-0.122210739044061 -0.11964109636131 1 1
0.0434859868240937 0.0427405037475152 1 1
0.0782299958022297 0.0768097033625653 1 1
-0.0322524977026053 -0.0323868111305348 1 1
0.0400018275074502 0.0390971751113989 1 1
0.032054912849133 0.0313956681127624 1 1
0.0572788326387 0.0562164310015761 1 1
-0.0214863961537423 -0.0212584132791325 1 1
0.0376583690792475 0.0367470923615002 1 1
0.121678817185373 0.121138044594095 1 1
-0.0636119471444179 -0.0620327840346392 1 1
-0.00597551842170491 -0.00578036860844878 1 1
-0.0958633643347437 -0.0939037210821046 1 1
-0.0258125683032688 -0.0242908544497289 1 1
-0.0260376746954682 -0.0252767054567647 1 1
0.128865022407339 0.126845579752433 1 1
0.0821699869997134 0.0804267245245497 1 1
-0.0493907043387986 -0.0482535134241681 1 1
0.00129308086470191 0.000799640007916986 1 1
0.0228074268490412 0.0212320418247383 1 1
-0.0892837803267218 -0.0880434944946843 1 1
-0.0571782454378527 -0.056841413219507 1 1
-0.147101553645537 -0.144156998952667 0 0
-0.107242299769966 -0.10482928645646 1 1
-0.034216204427416 -0.0333966873230737 1 1
-0.0347628281313544 -0.0343342312463132 1 1
-0.0849970273448176 -0.0835118373166643 1 1
0.0495145713363592 0.0487702361951678 1 1
0.091604557614513 0.0908100890630488 1 1
-0.0603796383490962 -0.0594328399498719 1 1
0.11813649567825 0.116218190306185 1 1
0.0161392633153644 0.0156072759527027 1 1
0.162082251681746 0.158633560551793 0 0
-0.0209032651306659 -0.0209354942451586 1 1
-0.0173789657713954 -0.0168804724677588 1 1
-0.107707341189234 -0.105815230146352 1 1
-0.0335941218884765 -0.0331377679080351 1 1
-0.0879943895712596 -0.0869230108413587 1 1
0.0425751932051835 0.041809522469238 1 1
-0.0313919839250871 -0.0309794937833378 1 1
-0.132966644954082 -0.130250151635696 1 1
0.0306307245346301 0.0301600336908157 1 1
0.0425481193584401 0.0417852438085175 1 1
-0.00785858542671933 -0.00747639424853712 1 1
-0.00340135555666687 -0.0038639967779125 1 1
0.0896881209822309 0.0882465327333955 1 1
-0.0574503863213142 -0.0559850643227552 1 1
-0.224969089459598 -0.220499137857955 0 0
-0.00876619894598591 -0.008592068023465 1 1
0.193514818850472 0.189622306927993 0 0
0.0759098932090235 0.0746596636066125 1 1
-0.0759855016502921 -0.0748199343482979 1 1
-0.0331885894439446 -0.0324127207106108 1 1
-0.100108025065524 -0.0983699050301763 1 1
-0.00158821530532185 -0.00224643134311259 1 1
0.0761149718872111 0.0749993316980784 1 1
0.0710889789381583 0.0696046781711798 1 1
-0.0239835987844877 -0.0232802805663653 1 1
-0.0789739530031716 -0.077496097271741 1 1
0.0945108664363811 0.0926194788762635 1 1
0.0166856588495289 0.0163838210512897 1 1
0.0174375578495011 0.0170755816119489 1 1
0.00528164384244366 0.00485354592813655 1 1
0.0292327971598717 0.0289196537820084 1 1
-0.0166973510848292 -0.0163892002335464 1 1
-0.154495465240528 -0.151821116273777 1 1
0.0382848404303958 0.0374910781808136 1 1
0.00742837069548904 0.00724968804928394 1 1
0.0718272130243084 0.0688991886128416 1 1
0.0468851241798997 0.0462644273277322 1 1
0.0513209500277714 0.0510430802273843 1 1
0.122321250649428 0.120154836728272 1 1
-0.0877634726833429 -0.0860301795752396 1 1
0.11754316521223 0.114876266433412 1 1
-0.191404456659371 -0.187889216558067 0 0
-0.027597748908119 -0.0272732118777132 1 1
-0.00231828924138403 -0.00239444489458407 1 1
0.0212244808940507 0.0208713286127724 1 1
0.0185091610130745 0.0177874348535047 1 1
-0.0302655148397676 -0.0297872405551858 1 1
-0.0936606223131109 -0.091848320118874 1 1
-0.0418746564604351 -0.04113106771917 1 1
0.0580369935268361 0.0575246036029826 1 1
-0.0945459960669966 -0.0932936012741828 1 1
0.0100005758545145 0.00993970736142688 1 1
-0.00148507212051242 -0.00229103080982927 1 1
-0.0402782911238508 -0.0395860500653808 1 1
0.0997024367299944 0.0981449765905563 1 1
0.0912141680468811 0.0896297814733756 1 1
-0.0888625499430257 -0.0875524779348762 1 1
0.0542122744867086 0.0537609504152788 1 1
-0.0701383500821254 -0.0683350220183127 1 1
0.0298186592992048 0.0293303406198911 1 1
0.0958713765130352 0.0943132354515442 1 1
-0.115156203853445 -0.112803095818027 1 1
-0.0122329045450088 -0.0117576226350276 1 1
0.0371756596791694 0.036585405979332 1 1
-0.0546575866824807 -0.0536810402645701 1 1
0.00596971427902571 0.00593431265890844 1 1
0.0605364695511136 0.0593572990334511 1 1
0.0199518491342178 0.0195907564145676 1 1
0.0748405287586293 0.0731230879940287 1 1
0.0700877513088265 0.0689654048296874 1 1
-0.12013587293498 -0.117995834459105 1 1
0.0524303661860351 0.0511643801184087 1 1
0.165765725112529 0.162905583971666 0 0
0.106532131573862 0.104742782573613 1 1
-0.166652279394478 -0.163355634608736 0 0
-0.0792605769837596 -0.0783694690283315 1 1
-0.0663279284901192 -0.0648147714634216 1 1
-0.0254184928090116 -0.0248666366952164 1 1
0.0731044797557881 0.0715213808726216 1 1
0.0660366032520222 0.0647884848817711 1 1
-0.0788429830240206 -0.0773001792919377 1 1
-0.0778716358496666 -0.0758194959859507 1 1
0.0881849529036794 0.0863804661899941 1 1
0.134821688736232 0.13263513355006 1 1
0.0401196368932418 0.0392885696489295 1 1
-0.0407272395974133 -0.0404452859961979 1 1
-0.113703107066563 -0.111368378110833 1 1
-0.199373217146363 -0.196343509490051 0 0
0.107587393903058 0.105562753978603 1 1
0.0976039703697201 0.0957260251029724 1 1
0.101390344264335 0.100482559738443 1 1
-0.126729468758655 -0.124064347834267 1 1
0.0154028708006281 0.0154430510729135 1 1
-0.167655598337159 -0.164272350544854 0 0
-0.145153322113876 -0.143357621418728 1 1
-0.0758861180408963 -0.0744022388094463 1 1
0.0197048887825982 0.0190341161750811 1 1
0.0897202667241374 0.0881836383444336 1 1
-0.0681892256532269 -0.0668505806986737 1 1
-0.0713072630859794 -0.0694881803378801 1 1
0.141398114275955 0.137741000120109 1 1
0.039304540210124 0.0385296806955857 1 1
0.0932455723236796 0.0912886790607359 1 1
-0.0441723647246043 -0.04335424201913 1 1
-0.156468307953783 -0.153867183300948 1 1
0.102806638764027 0.101480568962741 1 1
0.147064401308733 0.144517115180844 0 0
0.0625033023139157 0.0614275122669484 1 1
-0.0958900010451194 -0.0941150978194685 1 1
-0.017300120767125 -0.0170850497061394 1 1
0.0272765152294516 0.0267854299896893 1 1
0.0373490702785305 0.0359227226713592 1 1
0.115191352486402 0.113078572816004 1 1
0.0580613198156154 0.0570112601394074 1 1
-0.0649559919273932 -0.0631924211282112 1 1
0.027399457743928 0.0269301388602203 1 1
-0.0570127840111906 -0.0563093501298317 1 1
0.00413649769350054 0.00444218410067589 1 1
0.0662374141587468 0.0651194381714034 1 1
0.00134768266543809 0.00154762892183265 1 1
0.0489014261155976 0.0479761319701157 1 1
0.0693502188935187 0.0686300774276225 1 1
0.0637526722613801 0.0627142146261227 1 1
-0.117005320963723 -0.114667308436711 1 1
0.0383239893607996 0.0367884438785477 1 1
0.100287806342132 0.0988383595719613 1 1
0.120905905209653 0.118611039783983 1 1
0.047549668180734 0.04665783979028 1 1
0.140095182349451 0.137083056277614 1 1
-0.033990505761512 -0.0331116289410912 1 1
0.054769690104447 0.0539004838409482 1 1
0.0952055140696592 0.0936221020996642 1 1
-0.0453508106294728 -0.044829275917337 1 1
-0.0832032262583441 -0.0815294430045471 1 1
0.0356263211990092 0.0349347448634054 1 1
-0.0280248686693124 -0.0283719295982159 1 1
-0.0225393532446369 -0.022172323921767 1 1
0.0756859145198937 0.0743949368697657 1 1
0.0546451235835741 0.0534869179393835 1 1
0.0953512124420595 0.0936065141487235 1 1
0.0509893879459379 0.0496815977721055 1 1
-0.00753711356364647 -0.00760341881108854 1 1
-0.0613471204142143 -0.0593401053064809 1 1
0.124108059194394 0.121945701091028 1 1
-0.0237687631117107 -0.0226802071992426 1 1
-0.0340973521368736 -0.0336829126254283 1 1
0.0767950080529995 0.0751164646646567 1 1
-0.0704894249724308 -0.0692225551537781 1 1
0.156986308849189 0.153745874444336 0 0
0.0689984181083073 0.0678236251243514 1 1
0.086292384904036 0.0851250056189435 1 1
0.0633377163619897 0.0629523242145869 1 1
-0.0480463158387281 -0.0472925516172624 1 1
0.0504149657261921 0.0496693701846473 1 1
-0.106405978982571 -0.104909251151796 1 1
-0.0724599436982666 -0.0714294066905169 1 1
-0.148880479051022 -0.146048389403914 0 0
0.011267460769934 0.0111982131607635 1 1
-0.0550195674975235 -0.0540168222038821 1 1
0.079326183990089 0.0779339455450422 1 1
-0.0240981914349955 -0.0236943916282511 1 1
0.0441675593793602 0.0428923522597235 1 1
-0.0679786347755768 -0.0668120914542676 1 1
0.0202420572539643 0.0190976371810363 1 1
-0.158584490575556 -0.155676319328284 0 0
-0.0314097497218894 -0.0305210344642121 1 1
-0.0394965222883215 -0.0389843481530331 1 1
0.0198194642870563 0.0195399975904533 1 1
-0.00142131229744979 -0.00144672446440706 1 1
-0.0246194376773231 -0.0236922659714761 1 1
-0.00830649231604642 -0.0081761119946623 1 1
-0.0107258648126848 -0.0104574171704168 1 1
0.020445439838828 0.02014844873361 1 1
-0.130323725138474 -0.127517446230657 1 1
0.0203025620267695 0.0201249806351749 1 1
0.0601149157019511 0.0593501555073966 1 1
-0.054279830532272 -0.0530974340837685 1 1
0.023473072236564 0.023206377369311 1 1
0.0257040480501689 0.0261487622066189 1 1
0.0265377697189648 0.0258617766439419 1 1
-0.0185607293986432 -0.0182921125086489 1 1
0.0545188706078242 0.0534843873569688 1 1
-0.122884699269063 -0.120139293690493 1 1
0.0103109544923631 0.00991362153558989 1 1
0.0518200551421553 0.0511900283592133 1 1
0.0284257018777438 0.0277128298019801 1 1
-0.0961961065737248 -0.0948039273296123 1 1
0.011424746001821 0.0112522098772322 1 1
0.026063280619736 0.0249129239096041 1 1
-0.0183762445585691 -0.0183264096216777 1 1
-0.0908582868370055 -0.0896439004409281 1 1
0.112407257068717 0.110611217705785 1 1
0.0191928249408606 0.0191901573887269 1 1
-0.0579551967754642 -0.0568248969772201 1 1
0.108433270235276 0.106171316643006 1 1
0.0432083603982097 0.0424797349969819 1 1
0.0390980045600383 0.0379697871002173 1 1
-0.0446630670642036 -0.0438362412588365 1 1
-0.0733726369370312 -0.0724596667763656 1 1
0.068809732841808 0.0679979965117359 1 1
-0.0755120498800839 -0.0736469425775712 1 1
0.081573317718658 0.0797313352288303 1 1
0.116207443862232 0.114155179374697 1 1
-0.116218748304833 -0.113926852289109 1 1
-0.0238299105080514 -0.0236633220460329 1 1
-0.064935574954869 -0.0636988030687847 1 1
-0.0391604666865418 -0.0383266976441501 1 1
-0.0555592561100186 -0.054704451836714 1 1
-0.01415580949591 -0.0134587262924956 1 1
-0.0202379372119347 -0.0198154785613167 1 1
0.0438998219201515 0.0434795277209843 1 1
0.118524230437645 0.115692959282766 1 1
-0.0520095385351594 -0.0509372720352866 1 1
0.00736311919814552 0.0071320958752261 1 1
-0.102437418120787 -0.100343981544722 1 1
0.0593460642044998 0.0586896647375061 1 1
-0.171454206368851 -0.168275140747426 0 0
-0.0972490911263475 -0.0954215573340894 1 1
-0.0284691965447516 -0.0272496338627664 1 1
0.00498848552320341 0.00530886051811908 1 1
-0.0762926234025307 -0.0748483696892614 1 1
0.0281786821584461 0.0272097678289217 1 1
0.0216295583680137 0.0210516073926401 1 1
-0.0525868072270015 -0.051441415910341 1 1
0.0290754139858472 0.0280233036158553 1 1
0.109060244273355 0.10667836892433 1 1
-0.109638853916441 -0.107643711661466 1 1
0.021097976357819 0.0208958298239466 1 1
0.00214900628466779 0.00201242730170955 1 1
0.083855489154478 0.0824173765717384 1 1
-0.00426824920907134 -0.00445945603430317 1 1
0.0305830065461398 0.0301135826289578 1 1
-0.188296248958501 -0.184788896098914 0 0
0.0284527510506066 0.0278604762604221 1 1
0.0337473984142662 0.0322293368528362 1 1
-0.0909110131219804 -0.0894666615713543 1 1
0.0669880066276554 0.0669185450542961 1 1
-0.0334314262307869 -0.0326267655998703 1 1
0.0635036569991672 0.0619146665859206 1 1
-0.0298947916775629 -0.0294083770390218 1 1
0.0278840341233483 0.0263387928254989 1 1
0.0251995847088987 0.0245738548629937 1 1
0.12528855191275 0.12320516947205 1 1
-0.0879901869781884 -0.0851013076644406 1 1
0.0418927665465255 0.04139322558519 1 1
-0.0348106614482392 -0.0343456559518488 1 1
0.0318058702228521 0.0311627390786502 1 1
0.179229536451333 0.175868063157256 0 0
-0.0155280062398744 -0.01515013408623 1 1
-0.0990148763213722 -0.0969592194676645 1 1
-0.0471217684007217 -0.0462028726719728 1 1
-0.0196908259707569 -0.0194373284404859 1 1
0.142297713863665 0.139431984188087 0 0
0.0158141229874176 0.0155606144617554 1 1
-0.0449910997885349 -0.0441487739511627 1 1
0.084109005913294 0.0835467565505378 1 1
0.0461265896008126 0.045359435447915 1 1
-0.102067848999462 -0.100038769369959 1 1
-0.0611693288066464 -0.0599770640731317 1 1
0.0269174399030822 0.0267166707101842 1 1
0.0158771691570595 0.0161892265638088 1 1
0.0873589650823902 0.0854911504503986 1 1
-0.0526369052173461 -0.0517616141697299 1 1
0.0127468738368115 0.0132326786053316 1 1
0.0285486070737364 0.0290474156512043 1 1
-0.052409917 -0.0514582569220113 1 1
0.00155784044594841 0.0017482831755027 1 1
0.0826590711078521 0.08231788365335 1 1
0.075634696809148 0.0738789801079598 1 1
-0.0234945534126353 -0.0235571031274446 1 1
0.0879777153146591 0.0861672735611051 1 1
-0.0873086204890797 -0.0852572649050474 1 1
-0.0941142968688351 -0.0915794904343316 1 1
0.0541988776838263 0.0532272574391756 1 1
0.010158394718858 0.0100969448665512 1 1
0.0219214967650268 0.0214999815697764 1 1
0.0739551827306279 0.0724590363045117 1 1
0.0632542804771226 0.0619271098754641 1 1
-0.0289030266756579 -0.0286703709496495 1 1
0.0285073967316432 0.0280847050490341 1 1
0.0420343389934032 0.0416412154241805 1 1
-0.0691613402048009 -0.0679402152359091 1 1
-0.0658987656085827 -0.0648847021472759 1 1
-0.0220250569878395 -0.0204563057656439 1 1
0.0738103662887855 0.0726268890048937 1 1
-0.00173470592847205 -0.0017509483523831 1 1
-0.0434906130905613 -0.0430170110411929 1 1
-0.0948664262850172 -0.0930071090436737 1 1
-0.0110749940215739 -0.0111492009283346 1 1
0.149959489440572 0.146889799944814 0 0
0.0292970728649237 0.0284738480728646 1 1
-0.0595757118001318 -0.0575849818253158 1 1
0.0304960697061986 0.0297081092157639 1 1
-0.0203811944614116 -0.0206026616067044 1 1
0.107231638758795 0.105292670558264 1 1
-0.0511345166120898 -0.0504193765057648 1 1
-0.0300860540196305 -0.0292408607952266 1 1
0.017074801774363 0.0166784494828215 1 1
0.00330138222278501 0.00297446481237863 1 1
-0.029431561083614 -0.0290133003134278 1 1
-0.0486422619977908 -0.0474643324424086 1 1
0.134384076315464 0.131632711498407 1 1
0.0425613031963851 0.0412235659300118 1 1
0.0167181014823067 0.0166221139812282 1 1
0.0472710496816801 0.0462517131881606 1 1
0.00599561494801162 0.00582646965462799 1 1
0.118732530787255 0.116770564492664 1 1
-0.00131380718727633 -0.0014546672691116 1 1
-0.0101903263401756 -0.00976711044436887 1 1
0.0330849523935682 0.0314312746190883 1 1
-0.0669859067232468 -0.065641179632912 1 1
0.0576237953875299 0.0572886452190793 1 1
-0.0369561600377873 -0.0351396504938293 1 1
0.0853990803032358 0.0842023615878502 1 1
0.0649509247025079 0.0639026031186195 1 1
-0.0532810730248067 -0.0527967924144671 1 1
0.0123365101190128 0.012219867187589 1 1
0.127698424473583 0.125089904348399 1 1
0.042916991617261 0.0418342461936076 1 1
0.046507501010314 0.0457111953698391 1 1
-0.0681826320558315 -0.0668900094935567 1 1
-0.0892269268540017 -0.0874276167382424 1 1
0.0466429651444518 0.0451897816349154 1 1
-0.041847234429626 -0.0407792249233441 1 1
0.0940368679912913 0.0926868217019052 1 1
-0.0484997519746632 -0.0476412907527303 1 1
0.165282442525212 0.162399948013462 0 0
0.00349498584203039 0.00325742606818833 1 1
-0.0501222810085209 -0.0491657459574844 1 1
-0.131923617324329 -0.12947095662639 1 1
0.0293054571156158 0.0285565635836837 1 1
-0.0311232497169571 -0.0305305559258047 1 1
-0.0345009068155497 -0.034055005006809 1 1
0.0699796150633347 0.0692739104890007 1 1
0.133467033640096 0.130919669242722 1 1
-0.18185311068583 -0.17808335042804 0 0
-0.0533305706728402 -0.0520523797935837 1 1
-0.148807308543527 -0.145606618886737 0 0
0.0124045892137735 0.0119418586496682 1 1
-0.150073440288525 -0.14747446860508 1 0
-0.0738330392716419 -0.0722379462350707 1 1
0.109892745879506 0.107706492880006 1 1
-0.0496206250073583 -0.049359128630042 1 1
0.0810186419562779 0.0798467126543416 1 1
0.0120841732451662 0.0116442369100781 1 1
0.0392029795725644 0.0386093829104256 1 1
-0.0111229214999745 -0.00990307856370366 1 1
0.161072114821629 0.157792887954013 0 0
0.0187381775451616 0.0184399788316467 1 1
-0.0490307471097802 -0.0481664636419748 1 1
-0.0589341158085788 -0.0584227776907569 1 1
-0.0519682392354548 -0.0512566652643703 1 1
0.04741854579233 0.0466335550402309 1 1
0.089333870172368 0.0877327134598871 1 1
0.0503001679476529 0.0495578200883786 1 1
-0.0354730993686089 -0.0342535899134291 1 1
0.0574185472237442 0.0561456505389131 1 1
-0.0494071699985339 -0.0482909485710027 1 1
-0.0235450832218602 -0.0231865349456979 1 1
-0.0219591102215445 -0.021710607316829 1 1
0.124598253915022 0.122297420838343 1 1
0.00697609767528177 0.00701287621810761 1 1
-0.042321099903477 -0.0414592063079689 1 1
0.0531437347526858 0.0522369160825238 1 1
0.00906499144378429 0.00967684046253424 1 1
0.0408054856389927 0.040040541412632 1 1
0.104470680424524 0.101976867670216 1 1
-0.0806745770484233 -0.0793897100330863 1 1
0.00476935894021027 0.00466355346284158 1 1
0.0482637137728862 0.0475730357060481 1 1
0.078563735588478 0.0778545670006241 1 1
0.0657023455538824 0.0645313849054915 1 1
0.0205502094704427 0.0197863129014053 1 1
-0.000388389492642848 -0.00042898995022065 1 1
0.0307804403810013 0.0300335421380291 1 1
0.0118415229518449 0.0116002957319141 1 1
0.111817809583798 0.109877830808452 1 1
-0.103149817867117 -0.101419568230699 1 1
0.0342541441384506 0.0336771390381042 1 1
-0.131778314075563 -0.129376444128859 1 1
0.100494382415515 0.0984248365303732 1 1
0.0567839306024933 0.0554806481494806 1 1
-0.0310873269929995 -0.0304398369381292 1 1
0.0222276229355139 0.021683588630488 1 1
0.041415922487048 0.0407692808481764 1 1
-0.163190212642162 -0.159975784405822 0 0
0.0844328941798615 0.0827450305408521 1 1
-0.0314068242097927 -0.030669474706567 1 1
0.070174096812439 0.0691913558695621 1 1
-0.108799000007716 -0.106639426500644 1 1
0.0346269332886253 0.0341652980931078 1 1
-0.0304646551861185 -0.0295523447761918 1 1
0.0135395847004623 0.013196552858409 1 1
-0.0048502823250328 -0.00479115159445011 1 1
-0.038070776351105 -0.0374400382100822 1 1
-0.00541675396623303 -0.00576095952027262 1 1
0.00580787592267572 0.00668226893244175 1 1
0.1063013061942 0.10391883560925 1 1
0.0445053893682392 0.043658693165806 1 1
-0.0180096049153962 -0.0177798004704711 1 1
0.000832422599977295 0.00100145094049577 1 1
0.0520418142068382 0.0510520804182749 1 1
0.056651861069255 0.0556993862321831 1 1
-0.0587786184894605 -0.0585378507118949 1 1
0.0786624435854605 0.0771099949835539 1 1
0.0370689348370149 0.0364141408935387 1 1
0.129483830271551 0.126721137972023 1 1
-0.0205229495607987 -0.0201505928200658 1 1
0.0116749042050614 0.0112552652322911 1 1
-0.0344242396764391 -0.0340561424844623 1 1
0.0243905801908034 0.0237379988347819 1 1
-0.0916622326432451 -0.0898894281188416 1 1
0.14241114203603 0.139047399294716 1 1
-0.00661093743582953 -0.00645304549918862 1 1
-0.103149214024756 -0.101153484228313 1 1
-0.0209676291077073 -0.0209311522647909 1 1
-0.0562024422636341 -0.0550834888394321 1 1
-0.0536260564530448 -0.0527661448992616 1 1
0.0462888564558546 0.0457770776469112 1 1
0.0699762802710018 0.0675693838598211 1 1
-0.0353329064576039 -0.0344515157010727 1 1
0.032431830069773 0.0321966984546906 1 1
-0.0659145281332035 -0.0648655605554796 1 1
0.0930142659624364 0.0912593234876254 1 1
-0.0182437278718604 -0.0179221724928878 1 1
0.038572196752513 0.0383988383589964 1 1
-0.0244829056353793 -0.0240376302233245 1 1
-0.0769366750266473 -0.0761184420205274 1 1
0.114382003583535 0.112168288907411 1 1
-0.066723956722721 -0.0653574721633552 1 1
-0.0691833990044376 -0.0681775936250895 1 1
0.0800861458954313 0.0788734600380178 1 1
0.0222777244820913 0.0217498547358727 1 1
0.0486851083433065 0.0474238662629609 1 1
0.0301385051776123 0.0299097355855335 1 1
-0.0349284550044773 -0.0340916617818579 1 1
0.0341756100434756 0.0341707605977932 1 1
0.0528158705884193 0.0519435395665973 1 1
-0.0322525419946472 -0.0317746664011701 1 1
0.0254786925447626 0.0258972205022308 1 1
0.0687729169965613 0.0673380765581896 1 1
-0.152005874035676 -0.149127637502877 0 0
0.00166701778590009 0.00228422414423973 1 1
-0.107116961279217 -0.104553639614917 1 1
0.0391774967832372 0.0383531351494761 1 1
-0.00284075769204297 -0.00379414095577887 1 1
-0.0271955235290078 -0.0271991201192086 1 1
0.0695465987925945 0.068607146115199 1 1
-0.131287838938596 -0.12895933065994 1 1
0.0234367860185247 0.022936502295629 1 1
-0.0233380947997332 -0.0231488667933127 1 1
0.0123238950775366 0.0109982996249433 1 1
0.00174601226849379 0.0017453693645062 1 1
0.0457068049102195 0.0444800530345887 1 1
0.081138279345205 0.0803747017137483 1 1
0.100348005244128 0.0988232863494301 1 1
0.00832688869636 0.00777201851756206 1 1
-0.0969765455300127 -0.0947047019053632 1 1
-0.0588637152880154 -0.0579404169341607 1 1
-0.105702499119221 -0.10339945270341 1 1
0.0473425726997793 0.0459710113027416 1 1
-0.0753811410348709 -0.0736976667439415 1 1
0.0146039366526891 0.0143103433542522 1 1
-0.000673026135192457 -0.000171388303375908 1 1
0.00967110465049135 0.00972222368011606 1 1
-0.0133880031167502 -0.0129468416826685 1 1
-0.0154170113476776 -0.0149198023918845 1 1
-0.0471995854842186 -0.0462247774112587 1 1
-0.0105585014077287 -0.0103157225860175 1 1
-0.0665338643303439 -0.0650414694319127 1 1
0.0189657513044375 0.0185497374609372 1 1
-0.180820261473701 -0.17759069680375 0 0
-0.0603240976184326 -0.0585434901865162 1 1
-0.0528104768373509 -0.051860837386067 1 1
0.0692689213265218 0.0680944213727718 1 1
-0.113125630215379 -0.110951091334185 1 1
0.0140223587086006 0.013654965318661 1 1
0.0834216591983194 0.082050398346795 1 1
0.0254517817877958 0.0245828458790548 1 1
0.0815006632341281 0.0801200071151386 1 1
-0.0131587250767752 -0.0125716117222395 1 1
-0.0734063508283532 -0.0720570713694801 1 1
0.126561047373506 0.124043616355501 1 1
0.00990904523328695 0.0100043878625142 1 1
0.00115817440304964 0.00123126515621731 1 1
-0.127212680596902 -0.1248560731275 1 1
-0.060059713478352 -0.05866068437377 1 1
0.0720389411711652 0.07114828856082 1 1
0.0175647856488501 0.0174287980793683 1 1
0.00128063286933165 0.000657783397339691 1 1
0.0129872294721459 0.0128947905338551 1 1
0.0873020646851785 0.0860141632109037 1 1
-0.0360214709326779 -0.035515463338351 1 1
0.0696050190593895 0.0685016706441756 1 1
-0.0701955395094006 -0.0691666210923259 1 1
-0.00857635179487412 -0.00784591108561973 1 1
-0.0584648146027029 -0.0574567135352226 1 1
0.0913341449622666 0.089753096358327 1 1
0.0821227158739237 0.0799559860307468 1 1
-0.00841261497710538 -0.0083659943997734 1 1
-0.0147111565171561 -0.0144131040538687 1 1
-0.020549965532903 -0.0202383381292445 1 1
0.086081714626006 0.0851752901956142 1 1
0.0170280010457327 0.0167555145504742 1 1
0.00012965050827584 0.00021281469140676 1 1
-0.0033111971288674 -0.00200271073810105 1 1
0.0074274428965317 0.00596946685030343 1 1
0.0522259312107612 0.0517371879200088 1 1
-0.0280281515512059 -0.0277193177577659 1 1
0.0488953387696127 0.047956541953565 1 1
-0.103219584679776 -0.101402377135529 1 1
-0.0564142337040468 -0.0550957435426799 1 1
-0.0719658826767748 -0.0709497987438611 1 1
0.0314336961536865 0.030765589315659 1 1
-0.0423630259696185 -0.0424600186365865 1 1
0.0470522355035071 0.0466343426812751 1 1
-0.100603366466429 -0.0984176051614605 1 1
-0.0151789444417626 -0.0155552016445026 1 1
-0.0337119516909255 -0.0328972349866966 1 1
0.0576705046705547 0.0563807604241973 1 1
-0.0675597437123535 -0.0666028418276638 1 1
-0.0812058799291649 -0.0796240792216758 1 1
-0.0864248955679937 -0.0839113425891685 1 1
0.00337096306685458 0.003483068889372 1 1
0.0679854686043984 0.0672463374067391 1 1
0.0762137890215368 0.0749450105289632 1 1
-0.110697573731424 -0.108033439050191 1 1
0.123027164953824 0.120103840326189 1 1
0.0341058988016147 0.0335891276796987 1 1
-0.024034136114329 -0.0234958395062034 1 1
-0.0487430582879626 -0.0481942263387742 1 1
-0.0363582545749332 -0.0354264596224567 1 1
-0.000470137038097741 -0.000507427473512724 1 1
0.00219132090255204 0.00214418783029175 1 1
0.0315768691767332 0.030999028320641 1 1
0.0100503526147219 0.00947723714913427 1 1
-0.0436185594334387 -0.0436429638450002 1 1
0.102591955307818 0.100842233827802 1 1
-0.0885350662081421 -0.0863854404464921 1 1
0.0554961476875111 0.0544283639966893 1 1
-0.00812436357281407 -0.00835101181390907 1 1
0.0851115441454293 0.0834347189303748 1 1
0.108078994936236 0.105923436671878 1 1
-0.0521356579786902 -0.0511064580165524 1 1
-0.00691652879182338 -0.00682444689017478 1 1
0.0627026325068828 0.0618597347017327 1 1
-0.00586428351102324 -0.00605966699119023 1 1
-0.0877847033697147 -0.0860879668972502 1 1
0.00756509851959664 0.00770531782149739 1 1
-0.00562354641450374 -0.00575053309976913 1 1
0.117942010148089 0.115935392198157 1 1
-0.0880600706822562 -0.0867584388143202 1 1
-0.0155991971171177 -0.0149635932856821 1 1
0.026616775139714 0.0266389643749518 1 1
-0.107277138601476 -0.105307261555333 1 1
0.0593296380437361 0.0570760254656201 1 1
-0.00189553308615837 -0.00204659621333643 1 1
0.109279831673206 0.107696938892899 1 1
-0.0447286908816834 -0.0438819191997526 1 1
-0.00313747103231193 -0.00311133600213877 1 1
-0.0838784757446296 -0.0820654608731505 1 1
-0.0479290958757099 -0.0468550135260628 1 1
-0.0495602599728553 -0.0489320365738949 1 1
-0.0407487731873006 -0.0402422679842046 1 1
0.115441358060259 0.113560435057424 1 1
0.00180759671691483 0.00164029046530247 1 1
0.014367803682699 0.0140477025993591 1 1
0.0360172188430323 0.0341639381242561 1 1
-0.0892035925323871 -0.0877535820996466 1 1
0.0660162995619288 0.0649401521677837 1 1
-0.0175052646921921 -0.0169894106554302 1 1
-0.0873742181447521 -0.0858043353672471 1 1
0.0890761009801025 0.0874503089927555 1 1
-0.0292956487345799 -0.0291887525338746 1 1
-0.0103941356042612 -0.0100685847666141 1 1
-0.0249380600813428 -0.0247243226635192 1 1
0.099939704604314 0.0978991135579766 1 1
0.0562126728449421 0.0554376889440998 1 1
-0.0178302123435006 -0.0173782851209671 1 1
-0.145409337361287 -0.14289351954758 0 0
0.0517828025452962 0.0509963912783983 1 1
0.00624032345135861 0.00560189314022991 1 1
-0.0715347538612731 -0.0695782358805705 1 1
-0.0510073534136491 -0.0503615411117554 1 1
0.0365204814142563 0.0357339154149748 1 1
0.0479327341802728 0.0472675296186511 1 1
-0.0697302485542414 -0.0685464435367149 1 1
0.00931193815303481 0.00922126298729631 1 1
-0.0669038733209892 -0.0657186929486319 1 1
-0.00038025299757799 -0.000586295182152578 1 1
-0.0989671508672502 -0.0968069396887841 1 1
0.0113371461593791 0.0113875055246552 1 1
-0.0233038525257386 -0.0223450452543065 1 1
0.0981281974971393 0.0973203997736028 1 1
-0.00284499013200301 -0.00301725552224041 1 1
0.0340021814742467 0.0334443314428073 1 1
0.0779458145678203 0.0764906249335511 1 1
-0.122939229342084 -0.120900553417367 1 1
0.0148712036852883 0.0148873085661332 1 1
-0.010665639807724 -0.0105320133091811 1 1
0.0209395857414228 0.0203674533530358 1 1
0.167432903050335 0.163138897725744 1 1
0.0759233797570295 0.0752786280196281 1 1
0.130333461025066 0.127973962951933 1 1
-0.0663027873297971 -0.064886179022087 1 1
0.028316844282204 0.0278959181117641 1 1
-0.082813951967828 -0.0818769166076465 1 1
0.0300986982699208 0.0307903058701851 1 1
-0.124542678237153 -0.120876402015985 1 1
0.0162922574011522 0.0157610023484542 1 1
0.194386176114944 0.190562776741534 0 0
0.0237720138701583 0.0239835608419048 1 1
0.0356036203597275 0.0351960239962672 1 1
-0.0456083353187887 -0.0449373725683869 1 1
0.102466655322624 0.101046883929526 1 1
-0.00269770679897588 -0.00275440814672249 1 1
-0.0324834801139751 -0.0315433057465812 1 1
-0.0928790809404821 -0.0912028675036792 1 1
-0.00135447905893779 -0.00142110875943775 1 1
0.0209573460543425 0.0211529878133377 1 1
-0.166877406135717 -0.163348998979154 0 0
0.0184107478743323 0.0180602619118066 1 1
0.0663123947159757 0.0650276930286696 1 1
0.0364757591353507 0.0364678255010984 1 1
-0.0563405702120176 -0.0553235085612103 1 1
-0.00916976342130287 -0.00963301040788202 1 1
0.0747043076963024 0.0737285067999194 1 1
-0.0457275135603055 -0.0457649545395356 1 1
0.0354445638954077 0.0333888856967008 1 1
0.0624353571913335 0.0621684667146203 1 1
0.0381308932692865 0.0363984445883793 1 1
-0.0699910011036516 -0.0688629677380839 1 1
-0.0792478968574947 -0.0777242214811804 1 1
-0.0404491740379083 -0.0398762534365336 1 1
0.0710058018098736 0.0697778707682195 1 1
0.0744684222247037 0.0734554674423625 1 1
0.0418120253569853 0.0411060012139256 1 1
0.103713524932302 0.1023714494836 1 1
-0.0647438762486675 -0.0637971805235087 1 1
-0.0366130619756106 -0.0363712466595631 1 1
-0.00397034139691484 -0.00392802456589458 1 1
-0.0343721115551385 -0.0336413206835519 1 1
-0.136886751048455 -0.134275698366988 1 1
0.0921669220010917 0.0904989971967405 1 1
0.124443851695636 0.121895228900428 1 1
0.0280487134343788 0.0276791317288447 1 1
0.0958454681794459 0.0940445497203855 1 1
-0.00761477167119546 -0.00726222690375351 1 1
0.0432750048649998 0.0422762550012556 1 1
0.080328529971914 0.0788591295029867 1 1
-0.0336065670770562 -0.0328592957191738 1 1
-0.185301908977908 -0.181805911657067 0 0
-0.0612359673387548 -0.0599499529707972 1 1
0.0520840693388495 0.0509945972154973 1 1
-0.0095727369631238 -0.00961401120361897 1 1
0.0503353544875038 0.0491173082284867 1 1
-0.0020598676787672 -0.00209874263395962 1 1
-0.0977416024344523 -0.0961884749346626 1 1
-0.0305350642768562 -0.0301440794846227 1 1
-0.0297047081318823 -0.0290100307262859 1 1
0.080255928970942 0.0784770239667016 1 1
0.17461550570409 0.171025713746083 0 0
0.0526582067543383 0.0520527067656044 1 1
-0.0737627841413842 -0.0725820804981255 1 1
0.0153977919477482 0.0146871979885708 1 1
0.0295876592637899 0.0287058627390065 1 1
-0.0190341611064839 -0.0175803978674492 1 1
-0.0813448362743038 -0.0793157956385416 1 1
-0.0991929328081988 -0.0972408806742069 1 1
0.00897146608928169 0.00864738050812633 1 1
0.0815926844425766 0.0805189205928709 1 1
0.0824238031967338 0.080813018674821 1 1
-0.0886425631715694 -0.0869522389309582 1 1
0.0126073366831691 0.012742653206154 1 1
0.044355353701237 0.0441342224536182 1 1
-0.041482463761264 -0.0412436221212313 1 1
-0.0801847442610027 -0.0786721870745612 1 1
0.0309935126669295 0.0301667684465133 1 1
-0.0236450429768906 -0.0227849309241985 1 1
-0.0477358871454053 -0.0472109714718226 1 1
0.00353417831318084 0.0034022178690316 1 1
-0.0120067678383024 -0.0117502105516777 1 1
-0.0198443323403801 -0.019452588577833 1 1
-0.012250579065265 -0.0120345078107825 1 1
-0.00383800954969885 -0.00338153580541209 1 1
0.0770237057781378 0.0759536285941991 1 1
-0.0926383091514696 -0.0912430208206077 1 1
-0.0564838003034229 -0.0552715658934412 1 1
-0.0422802773487466 -0.0413759684966676 1 1
0.167538300037648 0.164215982497641 0 0
-0.0106854820872307 -0.0103801230209936 1 1
-0.111629588213247 -0.109059716146291 1 1
0.119466088069213 0.117307485167142 1 1
-0.0276672194221213 -0.0269691645714087 1 1
0.0391655180552168 0.0380507666559054 1 1
0.0624746669097351 0.0612643578357218 1 1
0.0496495434950706 0.048655138241718 1 1
-0.0356309586676971 -0.0360200889414938 1 1
0.0121477914013779 0.0120667036711703 1 1
-0.0512502563140905 -0.0508953935549535 1 1
-0.0806523446666567 -0.0793045434799403 1 1
-0.0238339964612224 -0.0236773915558443 1 1
-0.0704227478687249 -0.0687090921157366 1 1
0.030378113320889 0.0298173087208659 1 1
0.030924710568258 0.0301212754778416 1 1
0.0107598930451269 0.0105532394550434 1 1
-0.0551614068491252 -0.0541576691182545 1 1
-0.0353910371746186 -0.0348617907001025 1 1
0.0150995358512277 0.0149451187128744 1 1
-0.033859085880234 -0.0331727211293039 1 1
0.117407568456366 0.11432468235741 1 1
-0.00637550645735082 -0.00623206232084392 1 1
0.101222277662988 0.0997249934611046 1 1
-0.0174070389782432 -0.0167960744773746 1 1
-0.052954302532776 -0.0518551165517728 1 1
0.0996385359036658 0.0980256496208629 1 1
0.0227921093536182 0.023419349235855 1 1
-0.0226730305334203 -0.0223070352278943 1 1
-0.0691960786041548 -0.0677990752252096 1 1
0.116974271103125 0.114945705947392 1 1
0.0172767973242608 0.0169524168285795 1 1
0.0412879373484993 0.0396284951213086 1 1
0.0787120586524168 0.0775585749381236 1 1
0.0204025812161693 0.019916370976096 1 1
0.00659140867810901 0.00692168185924902 1 1
0.0555233551570639 0.054290610340364 1 1
0.011470271686772 0.0113098136055869 1 1
0.0276195932936986 0.0262454928021456 1 1
0.0252619917484012 0.0249708669932042 1 1
0.102963399019203 0.101118385230272 1 1
-0.067170989011919 -0.0653658443331913 1 1
0.0738763309757655 0.0726973062953248 1 1
-0.143558636764025 -0.141069717948242 0 0
-0.0115972160709501 -0.0114609564836446 1 1
0.0411445200727021 0.0405230321366114 1 1
-0.0600698214235006 -0.0589288458211589 1 1
0.00884616987437859 0.00853305027222052 1 1
0.044915083113621 0.044470201075124 1 1
0.0372069333038491 0.0369381294334931 1 1
0.0322465973217803 0.0313009735290646 1 1
-0.0223067284593503 -0.0217092306861001 1 1
0.0700195105779989 0.0687467735302938 1 1
0.0399776501755097 0.039320588119721 1 1
-0.0262139000783748 -0.0255747116627097 1 1
0.0160074230170873 0.0156038359018 1 1
0.00360774584999137 0.00386964454276196 1 1
-0.068983280774321 -0.0676350470157032 1 1
0.00912477141134817 0.00873919413265541 1 1
0.0540548833965661 0.05326142485739 1 1
-0.00713907097892126 -0.00710067730848837 1 1
0.0279491147079818 0.0279661339744648 1 1
-0.0202881263338783 -0.0201062342276688 1 1
0.0779026460528396 0.0774166110600631 1 1
0.114339964679203 0.112156631003553 1 1
-0.0106382652982718 -0.00997173333027483 1 1
0.0914161440677068 0.089763524446218 1 1
0.0663151987856481 0.0653831515386877 1 1
0.0484479837884825 0.0480756914538896 1 1
0.108137588539605 0.105812227670486 1 1
-0.0706676926981567 -0.0691428093170169 1 1
0.0514699627377909 0.0491666232120834 1 1
0.100390298771533 0.0985348659248993 1 1
-0.12397265739819 -0.120110672874782 1 1
-0.0319928302392701 -0.0312371300433394 1 1
-0.00883609101509542 -0.008887856916273 1 1
0.0487282935909914 0.0472315499804046 1 1
-0.00402272707992667 -0.00341887019162026 1 1
0.0719637305435743 0.0709769621158441 1 1
0.0553477840951434 0.0544717961129209 1 1
0.0327748692595596 0.0322417151673208 1 1
-0.0310779468909468 -0.0305141278737342 1 1
-0.0205235143483407 -0.0201081947170413 1 1
-0.0471023829420136 -0.0463095653891697 1 1
-0.0885950040422454 -0.0874093449062801 1 1
0.0632858887439149 0.0619777446498604 1 1
-0.122474444145963 -0.120573412290049 1 1
0.0593860280425624 0.058639905469049 1 1
0.0181315221680676 0.0183535684427174 1 1
0.0907658223810439 0.0893350379089832 1 1
-0.0067715992192877 -0.00677626298848199 1 1
-0.0423040170263648 -0.0412601855516304 1 1
0.0129048743776981 0.0127144065284332 1 1
0.077191720672302 0.0757454935799042 1 1
0.0129457744962444 0.0122535597624553 1 1
-0.0221302268873075 -0.0221442294280267 1 1
-0.0294394236641725 -0.0289309379466394 1 1
-0.0421777507570835 -0.04071552864338 1 1
0.0718886594141197 0.0710936779822621 1 1
-0.0880945863409433 -0.087425824264093 1 1
-0.0206365484004855 -0.0201414109249445 1 1
-0.0335598194533155 -0.0332888466478277 1 1
-0.0533170078623963 -0.0522325036421476 1 1
0.129995934505365 0.126884332881719 1 1
-0.0211734953469605 -0.0207058600077136 1 1
0.0395009500060982 0.0386844125535504 1 1
-0.0803990259890036 -0.0785441783997728 1 1
0.0639520476237515 0.0625140338427353 1 1
0.037912842277281 0.0379095402803435 1 1
-0.0860838154153769 -0.0843782671613809 1 1
0.00320289061353514 0.0031979164669887 1 1
0.209759148385903 0.205782966818445 0 0
0.101531711137036 0.0997380605337003 1 1
-0.0458053329721615 -0.0450629005836141 1 1
-0.0200611266172134 -0.0195968713960048 1 1
-0.0605949116351554 -0.059372761993614 1 1
0.0185960506061601 0.0181558854281314 1 1
-0.0325218567239892 -0.0325913981764077 1 1
-0.0145264338690418 -0.0143498116439094 1 1
-0.0570326574836822 -0.0557776057279164 1 1
-0.0393754539705806 -0.0381799754167541 1 1
0.091114573192421 0.0889267108180113 1 1
-0.0196257058710072 -0.019749058402888 1 1
-0.0934644002187685 -0.0918654302683178 1 1
0.010110150651537 0.0100166244568412 1 1
-0.0083302849615777 -0.00816243367541695 1 1
-0.0956007919899911 -0.0935972375352979 1 1
-0.094579337946685 -0.0921379311820931 1 1
-0.00644115263854439 -0.006555116069621 1 1
0.149188635643184 0.146164245696155 1 1
-0.106845790589116 -0.105731572950832 1 1
0.0710438582657547 0.07013202552929 1 1
-0.0525513803792398 -0.0518647756353429 1 1
-0.00310835383952488 -0.00293641004911268 1 1
0.0817095451966562 0.080117937075063 1 1
-0.0170915008064438 -0.0165397721726076 1 1
-0.00122223685827027 -0.00148432173739105 1 1
-0.0115695402705632 -0.0112215525314306 1 1
-0.0383973775271303 -0.0375931364315124 1 1
-0.0087204030881273 -0.00809848942560333 1 1
-0.03090263091836 -0.03008211785442 1 1
-0.0343717780733865 -0.0334798241317984 1 1
0.00730778610005543 0.0070618939230587 1 1
0.00730459551610691 0.00702495897630725 1 1
0.0465157389894281 0.0460802123666377 1 1
-0.0389731689724406 -0.0378080711393779 1 1
0.0330635060557849 0.0323979088709692 1 1
-0.0911877421794459 -0.0899033445476884 1 1
-0.0209486020877295 -0.0199905599319604 1 1
-0.0910239931517771 -0.0893686154613904 1 1
0.0739212396785695 0.0726163654693453 1 1
-0.0339413446157555 -0.0332005125156701 1 1
-0.000614576557494778 -6.67990329371593e-05 1 1
-0.0642112439505121 -0.0630106810751812 1 1
-0.0225159776193614 -0.0219086676533501 1 1
0.0748814144692016 0.073449203320172 1 1
0.041886646204673 0.0409642705867007 1 1
-0.0250916761045248 -0.0247907321602092 1 1
-0.0417069203491708 -0.0406370828453445 1 1
-0.0261873021083716 -0.0255090034969915 1 1
0.0102477851997001 0.0101352100089531 1 1
0.0690095932146116 0.0675903546005806 1 1
-0.030832240658783 -0.0299161580446519 1 1
0.148470604986599 0.145551593866759 1 1
-0.0511550549638272 -0.0506545692505535 1 1
-0.0137602208574057 -0.0135516628214328 1 1
0.0432768676325242 0.0423819834428163 1 1
0.0350086300602304 0.0344800930734555 1 1
0.0479048267517477 0.0466527062397846 1 1
0.0774175003977113 0.0761016099583811 1 1
0.069990744769252 0.0683629201214137 1 1
0.129536567246572 0.126867334061339 1 1
0.0618839516957031 0.0619399540483027 1 1
-0.0270561791311169 -0.0267006470964742 1 1
-0.00407002614909157 -0.00305601317979294 1 1
-0.0403122300040373 -0.0399090185882481 1 1
-0.0622241952315682 -0.0609877263385513 1 1
-0.0414429200860999 -0.0398036108906588 1 1
0.0875026261970883 0.0856435029724432 1 1
0.0491181231045287 0.0492684084718919 1 1
-0.123662744932814 -0.120941113180683 1 1
0.0259250759373718 0.0252762551193341 1 1
0.163863092205771 0.160125959231575 0 0
0.101680519066451 0.0997843325669451 1 1
-0.107045983454941 -0.106255890779514 1 1
0.0611188137006757 0.0601171855263334 1 1
-0.086175361871625 -0.0843378692379959 1 1
-0.0218005021956146 -0.0211672653470416 1 1
0.0282057419545778 0.0277568651301928 1 1
0.0623957631463657 0.0600693274674275 1 1
-0.0499719723502334 -0.0484441431280209 1 1
0.10982244625491 0.108014355539093 1 1
0.0703487606059106 0.0685537612710184 1 1
-0.0406318678528708 -0.0397338140968625 1 1
0.0321891314796501 0.031525574800368 1 1
-0.0305851141829161 -0.0300227524217047 1 1
0.0249535001250228 0.0237592360434079 1 1
0.0144703183454838 0.013667052820242 1 1
-0.152864199404327 -0.150418545902604 0 0
0.113798776762579 0.111148800896105 1 1
0.0774570713355893 0.0759643129809974 1 1
-0.0315768570125939 -0.0307673682768279 1 1
0.113997234818991 0.111551104962749 1 1
0.0178843871168401 0.0171843367456589 1 1
-0.0101554893484 -0.00968564509143359 1 1
-0.037513623247468 -0.0368940459345988 1 1
0.121343786067144 0.118541249365276 1 1
0.110830373811269 0.108790722309827 1 1
0.0595300065742428 0.0575358245217153 1 1
0.00649869297075082 0.00732036875597 1 1
-0.0538501340262243 -0.0532265179578959 1 1
0.0241409454257133 0.0239830088646699 1 1
0.0740075559403122 0.0735683657466712 1 1
-0.0521191561147993 -0.0506965577600463 1 1
0.000362531502103632 0.000137504526024304 1 1
-0.0171241641510961 -0.0167802744224852 1 1
-0.0640727972287568 -0.0627562538703138 1 1
-0.10712477407152 -0.10549232184577 1 1
0.0959878541338103 0.0942711122229338 1 1
-0.0724053086783157 -0.0710756072624035 1 1
-0.132536094479623 -0.129676654613276 1 1
-0.0125070946850837 -0.0121965042346431 1 1
-0.043352558724536 -0.042444847632518 1 1
-0.0673723529705539 -0.0660044148976919 1 1
-0.0192788527402567 -0.0187381410877269 1 1
-0.124160635217589 -0.121510500704682 1 1
0.0605713049558439 0.0591064278945335 1 1
-0.0189504402374424 -0.0177106389415481 1 1
-0.0190642927950505 -0.0186423656131163 1 1
0.109877398186677 0.10774409710677 1 1
-0.0213933358772885 -0.0205051394607221 1 1
0.0119550302760389 0.0109901777627526 1 1
-0.0373225752371796 -0.0364332051390568 1 1
0.0766818794999594 0.0754992860074993 1 1
-0.164221867874696 -0.159968415201726 1 1
0.0700743256714779 0.06890984835474 1 1
0.0431864954780387 0.0417122947984613 1 1
-0.0680451686932649 -0.0667087973810576 1 1
0.0299214403927448 0.0295495404481654 1 1
-0.0685611240177903 -0.0672566854101602 1 1
0.0877655659177223 0.0856704506524584 1 1
-0.0767484013927193 -0.0752378897033493 1 1
-0.0485915365118618 -0.048004785239954 1 1
0.0134540502904226 0.0129860022967342 1 1
0.0361788173905 0.0354326004748441 1 1
0.0872277467955052 0.0857948069188472 1 1
0.086429521885355 0.0845681534110525 1 1
0.0231447308872249 0.022475986722699 1 1
0.138797602515472 0.136177961673991 1 1
-0.0242723255179879 -0.0236869978093649 1 1
-0.0568307182240012 -0.0557156638202057 1 1
-0.0154908511182058 -0.0153136109418731 1 1
-0.0810154838328471 -0.0796654554063125 1 1
-0.0121945469729808 -0.0120540486021948 1 1
-0.100219226226968 -0.098481092182628 1 1
0.0745284280225079 0.072960449897519 1 1
0.0175089486895542 0.0167210391834508 1 1
-0.090171730893087 -0.0886407098086616 1 1
-0.0133847410344666 -0.0129911266367836 1 1
0.0545457597538271 0.0537803709303393 1 1
0.0462065875747637 0.0455126272365961 1 1
-0.0436567652735615 -0.0430917450203931 1 1
0.00107879810370551 0.00125551392393942 1 1
-0.024826300209359 -0.0245948926938723 1 1
-0.130373610730332 -0.128138755133779 1 1
-0.0528972408784242 -0.0521287431669972 1 1
0.117330783816174 0.115417780096622 1 1
-0.0725267708098912 -0.0712096993334056 1 1
-0.0347332229283937 -0.034287069097018 1 1
-0.188462360879902 -0.185899557185664 0 0
-0.0296766503968634 -0.0290344759858935 1 1
-0.0996554327563944 -0.0976484866579208 1 1
0.0748876698563705 0.0726035834047346 1 1
0.00707800393092119 0.00692259166547268 1 1
0.00610789438803745 0.00598438568313911 1 1
-0.0463242400264502 -0.045682057788315 1 1
0.0422510380975807 0.0412413096025739 1 1
0.0520389022229054 0.0509995530394502 1 1
0.0797957562720292 0.0775508972338585 1 1
-0.00868893312085029 -0.00865149633397601 1 1
0.0377391374473236 0.0374298904487878 1 1
0.0116263768752886 0.0112622870967534 1 1
0.0521608244201016 0.0512938113727504 1 1
0.012919153010101 0.0126679690536821 1 1
-0.0631751498659406 -0.0622729698361652 1 1
0.148218604945063 0.145627371720563 1 1
-0.0833844605043285 -0.0821669467223888 1 1
-0.051786853095616 -0.0509652795649221 1 1
0.058892167204976 0.0578733965175629 1 1
-0.0983687909480617 -0.0965919823692975 1 1
-0.0413916595013677 -0.0399739344930584 1 1
-0.0193067476012838 -0.0193154057683196 1 1
0.0184195256098951 0.0181996264664163 1 1
-0.0672209292133531 -0.066100448987442 1 1
0.041058951099857 0.0398684514965212 1 1
0.0396578813398688 0.0405121922604736 1 1
-0.00586727686312068 -0.00609484648882158 1 1
0.0183577770370676 0.0179668533260459 1 1
0.0759963620808086 0.0743369734116046 1 1
-0.0985652764942043 -0.0969582957996279 1 1
0.0382881993981279 0.0377296624883866 1 1
0.0500025505157517 0.0488387787212408 1 1
0.076832229626327 0.0761256534488531 1 1
-0.0657893028792772 -0.064510114767397 1 1
0.10081458261583 0.0990240503513416 1 1
0.0413623220381892 0.0405834342486301 1 1
-0.0270561110134504 -0.0272308641985177 1 1
0.0665970851101193 0.0654282378490897 1 1
0.134888853073558 0.131537671185359 1 1
-0.0507485644972645 -0.0497620844405811 1 1
0.012139898603501 0.0117934906162862 1 1
0.126637793344435 0.123362726121306 1 1
-0.0549091710989352 -0.0538578913719976 1 1
-0.0230905627322514 -0.0227425641043274 1 1
-0.0281531906897355 -0.0275524687122749 1 1
0.0954391073497577 0.0934490432318311 1 1
0.0223795647499143 0.0219306178466035 1 1
-0.0535442615759431 -0.0525006392011037 1 1
0.0352628288202051 0.0343732129070631 1 1
-0.0666855670999982 -0.0656820666729343 1 1
-0.0709341594861058 -0.0694936664213263 1 1
-0.0652322531157198 -0.0651333920125194 1 1
-0.0265465302498786 -0.0258431982880741 1 1
0.0667776857934302 0.0653869934710285 1 1
-0.00972647693713281 -0.0095665276227794 1 1
0.108699414183524 0.106894865076703 1 1
0.0207886211945794 0.0205109061547983 1 1
-0.135035164510647 -0.132490927699122 1 1
-0.0797656132362217 -0.0782921385153228 1 1
0.127367613497864 0.125128861632574 1 1
0.0357266803390262 0.0350658710079401 1 1
0.0651278112605829 0.062450109948471 1 1
0.0247255986812212 0.023887943968947 1 1
0.106028671639016 0.104642327437024 1 1
-0.0892518336869668 -0.0878182421681677 1 1
0.0967811958508909 0.0949388361052625 1 1
-0.193364670408078 -0.1896722182021 0 0
0.0126370162021191 0.0121119000615731 1 1
-0.000287839686176919 0.000157717035533345 1 1
-0.0286707492057348 -0.0279128411109191 1 1
0.0498262417236679 0.0492476814517508 1 1
0.0408121373211134 0.0401654031279973 1 1
-0.0495745527675241 -0.0485005989395565 1 1
0.0891022427766198 0.087022429447265 1 1
-0.0332899207310548 -0.0326698946026437 1 1
0.00130052800813912 0.00148780206612874 1 1
-0.0352121961002339 -0.0343387055525283 1 1
0.0811314925436938 0.0794681646085123 1 1
0.0616350198036838 0.060579749326221 1 1
0.148700035076863 0.146516930317112 1 1
0.0129612368448322 0.0128903334189825 1 1
-0.00586605451737039 -0.00565941060336262 1 1
0.016172723599321 0.0157539931672435 1 1
0.0195728069227609 0.0187914020968667 1 1
-0.0635003476522924 -0.062535627502749 1 1
0.0843625746198593 0.0835510581878488 1 1
0.111112886438422 0.108090062204053 1 1
0.167497208748054 0.164168488640315 0 0
0.0402556233790517 0.0394824475425721 1 1
-0.144123059419005 -0.141897291353282 1 1
0.00797707489064169 0.00705404358239813 1 1
0.0215390000374543 0.0210522548299658 1 1
0.00963855801259568 0.00937208795868266 1 1
0.107194839585807 0.105326032579956 1 1
-0.152901220586135 -0.150390262698114 0 0
-0.0679373770862194 -0.0667510672200416 1 1
0.0869330091856347 0.0857704627032495 1 1
0.0380323514506886 0.0376269576838991 1 1
0.0510913926943155 0.0489263589966013 1 1
-0.0705460207259401 -0.0695068478360366 1 1
0.028725473248873 0.0286702267413578 1 1
0.00117498256148977 0.000550909475398468 1 1
-0.0815396759399352 -0.0800355763979363 1 1
9.29663044410226e-05 0.000907848349240645 1 1
0.0266518890492422 0.0263740940474157 1 1
0.0455166902567207 0.0451331700379231 1 1
-0.0876248193272887 -0.0862518804211607 1 1
-0.00655430264605591 -0.0058700447614931 1 1
0.124622214977076 0.121087724114843 1 1
0.0381048503065971 0.037228664462467 1 1
0.0300157763867444 0.0287594442595966 1 1
0.0835849073253368 0.0822335158196199 1 1
-0.0159594180125318 -0.0157260156756063 1 1
-0.0445390098310089 -0.0433532494679659 1 1
-0.0200445122323652 -0.0198750163311407 1 1
0.105464695929711 0.103492412140391 1 1
-0.0582735073201872 -0.0577378977473653 1 1
0.0620091102705915 0.0612010252391766 1 1
0.0223204318328921 0.0219688394877038 1 1
-0.0926223606643739 -0.0921529867848953 1 1
0.0530116510130481 0.0522248381883193 1 1
0.0511531721056292 0.0502417399811314 1 1
-0.00115539164113529 -0.000926002664071141 1 1
0.030463553002486 0.0304071473065126 1 1
-0.0515186634494163 -0.0497566410651311 1 1
-0.0452798339208635 -0.0442778746785798 1 1
0.0868505431008706 0.0848756971709084 1 1
-0.0434350950600535 -0.0425142293407893 1 1
-0.0163508957600072 -0.0160458868739019 1 1
-0.015952403528773 -0.0150713463391134 1 1
-0.0159003241520211 -0.0158660556875247 1 1
-0.0229866732763898 -0.0218127663347991 1 1
0.16412836494181 0.161703850103168 1 1
0.000601166397777176 0.000138133916679914 1 1
0.112615573360776 0.110400505157341 1 1
-0.0275701381495016 -0.0270648445328702 1 1
-0.00305065711921042 -0.0029293854274381 1 1
-0.128754734803266 -0.126082182242125 1 1
0.106080736730046 0.104343818831872 1 1
-0.00622822421509484 -0.00535740931069073 1 1
0.135145483925869 0.132808786094836 1 1
-0.0581153074085916 -0.0564291174386685 1 1
-0.0196175113163332 -0.0193103074807166 1 1
0.0401629694219769 0.0400322612737843 1 1
-0.0198647841785379 -0.0198221823476641 1 1
-0.0860670733807132 -0.08572115943544 1 1
0.00169409711634791 0.00135696394007524 1 1
0.0912324356526717 0.0896976748483928 1 1
-0.0306758433483612 -0.0304103059875048 1 1
0.0560026904365954 0.0549835138207832 1 1
0.105395361250062 0.103199042914168 1 1
0.0152531574384747 0.0153440228821803 1 1
-0.0598751457440344 -0.0590140359778532 1 1
-0.0579570863672075 -0.0571212885705675 1 1
0.0698490243412523 0.0683694311847137 1 1
-0.0779593478627237 -0.0766601773194507 1 1
0.0860719476625368 0.084729331647586 1 1
-0.0373836868171396 -0.0361093379076689 1 1
-0.0292402486759133 -0.0284936311299732 1 1
-0.0342391590688817 -0.0326583282478388 1 1
-0.00520163524057799 -0.00502363648920885 1 1
-0.141425619705514 -0.139494427908139 1 1
0.100388800290177 0.0983727812654537 1 1
-0.0168338349826168 -0.0154699621890203 1 1
-0.00070422330169799 -0.000894665165794291 1 1
-0.0254514917488251 -0.0257811123058917 1 1
-0.0342738397228993 -0.033599855266335 1 1
0.0178103009357936 0.0175825707915853 1 1
0.0135337366772146 0.0133437163011888 1 1
0.0995069747812091 0.097663434967234 1 1
-0.00168952461115686 -0.00162069685289601 1 1
0.0515418358597649 0.0505332509042652 1 1
0.0804493259295051 0.0783658835761122 1 1
0.0213990759673966 0.020577454503111 1 1
-0.0271697996466136 -0.0268045307698368 1 1
0.0429862064942806 0.0418563764409305 1 1
0.0335728261514949 0.0326631600650366 1 1
0.0102721007576831 0.0100192975019469 1 1
-0.000773801727373676 -0.000722116253409243 1 1
0.0245099273061099 0.0237686904029919 1 1
-0.0460794730560307 -0.0453409668672576 1 1
0.0719616084821458 0.0708582226117997 1 1
-0.0853658498914273 -0.0835117419380261 1 1
0.0412882562642532 0.0410200834091117 1 1
-0.0107312344133425 -0.0105879104780634 1 1
-0.0142492279905605 -0.013746816516778 1 1
0.0579728369092892 0.0579564056801434 1 1
-0.0275379417909847 -0.0268293457248443 1 1
0.0695393547937598 0.0682522867703342 1 1
-0.0777682727986254 -0.07658298968308 1 1
-0.0608340829528303 -0.0598505054675792 1 1
0.0909757240092741 0.0894523209328513 1 1
-0.0694919129879259 -0.0683423187640547 1 1
-0.0149100453888688 -0.0147737540477604 1 1
-0.0481087191992014 -0.0473299337492934 1 1
0.00441587961443 0.00437851414643135 1 1
-0.0501720459146728 -0.0490693864578324 1 1
-0.111689344959067 -0.109605282673089 1 1
-0.00422203672192804 -0.00382088251674604 1 1
-0.106067687864044 -0.104343908216234 1 1
-0.174606669548785 -0.171306866983729 0 0
0.171523638569429 0.168462298172509 0 0
0.099094867985153 0.09767653739678 1 1
0.044576095080396 0.0441782982945631 1 1
0.0957255954212279 0.0939383241854467 1 1
0.00659581025793032 0.00655235093403073 1 1
-0.0305484955538578 -0.0300089118986531 1 1
0.123330677432603 0.12105294543639 1 1
0.003704178677134 0.00407880129761218 1 1
-0.0654452810655301 -0.0644474157435431 1 1
-0.0574143516968535 -0.0562816592482835 1 1
-0.0364849272152264 -0.0354275927779292 1 1
-0.0176418878043684 -0.0172811485854244 1 1
0.0509911500550193 0.0503494912376818 1 1
-0.0834851279689588 -0.0816561799337035 1 1
0.104653584791941 0.103140217206693 1 1
0.0911529947785581 0.0886955771469032 1 1
-0.0134010959961136 -0.013236019679401 1 1
0.0867249062686202 0.0848713944619569 1 1
-0.035813322490542 -0.0354836109185607 1 1
-0.0634457841637241 -0.0627004252819097 1 1
-0.0851925006329149 -0.0836706243426211 1 1
0.0409717330005697 0.0399607697227692 1 1
-0.0391800419536286 -0.0383383110081095 1 1
-0.138858636941649 -0.135846132292303 1 1
-0.0369988174798523 -0.0360541083942542 1 1
0.0248025146685704 0.02424378799915 1 1
-0.00831034626297941 -0.00807872929970317 1 1
-0.0704666799159894 -0.068398324359309 1 1
0.0580511616012231 0.0558558162747193 1 1
0.0660847695424508 0.0647395500901143 1 1
0.0585715393030136 0.0571937631187554 1 1
-0.039041481003498 -0.0386279030633982 1 1
0.0577739224343516 0.057789565815542 1 1
0.0465922350729628 0.0458240257417254 1 1
0.142789123045294 0.140418919075376 0 0
-0.0462533564077102 -0.0463302803252628 1 1
-0.0189818663795076 -0.0189619193995654 1 1
-0.06665408377927 -0.0651353129473743 1 1
0.0296485750090215 0.02909530018203 1 1
0.00414643826661303 0.0043632879171097 1 1
0.0411271938941605 0.0414933815011707 1 1
0.0988492363150999 0.0965101167321762 1 1
0.0301824318662797 0.0292931888649647 1 1
-0.0363497166699999 -0.0355427860888938 1 1
-0.0325897524659691 -0.0320357798342756 1 1
-0.0891951371223252 -0.0873962501862235 1 1
-0.163019130340164 -0.160041529597663 0 0
-0.057915615076097 -0.057080464053773 1 1
-0.0978017518539042 -0.096349217169173 1 1
0.0284831891080582 0.0277002593164309 1 1
-0.0671688733283372 -0.0655538435328946 1 1
-0.00464840823994961 -0.00453697727063194 1 1
-0.0814667361951643 -0.079378420471215 1 1
0.0790766236811296 0.077550052940821 1 1
0.0192142871229114 0.0184111724124274 1 1
0.00663666714621025 0.00664144175447721 1 1
0.103900079986305 0.101174078366796 1 1
-0.0344800010716239 -0.0334792357085128 1 1
0.023891491432049 0.0235020745924338 1 1
0.119763392655104 0.117405176076701 1 1
-0.0718703216252402 -0.0706499408966457 1 1
-0.178078525985813 -0.174859363097861 0 0
0.0437742520394823 0.0431825852233406 1 1
-0.143804439628268 -0.14088172372748 1 1
-0.135436664548352 -0.132960686010317 1 1
0.00222815253860444 0.00195761433222531 1 1
0.0705972983023332 0.0695101556817913 1 1
0.0148999466027258 0.0152961888742002 1 1
-0.105226135744768 -0.10293020948264 1 1
-0.0183653757729431 -0.018029983150534 1 1
0.0237962985736806 0.0235187158938204 1 1
0.0132349384873083 0.0130472453143241 1 1
0.0497048538340465 0.048577588680827 1 1
-0.0491865211675429 -0.0482714950541054 1 1
0.109016759489516 0.107028707127903 1 1
-0.0676691254119332 -0.0670673692493635 1 1
-0.0984221816845575 -0.0963899562426233 1 1
-0.0509325889089999 -0.0496092428957397 1 1
0.175941438502529 0.172699553790959 0 0
0.0173903285526886 0.0169832417966351 1 1
-0.133778057377408 -0.131574914882243 1 1
-0.0111141385271494 -0.0112724407047003 1 1
-0.101840552970353 -0.0992892353382619 1 1
-0.0777948475089685 -0.0764296096685512 1 1
0.0332247993331411 0.0324884103843272 1 1
0.0173585470058286 0.0168077899497856 1 1
0.0311913972722308 0.0299251563237111 1 1
0.0761749627731675 0.07484830644707 1 1
0.0331035617796561 0.0324252139348288 1 1
-0.0214451304594005 -0.0210801637378245 1 1
-0.1216092166357 -0.11825281557719 1 1
0.0286293435702902 0.0281826729899164 1 1
-0.086479369687215 -0.0849107561970929 1 1
-0.0732812470493415 -0.0722508369352613 1 1
0.0698877422992368 0.0686227929354682 1 1
0.00421114789857633 0.00489895412704688 1 1
0.0574496324601501 0.0565725205148179 1 1
-0.0364522285446078 -0.0363076701435012 1 1
-0.0929661773157133 -0.0909844626121563 1 1
-0.0583687915851394 -0.057047312373757 1 1
-0.04678074367794 -0.0459141858079628 1 1
-0.0209979253020228 -0.020549628102956 1 1
-0.0251106668394247 -0.0244020830604559 1 1
0.031476008179339 0.030833951259817 1 1
0.00787412251325819 0.00751633204707054 1 1
0.0571716202331748 0.0562786282345166 1 1
0.0384330819888879 0.0378018002832379 1 1
-0.102588831727931 -0.100472390001966 1 1
0.114267204861022 0.112142470308272 1 1
0.00434275478557441 0.00431548610324922 1 1
0.0212637678454572 0.0210109254799569 1 1
0.151771298635684 0.148148124311476 1 1
0.0906637556925451 0.0897726065849715 1 1
-0.14921077363068 -0.146486707427815 0 0
-0.000659307743902656 -0.000319332640580729 1 1
-0.000656586670035459 -0.000881208733372104 1 1
-0.000178707075796189 -0.000193490997364234 1 1
-0.0845444581607743 -0.0815888029169246 1 1
-0.0288135350764073 -0.0280807677762741 1 1
-0.0109161436227138 -0.0103619710612309 1 1
0.132800019409683 0.130760957935984 1 1
-0.0752606688868664 -0.0739935771469712 1 1
-0.0185509251931611 -0.0174786014111999 1 1
0.174234826153291 0.17088805462595 0 0
-0.130661431480493 -0.129279082639866 1 1
0.109710530368406 0.107798137471744 1 1
0.0270584802934948 0.0268888573866403 1 1
0.0395860762188416 0.0390721265799972 1 1
0.0751784923328874 0.0738946089100768 1 1
-0.0350577983975667 -0.0345629696077945 1 1
0.0183312484317269 0.017973887973065 1 1
-0.00663403344131507 -0.00624777607855859 1 1
0.0222768379533139 0.0209955762725807 1 1
0.032570969767487 0.0319708256578081 1 1
-0.0776669022867829 -0.0762412935282475 1 1
-0.109749177464509 -0.107992205706732 1 1
0.0541008547093471 0.0529983151092922 1 1
0.0326672707006394 0.0316290047277587 1 1
-0.0552754897238015 -0.053861958296804 1 1
0.115007509962061 0.113395381704232 1 1
0.123076901780508 0.12076552707608 1 1
0.065153962060998 0.0638196953159561 1 1
-0.00829252653565103 -0.00812495914913499 1 1
0.0242179289187718 0.0237464905864253 1 1
0.0508071345066551 0.0498959647028967 1 1
-0.171614368079505 -0.168323762550693 0 0
-0.0388207956887683 -0.0375545478593364 1 1
-0.00766570705941435 -0.00833648361427141 1 1
-0.022980807827991 -0.0223340311840931 1 1
-0.098048213151331 -0.0964462056655723 1 1
0.013886318601418 0.0138152483360794 1 1
-0.0463472095744005 -0.0454612191751798 1 1
0.0357608939752572 0.0352401716741866 1 1
-0.00252817040528232 -0.00226390180245331 1 1
-0.152978044103457 -0.150452027656602 0 0
-0.124205721373895 -0.12267250585175 1 1
-0.0824636627911128 -0.0813442724729464 1 1
-0.0230520121626795 -0.0228121611913145 1 1
-0.0624701709959024 -0.0611621542645071 1 1
0.111678761818325 0.109735814159826 1 1
0.0524677004259115 0.0512294618832147 1 1
-0.140963271694334 -0.138639274862404 0 0
0.0288873194396233 0.0286268423230549 1 1
0.0602519210737908 0.0590616521718636 1 1
-0.0979320445418404 -0.096260182452547 1 1
0.0650234030654473 0.0639701261673929 1 1
0.112054418063423 0.110020030814923 1 1
-0.0204559770939867 -0.0200313939154361 1 1
-0.0421803713685701 -0.0399300145515724 1 1
-0.100806022298532 -0.0990411804764101 1 1
0.0487715270978917 0.0481089419835325 1 1
-0.0509905205029892 -0.0502587376178874 1 1
-0.0795443170715869 -0.0780705731276505 1 1
-0.0613775077968319 -0.0600036942258187 1 1
-0.000584669998136798 0.000572056265749209 1 1
0.109847352854154 0.107662617827603 1 1
0.0452097228694503 0.0443650141559389 1 1
-0.0142989060695442 -0.0138962585472195 1 1
-0.108233064490979 -0.106047291638801 1 1
0.0857010440127726 0.0840173348850962 1 1
-0.0198530469414234 -0.0194682114057209 1 1
0.114002507412815 0.112565818604718 1 1
-0.0880205474465254 -0.0864508407938505 1 1
0.0708153823067194 0.0693814468560217 1 1
-0.0827176072797321 -0.080971282255982 1 1
0.0954178091565815 0.0933535285089739 1 1
0.0505702189246514 0.0498360815529742 1 1
-0.0998417265470001 -0.0974312022764452 1 1
-0.0948329020080591 -0.0922565290943699 1 1
-0.10166936490355 -0.100704118247301 1 1
0.170769091184528 0.167608644502248 0 0
-0.157327932858544 -0.154554304093534 1 1
0.0249808076773799 0.0253278152868336 1 1
0.150320993855377 0.146941134648977 1 1
-0.131338446519471 -0.129264193213939 1 1
0.0249027632052883 0.0242802094564537 1 1
-0.0587015942385843 -0.0573569979764883 1 1
-0.0841313975172419 -0.0826472542578424 1 1
-0.0919983687282163 -0.0904043879314819 1 1
0.0497777883799401 0.0481635792635727 1 1
0.0416679676655255 0.0409980631005362 1 1
-0.0429196606939052 -0.0420295283941123 1 1
-0.0350671318494605 -0.0337980211438509 1 1
-0.0339525326422755 -0.0332907561755366 1 1
-0.0597470541528068 -0.0585173401764899 1 1
-0.117454513307769 -0.115401179703079 1 1
-0.0267352720868121 -0.0262311974295929 1 1
-0.00215234998264049 -0.0017891252111524 1 1
-0.0348502923347732 -0.0341022067410595 1 1
[truncated: 27,324 more chars]
