# Supplementary material for: Bias caused by sampling error in meta-analysis with small sample sizes
Source: PLoS One. 2018 Sep 13;13(9):e0204056. doi: 10.1371/journal.pone.0204056 (PMC6136825; doi:10.1371/journal.pone.0204056)
Supplement: S4 File — (ZIP) [file pone.0204056.s004.zip › results N = 20 theta = 0 tau = 0 sz = 5-10.txt]

"cohen.dl.theta" "hedges.dl.theta" "cohen.dl.cp" "hedges.dl.cp"
-0.161994255548505 -0.168487019454515 1 1
-0.19981127717839 -0.183917983571597 1 1
0.171629215046253 0.139276246205864 1 1
-0.249660495228003 -0.214770506631778 1 1
-0.0265042473773826 -0.0155371899829216 1 1
0.110019101936102 0.095218060327536 1 1
0.115234230185332 0.117696213502021 1 1
0.126728287586377 0.108536352189924 1 1
-0.125518674899647 -0.103181550625032 1 1
0.0726908314112474 0.0558887193353148 1 1
-0.123511969969776 -0.109058532860636 1 1
-0.0833166629169792 -0.0785832922661717 1 1
-0.182236525570537 -0.162041493786537 1 1
0.397175813780249 0.366660684341326 0 0
-0.217005406158159 -0.191613565911907 1 1
-0.0664085035425731 -0.0580839889521998 1 1
-0.0887070468364904 -0.0748144520642852 1 1
-0.145874121399604 -0.144471543749535 1 1
0.202860397937127 0.189861289072351 1 1
0.189274854706552 0.185078374946575 1 1
-0.228778111521551 -0.206053138865882 1 1
0.0987067566938715 0.0999752380169045 1 1
0.0736942571583626 0.0680853249582664 1 1
0.242145378594388 0.218757559501907 1 1
0.0244880323926254 0.0338797570408096 1 1
0.0804487272612001 0.059770748316662 1 1
-0.0107465404350835 0.00315440912928757 1 1
-0.0371995819881758 -0.0231238200645685 1 1
0.230258836615288 0.225776671838545 1 1
-0.0363252852823257 -0.0406127207586929 1 1
0.0232225918976176 0.0236170069733462 1 1
-0.0447102792453487 -0.0346007485734747 1 1
-0.230560530236362 -0.212694919832384 1 1
-0.157213699706282 -0.145552656209581 1 1
-0.2268955213618 -0.212480493473387 1 1
-0.122388936891896 -0.0734222501284827 1 1
-0.106221643381452 -0.0954961104100936 1 1
0.213538204500917 0.220582239790242 1 1
0.16903686279208 0.151355505171127 1 1
-0.123516953379012 -0.0991170996282916 1 1
0.161733587098891 0.156152009174472 1 1
0.241570360567591 0.251098485594977 1 1
0.0642119125304656 0.0140474673767926 1 1
-0.211135654421535 -0.19096207337311 1 1
0.137776293283862 0.128542725482232 1 1
0.026893014506136 0.0474086732687987 1 1
0.241044684109891 0.239856852308537 1 1
-0.0368068847026558 -0.023359445109328 1 1
0.196105098245865 0.186648670169005 1 1
-0.0010430286654273 -0.0176487902273539 1 1
-0.297842477606322 -0.251881286644492 1 1
0.235220864145767 0.172431975260713 1 1
0.140485051420145 0.136001206321226 1 1
0.219382452682137 0.199539399741977 1 1
0.167366431431746 0.161746663163579 1 1
-0.0477012690899405 -0.0177370189796734 1 1
-0.195196233770179 -0.173701239488018 1 1
0.042896507271013 0.0362044508649218 1 1
-0.105668696409196 -0.0903529296688318 1 1
-0.15246636382046 -0.126329653523059 1 1
-0.0195082563122678 0.0066149493608124 1 1
-0.0193537972053448 -0.044390816121719 1 1
-0.0423018935593397 -0.0386336510055482 1 1
-0.0411239499030671 -0.0260046170454296 1 1
0.0200715226360075 0.00620044964333337 1 1
-0.141842100242926 -0.125666984972885 1 1
0.224371987092325 0.188983685083395 1 1
-0.089906416151919 -0.0759968645675633 1 1
0.223305819591166 0.208211978679158 1 1
0.0614443484763157 0.0437178744459209 1 1
0.0492646356683033 0.0263932911545183 1 1
0.124822133386732 0.130888852152723 1 1
-0.0669618822563099 -0.0835785668764022 1 1
0.321951465518992 0.274616120670098 1 1
-0.026112283506589 -0.0469751633660413 1 1
-0.118192954264431 -0.127411784715516 1 1
0.0207507709173207 -0.00689051780766636 1 1
0.231006072238169 0.206756171526256 1 1
0.162654456949151 0.152500407877015 1 1
0.216676879231844 0.177531002182752 1 1
-0.0849774685677858 -0.0842685403074217 1 1
-0.111298518656057 -0.0957924887277939 1 1
-0.0283758958601188 -0.012575189917795 1 1
-0.476972117108055 -0.453414991922015 0 0
-0.0169449152245037 -0.0410760492530769 1 1
-0.147654077589895 -0.122465997607273 1 1
-0.241560043332158 -0.234235223035072 1 1
-0.0486108082425643 -0.0638383482949229 1 1
0.12361041021654 0.115462002179544 1 1
0.0368344358221765 0.0311996657607445 1 1
0.0311406396976996 0.0433805973465221 1 1
-0.0276036972971354 -0.0281573338880708 1 1
-0.0973607900224481 -0.0705046247935461 1 1
0.226005559603545 0.205985514345686 1 1
-0.0594303156349541 -0.0436028777986144 1 1
-0.011665516902264 -0.000878517348197987 1 1
0.146492984816473 0.129800044920417 1 1
-0.092822239427727 -0.0906012240528075 1 1
-0.0514683022036082 -0.0468394020217762 1 1
-0.00448091480671049 0.0268545787565338 1 1
-0.134691367967057 -0.112753957590671 1 1
0.0480685026173072 0.0192630558416979 1 1
-0.0303828608588159 -0.0473953558938998 1 1
-0.158414687673265 -0.150353245813652 1 1
-0.0928459842619394 -0.0959625730629719 1 1
-0.147467774465933 -0.113029488711659 1 1
0.0274363542922269 0.0131732450410246 1 1
0.0173658392098906 0.0146646651369204 1 1
-0.121759618162403 -0.103575108377643 1 1
-0.0289947971636746 -0.0118603246298084 1 1
-0.184298815982241 -0.154275776316073 1 1
-0.0664369032667332 -0.0630583539275042 1 1
-0.347400913427888 -0.312347823630733 1 1
0.336047895745008 0.318144676462138 1 1
0.0532476916045272 0.0232560914376851 1 1
-0.0540519662220988 -0.0413045262074702 1 1
0.166129629181584 0.165073613424816 1 1
-0.00983864720474688 -0.0191204110857277 1 1
0.182213049799143 0.154393407106978 1 1
-0.169383163827615 -0.158678281986041 1 1
0.0335678346173484 0.044821749036313 1 1
0.0801475710979685 0.0730048871526775 1 1
-0.328782380121872 -0.264872543862412 1 1
-0.115731114261082 -0.121669316363651 1 1
-0.00666977072331557 -0.0106020942493124 1 1
0.00561859335975129 0.0120445318613816 1 1
0.0971789307711488 0.0832809000098145 1 1
0.0700771396405645 0.050973936636314 1 1
0.155814383520909 0.121650512996188 1 1
-0.173063558838356 -0.154109737210375 1 1
-0.135842863699275 -0.114113246100238 1 1
0.0766952216627758 0.0702665093919142 1 1
-0.0638229596320939 -0.0663735344332426 1 1
0.316565425634319 0.285741346865109 1 1
0.0980766005113362 0.0776028410898336 1 1
-0.227447450807233 -0.190408040120254 1 1
-0.122895609867988 -0.127965468323457 1 1
-0.0188433912292793 -0.00192922122222761 1 1
0.629891920526079 0.549293713074436 0 0
0.0767779139654188 0.0702988700280848 1 1
-0.0901950592370255 -0.0905401550280973 1 1
0.224739817285807 0.20184922982196 1 1
0.126563062083619 0.108911810981727 1 1
-0.121659861530059 -0.112925944411662 1 1
-0.0162020820034414 -0.0135676706791487 1 1
0.109861568288209 0.097751621035222 1 1
-0.2026474250568 -0.181965254834931 1 1
-0.0842634963913048 -0.0816311849589127 1 1
-0.0533421013398276 -0.0362530163043471 1 1
0.182726723575093 0.175119724917012 1 1
0.28014675893932 0.25686140478084 1 1
0.0699577930951479 0.0588848482290531 1 1
0.169987540645352 0.163900432064346 1 1
0.0781731806609368 0.077126351074368 1 1
-0.0310445505400325 -0.00725426172789637 1 1
-0.0955987020233027 -0.0772838531119664 1 1
0.0754792947235924 0.0800462882223636 1 1
0.0298263755991339 0.0225313756237554 1 1
0.17677147726836 0.178650388386055 1 1
0.176347206143285 0.169699051752474 1 1
-0.157627213661825 -0.123264123054524 1 1
0.0267497875006872 0.0339378278546001 1 1
0.19509000723725 0.188979945036301 1 1
0.0694449301851839 0.0551571322153038 1 1
-0.0820753652640248 -0.0861794309041814 1 1
-0.00814086535701317 -0.0260457381560843 1 1
-0.280616078766614 -0.267420872674332 1 1
-0.304086297696003 -0.25167896588436 1 1
-0.317460300355385 -0.29267647467749 1 1
-0.0582338484858691 -0.0732043315607191 1 1
-0.0579520182276661 -0.0685727276804404 1 1
-0.0755018711828417 -0.0679668333575608 1 1
-0.33065726882937 -0.298933602158897 1 1
0.164814232519092 0.131286793596236 1 1
0.0243910308098481 0.0459356065219282 1 1
-0.362868363341071 -0.331874417164284 1 1
-0.103001486092671 -0.0990410757034548 1 1
0.089296696920052 0.0666677880652604 1 1
0.434959693676348 0.388092164052523 0 0
-0.0610391070071978 -0.0367301623022056 1 1
-0.37339404756486 -0.327954717617973 1 1
-0.286086194827923 -0.265944397546721 1 1
-0.0804925307772413 -0.0928485856771338 1 1
0.0635533518519183 0.0651961873046844 1 1
-0.0713492437780262 -0.0752874379091755 1 1
0.0409892395125604 0.050359862931153 1 1
0.129134833163849 0.116768052958369 1 1
0.270810279347108 0.257511105797171 1 1
0.241267076046551 0.221985507472077 1 1
0.0949398239843593 0.0933435116822187 1 1
-0.0237750902923915 -0.0079247352002037 1 1
-0.200134000393291 -0.172097973005312 1 1
0.116816936022421 0.125608409343968 1 1
-0.0735173364682786 -0.0636203328764567 1 1
-0.023155498065066 -0.00671697012391852 1 1
-0.10951922480768 -0.0795219792478215 1 1
-0.151717897421367 -0.13475655709603 1 1
-0.127709013274 -0.101177224495205 1 1
0.0644941833443346 0.0473174087279911 1 1
0.0820950704627128 0.0800243612589523 1 1
0.127056129622934 0.113019455851239 1 1
-0.167456400560121 -0.170300737108746 1 1
0.0433430310823914 0.0506962867811577 1 1
-0.128358654343663 -0.142212295201598 1 1
-0.0276247608772833 -0.0647285089929964 1 1
0.207786034598795 0.193449828871401 1 1
-0.155632432654412 -0.112649857590936 1 1
0.0414115959328141 0.0285768251598062 1 1
0.238312012543882 0.219563417298831 1 1
-0.0243385959294235 -0.050631728696201 1 1
-0.152559899322004 -0.112512689693842 1 1
0.0969553573936831 0.076332380010576 1 1
0.108162277226345 0.101536844708372 1 1
0.181741127872868 0.137447773206014 1 1
0.243263203284471 0.212839803584082 1 1
0.32359682088724 0.271901547910398 1 1
0.120980309950559 0.104695213498897 1 1
-0.198446494211553 -0.170461607069607 1 1
-0.0592955584518616 -0.0600052910213373 1 1
0.0221757553510666 0.0231687247001043 1 1
-0.199640676015161 -0.174531131454621 1 1
-0.0644149514091099 -0.0423941290638042 1 1
-0.0290277875901377 -0.0197312688222591 1 1
0.387864542959146 0.351797676392676 1 1
-0.0384196720837648 0.00487052019066701 1 1
-0.039743884051015 -0.0482679343708599 1 1
0.0273206965733718 0.0326868846155488 1 1
0.112050806206378 0.112075267128502 1 1
-0.0774774819996891 -0.0733809784998357 1 1
-0.248015683915997 -0.226115011341794 1 1
-0.198970626893583 -0.188450175767162 1 1
0.244796559178245 0.228314677496496 1 1
-0.371909466897956 -0.335163060980868 0 0
0.102855146809068 0.0878261159955546 1 1
-0.000738280767811308 0.0370699042359947 1 1
-0.106481248515666 -0.102477517211916 1 1
0.100544660829809 0.0638978362076359 1 1
0.250681071620957 0.237620110599347 1 1
-0.187745837795221 -0.164773235227531 1 1
0.282726206049685 0.272675477607179 1 1
0.229364830343233 0.205084748299096 1 1
0.015573335048059 0.0284944825749715 1 1
-0.0382534926030449 -0.0156887292988675 1 1
-0.433802936273356 -0.377702071952615 1 1
0.159290807526902 0.144996688690479 1 1
-0.16464061808008 -0.140128727810231 1 1
-0.21966644050484 -0.191633181023966 1 1
0.0844867354063275 0.0605660297813317 1 1
-0.158992286872667 -0.141746121905833 1 1
-0.114440054925084 -0.107964045413197 1 1
-0.364886069720754 -0.327557691490352 1 1
0.311742708932396 0.270620937644598 1 1
0.482626466181476 0.455938704805506 0 0
0.0289078441255892 0.0249501146285043 1 1
-0.162885743575326 -0.168369152394709 1 1
-0.0943483745135691 -0.0760701320748812 1 1
0.255941216928222 0.230634321398558 1 1
0.10655401555991 0.107824632510004 1 1
-0.192690807121143 -0.164664464911094 1 1
0.00800911330870107 -0.00505551782600225 1 1
-0.0953703223582867 -0.0907036060785159 1 1
0.0994987003980574 0.0915520289192017 1 1
0.0323083937490771 0.0381523344264779 1 1
-0.550154149970182 -0.509415579262513 0 0
0.177947471660568 0.144247503115277 1 1
0.0935209302904544 0.088353923892433 1 1
-0.0281867810185962 -0.0402929327742114 1 1
-0.202184831749056 -0.1752236730365 1 1
0.28255511710546 0.260792649477913 1 1
0.186087188001733 0.194018453480871 1 1
0.0218546693557159 0.0121176341366814 1 1
0.208560392054796 0.194896039853494 1 1
0.325154464457747 0.290024629299189 1 1
-0.0213264816353916 -0.0264587593293035 1 1
-0.0361216651841953 -0.0599395932464039 1 1
-0.340820805656128 -0.311681182858468 1 1
-0.122625249143072 -0.119439959542395 1 1
0.121514139106828 0.108197600823379 1 1
-0.0559639794886071 -0.0406131600808843 1 1
-0.109452045144446 -0.0981578383521025 1 1
0.211175709484157 0.190496988065027 1 1
-0.216775045051772 -0.207767591887198 1 1
0.112693402911099 0.0994775133440961 1 1
0.178184237115489 0.156152239808639 1 1
0.113970316828042 0.0648895766937946 1 1
-0.196065687934778 -0.192108307539768 1 1
-0.0506224488390548 -0.0716666855388091 1 1
-0.0712349124727886 -0.0564245892719817 1 1
0.287303865494179 0.278717996992586 1 1
0.179715049015414 0.164409583998952 1 1
0.224412625743384 0.213385542145106 1 1
0.191079225238622 0.166808910764633 1 1
-0.0943647055542824 -0.097283888937498 1 1
0.0843563942989938 0.0935411121229706 1 1
-0.111123003674883 -0.100947908938313 1 1
-0.122987738676319 -0.112111117291357 1 1
0.150688737784079 0.127755049196425 1 1
0.243144122016185 0.209041842515984 1 1
0.260643057409122 0.238517090050618 1 1
0.129417303715295 0.106046336485291 1 1
-0.0372781131357407 -0.0322886340436805 1 1
-0.252152580464041 -0.236214529891851 1 1
-0.0278457895396933 -0.0322698262906572 1 1
0.262565459261647 0.239591859350693 1 1
-0.198017902104919 -0.195460849675944 1 1
-0.0202176612324281 -0.0149694420627459 1 1
0.298087895635953 0.267823653457757 1 1
0.134400504997688 0.140376676917103 1 1
0.152029493998522 0.148043051656714 1 1
-0.290753465111546 -0.267258943119485 1 1
-0.0324363447793258 -0.0299484865956372 1 1
-0.198668680039802 -0.165426007865906 1 1
0.160918215468178 0.144595830399334 1 1
0.11421007895892 0.108021620965085 1 1
-0.103781225135236 -0.0518832233361432 1 1
0.111765021929564 0.0871046641232023 1 1
0.107025570501502 0.0969406724722945 1 1
-0.0311744486537457 -0.0219299948017099 1 1
0.106351065156653 0.100056201451978 1 1
0.103177405994564 0.054689059016971 1 1
0.0330975867423 0.0439676854425594 1 1
-0.0481105655002324 -0.0153806580871462 1 1
-0.256260571289937 -0.233328872875291 1 1
0.285002618849666 0.250872575369477 1 1
0.297665122086289 0.256575446162157 1 1
-0.171286300323731 -0.146083022793096 1 1
0.0755492780816605 0.0701667798862565 1 1
-0.365071533615544 -0.336916256185189 1 0
-0.175230319489568 -0.152634462845524 1 1
-0.0581067774822384 -0.0342470223436822 1 1
0.106833674282307 0.0906292093301498 1 1
-0.0588055098394292 -0.0530164644125395 1 1
0.024781644182172 0.00265447547515336 1 1
0.0139661973440078 -0.00125674001850935 1 1
-0.0613701880466979 -0.0375802244890566 1 1
-0.140818882054162 -0.121216173514258 1 1
0.00531091782489178 -0.00841221588173259 1 1
0.219603154580006 0.200090302880243 1 1
0.184955203223766 0.175878807689162 1 1
0.228755118433891 0.20169436827755 1 1
-0.0935741689703692 -0.096798179098205 1 1
-0.120182948808257 -0.1048260179081 1 1
0.114077660713209 0.108315156746589 1 1
0.0118984212167115 0.0182605999337889 1 1
-0.0804704422956662 -0.0672420307990123 1 1
0.0723075444510218 0.0663393860995665 1 1
0.202287980444106 0.185157381589979 1 1
0.0545590886292217 0.0688947618242453 1 1
-0.123085288669752 -0.0792302946034394 1 1
0.0356550326468096 0.0392142826317605 1 1
0.206973867937641 0.191444911241294 1 1
0.0651355702157926 0.0372501517830157 1 1
0.166503058174716 0.132919455688346 1 1
-0.0176638038875237 -0.0133135476082857 1 1
0.122917100452183 0.113713136437235 1 1
0.219761600147647 0.180114783287297 1 1
-0.230429390923933 -0.220219096371743 1 1
-0.187843482409133 -0.170385147553369 1 1
0.181986019042924 0.186302186303644 1 1
0.136293908528569 0.130080060765528 1 1
0.0156161874829799 0.0270543044069823 1 1
-0.22411652750005 -0.193382752966528 1 1
-0.152667556437305 -0.146348968247416 1 1
0.0512743028258506 0.0304907895902483 1 1
-0.238083083808942 -0.231287788094062 1 1
0.180818080493202 0.112316491562959 1 1
0.344733117219387 0.313455900846704 1 1
-0.0977880204556252 -0.0798452083673253 1 1
-0.305583905518881 -0.270207820321699 1 1
0.0107093233852021 0.0288394617256615 1 1
-0.0630256531904041 -0.0777129922039797 1 1
0.103725758343945 0.0917974084500801 1 1
0.0110494469547292 -0.000831343399798389 1 1
-0.323433478995912 -0.308912673500316 1 1
0.213428805377786 0.190340791011671 1 1
-0.133639264312201 -0.130698038238763 1 1
-0.365764433899319 -0.330202981099926 0 0
0.00966333158281383 0.0111030874882439 1 1
-0.423778942259243 -0.374808994789513 0 0
0.220748653778455 0.221098273610335 1 1
-0.290537533330213 -0.273330658456057 1 1
0.0359697256925733 0.0729998390098394 1 1
0.101576917302137 0.105333959436335 1 1
-0.0470812503269783 -0.0472897960634998 1 1
0.272698024873611 0.261919099147396 1 1
-0.130000375961331 -0.107328186024294 1 1
0.0039899586855103 -0.00119334324785461 1 1
-0.016877186750127 -0.018668382458558 1 1
0.0805074279994234 0.0596328013722221 1 1
-0.165529096432967 -0.155159039001393 1 1
0.0734326016464033 0.0557884881101372 1 1
-0.0383675356300772 -0.0515358572500287 1 1
-0.0803939800262839 -0.068250023336298 1 1
0.114201318727768 0.102189259159059 1 1
-0.13438043903344 -0.132617673029198 1 1
-0.0230881402987156 -0.0272285778015582 1 1
-0.0302167640930671 -0.034492815929197 1 1
-0.172472338505074 -0.149052301425169 1 1
-0.559147674566865 -0.510896788233654 0 0
0.0502423415410621 0.0508323069401892 1 1
-0.0612361522995704 -0.0567883548717492 1 1
0.126104096882553 0.110098215849258 1 1
-0.0315513305138712 -0.0294647966416108 1 1
0.0669884097102378 0.080325534276331 1 1
-0.327136167948853 -0.316092660797574 1 1
-0.0869794630713062 -0.0915510302004512 1 1
0.0570316525914326 0.0824477372330575 1 1
0.0234933769998075 -0.00218333549656149 1 1
0.091358971860693 0.0944536544077708 1 1
-0.308226593792886 -0.257881520772019 1 1
0.13596211950052 0.124794691687703 1 1
-0.188547333643487 -0.185074357342816 1 1
-0.129475995271413 -0.0870782673171049 1 1
0.118180379134938 0.118657754442133 1 1
-0.0916734124810396 -0.0925216296002225 1 1
0.0881536132130305 0.0782864544528045 1 1
0.0767101415642467 0.0650471760109947 1 1
0.378663713837921 0.357147676483343 0 0
0.135707610559076 0.130788496924457 1 1
-0.208699421276094 -0.185636277619118 1 1
0.0118348775651564 0.0150883012504415 1 1
-0.00378394815869161 -0.00156043487439282 1 1
-0.103537844473104 -0.103924259852074 1 1
0.227264993462841 0.20663795615459 1 1
0.074225533362532 0.0550028878188472 1 1
0.0267590368512841 0.0343404413270551 1 1
-0.0747986922396189 -0.0705793140048074 1 1
-0.115077948970917 -0.0679644980173915 1 1
-0.156130120645736 -0.144744607502247 1 1
-0.0597857203642876 -0.0485850525924339 1 1
0.322771112408305 0.28734187494179 1 1
-0.346699052979841 -0.28995320889971 1 1
-0.145231992159936 -0.10569576796806 1 1
0.145437041723594 0.135057441505846 1 1
-0.0882178276279745 -0.0814650239530787 1 1
0.240107178934904 0.213831364213525 1 1
-0.152403361794922 -0.124627793602843 1 1
0.263157199910223 0.234253898716443 1 1
-0.356097039396631 -0.334592407549041 0 1
0.193926903694903 0.14768016462155 1 1
-0.0192317146686473 -0.0193723324133107 1 1
0.16226649073155 0.139449493151432 1 1
-0.0227071698417785 -0.0193162359828144 1 1
0.0144142924359991 -0.00563065184415081 1 1
-0.135299462989469 -0.140791266025422 1 1
-0.154920376940185 -0.148425097416408 1 1
0.215431438674635 0.177451282463189 1 1
-0.100071360601219 -0.111959051815349 1 1
-0.181416329921365 -0.14508766007111 1 1
-0.150899287237343 -0.142560600797179 1 1
-0.0932257008781691 -0.0883282561458713 1 1
0.0659460701114524 0.0693143203807925 1 1
0.0753644654005097 0.0810452541605925 1 1
0.0292965989505235 0.0130275933262146 1 1
0.0845689436468965 0.0706755966596012 1 1
0.127889986432327 0.127786056228792 1 1
0.0186141951754845 0.0305427519283359 1 1
0.21938408891318 0.203482317624222 1 1
0.0928320856410923 0.0861063783052887 1 1
-0.0125249008586559 -0.00747600226895597 1 1
-0.0985663943946198 -0.0878520233772023 1 1
0.0908896570237998 0.0920228885379535 1 1
0.0414561916747148 0.0381319309971736 1 1
0.285846187608563 0.258565872812131 1 1
0.204847885734586 0.151798010773769 1 1
0.0482057170916422 0.0395195462139176 1 1
-0.104144318771094 -0.111001652797156 1 1
-0.166021398963297 -0.127563830324706 1 1
-0.245867302769309 -0.234171019609148 1 1
0.154220248553881 0.126932133197568 1 1
-0.0472122425504531 -0.0322891954172635 1 1
-0.0167983634720643 -0.0294408855220915 1 1
0.115211408934877 0.116337880121813 1 1
0.145615307537716 0.127982034246962 1 1
-0.385878018741458 -0.339657691468483 0 0
-0.208176405913527 -0.194998920451235 1 1
-0.013965013453561 -0.00623185352509896 1 1
0.0995796280332091 0.084603883732989 1 1
-0.132285598831407 -0.12228064679968 1 1
-0.0492449034803446 -0.0483406036981724 1 1
0.26144817223692 0.268729244888264 1 1
0.316151229843826 0.264525404145175 1 1
-0.0848848572267834 -0.0684613751418962 1 1
-0.0814111294217644 -0.0731398017773448 1 1
-0.075800614378931 -0.0658262883308099 1 1
0.151049058157743 0.141595859713843 1 1
-0.248805295897046 -0.216654084485906 1 1
-0.0671161357526817 -0.0595005493614287 1 1
0.0838588508106899 0.0987298176439981 1 1
-0.102613254587957 -0.0766878786185444 1 1
0.275838406210695 0.254410027264465 1 1
0.0615007264634184 0.078119856315316 1 1
-0.0108514378712106 -0.0192889821464425 1 1
-0.0749920389627504 -0.0490931478609271 1 1
0.0297554389805683 0.0172217511952954 1 1
-0.0333649414118498 -0.0312409391600096 1 1
0.0570880764081848 0.0562738104147137 1 1
-0.108823641412378 -0.113665210403793 1 1
0.399408644358769 0.324259140407777 1 1
-0.0361420831107498 -0.0709017966774436 1 1
0.215558474066223 0.193857803799133 1 1
-0.330900863322839 -0.295381278072671 1 1
0.071239980640465 0.0711733018707862 1 1
0.0408932318353479 0.0640017785617851 1 1
-0.0454799700202308 -0.0315864685648074 1 1
-0.124982428640134 -0.0987545588628157 1 1
-0.0930998607709012 -0.093133128940546 1 1
0.191412458546764 0.180161895073359 1 1
-0.180658723655594 -0.167354265884163 1 1
-0.297947728578305 -0.286526309322193 1 1
0.0215657788945357 0.0360165867558893 1 1
0.0493313015482285 0.0450379767656102 1 1
-0.0656902708116012 -0.0342150968343002 1 1
0.121170952218102 0.110027832139161 1 1
0.394067557586274 0.342022431843153 0 0
0.0379018459706051 0.0196739147477869 1 1
-0.0406007413587348 -0.0446636975285782 1 1
-0.00186430639739958 -0.0110905515722124 1 1
0.0717629072390922 0.0557726985978126 1 1
-0.0938454508764684 -0.0793493028339791 1 1
0.0324475373048557 0.0468465993050311 1 1
0.0836819334441751 0.0793106652884618 1 1
-0.131169980364503 -0.110318131169801 1 1
0.0117336705153551 0.0176547901464987 1 1
0.32298920429698 0.291113594850447 1 1
-0.134757784971667 -0.11987831810167 1 1
0.0882032214641069 0.0748318185259483 1 1
-0.126186638314932 -0.107775741121297 1 1
-0.0688687462584475 -0.0684846351990656 1 1
0.152594453233784 0.126894332664526 1 1
0.0130914094814204 -0.00389193078550043 1 1
-0.163215114836016 -0.141907559118516 1 1
-0.296089867153849 -0.269709611429144 1 1
-0.00780860351738085 -0.0200792342832628 1 1
-0.0664344586172426 -0.0255248483737962 1 1
0.149216819449688 0.0972861175287861 1 1
0.234436177914937 0.212938839086635 1 1
-0.161848082873982 -0.154566272106729 1 1
-0.0437524032289984 -0.0448378096427486 1 1
0.0698144388888743 0.0806958756177918 1 1
0.283813990128394 0.254555121597697 1 1
0.240882069755734 0.210399889062253 1 1
0.0325811962407514 0.0473330939906984 1 1
0.169633202512116 0.162795739794325 1 1
-0.0380733001011921 -0.0344298717518362 1 1
-0.102155186467164 -0.0861061836491429 1 1
-0.194475624521874 -0.178249017108219 1 1
-0.126012212117757 -0.103957924037137 1 1
0.139185617053163 0.128335749906345 1 1
-0.212575651769074 -0.206683769026258 1 1
0.0800378982430185 0.065463328925252 1 1
0.21189714810732 0.1923011797403 1 1
0.19852669979848 0.199863741577976 1 1
-0.0128328097199673 -0.00725049588046935 1 1
-0.00509449104529772 -0.00236309084775166 1 1
-0.0790104694198229 -0.0890309008271847 1 1
0.115377571423006 0.109109100374982 1 1
0.147668666561095 0.123041944193407 1 1
-0.0864627059478123 -0.0759843690425669 1 1
-0.306881524079955 -0.309842129341991 1 1
-0.180914324929632 -0.219323439268836 1 1
0.0284706130427638 0.0243613673462464 1 1
-0.244847220077664 -0.226961867046701 1 1
-0.0424360885110657 -0.0227430237583569 1 1
0.0336274662053433 0.027714217168386 1 1
0.187016953249465 0.185431654744296 1 1
-0.0699311209929379 -0.0376403129529141 1 1
0.106669791797906 0.0951322707431814 1 1
-0.0432720778776243 -0.0481389019850224 1 1
0.0340321284529356 0.0402800662226369 1 1
0.207965616922794 0.184257181197552 1 1
-0.0547363749416439 -0.0557718419708843 1 1
0.058802749274558 0.0571913227391289 1 1
0.00472296736474835 -0.0292873876106779 1 1
-0.152116388542835 -0.148162067520741 1 1
0.0865908232912959 0.0754505979715481 1 1
-0.125645522050259 -0.12642241224779 1 1
0.186169314718582 0.166915010074062 1 1
0.150238625612856 0.154481573084943 1 1
-0.034939573458984 -0.0390272478490883 1 1
0.0871953000871385 0.0488414795838391 1 1
-0.00166768724369673 0.0271460179405865 1 1
-0.00420370435416992 -0.00649997000894748 1 1
0.0211840796187193 0.0315591223702947 1 1
-0.0428192357495758 -0.0426096100928287 1 1
-0.00220031175854191 0.0036600121518628 1 1
0.114279378547802 0.103170739042408 1 1
0.0229931876143182 0.0396528881551437 1 1
0.174836070492445 0.152048366061721 1 1
-0.229180533935976 -0.168943392397302 1 1
0.0136523368906241 0.00106124142697459 1 1
-0.25603921707124 -0.226780366130379 1 1
0.0504415454587409 0.0404889849216492 1 1
0.0592236836361349 0.0433965419424505 1 1
0.132201477992541 0.122840301473496 1 1
-0.0773907197456495 -0.0531668505062139 1 1
-0.167292504156514 -0.156378792950824 1 1
-0.30522929604719 -0.274847774158286 1 1
0.0761794399852 0.0991636506040334 1 1
0.456908233818922 0.416889035243794 0 0
0.186879356881389 0.162254310289404 1 1
-0.21745208300474 -0.214320804997023 1 1
-0.4112924750601 -0.384826275122735 1 0
0.347085140209477 0.287747646066099 1 1
-0.078875766184353 -0.0742113489680199 1 1
0.211775948777315 0.193987185016733 1 1
0.0766951202533606 0.0664219083340525 1 1
0.120004567011467 0.103479204728393 1 1
-0.0815445718974744 -0.0953290804520305 1 1
0.0327344309659734 0.0556274223271509 1 1
-0.0327699049838982 -0.00907139278572279 1 1
-0.0201733924689605 -0.0169740685526615 1 1
-0.0515020678652421 -0.0336743041660397 1 1
0.123003592568641 0.125927637934328 1 1
-0.0639230812936351 -0.0454029502337795 1 1
0.114065620320963 0.0921107376108884 1 1
0.0539297768515548 0.0389348616155934 1 1
-0.216022306596583 -0.189899527106417 1 1
-0.287208435196623 -0.255440746776838 1 1
-0.200569368257693 -0.192565332055997 1 1
0.0988038386833655 0.0869586031262035 1 1
0.153173398081065 0.15026509714891 1 1
-0.0834619182340873 -0.0717825667105285 1 1
0.0267872626103181 0.0264209124103219 1 1
-0.0398508059073145 -0.0299168863566163 1 1
-0.00725683289878402 0.00457907041713655 1 1
0.1918021272663 0.172075540551115 1 1
-0.117780782866057 -0.0921205467986663 1 1
0.263618689633976 0.251020921219429 1 1
0.112577934703865 0.0857022789474906 1 1
0.233278564765171 0.199812886468122 1 1
0.0759839853437425 0.0590347326631203 1 1
0.302102762519951 0.259845363753759 1 1
0.139042172051429 0.119319227517263 1 1
-0.431699086585926 -0.397012509532868 0 0
-0.00681579325584696 0.00105690621203125 1 1
0.0487129127478663 0.0327777057707131 1 1
-0.224943520404297 -0.202247132195695 1 1
-0.105922240398303 -0.0884644919158895 1 1
-0.0941905429209756 -0.0828077115228256 1 1
0.0367900673684791 0.0335248829291763 1 1
-0.0872997085684973 -0.0894563002601558 1 1
-0.00509685436163372 0.0111858009926829 1 1
0.255703419998375 0.238701517771607 1 1
0.134071644480301 0.118658340429142 1 1
0.00793439099239904 0.0191415606283996 1 1
0.176779263538276 0.164095255464199 1 1
0.108168673704849 0.0991117295258857 1 1
0.106409095426823 0.0888709003834083 1 1
0.0669379926993958 0.0326886348161287 1 1
-0.00112114417825163 0.0200154929429732 1 1
0.294888362130487 0.267353761314012 1 1
0.00539179035483318 -0.00423496637083259 1 1
-0.0877346920539714 -0.0867027211922331 1 1
-0.12697423816725 -0.121157873773182 1 1
-0.146863101974103 -0.137109861175299 1 1
-0.304977940816395 -0.283469898917432 1 1
-0.0433282771230738 -0.0627553034320007 1 1
-0.230919969798555 -0.205151235175929 1 1
0.124857468923976 0.107042149668911 1 1
0.140664594148417 0.135124640779579 1 1
0.204998298600059 0.191131779348314 1 1
-0.13315731917817 -0.119507541456155 1 1
0.0323109978281593 0.0382395805390316 1 1
-0.28391209489519 -0.26433939995991 1 1
-0.337442802701989 -0.290692883049126 1 1
0.131898861777496 0.135316482493408 1 1
-0.173120863534369 -0.151122563208392 1 1
0.13448348470969 0.125637340387169 1 1
-0.459864134931321 -0.423296415221331 0 0
-0.318008719511535 -0.29545495834187 1 1
-0.140201126738692 -0.134282806258684 1 1
0.073827688179488 0.063114493400734 1 1
0.104628942361608 0.0876287497264073 1 1
-0.142635156104206 -0.116014601514882 1 1
0.111419821151481 0.0996132440518126 1 1
-0.116431882997484 -0.101930715510116 1 1
0.298412924149418 0.251771094157964 1 1
0.265202884129722 0.237688540043103 1 1
-0.23607588050072 -0.255317531083652 1 1
-0.011227171959952 -0.0143016724638286 1 1
-0.367787752033844 -0.317547303601695 1 1
-0.00505931467547707 0.00342242527605097 1 1
0.0350413654619844 0.0430139272473126 1 1
-0.0705954223612998 -0.0509333038332687 1 1
0.0517181849145857 0.0347439709744728 1 1
-0.119454975553697 -0.13102521085856 1 1
-0.170415350125003 -0.146635370184781 1 1
0.13417519621282 0.116605680452319 1 1
-0.329362932535876 -0.306868801623326 1 1
0.184847020169599 0.165421153620817 1 1
0.0685823936104422 0.0481401510993231 1 1
0.180425297744567 0.147662888393605 1 1
-0.0699330922759702 -0.0704617874100098 1 1
-0.167858349777963 -0.145071684816229 1 1
0.287018101103486 0.27803569560615 1 1
0.203802767359229 0.196811336448788 1 1
-0.111348927416445 -0.0951537264773465 1 1
-0.171947423300195 -0.174998502712746 1 1
0.21746496398115 0.18392117601322 1 1
0.200683559904905 0.180989076409615 1 1
0.00584223548862069 -0.0114402004812137 1 1
-0.0846591192864626 -0.0745928552146872 1 1
-0.238738311346977 -0.225376448529812 1 1
0.292063850143677 0.267448976306891 1 1
0.263338586187765 0.231584825807535 1 1
-0.0398021736125426 -0.0337049502802861 1 1
0.1432617537388 0.133651992952606 1 1
-0.0521547626851629 -0.0591252517300314 1 1
-0.124457573356155 -0.129948420240336 1 1
0.0240004556831566 0.0389663889022051 1 1
-0.287175371049696 -0.265836716957736 1 1
0.247114902341837 0.223626025243314 1 1
0.237324685782979 0.220018275716924 1 1
0.0514841943866276 0.0540101966560563 1 1
0.0385610918173013 0.0346978646665655 1 1
0.317713558569496 0.290887079446586 1 1
-0.0953925207461802 -0.0905509956135346 1 1
-0.177650283443723 -0.153862660675715 1 1
0.0201550455525935 0.0104121688573351 1 1
-0.0570139660905388 -0.0480718919421343 1 1
-0.205811101380703 -0.183721788997682 1 1
0.0900269273617422 0.0300562154744632 1 1
-0.0471948553270704 -0.0265032566217284 1 1
-0.0693853156992802 -0.0664836762969339 1 1
-0.297400477290836 -0.27838772466906 1 1
-0.23372973328097 -0.193819254456147 1 1
-0.203614403086269 -0.191434652768458 1 1
0.100781687894672 0.0851661269228377 1 1
0.122946421315859 0.114539637292185 1 1
0.334640435476381 0.301743470754829 1 1
0.170182645485262 0.154766774458608 1 1
0.152337011882944 0.178915256803196 1 1
-0.176591044071598 -0.149469035692914 1 1
0.0806047190487157 0.0555687410370391 1 1
0.140286575746528 0.138916614228765 1 1
0.185079085421294 0.156144784985679 1 1
-0.251803822582384 -0.228518411489705 1 1
0.272731360299501 0.243845904407631 1 1
0.104479319481498 0.104806771270206 1 1
0.100134717241314 0.0813752736370875 1 1
0.161515127906895 0.137464409959622 1 1
-0.0820906346519764 -0.0718303288986482 1 1
-0.169142847889111 -0.167340790000027 1 1
0.218497976580257 0.202368349508124 1 1
0.266983904224019 0.239678722654384 1 1
0.0993802280434678 0.0779226828234192 1 1
0.0223331007584796 0.0169655429259002 1 1
-0.164107192979655 -0.157580225079257 1 1
-0.0943702415142979 -0.0676969862457477 1 1
0.0640924590995578 0.0453787218907082 1 1
0.0124604148259401 -0.0106457113382701 1 1
-0.137852103148956 -0.137303032223469 1 1
-0.035118229109583 -0.0262963658404893 1 1
-0.0122550707693855 -0.00301511165048477 1 1
-0.0560900376168263 -0.0384557620790845 1 1
-0.126981284986762 -0.0987069535403581 1 1
-0.0949627305534209 -0.0806142521671835 1 1
-0.0247806477744376 0.00842205925583188 1 1
-0.0334033754114141 0.00920781029098995 1 1
-0.126655087419991 -0.110591679912209 1 1
-0.350291537566165 -0.330316629055894 1 1
-0.0741726618496576 -0.0855802064963502 1 1
0.0787575676878186 0.0546826805226978 1 1
0.140289241185604 0.129139552735631 1 1
-0.251723645028887 -0.226499279968243 1 1
-0.0128923438939115 -0.0139095139452531 1 1
-0.0365153375932256 -0.0303787673300093 1 1
0.0789192260806211 0.0823890311651225 1 1
-0.0976509623213471 -0.060680923382049 1 1
-0.0064753562467036 0.000330585145778203 1 1
-0.201164721777441 -0.173728689835886 1 1
-0.0648443808170511 -0.0470048870835357 1 1
-0.0244979926858161 -0.0140616051886588 1 1
-0.23494077369998 -0.20837247628277 1 1
0.0491790573232236 0.0659905694041241 1 1
0.0722187004945727 0.0581874944059935 1 1
0.0469746928604054 0.0378718590630237 1 1
0.0187500849390219 0.0226643034277635 1 1
-0.272811954737325 -0.287686793920079 1 1
-0.208477367063922 -0.173616783982369 1 1
-0.268950935327027 -0.237151569625559 1 1
0.319240848895683 0.270225776362792 1 1
0.12409164715983 0.11419517954018 1 1
-0.221843847886524 -0.192340204959939 1 1
0.410534650814227 0.359743242290961 0 0
0.227693451894324 0.218030748477154 1 1
-0.157390217795123 -0.145957575004487 1 1
0.0140530026180707 0.0293732833655632 1 1
-0.151116285050348 -0.13643831744779 1 1
0.211210118179183 0.193808157530921 1 1
0.147453240413525 0.125384306000132 1 1
0.0798566653648397 0.0824650461770497 1 1
0.0813170693373569 0.0767879491767592 1 1
0.148498254484765 0.130807064894821 1 1
-0.00776360171907721 -0.0183476165181479 1 1
-0.0252250572006987 0.00459614967977814 1 1
0.0714112421261697 0.0579265605984912 1 1
0.141081605166771 0.1332859018977 1 1
0.031172945397642 0.0481675541124354 1 1
0.0346983588832968 0.0413689178635425 1 1
0.208445574329696 0.200448146086739 1 1
0.0443309180540111 0.0394520254694789 1 1
-0.0552543240461211 -0.0430105068723372 1 1
0.463475833733007 0.437022062210546 0 0
0.204937790823186 0.182521413713542 1 1
-0.230625804594323 -0.230369620284871 1 1
0.0724955983913954 0.0732897981456122 1 1
0.205507349626462 0.206827993415588 1 1
0.139636587057974 0.110757149993506 1 1
-0.0896330677991024 -0.058164174781797 1 1
0.0868716422501088 0.0424452416722353 1 1
-0.161320429167318 -0.115578641824192 1 1
0.198769928354057 0.179476061073042 1 1
-0.198519145374271 -0.183259358326758 1 1
0.0246071902596858 0.0162380742117358 1 1
-0.115598499938295 -0.113658944994857 1 1
-0.0781829880373678 -0.0725321300173921 1 1
0.377913641934796 0.332733854104578 1 1
0.172228202629417 0.143993868955055 1 1
-0.223214605070349 -0.197059240930597 1 1
-0.0643058661445449 -0.0453329456506917 1 1
-0.0965165447161712 -0.089961510629921 1 1
0.103898614688518 0.111477659581519 1 1
-0.12505885250855 -0.123141412623269 1 1
-0.124409683753941 -0.145591172061506 1 1
-0.178130323246286 -0.15317251879389 1 1
0.297186874310906 0.271659203565534 1 1
-0.299742782517456 -0.269825709474029 1 1
0.232986005248004 0.230977590536298 1 1
0.00790991156590456 0.0287513533105583 1 1
-0.1795879876967 -0.165799078643247 1 1
-0.092833014611704 -0.0442677217004351 1 1
0.184674445280225 0.164380561041466 1 1
-0.102414693584359 -0.108018725857877 1 1
-0.209222024079375 -0.18425843606859 1 1
-0.0591493750133482 -0.0636073454116786 1 1
0.10788997271857 0.100557025997892 1 1
-0.127073879916984 -0.113208274132082 1 1
0.254595529235038 0.231972157816468 1 1
-0.183453138601772 -0.15923268416759 1 1
0.0598026837037138 0.0743395284207381 1 1
-0.0710412268739588 -0.0487985894688992 1 1
0.0856433896080749 0.0663087488802041 1 1
-0.0122669064617732 -0.0242907403759948 1 1
0.0775480184573639 0.0654707870660141 1 1
-0.236846321142255 -0.234100279816358 1 1
-0.27615316475336 -0.262849203660118 1 1
-0.0283634869562229 -0.0164318737885529 1 1
-0.137808099355501 -0.130716766502066 1 1
-0.0900007184347245 -0.0805338474040483 1 1
0.27756643685507 0.229891023564928 1 1
-0.153083373913986 -0.159561985637924 1 1
0.155719049676191 0.150347383981112 1 1
0.163768933390708 0.149205842701057 1 1
0.142370246619415 0.140310802667036 1 1
-0.0284048579049598 -0.0148823287855548 1 1
-0.190499292770119 -0.180254848691634 1 1
0.0246713663756697 0.0113495144204086 1 1
-0.0224345929427166 -0.0120732348165534 1 1
-0.251734308125514 -0.206243959767397 1 1
0.230221060608066 0.191486078776386 1 1
-0.0834215976398753 -0.0739728272153957 1 1
-0.236048589726663 -0.219040253409117 1 1
-0.0785754040334116 -0.0630471307520748 1 1
-0.00809875098000174 0.00755769714540879 1 1
-0.267707850283875 -0.242900938572849 1 1
-0.125409841535379 -0.130331007554757 1 1
0.154110264753583 0.135000745025023 1 1
-0.049637897623156 -0.0482280015498004 1 1
0.0856200642047709 0.0775181039836456 1 1
-0.023365676981208 -0.00685171455444228 1 1
-0.144832160387325 -0.135314524719069 1 1
0.325975491652003 0.320853029994394 1 1
-0.430933326645468 -0.366702292473069 0 0
0.0289197316859872 0.025793742290153 1 1
0.0427567032776838 0.0422711691115133 1 1
0.00104194567920483 0.0321491803924602 1 1
0.184610944062803 0.160176221505868 1 1
0.3398818604071 0.317998397484144 1 1
0.000144923604785813 -0.0017120015410554 1 1
-0.0227940171823522 -0.018274928598016 1 1
-0.203964747687045 -0.180343862935814 1 1
-0.026640283265234 -0.0191504148384779 1 1
0.0935037469150069 0.0818946727197399 1 1
0.0396981680832871 0.041736784289939 1 1
0.22973527351749 0.214315811322387 1 1
0.108061446285583 0.117087170492815 1 1
-0.0808334060680832 -0.0870728494122009 1 1
0.0462472625836373 0.0467495980018496 1 1
0.0403114672902928 -0.0118504078877338 1 1
0.343878856916502 0.32629672599928 1 0
-0.205775495902747 -0.188953761938482 1 1
-0.466716062545482 -0.46398468847505 0 0
0.00764830116079422 0.00718415585325219 1 1
0.205635497799716 0.193184284318156 1 1
0.341501669230626 0.296497091980463 0 1
0.135016640519375 0.140890081120949 1 1
0.159964393762399 0.141912834940379 1 1
0.113262313795946 0.128686650700944 1 1
-0.116447260814775 -0.089590334784929 1 1
-0.419800618436785 -0.380863601427493 0 0
0.0494136766701349 0.0482852884197014 1 1
0.320235739186395 0.321798144326306 1 1
0.203625639087907 0.19232408545466 1 1
-0.0799851907652096 -0.060896091943053 1 1
-0.0152822029766113 -0.0123269209548895 1 1
0.113840754957904 0.0876260030752654 1 1
-0.0528439108036896 -0.0414286799208655 1 1
0.0502016766377199 0.0620384002777068 1 1
-0.0430032244746674 -0.0430836304451186 1 1
-0.0549759460777357 -0.0466433472061679 1 1
-0.163235560345467 -0.134618527686855 1 1
0.173749282381109 0.120451770218936 1 1
-0.0937923778200616 -0.0398420550624965 1 1
-0.199566985648172 -0.194589090189941 1 1
0.143671828400171 0.141214013194323 1 1
0.0401383010755567 0.0462371481381415 1 1
-0.043082341242674 -0.047483646504251 1 1
-0.128293650215716 -0.125000342039538 1 1
0.198620767776664 0.168722426598006 1 1
-0.0267810325666913 -0.0332184260080759 1 1
0.12211773012601 0.0935095475789637 1 1
0.0408911110611927 0.0459564426768187 1 1
0.140461076850589 0.139578477250468 1 1
-0.355439448489937 -0.356134486875454 1 1
0.210545429434125 0.168961456286635 1 1
-0.155645660525443 -0.166710911448264 1 1
0.0896151548915534 0.0944454582152442 1 1
-0.0902980109068004 -0.0809333324478444 1 1
0.0106955416440244 -0.000959265878333622 1 1
0.0495972044225446 0.0382860841714044 1 1
0.042741994746755 0.0396298083238114 1 1
0.148978526560053 0.133014079103261 1 1
0.125495087620072 0.105795547662977 1 1
-0.0987058850371096 -0.102139924261227 1 1
-0.192069550057627 -0.168431119553606 1 1
0.244134638550699 0.220608607750953 1 1
0.198850394799575 0.158139133076876 1 1
0.0242443692695699 0.0357443971690168 1 1
0.14047368278441 0.129826737253233 1 1
-0.0853908593272436 -0.0570955198286481 1 1
-0.0575561211045906 -0.0493615439384129 1 1
-0.0861937975979055 -0.0683899239204479 1 1
0.0733754005570808 0.0535235312257961 1 1
-0.161473788883881 -0.143144954067301 1 1
0.428681578969294 0.381430497667818 1 1
0.0449297047194175 0.0250627746977525 1 1
0.0104198576895988 -0.00872948884616409 1 1
-0.0673688163453805 -0.0533420102080678 1 1
-0.0747262024226957 -0.0645550411986967 1 1
0.0360009330632611 0.0244176731287676 1 1
-0.0416477596549525 -0.029420538702033 1 1
0.347825126618079 0.326094368290569 1 0
0.0622916321427118 0.0651553619238203 1 1
0.147298974811456 0.128686054330625 1 1
0.15842803597813 0.136365339551456 1 1
0.112424715806007 0.102895436384587 1 1
-0.213810929606047 -0.20847124254134 1 1
0.0370858167974472 0.0400978741406954 1 1
-0.0950085173395334 -0.0936702784392526 1 1
0.0511781618736375 0.0642995781342802 1 1
-0.190143946073375 -0.185523253330486 1 1
0.0698577178474752 0.0673491200904936 1 1
0.131147411694154 0.128745688303035 1 1
0.136483025523007 0.11323596362217 1 1
0.263675756415551 0.227413243475834 1 1
0.273182078899186 0.231873434876189 1 1
0.20965854130104 0.201129771854719 1 1
0.166505900528896 0.140139688935933 1 1
0.00307975643032752 0.0153471766036897 1 1
-0.0508319920546651 -0.0482138287075558 1 1
0.194020521061201 0.196276158626888 1 1
0.106951992057577 0.0991866504514459 1 1
-0.00923155434532957 0.00413425504394503 1 1
0.172038888602231 0.154936019184066 1 1
0.0295377449046314 0.024057629625702 1 1
0.187429563636607 0.167608728115201 1 1
-0.0925369263667623 -0.0889700678722654 1 1
0.124852695920476 0.120111324367826 1 1
-0.122555484243712 -0.117339650725689 1 1
0.267935075488369 0.233748449930532 1 1
0.034743498206391 0.0190485346408816 1 1
-0.0208842245396349 -0.00365693474526174 1 1
-0.37217875309041 -0.347799103829106 0 0
-0.146976241568566 -0.126416811221669 1 1
0.00397355265271352 -0.00159577742632713 1 1
0.104036362697064 0.0936821041589638 1 1
-0.0308146028594779 -0.00737062586854902 1 1
0.0600366791031378 0.0636633321066301 1 1
0.112909067516311 0.109049675945746 1 1
-0.386876962798569 -0.342777564119132 0 1
0.0187034542536202 0.0355143110823649 1 1
-0.246067748367517 -0.196463803296777 1 1
0.00467183811131237 -0.00935990735086895 1 1
-0.0456084545586683 -0.0503288769166782 1 1
-0.162415399330038 -0.144717886661372 1 1
-0.0590115168301441 -0.0447845618055267 1 1
-0.12724728429443 -0.128562789400175 1 1
-0.437800130203575 -0.378801841648864 1 1
0.120706675671464 0.0775555687585065 1 1
0.0156506780576577 0.0126907514354126 1 1
0.143499903886737 0.0956731685319517 1 1
-0.117914610287531 -0.0979658396635567 1 1
-0.0455066565192265 -0.032902640050581 1 1
-0.170903029052221 -0.118673495325901 1 1
0.0481858446348853 0.059146288136954 1 1
0.160348589726369 0.145667014109304 1 1
-0.168943738923498 -0.138657374460545 1 1
0.0868221160204963 0.0787352945850042 1 1
-0.0898016173701716 -0.109331022355521 1 1
-0.0314686136226263 -0.0193874915449401 1 1
0.00838658647616145 0.00669544656734869 1 1
-0.0953991086357253 -0.0787136919918836 1 1
-0.088977605158363 -0.0736381667312267 1 1
-0.188514527057112 -0.163180687524098 1 1
0.0849828838009112 0.0783577619873164 1 1
-0.0741513642122712 -0.0593018195105347 1 1
-0.0328888017122648 -0.0172359436645785 1 1
0.10578358057171 0.10077137865315 1 1
-0.228979586943793 -0.23528368596062 1 1
-0.037792223005826 -0.0123073124673106 1 1
0.0691558799232919 0.072317860449541 1 1
-0.0636925126022446 -0.0428213957482216 1 1
0.114549799759145 0.095396658818609 1 1
0.181151883233346 0.119496052691806 1 1
-0.0923663854103936 -0.0781646038323801 1 1
-0.0900426456243299 -0.07929345212942 1 1
-0.102434252237538 -0.0904471439852618 1 1
-0.422220561479033 -0.431342177053975 1 1
0.0992207002097888 0.104339398344964 1 1
-0.202909810848079 -0.198617323797943 1 1
-0.243895755782374 -0.223148329900883 1 1
0.0816083102045537 0.0842772068800653 1 1
-0.0688489150734074 -0.0670901640166618 1 1
-0.113390549134293 -0.107241237679395 1 1
0.20899542274051 0.1993023580889 1 1
0.16165732791047 0.161283734171006 1 1
0.0859259312318586 0.06168897229014 1 1
-0.124378946129268 -0.114746177818481 1 1
-0.0466372496081992 -0.0497755279672689 1 1
0.153777048043893 0.136310773310614 1 1
-0.130893220996678 -0.11162749045736 1 1
-0.0377486191496912 -0.0312373480514559 1 1
-0.152786064395882 -0.140328428970325 1 1
0.00958783013304335 0.0157251049862617 1 1
0.0266318741084447 0.0145168982406026 1 1
-0.00105719775966676 0.00657824327954138 1 1
-0.246161767081561 -0.223392147009996 1 1
-0.0210403875961652 -0.0227699219052758 1 1
-0.0921776985074913 -0.0698900226999457 1 1
0.0890370999381193 0.069926659326859 1 1
0.117036817849519 0.107778643111633 1 1
-0.0846267247589286 -0.104034028646739 1 1
-0.0930705510410944 -0.0950428576759845 1 1
-0.109090331433636 -0.111213373984467 1 1
-0.13791198951353 -0.140406493255525 1 1
0.0957019926041167 0.0823212902514339 1 1
0.121643032146668 0.113188364983147 1 1
0.115902101783834 0.0995540061671772 1 1
-0.0815871890657888 -0.0709841698212683 1 1
0.351081045930165 0.306961612042703 0 1
-0.15532917074199 -0.176102795738932 1 1
-0.236865995530172 -0.21521078335604 1 1
-0.0189171551536396 -0.0400242135581511 1 1
0.0438706009421579 0.0116121414505521 1 1
0.109592684222437 0.107113529025765 1 1
0.144465181643596 0.138392943379955 1 1
0.35728639164919 0.296421841913612 1 1
0.0723842404591505 0.0560015307140184 1 1
-0.426178188230847 -0.403194235510917 0 0
0.00989766275491424 0.0238737237039471 1 1
0.135897740515631 0.128958251848186 1 1
0.221828913080582 0.21622672702187 1 1
0.0636746143004435 0.0373865197923909 1 1
-0.429600496944029 -0.354700986441355 0 1
-0.0387210236573076 -0.0399200880889484 1 1
-0.303688387512639 -0.277977019551166 1 1
0.23367931283027 0.212714468827119 1 1
0.0761956807858309 0.0955949147738462 1 1
0.0941215370003591 0.0837073362377513 1 1
-0.300968145682353 -0.265710997673958 1 1
-0.272092476420615 -0.211894307040492 1 1
-0.148092000306579 -0.13068112473093 1 1
0.0313004803723138 0.0109958630030846 1 1
0.0636843696851609 0.0575114586158574 1 1
0.0489908256358087 0.0337328302654431 1 1
0.173079684075967 0.145413633342739 1 1
-0.103793518642486 -0.0795646051406989 1 1
0.192093652852852 0.188274926391961 1 1
0.0533610076458176 0.0366348187215683 1 1
-0.116429698052964 -0.0865960728182172 1 1
-0.049057064842725 -0.0446502092958163 1 1
0.365242240411159 0.335462113391807 0 1
0.0361018043941512 0.0359391031200726 1 1
0.0550980110017738 0.039787358509386 1 1
0.0425978268531609 0.0328778728859511 1 1
-0.101214794380221 -0.0827519245149973 1 1
0.127620751030186 0.110891306217991 1 1
-0.00416706614257458 -0.00867504778957793 1 1
-0.015530775877716 -0.0351811221126763 1 1
-0.12920009287632 -0.106602263043134 1 1
0.149660208942666 0.126445771235168 1 1
-0.212967965435294 -0.206088712075553 1 1
-0.109917239731848 -0.136527772005875 1 1
0.0050733565937963 0.0178545758197079 1 1
0.377005980234834 0.342322178022495 1 1
-0.189527604139251 -0.188138719922361 1 1
0.117832740124174 0.0921331107542591 1 1
0.256969330404722 0.227527971264004 1 1
0.0677257586387164 0.0687526827066682 1 1
0.118120673905893 0.10510243578623 1 1
-0.134410089833089 -0.131756597959051 1 1
0.0754123327496498 0.0827218831510125 1 1
-0.279315207211211 -0.244572994694757 1 1
-0.301089099046594 -0.278296255639126 1 1
0.116469578309174 0.102491393052352 1 1
0.0698685209246235 0.0540615299709538 1 1
-0.27473414164039 -0.254867675437868 1 1
-0.164454639625332 -0.152158943111666 1 1
0.285466993703138 0.249923834201242 1 1
-0.209120479504554 -0.195727601262399 1 1
-0.0472406104662352 -0.0551778317722691 1 1
-0.0104065943752272 -0.0153294707902287 1 1
-0.0221421397994715 -0.0288093680804717 1 1
0.0206938181577609 0.00502103997359915 1 1
0.438011539032744 0.375556399419137 1 1
0.211267974993912 0.195644066032284 1 1
-0.154753074250982 -0.143212274568531 1 1
-0.083548669603405 -0.083172715221365 1 1
-0.224944971340332 -0.203116577650154 1 1
0.319769275418336 0.276267524845612 1 1
0.165537408025206 0.148618535137967 1 1
0.0545955494144325 0.0739699331151707 1 1
-0.0223758220995377 -0.0167115471139523 1 1
0.142613289920748 0.142530602245153 1 1
-0.251685701233328 -0.237949832851157 1 1
-0.05106106359107 -0.0292401098267523 1 1
0.0347340108134532 0.0333416880321507 1 1
0.00352827196721081 -0.00284480700278272 1 1
0.336479941722094 0.310193184622892 1 1
0.00600213346946654 -0.000160778404718495 1 1
0.0396050888902947 0.0285552972372451 1 1
0.102033960434846 0.106527977639761 1 1
-0.31241148333846 -0.298816322790631 1 1
0.0469460518118365 0.054397197684419 1 1
0.191014619920353 0.192919708207541 1 1
-0.0961950714064402 -0.0819937803989258 1 1
-0.23421375370474 -0.230499276717602 1 1
-0.167088033410753 -0.129489175093998 1 1
-0.15022156590056 -0.141914599214851 1 1
0.125068604729711 0.103227097688703 1 1
-0.141123203637875 -0.104099245917545 1 1
0.0316069956770325 0.0284435570762216 1 1
0.285002788960734 0.268317741667733 1 1
0.148131622734849 0.125777669191048 1 1
0.000833673529295198 -0.00774957371722989 1 1
0.0499135212855204 0.0552021321029091 1 1
0.139191931300646 0.119350597149482 1 1
-0.0106512017107109 -0.00326739949620696 1 1
-0.152524632541092 -0.130497542438228 1 1
-0.219816401715421 -0.181684365956004 1 1
0.223360926772968 0.176057464188248 1 1
-0.191880030617257 -0.180164147926467 1 1
-0.281401645241645 -0.253790353335763 1 1
-0.0590233299025008 -0.0510677128122204 1 1
0.146525526222486 0.132660467718135 1 1
-0.152715293261686 -0.133580650294265 1 1
-0.296069416775444 -0.261165891545476 1 1
0.109690545171713 0.0975259211901042 1 1
0.0144603233235518 0.0287747529678581 1 1
0.00826142759564721 0.0124847780031854 1 1
-0.0872295488549383 -0.0931713996243129 1 1
-0.144045360902685 -0.133826138070984 1 1
-0.0855472261641362 -0.0719750240520651 1 1
-0.121054356311354 -0.113833115283884 1 1
0.414625047603482 0.360519569272609 0 0
-0.0428892270417367 -0.0230301462536103 1 1
-0.169253373181711 -0.154423672883112 1 1
-0.421827050660902 -0.381556050644857 0 0
-0.0408876432309894 -0.0371710730357415 1 1
0.00503030280946685 -0.0157382730291215 1 1
0.10622978433242 0.139980624293725 1 1
-0.0932584965468161 -0.0778606245757806 1 1
0.162307593108983 0.146087021447746 1 1
-0.0961629996729186 -0.0787588924558874 1 1
-0.499505389855807 -0.444701675429541 0 0
0.07584739396528 0.0839392255987442 1 1
-0.1574843340052 -0.157381420260976 1 1
0.0625101754637543 0.0421915040991744 1 1
-0.378943859174234 -0.339961457940245 0 0
-0.0591123445279285 -0.0805802930044515 1 1
0.0438023856573238 0.0401924888295934 1 1
0.0922596132238944 0.0732455174822681 1 1
-0.0069132794106947 -0.00147197059841261 1 1
-0.0717149645874695 -0.0510345082062167 1 1
-0.169920037824177 -0.161568942516206 1 1
0.00986279912548292 0.0106684769040523 1 1
-0.194534877872503 -0.207376426348365 1 1
-0.0549680850417725 -0.0732298041098163 1 1
0.289586718888291 0.290824330429687 1 1
0.117904098757197 0.109346474473392 1 1
-0.27211258227195 -0.245344542314803 1 1
0.131699323153433 0.117077534648847 1 1
-0.073359413461722 -0.0694192806044794 1 1
0.00471282073153351 0.00677552867268089 1 1
-0.21899263014933 -0.194916539457421 1 1
0.10007659749724 0.0683021932425786 1 1
0.122950180947304 0.123836484002813 1 1
0.0708820375776498 0.0661616063702659 1 1
0.00230993544561365 0.0264305112047419 1 1
-0.0721925437189023 -0.0651787047564535 1 1
-0.0779205127390606 -0.0821671407958574 1 1
-0.204275166678134 -0.179040196020251 1 1
-0.0546236276032045 -0.0581788604744624 1 1
0.104198832646606 0.10927426818238 1 1
-0.268624577852565 -0.254919549427453 1 1
0.120515455801019 0.108773267513816 1 1
0.0101567640538052 0.0121728342050012 1 1
0.0399041172648363 0.0295896925021461 1 1
0.0192935761162691 0.0095434628855611 1 1
-0.0590990689034963 -0.0449524130372915 1 1
0.0563061548287825 0.0366537869734141 1 1
-0.0787581915584747 -0.0888024633521998 1 1
-0.0534134216349206 -0.0401014519643749 1 1
-0.222056926581338 -0.192635914592143 1 1
-0.0824364836398539 -0.0802104765629773 1 1
0.0872007492004416 0.072940072913717 1 1
0.359219099802539 0.317902027830683 1 1
-0.0824490293791025 -0.0796178147711081 1 1
0.0148204477958427 0.0168495312089535 1 1
0.00556541218636771 0.00377376704430723 1 1
-0.487631185177902 -0.443215113801201 0 0
-0.0591144021398215 -0.0669453365407672 1 1
-0.0252914095944092 -0.0225422943194945 1 1
0.0423921671665208 0.0259424422248652 1 1
0.319301176655186 0.279028091477286 1 1
-0.232176732415451 -0.212519495547336 1 1
0.0424574071234373 0.0447061000518688 1 1
0.371887941388206 0.339886444161964 1 1
-0.0742106808702738 -0.03826077010618 1 1
0.0382516994596907 0.0394267546821275 1 1
-0.223666676552531 -0.197238735733326 1 1
0.170362198255003 0.146973087476577 1 1
-0.0616441257323253 -0.0581987414851999 1 1
0.185993821594075 0.145517460998886 1 1
0.108908625258719 0.0901264377401136 1 1
-0.1281677347398 -0.09745618706719 1 1
0.0613489529529162 0.0530355061553576 1 1
0.0563774505162381 0.0508783436553484 1 1
-0.245590125829377 -0.226029577960946 1 1
-0.0681547927279413 -0.0528705792538277 1 1
-0.360585377875618 -0.320401776161033 0 1
-0.192213070060935 -0.163842677816323 1 1
0.386291619785346 0.358828238354621 0 0
0.0622502790181988 0.0521881993679938 1 1
-0.00126144651602528 0.00897612952894475 1 1
0.169944015303295 0.139830325430123 1 1
-0.00876243624973363 0.00672180650541946 1 1
0.0201176102821809 0.00784227983472128 1 1
0.191917991870866 0.142750338841113 1 1
0.167255890100973 0.175326700623431 1 1
-0.0736143348085649 -0.0579932886322979 1 1
-0.228605212937721 -0.183392161032607 1 1
-0.165099576104267 -0.161311369186573 1 1
-0.14278043032454 -0.117311782564814 1 1
-0.17138438378181 -0.149646959804996 1 1
-0.0365465157723436 -0.0356956920791351 1 1
-0.201501574671019 -0.177513047725173 1 1
0.0756360618018358 0.0796820430133925 1 1
0.132797002586307 0.127796701473968 1 1
0.124352483227523 0.117672413488933 1 1
0.173001099549274 0.151819929511668 1 1
0.169322386637188 0.156520198728261 1 1
-0.0627976729434104 -0.0310441911601324 1 1
-0.0377443953494411 -0.0224161166184846 1 1
0.196558002250904 0.182264075532675 1 1
-0.110992739963634 -0.10386386881285 1 1
-0.00348378472809781 0.00544177609968663 1 1
0.116635769707473 0.0945611784910386 1 1
0.142593123574044 0.114093048201967 1 1
0.097931812445454 0.0865994895490515 1 1
-0.161447883949527 -0.131835251704514 1 1
0.251546941921697 0.228918799461127 1 1
-0.082231066371416 -0.0745321670762802 1 1
0.108526658730629 0.110673351806135 1 1
-0.125375056022407 -0.118646017116123 1 1
-0.246709462790968 -0.232959091113936 1 1
-0.22588820684402 -0.198721208201873 1 1
0.370555788338372 0.342439420186589 0 0
-0.146641835329224 -0.141755109464996 1 1
0.0524784286795068 0.0368896192615573 1 1
-0.297121299157647 -0.266711919783158 1 1
0.101148708286928 0.126514158993009 1 1
-0.0871333185286912 -0.0850299846805754 1 1
0.159942377135017 0.108893977292795 1 1
0.190992534182973 0.169632946832522 1 1
-0.0343559966662745 -0.0144902271916888 1 1
0.252216062747282 0.237624446186491 1 1
-0.107894167255465 -0.0955438350301302 1 1
-0.00063324734885753 0.00209126819811066 1 1
0.169824694823471 0.114059191028076 1 1
-0.20981036128939 -0.215297192527069 1 1
-0.0204220866326688 -0.00374247297177038 1 1
-0.0767640052917131 -0.0843367216603635 1 1
0.163288869032446 0.162425059937267 1 1
0.2362524118628 0.201894803418232 1 1
0.0713507121403712 0.0757422015014562 1 1
0.140311054907311 0.118185823939194 1 1
-0.204935571044406 -0.18791046858493 1 1
0.0116688209883063 -0.00141968370472326 1 1
0.124869200307572 0.0993420578357981 1 1
0.0370078190560843 0.0415859325946441 1 1
0.0403446129767255 0.0375742436113991 1 1
0.0833104567397308 0.0870352971847024 1 1
-0.0405126267650982 -0.0348509922700146 1 1
-0.354709313915109 -0.325400016570715 1 1
0.0706050987949334 0.0209039369202344 1 1
-0.425408159549021 -0.391713533373399 1 1
0.114871271125466 0.0920789582886948 1 1
0.0277744251069749 0.0196025721761548 1 1
0.0525661927548775 0.045305016911878 1 1
-0.0138742338571345 0.00650983437297956 1 1
-0.234496482133482 -0.20809535547731 1 1
-0.081020120775134 -0.0564551805652623 1 1
-0.137310626274025 -0.136832008829491 1 1
-0.109441277047763 -0.0920994211985929 1 1
-0.224179643893554 -0.231997708094367 1 1
0.0541341012626143 0.0539302148750827 1 1
-0.0350118697368111 -0.0313725789857497 1 1
-0.105179488917131 -0.0889621089996059 1 1
0.0824981432463701 0.0664913723942785 1 1
0.0729926715803606 0.0678413103254157 1 1
-0.20804835213153 -0.186564093191066 1 1
-0.00729342715593746 -0.0310804895632767 1 1
0.152875500143345 0.133067064389248 1 1
-0.0239210046309852 -0.00470485108337026 1 1
0.0382652067685412 0.0380889599890663 1 1
-0.0431989181028435 -0.0405520613107503 1 1
0.0324072004464567 0.0393657634140684 1 1
-0.00613770026920503 -0.0127111444361682 1 1
-0.0462683155861818 -0.0168877205688836 1 1
-0.0537041493393241 -0.050580029488794 1 1
0.267297318341226 0.242945291243134 1 1
-0.205083612939725 -0.180640307054355 1 1
-0.0828927266211605 -0.0450099745580305 1 1
-0.0209737380938284 -0.00220550467510634 1 1
-0.21240387243775 -0.21204779252989 1 1
-0.0567874856132597 -0.0302610521400932 1 1
-0.054365447841691 -0.0366613109801099 1 1
-0.0669865813921637 -0.0482756221957075 1 1
0.0779240094968574 0.0716325266558522 1 1
-0.0465157373029496 -0.0411861233481988 1 1
0.0462787081654862 0.0528151332629984 1 1
-0.144221863337416 -0.139347726183317 1 1
-0.0349030310489033 -0.0542608503967188 1 1
-0.20067966409258 -0.197026294735361 1 1
-0.099829620201277 -0.1094166843992 1 1
-0.104808947304625 -0.127344066255447 1 1
-0.205109164572136 -0.178872792263637 1 1
-0.150875303826168 -0.136256299183525 1 1
0.0500253752357532 0.113166723155786 1 1
0.217234773782323 0.196367744989655 1 1
0.37341762025241 0.35200222377738 0 0
-0.187964584163147 -0.173221137047487 1 1
-0.0141484144986947 -0.0145334146198008 1 1
-0.220984499643366 -0.187648072573338 1 1
0.100938564369926 0.0704753959503457 1 1
0.00268129616882917 0.0110965589358638 1 1
0.0059025837160784 0.00768162291344902 1 1
0.270361736378996 0.242933874680405 1 1
0.206021243710957 0.171064715778243 1 1
0.044806182496029 0.0421163277396948 1 1
-0.188124362848502 -0.172318848863077 1 1
-0.0747486359495513 -0.0530051440107933 1 1
0.194229599400362 0.176476548273779 1 1
-0.148806657685192 -0.1677822048011 1 1
-0.000567059070979234 0.00118539197913837 1 1
-0.328676281115623 -0.313663950671028 1 1
-0.0236724384454338 -0.0170524241817273 1 1
-0.122071171578039 -0.10044323996974 1 1
0.166492979937347 0.142405599338819 1 1
0.0179295803088335 0.0122912484574033 1 1
0.144543418293933 0.130896078057503 1 1
-0.122192231778537 -0.119967649123269 1 1
-0.3130860561415 -0.266508534006534 1 1
-0.176533589279454 -0.16832163088704 1 1
-0.0537062014845913 -0.0403182414353209 1 1
0.0118793715407578 0.0126349965640022 1 1
0.114735951293783 0.107794301650645 1 1
0.194435628329308 0.216673713961832 1 1
0.112049889388936 0.0967457054960439 1 1
-0.217297311447175 -0.179157526672782 1 1
0.0893242586098015 0.0822430991667585 1 1
0.136965930846987 0.106798010210867 1 1
0.270878338255187 0.243177909726203 1 1
-0.203509473457098 -0.206864855247469 1 1
-0.0571914688293689 -0.0475780459071348 1 1
-0.253371259320529 -0.236726684043353 1 1
-0.0425273802579375 -0.0335620001101447 1 1
-0.122526118227533 -0.0827162720862167 1 1
-0.303066136042594 -0.28264409527756 1 1
-0.120518490463395 -0.117014470405893 1 1
0.0431917388109777 0.0437434556024957 1 1
-0.0279049883501698 -0.0109780357312119 1 1
-0.237990484460582 -0.223336821231011 1 1
-0.26996278673826 -0.248448309717609 1 1
-0.100921731694474 -0.0655384224781391 1 1
-0.0849425542821984 -0.0838131495195863 1 1
-0.019350224571503 -0.0100884100889654 1 1
0.218974718873057 0.205354747721447 1 1
0.149596161235177 0.120721864163701 1 1
-0.00933424928398945 -0.0374859955511995 1 1
-0.0462787503947024 -0.0468514366079338 1 1
0.0353769563713579 0.0248145385127256 1 1
-0.105928840473882 -0.108912726334473 1 1
-0.0769436549935212 -0.0696287453606991 1 1
0.249571252600014 0.215041293107619 1 1
0.0773592245281275 0.0906872823587062 1 1
-0.319124485533589 -0.298585498146378 1 1
-0.308003894336493 -0.283812870281466 1 1
0.0362120827046953 0.0166362573652683 1 1
-0.000767353346092705 -0.000303186455275693 1 1
-0.109546754877215 -0.102779351146617 1 1
-0.309192971171408 -0.264257383540142 1 1
0.124810575267466 0.11062667056988 1 1
-0.0801187510900006 -0.0813610047754863 1 1
0.0493906067506543 0.0321051945890458 1 1
0.0529925413113503 0.0264842848842873 1 1
0.0485828555401441 0.0399723885598453 1 1
0.322757911895146 0.285286122782096 1 1
0.124020487646386 0.0983815439089076 1 1
0.16713259652078 0.153013295835658 1 1
0.163815646672182 0.16773451443465 1 1
-0.0463342465793125 -0.0408317634816784 1 1
-0.0985412405442831 -0.0921053111951683 1 1
-0.0364784418430229 -0.0495864700352896 1 1
-0.29105017226191 -0.268287631014267 1 1
0.00932447560038549 0.000346807662296923 1 1
0.116506239679139 0.102414552815464 1 1
-0.395470770102822 -0.356208414099928 0 0
-0.0285747581425484 -0.0320495631103129 1 1
-0.127859843825551 -0.102791727276779 1 1
-0.0995991134477732 -0.122630117138268 1 1
-0.195205810076056 -0.191921828397603 1 1
0.210483777999768 0.193398217406564 1 1
0.0536234340092345 0.055523775294835 1 1
0.0786945023311914 0.0625233897794138 1 1
-0.251326356840627 -0.225319756579223 1 1
-0.330965121941583 -0.27693893144395 1 1
0.150032447927134 0.153764173564513 1 1
0.26880649187493 0.269714924690406 1 1
0.103101251148049 0.103164513772198 1 1
0.0590984265819181 0.0479328932960457 1 1
-0.0378541826182705 -0.0291977288248657 1 1
-0.153533834433277 -0.157956069570637 1 1
-0.0254440515603125 -0.0122015084679589 1 1
-0.0348218350598928 -0.0374604928713759 1 1
-0.0320641191579175 -0.030827221625621 1 1
-0.0430199575641434 -0.0445276917097879 1 1
-0.194764337095399 -0.166664257774192 1 1
0.114371075949949 0.102102762168998 1 1
-0.0448849584195461 -0.0433926151185527 1 1
-0.102566499222255 -0.0950693198553726 1 1
-0.0327861967541552 -0.0197508656035019 1 1
0.163637315253531 0.162220063313948 1 1
-0.127082710990257 -0.097894125206539 1 1
-0.0247383323308824 -0.0345411518391692 1 1
-0.0935461081414841 -0.086324019838973 1 1
-0.0777480568838213 -0.0894678895489092 1 1
-0.0336394239902567 -0.020553434173193 1 1
-0.353970959920355 -0.304407042524759 1 1
0.0931353121428448 0.0819760218630921 1 1
0.116269040322993 0.0827210385522663 1 1
-0.107097679418624 -0.106899740096922 1 1
-0.228307055801581 -0.21966108520136 1 1
-0.0237530674262986 -0.0175004157743712 1 1
-0.0355828737175008 -0.0233896461261629 1 1
-0.0984013519364057 -0.0685698313394666 1 1
-0.0178714248995158 0.0021108952608735 1 1
-0.0909121579895514 -0.0514300253140202 1 1
0.170209822656432 0.148097476599301 1 1
-0.0752918326397534 -0.149956698881477 1 1
-0.0886714642498914 -0.0847971923673655 1 1
-0.154371358846762 -0.150894081619708 1 1
-0.0182361518397917 -0.00728628648666017 1 1
0.199500867332089 0.168889230480507 1 1
-0.0574551070008577 -0.0680148607310592 1 1
0.0622549276765758 0.0607276525405232 1 1
0.0563191583575196 0.058470652126653 1 1
-0.189801038708997 -0.184996447434538 1 1
0.221671320323947 0.203441365117762 1 1
0.0921719373165383 0.0897642241053749 1 1
-0.0872026965680641 -0.0803213490169047 1 1
0.17679928237994 0.147981517828517 1 1
-0.0749110961435137 -0.0513314279764072 1 1
-0.0614370324464044 -0.04887210509545 1 1
0.0852930543493867 0.091521078838954 1 1
0.150693414388144 0.111753215903752 1 1
-0.0472619107166522 -0.0455433974072696 1 1
-0.316670718907662 -0.302332280722297 1 1
0.0785337393041098 0.0632219275891504 1 1
0.305767341863914 0.27950806613196 1 1
-0.191483608804326 -0.178210003510692 1 1
-0.0566685892279875 -0.0449208008463682 1 1
-0.0193053892897705 -0.0245937846717913 1 1
0.151684094248372 0.143158779267992 1 1
0.283372401449831 0.26117960383712 1 1
0.122834926730653 0.114150830465344 1 1
0.0579183303431819 0.0463780971691319 1 1
0.153696825662508 0.155121204689287 1 1
0.0373992782568038 0.00539784761253378 1 1
0.053981552923479 0.0646803544212676 1 1
0.0955842510853979 0.0903302476216413 1 1
0.146969901127857 0.131154504625012 1 1
-0.422258793666586 -0.39111764149945 0 0
-0.184561248487418 -0.171854232887155 1 1
-0.35357536002126 -0.316864122772603 1 1
0.167632703031862 0.156702551512007 1 1
-0.0375470535259821 -0.0241826660429322 1 1
-0.0113543313148678 -0.0280794833073154 1 1
-0.00311775719574063 -0.00624914802475397 1 1
0.0389435741763259 0.0280701850873848 1 1
0.0708477127617038 0.0827765657744128 1 1
-0.283709569098222 -0.256497412327901 1 1
-0.020614513609488 -0.0425051055241313 1 1
0.127702950194267 0.114493044928001 1 1
0.0321077824159635 0.0113725460783695 1 1
-0.116212355708034 -0.116496350387414 1 1
-0.1279524743165 -0.11295882058487 1 1
0.202411945293089 0.168332164875084 1 1
0.181192548287064 0.187976645529756 1 1
-0.290347639298624 -0.260764836070367 1 1
-0.0872456136446497 -0.0807434706700746 1 1
0.122292719998551 0.115476011680083 1 1
0.24215567133402 0.225261838856649 1 1
0.142211705950444 0.134799796960608 1 1
-0.0414830747203479 -0.0439118340204834 1 1
-0.0432005937787788 -0.0395502688225915 1 1
0.166608035424945 0.139770650435364 1 1
-0.00127633577683488 0.00672195469838839 1 1
0.063922432386531 0.0596012506890555 1 1
0.17927590068325 0.175042256294889 1 1
0.0932903600022752 0.0751518326954375 1 1
-0.0504018229777435 -0.0479013864438886 1 1
-0.30414144725194 -0.303131792755104 1 1
-0.0815234321872277 -0.0626172820482139 1 1
-0.0233008418710006 -0.034064129890855 1 1
-0.0419099633034615 -0.0459738652547345 1 1
-0.276387229034538 -0.253403365787216 1 1
-0.349479903575251 -0.310295032746199 0 1
0.0028227027303329 -0.0157611120894216 1 1
0.187880848341562 0.152212698813565 1 1
0.0493702108045035 0.0328344129792562 1 1
0.165200258926415 0.171121535526955 1 1
-0.121276917735501 -0.12585096640061 1 1
0.0444188972013039 0.0283017858898763 1 1
-0.0617460350728113 -0.0514585861654644 1 1
-0.215920559929764 -0.198948462971411 1 1
0.0520981396859074 0.0475122989448606 1 1
0.213752255432773 0.199789197109243 1 1
-0.03185040282133 0.00180620058075978 1 1
-0.110104713181472 -0.080295166048602 1 1
-0.16316370131579 -0.146275571009277 1 1
-0.0457507337566002 -0.04613426238339 1 1
0.176984002996764 0.172643405952205 1 1
0.0812227100782079 0.0851465964043648 1 1
-0.224249208020112 -0.227055404258495 1 1
-0.0559557291524095 -0.067864054476481 1 1
0.261965223930474 0.24091452619052 1 1
0.312944771770487 0.316146992664634 1 1
0.0681914672010355 0.0771364239648 1 1
-0.140774718672728 -0.145195052506379 1 1
0.132593031537451 0.121042284961291 1 1
0.0254139931665454 0.0341796109956565 1 1
0.292879669325938 0.245813376757605 1 1
-0.382070378505006 -0.351027808471153 0 0
-0.263838133190405 -0.252635773428736 1 1
0.16224789355664 0.153152504891037 1 1
-0.117311079218419 -0.110162836048152 1 1
0.0209929505451301 0.0204510856215652 1 1
0.0404335076719154 0.0473656932134903 1 1
0.248801955957485 0.235320290159224 1 1
-0.101626238452815 -0.0597095519737756 1 1
-0.123423290536361 -0.115212111077081 1 1
0.0794697016187215 0.0692090210810656 1 1
0.00178291198579487 0.0105089724264468 1 1
-0.00139994240863196 -0.0146199976933821 1 1
0.0697515197988305 0.0703329958318389 1 1
0.0222163491165226 0.0270666457401584 1 1
0.0186922501974335 0.041616947862327 1 1
-0.334829137161562 -0.291959936398861 1 1
-0.118353020568852 -0.107130140077111 1 1
0.0898945878227483 0.0831183822630349 1 1
0.10764267145356 0.129043461041042 1 1
0.123859211461962 0.104710838722102 1 1
0.111899094265585 0.0905981248267567 1 1
0.0898347964128534 0.0786762660009832 1 1
0.113170024260792 0.0662858030724742 1 1
0.0439019538403401 0.049110791246598 1 1
-0.071431087710129 -0.0997456052902932 1 1
-0.0143994906284726 -0.0265334743793167 1 1
-0.181528655547661 -0.187798874450762 1 1
0.00467878512009639 -0.0152103374964989 1 1
0.106187369068582 0.115654198776223 1 1
0.00885963661484951 -0.0192142814988577 1 1
-0.0477264258001294 -0.0414317830544256 1 1
-0.122482167175678 -0.100630902376381 1 1
-0.0402082279396671 -0.017630961480001 1 1
-0.267137554031254 -0.251488324017432 1 1
0.181457500407982 0.15531886178203 1 1
0.151309608305677 0.147405485966222 1 1
-0.0560548623082899 -0.0633103501856601 1 1
-0.130677994715187 -0.108998390961217 1 1
-0.14117581401921 -0.145744781697516 1 1
0.276874878648953 0.249698530760825 1 1
0.173946012738264 0.155190145198236 1 1
0.24262752857043 0.216752737464477 1 1
0.00512828966578745 0.00368258355984911 1 1
0.218279346743224 0.188581026803016 1 1
0.153719760250736 0.149070150674929 1 1
0.0199273462591114 0.00879616959660792 1 1
-0.00758311639321761 -0.00318048505270134 1 1
0.0854820700117501 0.0766102935401688 1 1
0.100408762278378 0.0775195403408508 1 1
-0.15848729504522 -0.130191727500389 1 1
0.616073755864232 0.544603712512159 0 0
0.157300235907593 0.139538587526791 1 1
-0.095019004702708 -0.0994640093738092 1 1
-0.196569441186166 -0.178690635735605 1 1
0.0886628820524926 0.0744972216285855 1 1
0.060158040757755 0.04664822760857 1 1
0.112817020111554 0.0925437276532801 1 1
0.158530639924857 0.155481398735643 1 1
-0.260491538958438 -0.229799302281512 1 1
0.0760267087812904 0.0777208170700047 1 1
-0.391241915224106 -0.374846897974553 0 0
0.0206118731225744 0.019516911581253 1 1
0.0429143005726924 0.0428916331125016 1 1
-0.0690789190555829 -0.0565905304832145 1 1
-0.0894118380254594 -0.086659081709454 1 1
-0.00312254179063617 0.0018135742830369 1 1
-0.0353559288488047 -0.0240748629931935 1 1
-0.137773114494177 -0.137156635121428 1 1
-0.248475473684466 -0.23941781975763 1 1
-0.173065309518901 -0.157909470373437 1 1
0.245010120910512 0.171120785359034 1 1
-0.281184351237673 -0.256887833391495 1 1
-0.244545189534392 -0.221801779870968 1 1
-0.163397865275895 -0.146913187849389 1 1
0.0842302827589937 0.0662051465511268 1 1
-0.22363260503646 -0.201127184321721 1 1
0.0995980666182557 0.107923923987949 1 1
-0.0288467337020635 -0.0225105944920437 1 1
0.000845102476847492 -0.0012294106022399 1 1
-0.0149878438093666 -0.00118728525868743 1 1
0.138003166399553 0.138764756739515 1 1
-0.132116710452799 -0.112406134186368 1 1
0.0230776958888495 0.00273829997494138 1 1
-0.0175509770549218 -0.0146638265043204 1 1
0.179696287508493 0.161347116425889 1 1
0.0859886055963429 0.0804833746340107 1 1
0.0487141809975126 0.0507405704771915 1 1
0.0327904692319195 0.0228599938709517 1 1
0.143206493356192 0.128824485258916 1 1
0.0221712744768025 0.00160757309677847 1 1
0.0965420840443039 0.0958143181372617 1 1
0.169202856978036 0.155041884791231 1 1
0.101980060365711 0.0419483729544777 1 1
0.135548463821099 0.138216885238817 1 1
-0.272140061402384 -0.238878753764767 1 1
-0.0262666418126596 -0.0198233261407342 1 1
0.0816620541097336 0.0722644707487785 1 1
0.000743298314363205 -0.018520265842536 1 1
-0.0227838356831245 -0.0231132160357 1 1
-0.0935527253045205 -0.0704102587231319 1 1
0.0190888039773699 0.0223130704371577 1 1
-0.227527572052429 -0.216611038187618 1 1
0.20171479722771 0.182209865382033 1 1
0.0152773025644702 0.00994183553046058 1 1
0.0197561621126027 0.0415789065087953 1 1
-0.070105313624713 -0.0819870397966794 1 1
0.0433745208825641 0.0367828706367479 1 1
0.226629891043371 0.201834251619654 1 1
-0.124457212764132 -0.120899587044855 1 1
-0.128710986147326 -0.139483092287808 1 1
-0.0320615354926255 -0.0510120585947074 1 1
0.21953399202755 0.20730918170823 1 1
0.186048023973876 0.171195259268225 1 1
0.0138163718945126 0.025918967872275 1 1
0.248296687345752 0.222292803097125 1 1
0.112968524024615 0.0996774773446056 1 1
0.0333690533956855 0.0202509576184686 1 1
0.0194573012006645 0.0290223067706445 1 1
-0.0542061202415861 -0.0465349942701997 1 1
0.278979137041089 0.250560814188183 1 1
-0.211889930929993 -0.194580032357818 1 1
0.074401220125433 0.0720477709470265 1 1
0.0468675109073692 0.0446739691651018 1 1
-0.0905623772553326 -0.0765777237115129 1 1
-0.111674875049548 -0.1127631842843 1 1
-0.266701107143294 -0.223435209079341 1 1
0.120411170554728 0.094223793010915 1 1
0.416676899169711 0.378072375894687 0 0
-0.122482999760007 -0.122946464175922 1 1
-0.18401706180386 -0.177287444653304 1 1
-0.13725615916236 -0.123889287973516 1 1
0.0992600051991264 0.102108308357788 1 1
0.0427652249635743 0.035055321462804 1 1
-0.324343637039862 -0.288030033822883 1 1
-0.381806000270674 -0.335615830934998 1 1
-0.0705216584687193 -0.0792077930241907 1 1
0.089046159406026 0.0673872809315519 1 1
-0.0994923707143124 -0.0718610880477493 1 1
-0.0138250288179438 -0.029701384523417 1 1
0.240213631706064 0.215764134040964 1 1
0.097557799880351 0.0919038813850175 1 1
0.153868742636945 0.141756765132471 1 1
-0.0674695544639541 -0.0582767396582015 1 1
-0.121296470640558 -0.112683957761859 1 1
-0.333218214734208 -0.328473774387803 1 0
0.134828027297334 0.0865770065558914 1 1
0.120214056280365 0.0888579061735382 1 1
-0.169685991381543 -0.153714504224493 1 1
0.0209156007593048 0.0155911920690733 1 1
-0.0268061781543287 0.000587758894498153 1 1
0.0712808785174976 0.0557238688923051 1 1
0.165945707144489 0.149572229466916 1 1
-0.0620639733910284 -0.0401414943756041 1 1
0.045100548633164 0.0357042932094323 1 1
0.114253832678071 0.101704472093797 1 1
0.0810813195427317 0.0749926724630413 1 1
0.130181865322564 0.121962574081467 1 1
0.141281884390008 0.123316643339356 1 1
0.011005119046969 0.0169673751896974 1 1
-0.107578207384675 -0.0982225215020779 1 1
0.13619495161454 0.113507219508602 1 1
-0.116317842563201 -0.0831763051234942 1 1
-0.136897441145002 -0.123398366848541 1 1
-0.0164817613491732 -0.0160825448288967 1 1
-0.00857597551211872 -0.00600575335104604 1 1
-0.11229671625074 -0.13175793827248 1 1
-0.229925545979586 -0.211802107487762 1 1
0.263411645471681 0.250262965510172 1 1
0.0142013666886534 0.0322570165262825 1 1
-0.143587074891685 -0.14167350693237 1 1
0.217311429805397 0.218867505437531 1 1
0.0359978859336648 0.0239184174357504 1 1
0.0692225808269903 0.0717435085837431 1 1
-0.197640601254529 -0.15865208473265 1 1
0.527136458476913 0.472989022780255 0 0
0.153767951144441 0.150638804367529 1 1
0.0766449479684587 0.0547623559004029 1 1
-0.174684385596924 -0.157442347374871 1 1
-0.100750839103357 -0.0934788366372982 1 1
0.0896383365506061 0.0579045634309022 1 1
-0.105148317776197 -0.104934514607357 1 1
0.0411653716352957 0.0328618995533762 1 1
0.027514556057546 0.0274005835632875 1 1
-0.00262839936086348 0.0105112742396784 1 1
0.141705115910631 0.116954877833576 1 1
0.302787410053591 0.26593556367075 1 1
0.227094840813623 0.202602449023698 1 1
0.117717000532804 0.0951882523443121 1 1
-0.378880443936487 -0.333070620539184 1 1
-0.0289115420066972 -0.0389470326054505 1 1
-0.0470572121503001 -0.0642152832446702 1 1
0.0341990914709885 0.0264885538823849 1 1
-0.137857413983527 -0.133342615890639 1 1
0.195856008829971 0.186234559280413 1 1
0.276012295861703 0.262129036689329 1 1
0.0914925166651369 0.0620597712842237 1 1
-0.411637933059948 -0.371066547907054 0 0
0.216575454284851 0.180820170293305 1 1
-0.219854848930012 -0.180987140752083 1 1
-0.0828732747753029 -0.0736400304706171 1 1
0.179056571506042 0.157451808611624 1 1
-0.105338279660217 -0.102039470683393 1 1
0.14763196787926 0.137785127427147 1 1
-0.0906195390078292 -0.111611899881566 1 1
0.213707389949008 0.187277239643209 1 1
-0.0513301591650933 -0.0609135738796893 1 1
-0.0771121974336689 -0.0593060336401434 1 1
-0.312101304867224 -0.275651461987483 1 1
0.13587642905262 0.129615886481753 1 1
-0.0444966280032659 -0.0467218279424419 1 1
-0.0507610652068403 -0.0454946365089542 1 1
0.0335246097187594 0.0278064980445146 1 1
-0.168994094997581 -0.143753623302627 1 1
0.123143743456137 0.118433185391458 1 1
0.118446492469776 0.0951261313309281 1 1
0.176601423232376 0.140806501534329 1 1
-0.272933141767561 -0.229606260004586 1 1
-0.0320598090112631 -0.00209817635159547 1 1
-0.0557052510363385 -0.0641649037317749 1 1
0.0499819651544174 0.0311649294880286 1 1
-0.0716894112333019 -0.0498809303224766 1 1
-0.166955722747821 -0.164846648051227 1 1
-0.0379031308134987 -0.0372084443105873 1 1
0.0298311304044247 0.0389947318025487 1 1
0.143318321323247 0.142791780085892 1 1
0.0066761029842484 0.0210181019868755 1 1
-0.0970084513966449 -0.0674361429496573 1 1
-0.0114503425949915 -0.0268061547396922 1 1
-0.184298446999299 -0.162920984016153 1 1
-0.325725077633967 -0.289188148869677 1 1
0.0311718143394317 0.0321076589244721 1 1
0.00174246199142722 0.0209587483770826 1 1
-0.114125460224565 -0.109117980437609 1 1
0.156708133485131 0.143748944050652 1 1
-0.190113271365235 -0.162094781266869 1 1
-0.359758867545126 -0.346454042946636 0 0
0.0733160433408093 0.0685696449512212 1 1
-0.13976727345101 -0.123527660523066 1 1
0.0259275177721767 0.0431102120334203 1 1
0.116360001196133 0.0973695294975032 1 1
-0.0301503196429028 -0.0280981961744892 1 1
-0.0458053906511572 -0.0830193715832532 1 1
0.141739945862926 0.13356766120705 1 1
-0.172782601259832 -0.160433336238192 1 1
0.199116088289829 0.193795720955198 1 1
0.3025846931782 0.299973616315747 1 1
-0.0500586834251722 -0.0419088086648501 1 1
-0.162208905623489 -0.155721334551659 1 1
0.0949778803029965 0.0866783465293289 1 1
0.190125920502021 0.165064345083722 1 1
0.247535871008508 0.232111871531354 1 1
-0.0663592505538572 -0.0538754667290189 1 1
0.0640453019976202 0.0585678775984284 1 1
0.0936195918985294 0.0949286482657913 1 1
0.0108027771689076 0.0249965704206673 1 1
-0.173327514673944 -0.156088672269862 1 1
0.0341369242181015 0.037013114281307 1 1
-0.106859378456279 -0.102895678127252 1 1
0.206231063315207 0.202025803084513 1 1
-0.100044828184768 -0.0758901283986847 1 1
-0.284388772144191 -0.255269959552764 1 1
0.0630354529442285 0.0514545445816994 1 1
0.19772434891393 0.176979397191485 1 1
0.0707585434295656 0.0443228460914578 1 1
0.21667380745622 0.199888446346048 1 1
-0.0451493645952442 -0.0680105960047968 1 1
0.0111924599565852 0.0212606254374203 1 1
-0.0573477182343759 -0.041475330425348 1 1
0.119028474670266 0.0799019443719339 1 1
0.127358611047098 0.0949074656163694 1 1
-0.00473683204243654 -0.0153399326551962 1 1
0.253494185060885 0.232480805589774 1 1
-0.190210117436143 -0.195312013881968 1 1
0.0872930623070423 0.0874573182007642 1 1
0.101887895069762 0.0952091878929452 1 1
0.150008599070949 0.129569812809983 1 1
-0.0509962360577186 -0.0516891489571 1 1
0.0559528224659442 0.0569752930392533 1 1
0.186046091775798 0.186234655263558 1 1
0.0379381953126157 0.0314353540398556 1 1
-0.212375653307973 -0.232626531581284 1 1
0.233939688096464 0.218348392177197 1 1
-0.120574569042292 -0.117361130784089 1 1
0.211080752520098 0.180583412447281 1 1
0.228095449901308 0.210577861769161 1 1
0.0986925044012489 0.091783775956627 1 1
-0.291463110048338 -0.273165451112179 1 1
0.0863294917504468 0.0591249225126909 1 1
0.126322916860673 0.113896756859857 1 1
0.310662795821362 0.295134176728615 1 1
0.0699229012341126 0.0582483631617144 1 1
0.124796560184682 0.112970723328479 1 1
0.0566125912723582 0.0389769914391896 1 1
-0.0878989574964388 -0.0708391145345813 1 1
-0.09527468728306 -0.0849504126877246 1 1
-0.0424218700424561 -0.0308222585559149 1 1
0.273967606473752 0.242822193910537 1 1
0.0437951909689326 0.0276404681475955 1 1
-0.211319795022963 -0.15673443320728 1 1
-0.276663484446465 -0.246540677845552 1 1
-0.208153113000862 -0.190211519392799 1 1
-0.086390941325735 -0.0829739129623387 1 1
-0.281486387300279 -0.258584426263581 1 1
-0.0485505745177883 -0.0495443102878456 1 1
0.152159905206729 0.132069789124158 1 1
0.122601574412358 0.138399829368562 1 1
-0.0719128976301725 -0.0768663504781561 1 1
-0.0534728965350747 -0.034400623458786 1 1
-0.113984565322894 -0.115175272372093 1 1
0.0108709602014785 0.00304971470874926 1 1
-0.0228448598044357 -0.0154878356942435 1 1
0.000692031569998766 0.0133754996144998 1 1
-0.271552610521612 -0.226455519263005 1 1
-0.212346183210909 -0.179399080665252 1 1
0.0837750737549166 0.0641892636599297 1 1
0.173731885174129 0.159362374258103 1 1
-0.0932220287463458 -0.0857186422167194 1 1
0.280105922471535 0.258137904436287 1 1
-0.559802066902818 -0.529111371315257 0 0
-0.160531652450036 -0.15708263598867 1 1
-0.221648193126953 -0.20535216986105 1 1
-0.078519388166325 -0.0724907005247449 1 1
-0.0115186677909229 -0.0219262283721407 1 1
0.144882109059202 0.120924628561107 1 1
-0.0190371347989774 -0.00782142917185098 1 1
-0.0512217803958226 -0.0553075089118485 1 1
-0.110140890101555 -0.0981359680735557 1 1
-0.232721404434263 -0.200281694024709 1 1
-0.158360937341939 -0.1421779224321 1 1
-0.152294458298622 -0.13611493401743 1 1
0.23581573635686 0.225449904400592 1 1
-0.0896324159624083 -0.0830223085269752 1 1
-0.134106209376562 -0.111637300624773 1 1
0.0331130456484128 0.0267594532244638 1 1
-0.155303711205148 -0.146302089700395 1 1
-0.0216452717054422 -0.0217251625777685 1 1
0.198950271373603 0.199998925270338 1 1
-0.493825984654792 -0.463677919612975 0 0
0.217195846087297 0.17150337871551 1 1
-0.0237734230654264 -0.00770953065530299 1 1
0.148739750686676 0.167651899811189 1 1
0.0995037492236256 0.0774710108147866 1 1
-0.230633551144521 -0.211929521891148 1 1
0.0241638699360147 0.00591748946794223 1 1
-0.0118159747740233 -0.0110928360235238 1 1
0.135474807147963 0.123833363283627 1 1
-0.0953392050330585 -0.0904570412802759 1 1
0.157505334197855 0.134646478416271 1 1
-0.192493635019651 -0.155942508365121 1 1
0.327704463311913 0.291711502621746 1 1
-0.111109251392643 -0.0901349116896408 1 1
0.0729564101077645 0.0766651758649162 1 1
0.0650431841610258 0.0635140912905571 1 1
0.166084913023902 0.128347742994149 1 1
-0.319558717747481 -0.294929589020882 1 1
0.160368156673731 0.133667164176966 1 1
-0.161817598404088 -0.149143413724259 1 1
-0.134760567897411 -0.0822870477720007 1 1
-0.031613390410648 -0.0194237332203884 1 1
-0.122737661391072 -0.113768386907805 1 1
0.0459429345942214 0.0585669100181572 1 1
-0.212899067074708 -0.192030415504247 1 1
-0.0558633218895736 -0.0558190420961763 1 1
0.214240397008645 0.167665257272582 1 1
0.0588841333745565 0.0520776756253109 1 1
0.0210876624177314 0.0393126299873905 1 1
-0.0346112231649037 -0.0370925327440207 1 1
0.0381114557712023 0.0480170727122046 1 1
0.0679877296609128 0.050827570700959 1 1
-0.190412063114182 -0.17049672543418 1 1
-0.111956045335063 -0.105275184990937 1 1
0.138820814918191 0.134472593136957 1 1
0.0258041597230405 0.0314870066671615 1 1
0.184018833196334 0.155336071166522 1 1
-0.0219703116434106 -0.0139818259450518 1 1
-0.13454711164044 -0.119269553909522 1 1
-0.326055804771652 -0.304756692199434 1 1
-0.0301168048020801 -0.0173261482103459 1 1
0.166958703283261 0.116352424361393 1 1
-0.0152151465540204 -0.00617357745347887 1 1
-0.183252137307336 -0.169064610247747 1 1
-0.452444067607594 -0.395942662936049 1 1
0.138110179340438 0.120993086538549 1 1
0.0217403544763495 0.0262735648567908 1 1
-0.175921235278623 -0.10725408390626 1 1
0.154418359439295 0.152474795162726 1 1
-0.0801972794350985 -0.0689767729794767 1 1
-0.0109235452992787 -0.0158020305711565 1 1
0.133881845404372 0.108898007780699 1 1
-0.297487018258258 -0.282375420092621 1 1
-0.00750533345603983 -0.00414737238823741 1 1
-0.0944539485239757 -0.102179217205691 1 1
0.0780063293035935 0.0809392949483334 1 1
0.173973210444401 0.153355434445947 1 1
0.0523174130524229 0.0791505550637097 1 1
-0.0269024415210992 -0.012154313395425 1 1
0.0569983397228141 0.0569888644467956 1 1
0.00822741198913467 0.0163940946719099 1 1
-0.0955338162414222 -0.0874370493003346 1 1
0.214095378332413 0.182843096899908 1 1
-0.192441869484499 -0.165596161628933 1 1
0.198606889956908 0.182842979433379 1 1
0.0906893016263977 0.105200901222901 1 1
-0.186015043909447 -0.160445067392012 1 1
0.208423410809427 0.186681420810176 1 1
0.109383198277097 0.105123104569749 1 1
-0.0164841635357499 -0.0263368857732777 1 1
0.0878522409159322 0.0545720951962375 1 1
0.41972474100271 0.373959207935326 0 0
-0.0848863041304397 -0.0873202443600958 1 1
-0.089622388893529 -0.0541137782779245 1 1
-0.165447946962892 -0.151895128481121 1 1
-0.0955749099455429 -0.0887486308396594 1 1
-0.0838665048790241 -0.0667285179519311 1 1
0.0577674601270762 0.0337709879137045 1 1
-0.110037577589302 -0.100759504927963 1 1
0.115335847930055 0.112970684574061 1 1
-0.168572111546478 -0.170637473952244 1 1
-0.263672962253288 -0.206352109195677 1 1
0.0665784013741814 0.0623829030837775 1 1
0.172093579252697 0.158875910365828 1 1
-0.167217938764173 -0.131320589655256 1 1
0.151207396600374 0.162655857181434 1 1
-0.0710408672885232 -0.0622950556756091 1 1
0.186326793635402 0.165229719219148 1 1
0.140226505275643 0.118945063046699 1 1
0.154651398978373 0.124349870152707 1 1
-0.0351432794030738 -0.0215888229224463 1 1
-0.310302254590227 -0.270623978480248 1 1
0.143552008166692 0.137237804411886 1 1
-0.026679372847177 -0.0188756209399845 1 1
0.177782685234405 0.180482769616035 1 1
-0.09130819083444 -0.07824384542791 1 1
0.0194599798985579 0.00558593951148047 1 1
0.294266862580564 0.250122281666497 1 1
0.0113730114648555 -0.0119421499014884 1 1
-0.0204931908184517 -0.0193875953610006 1 1
0.24032368355335 0.203423388726471 1 1
-0.0226503009395981 -0.0174445543388905 1 1
0.0606560202884072 0.0598273825941217 1 1
0.0268251604884444 -0.00476993739879525 1 1
0.0438825867474175 0.0443502088793104 1 1
0.0316696683348949 0.0506321549191024 1 1
0.241481967251626 0.229874941509044 1 1
0.000536589595484354 0.0047528652284641 1 1
0.132192662548367 0.122181096734119 1 1
-0.214192961132491 -0.190025682838663 1 1
-0.039159979484709 -0.0361989188345242 1 1
0.335529645294914 0.319580876550833 1 1
0.0270052504935187 0.0325131044762 1 1
-0.053169864059858 -0.0391152958380333 1 1
0.196034938088712 0.18188426576631 1 1
-0.349533404664325 -0.309780792208329 0 1
-0.187484269620819 -0.171506965173607 1 1
0.120649233934874 0.126274586190628 1 1
-0.290070859444828 -0.263147748087942 1 1
-0.0615613806809872 -0.0391434323299599 1 1
0.0470613947120896 0.0223763036834619 1 1
0.0103505309792133 0.00765836246077218 1 1
-0.0889377153970934 -0.075843169519611 1 1
0.0601459370187491 0.0326980645286872 1 1
0.123887640016618 0.113607611044925 1 1
-0.000656221757259273 -0.00157565747711791 1 1
0.0916292815867544 0.101857723157117 1 1
-0.0839123572919597 -0.0670947393955055 1 1
-0.0416402482167853 -0.0350326415832184 1 1
-0.0069001788318635 -0.0167376819844919 1 1
0.120430027629168 0.107232883567426 1 1
-0.221838310208466 -0.201317753786196 1 1
0.0906242359427131 0.0951628090933872 1 1
-0.000297711582354945 -0.00207092015491374 1 1
0.143864620220563 0.122567718762609 1 1
-0.234627524358301 -0.203204813855276 1 1
0.0252333789461866 0.00876279728535896 1 1
0.173283928864817 0.155113736616212 1 1
-0.0545192553563822 -0.0691793317747881 1 1
0.139521794635684 0.125563361530815 1 1
0.1203258130433 0.111048798565136 1 1
-0.053953105320342 -0.0559034817340846 1 1
0.123969913464877 0.115002535978096 1 1
-0.169060112064007 -0.133701066452491 1 1
-0.0477513237810842 -0.0416216399280696 1 1
-0.0395892572619158 -0.0408461204433516 1 1
-0.144241123913639 -0.13222070784413 1 1
0.136357726400568 0.127360169025901 1 1
0.160185114886845 0.138369942869833 1 1
0.197269062302851 0.155211809785189 1 1
0.068301209642531 0.0696989074667244 1 1
-0.0678777289190884 -0.0657041144708919 1 1
-0.13460892154723 -0.165584397677374 1 1
0.0502865703878064 0.050232187985361 1 1
-0.107448431670902 -0.106542095951151 1 1
0.167028257178787 0.170738713809889 1 1
0.438433778177529 0.389273082384216 0 0
0.1970862237772 0.171913450827681 1 1
0.293136296172466 0.300057271090716 1 1
0.173478053398284 0.169957431465945 1 1
-0.266017069915311 -0.256926365730521 1 1
-0.0306235970565246 -0.0416379238832123 1 1
0.166203064708616 0.148107742835176 1 1
0.220950055332968 0.208991386069805 1 1
-0.488523371605427 -0.44796499343187 0 0
0.0132522182402753 0.00058992472386446 1 1
-0.110707960735358 -0.102019281867329 1 1
0.316269307445737 0.270100990732996 1 1
0.166214860570905 0.139543049203601 1 1
-0.198587909213245 -0.188196707260937 1 1
-0.0424043914594926 -0.0401655403131935 1 1
0.00119845188950617 0.0200755862640541 1 1
-0.0449941231274661 -0.0274913720024839 1 1
0.0699504096086618 0.0825710800991821 1 1
-0.280801553626284 -0.257081727071181 1 1
0.165155181895427 0.157490042817335 1 1
-0.0236846076564591 -0.0285917385928987 1 1
-0.292596769938921 -0.270601767613807 1 1
0.0078262954472863 0.00492473919537455 1 1
0.0986861308130909 0.0795705515055172 1 1
-0.13256519247641 -0.110496742965327 1 1
0.18924327401303 0.178433006310775 1 1
0.154503851573688 0.144572720485202 1 1
-0.0365808478450424 -0.0393994207373222 1 1
0.0431382643667646 0.0484075417716642 1 1
-0.11408674085093 -0.093291150605434 1 1
-0.353423021832284 -0.329728526871922 0 0
0.183697693459734 0.161242801756913 1 1
-0.0437892449539946 -0.0235727325695811 1 1
-0.0331408840063747 -0.0318756392022545 1 1
-0.209974596075901 -0.183205364781727 1 1
-0.244615472166277 -0.224739160189704 1 1
-0.153548464970283 -0.147252986288757 1 1
-0.0680318439946267 -0.0788386070190501 1 1
0.126236083158463 0.13351032452832 1 1
0.0747741373542213 0.0614609868986169 1 1
-0.0636266792101931 -0.0595381713739032 1 1
0.107707339654 0.0872037597866184 1 1
-0.0488188872276142 -0.0498298743275532 1 1
0.0397226235332685 0.0406994567202713 1 1
0.017501508179117 0.0224573317233644 1 1
0.146607184997555 0.145796687677083 1 1
-0.0723388576907085 -0.0656798273958016 1 1
0.108296441909642 0.0921632043540309 1 1
0.0987336787323255 0.0816745340667593 1 1
-0.282542123265702 -0.254124336805372 1 1
0.227450412210178 0.204128143151588 1 1
-0.0968675525638082 -0.0962728364093099 1 1
-0.0166513752104534 -0.0162142511600555 1 1
-0.0461496352302822 -0.040656625472488 1 1
-0.0279473975069166 -0.0517144499182613 1 1
0.191502160184909 0.177894225262332 1 1
-0.109907573506976 -0.136551443397759 1 1
-0.0436748896157625 -0.0457883692613789 1 1
0.0409068053698684 0.0447314741714032 1 1
-0.11470403092309 -0.0674242715480058 1 1
-0.124768805780896 -0.129558648565348 1 1
-0.241324473131509 -0.215602439218269 1 1
-0.167618891396845 -0.17110332161849 1 1
0.345222482304745 0.322757584564717 1 1
0.0147240120598383 0.0146858918266807 1 1
0.0766694176810734 0.0637137487743639 1 1
-0.160970328970235 -0.139782175611895 1 1
0.0393813606571326 0.0344698665657873 1 1
0.177839461984217 0.15200783374187 1 1
-0.0036357816343623 0.00428443606734664 1 1
0.0173497658577331 0.0238588091632164 1 1
-0.130594111480003 -0.118076752133486 1 1
-0.224222962566974 -0.193450405375847 1 1
-0.0117755486202409 0.0132438712395949 1 1
-0.17336800729516 -0.16780292797505 1 1
0.0865721354921016 0.082459497507705 1 1
0.02796508456839 0.0332667565294991 1 1
-0.375816058861423 -0.333777650589866 1 1
-0.00880496325244753 -0.000584373157787858 1 1
0.239736088778763 0.219323636770245 1 1
-0.0773540824961763 -0.103924209700213 1 1
-0.176914613157364 -0.142886099578735 1 1
-0.0459679095565088 -0.0515833660483674 1 1
-0.0354797306800412 -0.0349398157038239 1 1
-0.0712577292793484 -0.0581849067086531 1 1
-0.196876632683584 -0.183685252622902 1 1
0.000615197067063013 -0.00904192805944415 1 1
0.264834117066338 0.244822642326726 1 1
-0.192890642874694 -0.176374528223261 1 1
-0.0862948279830698 -0.120337957431314 1 1
0.0765641286360842 0.0557912968768016 1 1
0.129305269314313 0.13942691243845 1 1
-0.257820067822918 -0.246329285160596 1 1
0.00135926160329274 0.00879870157943973 1 1
0.158580152741344 0.151031400134365 1 1
-0.327736665647699 -0.278363886105656 1 1
0.233137851751839 0.230781775338244 1 1
0.215207753787671 0.19637616943158 1 1
-0.146630171061481 -0.139194297463988 1 1
0.178766133652794 0.15152593379119 1 1
-0.250240590719287 -0.207970200751899 1 1
0.0729580877915634 0.0756029886290769 1 1
0.210642078986428 0.198778812736227 1 1
-0.256942514851999 -0.236338967319591 1 1
0.0836012771837719 0.0798617122064711 1 1
-0.0963977436994972 -0.0846032660464469 1 1
-0.426193564356955 -0.413106351808089 0 0
0.2264254587967 0.201734596807303 1 1
-0.273678564522857 -0.248497756071418 1 1
-0.136028227862302 -0.130745760489 1 1
-0.19240913211736 -0.167879151013836 1 1
-0.065558879719727 -0.0508733997284432 1 1
-0.122211514677464 -0.115084441694056 1 1
-0.0240865889592774 -0.0384284365281381 1 1
-0.0373058181225104 -0.0408597442377426 1 1
-0.147216745965152 -0.142444461154293 1 1
-0.0376784907128873 -0.0290704874214091 1 1
0.0222620376735636 0.0264463999016293 1 1
0.161952926361445 0.152034483723523 1 1
-0.0207248752382644 -0.00138765993414955 1 1
0.116147888116863 0.105265188018295 1 1
-0.0715749987358852 -0.0698825928532768 1 1
-0.0511596254315107 -0.0417394144389432 1 1
-0.359861432240408 -0.332939141840083 0 0
0.324475426785001 0.275017051508077 1 1
-0.0560271030953157 -0.0549801806997008 1 1
-0.210348089991366 -0.196808698285435 1 1
-0.139433136516634 -0.133592848144477 1 1
0.0723910595534582 0.0675306144614675 1 1
-0.0343408774879956 -0.0172186056695856 1 1
-0.062273023134503 -0.0449455679466747 1 1
-0.204725002332745 -0.161569118064443 1 1
-0.0744374671594077 -0.0676561354336465 1 1
0.0812690593145751 0.0925011189057303 1 1
0.0665417961814616 0.0544193530878785 1 1
-0.0559033987726582 -0.044787665909302 1 1
0.211570590669031 0.215465897236643 1 1
-0.0901814395887737 -0.0709052777862543 1 1
-0.217190289333659 -0.186233398088575 1 1
0.108951479725951 0.124835529847158 1 1
0.0448127948110687 0.0569104324886834 1 1
0.0116319318073556 0.0053841346016911 1 1
0.150862192596312 0.138005978513108 1 1
0.077829569207807 0.0710984657111664 1 1
-0.00225886362892841 -0.0285822043184553 1 1
0.0551291304514378 0.0339710616455172 1 1
-0.133640945739806 -0.114678805598342 1 1
0.173801161076358 0.170713322255104 1 1
-0.143550328295019 -0.13908485032747 1 1
-0.096671565335451 -0.0926481892672922 1 1
-0.115070993148552 -0.13661320868407 1 1
0.0531072925351543 0.0543660938946336 1 1
-0.247961958709718 -0.241021046915133 1 1
-0.237197834220343 -0.222809014871136 1 1
0.111769226462652 0.123008932078624 1 1
0.0245574368790234 0.00490099920631978 1 1
0.12310069010336 0.122361276117856 1 1
-0.0534628944431829 -0.0458441213726726 1 1
-0.143661436563319 -0.125119016686992 1 1
-0.106873801506345 -0.0775512629427558 1 1
-0.30093958465133 -0.269560286435794 1 1
0.131155541726621 0.142346301497213 1 1
0.107268255815317 0.101812963860231 1 1
0.279043256278781 0.230162271938912 1 1
0.134837033338277 0.145466452078135 1 1
-0.0303300030662029 -0.0499641345097033 1 1
-0.213914013326929 -0.205485189697756 1 1
0.143759749333447 0.118853262637736 1 1
-0.221034195837344 -0.210445313389569 1 1
0.134966794264684 0.140509426676079 1 1
-0.0386317194825476 -0.0409309029064646 1 1
-0.309188264386979 -0.27598522792246 1 1
-0.0526928310622737 -0.0326464820914063 1 1
-0.0807010737120405 -0.0837240618600429 1 1
0.112013094714294 0.106966529939535 1 1
0.134303485019855 0.142859534407906 1 1
-0.0104566163661948 -0.0243202004587982 1 1
-0.00390364001726716 -0.00936180103598176 1 1
-0.0543235003659009 -0.0382351486537014 1 1
0.132541697219863 0.107160622804749 1 1
0.132995972586423 0.119520656565518 1 1
0.0678072398249002 0.067737011129685 1 1
0.0231804223065958 0.00581336224435362 1 1
0.0982525738200582 0.0907676836056827 1 1
-0.195909027822988 -0.174289012473529 1 1
-0.176623884791912 -0.155557139982463 1 1
0.18721751157304 0.158090830094578 1 1
-0.0907995523003792 -0.0645093764724189 1 1
0.143005858024244 0.131555547226303 1 1
0.00975553565091964 0.0170917608943522 1 1
-0.168379266481221 -0.146331017600909 1 1
0.29391557704235 0.246800447130813 1 1
-0.098570100063897 -0.0802150231157022 1 1
-0.186980248268703 -0.172789822549104 1 1
0.1512635485534 0.146386725585006 1 1
0.0713257162691165 0.0697135153702343 1 1
0.329452848357386 0.279308555887233 1 1
0.0821272902604926 0.0689568046257423 1 1
0.0869442844872099 0.074111664351862 1 1
0.335477215633497 0.300799958869381 1 1
0.147298169344139 0.140180222275223 1 1
0.198774198698852 0.183767155766133 1 1
0.0681126976359106 0.0726556593935086 1 1
0.242650073838302 0.236522702231143 1 1
-0.226550168133281 -0.209966064969398 1 1
0.179264179661573 0.139609023760458 1 1
0.221890975140052 0.217543711750858 1 1
0.205320220628933 0.199585410037042 1 1
0.0666381710342739 0.0516418961663585 1 1
0.0803349812535781 0.081705038371199 1 1
-0.0777758975481113 -0.0591046592233194 1 1
0.0537677441317788 0.0319096464500343 1 1
0.114392230340584 0.0965817893474749 1 1
-0.106011396945603 -0.106283260445338 1 1
-0.207704267445529 -0.169923435231925 1 1
-0.178467042373535 -0.156401993523979 1 1
-0.0904844415542782 -0.0808377347375903 1 1
-0.0981271148907025 -0.0957718957721827 1 1
-0.15088096191277 -0.174239510729319 1 1
-0.151815855039181 -0.145817939310499 1 1
0.00490735471347065 0.0125811128993727 1 1
-0.160321692367977 -0.146640369821362 1 1
0.0519196305137041 0.0393456494272562 1 1
0.106262021667899 0.0879351829415277 1 1
-0.214555472879611 -0.179136956242509 1 1
0.133009628436776 0.128246869106604 1 1
-0.015334042802438 0.00291557051455407 1 1
0.0676341089327984 0.0532888420127696 1 1
0.038232564702969 0.0347245048001468 1 1
0.133358075342298 0.111564645418413 1 1
-0.211993496333466 -0.17648113000477 1 1
-0.0227696572467026 -0.0291647889881265 1 1
-0.13263017300972 -0.117731591340636 1 1
-0.0793551723910599 -0.0888573853311094 1 1
0.146042250016002 0.134689957242114 1 1
-0.166091751680235 -0.137691304115 1 1
0.291787048321905 0.265930548761442 1 1
-0.0961838714289911 -0.10935950515487 1 1
-0.132947278526703 -0.10429466912175 1 1
0.114659237337241 0.0818773132766694 1 1
-0.204894188363327 -0.189108030942283 1 1
0.365261591004123 0.334822321177169 1 1
-0.176506277998096 -0.164707603553791 1 1
0.0265715082397221 0.0220435176602304 1 1
0.132952167705779 0.133970066045756 1 1
0.13501241936005 0.125847984657714 1 1
0.00749721097082409 -0.000357972908212253 1 1
0.150129851553564 0.139536081944545 1 1
-0.170602376476111 -0.151882019452343 1 1
0.187180969496805 0.166427221184858 1 1
0.135274608328041 0.124607203491813 1 1
0.0543424654229991 0.0509526911327311 1 1
0.112978103658456 0.0946736767156019 1 1
-0.124872159104167 -0.0988844455738179 1 1
0.0357703159498509 0.029202096709277 1 1
0.0233436481549528 0.0224216821252727 1 1
0.109511601726696 0.084754541787444 1 1
-0.0339112116950208 -0.0313186832521267 1 1
0.0305606916205998 0.0186536793421882 1 1
0.267787363912415 0.219386972964722 1 1
0.205053960651713 0.206166075285573 1 1
0.134308156288744 0.142088948560618 1 1
-0.0194730183675831 0.0105482310215003 1 1
0.0922242592493696 0.071847300213228 1 1
0.00199212197026835 -0.0281461448894321 1 1
-0.0305822103309431 -0.0258454191105629 1 1
0.435484382789477 0.421571276319843 0 0
0.121915549634747 0.120894996783015 1 1
-0.0315611992664688 -0.0415020611813726 1 1
0.101939841577484 0.106974908789074 1 1
-0.273703666629323 -0.266037141517325 1 1
-0.19721567239854 -0.180243598595358 1 1
-0.164149113686646 -0.155477853709811 1 1
0.125081780787638 0.126129862639132 1 1
-0.238316443640475 -0.210918631780028 1 1
-0.13578983987867 -0.145658048415479 1 1
-0.043414987477609 -0.0136026993180167 1 1
0.0869916546291533 0.0830905267887021 1 1
0.204565520071181 0.181134196134336 1 1
0.151050231618378 0.131819781809949 1 1
-0.0374584922059144 -0.0396673689911146 1 1
-0.338681311281874 -0.329630800128314 1 1
0.143015057403677 0.12871470024231 1 1
-0.0716976373683078 -0.0837860602087586 1 1
0.510679005824875 0.455213593440841 0 0
-0.00795300534627632 -0.00956617672326026 1 1
-0.131905325377472 -0.112396763153344 1 1
-0.0719350666268263 -0.0590027260916359 1 1
0.151966594440231 0.127547521162243 1 1
0.12355768283856 0.114692392918473 1 1
0.165253709204137 0.136473409901557 1 1
-0.132869983808242 -0.106207723651788 1 1
0.102919398279231 0.0882300760239005 1 1
0.127196412325953 0.121876336008611 1 1
0.249990243985731 0.255435614859699 1 1
-0.194987328339546 -0.189303913425635 1 1
0.198273140829334 0.148534781048754 1 1
-0.0699672843707548 -0.0936110243773201 1 1
0.0111133513308332 -0.00309530325773007 1 1
-0.19046112607228 -0.187304467176744 1 1
0.244544935739511 0.213405549006059 1 1
-0.15441887294371 -0.153695309996024 1 1
-0.0824704470892617 -0.0725730215429354 1 1
0.268948465837183 0.254803445397552 1 1
-0.12352715091851 -0.119162440301678 1 1
0.131294016256142 0.124583072376805 1 1
0.163430178781832 0.151051605661748 1 1
-0.246630374069933 -0.215790973112528 1 1
-0.024433855005801 -0.029192693552323 1 1
-0.024756266402372 -0.0115468604778187 1 1
-0.0442517919007852 -0.0197550976994612 1 1
0.0109542359992448 0.0134955855218954 1 1
-0.264004363880405 -0.246209837094153 1 1
0.0216268690927903 -0.00478175153412374 1 1
0.185802743494078 0.178102163993834 1 1
-0.215540456168131 -0.194313315671463 1 1
0.246098492671991 0.23302419812222 1 1
-0.00415853208731641 -0.00867810246680067 1 1
0.353651446029824 0.304918565002413 0 1
-0.000592864046753197 0.00422567498566727 1 1
0.163537010006235 0.161138875102716 1 1
-0.173763816903352 -0.181404962435809 1 1
0.113386536815331 0.0809232489269104 1 1
0.0518701044381311 0.0436178151306518 1 1
-0.0122223241501844 -0.0101323580464469 1 1
0.264112380400655 0.221244735827481 1 1
0.294776153348733 0.275226775293088 1 1
0.0735027611861955 0.0557209423259524 1 1
-0.0661924911849854 -0.0804353984658152 1 1
0.168263550803279 0.175587154535391 1 1
0.126903085872096 0.102084796513011 1 1
0.0158298448928899 -0.00923326934027312 1 1
-0.0521424454435369 -0.0623342664394187 1 1
-0.0294765894466948 -0.0193676623693522 1 1
-0.50373554029033 -0.453053365365622 0 0
-0.243778536134846 -0.205808609097691 1 1
-0.0888727190946224 -0.0803212413542799 1 1
0.107945724272433 0.0929719258775692 1 1
0.0623754810607373 0.0619439892808777 1 1
-0.168425169139102 -0.138434834756568 1 1
-0.21429363024233 -0.207879253085152 1 1
-0.0289319327321321 -0.0266809948880229 1 1
0.156454224432812 0.123942599945839 1 1
0.0782729343479051 0.0712934167778011 1 1
-0.0308583940190758 -0.0165983960513566 1 1
0.0741903067965889 0.055651111365264 1 1
-0.124567792013434 -0.109978167773192 1 1
-0.241792067500055 -0.214648639328574 1 1
-0.0383241793819076 -0.0268519118660546 1 1
0.13320106887127 0.11991706718224 1 1
-0.150642599340961 -0.145770813196333 1 1
0.0679037583869392 0.0644418612409747 1 1
0.231160366541234 0.182695565024334 1 1
0.203351843190283 0.176502775817415 1 1
-0.0377176526614901 -0.0526331749919353 1 1
-0.288804726686242 -0.249058499817014 1 1
0.00938194371822266 0.00902984348030286 1 1
0.105185211686167 0.107765244959358 1 1
-0.117227429943227 -0.0988447134326211 1 1
0.0789151895753477 0.088077571794156 1 1
0.0384409620716015 0.0424581379179043 1 1
0.174721921313506 0.156353900554364 1 1
0.292363483395566 0.294775024433752 1 1
-0.0907830263457671 -0.0614502391412603 1 1
0.294550463604713 0.255496956483846 1 1
-0.105000024849594 -0.109853723385187 1 1
-0.289295506938824 -0.260241711751883 1 1
-0.0855703080999916 -0.090660684542282 1 1
0.181398734183182 0.135282739242579 1 1
-0.346631980578426 -0.318911120944287 1 1
-0.0464354867738834 -0.0408541183971026 1 1
-0.164111808472123 -0.141797946821214 1 1
0.171479279637879 0.162515293698558 1 1
0.120663964494457 0.134587490182152 1 1
0.106666852416966 0.0985881132565079 1 1
0.080103285860312 0.0705408349120415 1 1
0.0280365886910004 0.0301185826214278 1 1
0.0360181083019363 0.0385773853529559 1 1
0.102824662332199 0.0854993522556745 1 1
0.0597866539177235 0.048181896672931 1 1
0.241591114564443 0.237287237144692 1 1
-0.190192390439283 -0.166424770587211 1 1
0.252835020943349 0.218410347851132 1 1
-0.132245296516368 -0.139290853556196 1 1
-0.0744614428393905 -0.0651882821181504 1 1
-0.0359215793937441 -0.0250876609823869 1 1
0.102601772293574 0.0769456234776865 1 1
0.0707233606845239 0.0752181711076339 1 1
-0.0185804071795248 -0.00170097456710723 1 1
-0.215675632160126 -0.200254882065127 1 1
-0.12258465367099 -0.0941004221366313 1 1
0.0372148991253644 0.0282817986278366 1 1
-0.0885407824118643 -0.0700860148885101 1 1
-0.247496497395291 -0.174683898235672 1 1
-0.0521732220109385 -0.0383461308686439 1 1
0.190303793433048 0.189106767570624 1 1
0.411763282681101 0.378732671743623 0 0
0.120943731690122 0.0912075530665269 1 1
0.0843193884256191 0.0724887647980623 1 1
-0.287031773879683 -0.230291718459413 1 1
-0.0557515416706581 -0.0642361087790728 1 1
0.255330957831002 0.235203323270412 1 1
0.0124273009264688 0.0280232955476632 1 1
-0.169315388095337 -0.140766453387137 1 1
-0.126303745415137 -0.115374150516241 1 1
0.166521703546198 0.158081617656306 1 1
-0.0659840368664202 -0.0585538196801407 1 1
-0.0309303145243992 -0.0402503573649599 1 1
0.204495883779853 0.187975039252916 1 1
0.1602673387433 0.13319997091211 1 1
-0.144368347265012 -0.129799302503489 1 1
-0.106331242835556 -0.0885362695965857 1 1
0.0319334254631332 0.0372767902089588 1 1
0.0256892513477594 0.0104951149612354 1 1
0.15863452771715 0.120522176237701 1 1
-0.0289470882593614 -0.0253816322388299 1 1
-0.00874333845982608 -0.0236700563055868 1 1
-0.0143547159022053 0.00706104268454985 1 1
-0.0242634133687351 -0.0259480696319765 1 1
0.127613744021459 0.104783476392687 1 1
0.0762865662604732 0.0335759958264975 1 1
0.0122955072033523 -0.0117891648075443 1 1
0.143126455170913 0.111938578003903 1 1
0.255265857752688 0.24050527031775 1 1
0.223845462753416 0.2203047389621 1 1
-0.0411146880716181 -0.0453181744383517 1 1
-0.0789468558998082 -0.0604897641030808 1 1
0.130670357849711 0.129329140740239 1 1
0.105767968057013 0.0929799509666353 1 1
-0.191905374498562 -0.160003107306207 1 1
0.0872361164168819 0.0807186107230324 1 1
-0.195364838022443 -0.162320969651858 1 1
-0.02980504169347 -0.0351938245472205 1 1
0.0574490507226115 0.0524671680119074 1 1
-0.151807674544318 -0.147764095571606 1 1
-0.0694174820825533 -0.0676118764976702 1 1
0.231950365116777 0.21793634032022 1 1
0.00632418456518526 0.0097620852021241 1 1
-0.191009362073409 -0.144423205539732 1 1
-0.0861761474282965 -0.0813118508948866 1 1
0.117935810546997 0.101748061999709 1 1
0.0953870980490641 0.0810105319559759 1 1
0.102516675547942 0.0839784636776086 1 1
-0.0577340042461383 -0.0653506648899619 1 1
-0.148353065104627 -0.123124298034566 1 1
-0.247304815462744 -0.242972022367912 1 1
0.0120201921578654 0.0118490889805217 1 1
0.243360662891269 0.237682858107669 1 1
-0.31549492266286 -0.280779971895525 1 1
0.0196026643473626 0.0214404408001907 1 1
0.135256855704882 0.118253432769557 1 1
0.0458427192812806 0.0240549724313927 1 1
0.0108459639136713 0.00701555885334209 1 1
-0.0936996475291953 -0.0836828205508033 1 1
0.226951930311446 0.18893301818183 1 1
0.0715967568492519 0.105733676552188 1 1
0.378550727827641 0.349883459931143 1 0
-0.187865158586397 -0.165938331641996 1 1
0.0344396493380665 0.0297930287707111 1 1
-0.0174558504249124 -0.00018108208050074 1 1
-0.238231314939771 -0.202832881925427 1 1
-0.0512417186817021 -0.0479521028771872 1 1
0.042032576216208 0.0391372080263128 1 1
-0.0137212214908936 -0.00410816699908473 1 1
0.16163896547023 0.155810790605429 1 1
-0.16138896396294 -0.151636219313416 1 1
0.0102437195836871 0.000689136883119602 1 1
-0.03891014142937 -0.0355148831184873 1 1
0.139812228768516 0.13957977163692 1 1
0.0398063751957677 0.0324925948139357 1 1
-0.00567223131299356 -0.00981619742164775 1 1
0.00122711802175964 -0.0425213992762341 1 1
-0.0464607828274814 -0.0507767270750089 1 1
-0.0823274077644272 -0.092120667830072 1 1
-0.131843300849385 -0.12480293474208 1 1
0.118003468285418 0.112515670914311 1 1
-0.168663153456797 -0.15386358257434 1 1
-0.162796951912485 -0.135855596388096 1 1
0.245392414365944 0.220055151481472 1 1
-0.026593320267988 -0.00804988198517271 1 1
-0.113733862272712 -0.0889139733787716 1 1
0.0154444401092388 0.011397678555148 1 1
0.102501856613643 0.0915350950497915 1 1
0.0380554913535775 0.032665648805435 1 1
-0.225351935421089 -0.194067591809576 1 1
-0.118340868138217 -0.113468676470457 1 1
0.101296775087143 0.0855642421471134 1 1
0.0485098925462518 0.0302885417990885 1 1
-0.107138604270861 -0.0947642078303788 1 1
-0.169244150835784 -0.142485050224564 1 1
-0.128736112430129 -0.132660492191259 1 1
0.153294752281852 0.130562776294989 1 1
-0.0831447898576593 -0.0922949785069765 1 1
0.197886471035866 0.205743596391677 1 1
-0.064674725003895 -0.0692928844014792 1 1
0.0348041905186205 0.0506378751157511 1 1
0.0919223138419568 0.0895779588671404 1 1
-0.0474936053781903 -0.0346088378271006 1 1
-0.293218382302846 -0.249579396136408 1 1
-0.224108668610702 -0.185458173885199 1 1
-0.243204093373412 -0.242243798197376 1 1
-0.0915486143999313 -0.0855367530700646 1 1
-0.183053121124173 -0.185229959837642 1 1
-0.422384555994322 -0.356166608918457 0 0
0.219742302656733 0.195975264538266 1 1
-0.0316061141199685 -0.0356946703533238 1 1
-0.0755015492556769 -0.0673015750823928 1 1
0.277501566667564 0.245120472339171 1 1
-0.11467053866473 -0.0809899804176482 1 1
-0.141394676343282 -0.134563496223266 1 1
-0.0407824535463824 -0.0505549579292977 1 1
-0.0889888623229412 -0.0949046776346418 1 1
-0.0595865550897868 -0.0473204112719451 1 1
0.132778056003467 0.0931090425116431 1 1
-0.148934762947019 -0.13394233530626 1 1
0.0985363251761095 0.0930754005281968 1 1
-0.0904065823597746 -0.0619049004057054 1 1
0.257307679504858 0.244871021397239 1 1
-0.139068683478346 -0.127687071036165 1 1
-0.248154012322551 -0.23225401186178 1 1
0.141647703597077 0.104765185437606 1 1
-0.337917351853622 -0.317485931406631 1 1
0.274242441764376 0.270908954489453 1 1
0.148034409571183 0.114632220971103 1 1
0.0478514102965053 0.047750188721655 1 1
0.108497909249225 0.111785056762763 1 1
-0.174488697482174 -0.156313623131665 1 1
0.162590594851494 0.159968817321813 1 1
0.232385374231208 0.193256208076302 1 1
0.0326728500105177 0.0230070124357542 1 1
0.0234020930208607 0.0162453024371201 1 1
0.0381794326814257 0.0425579296785061 1 1
-0.160813072783332 -0.149285379826246 1 1
0.488733123380135 0.451171295357382 0 0
-0.00313838761807804 -0.00305905920651526 1 1
-0.0455128224311911 -0.087165647044995 1 1
0.252271338421431 0.230126883630905 1 1
-0.194637276873587 -0.163850940090132 1 1
0.0743274594105933 0.0523609183019759 1 1
-0.0073996855105417 -0.00689199605317615 1 1
0.114935156505294 0.111113019630675 1 1
0.112265827831 0.107491561712052 1 1
-0.10665004679325 -0.110241819306317 1 1
-0.0875821041467333 -0.0833855396881279 1 1
-0.230827751976211 -0.219269460202462 1 1
-0.116549360709879 -0.10178216264067 1 1
-0.0282147373058986 -0.027460692353273 1 1
0.0697660981548656 0.0627026964955312 1 1
-0.000193278493176449 -0.0295690291453515 1 1
-0.00995032924516138 -0.00803652666641731 1 1
0.0741845159183389 0.0652950871257745 1 1
-0.0409544002283653 -0.0431723189898999 1 1
-0.00462569387248762 -0.0112943075702692 1 1
-0.187369325143609 -0.172484919896457 1 1
-0.163741341875743 -0.145639365043227 1 1
-0.159554814191839 -0.147937299229579 1 1
0.130666743257994 0.128941431929288 1 1
-0.220312781167969 -0.196194110771434 1 1
0.2399205881382 0.228762729250552 1 1
0.0548316238484196 0.0429132415846097 1 1
-0.167108460489359 -0.142216732351019 1 1
-0.181994664452164 -0.165127943722677 1 1
0.0438336025352325 0.0461934944767403 1 1
-0.0900503801633942 -0.0807329552307215 1 1
-0.0299108374366607 -0.00831631871750573 1 1
-0.186353504489936 -0.172811468671318 1 1
0.0194695236496641 0.0263848693906765 1 1
0.152002196093831 0.134888748618277 1 1
-0.193274228538009 -0.169480265864991 1 1
-0.154862254303787 -0.145673415035736 1 1
-0.183428894273217 -0.167291095170615 1 1
-0.109986943175542 -0.0985999846447795 1 1
-0.187104517005907 -0.160137210370542 1 1
0.17745617881051 0.152344141745494 1 1
0.2326663214972 0.183206667081603 1 1
-0.238584198068591 -0.244637999964284 1 1
0.0504542818426049 0.0496886390523882 1 1
-0.437347387470861 -0.385492966387516 0 0
-0.031728713250668 -0.0356760016133495 1 1
0.0925669078306466 0.0508668825856591 1 1
-0.0969565485539959 -0.0924423811868652 1 1
-0.0340080435713166 -0.0450195101504925 1 1
-0.0313744896085027 -0.0229573326604527 1 1
0.0831377417897267 0.0669883676114651 1 1
-0.038030165929192 -0.0335923118430025 1 1
0.33933266771201 0.318288920248221 1 1
-0.116381248563453 -0.0955012848571793 1 1
0.115175200230083 0.125097231488789 1 1
0.0366684494201369 0.0264844701210048 1 1
-0.212411579038972 -0.181744262501705 1 1
-0.115706465336286 -0.103442710041188 1 1
0.118771120310814 0.109706614478935 1 1
0.252053681141358 0.221738727468465 1 1
-0.115443305382653 -0.106037916828623 1 1
0.152635206046529 0.14945446608291 1 1
-0.00173127338762557 -0.0135828916018787 1 1
-0.0670636232480511 -0.0348940257246753 1 1
0.181323365623473 0.183978514090213 1 1
-0.38815340923754 -0.340033715020166 0 1
-0.126594955065189 -0.145354734024725 1 1
0.345120408334379 0.296877634487454 1 1
0.109744378599661 0.109404913241179 1 1
-0.0578732651462663 -0.0601642216948485 1 1
-0.195647408957439 -0.171518365058673 1 1
-0.0152277282469485 -0.0104612348997496 1 1
0.157278341366229 0.157480595652146 1 1
0.0552928093787907 0.037938817796641 1 1
0.0653431669199247 0.0488397987460009 1 1
-0.138065852622051 -0.129427377451223 1 1
0.0575290244254919 0.0364950605742001 1 1
-0.095333571561631 -0.0810755363532231 1 1
0.103324256788133 0.097315451745488 1 1
0.118643561422954 0.0997781876750356 1 1
0.0521779382189786 0.0478580567575519 1 1
0.0607912265742206 0.0413304348196146 1 1
0.477480885584593 0.422074335894789 0 0
0.364080549269768 0.346739036315192 0 0
-0.185200885086264 -0.130244011251146 1 1
-0.0867023528749614 -0.0873368785450357 1 1
-0.090409436064558 -0.103931452349311 1 1
-0.0346478456164367 -0.0279107152026429 1 1
0.253664876940807 0.231657448821729 1 1
0.424662644711023 0.393966386894467 1 0
-0.104728714139165 -0.100796665016569 1 1
0.15585559537098 0.143275951399364 1 1
-0.0615592666705646 -0.0687321062546945 1 1
0.0387174193833143 0.0339423745001497 1 1
0.032936546038252 0.00531346647569731 1 1
0.226728174079639 0.201297789395188 1 1
-0.00736839829858164 -0.00434185248668604 1 1
0.109189473019986 0.0859861601489359 1 1
0.18218717147264 0.184296491540021 1 1
0.131603868030611 0.106217323714834 1 1
-0.177537512938979 -0.153933972296576 1 1
-0.0116737542655756 0.00495472830811956 1 1
-0.0932497838421106 -0.0860259297512572 1 1
0.0452348607178843 0.0331933615550154 1 1
0.0457680196645923 0.0432016263903326 1 1
-0.195684551573349 -0.186316375305 1 1
0.016267802848076 0.0333027633407749 1 1
-0.123484424170786 -0.104747838971432 1 1
-0.110800199695152 -0.0948623761784752 1 1
0.0127182077843029 0.0421805393698279 1 1
-0.258488563346822 -0.234204573168757 1 1
0.20502745829399 0.187323740979396 1 1
-0.139361587392928 -0.151966373222504 1 1
0.0626644743650049 0.0451064921786419 1 1
-0.372743474660185 -0.33459940639168 0 0
-0.0684972619616658 -0.0517677121448959 1 1
0.0829520561737773 0.0961229084612063 1 1
-0.181475092192928 -0.14515540466295 1 1
-0.0489043120529642 -0.0468063558333777 1 1
0.0941694348025852 0.101496899799311 1 1
-0.16824477528975 -0.125389267853511 1 1
0.20741218232954 0.188946902229091 1 1
0.237641869684053 0.208853907918131 1 1
-0.0725389507855562 -0.0383828875028778 1 1
-0.0396315053012827 -0.0448074460290783 1 1
-0.353085054773843 -0.330266072871956 1 1
-0.125826080623766 -0.113688525293254 1 1
-0.0341549200042313 -0.0411451886004035 1 1
0.326166908856877 0.307204115817638 1 1
0.0593432918605381 0.0675872466122409 1 1
-0.158756391362811 -0.159887926535818 1 1
-0.333417439146677 -0.304010049267116 1 1
-0.104551294283014 -0.0980090978416125 1 1
-0.193062127150478 -0.189868698847711 1 1
-0.0414180449225861 -0.0213921566817415 1 1
-0.266122300163182 -0.244040924399032 1 1
0.179828685685971 0.161549876497622 1 1
-0.155266611989318 -0.157634429482637 1 1
0.0515668260562292 0.0455935674142694 1 1
-0.305078048708336 -0.297123781483553 1 1
0.182002726629489 0.172902009653056 1 1
-0.126696660907354 -0.129531513800976 1 1
-0.0189141478545974 -0.0226440692332138 1 1
0.129701262985502 0.123118947167852 1 1
0.0582798500672823 0.0496876248518698 1 1
-0.11853687678175 -0.117151356698785 1 1
-0.111884870297745 -0.107838412731336 1 1
-0.115686835034985 -0.0929268763748421 1 1
-0.0976666688058489 -0.087223788163691 1 1
0.133382352438467 0.128474318371905 1 1
0.0819939666342854 0.0671583351821825 1 1
0.0132539721129441 0.0159664100288825 1 1
-0.0898944709167559 -0.0737983268526787 1 1
-0.190300149591147 -0.166554088058011 1 1
0.174329950949778 0.162852629673754 1 1
0.135473621307012 0.141542312875842 1 1
-0.0653787384209944 -0.0604833738036947 1 1
0.198955933998307 0.176648566443398 1 1
0.09971500564975 0.0953053294035041 1 1
-0.145310179837691 -0.125575587941612 1 1
0.23287427810957 0.194714528198095 1 1
-0.135079903231357 -0.115202880341174 1 1
0.070884738852944 0.0611551463898709 1 1
0.0496972826839182 0.0630330131216332 1 1
-0.107084186598901 -0.0915964790102485 1 1
0.361683920463388 0.285366051663967 1 1
0.146454981434402 0.142292951509272 1 1
-0.0482933922457591 -0.0500378000223427 1 1
0.0789209864185024 0.0846738625533936 1 1
-0.051782409312292 -0.0511607455319794 1 1
-0.207008539103617 -0.158647636050901 1 1
0.00465765232244739 -0.00331677606040656 1 1
0.0115373803831716 0.00600640370388501 1 1
0.0098511158688392 0.00972130886647187 1 1
-0.069238411701567 -0.028287117518912 1 1
0.108722459308763 0.12371751857854 1 1
-0.172047270462759 -0.169684172672539 1 1
-0.201708680463895 -0.178900602388545 1 1
0.124373282895134 0.167594336902382 1 1
0.137291560587907 0.124565019731785 1 1
-0.0267517373292389 -0.0217566149377603 1 1
0.234894580572476 0.213577180725855 1 1
-0.224350022933707 -0.207980707121838 1 1
0.243150051525067 0.223654604533448 1 1
0.083992264970763 0.0809007520649299 1 1
0.40617755077091 0.343680826751061 0 0
-0.0154889998560039 -0.0182850309837777 1 1
-0.00379345882267569 -0.0238048994355646 1 1
0.434022388666635 0.391380428698896 0 0
0.165317554687533 0.157411404726211 1 1
0.153247574848371 0.144080940777976 1 1
-0.0465679745024587 -0.0550263149640045 1 1
-0.264317388822348 -0.257877770633054 1 1
0.0875924815635075 0.0841038103910365 1 1
0.0652866682661966 0.0601289187698364 1 1
-0.146196924441874 -0.146164688902712 1 1
-0.0367802744669131 -0.0272137805228535 1 1
0.363926804034152 0.325664402525825 1 1
-0.550723792217865 -0.503395967185841 0 0
0.132377035096009 0.140821718808671 1 1
0.0721586942306456 0.0671884746546952 1 1
0.0240653460780931 0.0392952245476084 1 1
0.266513544450915 0.251546692732702 1 1
-0.194967135782921 -0.173599957351045 1 1
-0.133372797957986 -0.131144573163637 1 1
-0.0506770308353789 -0.053212020441459 1 1
-0.064147371216129 -0.074445284206725 1 1
0.0184036812051914 0.00514574783662804 1 1
-0.144653092661827 -0.129857911239009 1 1
-0.0491909553400497 -0.0382151586900518 1 1
-0.375863711155713 -0.323354972724406 1 1
0.202491065450423 0.184574043113233 1 1
0.183196644548769 0.142972845441124 1 1
0.190402297352917 0.191998008155415 1 1
0.0342384298045435 0.0211185443598139 1 1
-0.209829031329906 -0.196437127969191 1 1
-0.112204470199794 -0.10387209443238 1 1
0.000551586399032772 -0.00123447961507964 1 1
0.162352524419312 0.154521408479734 1 1
-0.0537865633741964 -0.059488387437747 1 1
0.224800561092168 0.185700008792299 1 1
-0.134301584915229 -0.124235360445361 1 1
0.0280774524480061 0.0308264507564837 1 1
-0.0115610781586779 -0.0203703094454928 1 1
-0.0319206297530654 -0.0385240821153784 1 1
-0.227346242169605 -0.166350759925921 1 1
-0.0883117578191657 -0.0942644006661456 1 1
-0.175389884341932 -0.159326156053781 1 1
-0.0872156579684699 -0.0863620174993583 1 1
-0.100742393289746 -0.107305830338549 1 1
-0.000976510669093735 -0.0613390436625504 1 1
-0.0283494825770006 -0.0154523106176771 1 1
0.0389620321032901 0.0473270563324556 1 1
-0.0796475918209238 -0.0859679798766246 1 1
0.20581531341144 0.175645853783301 1 1
-0.216780186140758 -0.19158727843423 1 1
-0.23980112067634 -0.220897529606143 1 1
-0.0786426069175926 -0.0827339627849202 1 1
0.0985137912512693 0.0933910712510317 1 1
0.0894669766878243 0.081580773947611 1 1
-0.113954844452577 -0.105283459143326 1 1
0.0313929067854922 0.0284454220770643 1 1
0.116330832732665 0.109329224155862 1 1
0.0470421823160906 0.0605795143620958 1 1
-0.0762811882623086 -0.0527527619182312 1 1
-0.147723231262033 -0.132693077918172 1 1
-0.0418069115538525 -0.0573223201162365 1 1
-0.299770387938788 -0.286062589984405 1 1
-0.132533883913689 -0.130323301168723 1 1
-0.00908190234047389 0.00367869619797935 1 1
0.0262881317319059 0.0110531181677725 1 1
0.0607859028832665 0.0369233172731094 1 1
0.117937836856888 0.120460671765435 1 1
0.264740792430403 0.252510771552572 1 1
-0.062877854321425 -0.0559652150116674 1 1
0.203151379614446 0.204428836860597 1 1
0.343869128587395 0.265775098382129 1 1
-0.189089053674882 -0.153800757747066 1 1
0.0401256471749604 0.0323586234405379 1 1
0.183142689886363 0.167276395240122 1 1
-0.161865774205904 -0.134458784854383 1 1
0.136298415827145 0.106117659508573 1 1
0.0307785772503887 0.0259449908672954 1 1
0.0671144117470727 0.0624152153336395 1 1
-0.264635956615076 -0.23072255262955 1 1
0.397558249605393 0.351874904475992 0 0
-0.228436183254144 -0.201693383074889 1 1
-0.0369411684341557 -0.0356687829420858 1 1
0.0707175301669164 0.0452388915134423 1 1
0.190601309516378 0.1722911851959 1 1
-0.123357833759394 -0.107677494609908 1 1
0.00156275455565759 -0.0127124230244156 1 1
-0.00860589761874276 0.00737655442331651 1 1
-0.07645387636756 -0.0633433492253108 1 1
0.0979238207199959 0.0751320062415564 1 1
-0.250965442844188 -0.218900396621623 1 1
-0.0398861661567356 -0.0327584071232877 1 1
0.235188018365585 0.208792811724173 1 1
0.244693987217953 0.207560745701621 1 1
0.117471005650511 0.0886823410147302 1 1
0.220593482867496 0.213941588863153 1 1
0.0861275563588503 0.0536208315047854 1 1
0.241788863107991 0.222165490809801 1 1
0.0654627679375049 0.0425472991516836 1 1
0.194684190181214 0.191630206128963 1 1
0.0601045317505306 0.0501981975577185 1 1
-0.0108308568284093 -0.042054365995101 1 1
-0.0310414942325891 -0.0307131656797688 1 1
-0.148959325772514 -0.137270079626588 1 1
0.125627678250524 0.109707752501188 1 1
-0.0324563415514055 -0.0257383603204437 1 1
0.340866720324952 0.295720171870803 1 1
-0.0718051667061075 -0.0521004182460547 1 1
0.210000701745796 0.226291670362889 1 1
-0.378194969135923 -0.348892697700078 0 0
0.0762498063721588 0.07649306439168 1 1
-0.0528641063659475 -0.0234636758125733 1 1
-0.11430436093961 -0.129018455514239 1 1
-0.00466447022173488 -0.00907585541928532 1 1
0.217223662798929 0.199090673229913 1 1
0.190912164830189 0.182856996819736 1 1
0.199896422565751 0.180825344693581 1 1
0.165659102641356 0.141144843138435 1 1
-0.129006287682701 -0.113787853515679 1 1
-0.559188879290465 -0.480063437742729 0 0
0.125198948974445 0.108405951029031 1 1
0.0720749577972474 0.0784052067220613 1 1
-0.16062885606074 -0.124124706242641 1 1
-0.00228265565875368 -0.00527186473299874 1 1
0.188427307652395 0.178764659592064 1 1
-0.0597750870838698 -0.0751657630959665 1 1
-0.184286451569231 -0.180493153317298 1 1
0.137231117829199 0.129444854082537 1 1
-0.0907871972361006 -0.0860007620755248 1 1
-0.159977863409568 -0.138081970876161 1 1
-0.143517285946907 -0.136009452749954 1 1
0.0862333077859584 0.0811178107128311 1 1
-0.0942543547776677 -0.0811220624245838 1 1
-0.208789521529469 -0.184373322176332 1 1
-0.0151980062598557 -0.00589817757293751 1 1
-0.211113524196998 -0.191760429273994 1 1
-0.0179924754391856 0.0314458219741109 1 1
-0.0188150122985138 -0.0197554459748227 1 1
0.153578204986262 0.137538492808174 1 1
0.19948117186724 0.165939280113479 1 1
0.047984178827484 0.0404006446841097 1 1
-0.0357109896431644 -0.0401262676749005 1 1
-0.0513419868683974 -0.0437677575175933 1 1
0.280773834945388 0.254436827494499 1 1
-0.409187780020348 -0.359612706376861 0 0
-0.108596868729588 -0.0899732718624779 1 1
-0.0206911648021432 -0.0114694879820549 1 1
-0.187601718604986 -0.160374368509422 1 1
-0.166174270574147 -0.151575675064452 1 1
-0.109219129668595 -0.127257983251904 1 1
0.143661257420784 0.121806221892788 1 1
-0.273631119371376 -0.239757003968187 1 1
0.1826704180599 0.161156713320749 1 1
-0.0907365360271403 -0.0977801423196555 1 1
0.123436134800895 0.123091521566824 1 1
-0.227289600587005 -0.211417378702875 1 1
-0.173853658422471 -0.16222604176196 1 1
0.118301211501629 0.115077235724435 1 1
-0.189854211144679 -0.170361296433385 1 1
-0.0998847844329105 -0.0855955662683483 1 1
-0.010616813758521 -0.00617741594927409 1 1
0.0237758616486479 0.0358473348628671 1 1
0.0612368593659204 0.0480178802281116 1 1
-0.0137969763820825 -0.01821829470222 1 1
-0.30561127882061 -0.273406063853323 1 1
-0.0865164452368944 -0.0922623475882723 1 1
0.189129493100177 0.163058945721884 1 1
0.157281558753464 0.155793683462463 1 1
-0.0396111227301216 -0.0271135444372107 1 1
0.163941313249773 0.120058052514706 1 1
0.125971445831473 0.116645866051326 1 1
0.116769598799663 0.102810218583571 1 1
-0.181482024938254 -0.154370679511092 1 1
0.22073208554633 0.194116382170245 1 1
0.0159234749985872 0.000538895865370793 1 1
0.0023605832516405 0.0009053390010694 1 1
0.345528231419063 0.325777725589117 1 1
-0.052204178428088 -0.0603618796744581 1 1
0.127049003964645 0.103281674745321 1 1
-0.0147297479428253 -0.0317001243965517 1 1
0.00429721084255843 -0.0145777849238213 1 1
-0.146151005883489 -0.144373661299566 1 1
-0.0357923715074496 -0.0155025017202916 1 1
0.261113615030844 0.236011611473742 1 1
-0.229744114167969 -0.187554351459651 1 1
0.246782868836565 0.234045700953973 1 1
-0.0258000598958866 -0.0338306057297541 1 1
-0.0286172658455599 -0.0325908049030636 1 1
-0.086034783086272 -0.118423039136679 1 1
0.250616637351552 0.201829815135458 1 1
-0.105807230419562 -0.115694838039419 1 1
-0.039641380198999 -0.0200658583625086 1 1
-0.285220244841769 -0.249936649584696 1 1
-0.142619203657333 -0.141935534818787 1 1
-0.0098515955865918 0.0112511741371066 1 1
0.0632069563324991 0.062989793773734 1 1
-0.247914747542593 -0.221387949266005 1 1
0.13461987507752 0.111062610865853 1 1
0.0721050009809228 0.068238114644497 1 1
0.113141145881387 0.110233878664253 1 1
0.0259796745427859 0.000626462399792253 1 1
0.312876352014217 0.294302257055827 1 1
-0.0399271904900358 -0.0210518529226004 1 1
0.0202588910367382 0.00671960859550116 1 1
-0.0486831306262386 -0.0529708927670241 1 1
0.0851744477531763 0.0829793139729355 1 1
-0.158645939238196 -0.150928019509037 1 1
0.274228233844235 0.246538158808415 1 1
-0.322383024269645 -0.283482753029685 1 1
0.114147067248764 0.101010924751608 1 1
0.124470841691426 0.102388596372797 1 1
-0.170457446191137 -0.149949157079916 1 1
-0.0354224538271702 -0.032825762036304 1 1
0.0379056535058744 0.0527425698953802 1 1
-0.0889588929111719 -0.10028328475093 1 1
0.171204281705817 0.158917756115966 1 1
-0.107138441189765 -0.0994418438429867 1 1
-0.0574603358790649 -0.0185569913220771 1 1
-0.153778735956617 -0.142388339583619 1 1
-0.0931318716387081 -0.102220101932621 1 1
0.0622656462103607 0.0275409938982022 1 1
-0.018564568420035 -0.00895017732756926 1 1
-0.163340224881272 -0.168468922910223 1 1
-0.227899290171199 -0.236902534113372 1 1
-0.00365818838645417 -0.00339414374525438 1 1
0.140096331605419 0.137834788008819 1 1
0.0638035781981788 0.0473961038105362 1 1
0.15887093823094 0.166854821457343 1 1
-0.339591554357827 -0.277864416207695 1 1
-0.2925488186061 -0.244270864022628 1 1
0.0115807684484539 0.0022624497590598 1 1
-0.107603482452664 -0.110688408366956 1 1
0.315296338393541 0.285785929123625 1 1
-0.192037944152068 -0.185901732371726 1 1
-0.0524349169004607 -0.029285303133126 1 1
-0.0266652643524223 0.00465808102292033 1 1
0.119838635336662 0.115825359538349 1 1
-0.10065450326102 -0.0934541197565568 1 1
-0.169915908607409 -0.14726605854335 1 1
0.0194893202017579 0.0205595900516317 1 1
0.066764158665283 0.0559503171037071 1 1
0.296058974286193 0.267866436181169 1 1
0.150925710476397 0.130491724947519 1 1
0.166607359099449 0.139019978915289 1 1
0.269681372555067 0.233642477818371 1 1
0.298042738884333 0.262567266575382 1 1
0.141179078456972 0.123178564973595 1 1
-0.138187683636508 -0.12250879129313 1 1
-0.0812373954425726 -0.0796960248950677 1 1
-0.071086712806425 -0.0847274255275724 1 1
0.162706358040749 0.159024233337331 1 1
0.0186989378203702 0.0309176163609039 1 1
-0.211725974776844 -0.190021829494885 1 1
-0.108381841145225 -0.0550811932783351 1 1
0.170420299302559 0.176493695400744 1 1
-0.0989346812102316 -0.0891687968526399 1 1
0.152299733689709 0.15234298756906 1 1
0.037881596269041 0.000722951225650109 1 1
-0.00992443756077785 0.015834793222047 1 1
-0.253102338018592 -0.226452124236681 1 1
-0.0143344683573594 -0.0047610922120686 1 1
-0.172293034050657 -0.149366007782594 1 1
-0.177248780910734 -0.162341699306128 1 1
-0.283499812423179 -0.250177176498606 1 1
0.156818043211783 0.142908393663401 1 1
-0.129628384455938 -0.122789029764581 1 1
-0.0678771561587616 -0.0334639978160632 1 1
0.263143733830076 0.226553496020571 1 1
0.181983029972319 0.181379850715173 1 1
0.224430706609308 0.178816216966639 1 1
-0.104838256417027 -0.0891842947531358 1 1
-0.0859458182483846 -0.0633432499620981 1 1
0.222137746450051 0.204786159511164 1 1
-0.0343355750318522 -0.0211734999496012 1 1
0.109360950641566 0.106792471903174 1 1
0.371944055784493 0.300560342754953 1 1
0.024321775664449 0.00511028892455011 1 1
0.0109081470512348 0.0124129769964107 1 1
0.0731657739279001 0.0618693910399587 1 1
0.189281194033418 0.20515138031965 1 1
0.286589015094208 0.245822513495611 1 1
-0.10546725393062 -0.0853247420541687 1 1
-0.184397209315162 -0.175963674742567 1 1
0.0728355498675954 0.0640337270480938 1 1
0.201354778882215 0.172342138262754 1 1
-0.185243050966908 -0.165167891862157 1 1
-0.0432872332244664 -0.0383028926574603 1 1
0.0903495038451132 0.110525822903962 1 1
-0.285122887884663 -0.258472603603097 1 1
-0.0980059405973054 -0.0757599772085471 1 1
0.0388426906883996 0.0444742626910071 1 1
-0.0924974226513367 -0.0775877248907113 1 1
-0.0698019994436502 -0.0825793877416763 1 1
-0.0794810485012275 -0.0711407683224819 1 1
0.106630780178832 0.125554153082643 1 1
0.163759610423177 0.144152456010673 1 1
0.0197500175597998 0.0125387143227939 1 1
-0.0766651142156959 -0.0731804309920038 1 1
0.059154890232382 0.0260751438655994 1 1
0.0344161438348366 0.028820499967437 1 1
0.138357182944424 0.148418403880239 1 1
-0.3406191800413 -0.31012071320427 1 1
-0.312335334672152 -0.25850402852635 1 1
0.293576770129666 0.263302594615041 1 1
-0.126881066861026 -0.109543807551145 1 1
0.021178913702099 0.0218495305450366 1 1
0.037724636116684 0.035630090492345 1 1
0.16955050773742 0.143339372898529 1 1
0.066127130029348 0.0615661383942977 1 1
-0.0187774771947033 -0.0213994709742336 1 1
-0.205997503944209 -0.184950420986187 1 1
0.217949168290127 0.196464749994092 1 1
-0.064109012373595 -0.0740127313688006 1 1
0.278967166543274 0.268554066342027 1 1
0.0898081493073469 0.0782238512427602 1 1
0.16091026276278 0.141534817835639 1 1
0.126821436718835 0.110204355164439 1 1
-0.0581326451465009 -0.0332900894756848 1 1
-0.173363255566417 -0.182390630296345 1 1
0.00838996164889326 0.0252798985063966 1 1
0.284569293990377 0.246072341586291 1 1
0.127305504253386 0.113217678203748 1 1
0.00224877891516036 0.00929520089464214 1 1
-0.211508143344742 -0.19881960176451 1 1
0.0501421469826124 0.0563198015015225 1 1
0.122895391437469 0.104297947654545 1 1
0.181001198043667 0.151527979812013 1 1
-0.190221245873977 -0.165233260655848 1 1
0.0757081460514971 0.0638974088200802 1 1
-0.00886389057296694 -0.0144152337857252 1 1
-0.0500262868383308 -0.0389205968727089 1 1
0.252264074477773 0.23912570745021 1 1
0.112616105162856 0.117917579134969 1 1
0.283652048963701 0.2553459316042 1 1
-0.0947472701758715 -0.0954139295354121 1 1
0.0118717496213341 0.00895921536581981 1 1
0.153489132554954 0.12027255792424 1 1
-0.0652806370754721 -0.0503320805742344 1 1
-0.0514080021914823 -0.0526243514688701 1 1
0.300373012096045 0.277849295154519 1 1
0.123312277998094 0.118204897326089 1 1
-0.246744840743552 -0.213831036012234 1 1
0.23878504881592 0.214362156283901 1 1
0.0872706310576472 0.0790959389738105 1 1
-0.144957920981211 -0.116069083127264 1 1
-0.0211500374861521 -0.0211815302711364 1 1
0.0267709307990197 0.0141228060983278 1 1
-0.0396845597164536 -0.0444239504724396 1 1
-0.16888483758059 -0.13475348625749 1 1
-0.233251057114217 -0.23390666098896 1 1
0.058851989774473 0.0508840869152656 1 1
-0.065319791515419 -0.0599562567053447 1 1
0.037296437959486 0.0187114344203496 1 1
-0.139873024484959 -0.115415834129173 1 1
-0.0839303801304346 -0.063787975380405 1 1
-0.0594705299717503 -0.0607694241213061 1 1
-0.0306611761857829 -0.0454148921269358 1 1
0.234866195537695 0.207849019256972 1 1
-0.229336986774197 -0.199093332025291 1 1
0.214073168344084 0.185585701517847 1 1
0.167738977214321 0.133522775633283 1 1
-0.0918545946027961 -0.0577091716890347 1 1
0.016339427288483 0.00201351037632129 1 1
0.200907294079624 0.172070994913077 1 1
-0.125106173094185 -0.112524068453334 1 1
-0.196699295660542 -0.159997387246692 1 1
-0.134598329028319 -0.126123536319202 1 1
0.299821851573401 0.295711596469796 1 1
0.0801471788274592 0.0679061875480811 1 1
0.114494923214611 0.0938347513159804 1 1
0.0226739676457285 0.0213958439582817 1 1
0.183744662321443 0.149191112286129 1 1
-0.0733722794378307 -0.0801859630532906 1 1
-0.0676000338158705 -0.0508125169798764 1 1
0.134719170087907 0.133415107376736 1 1
-0.065364843581298 -0.0662149341213645 1 1
0.169364746727877 0.154466040892151 1 1
0.232206935084069 0.228571001765861 1 1
0.0131979412344038 0.0143467685002931 1 1
0.149356524860617 0.129230983261903 1 1
-0.141804393572837 -0.154696607589788 1 1
-0.154470804131761 -0.147862643042631 1 1
-0.10029174445504 -0.0665673446698172 1 1
0.0712585922580217 0.0675329945800362 1 1
-0.170107071591073 -0.136086862342421 1 1
0.169078110581862 0.168865789027828 1 1
0.0979910218644055 0.102170033081999 1 1
0.0713727558828925 0.0569991527437438 1 1
-0.16353608471372 -0.118070059210336 1 1
0.212886539837132 0.181863094619932 1 1
0.108404461179403 0.0982012946787566 1 1
0.0966189839331755 0.0780058250385987 1 1
-0.319802267992906 -0.289503015721398 1 1
-0.0405372806932399 -0.0395039723664007 1 1
0.245519992670917 0.231796606713403 1 1
-0.251267599476557 -0.2454127109825 1 1
0.188834343654186 0.180023743717716 1 1
0.221487952619566 0.211040131008748 1 1
-0.0658239995030866 -0.0433022305883453 1 1
-0.160796568595145 -0.16531278569569 1 1
-0.122772102832471 -0.116877971953387 1 1
0.0902101321170075 0.065090042286921 1 1
-0.0845317605795124 -0.0769460528396853 1 1
0.114613375007445 0.113098890074976 1 1
-0.296367384625558 -0.236941321358949 1 1
0.0907336064861926 0.104898091700026 1 1
-0.0211019351099086 -0.0484349899734947 1 1
0.263530072087884 0.246596605352779 1 1
0.0121751729278937 0.00264705565496733 1 1
-0.10431672615716 -0.107563574686179 1 1
0.326961549775626 0.298400465122958 1 1
0.0128323855875473 0.0289997821509416 1 1
0.137840909967059 0.162000165333458 1 1
0.0220049387024559 0.0153574058109525 1 1
0.0994255252677273 0.0984998837942535 1 1
0.28402094342086 0.268631968848546 1 1
-0.321345279464612 -0.31686930143961 1 1
0.172764095492128 0.13822395120688 1 1
0.233223084970293 0.223905951825701 1 1
0.231113857909424 0.20025682562759 1 1
0.0436211660936701 0.0597655435642842 1 1
-0.0866850040087267 -0.0674295766142472 1 1
0.089893650232045 0.0863582322970785 1 1
-0.225055409175254 -0.196704852740123 1 1
-0.0573707742925106 -0.0554633107388998 1 1
0.149330527756842 0.13122794772865 1 1
-0.0179230931030006 0.0115186266150636 1 1
-0.289969906182957 -0.274340132887965 1 1
0.0818939666715352 0.0637154056501085 1 1
-0.251964597486289 -0.230354259880401 1 1
0.288545986862838 0.273664145953573 1 1
-0.153286309643586 -0.139997134511079 1 1
0.166236880762311 0.174435654845642 1 1
-0.0735160462986408 -0.0621337694596548 1 1
-0.201071864328235 -0.201686674541896 1 1
0.22796716730432 0.20093821946053 1 1
-0.36826768917998 -0.31184901363622 1 1
-0.149306586671327 -0.158051994169993 1 1
0.0705889016700494 0.0661704827821774 1 1
0.104822748441257 0.0759788905228534 1 1
-0.145505988335646 -0.132935654834313 1 1
-0.0173111009801641 0.000648028901816883 1 1
-0.177690021132692 -0.134818073571964 1 1
0.346429041872657 0.313955967396916 1 1
-0.121242314756475 -0.136182024088273 1 1
-0.12464689087381 -0.113480134928323 1 1
0.34322879369323 0.331975013774936 1 1
0.25500632835175 0.26759740975835 1 1
0.120514858847496 0.108925724138187 1 1
0.0817338252622807 0.0910613148790467 1 1
-0.155252132946388 -0.153408855445782 1 1
0.0597060329640726 0.0833926728182597 1 1
-0.0967552094228812 -0.078067004491963 1 1
-0.658124809862212 -0.615659977355505 0 0
-0.16467070065955 -0.148957301184717 1 1
0.219596525821781 0.209031787901832 1 1
0.0175724197777544 0.00248454271208707 1 1
0.0963730703348284 0.102589552218812 1 1
0.18649147221609 0.183381747816591 1 1
-0.296613154407785 -0.274455511046516 1 1
0.266558771095269 0.259391779681575 1 1
-0.0128310439543587 0.00131046117663051 1 1
-0.183524573260736 -0.154342067177599 1 1
-0.0530307388903879 -0.0652131936918142 1 1
0.000754661260188076 0.00376235591211136 1 1
0.171569391019246 0.176729584990385 1 1
0.164091664900141 0.140681253709626 1 1
-0.211236316247261 -0.189713851882417 1 1
0.175489840295547 0.141931863149166 1 1
-0.00263184254239262 0.0154414924031137 1 1
-0.0596442968939767 -0.0646211761654262 1 1
0.149064086915254 0.152136838038776 1 1
0.135416671960791 0.142179871830458 1 1
0.0334863485767551 0.0309407962014841 1 1
0.0305961223117751 0.0298670643349301 1 1
0.101412593316465 0.0775713116458953 1 1
-0.254606925794184 -0.220108853790795 1 1
-0.0584038271900959 -0.0605238218178124 1 1
0.552147423119302 0.493468699157398 0 0
-0.358896540295297 -0.31365702207887 1 1
0.227580565692119 0.207560686169989 1 1
-0.173431511422625 -0.145220603634424 1 1
-0.236589953132808 -0.199693582105639 1 1
-0.0168846475546588 -0.022120277108567 1 1
-0.0667663543600352 -0.0606493050634451 1 1
-0.00279012660321546 -0.00476040574749729 1 1
0.275362451154393 0.263486886970474 1 1
-0.015889759185635 -0.0303723983973987 1 1
-0.131676072651194 -0.121342474565996 1 1
0.150056888656682 0.139137574071952 1 1
0.0966567163583188 0.0748303067893358 1 1
0.204298080998819 0.197137812608859 1 1
0.319555372669085 0.296678264968006 1 1
0.0980394996018645 0.0691335074723751 1 1
0.185716722513152 0.186349861895044 1 1
0.104289408107577 0.09904341236767 1 1
0.0647086940967289 0.0634339246835189 1 1
0.0398130710136616 0.0406235255220609 1 1
0.236482055993063 0.208819332043541 1 1
-0.161438914687099 -0.143791374609843 1 1
0.133602523739746 0.11762342941178 1 1
-0.0993211671343101 -0.101841975757727 1 1
0.0863996282609537 0.0726203881798411 1 1
0.0724337318767416 0.0559357860002869 1 1
0.16669954515566 0.172266880819674 1 1
-0.00753567762512634 -0.014222627723516 1 1
0.0910253391774198 0.0697835686429934 1 1
0.327058328001049 0.297371272831512 0 1
0.449030872495727 0.392309566769333 1 1
0.0528893671262473 0.0505007590762985 1 1
-0.245053525342544 -0.251556102976604 1 1
0.149170976928608 0.12530407220569 1 1
-0.0493443743413612 -0.0398057756209842 1 1
-0.00961938012860141 0.00951323498185199 1 1
-0.252659544358982 -0.259132150442214 1 1
0.211102941828154 0.180646014174869 1 1
0.0695104761904086 0.0768391909794729 1 1
0.0557675473701938 0.0401842824837844 1 1
0.0172591650740591 -0.000312755557258605 1 1
-0.0200587013265453 -0.0254548214732491 1 1
-0.177983692299546 -0.156666138560669 1 1
-0.0159267860004304 -0.0180217920600949 1 1
0.217553337763395 0.225655142355405 1 1
0.0192342802088771 0.0128340757321174 1 1
0.191116952719066 0.182970017349415 1 1
-0.0562032254039163 -0.0733134597802462 1 1
0.0779363933466859 0.0674585030606415 1 1
0.0161285694762715 0.0413566952220955 1 1
-0.0386258416597568 -0.0477116190425316 1 1
0.0231764426636773 0.0291117056952521 1 1
0.0252863598220383 0.0479885363020098 1 1
-0.281893456789721 -0.26444544726746 1 1
0.141252653480065 0.156210414552142 1 1
0.03531037394557 0.030636051393504 1 1
0.116272239393151 0.123320560069008 1 1
0.256088527357693 0.223268510346318 1 1
-0.0726357681879471 -0.0575511911587807 1 1
-0.276848521497535 -0.253760045168473 1 1
0.274326784780814 0.249457086768222 1 1
0.1736518359126 0.151140999477044 1 1
0.0264876017831927 0.0497621079316355 1 1
0.152545621772632 0.123995861483019 1 1
-0.231822550316846 -0.209463288698992 1 1
0.0914449683824272 0.0607499180684289 1 1
0.275310284395353 0.241466540716585 1 1
0.106916548554654 0.0792837664675178 1 1
-0.0506493421262381 -0.0564357268299752 1 1
0.124699487914129 0.0802927451554077 1 1
0.0612496318391053 0.0621973418651174 1 1
0.0623460728938197 0.0615039916866727 1 1
-0.168886593265418 -0.156578432394538 1 1
0.176104666797704 0.164970270353098 1 1
-0.0895405776523626 -0.0550091779833659 1 1
-0.101260843145243 -0.0788153341878997 1 1
0.253815615139092 0.226470573221463 1 1
-0.0910423903252106 -0.06170557306231 1 1
-0.0784791978625766 -0.0674391475655866 1 1
-0.133525058675559 -0.129050908557762 1 1
-0.0962427238030765 -0.0823069824085844 1 1
0.0037101548752822 0.0109445697982986 1 1
0.116010856704763 0.0882672046798263 1 1
0.000293071577599752 0.0010737641349813 1 1
-0.281255256571254 -0.265580756993564 1 1
0.0552846756854607 0.035569902864508 1 1
0.016004105205757 -0.0079743636970306 1 1
0.0701386043079514 0.0723045134082153 1 1
-0.281461636419544 -0.236096208728655 1 1
0.185566200001768 0.175273771822646 1 1
-0.0952562227355406 -0.110721295887873 1 1
0.464062880651534 0.471587179807646 1 0
0.033200267713104 0.0127140175783554 1 1
0.118407963785424 0.0995316631603806 1 1
-0.268043784217471 -0.241674682048355 1 1
-0.0247078916783325 -0.00905379987027979 1 1
-0.103924645477487 -0.115669104523663 1 1
-0.107019237724189 -0.0863062490497458 1 1
-0.0726520251508368 -0.0638156825557285 1 1
0.0885599304631753 0.09027405553751 1 1
0.0635154259001673 0.0644411111653135 1 1
0.195891553742598 0.207964381560842 1 1
0.0460490359944421 0.0921234610393911 1 1
0.0424202610480816 0.0454558758106267 1 1
-0.00432799364940247 0.0228676416602486 1 1
-0.0476440987412481 -0.0463315508394755 1 1
0.46040985823816 0.411361408574196 0 0
0.069803669951589 0.0530822014929761 1 1
0.110368368818611 0.0986305407466782 1 1
-0.149033793111103 -0.124176482269493 1 1
0.176218020755286 0.174777056962257 1 1
-0.191215529808719 -0.164424604704347 1 1
0.0910922802313554 0.0892600382540609 1 1
0.195457828704975 0.186784274663789 1 1
-0.144534782149371 -0.0945120482651342 1 1
-0.103567817515496 -0.103803941375473 1 1
0.102928461324931 0.0908445797600285 1 1
-0.0763752181070208 -0.0670549468030125 1 1
-0.0933880952815079 -0.0759367119611345 1 1
-0.0947882208849429 -0.0941758690248379 1 1
-0.259919803365463 -0.240934530497551 1 1
-0.00719655450434697 -0.0326505789196131 1 1
-0.0142292834357084 -0.0243732826934907 1 1
-0.148843756661644 -0.128860018243876 1 1
-0.176509954308334 -0.160309579718631 1 1
0.220273746029935 0.1897025038418 1 1
-0.130702187908458 -0.123027506546277 1 1
-0.180572279044863 -0.151628453428624 1 1
0.0547507888067757 0.0420837431447382 1 1
-0.202378254370006 -0.180450706179536 1 1
0.141061037939396 0.118970234430905 1 1
0.0511126980641328 0.045852220540645 1 1
-0.283253970230831 -0.243131223786836 1 1
-0.127139582735912 -0.092713928030499 1 1
0.295514245946958 0.256673935255977 1 1
0.396458710320208 0.366683621275689 0 0
0.0838051022406886 0.0814198397298286 1 1
-0.137010807280143 -0.123008734817169 1 1
-0.158054554684563 -0.143792880169581 1 1
-0.0855512346458423 -0.0691017558502141 1 1
-0.0660620512740267 -0.0468282831984088 1 1
-0.027884556926903 -0.018631231821907 1 1
-0.0248820599175231 -0.0301155174124252 1 1
0.0393819673693608 0.0459943018466443 1 1
-0.189124164860915 -0.181229787301812 1 1
-0.161328897305821 -0.127230654644807 1 1
0.0565973122710117 0.0544441663064731 1 1
0.236613945750826 0.184615760616154 1 1
-0.120758231916606 -0.123789935398287 1 1
-0.0671454237604204 -0.0650542741881725 1 1
0.0133610304126574 0.0133878801731796 1 1
0.136585689128215 0.143575770450639 1 1
-0.0718338166999491 -0.0647903109265848 1 1
0.0153209086996429 0.0199627799665936 1 1
0.176498316999923 0.146871173124794 1 1
0.0754886109634759 0.0755534032687429 1 1
-0.174177407530109 -0.167194738757115 1 1
-0.0809160655336596 -0.0746316002269882 1 1
-0.111279587945235 -0.109780834998298 1 1
0.0646890137158348 0.0311705328449692 1 1
0.127335215663797 0.108723536441864 1 1
-0.0723093534569388 -0.0572577713800641 1 1
0.0486193175374889 0.0303213029425493 1 1
0.432603618083362 0.389554194553476 0 0
0.149230230615023 0.14495941172015 1 1
-0.00911154683196077 0.000510669634090986 1 1
-0.277952353414883 -0.203270150364612 1 1
-0.1574541205297 -0.145249092824201 1 1
0.341589180012861 0.310765844505477 1 1
0.0226089876385611 0.022842983317059 1 1
0.141476792743909 0.0967233403305594 1 1
-0.484883990334232 -0.463601779348989 0 0
0.0207486685162664 -0.00128112982000436 1 1
0.13415750976782 0.133883996658624 1 1
0.18078669790153 0.164914382858891 1 1
0.0686942831900954 0.0753426886763869 1 1
0.152808220292103 0.134862238305356 1 1
0.0692130800264842 0.0755005000932615 1 1
0.0254387101924537 0.0281996315955892 1 1
0.107724916717908 0.0744240517637618 1 1
0.00277260787867928 0.008595029710246 1 1
0.186268521638331 0.170696600112502 1 1
-0.164485310108182 -0.139304583419244 1 1
0.231376394360698 0.216600218842424 1 1
-0.222028912189328 -0.204108757222792 1 1
-0.14393809273398 -0.126692077031942 1 1
-0.241803153261891 -0.226769273915449 1 1
-0.104487961863273 -0.102582020682946 1 1
0.108673920614918 0.0956474185439627 1 1
0.0683766330244268 0.0607451112102426 1 1
-0.144241954314378 -0.134527729428633 1 1
0.110767865202811 0.113945232861244 1 1
0.00911976317815028 0.0136768072399185 1 1
0.064951048507199 0.0564272322280596 1 1
-0.00118495263766394 -0.0174159690482871 1 1
-0.191493562056416 -0.171782658806386 1 1
-0.261363098122323 -0.240554572304411 1 1
0.137037524748494 0.101692580901227 1 1
0.34814804958993 0.318874596293498 1 1
0.0518501379259294 0.0239896674417836 1 1
-0.395741140925405 -0.353053929534273 0 0
-0.130348095560072 -0.126961317330298 1 1
-0.407697491908471 -0.366708901676378 1 1
0.0734239302689296 0.058030935574486 1 1
-0.120454975352056 -0.0824632552619632 1 1
0.0435948939761834 0.0508055760865052 1 1
-0.168251398252269 -0.159326688446448 1 1
0.336017096240095 0.355971877771203 1 1
0.231287910067425 0.224715147187348 1 1
-0.11216517221365 -0.0956968874945377 1 1
0.0454571080228395 0.0439557109744487 1 1
0.0439340425530657 0.0336205190635891 1 1
0.153435474495904 0.172943363912511 1 1
-0.0615336123233692 -0.0532542866063798 1 1
-0.101164577697506 -0.0924162924839454 1 1
-0.193963676903845 -0.190514020012309 1 1
0.063112512142969 0.055272461980249 1 1
-0.0120432064721095 -0.00328977892520424 1 1
-0.0542468333928057 -0.0566201509339329 1 1
-0.103295312044431 -0.066770679126484 1 1
-0.21281771865982 -0.197369971600162 1 1
-0.171349024090636 -0.153892516499138 1 1
-0.00557086344313609 0.00132326860614336 1 1
0.109293403497662 0.115796400171659 1 1
-0.0671348878029621 -0.0655891987886798 1 1
-0.0393569033155162 -0.0219987190980668 1 1
0.179991151143473 0.147513237934371 1 1
-0.142969805921096 -0.11528102321437 1 1
-0.131259028825735 -0.0800514035334484 1 1
0.0635193398919315 0.0446399802516244 1 1
0.252993878921098 0.245188656994888 1 1
-0.0731722707907283 -0.101216507765851 1 1
0.056061245631693 0.050631876392072 1 1
0.087367876282006 0.0665353245405625 1 1
0.179459417079346 0.174659959951104 1 1
-0.0050672015324682 -0.00980602133686725 1 1
-0.0852239026523501 -0.103501398729028 1 1
-0.126854931921829 -0.106549447657748 1 1
0.0297704533478442 0.00214816713484292 1 1
-0.101275530201404 -0.111558693349507 1 1
-0.00525941203224249 -0.0347127512595673 1 1
-0.345621907233702 -0.31902788054133 1 1
-0.297303739878869 -0.27535705332943 1 1
-0.152847812300373 -0.146644554258699 1 1
0.0432006359674612 0.0592973401840654 1 1
-0.010286070735924 -0.00723221139159685 1 1
0.213444242253822 0.243971899762335 1 1
-0.137068884244565 -0.119256756204839 1 1
0.0186480673777505 0.0321173491943766 1 1
-0.0200979418978563 -0.0486931371753506 1 1
0.118723481740259 0.0900167359555434 1 1
-0.212815002747942 -0.194502280322576 1 1
0.21335593287069 0.188176655058492 1 1
0.199190741400959 0.183398035121221 1 1
-0.0959916627559403 -0.0655690598339747 1 1
0.0418289615557396 0.043185552382239 1 1
-0.00463356854560391 -0.00631143709452865 1 1
-0.226619542186646 -0.213668224679782 1 1
-0.0908773446270626 -0.0834776001713677 1 1
0.0541004541687287 0.0473778821545549 1 1
-0.168764069684599 -0.14426389931269 1 1
-0.085145176718682 -0.105087624373393 1 1
-0.115758633597262 -0.108566020588291 1 1
-0.083455698789598 -0.0719387657596226 1 1
0.171962007237436 0.163684885681966 1 1
-0.0348026873135606 -0.0188529056842053 1 1
-0.12565916850603 -0.128667374658327 1 1
-0.0423765158909809 -0.0429386085815549 1 1
0.00351752142472013 0.000603549480018048 1 1
0.0328229801426582 0.0237030515489518 1 1
-0.174876238876006 -0.12180721317461 1 1
0.115013387494804 0.114312388927287 1 1
-0.0714452827693165 -0.0573469245098553 1 1
0.0935322332535391 0.118973690116707 1 1
0.130544265303792 0.109501766654714 1 1
-0.196181940607095 -0.155111491323398 1 1
-0.295095597055949 -0.272017217507967 1 1
-0.203944325014279 -0.196080272342045 1 1
0.282578831128651 0.27009514151407 1 1
-0.403390870784428 -0.379525399944014 1 1
0.116673604670077 0.109260963987931 1 1
-0.146326025106387 -0.139755034853548 1 1
-0.159240535569051 -0.157665323356423 1 1
-0.101627729461355 -0.0795284380198455 1 1
0.0345913286030613 0.0210755977274197 1 1
0.210275595624277 0.177925389797209 1 1
-0.0901034649857477 -0.096268977945533 1 1
0.020842587189705 0.0182296983488564 1 1
0.0472469747368119 0.0531261662309315 1 1
0.0507092193643777 0.042615160564381 1 1
-0.0768559939502427 -0.0518538094648918 1 1
0.241021582326547 0.224960942262956 1 1
0.170129265899248 0.172651359775339 1 1
0.34950802229548 0.307315615533683 0 1
0.086253869593338 0.0766616673580505 1 1
0.0257727823025721 0.0207173944626146 1 1
-0.17589506423194 -0.143077074105837 1 1
-0.0518346068127317 -0.0538137551984888 1 1
-0.126984738208042 -0.126816053742751 1 1
0.0390690953252008 0.0531195488749164 1 1
-0.130766809832407 -0.0948099176250141 1 1
-0.241217830179243 -0.206978985833416 1 1
-0.616906800122936 -0.54641119280983 0 0
0.12657354024585 0.107793087833962 1 1
-0.170579281930543 -0.146109866854227 1 1
0.088841105390886 0.096433845023414 1 1
0.117102806077473 0.0989021727452316 1 1
-0.193487474573361 -0.212379024095916 1 1
-0.00410081600806928 0.000617287653478809 1 1
-0.363261581586102 -0.335381615762276 1 1
0.0311989186722549 0.00849336591788774 1 1
-0.0201911703349322 -0.0333034201261408 1 1
0.302855636345076 0.272534599176957 1 1
0.165781476153909 0.161086059096609 1 1
0.0878842687400024 0.0871227036110681 1 1
-0.120249497490135 -0.101289690067612 1 1
0.168915509962398 0.15583530766837 1 1
-0.241227417662194 -0.226844281865857 1 1
-0.00658575455843437 -0.0107998426515804 1 1
-0.198274224307448 -0.176340848551771 1 1
-0.00758460333175376 0.00805313352196712 1 1
0.156589467724171 0.136724188963877 1 1
-0.176224900845095 -0.166797287310426 1 1
0.0541915959464613 0.0547494106711379 1 1
0.140125085132276 0.12743007947119 1 1
0.0512004061916997 0.050541522609181 1 1
0.0809636452079505 0.0767310904399934 1 1
-0.130298681247823 -0.10612720109321 1 1
0.00371022537503108 -0.0201360676710174 1 1
-0.0254737630036069 -0.0174882206099714 1 1
-0.12992853400448 -0.124246683626019 1 1
0.275718597902467 0.261270499460934 1 1
-0.0196869285928745 -0.00247401327090816 1 1
-0.313106844318526 -0.26351445738593 1 1
0.0991875241547573 0.0978062164975755 1 1
0.496639580342466 0.453896756203029 0 0
-0.033362130854178 -0.0314970702041421 1 1
-0.0221792503814005 -0.0142010349293993 1 1
-0.233893871776032 -0.211238280307122 1 1
0.0590440869588301 0.0898964594735253 1 1
-0.0243782320481443 -0.0123304253738301 1 1
0.208963830838659 0.178591055375761 1 1
-0.0935534779782514 -0.0703756549452558 1 1
0.042894797426895 0.0455559079965573 1 1
0.114984329794161 0.140038706954533 1 1
0.19053246015891 0.174041088335573 1 1
0.0519420524200205 0.0288538343671616 1 1
-0.44562040278486 -0.393971059288918 0 0
0.0408244027238819 0.0487457760027723 1 1
0.350411195915064 0.309996876998121 0 1
0.374296081516263 0.346638789110203 1 1
-0.423918783233124 -0.373216231898677 0 0
0.0874342807746485 0.0638131306269485 1 1
-0.133917952879624 -0.128860802254029 1 1
0.0195041368215143 0.0348396006698293 1 1
-0.234126868661833 -0.216281198240054 1 1
-0.258863978575411 -0.233897949340265 1 1
0.268845158186996 0.226762782709509 1 1
0.0214155627399002 0.0152993842605273 1 1
-0.138770456058871 -0.116778599649702 1 1
0.0797216484213702 0.0617330837655328 1 1
-0.0201106553715698 -0.0371315994206551 1 1
-0.0647213662961747 -0.0648400899769362 1 1
0.283327577696925 0.26243030419435 1 1
-0.0283453054397704 -0.0338104960299084 1 1
-0.000458933755860688 0.00785307488973246 1 1
0.0561659965528689 0.0402721398827803 1 1
-0.1963445025896 -0.151115441444614 1 1
0.0319890224880826 0.00598537322545986 1 1
0.307296579196781 0.292188067394536 1 1
0.0595644782649769 0.0372574068600797 1 1
0.217817818246772 0.192448801178981 1 1
0.0848247626816724 0.0889779676718315 1 1
0.155175956968862 0.136463089737377 1 1
0.125292448740047 0.0832487305866276 1 1
0.156519518245228 0.157916864356303 1 1
-0.158956886069617 -0.144407496958311 1 1
0.192858673307139 0.19796413066172 1 1
-0.0701704380174422 -0.0619026843501886 1 1
-0.0541888809259015 -0.0441809582207507 1 1
0.0650003177073568 0.0576125727664848 1 1
-0.305948585035732 -0.28854989508016 1 1
0.136336042109447 0.131987808959993 1 1
-0.264596948083762 -0.265614387153144 1 1
-0.172302855061391 -0.158004631296112 1 1
-0.0877434031864141 -0.0715326291323801 1 1
-0.165724795767998 -0.148522031471188 1 1
-0.0419652823590717 -0.0235584890928564 1 1
-0.0747258965445808 -0.080521492957629 1 1
0.104604846776282 0.0864985922415018 1 1
0.0811848839113775 0.0604843828073907 1 1
-0.0896102030332056 -0.0990092438991668 1 1
-0.103036359919781 -0.104543719916557 1 1
0.0615864239256323 0.038696727012476 1 1
-0.215298063961364 -0.188142267095188 1 1
-0.504938014132523 -0.487772842078116 0 0
-0.00397280143903327 -0.019478540609852 1 1
0.118633270230579 0.103915294739731 1 1
-0.118728195727184 -0.149485511275155 1 1
-0.229293635193925 -0.230867497486132 1 1
0.0543836910168521 0.0486332400194457 1 1
-0.121603503036365 -0.108933948888427 1 1
0.0316873996715324 0.0309893098972122 1 1
0.00153540803445791 0.00931279111871205 1 1
-0.0496204811097027 -0.0500035846158114 1 1
0.184238399315838 0.166973511643365 1 1
-0.116222313987853 -0.117615784342685 1 1
0.110128158755646 0.128454774804204 1 1
0.0624981933199112 0.0798150784203373 1 1
-0.219781983131618 -0.193698981135365 1 1
0.368610106392302 0.337385729915388 1 1
0.0606662439571007 0.0595816290929787 1 1
-0.091935304696641 -0.0681818829319474 1 1
-0.137871492609854 -0.132353365557799 1 1
0.0884640789807638 0.0679828335853936 1 1
-0.0741351862515774 -0.0587509610959225 1 1
0.00960173877457061 -0.00695556421276236 1 1
0.38622192020928 0.348194384049514 0 0
-0.0364488815210328 -0.0218020591486533 1 1
-0.369017820097924 -0.336976643069549 1 1
-0.0487495733629047 -0.0477978133143751 1 1
-0.162892104726181 -0.167161521012171 1 1
-0.0407247345655655 -0.0591552569726566 1 1
-0.0569166110062228 -0.0473782538549739 1 1
-0.423936151770912 -0.396477524009033 0 0
0.26078975793971 0.231343683752097 1 1
-0.0558405101424405 -0.0420090305653659 1 1
-0.338790960917386 -0.308129886873123 1 1
-0.0170608028091478 0.00831681781916574 1 1
0.1414911440333 0.123778852233084 1 1
-0.0876578602969234 -0.0921257715482399 1 1
0.0811972695769425 0.0491653684181501 1 1
-0.0934137989709589 -0.109199220108755 1 1
0.204015037774298 0.166934646022389 1 1
-0.0501213368834556 0.0192981492419962 1 1
0.274785178766934 0.257286808922352 1 1
-0.0957465917574915 -0.0873453880052412 1 1
0.0980880905209427 0.0733985029249477 1 1
0.0190751775090611 0.0178617453757416 1 1
-0.177163544942126 -0.177832825557371 1 1
0.0219514407174424 0.0116959731610055 1 1
-0.303722936407919 -0.287551154108145 1 1
-0.486643890199503 -0.44019524561636 1 1
-0.0673007005605823 -0.0623729754270196 1 1
-0.105295298018171 -0.0685193069849948 1 1
-0.149368685075733 -0.134119913982123 1 1
-0.00748255871619427 -0.0157088524630847 1 1
0.00508078274981803 0.00314067497364161 1 1
0.0351758783284422 0.0458583875504751 1 1
-0.114771353890646 -0.142355584666157 1 1
0.0243979829939767 0.023127242421827 1 1
0.0405024441063232 0.0642027559203274 1 1
-0.115852035276763 -0.0829492946791155 1 1
0.0477231010481263 0.0651816188378317 1 1
0.102293451045879 0.0774857966723098 1 1
-0.0421737446053901 -0.0430722842909706 1 1
0.10253340566034 0.0947264152398622 1 1
-0.324549012280378 -0.298223378810296 1 1
0.0995436007698974 0.093053046030815 1 1
-0.168378240795088 -0.151265271185499 1 1
0.163640042422398 0.1634694311561 1 1
-0.0528263468472961 -0.0252809868933922 1 1
-0.113472675697729 -0.10452666042645 1 1
0.0286271892852236 0.0325339371136178 1 1
-0.175916581775129 -0.167435079822685 1 1
-0.0866720465795395 -0.0817129320043529 1 1
-0.176092020065579 -0.174439713267667 1 1
0.0451330751899538 0.0658441134497836 1 1
-0.086393522088822 -0.0652891429141177 1 1
-0.0497690742423535 -0.0576239565423842 1 1
0.157560851913767 0.155699107423695 1 1
-0.0464298683758767 -0.0447397148190711 1 1
0.159607755735435 0.132325753168521 1 1
-0.0476324033368079 -0.0558983488110809 1 1
-0.0584468277091684 -0.059791839429432 1 1
0.140743236837822 0.136818919731289 1 1
-0.32001031430966 -0.302264458609242 1 1
-0.0396106051498444 -0.0426925987453963 1 1
0.108485287460928 0.0953946196085035 1 1
-0.0509823591483329 -0.0453135984389598 1 1
-0.0102090517525162 -0.00689229872943527 1 1
-0.0294972839264478 -0.0141878949635515 1 1
-0.147139654904118 -0.131613198644642 1 1
0.358890575674895 0.329597972590377 0 1
0.0470899948059793 0.0616651032556488 1 1
0.141904654180665 0.131471148827427 1 1
-0.010989572986408 -0.00655513775137831 1 1
-0.254803648243881 -0.204532937395989 1 1
-0.263294536023081 -0.22610560661929 1 1
0.27934561772335 0.245611772112041 1 1
-0.176670030296708 -0.161628466424969 1 1
0.319218163194084 0.31657056814074 1 1
-0.13064682486639 -0.110953387747444 1 1
0.265271435695911 0.231925044410339 1 1
-0.0353641399543751 -0.0626891012713616 1 1
0.0827306782035902 0.0777310850275295 1 1
-0.126282149290851 -0.13508222475444 1 1
-0.0668699440558694 -0.0502427530638106 1 1
0.238337540565193 0.23673902530312 1 1
0.153748247170952 0.145252804157302 1 1
-0.413923730238045 -0.390501318040674 0 0
-0.202298664404877 -0.179850800375458 1 1
0.186310001801397 0.186784693690942 1 1
-0.112737075109196 -0.0838570621690715 1 1
-0.110261202162438 -0.0962813848894562 1 1
0.156150488325608 0.136482585208121 1 1
0.129314021245105 0.0977769582871623 1 1
0.121584367512922 0.109771630428372 1 1
-0.0599575195558015 -0.036142806256752 1 1
0.234604469155563 0.195914879683722 1 1
0.0973915545433942 0.0680482037773779 1 1
0.0140915960639429 0.0206824682188329 1 1
0.179502931223257 0.150180770954139 1 1
0.116249527420177 0.0986862935225782 1 1
0.08055665123399 0.0787399977438002 1 1
0.0317709307265638 -0.000936411759001686 1 1
-0.120419756088371 -0.115396139295222 1 1
-0.100812984774295 -0.0977376010844884 1 1
-0.00933978440966172 -0.0113125142737719 1 1
0.0532264247577851 0.0546070090586705 1 1
-0.102605988482455 -0.0973025178439515 1 1
-0.0108499833633169 -0.00353927043900164 1 1
0.054530465480922 0.0421132508951812 1 1
-0.0931503622056011 -0.0719172022580295 1 1
-0.0411126000909031 -0.0242984398852107 1 1
0.258104518339998 0.232613960244909 1 1
-0.168729221907503 -0.15520518822487 1 1
-0.436622101387567 -0.404237247436133 0 0
-0.295557881832321 -0.283645395469494 1 1
0.0477262559242837 0.0717500447919093 1 1
0.0131953319685646 0.00857834082939561 1 1
0.095445041515453 0.107749205713978 1 1
-0.233745734308289 -0.224262946801409 1 1
0.00182175740500395 -0.00441119095927391 1 1
-0.204712356414455 -0.18725381414012 1 1
-0.206983353754052 -0.156573251980422 1 1
-0.133364225977374 -0.11866876427035 1 1
0.00542267075614715 -0.00560736608625449 1 1
0.0738045476402219 0.0579223270683926 1 1
0.10717728334753 0.0709070585221314 1 1
0.241107406009692 0.247697483412582 1 1
-0.228576563606651 -0.197187458599995 1 1
0.231118672279468 0.194402221218805 1 1
-0.147253016352117 -0.137247304672788 1 1
0.0739840667189898 0.0628275006354767 1 1
0.127465158709487 0.128234483947451 1 1
-0.0103273221660385 0.00628276391063309 1 1
-0.00454611176082214 -0.00726536228504916 1 1
0.00896026108061909 0.000256541131337531 1 1
-0.0288224771682864 -0.00517605724613265 1 1
0.0096940311190133 0.00236532189719209 1 1
-0.0924146898697596 -0.077863936380322 1 1
-0.049378246149738 -0.03720518540222 1 1
-0.138017299633941 -0.115361317966127 1 1
0.0301075071805675 0.0255655473015764 1 1
-0.368487058560795 -0.325594353549978 0 1
-0.12575186311356 -0.121297964316567 1 1
-0.128469107502494 -0.112273023744131 1 1
-0.115531409748679 -0.0582303230248828 1 1
0.0625731340999911 0.0671711108256445 1 1
0.0338306262771607 0.0319349793424094 1 1
0.169936412103888 0.15339560882069 1 1
-0.0645882125128716 -0.0614565473500883 1 1
-0.149890485521095 -0.177431304067249 1 1
-0.109346010836558 -0.0779368158164896 1 1
0.0436485292862023 0.0365550383557193 1 1
0.165020684658268 0.160685894759281 1 1
-0.170838421291316 -0.153463390429714 1 1
-0.0133852474673563 -0.00936616802018621 1 1
0.285768298159889 0.241823694706909 1 1
0.156419401359218 0.134394169708787 1 1
0.226075655495443 0.218393074995866 1 1
-0.0731597268651468 -0.0411841712750682 1 1
0.0239678026660403 0.0311502723463289 1 1
0.190875439432906 0.19265056039511 1 1
0.0985771682762884 0.107459986004127 1 1
0.139688832454669 0.129750086731369 1 1
-0.0732659792411869 -0.0738206114347637 1 1
0.122308245732619 0.12679182052621 1 1
-0.0832534830635838 -0.0868709473578452 1 1
0.149914598920195 0.130992252872669 1 1
0.115291586715213 0.10091757180987 1 1
0.108043518991173 0.078914223774011 1 1
0.0916507370950675 0.0791653767751013 1 1
-0.390682834937742 -0.350208025200642 0 0
-0.00402111823361069 -0.00932212237471694 1 1
-0.0880780615250736 -0.0852563535605206 1 1
-0.0846430837071301 -0.0725679668594694 1 1
0.345888412021592 0.329780732207609 1 1
0.159536113996279 0.101095196950588 1 1
0.124609278793748 0.12844485429915 1 1
0.239951168352595 0.223788120897387 1 1
-0.096147582905528 -0.0890541451897743 1 1
-0.0474750147117847 -0.0427059173680096 1 1
0.0332678415951075 0.0104094344752718 1 1
-0.12203575540096 -0.106799473875644 1 1
-0.0657682863255575 -0.0596086299421643 1 1
-0.0708226698418789 -0.0640502860824377 1 1
-0.00998790712711232 -0.0286642707228024 1 1
-0.0947191876014059 -0.099756127518517 1 1
0.0272660802983537 0.0296463968048312 1 1
0.00237543147102719 -0.00535263740634013 1 1
0.049639018092605 0.0179195550528635 1 1
0.00314246880650768 -0.0243646379863361 1 1
-0.162765700662272 -0.154819193837455 1 1
-0.0540119951029782 -0.0260752569383689 1 1
-0.00912454801789193 -0.00167036062626631 1 1
0.19843790790654 0.192147442449499 1 1
0.156454248319295 0.15153997764553 1 1
-0.202782034610633 -0.187360759171718 1 1
0.170381463663213 0.147075662742734 1 1
-0.369090153781329 -0.314821019171342 1 1
-0.0143149302260861 -0.008824060631315 1 1
-0.305573213944375 -0.284009802303222 1 1
-0.10813944692577 -0.10201695814874 1 1
0.0683667507475129 0.0632103304480026 1 1
-0.128338057488735 -0.10944441007545 1 1
0.333309119768054 0.298145028174118 1 1
0.00521987703250923 0.0118362132225905 1 1
0.277357835973868 0.253513595486546 1 1
-0.250684143431035 -0.217561745509787 1 1
-0.06278235855245 -0.051496142765198 1 1
0.0438609304362255 0.0617796532918362 1 1
-0.15221394626366 -0.140204201612582 1 1
0.139567646310949 0.118237972910012 1 1
-0.237992759916623 -0.2419434820927 1 1
-0.0800861366996022 -0.0716959789452654 1 1
-0.115849037299917 -0.0940568012436413 1 1
0.0644317406390476 0.069126058670667 1 1
0.0602179639814802 0.0561630317627424 1 1
0.187590770122716 0.149425203816393 1 1
-0.295158541749685 -0.292744043339163 1 1
0.0771160716583506 0.0662317959660064 1 1
0.0886295961050286 0.066451153236875 1 1
-0.0269804956570735 -0.043639181838873 1 1
0.184701430617787 0.17576575216913 1 1
0.395957549995882 0.352266244596806 0 0
-0.135764025007771 -0.115603843058874 1 1
-0.020476286111816 -0.0136784153342377 1 1
-0.124433195018672 -0.112896951298354 1 1
0.0359529109017289 0.0432445186042853 1 1
0.0155481489967282 0.00546898970465668 1 1
-0.203284541181104 -0.194915881483726 1 1
0.101789057171796 0.111314359603526 1 1
-0.0591581429843547 -0.072595969847184 1 1
0.0569215675923136 0.0433973456379464 1 1
-0.0540140415983336 -0.0654972437609104 1 1
0.199615172261554 0.168203775477434 1 1
0.123106848628075 0.104005849702169 1 1
0.0118289269142366 0.000802042066642111 1 1
0.0657083459160918 0.0666801826443226 1 1
-0.418804766098433 -0.383870212338923 0 0
-0.0524457630359223 -0.0576449671151552 1 1
0.162968374249301 0.1334783667104 1 1
-0.0150709691827812 -0.00382442590249411 1 1
-0.332415548662655 -0.307714578884192 0 1
0.0800578253922877 0.0715795236469696 1 1
-0.00225549743457425 -0.00101057935357876 1 1
-0.169819780260597 -0.128200157800948 1 1
0.127822676448398 0.106787973490561 1 1
-0.0321250845606218 -0.0263886750317143 1 1
0.132898750490646 0.121373869807406 1 1
-0.086201497864742 -0.0873110452164017 1 1
0.116388847713023 0.0990714191029063 1 1
0.0282203443748689 0.0399044193301126 1 1
0.0662635522564946 0.0713645281066674 1 1
0.127138381465196 0.119868985806137 1 1
-0.12120703809079 -0.111617500557228 1 1
0.060299245665598 0.0599986059626263 1 1
0.0331896120013249 0.0415009873025063 1 1
-0.00635644212654281 -0.00511728991971563 1 1
0.0291551282505947 0.0257026448745209 1 1
0.189395650361722 0.153820352819207 1 1
-0.0954191936740411 -0.0525951428926447 1 1
-0.166664516664598 -0.14573489710028 1 1
0.1562575292916 0.130555833704835 1 1
-0.0238538761859297 -0.0363778161494149 1 1
0.237526243310953 0.231353067894273 1 1
0.0505881925404273 0.0672489621322968 1 1
-0.0826680863765131 -0.085184343574872 1 1
-0.0939337707540439 -0.0540523045267339 1 1
0.171937246096259 0.176963132404738 1 1
-0.161019592824645 -0.156707488110518 1 1
0.123350577616274 0.116658696019062 1 1
-0.148253780911782 -0.118333619182959 1 1
0.0439834042293237 0.0409434502123797 1 1
-0.217002077593755 -0.200184267824292 1 1
-0.304544042026448 -0.279209086398322 1 1
-0.140000068335267 -0.1419705190134 1 1
-0.263082837695367 -0.227118142754674 1 1
0.0746257441601239 0.0798394667560958 1 1
0.0802607877845925 0.0582173780647676 1 1
-0.151813071374405 -0.122459176208724 1 1
-0.195280246831868 -0.192432437123879 1 1
0.146277846974937 0.127484386479992 1 1
0.0876379059355887 0.0430117361841843 1 1
0.168577523452577 0.160555041850968 1 1
-0.10329936598914 -0.113858612903447 1 1
-1.96574395870674e-05 -0.000503973743670037 1 1
-0.126196588344061 -0.133750786498239 1 1
0.287367726841661 0.256218385040055 1 1
-0.00314858241874876 -0.00653946317738776 1 1
0.0823348209694593 0.0932559694449715 1 1
-0.0861591405804831 -0.0846648639497504 1 1
-0.170907349245893 -0.147074366020159 1 1
-0.00295016656115991 -0.0100512177378699 1 1
-0.247314333968128 -0.217643471390172 1 1
-0.230120233057993 -0.204781953138198 1 1
0.1734987096384 0.169018719621521 1 1
-0.134661139167896 -0.113247487317353 1 1
-0.156399681670944 -0.134592992518973 1 1
0.17709385351835 0.161009789330537 1 1
0.190309811572545 0.1485636695135 1 1
0.0797796442505408 0.0669994831249233 1 1
-0.221550792611676 -0.186020522108711 1 1
-0.292276572381911 -0.246181226690191 1 1
-0.00822058474312002 -0.00767373487372244 1 1
-0.359004078185468 -0.310837566128185 0 1
-0.126347466931166 -0.114395891262702 1 1
-0.115837414807616 -0.0953014650590996 1 1
0.178385441485824 0.164038300495139 1 1
-0.0630604098816095 -0.073611630820714 1 1
-0.0831545891828903 -0.0681374212396651 1 1
0.144667328380689 0.145631441421062 1 1
0.276421250704936 0.196910696196275 1 1
0.169489283266965 0.164581237343008 1 1
0.00814643203344725 0.00660789829658938 1 1
0.227843815654986 0.203697338790382 1 1
-0.137394081742506 -0.128764107372209 1 1
0.0682876293260336 0.0496366037227196 1 1
-0.00954510484234276 -0.0231111461284686 1 1
0.408625030842536 0.392800925711751 1 0
0.0530045936832677 0.0441397187055701 1 1
-0.059150144753638 -0.0518408165461378 1 1
-0.0278920762025116 -0.0265455661446279 1 1
-0.00941491480627792 -0.0144922238120383 1 1
-0.236591732341338 -0.220129687952554 1 1
0.252260842206859 0.218707511841201 1 1
-0.00893136377965929 -0.00625319040981412 1 1
-0.132747418161557 -0.119690524014153 1 1
0.0352427285914605 0.0459018584892399 1 1
-0.060865553553437 -0.0584705941630569 1 1
-0.256620574002252 -0.229026173730658 1 1
-0.0284018895099387 -0.0116149097206752 1 1
-0.0847506687606646 -0.07722539357318 1 1
0.109878234163033 0.0869045196577454 1 1
-0.307928867653614 -0.268482206616318 1 1
-0.196043317653353 -0.205204395866477 1 1
-0.292063062140757 -0.267337562758049 1 1
-0.218400478244699 -0.192702449845667 1 1
-0.148265074803422 -0.124964958605793 1 1
-0.067522058902552 -0.0698716480930119 1 1
0.163336759195444 0.148307742301191 1 1
0.144758769265584 0.152848002628439 1 1
-0.120691467198682 -0.120269994649081 1 1
-0.0914769429549258 -0.0763655529801701 1 1
0.0341902717289671 0.0173955902528626 1 1
-0.0720725393687107 -0.0632345023419809 1 1
0.151579367840846 0.128760020917051 1 1
-0.0547455327843184 -0.0522304054251645 1 1
0.0038094890116889 -0.00903391444644664 1 1
0.158689093275701 0.175800955125511 1 1
-0.142109314004143 -0.119245202086015 1 1
-0.102380466783412 -0.0905443029488935 1 1
-0.157961975587996 -0.139820496305877 1 1
0.138392593661047 0.106973883393386 1 1
0.00655334212959928 0.00841889135587889 1 1
0.21378051984785 0.200803968748303 1 1
0.176087708641599 0.127256368179087 1 1
0.443327311654529 0.421021617311585 0 0
-0.0143291795730042 -0.0223130206342896 1 1
-0.189781437044107 -0.172323141485594 1 1
0.00760482836621561 0.000658443070694899 1 1
0.304663266651391 0.282065074684932 1 1
0.0433579784498353 0.0348139875988158 1 1
-0.227028884295903 -0.203026442178452 1 1
-0.079499146723303 -0.0675669498427784 1 1
0.0769317338570271 0.0847324491347552 1 1
0.101870202023816 0.0916582154225322 1 1
0.165898063076457 0.14856209885745 1 1
0.171067966161941 0.134718620159931 1 1
0.156553485054303 0.153686626528679 1 1
0.117593196435109 0.117511732115054 1 1
0.177739146206969 0.136542694447377 1 1
-0.102415181240827 -0.0996217115939112 1 1
-0.0619110957675925 -0.0716045337613842 1 1
-0.0063862909755569 -0.0234613634409181 1 1
-0.472782603544212 -0.41421564098361 0 0
-0.0636213115618739 -0.0559045371787822 1 1
-0.329940844710714 -0.298509850057255 1 1
0.078660706222021 0.0747465671642633 1 1
-0.139659164271313 -0.122218518091949 1 1
0.157266911539829 0.143705453261275 1 1
-0.350233662789282 -0.306288594944306 0 1
-0.177606235607283 -0.178785728330683 1 1
0.0908694152867691 0.0780814644765365 1 1
-0.0618753216644241 -0.0648943742653946 1 1
-0.178484843843275 -0.178858468146576 1 1
-0.0900878217502752 -0.0772061383201694 1 1
0.00298021729018884 0.0205667708536396 1 1
-0.0217449958559139 0.00832384478345242 1 1
-0.123536898760687 -0.135379914435175 1 1
-0.356336070816842 -0.343668226772378 1 1
-0.27414601165664 -0.217350691628372 1 1
0.191252129148789 0.177012938560315 1 1
0.272366720253811 0.216647736622427 1 1
0.144059571147871 0.135618651717851 1 1
-0.0950852004195301 -0.096311301286942 1 1
0.101872540770477 0.0866605751871229 1 1
0.0765594768024604 0.0357805515521573 1 1
0.131457426789795 0.139655074455584 1 1
-0.0949050426498844 -0.0660079178905486 1 1
-0.177280441362744 -0.153381000820492 1 1
0.139239510124295 0.130730885120788 1 1
0.00020506661734835 -0.00709017413332904 1 1
-0.195850083104248 -0.189534837727708 1 1
-0.201497549010306 -0.187855925466106 1 1
0.268728328686273 0.262316577172949 1 1
-0.474984846516473 -0.416272780439626 0 1
-0.0969102378782242 -0.108760174636379 1 1
-0.000515476825840376 -0.00199200312361163 1 1
0.111115933865449 0.110922252536636 1 1
0.143252719358914 0.115109885345568 1 1
-0.136883869733071 -0.122572684717898 1 1
-0.20311901346428 -0.183212894721678 1 1
0.0434273464035784 0.00971742655648504 1 1
0.0139227277130596 0.00396304536709501 1 1
-0.00562915038497023 -0.00736970344451072 1 1
-0.131053594323963 -0.113846515277882 1 1
-0.0312672524506871 -0.0494096266600166 1 1
-0.193690516241688 -0.163084973573198 1 1
0.0533679534494671 0.0238028644522104 1 1
0.0681706407186452 0.0705977482431991 1 1
-0.1545314032838 -0.158510538648067 1 1
-0.000892425680799124 -0.0124239906395441 1 1
-0.0222875065650982 -0.0134827335766225 1 1
-0.147162554045878 -0.133153276231638 1 1
0.254395190866099 0.229527534032213 1 1
0.0537201161046333 0.0371273786719582 1 1
-0.106295829605875 -0.0783316014027487 1 1
-0.0319892325121503 -0.0394242319554939 1 1
0.196883245768758 0.194155186435219 1 1
-0.355326348367264 -0.323332716255528 0 1
-0.541466264334387 -0.494435994878368 0 0
0.229600696225785 0.200178893386045 1 1
0.310467091510926 0.287193719547398 1 1
0.12406595625993 0.104752152247317 1 1
0.111237923953001 0.0884393862687772 1 1
-0.156379485641075 -0.158154086004778 1 1
0.17690446861143 0.170511977757887 1 1
0.0772925170088743 0.0809960740107536 1 1
0.0520834033229058 0.0478351173355373 1 1
-0.0573249318591437 -0.0583835251640486 1 1
0.0787887649550689 0.0833602568057386 1 1
0.0793253499954622 0.0880277168236142 1 1
-0.139761746450316 -0.114456218676527 1 1
-0.0318384511766821 -0.0323977720328236 1 1
0.189073999614348 0.150416828413566 1 1
0.132587203165272 0.106144233398805 1 1
0.192519305964711 0.170661828827186 1 1
-0.0325161539166302 -0.00901378512316053 1 1
-0.241121504429601 -0.235538815526852 1 1
-0.0344751309921415 -0.0341908531653253 1 1
0.0755172244945488 0.0737230969821351 1 1
0.305539123043396 0.289142907342257 1 1
-0.183967923993004 -0.180403596993739 1 1
-0.0784045400934062 -0.0509703841969285 1 1
0.194153280877334 0.162200919364364 1 1
-0.0717772073921577 -0.0780818478692188 1 1
0.0617311097308808 0.0431891682458077 1 1
0.0567068058504998 0.0724236277563254 1 1
-0.107678282201835 -0.109566277556505 1 1
0.436829406580015 0.37323768534767 0 0
0.350615062225695 0.296787662348939 1 1
0.0592833019057669 0.0611928291903762 1 1
0.0876927780875214 0.0924324399798966 1 1
0.0963257097576715 0.0974708084300279 1 1
0.169210242723083 0.153850984407251 1 1
-0.0500340736606512 -0.0119157955114203 1 1
0.245779100675096 0.230543482265842 1 1
-0.0503916966084691 -0.045082783891151 1 1
0.142645739338977 0.111865538627919 1 1
0.305481975220839 0.271670388549244 1 1
-0.0352607198940293 -0.0267373119686924 1 1
-0.153135068625075 -0.151291615185356 1 1
0.0602130765205669 0.0622076202117947 1 1
0.375534989221985 0.344057607872272 0 0
0.170916346651267 0.138767786367885 1 1
0.00804322337862153 0.0101591184296885 1 1
-0.0968822039289685 -0.100146398462688 1 1
0.188917882167758 0.172552121231835 1 1
-0.0367528742690904 -0.0149862719403964 1 1
-0.022894270689693 -0.000790095050759254 1 1
0.035483914454343 0.0229204834020741 1 1
0.0396909037456277 0.0550939751354429 1 1
0.331090104970394 0.303094561598691 1 1
-0.032171069585131 -0.0337188189735897 1 1
0.0513960971394845 0.0577117204285018 1 1
-0.149036470863738 -0.146673153263215 1 1
-0.408476884198658 -0.367904237752615 0 0
-0.317748925586873 -0.295615749173861 1 1
-0.132807808368072 -0.111261852729719 1 1
0.0558958396533173 0.0537219954565766 1 1
0.257158800843113 0.254822967110385 1 1
0.204989472337225 0.191140763794072 1 1
-0.32465617146474 -0.286637282443584 0 1
-0.445688819997211 -0.405984217566786 0 0
-0.0876837583541982 -0.0936371387411971 1 1
0.0845931062914727 0.0956726895530955 1 1
0.0923891062014433 0.0877984252206717 1 1
-0.220431396565632 -0.205751002845371 1 1
-0.0195641422723027 -0.0327624572511459 1 1
-0.0889388375161339 -0.101994741356199 1 1
-0.125902090682042 -0.115837075742316 1 1
-0.000278241643077701 -0.00818236153907356 1 1
-0.0109264899278594 -0.030980821028391 1 1
-0.220305881804871 -0.200750973619097 1 1
0.258768973542212 0.223366904095231 1 1
-0.084147155011165 -0.0811804702457867 1 1
0.180376279308157 0.18913362201589 1 1
0.0282023647958473 0.0129346492764442 1 1
0.0384627703206369 0.00895508503856544 1 1
0.126526582457765 0.117345045385207 1 1
0.0529994600647069 0.0213233049645038 1 1
-0.0417563495911019 -0.0312235608391399 1 1
0.120637093225248 0.130964318141283 1 1
-0.172382773576234 -0.15801052858171 1 1
-0.0982905941249591 -0.0834618955705892 1 1
0.0280593017081986 0.0194771374984928 1 1
-0.109121100117748 -0.087820571378782 1 1
-0.002048339329623 0.0144227807696545 1 1
0.109464322229255 0.0899708414878482 1 1
-0.00758207317437237 -0.00121868798420127 1 1
0.0722312053746535 0.0846129323404421 1 1
0.0404064727825049 0.042649476336279 1 1
-0.153123459778112 -0.13248423802568 1 1
0.14315096840342 0.12617580926162 1 1
0.134202442245792 0.122019969797523 1 1
-0.0415482232716354 -0.0516124802312723 1 1
0.00363243594851402 0.00639073216092204 1 1
-0.0588708513521911 -0.0430934373926336 1 1
-0.0514027323997575 -0.0345507023690542 1 1
-0.268467891138252 -0.241825349450282 1 1
0.0931065327992011 0.0865364531170081 1 1
0.055331958990099 0.0458814242226793 1 1
0.0377925317731014 0.02962047799827 1 1
0.305501212267097 0.274385470159628 1 1
-0.0805441002552104 -0.0701595831835991 1 1
-0.0993559506105196 -0.0768132725064032 1 1
0.00984613351974457 0.0101968485372941 1 1
0.156267302035121 0.139858444113436 1 1
0.0119937505724437 0.0179311221067063 1 1
-0.0154757408657767 0.00960397832115823 1 1
0.0224355169090193 0.00667878223006295 1 1
-0.351535283786595 -0.311064800445852 0 1
-0.170662651769936 -0.185889302301756 1 1
0.218148376611637 0.195785921382824 1 1
0.104902229111773 0.0957929810396299 1 1
-0.0524551316682128 -0.0450840902429801 1 1
-0.137640245582461 -0.137908701106278 1 1
0.216292129197607 0.200278027097239 1 1
-0.151358634083556 -0.163735153300142 1 1
-0.221974399641154 -0.206854452608546 1 1
0.0676536521218124 0.0389255618993495 1 1
0.206486790627116 0.194109969816481 1 1
0.263723803943042 0.214609582608949 1 1
-0.294256366889504 -0.272989457873416 1 1
-0.0965726616897936 -0.0819042039562341 1 1
0.210037953590166 0.196027203905833 1 1
-0.0887964786384419 -0.0817948230051986 1 1
0.245543171315847 0.200204947227394 1 1
-0.12083084489035 -0.128379738650657 1 1
-0.0439881241235695 -0.0148876066543452 1 1
0.0337911894714713 0.00989010979470853 1 1
0.177693994821745 0.173299841107774 1 1
0.185516518256976 0.158658791619828 1 1
-0.0281286798006186 -0.0586915866457396 1 1
-0.27053219700762 -0.217908259803144 1 1
-0.345954795393435 -0.304812386051746 1 1
-0.0837158218370253 -0.086354636667141 1 1
0.0142160953228855 0.0168516785892833 1 1
-0.154962956601283 -0.131460297467827 1 1
-0.217827526568976 -0.171016004613769 1 1
-0.281587171724948 -0.248510412249159 1 1
0.145628161757439 0.163477630257698 1 1
0.270278101088046 0.240229988425908 1 1
0.215553553299575 0.196494666030669 1 1
-0.0639112312573904 -0.0680091981227971 1 1
0.0971865269990416 0.0702276746777193 1 1
-0.171884021911893 -0.146639376647965 1 1
0.255880545638665 0.223392621867326 1 1
-0.261911056650216 -0.238877840403735 1 1
-0.00878039985706306 0.00638633490335057 1 1
-0.261736036067924 -0.23180996990536 1 1
0.55273644581834 0.513009441226827 0 0
-0.220687902620927 -0.191704075142997 1 1
-0.00995758076247624 -0.0466623916175091 1 1
0.0990047096025711 0.0788317914891281 1 1
0.142421624152443 0.120225716236361 1 1
0.0501905746234593 0.0367719667529005 1 1
0.182406475508048 0.15653306221844 1 1
-0.046531639885702 -0.0408429349829758 1 1
0.0735269241182478 0.0719172425517494 1 1
0.270448522033747 0.252905032398965 1 1
0.0958395362496688 0.0884869275028607 1 1
-0.038334263186401 -0.0254861325935512 1 1
0.11305362591699 0.124047363646073 1 1
0.117737254647198 0.121224471382223 1 1
0.431310964890206 0.386802979221378 1 1
0.278029962469517 0.236958255222582 1 1
-0.189677113476719 -0.158594562537535 1 1
0.0778041576470377 0.0700482033053593 1 1
-0.0309018142892112 -0.00386613207800741 1 1
0.271916064033491 0.243595826609322 1 1
-0.0816277450202987 -0.0678505043708903 1 1
0.00464009663925538 0.0114519459755692 1 1
-0.0791418877258077 -0.0885334381493782 1 1
-0.0564248818245607 -0.0356585114993819 1 1
-0.310788112244157 -0.27426161794122 1 1
0.0671370176004983 0.0571386048096084 1 1
-0.0545091926589972 -0.0608710015823554 1 1
0.0724222171363617 0.0633656572957665 1 1
-0.152845717478644 -0.14253098581795 1 1
0.0515411366804139 0.0661670654065548 1 1
-0.175627493269926 -0.159281931819889 1 1
-0.0738011589428234 -0.0718530880917613 1 1
-0.174419639137645 -0.145989587374332 1 1
-0.265253261111473 -0.231706772411211 1 1
0.365906687685299 0.307699815859377 1 1
-6.71191442412952e-05 0.0122395289174437 1 1
-0.13310095622921 -0.109420393590704 1 1
-0.124657673539958 -0.129775082222684 1 1
-0.209847996430374 -0.187959204056747 1 1
0.218298737435762 0.207352171603122 1 1
0.0585005458378843 0.034595689874912 1 1
0.44249141683785 0.413959056416597 0 0
0.0766580014015714 0.0748978562276405 1 1
0.342723817319526 0.30081227026033 0 1
-0.228460044718582 -0.187112657484031 1 1
-0.366928429745159 -0.342426836213165 0 0
-0.139337749277405 -0.141134547803557 1 1
-0.137502671980223 -0.125802693386131 1 1
-0.220359985267778 -0.197352175804436 1 1
0.00565047389428649 0.00670963385712859 1 1
-0.0915648854533961 -0.0696844180239633 1 1
-0.144080399838469 -0.127332587551631 1 1
-0.0482093101354317 -0.0578361354533207 1 1
-0.280062116161052 -0.24044625166166 1 1
0.00296439322697628 0.00525500094006397 1 1
-0.00645801295577495 0.0174008988686719 1 1
-0.0288196850630131 -0.00612925647350546 1 1
0.261012574827829 0.223703419837586 1 1
0.0167995832327814 0.0122386881244937 1 1
-0.291587626361906 -0.267724230992669 1 1
-0.306413410532931 -0.265267783070491 1 1
-0.294367810452776 -0.26103450085375 1 1
0.14182515958815 0.123230062494153 1 1
0.20698624271893 0.194823111395217 1 1
0.100953978636998 0.110865930445765 1 1
0.118535839061379 0.121179140241197 1 1
0.119222289164785 0.090546406780388 1 1
0.0464941891705462 0.0261579672552442 1 1
-0.112558675789364 -0.0902684363507168 1 1
-0.0473033222048912 -0.0177100929457048 1 1
0.0243083832178032 0.00512629815694132 1 1
0.0811431898694291 0.0655200886879923 1 1
-0.103620766030486 -0.0839994054052462 1 1
0.0902897416891185 0.090155268091736 1 1
0.255758629788347 0.218880932570122 1 1
-0.0179877887887135 0.00211192562970692 1 1
-0.00761305581647616 -0.0138155134536619 1 1
0.00205447608338107 0.0176406985573204 1 1
0.247155373790097 0.226014182225071 1 1
0.0292508460029126 0.00697294206707478 1 1
-0.124783585968997 -0.119518668831334 1 1
-0.168636518851795 -0.156541124142687 1 1
-0.0347864212986505 -0.0228706379151654 1 1
0.0111024185325922 0.0402810740763716 1 1
-0.161426156468906 -0.148337464084771 1 1
-0.116178597887033 -0.0863133234907261 1 1
0.0372189119937184 0.0323899679812858 1 1
-0.0508993756498576 -0.0464588850425784 1 1
0.0683021900704528 0.0535732647016453 1 1
-0.109682795350198 -0.0908988965778916 1 1
-0.0274272613227471 -0.0574922338163386 1 1
-0.134767439680725 -0.119800179033793 1 1
-0.239014597709979 -0.20762449773806 1 1
0.11579131826688 0.102004851294405 1 1
0.230923280412902 0.215171445248048 1 1
0.0686427585209699 0.07762544366981 1 1
-0.267298641872111 -0.216945764642574 1 1
-0.424321750692626 -0.397609925246234 0 0
0.0886172423853932 0.0772678732122336 1 1
-0.0866437191801204 -0.0753195393123383 1 1
-0.00848038912641582 0.00279381259839006 1 1
0.307843549554952 0.266598249164654 1 1
0.278236506558365 0.256710354589856 1 1
-0.0780677750252682 -0.0830628400784526 1 1
-0.0714914331562001 -0.0610812171777011 1 1
-0.0299941133284718 -0.0317558652815526 1 1
-0.351752278218973 -0.317932874826371 1 1
0.053806989056548 0.0489854992986461 1 1
-0.104233167678343 -0.0868102072696682 1 1
-0.194849540875685 -0.195475632028559 1 1
-0.191592884713617 -0.178727222975543 1 1
-0.167524862341515 -0.141343676433179 1 1
0.180796842533111 0.167804917657121 1 1
-0.0864139573892485 -0.0905269874875553 1 1
0.0921348739278558 0.0856081121963809 1 1
-0.0947530666869657 -0.0698115694712055 1 1
-0.138067261860759 -0.128453313134759 1 1
0.0152005532887635 0.0252108432980318 1 1
-0.0865462673250847 -0.0609721841128399 1 1
-0.294461864762733 -0.274393623874306 1 1
-0.152945799900291 -0.115857069489455 1 1
0.0513042123401243 0.0543069095692557 1 1
0.183654611143211 0.167267842744308 1 1
-0.0216271259351478 -0.0236173108769812 1 1
0.0551665881047435 0.0531178316981349 1 1
-0.17205191733034 -0.121710441212379 1 1
0.145823794924107 0.143137772765871 1 1
-0.106541401204416 -0.099527242170211 1 1
0.0321988175190369 0.0310825244701975 1 1
0.112704906060245 0.0766932785963825 1 1
-0.0298356945362414 -0.00509442996290667 1 1
-0.02921576967381 -0.0298647404871226 1 1
0.199486598097102 0.134699977450309 1 1
-0.0850190096885767 -0.0737947035455565 1 1
0.073251141526544 0.0482378056508789 1 1
-0.149590266217201 -0.127133967561792 1 1
-0.144787677614183 -0.139634932686549 1 1
0.0942571237992225 0.0774768692580931 1 1
-0.16527901148798 -0.134405305984099 1 1
0.272707506584676 0.260461398787449 1 1
-0.103480810380583 -0.104646317963977 1 1
0.100357206827585 0.106830627049829 1 1
-0.354666639125015 -0.334153640567908 1 1
-0.0106717614389298 -0.0246085647628414 1 1
-0.126521678526201 -0.131309508180968 1 1
0.000578924369698298 0.000715877705741757 1 1
0.212207308469403 0.190285022363198 1 1
-0.123082357528339 -0.112227728543007 1 1
-0.226982326192746 -0.191996973722373 1 1
-0.148642223058169 -0.13360406605257 1 1
0.0245307330122145 0.0196421508662186 1 1
0.0431689129264256 0.0358576281458575 1 1
0.164943489603563 0.151004711455888 1 1
0.226219498894919 0.20626250286433 1 1
0.0175283614571618 0.00100210418011945 1 1
0.139661565278108 0.115641884062658 1 1
-0.132896843532317 -0.121056573661019 1 1
-0.137821861569902 -0.118117847131163 1 1
0.0138098446585755 -0.00262844894691979 1 1
-0.0261438225709623 0.00910748441853557 1 1
0.0265496217759663 0.0423941528672484 1 1
0.102543265446607 0.0855556292213546 1 1
0.134967026060587 0.12922645990816 1 1
-0.167136200580908 -0.124803762526953 1 1
-0.00576224891918147 0.00922686133663026 1 1
-0.274906294703805 -0.251821292000694 1 1
0.00772991687148607 -0.00247427518736262 1 1
0.043744660500281 0.0303920635518896 1 1
0.0603571867575166 0.059212933572464 1 1
0.416352429231795 0.363674541999023 0 0
-0.393229274709648 -0.363623766485839 1 1
-0.0939407004198173 -0.0680297914435324 1 1
-0.145672958893833 -0.146850766623331 1 1
0.0237564119963073 0.0282435817694974 1 1
0.154970167786689 0.135030061965685 1 1
-0.125652931089045 -0.107545623385832 1 1
-0.024258681841348 -0.0259073329022205 1 1
0.155612972145685 0.103336517654902 1 1
0.46004520304099 0.438108553642468 0 0
0.348813801028191 0.314378190830749 1 1
-0.182825307157444 -0.170726742896331 1 1
-0.213881914958234 -0.190807590605987 1 1
0.108872178771736 0.124864601679157 1 1
0.101301560977664 0.0860925666384867 1 1
0.152343308034939 0.11550912098464 1 1
-0.236501692702396 -0.204766111785299 1 1
0.105311531933392 0.118881693509209 1 1
0.110834563507155 0.0949101754717469 1 1
0.0388629794085772 0.0342249841041073 1 1
0.0126999419762654 0.0133768594479622 1 1
0.0624381924573154 0.0589136341138501 1 1
0.156854439418462 0.135689051275059 1 1
-0.189436827925964 -0.184376052798418 1 1
-0.0817870363500716 -0.0785515472526261 1 1
0.230993568729015 0.197810828821748 1 1
-0.479803822708809 -0.441796649223604 0 0
-0.0173841693196379 -0.020852878521862 1 1
-0.132480074848725 -0.110709142803158 1 1
-0.0719152112525267 -0.0763766686005391 1 1
0.108676624977823 0.0976177548978677 1 1
0.0320517805534308 0.0167590493628902 1 1
0.32678715460663 0.281690913648325 1 1
-0.104370259635722 -0.0705171602927759 1 1
0.0864559354015012 0.0863256721957192 1 1
0.00104968138982174 0.00159139133929514 1 1
-0.184033204179277 -0.168964573919075 1 1
0.00262453344914002 0.00154801257438983 1 1
-0.00466544541866958 -2.47992723289882e-05 1 1
-0.120418789413681 -0.109888876267717 1 1
0.0969902305167261 0.0755357915494422 1 1
-0.00556307522269428 0.00757553267466548 1 1
0.185445253776662 0.171885673837807 1 1
0.0998846201084189 0.0866445458454559 1 1
-0.231258566053632 -0.215894924026219 1 1
0.00864179829571191 0.0105731876975134 1 1
-0.13374002803996 -0.114835450682694 1 1
0.079783695058893 0.108077757715218 1 1
-0.197201341886018 -0.183056163757378 1 1
-0.0422572352604448 -0.0375673852720934 1 1
0.0580947242782709 0.04839239121801 1 1
0.0881157866157364 0.0833631572635505 1 1
-0.23976898808101 -0.251084044815295 1 1
0.145926159154337 0.14834018094102 1 1
-0.0386830444249141 -0.0408605213725683 1 1
-0.0879844464069402 -0.0776894246858807 1 1
-0.0936874103340756 -0.0853288102436703 1 1
0.148627414833497 0.143625712011145 1 1
0.285811182334437 0.243556391620347 1 1
0.111953486914006 0.0885670090192538 1 1
0.1263636565163 0.122521818173267 1 1
0.0681536308797003 0.035165816930386 1 1
0.0393656384664621 0.0262115730557629 1 1
0.15381104944138 0.133509624462433 1 1
0.0272918180859717 0.0150145934190263 1 1
-0.0993160715170224 -0.0831638085164516 1 1
0.124935483618931 0.109162913343523 1 1
0.025998461279854 0.00119210107486238 1 1
-0.133887627408093 -0.0986658200113058 1 1
-0.105700356374446 -0.102493821528283 1 1
0.112439682970884 0.08926874463415 1 1
0.060844681181665 0.0747589971804967 1 1
-0.145521983141611 -0.144165227568452 1 1
0.246886193517692 0.246344914751909 1 1
-0.28715515313382 -0.253003195227971 1 1
0.058077161114466 0.0241966381479263 1 1
0.069986980682045 0.0582145793852872 1 1
-0.0945264372001254 -0.0786794770513694 1 1
0.102062365190745 0.0920611107785922 1 1
0.215285065988532 0.202581540639936 1 1
0.215422211527932 0.193956734710499 1 1
0.0327070168368263 0.0356267521007086 1 1
-0.0965675988998379 -0.0626880512852463 1 1
-0.386677141164503 -0.345588551937019 0 0
0.403996676018949 0.341912829319942 0 0
0.0263706718057071 0.0420634721886189 1 1
0.440308701077827 0.387313152175369 0 0
-0.0603877402276442 -0.0484115734148642 1 1
-0.102677932249643 -0.095768784039922 1 1
0.106055608953031 0.106270236817052 1 1
0.108001094073585 0.0987085506655707 1 1
0.0382379546202117 0.033184124989895 1 1
-0.0468421569882505 -0.0157638108578097 1 1
0.0346852051020415 0.00898765951263978 1 1
-0.261105812691988 -0.242882108668124 1 1
-0.0988721232947097 -0.100787318204299 1 1
0.221003574900431 0.191918309122331 1 1
-0.149331279645685 -0.129520765349963 1 1
0.132249980607315 0.112148592467652 1 1
-0.0452180910360183 -0.0614611883037438 1 1
0.154997695418169 0.137962911808785 1 1
0.0242859909166337 0.0238835825090377 1 1
-0.0898035227222904 -0.117317988574514 1 1
0.0325844657735589 0.0365682058168919 1 1
0.117652321136547 0.115385712329034 1 1
-0.10320055677527 -0.121155955942246 1 1
-0.0101593949027487 -0.00730437878985516 1 1
-0.0941858195495481 -0.0828478513396338 1 1
-0.181125455903691 -0.161984763781621 1 1
0.259765454403464 0.229204453897878 1 1
-0.193370765480499 -0.180863618852297 1 1
-0.130377341529265 -0.122859218502492 1 1
0.206859295106083 0.224023917886213 1 1
0.206057447367945 0.189014809825062 1 1
0.17419383699938 0.163259487486193 1 1
-0.162093449155398 -0.170317074280761 1 1
0.118890990785666 0.104169908661832 1 1
-0.0339154985355441 -0.0365614476391853 1 1
-0.0595436678792482 -0.0141763933934043 1 1
0.104005441807868 0.0998991837256558 1 1
-0.046083754494571 -0.0449191742548185 1 1
0.0771843568660139 0.0591651180520426 1 1
0.01884775835729 0.0273934619082838 1 1
-0.102670842212069 -0.0957515438677311 1 1
-0.261013590112438 -0.24560242277248 1 1
0.333227502383005 0.282558280642058 1 1
0.175210500699694 0.156727236140019 1 1
-0.155719339084679 -0.137310090617215 1 1
0.0876822075454116 0.0838532598106047 1 1
-0.174009644695339 -0.168328683412609 1 1
-0.102824983967228 -0.0851205843554113 1 1
-0.171865332894594 -0.151118015141426 1 1
0.159040276782555 0.168077363227085 1 1
-0.225244320815206 -0.180087317285452 1 1
0.00604005333078369 0.012993060675967 1 1
-0.0485094657371136 -0.0523904351554955 1 1
-0.166767882249964 -0.158613450045224 1 1
-0.197216763010495 -0.192944673368447 1 1
-0.419133272882625 -0.368265424297122 0 0
0.124880633499693 0.109596147216125 1 1
0.0329917977438164 0.0429914369363282 1 1
0.13021772224064 0.114995702929083 1 1
-0.0447182990907075 -0.0341308913367074 1 1
0.123172997575567 0.111347640517455 1 1
0.217073406144618 0.187737193080096 1 1
-0.10138478263794 -0.104057927158289 1 1
0.123452613480343 0.099736780156547 1 1
-0.00307829154792828 0.0279863568015937 1 1
-0.103435024395877 -0.112600606286428 1 1
-0.012367772022219 -0.00937210393311914 1 1
0.0509186961344522 0.0464000063595068 1 1
-0.0103348012147301 0.00264180966631741 1 1
-0.231060148231948 -0.225402725995391 1 1
-0.163674988749852 -0.131973387211961 1 1
0.364458468813889 0.33488873495739 1 0
-0.142946457132374 -0.124651313042674 1 1
0.161545553922902 0.143680529774518 1 1
0.576307926853188 0.512914559636749 0 0
0.172351587648366 0.166440177307722 1 1
0.167375668315994 0.161598761337797 1 1
-0.0124959216342409 -0.00764507726423852 1 1
0.44376499646528 0.401289959334229 1 1
0.224864096529775 0.193168292737645 1 1
-0.0771187669071269 -0.0755255466789587 1 1
-0.0918576425215676 -0.0864746547301399 1 1
0.122717237703008 0.14231514455301 1 1
-0.260758471894547 -0.220636479351833 1 1
-0.245772264972018 -0.221270751609929 1 1
-0.076703406947924 -0.0114048063387425 1 1
0.0498708870759037 0.0275147446690369 1 1
-0.0580657277106647 -0.0712672588276865 1 1
0.275917267448463 0.250135207038424 1 1
-0.477948277169135 -0.438312475424109 0 0
-0.167430863663698 -0.173096519964353 1 1
-0.0806346002299719 -0.0864794372931721 1 1
-0.203422336727534 -0.194707670756365 1 1
0.170589295914152 0.157059286281541 1 1
-0.0974699661944742 -0.0913961241121867 1 1
-0.105251257811521 -0.100219464139747 1 1
0.226084116121456 0.206329639400667 1 1
-0.183572736126221 -0.174215581241167 1 1
0.144564749127393 0.138729424734829 1 1
0.0907662001622303 0.0856748611108028 1 1
-0.0519497072331028 -0.0444867146639487 1 1
-0.00399332444998585 0.0395564908817067 1 1
-0.0605638390221392 -0.0680185045562566 1 1
0.011324553566083 0.0198524789059526 1 1
0.254111929538083 0.234644128056312 1 1
-0.0627267360633929 -0.0611900426040155 1 1
0.0772711646635966 0.101299591749631 1 1
0.0812781645066155 0.086663451259166 1 1
-0.105242746280134 -0.0824298174512433 1 1
0.103174683599927 0.0930307293953711 1 1
-0.118400082430613 -0.0887833940737073 1 1
0.166352179397416 0.157076531343406 1 1
0.00743878142048325 0.0227284584882866 1 1
-0.400320645225531 -0.377625485660042 1 1
0.123269809820885 0.112491701928141 1 1
-0.34836113185766 -0.330236725331188 1 1
-0.0105758089899524 -0.00694690366661776 1 1
0.0737558384684068 0.0412700048134024 1 1
-0.0673383049657182 -0.0749380897444743 1 1
-0.0462358354139308 -0.0322804802141645 1 1
0.163347735244893 0.177149807834767 1 1
0.0383234791271464 0.0178957335575363 1 1
-0.100066823786054 -0.0975062290119463 1 1
-0.0658062967844728 -0.0415480151911189 1 1
0.0675786267893995 0.064140481639092 1 1
-0.0759511649478385 -0.0704742390931397 1 1
-0.227478565028461 -0.203992775366435 1 1
-0.0196232958519824 -0.0161393294541673 1 1
0.150480037694764 0.117982380846612 1 1
0.177657066468645 0.174767582733283 1 1
-0.102814265957827 -0.102669010639565 1 1
-0.0349931395275796 -0.0190629671858227 1 1
-0.0946687736602836 -0.0897654979602099 1 1
-0.115432967109445 -0.123551351235859 1 1
-0.0387936243029438 -0.0371387736440398 1 1
-0.132290026614008 -0.110142297870615 1 1
0.137758693006979 0.123058154006936 1 1
-0.150689641199833 -0.145436035659473 1 1
-0.0610689744219051 -0.0602871334624081 1 1
-0.0183594831293522 -0.0147470132015391 1 1
0.0238001350195906 0.0362534328755646 1 1
-0.156428075452849 -0.125783719269646 1 1
0.613823302423027 0.546702275372605 0 0
-0.107220758515372 -0.107025865052933 1 1
0.095274199617657 0.0726125700057026 1 1
0.149092412089661 0.150736755676228 1 1
-0.00169291576085883 -0.0107966000840492 1 1
0.126733646466549 0.0896431745577161 1 1
-0.0417032933336575 -0.0374067791330079 1 1
0.0355871621359326 0.0367049338319658 1 1
-0.0064106162931313 0.0105064241342989 1 1
-0.0556545543271336 -0.0381889015534584 1 1
0.0331166435348921 0.0270025063952965 1 1
-0.17248834032049 -0.157762404476154 1 1
-0.0950193991866399 -0.0824382054695064 1 1
-0.151635541942941 -0.126484701141966 1 1
-0.154742030286283 -0.150639999057408 1 1
0.0631339120212576 0.042466623609609 1 1
-0.0182140313145685 -0.0217028480015128 1 1
-0.126134102487932 -0.104747018167404 1 1
0.054112504940335 0.0512411842692228 1 1
-0.219922681598309 -0.183829614083224 1 1
-0.0972771887859318 -0.0955998643299467 1 1
-0.0786919337051666 -0.0814979465256754 1 1
-0.238131367738353 -0.195585239863837 1 1
0.0488000967307486 0.0572217027197254 1 1
-0.0379739981516324 -0.0201787017451074 1 1
0.176616990781048 0.145175092352216 1 1
0.0132982703840598 0.012941528568697 1 1
-0.0156139813476569 -0.00303977174815872 1 1
-0.174285814853391 -0.136288917251177 1 1
0.162102472978105 0.173094139663293 1 1
-0.00631978201643759 -0.0139894843433813 1 1
-0.0225704750129212 -0.0186350241489338 1 1
0.00852063934541263 0.0155590103817436 1 1
-0.132473443455898 -0.130334968789515 1 1
0.410155496811683 0.326635781648532 0 1
-0.198555230015208 -0.199862212898431 1 1
0.23621321919014 0.221151830220782 1 1
-0.0780729354545828 -0.0840265457019027 1 1
0.117121954734738 0.104966285700942 1 1
0.0415610039343827 0.0456988941724552 1 1
0.111746388707822 0.104395722396658 1 1
-0.0693715198865395 -0.0680354021073747 1 1
0.064503296882224 0.0785651098122301 1 1
0.322456661461891 0.306159949288936 1 1
-0.0336162738487384 -0.0184292763131227 1 1
-0.0648624585181882 -0.0651997437232448 1 1
-0.109468324908031 -0.102812387543412 1 1
-0.0856386770746683 -0.101762688063168 1 1
0.0640670519474704 0.0410863878867777 1 1
0.158240798709711 0.153165046401258 1 1
0.325676103452602 0.299599207445569 0 1
0.131659021238591 0.112617998373012 1 1
-0.0500264180541036 -0.0468427549790269 1 1
0.0955911512278244 0.0876563484440139 1 1
0.0135704411305048 -0.00626876700542568 1 1
0.00619072163962359 -0.00310935773000751 1 1
-0.120871377101344 -0.116619514042337 1 1
-0.160366295959813 -0.164741480617821 1 1
-0.0280186716005071 -0.0372226281816361 1 1
0.0810820346526624 0.0664068587094471 1 1
0.263261175215883 0.240117569415593 1 1
-0.0627775578201221 -0.0571284499736036 1 1
-0.0505100097459926 -0.0508306071077414 1 1
-0.0175617252839282 -0.0179819231273339 1 1
0.196571552878947 0.176877679558992 1 1
-0.342832882841224 -0.307837784318542 0 1
0.106111779571396 0.116654630673336 1 1
0.306245670849602 0.272798215086062 1 1
0.327969673568764 0.301905045735162 1 1
-0.248134965964673 -0.237034798676933 1 1
-0.496677135055402 -0.444804932450421 0 0
-0.0408558912074821 -0.0260428216836668 1 1
-0.221272982593211 -0.187340163974751 1 1
-0.01350409210187 -0.00917249687353315 1 1
-0.0105191378525805 0.00939321019169089 1 1
0.038701764989626 0.0251028594315697 1 1
0.326027729590469 0.286649266315453 1 1
0.111550014657223 0.0942575995130668 1 1
-0.0349529214361613 -0.0225135816979947 1 1
0.0577365476215578 0.0492849120720304 1 1
0.352270667476993 0.309168883781079 0 1
0.348080750702898 0.308733480650636 0 1
-0.181683176384225 -0.196621238278203 1 1
-0.178115067537353 -0.142804337349462 1 1
0.0336313474532853 0.0368734672431626 1 1
-0.141021770511814 -0.137978105812132 1 1
-0.218714920654963 -0.206717170674191 1 1
-0.0683159312622161 -0.0532431420456412 1 1
0.135468974497213 0.11086194755795 1 1
-0.137085841179685 -0.126872076986596 1 1
0.00225343389605503 -0.0247217049210936 1 1
-0.105428563966877 -0.106944782313014 1 1
0.251271477517846 0.22582400280183 1 1
0.508270291327702 0.465600630417494 0 0
0.0853037228367501 0.0854870130508678 1 1
-0.176064403942297 -0.116645471548643 1 1
0.0452823599605581 0.0352192301591319 1 1
0.260731697079047 0.251595993104268 1 1
-0.111423437033673 -0.103765421747889 1 1
0.355293453852476 0.357999332067139 0 0
0.139427533484931 0.109243113731304 1 1
0.138152267725688 0.131798250526684 1 1
0.286580151756868 0.285587562416169 1 1
0.0519178186761247 0.0479938282540118 1 1
-0.2434889743475 -0.231625838541565 1 1
0.0208282673991826 0.00861211914412867 1 1
-0.087492347124022 -0.0791990662775448 1 1
0.323293942450357 0.291766092934612 1 1
-0.291079722255785 -0.258699843180249 1 1
-0.327293758655208 -0.311253150535918 0 1
-0.045547642961591 -0.0353391886125551 1 1
-0.293437150456963 -0.245005490960287 1 1
-0.0304254644526073 -0.0251168529809291 1 1
0.0623269207480194 0.0588624566506908 1 1
-0.0154168603024367 -0.0181611699544756 1 1
-0.000979954609457439 -0.00807475879179107 1 1
-0.326273512216084 -0.292629875522369 1 1
-0.0754046542236712 -0.0633861548781424 1 1
-0.199283097059586 -0.191436751893511 1 1
-0.162244339197483 -0.146286845863231 1 1
-0.225758287199829 -0.213495350724156 1 1
0.0768752544201943 0.0826479810130872 1 1
-0.213739541962581 -0.185526709447158 1 1
-0.32236861183524 -0.306473767150491 1 1
-0.146844651658944 -0.137869223260591 1 1
0.0928115885695045 0.104521372584453 1 1
-0.134333883769258 -0.0975010668809155 1 1
-0.0900870933832814 -0.0798859820502031 1 1
0.0787063468929035 0.0700682989942894 1 1
0.0700330019098829 0.0534829800783354 1 1
0.268778490999557 0.238936576192511 1 1
0.0386880856529582 0.0479331175163887 1 1
-0.095832650640505 -0.0680005280412823 1 1
0.18867042500678 0.186137632331448 1 1
0.153140050306363 0.108854779460133 1 1
0.0361811146999559 0.0243328630734888 1 1
0.314184932013977 0.290152872276753 1 1
0.0969164793598841 0.093208208052152 1 1
-0.00168013098082659 0.00333589675069459 1 1
-0.0505169985194787 -0.0419053871205369 1 1
0.0683651639857505 0.0925350525867999 1 1
0.337932544984458 0.294384882800719 1 1
0.0194702246115098 0.0411923398108812 1 1
0.0832548028255334 0.0712569878362176 1 1
-0.302455700478527 -0.290114915961814 1 1
0.0168519476617645 0.021711785350507 1 1
-0.195426973499604 -0.182401212612515 1 1
0.225595548885452 0.188030656814132 1 1
-0.166075503067643 -0.172962093147909 1 1
0.176597724558046 0.140959586427692 1 1
-0.0468920429008299 -0.0403824691058354 1 1
-0.0028127080401193 -0.0417902982263475 1 1
-0.0844361331023173 -0.0639630614931172 1 1
-0.128111744384906 -0.113849480287538 1 1
0.0725733870702505 0.0765473766736305 1 1
-0.150491391545175 -0.0993359930905745 1 1
-0.0800605149450653 -0.0838965400313057 1 1
-0.165814788289052 -0.139232528298326 1 1
-0.101143746241129 -0.108699952171625 1 1
0.0151375382137292 0.00642428374952384 1 1
0.0452005221858272 0.0342885810683605 1 1
-0.0018533166791728 0.0103298150653129 1 1
0.0283496759970962 0.0359142303550389 1 1
0.1664390891268 0.158936885438241 1 1
0.124408941272102 0.116701275620512 1 1
0.0305051738392801 0.0246587569664299 1 1
-0.12784542510443 -0.115727342106047 1 1
-0.127548553909552 -0.111455073568005 1 1
-0.127300420170023 -0.111777826510245 1 1
-0.198248788679469 -0.164472916077566 1 1
0.0764720314100416 0.0748100570920895 1 1
-0.00264251897688582 0.0162107989620472 1 1
0.20900846597413 0.194095746907999 1 1
-0.0650042830789662 -0.0619263587603069 1 1
0.146182420857641 0.121375726497338 1 1
0.518437138372538 0.464020405861419 0 0
-0.260000017136702 -0.239426170572912 1 1
-0.0985386921890842 -0.0844084990214646 1 1
0.121330078214467 0.0918098220151018 1 1
-0.000304200637036969 0.0205612909138646 1 1
0.0189434390192567 0.0149534020673976 1 1
0.084353421294309 0.0667277343403052 1 1
-0.117575964533054 -0.113962264223757 1 1
-0.216165814105475 -0.191862036657827 1 1
-0.0150877182656389 -0.016505447977938 1 1
-0.146507864998381 -0.12978325676221 1 1
-0.177651732494015 -0.167993641090308 1 1
-0.0999811923574508 -0.0886185178279473 1 1
0.146910243260219 0.117253746217912 1 1
0.103040055442311 0.10330354499592 1 1
-0.184981926484532 -0.1386265398051 1 1
0.0120056616422228 0.0157598118550396 1 1
-0.0262811046971266 -0.0424088289134959 1 1
-0.10121366932793 -0.0906834240227971 1 1
-0.0112733710244414 -0.0136079330847136 1 1
0.0752852153682596 0.0675434952519797 1 1
0.122812667795982 0.125132734640232 1 1
0.133631141154757 0.148119817516305 1 1
0.366304380847072 0.331316402244204 0 0
0.0470232478499438 0.0488953635669008 1 1
0.0157906305781059 0.0100317646197394 1 1
0.168326705752638 0.154390234189151 1 1
-0.160722153680753 -0.149189042303865 1 1
0.0311848141424195 0.0783212680968941 1 1
-0.0700047236533931 -0.0981981947897365 1 1
0.0627188281495737 0.0646608894354616 1 1
0.116898244048762 0.104863616266813 1 1
0.0520707145005538 0.0347748172693736 1 1
-0.0278534250706456 -0.0397303358579365 1 1
-0.0227904599534687 -0.0171848386388152 1 1
-0.203514135097635 -0.183966385489789 1 1
0.0211853203825808 0.0151603959761049 1 1
0.0132483391566712 0.00264294169492574 1 1
0.00811513760555426 4.52278897736646e-05 1 1
-0.0584734931452939 -0.0600213818348817 1 1
-0.230789770580722 -0.202848214743107 1 1
-0.0368976340227436 -0.0143071322122755 1 1
0.157759556279465 0.152617563192347 1 1
-0.0623677763451638 -0.0496143283990187 1 1
0.0140045354881535 0.0146448568611459 1 1
0.040650408803128 0.0274988216981228 1 1
0.156712982414693 0.132509772491378 1 1
-0.220214008501129 -0.197023261662665 1 1
0.287270644587369 0.251060740585421 1 1
0.0981997336419445 0.099992487354755 1 1
0.216158960605567 0.19703001773662 1 1
-0.0183701265685562 0.00360511785987495 1 1
-0.0138726359797935 -0.00426895701305583 1 1
0.0421680718979742 0.0401042918726388 1 1
0.0731956381966108 0.0635265045534269 1 1
0.2323798515706 0.210662617124307 1 1
-0.0253972937419877 0.00864840603133571 1 1
-0.535325117922123 -0.454716987228081 0 0
0.0335339424352521 0.0506045304688282 1 1
-0.113119850806373 -0.107808915494609 1 1
0.157005905000355 0.134716236849265 1 1
0.132762892291927 0.139744569652628 1 1
0.0881796209719256 0.0899999903874292 1 1
-0.349450661682224 -0.323963561614278 1 1
-0.0157889464755382 -0.0596568744747094 1 1
-0.0365733842525436 -0.0336581849887842 1 1
-0.105425364925753 -0.101341439959575 1 1
-0.133761466027507 -0.137606004249374 1 1
-0.0220409505294445 -0.00328006196673537 1 1
-0.0994373197728655 -0.0925299070637259 1 1
-0.0972971698934154 -0.117539540540616 1 1
-0.0428135750844086 -0.0316480081452183 1 1
0.00983419491693208 0.0212503896891471 1 1
-0.0305619439417613 0.0165916088751339 1 1
-0.202710401907755 -0.149382230200596 1 1
0.0205150533501111 0.000139220222192071 1 1
-0.170315913958422 -0.145529435265872 1 1
-0.025597490197854 -0.0196349974996104 1 1
0.136779580767456 0.143529848904272 1 1
-0.116418978127541 -0.0943122945516555 1 1
0.266694831392539 0.25072149831518 1 1
0.181202806546106 0.149426011448297 1 1
-0.121756242837429 -0.125133818351768 1 1
-0.358878856728116 -0.308395694469555 0 1
0.0830013763336695 0.0651311696474473 1 1
-0.135359778365148 -0.0959714259441068 1 1
-0.28434196031726 -0.263091016285316 1 1
-0.099690977655408 -0.083949209535973 1 1
0.0993414840247931 0.0869430202024103 1 1
0.00773820886818746 0.000996437054117432 1 1
0.0607276671600708 0.0719398400883858 1 1
-0.0373222024803654 -0.0577584831433614 1 1
0.0894591832705293 0.0872369495910663 1 1
0.217232926226028 0.207420013488077 1 1
0.206948112527658 0.187809096092958 1 1
0.0686110132757139 0.0789454935585418 1 1
-0.0413544680269884 -0.0391389404939216 1 1
-0.035103063382725 -0.033478611750449 1 1
-0.158140193107911 -0.121867923132411 1 1
0.0370498957812065 0.0158782901520931 1 1
-0.415327921882308 -0.373527607512379 0 0
0.136183368466558 0.133104945654454 1 1
-0.0967434854541511 -0.0666354684947592 1 1
-0.112530519449511 -0.101877025459024 1 1
0.0251354057208498 0.0108787315456517 1 1
-0.339423636058274 -0.313209761784866 1 1
0.0719657529689384 0.0442535226880363 1 1
0.0604503039229166 0.0471132669807409 1 1
-0.0879815899443577 -0.0667050950562464 1 1
0.0090157196081814 0.0203477313633173 1 1
0.0823053041492112 0.0772232341738126 1 1
0.0727320538407026 0.0613888755351968 1 1
0.0260226327903565 0.018639808164231 1 1
-0.0405200568947851 -0.0437820991148451 1 1
-0.0317569207362482 -0.0244252055657063 1 1
-0.235627671919514 -0.212132877251367 1 1
0.122659022458966 0.0888307086722543 1 1
0.0549502236696852 0.0480153063300612 1 1
0.0669293544069326 0.0841076451744329 1 1
-0.305119993794581 -0.293483107776131 1 1
-0.0479749298731562 -0.0425704590661678 1 1
0.0792618059839856 0.0639950689513499 1 1
0.223506657316192 0.204262648059312 1 1
-0.044312668374518 -0.0350067181756516 1 1
0.120356972442422 0.103006211686949 1 1
-0.0424863417671952 -0.0229847847130919 1 1
0.110092008562635 0.0938096492221708 1 1
0.0586463234509134 0.0506168075292601 1 1
0.166263656001316 0.190259460973448 1 1
0.247200073393978 0.240620142555405 1 1
-0.0318061920925273 -0.0371893216091854 1 1
0.00319147383391296 -0.0172338477427942 1 1
0.00941478710971107 0.0184273373100572 1 1
0.175336555852252 0.137463330103359 1 1
-0.166654351465968 -0.169287195892155 1 1
0.0717376029420144 0.0633497348654133 1 1
-0.0677133010752617 -0.0603568649109703 1 1
0.19371761482252 0.180017989870358 1 1
0.00251917279413687 0.00529600612650567 1 1
-0.105864051868392 -0.0955277747126667 1 1
0.0305058483686852 0.0276788830488501 1 1
-0.122572405721209 -0.120601451475874 1 1
-0.040216052626693 -0.00404001625707906 1 1
0.0483494579526676 0.0576980588857405 1 1
0.0493407253427541 0.0564983985949323 1 1
-0.101572191587201 -0.096590157382727 1 1
-0.0696185121144209 -0.0796809847136142 1 1
-0.0948696368291523 -0.0762272665467471 1 1
0.0422103849588517 0.0446922342409434 1 1
-0.201009821492192 -0.15773895009438 1 1
-0.178750833510231 -0.162378063840118 1 1
0.344647740858296 0.303292436419061 0 1
-0.239479435384943 -0.211849974314435 1 1
0.0436690773672653 0.0371714576875348 1 1
0.0308395309204274 -0.00832376412071052 1 1
-0.127994580380561 -0.115518115573629 1 1
-0.1641820007117 -0.176336704857801 1 1
-0.120077808412553 -0.0930803820798827 1 1
0.260436942012328 0.226638466189458 1 1
-0.0478541435954859 -0.0410115090459478 1 1
0.118041318935432 0.124597851535483 1 1
0.0456032142841791 0.0566961683719518 1 1
0.013986373485049 0.0354843221779232 1 1
0.0916716593961261 0.0937424891960908 1 1
0.180634610262443 0.167997797611281 1 1
-0.0981193216722981 -0.0799880400216285 1 1
-0.0389444308500717 -0.0348145793859784 1 1
-0.0531711800503749 -0.0578226535320457 1 1
-0.0526163173382981 -0.0625248077280508 1 1
0.0187263105636686 0.013099326768345 1 1
0.0837072954598801 0.0566541046648433 1 1
-0.00121952558140114 0.0142749049105962 1 1
-0.27044700418939 -0.241356546953278 1 1
-0.209230400842907 -0.193473926865161 1 1
0.134881400315318 0.093684308579063 1 1
-0.0180469735739915 -0.0166281984689712 1 1
0.108208760434569 0.0933041860086483 1 1
0.107419822528624 0.0826670558079255 1 1
0.0126159524941018 0.0333750647639794 1 1
0.0943832127274341 0.0887233211166751 1 1
-0.0196654241006948 -0.0325513013249057 1 1
-0.18201570151283 -0.177867430252324 1 1
-0.375549459722061 -0.358918864896664 0 0
0.102003206802867 0.0776934896877281 1 1
0.124274200120833 0.119451254568618 1 1
0.0652888262266602 0.0493560094382061 1 1
-0.000609205550737749 0.0100722448749597 1 1
-0.0480132535112581 -0.0443425847151581 1 1
-0.0455099973686559 -0.0442670406432886 1 1
-0.145389120547476 -0.135253826902289 1 1
0.0698207616786468 0.0589336683077952 1 1
-0.103489255806258 -0.0591485514635054 1 1
0.124019751968065 0.115974230540798 1 1
0.00945399006808544 0.00343210858749536 1 1
0.0578713936276621 0.0600761554247065 1 1
0.242039282262068 0.227022881976787 1 1
-0.0502248565882057 -0.0409584328713723 1 1
-0.00625726202534549 -0.0312743627575303 1 1
-0.157576673419261 -0.160834966007215 1 1
-0.123144254128476 -0.124706812994862 1 1
0.0365810964718513 0.0514426028255848 1 1
-0.173004473995244 -0.144447518051447 1 1
0.0440992593345062 0.034942789455546 1 1
0.231688266706029 0.211348667541604 1 1
0.0273008505277857 0.0213285577898127 1 1
0.260506784134488 0.231685580534366 1 1
0.0992804736807469 0.098496462424814 1 1
0.0647007698105537 0.0403230305840472 1 1
-0.10649633489715 -0.107094810389485 1 1
0.107345174814807 0.111873526637933 1 1
-0.0261590820680828 -0.0106686482562228 1 1
0.00296786878840495 0.00642257166858463 1 1
-0.0276846850313648 -0.0158823745925748 1 1
0.0221163455306077 0.0157760796668855 1 1
0.0712585231014219 0.0521485458436724 1 1
-0.130574022448883 -0.130066087468686 1 1
-0.0357754228625274 -0.0470732602243498 1 1
-0.205714649126131 -0.201614429546195 1 1
0.154560696147643 0.119878009587243 1 1
0.0224630697540023 0.0184330301554393 1 1
0.201760506191646 0.185114684425529 1 1
0.323285902718339 0.28481933726835 1 1
-0.0759135160099991 -0.061717812700424 1 1
0.179053008114036 0.163168674548918 1 1
0.0773083538555859 0.0728153071103216 1 1
0.0424632887142766 0.0719674351320679 1 1
0.0908057797912303 0.0813026198718411 1 1
0.0281145518548197 0.0234983969408338 1 1
0.0035123211105234 0.00941492862274595 1 1
-0.150047030345051 -0.147131321446349 1 1
0.132753405376811 0.10479671723942 1 1
-0.00156682433070832 0.0170521852793802 1 1
-0.169565017999576 -0.13117506066792 1 1
0.0774504689988626 0.0942368705438496 1 1
0.00121905655716827 -0.0121893050792074 1 1
-0.196990395332929 -0.167339391658983 1 1
-0.208107312793831 -0.192524777965362 1 1
-0.0373931959013391 -0.0223549631619611 1 1
-0.212787956428917 -0.196077049774678 1 1
0.0950429560280163 0.0958687765707982 1 1
-0.0482022684252608 -0.0431174301461217 1 1
-0.111496898483947 -0.0897596177158101 1 1
0.247854442277034 0.217453932255247 1 1
-0.329850427031604 -0.248646277836649 1 1
0.157184966193743 0.152908664511483 1 1
0.217785338734054 0.19307412279153 1 1
-0.0358766357373097 -0.00902075804856053 1 1
0.0686983870518484 0.0502638357607684 1 1
0.263514515320766 0.223688889898908 1 1
0.100490285262782 0.0829537057538833 1 1
0.390509723484412 0.347969926929982 0 0
-0.0906349678207945 -0.0944169136010542 1 1
0.0926932518572417 0.0714056873069904 1 1
-0.151838616866431 -0.118655891324134 1 1
-0.0023887420087515 -0.032954303013637 1 1
0.196286213364575 0.182539961495183 1 1
0.198668049301804 0.168087201845152 1 1
-0.0597184055030079 -0.0697682400876767 1 1
-0.336849372205154 -0.298696798065595 1 1
0.181737798902316 0.170056406306073 1 1
-0.419914315376403 -0.38773157797996 0 0
0.052449780178463 0.0651951412935685 1 1
0.0186813005300913 0.0103550874570701 1 1
0.0678165156238238 0.0546670429980761 1 1
-0.178979583982856 -0.161425306940581 1 1
0.073481396436898 0.0746471366919566 1 1
0.273007741899801 0.254040864027912 1 1
-0.0139078284599957 -0.02079110713419 1 1
-0.214639032740062 -0.23315685438684 1 1
0.167727450674954 0.152888137943717 1 1
-0.241805043733004 -0.220731627704198 1 1
0.262760343173688 0.222759267008918 1 1
0.0277372584460753 0.0238208739253701 1 1
-0.0826145682448278 -0.0928205414919066 1 1
0.0420568300467498 0.0304929399048739 1 1
-0.161918019250085 -0.139763520227 1 1
0.201911707042736 0.16437904179737 1 1
0.0454002826413318 0.0133803700277143 1 1
0.107595481416937 0.0836693913397179 1 1
-0.0764544022594857 -0.0877435137990586 1 1
-0.341919710277504 -0.279674491243188 1 1
-0.102574769634608 -0.0970147234879813 1 1
0.0885324711044344 0.102435464590446 1 1
0.065089393423229 0.042550329618732 1 1
0.0607167526541049 0.0400414438987607 1 1
0.271102211261294 0.245371220836616 1 1
-0.0570348984980689 -0.0574384277755952 1 1
-0.0794728530082095 -0.059114143348294 1 1
-0.04737249103949 -0.0287547609980661 1 1
0.38118866162171 0.348765559448789 1 1
0.332371171018983 0.295394485477478 1 1
-0.226068051132923 -0.206909338554065 1 1
0.0621211005047703 0.0640814313118315 1 1
-0.0914586522346983 -0.0906506520194384 1 1
0.0164946160881431 0.0246123981890496 1 1
-0.155076250942994 -0.160885389501599 1 1
0.141811832785092 0.164136970593161 1 1
-0.26451596795914 -0.218984409354885 1 1
0.0406649924980298 0.0555324355204112 1 1
0.00750052727511922 0.0372750419423046 1 1
0.336968638063489 0.301637200647104 0 1
-0.0968226892737696 -0.117877975439531 1 1
-0.0116086495327193 -0.0178316483092036 1 1
-0.177303555374327 -0.17792075271797 1 1
-0.320431693434133 -0.299428520948136 1 1
-0.0534863859781798 -0.0508881348063748 1 1
-0.0540395505228313 -0.0497344353491448 1 1
0.0751154378936082 0.0599997691645994 1 1
-0.311569299109208 -0.26738457971171 1 1
0.307697016560284 0.303397810344271 1 1
0.22069641632289 0.188718740031704 1 1
0.0420323870720805 0.0369184154592206 1 1
0.0106975866045161 -0.007228871333224 1 1
-0.166062990109548 -0.156791078979576 1 1
0.0677032791707773 0.0554501885519736 1 1
0.190605157237488 0.155500689654942 1 1
-0.000158977114637297 -0.0148691600921928 1 1
0.257969229329865 0.253805347453453 1 1
-0.156177872475393 -0.150954015627259 1 1
0.100870504218928 0.0953483715009272 1 1
0.12670011654317 0.119320805102803 1 1
-0.0827805487968932 -0.0725958759913088 1 1
0.116954550102887 0.126213741688235 1 1
-0.241698376452077 -0.22684502482445 1 1
-0.128901394844412 -0.119957447876384 1 1
-0.00254017648148386 0.00203276893891447 1 1
-0.026700675605474 -0.0380379712826456 1 1
-0.153358301424715 -0.164032291698106 1 1
0.0580835838290463 0.0376511991197841 1 1
-0.130786471180785 -0.137506343130646 1 1
-0.154162287413276 -0.117157182603493 1 1
-0.00662721971247526 -0.00132447684324241 1 1
-0.00509806937360295 -0.00150027695291356 1 1
0.218079392956388 0.180533821165352 1 1
0.0397137922419616 0.0519372943780428 1 1
0.231173439740791 0.214789346183268 1 1
-0.184149551813397 -0.141363464172932 1 1
-0.0576725869838693 -0.0428188419228546 1 1
0.123336132557751 0.121227420893904 1 1
-0.257623181922779 -0.236921161027574 1 1
0.141024422043704 0.118180866198489 1 1
-0.0297960169048384 -0.0224450471380385 1 1
-0.01573921469842 0.0346094830738483 1 1
0.0644629717376997 0.0530303880645869 1 1
-0.0342637017105413 0.000764383924175244 1 1
0.200691052780775 0.151167604328059 1 1
-0.00948947902374692 -0.0127772951727901 1 1
-0.0715255301506532 -0.0535654237945382 1 1
-0.524749458884815 -0.478057741137603 0 0
0.143688432270448 0.160593699933214 1 1
-0.122126574313976 -0.116291185344997 1 1
0.149828564219846 0.129628562943233 1 1
-0.134953080054945 -0.116513574085955 1 1
-0.00029580713726707 0.00828123149442168 1 1
0.168662422092739 0.149999417070204 1 1
-0.265674783731724 -0.283813699884184 1 1
-0.0613673377315159 -0.0648194698895113 1 1
-0.0379735760742549 -0.0309254423088025 1 1
0.136285586360493 0.114930827134386 1 1
-0.00958414152706124 -0.0231412500219547 1 1
-0.235231112562135 -0.223853614139609 1 1
0.0126001900576371 -0.0252268147407767 1 1
-0.215745162052079 -0.193521614052091 1 1
0.00341745156792261 -0.00535852181485675 1 1
-0.319957811710793 -0.309893781109807 1 1
0.0845044468270738 0.0674791708072709 1 1
-0.0557406376375576 -0.0692389037440365 1 1
0.234810165182689 0.230013261169544 1 1
-0.00653805060604977 -0.00945948661775887 1 1
0.0102198747329378 0.0118246813045516 1 1
-0.0254979348548526 -0.00619372015673362 1 1
-0.0680853769639208 -0.110068317984758 1 1
0.101966760687845 0.0898419165931651 1 1
0.0643745923123543 0.0717296481932389 1 1
0.145569753748497 0.127691033492387 1 1
-0.161777161401277 -0.146510390921023 1 1
-0.158344651889705 -0.164466904224712 1 1
-0.0552278222271673 -0.0396314778785092 1 1
-0.00965618029917221 0.000295803115853248 1 1
-0.125253998801183 -0.0930225907152872 1 1
-0.132021703125526 -0.127918858587049 1 1
0.141163367092567 0.130079022288031 1 1
0.00949026182885877 0.0103323562803818 1 1
-0.100126032175281 -0.0891871047624627 1 1
0.173710211090696 0.140955004367643 1 1
0.468108440546893 0.428313815986582 0 0
-0.108663605882482 -0.109180764242749 1 1
-0.315583362367771 -0.301999354357134 1 1
-0.0594359013236624 -0.0680354319800765 1 1
-0.213141991985929 -0.195736234834486 1 1
0.233389712222137 0.219097883493962 1 1
-0.00823809585457901 -0.0400012130957626 1 1
0.101254336208814 0.111568159932267 1 1
0.0218691499717807 0.0121821595406936 1 1
-0.108576476414008 -0.0992874682288666 1 1
-0.194379821097569 -0.175121115701266 1 1
-0.245606467564341 -0.231757877395705 1 1
0.161023752788954 0.158014250526773 1 1
-0.0040146029575032 -0.00934102770009591 1 1
0.18497028003566 0.185678104814834 1 1
0.249334878721289 0.205534749911499 1 1
-0.349172642012885 -0.332024778077368 1 0
-0.0950563653299618 -0.0843219113043576 1 1
-0.147616293230742 -0.143992748511803 1 1
0.124075769646591 0.123068589992794 1 1
0.0898413327505113 0.0758942124730765 1 1
-0.277104093527526 -0.254882646247884 1 1
0.0900061401039618 0.0712279703309745 1 1
-0.160852357445686 -0.136230278646703 1 1
0.0488072508606846 0.0481624015300134 1 1
-0.21559299817261 -0.23186292574149 1 1
0.106403087306207 0.0800176771557612 1 1
0.249328895292067 0.2162733420514 1 1
0.24284351526103 0.194294354050798 1 1
0.240423409568604 0.218397562159674 1 1
-0.370544631780206 -0.344489936174338 0 0
-0.0410411250454178 -0.0475818253826247 1 1
0.0955756570831021 0.103031969258186 1 1
0.0508716639658853 0.043982980381065 1 1
0.0244679539754497 0.0216231337334023 1 1
0.135106514880088 0.101601684153813 1 1
-0.213677095556023 -0.188557692755993 1 1
-0.00492622390814202 0.00284627049581708 1 1
0.166242291227723 0.154354342270565 1 1
-0.200139517067917 -0.202490908358399 1 1
-0.256058533228518 -0.250269313461905 1 1
-0.496938414987283 -0.428269638340326 1 1
-0.300765997168592 -0.25632232422726 1 1
-0.297391697992125 -0.279894417773181 1 1
0.0355700620992825 0.0479332902332667 1 1
-0.152352799083022 -0.159127172292514 1 1
-0.00484011159892762 0.021517579183247 1 1
-0.169430487149671 -0.160217592058231 1 1
0.138124694308848 0.122196325568228 1 1
0.233079616709612 0.216730468591816 1 1
-0.170769821913989 -0.14074204052353 1 1
0.145564573501476 0.151336529290155 1 1
0.147659570187517 0.154203018238966 1 1
-0.17293084673493 -0.159016184523851 1 1
0.133890613561054 0.112997528626192 1 1
0.215420558022763 0.186532763829752 1 1
0.173099361825762 0.142849807523791 1 1
0.207731118469198 0.193341437076006 1 1
-0.194690952489611 -0.178547508632202 1 1
0.109131292109577 0.110056709872015 1 1
0.0178014931015376 -0.00364342536768724 1 1
0.119691153424399 0.132062223255634 1 1
-0.202642366083384 -0.172182032854675 1 1
0.130736487098605 0.10967594200106 1 1
0.00471814144226175 0.0134973295661253 1 1
-0.0459195605157665 -0.0491238166157229 1 1
0.0323235215723134 0.0242444509610934 1 1
-0.047166564935357 -0.052399247521005 1 1
0.0900533936663855 0.0753394242038449 1 1
0.0974096557947021 0.0977432194417959 1 1
0.248489889593142 0.240573999897507 1 1
0.079237562782996 0.0674394512895605 1 1
0.388180774221807 0.335869095849068 1 1
-0.0227502774529188 -0.0160258813805644 1 1
0.237869276090966 0.227612022775073 1 1
-0.111367092629804 -0.10388735516238 1 1
0.0573505338236853 0.0489649947266035 1 1
-0.0357243449600126 -0.0337007984869657 1 1
0.207286764858891 0.178865668053401 1 1
-0.0172591228781701 -0.017006696010585 1 1
0.0319914736808807 0.0262337205624161 1 1
0.31281313740437 0.27683855362531 1 1
-0.0193817212664025 -0.0128472171634055 1 1
0.209851991544688 0.205546514701477 1 1
-0.152886122400667 -0.127114226498876 1 1
-0.0980232452563895 -0.100737333222971 1 1
-0.0560233412844903 -0.0366750448745409 1 1
0.244495252524391 0.2267850920793 1 1
-0.147255756242776 -0.140762300892703 1 1
-0.0616881746547038 -0.045602580511733 1 1
-0.135850725421846 -0.135484368481124 1 1
-0.166192217139999 -0.150396115715533 1 1
-0.0345116708111468 -0.0415439599297281 1 1
-0.0865290861042227 -0.0857725759748382 1 1
-0.339742831099204 -0.335147283863577 1 1
-0.227425886572722 -0.202389633032493 1 1
0.141139505690657 0.142125459986891 1 1
-0.194486015301282 -0.173845774153108 1 1
-0.037449749586965 -0.0426762636570193 1 1
-0.147381478014392 -0.144562109034391 1 1
-0.128978074855909 -0.108015055693664 1 1
0.135252580348665 0.109211828189572 1 1
0.0544405909272487 0.0690694375212598 1 1
0.148143321204597 0.13251155880011 1 1
0.0606601882849007 0.0542766852486784 1 1
0.000406014845255251 0.00185316132748842 1 1
0.141909530190246 0.143904306150892 1 1
0.0953110858497633 0.0875818301560054 1 1
-0.0867728692017776 -0.0904919829735268 1 1
0.143517226697786 0.124617842626282 1 1
0.158588760237302 0.139012025805252 1 1
0.177911933339469 0.165101057951515 1 1
-0.208235941356252 -0.213280644040334 1 1
-0.107176724687655 -0.10039456512555 1 1
0.366885843735892 0.32547402943932 0 1
0.0828801908079872 0.092314567311585 1 1
-0.174354609843303 -0.156355065229255 1 1
0.186653256299398 0.188521792620169 1 1
0.287950569369635 0.272000984097933 1 1
-0.0555300853111816 -0.0659521124691258 1 1
0.0318280647052085 0.0192377911612315 1 1
-0.10578897798889 -0.113848489058172 1 1
0.177867182946194 0.181641014831337 1 1
-0.165325764434538 -0.17403793526433 1 1
0.156822960682292 0.137727608566558 1 1
-0.0792902163046938 -0.0960392924764242 1 1
0.0476747411503456 0.0424694266777219 1 1
0.153452335943864 0.126700782386568 1 1
0.0222265703944738 -0.000238599170761342 1 1
-0.0975218574411474 -0.100820473465815 1 1
-0.163677645548948 -0.129312615512765 1 1
-0.131444511995652 -0.104148784405008 1 1
-0.154276086594917 -0.167389650332967 1 1
0.139022122779664 0.131858242745586 1 1
-0.0470520377130327 -0.0190901021312644 1 1
-0.0799852179018959 -0.0738561237908335 1 1
-0.086529466124562 -0.0787532760328898 1 1
0.178202150811233 0.170510263884631 1 1
0.0284803835802576 0.013181277727106 1 1
-0.111937059283082 -0.0714120596281903 1 1
0.0418413112412888 0.0324758130493053 1 1
-0.280141782039459 -0.244116218827141 1 1
0.103769002204635 0.0825956621210034 1 1
-0.0293476672088999 -0.046590795014783 1 1
0.135240495429909 0.114145512758231 1 1
0.183330684785312 0.155145124205791 1 1
-0.0739436691562648 -0.0670694254814335 1 1
-0.146499765471551 -0.114332814421948 1 1
0.24994034931219 0.211105179653698 1 1
0.010480994233506 -0.0148176299268213 1 1
-0.202320476767696 -0.191249243559892 1 1
0.179129279236127 0.171904242177247 1 1
-0.147958428676816 -0.150437736409099 1 1
-0.17298388625624 -0.149364670220424 1 1
-0.0565470107731584 -0.052861720043875 1 1
0.182376990898687 0.141817245864737 1 1
0.204801389495641 0.206345508064633 1 1
0.222085854596247 0.216118002368135 1 1
-0.0226053479354722 0.029420315260889 1 1
0.212008989304301 0.194928008395231 1 1
0.0541222686432905 0.0544686944356247 1 1
-0.0791544859319103 -0.0330570564475484 1 1
-0.0560103053377628 -0.0400980087856155 1 1
-0.112094672104822 -0.106055044807219 1 1
-0.121821359957526 -0.10554553192999 1 1
-0.080696971936185 -0.0933765108883503 1 1
-0.332805865803073 -0.294055885935482 1 1
0.0359326047899695 0.0368188184453068 1 1
0.276255160210384 0.240997123421699 1 1
-0.0973425026862682 -0.0727742061582632 1 1
0.122764868578921 0.10926089463233 1 1
-0.171887847437126 -0.141836640501336 1 1
0.26387235520965 0.240308913216971 1 1
0.0676953278991263 0.0504623136433359 1 1
0.234036516593206 0.2114882365374 1 1
-0.0148320638791666 -0.0198891165271254 1 1
0.103976043176323 0.0842937265876102 1 1
0.133953607805917 0.134053099474331 1 1
-0.0712654094153785 -0.0837119916973067 1 1
0.185628252623063 0.155087151341487 1 1
-0.0923734878147331 -0.0890129103383171 1 1
-0.0503596888116803 -0.0237014800201552 1 1
0.176782404486177 0.155520851960481 1 1
0.0956623516941883 0.0904614240628697 1 1
-0.0947231792191968 -0.0845123248345806 1 1
0.0817812580865453 0.0606150568115405 1 1
0.367052521812098 0.35233698840149 1 1
0.028290519614294 0.0309138661162363 1 1
-0.00385168916029104 -0.00581255224951636 1 1
-0.170938594812733 -0.154625839681679 1 1
0.0288208874237702 0.05759173255169 1 1
-0.0532574669027881 -0.0537238110159513 1 1
0.0202377900261964 0.0144241571556285 1 1
-0.00510660737626469 0.00607459936188432 1 1
0.0856643637210374 0.089810575947196 1 1
0.0165170003141402 0.0616722366944097 1 1
0.0994156897427766 0.0607081638980499 1 1
0.0198685037820617 -0.00373158023920413 1 1
0.349207083067283 0.307462003878614 1 1
-0.0839088059030846 -0.0850386427449122 1 1
0.251356728066418 0.233553618068975 1 1
-0.120830103393598 -0.112098460882695 1 1
-0.00979788277792864 -0.0155604524128883 1 1
-0.0325639955893115 -0.0278251984746293 1 1
-0.291099233495092 -0.252019898775742 1 1
-0.0463676951869327 -0.0382171450307993 1 1
-0.0362834784303298 -0.00469059363271918 1 1
-0.0221385843784947 -0.0113346270617567 1 1
0.0409576235897944 0.0381101497044665 1 1
0.205913260956158 0.183431820668128 1 1
-0.395630910303811 -0.356596715167876 1 1
0.151109101714762 0.136625194286148 1 1
-0.00141909712555491 0.00378098156198875 1 1
-0.263660784069392 -0.2343858264616 1 1
0.172137387512774 0.176357966193808 1 1
-0.0150342115050324 -0.0157120443857945 1 1
0.015451116125064 0.00424965477732062 1 1
-0.209809697945922 -0.17249933334418 1 1
-0.348086956866686 -0.329190957807216 1 1
0.0692688928076682 0.0561213974468602 1 1
0.149744223335524 0.148407340303992 1 1
0.247072974076191 0.254705981227873 1 1
0.259285921105638 0.247050696623257 1 1
0.0620324446038203 0.0299092920177567 1 1
-0.0180864526540767 -0.0130117762814485 1 1
0.23562151378609 0.225351388352718 1 1
0.163307482899182 0.154671886734939 1 1
-0.0804474586541918 -0.0806653298751466 1 1
-0.0380301737109018 -0.0355961955407642 1 1
-0.0652829958986629 -0.0511975650494596 1 1
-0.0335141928246475 -0.0649463325286218 1 1
-0.446031032982981 -0.436896876500522 1 1
-0.0443210362858425 -0.0393067617746857 1 1
-0.230258001489292 -0.16453455787662 1 1
-0.042680980190456 -0.01802290947105 1 1
0.0641181460833114 0.0556971837328338 1 1
0.088249307562605 0.0723164033967513 1 1
0.013416276876923 -0.00874840630642378 1 1
0.209040090687391 0.186157835262489 1 1
0.126273789524077 0.110115837492252 1 1
-0.212904025022682 -0.217137294296242 1 1
0.0859761910489192 0.063338710363529 1 1
-0.0791695328574286 -0.0543428205751874 1 1
-0.100495744861369 -0.0974306702769147 1 1
0.015818614700272 -0.0134460382288769 1 1
-0.301957012373269 -0.258817869919512 1 1
0.0955496105862955 0.0844233722738633 1 1
0.206194034942139 0.177846673694195 1 1
0.0331740916434018 0.020291820173579 1 1
-0.00313608627930614 -0.00874234205535051 1 1
0.430021431881216 0.409262858904827 0 0
0.153675666671351 0.107633344981707 1 1
-0.00078418441241386 -0.00771520607511803 1 1
0.047151969730742 0.0312141119085473 1 1
0.145439574083185 0.141326687168217 1 1
0.154380810302469 0.139182181436389 1 1
-0.00999058262485245 -0.0013915781783081 1 1
-0.0061611688543648 -0.000807132177114006 1 1
0.0383429873516934 0.0301325061685578 1 1
0.43732076539509 0.401384351631029 0 0
0.338118229191145 0.293885683403898 0 1
0.149740885936327 0.188072266685342 1 1
-0.0014722349871493 0.00247016193845492 1 1
0.170312557689083 0.15656313700799 1 1
0.178045721890479 0.156165903259302 1 1
0.297382176426297 0.272142548927176 1 1
-0.10241572338447 -0.0958145250955052 1 1
0.168607240968518 0.153449678722982 1 1
-0.150942669549644 -0.128199741628993 1 1
0.0548484531945581 0.0495755152588945 1 1
-0.254666809950499 -0.243017931858303 1 1
0.084362046733163 0.085594479264145 1 1
-0.0570979270924874 -0.0415958177670483 1 1
0.174337053695667 0.156948180993861 1 1
0.0427543715952825 0.0286373614147826 1 1
0.0507184327380832 0.0917098864584978 1 1
-0.0830933395307105 -0.119945671304541 1 1
0.121173530931848 0.0944268918043381 1 1
-0.264626218721628 -0.257440216610116 1 1
-0.124070712927108 -0.0927307647988403 1 1
-0.302424556350033 -0.279041032737116 1 1
0.0297140250729458 0.0319879799670408 1 1
0.107000558501256 0.0973469771649262 1 1
-0.0449194328155338 -0.0189248133017121 1 1
-0.0605456943208501 -0.0216709294722603 1 1
-0.139708401628788 -0.107970574445162 1 1
-0.0431667001229589 -0.0613562935834947 1 1
-0.114797506541108 -0.123252471601795 1 1
-0.303337439299274 -0.270315084463767 1 1
-0.178878776624436 -0.160506979558885 1 1
-0.0505732687999601 -0.0384809653021908 1 1
0.270033079026644 0.263562583238574 1 1
0.127487895390667 0.108670647947992 1 1
0.0544219777582669 0.0535028889164303 1 1
0.0634197169980667 0.0443084061270162 1 1
0.13572714766448 0.123190491482983 1 1
-0.240723109485029 -0.218538197316464 1 1
-0.170538064182683 -0.160455179496224 1 1
-0.173007106514885 -0.168259487013501 1 1
-0.120420145030969 -0.0697826572502538 1 1
0.114146317468718 0.0993882317460112 1 1
0.024183070875077 0.0334573080676902 1 1
0.0519856125517824 0.0285780038963579 1 1
-0.0842597886744276 -0.100942141830319 1 1
0.021588431637347 0.0546342267748693 1 1
0.0322656533538776 0.0366048014588187 1 1
0.0877238350805841 0.0837482103362811 1 1
0.118427098326969 0.106394543341417 1 1
0.087889852635284 0.0783940684168394 1 1
-0.0154669902612294 -0.0168657043412666 1 1
-0.0666288535489785 -0.0436131041929723 1 1
0.159659560400416 0.149490438038086 1 1
-0.0717772869244816 -0.0567844213374885 1 1
0.0760888963599159 0.0639826301047686 1 1
-0.18070636201803 -0.176664513745029 1 1
-0.0303624937058499 -0.0222249004065124 1 1
0.0360942446058881 0.0244376854595475 1 1
0.094375372216273 0.079995733473648 1 1
0.323430663660638 0.298725828337166 1 1
0.275675324919088 0.241305138698908 1 1
-0.0853166764007191 -0.0740319804296705 1 1
-0.0954906764199015 -0.0733211845402604 1 1
0.421649781426193 0.369928263122476 0 0
0.0172841803771187 0.00683993113793385 1 1
-0.194278021369993 -0.18514375206293 1 1
0.047047125159832 0.0649573746944825 1 1
0.217043423437188 0.193595481947295 1 1
0.00902827927454698 0.00263636490578202 1 1
0.0195556716194699 0.0210018953290005 1 1
0.0687523638924426 0.0590288664489802 1 1
0.121510305197791 0.105191051029582 1 1
-0.019278771007916 -0.021345585189552 1 1
0.188311119779198 0.112093250544819 1 1
0.0608065525872548 0.0629734412940109 1 1
-0.175480740308499 -0.181934510787905 1 1
0.0342561938916812 0.0572600351276917 1 1
0.0592202141531847 0.0615984468557668 1 1
0.0529503154411815 0.0265425740329918 1 1
0.280245050572584 0.2612030059291 1 1
0.165200553332467 0.158868754719002 1 1
0.0508092821993502 0.0567836887702132 1 1
-0.111812269010479 -0.0935194939249978 1 1
-0.245783831675961 -0.190931102497995 1 1
0.107894266204337 0.0926552058901261 1 1
0.086643154419999 0.0781745628410416 1 1
-0.0536624705635756 -0.0471519746622807 1 1
-0.0827335602875144 -0.0613855261545278 1 1
0.0431802820513111 0.0177518413618219 1 1
-0.00999435290108476 -0.0165023791240538 1 1
0.204462203454721 0.178910185377623 1 1
-0.137703339214122 -0.122671860379531 1 1
0.0199224611970105 0.00656773202624075 1 1
0.155781864757557 0.130794458893316 1 1
-0.294553023899268 -0.242161495939232 1 1
-0.349637527301538 -0.307971012633963 1 1
0.0024547362189433 0.0258050296740003 1 1
0.0366862102348204 0.0315982549863426 1 1
0.0264147390543001 0.023642646371031 1 1
-0.109872374233572 -0.0949489599559981 1 1
0.0385004088896774 0.0398696234923506 1 1
0.0851208737993458 0.0868372905213785 1 1
0.0890390908713776 0.092233335096958 1 1
-0.0284505126499903 -0.00898603613713997 1 1
0.189527576242245 0.164244252856333 1 1
-0.13289500651956 -0.127111126563736 1 1
0.167198440535616 0.167006709309368 1 1
-0.0123250074673634 -0.0445196468825701 1 1
-0.123014605951869 -0.0993342081209122 1 1
0.110593907863993 0.0957235358538548 1 1
0.0137960364302295 0.0167860235413282 1 1
0.258592196893944 0.213389712980306 1 1
-0.227108692455733 -0.208130949749418 1 1
0.0183787771505044 -0.0238534329960316 1 1
-0.0403092842002597 -0.0288514896513247 1 1
-0.134732957000409 -0.130472332307746 1 1
-0.0478708088694262 -0.0585448167042886 1 1
-0.102160322169114 -0.110175745294934 1 1
-0.183368056659948 -0.165298235279514 1 1
0.345377471347093 0.324946211066689 1 1
-0.213242886943702 -0.207107791250715 1 1
-0.145490318614314 -0.142455212824298 1 1
-0.155643710521716 -0.139027551338414 1 1
0.084736430924461 0.0767290239520997 1 1
0.0160189261976648 0.0232502728851841 1 1
-0.222865237834379 -0.197661372670326 1 1
-0.0614217916283393 -0.0658953212966195 1 1
-0.0199420516079818 -0.0241780569464854 1 1
0.00353887622652406 -0.0210045949583954 1 1
0.116939957773608 0.0920474717753704 1 1
0.19315970437822 0.174043709609081 1 1
0.155044044059228 0.150520440050155 1 1
-0.250371416781087 -0.205059522848353 1 1
-0.0320070245630553 -0.00896068385431372 1 1
0.106577492628735 0.102508981452495 1 1
-0.252420541019153 -0.213492038390725 1 1
0.18912125521293 0.173901811629053 1 1
0.114333644538071 0.1114886439137 1 1
-0.271241063024643 -0.253414433585213 1 1
0.378528632468435 0.350519414380096 1 1
0.00493670237636538 0.0142139333410865 1 1
0.177419995908081 0.167053425979284 1 1
-0.0475063892481892 -0.046342053064257 1 1
0.118589741477804 0.0657027445187595 1 1
0.157079035350515 0.161643845226766 1 1
-0.333046227618318 -0.323477576822848 0 1
0.176666227377058 0.166115580997849 1 1
-0.153036986362123 -0.127276954818623 1 1
0.120958628293521 0.0871845064512405 1 1
-0.123159682801895 -0.116766829767769 1 1
-0.0555763547330771 -0.0352848737279325 1 1
0.0119465194486839 0.00960374606009952 1 1
-0.0777351645967616 -0.0856390845194813 1 1
0.410751632489926 0.371641875164993 1 0
0.250126346635291 0.235458110540635 1 1
-0.157178381085835 -0.138810880704338 1 1
-0.290369177592375 -0.245475228296046 1 1
0.181376882675594 0.167735250766849 1 1
-0.114978768571945 -0.0960267282722269 1 1
0.0466821774949667 0.0281468675113851 1 1
0.131927964051094 0.107135198794166 1 1
-0.087744520923416 -0.0795766968581717 1 1
0.044156516417762 0.0328063402070059 1 1
-0.203085512101903 -0.200792250030876 1 1
0.336434230914426 0.290978522051265 1 1
-0.00324218379593102 -0.00872670401835439 1 1
0.290488805594876 0.274416269202365 1 1
0.261858279083303 0.200962772715059 1 1
0.163277684627272 0.135791780600784 1 1
0.0453570014198657 0.050715854149689 1 1
-0.290634929887853 -0.258426574617644 1 1
0.241512812425215 0.181401711106946 1 1
0.174368787060709 0.157676526312326 1 1
0.255764929735822 0.242926285696544 1 1
0.0390917577479265 0.0319978385926222 1 1
-0.0920080236823089 -0.0747966187847667 1 1
0.275266827357251 0.227807083268161 1 1
-0.0828599171290899 -0.0776269282123693 1 1
-0.123443123203485 -0.117422056852963 1 1
0.131628514211268 0.110264712130085 1 1
-0.0362472732330213 -0.0345889392826509 1 1
-0.249052521055859 -0.233149710731489 1 1
-0.0715115391866575 -0.0568193320540438 1 1
-0.183578935602491 -0.168231712112659 1 1
0.309841852881422 0.296480398460096 1 1
0.051534920107076 0.0528995654359698 1 1
-0.240256977506823 -0.221263112481889 1 1
0.10407151461007 0.0891501416879745 1 1
-0.177337709682692 -0.152060593615486 1 1
0.122665206576124 0.114826782327294 1 1
-0.223372780665531 -0.200816074567377 1 1
0.0521292731555766 0.0501755003468826 1 1
-0.0869694599971502 -0.0618374508549651 1 1
-0.121158342010991 -0.124936013517055 1 1
-0.127520736672283 -0.105689553145812 1 1
0.184237604204805 0.150118645626028 1 1
0.0955295734821706 0.138071089279636 1 1
-0.145288284145765 -0.142851653620589 1 1
-0.257705966322445 -0.253430869901221 1 1
-0.00862518487734257 0.0162999821427331 1 1
0.137645637943617 0.149057258095834 1 1
0.14050242309015 0.112170708195297 1 1
-0.194497286191219 -0.161188882929639 1 1
-0.0109221636469897 -0.0100447627897398 1 1
-0.231442328801959 -0.191381669790271 1 1
0.148212405553747 0.120792898563741 1 1
-0.161382155433295 -0.14186874353922 1 1
-0.00297089617197121 -0.0128501948592285 1 1
-0.0706486974773014 -0.0646320418251934 1 1
-0.2044959541582 -0.175856096584597 1 1
0.0745234929099365 0.0696970123935475 1 1
0.108369799441126 0.0889853370022136 1 1
-0.137524824258434 -0.128254481610638 1 1
-0.257638389617631 -0.217731580715041 1 1
-0.277136530439757 -0.300509704020886 1 1
0.0742040304014586 0.0775135290848867 1 1
-0.167468915738393 -0.147457547497624 1 1
0.0158464082386267 0.0205287514961467 1 1
0.229704634259214 0.204858112266894 1 1
0.11714006244037 0.104118833590104 1 1
-0.0679772554423144 -0.0454953621082298 1 1
0.00896284526395333 0.0036147841739723 1 1
-0.15243503106589 -0.133975847988714 1 1
0.27585352252814 0.254644511367768 1 1
-0.0179068030151382 -0.0106268093880384 1 1
-0.174770397875599 -0.160066025285788 1 1
0.120239497904682 0.108987267959786 1 1
0.0452060288526154 0.0442153694330071 1 1
0.0781444870882034 0.0614957491252646 1 1
0.0459494491772283 0.0415584199960904 1 1
-0.25663614825961 -0.204733525999107 1 1
0.0629534829322044 0.0455604898645783 1 1
-0.162852616726763 -0.158053533091015 1 1
0.0429798028347882 0.0272489660475275 1 1
0.0432308865852834 0.0225521193782938 1 1
-0.104793539174008 -0.0916703713002563 1 1
0.236494504348421 0.205929361280677 1 1
-0.0683927425809944 -0.0238850796689739 1 1
0.333325946906701 0.301619224710863 1 1
0.0374119787984784 0.066491678494088 1 1
0.102356535235279 0.108108081527154 1 1
-0.0048417888507012 0.00698158133248943 1 1
0.0244462113456344 0.0279053090311653 1 1
0.0786328420914921 0.0706944529887166 1 1
-0.0377699347016332 -0.0292825277135361 1 1
0.0978608103722585 0.0723227878600643 1 1
0.0135299494901271 -0.00609817577744362 1 1
0.109420986839455 0.0984330142621287 1 1
0.024751529834129 0.0284415139625139 1 1
0.113471548122607 0.0968885020058029 1 1
-0.142721787008475 -0.116616395217024 1 1
-0.173748592762174 -0.163830239042985 1 1
-0.178857199848335 -0.170816300559791 1 1
-0.0663753390883452 -0.0608793236062499 1 1
-0.106232040997357 -0.104588520450031 1 1
-0.0113413318818513 -0.0113381799467231 1 1
0.197956257165305 0.172610194249029 1 1
-0.104868796538887 -0.117091513246947 1 1
0.0706994117160517 0.0850531436142799 1 1
0.129177638802315 0.117101316830816 1 1
-0.0439991956051362 -0.0673641288584215 1 1
0.186005109734492 0.174152152239105 1 1
-0.115039496830606 -0.0890379932276145 1 1
0.0893284231627291 0.0737839262551068 1 1
-0.0281547381317954 -0.0365168924607235 1 1
0.0281766427326454 0.0275894690668723 1 1
-0.120421698472758 -0.110595226132909 1 1
0.146257726247371 0.142618160782427 1 1
0.103605248280467 0.0884723381080968 1 1
0.0553301301469511 0.0496215027795512 1 1
0.0446188365647629 0.0600820592221459 1 1
-0.460616153505791 -0.412395211008724 0 0
-0.116657854423344 -0.104500310350438 1 1
0.162813984242957 0.133186904525191 1 1
-0.330907888153527 -0.301953241723623 1 1
0.421657916629665 0.380128606997212 0 0
0.115989100633436 0.0982454692665893 1 1
-0.00443885908166358 -0.0129375453407527 1 1
-0.0554006418073405 -0.049380259316021 1 1
0.0759705306497935 0.0525457286171298 1 1
-0.136412058426922 -0.131213485574417 1 1
-0.324952421516396 -0.288536580437852 1 1
-0.132254270096815 -0.106267807326116 1 1
0.345142340747286 0.301772872520749 1 1
0.0343065612981674 0.0284172101388276 1 1
-0.0706989788184295 -0.051280391524296 1 1
-0.178011447200306 -0.154231287963668 1 1
-0.305676457281245 -0.262839399645428 1 1
0.263328177474582 0.253341314431963 1 1
0.173819295574385 0.178444126703112 1 1
-0.227473754035294 -0.204446741121482 1 1
0.227508641245498 0.219172279895692 1 1
0.210236784009993 0.185780771984522 1 1
-0.1583333434232 -0.111096316184245 1 1
-0.173663599399857 -0.162374969524726 1 1
0.0447970256191057 0.0342218591312171 1 1
0.144590751026787 0.130594116443445 1 1
-0.126985703198519 -0.116296721057169 1 1
0.231347366628845 0.211864497441451 1 1
-0.0213502484206079 -0.00929442473097708 1 1
-0.00374627732032764 0.00258715580636778 1 1
-0.138599287925369 -0.155877556871238 1 1
0.161943669587202 0.140782769064319 1 1
0.049995663815513 0.0594549010825999 1 1
0.229337339260993 0.205564617545416 1 1
-0.0088979189319878 0.00104255243997293 1 1
-0.141090932236639 -0.120804110579983 1 1
0.189681715810583 0.157197797533227 1 1
-0.103995865421118 -0.0949249087075128 1 1
0.0841645169795008 0.0756368674852028 1 1
0.0895433040770073 0.0730399499406188 1 1
-0.010349827594105 -0.0158684930095341 1 1
-0.284882971009823 -0.251007402196088 1 1
-0.0110209720699196 0.0111905271956496 1 1
0.214623396807963 0.194608129230119 1 1
-0.0109502452857703 -0.0183304127888953 1 1
-0.0552939768430456 -0.0582501325805092 1 1
-0.0641601973004191 -0.0411142724581197 1 1
0.191453042338739 0.178503146238085 1 1
0.0188928516841458 0.0318112573750289 1 1
-0.126528613366487 -0.100935260058239 1 1
-0.109219192452719 -0.0947748769402422 1 1
0.298712597221591 0.278541190696004 1 1
0.0135514960584688 0.00320708765816094 1 1
0.0602451490037521 0.0571339555819448 1 1
0.128158322561276 0.122841363933979 1 1
0.185020678265845 0.15433122083287 1 1
0.192744596864064 0.166585187129957 1 1
0.0136593929608938 0.00489281234139947 1 1
-0.175518339443556 -0.164740113579154 1 1
0.151730449129478 0.12679160966565 1 1
-0.129958840773075 -0.121775014408758 1 1
0.0524684056150359 0.0439521315186357 1 1
0.0493276258182038 0.0558158890275853 1 1
0.00806175648049512 0.0037029960475468 1 1
-0.126729408609566 -0.121862944750872 1 1
0.102153415832882 0.0981085582881851 1 1
0.0459108565895969 0.03825658600921 1 1
0.194788494160441 0.182031653966678 1 1
-0.068332809093846 -0.0573672206891957 1 1
0.101106954472926 0.0912368145472982 1 1
-0.231535426843161 -0.210554430039372 1 1
-0.0028555126330759 0.00485416224002262 1 1
0.0878235457219403 0.0988664808971257 1 1
-0.0728382878633326 -0.0858303380241483 1 1
0.0307761697598575 0.0337610595210007 1 1
0.0289614503393956 0.0363272038528839 1 1
-0.136866558332402 -0.0763925076141504 1 1
-0.0339829931957649 -0.04941459901322 1 1
0.12602903580237 0.126961690212597 1 1
-0.0543963261857968 -0.0472206281710897 1 1
-0.196101171056645 -0.170546109610243 1 1
-0.261245150817225 -0.225241583700789 1 1
0.363630850475049 0.324207198873009 0 1
0.248459409773558 0.22303237745375 1 1
-0.0160327931897238 -0.0070243503476788 1 1
-0.108852435519431 -0.0972302486486246 1 1
0.103493154863288 0.093344244790693 1 1
0.364663739784909 0.315281675764837 0 1
0.304933734142667 0.271755137417114 1 1
0.121545531306233 0.110778766374395 1 1
0.159869031881572 0.181236318391364 1 1
0.0300417793578925 0.0337264942193915 1 1
0.0168765191928544 0.0241532872710023 1 1
0.0812638614993851 0.0653790867108184 1 1
0.0455108157780719 0.0362463456222644 1 1
0.101484581895279 0.0938770980491901 1 1
0.12442479115206 0.104786069389994 1 1
0.0461772123049109 0.0357936075809614 1 1
-0.262852732979711 -0.237013688852035 1 1
0.00762163225637987 0.00663603843325555 1 1
0.0716778680922028 0.0528469218341873 1 1
-0.158902267511939 -0.144889304234487 1 1
-0.276772278801074 -0.24820628955037 1 1
-0.239955428264105 -0.231078153611436 1 1
-0.141109398295096 -0.110829288878914 1 1
-0.10060618850499 -0.100092458693358 1 1
-0.0751829833754732 -0.0774871129886039 1 1
-0.0783351588548604 -0.0665749833061576 1 1
0.0652641282394826 0.0669835116613422 1 1
-0.182251375744911 -0.185700527519546 1 1
0.0124982996049094 0.0237645842480369 1 1
-0.0827273089125419 -0.0672364272021527 1 1
-0.031293101281078 -0.0259314206518237 1 1
-0.251758577969189 -0.229080172783621 1 1
-0.074066117964076 -0.0765141857578749 1 1
-0.0231643539311106 -0.0351866957395727 1 1
-0.103973090958598 -0.0900500282645643 1 1
0.0355099672338617 0.0375136878845808 1 1
-0.0258894791676475 0.00257490669547929 1 1
-0.0169493889172767 -0.000774856309309699 1 1
0.00328299833999174 -0.0260305274922597 1 1
-0.236706139363027 -0.202709496083801 1 1
-0.1598075562852 -0.137803511255356 1 1
-0.238270571448991 -0.224852639946469 1 1
0.0964432698545479 0.0938451326052809 1 1
-0.408026679229453 -0.352086848838381 1 1
0.0930639248324534 0.117968785756169 1 1
0.173817715968163 0.163450601925514 1 1
0.292007434525843 0.243146158778579 1 1
0.247113828896124 0.218942184475838 1 1
-0.0178109083517766 -0.0218649291318739 1 1
-0.365134476475639 -0.300400473042834 1 1
0.00155963043274439 -0.00920756487002816 1 1
0.0272187809248777 0.0134013386803096 1 1
-0.230120240012402 -0.206607608763061 1 1
0.124252744272356 0.129226263625406 1 1
-0.0925798018602445 -0.0727853134406011 1 1
0.0557703255733029 0.0737940220410884 1 1
0.0137944721489986 0.0296462500183064 1 1
-0.0979720921608117 -0.0902333757018901 1 1
-0.154260713137285 -0.147650314720732 1 1
0.324025629788607 0.295312261733252 1 1
-0.127299871967222 -0.11938212368385 1 1
0.0760535351835286 0.0602657911933316 1 1
-0.0625716305493885 -0.0488463563791579 1 1
0.0296454357157604 0.0438881170977055 1 1
-0.0242878036148947 -0.0193220882147653 1 1
0.0146564695430678 -0.0101065558547794 1 1
-0.0533682567840097 -0.0626625551471218 1 1
0.0296391656892553 0.0363764506502086 1 1
0.142375374480156 0.133988757511925 1 1
0.135037860064557 0.142788432768938 1 1
0.0077733062779628 0.0095053371318541 1 1
0.295671504476479 0.250358064272356 1 1
-0.137195181707065 -0.118778772800841 1 1
0.0756983985795871 0.0616583395065233 1 1
-0.0939267189983087 -0.0779516968320861 1 1
0.421520004848807 0.386088314618143 0 0
0.106019512234516 0.105230212405451 1 1
0.0620320110165782 0.0683979209178166 1 1
-0.0993741549248566 -0.0717824767250799 1 1
-0.167995116967716 -0.153363408834541 1 1
0.305353249572614 0.269306445714469 1 1
0.303018195920913 0.26879424771133 1 1
0.138976939760987 0.124134650538686 1 1
-0.244226395620599 -0.209164614346719 1 1
0.298527252284065 0.274718474020327 1 1
0.167067838478663 0.141060186986648 1 1
0.0358271434801658 0.0343487476668499 1 1
0.101095077091516 0.101796166488866 1 1
0.206196605097555 0.202119971290616 1 1
0.238467729316728 0.209756472541993 1 1
-0.100143893052629 -0.0710247705641628 1 1
0.0669228048227946 0.057105488487324 1 1
-0.113597287353648 -0.0883599163018702 1 1
-0.0855793896499705 -0.115700033901007 1 1
-0.29414960054394 -0.26684181905861 1 1
0.0856068176547273 0.0798043377191957 1 1
0.108042599675898 0.110700669114488 1 1
0.0860253327465013 0.0787817353442169 1 1
0.165318487701955 0.131282120516112 1 1
-0.379712738180898 -0.343617748815731 0 0
0.152462157124994 0.110441405782888 1 1
0.0221058598715177 -0.0376208380370672 1 1
0.0639887435584395 0.0250808766524864 1 1
-0.0740315852161991 -0.0784155388965305 1 1
-0.15720024256621 -0.14177760794503 1 1
0.273346192278485 0.259217031939131 1 1
0.0868474787542314 0.0774449972747335 1 1
-0.0101104532476703 0.0105633455636292 1 1
-0.151430829661438 -0.123106684655546 1 1
-0.0397178817392417 -0.0341236157571353 1 1
-0.0117799740814812 -0.0257773847967525 1 1
-0.123464366955422 -0.108494950079015 1 1
0.0670995251468468 0.0496969163386684 1 1
0.0226405680616035 0.0181001288473742 1 1
-0.163826587669543 -0.150298491580475 1 1
0.124701197327439 0.100659565790939 1 1
-0.156191183940072 -0.162576340896177 1 1
0.175200194637548 0.165005745172023 1 1
-0.078479821815079 -0.0927112655528115 1 1
0.0108453195304584 0.00733288946252904 1 1
0.239507185848452 0.258986687503327 1 1
-0.160649791601705 -0.164626039746684 1 1
0.0806984849551143 0.0557578641602971 1 1
0.12905409805641 0.12450072626589 1 1
0.148443222021721 0.169009069566276 1 1
0.089849615480427 0.083756439197914 1 1
0.104873469212186 0.0937885883767991 1 1
-0.0429023272011165 -0.05610609983139 1 1
-0.13324309121163 -0.139357230105322 1 1
-0.104268983811064 -0.0701598621106735 1 1
0.115278284115607 0.100960392585798 1 1
-0.237104309527112 -0.222496342562996 1 1
-0.134678045632347 -0.116084327345966 1 1
-0.0388734551129612 -0.0327563860713109 1 1
-0.0698886651939607 -0.0419898138819853 1 1
-0.144654928740337 -0.144876170333854 1 1
-0.286740826960193 -0.271876675702463 1 1
-0.194116456101073 -0.174850604949623 1 1
-0.036630105975909 -0.0532567715554031 1 1
-0.169200736448227 -0.153787160469362 1 1
0.0535088814040422 0.0477811245996097 1 1
0.298868294056555 0.268670325860055 1 1
-0.057325630967559 -0.0360645648127108 1 1
0.115296614756972 0.102283121163865 1 1
0.267817598856441 0.228958993564478 1 1
0.115075374081695 0.114381021114698 1 1
0.0577175336557529 0.0713724532608264 1 1
0.160117021928628 0.141597987037318 1 1
0.29229762362841 0.251688394004104 1 1
0.142923798138929 0.142344637164373 1 1
0.0797783924180265 0.0646961304611217 1 1
-0.152531590074001 -0.143006785268273 1 1
-0.265876454712268 -0.252074065945539 1 1
-0.0878520459413834 -0.0927110459784319 1 1
-0.177416990634403 -0.18558695313719 1 1
-0.153504641430947 -0.130046047941888 1 1
0.0214015679625561 0.0321383015627322 1 1
0.138374268871106 0.131066199474612 1 1
-0.0272133402328969 -0.0123044494119151 1 1
0.194115337497746 0.173650802680962 1 1
0.0402460743668618 0.046939879793735 1 1
-0.219263697402159 -0.191737608533361 1 1
0.472241327751244 0.437782503728656 0 0
-0.0697947838553779 -0.075184324623894 1 1
-0.0436134706195297 -0.0356824451140078 1 1
0.274874914462045 0.245468007550841 1 1
-0.0152425541254993 -0.0113640230244859 1 1
-0.161538490791336 -0.150792058767962 1 1
0.20187494939953 0.188539749366891 1 1
0.0231424650322929 0.0202607214878697 1 1
-0.0419487380369968 -0.0272418528299369 1 1
-0.0577038276104541 -0.0565128876574469 1 1
0.288188036789771 0.258762505620673 1 1
-0.20941447986174 -0.202996874492368 1 1
0.0209508610841859 0.0132438243844584 1 1
-0.0693779977259788 -0.0600101849375547 1 1
0.0276978791189908 0.0219810199350933 1 1
0.244937695680667 0.203949888528556 1 1
0.251404063409274 0.226320231898204 1 1
0.071942814176331 0.0657762135473595 1 1
-0.257924955155864 -0.241744862943501 1 1
-0.0583170267368114 -0.0529284938286253 1 1
0.175207036543827 0.167647662261257 1 1
0.255231628481476 0.220934396942528 1 1
0.0432224719239552 0.0283427582170945 1 1
0.375941939798788 0.347718294530649 0 0
0.0849657607573648 0.0968280912529067 1 1
0.26734455311197 0.233128345495897 1 1
-0.190448943310428 -0.187633952780217 1 1
0.048787424955417 0.0691680335208023 1 1
-0.0184879030933313 -0.0275251491882084 1 1
0.207640140511645 0.16660028854793 1 1
0.0827188201820129 0.0836515139207729 1 1
-0.0854131823084161 -0.0923709986472555 1 1
0.0759260689289061 0.0626176881369179 1 1
-0.509663681770779 -0.47049596326196 0 0
-0.105231371098067 -0.0890442045395391 1 1
0.513944072306311 0.452136266887946 0 0
0.240992271674824 0.22468028078197 1 1
-0.343687174419243 -0.321947422014795 1 1
0.137968275281201 0.122905310296365 1 1
0.124242744963093 0.116330491635373 1 1
0.220029086605187 0.183853151677627 1 1
0.047801377422644 0.0563270027010973 1 1
0.157866117285481 0.141320092419291 1 1
0.0257491609953581 0.0272678706547793 1 1
-0.133011769309128 -0.116807189168159 1 1
0.0642529585606318 0.0599014606256806 1 1
-0.00836048478410274 0.0105530785741335 1 1
-0.00144466560121465 -0.0162447187835218 1 1
0.14713799169086 0.143501014219869 1 1
0.0300347798220521 0.0463466022998457 1 1
0.15644442889604 0.149958785605784 1 1
0.0289945710024307 0.0159752313718357 1 1
-0.0374655002541423 -0.0205697307327292 1 1
0.00898801969119594 0.0275823635022301 1 1
0.214016579820226 0.195727879798975 1 1
-0.1319430152774 -0.126341461868783 1 1
0.0678900361535006 0.0349897625036727 1 1
-0.0922695203486116 -0.0699033229940634 1 1
0.188673187924827 0.179488380376345 1 1
0.263098587233911 0.263874034853146 1 1
-0.239458603082202 -0.203256356989092 1 1
0.195849893632484 0.178971103148131 1 1
0.0437459911981785 0.0495551683015289 1 1
-0.0285574946131505 -0.0142826608350914 1 1
-0.125151870218443 -0.117047414120499 1 1
0.0459256185416522 0.0379043481919856 1 1
-0.164506227419201 -0.196588151413879 1 1
-0.0462812163895269 -0.0460187213097265 1 1
-0.152557802454806 -0.151839870376147 1 1
-0.0515623286180533 -0.0543760005557694 1 1
0.0228809114651829 0.00745090316044285 1 1
0.144942995750089 0.127377562758356 1 1
-0.0823716286270922 -0.062557593757327 1 1
-0.138728792325251 -0.120820536122695 1 1
-0.019011399217157 -0.0102965878052053 1 1
-0.0043174542818176 0.00665742276727674 1 1
0.142910297798617 0.125163264840872 1 1
-0.0853377019986638 -0.0705465274682347 1 1
0.249060923108531 0.232187588359473 1 1
0.185115419510096 0.173639168553589 1 1
0.173011376893204 0.112756565010183 1 1
-0.107950903870141 -0.104932119903387 1 1
0.287027280384303 0.260585100063049 1 1
0.106784226253915 0.0912111434414974 1 1
-0.125394167771181 -0.133981626491359 1 1
-0.170708602478677 -0.160564981623082 1 1
-0.00108309644146676 0.00595350198477675 1 1
0.0281317660026136 0.0329000358379199 1 1
0.352553866057886 0.302841638901892 1 1
0.304445555688156 0.264049072570289 1 1
-0.138879542742422 -0.128349590636863 1 1
-0.106846286687784 -0.0917822889957495 1 1
-0.222902644168436 -0.205312483697857 1 1
-0.232295191180912 -0.206651290188972 1 1
-0.0465620497349671 0.0347961309246928 1 1
-0.0574209439423809 -0.0566238785580444 1 1
0.0511443455123714 0.0569801152846779 1 1
0.00715478182344944 -0.00436958745511002 1 1
0.0882534385866098 0.085783410550013 1 1
-0.109848489916819 -0.095987800787469 1 1
0.0743283428289515 0.0647694952690276 1 1
-0.158468241618197 -0.155552853252216 1 1
0.13619939517813 0.124800112016718 1 1
0.0779660843790077 0.0567537839133513 1 1
0.0649800443337329 0.070141629359593 1 1
0.233825285269173 0.193241207247146 1 1
-0.159260642795649 -0.17012719913396 1 1
0.189519955467421 0.170359388080057 1 1
0.163414776334195 0.148183293839328 1 1
0.056433545715844 0.0503314224928851 1 1
0.0212244701524173 0.0421443583739642 1 1
-0.332616956729409 -0.28680679590741 1 1
-0.0891659027070496 -0.0653628881767373 1 1
0.00547503557588092 -0.00418507475349395 1 1
0.407448124330967 0.37139037941346 0 0
0.0140778228844848 -0.00708445074048527 1 1
0.256292624304404 0.251653480891397 1 1
0.00716790351839131 -0.00510298111857659 1 1
-0.087517718217006 -0.0942981250112985 1 1
0.212331391704502 0.20376943301905 1 1
-0.0918121493157655 -0.0979763562185722 1 1
-0.240680489043428 -0.190239754033261 1 1
-0.119283762310533 -0.125407529596385 1 1
-0.0145696552944723 -0.00391686537734653 1 1
0.00523236043189837 0.0120862279719209 1 1
0.0617084444922883 0.045160624585172 1 1
0.111732763245617 0.0990208829269466 1 1
0.388876390579654 0.343265105107861 0 0
0.148347718893266 0.135408835565088 1 1
-0.156377942206251 -0.132447097372399 1 1
-0.0710494326387537 -0.0641010848716856 1 1
0.087521899409665 0.0631583406228888 1 1
-0.360544154809885 -0.374875547993345 1 1
-0.132672139549158 -0.12591398365902 1 1
-0.199781087701684 -0.188513365536993 1 1
0.047408772015645 0.0130165258113586 1 1
-0.160928025661792 -0.137937638205615 1 1
-0.160260876114013 -0.123323066166387 1 1
-0.0741241251679053 -0.0629982099992774 1 1
-0.2687991044617 -0.229618049018211 1 1
-0.0359489384510129 -0.0483326884893505 1 1
0.173513329520522 0.169496186492317 1 1
0.0652390939477679 0.0556206631199447 1 1
0.128929107344588 0.109753392324462 1 1
-0.136567491212186 -0.132074484605266 1 1
0.173330313723073 0.137205023956746 1 1
0.276900230526998 0.266384468697438 1 1
0.0902392480222452 0.0670580635895167 1 1
-0.0513976930821016 -0.0431844295824161 1 1
0.0204410604247452 0.0218779771828017 1 1
0.093483342862691 0.0445325051783968 1 1
-0.157144265450078 -0.143348833241325 1 1
-0.143760251221706 -0.146807173752143 1 1
0.136994168952757 0.114799815357746 1 1
0.279451373006537 0.223334555164215 1 1
-0.0996713181733694 -0.0939239639361565 1 1
-0.164594462056039 -0.157124565292936 1 1
-0.354897820497568 -0.331718186451418 0 1
0.0257580212747984 0.0405394055825974 1 1
0.00772542009222763 -0.000362284889764246 1 1
-0.308925138163022 -0.292085251646078 1 1
0.00391174182084901 0.0190848568083051 1 1
0.125544214574276 0.111107034689403 1 1
0.0184175589826583 0.0295820890808304 1 1
0.11990979885342 0.117434598997536 1 1
0.099938996036641 0.0712274920218183 1 1
-0.209514577873903 -0.18103545626645 1 1
0.0647415204233362 0.0641161655962741 1 1
-0.0718933559773684 -0.0502790379050918 1 1
-0.0456558204210993 -0.0412671817673587 1 1
0.115810747352685 0.105495229301645 1 1
-0.00967055707987206 -0.00662561198075897 1 1
-0.198135522741411 -0.207194588659573 1 1
-0.225907443297536 -0.21359551084689 1 1
-0.191960588230771 -0.183647359375473 1 1
0.230840336780145 0.217111445769826 1 1
-0.141174334635237 -0.144804649124993 1 1
0.124156565767753 0.115838554912698 1 1
0.221696018410593 0.216478966271227 1 1
-0.11565004563277 -0.113481686357472 1 1
0.0206967399458811 0.0125007395931433 1 1
0.309212324230419 0.253307130068088 1 1
-0.031894873973268 -0.0378260498524656 1 1
0.108521318594055 0.0993482988620138 1 1
0.0585416008932731 0.0354644413707656 1 1
-0.0652515204025146 -0.0486328476978152 1 1
0.0300183752332603 0.0316198189659399 1 1
-0.0932437423741999 -0.0715354157545561 1 1
-0.0317585700742994 -0.033208470881776 1 1
-0.18083338973065 -0.161734091539802 1 1
-0.285672870218149 -0.255189751460873 1 1
-0.00129024650814785 -0.00757836908327101 1 1
0.0378903060894111 0.0176097997764638 1 1
-0.221851988922582 -0.192851542626672 1 1
0.0462765813352871 0.0112741333828839 1 1
-0.00622890584306741 -0.0138133697305182 1 1
0.187485833405626 0.176573822892142 1 1
-0.142589633727139 -0.127095527855802 1 1
0.0296582362665754 0.00546097694749288 1 1
0.086649328689709 0.032661362830996 1 1
0.12182144559806 0.121654638437494 1 1
-0.184362447425833 -0.159711506645076 1 1
-0.0611827507868167 -0.0722152439415305 1 1
0.358741350779449 0.292714678239078 1 1
0.0109515154264792 0.0167852397306357 1 1
-0.0321443264808272 -0.0252723388475214 1 1
0.292414822740973 0.272234745957496 1 1
0.00739931739980969 0.0147820735753503 1 1
0.238131508885408 0.217739252434756 1 1
0.0433045165941519 0.0208185704212637 1 1
-0.102869848427341 -0.093015317737614 1 1
-0.282587744474526 -0.258902530852721 1 1
0.243877481751792 0.226597742935556 1 1
-0.246995149743873 -0.213828832662922 1 1
0.019173908055298 -0.0021545560053572 1 1
-0.0282247935460635 -0.0451320798050001 1 1
-0.187466468428383 -0.195253175872576 1 1
0.141390518861212 0.107881715798085 1 1
-0.29534822194207 -0.255129247827452 1 1
0.0175286521065723 0.0322891505752424 1 1
-0.419094138050882 -0.380041597618925 0 0
-0.00495013926057571 -0.0148134406718206 1 1
-0.140703800519172 -0.110628299314862 1 1
-0.290079723533064 -0.255348321165871 1 1
0.0264228823502999 0.0391187271923533 1 1
-0.0397156864853499 -0.00785862621384819 1 1
0.140651650286452 0.100206252401196 1 1
0.0489189614653154 0.0360764282781725 1 1
-0.215699862947879 -0.20325655702853 1 1
-0.0660922254178763 -0.0579868353776233 1 1
0.205692579593163 0.190625560780767 1 1
0.144388232471971 0.131641517306686 1 1
0.2174759147221 0.197974250360157 1 1
0.0626890018773593 0.0405428449412887 1 1
-0.0439226931242083 -0.0439221187702746 1 1
0.197276089523169 0.175694698818849 1 1
-0.0908889279879409 -0.0814043880691086 1 1
0.073747243815566 0.0404721011790067 1 1
-0.211653532592352 -0.191012543547215 1 1
0.192716377672228 0.163974379647112 1 1
-0.111657309732044 -0.104336352342789 1 1
-0.090709721813955 -0.12948825550836 1 1
0.0778032773186705 0.0599905288535946 1 1
0.0319929912593299 0.0191458918748336 1 1
-0.200050840183641 -0.19035765516366 1 1
-0.0161826006762699 0.00522365448410039 1 1
0.0371450799714469 0.0305720831160155 1 1
0.283811187931226 0.255082017571507 1 1
0.140486927825153 0.11742813655178 1 1
0.127721638841251 0.113277567453973 1 1
0.116060026435147 0.121021606116382 1 1
0.205099468079158 0.185126784191075 1 1
0.108275141627508 0.100947712485778 1 1
0.0179790625897505 0.0128451229138791 1 1
0.226938301801946 0.206681626183395 1 1
0.22267052428941 0.159667386889588 1 1
0.212731280540351 0.210163407213318 1 1
0.0628962109980204 0.0684212430076527 1 1
-0.252992985762251 -0.190159952958968 1 1
-0.0806287175084613 -0.0454656196536749 1 1
0.157487663603085 0.155798070631705 1 1
-0.342868884825278 -0.314672578407687 1 1
-0.149032021218789 -0.112349150330012 1 1
-0.369184531841143 -0.347587726749717 1 1
0.129255601703848 0.131758950757325 1 1
0.211469622938066 0.19617933695156 1 1
0.121453245948909 0.100166790052483 1 1
0.016759110469274 -0.0112837304984325 1 1
-0.198582152556225 -0.186777747996829 1 1
-0.0838020347836456 -0.100369180507378 1 1
-0.209038789022283 -0.199122420238238 1 1
0.207305568053476 0.218118767095476 1 1
0.2817830675349 0.25085567450709 1 1
-0.173418795645777 -0.182149859240505 1 1
0.0304071356090088 0.030368354827664 1 1
-0.197662401902961 -0.174146817329784 1 1
-0.0101158248234364 -0.0199537873129478 1 1
0.0347376206017231 0.0211213517878206 1 1
0.274529470616733 0.238591250543372 1 1
0.0535926535474079 0.0449448035282573 1 1
0.00669760491137882 0.0212440918597463 1 1
-0.0988785409779457 -0.080461037567387 1 1
-0.214897634523802 -0.189517315529788 1 1
-0.46994005219706 -0.423860849687966 0 0
0.0355419972398748 0.0402271043791262 1 1
0.119392206419697 0.105242406995447 1 1
0.0343926897053435 0.0184428129003819 1 1
-0.166195817675604 -0.12727261586849 1 1
0.212714402067034 0.212727975733364 1 1
0.116277882154966 0.112873791443666 1 1
-0.123502491109688 -0.074990226343848 1 1
0.194035850224995 0.179444548004136 1 1
-0.0476623320701108 -0.0436325590896641 1 1
-0.109423158407962 -0.104707915832595 1 1
-0.0146683338601291 -0.00368875019631015 1 1
-0.177177174728187 -0.147009295836874 1 1
0.0663405508193483 0.0872369541881939 1 1
0.102632287984785 0.0985484649506012 1 1
-0.00585869101342006 -0.0131296680365194 1 1
-0.119003276683402 -0.094982536365585 1 1
0.0378098141992117 0.0317810592005268 1 1
0.275373065316573 0.261867980395488 1 1
0.096114633035473 0.0749640259577974 1 1
0.24897046510044 0.218766638227815 1 1
0.0189940497791301 0.0142298679458347 1 1
-0.234927152662265 -0.196188938479394 1 1
-0.0110932942639993 -0.0151558720683196 1 1
0.231034086046825 0.216826452369202 1 1
0.0904300679903361 0.0903541217675009 1 1
0.026671000404145 0.0340391900666066 1 1
0.119908088603357 0.0962986360552771 1 1
0.284231634667804 0.240142868757122 1 1
-0.00449841436172038 0.00220306094764832 1 1
0.162868899001422 0.1545898817247 1 1
-0.294779142551115 -0.253781308163705 1 1
-0.00187193888405381 0.0125944285190142 1 1
-0.242055995988802 -0.235042899470148 1 1
0.19167593800579 0.175351305453144 1 1
-0.244732427620336 -0.221898827343236 1 1
0.0159757606561971 0.0140856587733232 1 1
-0.136155849827494 -0.117162422283021 1 1
0.160882773698461 0.149565701399439 1 1
-0.0577405530811372 -0.052989599188941 1 1
-0.1194804548236 -0.116773934027566 1 1
0.0634090325809619 0.0589370036981612 1 1
0.0393501933616049 0.0614270948661921 1 1
0.11495825877591 0.116519119135515 1 1
0.00431656837534844 0.0106143956641787 1 1
-0.073857631513258 -0.0533779923502214 1 1
0.197404442505154 0.170030523845466 1 1
0.0706516839011513 0.0860681029913948 1 1
0.08762747567925 0.0765491483701381 1 1
-0.0883568811252198 -0.0774589329191281 1 1
0.0705341815550245 0.0718522145576473 1 1
-0.0526299150439536 -0.0574614446169193 1 1
-0.2555780951553 -0.234017919181097 1 1
0.195287692411396 0.180181230820358 1 1
0.155922884331849 0.132258280056184 1 1
0.0818846364061221 0.0640180996241595 1 1
0.0684801716409165 0.0400836143533066 1 1
-0.221598911643836 -0.210639494508627 1 1
0.135651027824002 0.148196918255842 1 1
0.0140484636182271 0.0108214053436748 1 1
0.120430369349379 0.122127156096701 1 1
-0.295164573539106 -0.248342374421424 1 1
-0.321849423179807 -0.321704308199304 1 1
-0.101975255841197 -0.0899402094977341 1 1
-0.311610496532788 -0.290366673723174 1 1
-0.0330419497143837 -0.0227677862033142 1 1
-0.0821704987215955 -0.0864014379362123 1 1
-0.0443393323640662 -0.0363395362018938 1 1
0.120008864991184 0.112460776990105 1 1
-0.231713485183616 -0.216111837158495 1 1
0.0578261144943872 0.0534305657596591 1 1
0.130992634714998 0.120922691657453 1 1
0.145893140788625 0.137659227342742 1 1
-0.113395551090178 -0.108010627297109 1 1
-0.0480119225084961 -0.041308166638848 1 1
-0.225400774972802 -0.21205173793994 1 1
0.337214856366697 0.301999656907337 0 1
0.0291142021024049 0.0369653696840901 1 1
-0.0458530618393663 -0.029586554635475 1 1
0.228498495385501 0.218298854500631 1 1
-0.136321200789215 -0.145903934550313 1 1
0.139994471539097 0.0981867388725804 1 1
0.0934027384933794 0.0764489235092789 1 1
-0.00720275304816903 0.00129612891550849 1 1
0.0651043705173104 0.0576356115794471 1 1
-0.348192406704022 -0.321144372098565 0 1
0.100182810162026 0.0952476431189159 1 1
-0.201478195407978 -0.193039878630173 1 1
-0.0700369275861353 -0.0676335810458115 1 1
0.120854146375027 0.106889225447671 1 1
0.00126903120689695 -0.0224813034047978 1 1
-0.17773553468741 -0.162778156597715 1 1
0.0232748117135542 0.0160372672433579 1 1
-0.147715223328614 -0.13796454638642 1 1
0.182164300052939 0.175414944304344 1 1
-0.0504625451949538 -0.0482774461243063 1 1
-0.0648560977952623 -0.0434715200980735 1 1
-0.223281898373279 -0.202449648212627 1 1
-0.170649714864102 -0.141131639069692 1 1
-0.235927975095898 -0.214620450159585 1 1
-0.126515485794959 -0.117223556911782 1 1
0.123351269619863 0.121340247593215 1 1
-0.259625686887612 -0.238005197407339 1 1
0.144423026811836 0.137262979400905 1 1
0.156753731380991 0.145508633349225 1 1
-0.184963037323801 -0.172530033407543 1 1
0.2306054700268 0.208267448328663 1 1
-0.0647580224968693 -0.058590914735092 1 1
0.0123735242202286 0.00293627156862683 1 1
0.0518137548482407 0.0660330842183024 1 1
-0.136114002938031 -0.13347347915208 1 1
-0.269220144046947 -0.225889088832509 1 1
-0.134141664200383 -0.098835240721098 1 1
-0.101819732958527 -0.120422185202635 1 1
-0.0890756737813628 -0.0871687086096079 1 1
0.03767407688226 0.0691354412799777 1 1
0.227113893806463 0.21501012208915 1 1
0.125873226196455 0.0956437010070337 1 1
0.205323575335198 0.189728595977262 1 1
0.210891476463795 0.207693734172795 1 1
-0.327176422004646 -0.296678942002284 1 1
-0.178129215706197 -0.147581960676891 1 1
0.0854205869450168 0.0767761334861264 1 1
0.348655145634998 0.320245565565273 0 1
0.094527319708403 0.0868486043256249 1 1
0.0686360456108887 0.0410300310088974 1 1
-0.206507952683227 -0.17719715677168 1 1
0.0380068998640116 0.0343661158306412 1 1
0.0852603056196365 0.0609263114250205 1 1
0.150699242017533 0.144064735366988 1 1
-0.177839308139004 -0.151634981826652 1 1
-0.0635704130430101 -0.0561483228588139 1 1
0.0630677956438365 0.00689250796642416 1 1
-0.111641403048174 -0.105815572620942 1 1
-0.0838251296005457 -0.0789178962855576 1 1
-0.397931435795886 -0.352317862642759 0 0
0.344566322176015 0.292673949915483 1 1
0.104040882338981 0.0959868100546444 1 1
-0.0672090334443693 -0.0448953176322791 1 1
0.193327987704027 0.173620295860949 1 1
-0.242432899554059 -0.200812518407449 1 1
-0.126915529272157 -0.127937402623533 1 1
0.0781746649793167 0.0651207534593511 1 1
0.17715295223718 0.154720971666474 1 1
0.0904270010018897 0.0845384111850809 1 1
-0.129070626919101 -0.125317279978473 1 1
0.0571958520545555 0.0508527423114768 1 1
0.0796800031615909 0.0760193815565729 1 1
0.247908043110431 0.240409808774001 1 1
0.0787180659866069 0.0670500652352136 1 1
0.425492405588967 0.404638013548604 0 0
0.268957600598255 0.253896039550844 1 1
0.231732760284913 0.19195807822885 1 1
-0.0736548413011877 -0.0355718889221956 1 1
-0.205194368405003 -0.188571039940588 1 1
0.137988354147797 0.126194609680676 1 1
-0.0392714924348591 -0.0283817543085332 1 1
0.204978778122211 0.204391639208871 1 1
0.194644867906626 0.186277758261156 1 1
-0.193078713188788 -0.190453596524201 1 1
-0.221604053458397 -0.179689503539897 1 1
-0.0417667425505506 -0.0637580074970598 1 1
-0.104574604069656 -0.0738310753152884 1 1
0.237508738977512 0.204391334914886 1 1
-0.131322230987097 -0.139419560452784 1 1
-0.116317648961152 -0.0838496731975619 1 1
-0.102828879681132 -0.102798203406969 1 1
0.137311667609891 0.129929174207437 1 1
-0.0849403181295612 -0.0873361889811883 1 1
-0.110207061887573 -0.111661970753995 1 1
0.210851902310974 0.205769319973372 1 1
0.0803549330170169 0.0422024672941555 1 1
-0.133981412512184 -0.12179146968109 1 1
-0.0615288075805919 -0.0333262887672441 1 1
-0.00683985659920656 0.00258941977190064 1 1
0.0306128845372248 0.00937622067658722 1 1
0.00956707133065593 0.000390501965161286 1 1
0.0722867324114013 0.0673147915807806 1 1
0.177327392205304 0.164596901991287 1 1
-0.339749146795007 -0.342733752074466 1 1
-0.280592374599673 -0.22697420074429 1 1
-0.129585621532783 -0.114043480205205 1 1
-0.159365144023374 -0.152918911576397 1 1
0.271409684639709 0.259795248620708 1 1
0.170010701486922 0.162241952990609 1 1
-0.138669253845328 -0.140050734437158 1 1
-0.454083369967231 -0.415177761382028 0 0
-0.0318993494353031 -0.0454547184432893 1 1
0.242754838098329 0.218830040115264 1 1
-0.0252804252095798 -0.0236906589998256 1 1
-0.00492865531779777 -0.000508220589777536 1 1
0.140993885482639 0.121084642284985 1 1
-0.0374873283247249 -0.0251796438271712 1 1
-0.0512626830503938 -0.0373391277824592 1 1
-0.0389003856656259 -0.00241603016238066 1 1
-0.0387741170512552 0.00750739012693624 1 1
0.164303672255724 0.157806157753472 1 1
-0.221977408987542 -0.210428648325281 1 1
0.305409879072186 0.246411378821583 1 1
-0.0891583694419882 -0.0889985459209977 1 1
0.151909552702476 0.15259143107965 1 1
0.00942958616317752 -0.00635899979590733 1 1
-0.106163856995182 -0.0817585672127938 1 1
0.130904562678774 0.113233127021005 1 1
0.0366966991412277 0.037540364644555 1 1
0.000977023423853002 -0.00790817543029415 1 1
-0.0339674926639487 -0.0455082236017774 1 1
0.0245404426650838 0.0152752827798626 1 1
-0.0182819357947991 -0.0335850552575856 1 1
0.00191285582248908 -0.000663039145320531 1 1
0.230610831502342 0.205906261965263 1 1
-0.0268330930150205 -0.0189385009945995 1 1
0.0314905807471927 0.0336150594284009 1 1
0.0345470298003023 0.039933937989213 1 1
-0.278909059770851 -0.243436297343064 1 1
0.074197289965656 0.0681878070272779 1 1
0.00336128295261039 -0.0220561444726694 1 1
-0.0645653493686377 -0.050535268004652 1 1
-0.238821285211512 -0.213173345242251 1 1
0.13141582340053 0.125904874158663 1 1
0.061093618749905 0.0134605326652283 1 1
-0.0477450415112581 -0.0345965655056327 1 1
0.177820534760087 0.16034271069945 1 1
0.039830077664145 0.0546494856002153 1 1
-0.141573801841218 -0.126499680238078 1 1
0.0947376176901588 0.0802937769494736 1 1
-0.37130311880654 -0.336813180717522 0 0
-0.010640491220324 -0.0137048990096671 1 1
0.051704977729106 0.0361263222660868 1 1
-0.31034789718929 -0.278584126516664 1 1
-0.0112871676275708 -0.0209871163723618 1 1
0.0650970658962451 0.030233690105411 1 1
0.12642990849081 0.117054597005167 1 1
-0.332859705008776 -0.298971841445052 1 1
0.0742358208888518 0.069501979928621 1 1
-0.144987940972716 -0.154582374744779 1 1
-0.245302231149899 -0.233515117893321 1 1
0.36791503868145 0.338159037242842 0 0
-0.258211616442007 -0.211917026471324 1 1
0.0333440245818444 0.0244383303834013 1 1
-0.0647920087607881 -0.0482718679910899 1 1
-0.147263673788926 -0.126002941462227 1 1
0.0679985609754074 0.0581950648172686 1 1
0.0686917324213352 0.0542738103204954 1 1
0.034002558285626 0.0104093492322395 1 1
0.114679033338908 0.107783766128333 1 1
0.375467860825339 0.345070802606432 0 0
-0.177676503999395 -0.140763886392954 1 1
-0.114154474400627 -0.115926871308448 1 1
0.136424121431252 0.127388082209084 1 1
0.201033853288089 0.174079669183071 1 1
0.103041346689976 0.097636178563395 1 1
-0.074446165228506 -0.0386054974100535 1 1
-0.147773007906705 -0.134312511793156 1 1
-0.255145337751644 -0.205256251102324 1 1
-0.283129148896029 -0.273483717442257 1 1
0.0436254671499099 0.056643929078169 1 1
-0.0129224740168549 -0.0208810222146443 1 1
-0.30120564097585 -0.279482539441682 1 1
-0.0880387350095328 -0.0984436586183258 1 1
-0.18086378465786 -0.16623143095137 1 1
0.173019431778766 0.147111619291364 1 1
0.186591481631205 0.17158476796793 1 1
-0.0329188570999633 -0.0161882864409086 1 1
-0.148085826644425 -0.124667139568306 1 1
0.189012088542629 0.178501683031439 1 1
-0.0435547086487768 0.00151480976917098 1 1
-0.456215997691866 -0.409229162848732 1 0
-0.0154462258077466 -0.00273404157111044 1 1
0.0265575492393148 0.00720923269664595 1 1
-0.147534621681515 -0.147163586439785 1 1
-0.0379286703103681 -0.0422669401060262 1 1
0.120639261174722 0.108708578204214 1 1
-0.0967042042432346 -0.070893077814582 1 1
0.0249574512036138 0.0426052682839606 1 1
0.0147671985421888 0.0050913753496613 1 1
0.204005878697476 0.179893775721566 1 1
0.29960542698155 0.279246823204337 1 1
-0.0716099767291109 -0.0715411271202918 1 1
-0.191568568910034 -0.162697425383901 1 1
0.192197418212284 0.165718842830551 1 1
-0.227174742992171 -0.207998807873856 1 1
0.0655372993781568 0.0639787382537781 1 1
-0.00931378001830973 -0.0380515156046253 1 1
0.0864852885293066 0.061696364644014 1 1
-0.227508482840943 -0.198029286243526 1 1
-0.132405834549561 -0.143319251379923 1 1
-0.0865918511526976 -0.0800495622897228 1 1
-0.0224585491775841 -0.0215629246064028 1 1
-0.0795604788803862 -0.0777145576022792 1 1
0.0203740080590735 0.021582076328756 1 1
0.0344298961694032 0.0479878761844422 1 1
-0.136089515718587 -0.128809684201089 1 1
0.0670237129129529 0.0580946550817601 1 1
-0.17320540941401 -0.175302641984959 1 1
0.170151556147256 0.170557778500176 1 1
-0.20938667407044 -0.183681374300465 1 1
-0.0263841486559596 -0.0267773362714644 1 1
-0.135607949609292 -0.122141126791534 1 1
-0.0238182886080785 -0.0154323027984849 1 1
-0.0568269502084568 -0.044704037328518 1 1
0.00315472821013943 0.00444055564798376 1 1
0.156720902731628 0.139168671112802 1 1
-0.0416744651230591 -0.0382805066815554 1 1
-0.0504294321422673 -0.0384048807431166 1 1
0.229319458105657 0.176747263938672 1 1
-0.201264335991211 -0.184651808206349 1 1
0.00834454902777283 0.0184133439210225 1 1
-0.010895842625121 -0.00812430572324412 1 1
0.221691421968659 0.182896648257498 1 1
-0.272299157639202 -0.236927061779579 1 1
0.171407901033862 0.157250249561105 1 1
0.0619036942195232 0.0607964082771689 1 1
-0.193611232512823 -0.170187217908148 1 1
-0.108153175302464 -0.10088817728955 1 1
0.213426528026099 0.196456609780833 1 1
0.159730735188717 0.14715103001311 1 1
-0.100353810872813 -0.0907488433765759 1 1
-0.0976639377564378 -0.0840738055464391 1 1
-0.108237862063586 -0.0980193981384746 1 1
-0.115864796796651 -0.125968587750745 1 1
-0.269728370729955 -0.226015624192527 1 1
0.00757179425502218 0.000413635817045023 1 1
-0.0414990927639403 -0.0288751938679831 1 1
-0.244052481677373 -0.231589514575744 1 1
0.115137282295055 0.110659372016099 1 1
-0.545738667972201 -0.503028700341992 0 0
-0.281439090837063 -0.28413226786456 1 1
0.0168877540516379 0.0280126538989631 1 1
-0.118688489820497 -0.11059847728595 1 1
0.273089520930188 0.244102528721754 1 1
0.0689126755591105 0.0589360022492816 1 1
-0.120502934483717 -0.111292915102677 1 1
0.0817902383340847 0.0620234141039273 1 1
-0.0669565036362131 -0.0385762662255352 1 1
0.00561645540973406 0.000404018532498211 1 1
0.148059060130062 0.13060185489148 1 1
0.0212092474717693 0.0295481651576834 1 1
-0.258724921878374 -0.24785343594834 1 1
-0.0485020423033555 -0.0800585796142423 1 1
0.241799153550539 0.213650800461424 1 1
-0.00160575457264333 0.00117180426863012 1 1
0.160756677156827 0.12842216066638 1 1
-0.371013824929106 -0.340921085655053 1 1
0.264762723912064 0.246840120830744 1 1
-0.0508252906955791 -0.0208747764887101 1 1
0.196989837238067 0.188391148735019 1 1
0.0818563256902538 0.0749271511305261 1 1
0.0637629041056168 0.0592358298200218 1 1
0.130189004061964 0.118494111564216 1 1
0.109734405352738 0.106210280978542 1 1
-0.295922771723666 -0.275451480621137 1 1
-0.0777366571934448 -0.0610389817867382 1 1
-0.069410121361799 -0.0591897565223407 1 1
0.249127609730756 0.210243336564655 1 1
-0.377030847312344 -0.328510105150762 0 0
0.0468634427638768 0.0540797210149286 1 1
-0.0895728701070543 -0.0674572439444104 1 1
0.061849336089948 0.0571686155485556 1 1
-0.184563357034889 -0.172583762685614 1 1
-0.302635676088031 -0.273337200767562 1 1
0.0744504175156834 0.0478826904236427 1 1
0.0250877949246983 0.0230913461629648 1 1
0.388630146128735 0.36667896370787 0 0
-0.186646041967041 -0.171792355153788 1 1
-0.0306193581932485 -0.00896209434638939 1 1
-0.235786872607162 -0.201817850962695 1 1
-0.131680469092652 -0.139668514861162 1 1
-0.00174894297803076 0.0247508454341128 1 1
-0.202015301107988 -0.184491556664411 1 1
-0.298440945772204 -0.252651148151164 1 1
0.0487681959496943 0.0603870809238223 1 1
0.247961926128429 0.235095350265926 1 1
-0.13892900974167 -0.130385956878839 1 1
0.10910358581391 0.0843653247991321 1 1
-0.205428350020109 -0.190994577720311 1 1
0.104409795225705 0.0869585133176653 1 1
0.0976922425628394 0.112486882041432 1 1
0.124079524197946 0.112423869546825 1 1
0.142212843059019 0.12441665026531 1 1
-0.0918075348988343 -0.0852157301261049 1 1
0.0417313487409732 0.0266492773135303 1 1
0.0547537323972349 0.0572876089768428 1 1
0.160159163333966 0.143622857507672 1 1
-0.0858390428385437 -0.091865996261103 1 1
0.0355487576816696 0.0314221543854193 1 1
0.082751992459886 0.064074178154452 1 1
-0.114658998140713 -0.0907299578525155 1 1
-0.0992291446589583 -0.0707354789540339 1 1
0.0344452779295386 0.0555504715944361 1 1
-0.0862105223930356 -0.0756448155006042 1 1
-0.193303939587558 -0.177436251699632 1 1
-0.0771229846074711 -0.0728929760529892 1 1
0.048638432817656 0.0454384189126884 1 1
-0.172304712702703 -0.158078676970021 1 1
-0.196067806424597 -0.162851353562585 1 1
0.205385900049354 0.213767355304296 1 1
0.0260874261116572 0.0236641041146314 1 1
-0.178338093194601 -0.155643049163702 1 1
-0.0386812753583505 -0.0231824845442928 1 1
0.0624289817934962 0.0536963770814197 1 1
0.0989033986546668 0.0888270430203966 1 1
0.0288197867869226 0.0340479701600414 1 1
-0.164370230938927 -0.166505353508124 1 1
0.0569678527629299 0.0510216316126525 1 1
0.018932910948417 0.00719777401466622 1 1
-0.080237879116937 -0.067174918419672 1 1
0.0277805291566667 0.0257939748121372 1 1
0.600872060598712 0.545062836252175 0 0
-0.116341518200033 -0.0941869612736686 1 1
0.38580712576294 0.351332884235385 0 0
0.0231038529481679 0.0410575169549963 1 1
-0.0663804601365525 -0.0781538753030538 1 1
-0.0731812517991294 -0.0831235434735442 1 1
0.0415743745530754 0.0396018633470412 1 1
-0.0268970546936626 -0.042072243516176 1 1
-0.293502581863435 -0.272403938095745 1 1
0.154266120627798 0.130977324632195 1 1
-0.0196593427613447 -0.0332294549009779 1 1
0.0752306589339675 0.066768301469443 1 1
-0.167192182821163 -0.155206757235425 1 1
0.256745142019095 0.229054504962297 1 1
-0.168692468775866 -0.173952734524799 1 1
-0.308805485670075 -0.288628139060168 1 1
-0.056875291297869 -0.0433077319358124 1 1
-0.00724534043333273 -0.0162100806432756 1 1
-0.106039037049128 -0.0672947516169517 1 1
0.207073640692808 0.176693163520056 1 1
0.253045517700663 0.23783132680526 1 1
-0.0617087442727406 -0.0472030397033478 1 1
0.0999678081680917 0.0955451493017275 1 1
-0.116428733253836 -0.0720433130130541 1 1
-0.014169000079456 -0.0213105256323509 1 1
-0.190887007413379 -0.175350217123772 1 1
-0.133561669792546 -0.143018464896824 1 1
-0.217391848995322 -0.209112864259002 1 1
-0.298686220076865 -0.27958780376059 1 1
0.0952576587204588 0.0837265065181738 1 1
-0.096721846972534 -0.0860237016058941 1 1
-0.117115107447739 -0.0909053194418347 1 1
-0.0757745834549747 -0.0719430963720683 1 1
-0.295203254111965 -0.281876868248651 1 1
0.197982323521231 0.185562494057531 1 1
0.265650045671711 0.232271475665782 1 1
-0.0209794699313243 -0.0217313352929822 1 1
0.376092531291048 0.360694534847511 0 0
-0.0155283061649282 0.0231766959896722 1 1
-0.0321768968094601 -0.0273314834610949 1 1
0.173413800489101 0.154169287811986 1 1
0.158781638688018 0.1577924630412 1 1
-0.225465931495244 -0.198516698398265 1 1
0.0193050370308584 0.024406844746272 1 1
0.0428666512447101 0.0507089705782728 1 1
-0.0120230098369865 -0.0118930788249368 1 1
0.200696219195378 0.174541688335673 1 1
0.0834984518148776 0.0942044029553637 1 1
-0.067983275199366 -0.0607727209163487 1 1
0.0295328428754935 0.0274095820253691 1 1
-0.341974970363797 -0.324929767046506 1 1
-0.106284647867007 -0.0898902236924392 1 1
-0.0778004944115401 -0.0560613537127712 1 1
-0.167006564418703 -0.146218194004919 1 1
-0.0453601223403885 -0.0155487286777726 1 1
0.203843050605649 0.186871841719808 1 1
0.106128957745809 0.103390328443186 1 1
-0.178630512738661 -0.167729519078683 1 1
-0.0135332415139167 -0.0438537980267403 1 1
-0.146961127809975 -0.12936178536703 1 1
0.0436509128524971 0.0584448608668644 1 1
-0.234507445617834 -0.18392278291565 1 1
-0.10506404039125 -0.0631169740325599 1 1
-0.00965817154302539 0.00847265748617206 1 1
-0.0796695103330186 -0.0505577386146407 1 1
-0.00305119768744083 -0.00808042980344385 1 1
-0.114009459620844 -0.0803253424274424 1 1
-0.135681953475445 -0.107880647964122 1 1
-0.152957076427372 -0.122781046873959 1 1
0.0465966974031318 0.0482047864322041 1 1
0.224630014455584 0.209227024081546 1 1
-0.139643128681161 -0.123777266428277 1 1
-0.0192855441296132 -0.0290087997904632 1 1
-0.283159934476084 -0.274403900546472 1 1
0.0693430606026179 0.0554893179320793 1 1
0.0899111628079853 0.124503232572872 1 1
0.128612325609578 0.109246400695086 1 1
-0.223272588612664 -0.194665068714966 1 1
0.142378562943696 0.141934718840438 1 1
-0.14339543053379 -0.12860653660539 1 1
0.240512516198093 0.235152384248692 1 1
-0.342733272159238 -0.30475624142915 0 1
0.2381346231823 0.231758065578235 1 1
0.158770532240897 0.156008943863937 1 1
0.0363473350291012 0.0233637306514355 1 1
-0.0589772318169872 -0.0676296411115318 1 1
0.0892406693993329 0.0983728215807128 1 1
-0.192266726069565 -0.171161463253051 1 1
-0.11201074315933 -0.097724016764409 1 1
-0.430170011444276 -0.386021198950362 0 0
-0.0178969860545676 -0.0222300837904386 1 1
0.00899394761041558 0.00150637881969253 1 1
0.0244702667750976 0.0175464839169758 1 1
0.148017477444074 0.12261105658786 1 1
0.339063113246972 0.316067744038803 0 1
0.134915182338078 0.143877163805172 1 1
0.102569021738784 0.086382850173781 1 1
0.078388399436811 0.0676806295430689 1 1
0.0991174601600142 0.088415030580018 1 1
0.0377006142910952 0.0352095689278222 1 1
-0.136200031344586 -0.111174285225097 1 1
-0.021949219381452 -0.021196601054835 1 1
0.155943494379206 0.140314496236221 1 1
-0.0361405005599621 -0.0571938074363852 1 1
0.184389347582995 0.152594400139502 1 1
0.119000411693296 0.0983224593896106 1 1
0.133212080888001 0.119718160546181 1 1
-0.503127992538841 -0.438290121419464 0 0
-0.0122131095484718 -0.0124823650974579 1 1
0.133228038478759 0.122915866375534 1 1
-0.146966266668401 -0.144131912598792 1 1
0.105382259948226 0.108285010414497 1 1
0.0254309090029298 0.0274172466730358 1 1
-0.0182553740759346 -0.00438272764093031 1 1
0.12336662230985 0.0988574076601781 1 1
0.113031631255406 0.100497888288229 1 1
-0.0486451951341859 -0.0478099537088154 1 1
-0.167107329559839 -0.128509308689775 1 1
0.286508769639749 0.266349993900832 1 1
0.449606646751256 0.42073789801179 0 0
-0.0788608344641419 -0.0713794541940025 1 1
0.340153684914942 0.305397877123301 1 1
0.168175421473977 0.148407967718221 1 1
0.256235522630776 0.211752962838982 1 1
-0.0325808397482474 0.00403710490846954 1 1
-0.112199417880386 -0.067708684540027 1 1
-0.0631912763737364 -0.0543658287538319 1 1
-0.0959437610059834 -0.0910680320583397 1 1
-0.113335094219854 -0.0574120708293611 1 1
0.255426877102521 0.22500504690317 1 1
0.0951915679462994 0.0702699841695414 1 1
0.152298014477032 0.146115938653995 1 1
0.285804734315552 0.266724369184119 1 1
0.294912031885936 0.247701730771025 1 1
-0.0657940667026823 -0.038268520069505 1 1
0.131594991189186 0.104451239886837 1 1
-0.0274647936570216 -0.034373131929907 1 1
0.0267456528327726 0.0429962713867064 1 1
0.180689843005352 0.16279562659737 1 1
0.0422157062323409 0.0151828942551348 1 1
0.0244088071315618 0.00810208121789024 1 1
-0.0644866583298727 -0.0380939100486902 1 1
-0.123136962999173 -0.109481521092362 1 1
-0.173572556843152 -0.154948674207066 1 1
0.0645540668928253 0.0480471446906135 1 1
0.0996885247320123 0.0778869115719455 1 1
-0.0176427456097016 -0.0121575619229849 1 1
0.260824410165701 0.233691357179592 1 1
-0.0363117240783606 -0.0383098755070423 1 1
0.115452514463111 0.0908883699428373 1 1
0.140615409511927 0.117620545031852 1 1
-0.282387885828719 -0.240942774645818 1 1
0.108513639869011 0.09195754511918 1 1
-0.117003604436678 -0.119608713529836 1 1
0.081224104295142 0.0688523226344464 1 1
0.0407521580543141 0.0320447264146186 1 1
0.109420070991135 0.0895578090368457 1 1
0.0940946434170269 0.0963092484995265 1 1
-0.0172196481071645 0.00355316360803891 1 1
-0.164912752376755 -0.138901855406 1 1
0.0283483123093751 0.042735793524663 1 1
0.308644892063371 0.249541678138055 1 1
-0.209816500598255 -0.179824303439255 1 1
0.314725486979047 0.287151648333731 1 1
-0.131162245966184 -0.125012321104925 1 1
0.195018832537393 0.17232307550794 1 1
0.0274152481195199 0.044237466790562 1 1
0.128959162880423 0.105405601368997 1 1
-0.0140731894851617 0.0136352580460957 1 1
0.0351192994673977 0.0197873912075466 1 1
0.285988411032315 0.26919072776468 1 1
0.132965132407991 0.10663105702288 1 1
0.0907312504373365 0.074631672375289 1 1
-0.0918123232599265 -0.0484169060943658 1 1
-0.0377640437292412 -0.0285045705267179 1 1
0.0754603829048066 0.0716122110241762 1 1
0.0201209795467098 0.00783438941436778 1 1
-0.090593342047418 -0.0660550034632541 1 1
-0.0648818686958058 -0.0609426673392527 1 1
0.196750620124368 0.165507288845562 1 1
0.021162586277499 0.017218069555909 1 1
0.0396698940834 0.0318188137431153 1 1
-0.247514911620651 -0.225015200234561 1 1
0.191746329043602 0.19159662499808 1 1
0.0905522534477051 0.07108485043051 1 1
-0.135497363722557 -0.162207855009784 1 1
-0.0351071393255199 -0.0205913801856157 1 1
-0.282175050588689 -0.26218328643737 1 1
0.118615925478007 0.100347609667483 1 1
-0.277713222532433 -0.252634239558925 1 1
-0.032405761436303 -0.0357244025969804 1 1
0.178920801648482 0.160934858471786 1 1
0.196587001209139 0.184372378852153 1 1
-0.030362782750701 -0.0245243535656539 1 1
-0.0110388393250862 0.0228077853892961 1 1
0.187455832615341 0.170005034935109 1 1
0.142745775003092 0.12507752146694 1 1
-0.0449356722052191 -0.0323434090137739 1 1
-0.0916925720539436 -0.0854919492111847 1 1
0.0698621402711548 0.0671997471340803 1 1
0.124724494994728 0.102007928230787 1 1
0.235990208714105 0.196659156812865 1 1
-0.0978516015829631 -0.0807986778094497 1 1
-0.0260698550189444 -0.0173341444712063 1 1
-0.300299693867264 -0.266439435797665 1 1
0.279083697983569 0.269317665202803 1 1
-0.0506211124521042 -0.0337909101210908 1 1
0.207788964151918 0.206334637683927 1 1
0.159704902302799 0.147625665973741 1 1
-0.0136159825895965 -0.0346472069540553 1 1
0.264652973088085 0.234339509891408 1 1
0.211504282585524 0.170866700901139 1 1
0.151075510633043 0.136899437321477 1 1
0.0811020444794515 0.0766669613256125 1 1
-0.0788128769055467 -0.0777275156164773 1 1
-0.343625702172284 -0.317894302234912 1 1
-0.162656047586995 -0.1537326081853 1 1
-0.000186670955851296 -0.00994616841447831 1 1
0.158168410452669 0.146817221579113 1 1
-0.0381915952400479 -0.0220306314629838 1 1
0.0885636658528556 0.076298428988918 1 1
-0.0767355781357206 -0.0571759120708043 1 1
-0.0645668107777358 -0.0363114811968097 1 1
-0.0671327789968149 -0.0757470990651768 1 1
-0.123272803518434 -0.143665385884622 1 1
-0.308708105713902 -0.262069263431476 1 1
-0.116343190775393 -0.112475493205482 1 1
-0.0690780892552724 -0.0666608693434843 1 1
0.129268467795085 0.134954892885724 1 1
-0.0273832511348396 -0.0226035913924126 1 1
-0.10720036752719 -0.111728809350154 1 1
-0.122192107038302 -0.120316705520635 1 1
0.131235343630431 0.125093142982921 1 1
0.257085038471023 0.222752698282569 1 1
-0.0354420973620367 -0.0215420339345184 1 1
0.1435487565628 0.131868589912472 1 1
0.0659829910511702 0.0730253488601559 1 1
0.0818289141865481 0.108552259514633 1 1
-0.165074884714629 -0.152597845468418 1 1
-0.122684814381009 -0.117472676522037 1 1
0.268669518541731 0.23702269501277 1 1
-0.248776170534381 -0.218285030523139 1 1
-0.155468065427153 -0.149296371204418 1 1
-0.0500547359033743 -0.0249938926352508 1 1
-0.0888119540968245 -0.0719548163008565 1 1
0.0245433104844438 0.0509897789434225 1 1
0.0757585777829527 0.0443460689472291 1 1
-0.0783098350548775 -0.0638018576695278 1 1
-0.397123973571056 -0.356263039758129 0 0
0.477509604741771 0.411316434670088 0 0
-0.0617696745648782 -0.0446741545534243 1 1
0.131222573189353 0.117066684076124 1 1
0.0146032930036648 0.0110472178564964 1 1
0.0280274369967382 0.0487705391801533 1 1
-0.0330611012474866 -0.0341811521865925 1 1
-0.0115148345200946 -0.00637497786749502 1 1
0.0678476229823053 0.0640554469755636 1 1
0.104084401062078 0.0713772245720101 1 1
0.14215944419494 0.122982835144102 1 1
-0.143327228301595 -0.131144412373043 1 1
-0.065289057182152 -0.0594993781867672 1 1
-0.0335899782703913 -0.0134832616581424 1 1
0.263205893844457 0.208183736835514 1 1
-0.00440693525716704 -0.00749894791803537 1 1
-0.0603127856681342 -0.0486231291693943 1 1
-0.0364625613177059 -0.0312532626979452 1 1
0.302754337321808 0.277289326283348 1 1
-0.0659835511111301 -0.0459411858940913 1 1
0.375662600877976 0.328870465495094 1 1
-0.0576283294011789 -0.0609468310406911 1 1
-0.226756990595106 -0.188179822756537 1 1
0.143374436226648 0.129255774739051 1 1
-0.00568840625813311 0.00193110825321503 1 1
-0.0360346533178176 -0.0190844350674036 1 1
-0.0843962645829497 -0.105532555678134 1 1
-0.00291330554946632 -0.0209461897733397 1 1
0.0801889085508326 0.052123359170511 1 1
0.08747855197463 0.0681590817084988 1 1
-0.0464054083327399 -0.0300432828456489 1 1
0.180518661217411 0.154060399953171 1 1
-0.21316698384315 -0.201099729446271 1 1
-0.07229297164854 -0.0677508468362103 1 1
-0.089702022586165 -0.0882978751228292 1 1
-0.0719562607835182 -0.0617541154100555 1 1
0.384103329934813 0.336681863073652 0 0
0.145728919297185 0.150503209860691 1 1
0.013537793416257 0.0151578023257073 1 1
0.0337726776442342 0.0413996161336054 1 1
-0.00315445500890492 0.0110048138265364 1 1
-0.137890954722405 -0.119191498390961 1 1
-0.206657088864549 -0.189579730635691 1 1
0.0138469526418471 0.0203501535541746 1 1
-0.157489345110388 -0.144758159763861 1 1
-0.0461623832997698 -0.0408894286969882 1 1
-0.170044732251195 -0.149847398053393 1 1
0.0464624514264885 0.0847250319754163 1 1
0.151352821984088 0.130281056445426 1 1
0.0645041864482276 0.0527298816311688 1 1
0.102329122687541 0.10030944056664 1 1
-0.376496650150862 -0.340865123828088 1 1
0.17572631652595 0.171700800789397 1 1
-0.184157262463257 -0.160204843085888 1 1
0.0306288262012069 0.0227174035191113 1 1
0.11348331359595 0.11710133210561 1 1
0.030102019121465 0.0152093614736979 1 1
-0.117234412494806 -0.112419079543643 1 1
-0.043819781149198 -0.0492823499781686 1 1
-0.0315841120413379 -0.0238129280136184 1 1
-0.166726271919012 -0.18065637511629 1 1
0.0981493647398178 0.103402235062962 1 1
0.0862118776637632 0.0824641593516093 1 1
0.117822564879973 0.0960175110756798 1 1
0.0112519226393285 0.0400343033001344 1 1
0.138221498588176 0.122940448473435 1 1
-0.0530017447626369 -0.0452916929835168 1 1
0.074401349195202 0.0419571654086231 1 1
-0.0577838170834237 -0.0562073274557814 1 1
-0.0207201418115555 -0.0210968504109135 1 1
-0.0332996359111316 -0.00306769433528249 1 1
-0.0285275755197096 -0.0083271973849615 1 1
0.108093864533031 0.111753755409368 1 1
0.171942603705313 0.148779562728018 1 1
-0.21921538110388 -0.210893090517242 1 1
-0.366689608939795 -0.311782802698891 0 1
0.00133603839791744 -0.0129586556551008 1 1
0.15487797764935 0.151646012330229 1 1
0.104413299371771 0.0934631761257052 1 1
0.158141767901628 0.126997919076008 1 1
-0.0276532954167986 -0.0160304523825245 1 1
0.095400159999463 0.0861233951633233 1 1
0.245489261330626 0.220870560870325 1 1
0.202826756773923 0.186384376606297 1 1
0.13963335865454 0.126375565913664 1 1
0.0749334141776515 0.0416421051037897 1 1
-0.32613343051191 -0.306505861565277 1 1
-0.0387988551353532 -0.0270068006756833 1 1
0.117236734948827 0.116037890263231 1 1
0.171465588164219 0.168660159314751 1 1
0.171812073200504 0.158710786342809 1 1
0.156342594642648 0.129684060202791 1 1
0.0777271815483631 0.085376792017385 1 1
-0.0479074925479689 -0.0523950200452446 1 1
0.284264586491625 0.259617850334945 1 1
-0.120418830818973 -0.114716979207879 1 1
-0.348626648932544 -0.335102736543653 1 1
0.199408089030691 0.175163822757161 1 1
-0.00270983200027381 0.00872029165708546 1 1
-0.145951865094533 -0.14982472347689 1 1
-0.0944095678404782 -0.0585718474255616 1 1
-0.0385881634683521 -0.0309961904362619 1 1
-0.298521147119421 -0.262559394618059 1 1
-0.0961830202426176 -0.0714989231492039 1 1
-0.0243788482798888 -0.0171962840594317 1 1
0.19048242579109 0.161904032147515 1 1
-0.183189885110749 -0.176479472608181 1 1
-0.191469360511181 -0.158064248312664 1 1
0.282038721590452 0.26546563010598 1 1
0.0458927584423781 0.0413662724053728 1 1
-0.105570187756354 -0.125731638588095 1 1
-0.373876726435244 -0.339771463468808 0 0
-0.0972851123167387 -0.08134613495864 1 1
0.239633908401453 0.230971459804972 1 1
0.00554818045764226 0.0181124516436336 1 1
0.0683927727410065 0.061967150554516 1 1
0.178310911599905 0.151332349902989 1 1
-0.149444130879818 -0.148562358986293 1 1
0.105623447710429 0.0980694581633557 1 1
0.111666013048696 0.110600141186953 1 1
-0.09418971638884 -0.0850578477233655 1 1
0.0545466904892522 0.0499106858898277 1 1
0.188650028131888 0.179276566777107 1 1
0.03655558024022 0.0426438415958102 1 1
-0.0348511457866117 -0.0693581616636503 1 1
-0.124844457604145 -0.0876789125442007 1 1
0.183647271713373 0.155150919418962 1 1
0.263048432305024 0.235236839577399 1 1
0.104539268251193 0.135123555253989 1 1
0.463927613857108 0.419730698958724 0 0
-0.175150921403038 -0.149345878266281 1 1
-0.0963622236519757 -0.0826383583532532 1 1
-0.296343963396364 -0.259833343871087 1 1
-0.113203696374219 -0.111883439149808 1 1
0.195008711634203 0.178777510915909 1 1
0.0532282794602497 0.06600093510573 1 1
-0.125439530341707 -0.118938826860898 1 1
-0.0610031170870567 -0.0596777328597659 1 1
0.26514356988954 0.248193272495812 1 1
0.257424942759843 0.239777506125432 1 1
0.4184849917198 0.398691047528312 1 0
-0.0133084779928064 -0.0282771902104936 1 1
0.0824246294894144 0.0895278738467026 1 1
-0.058653789541793 -0.0645269413140441 1 1
-0.116703998220992 -0.0818111652099071 1 1
0.17961126644913 0.166805593850392 1 1
0.145466998182733 0.139465742480634 1 1
0.0439221813690069 0.0333202768028599 1 1
0.161325929123867 0.118526588220749 1 1
-0.100611821966678 -0.117564892103695 1 1
-0.182718378524432 -0.170719426535349 1 1
-0.0437411274174914 -0.0418670051144554 1 1
0.0517775070985925 0.0545981430926855 1 1
-0.0564752669906756 -0.0431358036718186 1 1
-0.0623793010551122 -0.0607200695121339 1 1
0.0688488079457578 0.051480134966687 1 1
0.0422900853651485 0.022352747368702 1 1
0.119738224868586 0.113034655003533 1 1
-0.0604065029723506 -0.0413728961428917 1 1
-0.0104185001875832 -0.0156230665573465 1 1
-0.18567533860347 -0.16349290389843 1 1
0.071185437031968 0.0590991748347698 1 1
0.275365634191593 0.22779358499417 1 1
-0.0297306580166611 -0.0191946430790567 1 1
0.263263056957002 0.232056436519992 1 1
-0.062572458767614 -0.0397840208763684 1 1
0.2273394145505 0.197650166894472 1 1
-0.0330036578667849 -0.0395698292648449 1 1
0.114590124951844 0.106017403571427 1 1
0.1417506817607 0.120847671130492 1 1
-0.14415352761826 -0.143590084644626 1 1
-0.0245004298750379 -0.0051388892763038 1 1
0.366435271584314 0.32444526334006 0 1
-0.0338901235006443 -0.01863699379914 1 1
-0.0516457247150715 -0.0754046563120021 1 1
-0.113849142225542 -0.109713545318949 1 1
-0.0237161234907259 -0.0117886705866937 1 1
-0.0457569837710803 -0.0464499579303745 1 1
0.0574049186561682 0.0616123477568082 1 1
0.156259143164299 0.149176019995787 1 1
0.0661342638259726 0.0632484215479571 1 1
-0.242615466380998 -0.22545081651394 1 1
0.314204650201206 0.287083368396478 1 1
-0.00231387116574231 0.00084510265197925 1 1
-0.137262888699076 -0.13758413950698 1 1
0.247510946614393 0.226266323007807 1 1
0.027097464310826 0.0431689501514768 1 1
-0.110839681837867 -0.116240230988072 1 1
-0.189616055041101 -0.164246133697586 1 1
0.210216888870617 0.166275166573111 1 1
-0.160191867461046 -0.15459906650689 1 1
0.1259452127772 0.115081296136165 1 1
-0.0878212045786505 -0.0753517128499053 1 1
0.113216075581681 0.0883574876635169 1 1
-0.0445756393144714 -0.0452073281289215 1 1
-0.0947362632096407 -0.0886789922244125 1 1
0.0933188631937101 0.0821888780211493 1 1
-0.206982483972889 -0.184583998454047 1 1
0.296424425349719 0.267337713797173 1 1
-0.0122786705976412 -0.0376868309122697 1 1
0.0742501951057194 0.066907093760705 1 1
-0.107069549990242 -0.0853172527389677 1 1
-0.0482386673418796 -0.0517312600846681 1 1
0.195025078033775 0.164598449119296 1 1
0.00190572066975377 0.00584585984154573 1 1
-0.0982294384999011 -0.0875664915208787 1 1
-0.0525869710873348 -0.0398557967107807 1 1
0.0958774489486676 0.0858015788610863 1 1
0.499447029645462 0.440757733572689 0 0
0.0214571890046347 0.0119957697632527 1 1
0.0856517510819615 0.0650972542467416 1 1
-0.0173011951017748 -0.00686023985801198 1 1
-0.0716738286417474 -0.0774764821037406 1 1
0.261168233209558 0.250981867276206 1 1
-0.0445082898582094 -0.0515696252907446 1 1
-0.020683049349083 -0.0208269981965486 1 1
-0.123446227549873 -0.0931548086130523 1 1
0.471778960634983 0.417104651333772 0 0
0.097225693717568 0.0731708971403275 1 1
0.139976138743587 0.133042172214591 1 1
0.0345488346987733 0.0171369784555969 1 1
-0.0201543284147588 -0.0179488779031723 1 1
0.0262180716617387 0.0224320954290764 1 1
0.129411930488573 0.0872489899552611 1 1
0.166675140741604 0.138916551777758 1 1
0.134837100986249 0.130450035125828 1 1
0.114563266893702 0.108944612859529 1 1
0.295896647892238 0.253521085351515 1 1
0.141539105359155 0.132134341228318 1 1
-0.00697366222803901 -0.0370388381643935 1 1
0.137909478131105 0.114333933256219 1 1
0.00795002415501353 0.000897075973121424 1 1
-0.259391791589559 -0.243740769729848 1 1
-0.209664706211517 -0.196434033030437 1 1
0.166121593778731 0.172661425752833 1 1
0.00937898242329267 0.0313342558965954 1 1
0.106880478602822 0.121588926723764 1 1
-0.161694699379642 -0.144185552977389 1 1
-0.0450683020277764 -0.0420530835564644 1 1
-0.353811741459913 -0.304829885569208 1 1
0.168205042091294 0.135845605657926 1 1
0.282159219951219 0.26088735408083 1 1
-0.0387840007918925 -0.0325573897630554 1 1
-0.184040786241055 -0.174827882168012 1 1
-0.10362806431638 -0.102336369286153 1 1
0.115011020568701 0.119576256444767 1 1
-0.0866207221390405 -0.0747591825502221 1 1
-0.173903313991953 -0.170475213188816 1 1
0.188012888695551 0.179764815533766 1 1
0.0461271126011462 0.0306780431544536 1 1
-0.251325014025848 -0.232670573974272 1 1
0.0683015194646602 0.0659322047316148 1 1
-0.102783428625446 -0.0987158016294594 1 1
-0.0363722400071922 -0.0276657722582218 1 1
0.0957102927946077 0.0991285817653743 1 1
0.158560188419147 0.147944948905152 1 1
-0.0374281886845234 -0.0146414717708358 1 1
0.113337856479716 0.117769798087071 1 1
-0.13451873564303 -0.099490563533333 1 1
0.0519292122649576 0.0551950470724715 1 1
-0.118638701793828 -0.0825947987689041 1 1
0.0991718696732817 0.0907060914934644 1 1
-0.0269222924760686 -0.0259433695631244 1 1
-0.121152952750038 -0.0984053427271716 1 1
-0.309758143943412 -0.25359610377658 1 1
0.082583692339017 0.0684476509518086 1 1
-0.0161270332171531 -0.0137237693266596 1 1
-0.0239931510460358 -0.0203276672053509 1 1
-0.0309716443236349 -0.018650149780734 1 1
-0.00754248400062289 -0.0190439766335976 1 1
0.0591690053269916 0.0767188214113917 1 1
0.0397767465235252 0.0334298400603397 1 1
0.148387929712978 0.113286819458371 1 1
-0.25830145233163 -0.233762304949128 1 1
-0.0246550582358791 -0.032088194120967 1 1
0.0691585725671489 0.0564367077709917 1 1
0.0858544571401204 0.090285713800806 1 1
-0.00474563624641731 -0.0129898863601935 1 1
-0.108493570478918 -0.0803168672096887 1 1
0.231603956290359 0.221015393655324 1 1
-0.0664254620341897 -0.0523924563330649 1 1
0.238344441110686 0.220720715933112 1 1
0.0705217895334533 0.0723940093909612 1 1
-0.0989864037949892 -0.075755469736053 1 1
0.151055788318963 0.110784276876634 1 1
-0.041780068499478 -0.0507284153911528 1 1
0.0583374252932991 0.0397477036759414 1 1
0.106601105753089 0.0785371900640108 1 1
-0.251796846527923 -0.232968455061779 1 1
0.103536186924872 0.108007162232296 1 1
-0.041040902291504 -0.0376828785162354 1 1
0.0251093324047435 0.0299179129619406 1 1
-0.227605388522864 -0.183331611214377 1 1
0.0499316150700785 0.0298577148883204 1 1
0.0121032217702291 0.0318582657565643 1 1
-0.0537644982103034 -0.0305392658024226 1 1
-0.304619425467054 -0.313724819034776 1 1
-0.122726061939985 -0.107987156343194 1 1
-0.292395518599063 -0.268042317775011 1 1
-0.0277188335494983 -0.0252950111022997 1 1
-0.0796454718584297 -0.0628639097953167 1 1
-0.130731695911089 -0.111938814716991 1 1
0.10878220159275 0.0999289108564136 1 1
-0.314566566246374 -0.2904504118101 1 1
0.2885382359629 0.26839307067576 1 1
0.151471207900765 0.120298809098695 1 1
0.0843324042380538 0.0586048783605253 1 1
-0.345913987710419 -0.309879471555855 1 1
-0.117003964693789 -0.0980709133059621 1 1
0.0611118699700815 0.072012242759238 1 1
0.330802727936339 0.298243249929532 1 1
0.158642892585355 0.129413039906304 1 1
0.0458737696001578 0.054966296210881 1 1
0.0311370453654902 0.0432207913744796 1 1
0.0383212090027437 0.0421138253123862 1 1
-0.136604274450077 -0.116691868711706 1 1
-0.183610532006796 -0.166489077621343 1 1
0.195320279395178 0.179192404037012 1 1
0.139865075178151 0.166132539455084 1 1
-0.114960170127606 -0.105064489083334 1 1
0.0119854714361898 0.0324172933903238 1 1
-0.205822999280524 -0.178453683858568 1 1
-0.0640047422645584 -0.0690591009514573 1 1
0.141599529622647 0.110568611163857 1 1
0.278408818809703 0.259847716767935 1 1
-0.309547852694636 -0.331461065826933 1 1
-0.0941912027896106 -0.055352921480759 1 1
-0.0964207269465776 -0.0804880691590471 1 1
0.0986742906195199 0.0895141543546136 1 1
0.121194259923268 0.112529895660715 1 1
-0.113708507737664 -0.0945533835760556 1 1
0.103747505941568 0.108732761017645 1 1
-0.383783481438694 -0.32208184357192 1 1
-0.0627195029022397 -0.0567140008436378 1 1
-0.122210659845805 -0.11824498644466 1 1
-0.207247303674053 -0.150787967401109 1 1
0.071693657385415 0.0622662984099709 1 1
0.251824652536717 0.220907713321778 1 1
-0.175973880878635 -0.158422927810063 1 1
0.0241741043433278 0.0111328755515628 1 1
0.00555406693017886 0.011695594945892 1 1
0.0376509253413882 0.0131499009831342 1 1
0.186390439135036 0.148779279324249 1 1
0.178448792955697 0.158724398472479 1 1
-0.332350856183791 -0.305270450782715 1 1
0.259923722616146 0.222049955982986 1 1
0.0214545914252372 0.0345830509341154 1 1
0.17655551234394 0.183129201496116 1 1
-0.17471473945584 -0.162202700282584 1 1
-0.0744866197532127 -0.0664583472955426 1 1
0.120365314809458 0.102552957714439 1 1
0.0740313396017448 0.0454855528505099 1 1
0.226346696048519 0.209191400490484 1 1
-0.134544232772251 -0.132673199970116 1 1
-0.15847789292183 -0.138610454696175 1 1
0.246425720636172 0.223545725516992 1 1
0.0257423472101103 0.0263434606316206 1 1
0.281094104182354 0.26083585716766 1 1
0.00825865061930429 -0.00825957176473386 1 1
0.0119134729430394 0.0168721706631294 1 1
-0.0325785378774647 -0.0502892061221673 1 1
-0.103196463621511 -0.120113076938821 1 1
0.16101345599085 0.158017033931389 1 1
0.393636064093631 0.357268471138414 0 0
0.0556625836286845 0.0459241500870648 1 1
0.443949576876128 0.410463154511354 1 1
0.0398545882059207 0.0409619735432876 1 1
0.120206639310718 0.109825384609999 1 1
-0.181844805419812 -0.180886028874815 1 1
0.0503717286006556 0.0584264338750492 1 1
0.181528979725047 0.158097378326617 1 1
-0.259713332209443 -0.225307716636752 1 1
0.0957653951356445 0.100133662961137 1 1
0.240057941906617 0.207463657103697 1 1
-0.0435707467139003 -0.0370314322530787 1 1
-0.0211794126967298 -0.0218399111458025 1 1
0.0486170942162057 0.0772613667852207 1 1
0.135198048140851 0.116034827265595 1 1
-0.266188013073262 -0.24512633616012 1 1
0.294230822948021 0.257475419088689 1 1
0.114729478012272 0.113742407659775 1 1
0.164244964102232 0.14016826441737 1 1
0.126118889971783 0.113965021735933 1 1
-0.0607748894450498 -0.0538699802901585 1 1
0.0436916163239994 0.0295111647439942 1 1
-0.136428853802325 -0.119821043609596 1 1
-0.112722565813203 -0.0984462473994832 1 1
0.11168674145192 0.0822525359347305 1 1
0.0260468225896412 0.0206888270978545 1 1
0.158562284369841 0.140345625801176 1 1
0.21357917159856 0.20722764336984 1 1
0.17544778795284 0.161789587172455 1 1
-0.0667432051446138 -0.0460172755674654 1 1
0.0776303975694818 0.0717744474807658 1 1
0.107703180346518 0.114588419299652 1 1
0.0470205845079796 0.0235040913292878 1 1
-0.0614032967448712 -0.0628985708878173 1 1
-0.179192564036209 -0.161047380527763 1 1
0.14077743468595 0.12770343993082 1 1
0.0825765527550778 0.0800516600577347 1 1
0.216470194807847 0.196174116064778 1 1
0.0303792489866885 0.0342210752683238 1 1
-0.0303888158712765 -0.0180030233435865 1 1
0.459750746234547 0.422121420849149 0 0
0.175465900318053 0.165206107345503 1 1
0.194776301639772 0.17284189006862 1 1
-0.0857411016728011 -0.0971515503722022 1 1
-0.0914131064250196 -0.0852072929728764 1 1
0.0165579281449138 0.0163175547179557 1 1
0.0965773375409664 0.07312295187817 1 1
0.25689137036938 0.226894631339555 1 1
0.0409110251318506 0.0533270780416811 1 1
-0.022967849840707 -0.010217381892487 1 1
-0.0413162918761026 -0.0286349930216499 1 1
0.0215240028465067 -0.0093697359392382 1 1
-0.160015640170869 -0.144866637675839 1 1
-0.138240374123123 -0.111464673562451 1 1
0.267826263506988 0.189780609974481 1 1
-0.3244322496791 -0.30328976762332 1 1
0.157081222195633 0.0991895559027801 1 1
-0.047732294771402 -0.0626309620442101 1 1
0.0178548409814596 0.00100548756289132 1 1
0.118689287109861 0.089395817060697 1 1
0.222017521025044 0.208695618990186 1 1
-0.0475019497405688 -0.043723380082489 1 1
0.265885258087259 0.238586410894556 1 1
0.172977401727746 0.163105791016371 1 1
0.11934559344266 0.103947189137494 1 1
-0.0790406956289947 -0.0703746014637258 1 1
0.145913484209532 0.133568266849195 1 1
-0.0603434824911051 -0.0997362613163804 1 1
0.186199192622629 0.170578597540376 1 1
-0.175651467853365 -0.184673789389974 1 1
-0.109165055688522 -0.115681141993079 1 1
0.330806762188482 0.299304888935054 1 1
-0.354137385041886 -0.330065964941516 1 1
0.0214580610301221 0.00435686758464694 1 1
0.331875782261914 0.301963075662747 1 1
0.282793354232985 0.248276153398022 1 1
0.094905145754573 0.108319018218144 1 1
-0.0563206461544292 -0.0535067304530584 1 1
0.0244524694407975 0.0409544562393591 1 1
-0.009304660839729 -0.0135097524951758 1 1
0.136338562656012 0.125240849145953 1 1
-0.0935926152882318 -0.084400344121536 1 1
-0.120310883254741 -0.113983473839393 1 1
-0.239148814697104 -0.209468588985291 1 1
-0.0887738582420471 -0.0962790132544382 1 1
-0.134053965527403 -0.123883555170772 1 1
0.00989734649214955 -0.00832523107900474 1 1
0.193936391479526 0.177003903805415 1 1
0.124946332856754 0.0771163491406069 1 1
0.0618284737268614 0.0586979551747859 1 1
0.214219539763943 0.176654643607447 1 1
-0.195639633721588 -0.154131555290247 1 1
-0.0856855611878485 -0.0656290825167966 1 1
0.0210049164764742 0.0140038738252973 1 1
0.157741894886881 0.13386203074105 1 1
-0.185109795423536 -0.173469391574399 1 1
-0.0888310452521723 -0.071577577721852 1 1
0.157410460115033 0.155020812835843 1 1
0.418532402877713 0.373427457684441 1 0
0.149882768489335 0.122579357459337 1 1
0.0361564635340938 0.0271878943134861 1 1
0.087060531114918 0.0678701912797123 1 1
-0.0299059268721536 -0.0198676253987794 1 1
0.184685447999169 0.176078308000875 1 1
0.127682831105635 0.0949309029764344 1 1
0.0505147257539268 0.0465467900706225 1 1
-0.121898543745073 -0.101581982920227 1 1
-0.265875558526702 -0.216342568666362 1 1
-0.0830793650403407 -0.0588087297245038 1 1
-0.0776468579644038 -0.0802304371361337 1 1
0.0156838103347833 0.0047813601033032 1 1
0.0996493457440337 0.0861708374646444 1 1
-0.239994538900411 -0.21832279207918 1 1
-0.129629808545354 -0.160604889990414 1 1
0.122833097832695 0.114577328739379 1 1
0.123189162481587 0.106431545811641 1 1
-0.000510778737212232 -0.005903932438114 1 1
-0.223486406492963 -0.209801143675296 1 1
0.154323950193769 0.143442379137845 1 1
-0.0317091707206863 -0.0213614065771715 1 1
-0.336029393122139 -0.298364214477105 1 1
0.0796052649663267 0.0793602129667037 1 1
0.162158060491508 0.163119557361331 1 1
-0.089224505096522 -0.0887229274144963 1 1
-0.16721801081351 -0.123129517281583 1 1
-0.0136472463493761 0.00516325899953679 1 1
-0.338483249752827 -0.334160989081482 1 1
-0.115327182759472 -0.094861958792055 1 1
-0.0442142967804465 -0.0391584892749129 1 1
0.317293434028319 0.293024419724913 1 1
-0.0478718792397448 -0.0567449774761515 1 1
0.188171797718679 0.178037401440363 1 1
0.201447752726246 0.180555932320828 1 1
0.143040702656242 0.115686480941295 1 1
0.389907787953397 0.37818478656253 1 0
0.0330536979316349 0.0208179023567462 1 1
0.147287911400122 0.132451465636038 1 1
0.240039989674662 0.211248250547595 1 1
0.11285115319329 0.0994383812320384 1 1
-0.146062822729356 -0.128225549401105 1 1
-0.145854185204687 -0.12023507619874 1 1
-0.142651596955902 -0.10848788583396 1 1
0.0236563125124884 0.0293023834557552 1 1
-0.0946003298095918 -0.100898795093814 1 1
0.359034751656582 0.305800325140206 1 1
-0.324247564015474 -0.301853402717505 1 1
-0.0275202861551336 -0.0280913480254428 1 1
0.0705561956454441 0.0678488196884735 1 1
-0.358048805050802 -0.329760450430191 0 0
0.153186405554435 0.157911841974847 1 1
0.226097026732113 0.201693279938575 1 1
0.189912085189136 0.168669553665186 1 1
0.231180312777253 0.21065641601386 1 1
-0.315925833283436 -0.307808730027421 1 1
0.0811875697691981 0.0798298370243535 1 1
0.121919129925511 0.118861515717069 1 1
-0.0601278082789529 -0.0444673493964789 1 1
-0.162995004991759 -0.151785776939771 1 1
0.0374732259196205 0.0265713056088419 1 1
0.0259779570452665 0.0399456018665138 1 1
0.0219111018990754 0.016207760225523 1 1
0.0260221765480334 0.0387790524789189 1 1
0.427122422935248 0.354992880523335 1 1
-0.370594589760596 -0.327597826545634 0 1
-0.0520475172656548 -0.044571431015382 1 1
0.14128892917952 0.121977919242894 1 1
0.000457729346642264 0.00581144778811618 1 1
-0.0791914690290475 -0.0641111061899152 1 1
-0.241785383523558 -0.231224825334107 1 1
0.0959143297159671 0.0746641769131214 1 1
-0.151922366880866 -0.0943777504610131 1 1
-0.0289410690092435 -0.0155902178978792 1 1
0.105437188824382 0.0977438568871032 1 1
-0.326710131311007 -0.299636144254917 1 1
0.0918659897015262 0.0826462617163064 1 1
-0.126583157675543 -0.107125634534917 1 1
-0.142750377035218 -0.136589152657769 1 1
0.0506862891551658 0.0627854285723958 1 1
0.210775748709361 0.153867225864832 1 1
-0.111997945487638 -0.120522755981939 1 1
-0.158883516847073 -0.146195076766621 1 1
-0.330278432565705 -0.306228588907923 0 1
-0.0991508035496459 -0.0708332901969872 1 1
-0.0939828713771548 -0.0691922693406587 1 1
-0.0853830409318855 -0.0846751656153955 1 1
-0.238280897564041 -0.212593496451993 1 1
-0.0371956236023089 -0.0338880485404264 1 1
-0.12826816509701 -0.107779746929369 1 1
0.119215270692767 0.109000722087164 1 1
-0.0936330008101732 -0.0859458401359302 1 1
0.101931284142118 0.0843599772850143 1 1
0.0377545073757641 0.0278202435809282 1 1
0.0658592311520401 0.0646038737900834 1 1
0.12802588980269 0.101088172911971 1 1
0.00502944799528423 0.0188407625881429 1 1
-0.142347320702811 -0.15920490972061 1 1
0.0742449948398816 0.0694529511439838 1 1
0.0638705002390301 0.0658642922431485 1 1
0.144715349401552 0.1368245185545 1 1
0.127103270323876 0.105641415541236 1 1
0.254364931632125 0.270250428126861 1 1
0.0923864355005118 0.0907090609308906 1 1
-0.0428548959917265 -0.0255776278211275 1 1
-0.258903077758208 -0.241156790691219 1 1
-0.136582952665188 -0.161303461194213 1 1
-0.0604971816326589 -0.0439716427586646 1 1
0.0798914890564956 0.127463235676312 1 1
-0.09435571690452 -0.0933415167914733 1 1
-0.0348555077134376 -0.0223221234267343 1 1
0.292615927046514 0.250681038733454 1 1
0.104857402464581 0.0857882742826544 1 1
-0.0251443774868001 -0.0216502895018551 1 1
-0.022929872622575 0.00416532155572487 1 1
-0.102496561667635 -0.100271989094519 1 1
0.0835992407349625 0.0517268748071324 1 1
0.17663435918783 0.153796327855653 1 1
0.209766172763559 0.200065407168715 1 1
-0.00880935272634059 -0.0180258925993281 1 1
0.101166062770935 0.0873569370088549 1 1
0.0221826301648562 0.0243744613379229 1 1
-0.0939951021744955 -0.11588804928911 1 1
0.045834088367004 0.0308389890668674 1 1
0.043608984073749 0.0149702206960031 1 1
0.169963064612634 0.137394507357077 1 1
0.104561619226383 0.0969623282957851 1 1
-0.141174757652838 -0.117815721504558 1 1
-0.263340032438954 -0.258876764274252 1 1
0.214602372606423 0.215088188913193 1 1
-0.423606968917605 -0.384773816232113 0 0
0.186866718826068 0.17177856143414 1 1
-0.169620736915489 -0.154464857778464 1 1
0.034916179265654 0.0131090772537478 1 1
0.192958104507625 0.175350292168891 1 1
0.103280947288676 0.0831053147081043 1 1
0.195528236727809 0.173860297064231 1 1
0.00342521385371041 -0.00912525690991746 1 1
0.232256585162848 0.187083665026326 1 1
-0.0355639548024339 -0.0253409231526547 1 1
-0.029508382804432 -0.019049523300181 1 1
-0.0878966911171573 -0.0892903583163517 1 1
0.337828147025989 0.326931832528782 1 1
0.0574955174875389 0.0673725446338054 1 1
-0.0586628894680993 -0.0783817679945156 1 1
0.0716661170514103 0.069950166534217 1 1
-0.083398482269652 -0.0754131941055254 1 1
0.0969036424793864 0.0837253026326533 1 1
-0.143048055882649 -0.149086534002061 1 1
-0.0346160118029517 5.91050679168634e-05 1 1
0.116951412843041 0.106862917981352 1 1
0.0181417814223615 0.0275558179220101 1 1
-0.0554023538062234 -0.0507444601839428 1 1
0.0392651280600975 0.0470866339234159 1 1
-0.131962042836337 -0.146620521095893 1 1
-0.165522286347186 -0.149258291026853 1 1
-0.0938915329103697 -0.0937511861057308 1 1
-0.114401875830722 -0.101624117511389 1 1
-0.104399335001842 -0.0872105456675449 1 1
0.0850138015017828 0.0563065861962335 1 1
0.111669639427936 0.130112910267702 1 1
0.173492258087561 0.144954085261633 1 1
-0.108740925818084 -0.0854577447940813 1 1
0.204351183235369 0.186704771780136 1 1
-0.255567766278428 -0.216092899388865 1 1
0.0566023254200457 0.0617044995981363 1 1
-0.0280552893429479 -0.0280383421158444 1 1
0.0207588893011682 0.00445304483118372 1 1
-0.328073609091733 -0.31323318778149 1 1
0.407996317644787 0.379333655190306 0 0
-0.201837733275503 -0.191438900240766 1 1
0.279363937549109 0.248455358693647 1 1
-0.0279040983341508 -0.00674968739936401 1 1
0.229067062914352 0.219256181127951 1 1
0.097822303373507 0.111067519494284 1 1
-0.178081450996516 -0.164211825867302 1 1
0.275704476906936 0.267248272550308 1 1
-0.181492338868571 -0.182118214972034 1 1
0.0040695563852112 0.0251649014046778 1 1
0.183929378260521 0.172542680255021 1 1
-0.0147222628540247 -0.0137259288376339 1 1
-0.204045722230708 -0.17682439347608 1 1
-0.0121650112838259 -0.00163514281595155 1 1
-0.251334608778891 -0.230152385202068 1 1
0.188576077460715 0.185736372479232 1 1
0.189654641501004 0.183513620886241 1 1
0.161893562181776 0.154198736678497 1 1
0.0186678703131766 0.0127117585473634 1 1
0.332756727388521 0.302787982386659 1 1
0.0447010373331747 0.0495492728348545 1 1
0.048008737741969 0.0559541240394825 1 1
0.333648162026072 0.308101084919875 1 1
0.122926072566168 0.113127752047669 1 1
-0.0905219618839036 -0.0951362321714254 1 1
0.346033131209301 0.315083231365334 0 1
-0.0146312033924108 -0.0394539598850956 1 1
-0.00918406814734202 -0.0250932376784823 1 1
0.35642146471125 0.307452009557179 1 1
-0.0307820490352653 -0.0477257975627531 1 1
0.0711996881726376 0.0698958356540597 1 1
0.128022438827263 0.104627341186981 1 1
0.139653953581759 0.137471589191994 1 1
-0.038830833978367 -0.0494411257989838 1 1
-0.0600626036666077 -0.0528582521601065 1 1
-0.347459463049631 -0.302582935798442 1 1
0.0547507127689207 0.048677636096752 1 1
-0.038191555423283 -0.00593367880814596 1 1
0.00852843847738449 0.0154472971087937 1 1
0.0312992603676853 0.0401736262262403 1 1
-0.0970531589991638 -0.0840272508261399 1 1
0.184824161554256 0.162122877594852 1 1
-0.182230430635084 -0.17723438815991 1 1
-0.16320846521655 -0.159755524002633 1 1
0.169215627087329 0.155667160995859 1 1
-0.0671690412420822 -0.0396011816392295 1 1
0.0806828245723495 0.0763193300053369 1 1
-0.149026918469333 -0.145836201511199 1 1
0.0749820684508152 0.0750611827577022 1 1
-0.00769751798353127 0.0124834213245744 1 1
0.0968080233706687 0.0834771998539918 1 1
0.0556389249348313 0.0163075345130273 1 1
-0.0444153833614498 -0.0455665549115347 1 1
0.136053662252413 0.122786390385971 1 1
-0.276546036236891 -0.259114232310287 1 1
0.151616745381024 0.128097313129449 1 1
-0.312922239266966 -0.288194655466973 1 1
0.192435199621607 0.179631148458042 1 1
-0.0913562328627805 -0.0817463554856346 1 1
-0.00556184687214082 -0.012333041549501 1 1
0.244341759393344 0.223694323108914 1 1
0.269667368753881 0.243912466492172 1 1
0.0437828962819011 0.0387362477637785 1 1
-0.0645928889435006 -0.0514591896609526 1 1
0.00890935773262285 -0.00536443601506869 1 1
-0.11316501395273 -0.131476722018464 1 1
-0.154730364871336 -0.121184803069312 1 1
-0.191608935522636 -0.167439300544228 1 1
0.253620961976758 0.25922300384537 1 1
0.0766499198600382 0.0824520321194199 1 1
0.121668499390166 0.1250747589937 1 1
0.0974147200206981 0.0918678315810469 1 1
-0.0857835891253665 -0.0691620374875387 1 1
0.036143113775044 0.0329240013229935 1 1
0.159862176821529 0.137122323860736 1 1
0.106089024044836 0.111545029405674 1 1
0.0223505759726471 0.0160888833318921 1 1
0.15345543049393 0.128886879629634 1 1
-0.14348567831103 -0.125615313302692 1 1
-0.0686255651456462 -0.0504933796172987 1 1
-0.16719065484016 -0.146401240654248 1 1
-0.206196022561646 -0.19455417979438 1 1
-0.122103875043007 -0.104966769935848 1 1
0.126936224110252 0.108956322966377 1 1
-0.0624369910624527 -0.0412761779696439 1 1
-0.244599191384972 -0.164899227946726 1 1
0.359807166073613 0.300531412475598 1 1
-0.090596699284372 -0.0843718024575639 1 1
-0.327957236883763 -0.290717175518681 1 1
-0.260856204316034 -0.231411679175412 1 1
-0.114288508403748 -0.0688870394669618 1 1
-0.236691696826083 -0.222052823006904 1 1
0.0155642018962499 0.00892302250046689 1 1
0.141646798798858 0.113701432520834 1 1
0.398348361923605 0.355457960668039 1 1
0.137631416233785 0.128255613978037 1 1
-0.239195923094629 -0.206212885128372 1 1
-0.147584808501676 -0.142448282855243 1 1
-0.0342630388915597 -0.0186062395654962 1 1
0.0855151264728133 0.103845736675606 1 1
-0.241150932535246 -0.222653155757765 1 1
0.143696215652491 0.150286291274206 1 1
-0.172270007004329 -0.164931213691581 1 1
0.0976675079778365 0.0854076928912765 1 1
-0.016061997935812 -0.0187565774847809 1 1
-0.000914193004899269 0.0094483189334711 1 1
-0.24922031704267 -0.208736164640287 1 1
0.187978458600408 0.150306884464052 1 1
-0.0688725261468133 -0.080924372273959 1 1
-0.0788115202429179 -0.0472993755272923 1 1
0.0602417189501425 0.0578391467928275 1 1
0.17538187490489 0.158567068366284 1 1
0.0117960908794106 0.000355621012074335 1 1
0.151831932544472 0.134063944483959 1 1
-0.20716266430528 -0.203306106573446 1 1
-0.103855795493259 -0.108363506698799 1 1
0.0743827289913926 0.0693149653656847 1 1
0.234378685712377 0.240646861506417 1 1
-0.0142496285553411 -0.0154935449298238 1 1
0.394989055356471 0.374449841887737 0 0
-0.077468113311741 -0.0716338379697219 1 1
-0.397557978564473 -0.346744566582798 1 1
0.148902367344963 0.15028965241821 1 1
-0.000800350744828621 -0.0172324978600985 1 1
0.233977147111346 0.16760483631791 1 1
-0.0223844333375093 0.00891762396879582 1 1
-0.0158635887191478 -0.0163904305768133 1 1
0.208528957426408 0.193588411988287 1 1
-0.232572585483986 -0.192396864679144 1 1
-0.0318808733623692 -0.0410236647628869 1 1
0.372708268937877 0.291909197935363 1 1
0.081730547994681 0.0706863915679947 1 1
0.120244170030422 0.110759352168526 1 1
0.0388585903326101 0.012520194851065 1 1
-0.0783334426850859 -0.0667467590899891 1 1
-0.0751983808442862 -0.0594597346519392 1 1
-0.0260770898940888 -0.0150259949607328 1 1
-0.223694252819358 -0.191273938824498 1 1
-0.060642750317029 -0.0435973192339341 1 1
-0.00368589117781395 -0.00256517821790362 1 1
-0.108185330286826 -0.0997619385829644 1 1
-0.1984011437361 -0.173240013262777 1 1
0.219773960257179 0.192355618923067 1 1
0.0398354313263405 0.034031016171052 1 1
0.127949967764424 0.104225966814645 1 1
-0.0130094822198092 -0.00530955930125738 1 1
0.150553588301463 0.170728687027922 1 1
0.0925679980728651 0.0828514983401001 1 1
-0.176772025093576 -0.176766732170302 1 1
0.249192068375162 0.205582452322589 1 1
0.0219590350150306 0.0396090758099454 1 1
0.2588591860183 0.240180274470885 1 1
-0.324046111306329 -0.317521674336951 1 1
-0.223122650859497 -0.207615432035291 1 1
-0.182242292874269 -0.160383331415172 1 1
0.170913354892648 0.149166204290667 1 1
-0.0890200165142344 -0.0820970150920591 1 1
0.0408974080261228 0.0351589276694317 1 1
0.165393865404471 0.155456501270339 1 1
0.161617893723421 0.162522659833719 1 1
0.166389130279165 0.14104384762362 1 1
0.0303428163506245 0.0441232840900904 1 1
-0.00137544827197656 0.00839905584225461 1 1
0.101653918139779 0.0810997511623944 1 1
0.00451041670622589 -0.00011498209483269 1 1
0.02395997483255 0.0196838351100281 1 1
0.0690828979519044 0.060772766165105 1 1
-0.27392697681476 -0.238641564370604 1 1
0.109945556888214 0.0895056283603923 1 1
-0.102832455626035 -0.0963296888555119 1 1
0.132734970242086 0.12527058323739 1 1
0.0826084011732311 0.0763104852339748 1 1
0.138507350586106 0.122291963287904 1 1
-0.0694497160330215 -0.0592413516699697 1 1
-0.0293404333852941 -0.0304858507265218 1 1
-0.26553630581533 -0.239804662731483 1 1
0.247750109037589 0.204604437961645 1 1
-0.155552628335558 -0.146703774354372 1 1
0.170942083261084 0.187758552130809 1 1
0.144253130740154 0.122515959564054 1 1
-0.331425460035229 -0.312479138029075 1 1
0.128601165506514 0.118819122993419 1 1
0.0758222531733541 0.0741158186984562 1 1
0.27832623824987 0.254553211604633 1 1
0.279027750578538 0.262016463172475 1 1
0.040922731542285 0.03145669544423 1 1
0.0427347609026996 0.00867792819660876 1 1
0.0845157950868442 0.0712804513841076 1 1
-0.210514128362201 -0.210553174575824 1 1
-0.348072718969938 -0.33224249379785 0 1
0.345251193818742 0.320930401215045 0 1
0.0875085910776166 0.103447163779432 1 1
-0.0736890064166898 -0.0740638845430996 1 1
-0.0646399442484999 -0.0614232182862394 1 1
-0.141693843744885 -0.110125172018842 1 1
0.0442178359182034 0.0185119603204411 1 1
0.0875470228225608 0.0578312695351648 1 1
-0.0649480258985653 -0.0498363397108004 1 1
0.0656371380558952 0.0750107016708069 1 1
-0.154841842205114 -0.158866768664714 1 1
0.149119586396811 0.152080012801605 1 1
-0.15693909465685 -0.148491843128588 1 1
-0.102453069382929 -0.100654809473743 1 1
0.0151661940775363 0.0159744674545848 1 1
0.176182481361352 0.163842866856056 1 1
-0.308271393696465 -0.285583797385418 1 1
-0.0308151523220696 -0.02683637326532 1 1
0.0241967943320658 0.00276399757113616 1 1
-0.174626997177732 -0.148955525814481 1 1
0.181196923868839 0.152639760497542 1 1
-0.304950546184142 -0.287408550220978 1 1
-0.154733174554203 -0.136726872859503 1 1
-0.368177626234046 -0.333494416931899 0 0
-0.12146338955286 -0.109996554312525 1 1
0.365613940040758 0.32786711245974 1 1
0.213427199619021 0.211364501290418 1 1
0.103534152418197 0.0963042034845202 1 1
0.00768664074392359 0.0314791243747259 1 1
-0.0358392219391556 -0.0429875300421735 1 1
0.0650636779157166 0.0568114557558463 1 1
-0.146644699759079 -0.129762051476104 1 1
-0.0937976898884175 -0.0908673193449638 1 1
-0.0819703139108948 -0.0793102851742233 1 1
0.207032283481649 0.194170956512784 1 1
-0.0513011326826689 -0.0330567498593307 1 1
-0.242114842188257 -0.239052921151269 1 1
0.0797409504808232 0.0685260341158926 1 1
-0.133120078680188 -0.123105774220966 1 1
0.141079675844456 0.109751288457089 1 1
0.095778531812556 0.0902365506819835 1 1
-0.310071776586186 -0.27339652651698 1 1
-0.168480716467261 -0.164338735349257 1 1
0.00103840977068177 0.00503998689825373 1 1
0.115270581323856 0.0695958028585097 1 1
0.122711321316833 0.0958425146245666 1 1
-0.0670313339351015 -0.0719711179169454 1 1
-0.131926142136697 -0.116473190055243 1 1
0.0415470425281071 0.0275866416223028 1 1
-0.00786688380399414 0.00189491824721084 1 1
-0.0315220040492659 -0.0200350910891172 1 1
0.283894081884435 0.266050659438748 1 1
0.363538919503806 0.31665167363971 1 1
0.0629417270589802 0.0487673841891045 1 1
-0.180947973420724 -0.182908223496372 1 1
-0.0925586531728339 -0.0875238689648439 1 1
-0.0338584668102756 -0.0120195776865282 1 1
0.187579650655115 0.171073001728298 1 1
0.404057475048673 0.366329634703659 0 0
0.0118343175718124 0.0271118381684563 1 1
-0.0869109456390514 -0.0838516782456575 1 1
0.190484110427196 0.178276038097416 1 1
0.0628634955518548 0.0510070743374748 1 1
0.0463980423365613 0.0435267976625437 1 1
0.147494280846061 0.142431413757183 1 1
0.291952989780766 0.273930876965302 1 1
-0.246159512798219 -0.2266420426102 1 1
0.291877014559331 0.256744327881435 1 1
0.053096630399497 0.0381898640304866 1 1
-0.265269458539595 -0.271436160510536 1 1
-0.290526673297826 -0.283085836170274 1 1
0.218439682499832 0.200994121924371 1 1
0.0419051691654909 0.0221205285623969 1 1
0.175106076085962 0.174814290244593 1 1
0.0636648379081217 0.0733505655122399 1 1
-0.123566086822791 -0.100497228025311 1 1
0.0837621525751298 0.0657561421548742 1 1
-0.0831633481726114 -0.0614865154944289 1 1
0.107610926103758 0.087877836127512 1 1
0.0971167216107414 0.0771084790225058 1 1
-0.120752446356243 -0.113878329160178 1 1
-0.302030266883782 -0.27879372832384 1 1
-0.145003013613144 -0.131127196008805 1 1
0.135743628006671 0.107897423421088 1 1
0.0756856816339948 0.0439814558028596 1 1
0.0206465446473237 0.0463169385184647 1 1
0.33018471611014 0.31484816697075 1 1
0.16149356433956 0.140007176597932 1 1
0.0448674710665483 0.0485982428577232 1 1
-0.132519326671992 -0.110158340440312 1 1
-0.260644748061218 -0.238264800899302 1 1
0.0661522846312429 0.0714131763246117 1 1
-0.120665858313934 -0.0973738356268654 1 1
-0.0598019717509199 -0.0560084864340027 1 1
0.0987165257608676 0.0886186850477286 1 1
-0.0874248015713943 -0.0816052264838763 1 1
0.0500822878072029 0.0131516358774514 1 1
0.137153354784011 0.117161999863525 1 1
-0.120785389524093 -0.10797535768108 1 1
0.306084950208396 0.259317756676284 1 1
0.203852842925085 0.154738462140921 1 1
-0.0555642300508079 -0.0553142611650978 1 1
0.0843622768639725 0.086353833061994 1 1
0.144833484635515 0.132318950874974 1 1
-0.176444021957427 -0.161916558983202 1 1
-0.0445895692990283 -0.0361385026457873 1 1
0.0504943042404519 0.0130144938298658 1 1
0.0133839450912198 0.0124710944347858 1 1
0.0115969614039457 0.0104490431692118 1 1
-0.066760553247251 -0.0699737922112607 1 1
0.0867194166965329 0.074052992539938 1 1
-0.020491359915268 -0.0175011540099306 1 1
-0.0615468663425233 -0.0389445359490069 1 1
0.19573549969058 0.16737714350794 1 1
-0.10402787291456 -0.0910778491294602 1 1
-0.127725407523437 -0.125336900090724 1 1
-0.30290292565063 -0.296706101107908 1 1
-0.0355925754573448 -0.0282597205155908 1 1
0.141771320636892 0.114782027938386 1 1
0.0617248528319796 0.0612498895414573 1 1
0.106124943801119 0.0951524439960364 1 1
-0.0975674319331236 -0.0929456261267787 1 1
0.194907984613319 0.171027509214379 1 1
-0.0265610883945953 -0.00107944873797642 1 1
-0.294728213993087 -0.272688738656544 1 1
-0.0618050228584511 -0.0545924432715796 1 1
-0.0988842959318235 -0.0849840994007951 1 1
-0.137866654908752 -0.130781539438945 1 1
-0.226126407554081 -0.190935130544441 1 1
-0.0468059403767857 -0.0407359405131211 1 1
0.170500867577807 0.175345135990761 1 1
-0.109711887211173 -0.10849054645483 1 1
-0.130832966622141 -0.115911183396607 1 1
-0.244802939941181 -0.210275654215126 1 1
0.093776312484661 0.0766690168020978 1 1
0.186541278108611 0.182273565459283 1 1
0.0269357951065796 0.0255510277978959 1 1
0.163669432001873 0.137645110591668 1 1
0.0310171936338618 0.0462074083760208 1 1
0.244776690914406 0.221849993745421 1 1
-0.170324984222462 -0.131599405955177 1 1
-0.0522055840583341 -0.0361804611787706 1 1
-0.0304875266707137 -0.0333863201345764 1 1
-0.184374571791696 -0.172207957006846 1 1
0.179300240199359 0.166217683103888 1 1
0.107393903072858 0.0905021430441417 1 1
-0.0301882033632885 -0.00648877452258992 1 1
0.0533731159481563 0.0518621000667516 1 1
0.0261212667857439 0.014888492131515 1 1
-0.389603521250271 -0.352270577328994 0 0
0.109811727796431 0.107051096360148 1 1
-0.144160771028957 -0.101558141705517 1 1
-0.0241130079528059 -0.0348823298168689 1 1
-0.09340496375756 -0.0969882566432069 1 1
-0.0123787920882913 -0.0261838707593576 1 1
0.205405594788365 0.18936743372271 1 1
-0.398423773846626 -0.358729523289272 0 0
0.178972418237128 0.176286771811901 1 1
-0.231327725364479 -0.171370420031265 1 1
-0.245666557510917 -0.227655753084777 1 1
-0.0327458324331266 -0.00349197762878272 1 1
0.0979956952356601 0.0849001335666568 1 1
0.269847190108437 0.258287772707936 1 1
0.179999412355942 0.154297080023167 1 1
0.169037904414548 0.147025326375972 1 1
0.0839382032088491 0.0798322399539393 1 1
-0.137511471617867 -0.120954607708029 1 1
-0.235582135531343 -0.215215870894042 1 1
-0.0686116659732117 -0.0950695420090909 1 1
-0.266057309131875 -0.244811269382029 1 1
0.188076924882042 0.175293117509952 1 1
0.0574407485708312 0.0491263360132527 1 1
-0.0337439102866686 -0.0545361967616377 1 1
0.204251587236752 0.164407547428004 1 1
0.113212723103073 0.105152487294512 1 1
-0.130748366709398 -0.114586766740675 1 1
-0.125685008739317 -0.12725176482143 1 1
0.025506737570609 0.0218653200680644 1 1
-0.0856324240888019 -0.086208455473154 1 1
-0.233236533855943 -0.215382816337763 1 1
0.0707423605066895 0.0489835660874245 1 1
0.016169637161813 0.0367543670328451 1 1
0.170788920626874 0.164104586391664 1 1
-0.247414070854261 -0.230489582694638 1 1
-0.126038455160555 -0.125196168549606 1 1
0.120956735249644 0.117970693898185 1 1
0.00536035376313607 0.00545468648156157 1 1
-0.17699468404418 -0.155520634470803 1 1
0.00241271659770019 0.00341746139398032 1 1
0.126599180240131 0.107457767840318 1 1
-0.0748919166895617 -0.0664959672502217 1 1
0.0394566890025165 0.0382582381962112 1 1
-0.257229484445278 -0.239813025536747 1 1
-0.0681926083366708 -0.066282057934654 1 1
0.0585914109350312 0.0587259795284898 1 1
-0.00348999747433595 -0.00296994869306062 1 1
0.111809870886397 0.0880884174369793 1 1
-0.31100365067018 -0.297141077694771 1 1
0.006316451276066 0.00318203069808925 1 1
0.0235119181509533 0.0381832188992476 1 1
-0.12926979926038 -0.112107085555773 1 1
0.20878403993704 0.197994321791117 1 1
0.0272135486081921 0.0378944882913081 1 1
-0.229163371132325 -0.192460058741994 1 1
-0.0135007041148778 -0.011783283275638 1 1
0.0440978668935085 0.0490192119689789 1 1
-0.16718165749401 -0.134290683955583 1 1
0.0413367116391742 0.0244920362402953 1 1
-0.0470293970686057 -0.0383504925693414 1 1
0.215229036709121 0.207602337863023 1 1
-0.214917399882532 -0.192646645651096 1 1
0.193298689283767 0.197301395313978 1 1
0.0244049497104461 0.0203282076015458 1 1
0.0617922347917117 0.0442607379706071 1 1
0.0300641889224571 0.0258963575547419 1 1
0.044888107818245 0.0380237552929041 1 1
-0.204643064689927 -0.195935605286421 1 1
0.0974091287708804 0.0775397098821768 1 1
0.268446976105765 0.24114745860327 1 1
0.23900369676785 0.201730846742615 1 1
0.050262122037335 0.0487006798107746 1 1
-0.218263299066238 -0.214391250067363 1 1
-0.0674254670195179 -0.0341687363414089 1 1
-0.24485553297778 -0.231433180299963 1 1
0.168855954950058 0.164456516448333 1 1
0.14635718549215 0.13841499987727 1 1
-0.116449223173555 -0.0921156440438589 1 1
0.0584534559977507 0.0623534982814682 1 1
0.17772279970589 0.130031227168825 1 1
0.0290890767632474 0.0348370586280138 1 1
0.0440773320062277 0.0456301560816665 1 1
0.0643444993426697 0.0684790307353401 1 1
0.151279151811491 0.109285595944046 1 1
-0.0368704986679533 -0.0311637605873361 1 1
-0.137686672936216 -0.144808567104835 1 1
-0.0594244736497406 -0.0530405051144566 1 1
0.04903680689638 0.0117956129736305 1 1
-0.0259462444624246 -0.021114241668842 1 1
-0.238802880835408 -0.220900012728326 1 1
-0.132670497383405 -0.115964414168114 1 1
-0.0850424354924998 -0.0841594118445073 1 1
-0.115579654995386 -0.110781727696137 1 1
0.257438299782952 0.230469910947973 1 1
0.210975338005364 0.191840771496015 1 1
0.0189370901619591 0.0167660201022924 1 1
0.241123696424203 0.19297492467477 1 1
0.104032332563578 0.0932653536070084 1 1
-0.0661167641097615 -0.0511220384266704 1 1
0.263720808183234 0.239500651487787 1 1
-0.00569148060075884 -0.0193435381291634 1 1
0.0137613840273927 0.012725393436288 1 1
0.0818535912291708 0.0717729391822894 1 1
0.0411522885467395 0.0541809460307213 1 1
-0.164856458015708 -0.135517702331966 1 1
-0.185309268045054 -0.189015138734449 1 1
0.323532877680522 0.294437942537559 1 1
-0.16598715209354 -0.14235440712338 1 1
0.23105218595483 0.207113018294395 1 1
-0.0772499021215167 -0.0589913351645281 1 1
0.292681961882416 0.260090974195091 1 1
0.11177211638681 0.099538779025456 1 1
0.0115540727059598 0.0167911632091481 1 1
-0.22193952100232 -0.204148291189642 1 1
0.0185937786846274 -0.00163278839361176 1 1
-0.0652468215878282 -0.0467060662171769 1 1
0.170714580946127 0.145884375161418 1 1
0.246963501193308 0.221707941679214 1 1
0.339912389049619 0.304122155486843 1 1
-0.0605812649131438 -0.047638540011742 1 1
0.291042176156352 0.263696215552175 1 1
-0.424778310295955 -0.394835502480728 0 0
-0.021195444762639 -0.0268941141285618 1 1
-0.139180702943526 -0.138988003771119 1 1
0.0494333414746806 0.0558757915230248 1 1
0.184203666592938 0.160986435152469 1 1
-0.0167367999189386 -0.0560050308661555 1 1
-0.0846146728031332 -0.0626267986249329 1 1
0.101320785800194 0.10253824369993 1 1
-0.165910730721279 -0.154454949333465 1 1
0.0843712368355933 0.0789695623560772 1 1
-0.0777215399388525 -0.0861244091221862 1 1
0.0326786123742745 0.0547217012444066 1 1
0.227148274914183 0.181473825975519 1 1
0.0320479196335971 0.0331976018584573 1 1
-0.155107572232581 -0.144542482139452 1 1
-0.134251704200827 -0.125013843934921 1 1
0.073877529087265 0.0649773097421032 1 1
0.167695824577955 0.160708702556107 1 1
-0.168963428329557 -0.162879561850112 1 1
-0.154043577072694 -0.141156417640367 1 1
0.0283873573896728 0.0212594333710427 1 1
-0.0655837841043443 -0.0814445173726796 1 1
0.117412151538407 0.129481854274661 1 1
-0.0339999468452942 -0.0365241612517412 1 1
0.00721582861144398 -0.0012120539367119 1 1
0.00574112252310893 0.0101328651418764 1 1
-0.0191508700126316 -0.00799404068080615 1 1
-0.274729845575378 -0.231395538829198 1 1
-0.0244838860242644 -0.0186757083682791 1 1
-0.233264321888926 -0.228689778814325 1 1
-0.247461408331789 -0.233667020304869 1 1
0.0593705945876263 0.0474218372666737 1 1
0.185897918524164 0.151295164831246 1 1
0.205287770777864 0.201747281169793 1 1
-0.0549513865617834 -0.0622613511291452 1 1
-0.143168748804203 -0.134049610952675 1 1
-0.132286062910652 -0.127089622825572 1 1
0.132148181136873 0.118742690521321 1 1
0.212842294037544 0.186024776498456 1 1
0.137245225922988 0.131978243585842 1 1
-0.131403948452442 -0.127621831354769 1 1
-0.446529902774415 -0.411924996808484 0 0
0.0789328941539801 0.0707442461440646 1 1
0.163310809151654 0.140470951202635 1 1
-0.0364217987388269 -0.0199898040185135 1 1
-0.0277637873147523 -0.0193694748073802 1 1
0.216413601943555 0.204196990268438 1 1
-0.384946959820618 -0.346579366143213 1 1
0.283514699386207 0.239031121347211 1 1
-0.0517770144764863 -0.0466667760049337 1 1
0.294852458312596 0.267852353723965 1 1
0.152034191015813 0.159631489956444 1 1
0.0431959265395849 0.0106726946842445 1 1
0.140065088296901 0.119909153333923 1 1
-0.00236307325781759 -0.0206946102672796 1 1
0.273453415346587 0.240404229623853 1 1
0.330563198947479 0.286987514462141 1 1
0.0557242533715526 0.0575211305911457 1 1
0.175681817634792 0.183855364339091 1 1
-0.101873858669016 -0.108814568141774 1 1
-0.132877637868487 -0.129843288156713 1 1
0.104449720213406 0.117540756349425 1 1
-0.337821850349008 -0.313489142755152 0 1
-0.134881450817345 -0.113647852483397 1 1
-0.309705225724245 -0.275445841784831 1 1
0.104294893734615 0.104161619167989 1 1
-0.117693907813022 -0.0996213081818696 1 1
-0.0584361090881866 -0.0549079517640053 1 1
0.0401130061842348 0.0297900155987582 1 1
0.295446710946972 0.260907166497325 1 1
0.0185241904640333 0.0133892974419208 1 1
0.519252814766196 0.475224836385415 0 0
-0.0843919450739194 -0.0458626502550887 1 1
-0.277727244770637 -0.248569734494201 1 1
-0.313957693887449 -0.289462690258109 1 1
0.0789038960212747 0.07931558540535 1 1
-0.134197168894923 -0.0712094063240674 1 1
-0.0786676440363182 -0.070299506255549 1 1
-0.356033026801316 -0.313754876875843 1 1
-0.290023950995362 -0.246001017978925 1 1
-0.326271681108397 -0.298657803291079 1 1
-0.0873533954858384 -0.090967226196041 1 1
0.0272271649727393 0.03407528724902 1 1
-0.21313783878928 -0.171534920463932 1 1
0.0461297883707991 0.0353668871245586 1 1
0.045730057895596 0.0270785301291606 1 1
-0.317743230142876 -0.278602839788879 1 1
-0.109789242567201 -0.100850315947115 1 1
-0.0403502689980237 -0.0471377685072848 1 1
-0.0563476627124992 -0.0721845436205996 1 1
-0.170441141329667 -0.15345428440958 1 1
0.0447677305450609 0.0238139654537185 1 1
0.116538428544083 0.0928967613261591 1 1
-0.294699292005591 -0.27844130786287 1 1
0.00949076040056742 0.00919961518649486 1 1
0.00404444169266251 0.0182193091417953 1 1
-0.254580962998183 -0.221903359406628 1 1
-0.20012408850172 -0.199448835515832 1 1
-0.00697559085119836 -0.00771739817066509 1 1
-0.0402300461264704 -0.0425888628781848 1 1
0.0188641855749545 -0.00233344476484845 1 1
0.106921002318212 0.11843736778775 1 1
0.33033200690713 0.29501592175074 1 1
0.206923783719672 0.169520073093973 1 1
0.138652673833887 0.11852168463407 1 1
0.0953181540835861 0.0798779433481581 1 1
-0.198118144466834 -0.182136765030209 1 1
0.0121478528640486 0.00081588260076397 1 1
-0.08803674736805 -0.0758672104427553 1 1
-0.376547055108016 -0.333052146811969 1 1
-0.219056418763435 -0.182264855306272 1 1
0.19213047966084 0.175397585888771 1 1
-0.052377300864091 -0.0711217312905771 1 1
-0.0815029911125199 -0.0757118922731876 1 1
-0.0877069498011531 -0.112642888515989 1 1
-0.255299685374028 -0.241565636876992 1 1
-0.254950752971072 -0.222126260965481 1 1
0.186325104028393 0.173837778203001 1 1
0.129931208352411 0.144243484427168 1 1
0.243730125851573 0.215276460802266 1 1
0.343735951320175 0.321420112760554 1 1
0.047226688714428 0.0573755166572273 1 1
-0.323424032694545 -0.284489367240806 1 1
-0.300446327353348 -0.258235596340272 1 1
-0.0918539513181355 -0.0869996534859529 1 1
-0.151058144545926 -0.122937645834539 1 1
0.130963477986386 0.113854704841457 1 1
-0.103563005122771 -0.0731903724778548 1 1
0.38725786576743 0.347022691373337 1 1
-0.0281539527178506 -0.0381978761281101 1 1
0.0609244111668726 0.0489052421603455 1 1
-0.31520949362544 -0.265704841523975 1 1
-0.00974229662865762 0.0174728219443763 1 1
0.248419975961728 0.242736142594651 1 1
-0.0561682892062149 -0.0352832087568354 1 1
-0.212969167481409 -0.212831700964576 1 1
0.311837518708588 0.262128350158573 1 1
-0.119515384124701 -0.116881842535652 1 1
-0.0066190959619787 -0.00702564266081657 1 1
-0.0441272773316806 -0.0398200125153753 1 1
-0.240583094102313 -0.20642451232755 1 1
0.17487750898118 0.135056049843997 1 1
0.080295046532373 0.0866822227162873 1 1
0.2184165821494 0.203006513042108 1 1
-0.20411328166718 -0.178152017101877 1 1
-0.223284585320818 -0.192075012444304 1 1
-0.0952894403041823 -0.0722552769713811 1 1
0.150835566971423 0.160274158937489 1 1
-0.20670345452327 -0.166810162699585 1 1
-0.186463234967079 -0.161523451539795 1 1
0.0174286178033284 0.00581694526921336 1 1
-0.0673830303809495 -0.043059924179326 1 1
0.0425865614511862 0.0250417860936958 1 1
0.109801701728919 0.0889132032931609 1 1
0.0417992871242865 0.0547068568419885 1 1
0.0638638781589426 0.0668589342295936 1 1
-0.464586053964024 -0.374627078843275 0 1
-0.0603193419861244 -0.0615547069374772 1 1
0.082998640201346 0.0980340340312348 1 1
-0.292214921755591 -0.251130094601583 1 1
-0.0471706433273996 -0.0440367215119313 1 1
-0.475067830276697 -0.457395958891789 0 0
-0.179598693038519 -0.171946209655718 1 1
-0.109666187068371 -0.106311874909934 1 1
-0.0637858520178958 -0.0561654453904437 1 1
-0.0451735667087298 -0.0340468411201167 1 1
-0.0709542474903871 -0.0406372212048012 1 1
0.265616607344218 0.232063631608116 1 1
-0.114065435039982 -0.0920057798161058 1 1
0.0806764970905939 0.0701945022385336 1 1
-0.150118775616839 -0.134753871011486 1 1
-0.161861354646622 -0.138233602397952 1 1
0.271570743304079 0.244592778457937 1 1
0.00432991453573171 0.00949276846463381 1 1
-0.263871134886619 -0.2445442226746 1 1
-0.223040667479296 -0.189656773705858 1 1
-0.0244529330773854 -0.0251114069431334 1 1
0.0960997836692223 0.0944158070212475 1 1
0.061784485472932 0.0549118438568754 1 1
-0.0453161680267086 -0.0624230895577436 1 1
0.147041555491361 0.132332085095284 1 1
-0.0504823478909186 -0.0515603008119833 1 1
0.00201819431313928 0.0111617349478808 1 1
-0.304586732049583 -0.285993596883504 1 1
-0.0234772252301478 -0.0421044166368809 1 1
0.0629524826724592 0.0580591136927159 1 1
0.00965304665571342 -0.00113618311600205 1 1
-0.197826162814374 -0.185334888376404 1 1
0.0132462866830078 0.0130886909726708 1 1
0.154546338547841 0.124076120493979 1 1
-0.263412315049439 -0.241803886600472 1 1
-0.217785553551839 -0.19306929814463 1 1
0.108878545796605 0.0817196797911297 1 1
-0.156919119409267 -0.105073805693007 1 1
0.425715826530728 0.397274541183995 1 0
-0.114369396010789 -0.119528699658125 1 1
0.0637545787474439 0.0457630827011038 1 1
-0.151324307525649 -0.131516627087395 1 1
0.0278210320010306 0.0235189126583066 1 1
0.0302215101234508 0.0258838717192964 1 1
0.268171976460638 0.219346492714128 1 1
-0.0759625559129724 -0.0701665468783498 1 1
-0.0622997986854104 -0.0781290441055114 1 1
0.00645047307038137 0.0193790033744662 1 1
-0.350504955999143 -0.288773040691239 1 1
0.221161600374314 0.196507545297176 1 1
-0.0212656771293055 -0.0465714514228274 1 1
0.0253736924537267 0.0314950011562055 1 1
-0.0803410666796911 -0.0705809431144419 1 1
0.334275520891395 0.290463433819356 0 1
-0.289768362112975 -0.262456877140177 1 1
0.0551223404768137 0.0622765618397036 1 1
0.085910198595817 0.0701430203329451 1 1
-0.129639718930811 -0.122458007057073 1 1
0.0273087015872166 0.0178333028608084 1 1
0.188504320934824 0.195500362702553 1 1
-0.0618797640249433 -0.0591024058923239 1 1
-0.348989598329594 -0.308859366458516 1 1
0.0567838837862152 0.0650614594216288 1 1
0.138241800607104 0.129839656272949 1 1
-0.164166349169497 -0.161749165202828 1 1
0.00507294186125391 -0.00655470782560414 1 1
0.227435993578434 0.212176104529088 1 1
-0.120464121659571 -0.118233304117452 1 1
0.213721029087226 0.190349488140974 1 1
0.0508050679371634 0.0494498718451771 1 1
0.24839105733917 0.227171070512118 1 1
0.0396181725322006 0.0211127726850964 1 1
0.289901637827729 0.270368607680039 1 1
0.137252332233499 0.137955593340302 1 1
0.267243216864473 0.242333787222555 1 1
-0.0869318434028254 -0.0765045236568519 1 1
0.273765184627332 0.243917341390286 1 1
-0.0113322983999932 -0.00561620942746322 1 1
0.0413033701543093 0.0377577864312125 1 1
-0.341607297828057 -0.310690402078109 1 1
0.249747148962413 0.218174555928148 1 1
-0.0650119747108935 -0.065148920866486 1 1
0.176928597900515 0.13957786621293 1 1
0.107841132242863 0.107140680136189 1 1
-0.0406807470707106 -0.0372594844312653 1 1
0.0186951709956711 0.0229483270384259 1 1
-0.0538757187216385 -0.0448163828478188 1 1
0.0105860533501317 0.00315976032405066 1 1
0.0626224153661478 0.0363667700060692 1 1
-0.0425846414852369 -0.0406713861816666 1 1
-0.403058903172756 -0.365861959709206 0 0
0.113887849074176 0.111509514915219 1 1
-0.13906813528457 -0.113915786808511 1 1
0.0730588151005789 0.0577690659870761 1 1
0.228194823082455 0.184337222060856 1 1
0.0355143899799201 0.00403956093135949 1 1
0.303244970801193 0.287249243413179 1 1
-0.165884113854643 -0.148455236639769 1 1
-0.159467551096541 -0.163481289324604 1 1
0.00685973806042066 0.0444081402716437 1 1
-0.0111288686868685 0.0083163111934277 1 1
-0.0789130383121381 -0.0658438451530886 1 1
0.0119585703345064 0.00133317571916704 1 1
-0.0471517716035856 -0.051853240102501 1 1
-0.127287202120094 -0.141326493407675 1 1
-0.058076846464994 -0.0535189906215819 1 1
-0.0937589881165116 -0.0834443262200938 1 1
-0.00272145536282169 -0.00869111988510271 1 1
0.0552569762716347 0.0554324576466978 1 1
0.0158281044997896 0.0213686511904935 1 1
-0.109398616108005 -0.105412356395316 1 1
-0.0400089947694697 -0.0413037952332318 1 1
-0.0332655679990682 -0.0198981550827283 1 1
0.290962838576361 0.278295279696597 1 1
-0.242464300861697 -0.208274879984544 1 1
-0.0484596533974399 -0.0597449365644585 1 1
0.0371759183303068 0.0228471653173983 1 1
-0.161686540365899 -0.152816445691415 1 1
0.0666341453216298 0.0602488088540538 1 1
-0.0141362533890525 -0.0192220469362017 1 1
-0.00661608007785508 -0.0170875472206221 1 1
-0.297389351585265 -0.291338886751353 1 1
0.0463603204569588 0.044728946860539 1 1
-0.155581717097587 -0.132792350545587 1 1
0.0918980401626744 0.101134378624005 1 1
0.0165952584641759 -0.00186200205141857 1 1
0.145743159585358 0.152165062462904 1 1
-0.277668660810431 -0.253591832343691 1 1
-0.099306027384148 -0.0915701649369997 1 1
-0.0627142917108155 -0.0461572430562492 1 1
0.128402279734673 0.0977118899397272 1 1
0.119257653861549 0.101029221691976 1 1
0.203982397847615 0.184071618517263 1 1
-0.111532216564027 -0.0943997606126648 1 1
0.219903357329475 0.197838354332396 1 1
0.0859891109040351 0.0664984582308236 1 1
-0.18239753263579 -0.195263963670601 1 1
-0.0192026883559927 -0.0197130417330286 1 1
-0.0916195730687325 -0.068212861276305 1 1
-0.0338290372831833 -0.0219879889094275 1 1
-0.00773822141930447 -0.014110160584519 1 1
-0.198890788993385 -0.173695973699292 1 1
0.190082026794496 0.163613268778131 1 1
0.215059107425676 0.185770576139345 1 1
-0.207139122932517 -0.160745226453962 1 1
0.0559902747651451 0.0695925261237335 1 1
0.241645963485422 0.196491819784891 1 1
0.259026708171132 0.244060880432775 1 1
0.0614002688135211 0.0340516165598913 1 1
-0.127171879201918 -0.103249099086506 1 1
-0.192260151299058 -0.148738381044602 1 1
0.358880297554714 0.318135718416893 1 1
0.0934846887455943 0.0918066651964992 1 1
-0.156230345087729 -0.145134869635466 1 1
-0.0871156089264443 -0.0756252163692881 1 1
-0.0603418066700759 -0.0579704699461532 1 1
-0.0915422845012162 -0.0848628767216089 1 1
0.381835489207789 0.371421953031355 0 0
-0.0636663652877805 -0.0602087871023798 1 1
0.00330125348824489 -0.018160745696697 1 1
-0.128916612341741 -0.126261929702639 1 1
0.314767863283345 0.305865196000271 1 1
-0.154662143801985 -0.132198719057435 1 1
0.152092902349863 0.115214168037591 1 1
0.0383139153448956 0.0363351454787539 1 1
-0.185220928883216 -0.146378169025027 1 1
0.119723844417402 0.0857911856816156 1 1
0.00836731763056635 0.00629741591067351 1 1
-0.322616658139894 -0.297369469476225 1 1
0.187771895429976 0.165017037898467 1 1
0.213521556532493 0.177923719346227 1 1
0.286658658829894 0.255777520764704 1 1
-0.132220346963922 -0.110429031416328 1 1
-0.0427950238797062 -0.0132534747940324 1 1
0.180482606468309 0.16052438012332 1 1
-0.204216215428801 -0.182460256467283 1 1
0.293998720057192 0.258904693733712 1 1
-0.0156537335712108 -0.0439947938917622 1 1
-0.274717949883836 -0.252696992163606 1 1
0.22531250767565 0.211582703904362 1 1
0.126169487720754 0.103697150044403 1 1
0.0908337587005141 0.0817657572691609 1 1
-0.0918763994100987 -0.10131636661016 1 1
-0.0563499047627381 -0.0435100546339356 1 1
-0.0636702389978083 -0.0644622290213971 1 1
-0.390017564202347 -0.341217386291903 0 1
0.111037746371836 0.117782270723841 1 1
0.0057941055963565 -0.0008188537604083 1 1
0.0171408238667956 0.0278066247062405 1 1
0.0159791611828218 0.024660208552211 1 1
0.298820499422231 0.286302524616309 1 1
0.212405091936071 0.206983029951709 1 1
-0.00208434017214155 0.00631275050546385 1 1
0.308274507594601 0.238822870714875 1 1
-0.269336243429862 -0.243831906096761 1 1
-0.00285807590156045 0.0144788340875267 1 1
0.0807393090281559 0.0715352264283688 1 1
-0.0107326561299533 -0.0188489413758622 1 1
-0.0215920119643157 -0.0138044167883172 1 1
0.184573331699954 0.184332496961002 1 1
-0.0952859980246912 -0.0192258090275074 1 1
0.101003886352571 0.116578128926365 1 1
0.179539465255673 0.148221296838222 1 1
-0.17573277676264 -0.165343346838148 1 1
0.356703559210495 0.332322802206475 0 1
0.0493000589134758 0.0595899351174876 1 1
0.0780165539153039 0.0756015227476316 1 1
-0.253669709787933 -0.21109743264885 1 1
0.344600630953078 0.319841664392077 1 1
-0.161201777659737 -0.150577379596185 1 1
0.0418949780734262 0.0649134339037952 1 1
-0.0976361020523818 -0.0898671478915561 1 1
-0.048755670350758 -0.0351139726176462 1 1
0.0902508889734699 0.0869233028525978 1 1
-0.00758151513723308 -0.0133232570575178 1 1
-0.178066585667338 -0.161441786443068 1 1
-0.0315965711585089 -0.0123036691017531 1 1
-0.338602586794921 -0.311599469048633 1 1
0.153032217212695 0.153726248632721 1 1
-0.0504045104560924 -0.0492342943730439 1 1
0.333996123160121 0.287314346450886 1 1
0.0466826655835822 0.0312175430670386 1 1
-0.0361575651671973 -0.0479377417980291 1 1
-0.280911052479572 -0.26462738877103 1 1
0.149637514323969 0.148261997836551 1 1
-0.140780185444481 -0.141631596628865 1 1
0.227665654048896 0.200300729445169 1 1
0.0426260082775237 0.0380617084664975 1 1
-0.0417218581146478 -0.0268021614732763 1 1
-0.147357196879664 -0.140276220659906 1 1
-0.0545000373824408 -0.0565309447713911 1 1
0.184880665340343 0.191936519419574 1 1
-0.226976852579231 -0.212266573458271 1 1
0.240045925451295 0.215819778811428 1 1
-0.0617773393322029 -0.027518798687104 1 1
0.0319063680522137 0.0108761887515944 1 1
-0.00212742413755328 -0.0218877661012159 1 1
0.0286096658906699 0.0180753260238146 1 1
-0.0311837090227184 -0.0309474626162853 1 1
-0.00193472642967583 0.0150609178034423 1 1
-0.195626777533538 -0.180621553892067 1 1
0.0655323671745733 0.0520540588734711 1 1
0.33765539307739 0.306826891725971 1 1
-0.103058694334881 -0.0783907110907875 1 1
0.106953190183015 0.0770056427205546 1 1
0.178180673424103 0.173181662108616 1 1
-0.0766917785156529 -0.0820910635459606 1 1
0.118206371375919 0.113329242836792 1 1
0.260949401820841 0.252324733245189 1 1
0.17970353364281 0.180779300584999 1 1
0.0543634162443305 0.0493367305923801 1 1
0.119648524262665 0.107308420986647 1 1
-0.0948124075027743 -0.0894838465779516 1 1
-0.240017996814339 -0.218673970689453 1 1
0.334066908005308 0.327944370337384 1 1
0.144476351313964 0.156385724270691 1 1
0.191218128559951 0.180144880686712 1 1
-0.0224619654851608 -0.0429446894606209 1 1
-0.0195776661593831 -0.0139570055164235 1 1
-0.055390975643217 -0.064290530408867 1 1
-0.0554422843856945 -0.0572429080485784 1 1
-0.0892315297263812 -0.0708374026861502 1 1
-0.00940155280701167 0.00362922511753705 1 1
-0.184830512906369 -0.199643626053008 1 1
0.148375343226504 0.146138443598065 1 1
-0.184139799042767 -0.168626810522749 1 1
0.0156349433746532 0.0319570165886841 1 1
-0.0606909836093826 -0.0897212166816742 1 1
-0.0312890424279649 -0.0332490551964265 1 1
-0.100320629584311 -0.113007356086882 1 1
0.150586378204514 0.121360596801793 1 1
0.114104240878345 0.0826551430122623 1 1
-0.2813740215959 -0.238262398389985 1 1
-0.168125000368295 -0.156250289833236 1 1
0.0172486593481182 0.0084928454737325 1 1
0.0806119274912402 0.0676857988031944 1 1
-0.274329358798374 -0.237278622123986 1 1
0.120839356617046 0.112989155440781 1 1
-0.17724489881932 -0.138702271388924 1 1
-0.159680964202399 -0.145296748695004 1 1
-0.0202267843406424 -0.0207327040155472 1 1
-0.00527065762176848 -0.0203953169323456 1 1
-0.133999646866692 -0.130515837173472 1 1
-0.211385837477482 -0.228155243035765 1 1
0.143849081264865 0.133357338807199 1 1
0.0368070583351029 0.0335029652669761 1 1
0.0118470871903162 0.012242270608718 1 1
0.589658426825048 0.526855494757577 0 0
-0.28828146486248 -0.274315959271217 1 1
-0.258036283885233 -0.247230466809364 1 1
-0.0261185594345586 -0.0145708965110714 1 1
-0.365053947053961 -0.319058389202568 0 1
0.281661070274407 0.274575458231621 1 1
-0.104030703844077 -0.0799991552300532 1 1
-0.070155522742299 -0.0686286127728878 1 1
0.00189162327323279 0.0153580797102651 1 1
0.169752965887362 0.132118766570565 1 1
-0.0512511770955651 -0.0401084207290074 1 1
-0.0209535719836795 -0.0057911280853056 1 1
0.545798372016764 0.491696475149697 0 0
-0.136166755918447 -0.111636669697535 1 1
0.328462349719501 0.27692832479848 1 1
-0.243228206767645 -0.234522286830725 1 1
0.0625506446738175 0.0546384874086615 1 1
0.0415576106402845 0.0806282964604816 1 1
0.0642456727715739 0.0534335088553426 1 1
0.112773666381672 0.0902866780997613 1 1
-0.0345943152206028 -0.0270266436645833 1 1
0.00544103796837201 -0.00534024431992217 1 1
0.133882760903134 0.134873240323198 1 1
0.126101087630323 0.0749560587183545 1 1
-0.250159078717748 -0.223094106581111 1 1
0.0919159813781637 0.0723938245134395 1 1
-0.0605639729954764 -0.0492233106590589 1 1
0.223805140994322 0.186820129938056 1 1
0.288205069609599 0.246567697482025 1 1
-0.242520791420589 -0.207887152908333 1 1
0.0899844338270593 0.0760525601293383 1 1
-0.0694286665695415 -0.0822271195954275 1 1
-0.271862962435631 -0.244512642426866 1 1
0.0303354570274992 0.0258841100563228 1 1
0.143355773045103 0.117389343761837 1 1
0.00951976870915203 0.0217696937851124 1 1
0.0649896552010071 0.0508921046288565 1 1
0.126522750285843 0.121361063897671 1 1
0.066713007087353 0.0577291084192527 1 1
-0.252125215326424 -0.21698403974628 1 1
-0.341366252277583 -0.300732056499617 0 1
-0.126960521080009 -0.125933296427179 1 1
-0.156571763774023 -0.149306654843982 1 1
-0.111076201003095 -0.0735978989723958 1 1
-0.171011405115656 -0.145472355187528 1 1
-0.05275801120307 -0.045155451408822 1 1
-0.192035759611465 -0.1817073934087 1 1
0.143181766219971 0.129369540040558 1 1
0.168605972866159 0.196938118985436 1 1
0.154794495989029 0.139101040136237 1 1
0.0269076071423738 0.0370630347967866 1 1
0.261435978188704 0.254783888763929 1 1
-0.0159131294223833 -0.00879192406521432 1 1
0.22296541561954 0.192948041072632 1 1
-0.213928337465729 -0.192976064068379 1 1
-0.0504494964234646 -0.028035621894351 1 1
0.170047822003001 0.150733091448997 1 1
0.208204393017826 0.181766307707181 1 1
0.116947211149211 0.0724146815306971 1 1
-0.118511767158269 -0.131276410734039 1 1
-0.0686384375087521 -0.0493812367578718 1 1
0.0988550230796004 0.0818349841775085 1 1
0.0907116276339624 0.0810395140917919 1 1
-0.0837747265016791 -0.0769025739776173 1 1
0.0998109225226086 0.072451925172888 1 1
-0.0644035829584814 -0.0469426030545556 1 1
-0.00133229447894359 0.0144647638590021 1 1
0.114721668705454 0.106676834506718 1 1
0.0368354933679844 0.0280762752814812 1 1
-0.0306204737458226 -0.0393719704347713 1 1
-0.141617847139156 -0.126867691620438 1 1
-0.0105220831046169 -0.00231421377778985 1 1
0.158678463102166 0.132441977413812 1 1
0.00961326666980402 0.00169888930605285 1 1
-0.127937977765494 -0.123332861423825 1 1
-0.244142909223607 -0.216817197263132 1 1
0.1395046358293 0.116100812405533 1 1
0.0982037088296822 0.0899845422840444 1 1
-0.124617732782751 -0.124199941055949 1 1
0.235200001746016 0.202676990778484 1 1
-0.171869213510065 -0.145310358123241 1 1
-0.162407468410113 -0.177969394442411 1 1
-0.00208522905616931 0.00358766124366595 1 1
0.0297266170570641 0.0376332028760798 1 1
0.322205523443811 0.303338952985526 1 1
0.145636348771089 0.134326521388657 1 1
-0.0640953030590689 -0.0254881471471778 1 1
-0.0305482340340796 -0.0436287439157754 1 1
0.127296119158079 0.125930538855894 1 1
-0.00456216777305814 -0.00722822690845018 1 1
-0.0823327567659779 -0.0648647507864508 1 1
-0.200909455106199 -0.187631434356716 1 1
-0.133599656750036 -0.128429360654149 1 1
0.0362370795091752 0.0635149575925164 1 1
-0.179829932809696 -0.154474654706703 1 1
-0.0471492188945443 -0.0623875820559099 1 1
-0.0288466907411421 -0.028634753719627 1 1
-0.0132340473021631 0.00423076598360281 1 1
-0.0315780188131004 -0.0419757217784355 1 1
-0.24410775189112 -0.239339503130629 1 1
-0.0868157597458873 -0.0776031873915252 1 1
0.0778421174069103 0.0676313618086467 1 1
-0.0514863532663333 -0.0517981713199572 1 1
-0.125036171813425 -0.10506854097966 1 1
-0.200323235927173 -0.184048153667692 1 1
-0.11595509024827 -0.119607645963384 1 1
0.0677967628022765 0.066185068997782 1 1
-0.139203470712953 -0.119233723129033 1 1
0.351008052325786 0.32374957475496 0 0
0.0881247354110783 0.111529828643176 1 1
-0.304518432848125 -0.276281842770244 1 1
0.0537159582051277 0.0459790799715994 1 1
-0.00630508561754685 -0.0283036555905618 1 1
0.0485095953214028 0.0544483654053538 1 1
0.137937596032202 0.118790074476834 1 1
0.0228757978803213 0.0491383822578954 1 1
0.160706462040797 0.169480452090358 1 1
-0.0100255525207098 -0.00571030557507894 1 1
-0.0918986374027307 -0.104770547097626 1 1
0.0709143399008901 0.0613171007848769 1 1
-0.151702006114539 -0.147970397458795 1 1
0.088461314301317 0.084844165603061 1 1
-0.171648680408656 -0.151092462951313 1 1
-0.0665202659752815 -0.061352460886781 1 1
0.0951197742535716 0.0906915840781324 1 1
0.0185406187219004 0.00460434680958642 1 1
-0.142251538936888 -0.108996363464262 1 1
-0.0568214941758586 -0.0409941130216046 1 1
-0.0617205146015972 -0.0709997183168934 1 1
-0.132597441336755 -0.154271931951146 1 1
-0.0847738998336021 -0.0774966107550417 1 1
0.229797229443988 0.206790618602758 1 1
0.199159360671051 0.16835482572076 1 1
-0.147410370665673 -0.125930076829062 1 1
0.318305490686309 0.280622162126655 1 1
-0.210534258593966 -0.197730645358305 1 1
0.059096665860887 0.0521160829401661 1 1
0.120147989820963 0.124510566893673 1 1
-0.0831679481802647 -0.131959417639501 1 1
-0.100524242987235 -0.104427675335644 1 1
0.00525169500150481 0.0273907288406706 1 1
-0.0232418406971608 -0.0281634004118002 1 1
-0.0673354155833104 -0.0421863755514797 1 1
-0.00462199673555453 0.024585881627971 1 1
-0.0349008108258833 -0.0347542917144897 1 1
-0.119184583515209 -0.11379860347116 1 1
0.0333578295992096 0.0158368467300867 1 1
0.0264845120268386 0.0168422316019239 1 1
-0.0634123046594557 -0.0493967606603531 1 1
-0.0737038984450981 -0.059676874927538 1 1
0.160464539946004 0.164669455260624 1 1
-0.165251937029101 -0.136754821789967 1 1
-0.321261729588142 -0.284482451236549 0 1
-0.0599475879140441 -0.0802450160164313 1 1
-0.0830330270686561 -0.0752800971216185 1 1
-0.0256262037725384 -0.0296060344790803 1 1
-0.0240286714932712 -0.0147961316019256 1 1
-0.041783914302356 -0.0654824332621834 1 1
-0.385593225782548 -0.312101993361774 1 1
-0.153812033788759 -0.105953711430501 1 1
-0.0866717402210953 -0.0823605060852561 1 1
-0.0409899313720605 -0.0386084732555935 1 1
0.177449543322173 0.172434485272711 1 1
0.166135210634622 0.152489629247559 1 1
0.103565070910743 0.104700627261428 1 1
-0.123925670791342 -0.110023671121173 1 1
0.284613449509004 0.257829090111713 1 1
-0.00340058148178551 0.00453636417732494 1 1
-0.385019156343445 -0.345646150501894 0 0
-0.151522031076965 -0.136654327209721 1 1
-0.0138266201743141 0.00288409017330239 1 1
0.299531205135663 0.262362249019032 1 1
0.00954137358363849 -0.00779982162859315 1 1
0.279459916058211 0.221045741289865 1 1
0.0608435745119715 0.0378004666334372 1 1
-0.162564116037461 -0.14105872491125 1 1
0.119760655878292 0.0998266286918887 1 1
0.13949572792557 0.117310912298748 1 1
0.0288542867879743 0.0388740326045976 1 1
0.3263787786596 0.297564461976696 1 1
-0.34491378097186 -0.31285034663295 1 1
0.165821411556565 0.140800631881843 1 1
0.0678753549391546 0.0267827588323599 1 1
-0.0195727251829863 -0.0272349404767849 1 1
-0.113718947503781 -0.10039562760236 1 1
-0.0727442292598366 -0.0754191428691731 1 1
-0.11828188916859 -0.131324698231992 1 1
-0.000710988542113968 -0.000128056377202757 1 1
-0.185225762650967 -0.157276211870941 1 1
-0.149375842694398 -0.120473364406933 1 1
0.0373255137585291 0.053984915609158 1 1
0.0907413563488443 0.080576979704469 1 1
0.299699834670419 0.271206560749615 1 1
0.00151458438228348 0.00571405463228603 1 1
0.149196322048098 0.136291819759578 1 1
-0.0601368187599848 -0.0611179779693748 1 1
0.0139931647720743 0.0349498245383399 1 1
-0.533704891276561 -0.492169665291458 0 0
-0.0510007645906891 0.00229406521012522 1 1
-0.213255908744558 -0.18045067442141 1 1
-0.109313308212893 -0.113906273879972 1 1
0.225382272080686 0.199055783519893 1 1
0.169739496357966 0.135504852303163 1 1
0.253575210361836 0.222657468106275 1 1
0.021772831320675 0.0340767809878423 1 1
0.0421266270918746 0.0313117715912829 1 1
-0.0657796828880584 -0.0679329094419986 1 1
-0.0613805817617062 -0.0411997237478614 1 1
0.173653784549713 0.175543015463571 1 1
-0.0262727175048243 -0.0296618242662573 1 1
0.101600775998374 0.0787784302311527 1 1
-0.299557540669675 -0.265948238985318 1 1
0.0168195992570783 0.0175838614379068 1 1
-0.114258677643017 -0.0807589325065499 1 1
0.29587710663494 0.279888022246545 1 1
0.0823487997867295 0.0594117483792264 1 1
-0.00904422578381795 -0.0182269110230583 1 1
-0.13850161819057 -0.129967703089011 1 1
0.0304916151280146 0.0158653701166961 1 1
0.250907347769798 0.239251891034411 1 1
0.0439313348728568 0.023154885091545 1 1
0.0371348331176917 0.0365281490336493 1 1
-0.194829440866526 -0.172938725713522 1 1
0.373185779006647 0.34319613041187 0 0
0.264472030821145 0.235925281200773 1 1
0.383340194113523 0.353915089825772 1 1
-0.106320975241867 -0.0945247136663329 1 1
-0.00860180291951336 -0.000610213669003077 1 1
0.147510426170386 0.147106098728117 1 1
-0.160498428610195 -0.124557173228445 1 1
-0.222932531661279 -0.212534853940936 1 1
-0.0235492003477162 -0.00948308955375403 1 1
0.0330271084780672 0.0300706044444563 1 1
0.0332473329221109 0.0316574547277795 1 1
-0.16360514121429 -0.148194335142516 1 1
-0.242086213587814 -0.20352582785124 1 1
0.0595109177846784 0.0471095842455736 1 1
0.243742510855431 0.208903054260485 1 1
0.0837929598627847 0.0683681136311704 1 1
0.0837442294257466 0.0850526402789787 1 1
0.0587413453578415 0.040077487352693 1 1
-0.121442124739367 -0.104254876526491 1 1
-0.169597601404457 -0.172068343566128 1 1
-0.0499071863664212 -0.0574087643494797 1 1
0.201321879823252 0.155331344881537 1 1
-0.121787730669718 -0.133292693606439 1 1
0.0181207100906074 0.00868451933301041 1 1
0.108459559785843 0.0908848092370806 1 1
0.331818596138125 0.274330964662091 1 1
-0.105515486576502 -0.0939113115579892 1 1
-0.102656787004959 -0.109153040766228 1 1
0.190863845211375 0.168054395448626 1 1
0.380621302768928 0.341586306556526 0 0
-0.157571491147365 -0.142849786644549 1 1
-0.234922979498145 -0.21602363713713 1 1
0.0500124873436339 0.0516501823688541 1 1
0.000338141851747159 -0.00971008994483884 1 1
0.0380945057267145 0.0418558337060026 1 1
0.0769216847715088 0.0774121501627702 1 1
-0.0798108148182407 -0.0744382410003674 1 1
-0.0716974936913288 -0.0712260267311943 1 1
-0.241538686035781 -0.217111878855375 1 1
-0.14720696568359 -0.136560995091475 1 1
0.127424502135569 0.114329686473316 1 1
0.110774582713012 0.101285905711697 1 1
0.106079478640029 0.0975759480292845 1 1
-0.0202879337683558 -0.0300864875838943 1 1
-0.209105832133279 -0.188679315146639 1 1
-0.0552680196740323 -0.0436945677223194 1 1
-0.108428677518667 -0.150922814877448 1 1
-0.137876382906418 -0.139442237634526 1 1
0.0382236361449771 0.0330769770819672 1 1
-0.0594091446228654 -0.0556743887872935 1 1
-0.113855702040669 -0.141033257661804 1 1
-0.0956068824657635 -0.0971489753951218 1 1
0.0309911116172645 0.0328536298267196 1 1
-0.714975533214286 -0.65886075299097 0 0
-0.267247071776946 -0.251883975364289 1 1
0.105208017819465 0.114450967420359 1 1
-0.201661999374109 -0.18945721819697 1 1
0.0414757038212441 0.0618506538063405 1 1
-0.17084582718238 -0.13041085630152 1 1
0.0615822342046018 0.0499556166038853 1 1
0.370497800422529 0.331958144274726 0 0
-0.0650308073463028 -0.0825807469989225 1 1
-0.036019495876713 -0.0139387932155402 1 1
0.0481410858719015 0.0514143370871883 1 1
0.0142083443968315 0.0214515334499935 1 1
0.219855678233136 0.20250164652419 1 1
-0.353705400114486 -0.324869363935506 0 1
0.00622245066290893 0.0149091273844003 1 1
0.197332618853752 0.164122486554319 1 1
0.10815894038863 0.0969010359357987 1 1
0.154846536141447 0.148131306904836 1 1
-0.0615419529533048 -0.0453386625088143 1 1
0.150883580984065 0.150994450106227 1 1
-0.141387815753255 -0.0979201853746142 1 1
-0.353133310225775 -0.3263573887763 1 1
0.189302600452192 0.159476077828815 1 1
0.261831904985075 0.232152557074975 1 1
0.0599011003968354 0.059513023991898 1 1
-0.197520520535029 -0.174969177627637 1 1
0.0245863763640835 0.0423891218474388 1 1
0.312699312348406 0.296343417783383 1 1
0.178715412354836 0.170890963695551 1 1
0.0121540437633255 0.0126928085778721 1 1
-0.0109533569151884 -0.00679414450294596 1 1
0.197138480261591 0.168392910082236 1 1
-0.226629681072313 -0.17561999009895 1 1
-0.0400098285771645 -0.0437760956928807 1 1
0.00335835129148562 -0.00287879714531108 1 1
-0.217811127050313 -0.199965907274443 1 1
-0.191401638577618 -0.171258437770755 1 1
0.153305265980006 0.131798018588137 1 1
0.0767902839777179 0.0604480227750931 1 1
-0.0739957223433382 -0.0659110795271063 1 1
0.00673816462931243 0.0213841704732377 1 1
0.0399784391569123 0.0331838728012727 1 1
-0.0470210319518305 -0.0448514784782874 1 1
-0.0916741061045524 -0.0705358231769804 1 1
0.0126840416304392 0.0118000115021582 1 1
-0.26483392016006 -0.231213331244748 1 1
-0.106593442241307 -0.117429688270623 1 1
-0.108359073786463 -0.106797016690102 1 1
0.0784068132450654 0.0788999479672025 1 1
0.003274063622865 0.00968587425281024 1 1
-0.0622755098821412 -0.0583102855549585 1 1
0.0868481867686096 0.0640687219901136 1 1
-0.0416815161151806 -0.0204744974217914 1 1
-0.203484146543253 -0.170189731275177 1 1
-0.0247809091237617 -0.0223943243859709 1 1
-0.261581806473835 -0.25307714125058 1 1
-0.051806910928845 -0.0341276595760939 1 1
0.115762293678132 0.115543148249419 1 1
0.0411840931505455 0.0411277979304385 1 1
0.0541900632404596 0.0496174065477738 1 1
-0.122868681705133 -0.12479126695675 1 1
-0.168442497893441 -0.148832005549938 1 1
0.0666846401019486 0.0793135701465856 1 1
0.0827994594142725 0.0745900040882229 1 1
0.077544994292821 0.0742892868484155 1 1
0.271692581378715 0.241075661558662 1 1
0.149263775223607 0.107236536905001 1 1
-0.137555437543944 -0.107429285102895 1 1
0.0899960099898667 0.104657946948821 1 1
0.0116418149281766 0.0196666503517258 1 1
-0.0374257900394456 -0.0286929875224276 1 1
-0.0135632167275624 -0.0183861764687084 1 1
-0.145717978517194 -0.108553079039214 1 1
0.142578678856336 0.123156573057854 1 1
0.0358499362546318 0.03616317632375 1 1
0.0482224928150006 0.0438983806452016 1 1
-0.0279479535509099 -0.0109721319126792 1 1
-0.0732144640171786 -0.0641394226089965 1 1
-0.220718890417516 -0.202854664496477 1 1
-0.0211315510174393 0.0115779352539888 1 1
-0.280791041113969 -0.249605633685755 1 1
-0.279813776750825 -0.269634729297768 1 1
0.0599154244053832 0.084312831987649 1 1
-0.132581283154837 -0.118753510506634 1 1
-0.0467862422559329 -0.0298868685488835 1 1
0.0325022100527343 0.022669433342874 1 1
0.0412412881489343 0.0250513114302349 1 1
0.300322383885126 0.281686459734152 1 1
-0.0930218600805286 -0.110924944947123 1 1
-0.00295698715994821 0.00023523656064252 1 1
-0.0726078064322042 -0.0462019399838205 1 1
-0.0948853798199702 -0.0765464784071216 1 1
-0.241140189884717 -0.207062974289896 1 1
0.00394698692778314 -0.0376335948066334 1 1
0.0914514997827753 0.0693662212882819 1 1
-0.0367140971613888 -0.0527845561380349 1 1
0.241363786670076 0.193432011364453 1 1
-0.216106248341429 -0.206200089534942 1 1
-0.242528778450129 -0.232191556439663 1 1
0.00465564414247935 -0.00884619499226327 1 1
-0.124781244352485 -0.107207147373641 1 1
0.0705298565012477 0.0724235641569988 1 1
-0.049311009743693 -0.0612865596972813 1 1
0.159252460551768 0.135326390963816 1 1
0.0881792377613161 0.112660306302961 1 1
0.0400867578955537 0.0541220906872376 1 1
-0.046298065188194 -0.0519649959136497 1 1
0.0187329904122315 0.0373471981601478 1 1
0.221149703641131 0.210495869369932 1 1
-0.0500060158055207 -0.0455087454634569 1 1
-0.28148477890395 -0.232379618907409 1 1
0.141209209075067 0.120437018496492 1 1
0.0494762042303231 0.0258395723918626 1 1
0.183558753059223 0.172014827618247 1 1
-0.0854401337570129 -0.0893269205928235 1 1
-0.0408988950379161 -0.0336786539573428 1 1
-0.0781930938616392 -0.0624942192188785 1 1
0.00313814570299218 -0.00554745206062436 1 1
0.105863862393278 0.130926743734328 1 1
0.0883243177237409 0.0810172743618916 1 1
-0.178524636063409 -0.161630042380428 1 1
-0.328790349419488 -0.309219153414956 1 1
-0.0533207574289232 -0.0436179670798802 1 1
0.0890526072380556 0.091175292105777 1 1
0.252803332237283 0.230127701926865 1 1
-0.0605083130002485 -0.0413797744306394 1 1
-0.0101536693489527 0.0040489435355809 1 1
-0.0904608610115065 -0.111024531952845 1 1
0.163563388719024 0.145118211932965 1 1
-0.010241406262179 -0.00174430268987873 1 1
-0.0768251657498952 -0.0815543250259896 1 1
-0.150200105382103 -0.122217458379187 1 1
0.251462994564512 0.230272449530085 1 1
0.024994941089033 0.051458209685078 1 1
0.0548949450544145 0.0527375320570365 1 1
-0.107005435161034 -0.0968327615949661 1 1
0.234787248378671 0.216434332415537 1 1
0.157862696202896 0.135497046695873 1 1
0.2386544793371 0.227031845977576 1 1
-0.238172104869826 -0.191617867720279 1 1
-0.0825944922299602 -0.0940087563529849 1 1
-0.233846427720503 -0.201770224538527 1 1
0.203218180680534 0.161832181793012 1 1
-0.0312706546716095 -0.0114633903783226 1 1
-0.0663007064490333 -0.0590777548224442 1 1
0.0653504867461989 0.0544552194806871 1 1
0.26766270686144 0.281034029053824 1 1
-0.0404614840863626 -0.034909977082856 1 1
0.035634743488754 0.0410322828882464 1 1
0.255420384838831 0.236623785574693 1 1
0.268148248991407 0.261115225873302 1 1
0.137635271548338 0.117631939049376 1 1
-0.116929491503985 -0.11221704076464 1 1
-0.229545374594321 -0.201562984270453 1 1
0.112387014602049 0.116221915003651 1 1
-0.0276775324302024 -0.0296809020676157 1 1
0.0103586580613659 0.0107602877538691 1 1
0.0633343951153 0.0362731060610469 1 1
0.170688949361056 0.139801946263786 1 1
-0.302099754178897 -0.290706311236002 1 1
-0.0247654385014935 -0.0290724566183402 1 1
-0.25133658861425 -0.214249204492865 1 1
-0.0367551280202882 -0.0316681735404485 1 1
-0.0588096447607442 -0.058227119885215 1 1
0.1013570793272 0.083181485984161 1 1
0.00611124330069171 0.0290488443393931 1 1
-0.161940592183271 -0.141323854406236 1 1
0.221215442629885 0.210809124618933 1 1
-0.265458233067406 -0.231415183951471 1 1
0.277276240136602 0.256023709714659 1 1
-0.284363607583015 -0.255990428223901 1 1
-0.271891984784378 -0.244439341592058 1 1
-0.0460025283925676 -0.0269024332326781 1 1
0.0709771404932605 0.0657362247688992 1 1
0.121034393104988 0.134154259824875 1 1
-0.00224859519978047 -0.000535366347171932 1 1
-0.0417640431720535 -0.0550309273526356 1 1
0.118192527021095 0.10416619746447 1 1
0.188978078368309 0.191299911516788 1 1
0.0484050190517812 0.0819286381794282 1 1
-0.0274277235557421 -0.0274520140200348 1 1
0.0310037585731619 0.0271573669400292 1 1
-0.185639601391657 -0.165700637154444 1 1
-0.468798528495136 -0.437646825011523 0 0
-0.0751637064512043 -0.0507120787455334 1 1
-0.149589629881082 -0.147062444326053 1 1
0.0155467716113548 0.0420725524915935 1 1
0.177406189192491 0.160283376739418 1 1
-0.128574575720966 -0.106529198657489 1 1
-0.0708778929384266 -0.0700348902502621 1 1
0.198444888567061 0.179232946855421 1 1
0.0985706985287929 0.0995396706711759 1 1
-0.20897305481095 -0.201122163742041 1 1
-0.0367629437950501 -0.0373570877673408 1 1
0.208023042885976 0.151471874448938 1 1
0.373922015087984 0.3395533516405 0 1
-0.14601728096655 -0.14698702280157 1 1
-0.196603500619367 -0.148972441531541 1 1
0.0890675847765859 0.100486400871002 1 1
0.112717694554344 0.0890624945474019 1 1
-0.0534632275906061 -0.044927940829306 1 1
0.0196406554439585 0.0304090625347735 1 1
-0.069512106062046 -0.0483578115521276 1 1
0.130290671464351 0.103892582415807 1 1
-0.0453815134419899 -0.0348217014243039 1 1
0.0665529648919928 0.0772741558187627 1 1
0.12401263856615 0.105042406129518 1 1
-0.122943126964326 -0.106406311769256 1 1
0.0777439639646775 0.0827752730684232 1 1
-0.107096060796593 -0.0847571455362224 1 1
0.157147096200105 0.144716515248603 1 1
0.242692837074256 0.23237391228881 1 1
0.165207503372677 0.155403782841968 1 1
-0.152477884388869 -0.139299414224847 1 1
-0.271661925879498 -0.251044394483351 1 1
0.150998806213306 0.143523322293987 1 1
-0.112920894863793 -0.115164159306367 1 1
-0.285792508656514 -0.260922190741057 1 1
-0.0505243927748032 -0.0490403280111234 1 1
-0.00121847359476529 0.00104206174497073 1 1
-0.0327569703138413 -0.0371809878026632 1 1
-0.115479311905041 -0.0967324964261521 1 1
-0.254945639865849 -0.229455901192117 1 1
-0.147041759602755 -0.127115660037009 1 1
0.091081801733768 0.0832104685840279 1 1
-0.143293942026282 -0.111196579354223 1 1
0.0593836146420436 0.0654484300176035 1 1
0.108933721784323 0.100433745026298 1 1
0.225001348129352 0.204998644458872 1 1
0.299488165504516 0.267287216069459 1 1
-0.184755946330394 -0.162057421600401 1 1
0.153736139132567 0.17010447935813 1 1
0.0992261495894424 0.0949807796005514 1 1
-0.121243524628689 -0.155468308278996 1 1
-0.426602494165458 -0.394532521912404 0 0
-0.343771919635142 -0.297003111942348 1 1
-0.155207623472095 -0.137351130179419 1 1
0.144058257571935 0.130116550818623 1 1
-0.0293356259125273 -0.0274439926163889 1 1
-0.0708065539170523 -0.0710888555542698 1 1
-0.00850435514339848 -0.00750228151130742 1 1
-0.196330705947845 -0.194523178209195 1 1
0.119790385746813 0.114314276087903 1 1
-0.288122785488067 -0.252075333975209 1 1
-0.0908653010367059 -0.0981692187665354 1 1
-0.123005957269078 -0.110725954924594 1 1
-0.077339275482473 -0.0656582520878069 1 1
0.365066293513512 0.332746950068413 1 1
-0.197631581213097 -0.168846584850298 1 1
0.0107311844192631 0.0174508160073047 1 1
-0.0104197147006527 -0.0166285882757362 1 1
0.0290011999828958 0.0156842142420097 1 1
0.224780567899484 0.178466164994783 1 1
0.0953726850828264 0.0778975386618686 1 1
-0.147651943878986 -0.140343697784869 1 1
-0.160001885038227 -0.145099060902438 1 1
-0.156434112399385 -0.164571324522323 1 1
0.0981525940225415 0.0811835610622069 1 1
-0.0625948209977119 -0.0578217417131031 1 1
-0.166555427615466 -0.155305534660013 1 1
0.0988039418198448 0.0956746438285098 1 1
-0.0169060306809961 -0.00450751335513236 1 1
0.0512018365577985 0.0606075232517157 1 1
0.16639019424865 0.170262576668251 1 1
0.287368416099422 0.286527870072089 1 1
-0.0912032770854038 -0.0627390239809965 1 1
-0.258375908759443 -0.211390327874921 1 1
0.00963157978817181 0.00788343199037004 1 1
0.218357825390507 0.202625160217447 1 1
0.0436093225434546 0.0449009604923306 1 1
0.0695035948783824 0.0673381786679602 1 1
0.0500472212425056 0.0670758464928929 1 1
-0.0251390395885107 -0.0166271267484583 1 1
0.011337015062015 0.00530134497677658 1 1
0.232603648687968 0.220954015647146 1 1
0.279331858360194 0.255647252361284 1 1
-0.282545567854152 -0.253798702355283 1 1
-0.0445540571056619 -0.0303039868918685 1 1
-0.239780789229304 -0.208199581854811 1 1
0.280931721780191 0.27277470288855 1 1
0.101320925859951 0.0730684021249731 1 1
-0.132661333179857 -0.14529137421077 1 1
0.144745786303322 0.141915937338665 1 1
-0.0922327806104923 -0.0766050724447042 1 1
0.0866592206404589 0.0803990637775173 1 1
-0.147143760204447 -0.143284252164041 1 1
-0.148227841397568 -0.134734827093992 1 1
0.13680966496642 0.12956010258513 1 1
-0.188694386224164 -0.184879570268851 1 1
0.0674046106870685 0.0568102557037879 1 1
-0.0811215167334202 -0.0913795524972782 1 1
-0.124395748517275 -0.12398931446296 1 1
0.342085283145114 0.317422260021152 1 1
0.243153704518083 0.215859166233805 1 1
0.0388393127624891 0.0226988924092584 1 1
-0.153451007773038 -0.142541057595156 1 1
-0.137012178623091 -0.114978233884794 1 1
0.0672931234563496 0.0640818548885772 1 1
-0.15206426318652 -0.136364754822552 1 1
0.106362084095402 0.0872689102945514 1 1
-0.445670421628526 -0.40106483429931 0 0
0.00439325112973964 0.00569822695269187 1 1
0.0414951939127608 0.0269612356175166 1 1
0.0980141074285478 0.105372748975816 1 1
0.0777727267651039 0.0731534051607583 1 1
0.11439154439505 0.0995003866454917 1 1
0.409193987293285 0.366711242072536 0 0
-0.0751089738531112 -0.06561127112059 1 1
0.247609598154918 0.223429607574226 1 1
-0.00157951623579048 0.00546466199273277 1 1
-0.198073685520642 -0.171906403375219 1 1
-0.195397045278647 -0.175446790797247 1 1
0.102981639063796 0.0866186653617833 1 1
0.0140325325507406 0.0231031563361747 1 1
-0.0763717144361657 -0.0774501874586361 1 1
-0.00855707227832282 -0.0110673364338243 1 1
-0.317796052295373 -0.269164201627771 1 1
-0.0625095464321303 -0.0671040426205275 1 1
-0.229001923351493 -0.202702902225996 1 1
-0.0216422358689787 -0.0268398983013629 1 1
0.390758394890807 0.357467695003695 0 0
0.0357415927733835 0.0263923051159536 1 1
0.163291015358524 0.158735439846227 1 1
-0.0693956588611492 -0.0759749369400569 1 1
-0.0163544778044173 -0.0320139221491444 1 1
-0.304794069009813 -0.274245112552879 1 1
-0.0504955100222629 -0.0799479439018086 1 1
0.28136354548656 0.248143608588921 1 1
0.0894385474738919 0.106725051140149 1 1
0.207508340037581 0.200361279231605 1 1
0.0684821443232122 0.0762870542405648 1 1
-0.132549931223197 -0.111481611531895 1 1
0.0303718485210851 0.0346714386392523 1 1
0.396688630680817 0.34633307572581 0 0
0.217664235634141 0.201709285605212 1 1
0.243294404498984 0.231546495554386 1 1
0.0486104481062682 0.0482570076703791 1 1
0.173043816907049 0.133860197922591 1 1
0.0541700781175175 0.0636327625681894 1 1
-0.101651204242265 -0.108255050326825 1 1
-0.0943129401583307 -0.0968160813458331 1 1
0.108090056040278 0.115395716443403 1 1
-0.00124966287304622 -0.0123707366817426 1 1
-0.173221347776357 -0.193640165649013 1 1
0.0533655409369642 0.101411682926637 1 1
-0.0904023988032494 -0.0957539161149842 1 1
-0.0994797988341444 -0.11928566628731 1 1
0.16021317427516 0.134617654788978 1 1
0.0974351321667304 0.0704563919065596 1 1
0.0594556682810427 0.0481849270008931 1 1
-0.069816859722827 -0.0753939301561684 1 1
0.0390461152434582 0.0396857190878689 1 1
-0.105031906694737 -0.0855982959216128 1 1
-0.0517623542318303 -0.0523843372417415 1 1
0.219068811297613 0.200721121050767 1 1
-0.032502833084587 -0.0384423858404395 1 1
0.107426717017753 0.115027768056381 1 1
0.347306674744034 0.30283050537229 1 1
0.0153849518397304 0.0135308395609903 1 1
0.00225737342415398 -0.000580154535511692 1 1
0.0164287207759953 0.0100287936708673 1 1
0.21844341553038 0.186684584180812 1 1
0.0144110110204793 0.0175893819708631 1 1
-0.0677431964983503 -0.0740872557770955 1 1
0.0388190460454413 0.0247273531401546 1 1
0.182012028827949 0.153856538596853 1 1
-0.0639324044591119 -0.066765781880723 1 1
-0.132332550594159 -0.128321503778879 1 1
0.136491430484914 0.112715889348626 1 1
0.0542295242703194 0.058015560766672 1 1
0.24991136891834 0.235387715033721 1 1
-0.051451201015762 -0.0398451168684546 1 1
0.00647279698090278 0.0026518611738744 1 1
-0.0474863123458411 -0.0424953482802544 1 1
0.000801934585187701 -0.00696745341226353 1 1
0.320453316194418 0.291825466939773 1 1
-0.169156509600082 -0.157466652190706 1 1
-0.0852863212710873 -0.0826363755481884 1 1
0.0759138488308401 0.0680539706623143 1 1
0.109333947529293 0.123280132702166 1 1
0.250543194804367 0.227065903771125 1 1
0.314939690345073 0.273159735863516 1 1
0.0640528040047579 0.0428284425133726 1 1
-0.100277185247884 -0.0879273853566299 1 1
0.167592169075082 0.144797836520675 1 1
-0.136283891467765 -0.12501640438141 1 1
-0.136240914074985 -0.116945597397604 1 1
-0.252436723503018 -0.212303628960813 1 1
-0.0147267444912617 -0.0218051847219102 1 1
-0.0832413988545502 -0.0818081490542312 1 1
-0.310974414404648 -0.28306032147343 1 1
-0.235790008886421 -0.215240882468219 1 1
0.217388494112042 0.213492871436531 1 1
-0.0760833360686081 -0.0764801466516839 1 1
0.100892232888173 0.0956534819093016 1 1
0.202888063279123 0.179382589835503 1 1
-0.111425340040955 -0.0952049759788096 1 1
0.385867884831117 0.30983557143252 1 1
0.180343848697504 0.172412720894631 1 1
0.0195682332409057 0.0109376793128209 1 1
0.260351938585213 0.238905621353727 1 1
-0.240099400157296 -0.204515204966513 1 1
0.112841302903344 0.0794247500708641 1 1
-0.113641209876187 -0.11503580479288 1 1
0.183314715730448 0.151029830680855 1 1
-0.158325614650427 -0.15546452031168 1 1
0.038269192945424 0.0327231213225384 1 1
0.00610128779543642 0.0218476249463894 1 1
0.0289720732642604 0.0456535602584961 1 1
-0.189196141338766 -0.146665241428089 1 1
-0.0698644322252509 -0.0409051995988266 1 1
0.172651952749498 0.175195019759287 1 1
-0.0129318754425186 -0.0559639551874795 1 1
0.175998575101264 0.178039351940736 1 1
-0.0470978203275706 -0.0482275986156258 1 1
-0.195361109380525 -0.190846726154959 1 1
-0.0506920510840679 -0.0460633589931274 1 1
-0.0625651577089048 -0.0705200714932503 1 1
-0.0516837672511855 -0.0501740989637571 1 1
0.0725588764467025 0.0876116437685609 1 1
-0.0227031417407258 -0.0154612541256698 1 1
0.0368791465503945 0.054416262867999 1 1
-0.303760756709771 -0.242540059905728 1 1
0.0331362437319805 0.02701915609391 1 1
-0.050710888011265 -0.045123630784978 1 1
-0.0549490232792357 -0.0493214163920684 1 1
-0.0534162679497119 -0.0467065798723909 1 1
0.497891397898239 0.452110958978365 0 0
-0.254813841710346 -0.239206673558439 1 1
-0.107370884951011 -0.106586242358946 1 1
-0.00152436846303908 -0.00952661154313372 1 1
-0.172924300024294 -0.144749299164869 1 1
0.0645365967446632 0.0500022036948016 1 1
-0.298098243392218 -0.291003926150918 1 1
0.0584902452547242 0.065584766144451 1 1
0.0147391588260536 -0.0199974463771409 1 1
0.0329951101258556 0.0144891767311148 1 1
0.335303349755163 0.290290421460299 1 1
0.203798898493875 0.178080213230318 1 1
-0.147500986331134 -0.138543768573938 1 1
-0.0722212232824362 -0.069511343850251 1 1
-0.131780313796949 -0.119288954921772 1 1
-0.109018803336603 -0.0771444471959281 1 1
-0.110564340208448 -0.116785214267834 1 1
0.285505024889172 0.295740443534054 1 1
0.312620494291081 0.313614793278592 1 1
0.125763103280167 0.143605632045462 1 1
0.127483195820183 0.106891691657709 1 1
0.0765762226288426 0.0780257701772214 1 1
0.0496767482943919 0.0321033017371382 1 1
0.194229343595544 0.172672060292072 1 1
-0.141195667087038 -0.117740905329561 1 1
0.12292095872772 0.111127669693862 1 1
0.164300160669382 0.203291900753108 1 1
-0.189283656494693 -0.166846635971468 1 1
0.0584150801549206 0.0541487637764976 1 1
0.185980788474277 0.172956119961576 1 1
0.00476899942835474 0.0159053615775128 1 1
-0.211962738181671 -0.193690458781183 1 1
0.0647124328048146 0.0431539271763748 1 1
0.0996814278432816 0.0704334418639011 1 1
-0.36253887208987 -0.346116546202463 0 0
0.288916610117979 0.235852904930756 1 1
-0.0416636471633735 -0.0466167385807925 1 1
0.372817481063598 0.324218531784313 0 1
-0.125449892348867 -0.10703118516862 1 1
0.105623771037443 0.11647721895602 1 1
0.0396299670433267 0.0176801236871146 1 1
-0.188288216690267 -0.166499159236442 1 1
0.0685786923682717 0.0457064376815047 1 1
-0.120491989640095 -0.101614058779556 1 1
0.109218178631139 0.0954039870185392 1 1
0.203461661735392 0.17909684312779 1 1
0.0468206879676588 0.0679209439435038 1 1
-0.185540179636928 -0.1750273415303 1 1
0.0601304607895102 0.046000415376199 1 1
0.10480674017486 0.100267179950756 1 1
0.284754707491272 0.263054828873772 1 1
-0.0413376330584306 -0.0459044039681972 1 1
0.372749137649429 0.342232128442746 0 0
0.0919457433182641 0.0330766904758124 1 1
-0.0818861434270151 -0.0766317868376718 1 1
0.232038181540671 0.19478040885009 1 1
-0.0264302133826527 -0.0105017937173672 1 1
0.263002174293789 0.236542778435962 1 1
-0.0504674426841902 -0.0549581272260289 1 1
-0.0477547712964234 -0.0474579894726788 1 1
0.207925720074797 0.188321870498254 1 1
-0.000272480552895884 -0.00824858529360122 1 1
-0.236103460215488 -0.19880891820186 1 1
-0.146568319682061 -0.123808394819239 1 1
-0.0546037451135731 -0.0489302738907061 1 1
-0.0932759798351437 -0.0806289744417204 1 1
0.0705423234018305 0.0680364957778497 1 1
-0.132165494280849 -0.1058785789487 1 1
0.00293279305745534 0.012395258625619 1 1
-0.0394789181496462 -0.0538667611288232 1 1
0.200443315361958 0.17640822119964 1 1
-0.017804564846841 -0.0119230169368885 1 1
0.115151066970271 0.0925542858345754 1 1
0.0495796739937404 0.0398085581258876 1 1
-0.0573752659438312 -0.0411107809352338 1 1
0.252060644965535 0.199074612150571 1 1
-0.0686885315338119 -0.0662493284557138 1 1
-0.120107274337256 -0.125325639871797 1 1
0.103447487219776 0.0742811349090209 1 1
-0.305322379570441 -0.268829400614057 1 1
-0.0386412221108389 -0.0274503247462083 1 1
-0.396319770623714 -0.364828440025852 0 0
0.16982858432409 0.168487157001365 1 1
0.163363143051268 0.163996852953752 1 1
0.425449069286249 0.415219225630905 0 0
0.038856677013989 0.0247574490969437 1 1
0.17406798687902 0.150503701144196 1 1
-0.107712650235263 -0.103593040540906 1 1
0.0540702374265594 0.0553993605974267 1 1
-0.0447161674256936 -0.0208688551657832 1 1
0.358656356302799 0.314678837266099 0 1
0.0684815794838036 0.0609562815534345 1 1
0.0891132174333755 0.0770210401364729 1 1
0.141103020517478 0.107156441131351 1 1
-0.468475764927951 -0.413233926914568 1 1
0.0580887738840695 0.0646717299447005 1 1
-0.0777691176932723 -0.0953753878659391 1 1
0.0827737437850111 0.080281413496703 1 1
0.226680895376824 0.201761240209366 1 1
-0.125994397254986 -0.116832949275467 1 1
-0.117243052982452 -0.122779983093691 1 1
0.0625578981581503 0.0569032882298304 1 1
-0.138764264137776 -0.139437837539604 1 1
0.103176762674051 0.0785915410664566 1 1
0.0302119549449756 0.0143933615348077 1 1
0.083223905504032 0.0657707783746254 1 1
0.0742768083218297 0.0558893157245956 1 1
0.110138977989846 0.0972213735994677 1 1
0.305037488018248 0.285815837807924 1 1
0.169297690495702 0.184929280160984 1 1
-0.0557004171875756 -0.0618114181999266 1 1
0.020224599815221 0.010629791985461 1 1
0.195100030497502 0.155027283158179 1 1
-0.034504465635511 -0.0257094189622483 1 1
0.120726106568618 0.100669742734651 1 1
-0.0968155645125284 -0.0920369988090988 1 1
0.283749609208693 0.260350444337372 1 1
0.385231941645831 0.347144397965254 0 0
-0.189425897442985 -0.169378053938173 1 1
-0.235079120151075 -0.222332532165253 1 1
0.0163733568073945 0.0257388995566482 1 1
-0.06423974660313 -0.0506230257017251 1 1
-0.0709231303413177 -0.0649633120692942 1 1
0.147989825721876 0.116751767849916 1 1
0.114044354297934 0.101990836659661 1 1
-0.162048863644045 -0.143976681219256 1 1
-0.0737142858970848 -0.0692908166657176 1 1
-0.20131035819329 -0.183191040132779 1 1
0.031578630613519 0.0399751456600482 1 1
0.205115750100874 0.183926471507445 1 1
-0.185192043784249 -0.111821145180958 1 1
0.236298219284381 0.203503157133873 1 1
0.217620235025525 0.201026672993645 1 1
0.273906457849555 0.260156678050648 1 1
0.180081240907363 0.152226893644255 1 1
-0.161310284681249 -0.133910751471463 1 1
-0.07568083273063 -0.064812842568749 1 1
0.00500763966110427 0.006964724125849 1 1
0.0963206280604318 0.097817207822277 1 1
-0.0513067217435646 -0.0551761395507418 1 1
0.138625310931011 0.142525456253477 1 1
-0.261786347851763 -0.253531272612683 1 1
-0.0587707130050288 -0.0496648017641219 1 1
-0.247908015362569 -0.238419769950159 1 1
-0.138280185125802 -0.110382436070822 1 1
0.0170403469144294 0.0235524126994596 1 1
0.0745086726273729 0.0618558510736895 1 1
-0.0935879285119236 -0.112119764340918 1 1
0.344969799706293 0.316887948077418 0 1
-0.177514974949163 -0.162968562342971 1 1
0.338166103678029 0.28455615429376 1 1
-0.139385246148121 -0.115602579920267 1 1
0.115433685778617 0.0933569756481128 1 1
0.44772652720364 0.403516605200445 0 0
0.0164650655072554 0.00145636508107762 1 1
0.0169081765773672 0.0052253624799972 1 1
0.126568614178965 0.122937747734187 1 1
-0.186724870819468 -0.166650782799933 1 1
-0.0696333913893717 -0.0618396988679405 1 1
0.305175945916631 0.27991884676918 1 1
-0.165012783834062 -0.133259809615667 1 1
-0.575614154664193 -0.520187667047636 0 0
0.100206731679674 0.0869604845881811 1 1
0.0471212703985555 0.0508400981917011 1 1
0.133468269106851 0.132401349947622 1 1
0.00452991324092111 0.00485600545974005 1 1
-0.156889192901936 -0.130972521294801 1 1
-0.0493287859899762 -0.0641707438042118 1 1
0.0890321408158721 0.104382989301934 1 1
0.0865851762775227 0.0537185698145086 1 1
-0.109366324442936 -0.0837899387676063 1 1
0.343407765310877 0.321641959126094 0 1
0.144155652346082 0.127532471873989 1 1
-0.0297030006223971 -0.0303629930684152 1 1
-0.153830247805155 -0.146581131514586 1 1
-0.205559681023188 -0.189987563109251 1 1
0.211869275963321 0.186246078513426 1 1
-0.252276567401819 -0.2216543739487 1 1
-0.172925689969074 -0.182214739822469 1 1
0.00862183272668873 0.0149347502963439 1 1
-0.00208299189527426 -0.0188051268231044 1 1
0.344127030293104 0.332172008907466 1 1
-0.0698808832645195 -0.0478672759373747 1 1
-0.250435231733298 -0.226645585207557 1 1
-0.0631104959031875 -0.0720724160024315 1 1
-0.176139754139963 -0.163170333403323 1 1
-0.0842551637080646 -0.090928574284886 1 1
0.142583966514669 0.106998449547483 1 1
-0.116236698503482 -0.10911804433796 1 1
0.272055047692912 0.247158796430049 1 1
0.298185596403892 0.287657358633355 1 1
-0.00788175076483212 -0.00466107249655499 1 1
-0.17430198415873 -0.129557421322679 1 1
0.0415674424271955 0.0553527054552894 1 1
0.201737008163214 0.18498797945823 1 1
-0.115935662260257 -0.10367930579021 1 1
-0.0719588927762098 -0.0535068993501075 1 1
0.09408802964357 0.0760323903479246 1 1
-0.15497284382362 -0.11392912219453 1 1
0.141449876413021 0.122743635164532 1 1
-0.00773879835896887 0.0154949026923283 1 1
-0.139784062712239 -0.125592625243623 1 1
-0.160244775002403 -0.140282232393013 1 1
0.0352274529539926 0.0499834115108174 1 1
-0.0460722533461813 -0.0509962641816081 1 1
-0.119785693775043 -0.108724995510793 1 1
-0.115125783970338 -0.106243637051425 1 1
-0.121995770205893 -0.104212005681159 1 1
-0.336596716451095 -0.308090230320476 1 1
0.106245421340997 0.104883870982476 1 1
-0.140174259490746 -0.122528639689216 1 1
-2.56397469829035e-05 0.000634319248161822 1 1
0.0427309437391429 0.0289404370697426 1 1
0.172995290595799 0.169653280076451 1 1
0.0890567228460024 0.0900265339987777 1 1
-0.241020607067121 -0.205058518920977 1 1
-0.049124610673568 -0.0529194971941646 1 1
-0.0945042734873923 -0.0883160798429779 1 1
-0.023702761857567 -0.0282914444625299 1 1
0.083537057976803 0.0864785064562901 1 1
0.12343298921539 0.116081965804825 1 1
-0.0542492885208305 -0.0735068348676216 1 1
0.116207588020639 0.109110308428048 1 1
0.227879205776879 0.209075571291909 1 1
0.190280406373975 0.145100601088002 1 1
0.161959398651683 0.162327030917877 1 1
-0.00741097734232691 -0.00312181046940462 1 1
-0.284420532078444 -0.249802233564948 1 1
0.267402433374277 0.247411142219304 1 1
0.425785589252491 0.375549706122907 1 1
0.00432487219456578 0.0110987993893625 1 1
-0.0384825492313269 -0.0423946607071887 1 1
0.0884997409033461 0.0917215918861748 1 1
0.0600385625878088 0.0531089739832969 1 1
-0.137300273300022 -0.119927318920107 1 1
-0.148167740316835 -0.136317446522166 1 1
-0.0439804709972462 -0.0295522541720777 1 1
-0.0758750195242043 -0.0749470734996361 1 1
-0.0197922607118303 -0.0324879548148535 1 1
-0.0466431476381763 -0.0145914847962682 1 1
-0.0127769962771577 0.0163239895445874 1 1
-0.0190324098933446 -0.00783570175067408 1 1
0.149954078599296 0.130945490461771 1 1
0.159574522918423 0.133245900151128 1 1
-0.0480895311545178 -0.0322315653666635 1 1
0.0101160573856358 -0.00277168020828424 1 1
0.0339231119679857 0.0176203718238025 1 1
0.0424958567526326 0.0419764982548685 1 1
-0.118967481724438 -0.102702123907394 1 1
-0.0152250741893932 -0.00455569296767764 1 1
-0.17410982585473 -0.153116255109844 1 1
0.00668630838552617 -0.00818838743174422 1 1
0.0124609138094858 0.0164927405921878 1 1
-0.329385912052822 -0.302387007506596 1 1
0.169030707803599 0.156892551399716 1 1
0.363970715786181 0.331845112175829 0 0
0.0275643324356801 0.027459036670741 1 1
0.12443256929875 0.112502019666976 1 1
0.131850283506128 0.144135033132856 1 1
0.142899876506807 0.119745391785515 1 1
-0.0972984514554384 -0.0628794343825808 1 1
-0.043486572963513 -0.0329722419372794 1 1
-0.0274456768488664 -0.0168443458497565 1 1
-0.116083081911343 -0.107797777826872 1 1
0.203732977961955 0.195651772266674 1 1
0.183555008856194 0.160701824878232 1 1
0.0582962679302037 0.0627223173949048 1 1
0.0218654575854541 0.00858561373033951 1 1
0.0786208263027807 0.0667048785849625 1 1
0.00909182453599955 0.00882476834859207 1 1
-0.0550913989622313 -0.0482129717486522 1 1
0.30874409141383 0.284109852314367 1 1
0.0762868527482271 0.0569123624877831 1 1
-0.0846969923511307 -0.0697016858352432 1 1
0.0166894673535082 0.0209896818701411 1 1
0.474395353039061 0.399925435129558 0 0
-0.00347421043738435 0.0168997380632957 1 1
0.0153338805467513 -0.00438953379383838 1 1
0.0195669491810245 0.0138129548416676 1 1
-0.394958676524171 -0.342494823491519 0 0
-0.107733745820905 -0.111940640698179 1 1
-0.0743351162270147 -0.0804609820487556 1 1
0.120964737151272 0.134275085641115 1 1
-0.210013845768512 -0.194692959947665 1 1
0.0480211753466634 0.0374401809128925 1 1
-0.0493067295311818 -0.0489808780284156 1 1
0.103717994926882 0.115512603552886 1 1
-0.118663945042941 -0.109038360123401 1 1
0.0473339962274791 0.0301749274417454 1 1
0.286757668191534 0.265439863947659 1 1
0.276339517483896 0.259211288154237 1 1
-0.076056453544787 -0.0761467965363957 1 1
-0.263238556874764 -0.234562978616008 1 1
0.137469799854703 0.131353437426406 1 1
-0.0201146978039531 -0.0135543142701229 1 1
0.0526478697863127 0.0580799704795091 1 1
0.0955876769127865 0.104086756684355 1 1
-0.246409735656135 -0.213925682465764 1 1
0.182625682062104 0.156672911331321 1 1
-0.284752260444748 -0.264135041747077 1 1
-0.177492348053225 -0.169426543500584 1 1
-0.0677345072226002 -0.0496348540026191 1 1
0.105006628412891 0.0904076632838091 1 1
-0.216257678694741 -0.200174219128213 1 1
-0.0644668501030971 -0.0464340056736126 1 1
0.204075332300365 0.186148211987303 1 1
-0.110047876539543 -0.0950787962694574 1 1
-0.0499446792476088 -0.0317772353351126 1 1
0.16539708877885 0.156781638263538 1 1
0.08263752977293 0.0811082629713671 1 1
0.0921970346128078 0.0669296803550373 1 1
-0.242054289127528 -0.212997417238451 1 1
-0.189835666106964 -0.150948748790219 1 1
0.222725174119699 0.181143046024516 1 1
-0.0197018884081663 0.00829625752094616 1 1
0.293932741307453 0.25124380440641 1 1
-0.188033279560855 -0.179842336986775 1 1
0.13770504851769 0.129897672189825 1 1
-0.262207059886681 -0.243915048160326 1 1
-0.0767447783536963 -0.0845025735254307 1 1
-0.249699456377853 -0.244617127430428 1 1
0.220212283142918 0.220020012137971 1 1
0.190408565927759 0.157375921377719 1 1
-0.040713584200545 -0.0253337161043183 1 1
0.0169772515340876 0.0136532308443514 1 1
0.185382524026509 0.15159271946743 1 1
-0.13139748390107 -0.12952293639708 1 1
-0.0419878762026759 -0.045756262887307 1 1
-0.165422045652907 -0.160340514891362 1 1
-0.0507652696402145 -0.0684809882665123 1 1
0.141857382089067 0.143346760107906 1 1
0.0249593168660309 0.0458409483469935 1 1
-0.253065896532745 -0.218364490472057 1 1
0.263969553871558 0.236089562133014 1 1
0.136003427258909 0.121143335118495 1 1
0.0571801634349438 0.0470121778132338 1 1
0.127588557389666 0.112588111818094 1 1
0.0487909944916837 0.0590182194979566 1 1
-0.0401883016242183 -0.0240646868325612 1 1
0.225727933690064 0.211361155660389 1 1
0.0651866995912551 0.072692370683634 1 1
0.232138382677306 0.220743110094873 1 1
-0.120737368315992 -0.108618669295766 1 1
-0.00955053394134052 -0.0197117589343901 1 1
-0.0325605308905588 -0.0406569961583409 1 1
0.0328676882403992 0.0256053599740364 1 1
-0.142827658455774 -0.123310277188746 1 1
0.142173080051358 0.133673541381169 1 1
0.19872775333517 0.184053161752759 1 1
0.108977574264166 0.112579465710684 1 1
0.136087742809565 0.133958858327459 1 1
0.169392161544356 0.158019061367804 1 1
-0.168996426351 -0.144569977217777 1 1
0.282632924556539 0.248744497489307 1 1
0.150091300800149 0.137248637079583 1 1
0.409143812306076 0.387050977368723 0 0
-0.0336396220959094 -0.0247632614413832 1 1
0.244632867872771 0.22466497142582 1 1
-0.222182266160993 -0.200119079271939 1 1
0.391621831777699 0.364870661182091 0 0
0.0927282523041306 0.0833479213630577 1 1
-0.256531567764804 -0.227457673580534 1 1
0.055226754318431 0.0313341771671818 1 1
-0.202974704590645 -0.177746261931981 1 1
0.23586187132632 0.205184018911059 1 1
-0.0692047351478198 -0.054574872443402 1 1
-0.131903182915747 -0.115438582122099 1 1
-0.12285851035223 -0.106705291907413 1 1
0.0204992743335891 0.0193702388307677 1 1
0.075785373918265 0.0652552713268675 1 1
0.0500827298391979 0.0356211961947181 1 1
-0.111643174972415 -0.0974566056990086 1 1
-0.101550758262142 -0.0930012166035898 1 1
-0.0767216297332313 -0.0806672198064027 1 1
-0.269753895289879 -0.251640400315342 1 1
-0.22534499905283 -0.212327850976608 1 1
0.0169075480370881 0.00764621491656992 1 1
0.143664065296871 0.111050452801995 1 1
0.0306548969000128 0.0448204898757204 1 1
0.102964632262677 0.102610512806726 1 1
0.210934404071741 0.198463150275671 1 1
0.0599609192708866 0.0529070287900132 1 1
-0.178501366009832 -0.171507095542468 1 1
-0.00676361136239783 -0.0136891623905957 1 1
-0.0618352357793761 -0.0787328078519332 1 1
-0.040879531893041 -0.0161820832324058 1 1
0.0781551653028325 0.0766111864628871 1 1
0.00359809401632441 0.00745972513422548 1 1
-0.181246710150931 -0.179959557926775 1 1
-0.200220517241422 -0.177280730681809 1 1
0.140068977200989 0.123334987558906 1 1
-0.10206008456691 -0.109228129544245 1 1
-0.0102622290630313 -0.0340365529600163 1 1
-0.0274827646666612 -0.0237217098910588 1 1
0.222966783184508 0.201783205909931 1 1
-0.0339552462717224 -0.0527003851269367 1 1
-0.183176482052573 -0.150904482825969 1 1
0.156822533152678 0.126577381069845 1 1
0.0458626064502827 0.0290250224125434 1 1
0.0526824799217908 0.0608108955855178 1 1
0.0388154283448573 0.0414137166838408 1 1
[truncated: 18,320 more chars]
