# Supplementary material for: Bias caused by sampling error in meta-analysis with small sample sizes
Source: PLoS One. 2018 Sep 13;13(9):e0204056. doi: 10.1371/journal.pone.0204056 (PMC6136825; doi:10.1371/journal.pone.0204056)
Supplement: S4 File — (ZIP) [file pone.0204056.s004.zip › results N = 20 theta = 0 tau = 0 sz = 50-100.txt]

"cohen.dl.theta" "hedges.dl.theta" "cohen.dl.cp" "hedges.dl.cp"
0.106609820965494 0.105514977116574 1 1
0.0979759116071651 0.0971237900940719 1 1
-0.0131478164886802 -0.0131199467088677 1 1
0.0654216061863496 0.0648801459054241 1 1
-0.0390846490970835 -0.0386109295302596 1 1
0.0864951472104038 0.0856948516160286 1 1
-0.0682808630735076 -0.0677266741211804 1 1
-0.0209456787252125 -0.020774855826891 1 1
-0.0515525953589987 -0.050928134849383 1 1
0.0115772150739197 0.0114426168514662 1 1
-0.117040215598258 -0.115860601073683 0 0
-0.0696724558749654 -0.0690147737324654 1 1
-0.0322862150156644 -0.0319189832120592 1 1
-0.0442858649526537 -0.0438854996922168 1 1
-0.0155288527964146 -0.015501256133842 1 1
0.0185472176530978 0.0185210674944221 1 1
-0.0382408404033024 -0.0378721966430749 1 1
0.0393687210633387 0.0391422879156763 1 1
0.0462205745687683 0.0457131883047593 1 1
-0.0248064239385949 -0.0245701737512332 1 1
0.0821833434883116 0.0816776862519372 1 1
0.0400205926697428 0.0392985892315414 1 1
-0.0638064064469648 -0.0635405456384308 1 1
0.0412905424171606 0.0408007458820542 1 1
-0.0283474673486821 -0.0281868369159077 1 1
0.0270611726945485 0.0266752651679211 1 1
0.0585378482752415 0.0580380668920214 1 1
0.0235945069217335 0.0234805360495781 1 1
0.00297271695530907 0.00280123911026761 1 1
-0.00425494248088223 -0.00420684474767883 1 1
0.000868563234107807 0.000880656461402512 1 1
0.00912436737607705 0.00900831812884649 1 1
0.0381055464487687 0.0376867147818431 1 1
0.0908159783909169 0.0900622159235682 1 1
0.0465247258788827 0.045982817443774 1 1
-0.027811729840737 -0.0275583171355574 1 1
0.0288264429493911 0.0285288397678512 1 1
0.0715885346424497 0.0708258831056326 1 1
0.0680514051552541 0.0676247853116341 1 1
0.0584379943706845 0.0579024921056789 1 1
0.011232610126815 0.0110858312950387 1 1
-0.103785662937559 -0.102654309070789 0 1
0.0689318023412126 0.067700958990092 1 1
-0.0396450342928811 -0.0392645309776446 1 1
0.0517945662433052 0.051065289801733 1 1
-0.0350508769144537 -0.0349367194505584 1 1
-0.024130390540681 -0.0232891177002375 1 1
-0.0357955442366821 -0.0354558082810801 1 1
0.00680738592527676 0.00641116710107448 1 1
-0.0437720063126912 -0.0429191645470216 1 1
-0.04318153862601 -0.0427198590766737 1 1
0.0263834339981458 0.0261412543571326 1 1
0.0134372419966853 0.0133647716836573 1 1
0.0186981558522538 0.0183410896870695 1 1
-0.00525164747987731 -0.0052002779026333 1 1
0.0566311534005842 0.0565337274444679 1 1
-0.0148683657068663 -0.0147705867401212 1 1
-0.0749522431788539 -0.0741476811489087 1 1
-0.0194763826662539 -0.0193790673316879 1 1
0.0415543016134896 0.0412280744419491 1 1
0.0496377574622523 0.0491390619361787 1 1
0.049791946340873 0.0487515726560806 1 1
0.000851043088158077 0.000927336310407953 1 1
-0.0052067330374273 -0.00514617341455725 1 1
-0.0281960961433722 -0.0277820739717974 1 1
0.0209351312098266 0.0206060856729542 1 1
0.0261694179923756 0.0258344301839885 1 1
0.0258523199345635 0.0255648990083022 1 1
-0.0743878057574703 -0.0733528264477146 1 1
0.0391358978351343 0.0387982063501756 1 1
-0.0258742081776722 -0.0257560373047603 1 1
0.0537168325831836 0.0535206758132625 1 1
0.0246577813049198 0.024042103570194 1 1
-0.00366562314256845 -0.00422366333739 1 1
-0.0589920089326211 -0.0584420719334921 1 1
-0.0356246868725104 -0.0350430705972938 1 1
-0.00740361690268784 -0.00738824814436346 1 1
0.151283717338791 0.149479116917344 0 0
0.0224473938044326 0.0221168325648629 1 1
-0.0152799421735119 -0.0151278572994073 1 1
-0.0601581208920105 -0.0595953283965131 1 1
-0.0316319285227337 -0.0312019415677946 1 1
0.015147913143764 0.0150408868406821 1 1
-0.0973441742253649 -0.0964430829626535 1 1
-0.000166058991212008 -2.62111159427432e-05 1 1
-0.0533026781541389 -0.0527973338895427 1 1
0.0819145966701281 0.0811036578507902 1 1
-0.00698180970005651 -0.0070284878435046 1 1
-0.0537206996106614 -0.0531904227584422 1 1
-0.00657027355225818 -0.00626864335163962 1 1
0.00740482068030823 0.00747697244617274 1 1
-0.0827325015901625 -0.0818574317050219 1 1
-0.0234074065754475 -0.0231616030806069 1 1
-0.0042939064892484 -0.00423976579189315 1 1
0.0243523707061504 0.0242668529867063 1 1
0.0360197159227697 0.0357940188639599 1 1
-0.109541895512721 -0.108415501418864 0 0
-0.134478391484602 -0.133118336832719 0 0
-0.013345183305879 -0.0133014189155384 1 1
-0.0513476348099879 -0.0510114165841692 1 1
0.0234364733511476 0.023225537115452 1 1
0.0741187787500631 0.0722361765825773 1 1
0.0155359579622692 0.0152391988350466 1 1
-0.130346076735298 -0.128533281014474 1 1
0.0512729801511571 0.050726877217551 1 1
0.00608606023990674 0.00545924092141685 1 1
0.0501772507468352 0.0496124604113555 1 1
-0.0235833098613544 -0.023291078513488 1 1
0.0466325715420977 0.0463556466049684 1 1
0.0144768748800422 0.0144500253048084 1 1
-0.0694857636571674 -0.0683079289535426 1 1
-0.0120202030559148 -0.0111777732945208 1 1
0.0457543330992235 0.0454186637516633 1 1
0.0691808444609784 0.0684772370854719 1 1
-0.0317611528912324 -0.0313848356156335 1 1
-0.00305009152651868 -0.00303562165892344 1 1
-0.0229901079518797 -0.0226567773713004 1 1
0.00512187254496039 0.00480070861943514 1 1
0.0097147509920721 0.0096029183509839 1 1
0.0434312593005797 0.0429460330108396 1 1
-0.00824827138450713 -0.00809240134100228 1 1
0.0662951831174424 0.0656355316692281 1 1
-0.0833173154488422 -0.0825195132476232 1 1
-0.0147900343189295 -0.0142343587128457 1 1
-0.0489468985934128 -0.0484483634043961 1 1
0.0410477960475822 0.0407129058449188 1 1
0.014605335696862 0.0145041727748342 1 1
0.027796006809638 0.0275535819209409 1 1
0.0271893080187133 0.0269129681549282 1 1
0.0238205054950741 0.0235311393839083 1 1
-0.0220515290690583 -0.0216175686310795 1 1
-0.101605107316731 -0.100454531085705 1 1
-0.0815085291980091 -0.0807503348710519 1 1
0.0394630205569446 0.0384015854718895 1 1
0.00293917053103942 0.00318598764985196 1 1
-0.036472202850055 -0.036017771009399 1 1
-0.0122650615245837 -0.0121496313608538 1 1
0.0334332117203784 0.0333155103285702 1 1
0.103746191326334 0.102647825313286 0 0
0.022787565451653 0.0226226650564974 1 1
0.0567572757671115 0.0559960851137358 1 1
0.0483999191623202 0.0480265448670386 1 1
-0.00323097146661466 -0.00344964159808134 1 1
-0.00561391109915279 -0.00550895045835037 1 1
0.0851912089431867 0.0844191803746601 1 1
0.053585200416828 0.0525989237310111 1 1
0.0220782034110898 0.0219785249405297 1 1
0.0173752102105222 0.0168047130844753 1 1
-0.0138398951196188 -0.0137388097002946 1 1
0.00752329534241994 0.00738004471585863 1 1
0.0337579429486412 0.0334457675084969 1 1
-0.0649353151201928 -0.0645502657078647 1 1
-0.021583020397629 -0.021274950122177 1 1
-0.0199427324045455 -0.0197851053897185 1 1
-0.021448132809705 -0.0208837299918607 1 1
0.0167175703970468 0.0162015979994118 1 1
-0.00838436194915962 -0.00838520833770088 1 1
0.0205181833345469 0.0198916258660258 1 1
-0.0528161074807574 -0.0521675655692386 1 1
-0.0248447200437396 -0.0241255003472163 1 1
-0.00684541250940529 -0.00628641854339347 1 1
0.00672343238241253 0.0066443587355686 1 1
0.0749645116936421 0.0741271598599766 1 1
0.0229641750293471 0.0225971824420343 1 1
-0.00247853884544376 -0.00238258989528175 1 1
0.0249442732765242 0.0247559803824775 1 1
-0.00496257672219863 -0.00461892345416374 1 1
-0.0256629038088117 -0.0254108789722839 1 1
-0.0353432561966996 -0.0348998594298958 1 1
-0.0828078410377466 -0.0817694234778146 1 1
0.0148130929555429 0.0139508592548206 1 1
-0.0244404480186318 -0.0240680819732114 1 1
0.00581800388150549 0.00566756970332874 1 1
0.000206626498621256 0.000282674418243867 1 1
0.0408934091384695 0.0404740427960352 1 1
0.0393847348641841 0.0389839755121379 1 1
-0.0125806472014698 -0.0124121538589714 1 1
-0.0475445353727166 -0.0470677566360201 1 1
-0.0394531628327249 -0.0391981684012176 1 1
-0.0028136602797701 -0.00274133838681938 1 1
0.0651097815691516 0.0643824889135386 1 1
0.00243944240987544 0.00265865777391933 1 1
-0.0255036989321949 -0.0255254664042168 1 1
0.0426901417722152 0.0421817458036899 1 1
-0.0353373577224507 -0.0348921622338963 1 1
0.0323796379356246 0.0317601502056942 1 1
0.00311892746021451 0.00296472669932433 1 1
0.0144129790971798 0.0141515301512248 1 1
-0.0580746145475105 -0.0572257487736067 1 1
0.0414106142889876 0.0405574190557602 1 1
0.0906950795825325 0.0898687224495474 1 1
-0.00157336624908173 -0.00106159787511989 1 1
0.00848971242771279 0.0082487882819502 1 1
0.0447893449246696 0.0442948290339022 1 1
0.0201827236038231 0.0199779112575342 1 1
-0.0299193085955485 -0.0297489880054572 1 1
0.0132586718987458 0.0129734774341516 1 1
0.0375165766549917 0.0368988883587331 1 1
-0.0574360474022503 -0.0567707515392591 1 1
0.0647203699743914 0.0641646185850295 1 1
0.0221359225422821 0.0213894478925543 1 1
-0.0227536364732227 -0.0221571180293665 1 1
0.0553846398985607 0.0545184942319313 1 1
-0.0411523499113157 -0.040209842492806 1 1
0.0100617222049271 0.00979268034340001 1 1
-0.0223121228336119 -0.0220862443676108 1 1
0.00255519032986133 0.00231192758130622 1 1
-0.0167449382995113 -0.0168013656167149 1 1
0.0928385400133415 0.0917147090369302 1 1
0.0207636513905496 0.0204228564670809 1 1
0.0335554497576043 0.0331620568221168 1 1
0.0439715135170133 0.0435433293087227 1 1
0.0225932856969518 0.0223531668987226 1 1
-0.0169670226991853 -0.0167806068190088 1 1
0.0280714773381841 0.02795236342837 1 1
0.0734199319952236 0.072517109338192 1 1
0.015025552489668 0.014512049756114 1 1
-0.0559649724382367 -0.0550579794813123 1 1
0.0420164135838386 0.0417338540942071 1 1
0.0180914413769444 0.0178820044086895 1 1
-0.042621611702543 -0.0420776153302001 1 1
0.0511130934362471 0.0506120647223741 1 1
0.021540134359612 0.0214841452456906 1 1
-0.0200439168533832 -0.0198838148198044 1 1
-0.0678452929549364 -0.0670766308266393 1 1
0.00101364194652752 0.0010477959418938 1 1
-0.0962053431494622 -0.0950622640355238 1 1
-0.00810324782641152 -0.00803217974470725 1 1
0.00579814467067887 0.0058147902598544 1 1
-0.00377661133540663 -0.00326778779379181 1 1
-0.0677162244715967 -0.0672896585305283 1 1
-0.0710814617695695 -0.0704406916711731 1 1
0.127069518538885 0.125948813087373 0 0
0.023134591631948 0.0229674381508563 1 1
0.0335706071504679 0.0334783510290435 1 1
-0.152827968199944 -0.151231166423359 0 0
0.0149755336779023 0.0148283371932087 1 1
0.0314957869904939 0.0310637428779488 1 1
0.0645952897398369 0.0640249268729808 1 1
-0.0485503950831068 -0.0480030102795106 1 1
0.00735357042791166 0.00716731802466913 1 1
-0.0301467922315625 -0.029803252959915 1 1
0.0534849688090625 0.052900920474943 1 1
0.0183066158942779 0.0181205196289569 1 1
0.0261776051786822 0.0260745641492005 1 1
0.0372599316079547 0.0367505540949925 1 1
-0.0115410378804074 -0.011180583039662 1 1
-0.0195852213364893 -0.0196036494491994 1 1
0.0697588951883058 0.0689823979668525 1 1
-0.00561125939683416 -0.00566315189931596 1 1
0.128127915817728 0.126670787037399 0 0
0.0217290639603753 0.0216913513285236 1 1
0.00923330805955258 0.0093133470010379 1 1
-0.0831633609204833 -0.0820512839730451 1 1
-0.00201083723866201 -0.00190331512122324 1 1
0.0264559988234502 0.0257238613560303 1 1
0.0130249713608039 0.0126207378222144 1 1
0.00267952544913605 0.00261167202273872 1 1
0.0660744043301939 0.0654446793584774 1 1
-0.0696515785905097 -0.0689553189370737 1 1
0.000634076040970569 0.000898389355726626 1 1
0.069129945217807 0.0682809182210852 1 1
-0.0178036033256168 -0.0177192325602681 1 1
-0.0699443359125394 -0.06939342808424 1 1
-0.0115645372999 -0.0115944965230962 1 1
0.0460963496072208 0.0457912533748112 1 1
-0.0216510332410488 -0.0214514585117511 1 1
-0.037020074949354 -0.0366916265179955 1 1
0.0682136317184414 0.0674382688540258 1 1
-0.0770666492811374 -0.0762793901867435 1 1
0.0246551981023345 0.0244255552105906 1 1
-0.123025936324471 -0.121784956231912 0 0
-0.00541245964334156 -0.00532637971501554 1 1
0.0150454420509535 0.0149358502736955 1 1
0.04567126246084 0.0452670409353304 1 1
-0.0308550407618816 -0.0305892463639313 1 1
-0.0338012755904913 -0.0333033154698656 1 1
-0.02130769938779 -0.0209215133714285 1 1
0.0184846689779485 0.017953808258126 1 1
0.039925676044996 0.0395424987313842 1 1
0.0486405233108582 0.0483012722042681 1 1
-0.022953193520154 -0.0228361288230072 1 1
0.0184980850439565 0.0183515954153601 1 1
0.0397713313808323 0.039319710775667 1 1
-0.021820984284392 -0.0216382335474984 1 1
-0.0131252823152003 -0.0132058444516396 1 1
-0.0998835879085299 -0.0988547221468664 1 1
0.0311451994920281 0.030506236782735 1 1
0.00249933227195662 0.00257051897728439 1 1
0.00692866278528135 0.00758799503254185 1 1
0.0915681739176808 0.0904545842063539 1 1
0.0142083539442156 0.0139323706160084 1 1
-0.0814043385955783 -0.0811702121047723 1 1
-0.0919445390372138 -0.0910539047629041 1 1
-0.0841397135741081 -0.083593299512148 1 1
-0.00964959635802586 -0.00960088940783358 1 1
0.0147505801947357 0.0145357144479887 1 1
0.0440337638610124 0.0437628333347231 1 1
-0.0926031980021048 -0.0916238042137836 1 1
0.0316850116851122 0.0313645783460753 1 1
-0.0541138901936622 -0.0536417156678373 1 1
-0.110803098704355 -0.10946864495792 0 0
-0.0127621957807186 -0.0130042661145944 1 1
-0.0551140464816239 -0.0545661956121348 1 1
-0.0313206220669674 -0.0303451931476155 1 1
0.042622166520942 0.0421320413884646 1 1
0.0539391508379425 0.0536535675268509 1 1
0.0290461634089977 0.0285489978947074 1 1
-0.0502827908978143 -0.04986598611657 1 1
0.0144090051724456 0.0138940320312439 1 1
0.0274562905632158 0.0272631276287684 1 1
0.0781741630351838 0.0774135439296155 1 1
0.0200643970072513 0.0197978510890633 1 1
-0.0282244083894222 -0.0280723727810835 1 1
0.0605470098924542 0.0599926963111416 1 1
0.0847063066839637 0.0832690508866754 1 1
-0.0382152955467055 -0.0377696865820315 1 1
0.048747742135484 0.0482607021314065 1 1
-0.0286596790036893 -0.0282522131562529 1 1
0.0150367494422219 0.0150048482730839 1 1
0.0544145522315835 0.0539566615907652 1 1
-0.0432896127183351 -0.042912695672471 1 1
-0.0702205709413446 -0.0697553550121874 1 1
-0.0601150249094442 -0.059395800496877 1 1
-0.0394415251103819 -0.0391168624315805 1 1
0.040919224905608 0.0400655770447317 1 1
0.033951674027251 0.0339163065866086 1 1
-0.125449793771838 -0.124436545517296 0 0
-0.00511132428265985 -0.0049402926756877 1 1
0.0226718008037876 0.0224064635896913 1 1
-0.0574955834440286 -0.0569689696537858 1 1
0.0224342032524188 0.0220985735953717 1 1
-0.0506290438083765 -0.0500391645933681 1 1
-0.0135022196279617 -0.0138542846326596 1 1
-0.113514717252818 -0.112526918337324 0 0
0.0240104848393858 0.0237768076337735 1 1
0.0508615256019446 0.0502571429843469 1 1
0.0540860371083588 0.0537626297917347 1 1
-0.0622576618159585 -0.0616275162232524 1 1
-0.0546809583452086 -0.0541582760715582 1 1
0.100420076301732 0.0993109519299666 1 1
0.0316001013867526 0.0311019727838134 1 1
-0.0672359438677418 -0.0666273553110206 1 1
0.0172415390672895 0.0173094421421324 1 1
0.0231159141316705 0.0229166847613779 1 1
-0.00428886805476701 -0.00409424047119195 1 1
-0.0341868639181643 -0.0339481957402739 1 1
0.0272722755370691 0.026979608078596 1 1
-0.0155482698572139 -0.0155522631370918 1 1
-0.0193879482721918 -0.0191327897150803 1 1
-0.0463670773130767 -0.0459974471477364 1 1
-0.0602840183699191 -0.0596887820765742 1 1
-0.033822332189076 -0.033537951980709 1 1
-0.0296388764461412 -0.0293088945126161 1 1
0.0554024597808355 0.0548590275341457 1 1
0.0887995262016918 0.0877461622875479 1 1
-0.0795397867635059 -0.0789046272080428 1 1
-0.0222278785726632 -0.0219273164024777 1 1
-0.0639945307753968 -0.0628778930996609 1 1
0.00806361762975541 0.00804122346533319 1 1
-0.00261934863958509 -0.00269053257301223 1 1
-0.0421225912519083 -0.0412704692902969 1 1
0.0282967547157164 0.0277980728061932 1 1
-0.0447056966207655 -0.0442755794946243 1 1
-0.0202069397517823 -0.0199940412507614 1 1
0.00578089833130401 0.00592754477304096 1 1
0.00208475193022097 0.00209692570972238 1 1
-0.0379349375460714 -0.0370680122820656 1 1
-0.0616577890518553 -0.0613109385316515 1 1
-0.0345962945870613 -0.0346432267558256 1 1
0.0119000488970381 0.011650990466238 1 1
-0.00351780390679243 -0.00339771707874504 1 1
-0.0340108677496057 -0.0338782186539118 1 1
0.0154005308788009 0.0152485996967902 1 1
0.00202011759308372 0.00185451944650761 1 1
0.0220723461505401 0.0219356348244738 1 1
0.106691023339842 0.105678875697308 0 0
0.0113541235109999 0.0111425429694714 1 1
-0.0796562260549472 -0.0790721389399556 1 1
-0.0651598266151585 -0.0646544854358011 1 1
0.0333002235453558 0.0327308315278437 1 1
0.0198870482126357 0.0197169192949001 1 1
0.0157430610740264 0.0160607074936267 1 1
0.0308654160969553 0.0304940742208043 1 1
0.0376718526831799 0.0375961916667301 1 1
-0.125792088284922 -0.124605188160755 0 0
0.0676015310481149 0.0674667158571251 1 1
0.0700542032100845 0.0693932101227435 1 1
0.0806502333622076 0.079828347000454 1 1
0.10060867687636 0.0998427590178332 1 1
-0.00318545471199893 -0.00331098479270772 1 1
0.0445002332005796 0.0441000675501056 1 1
0.000887764736114781 0.000844265532684691 1 1
-0.000850245471419139 -0.000783234761300774 1 1
0.0689217786234572 0.0682204633680677 1 1
0.0181725932525347 0.0180702768374297 1 1
0.0223740719452723 0.0224424956975335 1 1
0.0479057043273229 0.0474447685550842 1 1
0.0041295875507511 0.00407509203005048 1 1
0.0326036237376565 0.0322136113062114 1 1
-0.0180898618607707 -0.0178022134229842 1 1
-0.0371714630418831 -0.0371538157367031 1 1
-0.0558229382370699 -0.0550916506153364 1 1
-0.00834296270500725 -0.00865503618935354 1 1
0.0197751995612606 0.0197153136681611 1 1
0.118439191794508 0.116629382343752 0 0
0.0141722047263516 0.0139798657318337 1 1
0.0212082582047564 0.021042803441499 1 1
-0.00060821967651279 -0.000565230315393758 1 1
-0.0308876285416895 -0.0307530322531758 1 1
-0.0378431632309243 -0.0374610594765163 1 1
-0.0542157060990931 -0.0539998058681377 1 1
0.0137787117359944 0.0136810304756418 1 1
0.0802074663154105 0.0793210539253218 1 1
0.0138615397489005 0.0134089177217653 1 1
0.0295616637878592 0.0291487913375005 1 1
-0.0607465800829135 -0.0600845313282707 1 1
-0.0150030859943207 -0.0154398409426447 1 1
0.000965527617719559 0.000823735539405024 1 1
0.0636905668032787 0.0632675376630971 1 1
0.0484584223958227 0.0481600230728631 1 1
-0.0433118516523351 -0.0426280176756792 1 1
0.068740270883562 0.0681822031663117 1 1
-0.0673776815339799 -0.0667007012467717 1 1
-0.00564432516751374 -0.00554854716119937 1 1
-0.0151793750278497 -0.0149115947833208 1 1
0.0417120113458231 0.0413610975560069 1 1
-0.0188595910425094 -0.0186340221853615 1 1
0.0142437304929133 0.0144777366543069 1 1
-0.0492637966898273 -0.0488223472337323 1 1
0.0328110691960526 0.0324293353984146 1 1
-0.0555918708305547 -0.0550545371842691 1 1
0.0486838250638587 0.0481442751354997 1 1
0.0136244511598586 0.0135161507774388 1 1
0.0221083494147848 0.0221151813563321 1 1
-0.0647550325479889 -0.0638643977746103 1 1
-0.0435809749154808 -0.0425037675224673 1 1
0.00506202424652319 0.00500003503471185 1 1
-0.00583586574586778 -0.00580358526715297 1 1
0.0357216382550622 0.0354592131660994 1 1
-0.112635287899006 -0.11159559378854 0 0
-0.0127973470883233 -0.0124817934266961 1 1
-0.0146491323589865 -0.0144243381605205 1 1
-0.00552086403359638 -0.00533378142499929 1 1
-0.00586361637042447 -0.00576852108518004 1 1
0.0534106152032708 0.0533723630396257 1 1
0.120161794500532 0.11907003049782 0 0
-0.0470099459728549 -0.0464948958440861 1 1
0.0131224538548899 0.0128215978721237 1 1
0.0811727164443423 0.0801866822297449 1 1
-0.0895570272708464 -0.0887555726111808 1 1
0.0220968607818868 0.0217518480511494 1 1
-0.0743483320376404 -0.0739310997317043 1 1
0.0991385269719569 0.0980811971778001 1 1
-0.0466370502705169 -0.0462076658916054 1 1
0.000408396774280506 0.000490474387854115 1 1
-0.0505825907697349 -0.0500068275149003 1 1
-0.0513767045638717 -0.0509004951457443 1 1
0.0218940728507219 0.0215652442093526 1 1
-0.0289839081624265 -0.0283465317940635 1 1
-0.0632427033811072 -0.0628842797309649 1 1
0.0383734361573045 0.0381080237217468 1 1
0.00965077340870796 0.00954458897831011 1 1
0.0363163705677406 0.0358215866420429 1 1
-0.0274949128702445 -0.0272235926698849 1 1
0.00794041052297316 0.00794028992125104 1 1
0.03529479003093 0.0347637718077886 1 1
-0.0454677087041673 -0.0451401619628156 1 1
-0.0230596236636892 -0.022869401351324 1 1
-0.00613677782815014 -0.00603784685686298 1 1
0.026156893043298 0.0255242997386074 1 1
-0.0856966305271417 -0.0851010099141078 1 1
0.0212484552221701 0.0213287072945092 1 1
-0.0159752205320501 -0.0156787377255207 1 1
-0.00861896803041415 -0.00840308570940433 1 1
-0.0245372861340817 -0.0245621673630238 1 1
-0.0314741537104441 -0.0311271129445547 1 1
0.0313051089420045 0.0304926257800855 1 1
-0.00252413000749635 -0.00287908718624681 1 1
-0.0121155204258433 -0.0119871415679444 1 1
0.0145499335959832 0.0139966973340575 1 1
0.0437562107830429 0.0435501222891856 1 1
0.00916356207681645 0.0093332367525124 1 1
-0.0270000754382275 -0.0267480232193751 1 1
0.0764314312774778 0.0755810499297539 1 1
-0.0199700955593683 -0.019818412784753 1 1
0.0653920690960046 0.064776056192071 1 1
0.0503165614685864 0.0494753997076755 1 1
0.0423743488626293 0.041977431882149 1 1
0.00283792518846951 0.0027084720658887 1 1
0.0215662126703861 0.0213734044918419 1 1
0.0210384317386558 0.0208866128800506 1 1
0.062413371284759 0.0617467460845465 1 1
0.0837807707014708 0.0829483030810225 1 1
-0.0704422273328746 -0.0699919880951126 1 1
0.0816461157635917 0.0809510686855451 1 1
-0.0416565072251322 -0.0411367196086897 1 1
-0.0136512995760987 -0.0134310634893951 1 1
0.0659136300069215 0.0653699485360632 1 1
-0.0218529226293579 -0.0214662683559559 1 1
-0.0261010778996853 -0.0257821972163345 1 1
-0.0131965764995199 -0.0125678062296808 1 1
0.0179089330078489 0.0176449628431759 1 1
-0.0491901990598771 -0.0483058254946008 1 1
0.0149420903620317 0.0148132107602345 1 1
0.0637834183541334 0.0633794997088034 1 1
0.0636899486581819 0.0630209622250404 1 1
-0.0249805895831249 -0.0245791049418151 1 1
0.0734257626278467 0.0726830373860347 1 1
-0.0321751862615701 -0.0318160489997382 1 1
-0.0996539555231287 -0.0984630234206112 1 1
-0.047914306864116 -0.0474532154488258 1 1
-0.0171967468821562 -0.0175284363990003 1 1
-0.0333057590119405 -0.033047848100755 1 1
-0.0450371228927098 -0.0445250991108091 1 1
0.0245775867265251 0.0245969978909679 1 1
-0.00975222376126324 -0.00963179991905391 1 1
-0.0157299525093353 -0.0155239473316685 1 1
-0.0414884768018385 -0.0411311288928152 1 1
0.0542286479593492 0.053483313983055 1 1
0.0221992674877597 0.0223105560165956 1 1
-0.00629635487047453 -0.00586422613613136 1 1
-0.00227674548380571 -0.00212279620583516 1 1
0.129834883840132 0.127682067794376 0 0
-0.0971314930182541 -0.0962448732149027 1 1
0.00874295108393916 0.00861605762236873 1 1
0.0707182725142997 0.0700807939914293 1 1
0.0347072398311225 0.0347446502640496 1 1
-0.00755189440655283 -0.00788603321517383 1 1
-0.042201563198584 -0.0419810516163711 1 1
-0.0111699784932373 -0.0108760479117327 1 1
-0.0366133409570789 -0.0361673953508918 1 1
-0.0116897281457247 -0.01169725164733 1 1
0.0213333362189789 0.0212226345395514 1 1
0.00620635070388005 0.00602054585858201 1 1
-0.0046964944963508 -0.00467834878853619 1 1
-0.0489264690108562 -0.0479676650016442 1 1
-0.0558064451651339 -0.0551191830308223 1 1
-0.0133697514653409 -0.0134225632761473 1 1
0.0134137344768455 0.0135315036630796 1 1
-0.00334599932844412 -0.00325901998087799 1 1
-0.118280115206182 -0.117342762584786 1 1
-0.000273804821175814 -0.00020946714234724 1 1
-0.0323062852123647 -0.031979368078421 1 1
0.0487692031522061 0.0482705444960101 1 1
-0.008292710200504 -0.00820622513402394 1 1
0.0149535622344389 0.0148151679499309 1 1
-0.0028059972874008 -0.00279179784080587 1 1
0.0220532660448569 0.0219717468086135 1 1
-0.0903222723642679 -0.0894366286065263 1 1
-0.0589725489858233 -0.0582968224992454 1 1
0.018472851244357 0.0183456331156118 1 1
-0.0284074454938012 -0.0280557004752491 1 1
-0.0252795748125545 -0.025007919628099 1 1
-0.0512221689088932 -0.0506339290647245 1 1
0.00495254253910329 0.00501289682125532 1 1
0.114232435993699 0.11297219800357 0 0
0.115884682707415 0.114772576424342 0 0
-0.0458772854529824 -0.0455262251308134 1 1
0.0600970330611932 0.0595841970673609 1 1
-0.0485693903543784 -0.0481318993396415 1 1
-0.00684630190264436 -0.00669992465519577 1 1
0.0487921386922853 0.0482364086444826 1 1
0.0758618550196411 0.0751105346135711 1 1
0.0263670494484324 0.0263831126969692 1 1
0.0192313414055047 0.0189352973004581 1 1
0.00452144721971253 0.0042805164444592 1 1
-0.0776932127386079 -0.0766426031874118 1 1
-0.0654534126771855 -0.0647380892725308 1 1
-0.0318180174353916 -0.0310170386875076 1 1
-0.0450454755013285 -0.0447485893017295 1 1
0.0235801925919895 0.0233125196186566 1 1
0.0766856998194802 0.0758956381701776 1 1
-0.127964623955704 -0.126555539869903 0 0
-0.0277504586064351 -0.0278715582119542 1 1
-0.00357042680944474 -0.00344296811881688 1 1
-0.0374595082752625 -0.0371320251355739 1 1
0.107750331790046 0.106664720226853 0 0
-0.00447075959992448 -0.00450084540173926 1 1
-0.0157630100734282 -0.0154886680831955 1 1
0.0202154996043875 0.020150226275355 1 1
-0.026938670318445 -0.0266348815995589 1 1
-0.0304482860913566 -0.0301021052379568 1 1
0.0328901381099442 0.0325009702071771 1 1
-0.00124805513453163 -0.00132632296399735 1 1
-0.0573975125918034 -0.0565809352282856 1 1
-0.0490789547166231 -0.0484592505707687 1 1
-0.0282960800790719 -0.027629965074063 1 1
0.0342921806069037 0.0339724814584454 1 1
0.00419472448663764 0.00411715383665573 1 1
0.0198479593880997 0.0195105415695055 1 1
-0.0305496204374871 -0.0305010989596619 1 1
0.0186203931421613 0.0184824781832412 1 1
0.0874690300227625 0.0865814439995215 1 1
0.0068383183505595 0.00668325464943363 1 1
0.0125192364316142 0.0125769804627092 1 1
0.0153760519580992 0.0154865576768819 1 1
0.13998719943893 0.138620674007163 0 0
-0.0292260686583808 -0.028944672597689 1 1
0.0332112709019341 0.032676483905319 1 1
-0.0496099607039232 -0.0489952804788387 1 1
0.0215319617083538 0.0220100475426422 1 1
0.0931979571601107 0.0927061825174995 1 1
0.0632448884516335 0.0628757798985598 1 1
0.0664022764755465 0.0657452249446554 1 1
0.0412750342313193 0.0407628236446181 1 1
0.0376407777291296 0.0373988877303312 1 1
0.00577775673850079 0.00607026813198565 1 1
-0.0471588251146653 -0.0467909534058498 1 1
0.0707484540568336 0.0697490699792587 1 1
-0.0023470743462505 -0.00223204796373978 1 1
-0.0469378230876404 -0.046294154150625 1 1
0.0383278015227054 0.0379246358864468 1 1
-0.0289718825406694 -0.0290518625263868 1 1
0.00211541446262783 0.00225756494790793 1 1
0.00894480724080137 0.00884562312450714 1 1
-0.0801801867542041 -0.0793524466689742 1 1
-0.0111228026633759 -0.0109804047785157 1 1
-0.0360664911205861 -0.0356097001989006 1 1
-0.0490664081952368 -0.0482123953628667 1 1
0.022382566073676 0.0221460513682111 1 1
0.137429704012217 0.136083873450779 0 0
0.0800204593332034 0.0795330511864311 1 1
-0.0458773759457718 -0.0454028300653122 1 1
-0.0201249688379807 -0.0198399477051335 1 1
0.0980857077975542 0.0974578666398801 1 1
-0.00844672868087833 -0.00851033429906464 1 1
-0.0197228056286107 -0.0196055809426944 1 1
-0.0640708254362151 -0.063525620052442 1 1
-0.0123729467646525 -0.0123148104178685 1 1
0.0193532260570525 0.0191938084440503 1 1
-0.0632194848662381 -0.0626370210609183 1 1
-0.0148138138553607 -0.0143558247808929 1 1
-0.105511705990937 -0.10467424388066 0 0
-0.0448840643113045 -0.0450380759247306 1 1
0.0035517933155166 0.00349529881655252 1 1
0.0371301987907614 0.0367177070048555 1 1
0.0678260667862657 0.0671408654417015 1 1
-0.186955580256805 -0.185221851234403 0 0
-0.0363722885571573 -0.0357134852200617 1 1
-0.0602436597802966 -0.0597907530914278 1 1
-0.0212661408207518 -0.0213636282693016 1 1
0.0140477039376544 0.014015653358415 1 1
-0.0242687790242371 -0.0238410935345704 1 1
-0.0741587704886535 -0.0734190120618158 1 1
-0.0552612534766161 -0.0547659768636588 1 1
0.143012126502624 0.141170375315672 0 0
-0.0633314301831583 -0.0628316613934871 1 1
0.0903502887939735 0.0895297796779556 1 1
0.0651719808893508 0.0644691915316725 1 1
0.0974353210556732 0.0966785825106222 1 1
-0.14893626357711 -0.147656407899235 0 0
-0.0213705772330631 -0.021443186753316 1 1
-0.104599259694734 -0.103170154809032 1 1
0.00515687758842887 0.00484193443566862 1 1
-0.0130167810009713 -0.012994270175174 1 1
-0.075174215199248 -0.0743378231312168 1 1
0.0769754351482307 0.0758705760501489 1 1
-0.0740308072360944 -0.0733064430881557 1 1
0.0184762042135813 0.0183869220318188 1 1
-0.0870800340722735 -0.0861207666591938 1 1
-0.0714182987092318 -0.0708718933624693 1 1
-0.0471086270331385 -0.0465846846268044 1 1
0.0372751492907674 0.0366954589591659 1 1
0.0480043185416328 0.0474302143413173 1 1
-0.0616586193887013 -0.0611037189148434 1 1
-0.00850434180210228 -0.00843034268461178 1 1
0.0712686272766516 0.0705539539260227 1 1
0.0392161121847634 0.0387633138262701 1 1
0.00420444770099115 0.00364674574789005 1 1
0.0154148103246287 0.015234656016233 1 1
0.0109505070051473 0.0108706631512591 1 1
0.00817865830000763 0.00843485308221564 1 1
-0.00459154170213049 -0.00455725878925796 1 1
0.0687351443651151 0.068148108895514 1 1
0.036336943073919 0.0360330686535514 1 1
-0.0313381524727583 -0.0310916345020382 1 1
0.0392865057195595 0.0391483694011061 1 1
0.00469935167572059 0.00484564217305051 1 1
0.0341919964175871 0.0338690088611481 1 1
-0.0208724286331855 -0.0207597201647138 1 1
-0.0188956408246248 -0.0188093404957655 1 1
-0.00124189375824324 -0.00158477031224293 1 1
-0.0225505158536623 -0.0223587940804538 1 1
0.0405886548888281 0.0402452663870932 1 1
0.0645775764699586 0.0645041226298028 1 1
0.0381371206082988 0.0377375097561421 1 1
-0.0220691697268709 -0.0218606600812666 1 1
-0.0011996368759102 -0.00104670270171847 1 1
-0.0162662154239349 -0.0161177660959654 1 1
-0.069831690367531 -0.0690169547146275 1 1
0.0327980311778868 0.0323057432473982 1 1
-0.0104961539138821 -0.0104600827752988 1 1
0.0201564956421377 0.0193719542234523 1 1
-0.0850614401910985 -0.0842873374945041 1 1
0.0030744964045278 0.00315970846214378 1 1
-0.0758999033562194 -0.0751732567228696 1 1
0.0294223204783855 0.0290904720363224 1 1
0.0797961043607932 0.0790309499580039 1 1
0.0216858377319645 0.0212221019827375 1 1
-0.0892089267364649 -0.0882184319753469 1 1
-0.0391589208971786 -0.0386327872824631 1 1
0.0134697433603185 0.0133200768659627 1 1
-0.0163748880500384 -0.0165110045615074 1 1
0.0455240069910788 0.0452456465830083 1 1
0.0567155859162817 0.0561487417848816 1 1
0.0278586730641318 0.0275651819067861 1 1
0.0275845353420909 0.0272841252947574 1 1
-0.0905112243400398 -0.0895477634696314 1 1
-0.0257043737503038 -0.0254187881068172 1 1
-0.0887238754672228 -0.0880332724688741 1 1
-0.0142965102783363 -0.0140862548933249 1 1
0.00906473618518763 0.00889083405846494 1 1
0.0178613530452856 0.0176136569578121 1 1
-0.0314135251370088 -0.0312158088777118 1 1
0.0070847931248171 0.00703131671135067 1 1
-0.0132265112693821 -0.0131157578389603 1 1
-0.0112521731124091 -0.0111038732972345 1 1
0.0297303662979001 0.029278806537735 1 1
0.0118635291686876 0.0117488266167775 1 1
0.031009826224191 0.030645105428657 1 1
0.0747935023557527 0.0739657415738807 1 1
0.00246766530390493 0.0022973120950595 1 1
0.0839594688355281 0.0831286448720769 1 1
-0.00184806227798142 -0.00189438686604832 1 1
0.0207100654989757 0.0204109652444209 1 1
0.0465185916532184 0.0457640724580482 1 1
-0.139702896274679 -0.138377404250992 0 0
0.0354104182038248 0.0351445950471495 1 1
-0.0118863482860848 -0.0124083710261187 1 1
-0.01709307264461 -0.0164387367976016 1 1
0.046288884226363 0.0458477240250111 1 1
-0.104125136119676 -0.103192289457885 1 1
-0.126696462705851 -0.125425472855483 0 0
0.0474817717584195 0.0469084280714698 1 1
0.0222550613878716 0.0223117869783539 1 1
-0.0542846631892055 -0.0537120769584545 1 1
0.0132121698405832 0.0132121551152272 1 1
0.0681394637798901 0.0675564226533713 1 1
-0.0971955627524817 -0.0961770109348934 1 1
-0.0846752606922043 -0.0838031177093924 1 1
0.0460408034203953 0.0456635324205173 1 1
0.0580701063285623 0.0577559901334769 1 1
0.0441986363444561 0.0437624455236473 1 1
0.025652871499206 0.0254400234769638 1 1
0.0419794838978043 0.0414216113960562 1 1
-0.0162882959809765 -0.016008406537415 1 1
0.0403770969536515 0.0397888144296653 1 1
-0.00338814514986372 -0.00319242731315585 1 1
-0.0050155368978493 -0.00472630195889426 1 1
0.0100143370325167 0.00986673308142504 1 1
-0.130191428260057 -0.128659500373929 0 0
0.0517937829377845 0.0511196551169238 1 1
-0.0902567184266654 -0.0894948654434916 1 1
0.0989560793122118 0.0975469308050629 1 1
-0.105183103217698 -0.104142632064141 1 1
0.0175033561596837 0.0176091730150124 1 1
-0.0203068347172923 -0.0201499696359017 1 1
-0.0791395522796296 -0.0784100452997352 1 1
0.141585889356713 0.140217840002463 0 0
0.000313570575553455 0.000692806163525406 1 1
0.0291868817943953 0.0287844869368093 1 1
0.043684685836511 0.0432978026213695 1 1
0.0830716908121025 0.0824654831845336 1 1
0.0430780417995244 0.0425334443864972 1 1
-0.0479419556167761 -0.0479131702287902 1 1
-0.0085517378165561 -0.0084308068980759 1 1
-0.0750280304466743 -0.0743430410518123 1 1
0.0617885261382157 0.0610385883847217 1 1
0.0534340870917407 0.052839292266955 1 1
0.0113238491539454 0.0116264659631788 1 1
-0.070952738669201 -0.0701535681561479 1 1
-0.0841302877263142 -0.0828980489196596 1 1
-0.0339308034937161 -0.0338140821606327 1 1
-0.0137780041507466 -0.0132953025044171 1 1
-0.136104976389182 -0.134968623045073 0 0
-0.015322746984386 -0.0150871675691891 1 1
-0.010246681200158 -0.010219198546567 1 1
-0.046314041493416 -0.0459493177987212 1 1
-0.0280335816905757 -0.0278950889526477 1 1
-0.0397121501877529 -0.0393036978086162 1 1
-0.0907339395436723 -0.0897349848304361 1 1
-0.0255708922563789 -0.0254146715873554 1 1
-0.0159462886193743 -0.0156539966156293 1 1
-0.0668045067947649 -0.0662276301503025 1 1
0.0193689067357983 0.0191504835716446 1 1
0.00701156517273361 0.00702383761336436 1 1
-0.0308243728038634 -0.0305901405772766 1 1
0.103606312126527 0.102484713574774 1 1
-0.024474473189282 -0.0242746935404445 1 1
-0.0327859704796201 -0.032411061398308 1 1
0.0206139099598154 0.0203214740379389 1 1
-0.0138963261530904 -0.0139476003934137 1 1
-0.0939922720936451 -0.0933106106823057 1 1
-0.0509948902244357 -0.0504231728250726 1 1
0.010896994929516 0.0108605259534889 1 1
0.11669043329752 0.11534858734745 1 1
0.0229336230600209 0.0227137277934602 1 1
-0.00383538114742415 -0.00410188078952321 1 1
0.0576695220309153 0.0572029968164182 1 1
-0.0174736088272288 -0.0177741881165323 1 1
0.0242760441109262 0.0239586135371111 1 1
0.02795357826385 0.0276329747800379 1 1
0.0257592256216831 0.0256331065522761 1 1
-0.017810624690079 -0.017568418368175 1 1
0.00518532892499583 0.00516065136266799 1 1
0.0243477483045736 0.0242342771193893 1 1
0.0249707709713747 0.0248985158567546 1 1
-0.0239140789621455 -0.0241529297083747 1 1
0.0366977643870351 0.0363464734197883 1 1
0.0384823441925885 0.0383099719872447 1 1
0.0359481931639966 0.0355985374616024 1 1
0.017652692571768 0.0174500462541001 1 1
0.0825664228228735 0.0814938881047439 1 1
0.0944585715165362 0.0936266054927295 1 1
-0.00414654899201125 -0.00351861890175634 1 1
-0.0340655286925396 -0.0342491279466066 1 1
-0.0434883860940008 -0.0429550057079107 1 1
-0.0506022543384283 -0.0502813055093443 1 1
0.00636602630232843 0.00618587838598965 1 1
-0.0141354506958584 -0.0139525097332327 1 1
0.0408145443619049 0.0403318096591727 1 1
0.0787660039515776 0.0779856038633814 1 1
-0.0654918715377798 -0.0649152913274511 1 1
0.0227887686393672 0.022573803636506 1 1
-0.0833360934094136 -0.0825751712748999 1 1
0.0277641195553555 0.0271246059402888 1 1
-0.0363735931256662 -0.0359132528830305 1 1
-0.0250248731934434 -0.024696006806264 1 1
-0.0136038875276544 -0.0132079907546977 1 1
-0.0153207766347573 -0.0151153845137197 1 1
0.0262814104687928 0.0259164578011931 1 1
-0.000809508759576562 -0.000614260257190552 1 1
-0.0617120021827815 -0.060949746379301 1 1
0.0940951929066225 0.093214472585871 1 1
0.000117522419269206 2.74721601022107e-05 1 1
-0.0642318612700871 -0.0635827403638865 1 1
-0.0140970299157125 -0.013475696482474 1 1
0.0087679721831275 0.00868243371293002 1 1
0.0530715116940793 0.0530156643154472 1 1
0.0924834917241105 0.0915711151341017 1 1
0.0105428386469339 0.010701711661305 1 1
0.0332687573072283 0.0328583462745451 1 1
-0.00593367988145044 -0.00571614381545211 1 1
-0.146013879769189 -0.144028001278417 0 0
-0.0867494318086113 -0.0860997038073138 1 1
-0.00741095654012363 -0.00750264128028687 1 1
0.00558944413432511 0.00560496571370362 1 1
0.030523840769015 0.030072648053242 1 1
-0.0541464184991522 -0.0538641866646579 1 1
0.00235744653178896 0.00191357936010219 1 1
0.0369028694152389 0.0357819498291808 1 1
-0.0643048501680407 -0.0637100716765914 1 1
0.0217490618079644 0.0216365939623957 1 1
0.0148912935481799 0.01490447084402 1 1
-0.0195441099047019 -0.0193432117972147 1 1
-0.0835347209559835 -0.0824943538043802 1 1
-0.0173543674687993 -0.0171125552181942 1 1
0.0590718790283587 0.0582824397420852 1 1
0.0126014099024187 0.012441816025543 1 1
-0.0384856287017556 -0.038385269970089 1 1
0.00828112219736668 0.0080368261138131 1 1
-0.0517946307851756 -0.0513813437122384 1 1
0.0511643743338462 0.0505641178435397 1 1
0.0365115341112045 0.036211660171943 1 1
0.037534192088553 0.0372499108525476 1 1
-0.105643800384922 -0.104610154994962 0 0
0.0109482317809519 0.0108317639697669 1 1
0.0282752280294572 0.0283232741688973 1 1
0.0315199950247019 0.0312038475220058 1 1
0.00937550502598493 0.00922270355086336 1 1
-0.00710763674064851 -0.00698638641540574 1 1
-0.0338569365775008 -0.0334939013103094 1 1
-0.0283652199296198 -0.0285974058830041 1 1
-0.0206516554820762 -0.0204953701648485 1 1
-0.0719320745380158 -0.0706998830900742 1 1
-0.0334708040523631 -0.0331735310458399 1 1
-0.0182436442646518 -0.0179433719653715 1 1
0.0123736747150366 0.0122395164699151 1 1
-0.0213163413781092 -0.020953779374341 1 1
-0.0555362389586452 -0.0549873449357508 1 1
-0.00433693483130708 -0.00427534740048413 1 1
-0.0773125751252098 -0.0765065730858049 1 1
0.00644521880260098 0.00626807042982497 1 1
-0.196951715828735 -0.195010544984911 0 0
0.0937939316934972 0.0928630957522263 1 1
-0.0120438932924225 -0.0119663646534264 1 1
-0.0461528330511035 -0.0458412467736806 1 1
0.0487805017430001 0.0482113275998663 1 1
0.0208318917808502 0.0211186575374505 1 1
0.0218811225630228 0.021503234467491 1 1
0.0693078908600164 0.068394038540327 1 1
0.037868520518593 0.0377412425528495 1 1
-0.0430899954153748 -0.0425991412313749 1 1
0.0589567516467424 0.0583047841347302 1 1
0.124055179879912 0.122446179097707 0 0
0.0288262656343842 0.0286998481545458 1 1
0.0303642339019133 0.029744456062503 1 1
0.0294324703633037 0.0291479005137962 1 1
0.0251957757407705 0.0249406081417457 1 1
0.0325973430165049 0.0322067008052875 1 1
-0.00546984904270343 -0.00537509593775656 1 1
-0.0370996638597286 -0.0371730544504276 1 1
0.00269771865337363 0.00217770237416974 1 1
0.0673183909519375 0.0664876908646625 1 1
0.0405613163043438 0.040160719360937 1 1
0.0235221858369375 0.0233291076080775 1 1
0.0371612969234765 0.0371266973746163 1 1
0.0894080300371807 0.0885343035589312 1 1
-0.0601133734665712 -0.0599309451978063 1 1
-0.0367222449792646 -0.0362567861524502 1 1
-0.0390378276719477 -0.0381029047421241 1 1
0.0143561960825605 0.0143666022770546 1 1
-0.0253592819619985 -0.0250165884281769 1 1
0.00424432866306308 0.00410385713184881 1 1
-0.0319814313316041 -0.0316743236680645 1 1
0.0203422070507243 0.0197178709670177 1 1
0.010998476613655 0.0109701077643525 1 1
0.0299147187081742 0.0290422746641189 1 1
0.0828950567741166 0.0820405279779607 1 1
0.0995200234486596 0.0984923696403919 0 1
-0.00324795326870676 -0.00278546813120395 1 1
0.0610779770727509 0.0604075835798172 1 1
-0.0735419575132474 -0.0726685857097978 1 1
0.0014492593283164 0.00127760168586571 1 1
-0.0055772293922032 -0.00561918641374894 1 1
-0.0131795146443519 -0.0128006883527198 1 1
0.0104015137046519 0.0102962866067173 1 1
-0.00819869923311218 -0.00801940496383133 1 1
-0.0036965724627341 -0.00338107231976955 1 1
-0.0193600754039664 -0.0187110762186738 1 1
0.0329755255872067 0.0325559961282502 1 1
-0.0116622449039221 -0.0115498399436122 1 1
0.0129891099770266 0.0125514195140143 1 1
-0.0681063064982212 -0.0673555933868399 1 1
-0.0149558952907856 -0.0147633598334039 1 1
0.0145415217217656 0.0141609162514216 1 1
-0.0310204663999215 -0.0307259612515677 1 1
0.0590188491949077 0.0583958458060524 1 1
-0.0278159271097768 -0.027412558184189 1 1
0.0191905189433302 0.0190142334946266 1 1
0.123437392666333 0.122050366034964 0 0
-0.0789034564919405 -0.078364381681529 1 1
0.0790511625132432 0.078368381317561 1 1
0.0798552777957957 0.078982346533899 1 1
-0.0442681904203275 -0.0438516836440432 1 1
0.0105706943610075 0.0107411410842127 1 1
-0.0290628739205837 -0.0285335297745395 1 1
-0.0394826623006372 -0.0391751937194118 1 1
0.00116646835836325 0.00110972174443724 1 1
0.0651418579681964 0.0641703045136891 1 1
0.024701737419604 0.0248931969986637 1 1
0.00184710944921792 0.0018330289450133 1 1
-0.0397221618521935 -0.0394783342062599 1 1
-0.0426075366572998 -0.0423769984710232 1 1
0.0490230286887884 0.048476252303975 1 1
-0.0210837442740614 -0.0211205481166886 1 1
-0.0403282582416935 -0.0400375675842299 1 1
0.0226629507495544 0.0224055497418163 1 1
0.0145287712052741 0.0142367569981882 1 1
-0.0982108621185331 -0.0972899914522683 1 1
-0.0520643485047687 -0.0516014821798371 1 1
0.00388220627859829 0.00365638710568312 1 1
0.0308254846873223 0.0309581542880467 1 1
-0.0388334914816994 -0.0383372356696539 1 1
-0.125190293707873 -0.123938432016542 0 0
-0.00434395722475853 -0.00433133798720095 1 1
-0.000884893504611612 -0.000766946039549533 1 1
0.0628203456715553 0.0622556918492344 1 1
-0.0208413496684369 -0.0208472932539011 1 1
-0.00486773840939964 -0.00532809672243836 1 1
-0.0382542716145823 -0.0379475752490178 1 1
0.0859229485270243 0.0849678566620583 1 1
0.0311291222680452 0.0309229666928874 1 1
0.0321596765360476 0.0316922438209563 1 1
0.0505432549204632 0.0501706767152276 1 1
0.120081893591052 0.119102125453326 0 0
0.00934191932201084 0.00919453729782932 1 1
-0.0262088461386552 -0.025970458494615 1 1
-0.0551365322229179 -0.0545550180979858 1 1
-0.0381155938097906 -0.0376369586195866 1 1
0.0539638955268563 0.0534149688216205 1 1
0.0163698852128433 0.0165187854350449 1 1
0.0693312553416438 0.0688054399413292 1 1
-0.0323579116933243 -0.031958397857616 1 1
0.0776085014945464 0.0765188558021847 1 1
-0.0263957385658744 -0.0258764359550821 1 1
0.0409921217118749 0.0405831384184503 1 1
0.0562740287750824 0.0558291628762501 1 1
0.0102802124287851 0.0095262596480456 1 1
-0.0174642859235571 -0.0172731722978832 1 1
-0.0231723573102233 -0.022977069376376 1 1
0.0656999441907886 0.0650447193585419 1 1
0.00716007539149714 0.00670628236114093 1 1
0.0408800204847294 0.0405426453231645 1 1
-0.00676774258271062 -0.00669497640785138 1 1
-0.0247602750792199 -0.024335070057277 1 1
0.0313345757157368 0.0309925309003601 1 1
-0.00353620540618864 -0.00348844380204474 1 1
0.0386536623418952 0.0378811835355911 1 1
0.0710226908538737 0.0702909904768643 1 1
-0.0970610003565276 -0.0953689080036558 1 1
-0.0171970363906056 -0.0172580638608074 1 1
0.0200576465422436 0.0198395611579441 1 1
0.0229141828126315 0.0226768427974607 1 1
0.0229263030473082 0.0226032468917163 1 1
-0.00109737336417973 -0.00114683559947556 1 1
0.0162322936866396 0.0158756689685304 1 1
0.0210540970337528 0.0211164358967719 1 1
0.00920507343896759 0.0095352936156518 1 1
0.0934055923298039 0.0926765042310738 1 1
-0.0108378610479039 -0.0105687810143212 1 1
-0.0203531204962821 -0.0201122536158474 1 1
-0.18264517566991 -0.180980589211215 0 0
0.00720987419829695 0.00707288028190766 1 1
0.0059188729255474 0.00585038208337542 1 1
-0.0360862614685719 -0.0357488676580139 1 1
-0.0330756450587524 -0.0321608588931546 1 1
0.0131686936134189 0.0130821853921641 1 1
-0.0295146513359884 -0.0290418764352335 1 1
-0.0306739006636194 -0.0304471928159638 1 1
0.102271846341177 0.101049430512546 1 1
-0.0659908382244694 -0.0649799911617859 1 1
-0.0514209544830574 -0.0510066077880123 1 1
-0.0294964752827701 -0.0292388650553189 1 1
0.00458261989438295 0.00449245515586638 1 1
0.0116755963178353 0.0117599785549714 1 1
0.0992782855252909 0.0982138405501953 1 1
0.0786357527466333 0.0776009020166059 1 1
0.124754440661909 0.123367877940646 0 0
0.0516156674145621 0.0510881416464468 1 1
-0.0640646733672478 -0.0634075328640227 1 1
-0.019731293686816 -0.0195359858456184 1 1
0.0153166764467804 0.015089417305528 1 1
-0.0145354441647698 -0.0139939967663601 1 1
0.0604046057894737 0.0599037186284454 1 1
0.0884503777273507 0.087658130643105 1 1
0.0299376375511227 0.0294991845481666 1 1
-0.0236531085654121 -0.0231825999520943 1 1
0.0983839277229506 0.0972317573184523 1 1
-0.0322270207372624 -0.0318683064748754 1 1
0.0462993139984013 0.0461824388931696 1 1
0.127574732314163 0.126247029806947 0 0
0.0949679583134801 0.0937316034359975 1 1
-0.0287671632694693 -0.0288844392926413 1 1
-0.0428969713287484 -0.0424034405757409 1 1
0.0752508432417706 0.074987575003614 1 1
-0.02144901326771 -0.0211311254093349 1 1
0.00894214203333897 0.00925995867223194 1 1
-0.0395536048901963 -0.0391992502009373 1 1
0.0384916694037814 0.0380797803242863 1 1
0.0379632741818037 0.0376915296431947 1 1
-0.00239805596708499 -0.00229572708937186 1 1
-0.0624626323177699 -0.0618231984691818 1 1
-0.0103621626032261 -0.0100962195116472 1 1
-0.0284424404367479 -0.0284329182768461 1 1
0.0650179314524986 0.0644154219539574 1 1
-0.0250085941155394 -0.0246086111962021 1 1
-0.0129602236435852 -0.0133352027367047 1 1
0.0322210202195311 0.0317786876294094 1 1
-0.0186270738657953 -0.0181210528306215 1 1
0.0107811942895147 0.0107384302141031 1 1
0.0337223767371812 0.0333119014631177 1 1
0.0510486925329671 0.0505084404972544 1 1
-0.114542845865331 -0.113419196401377 0 0
0.0416708407186895 0.0418069789084051 1 1
-0.0418095893383288 -0.0418937524498467 1 1
-0.0095811678915867 -0.00953000896623217 1 1
-0.00287654072125787 -0.00210042533956348 1 1
-0.0619562831558178 -0.0613830489202489 1 1
-0.00778532835198247 -0.00765207427848216 1 1
0.0367436596941987 0.0362101298836604 1 1
-0.0655434620536275 -0.0649140013919389 1 1
-0.0689890008845317 -0.0683522284231354 1 1
-0.0118849836796722 -0.0116867513788725 1 1
-0.0715221360532395 -0.0708529781127292 1 1
-0.0268581493344105 -0.0270959174679198 1 1
-0.0294442413458349 -0.0292333210194377 1 1
-0.00904574327563633 -0.0092128532717606 1 1
0.0278450496621725 0.0275999853153317 1 1
-0.00298034663330678 -0.00298943776660423 1 1
-0.0901869479095863 -0.0891125812653904 1 1
0.088578121985882 0.0875088351138391 1 1
-0.0474928382171192 -0.0470946883199692 1 1
-0.0629013082278451 -0.0628431146291315 1 1
0.01197576200847 0.0118841477091371 1 1
-0.00528835940352065 -0.00532215637427545 1 1
0.000171985989646247 0.000121497102075742 1 1
0.130697804054919 0.129448527576468 0 0
0.0204656455562701 0.0201424677006657 1 1
-0.046974684644778 -0.0463892469982854 1 1
0.0964927474761526 0.0956884489450398 1 1
0.0338868672653184 0.0334963371189261 1 1
-0.117320319079236 -0.115963461705381 0 0
0.00450367023421627 0.00438757176366293 1 1
0.0852300026767688 0.0842509192221262 1 1
0.00694142299572499 0.00663728985808926 1 1
-0.0247508349643966 -0.0245300315580132 1 1
-0.074008552716186 -0.0731605554167948 1 1
0.0201298743511824 0.020060569751159 1 1
0.0155057877628274 0.0157250912457479 1 1
-0.0570489979750377 -0.0566557551691861 1 1
0.105048734735333 0.104054644884533 0 0
0.044558856406162 0.0439700113969789 1 1
0.0210567340577752 0.0207446581543103 1 1
0.0777887792949716 0.0770470314070693 1 1
-0.0430030745323442 -0.0425845619679053 1 1
-0.0561700422464788 -0.0557651601784318 1 1
0.0821503687271119 0.0810183049255916 1 1
0.0612737455257127 0.0605583833189364 1 1
0.0107945542576415 0.0106101756384241 1 1
-0.0305297336769387 -0.0300913775509858 1 1
0.0160741745733394 0.0155912156840985 1 1
0.0158642017176978 0.0157493779714721 1 1
-0.0888286396470238 -0.0878867378448835 1 1
-0.0930004192742758 -0.092008924167581 1 1
-0.0892355771791566 -0.0881516473636849 1 1
-0.0105996853914381 -0.0103397487004492 1 1
-0.051195293392028 -0.0510281194692874 1 1
0.0853089424561446 0.0845286020850736 1 1
0.0255227147568342 0.0251215158550277 1 1
0.0508774542267692 0.0502134968768915 1 1
-0.0529428872716089 -0.0522301656681347 1 1
0.0108762014681219 0.0106673843950381 1 1
0.0215916335449526 0.0214551997480936 1 1
0.0222934212326092 0.0225672463642946 1 1
0.0298094578392166 0.0301332188519816 1 1
-0.0100809960642341 -0.010000987514999 1 1
0.0361986791851489 0.0357006750611543 1 1
0.0768330326471195 0.0760882428098619 1 1
-0.0377328073447353 -0.0377322435106727 1 1
0.010825567997177 0.0105240505793507 1 1
0.0400882390330683 0.0396097310751672 1 1
-0.0189337835016537 -0.0186742825215711 1 1
-0.0301839220342069 -0.0298596860506772 1 1
-0.00438687482770341 -0.00432227416705985 1 1
0.0880700998929972 0.08765464622561 1 1
0.0272086812968047 0.0268634378688457 1 1
0.0321253160683409 0.0316480981972803 1 1
-0.0130336634696977 -0.0128813674180029 1 1
0.0786486338184257 0.0778836898709358 1 1
0.0425111594115431 0.0420405443520859 1 1
0.0560927974704549 0.0555429356032144 1 1
-0.0139466461441869 -0.014432036188388 1 1
0.0183773717663019 0.0184674463079868 1 1
0.00134617326081149 0.00137621852707637 1 1
-0.00604658904689036 -0.00598458359748576 1 1
0.0655529108400339 0.0650596704186048 1 1
-0.0629674413876103 -0.062108924467536 1 1
0.0510468578988249 0.050592088225564 1 1
-0.0466485727479902 -0.0462332027839574 1 1
-0.0603558505250084 -0.0597587469667137 1 1
-0.0947959620293201 -0.0937534593623697 1 1
-0.0325726334848372 -0.0323842831792225 1 1
-0.0676256015131586 -0.0669334153768134 1 1
-0.0609895328393845 -0.0608273180179086 1 1
0.0735431930627444 0.0729016687933709 1 1
0.0311085121082103 0.0307910323108923 1 1
-0.0555079365909723 -0.0546317632017939 1 1
0.0477599763795095 0.0471628259821768 1 1
-0.110355417731325 -0.109294057838528 0 0
0.0308130454889669 0.0301719875338927 1 1
-0.0275529377576206 -0.0272603034166118 1 1
-0.0104521031757994 -0.0102680816377519 1 1
0.0573635863702967 0.0568964981343145 1 1
-0.0499655766318574 -0.0492064598861206 1 1
-0.0699449908744568 -0.0691426727424559 1 1
0.0166461098336086 0.0166597889876169 1 1
-0.00137490497432785 -0.00161572017038054 1 1
-0.00036919764800949 -0.000345939573020503 1 1
0.0159792324270533 0.0158354440896794 1 1
-0.0375517803832465 -0.0371548994862812 1 1
0.0173315221054743 0.0171628419303136 1 1
0.00289744421183015 0.00300058695299883 1 1
-0.0310071207381801 -0.0307424326161698 1 1
0.0300310611954968 0.0292661641864402 1 1
0.0537526574232442 0.0532418166525747 1 1
-0.0497605594365062 -0.0494451568079156 1 1
0.0259859175903534 0.0255117658743416 1 1
-0.0204988888245536 -0.0203271336992773 1 1
0.0596434202595295 0.0589417868616153 1 1
-0.119659239401931 -0.118453670583082 0 0
-0.0149226930533874 -0.0148200622294069 1 1
-0.00574595160913077 -0.00559145193754796 1 1
-0.023468705751245 -0.0229956513473462 1 1
0.00495238426031926 0.00493815710564215 1 1
0.00707590416231802 0.00729583857310904 1 1
0.0194880312863264 0.0193426814910399 1 1
-0.0370197501545449 -0.0369166993746494 1 1
0.0304105295964923 0.0305017877452021 1 1
-0.0797431949584933 -0.0788504170659634 1 1
-0.00416053891437499 -0.00398872649806449 1 1
0.0110695555915195 0.0110757719762965 1 1
-0.00599176921894184 -0.00564702406772946 1 1
0.0581063621293583 0.0575646299639047 1 1
0.0475535040803364 0.0470180212487689 1 1
0.112101082806902 0.111157778831487 0 0
-0.02037120623786 -0.0198804265995227 1 1
0.0634073082453245 0.0627685031135035 1 1
-0.0159113246787996 -0.015828676237312 1 1
0.0184246846922163 0.0183593384002305 1 1
0.057435380487491 0.0562120395566652 1 1
0.0395533605642935 0.038735976088661 1 1
0.0316125128254679 0.0311538988371487 1 1
0.0167883383281387 0.0166761965109291 1 1
0.0157565105903284 0.0157320106197926 1 1
-0.0442434927903529 -0.0433110034281225 1 1
-0.118286739146646 -0.116994686619051 0 0
0.0734738169318424 0.0726726305213979 1 1
-0.0447129136083137 -0.0441382553140882 1 1
0.0803092863540795 0.0794450659916654 1 1
0.0417041265708654 0.0412930654801081 1 1
0.0204544434127009 0.0202727489236067 1 1
0.0240887581449925 0.0239062848953518 1 1
-0.0524342904187933 -0.0517226232916094 1 1
0.0456653995395877 0.0451914390154124 1 1
0.0674436998640512 0.0667384427881471 1 1
0.0119980874271309 0.0119271863762268 1 1
0.0866464789072481 0.0857434029085415 1 1
-0.0682787684391722 -0.0677339346808188 1 1
-0.0442394239732544 -0.0439452790763233 1 1
0.0113024064885822 0.0113402942846458 1 1
-0.0434327533179111 -0.0427704789714291 1 1
0.00508066869701871 0.00506094878962561 1 1
0.00945740450437832 0.00939271649453974 1 1
0.0493800057019025 0.048970478217001 1 1
0.0162048463589136 0.0160105400408273 1 1
0.0411267100418688 0.0406756126074456 1 1
-0.0775405666010996 -0.0769242024003817 1 1
0.027846325586182 0.0278752878765021 1 1
0.101910639027527 0.100978737830063 0 1
-0.0222832069700814 -0.0220363676048036 1 1
0.0235731048509115 0.023652145166802 1 1
0.00599076035551199 0.00578601949119929 1 1
0.0021000333867253 0.00140809450974762 1 1
-0.0491872487144455 -0.0484599220779137 1 1
-0.00633207237885653 -0.00617490680570432 1 1
0.0130908030135014 0.0129486901977264 1 1
-0.0908834665763363 -0.0901332205549361 1 1
-0.0120931484303814 -0.0124048239416624 1 1
-0.00298344220776029 -0.00331800522232932 1 1
0.0715905277801918 0.0708443822073512 1 1
0.000866769243719534 0.000859182946857082 1 1
-0.0526301824431386 -0.0521471796375643 1 1
-0.0559836115937067 -0.0555419774776461 1 1
-0.0868745037068646 -0.0864742205468874 1 1
-0.0150765978388325 -0.0148859878076185 1 1
0.0556297074082608 0.0549206892257779 1 1
0.00540939030451328 0.00540095105295491 1 1
0.0196277540056124 0.0198952988480319 1 1
0.0795214270800574 0.0786504044658521 1 1
0.111336990697681 0.110034235124054 0 0
-0.0248320955260336 -0.0247335559292149 1 1
0.00566330313517921 0.00560362195638698 1 1
0.0774976037935607 0.076644864523755 1 1
-0.0510531047396752 -0.0504633975208574 1 1
0.0498803591164155 0.0497943524771543 1 1
-0.000464761311164351 -0.000526772201510266 1 1
-0.0177387837256696 -0.0173252874231522 1 1
0.0802417548212422 0.0793632241711643 1 1
0.0226647022704544 0.0220940662469393 1 1
0.0040014805626773 0.00449910071670949 1 1
0.0824127810103657 0.0815906385434209 1 1
-0.0347570560511333 -0.0343510221576633 1 1
0.0429294871628558 0.0426239897188558 1 1
0.0672988914931382 0.0663777216809932 1 1
0.0357351453898424 0.0349986054272051 1 1
-0.0196676403398754 -0.0195259380555802 1 1
-0.108427629445956 -0.107264792914453 0 0
-0.0457061115932386 -0.0447678123842369 1 1
-0.0333939955271378 -0.0334823484885797 1 1
-0.0155072818916701 -0.0158615356649779 1 1
0.000409713690056581 0.000243628142008873 1 1
-0.102113553532818 -0.100857362497031 1 1
-0.132467779060126 -0.131193985197173 0 0
0.0663219150347723 0.0655916018798983 1 1
-0.023965844824079 -0.0237007068952608 1 1
0.0415073574261683 0.0407742258423086 1 1
-0.00961235459400176 -0.00947246882372992 1 1
-0.0122074991426735 -0.0121854437755025 1 1
0.0475970207108158 0.0473363379238404 1 1
-0.00181372438669833 -0.00195422546019796 1 1
-0.0309670884575094 -0.0306325665333937 1 1
-0.115872812741151 -0.114604447276651 0 0
0.0571778959787402 0.0566523396221833 1 1
-0.0401368210071564 -0.0399382464822198 1 1
-0.0681256311300463 -0.0674824586510234 1 1
0.0417121958876848 0.0413028423010879 1 1
0.0406199651417568 0.0402024974846076 1 1
-0.0707808669849997 -0.070257547999712 1 1
0.00240770944618764 0.00258602562738159 1 1
-0.0347000637482811 -0.0348281226751863 1 1
0.0091159021378945 0.00915669329496588 1 1
-0.00155727157218981 -0.00152026306007666 1 1
-0.0690139000455516 -0.0682908128866171 1 1
0.0180882513985205 0.017826368702191 1 1
0.00542284421617298 0.00550982924828197 1 1
-0.0206515487416759 -0.0204302171693475 1 1
0.0156085379943422 0.0155060541515388 1 1
0.0280480727003425 0.0283798816286771 1 1
0.116106749152286 0.114937509808731 0 0
-0.00146950248210692 -0.00156697597881948 1 1
-0.0795215680655957 -0.0786535453237364 1 1
0.00950069350068979 0.00942730496424911 1 1
-0.0383722925952563 -0.0376212078916001 1 1
-0.022951102735108 -0.0227691932889188 1 1
0.0128012136344401 0.0123304535105562 1 1
-0.0212689304729692 -0.0210141153413806 1 1
0.0786827643108409 0.0782114135118483 1 1
0.0271211666126064 0.0270550133110369 1 1
-0.0025337306869018 -0.00281343486709069 1 1
0.0520696502526051 0.0516768653005968 1 1
-0.0477276844718222 -0.0472440931946 1 1
-0.0554101621748096 -0.0547753235701864 1 1
0.0417463222751737 0.0412030557548609 1 1
-0.0239801127226057 -0.0241244957601304 1 1
-0.0188261708860661 -0.0186267709373071 1 1
-0.0169953885730494 -0.0167664728778641 1 1
0.0792518806057893 0.0779457350964842 1 1
-0.0178874569001822 -0.0177485826477638 1 1
-0.0122324143969761 -0.0121030449018151 1 1
-0.00670491768897577 -0.00669723408734688 1 1
0.0408291745691757 0.0404135656050878 1 1
0.0278447049175825 0.0271360324582577 1 1
0.0337195191253978 0.0334417825700237 1 1
0.00274738997164255 0.0027097782547947 1 1
0.138241306307528 0.137398540700453 0 0
-0.0636699691738218 -0.0631552853967206 1 1
0.0239042415021884 0.0241915693160603 1 1
-0.0374095235598068 -0.0371948233449289 1 1
-0.0183333379968527 -0.0182481233284192 1 1
0.0236032472824958 0.0228022400550371 1 1
-0.00677420124560667 -0.00636434289838556 1 1
-0.0458153951601397 -0.0452842668327469 1 1
0.00532720567899867 0.00514349737017417 1 1
0.0517152234887999 0.0512914310569965 1 1
-0.0341275938884212 -0.0340871419849608 1 1
-0.0811601410172952 -0.080426001000837 1 1
0.0190995531466265 0.0190097095706128 1 1
-0.0823977041690153 -0.0815604702944252 1 1
-0.020953634438082 -0.0208030451699958 1 1
-0.0209940249620045 -0.0206959881322913 1 1
-0.0373815252014396 -0.0371098614910393 1 1
-0.10602311350733 -0.104430655343557 1 1
0.00371589326978272 0.00352733852981018 1 1
0.00330656390266754 0.00330996969006754 1 1
-0.0479988574192989 -0.0475923245413871 1 1
0.0707475136290502 0.0700844881995437 1 1
0.0860210029130413 0.0854458348949755 1 1
0.0682281676142016 0.0678512369222482 1 1
0.0302478294741986 0.0298716383121365 1 1
0.0142541188784277 0.0138996950860104 1 1
0.0522624391562089 0.0517070049646462 1 1
0.0391853960611616 0.0386389485427168 1 1
-0.0190114645865978 -0.0187602394096369 1 1
0.0198868252025043 0.0195849547535445 1 1
0.0576524884399438 0.0570546787685115 1 1
-0.0459276119904558 -0.045467305650252 1 1
-0.00435847569584984 -0.00436952801910278 1 1
-0.0417245993695114 -0.0413511627758881 1 1
-0.00835296125336693 -0.00814372566690401 1 1
0.00933798961758719 0.00916103967094248 1 1
0.0498847860328362 0.0492294972031368 1 1
0.0957664698251322 0.0947469903170886 1 1
-0.0784508759951129 -0.0773685194391394 1 1
0.0111182125822072 0.0110742108035976 1 1
-0.0473476686137149 -0.0476144185185579 1 1
-0.0274637275993541 -0.0271477742016831 1 1
0.0586068673546472 0.0580819020807181 1 1
-0.0102953670194293 -0.0101673886184504 1 1
-0.0289812569634696 -0.0286966246578002 1 1
-0.0691600632801154 -0.0681027999552809 1 1
-0.0200242862513644 -0.0197195619150433 1 1
-0.0626986088076372 -0.0623127377528299 1 1
-0.039734502659871 -0.0394187021336237 1 1
-0.0376549585482516 -0.037224974586291 1 1
0.0142992798184998 0.014579141802221 1 1
-0.0407906185005483 -0.0404336178907186 1 1
-0.0150537062902054 -0.0147285045403265 1 1
0.0252274873965063 0.0249088943483065 1 1
-0.0488700808726844 -0.0484574594799391 1 1
-0.0975308514237213 -0.096624415750919 1 1
0.00428634767192443 0.00427565747741782 1 1
0.0442181255372476 0.0436886902215328 1 1
-0.00255700610211137 -0.00265060891724373 1 1
-0.0598436371731228 -0.0593628575161124 1 1
-0.0254094013172916 -0.0250676732550334 1 1
0.0366865380552892 0.035979868420415 1 1
0.00182362382884975 0.00164006902934936 1 1
-0.148846920072688 -0.147520729393987 0 0
0.0137992980580461 0.0135308707006999 1 1
0.0252322397365318 0.0249012437916129 1 1
0.0137195895048392 0.0134709099216566 1 1
0.0609108245258944 0.0600819461035375 1 1
0.0331478307143865 0.0327801652780535 1 1
0.027436337359017 0.0272113026819253 1 1
-0.0263607517127483 -0.026332020962776 1 1
0.000249355175760314 -0.00034748605465475 1 1
0.0915206592454913 0.090718759527845 1 1
0.0852864221209644 0.084336741519502 1 1
-0.065130634018975 -0.0644649958610753 1 1
0.0846247100193652 0.0838256102869259 1 1
0.0488574411348905 0.0488288817123925 1 1
-0.0113499796659845 -0.0113648761878518 1 1
-0.0373399685206017 -0.0367980179010122 1 1
0.0558068539176009 0.0549955449802686 1 1
-0.119084942178152 -0.117893122747327 0 0
0.0040130003808445 0.00382727014734303 1 1
-0.045613451422352 -0.0451296721582013 1 1
0.0339133781669561 0.0334071786109493 1 1
-0.00411035833363042 -0.00420533809205988 1 1
0.0583905858403117 0.0579308793343456 1 1
7.03291635654989e-05 0.00020784507093714 1 1
0.0424897453963953 0.0418996555163086 1 1
0.0324168726877043 0.0324424955922663 1 1
0.0106278728882861 0.0104809531217147 1 1
0.0308643904458949 0.0304505933337361 1 1
-0.0723443835717709 -0.0716237290303657 1 1
0.0229983499250709 0.0227165437527956 1 1
0.0109758596105194 0.0106679503066834 1 1
0.0589062633426971 0.0586670821031777 1 1
0.0180565131838746 0.0177911680188248 1 1
-0.0396270865152994 -0.0391674127307237 1 1
-0.0641492098687108 -0.0632981748571943 1 1
0.00477112646271683 0.00470967076663084 1 1
0.004927825432859 0.00469566655524673 1 1
-0.027930615225591 -0.0271364402971274 1 1
-0.00783682780835631 -0.00786630246347201 1 1
0.00172696701155018 0.00188678512551594 1 1
-0.0712146151096925 -0.0704612390474408 1 1
-0.0923942315808912 -0.0912789560395365 1 1
0.0519319694473519 0.0512820005537374 1 1
-0.0323143390174413 -0.0321161278988483 1 1
1.21541332492206e-05 0.000272613728538617 1 1
-0.088839485006824 -0.0881355585824345 1 1
0.0691124289913617 0.0684900650803466 1 1
-0.0312900146442191 -0.0310651542615535 1 1
0.0496637460909605 0.0491373975911357 1 1
0.0748121120665578 0.0739356885634131 1 1
-0.0250457133967292 -0.0247768158481484 1 1
0.0108596554016439 0.0105478127557724 1 1
0.0238563121143278 0.0238022334133202 1 1
-0.0506708071159014 -0.0501124913177652 1 1
0.00168240813460707 0.00167827425524246 1 1
-0.0384616549822295 -0.0380503783230825 1 1
0.0206916656820844 0.0204858655060462 1 1
-0.0739424601667256 -0.0730991173674142 1 1
0.0115432398714362 0.0114155441468457 1 1
-0.052453048821253 -0.0518943118818577 1 1
-0.0329676577235847 -0.0325355065289122 1 1
0.101435406193896 0.100283206355014 1 1
0.00414114514863403 0.00417165006501074 1 1
-0.0554993056042979 -0.0550505208608912 1 1
0.0101314880802213 0.0102155698835929 1 1
0.0255314587555356 0.0253321049798119 1 1
0.000220512454943633 0.000147337361740335 1 1
0.0786855491093693 0.0773993902211948 1 1
-0.0596509652582108 -0.0590635365703742 1 1
-0.0387106319798127 -0.0383538647005262 1 1
-0.0653933042889775 -0.0643104727104458 1 1
0.0453120063001591 0.0449056192933339 1 1
0.0765731090848033 0.0757041336624636 1 1
0.015064646486344 0.0148673452025677 1 1
-0.0273057485696914 -0.027149723556119 1 1
-0.0253720699147635 -0.0246123575420932 1 1
0.0197579639126237 0.0197045866668733 1 1
0.02219066629324 0.022200337301887 1 1
0.00775754508485227 0.00799186395914172 1 1
-0.00948868226753987 -0.0094067545501288 1 1
-0.038616084736989 -0.0380882697210712 1 1
0.0616274157377796 0.0611261024872779 1 1
0.0098104478717146 0.00984791466895549 1 1
-0.0957333137726601 -0.0947757016514909 1 1
0.081992936503865 0.0812560971530445 1 1
0.0598947106056709 0.059074490496485 1 1
0.0793142753368086 0.0785482396951415 1 1
-0.0278935091349912 -0.0276453084728948 1 1
0.0387611385880061 0.0384189832938673 1 1
0.041186100289659 0.041119841890409 1 1
-0.00860745179606335 -0.00843635240058154 1 1
-0.000538679460562566 -0.000568555185476922 1 1
-0.000660979941128279 -0.000693276340539775 1 1
0.0485043475844657 0.0475011114781898 1 1
-0.00712313671982435 -0.00704939864899871 1 1
0.048579742783847 0.0484220839661984 1 1
0.0500235959505861 0.049238466268277 1 1
0.0362260224428615 0.0358922762714942 1 1
0.00891941423250783 0.00905025399167295 1 1
0.0867529479591402 0.085920814491373 1 1
-0.0123982302404182 -0.0121980741684592 1 1
0.00931290080242969 0.00922867517096435 1 1
-0.0731090135415483 -0.0722541386618721 1 1
0.0947563547976303 0.0937744347239896 1 1
0.0889628791481488 0.0880948447395443 1 1
-0.0263133543504478 -0.0259996640251687 1 1
0.0139899982787195 0.0137484212475829 1 1
-0.0683777272847167 -0.0672172210906197 1 1
0.0257936589301282 0.0252780873564268 1 1
0.0031548401083134 0.00343429748574456 1 1
-0.0407541749861329 -0.0404309311907535 1 1
0.0164185514198628 0.0161585391702615 1 1
0.0247539067569785 0.0244807762931187 1 1
-0.0186334040904261 -0.0184872867591767 1 1
0.00248824145616839 0.00252993202413592 1 1
0.0401837852478268 0.0398605355624844 1 1
0.0390363163777658 0.0387168488446396 1 1
0.0373589506029911 0.0370536887549188 1 1
0.0291078130447818 0.0287928964054044 1 1
0.0526263707170802 0.0522151363484023 1 1
-0.0235921918713724 -0.0234336237030164 1 1
-0.00809853987680105 -0.00784922385468419 1 1
0.0115308909248855 0.0111603474346899 1 1
0.0139761133524862 0.0137355714932246 1 1
0.0222186352534067 0.0219964260536542 1 1
0.0882561605575444 0.0873424982690392 1 1
-0.0696475418564925 -0.0686695362779585 1 1
-0.0512283451443089 -0.0507262513688774 1 1
0.0306558615190877 0.0303299674343604 1 1
0.0429639217666148 0.0423487713066847 1 1
0.041887097212311 0.0412634540103447 1 1
0.0571618390396788 0.0566589906779195 1 1
0.0479849772278886 0.0478870590280241 1 1
-0.0181858310267381 -0.0181950868228828 1 1
0.0308137871661419 0.0306967431244559 1 1
0.0433016919977442 0.0426164714560206 1 1
0.0188604442514125 0.0186772888921335 1 1
0.0293141786154773 0.0292821774984815 1 1
0.0199541090678527 0.0197977358629178 1 1
0.057261634644089 0.0567511530486477 1 1
-0.0135305451599679 -0.0134847644863791 1 1
-0.0489037700481823 -0.0484416961261981 1 1
-0.057738233031959 -0.0575958007736417 1 1
-0.0280431040945839 -0.027606061319008 1 1
0.101709839004149 0.100612582521366 1 1
0.0471499153134596 0.0466873663631992 1 1
-0.113030453233914 -0.111722944148149 1 1
0.0679264445043962 0.0672544004725288 1 1
0.0148828916139006 0.014525431670812 1 1
-0.0308087828279959 -0.0304945050205907 1 1
-0.00752755771898885 -0.00711596050004598 1 1
-0.0533979998351462 -0.0527976972858217 1 1
0.0103408991382671 0.0100378146865446 1 1
0.00793050972575142 0.00781021236715695 1 1
-0.00845282318327197 -0.00845528610870303 1 1
-0.0215038920927549 -0.0216452383583685 1 1
-0.0882924051971539 -0.0875591942048231 1 1
0.10389892844171 0.102756080595358 0 0
0.0185985901802171 0.0183643011536582 1 1
0.00929137764007027 0.0090268041669052 1 1
-0.136632232685238 -0.135378495192721 0 0
0.0346940235050829 0.0343523557770734 1 1
0.00159772519830906 0.00163175732407373 1 1
0.00435268635792123 0.00436916484896165 1 1
0.0357497228644833 0.0359848033151853 1 1
0.118582675471122 0.116768724737309 0 0
0.0168811170905278 0.0166859081396168 1 1
0.0205284797073481 0.0204474173024312 1 1
-0.0357186537790403 -0.0354497685237135 1 1
-0.041284921001327 -0.0403194691528719 1 1
0.119983967796002 0.118987321213018 0 0
-0.0169146965710631 -0.0168257096845413 1 1
0.0760330419516559 0.0752183668695644 1 1
-0.0917107764867633 -0.0908567114294837 1 1
-0.0480046787153616 -0.047397838930078 1 1
-0.0511421186637983 -0.0506176656544651 1 1
0.0180589243145464 0.0178974013748789 1 1
-0.0222645607220194 -0.0220366791802391 1 1
-0.0229065471285586 -0.0230319440625707 1 1
0.0546476111429003 0.054167912203293 1 1
0.145841801263407 0.144423232892089 0 0
-0.0778035142720276 -0.077109238858676 1 1
-0.00419699552416032 -0.00371573093093653 1 1
0.0793751681109982 0.0785607724313422 1 1
0.0463554440014923 0.0458812347101894 1 1
-0.0959780321495652 -0.0950882564182226 1 1
-0.0498253569570601 -0.0492663284993871 1 1
-0.0702597426148422 -0.0697037935463407 1 1
-0.00940839920666016 -0.0093696874288257 1 1
0.0591298408704757 0.0584098748769822 1 1
-5.50383391171947e-05 -0.000131223584949767 1 1
0.0016302103390642 0.00196051445011825 1 1
-0.062621565473198 -0.0619415503346208 1 1
0.00899219357222039 0.00883056290325273 1 1
0.00603506555869981 0.00597590093303208 1 1
0.0366042895714712 0.0357277350668204 1 1
-0.054028617577419 -0.0533738391466684 1 1
0.0777669857873739 0.0770132702532159 1 1
0.0268371964403744 0.0265879218843128 1 1
0.0271799068178351 0.0267375563539079 1 1
0.00584068001236696 0.00584749826790568 1 1
-0.00356805712024194 -0.00335589808788724 1 1
-0.11781974183193 -0.116435373095176 0 0
-0.025800484633572 -0.0254870884639815 1 1
-0.0157162975705939 -0.0152916514910883 1 1
-0.0730982660299096 -0.0722668280260307 1 1
-0.071955832405873 -0.0706534345407339 1 1
0.0527958012879457 0.0522776811597389 1 1
-0.0061575253646827 -0.00590801512473655 1 1
-0.0139066562576827 -0.0140215802563849 1 1
-0.0553746106702513 -0.0548353548769802 1 1
0.0590825271816727 0.0583575684513857 1 1
-0.0174910823332331 -0.0173443443234402 1 1
0.0473984394342432 0.0469559939485975 1 1
0.0212759101363675 0.0210448898941488 1 1
-0.0712803026229718 -0.0705122104125237 1 1
-0.0139308233641112 -0.0143466635005517 1 1
0.0305095235009948 0.030196938565659 1 1
-0.0255081454025984 -0.0253849281801145 1 1
-0.0612017097121255 -0.0605873770973681 1 1
0.00900728063780364 0.00879968660562406 1 1
0.0350297068600423 0.0345149819399502 1 1
-0.00282192014575588 -0.0027483284110788 1 1
-0.0390186480835838 -0.0388470538806297 1 1
-0.0254703890617754 -0.0252314679035872 1 1
0.00936800845196316 0.00924245137529252 1 1
0.0449247986672183 0.0445056195114967 1 1
-0.117916543775294 -0.116281899524515 1 1
-0.0609684195851231 -0.0602925522025811 1 1
0.0380865033507079 0.0377928862596614 1 1
-0.064985698171187 -0.0642517429620239 1 1
0.032378782811935 0.0321599060483124 1 1
0.020702212237843 0.0203826358032358 1 1
0.0265328156551614 0.0264607713059896 1 1
-0.00513740842820388 -0.00505085907491483 1 1
-0.0118843984160587 -0.011420833747656 1 1
-0.00356043752372346 -0.00354078042311221 1 1
-0.0026639298306494 -0.00246578660655887 1 1
-0.0138795866020636 -0.0138838139223254 1 1
0.0817825190737951 0.0810239422698607 1 1
-0.0857460706880417 -0.0848849444736976 1 1
-0.0426565911742241 -0.0422351188585797 1 1
0.0734322001553521 0.0728729605295563 1 1
-0.0943129769472214 -0.0932787263329124 1 1
0.0176904087984478 0.0174391294012997 1 1
-0.0194505054170598 -0.0192915549172245 1 1
0.0289500956747085 0.0289356087309979 1 1
0.0400788042104181 0.0396258068213602 1 1
0.0821170043724499 0.0811440111336095 1 1
-0.0799021041055942 -0.0790420369618509 1 1
0.0456536366963552 0.0454657507643421 1 1
-0.0374467646420124 -0.0371760846476564 1 1
0.0968350904238894 0.0959150232995363 1 1
0.00277646864102786 0.00233812872327211 1 1
0.0576069314406764 0.0572387841192443 1 1
-0.025812936304935 -0.0254242404368056 1 1
-0.027455217469907 -0.0270898469043446 1 1
0.0881469402697439 0.0872389380135686 1 1
-0.0152912977184221 -0.0152434541772518 1 1
0.00505258806632416 0.00491949991296946 1 1
0.0189097540661545 0.0185507730067664 1 1
0.0624005357857682 0.0615081935217645 1 1
0.0877628711942805 0.0869819494013852 1 1
-0.0867082239671638 -0.0855826693294942 1 1
0.0841227029564803 0.0832044037305368 1 1
-0.0144456612075104 -0.0142035832757848 1 1
-0.15327403862649 -0.15192247581618 0 0
-0.0281237479365897 -0.0280933336386438 1 1
0.00135738406453709 0.00121939006460326 1 1
-0.0897394135617462 -0.0888331784402612 1 1
0.0191308740627354 0.0190834647954248 1 1
-0.000123111174409539 -0.000173769065120647 1 1
0.0644680430179132 0.0637138535614813 1 1
0.0459400723929854 0.0458007226472619 1 1
-0.0515876594559901 -0.051265009606393 1 1
-0.0818438212618843 -0.0811526327811662 1 1
-0.0304373543330348 -0.029989469107416 1 1
-0.101961412274912 -0.100986451867795 0 1
-0.0587428549555354 -0.0583119550413467 1 1
0.0436685582635288 0.0429594247949198 1 1
-0.00753591003933017 -0.00747582470958482 1 1
-0.0691561927612496 -0.0684783264928294 1 1
0.0142553337716221 0.0141630389858581 1 1
-0.00892485002750409 -0.00881891450377959 1 1
-0.00664456375778489 -0.00649518390733214 1 1
-0.033580453310454 -0.0334437774601451 1 1
0.00717140015046719 0.00743447234841401 1 1
-0.0224798984837268 -0.0224977160572674 1 1
-0.0314258838274908 -0.0311391553065091 1 1
0.0019277808718699 0.00158825061214848 1 1
0.0206193340796193 0.0204105551120011 1 1
-0.00107228544297711 -0.00117983983114289 1 1
0.0168486833038803 0.0166464411257614 1 1
0.0246729515920667 0.0244799062877303 1 1
-0.0195341470276082 -0.0193199196408372 1 1
0.0268968468124364 0.0264726347017033 1 1
-0.102488735602466 -0.10143735769285 0 0
0.0338953942377796 0.0329279221690353 1 1
0.0525090597622968 0.0515909957925697 1 1
-0.0242991429646078 -0.0243706537693363 1 1
0.0275275931550311 0.0273391610254044 1 1
0.0815651022449729 0.0806513727406838 1 1
0.0193492174714053 0.0190518873988752 1 1
0.0762229080395453 0.0754915846090028 1 1
0.0517410313400173 0.0511799083516783 1 1
-0.0252646478575284 -0.0251352488274049 1 1
0.0387616431662048 0.0378986130295785 1 1
0.0359139282788809 0.035678023193297 1 1
0.0589038181735826 0.0583464012444556 1 1
-0.0422308288447996 -0.0419721516640615 1 1
-0.0117597974635812 -0.0117491142034032 1 1
0.0145963431534623 0.014305966346196 1 1
-0.057389316237867 -0.0569023721436795 1 1
-0.0461658619782043 -0.0459977610825181 1 1
-0.00237575110709886 -0.00235655598058833 1 1
-0.111697592856907 -0.110767967474518 0 0
0.109060436769711 0.107881549836899 0 0
-0.0795788123384556 -0.0786965114073663 1 1
0.0513274148662898 0.05071747890181 1 1
-0.00016246628734827 2.91086478952027e-05 1 1
-0.00140340118189306 -0.00107605698035538 1 1
0.0566630859298455 0.0560726642409261 1 1
0.0940207760862233 0.0926612395426426 1 1
0.0458989741202719 0.0454461355621241 1 1
0.0159656659116425 0.0157416497595192 1 1
-0.0353344833388867 -0.0349207457385766 1 1
-0.0378049619749694 -0.0378036048004314 1 1
-0.0226113413371626 -0.0222171872075936 1 1
0.0406805666278647 0.0403948161846882 1 1
-0.0224209556098433 -0.0222182492717798 1 1
0.0102808765009924 0.00956189135903508 1 1
-0.0528225382994644 -0.0524340884576285 1 1
0.0159124830674441 0.0156850768722771 1 1
-0.0521359431433696 -0.0513394479271844 1 1
-0.0015459169227074 -0.00145002293998388 1 1
0.0485702785397106 0.0480834692955434 1 1
-0.100245564671431 -0.0992156909154512 1 1
-0.00741344822187788 -0.00777587870467955 1 1
0.022228051609644 0.0221639655039043 1 1
0.088708982151553 0.0877916226883452 1 1
-0.0900960845384285 -0.0891432483295465 1 1
-0.0392111423039522 -0.0390764906674614 1 1
0.00737578591630428 0.00745007963715286 1 1
-0.101374877804868 -0.100302880302023 1 1
-0.0303821761950356 -0.0299123994984316 1 1
3.64340707378757e-05 6.61512404684303e-05 1 1
-0.0595847222370866 -0.0589570360029583 1 1
0.0086844187956862 0.00860337896647201 1 1
0.0589714471094137 0.0585806919271519 1 1
0.0130642954700843 0.0129601002076033 1 1
0.0296457850948275 0.0294939210271088 1 1
-0.00532063962864025 -0.00530496118669332 1 1
0.0515732646789012 0.0511537129046733 1 1
-0.0414018426806289 -0.0410737249458666 1 1
0.0512532396917199 0.050779151367322 1 1
-0.0707927991366612 -0.0700994053177458 1 1
0.0541172870669375 0.0534281440852793 1 1
-0.0524133669435743 -0.0517561069543757 1 1
0.0719679677889433 0.0712194307083398 1 1
0.0148978960642452 0.0146828311434659 1 1
0.029245667000899 0.0289817486548837 1 1
-0.0192773513195958 -0.0189730360100379 1 1
0.0108457787555292 0.0105162950630836 1 1
-0.0533654074674777 -0.0528257326762985 1 1
0.0988023463917943 0.0978252778887059 1 1
-0.00600276971448672 -0.00599193497789511 1 1
-0.0261340030842363 -0.0259987195998032 1 1
0.0849944881219301 0.0846562082912568 1 1
0.01328446432556 0.0131068287199763 1 1
0.00513615247475625 0.00556400113386231 1 1
0.0132132364643041 0.013164083083563 1 1
-0.032196142899483 -0.0316989807969204 1 1
0.0622020962031494 0.0615849262262999 1 1
-0.0202659067334439 -0.0200469553474903 1 1
-0.0015226162366211 -0.00139698879415896 1 1
-0.0404292287711236 -0.0400812421317466 1 1
0.0165074132014138 0.0162965026358108 1 1
-0.0350992228788342 -0.034751176844908 1 1
0.0508948167250276 0.050446253682408 1 1
-0.0227380426146682 -0.0226778735022283 1 1
-0.0607736218684933 -0.0600219040802627 1 1
-0.0202843025367518 -0.0201384206016885 1 1
-0.0784027174206441 -0.0776873199407952 1 1
0.00656697593224247 0.00642133076246467 1 1
0.00610989500423169 0.0062407604966656 1 1
-0.0953072770134995 -0.0943761344472794 1 1
-0.0160736532348198 -0.0160551126466601 1 1
-0.0574084538338461 -0.0568192518804824 1 1
-0.0199407039804461 -0.0197705878811191 1 1
0.0660268119858316 0.0652878406273273 1 1
0.0903250309481615 0.0892893224826816 1 1
0.0708785926034939 0.0701437317990441 1 1
-0.0919526931220894 -0.0914998239359955 1 1
0.0643389725186795 0.0640015804555477 1 1
-0.0866199623286081 -0.0855126859035054 1 1
-0.0192509288485304 -0.01897723265468 1 1
0.0674445847553636 0.0668362030269856 1 1
-0.0256536903452357 -0.0252951419039204 1 1
0.135998666935437 0.134085987678485 0 0
0.0511849249176744 0.0505097341163644 1 1
-0.0128738628403391 -0.0127470376799954 1 1
-0.0238864188930077 -0.0236449132134188 1 1
-0.0376914745364339 -0.0372150498903327 1 1
0.018108834411828 0.0179370582965709 1 1
0.0703008220634704 0.0694322473728062 1 1
-0.104501553976801 -0.103464122974268 0 0
0.0531320045868086 0.0525740958253358 1 1
-0.0519759983407353 -0.0515993752983443 1 1
0.0377517700386492 0.0373227040301713 1 1
-0.0489276110914496 -0.0483850228587454 1 1
0.0254673657901002 0.0251652141640778 1 1
-0.0515503083169877 -0.0510863153812842 1 1
-0.0492058698672089 -0.048748649246676 1 1
0.0236549635634081 0.0238019634255948 1 1
-0.0168724154901953 -0.0165804639425075 1 1
-0.0379348219696328 -0.0374545571185995 1 1
0.0718335569140113 0.0710747001457173 1 1
-0.0297420381880617 -0.0294774707829302 1 1
-0.0206640273885318 -0.0210435723753311 1 1
0.0248449318395389 0.0244739698817252 1 1
-0.0399494145195673 -0.0398554476609807 1 1
0.0506784728612411 0.0502310518686876 1 1
-0.0138396125681497 -0.0137149635723508 1 1
0.0534666944588879 0.0528270831611831 1 1
0.151146170310468 0.149588792544474 0 0
0.0383723697191234 0.0383370178000776 1 1
-0.0170177796905497 -0.0167477466523759 1 1
0.0230916259185293 0.0229523649996841 1 1
-0.062603414729181 -0.0620185745104457 1 1
0.0745348388220182 0.0737843765149011 1 1
-0.0432879753955864 -0.0430005696819355 1 1
-0.0825303101934263 -0.0817079949080663 1 1
-0.0346092386937913 -0.0344908909555348 1 1
-0.0356480518235046 -0.0353418928181792 1 1
-0.00867228670024297 -0.00853007521383992 1 1
0.0794986134883247 0.0785767817170609 1 1
0.0244022653473729 0.0238045002144836 1 1
0.0452707659515392 0.0448192864463631 1 1
-0.00281940120958501 -0.00273272584554029 1 1
-0.0342429079094341 -0.0337441084670559 1 1
0.0302993757403068 0.0299425521190642 1 1
0.0249467932373152 0.0246652738334864 1 1
-0.0375105471366725 -0.0370382020793914 1 1
0.041118100691909 0.0402540203932471 1 1
-0.00303231071179042 -0.00308829858051157 1 1
-0.00377687872192906 -0.00383245258758926 1 1
0.0307363048647718 0.0303983213877583 1 1
-0.0264576654052144 -0.0259436610523911 1 1
-0.0356629341102663 -0.0352404808535073 1 1
-0.059082644546966 -0.0584575394185512 1 1
0.0289043267519014 0.0286081247183412 1 1
0.0140808827149039 0.0140409589548946 1 1
0.0303710329923322 0.0297249213012483 1 1
0.041534593893284 0.0412001677801226 1 1
-0.00457206683907616 -0.00454887238905275 1 1
0.0347105601623224 0.0342818568317975 1 1
0.00625939411474615 0.00602223407625125 1 1
-0.0363302633253897 -0.035747260602274 1 1
-0.0736170496968866 -0.072841701647745 1 1
0.0380442344948359 0.0377235920044182 1 1
-0.0166933008324973 -0.0165825221146499 1 1
0.00438487615291637 0.0043292218186288 1 1
-0.0164410950488402 -0.0158868264438191 1 1
-0.0480627389031889 -0.0476218646784427 1 1
-0.0097385509351386 -0.00953012953166197 1 1
0.0286600484439691 0.0285758037099214 1 1
-0.0473498794000698 -0.0466964311092196 1 1
-0.029879386728992 -0.0296053193063298 1 1
0.0254224730829352 0.0252983964286377 1 1
-0.0381608335407567 -0.0378340940978376 1 1
0.0245840889501008 0.0243781656281882 1 1
-0.0324572441456614 -0.0317950633076787 1 1
-0.0579362750395363 -0.0574303985724777 1 1
-0.00858710167303127 -0.00846468975833086 1 1
0.00726684975573543 0.00752344066979864 1 1
0.0621213262686078 0.0614399446453964 1 1
0.00181009510486147 0.00187133959082627 1 1
-0.0208719874986111 -0.0206718023336219 1 1
0.00394835194407967 0.0041200029422229 1 1
-0.0367229649297963 -0.0363788524223481 1 1
0.0370114473961424 0.0365896374074181 1 1
0.0393155373914125 0.0390454914398688 1 1
0.0926966577849131 0.0911940942682948 1 1
0.0162849337247297 0.0159771438994076 1 1
-0.0264975419543404 -0.0261996863515957 1 1
-0.0204478096990117 -0.0200390850445612 1 1
0.0341693485167797 0.0337847589970311 1 1
-0.0454912604890916 -0.045001325878381 1 1
-0.0928616467332447 -0.0920576817366138 1 1
0.0125361874519133 0.0124748763454281 1 1
-0.0569739020148425 -0.056478013951836 1 1
-0.0472438980492349 -0.0467646741172706 1 1
0.00174005643357713 0.00187239331875995 1 1
-0.0225624065222264 -0.0223790109924514 1 1
0.0198592053850137 0.0194235325427818 1 1
-0.0650061881628267 -0.0643140760361356 1 1
-0.130295349601635 -0.128700519653231 0 0
0.0115473075374233 0.0114559365546738 1 1
0.0825093589635483 0.0817750329785027 1 1
-0.0562878992441517 -0.0558313989333707 1 1
-0.0375091392840664 -0.0369857885054777 1 1
0.0207552239669935 0.0203906070336284 1 1
-0.0536738465502711 -0.0534325794184824 1 1
-0.027289980549269 -0.0268687707842772 1 1
-0.00783465482359002 -0.00777653972885246 1 1
0.0274764116431169 0.0274019734546538 1 1
-0.0315822329668774 -0.0313099968955528 1 1
0.0535979174964072 0.0530524391783025 1 1
-0.0858434509340679 -0.0849946302479011 1 1
-0.101106132739408 -0.100236875059082 1 1
0.0173894647789572 0.0172272629562133 1 1
-0.0431873367586205 -0.0425900955803684 1 1
0.0199040010070214 0.0197969678942958 1 1
0.117958855467651 0.116680378066468 0 0
0.0625764203146393 0.0618612022566099 1 1
-0.050792606800833 -0.0506051435136636 1 1
0.0297573403104824 0.0295149542536709 1 1
-0.0103870948605178 -0.0102022019852266 1 1
0.0356450617165156 0.0355469917134669 1 1
0.00459222044639243 0.00455996237473557 1 1
0.0123348213998263 0.0121352662941802 1 1
-0.0679051756914135 -0.0672170260442212 1 1
0.0635497397326344 0.0629788366208105 1 1
0.0172894644504571 0.0171095204051451 1 1
0.000697913628107661 0.000794218713639046 1 1
0.0367728139636597 0.0365136737941021 1 1
0.0176847715248975 0.0176877779791015 1 1
0.0693368593850306 0.06873824379196 1 1
-0.0130453170360784 -0.0125610275594513 1 1
-0.026917059283117 -0.0262932301545446 1 1
-0.044237144527321 -0.0436284484348148 1 1
0.0508527056670387 0.0504262338277891 1 1
0.0368186337510768 0.0365620610235245 1 1
0.0135767852625897 0.0132048441246829 1 1
0.0162882528332124 0.0160903987457166 1 1
-0.018109311525324 -0.0179664581236792 1 1
0.0520660428773766 0.0515534971887094 1 1
-0.058756284294226 -0.0580450997348208 1 1
0.00313518994530059 0.00299936977114565 1 1
-0.117946252159409 -0.116745888253449 0 0
0.0494873914647089 0.0489817303581067 1 1
0.063667093876983 0.0631588604432788 1 1
-0.050033389203931 -0.0495177991642657 1 1
0.0299083529573734 0.029711299687559 1 1
-0.0241182138866229 -0.0239651006026669 1 1
0.0479895285203939 0.0477214098356285 1 1
-0.0464111489352043 -0.0458660651571686 1 1
0.0503328193365586 0.0498409000722138 1 1
0.063261643683694 0.0627721863666923 1 1
0.0449227959848251 0.0444656398057728 1 1
0.0214233712807469 0.0212216557345325 1 1
0.0341356125584526 0.0337807240330313 1 1
-0.0233368750301806 -0.0231156404422902 1 1
0.0446071401576303 0.0441203261642647 1 1
-0.0979896074620883 -0.0965590104872121 1 1
-0.00133635912458989 -0.00139293985950736 1 1
-0.0231763606809185 -0.02289187204228 1 1
0.0132314042736457 0.0131634144494018 1 1
-0.106904138015703 -0.10588132698519 0 0
-0.015362269552181 -0.0152266125127545 1 1
-0.0262478504295682 -0.0263398870876809 1 1
0.031290487971361 0.0312443675999924 1 1
0.0117944096487415 0.0116552202512913 1 1
0.0313852821586636 0.0313621265689321 1 1
-0.0555781251726574 -0.0549171993902423 1 1
0.108370819873137 0.107347224974377 0 0
-0.0139963074491572 -0.013788203312437 1 1
-0.00599145106305813 -0.00585098516699885 1 1
-0.00115995484362079 -0.00129162395253735 1 1
0.102288359574375 0.100979956721707 1 1
0.0237904805802681 0.0236419601486614 1 1
0.0116700461769538 0.0120959135660508 1 1
0.00981521033619239 0.00965911235986454 1 1
0.0540352249783131 0.0535344868977978 1 1
0.13380144758197 0.132439545127387 0 0
0.0371511869745592 0.0366013241865005 1 1
0.0618320782569954 0.0606585545220717 1 1
0.017692307359411 0.0176084270720129 1 1
0.00498587113696285 0.00499993149675584 1 1
-0.00354326305862584 -0.00309749456108556 1 1
0.0325003342959564 0.0318847786428435 1 1
0.0139789360098137 0.0138050380329244 1 1
-0.0182292145433931 -0.0180971316124442 1 1
0.0020526629096011 0.00187932630995815 1 1
-0.0436372786179859 -0.043700586991443 1 1
-0.00877626441320493 -0.00869343858931274 1 1
0.00659454324570575 0.00632251078003112 1 1
0.0645359423621244 0.0639088827921347 1 1
0.0137932019449126 0.0138250181093893 1 1
-0.0117728627196561 -0.011618978520872 1 1
0.0148531428350765 0.0145466625029989 1 1
-0.0265940474610902 -0.0263090209917446 1 1
-0.0347307244584068 -0.0343935377686951 1 1
-0.0200810964437511 -0.0199755901003901 1 1
0.0240584805243257 0.0236976040664875 1 1
0.0410721561300479 0.0407571883112528 1 1
-0.0362972926323458 -0.0360737243662232 1 1
6.84477944370603e-05 -1.49559511536453e-05 1 1
-0.0392458183803795 -0.0386493433434996 1 1
-0.0435806953147794 -0.0430480430521765 1 1
0.0129477136326608 0.0128151778823516 1 1
0.0944292703474592 0.0931603604453691 1 1
0.0763965187090041 0.0757186302423651 1 1
-0.00100273981081028 -0.001160113115741 1 1
0.00562931209623621 0.00574195042672303 1 1
-0.011742763702626 -0.0117679932180954 1 1
-0.00404466454605783 -0.0040500971965984 1 1
0.0494408243414691 0.0489990631825236 1 1
0.0440898659584691 0.0436391056594083 1 1
0.0718246789915503 0.0712415355147053 1 1
0.0937119035157901 0.0928733249505429 1 1
-0.0108614064198136 -0.0107199654135831 1 1
0.00402997865349494 0.0041111446682362 1 1
0.105054992152953 0.104331222394871 1 1
0.07669819682913 0.0759100564964123 1 1
0.0257077098208579 0.0254507335140185 1 1
0.0664590052399792 0.0657507859873472 1 1
-0.0231583984923056 -0.0229934440426919 1 1
0.0322472999169734 0.0319814288686355 1 1
-0.0472434038093926 -0.0467328513909263 1 1
0.00598129274374923 0.00586978832374458 1 1
-0.00197939045470531 -0.00195009168607392 1 1
0.0134191538120799 0.0125577018401846 1 1
0.0112314543042123 0.0111909630080714 1 1
-0.0669800718685688 -0.0662521218799369 1 1
-0.00936397155113192 -0.00900274262021273 1 1
-0.0718163383469559 -0.0710823226475171 1 1
0.0190216458184341 0.0188703352181131 1 1
0.0676776143774844 0.0671749132040682 1 1
-0.0291461565048618 -0.0288710290652486 1 1
0.117499120255022 0.116233749852774 0 0
0.0130201834049732 0.0128713339895737 1 1
-0.061266588678393 -0.060476425125719 1 1
0.00568312092440601 0.00576366853270187 1 1
-0.0488059384295985 -0.0484333921761377 1 1
-0.00844405248680325 -0.00865308634752152 1 1
0.0431306132892102 0.0426074531273249 1 1
0.0250885230908266 0.0244065041146041 1 1
-0.0128364039423441 -0.0126257609917072 1 1
0.0829011827458046 0.081909995488061 1 1
0.0287834733691043 0.0285798137535813 1 1
0.0287683949113994 0.0288817854421592 1 1
-0.0296522071748538 -0.0294977781463141 1 1
-0.0313878935732946 -0.0312155591111162 1 1
-0.0335927791443519 -0.0331937028979883 1 1
0.0647075039689511 0.0643416501535771 1 1
0.00935035412518091 0.0096118703837842 1 1
0.027750298292943 0.0275539786825419 1 1
0.0858214381873576 0.0850497464302427 1 1
0.0515880199226841 0.0510394338393224 1 1
0.0622514578140149 0.0617436850925219 1 1
0.0246317050724069 0.0244613959942964 1 1
0.00556212347363786 0.00558617942015622 1 1
-0.0210142757617414 -0.0207981427538713 1 1
-0.0308164068059728 -0.0298995616979877 1 1
-0.00344108175226976 -0.00387327508599435 1 1
0.0316959095749675 0.0313032168040361 1 1
0.0298967126781301 0.0295183016620002 1 1
-0.0160193037633839 -0.0162848079432974 1 1
-0.0595623033698967 -0.0588999083141507 1 1
0.0136270082105045 0.0134329285163966 1 1
0.0435729958929514 0.043228803145774 1 1
0.045069117781421 0.0447213180550583 1 1
-0.0320457475874336 -0.0318192422872555 1 1
0.128733907703765 0.127506516916425 0 0
0.00478791786705289 0.00501723912030888 1 1
0.0116106929497499 0.0116100629088008 1 1
-0.0651045798570577 -0.0643866366777056 1 1
0.0120595135039864 0.0122130201544487 1 1
-0.0435503012174426 -0.0431877542432166 1 1
0.0313017097938189 0.0308763889943627 1 1
0.00977798382178188 0.0096983764078954 1 1
-0.0393603957116018 -0.0390626928937033 1 1
-0.0264672560541508 -0.0261654049196139 1 1
-0.047256906735726 -0.0467651134272057 1 1
-0.0340931578280906 -0.0335873366963547 1 1
0.0439923140805898 0.0434083380303653 1 1
-0.0471252637230145 -0.0466633512521574 1 1
-0.00266873435534674 -0.0031962146648006 1 1
-0.0529809645013194 -0.0526384133741654 1 1
-0.00140812143707572 -0.00122851068469906 1 1
0.0381348647493272 0.0375737355037733 1 1
0.00473628706641223 0.00440885536948294 1 1
-0.0368004099534098 -0.03650308382405 1 1
-0.0117987887665205 -0.0116669962927288 1 1
-0.1090245907849 -0.108055113056898 0 0
0.0917733215157314 0.0908256017859024 1 1
-0.005618736616541 -0.00594023954062365 1 1
0.0295686671448365 0.0296592665865058 1 1
0.187429588411712 0.185610647685044 0 0
-0.0151817473176159 -0.0150390898257586 1 1
0.0468596435540225 0.0458972936933366 1 1
0.0233287017030889 0.0229279016919992 1 1
-0.0418227171855108 -0.041505600907497 1 1
-0.0268241792324399 -0.0265660137136973 1 1
-0.0591161875698419 -0.0585739004592079 1 1
0.0676973568120267 0.0669097332889031 1 1
-0.00304978872607247 -0.00302571574846073 1 1
-0.0549655819450128 -0.054507955282381 1 1
0.0242911564536596 0.0241255194829893 1 1
-0.0117985087763157 -0.0115781475607605 1 1
-0.0122372199135615 -0.0121913792408477 1 1
-0.00718802060378085 -0.00711606151627021 1 1
0.0602112936267353 0.0595407810553464 1 1
0.0134620660292041 0.0136689037152669 1 1
-0.00805969847607632 -0.00792758610346982 1 1
0.0726147348107197 0.0721599007979844 1 1
0.0627851447570094 0.062125723815431 1 1
0.0326474532506231 0.0321979917080052 1 1
0.0966996747889401 0.0955081181536925 1 1
0.0345986507084321 0.0342447904979367 1 1
0.0245879614453623 0.0242774942259871 1 1
0.0849499264028394 0.083910801496329 1 1
0.0605399477280273 0.0600578994903173 1 1
-0.007520317725549 -0.00749578617236134 1 1
0.0334213579174127 0.0331525138191066 1 1
-0.0174908806387357 -0.0172521727387256 1 1
0.0476304334052235 0.0470042713263619 1 1
-0.038855130628668 -0.038633603683615 1 1
0.0744390047088869 0.0736840606630824 1 1
-0.0913630932651918 -0.0905336067082737 1 1
-0.0149545061587038 -0.0147758427445132 1 1
0.0255012934572485 0.0253647316947253 1 1
-0.0120217785175997 -0.0117306680100752 1 1
0.0589011423948393 0.0583102670915076 1 1
-0.0170745439274026 -0.0170429371851024 1 1
-0.00917127756053175 -0.00909256787442544 1 1
-0.074980990348833 -0.0740141692538067 1 1
-0.0522378070952976 -0.0520069201983832 1 1
0.063069191332431 0.0630450821668225 1 1
0.121951022055416 0.120670002204424 0 0
-0.0735926753771086 -0.0728675066385731 1 1
0.0221011267592694 0.0225843413905015 1 1
-0.0311143052125193 -0.0308575373091137 1 1
0.00508564746473056 0.00510486391723847 1 1
0.0101804550623614 0.0102298063342008 1 1
-0.0683031995043632 -0.0675330430992562 1 1
-0.0407506042210665 -0.0403447835367201 1 1
-0.0200237019646471 -0.0197347073747109 1 1
-0.0203923370977025 -0.0202331542547933 1 1
0.0836177852538166 0.0831946216874959 1 1
-0.0353276280093853 -0.0348441765343842 1 1
0.00681454866392065 0.00656757554560165 1 1
-0.00982531433912495 -0.0106958938254521 1 1
0.0410166646189998 0.0406908996079852 1 1
-0.0469288056638973 -0.0464302307957755 1 1
0.0276347616515853 0.0274626441739456 1 1
-0.0922288394288997 -0.091240745780073 1 1
0.0600358715973965 0.0592633715679783 1 1
0.0301491799464624 0.0299728586826041 1 1
-0.0357162799296942 -0.0352663806575551 1 1
0.0382076352681468 0.0378887744968305 1 1
-0.0243907632440027 -0.0239419918729367 1 1
-0.0599688932807946 -0.0592685001920458 1 1
0.0125557882402308 0.0124050228126879 1 1
-0.109866530925953 -0.108784500015336 0 0
-0.0626374120889257 -0.0621015702118177 1 1
-0.0428198193938493 -0.0425407286127982 1 1
-0.086422260772524 -0.0855895318818475 1 1
0.0129034084538149 0.0125989719328103 1 1
0.105679559008477 0.104609976210737 0 0
-0.0440997761342435 -0.0436895654247485 1 1
0.0150029839958852 0.0147816656792422 1 1
-0.0251731795826311 -0.0250820430348897 1 1
-0.0291610126692017 -0.02892171373878 1 1
-0.0195097198835212 -0.0193151455083434 1 1
-0.0446407322703882 -0.0442513718693042 1 1
0.010748636120996 0.010670345474387 1 1
-0.040598066832737 -0.0404437677248714 1 1
-0.0956800788949287 -0.094703608794098 1 1
-0.0405297315608378 -0.0401203303161572 1 1
0.0393997406928256 0.039535012112473 1 1
-0.053915699989925 -0.0533224211151826 1 1
0.026769591318005 0.0265944222234443 1 1
-0.0684985874286774 -0.0680401725465287 1 1
0.0225657544446401 0.0223171906116437 1 1
-0.00635443979106875 -0.00615626644817164 1 1
-0.0788853840750502 -0.0783008131281227 1 1
0.0316793580047547 0.0313296093715397 1 1
-0.0225245271338477 -0.022180160616145 1 1
0.00220626162193975 0.00211837329144065 1 1
-0.016228525592386 -0.015870226305653 1 1
-0.0448925793196752 -0.0445844430463772 1 1
0.0548956654912273 0.0541684241740096 1 1
0.0106658660538356 0.010552972426579 1 1
0.0153533922888276 0.0152327241294327 1 1
-0.0507168480431747 -0.0504310152645177 1 1
-0.0694593038557906 -0.0684511692285803 1 1
0.0656274082629963 0.0652443834720276 1 1
0.0558697473600992 0.0554501075019954 1 1
0.00415434016103795 0.00416171095018075 1 1
-0.0339689026938728 -0.033654363989363 1 1
0.025998640225848 0.0257659644090667 1 1
-0.048081925008297 -0.0483336115182351 1 1
0.0440868284870303 0.0436670128740382 1 1
-0.0625751039901044 -0.0621939752637768 1 1
-0.0282330008058283 -0.0285067223512976 1 1
-0.0263439086594861 -0.0261581305552023 1 1
0.0208669971573411 0.0203770732076502 1 1
0.0513002628953581 0.0508384635682059 1 1
0.0746969804738402 0.0740435286452518 1 1
0.101122743735128 0.100097236060262 1 1
-0.0663054788302601 -0.065564933499145 1 1
-0.0106140994437896 -0.0104687454210801 1 1
0.101644694677615 0.100837320801347 1 1
0.0057601973010981 0.0055916108587489 1 1
-0.0194888287664306 -0.0194515934500911 1 1
-0.0508630528250405 -0.0495088146297244 1 1
7.93829668369076e-05 0.000256644553537744 1 1
-0.0459682286473904 -0.0462721597478498 1 1
0.010021032308071 0.00982517118757104 1 1
0.0317554393903613 0.0313738855611052 1 1
0.0880035463260932 0.0868300628547142 1 1
-0.0315870742959642 -0.0312390028272024 1 1
-0.0293225560488713 -0.0290344667273666 1 1
-0.0412089947256062 -0.0410821718645154 1 1
0.00524892583626192 0.00473756579187418 1 1
0.0138148159829914 0.013613081386022 1 1
-0.0255255468916209 -0.0249716109616534 1 1
-0.05299159214012 -0.0524458891868909 1 1
0.0152893757813554 0.0151199429042892 1 1
0.0442980375328287 0.0442142999025674 1 1
0.00311241175131924 0.00296313627029756 1 1
0.0202842312103737 0.0200754368546365 1 1
0.048839891993909 0.0482786883325046 1 1
-0.000678551994563754 -0.000698436598631667 1 1
0.00820424005009606 0.00803338507858005 1 1
0.029826507151131 0.0295298664535461 1 1
-0.0754366578382731 -0.0745892947006763 1 1
-0.0682435043552984 -0.0672308782133786 1 1
5.51562813076185e-05 0.000242017428832279 1 1
-0.0818131830155047 -0.081359459537523 1 1
0.00843205185940568 0.0081875065051995 1 1
0.0385800434288173 0.0382763299675893 1 1
-0.00416006091763476 -0.00412530467130401 1 1
-0.00836444178525377 -0.00821733676286396 1 1
0.0304718302593089 0.0301816533011829 1 1
0.0428451025626305 0.042374841217599 1 1
0.0341319276023108 0.0339069150169742 1 1
-0.0280052447154272 -0.0270712111696521 1 1
0.0143579743303896 0.0142261508466707 1 1
0.0456119312212562 0.0451864807779947 1 1
0.0336682192936493 0.0333015794097221 1 1
0.0302638147850096 0.0300737627272778 1 1
-0.0406880764968368 -0.040442445444782 1 1
-0.0601182115314909 -0.0595706110289655 1 1
-0.039181909725036 -0.0388133321131969 1 1
-0.0308178432610798 -0.0303786019150328 1 1
0.0780541178977189 0.0768092929252651 1 1
-0.115891895245165 -0.114742843051349 0 0
0.065264997785046 0.0646680479395528 1 1
0.0936028975278242 0.0926361507533655 1 1
0.0427608359987384 0.0424166508176711 1 1
0.0527157682602252 0.0529545028882698 1 1
0.045690550991719 0.0454433312613316 1 1
0.0514973774807232 0.050982674649967 1 1
0.0067034034179886 0.00676100447774439 1 1
-0.0180073046981749 -0.0171765357050841 1 1
-0.0793580832154224 -0.0788090215629997 1 1
0.0248397319918628 0.0248290640865559 1 1
0.0833411508497301 0.0824411525876122 1 1
0.101967968246369 0.100593808300137 1 1
-0.0518951365487948 -0.0513660752599592 1 1
-0.00819981305647568 -0.00813570513124426 1 1
0.0938007021247094 0.0928867474957838 1 1
0.00920967907258699 0.00904839722078073 1 1
0.13814124272107 0.136730399137513 0 0
0.00317859340188223 0.00323808007570855 1 1
0.000132413321965718 -0.000195631762286196 1 1
0.0688740823834928 0.0682413173268386 1 1
0.0705557019638153 0.0699387767707379 1 1
-0.0887723395361897 -0.087964743652592 1 1
0.00119820783634123 0.00116960526729362 1 1
-0.0150108043944124 -0.0149544879024092 1 1
0.0318311330342974 0.0315482473265756 1 1
0.0338161209676124 0.0334580223337881 1 1
-0.00852231595488544 -0.00871082270474155 1 1
-0.00442215275557482 -0.00435119745166532 1 1
0.0144616674893432 0.0143795887537876 1 1
0.0943706962753073 0.0937645239432986 1 1
-0.103332885112718 -0.101992478577674 0 1
0.0554892468300222 0.0549124933673249 1 1
-0.0513998958201951 -0.050806025281629 1 1
-0.0440184918004278 -0.0435975090861532 1 1
0.0263317563243944 0.0259455573701533 1 1
-0.0631336074832174 -0.0624011416209649 1 1
-0.0167264358313513 -0.0161907284862354 1 1
0.049658221871861 0.0493331108567879 1 1
-0.0103326593254054 -0.0101997911097219 1 1
0.0834101570459722 0.0826113237916582 1 1
-0.0683358244436063 -0.0676880931531224 1 1
0.0727218378948151 0.0720478014866386 1 1
0.00384300529715693 0.0038590877564329 1 1
-0.0295801024497907 -0.0293338782163963 1 1
-0.0271824667123496 -0.0267176177371822 1 1
-0.0600355772066232 -0.0592673701156696 1 1
-0.0285493350013323 -0.0279655423664101 1 1
0.0514787442149893 0.0510181863171863 1 1
-0.00699376049643558 -0.00686379939077127 1 1
-0.1036793383886 -0.102600079908076 0 0
0.0232388995798056 0.0227944550276396 1 1
-0.0178889902265821 -0.0174424276667637 1 1
-0.0148661406032382 -0.0150948821572164 1 1
0.0111890137198872 0.0111280386643532 1 1
0.00390120432901657 0.0038124686518843 1 1
-0.0384659139635859 -0.0379448886125987 1 1
-0.00918663492559259 -0.0089410904371373 1 1
-0.0232144436192566 -0.0229771687531273 1 1
0.00558824792920232 0.00544195625854003 1 1
-0.0083835610300242 -0.00842747950601044 1 1
0.0795539150903023 0.079113425358828 1 1
0.0721200385605777 0.0713239446050854 1 1
-0.0114727929252295 -0.0111224693744745 1 1
-0.0455974011012482 -0.0451219740355518 1 1
0.022581393507153 0.0223570236971759 1 1
-0.0302726358583223 -0.0299190079353379 1 1
-0.0346955469418185 -0.0344897121183972 1 1
0.013063001735536 0.0129003282895185 1 1
-0.0255394995046304 -0.0252900552139116 1 1
-0.0436522254434654 -0.0432892041191039 1 1
-0.0670592943258023 -0.0665168827597612 1 1
0.0544122306124569 0.0539598452748502 1 1
0.0145120380903012 0.0147151073071525 1 1
0.0237446777139269 0.0237614234448105 1 1
0.0355369307196336 0.034881612694401 1 1
0.0272617837401825 0.0269174129471579 1 1
0.07878991328583 0.0781074788107814 1 1
-0.0290273788136687 -0.0287787112226807 1 1
0.030144962624427 0.0297997661583891 1 1
-0.0974717829713068 -0.0965422304905629 1 1
-0.0420453014808694 -0.0414367424747489 1 1
0.00092484915108125 0.0009824736698998 1 1
0.0607404938484463 0.0604170786692443 1 1
-0.125568560754359 -0.124450279488912 0 0
-0.0463354814037309 -0.0462559385940144 1 1
0.00500212288440415 0.00507585271874021 1 1
-0.0487153205799322 -0.0483012359092816 1 1
0.0132632473396041 0.0133155706558188 1 1
-0.0370721647490108 -0.0365273596730184 1 1
-0.0631663508014018 -0.0626143038049353 1 1
0.0353067137137632 0.0347183011815631 1 1
-0.0513418519872704 -0.051146585717534 1 1
-0.00420271590650973 -0.00397515189355618 1 1
-0.00525736321952738 -0.00579902258058124 1 1
0.0269633732435072 0.0266825180759116 1 1
-0.0342869970800338 -0.0339969208632676 1 1
-0.0331420295159982 -0.0328094395183018 1 1
-0.0749807812831159 -0.0743428696702119 1 1
0.0195148122696641 0.019325447407002 1 1
0.0178204766176904 0.0176039013645658 1 1
0.0525426196136575 0.0520578253379807 1 1
-0.0536587897483207 -0.0531035667507196 1 1
-0.0204108288653707 -0.0199868485007107 1 1
-0.0387852505385045 -0.0382504503000592 1 1
-0.0115279788617194 -0.0114454133434563 1 1
0.06686266681878 0.0663884479517732 1 1
-0.126080150331566 -0.124812965180128 0 0
-0.0358214588522477 -0.0355040868920371 1 1
-0.128677768191178 -0.127622083656909 0 0
0.00194494023244592 0.00189095253002852 1 1
-0.0960223472409514 -0.0950383404896244 1 1
0.016364754192342 0.0162428947730741 1 1
0.0748465115084961 0.073610635235853 1 1
-0.0271892933307243 -0.0266755049487577 1 1
0.0323319690373518 0.0321950724575481 1 1
-0.0280603274528941 -0.0279199710883341 1 1
0.0701552446332529 0.0692362399644403 1 1
0.0292234295975722 0.0289358407636072 1 1
0.0620765348920433 0.0615904340854275 1 1
0.0244019947708611 0.0240939635337445 1 1
0.0389882116452237 0.0385060599994059 1 1
0.0278932922713452 0.0275114821252005 1 1
-0.0365932224160365 -0.0363230577330313 1 1
-0.0317338314894737 -0.0315058067564852 1 1
-0.142783517920532 -0.141490403377546 0 0
0.179017120757527 0.177200520356496 0 0
0.0209634026396945 0.020826620305931 1 1
0.0163670895355922 0.0163036452986414 1 1
-0.0405062229621448 -0.04013370282546 1 1
0.0145087677352315 0.015014379347415 1 1
-0.00389209545025366 -0.00382514058891997 1 1
0.113918257455664 0.11284244563538 0 0
0.119774302057603 0.118516155973262 0 0
0.0167125960359378 0.0164636628465564 1 1
0.016704190897172 0.0165609663567057 1 1
-0.01759322581073 -0.0170888388765857 1 1
0.0559899857974287 0.0553973593953465 1 1
0.0394611817110661 0.0388937123698433 1 1
0.0227421369431175 0.0217944055881958 1 1
0.00358043785271876 0.00374288489188364 1 1
0.0978053753392821 0.0967325547001635 1 1
-0.0196150680468869 -0.0194684686847928 1 1
0.0712389206889566 0.0708021323186671 1 1
0.0159650711826679 0.0157332239974059 1 1
-0.00428947674796454 -0.00417977705648576 1 1
-0.00667010845457532 -0.00671931452893551 1 1
-0.0174785141856059 -0.0172218820649936 1 1
0.0344802267979888 0.0340745898628273 1 1
-0.01661379892757 -0.0162414216933747 1 1
0.0102953252156352 0.0097444864933672 1 1
0.0316126680561232 0.0309487125557469 1 1
-0.0815879595649564 -0.0807034433045585 1 1
-0.0619741154123838 -0.0612383969283923 1 1
0.0387399647257159 0.0381309528679432 1 1
0.0474564557266684 0.0468906870250784 1 1
-0.161979509746188 -0.160022150938535 0 0
-0.0502392306973127 -0.0498690826479368 1 1
0.0127192320674507 0.0125137471923719 1 1
-0.0906554606876108 -0.0898865954000335 1 1
0.000180697424119088 -8.04943125144134e-06 1 1
-0.0527544761506874 -0.0523264338961362 1 1
-0.0806337795125117 -0.0790098293618854 1 1
0.0258038979171681 0.0254497653686158 1 1
0.0951404934257282 0.0944274811718636 1 1
-0.135071692980257 -0.133855316338892 0 0
-0.00308076379433925 -0.00338943225968358 1 1
-0.0761631476955296 -0.0754910877397141 1 1
-0.0905648757398465 -0.0897562537012004 1 1
0.112674944547402 0.11167496354969 0 0
-0.0894054856065874 -0.0879009260892261 1 1
0.00422799842770345 0.00424763957300216 1 1
-0.0243521474662508 -0.0241554369747867 1 1
0.0435880663097736 0.0432574150985089 1 1
-0.0160662190827864 -0.0158624603501661 1 1
0.0338992267130441 0.0333583923498342 1 1
-0.0184653375773165 -0.0186639361026994 1 1
0.0144084244794168 0.0141953106415885 1 1
0.083646435465495 0.0827403115033849 1 1
-0.0443698222138296 -0.0439487083373833 1 1
0.0347877598911068 0.0345209507145284 1 1
-0.0941132899915656 -0.0932996918457382 1 1
0.0291682483661283 0.0287659409449126 1 1
-0.0097401222151734 -0.00984849442909323 1 1
0.00368602805222955 0.00364135199595083 1 1
-0.00536299695165553 -0.00579370890034994 1 1
-0.045928944694613 -0.0451107837133376 1 1
-0.0992683530454757 -0.0983093235176638 1 1
0.0341441691262863 0.0339201253612109 1 1
-0.01529546133738 -0.0157671914122735 1 1
0.0286577255443051 0.0288445738030014 1 1
0.0179803775439454 0.0181723227623711 1 1
-0.0207573218621022 -0.0207313319891484 1 1
-0.0247041716225281 -0.0244849195097067 1 1
-0.0159522957165592 -0.0158421595942488 1 1
0.0626550266566923 0.0619206213477438 1 1
-0.080508786775664 -0.0793896413499936 1 1
0.0491828854716478 0.0484888200303645 1 1
-0.0561101720120524 -0.0556332543447544 1 1
0.0276951161358033 0.027429703766331 1 1
-0.0298630457573407 -0.02954857204 1 1
-0.0719848143828399 -0.0713682950499843 1 1
-0.00745502486232074 -0.00729380840967964 1 1
0.126497173504224 0.125385824880308 0 0
0.0650682019392997 0.0644431559713636 1 1
0.0195845894808488 0.0193053229927766 1 1
0.0375524854882765 0.0372685519841677 1 1
0.00313052237711971 0.00321416775406441 1 1
0.0853867097143884 0.0847592608618323 1 1
-0.092424673349395 -0.0917365232510361 1 1
-0.0530494040795363 -0.052752789889903 1 1
-0.00279560365984227 -0.00273298875593489 1 1
-0.0919866814363671 -0.0911428665747387 1 1
0.0692018991346995 0.0684158466240252 1 1
0.044668312561392 0.0443829772321646 1 1
-0.118590982546301 -0.117457280656695 0 0
0.0707124698508945 0.0698613088017541 1 1
-0.0722961175077253 -0.0719293879172202 1 1
0.0552043690685013 0.054383025053355 1 1
-0.0148916385463839 -0.0146166378964849 1 1
-0.0283022646826329 -0.0274603310803146 1 1
0.00134857615058869 0.00133205232293633 1 1
0.0497407713893678 0.0496945768473144 1 1
-0.0156164524239533 -0.0150061775416477 1 1
0.0603171422974435 0.0596503975143426 1 1
-0.0599102279289085 -0.0589688342095866 1 1
-0.0523879090482735 -0.0519148798336877 1 1
-0.0836568817285256 -0.0829602148055523 1 1
0.0545358582727919 0.0542818647717519 1 1
-0.0258841091765713 -0.0259316412717772 1 1
0.0640183745391763 0.0633597220136946 1 1
0.0893028125234929 0.0886798869071727 1 1
-0.0156560968056851 -0.015470102356324 1 1
0.0850982875116485 0.084305727703911 1 1
0.0808044054121734 0.080060325007321 1 1
0.0201546977933712 0.0199110404566691 1 1
-0.0165435728016203 -0.0164013701245234 1 1
0.0448369533026601 0.0443408594598837 1 1
-0.0447466658642777 -0.0443843927246344 1 1
-0.0143780944826941 -0.0139850533413112 1 1
0.10451191265853 0.103545489037801 1 1
0.0317902288334459 0.0314915140279648 1 1
-0.0364733973794573 -0.0361545742626511 1 1
0.0248387306895607 0.0245147669409803 1 1
-0.049308800414429 -0.0485191123318838 1 1
-0.0476076157430176 -0.0469321912235581 1 1
-0.046118658081995 -0.0454303936605664 1 1
0.0512714329072745 0.0509198315006541 1 1
0.0711110362056682 0.0701859351980127 1 1
-0.0294486353616273 -0.0293890198990573 1 1
0.021378112943579 0.0217987782465985 1 1
-0.0787277580539287 -0.0777958989925275 1 1
0.0201136125407711 0.0198354832206089 1 1
0.0338101496043248 0.0334948183873314 1 1
-0.125102498602307 -0.123753943864085 0 0
0.0155580257759682 0.0154231751123645 1 1
0.0179151555342149 0.017598388809953 1 1
0.000381812531824685 0.000456016634057144 1 1
-0.00612832151679314 -0.00629815249991352 1 1
-0.0171809490941907 -0.0173749667748427 1 1
0.094059684308012 0.0931362852990044 1 1
0.0269930888134771 0.027020476703923 1 1
-0.00425338613104354 -0.00430053546089431 1 1
-0.0526479902816331 -0.0521572567714362 1 1
0.010983550455376 0.0113662709618667 1 1
-0.0111366836482184 -0.011036397071399 1 1
0.030222401468589 0.0296525098895375 1 1
-0.0370862504933046 -0.0367402698500989 1 1
-0.00537324527513434 -0.00535693112749812 1 1
0.0142560629537481 0.0141320098333232 1 1
-0.0272748280434503 -0.026976811705278 1 1
0.03803559254952 0.0375677960716351 1 1
-0.00534454822234785 -0.00521125275051122 1 1
0.0567697915885548 0.0563106031228933 1 1
-0.0188439792540712 -0.0185869053273267 1 1
0.0638594250576601 0.0632541842847557 1 1
-0.0264868850173915 -0.026082211933589 1 1
0.0376193764122886 0.0371796234062858 1 1
0.0666477681733608 0.0661363502667218 1 1
0.0120941246586513 0.0117086896849386 1 1
0.0321927258463724 0.0319198634312579 1 1
0.093476472503754 0.0927219947760159 1 1
0.0154492463523695 0.0152933214612977 1 1
-0.103019644097319 -0.102007059591605 0 0
-0.0642987738435187 -0.0637368135827096 1 1
-0.0784911391360209 -0.077750488051429 1 1
0.0203910585553581 0.0201135519069882 1 1
0.110846171341573 0.10964508664738 0 0
-0.0354991797855548 -0.0354184479353092 1 1
0.0096792644241501 0.00971582773809106 1 1
0.0108318010997068 0.0107294751315842 1 1
-0.0260946599434503 -0.0258150320297337 1 1
0.02854960023943 0.0282529334459577 1 1
0.00956137387007997 0.00906393087032603 1 1
-0.0692677476035129 -0.0687929199746929 1 1
0.0434135661295079 0.0428624640278451 1 1
-0.0719757146516945 -0.0709867401855401 1 1
0.0130001551970433 0.0132548847472217 1 1
-0.0360801216078425 -0.0356761910356925 1 1
0.0148579695808024 0.0147706531068035 1 1
0.0138284924683205 0.0137574817766434 1 1
-0.0561808635716619 -0.0555791844197611 1 1
0.0803871396826863 0.0794671919991643 1 1
-0.100009346089415 -0.0988424323673593 1 1
0.0480099852189314 0.0474220252138071 1 1
0.0418914149978216 0.0413969700222654 1 1
0.0262064557719627 0.0259318389268425 1 1
0.0558387283990362 0.0553187262801197 1 1
-0.0309164006824948 -0.0307715981043775 1 1
0.117124696614062 0.1162521885327 1 1
0.0155848254946241 0.0154484220171374 1 1
-0.0744316533190385 -0.0739860486252792 1 1
-0.0291439125695295 -0.0288256582466629 1 1
0.0568991735527788 0.0564098041635929 1 1
-0.0068859774179597 -0.00686806962858625 1 1
0.0110329692950206 0.0109330347972911 1 1
0.0195705606148633 0.0192361046028269 1 1
0.110304123726562 0.109390981170119 1 1
0.0210590308032535 0.020541664832163 1 1
0.0187901109792921 0.018375391594023 1 1
0.0300502644017101 0.029720705782521 1 1
-0.130451339422505 -0.12947750560154 0 0
-0.0936586769733453 -0.0926919245519468 1 1
-0.0461620032631446 -0.0460473296265609 1 1
0.0537545841171304 0.0532388777213698 1 1
-0.0544279089881584 -0.0538432124897513 1 1
0.0422296039034514 0.0421461643265156 1 1
0.00704232215013765 0.00688281522679021 1 1
0.0350279551360706 0.0347318953943962 1 1
0.0927515281036392 0.0912079433783064 1 1
-0.0100819858041821 -0.00991749698968922 1 1
-0.0349130677595198 -0.0346435191490857 1 1
0.0680826418732042 0.067557941787892 1 1
-0.0810477826195655 -0.0801234138899698 1 1
0.0168127405896731 0.0164580005816153 1 1
-0.0241846340987862 -0.0235730087424855 1 1
-0.00262725423175836 -0.00256285946548325 1 1
0.0527667593923546 0.0521556239600345 1 1
0.0463074090701291 0.0457290747673232 1 1
0.0214473861875374 0.0212736892093683 1 1
0.00818117135820437 0.00800188750582479 1 1
-0.0175801534565708 -0.0176637555177713 1 1
0.00672535473798661 0.00688230713677782 1 1
0.104764971574657 0.103726428069232 0 0
-0.0217576002238508 -0.0216335734922602 1 1
-0.0115900961480193 -0.0114971354458001 1 1
-0.0992207380245447 -0.0982281035266413 1 1
0.0693284557273516 0.0686462405708819 1 1
0.0916459107658573 0.0908124255829286 1 1
0.0206131705629925 0.0203807092791004 1 1
-0.0459858813472545 -0.0461238928959671 1 1
-0.0186274556771982 -0.0180311722745783 1 1
-0.0654764349588504 -0.0647258343021986 1 1
-0.00130040091837615 -0.00142494797098394 1 1
-0.0212340303242024 -0.0212008739196698 1 1
-0.0116064396626816 -0.01130325004924 1 1
0.0143204847602235 0.0141970010482301 1 1
0.00895665058813099 0.00891718420695797 1 1
-0.0269205324769329 -0.026591280543459 1 1
-0.0343973166418353 -0.0337301220556818 1 1
-0.0663283638219986 -0.0657886194302839 1 1
0.0266274001722824 0.0262277570670835 1 1
0.00929572709078712 0.00927975059986553 1 1
-0.0468675042456854 -0.0463290198596789 1 1
0.00817040966060524 0.00796656425204998 1 1
0.0713849825139709 0.0706899160889903 1 1
0.00579573927352169 0.00585432420105201 1 1
0.0143762636084428 0.0141420065507176 1 1
-0.00153876039546902 -0.00172737893557126 1 1
0.0309847007678478 0.0305391661160914 1 1
0.0597782793086006 0.0592390088451941 1 1
-0.00027266463621398 -0.000462771257081624 1 1
0.0381776821335609 0.0380820462268563 1 1
0.0328890214146478 0.0328021577196378 1 1
-0.0524455398438323 -0.0518697489814599 1 1
-0.0322643721747159 -0.0318255110790391 1 1
0.042205356751589 0.0420049470420674 1 1
-0.00881060743118932 -0.00875693990226121 1 1
-0.0207165005653048 -0.020536028627361 1 1
-0.0484373785690909 -0.0478303308065659 1 1
-0.00336921507018098 -0.00355728802384085 1 1
0.0665406211289066 0.065824155405119 1 1
-0.0297796332881209 -0.0296113561465744 1 1
-0.125061533068992 -0.123920203695971 0 0
-0.0202128023316879 -0.020073611940194 1 1
-0.00432014511442525 -0.00426388903907122 1 1
-0.00126818608789695 -0.00104121677599887 1 1
-0.0184461132177806 -0.0185337842556808 1 1
-0.0868348340445474 -0.0860187411748421 1 1
0.055895945678711 0.0554600152062233 1 1
0.0710961550102873 0.0702607732830388 1 1
-0.0234663634451419 -0.023193349423918 1 1
0.0316612147972402 0.0313900245639904 1 1
0.0162786246851592 0.016153814509697 1 1
-0.0516457990972583 -0.0509398166535311 1 1
0.0354304227421616 0.0348693574762745 1 1
0.00391823762925756 0.00457618273398044 1 1
0.0503813648863252 0.0498969188645262 1 1
0.0162396016943447 0.016044294400532 1 1
-0.0178198686131067 -0.017608425859857 1 1
-0.0457096930988428 -0.0452688793925181 1 1
0.0139695250949399 0.013868180582546 1 1
0.000163506816743294 0.000166168426885521 1 1
0.0546744443298981 0.0542426942165084 1 1
0.0372781409861026 0.0369501977436031 1 1
-0.0164214441577793 -0.0162915179343145 1 1
0.0409665501563268 0.0404510728300451 1 1
0.0253728561222699 0.0249888123546482 1 1
-0.0165267456276512 -0.0163664541736198 1 1
-0.000968580549166282 -0.00120799875428228 1 1
0.0493349039894455 0.048576220814501 1 1
-0.107379165775943 -0.106227379799014 0 0
-0.0694632937518755 -0.0687417165777418 1 1
-0.0101998038063417 -0.0101803141307152 1 1
0.160570379672912 0.158936457816343 0 0
0.032860172688351 0.0325005442796576 1 1
-0.0164183884878324 -0.0162421383629666 1 1
-0.0671337924533181 -0.066629736292746 1 1
-0.0512285541945069 -0.050702219701759 1 1
0.015322390535161 0.0144654637221111 1 1
0.0376043045719733 0.0372218070174328 1 1
-0.00762461566194092 -0.00769088595425724 1 1
0.0470380030701619 0.0465960750277695 1 1
0.0323496792990969 0.0321061709467482 1 1
0.0621597914252474 0.0615010868526996 1 1
-0.0522992307170486 -0.0517618466838375 1 1
0.0198738951027252 0.0192327288761498 1 1
0.0214595279752779 0.0212192140745362 1 1
-0.0389130414633717 -0.0383311580779925 1 1
-0.101107504074934 -0.0993906038740265 1 1
0.0261600409575132 0.0259543387780855 1 1
0.0199672870860515 0.0201294546026543 1 1
-0.0477516819209143 -0.047189348290515 1 1
0.0243409079243026 0.0241208397619833 1 1
0.024569259933202 0.0242787166347167 1 1
-0.0277351249865598 -0.0272106345876015 1 1
-0.00270729600169696 -0.00312544427777168 1 1
-0.008737955170373 -0.00875751531863378 1 1
0.000569345963136012 0.000764649172874231 1 1
-0.00989438294929658 -0.00993507581753783 1 1
0.0161899385740226 0.0161061448530037 1 1
0.0317353595299174 0.0314678495752678 1 1
-0.0283025690350956 -0.0278247742833622 1 1
0.0425845498804045 0.0421592748107879 1 1
0.0914198758129289 0.0904701127626216 1 1
-0.0203202337915337 -0.02018093326952 1 1
0.00186504106318255 0.00131187454051138 1 1
0.0104081636106609 0.010291184251891 1 1
0.0180127431282026 0.0179571834926917 1 1
-0.0184456580637764 -0.0180186548161786 1 1
-0.0890442875590497 -0.0883138874842313 1 1
0.0184137720010494 0.0181923005431374 1 1
-0.0611381974927193 -0.0605475969132565 1 1
-0.0809985028862452 -0.0802337336357686 1 1
0.0455180331967603 0.044883160779144 1 1
0.00485589531895331 0.00471955527532367 1 1
-0.0301500506724626 -0.0300311155657531 1 1
0.00828854273567991 0.00815414991545996 1 1
0.0120067152085813 0.0117628283133277 1 1
-0.0361813348734682 -0.0354491838529227 1 1
-0.00261417975004426 -0.00256629362057437 1 1
-0.0494314074910683 -0.0487813892485613 1 1
-0.014697032593569 -0.0144013301846657 1 1
0.0231019131409462 0.0227149373375106 1 1
-0.0645606684968473 -0.06408559035262 1 1
0.0199106317235475 0.0196858800401557 1 1
0.0341175423179882 0.0335601460576982 1 1
-0.0849053764580174 -0.0840399536400613 1 1
-0.00344350076514935 -0.00348089850347397 1 1
0.0849640880685444 0.0841838403002957 1 1
0.0426628810170156 0.0424500476045991 1 1
0.018651467487474 0.018246671943629 1 1
-0.0459539568470024 -0.0452906883102824 1 1
0.0451522919160035 0.0447963246800869 1 1
-0.0392494250278217 -0.0386006683035555 1 1
-0.0591704983920287 -0.0587534703499439 1 1
-0.0194021379686707 -0.0192351080244051 1 1
0.0174518658717027 0.0175597083952594 1 1
0.0262986109381791 0.0261094843762466 1 1
-0.00126497185752827 -0.000645099320220815 1 1
0.0714518919342787 0.0703760002714717 1 1
-0.031056375765243 -0.0307669425814069 1 1
-0.0694906409807749 -0.0688096267516277 1 1
-0.0254609088504337 -0.0248608358993842 1 1
-0.024797301661746 -0.0244837063718693 1 1
0.0423552731002277 0.0426807374149873 1 1
0.00922895078091655 0.0091065287445484 1 1
-0.000648437194681854 -0.000580502487965712 1 1
-0.0715045165023404 -0.0705889867143108 1 1
0.0153195843542778 0.0154077238359221 1 1
-0.00623611574875608 -0.00657121711566918 1 1
-0.0211789919564442 -0.0210028027657996 1 1
0.0327572234928055 0.0323648062310955 1 1
-0.159579596067213 -0.15806127756512 0 0
-0.0296844494516856 -0.0292457205098273 1 1
-0.0714663495868018 -0.0706170850595029 1 1
0.0252951461861105 0.0245029921807303 1 1
-0.0850014847671927 -0.084212103404785 1 1
-0.119722884294546 -0.118491471087306 0 0
0.00299522411071685 0.00307442876809787 1 1
0.00899997202523783 0.00890600169375297 1 1
-0.0041453305894853 -0.00415992545629953 1 1
0.0129565814679825 0.0127149827262225 1 1
0.0456803435224597 0.0452070349552406 1 1
0.0165612640696288 0.0164424124374425 1 1
0.0967022697186331 0.0961434221893689 1 1
-0.0661140080562125 -0.065499107068062 1 1
0.01331316426611 0.0131105508166948 1 1
0.0240575871345424 0.0237417275250559 1 1
0.0137612352264295 0.0136361898748706 1 1
0.037949694656566 0.0376327341357795 1 1
0.0309388349468658 0.0305969123892803 1 1
0.106739885833049 0.105764840217605 0 0
0.000913210956373296 0.000789468953604548 1 1
0.0797319095916216 0.0789676764669215 1 1
0.000819955550626032 0.00117524167432857 1 1
0.0549359717849847 0.0545010773841554 1 1
-0.00796171720266076 -0.00792267882497332 1 1
0.0180276388162804 0.0178201675291654 1 1
-0.0956952543210895 -0.0946992581899242 1 1
0.0779230309443006 0.0770900207802098 1 1
-0.0470384666648122 -0.0463416487225791 1 1
0.019712805787538 0.0193415642768836 1 1
-0.00575104526908452 -0.00584798782924149 1 1
-0.0199016864433713 -0.0199486598733045 1 1
0.0536924485070876 0.053237320960022 1 1
-0.0149444222100351 -0.0149193933665156 1 1
-0.0320742133268358 -0.0317662952747283 1 1
0.00403900605977529 0.00404043330173603 1 1
-0.0492854115990857 -0.0487535104630916 1 1
0.0204406708942893 0.0202615365093749 1 1
-0.0160503980794487 -0.0158887136766742 1 1
-0.0101929064536723 -0.00969930618338207 1 1
0.0342611650741426 0.0340312738656199 1 1
-0.0360891848607636 -0.0357944776182124 1 1
-0.0143834747333386 -0.0142427516359547 1 1
0.0158123338925345 0.0156878168213481 1 1
0.0761642709567282 0.0750693836681079 1 1
-0.0397379955853812 -0.0393998362568992 1 1
-0.0361908083364134 -0.0358880887248555 1 1
-0.00557310914130641 -0.00534278430080953 1 1
-0.0188659637343078 -0.0187594128872508 1 1
0.145408476328443 0.143969223392207 0 0
0.0277919219258909 0.027588697547447 1 1
-0.0762279427167394 -0.075679232946178 1 1
0.073261226858902 0.0722646340875406 1 1
0.00554719802372445 0.00572150456834049 1 1
0.00676785968167852 0.00665542043551741 1 1
-0.0795788775992325 -0.0790442642641032 1 1
0.0639463548693063 0.0633299070679793 1 1
-0.0847752542930036 -0.0847366322727712 1 1
0.0421149394667462 0.0417608668243511 1 1
-0.0271575631154122 -0.0268389746870155 1 1
0.0336138591394589 0.0336752964673703 1 1
-0.114249307015677 -0.113354757599977 0 0
-0.107743287334268 -0.10653297847027 0 0
0.0488946589351818 0.0484977646738532 1 1
0.121889714432663 0.121182806958362 0 0
0.0262512803927432 0.0259653975921427 1 1
-0.0862052017181801 -0.0852494749099223 1 1
0.0966686800613366 0.0958875912814268 1 1
0.0122333232483705 0.0122471218810634 1 1
0.0532920275601861 0.0529223074972648 1 1
0.0264016498136067 0.0261576493877403 1 1
0.110421704027747 0.109443011847016 0 0
-0.027094546981288 -0.027195092791559 1 1
-0.0652978154893984 -0.0645529453586824 1 1
0.0191276427925452 0.0190940949969789 1 1
-0.0978494701110206 -0.0968409769394036 1 1
0.0578847187224393 0.0571645023171829 1 1
0.029991591322377 0.0296269281053603 1 1
0.0852768962491746 0.0843461284318928 1 1
0.0529438499644033 0.0521474296272098 1 1
-0.00934676349572223 -0.0093343180056152 1 1
0.0353084119535552 0.0347755647815163 1 1
-0.0186123517132065 -0.0184231697034114 1 1
0.061100934432945 0.0604986065043831 1 1
-0.0384265948433336 -0.0379192966121972 1 1
0.0559549347390867 0.0554015900613715 1 1
-0.0398513561417882 -0.0395043027097537 1 1
-0.0674951866674687 -0.0670097891871049 1 1
-0.0115661028847187 -0.0113767708855329 1 1
0.139421883309256 0.137944526826564 0 0
0.0583284473611429 0.0578000009175246 1 1
0.00974043065977513 0.00957574910989287 1 1
0.0285866210111437 0.0283708597171798 1 1
-0.0609409688934437 -0.060284322145245 1 1
0.0621333133234445 0.061547460876564 1 1
-0.0476875334890324 -0.0466525015507489 1 1
0.0638451521572591 0.0629518498458976 1 1
-0.111410139577984 -0.110263082801316 0 0
0.00706657204017903 0.0069834578745295 1 1
0.0329259008857101 0.0326450437109311 1 1
0.0321052898065373 0.0317249418614667 1 1
0.0973316818237052 0.0964332796573592 1 1
0.0432536517474551 0.0426412377121174 1 1
-0.0394257014471924 -0.0391453701652206 1 1
0.0582114849944078 0.0578332929335869 1 1
0.00901707480823025 0.00936012842864533 1 1
-0.0532683963483241 -0.0526442232235238 1 1
-0.00511154201739031 -0.00526165587684733 1 1
-0.00104693329503697 -0.00158297951732311 1 1
-0.0178662438511163 -0.0175527240007212 1 1
0.045238187819762 0.0447420175280867 1 1
0.0475283078179668 0.0469179296308103 1 1
-0.035665407163163 -0.0352545746808504 1 1
-0.00804346955462014 -0.00797451270590541 1 1
0.00309356808464561 0.00272620206420359 1 1
0.0711142682283388 0.0702683198962701 1 1
0.00473380786253967 0.00473557195416152 1 1
-0.0221655753298867 -0.0216143737753538 1 1
-0.0335620673744686 -0.0332062878494008 1 1
-0.0399835709550265 -0.0394815719958427 1 1
-0.0256540790557046 -0.0253863486326504 1 1
0.0589280046613955 0.0582705389146971 1 1
-0.0546579509449448 -0.0540854882324602 1 1
0.091227783463456 0.0904203744196196 1 1
-0.018934756032955 -0.0186613442244795 1 1
-0.0200796136279556 -0.0199001516194866 1 1
-0.0319972372603146 -0.0317098855174477 1 1
0.0327835903742805 0.0324529233840305 1 1
0.0676444303625809 0.0671172329312093 1 1
0.130343676560846 0.129068230056091 0 0
0.0167811619664719 0.0167466186772074 1 1
0.041539802423831 0.0411053277083661 1 1
-0.00881612919933775 -0.00863678563228882 1 1
0.0422194509570402 0.0415708401055777 1 1
-0.0218055369506076 -0.0216226707846284 1 1
-0.167906097195164 -0.166160951614264 0 0
-0.0245959370918051 -0.0246605779468369 1 1
-0.0119823858804482 -0.0118394245211915 1 1
-0.00997643523347452 -0.0100360620320996 1 1
-0.046934114434185 -0.0465247094866653 1 1
-0.0884163678389274 -0.0867510928968608 1 1
-0.015692282643453 -0.0154226253322043 1 1
-0.0881688541086869 -0.087354380300296 1 1
-0.132471578724441 -0.131719141653418 0 0
0.0616683592873608 0.0611022301646879 1 1
0.0822432214561121 0.0813933786381372 1 1
0.00336283531892823 0.0033617888836186 1 1
0.013081115264136 0.012968911362663 1 1
0.0493205445937442 0.0485522506773508 1 1
-0.00786502875067655 -0.00782621308479759 1 1
0.0689872946082243 0.0682816052927758 1 1
0.0049996623502402 0.00505295236891894 1 1
-0.01823402023343 -0.0181587759032263 1 1
-0.0969268563597888 -0.0960032745397903 1 1
0.0432581124482992 0.0428503999384842 1 1
0.0283891019031029 0.0284342472215592 1 1
0.00629712005164104 0.00635553589225714 1 1
-0.0597983352574831 -0.0591815215459843 1 1
-0.00813358622046204 -0.00817025448405898 1 1
-0.0663311680615386 -0.0658912034250972 1 1
0.0296280564508013 0.0289478958936032 1 1
-0.0952283587909994 -0.0941306974346315 1 1
0.0467912426758017 0.0460807503034586 1 1
-0.0247252620813852 -0.0243680463532892 1 1
0.00305418150062199 0.00290162563791671 1 1
-0.057629747908881 -0.0569998371302157 1 1
-0.00801465355567322 -0.00841175671954906 1 1
0.0376776534339967 0.0372975984059175 1 1
-0.0589611973408715 -0.0583803820278162 1 1
-0.0777500852189163 -0.0767103001021235 1 1
-0.00632321400171097 -0.00628499521987202 1 1
-0.0759259677033479 -0.0753739275838654 1 1
-0.0107759867361081 -0.0104575355782487 1 1
0.0564148902317391 0.0557272953390714 1 1
-0.00783369963204727 -0.00769067351524309 1 1
-0.0218259117483282 -0.0215758771200063 1 1
-0.0132822705831946 -0.0133879704060766 1 1
-0.0241091606318175 -0.0238016176526302 1 1
-0.0960680600806214 -0.0951837306680436 1 1
0.0475810521228537 0.0472365511749818 1 1
0.0510416498263578 0.0505649639948802 1 1
-0.00376553695769351 -0.00363718127146264 1 1
0.00625203922912369 0.00622642907872382 1 1
0.0104976736584121 0.010416633217256 1 1
0.138285338035867 0.136751884013386 0 0
-0.0239877036932239 -0.0236858822355682 1 1
0.0196875066599007 0.019573571444779 1 1
0.0886872973187838 0.0878985163161306 1 1
-0.096774280250208 -0.0959894827390104 1 1
-0.0115064787721453 -0.0114565209120076 1 1
-0.0565036488622689 -0.0558859806720257 1 1
0.0215578062782599 0.0213730042542609 1 1
0.0769862938690843 0.0760831668519625 1 1
0.0366632403404441 0.0362127372457879 1 1
0.0232535448155391 0.0229562629756989 1 1
-0.0173319945957195 -0.0172233651021732 1 1
-0.0169682813173637 -0.0164050225896962 1 1
-0.0159371363764697 -0.01624140962638 1 1
0.0544640828950036 0.054110021862527 1 1
-0.00914743763686075 -0.00914582877942564 1 1
0.00184005250394132 0.00181117535360919 1 1
0.0202279127492116 0.0201475267271172 1 1
0.0537662306842334 0.053791364133809 1 1
0.0358563462588249 0.0356240123421733 1 1
-0.0194334564503372 -0.0187521105461625 1 1
0.0304535782511825 0.0301444968498572 1 1
0.0888358198405124 0.0879773553620513 1 1
-0.0503130030364108 -0.0496652424340744 1 1
-0.0174243122752839 -0.0175707813606774 1 1
-0.0258487802635341 -0.0256564232488352 1 1
0.0188389143749067 0.0188606223522102 1 1
0.0762082282418712 0.0754071066742753 1 1
-0.0311764354703744 -0.0308479350456793 1 1
0.0179118818659766 0.0176207585899586 1 1
-0.0579130370241976 -0.0574325344006669 1 1
-0.0137626077785347 -0.0137495049596927 1 1
-0.0591506413446107 -0.0585586492372856 1 1
0.0359696258927002 0.0355373010955321 1 1
0.0239918862288756 0.0237982380300434 1 1
-0.0449179760293413 -0.0441454084659798 1 1
0.0737324551012244 0.0729784782638792 1 1
0.0468357573957948 0.0462221554828593 1 1
-0.0755680846076809 -0.0747782276866185 1 1
0.0447206024701119 0.0447851537731577 1 1
0.0659549443068599 0.0652954672596878 1 1
-0.0544752967238614 -0.05432510548218 1 1
-0.136955104182727 -0.135714569244365 0 0
0.03545077014189 0.035063971451928 1 1
0.0832009599917547 0.082416730837178 1 1
0.0226348527014304 0.022566693681987 1 1
-0.0213664944366391 -0.0213080513515194 1 1
-0.0578182599561421 -0.0571135351803033 1 1
-0.0454871314976855 -0.0451108487942231 1 1
-0.023171022108714 -0.0231425559737327 1 1
0.0387036211467858 0.0383185178781126 1 1
-0.0375757866856371 -0.0367522213140605 1 1
0.117278067011101 0.115749741929746 1 1
-0.00344259333590533 -0.00393422201051853 1 1
0.0369025846139235 0.0363279134535336 1 1
0.0187806143343574 0.0181319826820866 1 1
-0.00657665989038682 -0.00661910558763971 1 1
-0.0662708614100819 -0.0654057031283678 1 1
0.073577092260799 0.0727204110423037 1 1
0.123615309804116 0.122486819135265 0 0
0.0411325839029151 0.0407684188821399 1 1
0.106970114894223 0.105765193766048 0 0
-0.112871110605766 -0.111530089723594 1 1
-0.00402826950806826 -0.00402054583741066 1 1
0.025794003164465 0.0257351104155328 1 1
0.00969967433920347 0.00961412605486414 1 1
-0.0745596532871822 -0.0738031738673209 1 1
-0.0307157446773079 -0.0303869576598591 1 1
-0.0457652372235781 -0.0452927489915617 1 1
0.0438677876593109 0.0433167518688038 1 1
-0.0125640721745413 -0.0124090829533264 1 1
-0.0536406111218954 -0.0531950149654684 1 1
0.031623089879895 0.031417472173257 1 1
0.0161680272831463 0.0163266036829865 1 1
-0.0423115809237839 -0.0418862863857865 1 1
0.00932781925797634 0.00926201662358894 1 1
0.0381141461948002 0.0375285228547309 1 1
-0.0622569912953427 -0.0615255832918113 1 1
0.0332907733120194 0.0329188554039344 1 1
0.0585874533318305 0.0582118375421396 1 1
0.0595946273185057 0.0590184361158513 1 1
-0.0264436458788609 -0.0261931510718231 1 1
0.0518289611881554 0.0512207551166129 1 1
0.0574801153397007 0.0570919010670661 1 1
0.0464346948201012 0.0460282279592797 1 1
0.0462207922807916 0.0456478009820766 1 1
0.0766860359107379 0.0759218454754035 1 1
0.0105202924373603 0.0104425995409313 1 1
-0.0823651322633005 -0.0816835614908097 1 1
-0.0493392377970032 -0.0487188191772723 1 1
0.0506832310928537 0.0497405758647862 1 1
-0.00253563135585563 -0.00233727258168903 1 1
0.0111012648267119 0.0108273449079127 1 1
-0.0282961914629975 -0.0277133873963794 1 1
-0.0242000022735295 -0.0239668233141625 1 1
0.0436128594710786 0.0430922939998717 1 1
-0.0336563477511489 -0.0332935422062373 1 1
-0.0580570418594189 -0.0574051522788648 1 1
-0.0072735297861399 -0.00721000535199488 1 1
-0.00338656466251472 -0.00339321177944414 1 1
-0.0279562296508362 -0.0272563670751631 1 1
0.0456036933300384 0.0451483559114459 1 1
-0.0583342330374451 -0.0577344866754675 1 1
-0.00784102751977335 -0.00790979605854181 1 1
-0.0571584306738523 -0.0571692270015106 1 1
-0.0235196388936836 -0.0230647443366149 1 1
-0.057387923239801 -0.0569621382792814 1 1
0.0246828861637697 0.0244927656987622 1 1
-0.0398382128512241 -0.0394351313252548 1 1
0.0305837653887808 0.0299491402286196 1 1
-0.0837131646475016 -0.0829519897400988 1 1
-0.0206568656955028 -0.0204462648416982 1 1
0.00853847248590104 0.0084242309433725 1 1
0.0420959686872999 0.0415949846399255 1 1
0.135279305437591 0.134086336212966 0 0
0.0972996315077377 0.0965427560000204 1 1
-0.000479205894878428 -0.000522147361295437 1 1
0.036328938619938 0.0358898579347777 1 1
-0.0261874901966727 -0.0258872075461121 1 1
-0.0119156498148108 -0.0114498942214561 1 1
-0.00953928419196442 -0.00940005341364221 1 1
0.045139332471945 0.0448741798469873 1 1
-0.0505312779483346 -0.0503198598163919 1 1
-0.0446156040632043 -0.0441429469425337 1 1
-0.0831111795488679 -0.0825752727402051 1 1
0.0321045653877634 0.0317621105994694 1 1
-0.0199954708016222 -0.0197929912068844 1 1
0.0469577254462114 0.0466612575810507 1 1
-0.0366483491594816 -0.0359599752974447 1 1
-0.0197829888818214 -0.0195237946820312 1 1
0.0476892337795261 0.0472945374958384 1 1
0.0141249865984904 0.0140082356006748 1 1
-0.0221545782482104 -0.0216236397911089 1 1
0.0350669721822351 0.0347842556785327 1 1
-0.122415384958753 -0.121107992862396 0 0
-0.0225487270714259 -0.0222203894321496 1 1
-0.0626118168125849 -0.0616694873121575 1 1
0.0979234115952112 0.0967129136288887 1 1
-0.0311972946455152 -0.0306553838625508 1 1
-0.0115984711294535 -0.0116589608634775 1 1
0.010135867410748 0.00965744051150232 1 1
-0.0287241115062121 -0.0284944061877356 1 1
0.0209331051287172 0.0208113023191862 1 1
-0.071351746197886 -0.0707918572834725 1 1
0.00395082101999364 0.00391680228004955 1 1
-0.0257924588967848 -0.0255395215353353 1 1
-0.0353512318817781 -0.0351159327557307 1 1
0.0920762989508439 0.0913232183611169 1 1
0.0337282812087052 0.0334916816207119 1 1
-0.000776875410402727 -0.000652722269242504 1 1
-0.024423818511994 -0.0239747500158805 1 1
0.0831523124688456 0.0821621669506855 1 1
0.0706901787500343 0.0697385795793049 1 1
-0.0116556567811035 -0.0113025129887821 1 1
0.0127165586035233 0.0123603154710134 1 1
0.11260217032782 0.111526830565202 0 0
-0.0347386180585757 -0.0344025668411704 1 1
0.0266694393629013 0.0264626771134503 1 1
0.0591968628431596 0.058618070426179 1 1
0.0958284415298284 0.0948883107626043 1 1
-0.00374359360754062 -0.00411755032423003 1 1
0.0647977095073174 0.064000994513467 1 1
0.0209752114502609 0.0205088524144645 1 1
0.0047043357625647 0.00453479223283677 1 1
0.129476785499787 0.128182666952648 0 0
-0.0398291803230206 -0.0394259229447364 1 1
0.0282540711471489 0.0278831549231194 1 1
0.00614484612090575 0.00611870294879365 1 1
-0.02780114261516 -0.0273980550789758 1 1
-0.0701283511556776 -0.0694180186911443 1 1
0.0399091102684198 0.0395352538538498 1 1
0.0164694555550654 0.0163994312310718 1 1
-0.000898026911015429 -0.000842858564062469 1 1
-0.0012504948396405 -0.0013352130478526 1 1
0.0184191765368642 0.0181188865478726 1 1
-0.0393953707816883 -0.0390683653562307 1 1
0.0396825762923489 0.0391790267479935 1 1
0.0287901430299083 0.0285706536826715 1 1
0.0118934516943066 0.0118849227394092 1 1
-0.0609597540083849 -0.0604179654990104 1 1
-0.0713194732513135 -0.0706439879710773 1 1
-0.00993565823002807 -0.00975886930732252 1 1
-0.0231273799333165 -0.0225491209197179 1 1
0.0706750277413135 0.0695962975514787 1 1
-0.0226392750231368 -0.0219715446099232 1 1
-0.0215172410327899 -0.0213225262739016 1 1
0.0721860827571098 0.0710552524636061 1 1
-0.011717511250423 -0.0115837779460128 1 1
0.015515335608262 0.0155224553871674 1 1
-0.0768162265191042 -0.076031943068412 1 1
0.0668032444765178 0.0663319083203858 1 1
-0.117488189195934 -0.116451420304718 0 0
-0.0154372486450412 -0.0149711649686735 1 1
0.0638015775804164 0.0631141909668045 1 1
9.03615261351968e-05 0.000117002187495181 1 1
-0.077789311900728 -0.0772998125487733 1 1
0.076318121941177 0.0756315631784727 1 1
0.0662163920198758 0.0659280327866604 1 1
-0.0817474729214144 -0.0809997182505965 1 1
-0.0342622183665102 -0.0340086889372606 1 1
-0.08292785599512 -0.081929987499539 1 1
0.00219041105614987 0.00218185407845862 1 1
0.0210671036988041 0.0211548961317914 1 1
0.0817158005053288 0.0808374255794291 1 1
-0.0639967758596424 -0.0636532517585699 1 1
0.00633700147538412 0.00618870168000372 1 1
0.0173174416460506 0.0170902027733632 1 1
0.0406232948091155 0.0400297781814186 1 1
-0.00935157319542159 -0.00919096682926647 1 1
0.0507308867877614 0.0501442138466254 1 1
-0.0337150527269807 -0.0332969508378697 1 1
0.0612884339887188 0.060733402777757 1 1
0.0617682821796706 0.0610548897618093 1 1
0.0407654182313546 0.0402981629387748 1 1
-0.0144808031988968 -0.014316705441195 1 1
-0.0152569051482077 -0.0149813931505962 1 1
0.0335448592929646 0.0333919353923409 1 1
-0.0661675698887382 -0.0660118624847728 1 1
-0.0451022342516319 -0.045030263180162 1 1
0.0207123923426758 0.0205791779499626 1 1
0.0739667348958166 0.0724479267676505 1 1
-0.0723792738702393 -0.0716499725926647 1 1
-0.0335855483888215 -0.0331489733696248 1 1
-0.0202117942746991 -0.0201212040369916 1 1
-0.00569864585946294 -0.00552695969657265 1 1
0.0521731269107381 0.0515800379501741 1 1
-0.0765620244607518 -0.0758023800597317 1 1
-0.00832814240254727 -0.00847393146309808 1 1
-0.0186395841531081 -0.0183450575348435 1 1
0.00220958664555848 0.00210046797373845 1 1
-0.0027339168867103 -0.00276089622543824 1 1
-0.0204987350521472 -0.0201514021549905 1 1
-0.0394492363638699 -0.0390104826811738 1 1
-0.0673005464625722 -0.0659525674676332 1 1
0.0838101948146928 0.0831466769055545 1 1
-0.0211857685442394 -0.0208575938425342 1 1
-0.00663303710372542 -0.00659779306500194 1 1
0.0268059159667189 0.026435963269478 1 1
-0.0460302699195224 -0.0453400818283493 1 1
-0.0586333998442042 -0.0580105233989802 1 1
0.0451799356080066 0.0446111238908723 1 1
-0.0136356783277737 -0.0137903817080977 1 1
-0.0108647896018232 -0.0106617691743257 1 1
0.0477682416419661 0.0472364515314729 1 1
0.0551289566443477 0.0545867012412095 1 1
0.133599461256368 0.132177564365831 0 0
0.0334926445976734 0.032675151323173 1 1
0.0667753269286735 0.0665240531319883 1 1
0.064871614814242 0.064297419736145 1 1
0.012016134284385 0.0117220235584047 1 1
-0.0224463490350441 -0.0224055269369368 1 1
0.106287766437305 0.105259059305692 0 0
0.00177701346907705 0.00168645319031253 1 1
0.0045722303154876 0.00447950738520612 1 1
-0.0939202467051542 -0.093019619227982 1 1
-0.0499489342641618 -0.0492270121176081 1 1
-0.0533432834249963 -0.0529949530572595 1 1
-0.00985126526648647 -0.00974856122923834 1 1
-0.0912828907279892 -0.0903999773552395 1 1
-0.066096621297271 -0.0661787544627215 1 1
-0.0669975027109822 -0.0666804496309766 1 1
0.0122198366958717 0.0121240768941095 1 1
-0.032219090955986 -0.0314870790622528 1 1
-0.0413322560814178 -0.0409405685613754 1 1
-0.0138578448679213 -0.013958972438714 1 1
-0.0179818372861011 -0.0179552085015917 1 1
0.0592485364840047 0.0587014829626751 1 1
0.0214321544638333 0.0212691893789738 1 1
-0.0298765162673272 -0.029570821735562 1 1
0.015677320284031 0.0156257819225126 1 1
-0.133778853349341 -0.132427605330802 0 0
0.0756048252842807 0.0747577595924412 1 1
0.00165690552707203 0.00104576040542811 1 1
-0.0709127633098264 -0.0701691932373065 1 1
-0.0113933782737078 -0.0114906167289435 1 1
0.023847863227632 0.0236796958122571 1 1
-0.0116488975052151 -0.0115388555554527 1 1
0.00342112169669618 0.0034422771626267 1 1
-0.041891828637197 -0.0413880128221702 1 1
0.0156396015081347 0.015516508392948 1 1
-0.0374850222644302 -0.037211271030239 1 1
-0.0476439867462264 -0.0477023322718667 1 1
-0.0367579845569337 -0.0367211755794022 1 1
-0.0071811126493802 -0.00698486177982334 1 1
0.0168078729446426 0.0165300766533159 1 1
0.153300854707843 0.151708034443871 0 0
-0.0469382625084677 -0.0462094924235729 1 1
-0.0371650602975619 -0.0368097397041177 1 1
0.0229040834884556 0.0227161549843889 1 1
0.0185891561935226 0.0183812823223242 1 1
-0.0234682694062375 -0.0231151923285575 1 1
0.0333162133054757 0.0328593867089488 1 1
0.0876603326213877 0.0867900592107253 1 1
-0.02588358990461 -0.0255434166592795 1 1
0.00403801801329095 0.00400083204760928 1 1
-0.0306739426891502 -0.0303271956424658 1 1
0.127687372213831 0.126282871629665 0 0
0.0256409966262632 0.0254901197589435 1 1
0.024651710356349 0.024458816898351 1 1
-0.022709562950168 -0.0225499689020215 1 1
-0.0288955094354969 -0.0286806274679627 1 1
-0.0248400127518291 -0.0251001371151825 1 1
-0.0253818269818625 -0.0251459314430196 1 1
-0.0237689714470111 -0.0235760587618455 1 1
-0.102666076522764 -0.102295975988073 1 1
-0.0497557221963661 -0.049216276986946 1 1
0.0115572541038447 0.0113086545168236 1 1
0.0476098456818031 0.0472121367039532 1 1
0.0119998057191989 0.0119811511031577 1 1
0.0860569224458456 0.0851932055576985 1 1
0.0142495414809357 0.0139788516339382 1 1
-0.0290930799295274 -0.0285699827999531 1 1
-0.00961047094940004 -0.00950251446031131 1 1
0.0231597390658096 0.0226325317595572 1 1
0.019718196709084 0.0194082881750318 1 1
-0.0151579517300479 -0.0148507079801956 1 1
0.0194481940073769 0.0192667374173122 1 1
-0.0193051102940221 -0.0188038709244862 1 1
-0.0401693293187774 -0.0397018492727718 1 1
0.0615931722684407 0.0606227322500171 1 1
-0.0747709731215636 -0.0740860034029951 1 1
-0.020404195378525 -0.019971709950661 1 1
-0.0607784469856023 -0.0602142342532482 1 1
0.0689450831611689 0.0679468706966368 1 1
0.0802745027973606 0.0793552985991775 1 1
0.0989245645432584 0.0979271607080272 1 1
0.0379390218434859 0.0376906872220891 1 1
0.0115323207518209 0.0117920722912696 1 1
0.0155240061412983 0.015527633987502 1 1
-0.0490448991566989 -0.0482502028291722 1 1
-0.0475729377995713 -0.0471455745960407 1 1
-0.0413585703931403 -0.0410435994241367 1 1
0.0607639364351663 0.0605454439374537 1 1
0.0002274916411894 0.000107400986857596 1 1
0.0828001080571653 0.081833506347587 1 1
0.130039410478897 0.128504869369934 0 0
0.0248722098879432 0.0244764232070629 1 1
0.0456662908516351 0.0453109430866324 1 1
0.0445538785882456 0.0441190641217039 1 1
-0.00124025656858843 -0.00120979412291646 1 1
-0.0461217121856312 -0.0456096803631103 1 1
-0.000143072384374165 -0.000194603828820875 1 1
-0.039202866439591 -0.0387413515618655 1 1
0.0547005235711514 0.0542382029582551 1 1
-0.0028806891472093 -0.00289666747327311 1 1
0.0145277351437578 0.0139418672254677 1 1
-0.00876476099704315 -0.00886139142375266 1 1
0.0568739398972201 0.0562708949959419 1 1
-0.0675641311396597 -0.0671145648004596 1 1
0.042174933192505 0.0417811404352671 1 1
-0.0446324249469639 -0.044050923810414 1 1
-0.0566170903431279 -0.0560368009805623 1 1
0.0423870167654719 0.0414798923733389 1 1
-0.0273175218931467 -0.0270984171681079 1 1
-0.0198862426911466 -0.0194257696759919 1 1
-0.0745472998481115 -0.0731185944091456 1 1
-0.0630285941367455 -0.0625994530330116 1 1
0.0107189836570631 0.0105941672721036 1 1
0.0534313595843681 0.0530409264976099 1 1
-0.018344125197314 -0.0184440123245118 1 1
0.00212700836741502 0.00226274344184399 1 1
-0.00531407069334371 -0.00527224807651462 1 1
-0.0132132568058796 -0.0134746240361214 1 1
0.0663417991685172 0.0661660959485964 1 1
0.0519952000438841 0.0512595643913151 1 1
-0.0452590509096487 -0.0453465124731667 1 1
-0.0659597832656987 -0.0652884481041219 1 1
0.066348745453743 0.0657909026410635 1 1
0.00777913312469651 0.00774059214855322 1 1
0.0622972298604345 0.0615725221262268 1 1
-0.00419989523135577 -0.00439017217666785 1 1
0.0138004610089174 0.0136723828008635 1 1
0.0309033212079825 0.0305899380539692 1 1
0.0161631040621359 0.0155372590676155 1 1
-0.0428836804594701 -0.0426982818689331 1 1
0.0115336238843926 0.0114505956191562 1 1
-0.0418100018859268 -0.0413225048284638 1 1
-0.0260475918595796 -0.0257667927010951 1 1
0.0136743944042285 0.0136060078009618 1 1
-0.0130462749875293 -0.0129358876664582 1 1
-0.00747786776165298 -0.0073891020165803 1 1
0.00295660621567523 0.00298676971492383 1 1
0.0206377376680749 0.0204435266892493 1 1
-0.0148020419468709 -0.0146743225243411 1 1
-0.0812314735335023 -0.0803797504642965 1 1
-0.00390723180835872 -0.00399190156814443 1 1
0.0347482668962255 0.0343154111193697 1 1
0.0713253668142187 0.0707178097518792 1 1
-0.0404937741152699 -0.0401152348773761 1 1
0.0460153409422788 0.045578943237766 1 1
0.0363011754096291 0.0359906446362373 1 1
-0.0621931273984 -0.0614327878537512 1 1
-0.0094373768696562 -0.00897102237906568 1 1
-0.0165676514314895 -0.0163788303294451 1 1
0.0763357212675163 0.0755178624339435 1 1
0.0717974319987069 0.0709303755544918 1 1
0.0867825821390226 0.0859299861921494 1 1
-0.108226911399015 -0.10712764451603 0 0
-0.0236293150862861 -0.0236097531105518 1 1
0.0991045139087207 0.0980984860808398 1 1
0.0395562142701704 0.0391607117370127 1 1
0.102313169430664 0.101060591936479 1 1
0.147913029790744 0.146281948104824 0 0
0.0456024832527437 0.0451484603027709 1 1
-0.0142292280591131 -0.0137384319986845 1 1
-0.0385978438178324 -0.0388133015911242 1 1
0.0810916720873083 0.0803577249603838 1 1
-0.0916903590829345 -0.0908069561525664 1 1
0.0248842088779753 0.0247518343683563 1 1
0.0411934988238157 0.0408832131697954 1 1
0.0186517410202336 0.0181064736858011 1 1
-0.10115962755066 -0.0997441475156685 1 1
-0.0188021218040813 -0.0182610226219116 1 1
-0.0372635224490493 -0.0371659840449034 1 1
0.0318008711543985 0.0316790236845301 1 1
0.076540604992894 0.0755164651753485 1 1
-0.00381645368827827 -0.00380509168242599 1 1
-0.0411448302553008 -0.040659509018479 1 1
-0.0143389290684768 -0.0142794307275765 1 1
-0.0142893017985481 -0.0140347864242087 1 1
-0.00952508065751647 -0.00949986543296182 1 1
-0.0402964362032749 -0.040111274877122 1 1
0.0489983621554322 0.0486039840231705 1 1
0.0636131401999315 0.0630876584824271 1 1
-0.0506145483614545 -0.0502003875710166 1 1
0.0403438259789207 0.0398290701589657 1 1
0.00886498409647653 0.00873031847393111 1 1
-0.0277695503670236 -0.0277550870260409 1 1
-0.0571120726168239 -0.0564566317564002 1 1
-0.101140008695411 -0.0995761714693753 1 1
-0.0601313000190258 -0.0594944339971613 1 1
-0.046459152930167 -0.0459304313560562 1 1
-0.0478869732835113 -0.0475707277594044 1 1
0.100130452565011 0.0993403555076078 1 1
-0.00537587965729296 -0.00544417021664897 1 1
0.0806186029472833 0.079799295043952 1 1
0.0257224126614517 0.0255521201043765 1 1
-0.0177197354675387 -0.0174097055136601 1 1
-0.0360336473763597 -0.0356812023548851 1 1
-0.0341517207772314 -0.0339704285292029 1 1
0.0881141851262638 0.0871279605685219 1 1
-0.0305018607833104 -0.0302149143193287 1 1
-0.0322659215702922 -0.0319557294968882 1 1
-0.0278670912983256 -0.0279874567972668 1 1
0.0625589058586318 0.0619184982492224 1 1
-0.029888808791883 -0.0294575342462974 1 1
0.0836293642408103 0.0832782939446921 1 1
-0.0139503209268479 -0.013816840439572 1 1
0.0516665286699344 0.0510453420752804 1 1
-0.0145851444701246 -0.0144375986609605 1 1
0.04255850225053 0.0419084783996598 1 1
-0.0887201836233782 -0.0878181977056359 1 1
-0.0814862316672172 -0.0805320721007185 1 1
-0.0250649828304124 -0.0245793083353706 1 1
-0.0240419736501945 -0.0239469360046909 1 1
0.0624418624738792 0.0618128683613303 1 1
0.0222728549522031 0.0219575215608454 1 1
0.121420781655108 0.120201631329651 0 0
0.0350803136162613 0.0347821683575757 1 1
-0.0252332830052353 -0.025084330038131 1 1
0.0531198822600205 0.0525523647692289 1 1
-0.0609190244558182 -0.0599722484270779 1 1
0.0800040282468193 0.0791525399215983 1 1
-0.0893543411063276 -0.0881336643527883 1 1
0.0177624199963116 0.0174427260731927 1 1
-0.0136170302778399 -0.0134884928712949 1 1
0.0211896018014572 0.0209995021708352 1 1
0.0707280372562747 0.069981761655386 1 1
-0.0853820414742608 -0.0845636649025674 1 1
0.0371672739592821 0.0370978904835376 1 1
-0.104825011770817 -0.103811886735279 0 0
0.0401705500334549 0.0398888918634436 1 1
0.0899462116131455 0.0889937403353754 1 1
-0.0216726809066653 -0.0213999172479547 1 1
-0.0746212667068135 -0.073406768863683 1 1
-0.00954634258656976 -0.00987773996942421 1 1
-0.0272674597811337 -0.0268478742453433 1 1
0.0246852716922406 0.0243171266298535 1 1
-0.0587495895991738 -0.0578988881145132 1 1
0.0692183636066433 0.0675479490633798 1 1
0.0440469529021785 0.0433907964712353 1 1
0.00972128834069693 0.0095758667977885 1 1
-0.0391092410564443 -0.038813912885597 1 1
-0.00738991342942353 -0.00736844528566841 1 1
0.105712195167113 0.104489105647542 1 1
0.0250715639861499 0.0248713078684971 1 1
-0.0254985558608719 -0.024653406561662 1 1
0.000930069782375944 0.00119901582959852 1 1
0.151397779368543 0.149915476295858 0 0
-0.106372834523549 -0.105346022076954 1 1
-0.00676718561115412 -0.00656931940042491 1 1
-0.0128339587989107 -0.0127440929447772 1 1
-0.042283629554918 -0.041685660762127 1 1
-0.0491780478947148 -0.0488257784973866 1 1
-0.0305416304794335 -0.030182665870257 1 1
0.0318482838404148 0.031260030995867 1 1
-0.0159960949641574 -0.0155854453036861 1 1
-0.0430302419590195 -0.0426403534623183 1 1
-0.0043879394274343 -0.00413456599797359 1 1
0.011068019117892 0.0109264854164969 1 1
0.0267213697219109 0.0265958089809822 1 1
-0.0393351184456975 -0.0389987832498938 1 1
-0.0299983556303953 -0.0297141488265113 1 1
0.0482233011872957 0.0478244602210238 1 1
-0.0163242400734892 -0.0161307794628474 1 1
-0.0193822981024733 -0.0191667535034055 1 1
0.043190555588823 0.0425176834288733 1 1
-0.0651361707537078 -0.0640726877753776 1 1
0.00155551805697648 0.00154002255094558 1 1
0.050896472028831 0.0504722871926402 1 1
-0.017524503365953 -0.0171893424590488 1 1
0.0805483423598338 0.0800047349601984 1 1
0.051625345770944 0.051373679951597 1 1
0.048466675199919 0.0479841601304014 1 1
-0.0399415561518076 -0.0394711673599456 1 1
0.0258894225870707 0.0257769339601675 1 1
-0.148124674668205 -0.146663934073584 0 0
0.0167147034673218 0.0163948248781415 1 1
-0.0524878441717646 -0.0521892849414456 1 1
0.0321596274434349 0.0321171584537011 1 1
0.0010759095986978 0.000562331585193936 1 1
-0.0730039191265742 -0.0723641745685072 1 1
-0.0341109769144868 -0.0338241758237601 1 1
-0.00730571923970224 -0.00740235864535372 1 1
-0.03881417539288 -0.0379755495241436 1 1
0.0422643944310335 0.0418796027210167 1 1
0.0146550131305582 0.0145952706901257 1 1
-0.0247128338066486 -0.0244993042477255 1 1
0.0319572366413475 0.0312969612821019 1 1
-0.0920446220401135 -0.0911788093405668 1 1
-0.0175913415738302 -0.0173933098535756 1 1
-0.0243012130346103 -0.0240569692398215 1 1
0.0117348954228401 0.0115805729683213 1 1
-0.0887611765693294 -0.0876316117241401 1 1
0.0114238101692441 0.0112973511669173 1 1
0.0757759260842966 0.075112526255472 1 1
0.0723097697294937 0.0721888674843759 1 1
-0.0984205457871675 -0.0975337383117631 1 1
0.0147718787065048 0.014600741939588 1 1
-0.00563472613099931 -0.00544642137083838 1 1
0.0874939078761798 0.086624341288788 1 1
-0.0177135527900424 -0.0174738893511208 1 1
-0.0341854486478668 -0.0337124480311949 1 1
0.038913157902753 0.0384054192517592 1 1
-0.0398376853933 -0.0393575081692711 1 1
-0.0142104602003351 -0.0142323441284244 1 1
0.0285121645720555 0.0284850883264761 1 1
-0.0220234223126454 -0.0217997088312484 1 1
0.0196734860324511 0.019722969373885 1 1
0.0377938263812771 0.0373027082193301 1 1
0.0118207053852276 0.011138589660429 1 1
0.0113175678666355 0.0105625741748764 1 1
0.0479916697506308 0.0473926819548611 1 1
-0.0160266407317856 -0.015776783429595 1 1
-0.0325476763865078 -0.0321148380264696 1 1
0.00152098888264768 0.00135357357166523 1 1
-0.0500494522524203 -0.0495462021211203 1 1
-0.0417734514025012 -0.0409673394501271 1 1
0.078370689269765 0.0778613843300822 1 1
-0.1168816837647 -0.115000855484514 1 1
-0.0708117819343968 -0.0703165742496559 1 1
0.00152640875627451 0.00144063643366715 1 1
-0.00273773212026289 -0.00294377699834613 1 1
-0.077723984376378 -0.0770801026097165 1 1
0.0067388385682893 0.0064316223743322 1 1
0.0245029360888382 0.0241821802935897 1 1
-0.0181255732238084 -0.018025344894708 1 1
-0.041321985400237 -0.0409142280672145 1 1
-0.104106693350804 -0.103086963094623 0 1
0.000623617597149047 4.91054959162749e-05 1 1
0.0565380750024228 0.055874448232343 1 1
-0.0672205473850642 -0.0666738342701285 1 1
0.0281869086886413 0.0277551466354264 1 1
-0.0923349540433785 -0.0914191337397965 1 1
-0.0198472214682634 -0.0195009315817535 1 1
-0.0300805114014346 -0.0298636696441444 1 1
0.0586446614637784 0.0581589725492747 1 1
-0.0383924807921193 -0.0380415276969199 1 1
0.042905356398598 0.0424754081329805 1 1
-0.0275560442336614 -0.0271860082206884 1 1
-0.0367982862839078 -0.0366977015454701 1 1
0.0445465149764021 0.044071856402366 1 1
0.0485417605482551 0.0481914933692168 1 1
-0.0500874939374361 -0.0496740489499015 1 1
-0.0164422359736329 -0.0162194838328748 1 1
0.0376540332737045 0.0371888132902606 1 1
-0.00939824454524032 -0.00911353369676769 1 1
-0.0759075367590127 -0.0750065074451131 1 1
0.0401038813478733 0.0397101267080059 1 1
-0.000823038859756119 -0.000905945679133546 1 1
-0.0464261923207372 -0.0461477388433973 1 1
0.0489575657519691 0.0485924430495486 1 1
-0.0544133449771301 -0.0536180464055658 1 1
-0.00339198748703798 -0.00353333151624772 1 1
0.0384036831586926 0.0381562203666619 1 1
0.0133873774875024 0.0131618298252777 1 1
-0.0436496808816648 -0.0431493577265873 1 1
0.0241760366080636 0.0242502745161998 1 1
-0.0589706772652198 -0.0582450405716513 1 1
-0.0557154511158962 -0.0551014234289256 1 1
-0.0861120141107749 -0.0848646096882739 1 1
0.0563304196790561 0.0558777119838464 1 1
0.0469887595614313 0.0465084632649712 1 1
0.0548034766619597 0.0538659806180549 1 1
0.0509358986843927 0.0505147021302729 1 1
-0.0449964681278526 -0.0443667023268649 1 1
-0.0048887290081687 -0.00475844984471089 1 1
0.0376559266317284 0.0371299930956113 1 1
-0.0561256297484989 -0.0555842301126853 1 1
-0.0535193461000274 -0.0530560630508844 1 1
0.0448721014657503 0.0444385811063019 1 1
-0.0550336553335366 -0.0544747155786607 1 1
-0.0636551694238988 -0.0627491336657229 1 1
-0.112976807429499 -0.11180936937481 0 0
0.0639457520319759 0.0631901274263217 1 1
0.0187028812819146 0.0184637887356057 1 1
-0.0122061283319625 -0.0122226354657745 1 1
0.0187124999798466 0.0179907853220075 1 1
-0.038533667012096 -0.0380257202742179 1 1
-0.0700123538580945 -0.0693686418369788 1 1
0.0235447789589966 0.0233198132500758 1 1
0.0324032440116564 0.0321620756520903 1 1
-0.0385543906437233 -0.0383827022649419 1 1
0.088550051282919 0.0877089065834605 1 1
0.0366052245964831 0.0363565665214948 1 1
-0.00497409270543664 -0.00498678831892766 1 1
-0.000366418698910844 -0.000598166883977994 1 1
0.00793321322407158 0.00779002290105122 1 1
-0.0423059885407084 -0.0418431834598692 1 1
0.0560942441256977 0.0554117577516697 1 1
0.0584518912727989 0.0578804229481911 1 1
0.0360014601135543 0.0356085786651961 1 1
0.0497693993327964 0.0490595233464415 1 1
0.0520366292051238 0.0516595896187068 1 1
-0.0177064674085035 -0.0175309582480319 1 1
-0.0671431772529853 -0.0665027906771651 1 1
-0.0267818147216247 -0.0266058067107335 1 1
0.0961981567161847 0.0951378682037525 1 1
-0.0422747635738423 -0.042270216599331 1 1
0.000737150934373097 0.00113628860936978 1 1
-0.130796134110582 -0.12956206227555 0 0
0.00498239655323436 0.00450288553833494 1 1
-0.091132429988947 -0.0900049858957747 1 1
0.0148355193350009 0.0147658340556249 1 1
-0.0245218880116467 -0.0243126129172761 1 1
0.071119531967238 0.071061601510582 1 1
-0.0673183244089102 -0.0666244086009716 1 1
0.0380030474646247 0.0377597008451713 1 1
0.0210342588760489 0.0207327617580854 1 1
-0.00415207040387912 -0.00392560481660881 1 1
-0.0504226344025707 -0.0498582868587116 1 1
0.0465317578282777 0.0461216013610929 1 1
-0.00870651198390215 -0.0087047652991004 1 1
0.0476622886587379 0.0472125444184519 1 1
-0.0441811920343298 -0.0439806578972487 1 1
-0.0747962384007004 -0.0739040580968889 1 1
-0.0664679026660324 -0.0655686119820623 1 1
0.020623698902833 0.0207499893279217 1 1
0.0517216887965332 0.0511778920619242 1 1
0.0101383569419771 0.00927329026841973 1 1
0.0577814584331142 0.0570772951788087 1 1
-0.0584751165635099 -0.0579481912993525 1 1
-0.0705368788426575 -0.0697385200384597 1 1
0.0396092207610889 0.0391444644053244 1 1
-0.0200643773848983 -0.0198220006158356 1 1
-0.0054667368626985 -0.0052933640700424 1 1
-0.0817683441419068 -0.0813119334242841 1 1
-0.00130891593736343 -0.00125815384042209 1 1
-0.000808137756392808 -0.000640962970939692 1 1
-0.00547583705646584 -0.00563870673930201 1 1
0.0220769068349109 0.021733183091934 1 1
-0.0105156269512751 -0.009866491019664 1 1
0.0107245064629202 0.0107322634954263 1 1
-0.0514766082155955 -0.0511145423611808 1 1
-0.0162440971443919 -0.0159869778244338 1 1
-0.00101091912191778 -0.000834814002972589 1 1
0.015575059094221 0.015306371367374 1 1
-0.00237188299377341 -0.00238170847877241 1 1
-0.0468778733004208 -0.0465565157013315 1 1
-0.0275783083686192 -0.0273757728110007 1 1
-0.0579781439272878 -0.0575450893012658 1 1
0.0676771133644576 0.067131572281981 1 1
-0.0175324551508686 -0.017444296786998 1 1
-0.0487702435434727 -0.048286318243769 1 1
0.00763454624524886 0.00765963944536245 1 1
-0.0968854995109656 -0.0959674935869088 1 1
-0.00751627014570652 -0.0073408971025161 1 1
-0.005711874884369 -0.00532561932947251 1 1
-0.0227179156565002 -0.0222152090266237 1 1
0.000310860799166431 0.0003828460577085 1 1
0.0187644250884953 0.0185260033619804 1 1
-0.062145010519257 -0.0615688600585565 1 1
-0.0795894841522762 -0.0784609663207455 1 1
-0.00306612029120181 -0.00308325299604945 1 1
-0.0142435437683768 -0.0140538270240887 1 1
0.0362758799118309 0.0350895767891505 1 1
0.0193738530102807 0.0191611960877532 1 1
0.193304242413571 0.191116740348987 0 0
-0.0566247562224144 -0.056127871899059 1 1
-0.0470841148695064 -0.0467161217165824 1 1
0.0249842302683375 0.0246942596227265 1 1
0.0642012352265033 0.0635629007981798 1 1
-0.0544137395675844 -0.053267479589498 1 1
-0.0614137605057163 -0.0607821903246938 1 1
0.0811961408947846 0.0805334287886038 1 1
0.0304866283047582 0.0301813056669167 1 1
0.0338918918857327 0.0330309406385917 1 1
0.000306846251584792 0.000250431914295931 1 1
0.0167161410260315 0.0166588457927652 1 1
0.125199226915706 0.123775751357795 0 0
0.0198833742776884 0.0197529056996492 1 1
0.0562310863821397 0.0555798135175362 1 1
-0.0123851304326905 -0.0122526425841744 1 1
-0.0122272438609712 -0.0120267738589253 1 1
0.0219556725271558 0.021720337216659 1 1
0.0130229540394533 0.0129006218626499 1 1
-0.00434403837451364 -0.00436749358568969 1 1
0.0232145932299664 0.0232016633637569 1 1
0.0284974588405084 0.0280708351758003 1 1
-0.0311401827035713 -0.0307967432108608 1 1
-0.00925550864363718 -0.00931076453719225 1 1
-0.0447342040678643 -0.0442566222068654 1 1
0.0196622450129825 0.0194515890985846 1 1
0.118409021237721 0.117310196405941 0 0
-0.0145334031616015 -0.0143402141680979 1 1
-0.0623681937671705 -0.0617803524020418 1 1
-0.015727803699333 -0.0155578931832936 1 1
0.0323074179820407 0.032134835071663 1 1
0.00223006154521119 0.00221532251508873 1 1
0.0397841744223354 0.0393588859906847 1 1
0.0901996464261982 0.0895248826674817 1 1
0.0269138021318234 0.0266749837790618 1 1
0.0576378907489828 0.0569971230180107 1 1
0.0197305395466282 0.0194404123821432 1 1
0.00130283594062004 0.000707438109283042 1 1
0.0422336100674621 0.0422755931760904 1 1
-0.0855296046304287 -0.0847087913465494 1 1
0.0874606344026747 0.0864741390354861 1 1
-0.0416462073174414 -0.0410565944868387 1 1
-0.0744470007935822 -0.0736861252810626 1 1
0.0729534979401452 0.0722895658846399 1 1
-0.0200970664187284 -0.0197534043040532 1 1
-0.0519760716746916 -0.051559775158928 1 1
0.103344790336491 0.102061030801435 1 1
0.0296842080618067 0.0295588414051533 1 1
-0.0435465313925925 -0.0432191048311662 1 1
0.0504143796952373 0.0498909097712758 1 1
-0.0351288781475844 -0.0351528728359462 1 1
0.0162462250422509 0.015948502687998 1 1
-0.0562886513874431 -0.0558039493979762 1 1
-0.00818019554251731 -0.00818247615257683 1 1
-0.044058008722533 -0.0437835403927043 1 1
0.0265341201447979 0.0263553003385737 1 1
0.0212522198160202 0.021019362047624 1 1
-0.0168797509155925 -0.0167718671867885 1 1
-0.0123141108899411 -0.0121502685356685 1 1
-0.0371892988910781 -0.0367157273977272 1 1
0.0122144405146019 0.0120907637717386 1 1
-0.094496028595978 -0.0936211193938038 1 1
-0.108420217032606 -0.106684692785528 1 1
-0.0250982797910464 -0.0248031852221996 1 1
0.107938649410712 0.10665053253965 0 0
0.0473098985928306 0.046932922309395 1 1
0.0827060357212513 0.0819377189299826 1 1
0.0121468909073621 0.0119206390409279 1 1
-0.0322386572374996 -0.0318580877083302 1 1
-0.0229364523688504 -0.0226658774870299 1 1
-0.0245417732239915 -0.0243407403140726 1 1
-0.0348232347390026 -0.0343087080213998 1 1
0.0512919101575219 0.0508037479028008 1 1
-0.0896308089975937 -0.0886291234332312 1 1
0.02916359909817 0.0289436809338616 1 1
-0.0549429347814598 -0.0544368763838976 1 1
-0.0193923955238746 -0.0190097265442287 1 1
0.0296316560861288 0.029371948768246 1 1
-0.0773441313989044 -0.0766054555184383 1 1
-0.0358915212730049 -0.0357788653517184 1 1
0.0326395972582426 0.0321519681053547 1 1
0.0162975343394134 0.0155429431160739 1 1
-0.0351304518417236 -0.0346707353000304 1 1
-0.0750772904140104 -0.0743319579097548 1 1
-0.0136825636396147 -0.0133175427396294 1 1
-0.0403346491035941 -0.0400844847925619 1 1
0.00245107876111488 0.00229568389605793 1 1
-0.0670465848716117 -0.0663525329143146 1 1
-0.0564248034603342 -0.0558428746339751 1 1
0.000272953317435595 0.00019569614142518 1 1
-0.0391626409254766 -0.0388147421108532 1 1
0.047098939570252 0.0473072025077499 1 1
0.00974837399762451 0.00957518511137836 1 1
0.079104183103242 0.0783702552850529 1 1
-0.0398729990390325 -0.0394311211980821 1 1
-0.0742691391404607 -0.0734706015350543 1 1
-0.0246781305729578 -0.0245818910984705 1 1
0.0150027630405693 0.0147402209854805 1 1
-0.0340496282296266 -0.0337050249484479 1 1
-0.0976549747986158 -0.0967376063237257 1 1
-0.0372717977329424 -0.0369533547508362 1 1
-0.0185294598701899 -0.0183080590127718 1 1
0.00216866180196205 0.00212026367961103 1 1
0.0175109218295883 0.0172453217462394 1 1
0.00950368461641564 0.00927503161101414 1 1
-0.00109642020878491 -0.00106079882006477 1 1
-0.0365779415290164 -0.036286930274812 1 1
-0.0674677791118936 -0.0673488133437121 1 1
-0.00650469874396012 -0.00642307568224612 1 1
0.0479110671993898 0.0472560124531909 1 1
-0.0558241529128992 -0.0551980689021939 1 1
0.0225427035359981 0.0226439067080664 1 1
-0.00538394060070847 -0.00524071887889405 1 1
-0.00253889342656857 -0.00276494404843264 1 1
0.00242484181522859 0.00246891175852696 1 1
0.0255629234671946 0.025670067432143 1 1
0.0307352375970326 0.0300937972278948 1 1
0.0139929044090357 0.0138791167877176 1 1
0.0953560778334029 0.0945653294293 1 1
-0.000284021989555206 -0.000273839472604743 1 1
-0.0689071808046694 -0.0680738852374783 1 1
-0.00570297570329717 -0.00555094755568694 1 1
0.00364127782711313 0.00351626625670632 1 1
-0.0186058118047844 -0.0184023466885969 1 1
0.0724640854293023 0.0714003513579638 1 1
0.0186771859457293 0.0187666898773432 1 1
0.0525415068039249 0.0520189689813543 1 1
0.0266547055985087 0.0262607194989051 1 1
-0.0266133627127516 -0.0265098540015821 1 1
-0.0266832101740575 -0.0263514178516857 1 1
-0.0593825273063663 -0.058728669759457 1 1
0.025665986539091 0.0252873840864946 1 1
0.0383102754851421 0.0377910377318871 1 1
0.0295354116472618 0.0290735367520916 1 1
0.0998897018315721 0.0989166931429362 1 1
0.0356363391291202 0.0352696126062038 1 1
0.0277346142623074 0.0278732250025336 1 1
-0.0378670389028097 -0.0373963277078455 1 1
-0.0401865825365052 -0.0398897823415214 1 1
0.011940292106868 0.0115616487878476 1 1
-0.108849682276367 -0.107837371659068 1 1
-0.000585153581508322 -0.000542638035285321 1 1
0.0500300073128231 0.0495523819200384 1 1
0.0134548144577181 0.0133891244012717 1 1
-0.000174782784699586 -0.000215998885501447 1 1
-0.00705167032724588 -0.00653302716740967 1 1
0.0625925126382982 0.0621296687998301 1 1
-0.0240020734466392 -0.0240680682456256 1 1
-0.0200277343656098 -0.0199639874677642 1 1
0.0399211533197474 0.0395483202513931 1 1
-0.0445165166208975 -0.0441880231783777 1 1
-0.0224866312102638 -0.0222285991380631 1 1
-0.0213489960297342 -0.0210593444103823 1 1
0.064153054359381 0.0640109175707098 1 1
-0.113747875106027 -0.112675363591149 0 0
0.0196755242089567 0.0195250494260939 1 1
-0.0290737898877326 -0.0287064163077725 1 1
0.00307836689331732 0.00345968529822164 1 1
-0.00344076491662822 -0.00336631494481951 1 1
-0.0853768677604318 -0.0840536313981213 1 1
0.104994921143953 0.104317476309391 1 1
0.0109891137142503 0.010810573305545 1 1
0.0709626877418206 0.0702004776006407 1 1
-0.023178397843229 -0.0228498590333411 1 1
-0.0745571066103956 -0.0736574590606798 1 1
-0.0316813514948751 -0.0315928908708227 1 1
0.00705024733951822 0.00692085554631501 1 1
-0.01126942647539 -0.0111930277651269 1 1
-0.107171979013398 -0.105977639598941 1 1
-0.0255765656821658 -0.0251697782347455 1 1
0.0709707606221876 0.0704374439385156 1 1
0.0351967246960215 0.035016489260002 1 1
0.0341878491114584 0.0339101486012461 1 1
-0.0862234853129095 -0.0854475939733413 1 1
0.0487879939267495 0.0482863994469388 1 1
-0.0194653355514798 -0.0192348625713092 1 1
-0.00858461020350109 -0.00855110792778965 1 1
0.0144317809738852 0.014394359621477 1 1
-0.0085278782136123 -0.00836888535499334 1 1
0.0799980952082539 0.0793375469151452 1 1
-0.0153218207598354 -0.0151354148321679 1 1
0.0249034719300244 0.0246137320684713 1 1
-0.0307711854352184 -0.0305840855592487 1 1
0.027940918394819 0.0275566899234977 1 1
-0.132752655077961 -0.131198813343503 0 0
0.0091613738930574 0.00923477751031843 1 1
-0.0622415420674761 -0.0614249596525793 1 1
0.0926006150792848 0.0916982182392526 1 1
-0.019763813276268 -0.0197204263708752 1 1
-0.119727553339157 -0.118490418685209 0 0
-0.05360315567798 -0.0530827671861854 1 1
0.0423323648127572 0.041956746413966 1 1
-0.0859041355685008 -0.0852277918209046 1 1
-0.0143090230352314 -0.0140504550343568 1 1
0.0727463720236219 0.0719983579325429 1 1
0.0693949026835964 0.0686081084008914 1 1
0.0471210028569698 0.0465949079989937 1 1
-0.026148809943092 -0.0258868874196655 1 1
0.0551898327979449 0.0546494545830142 1 1
0.030722272962812 0.0304145727644583 1 1
-0.10692173946365 -0.10569287719993 1 1
0.0377760496513513 0.0373641926350463 1 1
-0.0158850007415546 -0.0157098181911608 1 1
0.00569773040990401 0.00559824712864146 1 1
-0.00631986325413996 -0.00662401978193455 1 1
0.0170994610365929 0.016843148973166 1 1
-0.00949623779583293 -0.00998324264261227 1 1
-0.0344694728094914 -0.0344181919105994 1 1
-0.0893914246335246 -0.0878610001585995 1 1
0.0638123575817163 0.0629065610637525 1 1
0.00944716974189109 0.00938221789470182 1 1
-0.0229870636943992 -0.0227024105399776 1 1
0.0508282810282323 0.0503773796979991 1 1
0.119004917674243 0.117937750241968 0 0
-0.0773069806804161 -0.0766670032403544 1 1
-0.0613098255657298 -0.060854209285669 1 1
-0.0370881937043766 -0.0367127137950666 1 1
-0.0433345981699302 -0.0427574520765937 1 1
0.00504067242161348 0.00497850093964387 1 1
0.0517927858662235 0.051281558171653 1 1
-0.0516450338038685 -0.0509909803190724 1 1
-0.0621072766574351 -0.0615363757404995 1 1
0.0285233678607635 0.0283289363010054 1 1
-0.0400238253931426 -0.0400076006876126 1 1
0.0974614857370061 0.0960826320999038 1 1
-0.0183011710930122 -0.0180278591533242 1 1
-0.00201221747660356 -0.00199515130186412 1 1
0.0254866477339305 0.0253817462043467 1 1
-0.0739869283952744 -0.0734331496186919 1 1
0.0584263929453736 0.0573497141192272 1 1
0.0222048805950294 0.0221526312829276 1 1
0.0202596397121454 0.0197951527874001 1 1
0.0148955485508704 0.014722979660409 1 1
0.0453870813019385 0.0450339048266057 1 1
-0.0107660116313333 -0.0106190913138072 1 1
-0.0279674992714854 -0.0276896310066484 1 1
-0.0526083291979002 -0.0518025834838146 1 1
-0.11544690285666 -0.114320382800753 0 0
-0.0857710443203061 -0.0849651993958208 1 1
0.0871337655631383 0.0861586518490845 1 1
0.0748229326941847 0.0740148517320101 1 1
0.0142941520228091 0.0141809560270096 1 1
0.0437719166213296 0.0432333216258796 1 1
0.0782679056396112 0.0777455605881887 1 1
-0.0633353336001114 -0.0625590124500165 1 1
-0.00573551034140524 -0.00563553522946677 1 1
0.00581905322105998 0.00585435902069059 1 1
0.0752217834757935 0.0741730176236047 1 1
0.0498407788094881 0.049279554260797 1 1
0.126377822120692 0.124912318032415 0 0
0.0174598811032505 0.0172751205921034 1 1
0.0680493811006553 0.0674414409851294 1 1
-0.0676225113343943 -0.0670109834003791 1 1
-0.0780118637218359 -0.077330474053276 1 1
0.0443140773786713 0.0435945223413505 1 1
-0.0497184293189907 -0.0492812980043422 1 1
-0.0422288642581088 -0.0417269226502803 1 1
0.0140590992915419 0.0140881491536988 1 1
0.00967427778961123 0.00989018683828028 1 1
0.0252620486317864 0.0252098936538458 1 1
0.0139155973584961 0.0136161979207965 1 1
0.0203435981072285 0.0201957627419866 1 1
-0.00985202536952022 -0.0100385195738222 1 1
-0.0285638564220034 -0.0283178325712488 1 1
0.012563262281102 0.0126332048618885 1 1
0.0688676659073405 0.0682585056553164 1 1
-0.0954802256679445 -0.0947632928376537 1 1
0.0417217637655999 0.0411948039758581 1 1
-0.0438051697784689 -0.0429853252531627 1 1
-0.0158619331847563 -0.0158034583955863 1 1
-0.0983007281331368 -0.0973142460667645 1 1
0.00900596595056492 0.00901300501879858 1 1
-0.0178177121864499 -0.0176848900409508 1 1
0.102025722734449 0.101001245689053 1 1
0.0163378817413541 0.0162372409374656 1 1
-0.026546553085881 -0.0259292703960188 1 1
0.0033251621952257 0.00338688358571756 1 1
0.0509000522354105 0.050686805413355 1 1
-0.103526105208255 -0.102089480785247 1 1
-0.0600713952743203 -0.0594404665296717 1 1
-0.0626307786037764 -0.0623166084447808 1 1
0.032667879932112 0.0322853554462931 1 1
-0.0377113325020533 -0.037360397371893 1 1
-0.00688179634461091 -0.00682418611294811 1 1
0.149605888840149 0.148277724056508 0 0
-0.0196525556220648 -0.019565590704058 1 1
0.0761418099768059 0.0755190683305507 1 1
0.0231897431185622 0.0228953804810279 1 1
0.0371514539309475 0.0364814993092935 1 1
0.0154720815950647 0.0153241697918556 1 1
0.0330132458572813 0.0322453634953361 1 1
-0.00328028096499967 -0.00326097665216641 1 1
0.0393414275871713 0.0388124632478396 1 1
0.0431359943688014 0.042708239412637 1 1
0.047446870708058 0.0470415116639386 1 1
0.0227049459213631 0.0223774781579341 1 1
-0.00636017532566153 -0.00633913726341781 1 1
0.051265397271685 0.0507090430492887 1 1
0.0946112223317587 0.0937084327354987 1 1
-0.0743771610246159 -0.0728841044345383 1 1
0.0277160206511864 0.02749161748115 1 1
-0.0561307173447747 -0.0558346601924079 1 1
0.0735749036387517 0.0728344544832915 1 1
0.0173129143966164 0.0170735854592886 1 1
0.0674203638599223 0.0668828283877395 1 1
-0.00645822353893925 -0.00595883568078881 1 1
-0.0236476490293641 -0.0231896039218732 1 1
-0.0264728401686917 -0.0262239568984564 1 1
0.0480318279539895 0.0474245256321006 1 1
-0.0316749037308757 -0.0314028703017193 1 1
0.0116857755864786 0.0113186013975777 1 1
0.0454158623174002 0.0451673069696856 1 1
-0.0430130107322428 -0.0419490309270208 1 1
-0.0139850967246144 -0.0137745638059183 1 1
-0.0583659595588109 -0.0578853157754139 1 1
0.0109366097348958 0.010679519305002 1 1
0.13929033488572 0.137796254066799 0 0
-0.0959269517735762 -0.0950211997404495 1 1
0.0189552335057383 0.0187821626061445 1 1
0.0719726660237505 0.0715080918276909 1 1
0.0355905641926368 0.0351831875109902 1 1
0.0268876751569302 0.0267209367456405 1 1
-0.00281763709450073 -0.00281188674362275 1 1
0.0147560184658047 0.0145348675666081 1 1
0.000777516257914159 0.000756284994348802 1 1
0.00486729702728889 0.00476642675768114 1 1
0.00730029120025573 0.00738347481132651 1 1
0.0528551201838565 0.0520595503660905 1 1
-0.00881247878056655 -0.00878115188398722 1 1
-0.0381323798046496 -0.0380408979481874 1 1
0.00909114370254245 0.00899599133203918 1 1
-0.065289577551505 -0.0646714020353977 1 1
-0.0141624713248722 -0.0136644670595623 1 1
0.0332044262767012 0.0326703349094719 1 1
0.00875526194771296 0.00861579612276992 1 1
0.0783478491821247 0.0775893366001745 1 1
0.0133636381212395 0.0131759106776646 1 1
-0.0103105579218945 -0.0101055016243598 1 1
0.081390628849543 0.0806333212442892 1 1
0.0311845089563608 0.0309122173769258 1 1
0.065850347805735 0.0654750467983725 1 1
-0.018340695524341 -0.0182121262337983 1 1
-0.0223074483543028 -0.0223969514621245 1 1
-0.0483073182262435 -0.047440278569978 1 1
0.00984776181235913 0.00966268884694685 1 1
-0.00422224132121395 -0.00432261889940472 1 1
0.0247533849830351 0.0244395820676329 1 1
-0.0301724381296648 -0.0299492830183607 1 1
-0.0501063970424191 -0.0491740215998649 1 1
-0.0543070318277988 -0.0539801234451274 1 1
0.0290156167730605 0.0287837530836302 1 1
-0.0528659185255397 -0.0523482192262581 1 1
0.00400221188841479 0.00430692776480926 1 1
-0.0493122497144103 -0.0488867913813906 1 1
0.0280226788858951 0.0277898915390432 1 1
-0.0374423120803555 -0.0370759031849633 1 1
-0.0107404522457586 -0.0106110377556911 1 1
-0.0299829177322668 -0.0297000344956187 1 1
-0.0526868060749594 -0.0520196373108263 1 1
-0.0331322152875806 -0.0326099113799908 1 1
-0.0447948086220942 -0.0442069711705196 1 1
0.05284627356452 0.052348915359725 1 1
0.0706307398188316 0.069862176338182 1 1
0.0350734741018402 0.0345574296247143 1 1
0.0567836312291457 0.0561756247225374 1 1
-0.0861274742997791 -0.0853457400909933 1 1
0.0178280663438043 0.0178564499479691 1 1
0.0456068738430011 0.0451470392205506 1 1
0.0681550253906254 0.0674657078570018 1 1
-0.0736782509358744 -0.0729360240725643 1 1
-0.0378701691738283 -0.0375760685371304 1 1
-0.0635792361804609 -0.0630603148554541 1 1
0.00949658095728641 0.00934500197866304 1 1
-0.0366720228619111 -0.0361782983807451 1 1
0.00713003419356352 0.00692289814688883 1 1
0.0401243056736694 0.0395628241728267 1 1
0.0598569685389678 0.0588465018091649 1 1
-0.0175766046725512 -0.0172600061047524 1 1
-0.0988431402274583 -0.0978587907253986 1 1
0.0386070223498627 0.038153648151655 1 1
-0.0865957034552009 -0.0858255695066921 1 1
-0.0466315537865336 -0.0458072477036625 1 1
-0.000476008169774578 -0.000429720846524107 1 1
0.098782417287199 0.0976989471295282 1 1
-0.00211817002467565 -0.00196394223587508 1 1
0.0463186190955946 0.0459179006340489 1 1
-0.0678847799219407 -0.0673071148744895 1 1
-0.0479729810465166 -0.047451638288738 1 1
-0.0294178584328723 -0.0292444477051983 1 1
0.0644529926393638 0.06383782756884 1 1
-0.00663361819014258 -0.0070433812566014 1 1
0.0128519971464586 0.012597358174992 1 1
0.100463204537015 0.0989284425530146 1 1
0.0782114732573298 0.0773558583098945 1 1
0.0721911226373195 0.0712620680871037 1 1
0.0151389606875532 0.0147164988664894 1 1
-0.031210571394817 -0.0307963120892571 1 1
0.000903531082521915 0.000981058468188686 1 1
0.0509000159123875 0.050591803640071 1 1
0.0462642562275279 0.0456795354422525 1 1
0.0211070401671858 0.020929146440664 1 1
0.0515544668658145 0.0510262378188684 1 1
-0.108824504927021 -0.107858690880058 1 1
-0.00166767066827785 -0.00167993675534038 1 1
-0.00838687683181111 -0.00818787168771258 1 1
0.005925140268098 0.00598915164026827 1 1
-0.00907205708856716 -0.00882277054405492 1 1
-0.0582779104375091 -0.0572433174106156 1 1
0.00947522899408085 0.00953553633833826 1 1
0.00241637225387888 0.00240688319537235 1 1
0.061888061951074 0.0617289289921399 1 1
0.0131397062386231 0.0127736649075724 1 1
-0.0624815866111057 -0.0620300573811173 1 1
0.063359410996831 0.0630163662797684 1 1
-0.000668666692020379 -0.000761404631499833 1 1
-0.093693863173881 -0.0926835986049625 1 1
0.0312191644750483 0.0310050335425783 1 1
0.126091672325047 0.124913613201941 0 0
-0.00868705843185368 -0.00857078142203367 1 1
-0.00609296615660624 -0.0060951034645715 1 1
0.0602914632517224 0.0600581839183396 1 1
0.040088083600912 0.0397901865273563 1 1
0.0953429378523736 0.0943828093566417 1 1
-0.0534008603515216 -0.0529716867145584 1 1
0.0380344060971118 0.03741438271458 1 1
-0.069506586108207 -0.0688362023760707 1 1
0.000430286734364854 -6.06434870952261e-05 1 1
0.0607222410305898 0.0602027563683267 1 1
-0.00722851694432161 -0.00684779225280812 1 1
0.0188698954012696 0.0188567948372828 1 1
0.00153229084747319 0.0015689642949556 1 1
0.121658626521488 0.120513525008598 0 0
0.0122740794275114 0.0121451489147617 1 1
0.0384229137814068 0.0380863593582926 1 1
-0.0170840227927665 -0.0170455316163305 1 1
0.0313525253909308 0.0313159644580973 1 1
-0.0347384951589823 -0.0345673436105905 1 1
-0.0108848847077524 -0.0108897234841077 1 1
-0.0372306643575338 -0.0368946213715529 1 1
0.0540872807467844 0.0535570632915271 1 1
0.0299632518182764 0.0297180101776126 1 1
-0.0478707881640895 -0.047190760696516 1 1
-0.0729619014966674 -0.0725564331223236 1 1
-0.0280498196108723 -0.0278919020205202 1 1
0.0596781252397895 0.0595475330537128 1 1
0.13987503894694 0.138497271157735 0 0
-0.0417210802024577 -0.0415569949231059 1 1
0.111810911218945 0.110739892143881 0 0
-0.0540950381859456 -0.0532984344354846 1 1
-0.024502570173364 -0.024001711143279 1 1
-0.0732527112334962 -0.0725355168072282 1 1
-0.0533416326436719 -0.0527651192026309 1 1
-0.0456260126086051 -0.0450357847341888 1 1
0.0564828427230782 0.0557153553758869 1 1
-0.00044505626502016 -0.000364457556041939 1 1
-0.0340450588468918 -0.0336588131153264 1 1
-0.0953527695755051 -0.0943621708583807 1 1
0.00369773963268618 0.00376242822206326 1 1
-0.0685668776472618 -0.0671153149540211 1 1
-0.0597331687161464 -0.0595661859013454 1 1
0.119507152669618 0.118267297850386 1 1
0.13411354190673 0.132897349201203 0 0
0.0676270564973473 0.067006475568729 1 1
0.0596057806025474 0.0590691976525963 1 1
0.0253034491220315 0.024935290451227 1 1
0.026919946780031 0.026746091723777 1 1
-0.00447401727229864 -0.00446235609290629 1 1
-0.0482750931944302 -0.0479096920486879 1 1
-0.0374015149966185 -0.0369760605514094 1 1
-0.0404166668845524 -0.0399135814442055 1 1
0.0458002181558872 0.0448841716820964 1 1
0.0139184560056931 0.0138081767827562 1 1
0.0835933142397619 0.0827690796394288 1 1
-0.0040549085200673 -0.00401127283925857 1 1
-0.0424321965026642 -0.0420207960548996 1 1
-0.0654324611487786 -0.0648491707243201 1 1
0.0154458575678699 0.0154465393175042 1 1
0.00207338767116187 0.00208021223934414 1 1
0.0161152281514135 0.0158349748426149 1 1
-0.0719140295663086 -0.0712347203575209 1 1
-0.056046870221771 -0.0554770629859256 1 1
-0.0800489171837197 -0.0793696600018545 1 1
-0.0254392085018167 -0.0251408486530768 1 1
-0.0995794565914046 -0.0984276619155008 1 1
-0.0742686926727445 -0.073473160647855 1 1
0.0148294307954338 0.0147922535532481 1 1
-0.00361184216862585 -0.003551153146183 1 1
-0.16415670495635 -0.162014903046229 0 0
0.00277570967602188 0.0027250751761529 1 1
-0.00673285516573049 -0.00661874955836326 1 1
-0.00654888555107033 -0.00661070442902814 1 1
-0.0989184993351221 -0.0978678454754114 1 1
-0.000186828528350802 -8.16125951311111e-05 1 1
-0.0191409908015825 -0.0189859395890293 1 1
0.0390709601817113 0.0385959349954715 1 1
-0.0150410317687452 -0.0149038804717801 1 1
0.0382898794232807 0.0379285176616336 1 1
0.0253959178792085 0.0250832537229096 1 1
0.00541053104099049 0.00538320101877852 1 1
0.062843062448841 0.0622748088957927 1 1
-0.0476468684287723 -0.0470692954139487 1 1
-0.0449258242670599 -0.044483986741782 1 1
-0.0976013771823976 -0.0968316064710822 1 1
0.010949413218158 0.0107363562756158 1 1
0.0766220054882859 0.0758809577026465 1 1
0.00239104766064277 0.00229467728896453 1 1
-0.0274363013495476 -0.0271080631133233 1 1
0.00153455369441039 0.0016005902727018 1 1
-0.058527792128434 -0.0577862738240255 1 1
-0.00785078795666106 -0.0077534716498099 1 1
0.0267036837470592 0.0267574221405032 1 1
0.117957653605751 0.117119908000968 0 0
0.0149492787563665 0.0148021637975481 1 1
0.0176924011391872 0.0176334805235325 1 1
-0.0172798083097574 -0.0170035125309884 1 1
0.0368211034352251 0.0365354323643918 1 1
0.0460043067187299 0.0452273744418382 1 1
-0.0523036662854396 -0.0517662042027495 1 1
0.0142881126209073 0.0139591801916985 1 1
-0.104750368138904 -0.103768920658246 0 0
-0.025224145311619 -0.0249391711320448 1 1
0.0174273175217543 0.0171444939931577 1 1
0.013613497445549 0.0134999506793797 1 1
0.00412757939433852 0.00406027174629943 1 1
-0.0183473010225823 -0.0180003737489868 1 1
0.0372677209165954 0.0370049212721761 1 1
0.00519098057674055 0.00519198921358475 1 1
-0.00131720221374488 -0.00123226850500684 1 1
-0.0156151235895138 -0.0147742688193847 1 1
0.00119122991882896 0.00103227449974724 1 1
0.108631169082974 0.107413472330229 0 0
-0.0941138298719166 -0.0931228844682844 1 1
0.0206655043333143 0.0204467270992861 1 1
-0.00735583486974627 -0.00734476754924819 1 1
0.0653551206751103 0.0646788024928823 1 1
-0.0261829009370457 -0.0261494441489686 1 1
-0.000359180772001332 -0.000266251589244976 1 1
0.00116363905570289 0.00101119010050918 1 1
-0.0509653981989287 -0.0504877764050957 1 1
0.0228520002808017 0.0225373319290093 1 1
-0.0361490810487966 -0.0360809812219267 1 1
-0.0248127530634443 -0.0245018871316371 1 1
-0.0299221079311212 -0.0295074083834512 1 1
-0.00880332748776865 -0.00874708697647436 1 1
-0.0261853591899968 -0.0258549770394968 1 1
-0.0331303832548323 -0.0329023037156855 1 1
0.127587619564975 0.126354323081673 0 0
-0.0953802727613614 -0.094305987244178 1 1
-0.00923230767918437 -0.00892310406597558 1 1
0.0372027187983712 0.0368647777814078 1 1
0.0327870413162112 0.0325419463044862 1 1
0.0160420641433073 0.0158138803809119 1 1
-0.0475690940875517 -0.0472444233649023 1 1
0.00405895894800178 0.00417829385081634 1 1
0.0251703367405291 0.0247450528540035 1 1
0.0494616819420401 0.0485938359109067 1 1
0.0748976160751314 0.0741378340617633 1 1
0.0136185757510745 0.0135502459196803 1 1
0.0150436192965327 0.0149034839166201 1 1
-0.00761748435721548 -0.00787045366506327 1 1
-0.163600330731211 -0.161718315449918 0 0
-0.111895444521943 -0.110881171176981 0 0
-0.0548210369627195 -0.054009952514257 1 1
-0.0374327849994545 -0.0370088745645884 1 1
-0.00329098556883584 -0.00309576964326759 1 1
-0.00679919027994161 -0.00665556108989172 1 1
-0.0777656573500258 -0.0770291513534269 1 1
-0.0914344784558924 -0.0905347235454753 1 1
-0.017479632779929 -0.0173540425433875 1 1
-0.0460964183270125 -0.0455436992210514 1 1
0.0270874207189548 0.0267610469899559 1 1
0.0178347626907777 0.0175992020384398 1 1
0.0446503534118596 0.0441441799860873 1 1
0.0128678122046952 0.0123894764047643 1 1
-0.0105155520268287 -0.01002559266699 1 1
-0.059341505083269 -0.0585500353408129 1 1
0.00929683298945403 0.00953489801692846 1 1
0.0216356087357696 0.0214695032093522 1 1
0.122013343280384 0.120806363824624 0 0
0.0247102365067595 0.0245429014768849 1 1
-0.055911108448768 -0.055262717408558 1 1
-0.00609215944945099 -0.00570471632458137 1 1
-0.0472336172165484 -0.0466136373692773 1 1
-0.01371332605251 -0.0130636756279393 1 1
0.0345114210909636 0.0341096504225168 1 1
0.0590179984888661 0.0584168348439048 1 1
-0.119999308938665 -0.119052701292931 1 1
-0.000958216675549475 -0.0008083279657622 1 1
-0.0682475078814468 -0.0675694817121911 1 1
-0.0460953140772642 -0.0457068745010568 1 1
-0.0035452657342656 -0.00348821132421932 1 1
0.0178452366368898 0.0170477832523755 1 1
0.079321628766292 0.0784486318975668 1 1
-0.0354021154879358 -0.035077281611215 1 1
0.0519983773684658 0.051337952820243 1 1
0.0182398650840896 0.0187713700813201 1 1
-0.0299760280525966 -0.0296551075656404 1 1
0.016762042968926 0.0166228401303161 1 1
0.0122613010123528 0.0125489938942506 1 1
-0.0229157273053319 -0.0228062835568381 1 1
-0.0523292237392326 -0.0519569229548566 1 1
0.00749687781345426 0.00794743068789266 1 1
-0.0395439685081884 -0.0393600004681123 1 1
0.0704634675403176 0.0697553070917873 1 1
-0.0187288692056114 -0.0184694203850375 1 1
0.0250665167898893 0.0250682114725268 1 1
0.00468328871341617 0.00468842494224311 1 1
0.0508630662939898 0.0508384823635573 1 1
0.0895494586794684 0.088761027404404 1 1
0.0264529949900112 0.0264478874495856 1 1
-0.00846760255176155 -0.00847342713839245 1 1
0.0276719483178928 0.0274061682735266 1 1
0.0359725714462771 0.0356383114416061 1 1
-0.020756548470885 -0.0205982707600847 1 1
-0.0589610384737066 -0.0585698235832412 1 1
0.0452157467012288 0.044422424414446 1 1
0.0461855888728609 0.0459281289121799 1 1
-0.0192746932651813 -0.0191444292162075 1 1
-0.154843859611477 -0.153316072902723 0 0
0.00735806426550223 0.0071382737462445 1 1
-0.0190567088303311 -0.0187359163611707 1 1
-0.021668020268704 -0.0215263601033047 1 1
-0.0316119648585475 -0.0315609949104169 1 1
0.0351671528634416 0.034848530730918 1 1
0.00227864990338426 0.00216474864112604 1 1
-0.0354740391228858 -0.0351534382159014 1 1
-0.100454931743253 -0.0997615190654557 1 1
-0.0406129127272212 -0.0404755417426094 1 1
-0.0201412502318413 -0.0197346460879888 1 1
0.0746674715704122 0.0740806951512329 1 1
-0.0433031026855253 -0.0429092362602196 1 1
0.0618062174122066 0.06112669005294 1 1
0.0295792671069491 0.028860594632254 1 1
-0.0239614862388237 -0.023904488183504 1 1
-0.0318556872190562 -0.0317361297547401 1 1
-0.0509703491126643 -0.0505285978375904 1 1
0.0890884224161985 0.0874175850176481 1 1
-0.0101657037041119 -0.0100237957450392 1 1
0.0168113248103892 0.016690484331067 1 1
0.0369300857755764 0.03626776528684 1 1
0.0762174722515284 0.0753252228574922 1 1
0.071786768717073 0.0707479562158558 1 1
0.0295084566767862 0.029191756044759 1 1
0.0771946978435374 0.0764286792661365 1 1
0.0120470502223117 0.0118969672433886 1 1
-0.0538114186604739 -0.0532934128754166 1 1
-0.00237996457183027 -0.00236682195733139 1 1
0.0393897844136062 0.0389603133126114 1 1
-0.0154635617944371 -0.0151723181476605 1 1
-0.0296388049043402 -0.0294925887399776 1 1
-0.0504157190709985 -0.0499643232269272 1 1
0.047612668002123 0.0469762393205439 1 1
-0.0305246772468379 -0.0302670240915406 1 1
0.103856725307819 0.102713373708589 0 1
0.0313562563972492 0.0311560150936559 1 1
0.00336760827442803 0.00330925025101834 1 1
-0.121197459277276 -0.119891457400591 0 0
0.04920849886637 0.0490140741855844 1 1
0.0154302186521485 0.0149670602012186 1 1
-0.0616047968807622 -0.0615598029489358 1 1
-0.0347889147085658 -0.034378591161399 1 1
-0.00697934769752907 -0.00689211323902773 1 1
-0.0350869671516415 -0.0345475036481204 1 1
0.0298220348498828 0.0294458995103292 1 1
-0.0229826688207682 -0.0229184913362852 1 1
0.00857692854964734 0.00839165350626794 1 1
-0.0497337287944078 -0.0491144321789716 1 1
0.00588678329875696 0.00575634592472098 1 1
-0.0538867862059516 -0.05341936124056 1 1
0.0736133195882013 0.0729639724892059 1 1
0.0422763601354926 0.0416185161174955 1 1
0.0442298990151214 0.0437260584214006 1 1
-0.0673821041831316 -0.0671020199161831 1 1
-0.0351990408402897 -0.0348778087800788 1 1
0.0329079612368871 0.0326604407579 1 1
0.0316373710700339 0.0314927983796715 1 1
0.00512833342201145 0.00507804538070792 1 1
-0.0608012703423005 -0.0600613007138183 1 1
0.0195437277785613 0.0191186778575952 1 1
0.0601586415332154 0.0594712547209558 1 1
0.0767472955964722 0.0759631109019757 1 1
-0.0217667649520882 -0.0215008463822324 1 1
0.0581165493387147 0.057653684373711 1 1
-0.109944775519591 -0.108750267840136 0 0
-0.0281028645031621 -0.028434837153009 1 1
0.0510073491908402 0.0505844562805216 1 1
-0.063393732554834 -0.0628287977423366 1 1
0.0813238275318503 0.0806092265130733 1 1
0.0515927681903326 0.0514046378700892 1 1
-0.0102626250303354 -0.0100168539146869 1 1
0.0113127897669688 0.0111993907407029 1 1
-0.0217574290493905 -0.0215125054687471 1 1
0.00661473028421492 0.00650425966244998 1 1
0.0054144703462329 0.00522925555350314 1 1
0.0141337718711616 0.0135502099334721 1 1
-0.00517384776576135 -0.00501131072039122 1 1
-0.0169555244574566 -0.0167687591690096 1 1
0.0469745563727964 0.0464436311155116 1 1
-0.0256598381735986 -0.025278016491105 1 1
-0.00917671068187255 -0.009127547526328 1 1
-0.0163401833568646 -0.0159685746698488 1 1
-0.0241568200699319 -0.0237785917604435 1 1
-0.0473854945819891 -0.046549572173578 1 1
-0.0958229749345998 -0.0948122125127098 1 1
0.034624821381328 0.034142143219501 1 1
-0.000961594198739212 -0.00101187334292974 1 1
0.00106987243371709 0.00115294345099629 1 1
-0.0479856160698371 -0.047548698120642 1 1
-0.0268054710234063 -0.0264917905084558 1 1
0.0252876899446129 0.0249930975774814 1 1
0.0523325374426387 0.0517444370484853 1 1
-0.0184872825731164 -0.018329651679937 1 1
-0.0219858518807257 -0.0219901428434539 1 1
-0.119566101817726 -0.118305935864236 1 1
-0.0610149602562923 -0.0602653012501448 1 1
-0.0203629346546206 -0.0206570556790247 1 1
-0.0176492309689117 -0.0173306656974718 1 1
0.0445641514059738 0.0440987466941529 1 1
-0.0820787538079911 -0.0815007783533056 1 1
-0.0621417921456113 -0.0614374919175849 1 1
0.0183358209567985 0.0177930299191207 1 1
-0.0416919597222018 -0.0413913355652412 1 1
0.0464883475052601 0.0460332383178699 1 1
0.0759947074901967 0.0752239165185501 1 1
-0.0916278271359105 -0.0905091870968263 1 1
0.0290553428253803 0.0288111050020654 1 1
-0.015515628282907 -0.0154870824462325 1 1
-0.0194290295583438 -0.0192342170833688 1 1
-0.0172539940240596 -0.0169375053196368 1 1
0.00357738987924252 0.00355801910950672 1 1
0.0500706892607908 0.0495733254798543 1 1
-0.0905541984251985 -0.0894582739171561 1 1
-0.100264552032602 -0.0994003729072306 1 1
0.0413108738216795 0.0406608146912055 1 1
-0.0220437161895069 -0.0216502160044965 1 1
-0.0276396300503401 -0.027374328673141 1 1
-0.0050120382132756 -0.00486871278091012 1 1
-0.117386823736743 -0.116242926390192 0 0
0.00282788346398598 0.00299223279483499 1 1
0.0216441513242644 0.0215410769552895 1 1
-0.0206177146753872 -0.0198691760970463 1 1
-0.0399789508387727 -0.0396428970785781 1 1
-0.0323333923513763 -0.0318118195664258 1 1
-0.0184676168839037 -0.0183150353308274 1 1
0.113273911472141 0.112190518834865 0 0
0.000863710805841158 0.0009530733290859 1 1
0.0704328113260951 0.069431863495312 1 1
0.0107572501608318 0.0105624296050916 1 1
0.0129427285045968 0.0128570093399705 1 1
0.0734812891177982 0.0722778478768581 1 1
-0.00146655129922468 -0.00146977812360334 1 1
0.112088004443133 0.11096070045877 0 0
0.0377236915852029 0.0373889982907614 1 1
0.0130105211680676 0.0131467212163149 1 1
0.00385120522799104 0.00378295695190783 1 1
-0.0533105908265561 -0.0526481970892988 1 1
0.0434132681117508 0.0427098218811728 1 1
-0.00270002352548554 -0.00245825134478209 1 1
0.0659807523839297 0.0652693968062038 1 1
-0.0113021636440733 -0.0112950429299118 1 1
-0.0486127934521244 -0.0481524869767003 1 1
-0.00965905717747477 -0.00952316964081784 1 1
0.133278606479943 0.131897761313762 0 0
0.0055373815384621 0.00562296637634453 1 1
-0.00364010343961832 -0.0039198286575042 1 1
-0.0539003215319963 -0.0532632334389095 1 1
-0.0276693084409096 -0.0274224107130288 1 1
0.0347252509390455 0.0343557549709013 1 1
-0.0888781252016762 -0.0880072621885546 1 1
-0.0185217631170728 -0.018323034567865 1 1
0.00652990866905592 0.00652385404307314 1 1
0.041709051409399 0.0415546938343066 1 1
0.00362746039877128 0.00369795010196833 1 1
0.0439444230270466 0.0437198227246132 1 1
-0.0173054667116657 -0.0172750921694589 1 1
-0.0152227205894289 -0.0149802896609556 1 1
0.00980638063057832 0.00971916201394276 1 1
-0.027786076614511 -0.0273691726696841 1 1
0.0224598842407793 0.0222957838135005 1 1
0.0362255119418131 0.0355946570482668 1 1
-0.0420925518260148 -0.0411888693889941 1 1
0.00130513216222791 0.00116018023772242 1 1
-0.018975172666297 -0.0187625926762527 1 1
0.0311989566048628 0.0308718932946996 1 1
-0.0565702318468629 -0.0558908854582887 1 1
0.018543559215737 0.0181624388590087 1 1
0.0737613095458275 0.0730793693994639 1 1
0.0668247298050043 0.0663621839393978 1 1
0.0730136713862438 0.0724551512913852 1 1
0.0385905720506457 0.0380647251410508 1 1
0.032618147458888 0.0322095831268669 1 1
-0.0420881307354729 -0.0417297543964381 1 1
0.031182789036652 0.0308807711526185 1 1
0.0295704025962563 0.0293045137947288 1 1
-0.0304963205750393 -0.0304579609338614 1 1
-0.0382978690886262 -0.0380235352098055 1 1
-0.0146492816357419 -0.0145951319061996 1 1
0.106619136925424 0.105420303058224 0 0
0.0614188874467137 0.0607942217544889 1 1
-0.0075300781098148 -0.00690704596157165 1 1
-0.0333477578986942 -0.0329304128266493 1 1
-0.0623071578667295 -0.0617928783636847 1 1
-0.0284908693211385 -0.0281626075397367 1 1
0.123555682856949 0.122400997611928 0 0
0.0847574392602795 0.0840273141916968 1 1
-0.0690902037702318 -0.0683424169247187 1 1
-0.0765530348818496 -0.0758757390566767 1 1
-0.0521617964624706 -0.0518263012368992 1 1
-0.0482177205724043 -0.0478597293517856 1 1
0.0680356724625086 0.067626204392317 1 1
0.0147874577330795 0.0145469893033146 1 1
-0.0254019984391902 -0.0251953271008772 1 1
0.0438093999921587 0.043902343464736 1 1
-0.0202158651145085 -0.0198581100681453 1 1
0.0671079519236159 0.0664763127340742 1 1
-0.0542193664330873 -0.0536636687489363 1 1
-0.00260510058786626 -0.00266285459624923 1 1
0.0142668496983662 0.014001229610504 1 1
0.0684940269889595 0.0677999934442853 1 1
0.0386546448225473 0.0382050251953175 1 1
0.0350551817639561 0.0346930656593247 1 1
-0.00773600757486359 -0.0072160392732778 1 1
0.00612974009813755 0.00606092680232114 1 1
0.0343479794401214 0.0339749202989832 1 1
0.032001959261952 0.0308773632594817 1 1
-0.0143438290000866 -0.0140969875142489 1 1
0.0569164282335699 0.0562538135985303 1 1
0.0151266411021798 0.014585437556717 1 1
0.022735293234019 0.0228444026486171 1 1
0.0828011310987166 0.0815628735438193 1 1
-0.0832496735279306 -0.0823676102290469 1 1
0.0318947820673644 0.0316952874723072 1 1
-0.0314786931316879 -0.0313290087559993 1 1
-0.0226198742498087 -0.0223381583936014 1 1
-0.0255420444323804 -0.0254167499107774 1 1
0.00528372137965679 0.00534009370698345 1 1
-0.00700240852911361 -0.00689868441465371 1 1
-0.00119814837389238 -0.00127142055998442 1 1
-0.0496579645303713 -0.049479115921307 1 1
0.00576971133619756 0.00560363441475784 1 1
0.059053508794764 0.0582850229038152 1 1
-0.0117587590662587 -0.0117043380015058 1 1
-0.0581304627492774 -0.057589718154514 1 1
-0.00745451187751904 -0.00702647279523117 1 1
-0.050835674008817 -0.0499372731164944 1 1
0.000302740479809178 0.000581899491205497 1 1
-0.0183158984428843 -0.0181520345345986 1 1
0.0124377319716889 0.012493352431721 1 1
0.072843321518758 0.0722060118756741 1 1
-0.0453539754411486 -0.0448607804805506 1 1
-0.00407602022788514 -0.00366921056823733 1 1
-0.00289302502960187 -0.0029927650782479 1 1
-0.110902088027649 -0.109836064755544 0 0
-0.0398074811875561 -0.0395892076061665 1 1
0.0197239593198931 0.019814984420814 1 1
-0.0802756831396956 -0.0795254075095194 1 1
0.0523235226786681 0.0517831579306303 1 1
-0.102783362159542 -0.101259257700597 1 1
0.0721257171413505 0.0714789509935953 1 1
0.0681176774662266 0.0675876627781469 1 1
-0.0713611198208743 -0.0708309980164497 1 1
0.103015912409099 0.101812362511919 1 1
-0.0576909157714631 -0.0572242750275949 1 1
0.0839667035725415 0.0822421433831531 1 1
-0.000702701281652318 -0.000616677573732219 1 1
-0.0827721892360008 -0.0818082844575678 1 1
0.0186947725776597 0.0184520240003561 1 1
0.0123125190582025 0.0119699185791375 1 1
-0.0603704357094279 -0.0598670537117934 1 1
-0.0660374292882715 -0.0653679082133158 1 1
-0.0332642112663483 -0.0328960021233882 1 1
0.0329944245301952 0.0327915251719626 1 1
0.0281909522210821 0.0280832030540201 1 1
-0.0705774168782148 -0.0698243967379379 1 1
-0.0250581366538649 -0.0246825046613174 1 1
0.0780053466739321 0.0772730044457741 1 1
0.004806628651784 0.0046729771814806 1 1
0.0310302981239799 0.0307268038389974 1 1
0.0533830675581921 0.0529480615069063 1 1
-0.137686468271224 -0.136268423000424 0 0
-0.100959831520491 -0.100079460028765 1 1
-0.0661322368888482 -0.0654603357442405 1 1
0.0580390313744044 0.0574086428385717 1 1
-0.0872702480624058 -0.0863232841999045 1 1
-0.0488303480272776 -0.0483496928975954 1 1
0.0154494344557233 0.0156357755520179 1 1
0.0308407119699878 0.0306045714950571 1 1
-0.0286305178420067 -0.028582407866008 1 1
0.0743863587140104 0.0734750558782661 1 1
0.0839625923946121 0.0829634356938118 1 1
-0.0251366406074395 -0.024782340375902 1 1
0.0394815051159136 0.0391815919950392 1 1
-0.027570514867547 -0.0272806921089869 1 1
0.00852188328705612 0.00835289481757398 1 1
-0.00968412467140518 -0.00967599160065827 1 1
0.0611367166102694 0.0605923240073724 1 1
0.0129369325724301 0.0129737614387043 1 1
0.00748227427281855 0.0071701551496635 1 1
-0.0286034507832975 -0.0287115093094805 1 1
-0.00249245113811917 -0.00232492684141009 1 1
0.0523550482468532 0.0518903228448823 1 1
0.0645275352118381 0.0640647048960668 1 1
-0.0234838877143949 -0.0233170243250458 1 1
-0.073174944003957 -0.0725228469656599 1 1
0.0103258319819975 0.0102299362418821 1 1
-0.0374741494734567 -0.0371190669603446 1 1
-0.0437538309287658 -0.0432296026588107 1 1
-0.000728824387702522 -0.000726226409670273 1 1
0.0221617969829461 0.021965715198775 1 1
0.00623906364400551 0.00648533684793271 1 1
0.00357872758338907 0.00352868941622969 1 1
0.0282991937286765 0.0281864634535205 1 1
-0.0242425732514314 -0.0238276135699048 1 1
-0.119366992080077 -0.118059491649884 0 0
0.0138332729422002 0.0135977392085396 1 1
0.0358832050790734 0.0352228694688769 1 1
-0.0396529106829566 -0.0394608323549178 1 1
-0.010802838301309 -0.0103661553548486 1 1
0.00980542804763299 0.0103069071066187 1 1
-0.0747237379212029 -0.0740748327938735 1 1
-0.0742130066478726 -0.0734563873282993 1 1
-0.0196933351625407 -0.0194670538360076 1 1
-0.00840993393492675 -0.00838185868975946 1 1
-0.120541631248151 -0.119382678992506 0 0
0.0842716216236825 0.0835868701959978 1 1
-0.10918851352142 -0.108147707981797 0 0
0.0745315018905309 0.0735653405699808 1 1
-0.0745889715596652 -0.0744790563357458 1 1
-0.0145763817665468 -0.0146223684335758 1 1
-0.010723600309677 -0.0106856483621206 1 1
0.0190337860577308 0.0186941272928786 1 1
0.0835176679007357 0.0828257900365693 1 1
0.122451194756544 0.121225219726431 0 0
0.0864535672103248 0.0856912002938102 1 1
0.000146682963471085 2.6725513011085e-05 1 1
-0.00648808416467627 -0.00633033977987483 1 1
0.00367679719709211 0.00381343153175013 1 1
0.0977129273771369 0.0966792814931063 1 1
0.00355896456256662 0.00357640390754413 1 1
-0.0557825749494342 -0.0552664279622205 1 1
0.122342078021095 0.12098809303459 0 0
-0.0160051854243446 -0.015874454809967 1 1
0.024548061400729 0.0244124440908298 1 1
-0.079921408122791 -0.0791699695159615 1 1
0.13482930620663 0.133304149104031 0 0
-0.0289907008119428 -0.028643479297915 1 1
-0.0306553213092881 -0.0305429179161468 1 1
0.0204609644661958 0.0202328270192559 1 1
0.00157001733717979 0.00147912545630429 1 1
-0.0439919426587209 -0.043435441241938 1 1
0.00935921443452075 0.00916053470969871 1 1
-0.00962644231021281 -0.0095733788307913 1 1
0.0164906195786399 0.0164612386234497 1 1
0.111423265132643 0.110274611942689 0 0
0.00990980427393498 0.00997678883290091 1 1
0.0710243388475319 0.0704001402365465 1 1
0.0509109799105232 0.0506088034557703 1 1
-0.0335469720604347 -0.0330288594997399 1 1
-0.073934464358222 -0.0726695907163151 1 1
-0.0437927192191434 -0.0433149689259666 1 1
0.0186028787748761 0.018697692839903 1 1
0.0586540223253062 0.0583904908051372 1 1
-0.0280175921353077 -0.0274243157126983 1 1
-0.0314975075784695 -0.0311723419763572 1 1
-0.00745256381736246 -0.00748817584867317 1 1
-0.0424204534383181 -0.0420205140568441 1 1
-0.0380652291175781 -0.0378073083203236 1 1
0.00613734688330881 0.00616839026731677 1 1
-0.0255617695410338 -0.0252304828548369 1 1
-0.0235446466564732 -0.0228886876997682 1 1
0.00705757810497783 0.00690612782758784 1 1
-0.0612459694952951 -0.060508739418667 1 1
-0.042279191496982 -0.0421778233535959 1 1
0.0405290409110185 0.0400840196417765 1 1
-0.0695625870466623 -0.0688344286068614 1 1
0.0174574621020272 0.0172546377154401 1 1
-0.0734981429522887 -0.0727745795572665 1 1
-0.0410740307301421 -0.0406071975694119 1 1
-0.0915414974475378 -0.0904224441868272 1 1
-0.0497468553356926 -0.049372180022157 1 1
-0.0500474810094689 -0.0495007081065202 1 1
0.0337278562290616 0.0330182364761893 1 1
0.00593039936821953 0.0060003768437576 1 1
0.0333913398983772 0.0331874550234946 1 1
-0.0227549105339974 -0.0223513036181285 1 1
-0.0188360258705817 -0.0184957579135711 1 1
0.0171533644123826 0.0170142927808849 1 1
-0.0246858472080579 -0.0244279426093285 1 1
0.0724058299258959 0.0717142382606834 1 1
0.00664584667676379 0.00653863772157299 1 1
0.0470239327007931 0.0464149498487184 1 1
0.050389466362254 0.049990999817269 1 1
-0.0268883355981542 -0.0266279370521826 1 1
0.0360016831016667 0.0355888511102155 1 1
-0.0592383928016881 -0.0586828073916303 1 1
0.0751876634029251 0.074933314985126 1 1
-0.103261036924493 -0.102345604286578 0 0
-0.0299895078209345 -0.0295451404631526 1 1
-0.07129674834483 -0.070784845743287 1 1
-0.0452396593954989 -0.0447948103718492 1 1
-0.0367047084377537 -0.0367514559767886 1 1
-0.0790701858758859 -0.0782947968959708 1 1
0.0672001450382508 0.0666745887987533 1 1
-0.00706856748369267 -0.00685846192735306 1 1
0.0565538200836001 0.055774379105124 1 1
-0.0907952193159734 -0.0897025309198583 1 1
0.000490449439147136 0.000426337926544795 1 1
-0.00863608959792206 -0.0085871341100159 1 1
0.0337811103009939 0.033424478056603 1 1
-0.0249021875057833 -0.0246928813626867 1 1
-0.0167668647067247 -0.0166157967170972 1 1
-0.0081596182805189 -0.00817737288931293 1 1
-0.0641778137552695 -0.0634916086500969 1 1
-0.0660423926165815 -0.0653978718418598 1 1
0.0796245683172241 0.078856457589318 1 1
-0.0568520233025154 -0.0560956056199578 1 1
-0.0171971138952163 -0.0170476439067801 1 1
0.0397762720888133 0.0397895356997115 1 1
0.0818486975782832 0.080863995117346 1 1
0.0592815943224971 0.0584175682562646 1 1
-0.0205455009171098 -0.0203837589218876 1 1
0.0783694289315831 0.0772093103344165 1 1
0.0454293929023282 0.0448960282772879 1 1
0.0249672592842563 0.0249962150219439 1 1
0.0305447773950938 0.0298796126932103 1 1
0.0769811500195607 0.0759212933889008 1 1
-0.00241515927569476 -0.00250302107140278 1 1
0.0103078975628339 0.0101383385834649 1 1
0.0431287452845108 0.0425006697852013 1 1
-0.0292843700384627 -0.0289671083555767 1 1
0.0856136555317906 0.0848191598488491 1 1
0.0114460035267355 0.0113725678744791 1 1
-0.0132425875013717 -0.0130754540325542 1 1
0.0276828444003218 0.0273854389204606 1 1
-0.0453391548675825 -0.0449869050391628 1 1
0.0536047206941678 0.0529806650345991 1 1
0.0371514036292654 0.0367423425215154 1 1
-0.0714982755226339 -0.0709815608596059 1 1
-0.0928231209201106 -0.0920891190784742 1 1
-0.00914781082226178 -0.00894858179680928 1 1
-0.0261629349002397 -0.0259032443365778 1 1
0.050006688644285 0.0496134979380955 1 1
-0.0131007554425915 -0.0129703698286116 1 1
-0.0309571657742897 -0.0306378953867676 1 1
0.0273738140275581 0.0271309955415724 1 1
0.0990876932514381 0.0980434202593981 1 1
-0.0483018083238355 -0.0479433086363332 1 1
-0.0146937178641501 -0.0144812952578793 1 1
-0.0322772264244114 -0.0317121446262031 1 1
0.0071042296026905 0.007093546250962 1 1
-0.0701626544902348 -0.0693825259173805 1 1
-0.00267083066325303 -0.00258483426807683 1 1
-0.0441605468034603 -0.0437161646773497 1 1
-0.0504187401936945 -0.0497461342461281 1 1
0.0206772261746438 0.0207134229131952 1 1
-0.0946895002620821 -0.0937838282720442 1 1
-0.00754411091042823 -0.00776258656114639 1 1
-0.123902440890361 -0.122604100402612 0 0
-0.0386400606118844 -0.0384541018917107 1 1
0.0301794016507288 0.0301214708770577 1 1
-0.0400479967805549 -0.0396291021955487 1 1
-0.0119137017982081 -0.0118549907262953 1 1
0.0126422465157571 0.0127206658045034 1 1
0.0594444482776348 0.0589074347583473 1 1
0.0353441552859904 0.0352764495349937 1 1
-0.0140113592580923 -0.0136998747668323 1 1
0.00616869354597184 0.00596611989505296 1 1
0.0691272753786691 0.068432561072028 1 1
0.0111848891141458 0.0111299107900318 1 1
-0.0207650818341458 -0.0207348805580923 1 1
0.00973929941969816 0.00963616658774853 1 1
0.0758260302612527 0.0750979010141395 1 1
0.018560069475742 0.0182862528795455 1 1
-0.0378503272744835 -0.0373085643791949 1 1
-0.0135873420415228 -0.0135244582318759 1 1
-0.0615631802587921 -0.0609351838145593 1 1
0.053105252125164 0.0524049459358194 1 1
0.0143655539598323 0.0143417448490078 1 1
0.0741905173018815 0.0734632634132484 1 1
-0.0269195742037483 -0.0265582970149629 1 1
-0.00232293687259216 -0.00228895273709428 1 1
0.0931681517359932 0.0922106779185164 1 1
0.0305516254387462 0.0303709728997302 1 1
0.0836091387176416 0.0828555840827077 1 1
0.0456681659812281 0.0451816887509225 1 1
-0.0310635933589902 -0.0306125087087415 1 1
-0.00162979394028328 -0.00153885180722044 1 1
-0.0111873134459959 -0.0102480916243772 1 1
-0.0366266821128259 -0.036190290346635 1 1
-0.00467907429415326 -0.00477714903516574 1 1
-0.00921088659226946 -0.00887637197093621 1 1
0.0245643869979204 0.0239975304406739 1 1
-0.0116084399982519 -0.011476387108974 1 1
0.0255169666975686 0.0254328291812583 1 1
0.01024198463796 0.0102135249606341 1 1
0.0223504414029479 0.0220650950599785 1 1
0.0326254838785345 0.0320684689818618 1 1
-0.0800813015517144 -0.0789931611341258 1 1
-0.0252159012333058 -0.0250228898518255 1 1
0.0185594448412026 0.0183936667670016 1 1
-0.039962496919055 -0.0395012650051745 1 1
-0.0154228536362764 -0.0150401789002172 1 1
0.00804567068505908 0.00807109993150955 1 1
-0.0651619868826041 -0.0643586201194164 1 1
0.0179453483042198 0.0179215258976797 1 1
0.00144077519436098 0.00145203524270597 1 1
-0.0549403051840532 -0.0544737055045419 1 1
0.0413029558378846 0.0409449783156966 1 1
-0.000571856435515447 -0.000316841020609465 1 1
-0.0537547493050867 -0.0531693093218143 1 1
-0.0170903918860231 -0.0167901559639145 1 1
-0.0353445018693712 -0.0344700162264314 1 1
-0.0341518143701933 -0.0338825452040124 1 1
0.0597673364557885 0.0592707092928068 1 1
-0.0225453899905108 -0.0222413464084813 1 1
-0.029875476111037 -0.0296202172430742 1 1
0.0536164732836957 0.0535831643965036 1 1
-0.024411946756782 -0.0241263708721606 1 1
0.038747034031461 0.0386990234251039 1 1
-0.0229412081954202 -0.0225373955552753 1 1
-0.0317947309088122 -0.0315514911959489 1 1
-0.0678025027094364 -0.0671204832201408 1 1
-0.0954936802150405 -0.0948577477100962 1 1
-0.0389261556486369 -0.0386157235796607 1 1
0.0216743192485573 0.0214437842342587 1 1
0.0695305617347967 0.0688380538096727 1 1
-0.0703130162765062 -0.0695485362257366 1 1
0.0395689025212132 0.0390569706772781 1 1
-0.148847253535111 -0.147604666252942 0 0
-0.0892393731711401 -0.0883887206222943 1 1
0.0572966828843615 0.0563468853436017 1 1
-0.016226438809173 -0.0157336506584768 1 1
-0.0419430124909077 -0.0415084558697332 1 1
-0.0817031306584378 -0.0808880221454774 1 1
-0.0453001177333398 -0.0448409721906228 1 1
0.00682016803907292 0.00675900703209031 1 1
0.000916537547652006 0.000968273747363759 1 1
0.0459618294066224 0.045526583408028 1 1
-0.0932818761364042 -0.0927925573812163 1 1
0.00185987101100802 0.00171941695878884 1 1
-0.015633230999057 -0.0153153023683243 1 1
-0.0297981398877168 -0.029434558055089 1 1
0.0700779679849763 0.06936906229338 1 1
-0.0821536375683059 -0.0809112702743789 1 1
-0.0447686414262524 -0.0447163507832913 1 1
-0.0389350218688671 -0.0385057809823322 1 1
-0.0786452920929289 -0.0777555769639344 1 1
0.0311962127251657 0.0309807008276942 1 1
-0.0383827053071088 -0.0379416906561877 1 1
-0.011846203946385 -0.011766428335895 1 1
-0.0680451698696781 -0.0677717404561095 1 1
-0.0297315244773994 -0.0297168589681853 1 1
0.0418404229029616 0.0411615170000644 1 1
0.0324984905591577 0.0322514069225747 1 1
0.0355345049738533 0.0351609649549034 1 1
0.106843464744031 0.105674177536358 0 0
0.0208817585449061 0.0206426935977498 1 1
-0.0115749759670728 -0.011502005349326 1 1
-0.00188057449969354 -0.00205316324323869 1 1
-0.0235318527958637 -0.0233216691686586 1 1
-0.00590161079954951 -0.00580281041332533 1 1
0.08601036366388 0.0852576553090499 1 1
-0.00941938158391958 -0.00933472876871354 1 1
-0.0439817399723184 -0.0433275180319926 1 1
-0.0412592928904639 -0.0410367968099698 1 1
0.11323134723629 0.112209666025803 0 0
-0.053830880224738 -0.053502519067779 1 1
0.029398618594821 0.0289762258956988 1 1
0.0363508534424975 0.0358615948782874 1 1
-0.0155760895862898 -0.015370593119931 1 1
-0.0124279276331105 -0.0120121735573579 1 1
0.0301252952341845 0.0297701591365121 1 1
0.0565466062653212 0.0560466706425416 1 1
0.0369499566647256 0.0367309241322903 1 1
0.0130377143815062 0.0131949350884045 1 1
-0.0257595508156426 -0.0258919763148341 1 1
-0.0192841101320916 -0.0186633528825253 1 1
-0.0448443826452174 -0.0444804518514225 1 1
-0.0479194756486753 -0.0475151237940075 1 1
-0.0265173933756414 -0.026278535455258 1 1
0.042155408836898 0.0419955265654241 1 1
-0.0150157589596304 -0.01503936148791 1 1
0.0469518070679293 0.0462726637406264 1 1
-0.0150027393546906 -0.0147523681149741 1 1
-0.061489689204197 -0.0605136325548512 1 1
-0.0253358115672029 -0.0253281325286541 1 1
-0.0188518365034294 -0.0188143861081787 1 1
0.00959658446343917 0.00952451586130169 1 1
0.051778153872892 0.0512579294273753 1 1
0.0043489701372256 0.00418300688591903 1 1
0.107591361559337 0.10676607583074 1 1
-0.0182121846547165 -0.0173605517971153 1 1
-0.0256772076535319 -0.0254094912440408 1 1
-0.0163309057504027 -0.0161908366678595 1 1
0.0608098921281248 0.0603285250314913 1 1
-0.00743597009702817 -0.00738786960808812 1 1
0.00713361759697838 0.00691075165016449 1 1
0.0289370528919769 0.0286819186631692 1 1
0.0477284874651571 0.0472493151011936 1 1
0.0292831454879497 0.0290085740716322 1 1
0.0383134667963176 0.0379909088549983 1 1
0.0040368229150597 0.00415409603801431 1 1
0.0143636917302076 0.0144420634332182 1 1
-0.0374291862863633 -0.0373797421619944 1 1
0.076921499155799 0.0761666365917949 1 1
0.0582432179053637 0.057744015463498 1 1
-0.0246942843820449 -0.024577987547558 1 1
-0.0497880404724773 -0.0493276762790046 1 1
-0.085823040013408 -0.0847909748242131 1 1
0.0306391900066276 0.0304189028728857 1 1
0.136999022062349 0.135580320637829 0 0
-0.0489209653997029 -0.0482997550811902 1 1
0.0852139037478852 0.0844238399048122 1 1
0.0409922474482155 0.0405282982635982 1 1
-0.00290797638179876 -0.00280686746476441 1 1
0.0998509254851958 0.0988222964611398 1 1
-0.0627753324992378 -0.0621717183521395 1 1
-0.0422665938797474 -0.0418480421357884 1 1
0.00769085678392216 0.00808659283602976 1 1
-0.00200757133437079 -0.00170414597824314 1 1
-0.023623721144707 -0.0233577206634768 1 1
-0.00207993793425358 -0.00199809088751971 1 1
-0.018062747515561 -0.0179139984560928 1 1
-0.00855391194470196 -0.00818240639589572 1 1
-0.000477442500893258 -0.000530140850980902 1 1
-0.0249953457300096 -0.0250297776011026 1 1
0.00220717852188541 0.00225983346807021 1 1
0.00681414163015059 0.00712136402266729 1 1
-0.0679084073816415 -0.0672122442563298 1 1
0.0700059011053095 0.0692935898239671 1 1
-0.0152571367933162 -0.0153499488049588 1 1
0.00169069272215365 0.00164196230935558 1 1
-0.0169142855749356 -0.017074945347623 1 1
0.0295738219734844 0.02959678712191 1 1
0.0180004875499628 0.018028095231515 1 1
-0.0598573836434703 -0.0591281386119185 1 1
-0.117825753986095 -0.116712412681992 0 0
-0.0883805326117744 -0.0875139627353154 1 1
-0.0705287650171519 -0.0698662853529711 1 1
-0.0413497482194066 -0.0410766664264054 1 1
-0.00795720053476126 -0.00769290105614375 1 1
-0.104634008821936 -0.103624460088936 0 0
0.117337691280814 0.116494722494275 1 1
-0.0561912509620895 -0.0560900739647337 1 1
0.0436378978324822 0.0428654744973758 1 1
-0.0333971932863944 -0.0327043474520634 1 1
0.0251602737096784 0.0248932557002044 1 1
0.0145662498218231 0.0143291192970468 1 1
-0.076435301603035 -0.0755637923212298 1 1
-0.0171100194627588 -0.0169628739186797 1 1
0.0488444080528334 0.0483820654107906 1 1
-0.0182307904398286 -0.0174323690191835 1 1
0.0047206705058537 0.00468813017275717 1 1
0.0371445871020216 0.037108005717869 1 1
-0.059582444291904 -0.0590780027621499 1 1
-0.0411337784144986 -0.0407064258874501 1 1
0.0877961387515777 0.0868817870740445 1 1
0.012599144884324 0.0125332966263354 1 1
-0.0384801894874132 -0.038235371467334 1 1
-0.00302253414674015 -0.00294987735281035 1 1
-0.0276940676586635 -0.0274291872340853 1 1
-0.072538432155664 -0.0716224503933682 1 1
0.00487316667075351 0.00495508715897295 1 1
0.0152314228287265 0.015251733736447 1 1
-0.0819447432030928 -0.0809680487249313 1 1
0.0544135349901207 0.0537976483594956 1 1
-0.0637797364918389 -0.063214972327403 1 1
0.0616523925614998 0.0613173167648344 1 1
-0.0636342518964553 -0.0628333842353131 1 1
-0.00120753594732357 -0.00133719862014953 1 1
0.0569880374210405 0.0563595271212687 1 1
-0.0467057160127026 -0.0463108644917615 1 1
-0.03533840091546 -0.0350828921113151 1 1
-0.0404580537543302 -0.040038053625017 1 1
-0.00335618826722423 -0.00330238135924166 1 1
0.00847917131550325 0.00871589159520053 1 1
-0.0178541153590903 -0.0176181525424514 1 1
0.0521876891522462 0.0516318112082612 1 1
-0.0213637360173172 -0.0212574356958789 1 1
0.0258462149711242 0.0254744515729264 1 1
0.0877810636813584 0.0863448761872992 1 1
-0.0116015411407821 -0.0112292625376229 1 1
-0.00387450865862448 -0.00334133223321566 1 1
-0.00583934711531231 -0.00589412693440566 1 1
-0.0151156187059007 -0.0147431142445196 1 1
-0.0165658791584683 -0.0165691797594037 1 1
-0.0393977025165525 -0.0390695577912176 1 1
0.0215941665080829 0.0215437305918643 1 1
-0.00869253308755627 -0.00868306425481736 1 1
0.0266342182364917 0.0264373676090603 1 1
-0.0708750720768212 -0.0701635442069377 1 1
-0.0220737887466076 -0.0215823272296205 1 1
-0.0706078352551004 -0.0698971503148694 1 1
0.0621317642948832 0.0614019343455731 1 1
0.0354314320096794 0.0351683067140656 1 1
0.00289894811039534 0.0028172999857781 1 1
-2.03161576926318e-05 -0.00011760777081858 1 1
-0.0240464073058986 -0.023755804331795 1 1
-0.0531056146163285 -0.0526608271448757 1 1
0.0404815182617353 0.0400020271863576 1 1
0.0258625857191516 0.025407738470452 1 1
-0.0464642261914297 -0.0460432699764213 1 1
-0.0563070645059033 -0.0558181283445202 1 1
-0.0967789898791988 -0.0957321115152489 1 1
0.0258413324678366 0.0255025405883868 1 1
-0.0156747432462941 -0.0156109948492983 1 1
0.117561170951527 0.116190632517078 0 0
0.0122062853807763 0.0121399815360335 1 1
-0.0190912165340108 -0.0188985271056267 1 1
0.0741443806304757 0.0731378775217249 1 1
0.0542227230204321 0.053697592037583 1 1
-0.019918400925991 -0.0197038089871569 1 1
0.00779322473987506 0.00756853628438725 1 1
-0.0218517428745519 -0.0217172564675233 1 1
0.0141316512459271 0.0139658981552745 1 1
0.013609747209008 0.0135369623809571 1 1
0.00295133177935535 0.00291863345103277 1 1
0.00198799187552344 0.00217422499712875 1 1
-0.0549836462940106 -0.0548167086226378 1 1
-0.025902538407709 -0.0251501342246695 1 1
-0.0462593673674358 -0.0452245246168272 1 1
-0.0291905950752196 -0.0290468036102249 1 1
-0.0228620426485888 -0.0227038764255059 1 1
-0.0967620262430483 -0.0957364262634549 1 1
-0.00486057525310967 -0.00482719510358287 1 1
-0.0297546205816158 -0.0295177206905925 1 1
-0.0135791964170033 -0.0133469292513704 1 1
-0.109350467205079 -0.108250183736205 0 0
-0.106884217084576 -0.105892575650211 1 1
0.0128626816492459 0.0127997091253336 1 1
0.0579840069506938 0.0574259236608775 1 1
-0.0127784675480282 -0.0128913916280361 1 1
-0.0327009571865226 -0.0324388480866924 1 1
0.00974810277674454 0.00965759429049459 1 1
0.024463422969873 0.0241958748172981 1 1
0.0340437608233941 0.0336196311702343 1 1
-0.0271912289341101 -0.0269912024609257 1 1
-0.0293695749171403 -0.0291234405690051 1 1
-0.0546294840725704 -0.0541600126354822 1 1
0.0295019076260461 0.0292034125974385 1 1
-0.00437162049565799 -0.00433667096180203 1 1
0.0721450926892306 0.0715213385821833 1 1
0.0029008014412506 0.00304483931109225 1 1
0.00419372162796562 0.00427154140004248 1 1
0.0174276498829774 0.0172805636362683 1 1
0.108435131876694 0.107821230700488 1 1
-0.0274857955209406 -0.0275985452829882 1 1
0.0250077132003832 0.0247014038682857 1 1
-0.038719546282858 -0.0385241729480144 1 1
0.0367335297998615 0.0362761463820285 1 1
0.0563052734860073 0.0557898522055389 1 1
0.0351377767478967 0.0348757174383906 1 1
0.101054681320995 0.0997234285791467 1 1
0.00638884276282472 0.00637534494540956 1 1
-0.0297886649554603 -0.0294606510340539 1 1
-0.0348644148259705 -0.0346608163807561 1 1
0.00485587594181511 0.00450167512219463 1 1
-0.0369385885869936 -0.0366177205134909 1 1
0.051899252832619 0.0514383089706348 1 1
-0.0310015591133138 -0.0306905317474105 1 1
0.0068343668514498 0.00714027724601291 1 1
0.0252435106520888 0.0248706066198431 1 1
-0.0309602932402023 -0.0302978741769045 1 1
0.0324990972152892 0.0320399302948132 1 1
0.0219018172023954 0.0219861823486817 1 1
-0.0347146193569832 -0.034296081597569 1 1
-0.00982422422665212 -0.0101497370954314 1 1
0.0234471850417838 0.0232936295626495 1 1
-0.0582476455357703 -0.0578025033679443 1 1
0.00671573133135977 0.00671911779881433 1 1
0.0110674815178874 0.0108200333301818 1 1
-0.0479010095319307 -0.0474386696169346 1 1
0.00392007452517174 0.00383237448312468 1 1
0.0208171767291063 0.0205047816768133 1 1
-0.0171268212481672 -0.0169039035979323 1 1
-0.0308624373420298 -0.0305582158534255 1 1
0.0179203370048785 0.0177445465293663 1 1
-0.00256523255881915 -0.00252588776169619 1 1
0.0340010210587282 0.0338871267958963 1 1
-0.0459616678923048 -0.0455565417009011 1 1
0.0581086100201668 0.0579473587477285 1 1
0.0476261137801694 0.0470710660984837 1 1
0.0472210830992526 0.0465292572043376 1 1
-0.0620866068336876 -0.061425492133349 1 1
-0.0386340708971207 -0.0381919221318742 1 1
0.0146267284761069 0.0145859397744531 1 1
0.0615993229098672 0.0610916927687483 1 1
0.119495967203731 0.11829853918665 0 0
-0.0446338819030881 -0.0442488989685609 1 1
-0.0498851465805645 -0.0495189996324516 1 1
0.0617129569562955 0.0610170282545958 1 1
0.139634228126267 0.137486054466774 0 0
0.0322779134759308 0.0316612621918939 1 1
-0.00435268343027523 -0.00444788822677012 1 1
-0.0781214424500569 -0.0779596021340062 1 1
-0.0862394105314061 -0.0855005365098533 1 1
-0.0132178819842157 -0.0130238391890495 1 1
-0.0531835366315171 -0.0527521695763746 1 1
0.0213703473149902 0.0211247858844082 1 1
-0.10008706614739 -0.0991749395001856 1 1
0.00294915117066951 0.00245071646632527 1 1
-0.0657816843490523 -0.0651402060671147 1 1
0.0824953334206341 0.0817642535773623 1 1
-0.036762020097797 -0.0364603371884139 1 1
0.0142194953155117 0.014070744305336 1 1
0.0276148383591697 0.0274086425203564 1 1
-0.0564755466096421 -0.0559282281258777 1 1
0.0690297876250897 0.0679708713894361 1 1
0.0397521210064756 0.0392703798225604 1 1
0.0150323303941116 0.0149163320575486 1 1
-0.0659216327699247 -0.0652884832847837 1 1
-0.0219479512417599 -0.0218486598086519 1 1
0.0847840224252849 0.0841360863523955 1 1
0.0180034948381563 0.0179073448535577 1 1
-0.0104373888882741 -0.0103104760498364 1 1
0.0145397314519535 0.0143359702512504 1 1
0.0146662176107875 0.014520728287953 1 1
-0.0850460599930578 -0.084241409699346 1 1
0.024388949914431 0.0242937167219801 1 1
0.00683987436727488 0.00670427018639357 1 1
-0.0312820924286352 -0.0310408443506625 1 1
-0.0148238471920903 -0.0147245004699885 1 1
0.00638824093714801 0.00615145081205071 1 1
0.051656535393537 0.051031470304681 1 1
0.0200153259521181 0.0199795797189915 1 1
0.0672814973734917 0.0665523364179001 1 1
0.00363983060699187 0.00345279991272168 1 1
-0.00675770331973421 -0.00667313447230648 1 1
0.0188446172046949 0.0186562776347934 1 1
0.031636157991372 0.0309355964367093 1 1
-0.013521239166989 -0.0132793599937398 1 1
-0.0187356926444365 -0.0185481280966982 1 1
0.0411599640373513 0.040788273268061 1 1
-0.0361571252034357 -0.0358167198790056 1 1
0.0364515178871115 0.0359876253956465 1 1
0.0110853626159117 0.0108159191046704 1 1
-0.00934263730733901 -0.00917237163127924 1 1
-0.0072688333234799 -0.00729825810002018 1 1
-0.0247084068815074 -0.0246441479621196 1 1
-0.00528926213382814 -0.0050638123432284 1 1
0.0122660507112464 0.0119967011605093 1 1
-0.0730762574503955 -0.0724951493579033 1 1
0.106577765406103 0.105562511462736 0 0
-0.0456990440381434 -0.0453242006276866 1 1
-0.00315465538518978 -0.00296341501451697 1 1
-0.00100788893046594 -0.00119284042676064 1 1
0.0702864143738755 0.0699497523264285 1 1
0.0617594397281167 0.0610987593955102 1 1
-0.0332596219022097 -0.0331027654132055 1 1
-0.00527760694308682 -0.00504579553179647 1 1
-0.0678898885273207 -0.0666522214278134 1 1
0.0325056520810148 0.0320939023240363 1 1
0.0324907168496789 0.0321910358359894 1 1
-0.0275630670191272 -0.0271564795676448 1 1
-0.0780012178989679 -0.0772186889271978 1 1
-0.00596863122897534 -0.00595423259055972 1 1
0.0384672528076184 0.0380994099448562 1 1
0.0485447119620982 0.0480366794862444 1 1
-0.203264078597056 -0.200890328483471 0 0
0.0137916174146047 0.013353871942747 1 1
0.012856975900882 0.0127278106250257 1 1
-0.0532140270581513 -0.0530039589221633 1 1
-0.00231481660198435 -0.00214393061041768 1 1
0.126779730773457 0.125563710072639 0 0
-0.0454953128274807 -0.0451242697875182 1 1
-0.0969289994374622 -0.0957781413110955 1 1
0.00171613188466938 0.00139787231432013 1 1
-0.019969414139845 -0.0198174866029061 1 1
0.00516768750484869 0.00500985924084857 1 1
-0.000307311732569594 -6.4691719943658e-05 1 1
0.0237786339101187 0.0236422535262928 1 1
-0.0218771836365498 -0.0207979774560117 1 1
-0.0140478494739509 -0.0130304867095703 1 1
0.037425419388944 0.0370382343208959 1 1
-0.0430223440830292 -0.0424650877338466 1 1
-0.00858225849164407 -0.00854877083265309 1 1
0.0125562815918149 0.0126021499012116 1 1
-0.0583684396965518 -0.0576794207829113 1 1
0.0269366811446633 0.0266518889689636 1 1
-0.012337570380503 -0.0122971726549938 1 1
0.0195692042439564 0.0192877504148241 1 1
0.00826382158996038 0.00851305645571968 1 1
-0.0160700650883404 -0.0158103378148226 1 1
-0.0127212626583478 -0.012323373833043 1 1
-0.143698825711073 -0.142248511762966 0 0
0.00510431358980437 0.00502757649263884 1 1
0.00277075276518446 0.00284011444997351 1 1
-0.0830354040060265 -0.0821843539115323 1 1
0.0581236878784753 0.0576570723564126 1 1
0.00587589644906617 0.00568942554204212 1 1
0.0625166686392576 0.0615275712177805 1 1
-0.00267022728160604 -0.00304516454731774 1 1
-0.0247205140474513 -0.0243996629492789 1 1
0.0993173987681311 0.0983066774862401 1 1
0.0377210046166477 0.0372176033920128 1 1
-0.0619313326853588 -0.0615211924128562 1 1
-0.0924052097848136 -0.0913066485666109 1 1
0.03817456911631 0.0378596759007573 1 1
-0.0542602034706331 -0.0537417662084492 1 1
-0.0144596104600367 -0.0140101374403236 1 1
-0.046716313903962 -0.0461787723108925 1 1
-0.0309974330117617 -0.0306630263468371 1 1
-0.103118300609878 -0.102197061221084 0 1
-0.019548976589169 -0.0193290919168628 1 1
-0.0522399642181837 -0.0518224626571148 1 1
-0.0293689546949911 -0.0290717461802968 1 1
0.0442454932490522 0.0438130634856038 1 1
0.000297436479029136 0.000325151780945068 1 1
-0.00209579879940703 -0.00215771914519385 1 1
0.0403722626905195 0.0397656952970946 1 1
0.051307655007736 0.0509063261411304 1 1
-0.0288105011937196 -0.0285680252487422 1 1
-0.0776130429689317 -0.0766862851161061 1 1
-0.110704493847821 -0.109243126585209 0 0
0.00741259869537216 0.00728606432808128 1 1
-0.0587336731220486 -0.0580922512267512 1 1
0.0442407414544014 0.0439671404241505 1 1
-0.0457959532459252 -0.045273456622827 1 1
0.0874534767712593 0.0868050885998201 1 1
-0.0579975727946522 -0.057342805687665 1 1
-0.0175068014705322 -0.0172576886505894 1 1
-0.00349801547641098 -0.00354872843787508 1 1
0.00750197587305604 0.00757783971816364 1 1
0.0643905855111887 0.0636737577266178 1 1
-0.00587722854855502 -0.0056051097771588 1 1
0.123488667105754 0.122675925611761 1 1
-0.00180024860348532 -0.00167257984812276 1 1
0.000515559401167399 0.000492458404681033 1 1
0.027102856128656 0.0268993656634951 1 1
0.0401919392283873 0.0399250786315441 1 1
0.029341080490655 0.0289015318592772 1 1
0.0666706575626136 0.0659982551084002 1 1
-0.0650739882882843 -0.0644684285846909 1 1
0.078397915747698 0.0776735419943626 1 1
0.00902444404439886 0.0085132337702624 1 1
-0.0654240701494157 -0.0644333322009123 1 1
0.0344363451109797 0.0345603868515765 1 1
-0.0971722028431417 -0.0955961727225917 1 1
0.0073317700288618 0.00682557149109559 1 1
-0.00105340162645744 -0.00104567184025396 1 1
-0.0348344024031117 -0.0345077332023965 1 1
-0.0715772620532978 -0.0713958350872492 1 1
0.00429935136387395 0.00443411862817322 1 1
0.0229371720125928 0.0224751899063198 1 1
0.00592838913019197 0.00595036474302593 1 1
0.0753825377382601 0.0747338497955345 1 1
0.0174111705695458 0.0167814250371745 1 1
-0.00123382011206403 -0.00143643057931387 1 1
-0.0743565177460226 -0.0738026467819388 1 1
-0.0850601495729608 -0.0846775895883028 1 1
-0.0230006041899564 -0.0223582549867848 1 1
-0.0310745399260852 -0.0306239740672716 1 1
0.0314676300086926 0.0313847744001585 1 1
0.0505364048066539 0.050118546879949 1 1
0.0253673524291836 0.0252106554332013 1 1
0.0229397071571637 0.0227338348610094 1 1
0.0114063230993859 0.0110637559966173 1 1
0.0487713909359904 0.0488916571775024 1 1
0.0489147536949293 0.0482791309859385 1 1
-0.0328444617466668 -0.0325363728408479 1 1
0.00602367956552777 0.00587099742571456 1 1
-0.0190220563995463 -0.0187419457758391 1 1
0.0467181173169326 0.0463427982727095 1 1
-0.00663725804237378 -0.00704411867062304 1 1
0.00210736447692118 0.00234974553648429 1 1
-0.0854180203843582 -0.084599694759592 1 1
-0.0406811995653832 -0.0402580325911686 1 1
-0.0100818853020219 -0.0100930083176647 1 1
0.0978721183149688 0.0969847061128502 1 1
-0.06382742812916 -0.0627686046080034 1 1
0.0138123932472284 0.0130836460285013 1 1
0.0460738911638756 0.0460553858886923 1 1
0.00281866510950725 0.00269946131861902 1 1
0.00586979847660964 0.00585827754092571 1 1
-0.0477664806319307 -0.0472409770600719 1 1
-0.00745372955928916 -0.0073052645281563 1 1
-0.0304207842676804 -0.0303602307633333 1 1
0.0980541701491015 0.0971865429019382 1 1
0.0540944121959375 0.0536990826931891 1 1
0.00811570417651584 0.00756107668213314 1 1
0.0656387267442489 0.0647790845599933 1 1
-0.026518748666315 -0.0263707029786955 1 1
-0.0802374223251375 -0.0795428826459335 1 1
-0.00329165806840554 -0.00317739081699158 1 1
0.0490300013933905 0.0486705291738014 1 1
0.00386999884843528 0.00356891898709265 1 1
-0.0162594282913576 -0.0159805890523975 1 1
-0.0468448019035578 -0.0461815462519314 1 1
-0.0995002335852991 -0.0987065678143431 1 1
0.00738751631509013 0.007333408428366 1 1
0.0287276762266907 0.0284961202663242 1 1
-0.0182714714983661 -0.0182266725236149 1 1
0.114504657708517 0.113251964344932 0 0
-0.00266309752147179 -0.00263337561743587 1 1
0.000998444038696109 0.00130321044404093 1 1
-0.136964054900296 -0.135979389612923 0 0
0.0778499483682287 0.0769089897605724 1 1
-0.00114226730145214 -0.00085336209320646 1 1
0.0406763202115821 0.0401477278602293 1 1
-0.0797268170338106 -0.078961572543632 1 1
0.0183723309982828 0.0178684093707527 1 1
0.0621055445777372 0.0612477746886716 1 1
-0.00720043470343905 -0.00706367424764648 1 1
-0.113990136520806 -0.112802317500998 0 0
-0.0350611069436402 -0.0344028454577443 1 1
0.0195114651196185 0.0193475672815014 1 1
-0.054115675326821 -0.0535438383800417 1 1
0.0814383606076475 0.080567200772562 1 1
-0.109278410410208 -0.108210159764376 0 0
0.102526130403925 0.10158112217644 0 0
-0.000310586731816729 -0.00021317909783086 1 1
0.076787719898439 0.0758630301005862 1 1
-0.00286384278587488 -0.00264290892786279 1 1
0.0522511166458894 0.0519047132855057 1 1
-0.0939815013185464 -0.0929462932705936 1 1
-0.0907629685151307 -0.0897745490678293 1 1
-0.00909463255258447 -0.00891899785534411 1 1
0.163168504472932 0.16139490023147 0 0
0.0564602775599265 0.0555425190264384 1 1
0.0298528300906841 0.029557147668326 1 1
-0.0463288767553812 -0.0464941277524047 1 1
-0.00830156955775422 -0.00833565479981909 1 1
0.0669501682751269 0.0662826014500324 1 1
-0.0299251302672669 -0.0297607768250576 1 1
-0.0193658598707662 -0.0191348921972897 1 1
-0.0179704707252615 -0.0177934350869257 1 1
-0.0481220671730568 -0.0477352364360474 1 1
-0.0545526303828104 -0.0539496046601776 1 1
-0.0184108863372766 -0.0178341099827278 1 1
0.0652796239193966 0.0644562823238979 1 1
0.0179476710316034 0.0175694190150667 1 1
-0.0375422655498665 -0.0377171566960461 1 1
-0.0596842469377808 -0.0590433350474758 1 1
-0.0377518386244199 -0.0370171615306249 1 1
-0.0236580665469646 -0.0233423743272514 1 1
-0.0432798548590873 -0.043268119787969 1 1
-0.0516546874138826 -0.0513366400914151 1 1
0.0853843118597818 0.0843457038790941 1 1
-0.0613085484055434 -0.0608718979506513 1 1
0.0362471235215843 0.035888707619329 1 1
0.0232293944942572 0.0230297480379563 1 1
0.0470257327158847 0.0467204705606751 1 1
-0.0520048766625338 -0.0512000140771136 1 1
0.00405611894004985 0.00394967434826989 1 1
0.100083192068445 0.0991783686116345 1 1
-0.0147067331023565 -0.0140496802897831 1 1
-0.0376846923381797 -0.0375931073629916 1 1
-0.011073012748086 -0.0109903967229424 1 1
0.0471343737845135 0.0466101003624626 1 1
0.0156541521744238 0.0154204106554448 1 1
0.0923356072123106 0.0914737683182523 1 1
0.0438974432963782 0.0432945786024422 1 1
0.0266555202352631 0.0264221631038199 1 1
-0.0165586539750251 -0.016521237682183 1 1
0.118099369004534 0.117125441149264 0 0
-0.0126337050702094 -0.0123060004812892 1 1
0.0439316082023765 0.0433917967222607 1 1
0.058236306192839 0.0577379308875849 1 1
0.0497740148249563 0.0491422832143784 1 1
-0.0350830043094518 -0.0346479644393823 1 1
-0.101703890695435 -0.100618109963772 1 1
0.0200818403933701 0.0199641080570397 1 1
0.0453988082791134 0.0450069033716558 1 1
0.048242311045109 0.0475209753757046 1 1
-0.0387776848813356 -0.0381450279772331 1 1
-0.0265861608948029 -0.026136719646271 1 1
-0.00732059619033203 -0.00665982295056681 1 1
-0.0339328357762046 -0.0338612232113959 1 1
0.0603700524342788 0.0600059555997908 1 1
0.0408479481920115 0.040350375750807 1 1
0.0729204689124317 0.0722612448224553 1 1
0.0699425148000738 0.069225318233849 1 1
-0.0273704299169043 -0.027051046033752 1 1
-0.0515114265232416 -0.0509228861887722 1 1
-0.0335238598926525 -0.0332594919088568 1 1
-0.0399648045851216 -0.0395276274990664 1 1
-0.0553461682234609 -0.0548019585227014 1 1
-0.010593423342155 -0.0105504177905561 1 1
-0.000863715145540454 -0.000820896624877063 1 1
0.003908137915426 0.00400961302344792 1 1
-0.0552265781279646 -0.0546367245386942 1 1
-0.0122890695768234 -0.0121325648178421 1 1
0.0448752379063132 0.0447206392018958 1 1
-0.0419371731239675 -0.0413102485681931 1 1
0.00350228420844916 0.00319721862591006 1 1
-0.0404658836539278 -0.0401589728600929 1 1
0.0241694429565496 0.0237165725848335 1 1
-0.00229710487721153 -0.00149976941817967 1 1
-0.0615863516346519 -0.060958576036969 1 1
-0.066805327098936 -0.0663580826097473 1 1
-0.0216126280237322 -0.0219632930578713 1 1
0.0185299019760256 0.0189811561254991 1 1
-0.00124723386671385 -0.00124059004028063 1 1
0.0471973463662891 0.0463279557235989 1 1
0.0411363383091379 0.0405561970194045 1 1
-0.0860016540369457 -0.0851246800127143 1 1
-0.0760629792432966 -0.0751559124781097 1 1
-0.0168291360955119 -0.0163653613347771 1 1
-0.0148082746794713 -0.0145935334014069 1 1
-0.0440283323573956 -0.0435812921272146 1 1
-0.0495060986468648 -0.048972792549735 1 1
-0.0554679560789385 -0.0549015254127938 1 1
0.00840926571399656 0.00821993601478531 1 1
-0.0551177843271402 -0.0545943749243899 1 1
-0.0451431537310322 -0.0445991200338347 1 1
-0.0286593454340005 -0.0288492684827878 1 1
-0.00224600978712984 -0.00229714960049389 1 1
-0.00030788040734542 -0.000169269761684396 1 1
0.05566616072419 0.0550110382404423 1 1
-0.0181602052591672 -0.0184921957461987 1 1
0.0336020904416404 0.0332894960333956 1 1
-0.000561614442326459 -0.000594729339089778 1 1
0.0292402283517019 0.029062959796236 1 1
-0.00162463722961053 -0.00157927269497186 1 1
-0.0773087438606756 -0.076597621104823 1 1
-0.0653783777496669 -0.0645702798218383 1 1
0.0415955989520886 0.0411504719663182 1 1
0.0137271980738858 0.0135385857479378 1 1
-0.0326149690342921 -0.0322070796333738 1 1
-0.00327784277125021 -0.00333934058066426 1 1
0.0667108724990691 0.0659773670864583 1 1
-0.0254318149550924 -0.0253308748563651 1 1
-0.00820057870895025 -0.00787804448077496 1 1
0.102920125828969 0.101865666065956 0 0
0.0913700197771977 0.0907210075203758 1 1
-0.0212616359117163 -0.0214521193965241 1 1
0.0804386589635139 0.0797519255521467 1 1
0.123106385466115 0.12181342350894 0 0
-0.0328954645517863 -0.0326944638817517 1 1
-0.00374800528550419 -0.00358232392046828 1 1
-0.0896135292953449 -0.0886370424434225 1 1
0.0274741957791391 0.0272496706771895 1 1
0.0409363121331719 0.0405089662584666 1 1
0.107733920095162 0.106698231304665 1 1
-0.0203055229323106 -0.0201415280043038 1 1
0.029209568128537 0.0288822517129586 1 1
-0.0188585774406635 -0.0186269948188509 1 1
-0.0263546150124453 -0.0258290811653633 1 1
-0.0256153734556347 -0.0255134538567801 1 1
0.00625283955188544 0.00573090779236653 1 1
0.0777970550198793 0.0769644100840549 1 1
0.00603818209382485 0.0060426094637209 1 1
-0.022193418370086 -0.0219211049135059 1 1
-0.121684960880792 -0.120518254412742 1 1
-0.026635326263666 -0.026344310048257 1 1
0.0245461453010472 0.0241654266099885 1 1
-0.0156501041212892 -0.0152805902187268 1 1
-0.0391027797808229 -0.0387527822848827 1 1
0.0171448518724612 0.0165330960562389 1 1
0.0390748922688507 0.0387845640135929 1 1
-0.069599462580763 -0.0684287075740055 1 1
-0.0375345293767379 -0.0371906529345169 1 1
0.0225051676032204 0.0223516242416637 1 1
0.058966717993841 0.0583523734561654 1 1
-0.0583099393112226 -0.0576068699520492 1 1
-0.0324924838546253 -0.0322427550560067 1 1
-0.104252064045314 -0.103510337361523 1 1
0.0401910592280136 0.0398868083785042 1 1
0.00686337059298456 0.00683392840141958 1 1
-0.0366315021742263 -0.036302402321748 1 1
0.0792193130779384 0.0780701352604226 1 1
-0.0279584539918717 -0.0278082309735098 1 1
-0.0732426136327004 -0.0724211788045944 1 1
-0.080948566614236 -0.0800886578848256 1 1
-0.0420242253441947 -0.0416389675493488 1 1
0.0237485030127787 0.0236892293817327 1 1
-0.0385545736668631 -0.0378861127208035 1 1
0.0866548904542179 0.0857739745293531 1 1
0.0259459110172406 0.0257605322221913 1 1
-0.00942607629966425 -0.00932464383225945 1 1
-0.025716072734722 -0.0254551962355539 1 1
0.110233997627364 0.10907265554418 0 0
0.088448420606439 0.0876352476255777 1 1
-0.0437236398880222 -0.0433044837981392 1 1
-0.106794166765327 -0.105899089773135 0 0
-0.00120871040040738 -0.00113672617811523 1 1
-0.0123223890429118 -0.0124532729644815 1 1
0.0408494782776822 0.0404227572103994 1 1
-0.0787921396405443 -0.0781432176890739 1 1
0.0592121245434418 0.0587372783010827 1 1
0.0406557260672955 0.0404195261047107 1 1
0.0466391964835694 0.0460985210061128 1 1
-0.0784169100401083 -0.077505071732906 1 1
0.0204783999031921 0.0200850190403575 1 1
0.0312492974656785 0.0307791326962654 1 1
-0.0389940280002481 -0.038558036407302 1 1
0.0192522448123799 0.0190485373009652 1 1
0.0391356113006598 0.0388807793858471 1 1
-0.0756771797397879 -0.0750984162352765 1 1
-0.0656369370780078 -0.0648621513495082 1 1
-0.0318418430961804 -0.0314813709106714 1 1
0.0107550910263321 0.0106747927315026 1 1
0.0145307847550925 0.0148852698757812 1 1
-0.0146112873619457 -0.0144648592086084 1 1
0.068185850408145 0.0674721715264644 1 1
0.00843557733102721 0.00818066328103376 1 1
0.0642573107956583 0.0636601286590631 1 1
0.110901720434003 0.109791872385957 0 0
0.0714515172128379 0.071008972177499 1 1
-0.0990152813124017 -0.0976094525174832 1 1
-0.0507628482819769 -0.0502206817032098 1 1
0.0286090197683425 0.0284783336115136 1 1
0.0622803956450506 0.0616466148610149 1 1
0.0140409984554635 0.013890027290701 1 1
-0.00406565901788033 -0.0039183295846112 1 1
-0.10080647956891 -0.0999488883363615 1 1
-0.00372104407664278 -0.00356510532595547 1 1
-0.119935826278624 -0.118967798192977 0 0
0.00543269985862841 0.00540335596835641 1 1
0.0142619332036765 0.0138494950933022 1 1
-0.0794544046359744 -0.0786885208941861 1 1
-0.0553251317489445 -0.0543203552673252 1 1
0.0713074046729239 0.0706547981519851 1 1
-0.0293100278728213 -0.0290987454755941 1 1
0.0202226742265695 0.0205222908967418 1 1
-0.124180837944823 -0.123120936844823 1 1
-0.0817315073182163 -0.0810170514506306 1 1
0.0300988028817474 0.0296527569260795 1 1
-0.0254469340329826 -0.0252303942945481 1 1
-0.0299141234809678 -0.0296007351222687 1 1
0.0401324620957698 0.0398112170239929 1 1
0.0844600997840112 0.0836068030748913 1 1
0.0354712742414165 0.0350395817329328 1 1
-0.0260416935888699 -0.0258870322325317 1 1
-0.0603089270888139 -0.0596769385294349 1 1
0.0484888937017772 0.048056351183318 1 1
0.0603618856899667 0.0596322009490019 1 1
0.0116123109436008 0.0113278803495539 1 1
-0.00507826118918485 -0.00427678622879824 1 1
-0.165509615336179 -0.163907052064967 0 0
-0.0822725730590801 -0.0814225934029738 1 1
-0.026603970314139 -0.0262178620939123 1 1
0.00313027949396699 0.00348820566724421 1 1
-0.0543439944770473 -0.0537351706127774 1 1
-0.0233603026029591 -0.0232216375150703 1 1
0.0281176904141441 0.0280953046610452 1 1
0.0452749464853208 0.0447472418412804 1 1
-0.0331126046177872 -0.0333821674325324 1 1
0.068812116397307 0.0682670995347886 1 1
0.0242543096817016 0.0241552685321824 1 1
-0.0441837536045544 -0.0436343240371287 1 1
-0.00831142507328388 -0.00792518076391567 1 1
0.00653310040979765 0.00638265744508698 1 1
0.0277713872690751 0.0273042108316132 1 1
0.0502604425024356 0.0497736798059463 1 1
0.0639762594436306 0.0635591608634132 1 1
0.0555988237476353 0.0547292837575383 1 1
0.00143160053566932 0.001449228022562 1 1
-0.0787917828345798 -0.0780651432624527 1 1
0.0124261127952616 0.0120911750618714 1 1
-0.090501691806907 -0.0896684038498674 1 1
0.0301567825310734 0.0295557255026125 1 1
0.0867730432514946 0.0857164168240806 1 1
0.0440087823926745 0.0434913609648038 1 1
0.0301303146210722 0.0299411595809195 1 1
0.0348981559256703 0.0347610007471312 1 1
0.049282510197742 0.0489088758370961 1 1
-0.0151712682148191 -0.0151532727378123 1 1
0.0281157422366201 0.0278599135133274 1 1
0.0627426026236962 0.0622030853485016 1 1
-0.0452745186014348 -0.0448581808504504 1 1
0.00110810067339938 0.00101067602615164 1 1
-0.0450481918264908 -0.0444854194579192 1 1
-0.0278840849658645 -0.0275119341899939 1 1
-0.0144628164043714 -0.014063164877486 1 1
0.0378742388070468 0.0374122781446063 1 1
-0.0448977035384646 -0.0443595632352931 1 1
-0.0237943095651422 -0.0236326366977383 1 1
0.0269309250801167 0.026671532349543 1 1
-0.0849575436854087 -0.0841709601886675 1 1
0.0375407259005912 0.0373283638597176 1 1
-0.0294269550911064 -0.02913243011225 1 1
-0.0410419440003428 -0.0409667346025513 1 1
0.0969377009945343 0.0961656103119957 1 1
0.0736458538761733 0.0731024174079526 1 1
0.0867837098002189 0.0861653244955886 1 1
-0.0396817663374841 -0.0389140376703891 1 1
0.0981361778912137 0.0969632844434182 1 1
0.00332455315134703 0.00354969246207094 1 1
0.000189187319562807 0.000180522538646497 1 1
-0.0342120080057051 -0.0338192449351633 1 1
0.0502945337857162 0.0498329560628533 1 1
-0.00318905893393578 -0.00316535597546872 1 1
0.0182380629746491 0.0185641729118951 1 1
0.076485074070688 0.0757128548630976 1 1
0.0411576302625291 0.0405275575158563 1 1
0.0667516809522005 0.0660842053903326 1 1
0.0451267861021349 0.044727562464495 1 1
-0.0587640254055789 -0.0582989810724278 1 1
-0.0010281413962259 -0.000940592049235635 1 1
0.0875533621688381 0.0866034216387367 1 1
0.0115998516662804 0.0116241551524753 1 1
-0.0339631833113904 -0.0330932667415751 1 1
0.0028394695458199 0.00275796545603025 1 1
-0.0166465308609393 -0.0164044824621736 1 1
0.0463515919709549 0.0460010160524668 1 1
-0.00326485988506321 -0.00316941001929947 1 1
0.00814630339569491 0.00814616409960588 1 1
-0.00557510851705585 -0.00543350442964304 1 1
0.08576861261463 0.084608693864085 1 1
0.0125722281464982 0.012468901060752 1 1
0.0356144146992117 0.035184295233188 1 1
-0.0198457496041046 -0.0196842220396372 1 1
0.0454931664746055 0.044962991990395 1 1
0.0808288203210751 0.0801378349415954 1 1
0.0862422814886368 0.0855106469288806 1 1
0.0499068256774728 0.0491909915431063 1 1
-0.00497888506460107 -0.004910776106809 1 1
0.00232587690757942 0.00231254564817374 1 1
-0.00290464925571853 -0.00282159645298825 1 1
-0.0538530608795527 -0.0533609529883761 1 1
-0.0064046712962283 -0.00659151362431199 1 1
0.0238732455274943 0.0238659279701799 1 1
-0.012145619946207 -0.0120984144749185 1 1
-0.0403076195992859 -0.0399901284745989 1 1
0.0571821366072676 0.0566125438970281 1 1
-0.00722702352863716 -0.00720076269079705 1 1
-0.037622908403924 -0.0372206882534864 1 1
-0.0626208968504067 -0.0622201739572156 1 1
0.0036034729316166 0.00361145275245201 1 1
-0.00803618766876159 -0.00790943720563781 1 1
0.0545418134210119 0.0540716490477382 1 1
-0.0465184121049015 -0.0461708757179278 1 1
0.0316933620729331 0.0315029178323411 1 1
0.00581502574708418 0.00615942473278624 1 1
0.0354994679120518 0.0347280219170918 1 1
-0.00896320275139504 -0.00883843992038741 1 1
-0.016575480873593 -0.0165283065636166 1 1
0.0515818820908475 0.050575845999874 1 1
0.00505377057133338 0.00499094567347964 1 1
0.0016705446516846 0.00150177868422575 1 1
-0.0190624780450863 -0.0188392658449209 1 1
0.0693514953497449 0.0687902823020125 1 1
-0.0528755141117432 -0.0523328331684392 1 1
0.0605744300659 0.0600247674120991 1 1
-0.067286678983779 -0.0663677378808709 1 1
-0.0502110506127461 -0.0501219106408208 1 1
0.137941429228171 0.136737515968392 0 0
0.017421982619518 0.0174790652671839 1 1
0.0698468908851127 0.0688373914780456 1 1
-0.0138122294397479 -0.0138845422862734 1 1
-0.0582252920306452 -0.0576687558299413 1 1
-0.0333058305962138 -0.032652630554926 1 1
-0.00942009438708749 -0.0092520104251348 1 1
-0.00797113227395229 -0.00779354582486416 1 1
-0.0368542496066562 -0.0363521534734888 1 1
0.0154234388787739 0.0149411035288171 1 1
-0.00210974831937052 -0.00222906362406992 1 1
0.0674005916755371 0.066631831417851 1 1
0.0103000541132099 0.0101414451176826 1 1
0.00882630053624213 0.00903636853191722 1 1
-0.00140483214471698 -0.000886795665654751 1 1
0.0100495031033096 0.00999815546730928 1 1
-0.00852928677702566 -0.00839192579558737 1 1
-0.0953011008650103 -0.0947720737925733 1 1
0.014152401261668 0.0140085996778316 1 1
0.0219857546527698 0.0219168665840601 1 1
-0.0184000470496472 -0.0181630531141339 1 1
0.0580165845612323 0.0574026099984041 1 1
-0.0753393055427586 -0.0746519830726044 1 1
-0.0260461347320177 -0.025501802447599 1 1
0.0619043364817042 0.0609232561896916 1 1
0.0501026852533904 0.0498996215300894 1 1
-0.0547137220625334 -0.0540639606339102 1 1
-0.132864647055476 -0.131619169789739 0 0
-0.0170207783687762 -0.016820348443018 1 1
-0.0509420845176648 -0.0502129576027256 1 1
-0.112874811842431 -0.111961538325321 0 0
-0.00553700723953651 -0.00545695639864623 1 1
0.0109042633396826 0.01082186839907 1 1
-0.00017702375625336 4.20551346283736e-05 1 1
0.139368302871733 0.138055092891621 0 0
0.071081360011521 0.0703137102151716 1 1
-0.0623845804508253 -0.0616044440139348 1 1
-0.0153718988716045 -0.0150960131139498 1 1
-0.158292668078668 -0.157405330147906 0 0
-0.022529381067602 -0.0223403726835921 1 1
0.0329131084111269 0.0324974200190403 1 1
-0.0624197283340144 -0.0618462742134884 1 1
-0.0134944089043288 -0.0134770677507782 1 1
0.0224661869189536 0.0220577653121835 1 1
-0.0598358254639344 -0.0592376189195609 1 1
-0.0876705271720156 -0.0863490797482494 1 1
0.0385920918278859 0.0376516525663431 1 1
0.025607253479336 0.025331836311836 1 1
-0.000733285587684804 -0.00106004320324556 1 1
-0.00438772155088034 -0.00450512780227526 1 1
-0.0326052419766032 -0.0322227798161751 1 1
-0.0233466290985946 -0.0226775485185218 1 1
0.0434572630863279 0.0431629771976537 1 1
-0.0126607127462315 -0.0125132133720627 1 1
-0.0303098240534031 -0.0297524794307964 1 1
0.00899008710073114 0.00920374224255542 1 1
0.0543841210913439 0.0539096385965228 1 1
-0.0670946961043365 -0.0664086168472715 1 1
-0.0755274016493909 -0.0753107447952007 1 1
0.00357021184739491 0.00382353159621175 1 1
0.0377558479052752 0.0372223616633345 1 1
0.0272462673012502 0.0271091375652676 1 1
0.0894363108562235 0.0887194641658117 1 1
0.0164862662021276 0.0161869828164575 1 1
-0.0032580627405548 -0.00296388162659629 1 1
0.031028643885743 0.0306466590885061 1 1
0.0195297199215795 0.0190545580979611 1 1
0.02760843594805 0.0275483823961401 1 1
0.0966943163019258 0.0959404985078153 1 1
-0.0470293018968791 -0.0466727732812437 1 1
0.005660337563755 0.00556516967976259 1 1
0.049798122963853 0.0492015967944728 1 1
0.145793783460442 0.144487269369032 0 0
0.0266648038717491 0.0264260205820723 1 1
-0.101395496661839 -0.100180843427101 1 1
-0.0111905864787538 -0.011033363975042 1 1
-0.0530628387279716 -0.0525219614939434 1 1
0.0278964323205684 0.0272595894478653 1 1
0.0727817387613488 0.0720211436397792 1 1
0.012684463262571 0.0125328027621144 1 1
0.00131514794155548 0.00136549817243754 1 1
-0.00399101721352525 -0.00392906354777964 1 1
-0.0476607386855841 -0.0471847093696809 1 1
-0.0313466320644408 -0.0310622140018564 1 1
0.0180818434735896 0.0177950198761938 1 1
0.0137528850641189 0.0134531499199589 1 1
0.00132027737775879 0.00146309898338634 1 1
0.0494686856882846 0.0489973465424637 1 1
0.0242058713763009 0.0238523165231877 1 1
0.0576086595108437 0.057130085494191 1 1
0.000985601644525665 0.00108253902871496 1 1
0.0767836464687161 0.0760023861934143 1 1
0.0263213114193223 0.0261949167746556 1 1
0.0115613940200601 0.0113742191974259 1 1
0.000251095519888542 0.000285746814961683 1 1
-0.0104860630011513 -0.010297185811409 1 1
0.0838130777196339 0.0828076263923801 1 1
0.0171258999692741 0.0168364383206608 1 1
0.115153744572661 0.113762350210335 0 0
0.027445819144995 0.0272598443469564 1 1
-0.111629499758248 -0.110584483652524 0 0
0.00768362774363626 0.00778101708330202 1 1
-0.0102765603783607 -0.0104352819643435 1 1
-0.0461966973823439 -0.045582640021222 1 1
-0.0394095789848619 -0.0384780335681779 1 1
-0.0593705680096252 -0.0587389224635742 1 1
0.0493160400760856 0.0488051022107416 1 1
-3.88623507840916e-05 -7.90959948477506e-05 1 1
0.00848847185752505 0.0084330323754882 1 1
-0.0900744874954088 -0.089113573493327 1 1
-0.070889842569549 -0.0702391711402808 1 1
-0.021412011379494 -0.0211935866460643 1 1
-0.0186175148004376 -0.0184594538285558 1 1
0.0472350807975484 0.046746718019474 1 1
-0.0695775890070015 -0.0690915285373886 1 1
-0.0267590242905532 -0.0266514235955493 1 1
0.126910312113556 0.125631207098131 0 0
-0.00593274395278208 -0.00541488156451027 1 1
-0.0229133713007606 -0.0227293458231379 1 1
0.0370493214516465 0.0367611392726437 1 1
-0.0727790325028926 -0.0721680334491062 1 1
0.0354651709959641 0.0346967866037998 1 1
0.0510353898834984 0.0506862986347897 1 1
0.0697135261331376 0.0692359449035997 1 1
-0.00859231118392878 -0.00858858279090995 1 1
-0.0161551288019078 -0.0155581397274292 1 1
-0.0879936871558816 -0.0870835408636972 1 1
-0.0136661403092087 -0.013595341962664 1 1
0.0190053956800861 0.0188225384079171 1 1
0.0320866467804731 0.0320071103887771 1 1
-0.0527134950109336 -0.0519679962519588 1 1
-0.0862933245072298 -0.0849784469486727 1 1
0.15480933633322 0.153254814381218 0 0
-0.0443304631470728 -0.0439046716048252 1 1
-0.0344172551764531 -0.0338752397355163 1 1
0.00806696322773634 0.0079483453615601 1 1
0.023247163251207 0.022806202221791 1 1
0.0673507692779655 0.0667674880447613 1 1
0.00921466781758137 0.0090722599431135 1 1
0.026529035559003 0.0260461254763715 1 1
0.0194253184865718 0.0192013510711222 1 1
-0.0139014995811836 -0.0136424628341785 1 1
0.0166901210434016 0.0166464745203093 1 1
0.120015160982142 0.118814928642479 0 0
0.0238555844556909 0.0236227791335771 1 1
-0.0595899499387839 -0.0589599349474762 1 1
0.0512445899014953 0.0507860595874878 1 1
0.0156093253300754 0.0154458276440708 1 1
0.111643575247015 0.110562078715835 0 0
0.0194283602109424 0.0192743331284713 1 1
0.0101098121720994 0.00987214025037021 1 1
-0.0228059713209343 -0.0226608653410818 1 1
-0.0380680001180527 -0.0379318892085334 1 1
0.0348419885144302 0.0345441342759449 1 1
0.00352533373767198 0.0035668135580687 1 1
-0.0715237877592664 -0.0709995842621788 1 1
-0.0129750225011108 -0.0128231428282037 1 1
0.0525316991727764 0.0520667568354501 1 1
-0.0765015028713182 -0.0755458221773935 1 1
0.00231631764850027 0.0021915419469804 1 1
-0.0934215196336966 -0.092259552600822 1 1
-0.0115394109913663 -0.011084640503748 1 1
-0.0164869121968874 -0.0163551044816005 1 1
-0.0299011968854124 -0.0299049194093674 1 1
-0.00495811852594026 -0.00493341753500505 1 1
0.0231893063274511 0.0228701857333405 1 1
-0.0037056372528462 -0.00360394621900965 1 1
0.0317808712839548 0.0313496919569026 1 1
-0.00857570526843293 -0.00851338039596127 1 1
0.0651439331472448 0.0643307801748088 1 1
-0.129441454215841 -0.128307920202158 0 0
-0.0375458522760651 -0.0370983836816638 1 1
0.0187591297728712 0.0184592206825271 1 1
-0.0413201202202171 -0.0410942942291998 1 1
-0.0391360220701872 -0.0388106328965082 1 1
-0.0247747617508204 -0.024481156466281 1 1
0.0167221689289858 0.0167511367314319 1 1
0.0369898944166642 0.0365205873477542 1 1
0.0698537707970692 0.0690309814802715 1 1
-0.103430011906694 -0.102539708867298 0 1
-0.0677347933564444 -0.0666746294634071 1 1
-0.078862536679988 -0.0782724256593015 1 1
0.0424761010706972 0.0418288136500513 1 1
-0.0300120432466505 -0.0297392775035161 1 1
-0.11101972923965 -0.109919458673771 0 0
0.0263298961960435 0.0261856387183064 1 1
-0.0343160659669098 -0.0334466655737631 1 1
-0.00105197688010174 -0.00104836837026221 1 1
-0.0659116777117694 -0.0653044081977309 1 1
-0.0567066765248442 -0.0555592075363545 1 1
0.00449306542416554 0.00442344790043276 1 1
-0.100766054319516 -0.0998714830436166 1 1
-0.00462121339080311 -0.00468490273098469 1 1
-0.0314392861189358 -0.0311159238640459 1 1
-0.0210617530998176 -0.0207572170171929 1 1
-0.0539273402583322 -0.0527455782352866 1 1
-0.0368015146299734 -0.0365503058121652 1 1
0.0253440110088099 0.024701013096805 1 1
-0.0544097725233064 -0.0540152357247161 1 1
0.024781190810774 0.024728750939454 1 1
-0.0266645020733342 -0.0260988964347017 1 1
0.0914596697753567 0.0903231681280025 1 1
0.00642941475973272 0.00629899708595288 1 1
-0.0486673277674756 -0.0478390990529312 1 1
0.020249327774926 0.0205081329289816 1 1
0.0499426191192349 0.0492979387529985 1 1
0.0202640016990332 0.0200656790095494 1 1
0.0139508082582164 0.0141308576793332 1 1
0.0490413433454273 0.0484929739013185 1 1
-0.0298920805538588 -0.0296075461040487 1 1
0.0431783920251684 0.0428880446845016 1 1
0.0305891327146744 0.0303180178918443 1 1
-0.0451297442195352 -0.0446656729547086 1 1
-0.0293203840964623 -0.0289822595925178 1 1
0.0345203840057683 0.0343433124476545 1 1
0.052828044272733 0.0519926870762668 1 1
-0.040594055098286 -0.0402419115302184 1 1
0.0672721932108561 0.0666104652092853 1 1
-0.082646275112131 -0.0821286832142727 1 1
-0.0656411271435544 -0.0649044694974335 1 1
0.0317344893996514 0.0313378081942269 1 1
0.00109096175328175 0.000922401316815768 1 1
0.0160136984767283 0.0157062337048363 1 1
0.0315801281299098 0.0312177271778138 1 1
-0.0579548058818259 -0.0575905748603145 1 1
0.0512979468867793 0.0508303129917469 1 1
-0.0719643313543534 -0.0712799204726767 1 1
-0.00759610480438272 -0.00720919152844433 1 1
0.013471050533122 0.0137829284461974 1 1
0.00426637240383921 0.00409472584495727 1 1
0.025297149940411 0.0249807631934697 1 1
0.00985010931557699 0.0102376666680847 1 1
-0.0365952383806076 -0.0361563771797493 1 1
-0.0751969836941714 -0.0744716095920526 1 1
-0.0143308889912317 -0.0142449674873681 1 1
0.0243885667780223 0.0241929519484101 1 1
-0.0486824900550665 -0.0481213433407428 1 1
0.027309186095248 0.027086403747946 1 1
0.069887775565958 0.0692663442582753 1 1
-0.0577255963171364 -0.0571164766377257 1 1
0.0171580848869508 0.0171599550655461 1 1
-0.0746383723393502 -0.0737845944892715 1 1
0.0303586867773487 0.030751351536543 1 1
0.0302564852092002 0.0300413768223946 1 1
0.05590820663157 0.0552452010572053 1 1
-0.0228292173006131 -0.0225384929578453 1 1
0.0190632249682391 0.0190900818047051 1 1
0.0149602112018796 0.0149670944443419 1 1
0.100564082356846 0.0994922360809912 1 1
0.00621529262049105 0.0061601320312084 1 1
0.0308579781725351 0.0305080030644405 1 1
-0.0540881149733209 -0.0537821412494714 1 1
0.0434352319778401 0.0431692873557484 1 1
0.00402029081580535 0.00368878042677698 1 1
-0.00687920209352941 -0.00673395855090469 1 1
-0.0221650801406754 -0.0220061065671108 1 1
0.032260574178718 0.0317649839194453 1 1
0.011861426998677 0.0118514260695178 1 1
0.0491572502841975 0.0490641928898997 1 1
0.0136671677801088 0.013928173518034 1 1
0.020762935399125 0.0204503376060583 1 1
0.0448939884054486 0.0441821792105985 1 1
-0.0982992949944112 -0.0973196784128609 1 1
0.0354868281301643 0.0350174549707549 1 1
0.0172347843278889 0.0170468105280408 1 1
0.0617260043728473 0.0609605189984567 1 1
-0.0100863188257396 -0.00985091645271227 1 1
-0.028688869167876 -0.0282246722911474 1 1
-0.0583505481108876 -0.0580108693145253 1 1
0.150960211161543 0.149753874445058 0 0
-0.0468624631811232 -0.0463277054416165 1 1
0.0451483909482242 0.0447536981272273 1 1
0.0235771706698358 0.0232398459880497 1 1
-0.0485076734595433 -0.0483286163923061 1 1
0.04678769722519 0.0459208045668297 1 1
-0.001440429055435 -0.00130984697635908 1 1
0.00311635300900866 0.00311136427022449 1 1
0.0307644389030609 0.0305582879723379 1 1
0.0253693157949251 0.0253461593528172 1 1
-0.00603861964437912 -0.00594397889026895 1 1
0.0317946431532682 0.0308873057947701 1 1
0.0303076126182583 0.0300845593211236 1 1
-0.0118207054929364 -0.0116396435020632 1 1
0.00552921399842242 0.00547513968691927 1 1
-0.0717237057838661 -0.0711393355457704 1 1
-0.0639354674352069 -0.0632594024082832 1 1
-0.0580740014447124 -0.0574583617902407 1 1
0.054492426144073 0.0539609377228697 1 1
-0.0481803405945076 -0.0477711375287373 1 1
-0.0398226535673167 -0.0390631856989388 1 1
-0.00372333655247322 -0.00408791870189797 1 1
0.0436064044479513 0.0431379726546992 1 1
0.0108562814069985 0.0107035937284783 1 1
0.0779660642271134 0.0768500487201321 1 1
0.0445904576632679 0.0441187551242659 1 1
0.0718094392257099 0.0709917701046565 1 1
-0.0634107826545552 -0.0626347741072033 1 1
0.0407896203840205 0.0404050551401461 1 1
0.109523408981068 0.108724127773977 0 0
-0.0783956233736689 -0.0778606584960301 1 1
-0.047552325447377 -0.0471423120367622 1 1
0.0408711437070232 0.040402917627618 1 1
-0.0205253752286673 -0.0202651354546122 1 1
0.0250408906099606 0.0247561593285014 1 1
0.024855530532553 0.0242105625809106 1 1
-0.0416803420969399 -0.0413057657199927 1 1
-0.071382282743168 -0.0704468921843134 1 1
0.00314932510966241 0.002906874349469 1 1
0.030818305800911 0.0305999099440706 1 1
0.028947628307009 0.0286805116998932 1 1
0.0036318831950718 0.00378566329560065 1 1
0.133036379711795 0.131770663322155 0 0
0.0773890303781547 0.0765912005974871 1 1
0.00476775889080391 0.00461928268102974 1 1
-0.0132019953012714 -0.0131488495461342 1 1
-0.0409706119706425 -0.0407605008940953 1 1
-0.0188196799225105 -0.0186238726393537 1 1
-0.0878161637610044 -0.0871076760050599 1 1
-0.0290337617275335 -0.0288434138488407 1 1
0.00455172421394351 0.00455831712406726 1 1
0.0484011885071378 0.0480331049856868 1 1
0.0248359672705723 0.024757782491097 1 1
-0.0538306720316661 -0.0533405052113318 1 1
0.0190499242428075 0.0182546945895785 1 1
0.0419519852690151 0.0409397661470153 1 1
0.10701734609123 0.106016748974281 0 0
-0.00234604868704684 -0.0023874731660515 1 1
-0.0960400498963097 -0.0952288559320505 1 1
-0.0580238160265663 -0.0575371388213398 1 1
0.126551188949085 0.125194982446272 0 0
-0.0203799502456501 -0.0192945500842931 1 1
-0.0218290520674262 -0.0220060588526723 1 1
-0.0248198887391365 -0.0243452105239521 1 1
-0.0183248097584489 -0.0182287208651333 1 1
-0.00486352208113554 -0.00478173822683798 1 1
-0.0286507308438451 -0.0286539992859334 1 1
-0.0510376480688634 -0.0504670424064434 1 1
0.0720938457285578 0.071469862517713 1 1
0.0404258267042502 0.0400712774811365 1 1
-0.0316976885499061 -0.0314305313120611 1 1
-0.0660309540174799 -0.0655109338627903 1 1
-0.0702814196680843 -0.0698931859011877 1 1
-0.0640035204843373 -0.0633620477169266 1 1
0.0522338254424506 0.0516547358696309 1 1
-0.00845495458182159 -0.00843169493869571 1 1
0.032641357586161 0.0324816268572485 1 1
-0.0816792622251597 -0.0809429977077043 1 1
0.00203732883702385 0.00203598545621199 1 1
0.0123763671117057 0.0122021191278406 1 1
0.00356744521874336 0.00350794120935744 1 1
-0.0141406662801212 -0.0136538269053453 1 1
0.00568285944888951 0.00560414972884523 1 1
-0.0728549254895092 -0.0720857241824226 1 1
-0.0522522971673912 -0.051706904111075 1 1
-0.0598826141976914 -0.0586840970765157 1 1
-0.005889972739211 -0.00584774650822159 1 1
-0.0383667762335168 -0.0379283322472171 1 1
0.0370576139437917 0.0365316853814141 1 1
0.0219338806347713 0.0216796360444562 1 1
-0.00981532836456201 -0.00978453757589915 1 1
0.0330555927450262 0.0326696965559036 1 1
0.0415583747572601 0.0412046086796544 1 1
-0.0614953865383305 -0.061094208197169 1 1
-0.0573670319902703 -0.0566793619365999 1 1
-0.0359555518569316 -0.0352830358649354 1 1
-0.0440702879308047 -0.0436075272342522 1 1
0.00519146632178185 0.00520661852116912 1 1
0.00363237455145673 0.00353637051486706 1 1
0.018722778778956 0.0186308804336625 1 1
-0.0454845136015692 -0.0453037430845067 1 1
0.0161304584025038 0.0159339787660078 1 1
0.0198734727951001 0.0198729939854989 1 1
-0.0463372063313019 -0.045763757425136 1 1
-0.0130809234831007 -0.0133617780300844 1 1
-0.106161034844904 -0.105136976817596 0 0
-0.0618983347703984 -0.0613767495990267 1 1
-0.0377071590180541 -0.0372115543584838 1 1
0.06153521010241 0.0609660655613399 1 1
-0.048377860893813 -0.0480867653994362 1 1
0.0201674299305157 0.0203485042509217 1 1
0.00853098396583352 0.00839752657290243 1 1
0.039168226720717 0.0388577472017373 1 1
-0.0191427395442634 -0.0188727021629657 1 1
0.00576914832466282 0.00581153976840516 1 1
-0.062803266225203 -0.0623437100626709 1 1
0.0402560282907192 0.0400006584925014 1 1
0.0543645794556832 0.0530799384508582 1 1
-0.0630306445392675 -0.0625149613059203 1 1
0.0723283924787452 0.0715976071295694 1 1
0.0347468929465445 0.0345482448830794 1 1
0.0234636263543062 0.0232486348471238 1 1
0.0207456817066666 0.0210353418697212 1 1
-0.0933624152496855 -0.0924443285483729 1 1
-0.0144799150602861 -0.0142986289781612 1 1
0.146252502205283 0.145190394162274 0 0
-0.0063951839858912 -0.00652671288664679 1 1
-0.0188141920801558 -0.0187445268680515 1 1
0.0775209216867156 0.0770356354959927 1 1
0.0476372571151302 0.047147724632318 1 1
-0.00742024368753037 -0.00728310321385285 1 1
0.0334109251356385 0.0330606192447286 1 1
-0.0248566133974501 -0.0245456635208366 1 1
0.094933120504919 0.0942175283627703 1 1
0.0127062696540382 0.0125676554020275 1 1
0.0266304239057636 0.0265060946838498 1 1
0.0020240714626897 0.00244119379874703 1 1
-0.0700632422544128 -0.0691655482435271 1 1
-0.00815773454767813 -0.00802744916540258 1 1
-0.0719212335351179 -0.0711279909534518 1 1
-0.0757065492110417 -0.0751936488313994 1 1
-0.0247182882949359 -0.0243784429936609 1 1
0.0346385294261882 0.0339562016913198 1 1
-0.0643224092459958 -0.0631869910278578 1 1
0.00828220458534627 0.00835418737358353 1 1
0.042580889042487 0.0420547592700465 1 1
-0.0293942902457771 -0.0290110223858092 1 1
0.0436566833993402 0.0430134506724111 1 1
-0.0269396916265697 -0.0265267669805679 1 1
-0.0480206747602799 -0.0476133224300692 1 1
-0.040664203498601 -0.0396223217491002 1 1
0.129368988216223 0.127798576852732 0 0
0.0506090465852345 0.0498779996875941 1 1
-0.0791137942295789 -0.0783135309492627 1 1
0.103497184051555 0.102555243724062 0 1
0.012214150682602 0.0122823127475045 1 1
0.0341000063814815 0.0337185327134253 1 1
-0.0210078293299005 -0.0208193150328516 1 1
0.0688479514532779 0.0681500880093132 1 1
-0.0247951692408152 -0.0245209301404728 1 1
-0.0365983421638361 -0.0364158972424565 1 1
0.0156013376429973 0.0154812266490137 1 1
-0.00659718908113347 -0.00660201796806858 1 1
-0.0242126967038988 -0.024317287549686 1 1
0.0367489695115541 0.0363181467739307 1 1
0.0177938933733736 0.0174782434593931 1 1
0.0215557226921553 0.020992483442295 1 1
-0.0449471897346165 -0.0444298105169325 1 1
0.0210477240368856 0.0208728657644413 1 1
0.0624532742923701 0.0615802549246689 1 1
0.0391117931116707 0.0387785097232217 1 1
-0.00708191189544707 -0.00697470032245187 1 1
-0.0286913120836691 -0.0290382454144411 1 1
0.0243926782993658 0.023905413123075 1 1
-0.0205727632441357 -0.020255933923407 1 1
0.00574681028529244 0.00586536908768666 1 1
0.0212661444636542 0.0211716269889275 1 1
0.0802883794727416 0.0794709641085676 1 1
0.0514838122789862 0.0510202015484423 1 1
-0.0273253087689621 -0.0270110889667637 1 1
-0.0426601322657028 -0.0421358620163335 1 1
-0.0674297042531759 -0.0668033421815156 1 1
-0.0523548201414078 -0.051915653449144 1 1
-0.0182932230383052 -0.0182548033913805 1 1
-0.127714693938051 -0.126325312284568 0 0
0.0380701604836741 0.0376850994939584 1 1
0.0517018602079472 0.0507631599126968 1 1
-0.0472943651228991 -0.0467284150831053 1 1
-0.0327218969199704 -0.0324553207466615 1 1
-0.00643555508701405 -0.00635736959223733 1 1
-0.0848371561180837 -0.084376912055911 1 1
0.0185089610570526 0.0183272778185515 1 1
-0.0210403307092207 -0.0208603472611051 1 1
-0.00287522592805249 -0.00309377292088739 1 1
-0.0201005736653836 -0.0199189651678137 1 1
-0.00408097773621095 -0.00409154026488556 1 1
0.014195052643458 0.0140053013732725 1 1
-0.0664176061287257 -0.0657689408627954 1 1
-0.0469632396256356 -0.0463694182492005 1 1
0.000865135596281871 0.000616167418052958 1 1
-0.0435702971619998 -0.0432598546826133 1 1
0.188591644184941 0.187087016504264 0 0
-0.0238524634713346 -0.0237543117935516 1 1
0.0185912498386919 0.0185759870333909 1 1
-0.00910680020940371 -0.00895268166162919 1 1
-0.0407970817960597 -0.0403584476902433 1 1
0.0130786809187385 0.0122605365960635 1 1
-0.0664228137695344 -0.0657987842139518 1 1
-0.0626360114833231 -0.0617469684944521 1 1
0.126404915753293 0.125184267271052 0 0
0.00559431004722664 0.00553913551564958 1 1
-0.078538962277335 -0.0778365557595728 1 1
0.0110754544368009 0.0109162432267635 1 1
-0.00885617896728543 -0.00881952017883259 1 1
0.0266893216628783 0.0265580119973076 1 1
0.0700749567769494 0.0692500844532385 1 1
-0.0314098259813525 -0.0316572996983736 1 1
0.0551547604685396 0.0544100568715477 1 1
-0.0434893413093265 -0.0430412980653616 1 1
-0.0107994903688536 -0.0102667380173875 1 1
-0.0252658461631085 -0.0248911513957556 1 1
-0.0761042629526978 -0.0754254498241979 1 1
-0.016488157373975 -0.0163574617966442 1 1
-0.0412259068310908 -0.0406805091896071 1 1
-0.0178216555361476 -0.0177585984553097 1 1
-0.0862850529532748 -0.0853862754771759 1 1
0.045336076845423 0.0450436725520717 1 1
0.0489036583427906 0.04862776723885 1 1
-0.00349413364232293 -0.00338861076253189 1 1
0.0255945590636416 0.0254263347356368 1 1
0.0495090544145065 0.0490751891575174 1 1
0.0179826572217249 0.0178789952816479 1 1
0.00727611106181407 0.00700655665833789 1 1
-0.013807052366197 -0.0136025838040408 1 1
-0.0415251123361828 -0.041302933440801 1 1
0.0560423807318272 0.0554934619756217 1 1
0.00461206363781639 0.00446072631091715 1 1
0.0219294320752861 0.0217006490526527 1 1
-0.0236382248169424 -0.0234025843170728 1 1
-0.00321038631331735 -0.00360354996894446 1 1
0.0396036926816212 0.0391790452205351 1 1
0.0375392319050441 0.0372443779485464 1 1
0.0389991501495294 0.0386551154313531 1 1
0.0463402849229586 0.045919342647333 1 1
0.00434054575998055 0.00437238950087602 1 1
-0.0908911589543856 -0.0900479733421302 1 1
-0.0714792052201576 -0.0705777650067072 1 1
-0.0334873864883126 -0.0328541179333176 1 1
0.0266954199613788 0.0265388196979284 1 1
0.0642563627622316 0.0634142981310795 1 1
-0.0894892448389573 -0.0884947430402886 1 1
0.0541099343682449 0.053430087872563 1 1
-0.0175638959627757 -0.0172890536361497 1 1
0.0817765939370154 0.0808004761874337 1 1
0.00121778755355468 0.00137007280515616 1 1
0.0167562554176536 0.0163475810206052 1 1
-0.0562465944727159 -0.0556698612778896 1 1
-0.0868081571066334 -0.0857998622697665 1 1
-0.046464633823904 -0.0460920772286346 1 1
-0.0450969664048249 -0.0447642590294827 1 1
-0.0626384771440931 -0.0619964302894418 1 1
-0.0297286877869513 -0.0295253206119905 1 1
-0.00351755014207337 -0.0032716462716987 1 1
-0.098193247966849 -0.0972067121536519 1 1
-0.00298748496757135 -0.00300057828977912 1 1
0.0275945879838335 0.0274038472809306 1 1
-0.0331637624798318 -0.0327440205265306 1 1
0.0220924789195321 0.0219075459601397 1 1
0.0643917070617674 0.0636493533442157 1 1
-0.000987368571493957 -0.00131222734192973 1 1
0.0723340145583576 0.0715246839047932 1 1
-0.123680736492408 -0.122497941341193 0 0
-0.0228311967569036 -0.0218501377077742 1 1
-0.0247503908404438 -0.0244388024010018 1 1
-0.0495832138298443 -0.0493519868818099 1 1
0.0864361934188803 0.0855656255696277 1 1
0.0146178382795435 0.0145577270444741 1 1
0.0200651335703304 0.0192827207669164 1 1
0.0228052901446689 0.0224703117248886 1 1
0.00728133213504479 0.00728944299775024 1 1
0.0310027785965304 0.0309587109188338 1 1
0.0083446126203163 0.0081311631487354 1 1
-0.066881035615972 -0.0664538018176662 1 1
0.00477487824845666 0.00472456511719204 1 1
0.00764184984012249 0.00751762243140179 1 1
0.0229916278861779 0.0227221315576141 1 1
-0.064529097927904 -0.0639002227809978 1 1
-0.0346285896687913 -0.033964675753152 1 1
0.034965565512856 0.0346134938927442 1 1
-0.0727738037239833 -0.072150275893371 1 1
0.0991043567937267 0.0982415308873934 1 1
-0.00380330330806676 -0.00382481097282316 1 1
0.0416018932834039 0.0410784689328309 1 1
0.0409316328538976 0.0400235058641625 1 1
-0.0381536705268847 -0.0378749331780781 1 1
-0.036984990907898 -0.0364201792261868 1 1
-0.0229864503472415 -0.0222683991175109 1 1
0.0356061891434799 0.0353020916649128 1 1
-0.00459924587489685 -0.00447297246910338 1 1
0.0876534827676745 0.0870528597462761 1 1
-0.0494294056754194 -0.0489378116741936 1 1
0.0179785962192465 0.0180145952952533 1 1
0.0727664341974512 0.0720689748208988 1 1
-0.0366314544528409 -0.0364261864945053 1 1
0.163526142545846 0.161622735270293 0 0
-0.0124517401983711 -0.012248801585524 1 1
0.0756417798859873 0.0753801883419134 1 1
0.0272039650546715 0.0268863122402875 1 1
0.00325846462787278 0.0034535215095607 1 1
0.0272571486955344 0.0270573126822219 1 1
0.0360029150894714 0.0355497416577213 1 1
0.0126184623343452 0.012510662904161 1 1
0.0667363435856657 0.0659928065451533 1 1
0.0480021318429642 0.0475603987273935 1 1
-0.0678725743445742 -0.0673268907271294 1 1
-0.0568321199316602 -0.0558783218061363 1 1
0.00735483945264778 0.00699968015713608 1 1
0.0228553519501649 0.0225343874790209 1 1
0.0859399960379276 0.0849215507982609 1 1
-0.0277648555968781 -0.0274978059473266 1 1
0.0257100274274401 0.0251752448069936 1 1
-0.0574623965524968 -0.0568713133313867 1 1
0.0348590802533244 0.034432537165629 1 1
-0.00410414016828248 -0.00402241210427982 1 1
-0.00555764078302151 -0.00539198829337088 1 1
0.0226356129604522 0.0224580424080203 1 1
-0.072563202523824 -0.0721059666995909 1 1
0.0382616041282639 0.0378377725896371 1 1
0.0370553855403051 0.0366995453940686 1 1
-0.055113370307244 -0.0541461652924118 1 1
0.0668708830639391 0.0661426661205146 1 1
-0.0041144681119345 -0.00403256758611481 1 1
0.0773693938222478 0.0764700983523711 1 1
-0.0475577128705826 -0.0471722986826256 1 1
0.0412661443482386 0.0407299905385105 1 1
0.0465640787667201 0.0460684635056754 1 1
0.0416909583141803 0.0412275838830727 1 1
-0.0193306510294323 -0.01912937962638 1 1
-0.0457109979865122 -0.0451843383056829 1 1
0.0715563684656406 0.0708853221886997 1 1
-0.0322595527612741 -0.0319826142935504 1 1
0.046111015371359 0.0456031741033981 1 1
0.0595535285800691 0.0587551166073292 1 1
0.106501433714198 0.105519440067783 0 0
-0.0956797825497706 -0.0946591234935538 1 1
-0.080278950329847 -0.0796166167390466 1 1
0.0494159102388234 0.0488839771566836 1 1
-0.0873916293272012 -0.0866548414705536 1 1
-0.0322178170247581 -0.0324274581599232 1 1
5.77146284751161e-05 6.91775366459119e-07 1 1
-0.050528252640091 -0.0499644830963924 1 1
0.0550677700912166 0.0537084657272587 1 1
-0.044972070788321 -0.0446472773796567 1 1
-0.0167532933134135 -0.0166189647712641 1 1
-0.121980473873046 -0.120880005163439 1 1
0.0894105520068752 0.0886698255625706 1 1
0.0146069648143221 0.0144967417930186 1 1
-0.00649052068007923 -0.00639374128671781 1 1
0.0665066700432206 0.0661052033345055 1 1
-0.0188703034518992 -0.018529542630048 1 1
-0.0123738779104917 -0.0121350213737277 1 1
0.0427575829933407 0.0423895437177255 1 1
0.119960683632154 0.118824492283738 0 0
0.0311660586630607 0.0308742028073119 1 1
-0.0733153597982722 -0.0726416757615172 1 1
0.104125080367733 0.103113518901674 1 1
-0.0923178993328313 -0.0912091561816626 1 1
-0.0366297409536735 -0.0362553374221423 1 1
0.0742940109780146 0.0730075458271053 1 1
0.0331707862491222 0.0328138092277397 1 1
-0.0191450854532277 -0.0187829278392201 1 1
-0.0646186135934239 -0.0639163079176161 1 1
-0.0512822711713779 -0.0507617721444982 1 1
-0.0412821843348351 -0.0409507941861779 1 1
0.084104091431299 0.0833400262464048 1 1
-0.0683357094941793 -0.0677768176489789 1 1
-0.0892640342282431 -0.0884355169310021 1 1
-0.031685252906975 -0.0318285417218799 1 1
-0.0628552290606812 -0.0627964745897527 1 1
0.025899893041962 0.0258222402162055 1 1
-0.0775713873795605 -0.0767013152287507 1 1
0.0288579613458181 0.0285344911108961 1 1
0.0603547016675307 0.0597697645672476 1 1
-0.0678840792555282 -0.0672988791390537 1 1
-0.0577085035075785 -0.0571595022279979 1 1
0.0508158031623928 0.0501371672930501 1 1
-0.0606202741311335 -0.0598173786248479 1 1
-0.0544994715518475 -0.0541415164786709 1 1
-0.0192583134279047 -0.0192039993087794 1 1
-0.0124456176948789 -0.0123160083409074 1 1
0.0856128656934065 0.0848123194630564 1 1
0.0661393526790504 0.0659343262109822 1 1
-0.0138947125041192 -0.0140806675770126 1 1
-0.0224881728565408 -0.0223568438196051 1 1
0.0216017710828543 0.0213628660946418 1 1
0.0228142929035132 0.0225889356762498 1 1
-0.0174930009159227 -0.017201403776444 1 1
-0.064444634928668 -0.0635334842596228 1 1
-0.0307277203225565 -0.0304892253121379 1 1
0.0144999214997728 0.0138085589697164 1 1
-0.0309002407893469 -0.0307440473518047 1 1
-0.00372191398808261 -0.00371412028833452 1 1
0.038291814157072 0.0379572902682856 1 1
-0.0673360049875899 -0.0668636101289035 1 1
-0.010093845841597 -0.00989854600563084 1 1
-0.0203919647998138 -0.0199965937852596 1 1
-0.019474261180883 -0.0192214776987113 1 1
-0.0117245783000761 -0.0121980379576987 1 1
0.0141369941666575 0.0140445910148855 1 1
0.014275286611453 0.0142912065377093 1 1
-0.131095900771243 -0.129871251747858 0 0
-0.0582380176931071 -0.0572041235406094 1 1
0.0312427236487472 0.0309042495120536 1 1
0.0621273706725805 0.0614445437953457 1 1
0.0170529295996544 0.016895757499907 1 1
0.0339244795467574 0.0339102167610359 1 1
-0.0118210608387101 -0.011655017091333 1 1
0.117971407775764 0.117561006406768 0 0
-0.0717961706549109 -0.070880104968521 1 1
0.0152542313289787 0.0150450117196473 1 1
0.0188061050659532 0.0186745977195664 1 1
-0.0429867342398915 -0.0425803747477225 1 1
-0.0472669594656031 -0.0467881109275026 1 1
0.00759883602483773 0.00759451516896397 1 1
0.016559256724076 0.0161288593180704 1 1
-0.00910046113979744 -0.00904923100660109 1 1
0.0130132467716449 0.0128059242925656 1 1
-0.0624902100978359 -0.0618695920788786 1 1
0.0634620244477722 0.0622401252202172 1 1
0.0325247980044042 0.0320552541705152 1 1
0.101920465825357 0.100614070196068 1 1
-0.112809101659754 -0.111373787721075 1 1
-0.0201728400227809 -0.0201191858273525 1 1
-0.030065994469777 -0.0296887490867056 1 1
-0.0689896590424231 -0.0683622350722005 1 1
-0.14318084039986 -0.141651474388348 0 0
0.0183401974427807 0.0182482477529491 1 1
-0.0362094903508657 -0.0357820596109164 1 1
0.0641172328471474 0.0634567178677575 1 1
-0.00488470402051553 -0.00486832769552531 1 1
0.00266828307135413 0.00221237626779334 1 1
0.00830219106812952 0.00803481026708925 1 1
0.042089541933441 0.0417770533421256 1 1
0.0576325233845234 0.0570215427558659 1 1
0.0160583816279426 0.0159621610337599 1 1
-0.0148474035780475 -0.0148014525704189 1 1
0.0095253749522495 0.00945923633166676 1 1
-0.058074149250684 -0.0575938738914834 1 1
-0.0127384351047691 -0.0126097845787019 1 1
-0.0590455826848286 -0.0586879285140258 1 1
-0.0577580794403412 -0.057111997685787 1 1
-0.0833749889654497 -0.0826413684410407 1 1
0.0402615807284285 0.0398964729158357 1 1
-0.0129012845735319 -0.0132018421478271 1 1
-0.0520665621037198 -0.0514751601056013 1 1
-0.127854518538363 -0.12646980838008 0 0
0.109899867634737 0.108991877601895 1 1
-0.04623024299658 -0.0457529954881269 1 1
0.0292281885044207 0.0289296047348818 1 1
-0.00512128146802478 -0.00518930110905821 1 1
-0.0165460029027904 -0.016004755056438 1 1
-0.0816095352033511 -0.0807440888299008 1 1
0.0392965139319866 0.0393263204808669 1 1
-0.0580727385002418 -0.0573645408356095 1 1
0.000251591610740984 0.000118900933724433 1 1
-0.00694065737245335 -0.00695766089054875 1 1
0.0252364613760964 0.0248713261352503 1 1
0.0833250807980846 0.082501154523678 1 1
-0.046209982551524 -0.0455316134401465 1 1
-0.00163187043050346 -0.00166474543728399 1 1
-0.0230316247232315 -0.0228681254134396 1 1
0.0637309266468095 0.0634836804177674 1 1
0.0292357454901538 0.028684140529474 1 1
-0.0314447946013206 -0.0312066441020768 1 1
-0.0728636231684484 -0.0722445961069108 1 1
-0.03417074105828 -0.0340667060627895 1 1
0.10416856281057 0.102717030478414 0 0
0.05376951871282 0.0531323390531004 1 1
-0.0350350392836812 -0.034285655357917 1 1
-0.0409133961929072 -0.0404278419976821 1 1
-0.0636832726405641 -0.0629009984585924 1 1
-0.126107783756454 -0.124744302806544 0 0
0.0699140757001153 0.0693043136594256 1 1
-0.0496082320382675 -0.0490455626014177 1 1
-0.0777179949526572 -0.076660155480424 1 1
0.0412198202142647 0.0407199908327702 1 1
-0.0064846975564485 -0.00657653618111207 1 1
0.0125271124086233 0.012444811015421 1 1
-0.0129375132966587 -0.0122162312160366 1 1
0.10853352571389 0.107152771476481 1 1
0.0256319816349382 0.0254787502252168 1 1
-0.0105624765873626 -0.0106904833766579 1 1
0.0391175525830778 0.0391389474467059 1 1
0.0195460027971187 0.0193967516807581 1 1
-0.113256858211189 -0.112281389088729 1 1
-0.0357699110742275 -0.035431946154094 1 1
0.00659432876503173 0.00627881060820022 1 1
-0.0193033549329533 -0.0191779083096848 1 1
0.0126294424090005 0.0126055569352999 1 1
-0.0565432789864071 -0.0559347863968431 1 1
0.0895036605943833 0.0884643812139074 1 1
0.0334679275906569 0.0330439641352077 1 1
-0.0369819457152503 -0.0366748222266581 1 1
-0.0595567100148987 -0.0588620089743567 1 1
0.00835319681394568 0.0082596624783119 1 1
0.000517788717616813 0.00110368358921907 1 1
-0.00844241900617886 -0.00840234735964852 1 1
0.0157603100039599 0.0152549275077484 1 1
-0.0391346119602748 -0.0385248030085033 1 1
0.108559620039979 0.107505969005354 0 0
0.00373321277091267 0.00375241184831887 1 1
-0.000738638604183266 -0.000699079155613758 1 1
0.0350274913319746 0.0344755941240188 1 1
-0.0237728610158294 -0.0233864763414576 1 1
-0.00774441049949948 -0.00712659631781531 1 1
-0.00783272712531986 -0.00775065650387561 1 1
0.125137209895823 0.123835454558968 0 0
-0.0677013413657877 -0.067118082373185 1 1
-0.0883269965770084 -0.0875246122541682 1 1
-0.0368634838057792 -0.0365831452002779 1 1
0.0401191159220003 0.0397610909777388 1 1
-0.0127255647683442 -0.0126833165614285 1 1
-0.111021061006505 -0.109889728373759 1 1
-0.0649859216676408 -0.0644077736745964 1 1
0.0283875329864774 0.0281166248272307 1 1
0.0494687465751518 0.0491443852120597 1 1
0.0370787934128803 0.0363770754126794 1 1
-0.0280654459785323 -0.0275129875309277 1 1
-0.0666188896029097 -0.0660400049242161 1 1
-0.0691310710314227 -0.0681629556040006 1 1
-0.0495193214479127 -0.0492100720958002 1 1
-0.0230353108991409 -0.0228683484449054 1 1
-0.0624433770564712 -0.0619579874938375 1 1
-0.0713599966620811 -0.0711394270256156 1 1
-0.0359954077484622 -0.0355863581081034 1 1
0.0867216899144936 0.0860361936609759 1 1
-0.0561015343855632 -0.0554791289378132 1 1
-0.047543386164798 -0.0470980448468747 1 1
0.0772420588084214 0.0765051023564887 1 1
0.0302502763847503 0.030129506500815 1 1
-0.0632413142064976 -0.0626455948664212 1 1
0.0512074047593545 0.0504987773033214 1 1
0.0539912670133739 0.0539958732055467 1 1
-0.0936842964048339 -0.0927228211476748 1 1
-0.0118246999139542 -0.011638801978171 1 1
-0.0215206677329171 -0.0211678127536542 1 1
-0.0996549195571911 -0.0985915224905068 1 1
-0.03886389593615 -0.0384111150384622 1 1
0.0421364702019014 0.041505993143873 1 1
-0.077229730448308 -0.0765380689405358 1 1
0.0363502015698014 0.0358277329758862 1 1
0.0264196035770027 0.0263388664716429 1 1
-0.00762646851380806 -0.00790447192929087 1 1
0.0146837656921828 0.0146142758560988 1 1
-0.0768703118086513 -0.0760806860138175 1 1
0.0278032157822846 0.0272780623655797 1 1
0.0244903467670034 0.024330071593317 1 1
-0.0243378403578611 -0.0241643587949824 1 1
-0.0133581406865635 -0.0126569350880466 1 1
0.032271706075989 0.0320004912546384 1 1
-0.108128189614418 -0.107097877136268 0 0
-0.0193402171259351 -0.0193185927211307 1 1
0.131073028765869 0.129785274916395 0 0
0.0306394904044292 0.0307363241059214 1 1
-0.119874944339647 -0.118897908553906 0 0
0.0703847488351877 0.0695458071705472 1 1
-0.0210499267103268 -0.0206489162455816 1 1
-0.110279650367546 -0.109140585189701 0 0
0.01892370538964 0.0187922261339671 1 1
0.0421793389443862 0.0413315893479901 1 1
-0.0343947894305586 -0.0339494553347624 1 1
-0.000455242272308299 -0.000438154046069325 1 1
-0.0209556457503416 -0.0208418828104595 1 1
0.0288421031288369 0.0282897208405092 1 1
-0.034868764755114 -0.0346402645613443 1 1
-0.00574371511160556 -0.00567007333999158 1 1
-0.0208327452784463 -0.0204424836727584 1 1
0.00491195371399425 0.00482045096487507 1 1
0.0637144824537561 0.0631125180993988 1 1
-0.0347488840425464 -0.0343568113328179 1 1
0.0539476522273859 0.0534010017923826 1 1
-0.10330862632691 -0.102295113248737 0 0
-0.0789850502065181 -0.0783702212133119 1 1
0.0279509039389655 0.0276125728366746 1 1
-0.161706701143657 -0.16014353840814 0 0
-0.00895180757073216 -0.00854297856481547 1 1
-0.0043181680008743 -0.00427495827062779 1 1
-0.0107892319044858 -0.0105668327734886 1 1
0.00104581302468212 0.00111101455155922 1 1
-0.0624391924365718 -0.0618134674796176 1 1
-0.0217026665112235 -0.0217860993758529 1 1
0.0512906248655826 0.0504779034065527 1 1
0.0567441863910486 0.0560797760777566 1 1
-0.0229216970505449 -0.0227421757085521 1 1
-0.00601571745085459 -0.00594158937739325 1 1
0.0141045286340602 0.013997726189189 1 1
0.0214867821215128 0.0212580471395476 1 1
-0.0567126427849173 -0.05604909244456 1 1
-0.0295684630334597 -0.0293027335552009 1 1
0.0382535291804841 0.0378837251732911 1 1
0.0254569654255178 0.0258118811545847 1 1
-0.0210072275013325 -0.0209433939080913 1 1
0.0431374119739758 0.0425797510143441 1 1
0.0585189549343412 0.0579595727436916 1 1
-0.0216025095768519 -0.0213159517812756 1 1
0.0316911546328801 0.0313155083886654 1 1
-0.00771981978169926 -0.00766917217659112 1 1
0.0253009958332779 0.0250119808786113 1 1
-0.0170986479531831 -0.0169482414463539 1 1
0.0173275016838889 0.0171345935214073 1 1
-0.0191186256717373 -0.018984417762476 1 1
0.00987588378296943 0.00992025038501401 1 1
-0.0143175701587408 -0.0133853941733669 1 1
0.13849127657788 0.137088478030849 0 0
0.0653946216559665 0.0651230655547504 1 1
0.00814754965880308 0.0081357364580149 1 1
0.0411640245808079 0.0407670075624702 1 1
-0.110573931215669 -0.109658740727604 0 0
-0.0203877196128483 -0.0202467488197296 1 1
0.0631339258825488 0.0624898539615554 1 1
-0.057998772175977 -0.0573674515782851 1 1
-0.0490942061079487 -0.048541167389441 1 1
-0.0429817423830933 -0.0425613114208133 1 1
0.0996734112577229 0.0986245843639189 1 1
-0.037610844197103 -0.0371239047421225 1 1
-0.0462192353578167 -0.0460187601784652 1 1
-0.0220236508273544 -0.0220637522434166 1 1
0.0427072063658295 0.0422361180665806 1 1
-0.000228382158711938 -0.000106214521740316 1 1
-0.0238410842453142 -0.0235381230736831 1 1
0.046007748019723 0.0455517150302392 1 1
-0.0617457506779194 -0.0611496091217954 1 1
0.00966184207459187 0.00971874296276611 1 1
0.0929217719517266 0.0918690248705771 1 1
0.0588908938760972 0.0582078142495596 1 1
-0.00189283065261517 -0.00181135264374107 1 1
-0.0765206503581857 -0.0753059905230556 1 1
0.0260285370283502 0.0258242487196639 1 1
-0.0861856770373589 -0.0853352299413589 1 1
-0.0108502797510633 -0.0110220073344079 1 1
0.0285295380896969 0.0284237013697377 1 1
0.0439746982722338 0.0434414098229624 1 1
0.0256203060084496 0.0254323362223854 1 1
0.0161329454783114 0.0160645995264515 1 1
0.0312653053052651 0.0309715487860127 1 1
0.0328012265570836 0.0327317621470798 1 1
0.0135965824754945 0.0137277928424534 1 1
-0.0322696821177764 -0.0318559698954355 1 1
0.0662135391783818 0.0654260675582907 1 1
0.0624586252199271 0.0617843624995741 1 1
0.0258418201291894 0.0258018271572101 1 1
-0.0122368921770463 -0.0122325316699239 1 1
0.0713520551746438 0.0706191852908049 1 1
0.0305116470431489 0.0302340108216154 1 1
-0.0918536571290183 -0.0909179821218295 1 1
0.0167847172029506 0.0165654068008756 1 1
-0.0851541172120215 -0.0840334358976279 1 1
-0.0388358265376107 -0.0388950023915637 1 1
0.0292762157889105 0.0293145231386701 1 1
0.00609388900384761 0.00610904891000723 1 1
0.0554928901175403 0.0549710403622753 1 1
0.0767170282990572 0.0760852802858111 1 1
-0.0140423395220575 -0.0138679727036134 1 1
-0.0264681578226442 -0.0259895099391135 1 1
0.0538166925468335 0.0532732930148007 1 1
-0.0976884366769658 -0.0965309375098447 1 1
-0.000845364149899139 -0.00115736957671377 1 1
0.0490319539467561 0.0486864317454894 1 1
0.0465090851430099 0.04643427237546 1 1
-0.0132482135663109 -0.0130582982261998 1 1
0.0496038966728543 0.0491954841628599 1 1
-0.0469958267233036 -0.046804869003784 1 1
0.0456183348879168 0.0451532052357697 1 1
-0.00106242100265195 -0.00143466717470606 1 1
0.0851520463616151 0.0841020287202587 1 1
0.0873624719427726 0.086300621230444 1 1
0.0226852172306955 0.0227574232290853 1 1
0.00527950028361783 0.00483431412603416 1 1
-0.0191798831976161 -0.0189534881157241 1 1
-0.0303864644955624 -0.0301312957375004 1 1
-0.0450917520681879 -0.0451496990739844 1 1
0.0298177773754269 0.029546933912619 1 1
0.0241604625802445 0.0238135399838899 1 1
-0.0136874447411663 -0.0140546645135159 1 1
-0.0805809869566544 -0.0797897659616599 1 1
-0.0120543202265955 -0.0126845005725246 1 1
-0.0134351717580036 -0.0132480407944288 1 1
0.0345929142586254 0.034469138770539 1 1
-0.00689341410426747 -0.00690118972822717 1 1
-0.0545862156151169 -0.0546191616963642 1 1
0.0641520973447491 0.0632217474510291 1 1
0.00603026286576903 0.00586444943448741 1 1
-0.00473333857798716 -0.00468345635904556 1 1
-0.0142796230995619 -0.0140342297685593 1 1
-0.0106655517360962 -0.0106077658956127 1 1
0.0184026588190272 0.0182851460956442 1 1
0.0133139260025417 0.0135725473712333 1 1
0.0226199028592515 0.0220860183738376 1 1
-0.0154046025492368 -0.0150216283523522 1 1
0.034150463254762 0.0337609455069531 1 1
0.132365731540741 0.131141623085816 0 0
-0.0846954285870987 -0.0839100376006117 1 1
-0.0347944777657755 -0.0343533686773845 1 1
0.0338191082313607 0.0335294805533295 1 1
-0.119361761135297 -0.117941331928278 1 1
-0.00885838181923792 -0.00866195277488423 1 1
-0.0786781776667657 -0.0783727276773942 1 1
0.00146302963576293 0.00134510331689695 1 1
0.00153553532491275 0.00146204537954118 1 1
0.0446815934878078 0.0440513730127234 1 1
-0.00458698716184707 -0.00468836765167669 1 1
-0.0356556099884148 -0.0351007110921226 1 1
0.0183830065369321 0.0179832115767228 1 1
-0.032950011735281 -0.03236056665665 1 1
-0.0276944797917681 -0.0274473967505912 1 1
0.00140219168752617 0.00162846117609908 1 1
-0.0277908989561703 -0.0275320459847202 1 1
0.00305232652283753 0.00270933937794541 1 1
-0.0049016654183677 -0.0047999452981235 1 1
0.0471883974591055 0.0470337167287252 1 1
-0.00476833677339954 -0.00481625217445667 1 1
-0.0555422821481797 -0.0550124617328844 1 1
-0.068310287904068 -0.0676336071614769 1 1
0.0480362573790367 0.0477740670499677 1 1
0.0408502932615176 0.0404501648707252 1 1
-0.00966926895189128 -0.00964472124936894 1 1
-0.0492680074448645 -0.0488690687468975 1 1
-0.00704000069507975 -0.00688113750467859 1 1
-0.0118085513831505 -0.011625728094614 1 1
0.0377523048476633 0.0370789661366622 1 1
0.0729261700098152 0.0723146636840414 1 1
-0.0993206479433641 -0.0979417933598928 1 1
0.0523424254072381 0.0516990371752775 1 1
0.0071009359159563 0.00708272540743731 1 1
0.00298162971037453 0.00294620387446486 1 1
0.00898545148580329 0.0083236310422672 1 1
-0.0395887806890225 -0.0392385681840366 1 1
0.0820081328323301 0.0811506861768493 1 1
-0.0582162388832866 -0.0576856615723049 1 1
0.044622266256574 0.0433539388245396 1 1
0.0562909509270069 0.0554372738848482 1 1
-0.0179239601956535 -0.0178970856523992 1 1
-0.0392419380872288 -0.0388157229224706 1 1
-0.0104363224747413 -0.0104389770275222 1 1
0.00213045727595572 0.00201873262828922 1 1
-0.0348456310601397 -0.0351242789280646 1 1
-0.0405770777966719 -0.0405715070195139 1 1
0.0352637294400069 0.0349443744298012 1 1
0.0087558146691445 0.00882812443111803 1 1
-0.0137337205549576 -0.0135445313776955 1 1
-0.0152854911132173 -0.0156698904586029 1 1
-0.00924324429942375 -0.00900991554021693 1 1
0.0256700011605441 0.0249777917719673 1 1
0.0726473160725733 0.0719224694322233 1 1
0.0394148082112476 0.039208149454909 1 1
0.0835588011584128 0.0825179879543039 1 1
-0.0144874112162617 -0.0143088035619655 1 1
-0.109607264381259 -0.108549462137278 1 1
-0.0719390634916032 -0.071046254697714 1 1
-0.00607126391130596 -0.00555055106093778 1 1
0.0668051801167816 0.066203805314824 1 1
-0.0585401096352666 -0.0571595448065228 1 1
0.113566642324079 0.112329572230569 0 0
0.0507080527996472 0.0502259515194831 1 1
-0.0268321547820162 -0.0266161784304879 1 1
0.0388568648758984 0.0385070167845009 1 1
-0.0514402878155987 -0.0510036372874099 1 1
0.0177462187753485 0.0176717736506742 1 1
0.0145833718779315 0.014387110395785 1 1
-0.013080508944953 -0.0129583115320456 1 1
0.008639382461599 0.00864652679319797 1 1
0.042012087411609 0.041517853137445 1 1
0.00458817883327339 0.00438687652853699 1 1
-0.0124022383114231 -0.0122543549014323 1 1
0.0429230517635254 0.0425532051423758 1 1
-0.017936082015469 -0.017815814486843 1 1
0.0114796711899349 0.011359333915186 1 1
0.0416589258431003 0.041221909839802 1 1
-0.0100122638050877 -0.0097974884484315 1 1
0.0177072549650071 0.0175012293252501 1 1
-0.0238725726699729 -0.0237450276399179 1 1
-0.0385448942288588 -0.0382977102451514 1 1
0.016741964843785 0.0165668591481853 1 1
-0.0181450157553827 -0.0179616635522024 1 1
-0.0512775935763608 -0.0505321998714794 1 1
-0.0195649466211757 -0.0194205067483538 1 1
-0.0344521278117678 -0.0345148136495575 1 1
-0.0559716744362458 -0.055509098808852 1 1
-0.0301837869371269 -0.0296326974794774 1 1
0.0863375448257189 0.0854363164535814 1 1
-0.0394364691441687 -0.03902336344761 1 1
-0.0534698692977325 -0.0529596520597291 1 1
0.00701907638744501 0.00693705598232923 1 1
-0.0169623931406355 -0.0169331089090348 1 1
0.0523822760367517 0.0521191146547163 1 1
-0.00626317232608159 -0.00621413579549758 1 1
-0.0119183740647876 -0.0113622507529739 1 1
-0.0225825107852855 -0.0223727267070259 1 1
-0.0410240689710652 -0.0413219437181848 1 1
0.0780588516832912 0.077274327964912 1 1
0.0154686010465567 0.015218447545165 1 1
0.0316521375425327 0.0313816861193031 1 1
-0.000580883475132373 -0.000419603744303634 1 1
-0.0201957503460741 -0.0198117545952419 1 1
0.0116948534412421 0.011772186026429 1 1
0.0136980869519927 0.0136626215450691 1 1
0.0304681419440532 0.0302033388908864 1 1
-0.040390112771263 -0.0401871582056862 1 1
-0.0208274574104415 -0.0205647598601526 1 1
-0.0257116668520471 -0.0254754737428454 1 1
0.0293106939379287 0.0297903095561708 1 1
-0.01056645848425 -0.0103087380944378 1 1
0.0490601088722467 0.0484699983082423 1 1
0.0351456134424086 0.0347701285820885 1 1
-0.0318653325842355 -0.0315066288538967 1 1
-0.0111691086504568 -0.011156291975168 1 1
-0.0159905277297005 -0.0157338453195623 1 1
0.0137565432000387 0.0135855118721124 1 1
0.0617282620566672 0.06132197345627 1 1
0.100447460369794 0.0991749697963482 1 1
0.0285236116616451 0.028137914677419 1 1
-0.00977746739572769 -0.00952460618645723 1 1
5.50838622406995e-05 5.01681523600095e-05 1 1
-0.027698595224092 -0.0273507912919147 1 1
-0.0219809333935469 -0.0214804845556623 1 1
0.00308089811403411 0.00315114059644162 1 1
0.0258074001495346 0.0257023183790098 1 1
0.0920923795038344 0.0912492656238988 1 1
-0.0456759317379662 -0.045170856210447 1 1
-0.0307966297943232 -0.0306517424428574 1 1
0.063408944606128 0.0626843174081426 1 1
-0.0119658171613956 -0.0119900712685786 1 1
-0.117612011551132 -0.116477590136834 0 0
-0.054773220568183 -0.0541856580264469 1 1
-0.0632389395411273 -0.0624654181717632 1 1
0.00873986295270858 0.00865583176737156 1 1
0.00755369446461336 0.0074817572039775 1 1
0.0330187205732973 0.0326453383042644 1 1
0.0404891045330837 0.0399326260906892 1 1
0.0197337180291517 0.0196289718334494 1 1
-0.0189316440180809 -0.0184374664200387 1 1
0.10416757709246 0.10270142073866 1 1
-0.026017381175341 -0.025740060040676 1 1
0.0460534925633751 0.0456638516868913 1 1
-0.0795576789695025 -0.0787327020313672 1 1
-0.0346118396910031 -0.0343277838370008 1 1
-0.0417232471223542 -0.0407521300587254 1 1
0.00747458487461623 0.0072429419914429 1 1
0.0219362819194186 0.0217719807801316 1 1
-0.0271028650138446 -0.0268252845810472 1 1
0.0628063179051853 0.0621506078768922 1 1
0.0158142255825832 0.0155805383923359 1 1
-0.00848552390494645 -0.00841985101318147 1 1
0.0304222785853178 0.0300850170334099 1 1
-0.027874816274278 -0.0275098618768716 1 1
0.179882071857648 0.178141377943658 0 0
-0.00979807012996568 -0.00977151203141281 1 1
0.103511591413201 0.102594785093946 0 0
-0.0899668554263051 -0.0892732158231095 1 1
-0.0508393008900706 -0.0505365544391163 1 1
-0.0136864368951529 -0.0137549504079549 1 1
0.0920855491832128 0.091076374265489 1 1
0.0630930329118424 0.0624269000411184 1 1
-0.0217502228650808 -0.0214430581941326 1 1
-0.0500414008671379 -0.0492833403704323 1 1
0.0151798303510218 0.0150264409498006 1 1
0.0297062011224462 0.0289200858728112 1 1
-0.0068132585583963 -0.00660078263256912 1 1
-0.0272522264696648 -0.0272687052814228 1 1
-0.0396196224403132 -0.0392327269796917 1 1
0.0939469866742789 0.0930046385229418 1 1
0.0455840126076445 0.0450716586502367 1 1
0.0275405151398859 0.0273936537227748 1 1
-0.00273231432436501 -0.00265508260871573 1 1
0.0282000843981329 0.0276616329817372 1 1
0.0317408330179134 0.0315027331245978 1 1
0.0434093251907842 0.0429019771361542 1 1
0.0269653821618825 0.0264856499406304 1 1
0.0738285890302255 0.0729977311193393 1 1
-0.0200007239113116 -0.0198100300013301 1 1
0.0410443313928612 0.0407656151486277 1 1
-0.0283124376327146 -0.0282098208606553 1 1
-0.00156212107804529 -0.00158505674222968 1 1
0.0198132309507449 0.0196775042100969 1 1
-0.0225687019908104 -0.0224065868728962 1 1
-0.0371621304449659 -0.0370778339951609 1 1
0.0162241640152995 0.0161409080901042 1 1
-0.0288478247677515 -0.0285811927369369 1 1
0.000978051504927784 0.000220931460067061 1 1
-0.0335024131341026 -0.0331446744899105 1 1
-0.0307361017508774 -0.0303163262237147 1 1
0.0247987287945471 0.0246241468359668 1 1
0.00901430817169372 0.00889116985305325 1 1
-0.0789175761094538 -0.0781780948141848 1 1
-0.125549439955787 -0.124266796498395 0 0
-0.0329770091526979 -0.0328065982709655 1 1
0.0397192104764383 0.0394162254486105 1 1
0.0229078179414725 0.0226522837734333 1 1
-0.000239307512110598 -0.000227651733985017 1 1
-0.00697899013205371 -0.00693650010263599 1 1
-0.0252490097488182 -0.0249977857785204 1 1
0.0238975445791666 0.0234905793863597 1 1
-0.0116929717169554 -0.0114977042589358 1 1
0.00615885986938133 0.00601044116972281 1 1
-0.0444696864943002 -0.0440043225160049 1 1
-0.0516821466132901 -0.0511285342415621 1 1
0.0370794526376046 0.0362331273133598 1 1
-0.0422004645972827 -0.0415267572759246 1 1
-0.00761019117452952 -0.00770396727673611 1 1
-0.10112000153534 -0.100264737187152 1 1
0.0165993415530454 0.0164894433924191 1 1
0.0537288979106021 0.0530293866250349 1 1
-0.0100276989466644 -0.010352507289245 1 1
0.000904163620257857 0.000950130408314865 1 1
-0.02197896193838 -0.0222535618652459 1 1
-0.0432977714380953 -0.0428341204933492 1 1
-0.0335649348765813 -0.0331562613968422 1 1
-0.0601854520682192 -0.0599783209996141 1 1
-0.0521776019141623 -0.0517152151205759 1 1
0.0259270056887709 0.025884417164119 1 1
-0.0420492262409923 -0.0417728140009829 1 1
-0.0827770262194721 -0.0823066118199216 1 1
0.0174470579861611 0.0173811264747184 1 1
-0.0972963426342529 -0.0963160290230601 1 1
0.00763100847036024 0.0076486989322199 1 1
-0.026642218988896 -0.0264554654697857 1 1
-0.0586762671842041 -0.0579086146124516 1 1
-0.00927221961321946 -0.00917474547895791 1 1
-0.0301614258969509 -0.0302363184059293 1 1
0.0406771079374937 0.0403124120050719 1 1
-0.0845460174434396 -0.0835070599618075 1 1
0.0600585028390534 0.0593701130058001 1 1
-0.0565748412704212 -0.0561014737520552 1 1
0.0348479044045475 0.0346043258707207 1 1
-0.0427505744387916 -0.0424958165783491 1 1
0.137926322733498 0.136416737942533 0 0
-0.0207767635436098 -0.0205276129429603 1 1
-0.0861340231317147 -0.0848753891687416 1 1
-0.0304245258075213 -0.0300477327357494 1 1
-0.0305536698859618 -0.0302006682425299 1 1
0.0666998871339569 0.0659490409648983 1 1
0.033186936777415 0.0329407865671106 1 1
-0.00763057638001246 -0.00767390901730825 1 1
0.0121039554160753 0.0119574174469767 1 1
0.000661276869776857 0.000704694883401061 1 1
0.0633869446221317 0.062925486220467 1 1
0.0250663030627002 0.0247565810223347 1 1
0.0142132033330154 0.0141180974880612 1 1
0.0158159342790424 0.0156227180924611 1 1
-0.0692053815935922 -0.0684994505403408 1 1
0.0126671312929289 0.0125894616743547 1 1
0.0491315528237889 0.0485269395230903 1 1
-0.0782628039263271 -0.0771523627952641 1 1
0.0191214704905717 0.0188693593033512 1 1
-0.0280202784990398 -0.0277236025435482 1 1
-0.00745361142304024 -0.00744064602080655 1 1
-0.032353857768515 -0.0321009550152061 1 1
0.0401007249938745 0.039914426655013 1 1
-0.0193541108137032 -0.0191363247193599 1 1
-0.106038379241942 -0.10516898356208 0 0
-0.0762704142328532 -0.0753991124121486 1 1
-0.0162552471663913 -0.0160989768221813 1 1
-0.0427643937096933 -0.0427812373255023 1 1
0.0556114393765723 0.0550866057376473 1 1
0.0359465322210048 0.0355238211064146 1 1
0.0849979393982091 0.0841512657224355 1 1
-0.0702439297654785 -0.0694907363591739 1 1
-0.0136842099265265 -0.0136081931815042 1 1
-0.00469554000301298 -0.00502017238054058 1 1
-0.00200093825215579 -0.00191227618965432 1 1
0.013038787245967 0.0129263662782158 1 1
0.00564566636673315 0.00559420927529827 1 1
0.114558758165494 0.112859644155842 1 1
0.0527640346430874 0.0521263238980943 1 1
0.058177090519908 0.0575677033235637 1 1
0.0949460887819276 0.0938145696953175 1 1
-0.0343243723843383 -0.0342222592421706 1 1
-0.0244682532698037 -0.0245032288244056 1 1
0.0721809333948958 0.0717160087497455 1 1
-0.0592034318116479 -0.058619982172028 1 1
0.00386483906951874 0.00361723899583349 1 1
-0.038909340130198 -0.0385838956396826 1 1
-0.0355259403622516 -0.0350238036437416 1 1
0.0592271346762207 0.0585739461171955 1 1
0.0808187177295148 0.0794354583711006 1 1
0.116603775350512 0.115753335294602 0 0
0.00898327125441609 0.00896455740169961 1 1
0.0119029923639337 0.0114895215560811 1 1
-0.023739877094645 -0.0235142801627819 1 1
0.0267779442912112 0.0264968098676169 1 1
-0.0378734931902089 -0.0374521600909437 1 1
0.095202346760622 0.0942164853807435 1 1
-0.00737057101674942 -0.00728327917320343 1 1
0.0197915156529849 0.0200918255862411 1 1
-0.0438055214139483 -0.0436299920228112 1 1
-0.0309287432363289 -0.0304822591755053 1 1
-0.0433422427577786 -0.0435041938687539 1 1
-0.0260437178626343 -0.0258028472203953 1 1
-0.0202470817210956 -0.0202469265625842 1 1
0.127366208319979 0.125840931894107 0 0
-0.00441047087078515 -0.00441351694053283 1 1
-0.0196262006783253 -0.0194861944865738 1 1
0.0535428223876082 0.052801847310972 1 1
-0.0852280438833517 -0.0846026951098888 1 1
-0.0302743288197416 -0.029931687917021 1 1
-0.00962566988885323 -0.00957080638722392 1 1
0.0383483096241577 0.0380208490500991 1 1
0.0562945601826713 0.0556286460296535 1 1
-0.0703118141022163 -0.0696524631880865 1 1
0.00903044593888157 0.00878740115029608 1 1
0.0456306828821123 0.0452184051164062 1 1
0.0118958816193171 0.011642747798897 1 1
-0.0235225279478021 -0.0232407149588986 1 1
-0.0283661211006897 -0.0282305409642973 1 1
0.0278388727939651 0.0276512377082759 1 1
-0.0117326780970902 -0.0115085041975069 1 1
-0.0934300483844059 -0.0924916006361052 1 1
0.0105703795022831 0.00980605591087991 1 1
-0.0129395768581313 -0.0128166780580951 1 1
-0.0296349430663201 -0.0292917183348672 1 1
0.000918948717173397 0.000911648432578203 1 1
0.0854749289678733 0.0845904963325735 1 1
0.0594004239363442 0.0584392826626344 1 1
-0.0754552527892136 -0.0746749780566319 1 1
0.00518854604174114 0.00510465737999406 1 1
0.0162068215658132 0.0160897222848577 1 1
0.0295787084407059 0.0293208881026188 1 1
0.0134998015058689 0.0133845437803669 1 1
0.108405328156981 0.107312727074225 1 1
0.14301803957855 0.141532182570917 0 0
-0.0215645660334633 -0.0212383694691035 1 1
0.123285126625185 0.121806027788986 1 1
0.0427693410014728 0.0424355567929298 1 1
-0.0448158029841377 -0.0446747504229479 1 1
0.0455919378100684 0.0455057355757098 1 1
-0.116929569387657 -0.115843729290888 0 0
0.0149694389541464 0.0149482096227105 1 1
0.045053750940415 0.0444873190781819 1 1
0.0658196494645185 0.0647456569821534 1 1
-0.0284776748297366 -0.0278214941463241 1 1
-0.104854960829596 -0.10354031879355 1 1
-0.0376087956863562 -0.036195412079118 1 1
0.010191850635928 0.00998961437180267 1 1
-0.0528183171369909 -0.0522788069209593 1 1
-0.0512700078952981 -0.0504490756126459 1 1
-0.0684005224852649 -0.067100642520083 1 1
-0.0657392131135216 -0.0649598810373683 1 1
-0.00218975261871025 -0.00197627116769811 1 1
-0.0245816276816847 -0.0244092400787913 1 1
-0.0652735793518014 -0.0641570422273392 1 1
-0.0537548423277407 -0.0533990182508538 1 1
0.0050854520718086 0.00510835998643745 1 1
-0.02041629415249 -0.0202021868021947 1 1
0.0462422434112386 0.0458027995071433 1 1
0.0269442610755735 0.0267875592853994 1 1
-0.0327868693436581 -0.0320240345983301 1 1
0.0503051706444936 0.0497922817183917 1 1
0.00166971863769482 0.00132600560686891 1 1
-0.098192955354646 -0.0971981070927284 1 1
0.0695618208284504 0.0689418690863371 1 1
-0.0207365457327557 -0.0205651918971167 1 1
0.0812481859944847 0.0799447505137595 1 1
-0.00755747017926058 -0.00725758228946953 1 1
0.0259371232212257 0.0258289331364215 1 1
0.0982729024324887 0.0971002678952631 1 1
-0.0132109591552168 -0.0127993670036334 1 1
-0.108637739242786 -0.107762073733321 1 1
-0.05098039574485 -0.0504041704668684 1 1
0.0360618808350429 0.0357024819385679 1 1
-0.0493085709265099 -0.0488192486546453 1 1
0.0863777079860145 0.0851510329960622 1 1
0.0207254276872493 0.0205276401093856 1 1
0.0423662615556489 0.041983220922932 1 1
-0.0362754634754604 -0.03586441033818 1 1
0.0430022281534956 0.0426066731352788 1 1
0.0462461421142752 0.0455913943193905 1 1
-0.0559478167295683 -0.0553106874603537 1 1
-0.0423982861445288 -0.0420608666770884 1 1
-0.0245911375235798 -0.0243068924085701 1 1
0.0533149580795648 0.0526885461312209 1 1
0.00840596765070822 0.00836169613834258 1 1
-0.0152987646008965 -0.0151397515233422 1 1
-0.0272374494373942 -0.0264066255832303 1 1
0.101204702467213 0.100142029809764 1 1
4.20186564938675e-05 7.9083046085093e-05 1 1
-0.0157081408476029 -0.01534443879801 1 1
0.0743696955831697 0.0733399390772413 1 1
-0.0370614406839398 -0.0367260901430535 1 1
-0.0188778286010346 -0.0187152713587212 1 1
-0.0868798791278787 -0.0859242200891955 1 1
0.0967386599247216 0.0957172059099926 1 1
-0.0169369228983636 -0.0166344294327747 1 1
0.00848585494629563 0.00823904481003531 1 1
-0.00698018663210226 -0.00677971156789662 1 1
0.0335815084434855 0.0330206610485901 1 1
0.00505770904503586 0.00507142387291689 1 1
-0.0756608118385935 -0.0749225715065331 1 1
0.0568828454656669 0.0560448281656882 1 1
0.00563307264188834 0.00494947848407033 1 1
-0.0128758081069256 -0.0128436243767807 1 1
-0.0527204149393457 -0.052292293114075 1 1
0.0275535218724289 0.0271955856463159 1 1
0.111656303911421 0.110623595885962 0 0
-0.016470281832 -0.0158715811744841 1 1
0.0810904474200014 0.0798306718933232 1 1
-0.0139852327045307 -0.0138436725116821 1 1
0.0178442515536254 0.0178011888189482 1 1
0.0741140993378009 0.0732968075450429 1 1
-0.0228589576664828 -0.0224498615736775 1 1
-0.00678214805450607 -0.00675792543802963 1 1
-0.0141271937102717 -0.0140390748157965 1 1
-0.100570479686099 -0.0993508147543969 1 1
-0.0403317050330193 -0.0399557545555453 1 1
-0.00441908134597083 -0.00441069032360671 1 1
-0.0155649353548008 -0.015404613641804 1 1
-0.107414245228323 -0.106319185282433 0 0
-0.0363087709848343 -0.0359230147873939 1 1
-0.0159660053214245 -0.0158211846350012 1 1
-0.0316628688901244 -0.0314277792006997 1 1
-0.0918507701192182 -0.0909807912886611 1 1
0.0594970183503898 0.058571512437236 1 1
-0.0200146657418373 -0.0198479124864786 1 1
-0.107674823306563 -0.106626177139806 0 0
0.0367066321939808 0.0360239420089623 1 1
0.0583491256625646 0.0581510376482214 1 1
-0.115951849270743 -0.115376410418272 0 0
0.00449261582882942 0.00410867139352453 1 1
0.00122846120264077 0.00143614869442646 1 1
0.019318565166678 0.0192339284656416 1 1
0.163846827458355 0.162296934386952 0 0
0.0445341424062893 0.0439275476329984 1 1
-0.0082431510631296 -0.00858966321749819 1 1
0.00632668881832002 0.00620456477964638 1 1
-0.014141144436634 -0.0139008532733501 1 1
0.0305253588619541 0.0299307650747189 1 1
0.0888600534463635 0.0880252904970573 1 1
0.0151939133600695 0.0150407038308312 1 1
0.0473862006291196 0.0468148267834638 1 1
-0.00027429376477772 -0.000174177313150593 1 1
0.00616473083111722 0.00555416480167825 1 1
0.0545989598960334 0.0540683211793126 1 1
0.00726854194726433 0.00719428980219001 1 1
-0.0364736373072143 -0.0359932112528589 1 1
-0.0247091772024786 -0.0245802072393468 1 1
0.0710585899199802 0.0704963975359563 1 1
0.0723529167534294 0.0718462943824494 1 1
0.0227897148431803 0.0226005976463037 1 1
0.0415479211094467 0.0411972044065732 1 1
-0.00460515646988368 -0.00433527807096423 1 1
0.0112566680047278 0.0111148975904383 1 1
0.0471384956926939 0.0466112753738146 1 1
0.054014244029785 0.0533063292091869 1 1
-0.121239798681776 -0.120098495000168 0 0
0.0212993417391902 0.0211200727948778 1 1
-0.0347693421209788 -0.0342949936289889 1 1
-0.0020531422642656 -0.00213050559710275 1 1
0.01377786692941 0.0137252260365314 1 1
-0.0862493364599542 -0.0853298347619665 1 1
-0.0210753285761797 -0.0210018214763947 1 1
-0.000951519335843779 -0.00117757600449978 1 1
0.0540002899864679 0.0529709725788638 1 1
0.0110609825842083 0.010952761638198 1 1
-0.0355794955175532 -0.0351284946354664 1 1
0.0260823175869848 0.02584889126063 1 1
-0.00490455629853299 -0.00478105759496538 1 1
0.0441836809762914 0.0437409321826986 1 1
-0.0427011564648127 -0.0424258651645976 1 1
0.099046941895058 0.0982723158333852 1 1
-0.068004504410884 -0.0674636927503475 1 1
-0.0708646759481619 -0.0702285249816514 1 1
0.104530127867196 0.103493649150601 1 1
-0.0116550701469329 -0.0115369726048979 1 1
-0.120921472189641 -0.11974426698844 0 0
0.0108337450838142 0.0106167920856029 1 1
0.0665006679852242 0.0656113001636823 1 1
-0.0415419097735833 -0.0412377823881034 1 1
-0.0424406647470456 -0.0423140923123297 1 1
-0.0197606957184502 -0.019631058207743 1 1
-0.000877196733834515 -0.000855255574715442 1 1
0.0763842769830703 0.0757853135055856 1 1
0.0109811627947477 0.0107428900762909 1 1
-0.0354245405913306 -0.0350265215894991 1 1
-0.012028517146283 -0.0119288199630134 1 1
-0.0792755257712841 -0.0783997691930475 1 1
-0.0485695247683243 -0.0481602321419684 1 1
0.0979760922096267 0.097039050814142 1 1
-0.0612267685340562 -0.0606310111063155 1 1
-0.013990315935296 -0.0139016117633704 1 1
0.020388753445382 0.0201906688606867 1 1
-0.0163156966440605 -0.016172184245759 1 1
0.0829180571492211 0.0821048359254278 1 1
-0.0332657301233338 -0.0329041677390249 1 1
0.0864553892327808 0.0855199579697018 1 1
0.00417442158857532 0.00454866184398254 1 1
0.0947800439425696 0.0939690741143349 1 1
-0.0883664778943269 -0.0874644239663267 1 1
-0.0209291814737151 -0.0206766863310645 1 1
-0.00665760321449417 -0.00653696463652035 1 1
-0.031589927464189 -0.0312291059351015 1 1
0.04771673807741 0.047470068406804 1 1
-0.0475943916504846 -0.047142361156998 1 1
-0.0425860621317061 -0.0422030822899254 1 1
-0.0607681846356679 -0.0600776765930381 1 1
0.00599140108798467 0.00623648143775326 1 1
0.127622237486176 0.12660110438857 0 0
0.0500740821516784 0.0493657903701405 1 1
0.0257888952298078 0.0254417365421773 1 1
-0.0504757919792853 -0.0502361469317946 1 1
-0.0871017469834591 -0.086445995955243 1 1
0.0324523674468373 0.0318879046747859 1 1
-0.0361292577548021 -0.0358438887925589 1 1
-0.00586768076985249 -0.00576225255749905 1 1
0.006233757603794 0.00617991060269636 1 1
0.0416264893751702 0.0412414751058421 1 1
-0.0697683198442223 -0.0688449448986887 1 1
-0.000196561101992739 -0.00023071574978293 1 1
-0.00735254026594158 -0.00705720917561601 1 1
-0.0368843014574107 -0.0367685130682383 1 1
0.0385824617092327 0.0384707393918702 1 1
0.0191094150373518 0.0189448531756603 1 1
0.0513360362621927 0.0507518662504307 1 1
0.0662475039573799 0.0656252281864166 1 1
0.0233004293723788 0.0230211404804313 1 1
0.0712355520945446 0.0704524251063736 1 1
-0.0347093214696024 -0.0345646387767709 1 1
-0.0123830206546646 -0.0119771677982273 1 1
0.0728846804445843 0.0721768999111232 1 1
-0.0709862484947102 -0.0703616130729472 1 1
0.00593625067647466 0.00529609192024977 1 1
0.0406643460565739 0.0402040997743 1 1
-0.0465442997537401 -0.0461515556354251 1 1
0.0518398148565354 0.0513583793688327 1 1
0.0375692740671145 0.0372115984431647 1 1
-0.0211589069329434 -0.0206012772225363 1 1
0.0133489515320694 0.0133916643160372 1 1
0.0501603734048098 0.0494806223786029 1 1
0.04849539518389 0.0478804408817136 1 1
-0.0178549303649164 -0.0178051100580389 1 1
0.0158699330641715 0.0156645006648917 1 1
0.104795555790135 0.103896657245266 0 0
0.0695846814541111 0.0689750466015384 1 1
0.0654960702252437 0.0647155211456874 1 1
-0.00488571390157933 -0.00513901173340407 1 1
0.0205454890817519 0.0200465760856559 1 1
-0.0292871980684127 -0.0287643516462946 1 1
-0.0337898785005991 -0.0331512703820736 1 1
-0.0677930961005198 -0.0674727037608514 1 1
-0.0338110538713525 -0.0332851416384458 1 1
-0.0317829275318809 -0.0315572482468122 1 1
0.0408092672141565 0.0398488763871647 1 1
0.00677712344431936 0.00695072207708826 1 1
-0.0465365339346575 -0.0463784782505269 1 1
-0.0324698438390789 -0.0320748991053856 1 1
0.0236336881708704 0.023578462876508 1 1
-0.0395029169089646 -0.0393496612543959 1 1
0.0536381795758411 0.0531980305441965 1 1
0.0483582548823202 0.0480103584563137 1 1
0.0267266951167132 0.0264161142927803 1 1
0.0424578345396214 0.0421084281929651 1 1
-0.0129341233914366 -0.0127260775995067 1 1
-0.0415801515480571 -0.0412279911397212 1 1
0.118477521582998 0.117182801671026 0 0
0.0400712566343029 0.0398888857927217 1 1
0.0771167377604297 0.076557422591115 1 1
0.140585155952998 0.138846682570482 0 0
0.0411076670655986 0.0406810776182969 1 1
0.0371627526609506 0.0368335680160012 1 1
-0.00998792281848207 -0.0098301194162067 1 1
-0.0310897252548148 -0.0308814797697881 1 1
-0.053886647473419 -0.0538760464665193 1 1
-0.0227894089237912 -0.0224252433720088 1 1
0.0512273040848816 0.0506192768338762 1 1
0.0433499824174986 0.0429645273315322 1 1
-0.0657895220790831 -0.0649292744276225 1 1
0.023185905857503 0.0228119716596558 1 1
-0.000744002524577252 -0.000734517410227115 1 1
0.0254071760883042 0.0252580003551693 1 1
0.0181341330126975 0.017537757575778 1 1
-0.0381537382356252 -0.037818764951243 1 1
-0.0307983236714686 -0.0304305182570252 1 1
0.0820035508926055 0.0811278252877915 1 1
0.0204995379174828 0.0202584537473974 1 1
0.0455936647603734 0.045171932040791 1 1
-0.0340639672861439 -0.033725118720751 1 1
-0.0160707042165026 -0.0160324406944694 1 1
0.0603993033218555 0.0596838784971731 1 1
-0.111778329136196 -0.110336132591474 1 1
0.00515318399768893 0.0050716718606617 1 1
-0.0320553773439213 -0.0315604509803069 1 1
0.0408212482944979 0.0402473876004112 1 1
0.0765002078195864 0.0753936638314298 1 1
0.0683507703364176 0.0677378857405522 1 1
-0.0239242845264735 -0.0235193215330308 1 1
0.142378437087523 0.14143965740095 0 0
-0.0777212252697277 -0.0768596964996141 1 1
0.00544367040154633 0.00527829628479054 1 1
0.0127638136509273 0.0126680828818155 1 1
0.0111296734558604 0.010930846100902 1 1
0.011613072141893 0.0118449556363887 1 1
-0.0474805514624866 -0.0470545460065042 1 1
0.0432076582909514 0.0422474711783738 1 1
-0.0303557490093566 -0.0301277833298729 1 1
0.0690999910426936 0.0683715054598841 1 1
-0.0488094885180493 -0.0482766235627414 1 1
-0.103717910394087 -0.102590195496241 1 1
-0.0293852459903144 -0.0288472146058745 1 1
-0.105131527302643 -0.104363890711289 1 1
0.0122159067737668 0.0121654194105823 1 1
0.0206516518278648 0.0201184296519499 1 1
0.0049850577821009 0.00482220405582335 1 1
-0.0249549123067094 -0.0247640190961605 1 1
-0.0342382615637853 -0.0339006240468935 1 1
0.0184335712064666 0.0182817996099419 1 1
-0.00195594986538574 -0.00174499315242463 1 1
-0.0888973262795405 -0.0880402622929306 1 1
0.0367688581594475 0.0365329226334257 1 1
0.0144984433956845 0.0141383406045854 1 1
0.0469816382518143 0.0466295385539378 1 1
0.0997190358440705 0.0987422341784976 1 1
-0.0137020979557544 -0.0134872875084987 1 1
-0.00259394027760543 -0.00235072746144851 1 1
-0.0676481556726202 -0.0670604224244092 1 1
0.0379101323210047 0.0373732963395881 1 1
-0.0493128591439667 -0.0489098526571464 1 1
0.000360887984348435 0.00046260357858964 1 1
0.00567679711918139 0.00638990574208926 1 1
0.0629485584903315 0.062308085170892 1 1
0.029475194794908 0.0290661082656628 1 1
-0.0605981968154111 -0.0600780903713923 1 1
0.0367448338073507 0.0362071256385869 1 1
-0.0235291460054389 -0.0232849918368326 1 1
0.0474610926777936 0.0469037433115527 1 1
0.0265753783429455 0.0267539798742017 1 1
0.00241048647233714 0.00240907332748085 1 1
-0.0706017658230992 -0.0702684295894277 1 1
0.00311166203062266 0.00342235222385541 1 1
0.0283853088232587 0.0281216280156913 1 1
-0.0195439384463373 -0.0194796202741946 1 1
1.39439507605092e-05 -0.000536578637148412 1 1
0.0135940892099537 0.0133052960530235 1 1
-0.0236447744865404 -0.02400530104023 1 1
-0.0771212214384597 -0.0762108506181214 1 1
-0.0307093472351413 -0.0304159994935251 1 1
-0.00378208291229906 -0.00370346699914544 1 1
-0.0807601695801272 -0.0798299095638067 1 1
-0.0433373737141071 -0.0428786528694765 1 1
0.030407278819608 0.0300522071241563 1 1
-0.0604133110424777 -0.0598565952419491 1 1
-0.0265220556411907 -0.0261963337924834 1 1
0.0333235169601968 0.0329297761570737 1 1
-0.0481642898949713 -0.0476822161301694 1 1
0.0863468859298184 0.0849641814663595 1 1
-0.0121936426363422 -0.0121310327647605 1 1
-0.0992284010578645 -0.0983510793053151 1 1
0.0369977533315128 0.0365928771088157 1 1
-0.0205821615251076 -0.0204037266832876 1 1
0.0208620278666487 0.0207188896005839 1 1
-0.0259478458706596 -0.0259566708630084 1 1
-0.0583805775923439 -0.0581589072084352 1 1
-0.0279951181387146 -0.0277204175424441 1 1
0.00511521495170886 0.00505931569687761 1 1
-0.0274193756097961 -0.0272571074690582 1 1
0.0327592010967105 0.0326802941357089 1 1
-0.0594771705399341 -0.0589436118245113 1 1
-0.0587725366834286 -0.0582545530536628 1 1
-0.0510271701832829 -0.0507773041189869 1 1
0.0345005679517371 0.0343321470176426 1 1
-0.0663886906459802 -0.0656705203540069 1 1
-0.0283322319009283 -0.0282987331914592 1 1
-0.0320986455305264 -0.0319491997896602 1 1
-0.0269599470513205 -0.0267114620512494 1 1
0.0612013069610666 0.060710014460304 1 1
-0.0325497447437496 -0.032245900621118 1 1
0.072385705717855 0.0715224161896265 1 1
-0.0114855467986702 -0.0114593879895977 1 1
-0.0737860190173001 -0.0729550311928537 1 1
0.0386113646593915 0.0382506666680183 1 1
-0.090975014508685 -0.0901446816548316 1 1
0.0410506754436327 0.0407142569306869 1 1
0.161906291859091 0.160347180852049 0 0
-0.0145687208993902 -0.0142895772854245 1 1
0.00252602221151325 0.00247159414209692 1 1
-0.0719992044730686 -0.0716869702722496 1 1
0.0526912759130148 0.0521786042729866 1 1
-0.000105048409731599 -0.000522935778027835 1 1
0.017882946032385 0.0178843078561943 1 1
-0.0522432543021432 -0.0517132891027566 1 1
-0.0311133566894915 -0.0308384447261155 1 1
0.0433711251412153 0.0426207663502547 1 1
-0.0783344095939321 -0.0775917121873799 1 1
0.0147956941323087 0.0146489855895862 1 1
-0.0345548156469422 -0.0344212689404784 1 1
-0.0893638007735804 -0.0885774614769786 1 1
0.0317620804804428 0.0314477908580765 1 1
-0.0187803437144699 -0.0180948911031532 1 1
-0.0596606028004609 -0.0590724433206206 1 1
-0.0815948227540294 -0.080556607666894 1 1
0.0789095875014043 0.0781649798813532 1 1
0.0466615972127356 0.046241930099634 1 1
0.0335912259866387 0.0334531421038188 1 1
-0.0175027529298814 -0.0174146991965152 1 1
-0.0610601747233995 -0.0603459091800197 1 1
-0.0212347157154041 -0.0216746936311299 1 1
0.00914341027514219 0.0088042750904359 1 1
-0.0442400321714461 -0.0437395923170304 1 1
-0.0258443083324089 -0.025716375627385 1 1
-0.0244827839938376 -0.0244191214477972 1 1
-0.0455140656732017 -0.0450670573226121 1 1
-0.0743067896666177 -0.0737055893326722 1 1
-0.0320124823102373 -0.0315254337349001 1 1
-0.121556577009424 -0.120540600380332 1 1
0.00779434385855038 0.00769659506449765 1 1
-0.00124993167797297 -0.00116769405311012 1 1
-0.0639482097131 -0.0631404097383874 1 1
0.0276980870883527 0.027356141601723 1 1
0.0118500290466588 0.0120200616808758 1 1
0.0141877718416761 0.0140420695308332 1 1
-0.0424124690958411 -0.0420752446025688 1 1
0.0580798647257638 0.057306011857519 1 1
0.00360626483339723 0.0032739294641358 1 1
-0.0584291433416943 -0.0575344037586584 1 1
-0.120924969365622 -0.119683935209102 0 0
-0.0453186319633549 -0.0448071521630375 1 1
-0.033962068194172 -0.033703127039985 1 1
0.0606285578540771 0.0600309725441236 1 1
0.107240110047194 0.106593563149094 1 1
0.00312173866855319 0.00306616652294768 1 1
-0.0329011967196296 -0.0325891555196313 1 1
-0.0277557996718435 -0.0267746089404461 1 1
0.00131046935301654 0.00134000404783529 1 1
-0.00356428531141723 -0.00335775838812721 1 1
-0.0181254065867623 -0.0179752062532944 1 1
0.0454658184361273 0.0450260899986482 1 1
-0.0114150923735623 -0.0111099148777459 1 1
-0.0597062354103488 -0.059114531268563 1 1
-0.0423733878606499 -0.041807216471236 1 1
-0.0259023602993634 -0.0255533077040233 1 1
0.0359189830725855 0.0354074543425918 1 1
-0.0213398469778046 -0.021065118650229 1 1
0.00195961470799417 0.00211594534252473 1 1
0.0131601161257475 0.0124967529450835 1 1
0.0812650702925977 0.0804421904240926 1 1
0.0140052128197661 0.0137287111567048 1 1
0.017631372608911 0.0170494046030332 1 1
0.0188036200345821 0.018791746390278 1 1
0.0137636625927065 0.0136794691187222 1 1
-0.0190495517332253 -0.0191258775063703 1 1
0.0488207203586758 0.0484105263432687 1 1
-0.0241671925547913 -0.0238974259931771 1 1
0.118036135037393 0.11647149762492 1 1
-0.0134116298116783 -0.0132080380873319 1 1
-0.0881880538590493 -0.0873461391745875 1 1
-0.0168809482333946 -0.0167338659319844 1 1
-0.092272147389694 -0.0913660120319879 1 1
0.00151802067401765 0.00148261077935686 1 1
-0.0661711164970111 -0.0654782594410966 1 1
0.0344169196474197 0.0342470245356351 1 1
-0.0754952668302141 -0.0746990707986645 1 1
-0.0202065493978599 -0.0200035329510747 1 1
0.111694289077043 0.110666803736033 0 0
-0.0486281326097869 -0.0483104012376325 1 1
-0.0217068523324935 -0.0213119579981695 1 1
-0.0235891298429574 -0.0234684622327552 1 1
0.031387567569722 0.0310976885777193 1 1
0.00649461180951634 0.00633098047285702 1 1
0.0140567283736033 0.0142175153192165 1 1
0.0292181317179129 0.0295145331822641 1 1
-0.050837633634161 -0.0507982068189487 1 1
0.077155515391228 0.0758112521727356 1 1
0.00748866005289853 0.00745516894503424 1 1
0.0192290896532129 0.0190692723090949 1 1
-0.0128881709225275 -0.0127851437404362 1 1
-0.0168069000077192 -0.016150570448569 1 1
0.0779664128728306 0.0772910921431974 1 1
0.0163303724710085 0.0162122575988837 1 1
0.0225355905920576 0.0223543612026092 1 1
0.0641412504623236 0.0632367430698444 1 1
-0.0403966023582756 -0.0398748128886182 1 1
-0.175211342273836 -0.173050134670541 0 0
-0.0326896702360499 -0.0323618492999852 1 1
0.0215260990744827 0.0213784762894232 1 1
0.0181283599581583 0.0178005823368858 1 1
-0.0704364810014871 -0.0698157512899447 1 1
-0.0179039213809889 -0.0178889824479939 1 1
-0.00319582038184181 -0.00305919662471587 1 1
-0.0531371246985332 -0.0525956167768465 1 1
0.043165304124532 0.0426345771935941 1 1
0.0206906376741316 0.0206219031092736 1 1
-0.0497385607212047 -0.049216630634478 1 1
0.0361274184757432 0.0357441080779231 1 1
0.05227424106151 0.0518093037471939 1 1
0.0567936574038059 0.0566107389914119 1 1
-0.0486770217931339 -0.0483680790749518 1 1
0.0135151624595064 0.0134010770705729 1 1
-0.0208443129486736 -0.0205904514158967 1 1
-0.0578704888002228 -0.0572671164288097 1 1
0.0830587505826019 0.0820277574863971 1 1
0.0267876506378268 0.0265496805794049 1 1
-0.0148030399376154 -0.0146122095018362 1 1
0.0117990903720161 0.0118856700997851 1 1
-0.0809180968627634 -0.080252136767716 1 1
-0.0491709632344471 -0.0486224002537908 1 1
0.00207141538869223 0.00190448476891737 1 1
0.053830245249749 0.0536576419775401 1 1
-0.00903753099474102 -0.00910862550256549 1 1
-0.00199881670638392 -0.00196207306178874 1 1
-0.0802892424099458 -0.0793109207834229 1 1
-0.0516342008288745 -0.0511207978388014 1 1
-0.00886108946173075 -0.00888669708430051 1 1
-0.0221622009823213 -0.021949226307819 1 1
-0.0208298075461887 -0.0206780319961924 1 1
0.0523850288787426 0.0521354382450667 1 1
-0.0766336949778888 -0.0761463879399669 1 1
-0.084357219908724 -0.0835923150395876 1 1
-0.0383074968622687 -0.0378765015216979 1 1
0.0611179834487591 0.0602059672570217 1 1
-0.0423857132143539 -0.041760161663427 1 1
0.0391072998219565 0.0389078137236755 1 1
0.00304621299962631 0.00349755342385653 1 1
-0.120825754527448 -0.119605132827624 1 1
0.104918582145838 0.10387670243924 0 0
0.108249801609665 0.107101352246391 0 0
0.0301424181552986 0.0301818166707209 1 1
0.137116843013957 0.135620831068273 0 0
0.0199201076675175 0.0197052621804524 1 1
-0.0616686519819852 -0.0610270706102731 1 1
0.0267781336946984 0.0265821441969352 1 1
-0.00898840127809133 -0.00880784421811141 1 1
0.023544513931568 0.0230519532903175 1 1
-0.0106079495798919 -0.0100970082229152 1 1
0.0200858315931915 0.0194458789646067 1 1
-0.102237510444309 -0.100890576465888 1 1
0.00757495626761907 0.00739856531250371 1 1
-0.0338415730077332 -0.0334137627159712 1 1
0.0238411677409812 0.0239006922148805 1 1
-0.00646832032564534 -0.00652118700696285 1 1
-0.04631093510554 -0.0457865828370723 1 1
-0.0146524990649163 -0.0146313705204309 1 1
-0.0187937537274814 -0.0184122053959387 1 1
-0.124815834063155 -0.123577208424383 0 0
0.00955293867368247 0.00945703958272236 1 1
0.0296055568651462 0.029311499771437 1 1
0.0200046773091633 0.0198123400860904 1 1
0.010732383602046 0.0106493140922 1 1
-0.0586344253214523 -0.057840186453285 1 1
-0.0620431224273198 -0.0611451678634983 1 1
0.03021651149177 0.0297955490946244 1 1
0.0143467165549463 0.0142582100616509 1 1
-0.0444138827976388 -0.0438994724894321 1 1
0.0423916034218954 0.0419362808385199 1 1
-0.00327883455043139 -0.00296351083395412 1 1
0.0166312013187746 0.0163518040648361 1 1
0.00935814706536826 0.00882490366617057 1 1
-0.0157859915204809 -0.0158991996312586 1 1
0.00380553934552029 0.00357548105281068 1 1
0.0272483261751323 0.0270500488066687 1 1
0.0797415522756823 0.0789250000189981 1 1
-0.018946073371133 -0.018761713513087 1 1
0.0515177596176346 0.0511620208880206 1 1
-0.0815674770321929 -0.0807641853763254 1 1
0.0554558786263854 0.0548146488328725 1 1
0.0239272979650656 0.0236940648949062 1 1
-0.00424636646767264 -0.00416211014028045 1 1
0.0502020327688423 0.0497321498080613 1 1
0.0107117368033038 0.010450347278257 1 1
0.0715593269234906 0.0708908738273954 1 1
0.0487605666031542 0.0483974989552766 1 1
0.0371073472486775 0.0369339713004199 1 1
-0.105959999870456 -0.105491757222844 1 1
-0.0223017535365447 -0.0221309124409405 1 1
0.00294163045350536 0.00276886388551859 1 1
0.00206610137439453 0.00212981328006354 1 1
0.0100714868594767 0.00995418981586614 1 1
0.0590794726760205 0.0585625058548936 1 1
0.00848894563605114 0.00895749573766491 1 1
0.046500318451253 0.0461304828836244 1 1
0.0260110567701464 0.0258769242112102 1 1
0.014737396274314 0.0146794101370566 1 1
-0.0580222950088499 -0.0572573257045099 1 1
-0.0552683319828268 -0.0545204892720428 1 1
0.0327034721866202 0.0324106815905851 1 1
-0.0105534572375278 -0.0105892509666682 1 1
0.0647163858289739 0.063793781840638 1 1
-0.0453204377739155 -0.0448883271169888 1 1
0.0769749311135909 0.0761625820264135 1 1
-0.113354810541929 -0.112197186676706 0 0
0.00237497003730366 0.00247643709757807 1 1
0.015471677195915 0.0152559999691658 1 1
0.0183141401218247 0.0182611385921828 1 1
0.0535462434571287 0.0527251912659892 1 1
-6.81926539642524e-07 -7.09432303381829e-05 1 1
-0.0399848649598543 -0.0394276534621158 1 1
0.0379130539235615 0.0371972773158976 1 1
-0.0217376129799773 -0.0213717922498855 1 1
0.0417591367974803 0.0413387206777292 1 1
0.011068774500729 0.0110369641567711 1 1
0.0206378623749728 0.0205054582894042 1 1
0.0215230311634087 0.020791044802097 1 1
0.0346757718711533 0.0343145688770291 1 1
-0.0192244584679787 -0.0189470183094445 1 1
-0.0856335536468676 -0.084494369485989 1 1
-0.00445832198134966 -0.00425177008040748 1 1
0.0111043705113238 0.0110654657682115 1 1
-0.0378648634265173 -0.0374962664639572 1 1
-0.00700046251521978 -0.00652425347881134 1 1
0.0970576413644503 0.0961139840657279 1 1
0.0755203434012469 0.074996450520152 1 1
0.121800323816104 0.120303380939563 1 1
0.0213115461101676 0.0208616794815574 1 1
-0.0389631140593856 -0.0381592483887796 1 1
0.0709649403212612 0.0703102033677503 1 1
0.0726056648348738 0.0719825112510296 1 1
0.0462901978620203 0.0459054833715993 1 1
0.0839055094293772 0.083150731167445 1 1
-0.0267729116977307 -0.0266499743849185 1 1
-0.0882241972160751 -0.0870385692424831 1 1
-0.073234321071954 -0.0721913698450055 1 1
0.0286428333277931 0.0284348957306581 1 1
0.00737611389309266 0.00730354283017191 1 1
-0.0304639806021514 -0.0301980694679607 1 1
-0.0996570616116553 -0.0986328843702747 1 1
-0.0178912635250606 -0.0176102000776493 1 1
-0.0311725594396189 -0.0308525246683767 1 1
-0.0294085316503332 -0.0291848016582911 1 1
-0.0460636428392137 -0.0456893944226713 1 1
0.0629111080445415 0.0626672780358306 1 1
-0.00159522931837381 -0.00146234987128997 1 1
0.00910211111228628 0.00911740545201472 1 1
-0.0362754672195714 -0.035863305321348 1 1
-0.0621121420424374 -0.0616049014883732 1 1
-0.0152290076695963 -0.0154965296353424 1 1
-0.0529474378486702 -0.0524874799284788 1 1
-0.0272488149714503 -0.027041164457922 1 1
0.0618362234111592 0.0616182958845033 1 1
0.00577322463395112 0.00576804365852901 1 1
-0.055180452929459 -0.0547527069859762 1 1
0.0135450760604673 0.013430913346307 1 1
-0.0716070148212066 -0.0709437888497976 1 1
0.0170408876836228 0.016968879683349 1 1
0.0403952220846601 0.0395723665006518 1 1
-0.0434201573642647 -0.0430813831736006 1 1
0.0283742274290226 0.0279609413456574 1 1
-0.0284513774413602 -0.0285477379317369 1 1
-0.0908622325500201 -0.0895833620759231 1 1
-0.0472102138776958 -0.0466435046314068 1 1
0.00476358710936989 0.00449645060303425 1 1
-0.00321730787711066 -0.00313024673683321 1 1
0.0237450427492058 0.0236170904903744 1 1
-0.0811195935158729 -0.0802537103012676 1 1
0.0422367719138821 0.0417153480243895 1 1
0.030082841685501 0.0297252399100606 1 1
-0.0306454570025523 -0.0302454483768189 1 1
0.0241723992679174 0.0239474360007463 1 1
0.0500377325414301 0.0495721931527956 1 1
-0.0158384274391148 -0.0157047857099237 1 1
-0.00644379221712269 -0.00636306773897855 1 1
0.0584653618825579 0.0576035351884535 1 1
-0.0751122755197014 -0.0748089847827193 1 1
-0.0112971394702226 -0.0111470660207235 1 1
0.11923341349133 0.117993803530808 0 0
-0.019636188929103 -0.0194537714558148 1 1
0.0768475845248703 0.0762486360774638 1 1
-0.0600665157701718 -0.0597068896866545 1 1
-0.00106401039532214 -0.00116633825084032 1 1
-0.069901642140002 -0.0693363173898965 1 1
0.0445116402486894 0.0436536240778567 1 1
0.0806347641222553 0.0796633474831749 1 1
0.00574870229244882 0.00565380862179895 1 1
-0.076042564387567 -0.0752643461714623 1 1
0.0222610810706413 0.0220047703975336 1 1
-0.0419972099076212 -0.0414436922275669 1 1
-0.0561881852553743 -0.0556425519031188 1 1
-0.0634070547495959 -0.0627167856401127 1 1
-0.0102479075271881 -0.0101723848758009 1 1
0.0376351991591898 0.0372368233321335 1 1
0.0118296826262987 0.0117031121576664 1 1
-0.0157509544150575 -0.0154303537540707 1 1
0.0246956451532017 0.0242860615578953 1 1
-0.00487730617989833 -0.0051318296210889 1 1
0.0210709058693174 0.020933156927779 1 1
-0.0492240218332104 -0.0486088544636223 1 1
-0.0752205484214299 -0.0739963123263869 1 1
-0.0152423841575687 -0.0152563277238252 1 1
-0.0491745625882408 -0.0487169829180403 1 1
-0.0191101145718175 -0.0187623765222706 1 1
0.045109233801527 0.0442518161151023 1 1
-0.0080361781753199 -0.00794983717717979 1 1
0.00433202512026732 0.00426280000121315 1 1
0.0514638747886983 0.0510273515390677 1 1
-0.107916965627489 -0.107195924732127 1 1
-0.000437612643851873 -0.000492867817937963 1 1
-0.0760490917810958 -0.0752675094245095 1 1
-0.0344846078755602 -0.0342294225514311 1 1
-0.0290559910527097 -0.0291935437597162 1 1
-0.036403083401856 -0.0364025427098941 1 1
-0.0407595374404261 -0.0405139707635788 1 1
0.0219015233038247 0.0217428414554249 1 1
-0.0388176853614146 -0.0384113854978153 1 1
-0.0569013468123992 -0.0564801506246323 1 1
0.108776065544093 0.107594273958061 0 0
-0.0143314019755172 -0.014467504651502 1 1
0.0677784221375481 0.0666790652190535 1 1
0.0243113805970759 0.0237500435020182 1 1
0.0139059373130728 0.0137411914504731 1 1
-0.00464901798705846 -0.0044182984855015 1 1
0.0311444677066224 0.0308488321765364 1 1
0.0916201094214242 0.091181081438023 1 1
-0.0650631143400818 -0.0644177798975174 1 1
0.0351963058181469 0.0348541087424922 1 1
0.122476271841615 0.121380543440602 0 0
-0.0234564979489087 -0.0232232684172663 1 1
-0.0316797732682218 -0.0312853284343841 1 1
0.0404014975482363 0.040219781865104 1 1
-0.0712458934346963 -0.0705160868529649 1 1
-0.0111066144323154 -0.010970375284147 1 1
0.0528827984947058 0.0523594125857274 1 1
0.0232882597066814 0.0231036047264778 1 1
-0.0365291008437699 -0.0361014392148074 1 1
-0.0342576392763191 -0.033947150942608 1 1
-0.0458714279820779 -0.0452776948871939 1 1
-0.1007215508178 -0.0994173579030242 1 1
-0.0841795761142201 -0.0832167225180926 1 1
-0.0343750421799563 -0.0336197096440504 1 1
-0.0273294347345909 -0.0272542785181341 1 1
0.0351532379578329 0.0347697036093672 1 1
-0.135487688863429 -0.134225701617303 0 0
-0.0594546910463065 -0.0590252460440283 1 1
0.0383765402781034 0.0385010398662291 1 1
0.000259413294356131 0.00040297346869627 1 1
-0.033793165525244 -0.0335645007690856 1 1
-0.025702667877018 -0.025757666367391 1 1
-0.0220490837210608 -0.0218963123239312 1 1
-0.00132240263945905 -0.00150720073356251 1 1
0.0233387090910211 0.0230333720056601 1 1
-0.015550530247138 -0.0154920106387964 1 1
0.019620004054985 0.0194601067544726 1 1
0.02176059378489 0.0216592488453739 1 1
-0.0409343726111432 -0.0404009999413345 1 1
0.0345257614991354 0.0343515052704409 1 1
-0.105112279754646 -0.103986726407089 0 0
-0.0422400023409075 -0.0418319754564159 1 1
-0.0397398286633543 -0.0392617770258872 1 1
0.0274214165378402 0.0270245634469146 1 1
0.0790945770889425 0.0778065991477804 1 1
0.0527811492850441 0.0524574486122029 1 1
-0.010172017771266 -0.0100273555675846 1 1
0.0891204221185296 0.0884302721085075 1 1
0.0188927755387486 0.018764640628322 1 1
0.00508523976253046 0.00514178242737907 1 1
0.0524815216488866 0.0520229606560145 1 1
-0.0190853293316687 -0.0187690220328407 1 1
0.0798118898290997 0.0789370484748012 1 1
0.0906956564771211 0.0898340813679064 1 1
0.0383459682915604 0.0379432427640562 1 1
0.0110682772015379 0.0111069147958174 1 1
-0.0155159715939552 -0.0154074141428536 1 1
-0.00620727869865658 -0.00571774183692438 1 1
-0.0377825608514537 -0.0374748012531013 1 1
0.0214219071691072 0.0206356327691521 1 1
0.046472232971402 0.0457146016185531 1 1
-0.0332890679838026 -0.0327530420502887 1 1
0.0203807387260517 0.0203820183461615 1 1
0.0532319093711672 0.052727271710877 1 1
-0.0170953603212768 -0.0170164713055008 1 1
-0.0154354690658458 -0.0153959257346116 1 1
-0.0521568801185674 -0.0513088268557019 1 1
0.010395171161142 0.0102208116309136 1 1
0.039977846125485 0.0394958096665946 1 1
0.0550159771922891 0.0545529417415832 1 1
-0.0104609949815851 -0.0104541003212868 1 1
-0.0677505983555429 -0.0671585083918604 1 1
-0.0263699990258333 -0.0261202900542174 1 1
0.0018097881796723 0.00164732830445578 1 1
-0.0400234208708259 -0.0399669890641529 1 1
0.0531207773514089 0.0523582838199807 1 1
-0.0529316744272569 -0.0527428878423444 1 1
-0.00928439067630274 -0.00910307565895339 1 1
-0.0100437520033095 -0.00988904308661357 1 1
0.0284152365393394 0.0282951366171917 1 1
-0.0837552902054194 -0.0832435863936432 1 1
-0.042733125482736 -0.0423536829956877 1 1
-0.0302613206076133 -0.0301291910965789 1 1
0.00808965512420868 0.00794488980290133 1 1
-0.0306435989328393 -0.0303792211138403 1 1
0.0434055100088579 0.0434993515226826 1 1
0.0118948678062724 0.0116880455050586 1 1
0.0411785293960335 0.040379541212938 1 1
0.0668590674475749 0.0662862948344167 1 1
-0.0617983502879696 -0.0611362113646149 1 1
-0.0190908300943451 -0.0190781254959208 1 1
-0.051921501240911 -0.0516989700369508 1 1
-0.0458033797407488 -0.045332111060628 1 1
0.00465213448562284 0.00442792519736251 1 1
0.023915754124496 0.0235550723153823 1 1
0.0651291036011974 0.0643693872810366 1 1
0.00172854986590057 0.00161702697699365 1 1
-0.0753121950257814 -0.0741832067656776 1 1
-0.0720726322124409 -0.071262728427076 1 1
-0.11802017054289 -0.117071730845398 1 1
-0.00534125318561579 -0.00525730501196706 1 1
0.00695539794690911 0.00696758810409234 1 1
0.0155318880178107 0.0153205851840453 1 1
-0.0239011156759163 -0.0235542678952821 1 1
-0.0578676429108447 -0.0572190727098146 1 1
-0.018715072693204 -0.0186305262096244 1 1
0.00711816495643128 0.00707847427046834 1 1
-0.0819425214137791 -0.0809779892268157 1 1
-0.00950723845974532 -0.00944976871133573 1 1
0.0392883811563702 0.0389499098460376 1 1
-0.0166523671769709 -0.0165289998409316 1 1
-0.0995841815384381 -0.0982789059559508 1 1
0.0593825192502222 0.0588711518922597 1 1
0.0866568178838825 0.0856311310936417 1 1
0.005501072597867 0.00541962834637795 1 1
-0.00809304361289191 -0.00782714047523012 1 1
0.0625865930246972 0.0619068383696384 1 1
-0.0269831642289087 -0.0264056830508436 1 1
0.0084138230779722 0.00848785148338113 1 1
-0.00608397084641939 -0.00607213244741948 1 1
0.0244291503941628 0.0243361268937832 1 1
-0.00833654678289603 -0.00820671392377553 1 1
0.0236313278433439 0.0234079467668541 1 1
0.0594777021549885 0.0586680393894092 1 1
0.0217839880864867 0.0214641430490727 1 1
0.0752168346502818 0.0744459889599053 1 1
0.0302571204678006 0.0300082594575039 1 1
-0.0145984504168734 -0.0146424174827291 1 1
0.0365288097967669 0.0359034088014972 1 1
0.0179517204681965 0.0178198328873737 1 1
0.072436147553 0.0720924162741991 1 1
-0.0761742257957303 -0.075579029407294 1 1
-0.0236480402582076 -0.0237976288257024 1 1
-0.0934194279428504 -0.0920206189434081 1 1
0.0552327696771822 0.0546061275244487 1 1
-0.0960450557226864 -0.0950390873232081 1 1
0.0340736806030822 0.0340223872363836 1 1
0.198640260212524 0.1964581154379 0 0
-0.0455878406416167 -0.0451518479907917 1 1
0.0981895895281612 0.0973067360643503 1 1
-0.0425769388754846 -0.0421239902889836 1 1
-0.0466106499247657 -0.0462314368497431 1 1
0.0167145262494944 0.0166539871695716 1 1
0.0580713388451932 0.0574479341895335 1 1
-0.0199578755576384 -0.0197897123994955 1 1
-0.0850519578359954 -0.0843842921677778 1 1
-0.0192342868715433 -0.0190432296854161 1 1
0.0737546326972029 0.0727665214856428 1 1
-0.0471276415198287 -0.0471702173578511 1 1
-0.0407221042380547 -0.0403549579632155 1 1
-0.0360627727308556 -0.0357742183606742 1 1
0.001551929673067 0.00168868700775675 1 1
-0.0273613986177906 -0.0271134716825887 1 1
-0.0398274137622167 -0.0386903285074067 1 1
0.0509110355893395 0.0501704442433608 1 1
0.0122180066623958 0.0120018541424863 1 1
0.00870649902825379 0.00859527430064516 1 1
0.0361996714254424 0.0358054748672184 1 1
0.0195332470849488 0.0194400840813309 1 1
0.0332103652474782 0.033229998210986 1 1
0.00211326117007656 0.0022050687248054 1 1
-0.0761666042456367 -0.0745581855819635 1 1
0.0900876768306344 0.0891560848935347 1 1
-0.0486753185918223 -0.0482418861164719 1 1
0.0124436530715359 0.0124046838716622 1 1
0.00643359626314678 0.00641277474365433 1 1
0.019429587324395 0.0195281987732822 1 1
-0.0131379042239592 -0.0128314197845674 1 1
-0.0221258897212157 -0.02184254594686 1 1
0.0119584267828714 0.0119764355579941 1 1
0.0479242567767686 0.0476796090620529 1 1
0.017993981697475 0.0177986778241692 1 1
0.00879090940898656 0.0087244827947024 1 1
-0.0306802334017642 -0.030316720694901 1 1
-0.0146097667877387 -0.0145524620839725 1 1
0.0839134782785861 0.0831936434213184 1 1
-0.0979040380139218 -0.0966069555185727 1 1
-0.0504763305529196 -0.0499805270934914 1 1
0.0373641776112456 0.0365107902503391 1 1
-0.0516675551040009 -0.0511893783771229 1 1
-0.013349748724251 -0.0132039984720542 1 1
0.0143494322564949 0.014307715532545 1 1
0.0297639210812534 0.0295476981696657 1 1
-0.0440788085664315 -0.0434837409153763 1 1
-0.0382466091340991 -0.0381499425783477 1 1
0.00487794449592179 0.00489723275082609 1 1
-0.0715863670056144 -0.0709570098778612 1 1
0.0138171036564959 0.0136109414970677 1 1
0.0243991754590461 0.0242676619172789 1 1
-0.0193599454529341 -0.0192255629682751 1 1
-0.013232826514083 -0.0130392780149177 1 1
0.031575439471218 0.0311165151090153 1 1
0.0563759154890483 0.0552701236089975 1 1
-0.0150891723363166 -0.0149002228261356 1 1
-0.0409522749437619 -0.040725203102829 1 1
0.0163796281985542 0.0161150038085595 1 1
-0.0137492576973765 -0.0136344346804286 1 1
-0.00402620068111327 -0.00418264768132674 1 1
0.0161175555450727 0.0161678028295684 1 1
-0.0647039144129939 -0.0639085749225102 1 1
0.0833390970334348 0.0824909334143985 1 1
-0.0413491425789926 -0.040749674765154 1 1
0.0665360148868216 0.0660270223108139 1 1
0.0523932281986672 0.0518409701030828 1 1
-0.00982751136064935 -0.00968477627345691 1 1
0.0458084311037186 0.0454152578637334 1 1
-0.0905134853600059 -0.0896072365934582 1 1
-0.112865500542884 -0.111927649937713 1 1
0.0325579636151911 0.0323797207383162 1 1
0.00324811759285449 0.00314565999742548 1 1
-0.00927894046806162 -0.00913544323333504 1 1
0.0652095244524406 0.0645270662000894 1 1
0.029506533290612 0.0291046072946303 1 1
-0.0705816865912721 -0.0698083703114548 1 1
-0.014683109205455 -0.0146660946767006 1 1
-0.0244936288195611 -0.0243023623733221 1 1
-0.03001808253145 -0.0296106206118759 1 1
-0.0383071080166518 -0.0380128694371998 1 1
0.0178783825448883 0.0177795062277588 1 1
-0.0272296901701341 -0.0273573933573852 1 1
0.0706028702298769 0.0700938564709546 1 1
0.145771161171445 0.144473413932096 0 0
-0.00821858018714276 -0.00807469178350029 1 1
-0.0572420046133124 -0.0569854508732714 1 1
0.0137295023426372 0.0134258152610692 1 1
-0.0110791354265273 -0.0108432609995884 1 1
0.0604455368556097 0.0597975461093671 1 1
-0.0334736433129027 -0.0332157935411417 1 1
0.0271998680295537 0.0269229596721281 1 1
-0.0277725295607707 -0.027574496023449 1 1
-0.058533332071099 -0.0579629563001182 1 1
-0.044467215592464 -0.0439571957965116 1 1
-0.00639353467428634 -0.00635886256232467 1 1
-0.022545547402717 -0.0221523655668163 1 1
0.0561387386073618 0.0555997770985608 1 1
-0.0381957410817699 -0.0378306917065324 1 1
-0.00123679370054141 -0.00115887870604925 1 1
0.0344059384001122 0.0341357850434009 1 1
-0.0768708434746212 -0.0760965793499792 1 1
0.0540467413501579 0.0536459004826902 1 1
-0.017736598137277 -0.0174025055074506 1 1
0.0877770885902452 0.0869125268901998 1 1
-0.0212475384853918 -0.0211821159670288 1 1
-0.0166349975032907 -0.0164619192819486 1 1
-0.000283674191613822 -0.000270763283953675 1 1
0.0730740064571322 0.0720352222120339 1 1
-0.0891044225030223 -0.0884231501299562 1 1
0.0425251466406089 0.0421222072577656 1 1
0.0632185984454422 0.0627611105833706 1 1
0.00982468605003476 0.00989660589118049 1 1
0.0327551124199631 0.0324484404822488 1 1
-0.00491601096790361 -0.00489498099639299 1 1
-0.0620947414826291 -0.0616994618313304 1 1
-0.010279161677121 -0.00981645619298386 1 1
0.0269815611275167 0.0265394006962586 1 1
0.0584278372568553 0.0579377750914017 1 1
-0.0220374866527195 -0.021735694007809 1 1
0.000363859420327891 0.000860947131804215 1 1
0.0351387197664218 0.0347886121528062 1 1
-0.0055801700145601 -0.00547772817142144 1 1
-0.0385005109391533 -0.0381655543319268 1 1
0.0146861265891888 0.0145603741107389 1 1
0.0898239918432214 0.088756309127819 1 1
-0.0444273776638014 -0.0438277483205161 1 1
0.0387166084680477 0.0384483754338528 1 1
-0.00298512860793274 -0.00224979731217202 1 1
0.0282391932904507 0.0280212462666818 1 1
-0.0474601007926776 -0.0470446617184616 1 1
-0.00968489034375425 -0.009645986941355 1 1
-0.0132980165294396 -0.0132055159564007 1 1
0.0468790782107023 0.0465997472766789 1 1
-0.0419966832200724 -0.0415770588981392 1 1
0.0251761881850728 0.0251770550353338 1 1
-0.118128764378902 -0.116792609577751 0 0
0.0739625136305247 0.0727928247037839 1 1
0.0167775453910967 0.0165745711353961 1 1
0.00150754856659043 0.000890958470380189 1 1
-0.030232422799249 -0.0299542428613956 1 1
-0.0437536063326296 -0.0433468429817666 1 1
0.0666563225406284 0.066774151713319 1 1
0.0145905740757206 0.0146368925846465 1 1
-0.0368676297191445 -0.0365491005878182 1 1
0.00687974027486663 0.00661523435566047 1 1
0.0194739279891372 0.0193435742949195 1 1
0.0100071088361708 0.0097700604866954 1 1
-0.0545761910781031 -0.0542036432599876 1 1
0.0474606584633444 0.0469802486081159 1 1
-0.0380826349890191 -0.0372428240419014 1 1
-0.0533982300775594 -0.0530764110147199 1 1
0.0422077637256878 0.0417957332048326 1 1
0.00725520778143876 0.00717499415216935 1 1
0.0855021816064887 0.0843103690866005 1 1
0.110558540676974 0.109613957447962 0 0
-0.0383120399399686 -0.0374575905950661 1 1
-0.0252898390658625 -0.024912311209299 1 1
0.029579008876692 0.0293251574276655 1 1
0.0589932172879477 0.0584170113932269 1 1
0.0255339883270564 0.0254065395756508 1 1
-0.00578457569463399 -0.00580122912006278 1 1
-0.006511275508834 -0.00621264118982281 1 1
-0.0379005389989089 -0.0370098758879223 1 1
0.0693611935944275 0.0683354909625999 1 1
0.00567000249035628 0.00589667981570599 1 1
0.00990267335335593 0.00976122696364029 1 1
-0.0171374429835024 -0.0169671598700726 1 1
0.0231179719029098 0.0230384297799954 1 1
0.0429616639512765 0.0424494464935612 1 1
-0.00430555686284583 -0.00419058845206309 1 1
-0.00487832993441889 -0.00478424788984095 1 1
0.13319083945537 0.131991419312139 0 0
0.0135364531587018 0.0135401907478657 1 1
0.0259344126990694 0.0256372350601452 1 1
0.0281788151209717 0.0278511616775939 1 1
0.0135118112069294 0.0134107176944305 1 1
0.0604145996518673 0.0599202836693475 1 1
0.0770669592515909 0.0766322736510303 1 1
-0.0228783781472515 -0.0226225900788203 1 1
0.0287392973571265 0.0284148748024605 1 1
-0.00281030712662793 -0.00271583454699666 1 1
0.0558268062110655 0.0558107347139667 1 1
-0.00377578960614165 -0.00353909448002909 1 1
0.0362539870297619 0.0358325612270469 1 1
0.0925522401021345 0.0914582076595852 1 1
0.0483643224601386 0.0477461333750891 1 1
0.146353055246069 0.144870205101202 0 0
-0.0371009597631672 -0.036893910600997 1 1
-0.0363660356337646 -0.0361969169971503 1 1
-0.0285150616114427 -0.0279776049353781 1 1
0.0263383952780896 0.0258594695973491 1 1
-0.085268017408446 -0.0844884088959804 1 1
-0.008801891101216 -0.0087141962739123 1 1
-0.0995148046095083 -0.098576968040784 0 0
-0.0456007020436839 -0.0452673040854534 1 1
0.0211736020647207 0.0210760406521044 1 1
0.00446487804386141 0.0046926445290295 1 1
0.0232695538181378 0.0230302918508723 1 1
0.0154848072417321 0.0151071361403159 1 1
0.0650762020657219 0.0644051707427594 1 1
-0.0433207332936477 -0.0424718103273465 1 1
0.0185827606041691 0.0184602157422339 1 1
-0.0595945596526047 -0.0589736487404406 1 1
-0.00417758928416139 -0.00444712957201641 1 1
0.0473021898791362 0.0466430245099273 1 1
-0.0129736180848719 -0.0127243090939824 1 1
-0.0404296485437921 -0.0400342576499428 1 1
0.0088527972025159 0.00873693331164247 1 1
0.0508792581033658 0.0502435190663114 1 1
0.027895281508026 0.0275517453337458 1 1
0.0338376448210957 0.0330490443958928 1 1
0.000579220782665361 0.00056373942065163 1 1
-0.124546694221996 -0.123302234755966 0 0
0.0268479273423006 0.0265704560319997 1 1
-0.0212530513014141 -0.0211703652730254 1 1
0.0215334565791508 0.0212489095036109 1 1
0.0402728201828158 0.0398460931418644 1 1
0.0663814155527046 0.0657928583270581 1 1
0.0413006850922622 0.0411058938613885 1 1
-0.0033745909954439 -0.00348315567534953 1 1
0.120231202605292 0.118925703738592 0 0
0.107219688299713 0.106000238050505 1 1
-0.0291607333515409 -0.0288317419492557 1 1
-0.0206757140266559 -0.0203349512858029 1 1
0.0449986077423709 0.0442508295823969 1 1
0.00964343312756718 0.00950876963648805 1 1
-0.0318844244591193 -0.0320539794374365 1 1
0.00908882119536584 0.00894009576559099 1 1
-0.0213434626954725 -0.0210330569651797 1 1
-0.0253017709468508 -0.0249089396115011 1 1
-0.0287470417177652 -0.028542258564824 1 1
-0.0314765308302936 -0.0310035921683845 1 1
-0.100264298410593 -0.099849116158536 1 1
-0.0689245055806083 -0.0682734603779839 1 1
-0.0642312220025284 -0.0636499419679382 1 1
0.037483950673503 0.0369918047368166 1 1
0.10702471178301 0.106301927984816 0 0
0.0180107877363004 0.0179934434064898 1 1
-0.0172198311885829 -0.0170788288213785 1 1
0.068134851136627 0.0674482535564084 1 1
0.00786301834476385 0.00821359354929087 1 1
-0.0640198511161408 -0.0629492760357919 1 1
-0.0569774976075269 -0.0563798228618283 1 1
-0.0267213158883005 -0.0265547164035196 1 1
-0.0568431747045271 -0.0559907834554018 1 1
-0.0102361276252707 -0.0100421059936733 1 1
0.0110082623589852 0.010924227785938 1 1
-0.0388716560669062 -0.0390226031472946 1 1
0.0375435196526743 0.0371245780169055 1 1
-0.032242547758465 -0.0321944997309204 1 1
-0.0165874897940177 -0.0165340120981038 1 1
0.0415378466436557 0.0412010689988562 1 1
0.00759609036295534 0.0074312081190692 1 1
-0.0193451884843296 -0.019306701048087 1 1
-0.00924383759818373 -0.00928332311647247 1 1
-0.00349086652232808 -0.00331391797951968 1 1
0.0477017977842906 0.0472197549698653 1 1
0.0222667803278155 0.022027704188192 1 1
0.00512031917541198 0.00466600419065196 1 1
0.0310621969132694 0.0307548547126006 1 1
-0.0382209703110713 -0.0379008971319128 1 1
0.0179409633656879 0.0177476156759355 1 1
-0.0350195371967564 -0.0344168987916209 1 1
-0.0326507553970419 -0.0325806692104827 1 1
0.0919983004318069 0.0909430992490389 1 1
-0.0801928036871976 -0.0793912269842662 1 1
-0.0385709065450872 -0.0381477412241652 1 1
-0.00380359551152269 -0.00367653819976121 1 1
-0.058326772416469 -0.0576028863470385 1 1
0.0900518045759962 0.0890861535979168 1 1
-0.0477093764729341 -0.0473218543109895 1 1
-0.030939118229194 -0.0304741911906722 1 1
-0.0100415709363014 -0.0100659613966829 1 1
-0.0767458278055744 -0.0765450262983144 1 1
0.0145531116369091 0.0144477105576189 1 1
0.0312760080220759 0.0309328552066488 1 1
0.0806862323007302 0.0799090019447979 1 1
0.000296117152314293 0.000231341383076981 1 1
0.0329956502804692 0.0331258423519476 1 1
-0.0422767199255211 -0.0414529321787739 1 1
0.0394715323583106 0.0388904407741191 1 1
0.028905061039326 0.0285970324603365 1 1
-0.0496956216517723 -0.0491626814791526 1 1
-0.000283617588190437 -0.000153141135724372 1 1
-0.0164101009573092 -0.0168016403514444 1 1
0.00298171433981365 0.00320563124237428 1 1
-0.0289858437393031 -0.0287064789034232 1 1
-0.0119614743580302 -0.0122624879508241 1 1
-0.00596354411363042 -0.00595968005684068 1 1
-0.0717932206246989 -0.0710175845963918 1 1
0.0187155073828828 0.0184152401133935 1 1
0.000802999180387568 0.00106183538306772 1 1
-0.00373656442834894 -0.00402324126820473 1 1
-0.0181470652328746 -0.0179404397099522 1 1
-0.0102571477422671 -0.0105700493739163 1 1
-0.0621450002542741 -0.0614557733770758 1 1
0.0942435843386777 0.0931720008357062 1 1
-0.052744591387098 -0.0523725104930047 1 1
0.0194652430661876 0.0193518870576551 1 1
0.0432224507825006 0.0428434180736653 1 1
-0.0507304234283878 -0.050049825434727 1 1
0.130206713149238 0.128839472276226 0 0
0.0239229305475667 0.0237510958865645 1 1
-0.0790260177713874 -0.0783095496806584 1 1
-0.0384150022696759 -0.038050795873739 1 1
0.00498924036826477 0.00517981220473139 1 1
0.0399486437684525 0.0397295863156636 1 1
0.0108457839832657 0.0105994511341936 1 1
0.00962991756901566 0.00906810470335654 1 1
-0.140101976597539 -0.138662272676599 0 0
-0.0105676990591092 -0.0106998983466684 1 1
0.0655853153723945 0.065052506935092 1 1
-0.00534354497367963 -0.00568572621570242 1 1
0.0437533530053434 0.0434005828495587 1 1
-0.025127692217661 -0.0248164912833788 1 1
-0.028620470099265 -0.0284748343191085 1 1
0.0360120022826229 0.0356644476431713 1 1
0.0273558694275264 0.0263079702121121 1 1
0.0409746767272631 0.0406714094198452 1 1
-2.22125786324321e-05 -6.35748081623935e-05 1 1
-0.0446757260094351 -0.0443703157127823 1 1
-0.0507086580626759 -0.050063828998019 1 1
-0.00242632561517378 -0.00241009434078015 1 1
0.0190007809392142 0.0187400050431293 1 1
-0.0110310124643554 -0.0110162387716956 1 1
0.034392919040649 0.0340531687615161 1 1
0.0562696609628979 0.0556587931729212 1 1
0.0391145607946328 0.0388346119730529 1 1
-0.0409749323901871 -0.0406607980264403 1 1
0.0414858054403543 0.0410827926132241 1 1
0.0648824303056499 0.0639844483093575 1 1
-0.0371500908345846 -0.0366956169233168 1 1
-0.0259215752229957 -0.0257072212880876 1 1
-0.0097311455017485 -0.00958691641390218 1 1
0.0181966816263537 0.0177180218371303 1 1
-0.00270680576247065 -0.00260913676099585 1 1
0.0796146641369163 0.078910938090347 1 1
-0.0751670923492484 -0.0744300587412663 1 1
0.0441689075835745 0.0437302255389416 1 1
0.0218894053524657 0.0218181051682543 1 1
0.0147493492774434 0.0146143978136121 1 1
0.00993768505836091 0.00990178581315152 1 1
-0.0112925170981636 -0.0117016299942314 1 1
-0.09543534561208 -0.0945741358268991 1 1
0.0347179844193952 0.0348077443434952 1 1
0.0253636377386824 0.0252598912875785 1 1
-0.00873244235089739 -0.00852714486504602 1 1
-0.0648912320649883 -0.0643468691896319 1 1
-0.0417298561100008 -0.0412338538378562 1 1
-0.0426257780320756 -0.0424315586170615 1 1
-0.000251621204759363 -0.000196844588625143 1 1
0.0666076126403608 0.0662340071963549 1 1
-0.066214928149056 -0.0655510275304927 1 1
0.0293420263622001 0.0288789649556819 1 1
-0.0100651791603528 -0.00966884178235338 1 1
0.0612262705758458 0.0605861358940219 1 1
-0.0240264333022447 -0.0239106796770085 1 1
-0.0416024949509758 -0.0409197430146202 1 1
-0.0337181198055781 -0.0331913082681324 1 1
0.0119963476983303 0.011955692178889 1 1
-0.022899738471134 -0.0225661361974511 1 1
0.103958475404427 0.102943914815731 0 1
0.00936710180030988 0.00934424940966078 1 1
-0.0058529110250175 -0.00586283189066096 1 1
0.00442023530815452 0.00444391699843799 1 1
0.0193751500881431 0.0191200559401046 1 1
0.0323492555239862 0.0320987722104536 1 1
0.031863444052177 0.0315257684223927 1 1
-0.0745487423189055 -0.0738762128921891 1 1
-0.0941291903878717 -0.0931856115440567 1 1
-0.0375745151541165 -0.0372547301099799 1 1
0.0722603304609896 0.0720066288066602 1 1
-0.0766384779913253 -0.0760831601317056 1 1
-0.0837694973102223 -0.0830636038666855 1 1
-0.0020630191826905 -0.00138813709981845 1 1
-0.0267123738311299 -0.026246634799302 1 1
0.00190901408498349 0.00206137632372632 1 1
-0.00467367591327217 -0.00510608168498777 1 1
-0.0110983332392374 -0.0110306190822196 1 1
-0.0391772426092196 -0.0385822604423755 1 1
-0.0246873080546786 -0.024425228521237 1 1
-0.0631081083887559 -0.0623760993343121 1 1
0.0519085266015291 0.0515329186026044 1 1
-0.0932230902936744 -0.0922005234529568 1 1
0.0381814991608939 0.0378377021719165 1 1
0.0469262906075994 0.0462236905666747 1 1
-0.00856373562133745 -0.00854749217616902 1 1
-0.0361103096708565 -0.0360231676203179 1 1
-0.0215123904620155 -0.0213415761040317 1 1
0.0149627877336858 0.0147191257095963 1 1
-0.0167622238876707 -0.0167641531894557 1 1
-0.0454195964532616 -0.0450812406702218 1 1
-0.0872761345640865 -0.0863524443747967 1 1
0.0367464362080612 0.0361842107924349 1 1
-0.0129282316828748 -0.0125623298607952 1 1
-0.0371891183577048 -0.0368568705314513 1 1
0.0152798700384002 0.0151818474841056 1 1
0.05574518790232 0.0549349098748654 1 1
0.0162798436096891 0.0160247733964795 1 1
0.0173545619678688 0.017185082491737 1 1
0.0184374755537556 0.0184037738641262 1 1
-0.0842692119300362 -0.0834154087688874 1 1
0.0157959089197666 0.0155336322113225 1 1
-0.0483023522483389 -0.047818940861147 1 1
-0.0564561355394928 -0.0559675667069597 1 1
0.0102140057850138 0.00997712096885958 1 1
-0.0211778927012916 -0.0205373848283408 1 1
0.106611046786577 0.105503878665 0 0
-0.0794477010282039 -0.0787954788074984 1 1
0.0286114460940171 0.0277894659855305 1 1
-0.00178125103783441 -0.00167490951005847 1 1
0.00837355590305649 0.00839124701434952 1 1
-0.0257378302034896 -0.025195589108841 1 1
0.0388497672254447 0.0382408119891122 1 1
0.0130259208803562 0.012967950927642 1 1
-0.0676735916792113 -0.0671755003190264 1 1
-0.016675737074003 -0.0166054785437086 1 1
0.06284856654105 0.0622721513050885 1 1
0.0218724958451902 0.0217047654964535 1 1
0.0342682716187557 0.03425654710403 1 1
-0.0568222219290847 -0.0560618885666568 1 1
0.0379789542656182 0.0376849464871146 1 1
-0.0655005255138512 -0.0650380847172091 1 1
0.0511464328622647 0.0505171499987699 1 1
-0.000334406445113452 -0.000220046628044421 1 1
0.109808956126527 0.108629035482768 0 0
0.030678162695648 0.0303899569584387 1 1
-0.0105339540003665 -0.0104346998533147 1 1
-0.0486409133067748 -0.048164413991933 1 1
-0.00392461866527992 -0.00338066748366922 1 1
0.0133822481473422 0.0131864334747588 1 1
0.0174818811158778 0.0173847369047017 1 1
-0.00344949802664795 -0.00340766909653156 1 1
0.0253787305074421 0.0251292309708852 1 1
0.0485311775121677 0.0480219152937332 1 1
0.0600040352416606 0.0592376491266 1 1
0.0243961648305069 0.0242360668585624 1 1
-0.0459999797935566 -0.0459228335174798 1 1
0.00234512088263509 0.00211681388466262 1 1
-0.0259997349809008 -0.0258665916706439 1 1
-0.0345837803413509 -0.0342277730753499 1 1
0.00523739627676343 0.00506304894957025 1 1
-0.0526777950298334 -0.0521039745898199 1 1
-0.0544987111585353 -0.0538821501867711 1 1
-0.00700033871434889 -0.00697241121543938 1 1
0.0057494168903277 0.00577814620251127 1 1
0.0241980232880289 0.0238826103502063 1 1
0.0308407483311225 0.0308723399212109 1 1
-0.0947569545319307 -0.0934750244440927 1 1
0.0758631981296236 0.0752083027400263 1 1
-0.00681840090338486 -0.00633480479518712 1 1
-0.00588650672074546 -0.00600731332185564 1 1
0.0535119920349372 0.052829438453827 1 1
-0.0733812938910368 -0.072616924586584 1 1
0.0278735506141191 0.0272518695544809 1 1
-0.0348408398428886 -0.0346428989094677 1 1
0.0761820179544332 0.0753772032073161 1 1
-0.00516791668997923 -0.00500025670488234 1 1
-0.0177033900959998 -0.0173389826962024 1 1
-0.0280490698410849 -0.0276743598596107 1 1
-0.0588635938546998 -0.0582179009836953 1 1
0.0496284191762316 0.0490603041169191 1 1
0.0196593847959225 0.0194029323338093 1 1
0.144933895853257 0.1426644168813 0 0
-0.0562418402766687 -0.0555724690453517 1 1
-0.111565003184053 -0.110022662864141 1 1
0.0215739833293629 0.0216763572599363 1 1
-0.0272249298962316 -0.0264865527484185 1 1
-0.0299599154158789 -0.0298694553731775 1 1
0.0234959901964698 0.0233498310225724 1 1
-0.0832840946591629 -0.0823960340369699 1 1
0.0938518962956369 0.0929418204457596 1 1
-0.00127589576211106 -0.00126558795146616 1 1
0.0994150970673772 0.0985878537130906 1 1
0.0599621718991362 0.0591474459199867 1 1
-0.0477330123696254 -0.0469011870451546 1 1
0.0773415663916403 0.0767335383303898 1 1
0.00334932621594851 0.00327992505229152 1 1
-0.0582629571602952 -0.0576428595462561 1 1
0.00873279535244148 0.00863900985632836 1 1
-0.0626623289494867 -0.0620985563168296 1 1
0.0325228075569226 0.0321708622346194 1 1
0.0120315849464425 0.0120091881338709 1 1
-0.101505575775239 -0.10043469458248 1 1
0.00526221819446893 0.00509542139137678 1 1
-0.0585521640616385 -0.0581356082415784 1 1
-0.0684762462296925 -0.0675038354603947 1 1
-0.00887050951066675 -0.00820929706542919 1 1
0.0403792478251214 0.0400196422934235 1 1
0.0483271117977125 0.0474220622304046 1 1
-0.081726893487969 -0.0809526578471395 1 1
-0.0996515801504559 -0.0987824006323178 1 1
0.0229410442690634 0.0223369783068202 1 1
0.00244795078492136 0.00236396771810535 1 1
0.0224535417269955 0.022145823770913 1 1
-0.0973212961548122 -0.0962884027204581 1 1
-0.0531795218324923 -0.0527521048538187 1 1
0.0825983450806461 0.0818390689165225 1 1
-0.069461450387676 -0.0681309304667518 1 1
-0.107931477691151 -0.106776463608807 0 0
0.0699928020800205 0.0687445813210659 1 1
0.0408507464168449 0.0404682198667367 1 1
0.0371098677401627 0.0365807236579547 1 1
-0.0290841377274621 -0.0288741486050569 1 1
0.0155374531323214 0.0155730305107988 1 1
-0.0664142677566251 -0.0658122905799235 1 1
-0.0625958416536316 -0.0620983667069161 1 1
-0.0947443928410061 -0.0938730643469848 1 1
0.0245913881391099 0.024316066039288 1 1
0.0356960213660799 0.0353710034275083 1 1
-0.0131593456058559 -0.01304246672589 1 1
-0.0229589712007353 -0.022835795928256 1 1
0.0923743487441943 0.0915603634309709 1 1
0.0865093659918851 0.0856153734821642 1 1
0.089468552910663 0.0884278607139765 1 1
0.0759351968949606 0.0751282406608598 1 1
0.0990858131260415 0.0975549795662347 1 1
0.028367500034702 0.0279055837696733 1 1
0.0642635524014964 0.0635434587098678 1 1
0.00649206916341655 0.00607906000903609 1 1
-0.0106207229579857 -0.0104222096408224 1 1
-0.011600942996145 -0.0114870510844953 1 1
-0.0706094701495909 -0.0699995314715783 1 1
0.0188311545783212 0.0186660160813732 1 1
0.0445469127416558 0.0443324572008086 1 1
-0.103342764666713 -0.102978095455729 0 0
-0.00425293158743646 -0.0041739810963944 1 1
0.13082561658481 0.129422372261743 0 0
-0.0396015681925687 -0.0392448457606341 1 1
-0.0197994284956943 -0.0199994871991263 1 1
-0.0100513849159831 -0.00981059690589147 1 1
-0.0601538057511238 -0.0595724507642699 1 1
0.067745034686727 0.0670086859927952 1 1
0.0254474472402585 0.0250930588162462 1 1
-0.0112715462184409 -0.0110685469417413 1 1
0.0286933754781403 0.0283357778181276 1 1
-0.00357080897919065 -0.00356151449596792 1 1
0.0790794911163718 0.0782050181102106 1 1
0.0130907648146569 0.012939079524866 1 1
-0.0356934732488768 -0.0354334983663954 1 1
-0.0139633817518777 -0.0138608048435806 1 1
0.0107275250792003 0.0105975581259842 1 1
0.0420708856511907 0.0416514049922313 1 1
0.0320498636379839 0.0317273869464082 1 1
0.0412024830255657 0.0414482096069958 1 1
-0.0253554253226794 -0.0251089534164646 1 1
-0.00797939049448665 -0.00796192328607173 1 1
0.00101994273359705 0.000988164561928879 1 1
0.0370368269190449 0.0366252790490421 1 1
0.0305848137360408 0.0302433120713382 1 1
0.0464972105523095 0.0461103682849345 1 1
0.0263205233721206 0.0265364372953682 1 1
-0.0847281618575039 -0.0838437954428981 1 1
-0.0789392363681913 -0.0780745314320609 1 1
0.0345166449322025 0.0343083555485384 1 1
0.0260012441718928 0.0259442019627088 1 1
0.0211498617898044 0.0207350993768595 1 1
-0.0720928625167872 -0.0713679371018714 1 1
-0.0225164063050406 -0.0224754485830853 1 1
-0.0534864040206075 -0.0529523526992614 1 1
0.0021950971403672 0.00210958281051054 1 1
0.0269063863170411 0.0266147782058591 1 1
-0.0616644787905811 -0.0612177607586749 1 1
0.02003157891488 0.019850814552602 1 1
-0.00823358082576115 -0.00797727486076119 1 1
-0.017532977534566 -0.0170853235212267 1 1
0.0178677559469121 0.0178401867335388 1 1
-0.0490777895957251 -0.0485455609667694 1 1
0.0145201089966011 0.0143394970115141 1 1
-0.0492476299767017 -0.0486421071078225 1 1
-0.0250935263342973 -0.0247531666240546 1 1
0.023365554231064 0.0229553418260821 1 1
0.0326779570202494 0.0323926650960309 1 1
-0.119213515151634 -0.118247193410496 0 0
0.0281912259314897 0.0278840286047727 1 1
0.0645345438521411 0.0641168549701372 1 1
-0.0646721814371295 -0.0640687150395339 1 1
0.000662343736384506 0.000919046234491357 1 1
0.00383585004172388 0.00351569796124632 1 1
0.0893806785009069 0.08872652717069 1 1
0.0456627779689057 0.0451603378806937 1 1
0.0682414548111976 0.0672102940613796 1 1
0.0879003589196643 0.0869225250213301 1 1
0.100083722299964 0.0993698733592391 1 1
-0.0520115809800524 -0.0516288972116994 1 1
0.0506437652068238 0.0500594633576828 1 1
0.0117544437675779 0.0116236707087035 1 1
-0.0104210629705532 -0.0101976715103915 1 1
0.0596009522645499 0.0590645048243795 1 1
0.072775164851208 0.0718590840697086 1 1
0.00680080581047747 0.00656256405905437 1 1
-0.0203219159317653 -0.0201017154485642 1 1
-0.0238833482720315 -0.0241389436301068 1 1
0.0798214078265526 0.0792121923935052 1 1
0.0695347740896984 0.0688148961946114 1 1
0.0285296475285602 0.0283594400699203 1 1
0.0475863109482614 0.0471282116218215 1 1
-0.0574074383733381 -0.0568534013294279 1 1
0.0483801135109236 0.0479524274740079 1 1
-0.043404155874452 -0.0429946894434857 1 1
0.025189941674669 0.0245540389495676 1 1
-0.0495597330213847 -0.0487521941768899 1 1
-0.0327191561132904 -0.0325023687469053 1 1
0.0268899113443442 0.0264405816217352 1 1
-0.0921522790550689 -0.0904933225049381 1 1
-0.0578915072146032 -0.0573278856483241 1 1
-0.0144488775782602 -0.014305397537235 1 1
-0.0222824225831148 -0.0221644745899864 1 1
0.01081786137147 0.0108550652918178 1 1
0.0991023855268972 0.0979935306580324 1 1
-0.0553255112720702 -0.0547866341237962 1 1
-0.0473217936199448 -0.0468652782379652 1 1
0.113499656291575 0.112473040937805 0 0
-0.0188121502801077 -0.0185894669168431 1 1
0.0299208948879589 0.029835648828693 1 1
0.00257527309816976 0.00234356270585207 1 1
0.040046914833126 0.0395935069156719 1 1
-0.03151213934916 -0.0311324440127332 1 1
-0.0425200364176633 -0.0421750372650963 1 1
0.0939704748488697 0.0932795567930035 1 1
0.0280426632074072 0.0276142598780908 1 1
0.0711085920557552 0.0706564049405587 1 1
0.039884746517391 0.0394950513693286 1 1
-0.0338025278305698 -0.0334319303300591 1 1
-0.0855075981799285 -0.0847039569753917 1 1
0.0298108053127971 0.0299110423146755 1 1
-0.0143210788182346 -0.0142374840287713 1 1
-0.00243219699507898 -0.00232033737887864 1 1
-0.0509819991646418 -0.0506569443549794 1 1
-0.0815410669803045 -0.0806021990996327 1 1
-0.0137925020856551 -0.0136287326856521 1 1
0.0213949092992719 0.0210832761334266 1 1
-0.0354712386719342 -0.0352630687656663 1 1
0.0199667250414492 0.0197812196963004 1 1
0.0637548519918525 0.0631617542438782 1 1
-0.0146896884590534 -0.0145603091568012 1 1
-0.0304231822423439 -0.0301199679155722 1 1
0.0240405540282583 0.0241081957621953 1 1
0.0364991829793469 0.0359475307348374 1 1
-0.0288444723109252 -0.0288783313014397 1 1
-0.0102995979965594 -0.0103592080499475 1 1
-0.0402849433106484 -0.0397844525934212 1 1
-0.028593945637507 -0.0284141008878834 1 1
-0.0888364364942787 -0.0878546399888089 1 1
0.0348126433800533 0.0344637687429738 1 1
-0.000465113140255241 -0.00032416439146247 1 1
0.0128460214960323 0.0127550340280059 1 1
-0.0143395346792354 -0.0141536793656803 1 1
0.0805527383475708 0.0797916730289463 1 1
-0.0317101038632982 -0.031335580000225 1 1
-0.0185330222806639 -0.0186041515058962 1 1
0.010349947664664 0.00978693480466017 1 1
-0.000909813675732039 -0.00112029864313927 1 1
-0.086089573408369 -0.0854284325520822 1 1
0.00115895440942205 0.000908235393917268 1 1
-0.059894423823377 -0.0591771047518326 1 1
-0.00878615556813983 -0.00841175508931081 1 1
-0.133208772987021 -0.13184348004324 0 0
0.0754116726193906 0.0752487975915937 1 1
0.0775506137549071 0.0766635083631568 1 1
-0.0328740413703336 -0.0320960422529073 1 1
0.0939461465916925 0.0930078073353306 1 1
0.0491424073007639 0.0489400488495276 1 1
0.0134083495872004 0.0133847552178001 1 1
-0.0906444316429635 -0.0904303825325925 1 1
0.00162354570080438 0.00167538390582689 1 1
-0.057776983506586 -0.0572598225992087 1 1
0.0368258600907704 0.0363292382621628 1 1
0.0565942659509977 0.056087601462063 1 1
0.0285570589693303 0.0283583367593343 1 1
-0.0334431277144548 -0.0330340549923083 1 1
0.0261208905003723 0.0259071147616093 1 1
0.0674683919908784 0.0669217458030058 1 1
-0.0457582171365522 -0.0446894649922163 1 1
0.0865481666287649 0.0857291229273222 1 1
0.00146629043567323 0.00125139751647571 1 1
0.0394345785523665 0.0389468070796997 1 1
0.0695563002043552 0.0679245956641069 1 1
-0.0167624075219259 -0.0165851163087413 1 1
0.0112925218400611 0.0112410837752291 1 1
0.0425538516534652 0.04232400635639 1 1
0.0311808234229743 0.030431501159742 1 1
0.0254204539460096 0.0255063582451417 1 1
0.0154616123890009 0.0154204199098948 1 1
0.0404245658472411 0.0399083176041519 1 1
-0.0420269126132201 -0.0416276973289099 1 1
0.0360301714972038 0.0356536488888541 1 1
-0.0570908346240177 -0.0562087322105072 1 1
-0.0860788432331194 -0.0852270325277578 1 1
0.0383788919230029 0.0382564810961629 1 1
0.036349223590577 0.0359931572858166 1 1
0.0468527770921809 0.0464001045548796 1 1
0.0836827330006916 0.082761897118016 1 1
-0.0197434913709369 -0.019617067639417 1 1
-0.00232933845669469 -0.00222773927395427 1 1
-0.0980005561918491 -0.0970596171714048 1 1
-0.0627982315184722 -0.0623294446802521 1 1
-0.0910736035454068 -0.0902312514297258 1 1
-0.0600510845914773 -0.0594906212449634 1 1
-0.0158680126330862 -0.0156939929202599 1 1
0.0448406333556599 0.0445553005754362 1 1
0.0458984688167347 0.045417539456803 1 1
-0.0425020792870674 -0.0419424145370546 1 1
-0.0285225780893421 -0.028040788643854 1 1
0.00561553950276286 0.00564608228604848 1 1
-0.0488263334266026 -0.0484741851322911 1 1
0.082510591883165 0.0817494779876562 1 1
-0.0384765361407567 -0.0380342187518972 1 1
-0.0272128751421409 -0.0270171452176391 1 1
0.00766418165189995 0.00716472183923899 1 1
-0.0102624369342471 -0.0103164472140557 1 1
-0.036234578457964 -0.035935205807379 1 1
0.0296841983315906 0.0293912688960333 1 1
0.00618091822544039 0.00554143066965938 1 1
0.0406117954224202 0.0403030672099017 1 1
0.00430675405375368 0.00424818567871764 1 1
0.024634187908341 0.0244719831297804 1 1
0.0255769302364131 0.0249356054817936 1 1
-0.0279911024461074 -0.0276355678152511 1 1
0.0202341153110018 0.0199666563928719 1 1
0.069296937196901 0.0690949185497662 1 1
-0.00676441580193578 -0.00669815668451627 1 1
-0.0103087292837724 -0.0101275034361854 1 1
-0.0620013071852012 -0.0612242979720225 1 1
-0.00140022435534165 -0.00132315076157661 1 1
-0.0120477945377977 -0.0118427400318924 1 1
0.0786482335260488 0.0780054796647981 1 1
0.0698832601080411 0.0689066715310253 1 1
0.106451292746109 0.105341582129002 0 0
0.0397891038863913 0.0398831006997446 1 1
0.0337884483441197 0.0334226972541492 1 1
0.0188387858227149 0.0189178462101805 1 1
0.00902291392840832 0.00905380765946052 1 1
0.0775859170214301 0.0766773665224401 1 1
0.0629776843702985 0.0622650649960699 1 1
-0.0244551500005637 -0.0242503656221503 1 1
0.00103581081483314 0.00105078721913427 1 1
0.0746486899687194 0.0740101462671995 1 1
0.00239472382895858 0.00268335871880703 1 1
0.0406362869032149 0.0402272464873213 1 1
0.0706741308875342 0.0700269857558256 1 1
0.0265924139412154 0.0262350672968937 1 1
0.043094130949469 0.0426297665785644 1 1
-0.0347521837190815 -0.0343091453597218 1 1
0.0218956794687112 0.0215901260096381 1 1
-0.0335590801281445 -0.0331661916587293 1 1
-0.0118516619363405 -0.0113597887630732 1 1
0.000635025229918054 0.000107560559531553 1 1
0.037867332109145 0.0378569882680024 1 1
0.0218073838906725 0.0215622644192455 1 1
0.0482176524346775 0.0480707481123046 1 1
-0.027483741502657 -0.0277885628253853 1 1
-0.0858730647742205 -0.0848062716810424 1 1
-0.00869235733186892 -0.00878618913974037 1 1
-0.0789761281567784 -0.0782867711261457 1 1
0.137608642029135 0.136258000843133 0 0
0.0327139675165071 0.0326950818455842 1 1
0.0425212825279391 0.0423354901673587 1 1
-0.0450127727941169 -0.0446417861795247 1 1
-0.0251904127270665 -0.0249007781395185 1 1
0.0177097947502484 0.0171363051795032 1 1
-0.051875952599227 -0.0515062957672278 1 1
-0.00473737831470952 -0.0046670332598141 1 1
0.00655100697449171 0.00602000683684327 1 1
0.0306805623184103 0.0303833018225114 1 1
-0.0327904725404649 -0.0326165044219692 1 1
0.0796082122539881 0.0785026560140298 1 1
-0.0551294340815986 -0.0546740204845352 1 1
0.00502907488551896 0.00527886877245769 1 1
-0.0215900129197303 -0.021338798360628 1 1
0.0190779299365416 0.018826803885259 1 1
-0.0161155711747474 -0.0160381291429579 1 1
-0.044431409830947 -0.0438906825948731 1 1
-0.0273834477261804 -0.0269995863753779 1 1
0.0232516968783822 0.0228013531913171 1 1
-0.0163157911362728 -0.0161893726805904 1 1
0.0709188062051923 0.0702937716174103 1 1
0.00135595345391282 0.00114193346923586 1 1
-0.0283363772714719 -0.0277819531962562 1 1
0.0763628283826846 0.0755659780710498 1 1
-0.0278642051592823 -0.0276688712988301 1 1
-0.0367792906968855 -0.0360444303945316 1 1
0.109889318584923 0.108770675007682 0 0
-0.0377638054953788 -0.0374452199855843 1 1
0.00646673174214402 0.00638740543300331 1 1
-0.0221470113836111 -0.0218259039298033 1 1
-0.101031546789212 -0.100014171826365 0 0
-0.0215254400692351 -0.0211846217656967 1 1
-0.0504153577291266 -0.049716039640737 1 1
0.0414818045416555 0.0409051639012258 1 1
0.0683849675070695 0.0678194223637262 1 1
0.0138220339214158 0.0138914797491021 1 1
-0.0294012224098064 -0.0291033750323627 1 1
-0.0356608771127634 -0.0354305720537887 1 1
-0.0516818610434315 -0.0510771201351627 1 1
-0.0747226009592289 -0.0741195029582393 1 1
-0.0324874220497257 -0.0321804802158521 1 1
-0.0237027856582999 -0.0232891395337991 1 1
0.0174998052699056 0.0174484892260958 1 1
-0.0199760932822468 -0.0199028189624765 1 1
-0.0783291606164144 -0.0772866045508485 1 1
-0.0514844059849511 -0.0511752169529183 1 1
-0.0126176425104602 -0.0124672712800255 1 1
0.0320137913904211 0.0316604126132432 1 1
0.0112186829093017 0.0111009718253298 1 1
-0.0241194086380187 -0.0239730493066693 1 1
0.0385850764974989 0.038297402260107 1 1
-0.0650675506838198 -0.064409214654832 1 1
-0.0917300142204109 -0.0908661251538836 1 1
-0.0354153994322817 -0.0350691138818854 1 1
-0.082669723114597 -0.0817224945410462 1 1
0.0893570716466715 0.088526570148637 1 1
0.0407411189826144 0.0403609161467204 1 1
-0.0061795996688104 -0.00608854954957384 1 1
0.058261953960744 0.0579358261278392 1 1
0.0650924818012111 0.0642719463192649 1 1
-0.118899692590931 -0.117219238763797 1 1
0.0281565433627609 0.0278251119348559 1 1
-0.0190844793150426 -0.0186401631369558 1 1
-0.0249765744206767 -0.0248927749458399 1 1
-0.0318336703530835 -0.0314479481634964 1 1
0.0152231026583706 0.015189557258653 1 1
0.0210025184250163 0.020715721595378 1 1
-0.0673712376620024 -0.0666891064001846 1 1
0.0283299728999717 0.0281066770051125 1 1
-0.0967578313754311 -0.0958965364386818 1 1
-0.104014532170084 -0.103045706583155 0 0
0.0119760901114776 0.0126706848594062 1 1
0.00324847361132624 0.0034491990686611 1 1
0.0727223610094373 0.0721537172095605 1 1
0.013548507443679 0.0134023867440819 1 1
-0.10123048186635 -0.0998692661790185 1 1
0.0455880902772878 0.0451769662468763 1 1
0.0392687160438152 0.0390511838832241 1 1
0.00533769866113501 0.00514874686193318 1 1
0.010018062061842 0.0100778975150839 1 1
-0.0587134877514556 -0.0582429333453842 1 1
-0.0351483772358575 -0.0348522040242772 1 1
-0.0903580615205965 -0.0895445936183886 1 1
-0.0379026041418018 -0.0375202339865676 1 1
0.0372592958384947 0.0368574723683391 1 1
0.00951912856046536 0.00938016688933382 1 1
0.0147766972144404 0.0145293521992883 1 1
0.072378567768286 0.0716086890643644 1 1
0.0602552325048944 0.0596280463303532 1 1
-0.166464340439372 -0.164538455733507 0 0
0.0271576672274548 0.0267815384601107 1 1
-0.00537291999501305 -0.00542407130140308 1 1
0.0892098946020421 0.0884245358459844 1 1
-0.0217287754875317 -0.0214702238130626 1 1
0.131478853801751 0.130421241052576 0 0
-0.0173795508106238 -0.0177067828952206 1 1
-0.0210651562558473 -0.0209598806601355 1 1
-0.030718379607395 -0.0304239997631507 1 1
-0.0504318792114453 -0.0499340084454732 1 1
0.000166029592396804 4.47435052918091e-05 1 1
-0.0406290960183701 -0.0401556183658551 1 1
-0.0232442919425283 -0.0231353176953973 1 1
-0.0600789237644979 -0.059461233026976 1 1
0.0456476409136166 0.045197880820799 1 1
0.0363369139624608 0.0361661567207793 1 1
0.00579118220333036 0.00555421096080294 1 1
-0.00724759575667004 -0.00714534310991809 1 1
0.111721290843683 0.110496701124151 0 0
-0.0379081466374073 -0.0376567226570289 1 1
-0.0119569551311889 -0.0113250566461563 1 1
0.020454408470259 0.0197673693795369 1 1
0.064161766394902 0.0636565261564445 1 1
-0.000784720875531164 -0.00101809672429114 1 1
0.079265466269253 0.0788925243322652 1 1
0.0252746534246259 0.0249708021168909 1 1
-0.0620763786656026 -0.0615665618811472 1 1
0.0263337846035453 0.0259101466384484 1 1
-0.0949223824922975 -0.094076325987807 1 1
0.0515976405745828 0.0516295603743423 1 1
0.0194462607230041 0.0196019032014964 1 1
-0.139805037892199 -0.138580247884473 0 0
-0.0474448680636235 -0.0470350431103273 1 1
-0.035935446198713 -0.0356563291312949 1 1
0.0611564097252682 0.0605737041768883 1 1
0.0536276765232674 0.0528775999686889 1 1
0.0266373975521463 0.0263610376816728 1 1
-0.0590972618998254 -0.0584947543016767 1 1
-0.149855784927457 -0.14840773641425 0 0
0.0760395173207197 0.0753223849880745 1 1
0.116786243911442 0.115759069692769 0 0
-0.0705390722736332 -0.0699078626541931 1 1
0.0513332947843586 0.0501133578266466 1 1
0.0863294602636872 0.0855046335958766 1 1
0.0196129530241233 0.0194342819199453 1 1
-0.0434068065935139 -0.0429078122057278 1 1
-0.0326843708013769 -0.0324149853944071 1 1
0.0700343021713757 0.0693518422539109 1 1
0.020712692842158 0.0206797530890899 1 1
-0.0379272458008623 -0.0374587639158822 1 1
0.0163052167131932 0.0162030117481722 1 1
0.070870962633435 0.0702398768230991 1 1
-0.0223105845944484 -0.0221696192259032 1 1
-0.126141651726921 -0.124893186698944 0 0
0.0610617116007984 0.0604174844656673 1 1
-0.0124642475902408 -0.0121832372836458 1 1
-0.0184638405346984 -0.0182766321984357 1 1
-0.0236418112557582 -0.0231134503543702 1 1
-0.0193966352167879 -0.0193974532069559 1 1
0.0577307269461285 0.0572260074663493 1 1
0.00230687031445905 0.00227907754023421 1 1
-0.0615995139674832 -0.0609215007540786 1 1
0.0672175477079007 0.0667921648628074 1 1
0.0404668399624585 0.0400106277357776 1 1
-0.100111915037641 -0.0985157456654829 1 1
-0.0707081602182449 -0.0694522920274623 1 1
-0.126178131412901 -0.124846507957262 0 0
-0.000775188074244438 -0.000650291800167899 1 1
0.0384868091667099 0.038148071280004 1 1
0.00563311241980043 0.00582301013713242 1 1
-0.0439648070750858 -0.0433075718489647 1 1
-0.00697722270421113 -0.00726075016149602 1 1
0.0480776128761803 0.0475060993049883 1 1
-0.0152369933666551 -0.0145771360719559 1 1
0.0143760218923971 0.0144571756015058 1 1
-0.0265075491146881 -0.0263181503144589 1 1
0.0676855798807945 0.0669928318695884 1 1
-0.00938934578735502 -0.00916618623722149 1 1
0.0455890741671527 0.0452766922288864 1 1
0.0590675208144995 0.0580934312857382 1 1
0.034679366978412 0.0341697004299648 1 1
-0.0293782939666805 -0.0290628438036539 1 1
-0.0124196776734699 -0.0121587936530318 1 1
-0.0260079456528203 -0.0261201563551243 1 1
-0.0538189980687844 -0.053217959572632 1 1
-0.0222861235284514 -0.0223790621319815 1 1
0.0280778911486873 0.027832147743263 1 1
0.0466081518195296 0.0459748198453482 1 1
-0.0117051852431567 -0.0115780376650605 1 1
-0.0611517559737805 -0.0608937496115116 1 1
0.028470976385275 0.0281193601051695 1 1
0.00254167931988224 0.00243512111386832 1 1
0.0935713785254299 0.0925792373147239 1 1
0.00578198875814672 0.00558922498102263 1 1
0.0776076509811682 0.0767098273031924 1 1
0.0175600459723806 0.0174664140849628 1 1
-0.0133175474183327 -0.0130086111691998 1 1
0.0939459429200758 0.0931401362123129 1 1
-0.0190454575666263 -0.0191601762173231 1 1
0.0568526786647902 0.0562128398886346 1 1
0.0316689355709688 0.0315721536443572 1 1
-0.064618750995375 -0.0639835813462219 1 1
0.0394426557978883 0.0387711695806199 1 1
0.0131817342983056 0.0130129645683208 1 1
-0.0913284504012112 -0.0905708626273434 1 1
-0.0878359896143262 -0.0873308543687727 1 1
0.0666864530974121 0.0659986468398926 1 1
0.0714377048169026 0.0707518815381686 1 1
-0.0867996891862335 -0.0858173895216715 1 1
-0.0247788436920093 -0.0245188303844663 1 1
-0.0158294331823679 -0.0157373588264218 1 1
-0.00958471475417989 -0.00933573903311867 1 1
-0.0748186670027241 -0.0740365751767877 1 1
-0.0240139744205638 -0.0236316483749039 1 1
0.0439395049163765 0.0434602835051804 1 1
0.0831452885932855 0.0823367332022105 1 1
0.0415367750710419 0.0409152229560327 1 1
-0.00112431397733378 -0.00192678039841058 1 1
0.114849462998734 0.11354990607318 0 0
-0.0471310296309897 -0.0466939131446115 1 1
-0.00661633925567911 -0.00649938240378155 1 1
0.0415022756577485 0.0411101105515918 1 1
-0.0859320228467226 -0.0853044390996315 1 1
0.0680012030114921 0.0675208526893677 1 1
0.0844245417699115 0.0835947516054874 1 1
0.0427653236198148 0.0420258358720893 1 1
-0.0432812720201702 -0.0426651012825588 1 1
-0.00330905988545999 -0.00338436387932039 1 1
0.0853456145991969 0.0846189852275855 1 1
0.0099564199454819 0.00978687125329668 1 1
-0.0068854586073181 -0.00691030838687873 1 1
0.00606523449162885 0.00590889371707222 1 1
0.00969965070998664 0.00971280677223889 1 1
-0.0265850188996469 -0.0263096097514757 1 1
0.00584492883978659 0.00583229442995965 1 1
-0.0107599613209881 -0.0106412050036893 1 1
0.00325628603592656 0.00309483656640503 1 1
-0.00090378508129222 -0.00105125028928085 1 1
0.00328130727197815 0.00304522650680822 1 1
-0.0507648202719764 -0.049768682341273 1 1
0.0621866083409576 0.0620174388519809 1 1
0.0446897772107669 0.0438373944228548 1 1
-0.0505149902279141 -0.0500092920965332 1 1
0.00578375112228297 0.00589325366795335 1 1
-0.0192312581947015 -0.0190063320965034 1 1
-0.0400514139558659 -0.039293577285273 1 1
-0.0430499913271058 -0.0426881008380112 1 1
0.0701280581264833 0.0694596585984283 1 1
-0.0136250015687675 -0.013180827553105 1 1
-0.0703799712246049 -0.0696346245469094 1 1
-0.0313558096811754 -0.0309024242754242 1 1
0.0155834020041941 0.0153926922592433 1 1
0.0582922202681342 0.0575483275649198 1 1
0.11139544295471 0.110606709775802 0 0
-0.073939981310019 -0.0732530799693814 1 1
0.104839244970528 0.103968888135336 0 0
0.0438491273092373 0.0434208472215911 1 1
0.0913370215852775 0.0903232676814454 1 1
0.0766652477093335 0.0758742564550128 1 1
-0.0344237446561116 -0.0339855870607393 1 1
-0.025527656176438 -0.0252736827209078 1 1
0.0424943363672367 0.0420988339250054 1 1
-0.037954463856094 -0.0376398324070803 1 1
0.0485130475860851 0.0478629590239816 1 1
0.00944509920480121 0.00976911841769784 1 1
0.0122763542008909 0.0118954653062447 1 1
0.0467771305448132 0.0463762752286368 1 1
-0.0401355745683279 -0.0399660743837907 1 1
0.0586893036959233 0.0577167390958976 1 1
-0.046962607806243 -0.0463797952621445 1 1
-0.0331041260937673 -0.0328361934364934 1 1
0.0642041811820983 0.0635040169127783 1 1
0.0606023488457542 0.0600810276451666 1 1
-0.0362053084043516 -0.0358478550536763 1 1
0.0206334816108399 0.0203868146489597 1 1
-0.0130605757998175 -0.0130111088114515 1 1
0.0652175420679593 0.0645260999410401 1 1
0.0560878083601129 0.0554877548636334 1 1
-0.00581293058171974 -0.0062021572083861 1 1
-0.0705499955058703 -0.0692216026901145 1 1
0.0194029938377637 0.0191929472637718 1 1
-0.135158472830627 -0.133900667452643 0 0
0.018752205460038 0.0186776429732374 1 1
0.0289324301380245 0.0284807444414833 1 1
-0.0440385249458928 -0.0436305780660169 1 1
0.00360667174675313 0.00361323092600141 1 1
-0.107442069444325 -0.106374089298772 0 0
-0.00825698827240976 -0.00811087410602103 1 1
0.0634177845698789 0.0629829999332855 1 1
0.0324551718216921 0.0322445392767941 1 1
0.0231308961741531 0.0228439621866388 1 1
-0.0356017938544132 -0.0356468983001027 1 1
0.0141520529491458 0.0140122089977903 1 1
0.0446282832994996 0.0441528834255377 1 1
0.00789517964295016 0.00789187020397811 1 1
0.0755181073114424 0.0747699906668625 1 1
-0.0251134316017185 -0.024913112440962 1 1
0.0762942988141139 0.0755079070263421 1 1
-0.01454290745745 -0.0142487816521739 1 1
0.0311125684810926 0.0307940808768063 1 1
-0.0233735226632665 -0.0227441093137858 1 1
0.0174103179701392 0.017375568892651 1 1
0.0263974844734997 0.0265590521418025 1 1
-0.0697389127166361 -0.0691977488354869 1 1
-0.0382440590736563 -0.037471456658564 1 1
0.0523306282602282 0.0516480348163089 1 1
0.036361737761826 0.0359642552991767 1 1
-0.0339636228481901 -0.0337320990407043 1 1
-0.0730127387006799 -0.0728483913797725 1 1
0.0323098696993641 0.0319306245971353 1 1
-0.0592962717670028 -0.0587643598374034 1 1
0.0021090479513306 0.00207270724280585 1 1
-0.0378236623036352 -0.0374559848299547 1 1
-0.0219624496288123 -0.0218168933479876 1 1
-0.00707985732464392 -0.00697377988374299 1 1
0.026107728267667 0.0258414802228604 1 1
0.033987232379854 0.0337160285625998 1 1
-0.0153539112077174 -0.0154939245746692 1 1
-0.0114733847500215 -0.0119264962215929 1 1
0.0425134694872898 0.042063320648913 1 1
-0.0316533701751514 -0.031496378512084 1 1
-0.00188349024836558 -0.00208417273720225 1 1
-0.0177714516722353 -0.0175253117026173 1 1
0.053652745298367 0.0530895508309047 1 1
-0.0460197514270836 -0.0458554968734321 1 1
-0.0862639190251853 -0.0852322995120632 1 1
0.0361267417334186 0.0356055751242541 1 1
0.0318149469073618 0.0317650763359927 1 1
0.0170591810362568 0.0170333875993949 1 1
0.0961912274595814 0.0953761967376951 1 1
-0.0114882819839028 -0.0113260761180708 1 1
0.00522860837000297 0.00521830344901469 1 1
0.0157800354328714 0.0149657096397662 1 1
0.00700984581049633 0.00689013566060071 1 1
-0.046632491094042 -0.0459584490411571 1 1
-0.0129760814495343 -0.0128927564131559 1 1
-0.0110424321630172 -0.0111337937563314 1 1
0.00150617327108481 0.00145566485618554 1 1
-0.0051414876953511 -0.00507874757638351 1 1
-0.0318132713736231 -0.0322776063972617 1 1
0.0561628609742821 0.0554336019109954 1 1
0.0310926674413596 0.0307210158904362 1 1
-0.0417050199606658 -0.0413616172371835 1 1
-0.021041321133239 -0.0207739688250103 1 1
0.049898576196986 0.0493360750554214 1 1
-0.019138934928639 -0.0189783998659078 1 1
0.00201349845488186 0.0018444254546779 1 1
-0.0503511655225212 -0.0499724129307171 1 1
-0.0868288673384758 -0.0857481641014827 1 1
-0.0320039823345394 -0.0315955235050786 1 1
0.0596817214177718 0.0591893338179669 1 1
0.0271242962471519 0.0266525356850254 1 1
0.0317442658875445 0.031182916043656 1 1
-0.0639869626656289 -0.0634661485137683 1 1
0.0891525783410672 0.0882225793488567 1 1
0.079626100200216 0.0790377263211717 1 1
0.0492307191404306 0.0487577105672401 1 1
-0.0213977261792457 -0.0215134000254596 1 1
-0.0232883198229069 -0.0229510102922981 1 1
-0.0573122925223727 -0.056817255093716 1 1
-0.0253982675902746 -0.024949252236602 1 1
-0.0141806109798475 -0.014332257206301 1 1
-0.0665127042714287 -0.0657891123275307 1 1
-0.0782579514317996 -0.0775922550521235 1 1
-0.0669866513493262 -0.0663733560649756 1 1
0.0685684660162061 0.0679644145298571 1 1
-0.0440474107486979 -0.0439690156686897 1 1
-0.0566063460362465 -0.0559547759623187 1 1
0.0341723832822372 0.0339207249816301 1 1
0.0424405952546644 0.0421244181582732 1 1
0.0401580634689527 0.0399016887333811 1 1
-0.0355830664896969 -0.0350732866033354 1 1
0.0902727253545512 0.0893416798948739 1 1
0.00380430289779684 0.00377466279591166 1 1
-0.0110655192648198 -0.01094099994534 1 1
-0.0452944886085917 -0.0448890476041932 1 1
-0.035146726723104 -0.0347597954244282 1 1
-0.0114964333987797 -0.0113483411012459 1 1
0.0328954976232842 0.0325778170401661 1 1
-0.0763701309732675 -0.0756500473975429 1 1
0.0688281960466612 0.0678825251577191 1 1
0.0537555563934723 0.0533095122611862 1 1
-0.0826033589274639 -0.0820856462876495 1 1
-0.0364709802759386 -0.0357863005262514 1 1
-0.0943618703673541 -0.0934796098313472 1 1
0.0575960120052782 0.057056291611209 1 1
-0.0227906707711062 -0.0224992438771116 1 1
-0.0135506389882703 -0.0129003110501567 1 1
0.020779118125797 0.0200480311989992 1 1
-0.00467448482983408 -0.00440466071871412 1 1
-0.0737058489707129 -0.0730553588215419 1 1
-0.00945140846535656 -0.00936788657684231 1 1
-0.0128198448445476 -0.012717124562731 1 1
0.0175641445229843 0.0174408085619995 1 1
0.0323701434566629 0.0320706268499803 1 1
-0.011408865564251 -0.0109591088715777 1 1
-0.0842261115911133 -0.0834384457429171 1 1
-0.026453978954368 -0.0261378757011875 1 1
-0.00578296079271422 -0.00575015205240889 1 1
0.0631437468960345 0.0624652125015643 1 1
0.0021133687798874 0.00180071910915308 1 1
0.0800787684537683 0.0791281202059561 1 1
-0.00790367299202925 -0.00834898795689432 1 1
-0.0442696151106899 -0.0438681920893833 1 1
-0.0302570672514468 -0.0300169166459867 1 1
-0.0762815738491975 -0.0753641536198213 1 1
-0.0446379858352731 -0.0444773578789109 1 1
0.0348241779567323 0.0344913976131606 1 1
-0.0946601943583148 -0.0939048951989913 1 1
-0.103209492715031 -0.102334900795481 0 0
-0.0738597955342638 -0.0730203025018031 1 1
0.0200965147873851 0.0200523378469107 1 1
0.00248595827099463 0.00250501483928075 1 1
-0.00172423309078909 -0.00171395898365837 1 1
0.054082938553308 0.0536240164691729 1 1
-0.0674208831814152 -0.0669501726215293 1 1
-0.0284106263762402 -0.0280964976610103 1 1
0.00830551504252447 0.00826092915888956 1 1
0.00135978823374857 0.00156111028842765 1 1
0.128042962892782 0.126792315618329 0 0
0.00490744142784409 0.00474768872456907 1 1
0.031423205883088 0.030999102156194 1 1
0.0624454979267812 0.0618782034240178 1 1
-0.0122253344841687 -0.0121060156443742 1 1
-0.000108374750896104 -3.3509588656935e-06 1 1
0.053080920071076 0.0524570222945734 1 1
-0.0376555532912152 -0.0373157088877774 1 1
0.031779849023072 0.0314940143945216 1 1
-0.0856866770050098 -0.084922714667001 1 1
-0.122828662260722 -0.121763447995412 1 1
-0.0223047088802028 -0.0218785244998575 1 1
-0.00896440269305386 -0.00883025564169223 1 1
0.0387798845798554 0.0382956881618742 1 1
-0.0447022125082844 -0.0444311418096458 1 1
0.105549263359502 0.104276415627458 0 0
0.064673729621347 0.0641095656309412 1 1
0.0492038974790239 0.0488579041498653 1 1
-0.0510753315532884 -0.0505760522558757 1 1
0.00720611281694029 0.00739014514735746 1 1
-0.0869442412947463 -0.0861074330268703 1 1
0.0454569149234753 0.0450342772707264 1 1
-0.0274143033515335 -0.0269060608885013 1 1
-0.00833906379014139 -0.00816404068578328 1 1
0.090990062749668 0.0901574292709234 1 1
0.024150423883707 0.0235726489871237 1 1
0.0506356927751599 0.0502078899563737 1 1
-0.0265237731809243 -0.0262619559433334 1 1
-0.0230383362721849 -0.0226232782871868 1 1
-0.11616197316721 -0.115001635116221 0 0
-0.024656660038544 -0.0241123931890713 1 1
-0.00929274140012324 -0.00914461464912225 1 1
0.0156638576703592 0.0153152900560598 1 1
0.0081344632506659 0.00805875165878344 1 1
0.116707470537698 0.115583428060484 0 0
0.0343967851670365 0.0343062902585636 1 1
-0.0463550060380822 -0.0459716782434472 1 1
-0.0355806099967887 -0.0350261411263669 1 1
-0.022160756189444 -0.0220024860581671 1 1
0.0104132889737301 0.0107676377784755 1 1
-0.0336416529741797 -0.0333140791256023 1 1
0.026228409432734 0.0259726975457712 1 1
0.053463754265455 0.0526981728928634 1 1
0.0540857350441201 0.0535435423252761 1 1
0.0911626535801715 0.0902970660291135 1 1
0.0224902848704593 0.0225921261442788 1 1
0.00778783603923902 0.0080385319092078 1 1
0.00841590275752634 0.00843512512083542 1 1
-0.0491345852865713 -0.0491119843882574 1 1
-0.140412876135616 -0.138964353072196 0 0
0.0824499562648958 0.0817964978241485 1 1
-0.00781973332667953 -0.00767300685216241 1 1
-0.0608481498025522 -0.0602937948705528 1 1
-0.053844949202459 -0.0534693440979724 1 1
0.0218399062377738 0.0217072512724924 1 1
0.0807019155185228 0.080014030842791 1 1
-0.00267043363320274 -0.00273273798079763 1 1
-0.0222066234550825 -0.0217213851260274 1 1
-0.054410911184197 -0.0538088732292642 1 1
-0.00866188470529925 -0.00918447553943654 1 1
0.0317348560426882 0.0314044949571889 1 1
0.127156470550339 0.125445540126411 0 0
-0.0310935539545718 -0.0310974443412677 1 1
0.0497394657368718 0.0493859362504474 1 1
-0.00453003763456869 -0.00510587276119645 1 1
-0.0312105496062501 -0.0309346354231349 1 1
-0.0660432461761147 -0.0653952242504786 1 1
0.103565565354878 0.102583101082537 1 1
0.0513240564535589 0.0507863157470494 1 1
-0.0462038102503615 -0.0456727243142477 1 1
0.00454609625548742 0.00431078534018682 1 1
0.0634393361968592 0.0628434435686918 1 1
-0.0180752332862182 -0.0178045323799653 1 1
-0.0477042962940287 -0.0471808404323216 1 1
0.031114109346554 0.0308779877104911 1 1
-0.0516876878382167 -0.0510514538985544 1 1
-0.0388257080387744 -0.0383181000764478 1 1
-0.00878984662545278 -0.00865373740499817 1 1
-0.0608009539779075 -0.0600176974768164 1 1
0.0764047411698902 0.0756364220415942 1 1
-0.0135139810259053 -0.0129319493345498 1 1
-0.0201430009819301 -0.0198912629147873 1 1
-0.0667939451097198 -0.0660833989228504 1 1
0.03859244486697 0.0381326285881484 1 1
-0.00820518499400325 -0.00806080472494311 1 1
0.00851543086966806 0.00832082351006825 1 1
-0.0122921722164465 -0.0121641865393039 1 1
-0.0227128224803701 -0.0224186006399545 1 1
0.0468816433150958 0.046355659643914 1 1
0.0787967897598161 0.077768085315372 1 1
0.0409458856742023 0.0404489979814745 1 1
0.00596704961021453 0.00582686563254345 1 1
-0.0390468267412354 -0.0390494179725804 1 1
-0.0648544274518659 -0.0643863843878812 1 1
-0.00365387774104491 -0.00357338768348944 1 1
0.0700045231365329 0.0692589080103173 1 1
-0.0618479347638563 -0.0614866308795743 1 1
0.00790324990937173 0.00787369943666236 1 1
-0.0235669430633022 -0.0233277709411008 1 1
-0.0124532098711529 -0.0122657780161536 1 1
-0.104078306565453 -0.103072164091556 1 1
-0.0249311529222163 -0.0247544997137692 1 1
0.000320814544563755 0.000220129803318446 1 1
-0.0196041910503857 -0.0194280736394362 1 1
-0.0101814178860594 -0.00996985399165747 1 1
0.0555343359503667 0.0547410654481272 1 1
0.0451447775910616 0.044663077546401 1 1
-0.0538596023714132 -0.0535204701385701 1 1
0.0569144909145269 0.0565347238409532 1 1
-0.0527341548084547 -0.0523177186885066 1 1
0.0844959580619234 0.0836848072089953 1 1
-0.034648531423277 -0.0343000606619266 1 1
0.0364005395894848 0.0359759765528174 1 1
0.0131857864033445 0.01308311518977 1 1
-0.0980405169191735 -0.0970798981881816 1 1
-0.022430071838618 -0.0220778143002482 1 1
-0.00112355892242706 -0.00111722400167237 1 1
-0.0102177711990164 -0.010353387909956 1 1
0.0273523787029098 0.0270222690074432 1 1
-0.0307762188799652 -0.0305343165889095 1 1
-0.0525405707175784 -0.0525454622846462 1 1
0.110817669851414 0.109528090312679 1 1
0.0259185510111694 0.0257550016210126 1 1
0.0177084133289108 0.0176681864843502 1 1
0.0338226544068217 0.0335738535716783 1 1
0.00337819083988878 0.00333154466531188 1 1
-0.00246718508703632 -0.00241300287687461 1 1
0.0103673583586269 0.0106558403171572 1 1
0.0391092924290819 0.0383987814317076 1 1
0.00800803434983177 0.00810673353682341 1 1
-0.0530189353721742 -0.0524782386383724 1 1
0.000224507118473988 -9.88675779006307e-05 1 1
-0.0206330667656683 -0.0204103361402974 1 1
0.0340893304916684 0.0336601451808827 1 1
-0.0424402872991195 -0.0416349764373749 1 1
0.0414557265428192 0.0409926718267439 1 1
-0.00563072182889913 -0.00551834754562035 1 1
0.00811529998462183 0.00814927470399392 1 1
-0.0861072010870815 -0.0850536279785314 1 1
-0.0533525939733491 -0.0527739519865479 1 1
0.100546565200471 0.0995915478605828 1 1
-0.0169292451737893 -0.0165465334302779 1 1
0.0219878487001801 0.0217541101314731 1 1
-0.0357457329304631 -0.0354732576584492 1 1
-0.0262289202412631 -0.0259677598106219 1 1
0.128469923291661 0.127224720548819 0 0
-0.0660107865309567 -0.0652329528939884 1 1
0.00580648594759631 0.00605978274801526 1 1
-0.104996196175088 -0.103928476049072 1 1
-0.0278356402296459 -0.0275570891792728 1 1
-0.0337362885936643 -0.0328983038505588 1 1
-0.0153397873937633 -0.0151995870466216 1 1
0.0891618674738763 0.0885185396303131 1 1
0.066085720392459 0.0656045621146806 1 1
-0.00598295483882869 -0.00589975737207948 1 1
-0.022403932671325 -0.0221587262765056 1 1
-0.0564091135639205 -0.0559789823709621 1 1
-0.00127568521070239 -0.0011897136070618 1 1
-0.111064338294651 -0.109864667474866 0 0
-0.137860817140934 -0.136416613029647 0 0
0.0655821338595089 0.0649488102389511 1 1
-0.0237923067309016 -0.0239693161400209 1 1
0.0523163980483114 0.0517721693160479 1 1
-0.0303968614975971 -0.0302048053510339 1 1
0.111702328603137 0.110748378871548 1 1
-0.0105326997490478 -0.0105405488726473 1 1
0.0486459785833654 0.0482001048897107 1 1
0.113343320629115 0.11238006506846 0 0
-0.0526419065023372 -0.0522228141557798 1 1
-0.0208111567575849 -0.0203437073548173 1 1
-0.0821299296779688 -0.0805688382377691 1 1
-0.087548105780098 -0.0865891752557261 1 1
0.0548792615595446 0.0545359469702677 1 1
-0.0542682289769776 -0.0540610211671412 1 1
-0.0796207866107546 -0.0789221546928802 1 1
-0.0799621926922021 -0.0791839229237487 1 1
0.0698092323919756 0.0689038372058159 1 1
0.000700938932616662 0.000787071070378577 1 1
0.0249069104156954 0.0246339811976306 1 1
-0.0626198417974111 -0.0621871476835173 1 1
-0.090616095795274 -0.089661736586823 1 1
-0.0281412417544945 -0.0277192425833537 1 1
0.00665945094552462 0.00661590352637553 1 1
-0.0659332838472333 -0.0647306081779592 1 1
0.0190353816634472 0.0184493498727099 1 1
0.0301365329157313 0.0299205265622005 1 1
0.013241256634596 0.0129865252659601 1 1
-0.09499687055656 -0.0939133326832386 1 1
-0.010143907716186 -0.00988521173964324 1 1
0.090323854809913 0.0895246790343229 1 1
0.0168623664235918 0.0166960090297367 1 1
0.0258611320454413 0.0252742873155347 1 1
-0.00340362042511678 -0.00294740797484304 1 1
0.106658094391181 0.10605025371301 1 1
-0.101376183836214 -0.100225227355 1 1
0.0115651154767124 0.0112368954774883 1 1
0.0300025568200817 0.0301418471379173 1 1
-0.099336618311583 -0.0980284389320687 1 1
-0.0503837425125485 -0.0498151278629207 1 1
-0.0441662466381548 -0.0438742940531964 1 1
-0.113692152689225 -0.112474691146384 0 0
-0.0473020502667619 -0.0468057659445343 1 1
0.0636177599723853 0.0632423586005888 1 1
-0.0168827085778525 -0.0166944770811883 1 1
0.0174654258763237 0.0173587230921607 1 1
0.046138163687735 0.0455897635227852 1 1
-0.00304284583188196 -0.00297872639919501 1 1
0.100270794418198 0.0994733712441098 1 1
-0.0579709812324162 -0.0577732306849136 1 1
-0.00353999768937801 -0.00347859461279879 1 1
-0.0656135918876773 -0.0650066969183018 1 1
-0.0450376020491136 -0.0444367247514614 1 1
0.026206776366774 0.0261459988514745 1 1
0.0236344578635065 0.0237460223889713 1 1
-0.0973700116642711 -0.0961504682073136 1 1
-0.00322738638250126 -0.00309885583832106 1 1
-0.0992229800390056 -0.098258975669143 1 1
0.0379363013643412 0.0375679804975327 1 1
0.0806901809527164 0.0798021168128001 1 1
-0.0658295424718478 -0.0651472116468793 1 1
0.0129637930736476 0.012873409353567 1 1
0.0979488260860702 0.0970317655446854 1 1
0.0125552939757873 0.012569166740494 1 1
0.0525494675278834 0.0520644894652806 1 1
0.0184526389766359 0.0181882252645703 1 1
0.00146298575499222 0.00155610991115555 1 1
0.0225744067714593 0.0222995445909632 1 1
0.0851318693940436 0.0842910709224928 1 1
0.096026104747395 0.0950605528123031 1 1
0.00309611064559382 0.00330911149043846 1 1
0.0576294758585656 0.0571987917054402 1 1
-0.00727416978394792 -0.00723623933041887 1 1
0.07235780007252 0.0715633984519552 1 1
-0.00175446809281936 -0.00157142358479087 1 1
-0.0778741205693102 -0.0770502274498591 1 1
0.00404352848608393 0.00394114952002073 1 1
0.0644022851252981 0.063616106728504 1 1
-0.0467072724845729 -0.0463672732683586 1 1
-0.0415755896772562 -0.0412326536629642 1 1
0.0471417766013237 0.0462895753665295 1 1
-0.079883072831025 -0.0797699103057068 1 1
-0.00514741095416714 -0.00492817333989733 1 1
-0.0351133789059995 -0.0348008996114736 1 1
0.00110808320842357 0.00131513451198908 1 1
0.0122495700759279 0.0121146843071489 1 1
0.0680096061606119 0.0674646160802707 1 1
-0.0504975443081516 -0.0504112388920716 1 1
-0.00441715572026929 -0.00440461910021892 1 1
-0.0660561507150449 -0.0659991858211985 1 1
0.0425167724921552 0.0421759819036728 1 1
0.0468679196772085 0.0464327310004731 1 1
-0.00183521686862984 -0.00182462859067138 1 1
0.0371002171145159 0.0364934526531234 1 1
0.0504089317579735 0.0503404704135105 1 1
-0.0202659276931463 -0.0199954224816249 1 1
0.017858840724351 0.0181087926531038 1 1
-0.0623611017384984 -0.0617975109739159 1 1
0.0485921229504407 0.0480831227187142 1 1
-0.00471861964900444 -0.00457684788307926 1 1
0.0178371638884754 0.0178183229622869 1 1
-0.0430084348770955 -0.0425717274845106 1 1
0.0134261480265796 0.0134326286577677 1 1
0.0477032662463883 0.0471339017976506 1 1
0.022193457942433 0.0220174881491831 1 1
-0.056634179154452 -0.0558889962357948 1 1
0.0355129292963363 0.0352393309992356 1 1
-0.125668305444481 -0.124436486675451 0 0
0.0466923253491581 0.0462190401538104 1 1
-0.016649193369216 -0.0164397038642498 1 1
-0.107779979928912 -0.106864868807243 0 0
-0.0815291331262526 -0.0806595547093549 1 1
0.050760432549935 0.0501559474710936 1 1
0.0118708226047773 0.0116966443858027 1 1
0.010918342618643 0.011354020407683 1 1
-0.0692531215216607 -0.0685881871347302 1 1
0.00321209758600642 0.00331924521147531 1 1
0.0182521621012886 0.0181753707656031 1 1
0.0129720941362907 0.0130066512446212 1 1
0.00971890689516927 0.00975964948234322 1 1
-0.00149618646280634 -0.00158236580750362 1 1
0.0543305993580368 0.0541225974221221 1 1
0.0202418757659847 0.019877650235762 1 1
0.0635954038828573 0.0631131842507655 1 1
0.0115751585994884 0.0113913007164931 1 1
0.024270590069893 0.0240723232600255 1 1
-0.108500906918171 -0.107494934791775 0 0
-0.125822031954933 -0.124482691078371 0 0
0.0840711795310631 0.0832369751568192 1 1
0.0383628058909111 0.0379271162303803 1 1
0.0387443509444129 0.0380837079608601 1 1
0.0213449696733033 0.0215116577043952 1 1
-0.0449956972240975 -0.0446865796630671 1 1
-0.0188022385963843 -0.0182449930331326 1 1
0.0470965888454649 0.046702656628633 1 1
0.0365404497263734 0.0361686694245589 1 1
0.0840939268346746 0.0830845110854242 1 1
0.00188123273475686 0.00174445601161276 1 1
0.0457221901717121 0.0451431846271995 1 1
0.0141188998748613 0.0138667421613332 1 1
-0.0123372035221514 -0.012268073139092 1 1
0.0121918228645932 0.0119162649221798 1 1
-0.0131973457493943 -0.0130430592185287 1 1
-0.180169595751599 -0.177430941231199 0 0
-0.0885299237299273 -0.0869870232760229 1 1
0.00490098435286431 0.00455360353690757 1 1
-0.0798517708570568 -0.0791390717211463 1 1
-0.0448889796918195 -0.0442889603125331 1 1
0.131450817453901 0.130057034227436 0 0
-0.0774981388508743 -0.0761444981963727 1 1
0.0498788680430175 0.0494112227447459 1 1
-0.0708190506446062 -0.0699006176733108 1 1
0.0610688422057679 0.0605634285195176 1 1
0.0566795447811054 0.0560565501050861 1 1
-0.0595989947425699 -0.0591726966461473 1 1
0.0074642628996447 0.00739937965468378 1 1
0.0965626234787722 0.0957177429953599 1 1
0.0188364827489106 0.0186062693758051 1 1
-0.00913708954617875 -0.00946654389017441 1 1
-0.0343027313811001 -0.0340146932408683 1 1
-0.0224849690544726 -0.0220823908378649 1 1
-0.0109378485577686 -0.0106463842467423 1 1
-0.0421361770954295 -0.0413128340965178 1 1
-0.00198669279067944 -0.00196975296469767 1 1
0.0429659844331181 0.042656414159106 1 1
-0.0948014311682214 -0.0944867318252368 1 1
0.0656860566959059 0.0653925772254174 1 1
-0.0477394655485151 -0.0470162160057211 1 1
-0.039336110536243 -0.0389058965681014 1 1
0.0138280622848129 0.0135687686622525 1 1
0.0649260986226675 0.064242840204315 1 1
0.0286980092905707 0.0283284370816863 1 1
-0.0148506273711054 -0.0144606473023795 1 1
-0.0198424482675406 -0.0195578170544594 1 1
0.0229375285846403 0.0226826257421834 1 1
0.00410359675052377 0.00403430189667751 1 1
0.0870798625175477 0.0861684542759751 1 1
-0.045913085980992 -0.0454946696996099 1 1
0.0303988737545706 0.0300912842981441 1 1
0.0241524056909501 0.0241812875218935 1 1
-0.0212066563290673 -0.0214349015467322 1 1
-0.0529147713417347 -0.0522738182861647 1 1
-0.0595284823354777 -0.058954810249991 1 1
0.0225250076581399 0.0222210284721956 1 1
-0.0248132466595615 -0.0235662008707053 1 1
0.0218513874060626 0.0215894335281585 1 1
0.000964683691959244 0.00102007758688056 1 1
-0.0459758107347989 -0.0453294454047097 1 1
0.0290578579524776 0.0286036204160444 1 1
-0.0102609032628328 -0.00999813090527512 1 1
-0.0907500590484989 -0.0897842377421903 1 1
-0.0122093272391306 -0.0120955461698556 1 1
0.0178306221949798 0.0176324419569272 1 1
0.0222436189520957 0.021991792217208 1 1
-0.0270471759233705 -0.0268104889210073 1 1
0.041446449832619 0.0410120997391318 1 1
-0.0318074555778287 -0.031744763299932 1 1
0.0175003041357526 0.0171704635166489 1 1
0.025555901535289 0.0253252670655725 1 1
-0.0136991398403204 -0.0135537917961716 1 1
-0.0481131811740348 -0.047416956050758 1 1
-0.107783107167936 -0.106852948093176 0 0
0.00165031156224416 0.00150343032967397 1 1
-0.00296724008470033 -0.00271593260573744 1 1
0.0850592087931613 0.0842183476062329 1 1
-0.0104240373840901 -0.01024122920359 1 1
-0.0278273528741602 -0.027518431281643 1 1
0.0565041610328247 0.0560112110102487 1 1
-0.0131424820543751 -0.012632904527638 1 1
0.0438285542392723 0.0435309261122162 1 1
-0.021466282452674 -0.0207857844093535 1 1
0.0310316831398939 0.0308106483676997 1 1
-0.0682980750491492 -0.0677211951734886 1 1
0.0124157767243978 0.0123444277385024 1 1
-0.0562528580232738 -0.0555464153432848 1 1
0.00451332091922253 0.00453105881879421 1 1
0.0655022521213761 0.0650022061551382 1 1
-0.0271487608882137 -0.0268516832562865 1 1
0.0469373032750904 0.0464921572939227 1 1
0.0442033310185379 0.0438000376880735 1 1
0.161412993136778 0.159700797968533 0 0
-0.078762716026212 -0.078084500601351 1 1
-0.0180792758332145 -0.0178265255399462 1 1
0.0367134498792472 0.0367152793697568 1 1
-0.0483899547387212 -0.0480293278446205 1 1
-0.0467940114521657 -0.0464045802539993 1 1
-0.110051766951359 -0.108939530666554 1 1
-0.0101913843916847 -0.0100440784785558 1 1
-0.0782008270860461 -0.0774048216036414 1 1
0.0532699498684016 0.0528360961593785 1 1
0.0137259766761398 0.0133862312541771 1 1
0.0212931620004387 0.0210411088808687 1 1
-0.0622273800080897 -0.0615238651785144 1 1
0.0214893945099586 0.0210527520976823 1 1
-0.0779228430596156 -0.0770160214222993 1 1
-0.0512219752805442 -0.050747378413547 1 1
0.0261737067974938 0.0258889942394115 1 1
0.00816209666868881 0.00811516965012418 1 1
0.0878210091187209 0.0869724418854845 1 1
-0.0917527581287405 -0.0909121876018298 1 1
-0.0192624197386392 -0.01918866749801 1 1
-0.0201856855755125 -0.0203761459395857 1 1
0.0716204635850063 0.0707554272772832 1 1
0.0261295189575557 0.025984642377552 1 1
-0.0271453819030429 -0.0265526830096252 1 1
-0.0142879869752135 -0.0140709324641929 1 1
-0.155924478228627 -0.154235106579567 0 0
0.0504698032518682 0.0500705428891939 1 1
0.0707959057348592 0.0701554030355003 1 1
0.0195311554410289 0.0192934635884915 1 1
-0.00898167727608476 -0.00862964804038114 1 1
-0.140638589694717 -0.139343048069999 0 0
-0.0640457096674391 -0.0631781042031385 1 1
-0.0772453907360503 -0.0765618544381782 1 1
0.0788576016420864 0.078205455303113 1 1
-0.0257017796154827 -0.0258250365203483 1 1
-0.0213036144390299 -0.0210670173926037 1 1
0.073108762772657 0.0724713930039678 1 1
0.0137017613225047 0.0135202441149764 1 1
0.0110894551013307 0.0105964349745079 1 1
-0.113871246080538 -0.113073706493222 1 1
0.0581813912518556 0.0580446972845451 1 1
0.00314039488235064 0.00320338761274362 1 1
-0.0588683170590886 -0.058388585164443 1 1
0.0540190576872683 0.0538109395327673 1 1
0.0289820393866683 0.0283243395294187 1 1
-0.0156158361339617 -0.0152454955636679 1 1
0.0033057519333354 0.0035465287978934 1 1
-0.0597881557110798 -0.0588055027432619 1 1
-0.06028673331499 -0.0597206001336538 1 1
0.030543558496516 0.0302300044698296 1 1
0.0368236390308791 0.0364595651368003 1 1
-0.0114117324078079 -0.0113526912371925 1 1
-0.00683325773816565 -0.00666082698713122 1 1
-0.00661379796472869 -0.00658996253030674 1 1
0.0371098616693154 0.0368367947174964 1 1
-0.0950579094617553 -0.0935534464297196 1 1
0.00308032471394594 0.00289285251874922 1 1
0.0348613712764667 0.034595239910603 1 1
0.00492089812314541 0.00481789815515015 1 1
-0.0184513597554391 -0.0183449457328857 1 1
0.012593972751388 0.0124698934433395 1 1
0.134604151611519 0.133377015398637 0 0
-0.0466896778812712 -0.0470393818986308 1 1
0.0762339034607079 0.0754665170028792 1 1
-0.0354516357962965 -0.0351743884400875 1 1
0.0351546684113169 0.034958400468137 1 1
-0.0129216944205688 -0.0127667944719377 1 1
-0.0504038706537685 -0.0500934315084103 1 1
0.0274976405058912 0.0271289788886477 1 1
-0.0182836582452219 -0.0182011229587926 1 1
-0.0806468085357908 -0.0797704224799874 1 1
-0.0127757622344748 -0.012464244786444 1 1
0.0822275313874229 0.0815240768192112 1 1
-0.0708484713559873 -0.0704077485039681 1 1
0.0265974124941048 0.0265081142733778 1 1
-0.0529879278671753 -0.0525820275897074 1 1
0.00246640041112908 0.00233218602296033 1 1
-0.00569418223712554 -0.00549479770393728 1 1
0.092869850204389 0.0918751296406758 1 1
0.00505804704831949 0.0050858609602944 1 1
0.0985683472640216 0.0974533157495613 1 1
-0.00815560727451632 -0.00828676006689482 1 1
0.00727101934980924 0.00719962309416934 1 1
-0.0297489729979486 -0.0294557529954624 1 1
0.0476994276955826 0.0471738098174905 1 1
0.134876208340502 0.133352015911402 0 0
-0.102349921636914 -0.101200994889423 1 1
0.0382603552479738 0.0375608700184382 1 1
0.0206423516998989 0.0204510234119326 1 1
-0.0391214159970158 -0.0387746877518943 1 1
-0.0397473968612679 -0.0392677709976667 1 1
-0.00362668078153932 -0.0032502153802792 1 1
-0.0538681493383249 -0.0533176958829941 1 1
0.0112600286805326 0.0104257083264934 1 1
-0.0490917078584072 -0.0486528790877786 1 1
0.0585401565349083 0.0579273292266921 1 1
-0.0708384190287384 -0.0701095870596497 1 1
-0.0457344118909528 -0.0451334955040568 1 1
[truncated: 30,266 more chars]
