# Supplementary material for: Bias caused by sampling error in meta-analysis with small sample sizes
Source: PLoS One. 2018 Sep 13;13(9):e0204056. doi: 10.1371/journal.pone.0204056 (PMC6136825; doi:10.1371/journal.pone.0204056)
Supplement: S4 File — (ZIP) [file pone.0204056.s004.zip › results N = 20 theta = 0 tau = 0 sz = 500-1000.txt]

"cohen.dl.theta" "hedges.dl.theta" "cohen.dl.cp" "hedges.dl.cp"
0.0269149445893748 0.0268992898131948 1 1
0.0024734595428155 0.00245556220993524 1 1
0.0234117549535624 0.0233908304530609 1 1
-0.0120632665141265 -0.012044140399409 1 1
6.31696847099884e-05 5.86268873199623e-05 1 1
-0.00919139698845144 -0.00917918810533624 1 1
0.0008609249674244 0.000859330229318352 1 1
0.00751025199014597 0.00750494932513958 1 1
-0.041875353584855 -0.0418312791308012 0 0
-0.00515176265776273 -0.00514673124650167 1 1
0.00700177550895399 0.00699424302093193 1 1
-0.00312147953560977 -0.00311470423030231 1 1
-0.0103698849357343 -0.0103525290595428 1 1
-0.00541133760542824 -0.00540693893554707 1 1
-0.0197453010984369 -0.0197241224562632 1 1
0.00681215621108813 0.00681041763687273 1 1
-0.0128796581852871 -0.0128718772481037 1 1
0.00178559706481721 0.00178606338883053 1 1
0.00581022975006002 0.00580922672054416 1 1
0.00652460248694235 0.00652058515953904 1 1
0.00228640520601279 0.00228269930875547 1 1
-0.0264861673514852 -0.0264603694373976 1 1
-0.00890982639150256 -0.00891425063085578 1 1
0.0141022399865494 0.0140775329486496 1 1
0.0522117605999034 0.0521543385940382 0 0
0.00370597400501882 0.00370514803554637 1 1
0.00314192934402113 0.00314148737318761 1 1
-0.0290135374027978 -0.0289765179732132 1 1
-0.00238702341642965 -0.00239047511046634 1 1
-0.023165354890538 -0.0231363364881863 1 1
-0.00845685790435507 -0.00844827932351732 1 1
-0.0239155691394893 -0.0238921066811161 1 1
0.00716869890661825 0.00716646485747621 1 1
-0.00830429170405773 -0.00830017969355545 1 1
0.0093711828571243 0.00935849572676033 1 1
0.00521676428701842 0.00518946028402086 1 1
0.00364727144695085 0.00364308611921729 1 1
0.00572384568186989 0.00571410466276022 1 1
-0.00134278920228755 -0.00135363246615344 1 1
0.0366796336467387 0.036647733407476 1 1
0.0118206733630544 0.0118124721199128 1 1
0.00873357047906548 0.00872632035711206 1 1
-0.0184407219199444 -0.0184241175996011 1 1
-0.00317067040637907 -0.00315584058578754 1 1
0.0144078241966296 0.0143940287414292 1 1
-0.0408510231177304 -0.0408054712039918 0 0
0.0100917207603223 0.0100866440364113 1 1
0.0284572199418123 0.0284323226687935 1 1
0.0176133167269458 0.0175941950268636 1 1
-0.0112028371215472 -0.0111851712502065 1 1
0.00200978776382785 0.0020097086180914 1 1
-0.0112540576376203 -0.0112342319001213 1 1
0.0046947433485555 0.00468338788180396 1 1
0.0248226682292639 0.0247957756307205 1 1
-0.0253331406712004 -0.0253055493620962 1 1
-0.0143090530370112 -0.014270151834455 1 1
-0.00115520573678282 -0.00115338079226103 1 1
-0.0013348770587445 -0.00133411248353317 1 1
-0.0207606398442896 -0.0207390399442857 1 1
-0.00499966793389671 -0.00499593123770854 1 1
-0.0201152916949716 -0.0201078075230728 1 1
-0.00127008923057875 -0.00127373755368894 1 1
-0.0349201668540272 -0.0348837818149443 0 0
-0.00624311737592438 -0.00623949442439138 1 1
0.0123470912182125 0.0123383548826578 1 1
0.0278816528111604 0.0278559219374505 1 1
-0.00501908514871908 -0.00501517239093697 1 1
0.0246534182671063 0.0246360983173574 1 1
-0.0131369756506216 -0.0131172048426294 1 1
0.0124726749105529 0.0124656614838039 1 1
0.0256102139809223 0.0255950530025584 1 1
-0.0106423230545154 -0.0106324602112509 1 1
-0.0031680146191372 -0.00316099630960063 1 1
0.0120629992888487 0.0120535756552696 1 1
0.00725573777220892 0.00724838199544365 1 1
-0.00958457853188801 -0.00957800576279396 1 1
-0.00123856230411994 -0.00123768495852058 1 1
0.00551585399716292 0.00551012761746397 1 1
0.00697313465913056 0.00696615482567381 1 1
0.00917531257520326 0.00917010255446047 1 1
0.0192591785112135 0.0192400419394258 1 1
-0.0251469927250132 -0.025118741511453 1 1
0.000760185459960243 0.000758623795575046 1 1
-0.00490027475004408 -0.00490958416030359 1 1
-0.0173044221868671 -0.0172908088251445 1 1
0.0287955421958737 0.0287664259839072 1 1
0.000845632826268006 0.000843520372130027 1 1
0.0247584203849749 0.0247346404825747 1 1
0.00711340176504318 0.00710305289373569 1 1
0.00153516254431143 0.00153080759404175 1 1
0.0119756514010065 0.0119659326118428 1 1
-0.00873902014339425 -0.0087336686564992 1 1
0.00549427201063117 0.00548597917981258 1 1
-0.0272462495476937 -0.0272210645310298 1 1
-0.0160473124255903 -0.0160362694054292 1 1
0.00995599921550019 0.00995119691491288 1 1
0.00255873109234417 0.00255741949081976 1 1
-0.0118083341864582 -0.0118203535404799 1 1
0.010098652591944 0.01009131969809 1 1
-0.00797872633345797 -0.00796980517692679 1 1
0.00777652089271642 0.00778343471753401 1 1
-0.000925568274066771 -0.000923599362520327 1 1
-0.00232790578303475 -0.00232630579030755 1 1
-0.00251092537994991 -0.00250379159728367 1 1
0.0200062974324843 0.0199725116188939 1 1
-0.0113967206014489 -0.0113879766730324 1 1
-0.0197606079492287 -0.0197436949914847 1 1
0.0211699989271296 0.0211520843119181 1 1
-0.01025405662904 -0.0102438549305786 1 1
0.025219452064506 0.0252076364895543 1 1
-0.00225763056630124 -0.00225497141931537 1 1
0.0142845172197151 0.0142657825376292 1 1
0.0105809557337114 0.0105730766627742 1 1
-0.00619752277697903 -0.00619386675941679 1 1
0.0209863572344459 0.0209651341715622 1 1
0.00562342498673177 0.00561750382226679 1 1
-0.0237293024243897 -0.023699898979095 1 1
0.0268275168904543 0.0267883889586076 1 1
0.0135477564973137 0.0135375301055184 1 1
0.0136414612212699 0.0136349947026567 1 1
-0.0118349258979223 -0.0118232286912104 1 1
0.0101014124891038 0.0100983454764605 1 1
0.0178205127033896 0.0177973004617521 1 1
0.0236592373584004 0.0236374836261336 1 1
-0.0305023648755701 -0.0304695814300242 1 1
-0.00158898650561837 -0.00161436978716603 1 1
0.00425059571053033 0.00425813150645553 1 1
0.0211287484652191 0.0211092638197287 1 1
-0.028843304577599 -0.028810520591158 1 1
0.0049234358904715 0.0049165505361872 1 1
-0.0211763627349623 -0.0211595359529546 1 1
0.00208388701857888 0.00208247127366377 1 1
-0.00179916272618188 -0.00179815262372167 1 1
-0.00326693091008804 -0.00326592700062128 1 1
0.00233050706687237 0.00231922783895202 1 1
0.0396865664413133 0.0396392349200473 0 0
0.012940288855721 0.0129114650467539 1 1
0.00254079672454275 0.00253474308595512 1 1
-0.00702350882192761 -0.00701665856338726 1 1
0.00828093471366507 0.00827428672551007 1 1
0.0249626643007827 0.0249364934286734 1 1
0.000547292100726791 0.00054848595184223 1 1
0.0355947567528491 0.0355572670781343 0 0
0.027409397342193 0.0273968738116611 1 1
0.0105312209889362 0.010529342938062 1 1
-0.00368667484382538 -0.0036969855502833 1 1
-0.00790155442116132 -0.00789596419519698 1 1
0.0123155053103176 0.0123004956229914 1 1
-0.00648076729452663 -0.00648353690995637 1 1
0.0145747569636096 0.0145586493014656 1 1
0.0367572757214507 0.0367058469669836 0 0
-0.000965800262686715 -0.000959687711973895 1 1
0.0274919590309362 0.0274653608869462 1 1
0.00691896922209967 0.00690225587568385 1 1
0.0127865714437643 0.012767066601193 1 1
-0.013359589109018 -0.0133554534431757 1 1
-0.00750519655881965 -0.00749591988127533 1 1
0.0147300726561616 0.014716331251556 1 1
-0.00746909953642831 -0.00747257841271021 1 1
0.00632188551935583 0.00631184731523933 1 1
-0.0093005893789272 -0.00929206128157189 1 1
0.0149401145408582 0.0149327357472982 1 1
0.000655189482349165 0.000656371766947198 1 1
-0.00411198280829547 -0.00409878387706361 1 1
0.00228834458221307 0.0022924055855556 1 1
0.0253080464923097 0.0252816586792467 1 1
0.0102429304779887 0.0102334817561911 1 1
0.0163367228522484 0.016327704841362 1 1
-0.0204286982581169 -0.0204220313771105 1 1
-0.0189891707181518 -0.0189845369374389 1 1
-0.0150378680338073 -0.0150222948085349 1 1
0.0188772395934944 0.0188613907720872 1 1
-0.00708442263671077 -0.0070805956986988 1 1
0.00471842272552425 0.00471248013182134 1 1
-0.0479295080054475 -0.047882932259582 0 0
-0.0116240310443575 -0.0115985247750943 1 1
-0.0124652675789099 -0.0124535062002519 1 1
-0.00217374899564383 -0.00216822491236562 1 1
0.0127190252546605 0.0127079249212411 1 1
-0.0265063839790671 -0.0264842886117304 1 1
0.0375257645647893 0.0374978522635705 0 0
0.00819424025780674 0.00818815090590647 1 1
0.00615911748242292 0.00615114818675007 1 1
0.0312600639357038 0.0312275637907722 1 1
0.00878555782002317 0.00877745064790933 1 1
-0.0145209819550051 -0.0145091601702718 1 1
0.0125108114883129 0.012503154840932 1 1
0.00217065290535218 0.00216608013451698 1 1
-0.0122947954241697 -0.0122819405418132 1 1
-0.00420608671775598 -0.00420639759990436 1 1
0.00114819390819968 0.00114436424732731 1 1
0.00543383631320435 0.00542979512794284 1 1
0.00581081732086933 0.00579921786374567 1 1
0.0286713644890799 0.0286437701012053 1 1
0.00221531011529365 0.00221238253269569 1 1
-0.00125864744777958 -0.00125298289091493 1 1
-0.0080504228179538 -0.00806366870444196 1 1
-0.00875552130739191 -0.00874284651286791 1 1
0.0114955166920648 0.0114779174669586 1 1
-0.00682122329474855 -0.00681589089194663 1 1
-0.0253830370922983 -0.0253369636067555 1 1
-0.0157172707018203 -0.0157021850338225 1 1
-0.0180287589639616 -0.0180049967742017 1 1
0.00413750442084316 0.00413589392693973 1 1
-0.0193648413374076 -0.0193261070756895 1 1
-0.00312548365854513 -0.00312278663863554 1 1
-0.0131934832040742 -0.0131832196065651 1 1
-0.0108736707015326 -0.0108523988737858 1 1
0.00134155549144516 0.00133704709961946 1 1
-0.0205473821396676 -0.0205323902624959 1 1
0.000364422416025724 0.000358052097464041 1 1
0.0124984118445962 0.0124841772902125 1 1
0.0120979670971852 0.0120957182482473 1 1
-0.0166855972802334 -0.0166642827691248 1 1
0.00881811666941008 0.00881870580971774 1 1
0.0103033113187543 0.0102905159398457 1 1
0.00123468910900014 0.00122306372723056 1 1
0.0239758917052991 0.0239496019345808 1 1
-0.0224880729479494 -0.0224683290971888 1 1
0.0278647015859061 0.0278411051255494 1 1
-0.0163062341895743 -0.0162861211845209 1 1
-0.00655924417252534 -0.00654852472163996 1 1
0.00314242992032961 0.00314200469410066 1 1
-0.00323811542789084 -0.00324010813764545 1 1
-0.000496245360560528 -0.000501441335250672 1 1
0.0074806014587379 0.00745575824454215 1 1
-0.013946101027471 -0.0139316752716872 1 1
-0.00203667942725215 -0.00202767257766611 1 1
-0.015208751176199 -0.0151920162487422 1 1
0.0121435673629714 0.0121307804088934 1 1
0.00111851324271272 0.0011202753405538 1 1
0.00678851283259184 0.00678367787831364 1 1
0.00247978209217683 0.00246089023174279 1 1
-0.03053630826198 -0.0304945274458526 1 1
-0.00888644704317459 -0.00888036602045083 1 1
0.00279913758007835 0.00279536188754435 1 1
-0.00532791728812679 -0.00531678961469485 1 1
0.0202745794171745 0.0202546823585052 1 1
0.0111058122761314 0.0110959450843982 1 1
0.0141670264726852 0.0141498495648911 1 1
-0.00911546059256842 -0.00910678684999753 1 1
0.00833676071612552 0.00832697314054099 1 1
-0.00435402509823955 -0.00434411834482057 1 1
0.0369116393322579 0.0368688282040454 0 0
-0.00965485244326029 -0.00964460805522112 1 1
0.0133205898106249 0.0133040862622593 1 1
-0.0190075935703418 -0.0189875102566004 1 1
0.0278703358634788 0.027838951144747 1 1
-0.00677258299367948 -0.00677904837280718 1 1
-0.00749771636268708 -0.00749076743397862 1 1
0.00284589136356868 0.00284464799794505 1 1
0.00335665723096039 0.00335247484557761 1 1
-0.0283356553194245 -0.0283107679239602 1 1
0.0306024089132503 0.0305697755337127 1 1
-0.0127631825714075 -0.0127563743419233 1 1
-0.029270937424252 -0.029242481469086 1 1
0.00538109363322513 0.00537150720033794 1 1
0.00942017640049792 0.00939554805838535 1 1
0.0147965315079561 0.0147795169128186 1 1
-0.024283081122479 -0.0242568725831947 1 1
0.0138425290825311 0.0138295779238724 1 1
-0.00464059346503654 -0.00462747348651147 1 1
-0.0133704257283293 -0.0133607903110607 1 1
-0.0161775568228931 -0.0161538780484001 1 1
0.00745173109547419 0.00745160116554516 1 1
-0.00552260242903876 -0.00551725232741075 1 1
0.00508328230053776 0.00507696027543536 1 1
0.00764838735571361 0.00765811997673467 1 1
0.0230153750400587 0.022986767800223 1 1
0.0104998102798133 0.0104878603037175 1 1
0.00881172651657427 0.0088040822561312 1 1
-0.0104235359851825 -0.0104127053214647 1 1
-0.0177471056301692 -0.0177261912742392 1 1
0.0240627698530666 0.0240417330726895 1 1
-0.0033962187288811 -0.00341048933489129 1 1
-0.024343151277347 -0.0243173697307447 1 1
0.0099089946701715 0.00989539328328006 1 1
-0.0181441727963635 -0.0181244964991893 1 1
0.00836513939299142 0.00835677503659278 1 1
0.0118927550173447 0.011880081668177 1 1
0.00504296738295435 0.00503743901390555 1 1
0.0158949429143663 0.0158785535954013 1 1
-0.0108330441965374 -0.0108216922498935 1 1
-0.00477243715291916 -0.0047678061396862 1 1
0.0160583268718968 0.0160428518881475 1 1
0.010923754908918 0.0109145490324651 1 1
-0.00682890087224345 -0.00680345476307091 1 1
0.0058258721620338 0.00581520699262385 1 1
-0.0272177204469848 -0.0271806740347951 1 1
-0.00578617397663999 -0.00578184196063478 1 1
0.0127776427956887 0.012766858682571 1 1
-0.0246849569447185 -0.0246628326995131 1 1
0.00156401114155701 0.00157846367570684 1 1
-0.017531489158844 -0.0175127747249834 1 1
-0.0102423736915322 -0.0102352421599881 1 1
-0.000356866840465256 -0.000351547362703219 1 1
0.012296497781521 0.0122699334096398 1 1
0.0217769257385933 0.0217620014774828 1 1
-0.0111938584433807 -0.0111821167877019 1 1
0.0119637875714999 0.0119392737141869 1 1
0.0353363805905331 0.035301734793516 1 1
-0.0247795247884009 -0.024758457349046 1 1
0.00943588365244663 0.00942759827212282 1 1
0.0171115760773669 0.0170938201391566 1 1
-0.0159008652305568 -0.0158832170378123 1 1
-0.0175153462828293 -0.0174990196841402 1 1
-8.0777517940096e-05 -8.33236255817068e-05 1 1
-0.0230442115304089 -0.0230203892605263 1 1
-0.0109261097806161 -0.0109123823479014 1 1
-0.0193708724284885 -0.0193474753005074 1 1
0.0232091152659559 0.023194701771263 1 1
-0.0122026152839273 -0.01219090687609 1 1
-0.00280219590477843 -0.00280589204025104 1 1
0.0167811271287486 0.0167633872228944 1 1
0.0230166436609056 0.0229755236502646 1 1
0.00984050115667894 0.00982836530518428 1 1
0.00999556816276663 0.00998960426421005 1 1
0.0171427972949962 0.0171271381009462 1 1
0.0174867988080579 0.0174660368144961 1 1
0.0249507096804049 0.0249276246477333 1 1
-0.00682847530939017 -0.00682158125678673 1 1
-0.0182868523337434 -0.0182759301422425 1 1
-0.0120154073785089 -0.011999676233749 1 1
-0.0115433266471692 -0.0115295601559119 1 1
-0.00666856277442664 -0.0066649970534145 1 1
-0.0156853811093498 -0.0156714516688519 1 1
0.0254706755564711 0.0254541575710113 1 1
0.0176264229919882 0.0176092707696343 1 1
-0.0259496812699546 -0.0259193426821522 1 1
0.016050152018976 0.0160334431465702 1 1
-0.0253124265663734 -0.025285834933739 1 1
0.016811461417993 0.0168098424723422 1 1
-0.0316978609427684 -0.0316633227159025 1 1
0.0256969557437941 0.025655941311375 1 1
0.0152458784528569 0.0152192458176582 1 1
0.00621408840738098 0.00621339500460835 1 1
0.0334911687654199 0.0334638885765438 1 1
0.00427632030760841 0.00426173357658079 1 1
-0.0173421607258311 -0.0173223628687666 1 1
0.009537233974144 0.00952867658118826 1 1
0.0168787006712497 0.0168603778013034 1 1
0.00189841105527273 0.00191099551573207 1 1
0.0206783433497896 0.0206528058101462 1 1
0.00983118762548139 0.00983434178636124 1 1
-0.00119963075672837 -0.00119845050263824 1 1
0.00999754373053671 0.0099819365805343 1 1
-0.0232987937271708 -0.0232721502118589 1 1
-0.00427548013438647 -0.00427200565225373 1 1
0.00835230640686001 0.00834769521495155 1 1
-0.0140243945629083 -0.0140147347976017 1 1
-0.0145996630551162 -0.0145820921750095 1 1
0.0116298301634735 0.0116006850020769 1 1
0.0136975767682309 0.0136755167699336 1 1
-0.00331654190418393 -0.00331428604606256 1 1
-0.0155149674410105 -0.015495948646666 1 1
-0.0333740256499283 -0.0333432700728549 0 0
-0.000467577774969545 -0.000456624125994398 1 1
-0.043441874977479 -0.0433959876384025 0 0
-0.0156141217022781 -0.0155921082525921 1 1
-0.0157559359583982 -0.0157401182494803 1 1
0.00942601355236616 0.00941608892159996 1 1
0.0239834244830722 0.0239599592501556 1 1
0.0274138856942962 0.0273862508132074 1 1
-0.0112922626876358 -0.0112822523402681 1 1
-0.0109447585988253 -0.0109496454554507 1 1
-0.00427056244245935 -0.00427360199415122 1 1
-0.0143354425669704 -0.0143169852953258 1 1
0.0219249873303652 0.0219102844376737 1 1
-0.0161754056897604 -0.016158174679217 1 1
-0.0219277673847902 -0.0219175852928105 1 1
-0.00872298011084987 -0.00871443140773636 1 1
-0.00848726129865045 -0.00847774783775481 1 1
-0.0111548214425239 -0.0111423220531503 1 1
0.0124112898413421 0.0123996334302827 1 1
0.00158089639795389 0.0015683831163685 1 1
-0.0328858656405367 -0.0328476888382227 0 0
0.00157437568485259 0.00157328116028184 1 1
-0.0305739082940248 -0.0305254434689835 1 1
-0.00682646975893033 -0.00682011508134584 1 1
0.00238456628148459 0.00237107274102632 1 1
-0.00687522729312924 -0.00685714604378315 1 1
-0.0116807579133406 -0.0116621909077105 1 1
0.00765692601021444 0.00764835711320256 1 1
0.00969955443398313 0.00969052322694578 1 1
0.0109519601919829 0.0109194233889022 1 1
-0.0247556649506801 -0.0247329703964441 1 1
0.0177867714894246 0.0177665928931282 1 1
-0.0219829810981704 -0.0219577478573916 1 1
-0.00173588323881585 -0.00173364874439684 1 1
-0.0303612236141449 -0.0303342892757941 1 1
-0.0160033121600561 -0.015995097518064 1 1
-0.0308978829717635 -0.0308682595196882 1 1
-0.0104177241320118 -0.010410020258535 1 1
-0.0237679646926495 -0.0237409618019598 1 1
-0.0254714194777275 -0.025450452546284 1 1
-0.0198045830307086 -0.0197793908418399 1 1
-0.0100071519622915 -0.0100130946871614 1 1
0.0157624931827154 0.0157412157079266 1 1
0.0148245184055172 0.014806912744143 1 1
-0.00865997820273473 -0.00863308348652737 1 1
0.0227215438597198 0.0227078416108799 1 1
0.00352273573685854 0.00352201693119553 1 1
-0.00215549696387067 -0.00216358819793269 1 1
-0.012650831694345 -0.0126348610293981 1 1
-0.00329219966980336 -0.00328889028844245 1 1
-0.0101252433475725 -0.0101068052110907 1 1
-0.0210857751312005 -0.0210607002062255 1 1
0.0299429775671173 0.0299140408713156 1 1
0.0208879585295819 0.0208677725924605 1 1
0.00683727331517715 0.00682870300317443 1 1
0.0105763617599115 0.0105683949953732 1 1
0.0153311611435905 0.015316412314452 1 1
0.0143586703329131 0.014340972560597 1 1
-0.0139660597285648 -0.0139533095724001 1 1
0.00165468732519173 0.00165288626485058 1 1
0.020178952970054 0.0201577035199511 1 1
0.0114396752960397 0.0114294876432575 1 1
-0.0211015470526041 -0.0211034467854722 1 1
-0.0188475882535198 -0.0188373799587001 1 1
0.0296552128236503 0.0296343770382394 1 1
-0.00925219367077082 -0.00922670575179965 1 1
-0.0211713197227208 -0.0211387090396221 1 1
-0.0143583184439797 -0.0143444123085964 1 1
-0.0116826395262222 -0.0116652515303401 1 1
-0.0105258778557141 -0.010529737833198 1 1
-0.0173049400986189 -0.0172876304700101 1 1
0.000820654916153766 0.000816899567520011 1 1
0.0174901569733073 0.0174712968966946 1 1
0.0188917559447974 0.0188701471092459 1 1
-0.0377110442488507 -0.0376659697968348 1 1
0.00762043959859157 0.00761051940962921 1 1
-0.0277470437754178 -0.0277219826585168 1 1
0.0214385289574556 0.0213967762230592 1 1
-0.0228162421254505 -0.0227916360048355 1 1
0.0286568657420397 0.0286266082076504 1 1
0.00945807674758537 0.00944692204822187 1 1
0.0121289144341357 0.0121149680731736 1 1
0.00229566868826096 0.0022982722747206 1 1
-0.00189262413494339 -0.00188988269630738 1 1
-0.00955734777986395 -0.0095491943351292 1 1
-0.0122279881844264 -0.0122153549836348 1 1
0.00829904336031474 0.00828920497189286 1 1
-0.025342106818399 -0.0253243673204967 1 1
-0.0106178561452503 -0.010595466480866 1 1
0.00980408585898657 0.00979107830937298 1 1
-0.0051459775977908 -0.00513848540390952 1 1
0.0144179589353383 0.0144135804577462 1 1
-0.0135300937514976 -0.013517652385678 1 1
-0.0181015629280387 -0.0180900059673694 1 1
-0.0129038618431314 -0.0128931210352743 1 1
-0.00159200588792679 -0.0015909402472543 1 1
-0.0161440001082754 -0.0161280204401653 1 1
-0.00294588742962532 -0.00294160990977953 1 1
0.00789236474418266 0.00788351761681249 1 1
-0.00575395477253446 -0.00574765066084021 1 1
0.00979938435551379 0.00978825577713435 1 1
0.0359095058391225 0.0358467357739901 0 0
0.00593248308836063 0.005935638638672 1 1
0.0104869592683638 0.0104734048186462 1 1
0.0144816774837907 0.0144659399755198 1 1
0.0242052625503625 0.0241844179210568 1 1
-0.0145901678192714 -0.0145787480911468 1 1
0.00975645709218012 0.00974017835606079 1 1
0.0250289733298193 0.0250010923175657 1 1
-6.80693784778233e-05 -6.69538462139464e-05 1 1
-0.00681340637544069 -0.0067975858900821 1 1
9.34729069741393e-05 0.000113802206456838 1 1
0.0077188334898654 0.00772040657863924 1 1
-0.00989659547994588 -0.00988701150829401 1 1
-0.00114315946037274 -0.00115003259717553 1 1
-0.0301297097926246 -0.0300968230289716 1 1
-0.00499391271402499 -0.00501213737671468 1 1
-0.0277604190276313 -0.0277360928980214 1 1
-0.00485127237428869 -0.00485354335534259 1 1
-0.022281113901907 -0.0222622218817106 1 1
0.0339825608068625 0.0339294751137695 1 1
0.0132011288840432 0.0131872444087048 1 1
-0.0211307677364854 -0.0211060277475703 1 1
-0.00265046751127387 -0.00262844421670802 1 1
-0.0199923124798385 -0.0199698447740263 1 1
-0.00981571619431164 -0.00981126719668511 1 1
0.00858777760950381 0.00856275105957735 1 1
-0.0162347265730834 -0.0162186953333285 1 1
-0.00134796822266339 -0.00134809010866053 1 1
-0.00943351451551307 -0.00942250177905812 1 1
0.0166816540012931 0.0166538727637638 1 1
-0.00885081140099178 -0.00883869075058361 1 1
-0.0225411063303483 -0.0225179703129045 1 1
0.0290749615312843 0.0290529834536514 1 1
-0.011381420572355 -0.011374277805988 1 1
0.00920532934002975 0.00919546393524791 1 1
-0.020485727723878 -0.0204698614743853 1 1
0.0212764554507983 0.0212531570876158 1 1
0.0144782388478272 0.0144643779477472 1 1
0.0109911957462747 0.0109772757453155 1 1
-0.0265459706877864 -0.0265137050483736 1 1
0.0072989759430822 0.00729534356881776 1 1
-0.0164810988484419 -0.0164678036674032 1 1
-0.00615270839174629 -0.00614723006111163 1 1
0.008974768915481 0.00896122505771845 1 1
0.00886511685727101 0.00885148106885796 1 1
0.0112322029961699 0.0112156485552771 1 1
-0.0149291875938056 -0.0149139158268936 1 1
0.0357022099353538 0.0356697487484365 0 0
0.00522469698407591 0.00521984767052286 1 1
-0.0207143359896424 -0.0206954252571607 1 1
0.0151598727617725 0.0151597757705603 1 1
-0.000933847217079311 -0.000933353971940759 1 1
-0.00334859096415561 -0.0033430093300112 1 1
0.00176119967421272 0.00176022645343275 1 1
-0.034162639416276 -0.0341277112869091 0 0
0.0137305813017513 0.0137103704276739 1 1
-0.00564828076570378 -0.0056419155451796 1 1
-0.0185070261321048 -0.0184981929569121 1 1
-0.0182825600392993 -0.0182436630208355 1 1
-0.0447472782179873 -0.0446961195407474 0 0
0.0240977699309629 0.0240892649280242 1 1
-0.018140167244109 -0.0181137890518405 1 1
-0.0213679281322752 -0.0213352774636721 1 1
-0.0255604892380823 -0.0255381699762562 1 1
0.00806686593267499 0.00805920772221836 1 1
0.000148154396027401 0.000147278804725743 1 1
0.00669233708537607 0.00669203658865943 1 1
-0.0094961192756547 -0.00948474408981183 1 1
-0.023699748228615 -0.0236711551105965 1 1
-0.00940820253572366 -0.00939969087147072 1 1
-0.023231132636844 -0.0232060216478447 1 1
0.0113264070177434 0.0113170534080659 1 1
0.0116113366218097 0.0116000042673326 1 1
-0.00648485122745342 -0.00648088747890827 1 1
-0.0397984793276207 -0.0397560469810753 0 0
0.00618172109246541 0.00617847928015051 1 1
0.0107363611058451 0.0107259313918586 1 1
0.0148315218835137 0.0148176110415044 1 1
0.00333429122777071 0.00332562551201631 1 1
0.00404669940773067 0.0040374939473027 1 1
-0.00559868667224928 -0.00558844276942398 1 1
-0.0358996582417737 -0.0358522073003484 1 1
0.0060808757630898 0.00607617541382547 1 1
0.0132010213719855 0.0131890248923232 1 1
0.0252197767333489 0.0251932637611051 1 1
-0.00301458951621048 -0.00300110029231579 1 1
-0.01833567886368 -0.0183022681797719 1 1
-0.0203036647412221 -0.0202857268698143 1 1
0.0146694695953924 0.0146724521296639 1 1
-0.0293839236533603 -0.0293548768142552 1 1
-0.0203351388221815 -0.0203185656358763 1 1
0.0282253203375026 0.0281867492346429 1 1
0.0106141905894312 0.0106067524792629 1 1
0.00123350102282705 0.00122918394326123 1 1
0.0379841902829732 0.0379373438441865 0 0
0.00228450936251818 0.00228276348519439 1 1
0.00114785922578585 0.00115605946294787 1 1
-8.22046346905438e-05 -8.05126417852595e-05 1 1
0.0304057321437759 0.0303750852754076 1 1
-0.016750608193316 -0.0167336615906868 1 1
0.0254903614759507 0.0254687002663874 1 1
0.00553974915333059 0.00553456563364656 1 1
0.0435773535160896 0.0435327373966338 0 0
-0.0224191151142632 -0.0224010850100973 1 1
-0.0429750364558472 -0.0429298563818642 0 0
-0.00539225961221413 -0.00538749831758274 1 1
-0.00396583239935583 -0.00396130885119531 1 1
-0.0140643552038037 -0.014060129279597 1 1
-0.00143897756720089 -0.00143787129675829 1 1
-0.0216086180446847 -0.0215839011748181 1 1
-0.0464269295117589 -0.0463924395655971 0 0
-0.00555364421805326 -0.00554427539472806 1 1
-0.00875229107257487 -0.00874510007495479 1 1
-0.000836695131362817 -0.000845005693174331 1 1
-0.00579039323340167 -0.00578685574372385 1 1
0.000714390350829458 0.000709150225041919 1 1
-0.0164571943554845 -0.0164438823665993 1 1
0.00655528522053556 0.00655627825789 1 1
-0.0081826312668262 -0.00817425131725808 1 1
-0.0211217519337186 -0.0210987617976347 1 1
0.00245324906490931 0.00243699033804967 1 1
-0.00466443566854044 -0.00465778276505598 1 1
0.0104800634522239 0.0104664616461001 1 1
0.0181462193350781 0.0181287264887782 1 1
0.00664935420486226 0.00665270044301575 1 1
0.0203200917515613 0.0203013757717449 1 1
0.00951860818020542 0.00951096983743446 1 1
-0.0102435282044783 -0.0102272271218499 1 1
0.000573464595357144 0.000577041494925387 1 1
0.00118224548820152 0.00117973003551552 1 1
0.0246045910596197 0.0245790267955007 1 1
-0.00899576623382489 -0.00898539493096076 1 1
0.0222486821971055 0.022228667629873 1 1
-0.00513437583153045 -0.00513440951181103 1 1
-0.015926712337018 -0.0159044601815032 1 1
-0.00629350750626631 -0.00628983763770856 1 1
0.0168638475746841 0.0168525901747326 1 1
0.0340657618738057 0.0340337494196783 0 0
0.00920368373024264 0.00920111724217129 1 1
0.00348154534367116 0.00347263836637616 1 1
0.00179082819714184 0.00178730140976137 1 1
-0.00496361235585707 -0.00495424911331449 1 1
0.0186239390552141 0.0186037412531661 1 1
-0.00828247417435793 -0.00827497755206323 1 1
0.00343325893891561 0.00343389842861987 1 1
-0.0143898900608667 -0.0143837907354315 1 1
-0.0265020606981376 -0.0264610806670322 1 1
0.0100087069699786 0.0100037758893106 1 1
-0.0124102732195381 -0.0123999061129939 1 1
-0.00154649419022916 -0.00154899931940063 1 1
-0.0199138276104157 -0.0198963703860345 1 1
-0.0152906495897637 -0.0152555840780215 1 1
-0.0272927621303269 -0.0272672196015203 1 1
-0.0122739781347629 -0.0122599811504352 1 1
-0.00850779762589168 -0.00850383433550453 1 1
0.00981940108501371 0.00980857620232927 1 1
-0.0161084029817566 -0.0160793959564531 1 1
-0.00583715660655425 -0.00582501261112117 1 1
-0.0283317496240358 -0.028301299196885 1 1
0.012778882595979 0.0127638509755117 1 1
0.0203807243970251 0.0203587970622951 1 1
0.020013765404551 0.0199863216100512 1 1
-0.000821419977540924 -0.00081527207672953 1 1
0.00830306402086928 0.00829939863760564 1 1
-0.0210856088163465 -0.0210585827727674 1 1
-0.0385092237264182 -0.0384774364871054 0 0
0.00518337193142646 0.00517603221816022 1 1
-0.0167410208817449 -0.0167252624504248 1 1
-0.0152296140501258 -0.0152159304434543 1 1
-0.033075005931538 -0.0330464733032712 0 0
0.0217689457101144 0.0217233840987147 1 1
-0.000925295284426378 -0.000918715128236046 1 1
0.000260183395090114 0.000258763735145126 1 1
0.0125403276913303 0.0125285860227954 1 1
-0.00730750507363497 -0.00730699659297258 1 1
0.00274868850370943 0.00274938374502735 1 1
-0.0234705261083965 -0.0234394470922484 1 1
-0.00750661281364328 -0.00749709555606583 1 1
0.0304352030169604 0.0304047902610675 1 1
-0.000717529004998399 -0.000715160157848487 1 1
-0.00824487193135414 -0.00821762762609055 1 1
-0.0177985295523432 -0.0177751999127974 1 1
-0.000192463473287976 -0.000193834280247484 1 1
-0.0436938461309579 -0.0436456800767891 0 0
0.0195486278161487 0.0195224630499644 1 1
-0.00397056176627798 -0.00396333108905874 1 1
0.0192414332319418 0.0192039908196009 1 1
-0.00471561604873147 -0.00472612797368078 1 1
0.00679690556602349 0.00678341010372186 1 1
-0.0120172455952282 -0.0119968643245327 1 1
-0.00429173356886797 -0.00427541175370613 1 1
0.0242682913253689 0.0242459480657587 1 1
0.0156743425722263 0.0156478606743041 1 1
0.00404737589240331 0.00404008806271097 1 1
-0.00475187224323509 -0.00474748234152372 1 1
0.0132814381532694 0.0132685297357634 1 1
-0.000692154648197578 -0.000683066336002918 1 1
-0.0391588977005386 -0.0391177421986028 0 0
0.0106683295688645 0.0106580920806743 1 1
0.00110499318480579 0.0010968693534332 1 1
0.00740841369460366 0.00739725118542505 1 1
0.00614912478345383 0.00614482390685144 1 1
0.00493950964524678 0.0049326236007006 1 1
-0.00633778998828323 -0.00633308650485943 1 1
-0.00377217324002997 -0.00374749224958762 1 1
-0.000197087517099338 -0.000190883529310723 1 1
0.00742072922289119 0.00742475977594181 1 1
-0.0187392044144473 -0.018722193147679 1 1
0.0136630316114547 0.0136535774251025 1 1
-0.00367948413527826 -0.00367902014535746 1 1
0.00559405855214739 0.00558369334187431 1 1
-0.0261619815308178 -0.0261355479538173 1 1
-0.009398496193035 -0.00938697927265435 1 1
-0.0217900284977726 -0.0217703662196786 1 1
-0.00155966263580275 -0.0015527503796981 1 1
-0.00462462976401849 -0.00462147710229441 1 1
0.00728113181887493 0.00727815724228289 1 1
0.0171308441123786 0.0171186259414248 1 1
-0.0126222764837111 -0.0126047555979624 1 1
-0.0193808050585702 -0.019362883879149 1 1
0.0165131380350449 0.0165005042499285 1 1
-0.0108956536650313 -0.0108985264573381 1 1
-0.0101184526019383 -0.0101111713199406 1 1
-0.0110710693375833 -0.0110733967654828 1 1
0.0191475380655384 0.0191403869912903 1 1
0.0231859148461215 0.0231601357070529 1 1
0.0157790793412132 0.0157672208676811 1 1
-0.0152652759549927 -0.0152407739549684 1 1
0.0193966948946913 0.0193796757810255 1 1
0.0223881795345128 0.0223657607886513 1 1
-0.00505293187305014 -0.00504820606763853 1 1
-0.0257677042118416 -0.0257454201004052 1 1
-0.0112677629633574 -0.0112457241115653 1 1
-0.0114374323773912 -0.0114297421819008 1 1
0.0271930710592719 0.0271655202961786 1 1
-0.00817553295845759 -0.00816492928767518 1 1
0.00829509552166621 0.00828590483992535 1 1
-0.0435171466594405 -0.0434712718213448 0 0
-0.000597041012675803 -0.000599688317480556 1 1
-0.00304499018087327 -0.00303588781286019 1 1
0.0115081974960289 0.0114961641866262 1 1
-0.00967114957011446 -0.00967654440612681 1 1
-0.00360439774322506 -0.00360216748570466 1 1
0.0195985231712995 0.0195743480461277 1 1
-0.00727549933563007 -0.00726465065670307 1 1
-0.0306236053080695 -0.0305867978466724 1 1
0.0105245824082856 0.0104997958699576 1 1
0.000787849253578412 0.000788940740677529 1 1
0.0170045107918886 0.0169906038824266 1 1
0.00627278134658409 0.00627410317383223 1 1
-0.00511759011236748 -0.00510917570357316 1 1
0.0082029661336506 0.0081936707311612 1 1
-0.00799529422455748 -0.00798204393111193 1 1
-0.00270904713371969 -0.00270859622148299 1 1
0.0211829912735344 0.0211635338227963 1 1
-0.0170082291414802 -0.0169924539713616 1 1
0.0243980002222809 0.024372965793308 1 1
0.000147123063158277 0.00014370375415635 1 1
-0.002541631037969 -0.00255375407695643 1 1
0.00419497615430604 0.00418991208802289 1 1
0.000889022058724331 0.000889795302626534 1 1
0.0213065363970041 0.0212856439691035 1 1
-0.034730777188463 -0.0346983728286245 1 1
-0.00122802774435523 -0.0012262539143097 1 1
-0.0161549079863689 -0.0161397711255826 1 1
-0.00486150254370951 -0.00484867909378251 1 1
0.0223106324919949 0.0222813466783556 1 1
0.0093750610610163 0.00936605770230356 1 1
0.0262644008928955 0.0262405042150867 1 1
-0.00969314231299574 -0.00969286546329398 1 1
-0.0237581401645863 -0.0237190934502428 1 1
0.00930763577138049 0.00931101298173309 1 1
-0.00855978707546429 -0.00854111832085611 1 1
-0.0104498195076455 -0.0104387535972591 1 1
0.0359344575831387 0.0358965975271826 1 1
0.0189504289230357 0.0189338668544737 1 1
0.00813322732511429 0.00812165425443143 1 1
-0.010765697386693 -0.0107569926240841 1 1
-0.0130036384978581 -0.0129762743483274 1 1
0.0153090534100709 0.0152933573595283 1 1
-0.000637438751312566 -0.000637764875707652 1 1
-0.00895356480992022 -0.00894540061871229 1 1
-0.00986535557011952 -0.00985837703651571 1 1
-0.0186766375865749 -0.0186529414464559 1 1
-0.00824900134496692 -0.0082387662003501 1 1
-0.00600806269126648 -0.00600326146399266 1 1
-0.0224900615904561 -0.0224663180356349 1 1
0.00134333366989022 0.00134665248272074 1 1
0.00329418627635509 0.00329308630690168 1 1
-0.0207539910063502 -0.0207338916951655 1 1
0.0274076897407801 0.0273820537061029 1 1
0.00248166297433556 0.00248165167028605 1 1
-0.0281418056193771 -0.0281087691780357 1 1
-0.000951994324624457 -0.00095189402186403 1 1
-0.0106378010053383 -0.0106256270854681 1 1
-0.00218177927321632 -0.00218446337266734 1 1
0.0216908908007963 0.0216716164066024 1 1
0.00272893442672227 0.00272372915933576 1 1
-0.0162398599147974 -0.0162201198394394 1 1
-0.00176909111739746 -0.00176650115267425 1 1
0.0186904288599873 0.0186716187802808 1 1
0.023642381124794 0.0236076614357344 1 1
-0.000716388847757929 -0.000700981465630936 1 1
-0.00632459336054488 -0.0063297940866484 1 1
0.0124015490462658 0.0123888772196159 1 1
0.0130971803783785 0.0130873948523559 1 1
-0.012583867995618 -0.0125690389745977 1 1
0.00360207128454745 0.00359671369431431 1 1
0.0186595658305156 0.0186396366902626 1 1
-0.00577758633568766 -0.00577156063597297 1 1
0.00114178687168148 0.00114395073081791 1 1
0.0133306097336862 0.0133097093192936 1 1
-0.0118564164552819 -0.0118453647265377 1 1
0.013308130378649 0.0132955689797506 1 1
-0.016898363665306 -0.0168807859694942 1 1
0.00631338740723957 0.0063188008985318 1 1
-0.0142553165575746 -0.014243773437015 1 1
-0.00434353830006873 -0.00433763932166544 1 1
-0.00104102313492727 -0.00104036759952146 1 1
0.0041826355608343 0.00418008511373424 1 1
-0.00455482840855962 -0.00455522850170967 1 1
0.0164837434780017 0.0164774289005776 1 1
-0.0437571967287204 -0.0437128996769381 0 0
0.000990237956219309 0.000984409806063513 1 1
-0.00398495688895109 -0.00399089699636078 1 1
0.00159276651339652 0.00159120829825745 1 1
0.0301860706127542 0.0301563595268838 1 1
0.0302724669454913 0.0302298215967546 1 1
-0.00158327574681709 -0.00159635580215429 1 1
0.0478633623424597 0.0478016993968639 0 0
0.0119744104897809 0.011961572625843 1 1
-0.00115092194793819 -0.001151683436438 1 1
-0.00200161308912827 -0.00200304972638327 1 1
0.0117027597132484 0.0116911072996269 1 1
-0.000245421957398915 -0.000242612213549356 1 1
-0.00087524514443294 -0.000875412217124828 1 1
-0.0218014688046697 -0.0217803692119545 1 1
0.0122202341144353 0.0122091191173303 1 1
0.0357420230949247 0.0357107247284105 0 0
0.0144902571304259 0.0144785185297172 1 1
-0.013863357994538 -0.013846786248064 1 1
0.00859823933389501 0.00858765203052624 1 1
-0.0133167606269207 -0.0133019789400734 1 1
0.01335026865833 0.0133300033181281 1 1
0.00550356612754039 0.00549979932061662 1 1
0.0218195753576215 0.0217934155074493 1 1
0.0130381704091246 0.0130277893569373 1 1
0.0122249566871022 0.0122114764126597 1 1
-0.00321438576627745 -0.00321328860685872 1 1
0.00530491524726605 0.00529954610855353 1 1
0.00476653058831035 0.00476716311449262 1 1
-0.000845249763612785 -0.00084771152585076 1 1
0.00301196880017811 0.00298888159179854 1 1
0.0478914623539509 0.0478475104925358 0 0
0.00111109421264252 0.00111019826745157 1 1
0.0283251657850761 0.0282999839849028 1 1
-0.00563023402019481 -0.0056102897573014 1 1
-0.00919680339372198 -0.00920439318817671 1 1
0.00791039754786796 0.00790337099306656 1 1
-0.0194668898271437 -0.0194415921396507 1 1
0.0258638186811904 0.0258374602818118 1 1
0.0198300079679801 0.0198100326377847 1 1
-0.0189191460279886 -0.0189004033837416 1 1
0.0181702501426579 0.0181534818296219 1 1
-0.0023967350568551 -0.00239718207474201 1 1
0.0361077083523123 0.0360696607839775 0 0
0.0144606143464075 0.0144479888754613 1 1
0.00115552868107196 0.00115182368907759 1 1
0.0151620750242386 0.015146218394508 1 1
0.00512021810686638 0.00511709975554445 1 1
0.0150969808661502 0.015090041007644 1 1
-0.0186657086770495 -0.0186484955155142 1 1
0.00441742282861345 0.00440561866330975 1 1
0.020389663009845 0.0203670596940818 1 1
-0.00856984133415224 -0.00854594866863669 1 1
0.0114165639004832 0.0114079627807497 1 1
0.0182350113363365 0.0182209646543457 1 1
-0.00765203399598318 -0.0076470075469523 1 1
-0.00545357236875938 -0.00544423038860823 1 1
-0.0490257160005634 -0.0489870119834238 0 0
0.0223615208092971 0.0223418852522561 1 1
0.03165034509359 0.0316149196535228 1 1
-0.0291646044336392 -0.0291329711017236 1 1
-0.012119865467994 -0.012108656102446 1 1
-0.0146499025987048 -0.01464915848637 1 1
-0.00597850704979279 -0.00597878976691239 1 1
-0.00591979363069461 -0.00590791758085106 1 1
0.032706949776788 0.0326755097749261 1 1
0.0251892627865109 0.0251578893689691 1 1
-0.00182224678361693 -0.00181558124572335 1 1
-0.0288398491509516 -0.0288140445707565 1 1
0.0188831310804304 0.0188638444536689 1 1
0.0159912395854105 0.015974297856456 1 1
-0.0282004925066083 -0.0281568253674479 1 1
-0.0317066561964071 -0.031676311095727 0 0
-0.00121377458854555 -0.00121996714742995 1 1
0.00224610836777024 0.002245341661929 1 1
0.0131031815705231 0.0130811577470004 1 1
-0.0141962643732995 -0.0141894663283176 1 1
-0.0123868838388137 -0.0123751577353319 1 1
0.0174769357353473 0.0174419713817642 1 1
-0.0278745814714657 -0.0278466570900365 1 1
-0.00503632266118991 -0.00503260994486047 1 1
-0.018528667624057 -0.018510916373065 1 1
-0.0216716160890094 -0.0216331950216225 1 1
0.00996957150571577 0.00995829393566113 1 1
0.0178018538578389 0.0177818491064638 1 1
-0.00445794914214465 -0.00445798053733903 1 1
-0.0187547762014834 -0.0187507014637543 1 1
0.0209931862994651 0.0209692161598352 1 1
-0.020709018217336 -0.0206799338628018 1 1
-0.00830436661979691 -0.00829740210928441 1 1
0.00688707499866038 0.00688010289157098 1 1
0.0155115025206884 0.0155023675864062 1 1
0.00454702577602703 0.00454120113780097 1 1
0.0127468479082096 0.0127338095186088 1 1
0.00797903572412339 0.00797312805863398 1 1
0.0192048155473997 0.0191813136221361 1 1
0.0192729603904535 0.0192582467814957 1 1
0.0302549856795014 0.0302211374337624 1 1
-0.0119841870440072 -0.0119668624641467 1 1
-0.0266393696645575 -0.0266037564583126 1 1
-0.0181244253374806 -0.0180978046612327 1 1
-0.0111650640398618 -0.0111494481736828 1 1
-0.0038118233388238 -0.00380997219892522 1 1
0.0122798154715077 0.0122601337359894 1 1
0.00579676528798475 0.00581384059611726 1 1
-0.0210289903606749 -0.0210087790762631 1 1
0.0042394294504361 0.00424112875175222 1 1
-0.0110636436949058 -0.0110649320151257 1 1
0.00239870240481024 0.00239097545575216 1 1
-0.0168615666849777 -0.0168471640872167 1 1
-0.0104869635445627 -0.010493730162177 1 1
-0.0159606353650465 -0.0159506987244754 1 1
-0.00181950670833415 -0.00180894014904462 1 1
0.0245405532432641 0.0245186605049435 1 1
0.0100834649917335 0.0100766131227163 1 1
0.00282115762469488 0.00280991487574088 1 1
0.0392629656435387 0.0392291003806723 0 0
0.0204006827210516 0.0203877918229205 1 1
0.00622057502269319 0.00621659259073432 1 1
-0.0123513848031386 -0.0123377012841326 1 1
0.015072204415651 0.0150550363805478 1 1
-0.0176411222628502 -0.0176070446561094 1 1
-0.00423538359444104 -0.00423235316972207 1 1
0.00610286672663457 0.00610970772429835 1 1
0.0145196839194381 0.0145072615884471 1 1
-0.016514562197838 -0.0164893680737452 1 1
-0.00427180969731831 -0.00427836129290443 1 1
0.0194824759607468 0.01945574282583 1 1
-0.00235066295287286 -0.00234739823231319 1 1
0.0202463422996358 0.0202279579467303 1 1
0.0282056446210238 0.0281736652041993 1 1
-0.00747729851425957 -0.00747037426315912 1 1
0.0166066917912569 0.0165850442138297 1 1
0.0204879986103421 0.020472910321682 1 1
0.00800451837566101 0.00799472993680968 1 1
-0.00187289540941076 -0.0018664611620337 1 1
-0.00602406251471875 -0.0060181355374502 1 1
0.0158081631532844 0.0157936745036296 1 1
0.0227108193022398 0.0226969395811215 1 1
-0.00304378007155696 -0.0030433273963737 1 1
0.0338283264649555 0.0338055748794839 1 1
-0.0280469689801598 -0.0280291440485429 1 1
0.0122618481173808 0.0122407514616364 1 1
0.0181296146075447 0.0181141727390443 1 1
0.0203498948779844 0.0203306102894397 1 1
-0.00843262621318047 -0.00842604946786616 1 1
0.0198546249226069 0.0198353122040457 1 1
-0.0185834782978668 -0.018562669862523 1 1
0.0142935889505686 0.0142807725088622 1 1
-0.00489326778595676 -0.00489302285490199 1 1
0.0134207709826588 0.0134000469318326 1 1
-0.00370733634507359 -0.00372286196775491 1 1
-0.0382511064171514 -0.0381991274699552 0 0
0.00254594443110841 0.00254013284984095 1 1
-0.00950098931593779 -0.00949364576905177 1 1
0.0473939647332533 0.0473449352002207 0 0
-0.0025425668536101 -0.00252849999324107 1 1
0.00822133432163728 0.0082082344302232 1 1
-0.0132422902819947 -0.0132402015510014 1 1
0.0099426340243005 0.00992359597515314 1 1
0.00785286709947158 0.00784128214435019 1 1
0.0136581676100791 0.0136441622837386 1 1
-0.00601437920809279 -0.00602650732995465 1 1
0.0240475207954514 0.0240200108907182 1 1
0.00679799301461786 0.00678820303056791 1 1
0.0289560037865806 0.0289245681120658 1 1
0.0120238481017405 0.0120159554952632 1 1
0.00382579962886888 0.00381937092145509 1 1
0.0151750065607376 0.0151557613890604 1 1
-0.00802564570217237 -0.00801936857545262 1 1
0.011624742059918 0.0116122487077889 1 1
-0.00415678966151758 -0.00415068617631333 1 1
-0.00216116305329408 -0.00216011455610309 1 1
0.00676627654847206 0.00675805752677431 1 1
0.00681268942446188 0.00681177409642857 1 1
-0.0211223846811546 -0.0211039373970152 1 1
-0.001113668416794 -0.0011024121506819 1 1
-0.0182160141312395 -0.0181977925504369 1 1
0.0161789395765437 0.0161626799639594 1 1
-0.023871178664191 -0.023844712769631 1 1
-0.0074451791245777 -0.00744133134512075 1 1
0.0150927053663056 0.0150729999695478 1 1
0.0201201997471871 0.0200960709586949 1 1
-0.0100417222540608 -0.0100318108354887 1 1
0.00396712517143107 0.00396434872261102 1 1
-0.0073251057890137 -0.00732077018390028 1 1
-0.0106365727359343 -0.0106344062729636 1 1
0.0253293575995827 0.0253027960107919 1 1
-0.0239451791758947 -0.0239239409015807 1 1
0.0319713575107411 0.0319399306557328 1 1
-0.00607493723324008 -0.00607520856881094 1 1
-0.0106162527943378 -0.0105998121217868 1 1
-0.00936897711316425 -0.00936226396183043 1 1
-0.00369907966584639 -0.00370070721247441 1 1
-0.0243957565270131 -0.0243732663513905 1 1
0.0057611683851308 0.00573779523939176 1 1
0.0245027080580704 0.0244802271632115 1 1
-0.0254170400206445 -0.0253930115648154 1 1
-0.00138241994632115 -0.00138278467683278 1 1
0.00236873635014139 0.00237392476661733 1 1
0.0140812322294755 0.0140654293111713 1 1
0.0175064708685955 0.0174902176270552 1 1
0.00979177438435529 0.00978332856867298 1 1
-0.0136144317157985 -0.0136030343690661 1 1
-0.00293734233108614 -0.0029407460859784 1 1
-0.00714497849200618 -0.00713478086740835 1 1
-0.00873704021783622 -0.00872834959818271 1 1
-0.00852882603151696 -0.00851564652873503 1 1
-0.0126085722253249 -0.0125884182222326 1 1
0.00907150992796965 0.00907877649208886 1 1
-0.0283856459352034 -0.02833887430713 1 1
0.0290672209671589 0.0290431278031429 1 1
0.0123423760618413 0.0123293917923337 1 1
-0.00757145841524591 -0.00756059355015272 1 1
-0.00984673260865277 -0.00983328617133245 1 1
0.0204525862242872 0.0204324965608563 1 1
8.89414023736179e-05 7.36889848155791e-05 1 1
0.00346568789065201 0.00345607989796912 1 1
-0.021351498441536 -0.0213332919324668 1 1
0.0161992879649716 0.016182680410761 1 1
-0.0168810271612682 -0.0168646084979663 1 1
0.00312033702542371 0.00311653750037052 1 1
-0.00131556032994871 -0.00131502091783137 1 1
0.0190824695169882 0.0190653706676461 1 1
0.0113954981095814 0.0113992965504365 1 1
-0.0185425924684838 -0.018502129026842 1 1
0.0157705685678405 0.0157586252970136 1 1
-0.00985952477139839 -0.00983132121036248 1 1
0.00250470785888032 0.00250006944594863 1 1
0.00281751735884951 0.00281286745044937 1 1
-0.0184627679031457 -0.0184406515220349 1 1
0.00762265819913304 0.00761389199584372 1 1
0.0270745211876063 0.0270335410331336 1 1
-0.0176537769203232 -0.0176353498444205 1 1
-0.00379100732506312 -0.00379253566640522 1 1
-0.0051130662489056 -0.00510489562781241 1 1
0.0068462770269694 0.00683721051119056 1 1
-0.00987244143711451 -0.00986189133153857 1 1
-0.00689085464225798 -0.00688246134523203 1 1
7.3914720819422e-05 8.30279618610026e-05 1 1
0.0372118015964489 0.0371731050481308 0 0
-0.000432821972279399 -0.0004331535535832 1 1
0.00645963596078258 0.00646231234400461 1 1
0.0327199248000857 0.0326816166692298 1 1
0.00910132156334829 0.00909097450441358 1 1
0.0101428686855506 0.0101206455901878 1 1
-0.0144213284764045 -0.0144074069970196 1 1
-0.00958811711918745 -0.00958011421851862 1 1
-0.00423937171126556 -0.00423444125753451 1 1
-0.00727088199985082 -0.00725670584706259 1 1
0.00893980495679879 0.00892931513309822 1 1
-0.0256434565928743 -0.0256256398391852 1 1
-0.0164174680088571 -0.0164003317610348 1 1
0.0198768441081684 0.0198642857932433 1 1
0.00639161632878299 0.00638517169634646 1 1
0.00916102585414185 0.00915165791328404 1 1
0.0175316703368849 0.0175134738653403 1 1
-0.0122452281124599 -0.0122330326777556 1 1
0.0105510197619264 0.0105424695714312 1 1
0.0173127925331925 0.0172998672936217 1 1
0.000386881344651055 0.000389949513054154 1 1
0.0120998816564463 0.0120805822896203 1 1
-0.0229839729820168 -0.0229652837155553 1 1
0.0252196589209901 0.025199190816421 1 1
0.00745408428396895 0.00744210445366888 1 1
-0.0104786584374188 -0.010467639755785 1 1
0.0183426401302457 0.0183220659481858 1 1
-0.0230049687950476 -0.0229814686409602 1 1
-0.00644663286687279 -0.00644097341093797 1 1
0.0163674442114845 0.0163465477272325 1 1
-0.00198332834612948 -0.00197723635236044 1 1
0.00803576760802988 0.00801908589151604 1 1
-0.027688240238075 -0.0276417588166959 1 1
-0.0112030399637841 -0.0111829966897614 1 1
0.00420791549368829 0.00420715802130852 1 1
-0.024619251830666 -0.0246011954601923 1 1
-0.00737904918695982 -0.00736665762026235 1 1
0.00597758897344307 0.00597039391265316 1 1
-0.0171928525951244 -0.0171767343835066 1 1
-0.024644037521982 -0.0246165273231586 1 1
-0.0073501812415742 -0.00734418669878637 1 1
0.000265752084586157 0.00025982417020172 1 1
0.0115316158081735 0.0115225636502966 1 1
-0.00830301496499873 -0.00829072679072083 1 1
0.00122472733242217 0.00122051690244665 1 1
-0.0296038054513623 -0.0295745171485859 1 1
-0.00628236336155009 -0.00627603932235011 1 1
0.0276737281796117 0.0276442301255538 1 1
0.01631605343074 0.0163005183843244 1 1
-0.00813382787056943 -0.00812672408666372 1 1
-0.0129451980297085 -0.0129293092345073 1 1
0.0085103898209922 0.00850066360527873 1 1
0.0210523291254062 0.0210411719294829 1 1
-0.010952174804176 -0.0109397880019951 1 1
-0.00982514254069498 -0.00980088831876554 1 1
0.0109465149659507 0.0109359446044297 1 1
0.0112413944447276 0.0112260873634533 1 1
0.0165414274922734 0.0165226361119754 1 1
0.00893540964988864 0.00893603417110418 1 1
-0.0174015599975731 -0.0173869585671225 1 1
-0.0222159427488354 -0.0221816068358453 1 1
-0.00257101012290733 -0.00256429386911525 1 1
0.00849890421646255 0.00849185990112298 1 1
-0.0131985921141395 -0.013204732839577 1 1
-0.0104431716244109 -0.0104280565396762 1 1
-0.0200004237108201 -0.019979698642073 1 1
-0.000561962418545065 -0.00054507817296297 1 1
-0.0109940097160335 -0.0109833919603174 1 1
-0.0175365813657531 -0.0175201915559332 1 1
-0.015111741206717 -0.0150961889945834 1 1
0.00612705905386137 0.00612120988591436 1 1
0.00317614815417691 0.00316572295982724 1 1
0.00311224189250146 0.00310708356772355 1 1
0.00711680881657913 0.00710656961250768 1 1
-0.0110556686181213 -0.0110642872520236 1 1
-0.00591589055263268 -0.00589863132166413 1 1
-0.0310466260371084 -0.031018191473267 1 1
-0.0075289610681208 -0.00752824144194594 1 1
0.0044310130325711 0.00442526324358395 1 1
-0.013541786191576 -0.0135267408525078 1 1
-0.013951366286788 -0.013930999779575 1 1
0.000376518874290408 0.000378800857168145 1 1
0.0344807535539075 0.0344441994170962 0 0
0.0061794817547047 0.00618377121930186 1 1
0.0123692877162687 0.0123565919955802 1 1
0.0163465953918174 0.0163277274412375 1 1
0.000546261509921835 0.000547152894186522 1 1
-0.0187436649867086 -0.0187249496568233 1 1
-0.0238317234461981 -0.0238214196604017 1 1
0.00721474182739989 0.00720768320423924 1 1
0.00794685725282419 0.00793867538380023 1 1
0.0114680604526164 0.0114557880332753 1 1
0.0147056615239829 0.0146900104851783 1 1
0.00125075249508321 0.00125024084420843 1 1
-0.0223641233634137 -0.0223464686946008 1 1
-0.00798335876451545 -0.00797464160047408 1 1
0.0129210403393858 0.0129145239604763 1 1
0.0276105579629564 0.027581093347942 1 1
-0.00438693204330876 -0.004382809612709 1 1
-0.0135913052431058 -0.013565784421749 1 1
0.00641485650830902 0.00640808382086646 1 1
-0.00652098619845218 -0.00652042000343752 1 1
0.0138455268906755 0.0138300386179005 1 1
0.00991247124247542 0.00990554130415922 1 1
0.0013187610730054 0.00131446932234855 1 1
-0.0154728334512412 -0.0154606993156034 1 1
-0.0103596018585159 -0.0103504903997036 1 1
-0.0187657232468547 -0.0187445010135325 1 1
0.0115562882825477 0.0115417370236487 1 1
0.0471139412679083 0.0470694137326707 0 0
0.0100770701990346 0.010070726758445 1 1
-0.00869855260944408 -0.00866789816033727 1 1
-0.0313977918961572 -0.0313664391130532 1 1
-0.0159753058919233 -0.0159662942296174 1 1
0.0166755964852117 0.0166492143716796 1 1
0.0127445733423941 0.0127335456247928 1 1
-0.00733600266192717 -0.00732555972118975 1 1
-0.00112269445121633 -0.00111159552078754 1 1
-0.00803491014907462 -0.00802774121070767 1 1
-0.0231473913409903 -0.023122194779493 1 1
-0.0148835042950825 -0.0148645286788036 1 1
-0.00516370633969987 -0.00516301502505686 1 1
0.0186505780817827 0.018633853989822 1 1
0.0121809441588885 0.012169088513878 1 1
-0.00289848178271364 -0.00289730769596227 1 1
0.020247082829132 0.0202267924795844 1 1
0.0140333143683296 0.0140132795628277 1 1
0.0111694507728088 0.0111386696260102 1 1
-0.0225571834270545 -0.0225370186016843 1 1
-0.000876486518974846 -0.000866538246965889 1 1
0.00954992788357235 0.0095352605284557 1 1
0.00103394534953389 0.00103193664423649 1 1
0.00719660911885472 0.00719057708472092 1 1
-0.00528261416544511 -0.00527045409031947 1 1
-0.0191305934335861 -0.0191166853628137 1 1
-0.00486611781176461 -0.0048595230795437 1 1
0.0158863180463361 0.0158713051510229 1 1
0.0422860072113654 0.0422435313370816 0 0
0.00436136234341964 0.00435360965559097 1 1
0.00303353263430333 0.00302844781372716 1 1
-0.00281510325426565 -0.00280896721690593 1 1
0.011606608355487 0.0115924361286988 1 1
-0.0358284932309098 -0.035805300951585 0 0
0.00191095850852635 0.00191309794253987 1 1
-0.0055098625830898 -0.00549695267452044 1 1
0.00453856891052679 0.00454031241239306 1 1
0.0198774527811095 0.0198561462140714 1 1
0.0180779242132053 0.0180617089890376 1 1
0.0137622444063994 0.0137474331070224 1 1
0.00878837677667433 0.00877962972575553 1 1
0.00883864683128307 0.00883309760223471 1 1
0.0323667230792393 0.0323249044014473 0 0
-0.0182941355840469 -0.0182615052945173 1 1
0.00699448770291284 0.00697624069055568 1 1
0.0200398093183067 0.0200042439138636 1 1
0.00171718210792904 0.00171558451475459 1 1
-0.0161040499945654 -0.0160877664528461 1 1
0.00893837061794283 0.00891859455901289 1 1
0.00757006966054471 0.00756212939651787 1 1
0.0056291381317575 0.00562485002920197 1 1
-0.00866190386199053 -0.00864878533314833 1 1
-0.00299627053819849 -0.00299412926822661 1 1
0.0111269278952103 0.0111301660349824 1 1
0.000774421661651861 0.000780237669097556 1 1
0.00790611613125067 0.00790468770828855 1 1
-0.0299425233164529 -0.0299162711720566 1 1
0.0276429734042863 0.0276140553279716 1 1
0.00747097134778673 0.00746070017598353 1 1
0.0385063741973805 0.0384570207236887 0 0
-0.00538477605976621 -0.00538387654436437 1 1
-0.0113039825464075 -0.0112941639213801 1 1
0.00260134765248186 0.00260350613608839 1 1
0.0265478206052209 0.0265268766360183 1 1
-0.00276616303045695 -0.00276058283578807 1 1
-0.0273985912822368 -0.0273600643750625 1 1
0.0264853711193988 0.0264613377397564 1 1
0.0185909016759861 0.0185741572609568 1 1
-0.0103385584081395 -0.0103294880523503 1 1
-0.0028940513770567 -0.00288986777163809 1 1
0.0247951992108553 0.0247702940686512 1 1
0.00329974512802692 0.00328427627237082 1 1
0.0148958153086019 0.0148790557121113 1 1
0.0162051134907509 0.0161884035836123 1 1
0.0363221475773411 0.0362799512012057 1 1
-0.00382434483630742 -0.00381906409209473 1 1
0.0128427319429681 0.0128378217392126 1 1
0.0101105691211987 0.0101034808182794 1 1
-0.0319691015172487 -0.0319419558549217 1 1
0.0414558049453485 0.0414087836612833 0 0
-0.00712381218757194 -0.00711867610483499 1 1
0.0163886332583817 0.0163710881561345 1 1
0.00192632843328576 0.00192474457740089 1 1
0.0075681217660145 0.00756313407674526 1 1
0.00951994169980528 0.00950845484909875 1 1
-0.0055190667364766 -0.00549657143164397 1 1
0.0255724943923382 0.0255455708746205 1 1
0.00832589995097259 0.00832865986934555 1 1
0.000251948229842612 0.000252869226706039 1 1
-0.034050669310177 -0.0340202584617314 0 0
-6.71008725723257e-05 -6.2554724338605e-05 1 1
0.0107334818490311 0.0107134606778429 1 1
-0.0177903666149218 -0.0177729799492144 1 1
0.0240748892469263 0.0240510827461114 1 1
-0.0158456506884737 -0.0158306316373468 1 1
0.0109172646336822 0.010907490148203 1 1
0.00674833516698991 0.00674600551818087 1 1
0.0152584059707715 0.0152460721536303 1 1
-0.00144739790757958 -0.00145120785492657 1 1
0.0226059570659411 0.022588286521649 1 1
0.0187500019358127 0.0187305913052518 1 1
0.00362516311797971 0.00362432607526482 1 1
-0.013068978627665 -0.0130592554254573 1 1
-0.0282299428443374 -0.0281982524712269 1 1
0.0130517017094642 0.0130234145472011 1 1
0.0113590383034601 0.0113524643009099 1 1
-0.00895923577646838 -0.00896455931492617 1 1
-0.0318818917080118 -0.031846281214681 1 1
-0.0155061835500743 -0.0154911103839522 1 1
0.0200071822713869 0.0199874626105575 1 1
-0.0153229192007281 -0.0153103263069045 1 1
-0.0192801732210027 -0.0192571299902292 1 1
0.0211677741821115 0.0211479497657845 1 1
-0.00802967333575276 -0.00802381542960962 1 1
-0.00906446395160853 -0.00906464888846934 1 1
0.0561973114925541 0.056137918869329 0 0
0.0166143825446134 0.0166082143798961 1 1
-0.000334486776346004 -0.000336827324337221 1 1
-0.0172059767829535 -0.0171921185841547 1 1
0.017056019702779 0.0170435509429447 1 1
-0.00109707647840176 -0.0010993299160618 1 1
-0.0198741533255145 -0.0198506870176543 1 1
0.00182308066517175 0.00182335668011672 1 1
0.00301882629654909 0.0030206090426876 1 1
-0.00311596174774998 -0.00311857070987738 1 1
-0.022615486361611 -0.0225917864640566 1 1
0.00203550089057177 0.00203447051513967 1 1
-0.0060401040504465 -0.00602064152734587 1 1
0.00419293595787504 0.00419543586729527 1 1
0.0090929719338622 0.00908140404319667 1 1
-0.00483131280785866 -0.00482011737717476 1 1
0.016935992145791 0.0169211213343217 1 1
-0.00454027056047217 -0.00453404666702249 1 1
0.0165249040412977 0.0165044350323269 1 1
-0.000722461728228282 -0.000709071988159195 1 1
0.0556911276635454 0.0556358208739713 0 0
0.00401635225683296 0.0040063685143674 1 1
0.0074093694762346 0.00740054176823286 1 1
-0.00294871604738285 -0.00294465900455169 1 1
0.0212357036951724 0.0212009254889518 1 1
-0.00578919026200458 -0.00578581898276389 1 1
0.000251716874842605 0.000246974582475188 1 1
-0.0024495611167971 -0.00244963871569587 1 1
-0.00504166432583937 -0.00504047246798496 1 1
0.00760709125139961 0.00760045135131791 1 1
-0.0166501224711596 -0.016641519928841 1 1
0.0201987298226383 0.0201756730674086 1 1
-0.00100653632187821 -0.000988478664415815 1 1
0.00566528649091223 0.00565525320582489 1 1
-0.00158953624638072 -0.00158782410993688 1 1
0.00430879627661867 0.00430636572052516 1 1
-0.0222823489168028 -0.0222694544975862 1 1
0.0368986242891005 0.03686201128998 0 0
0.00997606986964054 0.00997011566535573 1 1
0.0074051465036187 0.00739025830463392 1 1
-0.0101139813049192 -0.0100996967421009 1 1
0.0327225796473406 0.0326768524078928 0 0
-0.0147497922171231 -0.0147372145530295 1 1
-0.0209302801413471 -0.0209118786279625 1 1
0.00876572533293146 0.00874180997783668 1 1
0.0189941914596669 0.0189745711167562 1 1
0.0181553314136538 0.0181447475152705 1 1
-0.0153611822041732 -0.0153418666883943 1 1
-0.000720379389186856 -0.000724296287640973 1 1
0.00390653096944689 0.00390308862524311 1 1
-0.0190627600757319 -0.019045161686652 1 1
0.00432048291999742 0.0043207744291425 1 1
0.00683266917932044 0.00681405658606744 1 1
-0.01392279029476 -0.013903883493582 1 1
0.00943441043256226 0.00941683495151526 1 1
-0.0155395805020485 -0.0155006985589917 1 1
-0.00308195150303993 -0.00308727943881466 1 1
-0.00983072956579146 -0.00981734941445771 1 1
-0.0370126354345974 -0.0369604334202498 1 1
-0.00184245764444009 -0.00184302981166245 1 1
0.0083892113931454 0.00837084859537932 1 1
-0.0120984543444661 -0.0120782015002135 1 1
-0.0240419647417145 -0.0240090690358068 1 1
0.0013254693746828 0.00132684924759534 1 1
0.040038254513663 0.0399996861502759 0 0
-0.0100395452925059 -0.0100260010137786 1 1
-0.0146856229121982 -0.0146767059851201 1 1
-0.0256624177333019 -0.0256401930221231 1 1
-0.0111098586540363 -0.0110993074694865 1 1
-0.0169784999679162 -0.0169608772404374 1 1
-0.0223477167825036 -0.0223285404765634 1 1
-0.00857064643195058 -0.00856611769247419 1 1
-0.0015196006340358 -0.0015204046665741 1 1
-0.00152247205727684 -0.00151259410249079 1 1
0.048599288492411 0.048554748054569 0 0
0.0073850318793627 0.00738151367585866 1 1
0.0454961879410697 0.0454588577590824 0 0
-0.00335788122644982 -0.00335626077972218 1 1
-0.00954201191189835 -0.00955463403431373 1 1
-0.0026240606654654 -0.00261126819836653 1 1
-0.014534246297577 -0.0145189441690421 1 1
0.00470445468066308 0.00469513944496987 1 1
0.0204920507242512 0.0204575555610867 1 1
-0.0186978862587739 -0.018675630295695 1 1
-0.00529590321210603 -0.00528878857785071 1 1
-0.010970401292257 -0.010956766616509 1 1
0.00736622351642857 0.00734032935923743 1 1
0.01183378833423 0.0118258024622569 1 1
-0.00609215173100792 -0.00608851297052338 1 1
-0.00744664184603585 -0.00744080251115076 1 1
0.0169585540990667 0.0169380028308661 1 1
-0.0256405441856869 -0.025614368295392 1 1
0.00163887258881519 0.00163643624323738 1 1
0.00232383531492621 0.00231882385155735 1 1
-0.00721812023583297 -0.00720768823153109 1 1
0.00267407198173672 0.00267055909994532 1 1
-0.0147918493339178 -0.0147793889457099 1 1
-0.00314052508147001 -0.00314066566309563 1 1
-0.0125328958486872 -0.0125186126241403 1 1
-0.0131684824763173 -0.0131601082993502 1 1
0.0139167525469818 0.0139063520030325 1 1
0.0239571387542315 0.0239362761643139 1 1
-0.0135830494066051 -0.0135656362727926 1 1
0.00365583676988185 0.0036601827567153 1 1
0.0243226823131575 0.0242766249388667 1 1
0.0091308617980432 0.00911790232163226 1 1
0.0132805474032461 0.013268222839109 1 1
0.0144814224320195 0.0144850915649626 1 1
-0.000980238591236716 -0.000975451203803369 1 1
0.0126610978234908 0.0126522810383039 1 1
-0.00808587364938577 -0.00807102956313229 1 1
0.0214702294901065 0.0214448601116305 1 1
-0.00303321196349254 -0.00304076051406694 1 1
0.0229890266211981 0.0229617200331468 1 1
-0.0132023940046393 -0.0131896597335477 1 1
-0.0311358379965323 -0.0311041314747168 1 1
-0.0140878910785605 -0.0140747696310363 1 1
0.0196113950395853 0.0195900501572869 1 1
0.0200505985872159 0.0200282166649411 1 1
-0.0128226602031732 -0.012807437817162 1 1
-0.00993580953464095 -0.00992516209231538 1 1
0.0360531595067648 0.0360209756454161 1 1
-0.0287983381872368 -0.0287708244067457 1 1
0.0107746889331158 0.0107616639323701 1 1
-0.000448041272872726 -0.000431444899228018 1 1
-0.00988842607081312 -0.00988435857004109 1 1
-0.000118909677205382 -0.000100238312642926 1 1
-0.0475292254061196 -0.0474764784288133 0 0
-0.0235738521222665 -0.0235542935415039 1 1
0.00358666411432065 0.00357923378777083 1 1
0.00880607978984562 0.00879654895436513 1 1
0.0179516496896813 0.0179299253729672 1 1
-0.0123861443613764 -0.0123453036598775 1 1
-0.0117618951308617 -0.0117479071043459 1 1
-0.00508530654276531 -0.00509689453731779 1 1
-0.0284773253610599 -0.0284538737265582 1 1
0.00882636342345782 0.00880022877132003 1 1
0.000370167774029002 0.00036396746805413 1 1
-0.00138282762742772 -0.00137058780762285 1 1
0.000350611277305479 0.000344409995903048 1 1
0.00352684859866603 0.00352602329063298 1 1
-0.0326259991080631 -0.0325898255551041 1 1
0.0210989423087159 0.021076357123595 1 1
0.0149588157363494 0.0149421046783203 1 1
0.00330020360913617 0.00329145969003482 1 1
0.0022697762435767 0.00227286892009658 1 1
-0.000871068893818419 -0.000854186403070701 1 1
-0.0129965878171178 -0.0129824376306766 1 1
0.0140437731248669 0.0140249251665059 1 1
0.0207890510088368 0.0207739419031106 1 1
-0.00104028988897447 -0.00103842492816608 1 1
0.00180945036601065 0.00180960722868867 1 1
-0.0111012983549382 -0.0110916349630708 1 1
-0.0024550501448071 -0.00244356038257398 1 1
0.0111339760260227 0.0111189342131023 1 1
0.0255967808281127 0.0255712922284081 1 1
-0.0134883073107578 -0.0134773452663791 1 1
0.0139825738184802 0.0139453146568702 1 1
-0.00111145865866633 -0.00110852894298832 1 1
-0.0284399501126089 -0.0284036236062772 1 1
-0.0102341009360498 -0.0102191913118059 1 1
-0.00484724029169822 -0.00483593025468203 1 1
0.0132305748811535 0.0132113694410533 1 1
0.0190598518322841 0.0190377424313147 1 1
-0.00569781656132266 -0.00569336518550723 1 1
0.0199403878418064 0.019919448272146 1 1
0.00783491815736804 0.00782856752491222 1 1
0.0104357610086106 0.0104219870193622 1 1
-0.00130456702959081 -0.00130928796989136 1 1
-0.0185649548637624 -0.0185384849120061 1 1
-0.00111979927613818 -0.00111923874285592 1 1
-0.0101198895844177 -0.0101004102396667 1 1
-0.011375468969956 -0.0113625404640047 1 1
-0.0240097737002778 -0.0240038550188821 1 1
0.0249933985597675 0.0249687969056026 1 1
-0.0289815990783806 -0.028953015289811 1 1
0.0100752446873784 0.0100599810149461 1 1
0.0191064245413376 0.0190902033723123 1 1
0.0250924732225415 0.02507029809802 1 1
-0.0155896966797246 -0.0155657055756815 1 1
-0.0165660751451155 -0.0165486321093382 1 1
0.0191177425865614 0.0191008348090729 1 1
-0.000535907992539172 -0.000540221022700928 1 1
0.0164166528934361 0.0163996271129084 1 1
0.01692100197713 0.0169032308423415 1 1
0.00343819003446553 0.00343144210077172 1 1
0.00267375188295978 0.00266833578705119 1 1
-0.0127501186107831 -0.0127429047930015 1 1
0.00291777029877714 0.00291102470685859 1 1
-0.0257654667872635 -0.0257437312692484 1 1
0.00448136214176242 0.00447751744342525 1 1
-0.0129653655037598 -0.0129474782779605 1 1
-0.00589427511323432 -0.00588849818017385 1 1
-0.0084273032428937 -0.00842046721651304 1 1
-0.0364435810723977 -0.036400524987259 0 0
0.00565221777201835 0.0056449121496506 1 1
0.0144201283942817 0.014391835819415 1 1
0.00615619075204736 0.00615757439923123 1 1
0.0112858651543202 0.0112758766598411 1 1
-0.0212814913166281 -0.0212580718318495 1 1
0.00944479522972871 0.009432427965653 1 1
-0.014710170778739 -0.0146904425643752 1 1
0.00976109350713912 0.0097537087344894 1 1
0.000520092436148156 0.000520433821424669 1 1
-0.0171103732117152 -0.0170770873856935 1 1
0.0149755511381512 0.0149584991543479 1 1
-0.00238407299911834 -0.00238317153527363 1 1
0.0178041302625702 0.0177895011860827 1 1
-0.00669895363421118 -0.00669696879617332 1 1
-0.014245490886089 -0.0142311717198291 1 1
0.000983082681530023 0.000972509570974762 1 1
-0.0168953403527888 -0.0168817418445669 1 1
0.0223164583289117 0.0222945491695484 1 1
0.00944067400502516 0.00943338306840349 1 1
0.0132840648460165 0.0132694463811136 1 1
-0.0327433556415943 -0.0327040789712373 1 1
0.0110179101416913 0.0110069295556908 1 1
0.0142513788253013 0.0142358722269686 1 1
-0.00472717620950588 -0.00471962141414171 1 1
0.0148251527800613 0.0147986390222707 1 1
-0.00450445045335186 -0.00450598800220296 1 1
-0.0120004082190676 -0.0119944530591817 1 1
-0.00907144631223896 -0.00906285636958593 1 1
-0.00639653120519775 -0.00639701441542553 1 1
0.00805574994484373 0.0080409229326146 1 1
-0.0202632110388281 -0.0202504240491209 1 1
-0.0364187303481362 -0.0363789655261961 0 0
-0.0120775764735509 -0.0120691931167226 1 1
-0.000964927950172883 -0.000962498481509342 1 1
-0.013729814634479 -0.0137156621147724 1 1
0.0114110428589938 0.011396502512693 1 1
-0.0210228465871907 -0.0210136818941647 1 1
-0.0114102488452071 -0.0113988512302923 1 1
0.0163701917229141 0.0163586536059833 1 1
0.00856105247003562 0.00855095619981138 1 1
-0.0152491187398617 -0.0152337587344486 1 1
-0.00196027753812173 -0.0019593792094487 1 1
0.00308621345594391 0.0030926060016773 1 1
0.0151831430118626 0.0151650684302276 1 1
0.0216247821254905 0.0216072893293837 1 1
0.0102097163125401 0.0102000223685389 1 1
-0.00410632421476184 -0.00409927637080444 1 1
0.0247481583971464 0.0247229236005895 1 1
-0.0017788540110913 -0.00177300822562579 1 1
0.0237240725431686 0.0237028134252988 1 1
0.00761931977357218 0.00760992127236865 1 1
0.0207545848717715 0.020731535936197 1 1
0.00740441476210176 0.00739210151183209 1 1
-0.00773440352015753 -0.00772671222659803 1 1
0.0134733553068872 0.0134613887580157 1 1
-0.0146715213255957 -0.0146684865330391 1 1
0.00743788912892812 0.00741967540033314 1 1
0.0227128016198065 0.0226847917832164 1 1
-0.0211236374725514 -0.021103520125153 1 1
0.0148593220986608 0.0148515459242252 1 1
0.00786523977204333 0.00785358206549804 1 1
0.000194838251263137 0.000195275272031979 1 1
0.0117192213051475 0.0117124514566224 1 1
-0.00262204234199506 -0.00261832226544323 1 1
0.0139928817038143 0.0139947832788784 1 1
0.00426649857560175 0.00427185694405809 1 1
-0.0131063614110779 -0.0130850481879497 1 1
0.00699154112887426 0.00698013496472948 1 1
0.0241648134472333 0.024142696628904 1 1
0.00933829120265818 0.0093372923459184 1 1
-0.0101783655297026 -0.0101688909076881 1 1
-0.0227379175651673 -0.0227205552922916 1 1
-0.00425652824862605 -0.00425396713803754 1 1
-0.0375331691908639 -0.0374965762754724 0 0
0.0077613768453573 0.00774996846562448 1 1
-0.0364013602353047 -0.0363825177482501 1 1
-0.017542714418686 -0.0175142746944811 1 1
0.0235930088399143 0.0235664050707873 1 1
0.0188347372940572 0.0188234082293793 1 1
-0.0209363265144926 -0.0209189746951768 1 1
0.0063017125923723 0.00629649190712075 1 1
0.0088528063362969 0.00884625430678343 1 1
0.00773735708859228 0.00773257436582536 1 1
-0.00356719747321675 -0.00356102247255083 1 1
0.0248981701398447 0.0248757516655473 1 1
0.0276807958565158 0.0276564684027404 1 1
-0.00631808912435165 -0.00631356259445614 1 1
0.00733501558119104 0.00732579756275197 1 1
0.0183471746394986 0.0183468811053751 1 1
0.00460260900440107 0.00459675469782962 1 1
0.00450832231597306 0.00451576982446399 1 1
-0.0199486932850752 -0.0199251433224897 1 1
0.0194424241722061 0.0194129801547279 1 1
0.00293252256425859 0.00293294888740177 1 1
-0.0241807465887941 -0.0241607883877914 1 1
0.0323228477844917 0.0322927697215326 1 1
0.00529062539930406 0.00528674407842526 1 1
-0.00211348520196464 -0.0021135107568271 1 1
0.0254728270327747 0.0254502680066637 1 1
-0.0125570336346119 -0.01254251215914 1 1
-0.00569075391742621 -0.00568844132828332 1 1
-0.00586991709657448 -0.00586437677235634 1 1
0.00589664087988823 0.00588965223500652 1 1
0.0102792512559056 0.010269432939817 1 1
-0.000750079551803529 -0.000748515104008927 1 1
-0.0367966697958999 -0.0367581262760219 0 0
0.00168517892939484 0.00168331417199976 1 1
-0.000584451509902739 -0.000586191136555815 1 1
0.00269031020314776 0.00268502637109461 1 1
-0.00424510009069144 -0.00424557536217114 1 1
-0.00205411868858052 -0.00205621179634551 1 1
-0.0314512721752152 -0.0314225709008737 1 1
0.0268771740042495 0.0268526438730471 1 1
0.000830293995093524 0.00083113621409472 1 1
0.0278457445878985 0.0278195967309908 1 1
-0.0101556265634211 -0.0101455183221911 1 1
0.00677500687868439 0.00676944771506922 1 1
0.0101257698849853 0.0101314964271111 1 1
-0.024047596331658 -0.024002509149 1 1
0.0239506728345447 0.0239293538897773 1 1
-0.00209409987354827 -0.0020929757802862 1 1
-0.0236559303803897 -0.023631523892768 1 1
-0.0180164230638354 -0.0180037346333533 1 1
-0.0107683213992405 -0.0107607409888925 1 1
0.001075665815248 0.0010733511180462 1 1
-0.0118281202232926 -0.0118224593413069 1 1
0.0301870176040532 0.0301558055985619 1 1
0.00704306088366002 0.00703628743857233 1 1
0.00825828172252355 0.00824838214669002 1 1
0.0211814389792723 0.0211570538706259 1 1
-0.0104027752915544 -0.0103893011602416 1 1
0.0047605726795305 0.00475575775698837 1 1
0.00352332186725575 0.00351752986727348 1 1
-0.00907233364324141 -0.00907135910495814 1 1
0.0312940326602052 0.0312583098551305 1 1
-0.0164172828090971 -0.016404037500657 1 1
-0.0175422175895627 -0.0175272779048849 1 1
3.20763018842331e-05 1.88907290321911e-05 1 1
-0.00347284219464136 -0.00346816996058575 1 1
2.58208854591172e-05 2.53594158997608e-05 1 1
0.00242114563568208 0.00241666591361924 1 1
-0.0145763453509789 -0.0145598061364864 1 1
0.00503677628272117 0.00502931098837975 1 1
0.0183907094853767 0.0183674458730056 1 1
0.01194124845252 0.0119344843404668 1 1
-0.0211002809228767 -0.0210706384744825 1 1
-0.00496687409053688 -0.00496103568085875 1 1
-0.00282042396287297 -0.00282020944299298 1 1
0.0202895469103317 0.020273809074999 1 1
0.0288531719215698 0.0288299068098584 1 1
0.00413019830928641 0.00412432868441972 1 1
-0.0242546289747518 -0.0242291888092608 1 1
-0.0103226458206388 -0.0103108869047691 1 1
-0.0108890526054002 -0.0108779518068856 1 1
0.0157577376042273 0.0157483060595199 1 1
-0.00239418369339022 -0.00239392284287015 1 1
9.70322849991713e-05 9.61974100820509e-05 1 1
-0.00726945747577092 -0.00725228412147477 1 1
0.0232721323168424 0.0232521793632696 1 1
0.00238503126208577 0.00237802566968563 1 1
0.00863831998704042 0.00862747255189593 1 1
0.0283876309496204 0.0283538478859123 1 1
-0.00785958296639761 -0.00785277367216738 1 1
0.0184858593053419 0.0184667904024956 1 1
-0.00725725412449985 -0.00725571200636653 1 1
0.00551080817324217 0.00550251746869296 1 1
-0.00943884096643184 -0.00942633530215149 1 1
0.0140876311397534 0.0140696175749537 1 1
0.000520884771082719 0.000524769910949054 1 1
-0.016789770923283 -0.0167771341380741 1 1
0.0210754673738142 0.0210522334770811 1 1
0.0285793507525031 0.0285566581387208 1 1
-0.00302645157202554 -0.00302314085966461 1 1
0.00747018503700946 0.00746436987010311 1 1
0.00423821250529103 0.0042304333546884 1 1
0.000711910133778254 0.000693711978959903 1 1
0.013840653123849 0.0138355736011764 1 1
0.00168436499508101 0.00168255957280555 1 1
-0.0403037487966214 -0.0402640732181466 0 0
-0.0113438964509906 -0.0113333360696999 1 1
0.0327214717924444 0.0326730785064755 1 1
0.00513931799487402 0.00513438663000568 1 1
0.0266241614599103 0.0265878780615457 1 1
0.00365899998901666 0.00365182541497837 1 1
-0.0159354544230314 -0.0159200113661233 1 1
0.0213965414049181 0.0213719649831199 1 1
-0.0391008585021956 -0.039065442061142 0 0
0.0243922182521474 0.0243706352787114 1 1
-0.00815762305614826 -0.00813799875735426 1 1
-0.00403872988183975 -0.00403978968669701 1 1
-0.0228240570632299 -0.022803603331429 1 1
-0.00484015321196626 -0.00482595728902489 1 1
0.0201657133974363 0.0201491289411603 1 1
-0.011640958757222 -0.0116381087217213 1 1
0.0440144346550106 0.0439649938109197 0 0
-0.0156136660973042 -0.0155953909852151 1 1
0.0168055558336088 0.0167775446328701 1 1
-0.0103294386289005 -0.0103141171796155 1 1
0.000398107830387982 0.000386192706775755 1 1
-0.00194931304005947 -0.00194538075897717 1 1
-0.0112097627194245 -0.0112039467380339 1 1
-0.00797901152955586 -0.00797591116683456 1 1
0.00373489675914213 0.00373140950135742 1 1
0.0359485696843027 0.0359091171569639 0 0
0.00107237978228557 0.00107263836844874 1 1
0.00753312098708302 0.00752394915426522 1 1
-0.0102762610657191 -0.010265489383719 1 1
-0.00267907927677117 -0.00267477337228935 1 1
-0.00482007807444038 -0.00481446580819439 1 1
-0.0156908545499184 -0.0156537743694432 1 1
0.000545789823561095 0.000533966159761437 1 1
-0.0124912671384974 -0.0124793493747072 1 1
-0.00763334029091416 -0.00763185439557926 1 1
-0.0419448692775007 -0.0418994862543086 0 0
-0.01015655537289 -0.0101454485514445 1 1
0.00935108608672603 0.00933840928723595 1 1
-0.0237193248137009 -0.0236942897104799 1 1
0.018774955946201 0.0187654867984269 1 1
0.0115107081969318 0.0114998594210056 1 1
-0.00584315182495389 -0.00585483234315507 1 1
-0.00625616827017981 -0.00625654799433932 1 1
-0.0013143698395339 -0.00131169010408807 1 1
-0.00278508245237202 -0.00278034875966209 1 1
0.0206317862701417 0.0206106886001564 1 1
-0.00762778902893302 -0.00762150891098981 1 1
0.0126680811458792 0.012655525140736 1 1
0.0106603904732619 0.0106490066283139 1 1
-0.002403965753841 -0.00240655216632705 1 1
0.0252512558968948 0.0252270331289103 1 1
-0.0212287079366759 -0.0212052332219933 1 1
-0.036983974648942 -0.0369503448469409 0 0
0.0023343006091588 0.00232436614072968 1 1
-0.0375855561508209 -0.0375324507670367 0 0
-0.000732362531923878 -0.000730424186573803 1 1
0.00575819724091596 0.00574249515401562 1 1
0.00311892873603431 0.00312267766243427 1 1
-0.0219783037453253 -0.0219597210030167 1 1
-0.00745148539568274 -0.00744308176128984 1 1
-0.00492182449082979 -0.00492087825967749 1 1
-0.000982168027264224 -0.000980452317137927 1 1
0.00692099351649029 0.00691027806590454 1 1
-0.00336641591476101 -0.00336374075189238 1 1
0.0145057533081606 0.0144937372584142 1 1
-0.000603064748739984 -0.000625339402870591 1 1
-0.018494334969252 -0.0184867281162259 1 1
0.015714257687754 0.0156950753247575 1 1
-0.0202616891817788 -0.0202445461958384 1 1
-0.0188441319862281 -0.0188105574653615 1 1
-0.0140521017316559 -0.0140349305383862 1 1
0.00976521365119813 0.00975410876506311 1 1
0.00937730688345898 0.00936567155501107 1 1
0.0169666700790655 0.016946359142079 1 1
-0.00890896516902369 -0.00889486664951598 1 1
0.0314291870994353 0.0313892943698629 1 1
0.024350522214016 0.0243298043329694 1 1
-0.0189277525112134 -0.0189083613840289 1 1
0.0519112711159561 0.0518677816465546 0 0
-0.0115713302411932 -0.0115748715323555 1 1
-0.002967534923548 -0.00296809132336791 1 1
0.00356314514154106 0.00355739760360884 1 1
-0.00409337659115864 -0.00409468740303697 1 1
0.0316712328974431 0.0316323843812449 1 1
-0.00319285227994651 -0.0031852744175683 1 1
-0.00538962093860089 -0.00538520463910227 1 1
0.0282915839655207 0.0282680432029473 1 1
0.0154981485275032 0.0154786311472015 1 1
0.0190774126326666 0.0190595805031745 1 1
-0.0155441536831643 -0.0155306742979384 1 1
-0.00262800407010324 -0.0026300726043338 1 1
-0.0279474850567575 -0.0279203687880564 1 1
-0.00443627255433163 -0.00442401577432124 1 1
-0.000292492165596392 -0.000303284440520644 1 1
0.012496608743184 0.0124814586781283 1 1
0.00594553641069299 0.00594088372068058 1 1
-0.0090754657933089 -0.00906608225837505 1 1
-0.0377751924426911 -0.0377341237070388 0 0
-0.0163486651672438 -0.0163290266092276 1 1
0.0198316453016276 0.0198165927339948 1 1
0.00672201425240211 0.00671210254002226 1 1
-0.0138085490581296 -0.0137785467159151 1 1
-0.00258196469846788 -0.00256896223186171 1 1
-0.0160714044265419 -0.0160576822617891 1 1
-0.0120267051709327 -0.0120133867138186 1 1
0.0025783473235215 0.00257511055206589 1 1
-0.0193672377292698 -0.0193511740031882 1 1
-0.00223875631677278 -0.00223364820579534 1 1
0.0255657410386619 0.0255432238678072 1 1
0.00140021538636015 0.00138360209903241 1 1
0.0245875538169026 0.0245498218425379 1 1
0.00261394665042631 0.00260556536514312 1 1
-0.0230938835815587 -0.0230720118358394 1 1
0.0167541767330655 0.0167287624495477 1 1
-0.0108482608058355 -0.010845766818703 1 1
0.00147632678872713 0.00147649217266006 1 1
0.00757509865292107 0.00756500856697798 1 1
-0.00309889337058421 -0.00308757075660944 1 1
0.00811940212101657 0.00811437023062024 1 1
0.0230843656978822 0.0230639149452597 1 1
-0.0116687848684189 -0.0116524296531171 1 1
0.0092533917925095 0.00923999057910836 1 1
0.0197797248866074 0.0197625083694122 1 1
-0.0226501209489235 -0.0226239825236504 1 1
0.0139635553180424 0.0139527454060615 1 1
0.0176602196066298 0.0176348746613504 1 1
-0.0262155385502379 -0.0261936750232562 1 1
0.00941988719766949 0.00941220567503548 1 1
0.00833529229505209 0.00833028431540076 1 1
-0.00246260949650179 -0.00246001377544801 1 1
0.0127098105299408 0.0126931635187678 1 1
-0.0153030750121805 -0.0152890385065756 1 1
0.0269733792262488 0.0269428064195384 1 1
-0.00417926395882149 -0.00416933277589075 1 1
0.00351767079297992 0.00351324685157721 1 1
0.00478954898924389 0.0047787994662931 1 1
-0.018879915781825 -0.0188640650057648 1 1
-0.0135032019884502 -0.0134896478639065 1 1
0.00609156855501413 0.00608495611760505 1 1
0.0119867186276826 0.0119783316909728 1 1
-0.00756160350483426 -0.0075511109526028 1 1
0.0175527043790424 0.017537142134826 1 1
-0.000278392488790449 -0.000281754386106731 1 1
-0.00400857440352818 -0.00400196699637202 1 1
-0.0277514518120169 -0.0277224918441838 1 1
-0.00518159804107559 -0.0051711979990986 1 1
0.0210232625789981 0.0210010012967583 1 1
-0.0021810120647369 -0.00218225765993965 1 1
-0.00533174770759815 -0.00532969278953407 1 1
-0.00722612731519261 -0.00722077473486572 1 1
0.0302067386160632 0.0301759370797434 1 1
0.0037939703467344 0.00379113213831485 1 1
-0.00153765866357735 -0.00154135347105059 1 1
-0.00446694428064562 -0.00445937566966505 1 1
0.0141095359627586 0.0140985258283177 1 1
-0.0078409020325701 -0.00782499811514807 1 1
0.00706055315987638 0.00705241009833098 1 1
-0.00185790414724952 -0.00187621669817341 1 1
-0.0246034770328916 -0.0245588872312564 1 1
-0.010280915406004 -0.0102649299067861 1 1
-0.0226478766322171 -0.0226254638872252 1 1
0.0184871638051312 0.0184555618950964 1 1
-0.0127582282645047 -0.012753922758052 1 1
0.00867252387994509 0.00866559611762941 1 1
-0.00286532429141322 -0.00286082082719137 1 1
-0.017494564455347 -0.0174762603372711 1 1
-0.00776877054425936 -0.00774499531010336 1 1
0.0113807907597523 0.0113616546795141 1 1
-0.0238501394299687 -0.0238243708567668 1 1
-0.013561048462194 -0.0135429256848438 1 1
0.00960212939072791 0.00959138104828043 1 1
-0.0159241842718638 -0.0159093310868375 1 1
0.020667937790734 0.0206627499328706 1 1
0.0145227319269584 0.0144986510575327 1 1
-0.00470357280815294 -0.00469356130821972 1 1
-0.00755419456782235 -0.00754836910002271 1 1
0.0085021857069888 0.00849071937703315 1 1
-0.0139109189008737 -0.0138998363188236 1 1
-0.0108240404248991 -0.0108136445208291 1 1
-0.0107573549151216 -0.0107337734030413 1 1
-0.0038116896871032 -0.00380507265211641 1 1
-0.00531000825226959 -0.00530881121057791 1 1
0.0229198919190604 0.022900052498782 1 1
0.0170086128774034 0.0169921271913931 1 1
-0.0139077253172964 -0.0138934864905124 1 1
0.0302221190347992 0.0301787842348916 1 1
0.0180952423655942 0.0180732329837119 1 1
0.00270637820791726 0.00270218618560263 1 1
-0.000548613826563777 -0.000546804079619322 1 1
0.00116600901180949 0.00117136960242072 1 1
0.0115185659953248 0.0115205273012821 1 1
0.00599600689517067 0.0059912334328378 1 1
-6.06413896800395e-05 -6.26311879263762e-05 1 1
0.0126769553189174 0.0126681121597265 1 1
-0.0294234957561908 -0.0293986079881145 1 1
0.00306041992090078 0.00305713765467154 1 1
0.0106942452132729 0.0106806307920453 1 1
0.0018644792747421 0.00186493604007051 1 1
0.0271379691451965 0.0270949461578615 1 1
0.00141089133845652 0.00141004160635296 1 1
0.0252804903962744 0.0252524994318994 1 1
-0.0306036282161154 -0.0305735452897607 1 1
0.0120214820863655 0.0120135738552121 1 1
-0.0141069872052202 -0.0140865626628529 1 1
-0.0307415310116895 -0.0307333342291774 1 1
-0.00967163463222488 -0.00966070963047459 1 1
0.00320507619709228 0.00319875043964133 1 1
-0.0289086851425206 -0.0288809670495722 1 1
-0.0219632390716481 -0.0219438666130633 1 1
0.0115925112870634 0.011578898174163 1 1
0.00862064282674067 0.00861274208741945 1 1
-0.0361533142699409 -0.0361149277648263 0 0
0.0142892876023035 0.0142720312918794 1 1
-0.00740220336919809 -0.00739546435131475 1 1
0.0032961147102429 0.00329643542981263 1 1
-0.0115831794448601 -0.0115644472453396 1 1
-0.0188902368870372 -0.0188705233405211 1 1
-0.0221096881322222 -0.0220773883421552 1 1
-0.0115581434442375 -0.0115438375677881 1 1
-0.00668921791059753 -0.00668535105504336 1 1
-0.00338561834963989 -0.00337928047635333 1 1
-0.00409236168524647 -0.00408334779830246 1 1
0.0039176298470324 0.00390596926195825 1 1
-0.00476058501816689 -0.00475608478980955 1 1
-0.0134757239338937 -0.0134661767533035 1 1
-0.00296729791301209 -0.00295464851501981 1 1
-0.0370914389942702 -0.037036145730118 0 0
0.0130933883725412 0.0130884429075266 1 1
0.00346675803414254 0.00346264445672938 1 1
0.0215872226327027 0.0215686270907672 1 1
0.0128838872863908 0.0128813639814067 1 1
-0.00693603944966603 -0.00693096765915367 1 1
0.00498095069297737 0.00496471256438916 1 1
-0.0365305292564958 -0.0364988448497478 0 0
0.00363743074844821 0.00363559921684923 1 1
0.0156421092984257 0.0156239200244161 1 1
-0.0239368426447694 -0.0238953302804534 1 1
0.00129953064151508 0.00130094163826979 1 1
-0.00176492727720073 -0.00176137268009607 1 1
-0.000423581156152704 -0.000424796069802453 1 1
-0.0145481809009356 -0.0145395984614095 1 1
-0.00569844526129444 -0.00569569759030869 1 1
-0.00390589905209137 -0.00390361477622695 1 1
0.0144761973361086 0.0144701155621611 1 1
0.0186806996705914 0.0186660686167742 1 1
-0.0302720898100015 -0.0302443584556789 1 1
0.0111793878372158 0.01116473913828 1 1
-0.00851266701803627 -0.00849138778784416 1 1
-0.00396054723554958 -0.00395877087756248 1 1
-0.0252546317247319 -0.0252330353600441 1 1
-0.00364538588317833 -0.00363048686248247 1 1
0.0124414413038509 0.0124294433105128 1 1
-0.0142939742187965 -0.0142802457116294 1 1
-0.00722849337290846 -0.00722524217990726 1 1
-0.000159155166112346 -0.000162799921050627 1 1
0.0352815163157611 0.0352514836545288 0 0
-0.0387070933088704 -0.0386670849578657 0 0
0.0120624174669257 0.0120496645626722 1 1
-0.0293231068142347 -0.0292956130647043 1 1
0.00893941774444989 0.00893237650209473 1 1
0.0120485177437723 0.012039766963465 1 1
0.00830171757861723 0.0082962273587436 1 1
-0.0138257212927564 -0.0138149485352687 1 1
0.00424155561443546 0.00423644925000308 1 1
0.0163973773536673 0.0163774033464449 1 1
0.00100571235752423 0.0010018652037557 1 1
0.016980395401425 0.0169620295043043 1 1
0.000877104725797108 0.000874088459745895 1 1
-0.0220818719683034 -0.0220597073016987 1 1
0.00749361072159686 0.00747297841730557 1 1
0.00233159127402129 0.00233728959050395 1 1
0.016145124928881 0.0161296830895723 1 1
-0.0148450487956001 -0.0148306153606503 1 1
0.00324604796202431 0.00324822453028299 1 1
0.0301398345144701 0.030111573118124 1 1
0.0135046239076435 0.0134771225080111 1 1
-0.00823893470448385 -0.00823739021682651 1 1
0.00661003914901581 0.00658929494232014 1 1
-0.0202477023224537 -0.0202306233630415 1 1
-0.0114769472753876 -0.0114628172972255 1 1
0.0270335247669512 0.027008119152075 1 1
-0.0472305715825219 -0.0471793426492475 0 0
-0.019818741050122 -0.0198039565298678 1 1
0.00144419114751311 0.00143073655669139 1 1
0.0160083913551075 0.0159892058475976 1 1
0.0097618315203921 0.00975929436849069 1 1
0.00361783959778064 0.00361126168853271 1 1
0.0142100847919705 0.0142006046534958 1 1
0.0180233733408984 0.0179909898634047 1 1
0.02128142633131 0.021254969600141 1 1
0.0223038756809181 0.0222805291990884 1 1
-0.00102448303157971 -0.00102122777950829 1 1
-0.0354787910280274 -0.0354447325392236 0 0
0.0202674506256322 0.0202474587169849 1 1
-0.00378372190950912 -0.00379188136580025 1 1
0.0169147084210519 0.0168995274211382 1 1
-0.0445647893788081 -0.0445198405304399 0 0
-0.0208319333458259 -0.0208112589177106 1 1
0.0110476193671348 0.0110363541022565 1 1
0.00625193034146984 0.00624582658565941 1 1
0.00188690355366771 0.00188762688387478 1 1
0.0269765786704298 0.0269490931861145 1 1
0.00302654319017069 0.0030268335696658 1 1
-0.0236718154154612 -0.0236518926812119 1 1
0.00217350071023466 0.00217280484384819 1 1
0.0425580003651906 0.0425294346864751 0 0
0.0133477010291582 0.0133345746853702 1 1
0.0189973099704003 0.0189777088712503 1 1
-0.000115511981267596 -0.000114533202498636 1 1
-0.00161582796192155 -0.00164021661269052 1 1
0.0276423945329973 0.0276089536570718 1 1
0.022031216462012 0.0220027443730683 1 1
-0.00693175964628451 -0.00692650518165787 1 1
0.0222614778897954 0.0222385104799622 1 1
-0.00645149603272572 -0.00645858279648944 1 1
0.0161613900465931 0.0161413882455642 1 1
-0.0111244807446699 -0.0111115011230955 1 1
-0.0393619285259653 -0.039334676133507 0 0
0.0367650376577859 0.036726779360165 0 0
-0.0085740213379987 -0.00856655819556859 1 1
-0.00494084715471035 -0.00492875352400895 1 1
0.0254045073176702 0.025375641112773 1 1
0.0216051577512951 0.0215861574401656 1 1
-0.00443171324761549 -0.00442089765785949 1 1
0.0121329372751715 0.0121196638935602 1 1
0.00230492902604669 0.00230318898641481 1 1
-0.0192308006997035 -0.0192088764750974 1 1
0.0140345940796356 0.0140236513909059 1 1
0.004729551930539 0.00471820184159743 1 1
-0.00999705496881226 -0.00998223183532392 1 1
0.00366466846233954 0.00366107862667267 1 1
-0.0287930957541568 -0.0287461351171153 1 1
0.00649868476907682 0.00650200549270099 1 1
-0.0146542400439201 -0.0146413981160704 1 1
0.0182594248135065 0.0182403241809718 1 1
-0.00751052242536903 -0.00751414357602665 1 1
-0.000483021042735189 -0.000480963187068776 1 1
0.00730472652498125 0.0072977313294647 1 1
-0.021799591787704 -0.0217718837281052 1 1
-0.00663558547336956 -0.00662215264005466 1 1
0.016664965198541 0.0166433797923614 1 1
0.000708137149848581 0.000696591914874296 1 1
0.018787425262022 0.0187763435900828 1 1
0.00661072961621654 0.00660333071107052 1 1
0.0110609868337583 0.011056028274874 1 1
-0.00432159516783831 -0.00431450955938166 1 1
-0.000367876339254048 -0.000349698390131584 1 1
-0.00817965506818731 -0.00817587531268413 1 1
-0.0294065851595381 -0.0293782021192377 1 1
-0.00886605939686566 -0.00885342346668886 1 1
-0.0117834772523161 -0.0117726658313856 1 1
0.012478263420123 0.0124572031408437 1 1
-0.0240226730211106 -0.0240017203063334 1 1
0.00497909583565564 0.00497643746802191 1 1
0.0179441448233117 0.0179293515545531 1 1
0.00187303151607414 0.00187098668006419 1 1
-0.00566360800206734 -0.00566690986803763 1 1
-0.000816419896614095 -0.000820560949502992 1 1
0.0270598376524394 0.0270136367336445 1 1
0.00879422083794171 0.00878333259875574 1 1
0.0271151758119642 0.0270879532682675 1 1
-0.00240127073046863 -0.00240875135298456 1 1
-0.0022157873803577 -0.00220990532746545 1 1
0.0149826864035272 0.0149669554527261 1 1
-0.00344111826035147 -0.00343559977255153 1 1
0.0320650297837981 0.0320331598830576 1 1
-0.0155364815136926 -0.0155107376708932 1 1
-0.0228504387998498 -0.0228174369065 1 1
0.00607678240859673 0.0060721148750283 1 1
-0.020279743399538 -0.0202469588068537 1 1
-0.00313586644960503 -0.00313188472299398 1 1
0.0113385085470502 0.0113281577829917 1 1
-0.00520626192533843 -0.00520315881955731 1 1
-0.0111791697699349 -0.0111644194305198 1 1
0.0186935403362838 0.0186769713727711 1 1
-0.012650494117747 -0.0126445092268024 1 1
0.00440726774265013 0.00440302827145616 1 1
-0.00762466928268228 -0.00759919832813938 1 1
0.00821593491118553 0.00822184416154287 1 1
-0.0204577776790516 -0.0204520244368346 1 1
-0.0445011328438228 -0.0444531398015547 0 0
0.0134367412335984 0.0134196386445189 1 1
0.00930078324644975 0.00928474991803203 1 1
0.0169124201410873 0.0168969371259059 1 1
0.0190836954168806 0.0190757969243922 1 1
0.0277911552073433 0.0277486009949994 1 1
-0.0144058916712545 -0.014391113968372 1 1
-0.00536628042591079 -0.00536240238552949 1 1
-0.0028348890976453 -0.00283179658796358 1 1
-0.0162229744472226 -0.0161990700277539 1 1
-0.0287494302261391 -0.0287156252242658 1 1
0.00799995844189965 0.00799287906248696 1 1
0.00904476782351409 0.00903783457980849 1 1
-0.0261410731554022 -0.026113875306979 1 1
0.0296362125048413 0.0296120611431068 1 1
0.0127717550373575 0.0127619043765512 1 1
0.024050582433626 0.0240283534906388 1 1
-0.00252494110034857 -0.00253102155415768 1 1
0.00353360230269171 0.00352806578372685 1 1
0.0190653558872507 0.0190446929969922 1 1
0.0277066828697922 0.0276797066157328 1 1
0.0093250819461484 0.00929410062277587 1 1
-0.0118114325791949 -0.0118004411829971 1 1
0.0125100665303844 0.0124998761221851 1 1
0.0198885972637628 0.0198676532847243 1 1
0.00198637294185465 0.00198224088516579 1 1
0.0137885828521359 0.0137655185200691 1 1
-0.0253077283316496 -0.025289510611979 1 1
0.0140966173568426 0.0140609661158366 1 1
-0.00219095092776702 -0.00220109602463796 1 1
0.0159083629342172 0.0158942869521902 1 1
-0.00689881018150467 -0.00688782350852895 1 1
-0.00831295040128179 -0.00830551051174291 1 1
-0.0114148407731295 -0.0114044950160989 1 1
0.00741231118145222 0.00740357471814768 1 1
0.0150109414178892 0.0149940015244033 1 1
-0.00948558118431557 -0.00947705279047912 1 1
0.00985476629843462 0.00983878191634945 1 1
0.00399640693759958 0.00398900484974307 1 1
-0.0188716121090323 -0.0188484714206123 1 1
-0.0112506106411662 -0.0112384921376008 1 1
0.0065686020681724 0.00656276758489877 1 1
0.00217202088807721 0.00217193239545304 1 1
0.00280365433612926 0.00279241451098031 1 1
0.00155156072591737 0.00153458135674107 1 1
0.010056037017953 0.0100465569612077 1 1
0.0328086747611843 0.0327763715032489 0 0
-0.0271025620399158 -0.0270725983969917 1 1
0.00672462216581369 0.00671899292123157 1 1
-0.0145310515127276 -0.0145218141012419 1 1
-0.00630318202725064 -0.00629939312093363 1 1
0.0184877477417937 0.0184646694964898 1 1
-0.00672956554334781 -0.00672380325447965 1 1
-0.00455196884050363 -0.00455107302277248 1 1
-6.65374494450929e-05 -5.9355897465366e-05 1 1
-0.0135039176784033 -0.0134932556427277 1 1
-0.018762265278179 -0.0187481950528766 1 1
-0.00368381748601243 -0.00368059608991486 1 1
-0.00363439969198441 -0.00362788517132626 1 1
0.000358768357070754 0.000361876029261385 1 1
0.0017308108585529 0.00174168331787651 1 1
0.0308500123377726 0.030822886956694 1 1
-0.0099587769550234 -0.00995005244157777 1 1
-0.00224172039698537 -0.0022342255331515 1 1
0.0335109635358416 0.0334751616845965 0 0
-0.0101346643312742 -0.0101258872501194 1 1
-0.036728786904059 -0.0366884531435588 0 0
-0.0241687934710521 -0.0241633865595327 1 1
0.0179453580401573 0.0179233401287499 1 1
-0.0100678532396326 -0.0100618645542479 1 1
-0.014681920121854 -0.0146737460503327 1 1
0.0169212415499383 0.016896527155885 1 1
-0.0117642681870555 -0.0117537076538168 1 1
0.00704046353571881 0.00702865463837673 1 1
-0.0146773572645521 -0.0146644088914609 1 1
0.0230381902050135 0.0230151228689272 1 1
0.000543499409869708 0.000551392394459729 1 1
-0.0164170448081545 -0.0163857801160405 1 1
0.00314873577285936 0.00315268430335021 1 1
-0.00868211682969835 -0.00867746597039206 1 1
-0.0167426269069043 -0.0167262761242792 1 1
-0.00920053944673778 -0.00918696296297076 1 1
0.00441019610217156 0.00440551249996077 1 1
-0.0177086436107229 -0.0176901056544811 1 1
-0.0072310889104772 -0.00722291134834275 1 1
0.021073646068516 0.0210463041822831 1 1
-0.0320584102580995 -0.0320286910523337 1 1
0.0217226924025837 0.0216974105573884 1 1
-0.00431934121072092 -0.0043062062539892 1 1
-0.0166060165433703 -0.0165903210818053 1 1
-0.0411178623533001 -0.0410743364140701 0 0
-0.0436217183529 -0.0435809991202222 0 0
0.00309727088279663 0.00310556789373464 1 1
-0.00756659166194256 -0.00756010625274115 1 1
-0.0150239336460979 -0.0150110992033969 1 1
-0.00015970862799837 -0.000160193022213761 1 1
0.0113973795819555 0.011386539492865 1 1
8.81556711686536e-05 0.000105957420671425 1 1
0.00152659034006864 0.0015097804385444 1 1
0.0197082404922151 0.0196859587877566 1 1
0.00848851276797859 0.00848187066247392 1 1
-0.00339140317469792 -0.00339731955195313 1 1
-0.00796549223456451 -0.00794730989511163 1 1
-0.00840227410886003 -0.0083868952411358 1 1
-0.0125855337033516 -0.0125741309574439 1 1
-0.0100141348677398 -0.0100000893995091 1 1
0.00429814315378953 0.00431125002421963 1 1
0.0238504063626233 0.0238082837113283 1 1
0.0039849200196749 0.00397890196404685 1 1
-0.0133481998376465 -0.0133338418264753 1 1
-0.00258169456783631 -0.00257378997964668 1 1
-0.00543503992177055 -0.00542387648292105 1 1
0.0107787112395093 0.0107618563060615 1 1
-0.0181471131279258 -0.0181320106828807 1 1
0.0206572831084315 0.0206217976024589 1 1
-0.0392280852984915 -0.0391881338315379 0 0
-0.0224373681315613 -0.0224072067275024 1 1
0.00827803304489848 0.00826472702710969 1 1
0.00350449125528009 0.00349989786773561 1 1
0.0195247326450651 0.0195062621000613 1 1
0.011819731190557 0.0118136429080578 1 1
0.0301111982519908 0.0300793687074438 1 1
-0.00475423260605926 -0.00476433137489728 1 1
-0.00156831091124845 -0.00156527947208207 1 1
0.0101618272229376 0.010164459727902 1 1
0.0310456043038513 0.0310166340021693 1 1
-0.00615211450926262 -0.00614039526628425 1 1
-0.0334231170318157 -0.0333964290106297 1 1
-0.00845287308038797 -0.00844692748406573 1 1
0.0187351920815737 0.0187216743200581 1 1
-0.00228988518482543 -0.00229053665302423 1 1
0.0140541223818761 0.0140368202036634 1 1
-1.61114442934593e-05 -3.0678412439029e-05 1 1
-0.0100699264049529 -0.0100624679767654 1 1
-0.00953707179150582 -0.00952727391437321 1 1
0.00555835807667301 0.00555358677584064 1 1
-0.00550745528320877 -0.00549940054416959 1 1
-0.0183976830993653 -0.01836435940688 1 1
-0.00613383211952141 -0.00613173190982827 1 1
0.000331154287917633 0.000323378993720319 1 1
-0.016915889219361 -0.0169007007208239 1 1
-0.01781182636394 -0.0177849017798136 1 1
0.0133946536369444 0.0133767418626641 1 1
0.018579832535956 0.018538100195032 1 1
-0.0245195889814371 -0.0244956447595985 1 1
0.0269026499817961 0.0268752275592779 1 1
-0.0117032513381504 -0.0117012681309149 1 1
-0.0196003017284654 -0.0195830234856687 1 1
0.00283705741014531 0.0028376296530407 1 1
-0.017912592705252 -0.0179009976897554 1 1
0.0346452057796509 0.0346172858645118 1 1
-0.0388068106842391 -0.038771486100792 0 0
0.00126587699716545 0.00126246662710524 1 1
-0.00739425705692789 -0.00738213236402451 1 1
-0.0355660104052257 -0.0355300592753361 0 0
0.000624641276932457 0.00061922205938143 1 1
-0.0360173201914537 -0.0359832120854074 0 0
-0.01140435038857 -0.0113967014914594 1 1
0.0316155992147713 0.031580991783467 0 0
0.00762605001698833 0.00762063769646775 1 1
-0.00891392684606412 -0.00890344946298015 1 1
0.0271396726418611 0.0271182016033421 1 1
-0.000711995619667029 -0.000710424662006708 1 1
0.0167958214230873 0.0167725970430163 1 1
0.0132097207285757 0.0132098389208024 1 1
0.0313348822498306 0.0313064098974723 1 1
-0.0199617403530155 -0.0199548123618188 1 1
-0.0141661377833475 -0.0141451764017317 1 1
0.00403129811105124 0.00402910701381132 1 1
0.0249481201587706 0.0249248990082892 1 1
0.00463837612344976 0.00464389634112585 1 1
-0.0164087752025786 -0.0163951459319225 1 1
-0.014109347425843 -0.0141026730096128 1 1
0.000839887439475141 0.000840435204946626 1 1
0.00265525222772348 0.00265070466396731 1 1
-0.01658757472734 -0.0165729703570203 1 1
-0.00557048386677599 -0.0055572368075916 1 1
0.0197965079069979 0.0197736258835174 1 1
-0.0464524083696855 -0.0464121568806479 0 0
-0.0350345029194488 -0.035002664100595 0 0
-0.00132903679282384 -0.00132470856772551 1 1
0.00225940314415629 0.00226152999396637 1 1
-0.020072337462187 -0.0200518822256257 1 1
-0.00163523157252118 -0.00163075251596654 1 1
-0.0132177919582143 -0.0131992714678492 1 1
0.005384990927132 0.0053770752285124 1 1
0.0226882280787529 0.0226698538674191 1 1
-0.00220503316684786 -0.00220669463370573 1 1
-0.0175601567680111 -0.0175435996018904 1 1
-0.0133811879967267 -0.0133660114190608 1 1
-0.0224798895033283 -0.0224509330794821 1 1
-0.0559259384044821 -0.055868977512026 0 0
0.00180717699838692 0.00179922173276821 1 1
0.00730494896605408 0.00730063311744966 1 1
-0.0111113911575644 -0.0111065465685445 1 1
0.00545265872194852 0.00544950800537884 1 1
-0.0214301526868145 -0.0214089148725654 1 1
0.0133551354899506 0.0133255564980751 1 1
0.00419006912646611 0.00419622976397439 1 1
0.00934053444786955 0.00932498913867964 1 1
-0.0101375277090509 -0.0101300255595924 1 1
0.0116745897628289 0.0116659842440062 1 1
-0.0136182851161674 -0.0135956473459925 1 1
-0.0175526212728794 -0.0175513603915213 1 1
-0.0194238389355438 -0.0194032293411301 1 1
0.00670001850119701 0.00669391906010923 1 1
-0.0333393575899215 -0.0332937027914295 0 0
0.0179211489890564 0.0179062332821808 1 1
0.00897884555515228 0.00897216885322988 1 1
0.0177266167705577 0.0177131695756456 1 1
0.0136025950544851 0.0135981625415901 1 1
-0.00494469683769456 -0.0049479264490898 1 1
0.0279547213665108 0.0279232272259136 1 1
0.0182738781238121 0.0182571253860542 1 1
-0.0227911771254972 -0.0227664691094908 1 1
0.0123992729361807 0.0123845351962295 1 1
0.0133532496751123 0.0133250598377339 1 1
-0.000136548873533471 -0.000123747753743212 1 1
-0.00468977742603402 -0.00469160192909135 1 1
-0.00483599619033663 -0.0048261310581292 1 1
0.0154262921328664 0.0154066622469282 1 1
-0.00870942483409357 -0.00870410231468627 1 1
-0.00838803155039848 -0.00838142471082236 1 1
0.0210096065832774 0.0209914119673203 1 1
0.0249408907221507 0.0249122058985443 1 1
0.00943083549990811 0.00942747163160314 1 1
0.00616884286266948 0.00616111339946797 1 1
0.00190353259030084 0.00190116824350425 1 1
0.0322587404268599 0.0322177223043827 1 1
0.00485662805473251 0.00483933034983171 1 1
-0.000300262987183851 -0.000297027017824174 1 1
0.0207528275934203 0.0207023796031145 1 1
0.00716900134858489 0.00716288251941771 1 1
-0.00249875971332136 -0.00249363276037059 1 1
-0.0116473269147462 -0.011616051951747 1 1
0.0182093678824824 0.0182054838103929 1 1
0.00414025570762533 0.0041500039148787 1 1
-0.00987998661275813 -0.00985140376538631 1 1
-0.0161309702486923 -0.0161243192824246 1 1
-0.00973875653223758 -0.00973876012785462 1 1
0.00112350928467531 0.00110577872980866 1 1
0.0134447919985283 0.0134127870778974 1 1
-0.016680561919093 -0.0166617867740391 1 1
0.0124016880678518 0.0123891684229232 1 1
0.0185224197918017 0.0185039089902001 1 1
-0.0176412634358759 -0.0176223370429158 1 1
0.00113919189833631 0.00114205253453081 1 1
-0.00365114556407051 -0.00364877772316283 1 1
-0.0253452304115227 -0.0253209951058566 1 1
0.0141053850662052 0.0140902838685849 1 1
-0.00378811037200626 -0.00377792141460063 1 1
-1.79201620798799e-05 -1.82234542559031e-05 1 1
0.0229264435311752 0.0228940390463963 1 1
-0.00503799027511446 -0.00502296721934932 1 1
-0.00322245277449691 -0.00322156230142053 1 1
0.0321073442637115 0.0320710879770056 1 1
-0.00580483724468709 -0.00580221564091238 1 1
-0.00709076829738798 -0.00707098331453527 1 1
-0.0256321567666926 -0.0256171616072209 1 1
-0.000111617040397079 -0.00011651974801807 1 1
0.0196625478058353 0.0196170944081606 1 1
0.00978524301534443 0.00977689993401641 1 1
-0.00495004394382679 -0.00493687131172115 1 1
-0.0196190585809944 -0.0196013702635225 1 1
-0.0173392062218373 -0.017326691308768 1 1
-0.0187950588429446 -0.018778889903589 1 1
0.00701484265528639 0.00700936336308923 1 1
0.0263123471501606 0.0262715295918091 1 1
-0.00334367088528813 -0.00334679958286513 1 1
-0.00520188353416494 -0.00519594716569492 1 1
-0.0143553815518064 -0.0143404410619803 1 1
-0.00108647462864922 -0.00108164610238131 1 1
-0.0025179986606512 -0.00251992468915645 1 1
0.0249222729582301 0.0249053488328107 1 1
-0.00339089651754778 -0.00340049882833585 1 1
-0.00602745797780714 -0.00602027284145823 1 1
-0.0291503679934522 -0.0291216941185727 1 1
0.0267583453330291 0.0267143138266439 1 1
0.00388205962693854 0.00387592204319274 1 1
0.010782791691742 0.0107700469835636 1 1
-0.0071385112349715 -0.00714316576305571 1 1
0.00469722280629139 0.00470657303055627 1 1
0.0047157130312619 0.00471190473602435 1 1
0.0132566044764436 0.013243580582265 1 1
0.0136771125618683 0.0136608914248809 1 1
0.0111511493687877 0.011138764627917 1 1
-0.00409785291625468 -0.00409837854341884 1 1
0.00131057249194075 0.00131041901346113 1 1
0.00745328420731744 0.00744590147230768 1 1
0.00402457045750508 0.00401909068762949 1 1
0.0231692424697617 0.0231469990638886 1 1
-0.0274404700716824 -0.0274138909627272 1 1
-0.000424636816403806 -0.000426839068742815 1 1
-0.00355662706834864 -0.00354990451271605 1 1
-0.003889642020057 -0.00387981598980285 1 1
0.00343931030829271 0.00343440815122067 1 1
-0.00150824645243116 -0.00151907354126591 1 1
-0.0119759054183177 -0.0119595878434888 1 1
0.00539261917323963 0.00539010759383896 1 1
-0.0126877567133617 -0.0126743259612379 1 1
0.017121844241921 0.0171007312178645 1 1
-0.0223655165758814 -0.0223389252550105 1 1
0.00429114285007047 0.00429120290254444 1 1
0.00823353489484892 0.00823054785746332 1 1
-0.0193429001131997 -0.0193211347824499 1 1
-0.00573578572010551 -0.00573365411514915 1 1
-0.00616136345488622 -0.00615906191601738 1 1
-0.0187843759835073 -0.0187654035277743 1 1
-0.00191986185087094 -0.00191549211690253 1 1
-0.0262963297579411 -0.0262714101617095 1 1
-0.00979979000775595 -0.00978728521481902 1 1
0.000152423249177705 0.000152215207727915 1 1
-0.0081189776792066 -0.00810962349294544 1 1
0.00326058256104041 0.00324321714432512 1 1
-0.0145584416015218 -0.0145594919857261 1 1
0.0030223394018325 0.00300739161232871 1 1
-0.00760264763790362 -0.00759505004849245 1 1
0.021385856114327 0.0213677899940023 1 1
-0.00240367578237103 -0.00240101678075036 1 1
0.0295263550625675 0.0295019624075637 1 1
0.000441742276227943 0.00045066553526939 1 1
0.00305351221019756 0.00302471013835659 1 1
0.000435219977250685 0.000434187176755215 1 1
-0.0113543532567207 -0.0113448788698006 1 1
-0.00233646602171446 -0.00233590101056339 1 1
-0.00455911306220277 -0.00455402246442721 1 1
-0.0119114159726292 -0.0118977816401318 1 1
0.000243397645423207 0.000249209392813055 1 1
0.00528014645495953 0.00526460518772796 1 1
0.00262070962833649 0.00260968865273985 1 1
-0.00516119460114071 -0.00516134081291932 1 1
0.0290024588582583 0.0289784967078506 1 1
0.0152492319549017 0.0152397969935166 1 1
-0.0029411149853105 -0.00293725004130725 1 1
-0.00777288751925811 -0.00776412653125453 1 1
0.012128147893958 0.0121192977993698 1 1
0.0158785265706699 0.0158545681132487 1 1
-0.0280083113278568 -0.0279820293231252 1 1
0.00612058778690687 0.00610891924268815 1 1
-0.0128149722959895 -0.0127970765839504 1 1
0.0149217283153175 0.0149054048096871 1 1
-0.0239541492191442 -0.0239271849651574 1 1
0.027765441957675 0.0277458528510803 1 1
0.0105328905695319 0.0105233722950771 1 1
-0.00423746228376839 -0.00422831263655397 1 1
-0.0177719636582281 -0.0177560484906283 1 1
0.0269946000177726 0.0269690043849373 1 1
-0.0335038609529711 -0.0334687388405571 1 1
0.00438076944313206 0.00437951321721875 1 1
-0.00850323677494368 -0.0084906352346972 1 1
-0.00135062135468299 -0.00134421825006961 1 1
0.000828621048061995 0.000824714243747175 1 1
0.0250531183761006 0.0250239052113166 1 1
0.00808257081081499 0.00807347132327728 1 1
-0.0193671423256159 -0.0193447570168965 1 1
0.0312106063576183 0.0311726753617163 1 1
-0.000350613664816015 -0.00035010746143447 1 1
-0.00103682713230535 -0.00104041455593403 1 1
-0.00589988240363354 -0.00588545259814729 1 1
-0.00623538153151892 -0.00622965431457739 1 1
0.000769358613700492 0.000767718171819529 1 1
-0.00240949034685268 -0.00240382219529184 1 1
-0.0228666542653595 -0.0228483345868232 1 1
-0.0240416215018755 -0.024019624226027 1 1
-0.0118627330160298 -0.0118457337606277 1 1
-0.00153428097392319 -0.00153132063619568 1 1
0.0186971372586614 0.0186802943793826 1 1
-0.000530983329150824 -0.000533219246714137 1 1
0.00599981617405412 0.0059956492740476 1 1
-0.0164802937288783 -0.016459971229831 1 1
0.00883952097758146 0.00884225060338681 1 1
0.00459185393107371 0.00458589622516138 1 1
-0.0243842086283684 -0.0243592121160404 1 1
0.00333474239457589 0.00332903268885657 1 1
0.00988742222466339 0.00987920742598811 1 1
-0.00321570729918882 -0.00321557531137034 1 1
0.0141698042095373 0.0141526594969826 1 1
0.0304481218513172 0.0304167434279302 1 1
-0.0153676123037862 -0.0153557499409198 1 1
-0.0148082172083397 -0.014791378852023 1 1
-0.00499086522999111 -0.00498610715140819 1 1
0.0140325033862637 0.014015840608795 1 1
-0.00315692986330194 -0.00316445407425781 1 1
0.016328482770648 0.0163098580079615 1 1
-0.00122944279187018 -0.00122441797366245 1 1
0.00974087349176425 0.00972822019672521 1 1
0.000640956696216365 0.000642918171683073 1 1
0.0177845706430295 0.0177723021580783 1 1
0.0285744121766758 0.0285379779252754 1 1
-0.0413636974529615 -0.0413210005047366 0 0
-0.00936668659715358 -0.00935754964995292 1 1
0.0265978811972693 0.026565467953623 1 1
-0.0297941140454002 -0.0297625433500377 1 1
-0.0268893878366764 -0.0268650475319961 1 1
0.0175019959566221 0.0174852243117739 1 1
0.0062208626532581 0.00621365840803493 1 1
0.00169155621603451 0.00168944253376226 1 1
-0.0119442439402604 -0.0119334151499358 1 1
-0.0155722320119559 -0.0155545118369149 1 1
0.0216535244436192 0.021631267152626 1 1
0.0124643796735765 0.0124566388752736 1 1
0.0332782193949367 0.0332491949008308 0 0
0.0261078116447405 0.0260804592521489 1 1
0.0174862171324418 0.0174600995507957 1 1
-0.0098442494110581 -0.00983512500374281 1 1
0.00244458385652815 0.00243642556403967 1 1
0.0188617955746422 0.0188458121011626 1 1
0.00588094302787705 0.00585712308594328 1 1
-0.0126817916910749 -0.0126590478009398 1 1
-0.00359311567350984 -0.00358866389164856 1 1
0.0213096433793714 0.0212904668014045 1 1
0.00823930374033264 0.00823442160870676 1 1
-0.000889322394512931 -0.000885859216048763 1 1
4.74167357057929e-05 4.48267279991163e-05 1 1
-0.0147574539231764 -0.0147437169051444 1 1
-0.0339139959370527 -0.0338793221084 0 0
0.00368750843591407 0.0036767418203595 1 1
0.0358454730866315 0.0358119513828245 0 0
0.0200483510745077 0.0200264642463058 1 1
-0.0180402089562669 -0.0180248245458518 1 1
0.0156494937009623 0.0156338816922563 1 1
-0.01752444299287 -0.0175050738189217 1 1
-0.0157854845345578 -0.0157687009383659 1 1
0.0373671421661369 0.0373364011351841 1 1
-0.0161551794745748 -0.0161426763365554 1 1
0.0338190835416425 0.0337673651992206 1 1
-0.0290969767706195 -0.0290711483302844 1 1
0.00666004894004323 0.00664641798304616 1 1
-0.00117872478332582 -0.00119672656169512 1 1
-0.00742666960304249 -0.00741772357034445 1 1
0.0180147538569254 0.0179924771117356 1 1
0.00448905065579308 0.00448188988158066 1 1
0.0249688790887511 0.0249492032415181 1 1
-0.00378031377531035 -0.00377659239836185 1 1
0.0162828200030172 0.0162586287008541 1 1
0.00409648444144464 0.00408791291723257 1 1
0.00227949667845326 0.00227627569934609 1 1
0.0121727877098917 0.0121601388652776 1 1
-0.0103809944332121 -0.0103752741164878 1 1
-0.00185040969796461 -0.00184265040019347 1 1
-0.00408603841402452 -0.00407648241548674 1 1
-0.0343548518293174 -0.0343225828498337 0 0
-0.0093400748836929 -0.00932868802345177 1 1
0.00208265610547772 0.00206755894948195 1 1
0.00845722540646229 0.00845808204134222 1 1
0.00833420337006113 0.0083270107246447 1 1
0.00672590131259143 0.00672151777576187 1 1
0.00145365869274663 0.00145196657445449 1 1
-0.00156554632218659 -0.00156340729421766 1 1
-0.0148080970649535 -0.0147961524594215 1 1
-0.0115892021878892 -0.0115714500528743 1 1
0.0341996256001662 0.0341628794908191 0 0
-0.0092812183671871 -0.00927288407594194 1 1
0.0029989495798694 0.00299118055704701 1 1
-0.0222391305024681 -0.0222179527446745 1 1
-0.0223277737664926 -0.0222940299940589 1 1
-0.00862170608472073 -0.00862984411241819 1 1
0.00266245097914738 0.00265696595911416 1 1
0.0193928718972552 0.019374304345346 1 1
0.00793961536369614 0.00792871112055721 1 1
0.00970903213510101 0.00969908334054214 1 1
0.00449566820760284 0.00447348376177479 1 1
0.00906439922924267 0.00905572801522932 1 1
-0.00528983429914598 -0.00527942950630136 1 1
-0.000876708898880495 -0.00087666117670321 1 1
0.0126934001992323 0.0126766861849202 1 1
0.00609321564047609 0.00607644373573848 1 1
0.00863289200832785 0.008630428007883 1 1
-0.0174780441438851 -0.0174631967105154 1 1
-0.0107144774964351 -0.0106964361897956 1 1
0.0307696722436701 0.0307400924884617 1 1
0.0130710632190706 0.0130730388080729 1 1
-0.00175662650541092 -0.00174677540474547 1 1
0.000724571452207375 0.000725853343276122 1 1
0.000500478515191097 0.000486383194510595 1 1
0.00666665463410256 0.00665891027233189 1 1
-0.00207230508652022 -0.00207207758444633 1 1
-0.0200289541254952 -0.0199954779318586 1 1
0.00794639518807464 0.00793996114657397 1 1
0.0109795972989225 0.0109799982616255 1 1
0.0162259321567358 0.0162038967422306 1 1
-0.0258924217270953 -0.025862945555736 1 1
0.000702457822210959 0.000694709068305037 1 1
-0.0169057012424181 -0.0168864500196935 1 1
0.0138898064851264 0.0138628459922265 1 1
0.0062677294306876 0.00626217472203618 1 1
-0.00366610294185159 -0.00366249647636109 1 1
-0.0263873377592145 -0.0263583274944658 1 1
0.005181764712865 0.00517478753968319 1 1
-0.00529958482269036 -0.00528704789812581 1 1
-0.00231811981721365 -0.00231936934844013 1 1
0.0242009438453493 0.0241781744036547 1 1
-0.00160410817691546 -0.00159984134092754 1 1
-0.00751469541199303 -0.00750905915632358 1 1
-0.0305767689276905 -0.0305415772438485 1 1
0.00362970421997725 0.00362664740510381 1 1
0.0144620509419834 0.0144421207485956 1 1
0.00307327765933543 0.00306851883792747 1 1
-0.0221171529835277 -0.0220975537568024 1 1
0.0304521363378154 0.0304152503583016 1 1
0.0185108576964125 0.0184873776712748 1 1
0.000715020493875696 0.000711160944583954 1 1
0.00143784735047527 0.00143331260343128 1 1
-0.0407018037841252 -0.0406821475261209 0 0
0.00627920722274479 0.00626936373773466 1 1
-0.0205492285292599 -0.0205292440010047 1 1
0.00450425948868689 0.00450474341858905 1 1
0.0154704186529413 0.0154636654640609 1 1
0.0122194797294127 0.0122015173280221 1 1
-0.00476177333005009 -0.00475210090523769 1 1
0.0197913315008969 0.019774223256215 1 1
0.00330853475253301 0.00330108705880706 1 1
0.0178214718982313 0.0178094310709428 1 1
-0.0122434838263656 -0.0122277761360029 1 1
0.000581049508853156 0.000582426290332806 1 1
0.0417377737092148 0.041697792517602 0 0
0.000477100787513311 0.000482943437603894 1 1
-0.0115924677460056 -0.0115811360405401 1 1
-0.00538243808653563 -0.00537489182362075 1 1
-0.0159190043736644 -0.0159009304947777 1 1
-0.020769868740936 -0.0207454099218723 1 1
-0.00827975240996192 -0.00827091440422663 1 1
0.0256460203534695 0.0256170769945868 1 1
0.00903967178025602 0.00902995109969225 1 1
0.00424607281190239 0.00424464416574623 1 1
0.0194117762881891 0.019390949146724 1 1
0.0085841343745593 0.00857729143826791 1 1
0.000648941243996663 0.000652900454698872 1 1
0.0224448769691246 0.0224225873482363 1 1
-0.0277358608352482 -0.0277219324695399 1 1
-0.023238455557221 -0.0232114771748329 1 1
-0.0238220428349478 -0.023803289120265 1 1
0.0292805860138656 0.0292488272788894 1 1
-0.0122304975380423 -0.0122470211560074 1 1
0.0143837274705852 0.0143707571224778 1 1
0.0229858943491599 0.0229591929813745 1 1
-0.00663256313750113 -0.00662484997620057 1 1
0.00447659008505248 0.00446917429291497 1 1
-0.0129317469606208 -0.0129190045079637 1 1
0.00114240224995606 0.00114426275266873 1 1
0.0240449142072912 0.0240208523590254 1 1
0.00553173076218604 0.00552255680479975 1 1
0.0100726677520034 0.0100478417902322 1 1
-0.00101255166018019 -0.00102017303275568 1 1
0.0056192150460369 0.00561036503289714 1 1
0.00312356194971945 0.00312408177461994 1 1
-0.00807707674782799 -0.00808367749293411 1 1
0.0261946088874492 0.0261656576047621 1 1
0.0088507760761473 0.00884337566013946 1 1
-0.031722747850083 -0.0316928599543041 1 1
0.00691565333915421 0.00690870150941953 1 1
-0.00467062748578594 -0.00466707123901348 1 1
0.0089179006377808 0.00891308858916619 1 1
0.0213271938526844 0.0213090079658431 1 1
-0.0196156243181884 -0.0195956607404467 1 1
-0.00557925711948125 -0.00557091671977221 1 1
-0.00355133195225535 -0.00355156104086984 1 1
0.00238748245458338 0.00238857713798371 1 1
0.000563478050967435 0.000560571216372709 1 1
0.00458980531616528 0.00458272377215596 1 1
0.0108822448856967 0.0108809169722339 1 1
0.0139976252120396 0.0139840373303452 1 1
0.00687104807681436 0.00685536689094746 1 1
-0.00214319687856192 -0.00214880538053777 1 1
-0.0218131177680595 -0.0217931755052302 1 1
0.0113425188706698 0.0113206475631647 1 1
-0.0147835079970855 -0.0147686908338793 1 1
0.015344495058083 0.0153271563349932 1 1
-0.000204174228222646 -0.000216538669911407 1 1
-0.000933872852573953 -0.000931518008205847 1 1
0.00652255210262784 0.00651333024998327 1 1
-0.00694348179421879 -0.00694682829453558 1 1
0.0031252473225912 0.00312419726512201 1 1
0.0244490190699056 0.0244266902397339 1 1
-0.0134964204491537 -0.0134841462187077 1 1
-0.00679388745762812 -0.00679004210150077 1 1
0.0193316099070029 0.0193190090799197 1 1
0.0197356334878299 0.0197150152239735 1 1
0.00863210746257547 0.00862387657533312 1 1
-0.0175992029229487 -0.0175686161916312 1 1
-0.000833906257379178 -0.000835067160407546 1 1
-0.0139571552356343 -0.0139355063425129 1 1
0.00865355750012416 0.00864483380858045 1 1
0.00416749160086931 0.00415001778085695 1 1
-0.00221460222516945 -0.00221176877958642 1 1
-0.00629623846228459 -0.00629304384452824 1 1
-0.0324504887017778 -0.0324237167970029 0 0
-0.000869407141573443 -0.000869661153253465 1 1
-0.0453379859582614 -0.0452900842001377 0 0
-0.00830256561922563 -0.00829920899662196 1 1
0.000415962453687338 0.000419172519122219 1 1
0.0131703920899412 0.0131551029153248 1 1
-0.00780835916455511 -0.00780597770819284 1 1
-0.00915642920144962 -0.0091473356703648 1 1
0.0160885062475001 0.0160594014838719 1 1
-0.00802146171288114 -0.00801072525136846 1 1
-0.0238218316199114 -0.0237975247484214 1 1
0.0138896373808634 0.0138882099695264 1 1
-0.0119358077363708 -0.0119252938259722 1 1
-0.0139137423825749 -0.0138890398761902 1 1
-0.00615987977880099 -0.00613902504645502 1 1
0.00826633665843955 0.00825897859195676 1 1
-0.00583029054206018 -0.00582368599957882 1 1
0.0207769793531854 0.0207825432872359 1 1
0.0173740800200301 0.0173686607054632 1 1
0.0112102514539711 0.0111984324959194 1 1
0.0137447057580647 0.0137235954090079 1 1
-0.0285342434757019 -0.0285103158625682 1 1
-0.0152156847831108 -0.0151900752665064 1 1
0.00360873946810185 0.00362030955216416 1 1
0.00124143766039967 0.00123743988044748 1 1
-0.0104304143687862 -0.0104037901538885 1 1
0.00770861731894519 0.00769930605037396 1 1
0.00145212421035786 0.00145849584632611 1 1
-0.0151048672221926 -0.0150916123501743 1 1
-0.021304472425167 -0.0212840727812907 1 1
-0.00728187628540517 -0.00726679312506437 1 1
0.000101767416782147 0.00010499112499766 1 1
-0.00289939448969195 -0.00289639013238977 1 1
-0.0137034265587758 -0.0136812362966558 1 1
0.00480303314507855 0.00480802732477687 1 1
-0.0186554330944598 -0.0186326395279208 1 1
0.0141935135793005 0.014177697051787 1 1
-0.00501792563397046 -0.00501373685933956 1 1
-0.0143450906018611 -0.0143307254847605 1 1
-0.0181988763867919 -0.0181800166736134 1 1
0.0183416091927953 0.0183234967575999 1 1
-0.000333632275024101 -0.00033306339300012 1 1
0.00771226139062412 0.00772011302513355 1 1
-0.01147493197289 -0.0114709246589923 1 1
0.0146261930728477 0.0146129309744938 1 1
-0.0352365254164746 -0.035201713121039 0 0
-0.0300311992264272 -0.0300090255503523 1 1
-0.00152950781326417 -0.00152469266019815 1 1
-0.00334854242261169 -0.00334188991667846 1 1
-0.0232207120329745 -0.023194536719514 1 1
-0.0131087332139813 -0.0130892070177615 1 1
-0.00798946680726645 -0.00799013093236776 1 1
0.0113394311622353 0.0113229942895988 1 1
-0.0103124826872735 -0.0103072953693757 1 1
-0.00707623214429979 -0.00707381104148597 1 1
0.0344926652344122 0.0344579465050771 0 0
-0.0112677088037502 -0.011254171958948 1 1
0.00159070193716932 0.00159929145007018 1 1
-0.00119146943850363 -0.00118606927750112 1 1
0.0172046794340439 0.0171912942345573 1 1
-0.0160862836617302 -0.0160687068659585 1 1
0.0201025964753981 0.020081135118748 1 1
-0.0132625120350256 -0.0132526492667292 1 1
-0.00345509792962858 -0.00346287909720129 1 1
-0.00854137346903949 -0.00851814003585481 1 1
0.0141186257832118 0.0141029307000081 1 1
0.0199928693509487 0.0199693048933087 1 1
-0.0204681323043662 -0.0204482863137781 1 1
0.00808330856012507 0.00804922745263865 1 1
0.0187029083248219 0.0186884902066625 1 1
0.000586015526097532 0.000587092374898208 1 1
-0.00350452676534941 -0.00349476697257242 1 1
0.0396434574041048 0.0396010360802851 0 0
0.0107213490475282 0.0107064381928304 1 1
0.0346638453538868 0.0346152954124545 1 1
0.0218296239791043 0.021818990416248 1 1
0.0081726305250653 0.00816193139331479 1 1
-0.00514386901769357 -0.00513272742951033 1 1
0.00850642217692179 0.00850274345155352 1 1
-0.0136714608392988 -0.0136568791576419 1 1
0.0137399521936359 0.0137261987392316 1 1
0.0321312300353956 0.03209917674187 0 0
0.023280466285359 0.023241999039524 1 1
-0.010526897098395 -0.0105153032298392 1 1
0.00636388168905691 0.00636656921399609 1 1
0.00788675552623496 0.00786115031799846 1 1
0.0193973709084451 0.0193786416959726 1 1
-0.00948557809289399 -0.00947636589379858 1 1
-0.0118751689899032 -0.011864809224255 1 1
0.00542196598101066 0.00542271377485505 1 1
0.0195700702719838 0.019555402553433 1 1
0.00294602064128859 0.00294046709371792 1 1
0.0035728731926536 0.00357472102586257 1 1
-0.0104664228561364 -0.0104543014077841 1 1
-0.0168274299218784 -0.016812999200837 1 1
0.0122198024401414 0.0122099282572402 1 1
-0.0328174971285477 -0.032786072710153 0 0
0.013658754095822 0.0136422964535837 1 1
-0.00454631759286457 -0.00455842768334964 1 1
0.0128605052859581 0.0128462395302176 1 1
0.00210501140491515 0.00210432589274583 1 1
0.0161356965460457 0.0161234591241965 1 1
0.0173923325536139 0.0173758397880047 1 1
0.00255275914293938 0.0025518780558281 1 1
0.0234888199162986 0.0234599232194632 1 1
0.0241085663316677 0.0240894503127031 1 1
0.00248713838095453 0.00247262186459185 1 1
0.0120118360162293 0.0120054544745405 1 1
-0.0109781596310384 -0.0109713883381882 1 1
0.0043794715139485 0.00437208167649598 1 1
0.0141300303579606 0.014114322422162 1 1
0.000651372236721524 0.000648915022835308 1 1
-0.00966731768745865 -0.0096566873313129 1 1
-0.0304022345046118 -0.0303771120815932 1 1
-0.00547758346962864 -0.00547097752692574 1 1
-0.000154558765162777 -0.00015191826016638 1 1
0.00976311811365672 0.00975162669230006 1 1
0.0139427003581502 0.0139372174609958 1 1
-0.0290872481409361 -0.0290560240561537 1 1
-0.0370642258887668 -0.0370264914597432 0 0
0.00171603209444 0.00171865900831952 1 1
0.0163776286678445 0.0163619749047545 1 1
0.0194183447662477 0.0193962305521561 1 1
0.0146279299304433 0.0146020937315315 1 1
-0.00081342421573446 -0.000816794582693252 1 1
0.0100303581117329 0.0100178622095745 1 1
0.00188419262574927 0.00187994824141507 1 1
0.0186366518820977 0.018615694111922 1 1
-0.0059439308631922 -0.00594475762922329 1 1
-0.00333241883489927 -0.00332742243143405 1 1
0.0182888952424273 0.0182662300702884 1 1
0.00718043552470796 0.00717619184811725 1 1
0.0229163838733884 0.0228907831489595 1 1
0.026520818952351 0.0264938953115572 1 1
0.00863286931495704 0.00861196394095941 1 1
0.0106994245300272 0.0106871407878915 1 1
0.0124605792865438 0.012443144330537 1 1
-0.0129987258398461 -0.0129854019535197 1 1
-0.00454225259724404 -0.00452613371562379 1 1
0.051477026414033 0.0514341809444314 0 0
0.0013859947579689 0.00141200357365963 1 1
0.00902291139970367 0.00901430361691922 1 1
0.00607773066760008 0.00608493195437838 1 1
-0.0165154318962452 -0.0164848143730527 1 1
0.0159627831107796 0.0159389449348697 1 1
0.00167317242345114 0.00166470866676616 1 1
0.0115189282559474 0.011508221012312 1 1
0.0144788926479292 0.0144666565351858 1 1
0.00889132266812769 0.0088806282967375 1 1
0.00546465817141115 0.00547315379168095 1 1
-0.0112534024180586 -0.011237144223229 1 1
0.0148772640346854 0.0148658055993988 1 1
-0.00705461889844356 -0.0070439665174683 1 1
0.0251409190763031 0.0251118338728686 1 1
0.00172018871400117 0.00171683729311629 1 1
0.00890093110832495 0.00889725794871182 1 1
0.0172439622766329 0.0172303738280731 1 1
0.00876407435089895 0.0087563053115053 1 1
-0.014496545065553 -0.0144798394086023 1 1
0.00268912947754204 0.00268952402138012 1 1
0.00371561725545295 0.00371463714439262 1 1
-0.0184152080749839 -0.0183937179918985 1 1
-0.00534532153351187 -0.00532916346182749 1 1
-0.00772030494654503 -0.00771384235805242 1 1
0.000602572134080802 0.000604281535707448 1 1
0.0097707283314268 0.00977089197381645 1 1
-0.00109798658532292 -0.00109592746577904 1 1
0.0037389239936244 0.00372957528273348 1 1
-0.00730229992233392 -0.00729483587479155 1 1
0.0225520933477015 0.0225366220952897 1 1
0.0167497519375838 0.0167249049185839 1 1
-0.0331094231268024 -0.033074827299572 1 1
0.0186573148513464 0.0186438477560222 1 1
-0.0163565110189707 -0.0163374908732036 1 1
0.0367287086548095 0.0366949818871618 0 0
-0.00561686650633182 -0.00560975281965101 1 1
0.0201910269635452 0.0201702132411471 1 1
-0.00224076504501437 -0.00223564035681013 1 1
0.00205886383617179 0.00206980031976147 1 1
0.0049398671238813 0.00494496169964809 1 1
0.00153578090906779 0.00153609616585758 1 1
-0.0244219914286447 -0.0243922715534451 1 1
0.0084709158772508 0.0084592552142628 1 1
0.0327537473236007 0.0327257319385686 0 0
-0.00543864552889666 -0.00542460986367967 1 1
0.0172157135865601 0.0171980213027377 1 1
-0.0200423696942252 -0.020020734848829 1 1
-0.0304078177676375 -0.0303765805204625 1 1
0.0198761289454297 0.0198529880251516 1 1
-0.000626140107458734 -0.000626296665496839 1 1
0.00299089460864624 0.00298171292457478 1 1
0.000432125094973329 0.000432499794789088 1 1
-0.0251669010892984 -0.0251438763068315 1 1
0.0236843810172935 0.0236505589205004 1 1
0.0156957918629838 0.0156845117564099 1 1
-0.0341106801394728 -0.0340788358601729 0 0
0.00772108066842832 0.00771078408258041 1 1
0.01753641787522 0.0175162918626436 1 1
0.012969597508287 0.0129536364021716 1 1
0.0137369412272355 0.0137268776482952 1 1
-0.0207429178218052 -0.0207180326659472 1 1
0.000349776777267087 0.000343630424886175 1 1
0.00742454994175676 0.00742412383952734 1 1
0.00326040106293935 0.00325916903118087 1 1
-0.00776595341878913 -0.00775887815226087 1 1
-0.0239060311921785 -0.0238807245162608 1 1
0.00453745559398549 0.00453017790265347 1 1
-0.0103970841871467 -0.0103765605068097 1 1
0.0158393531908415 0.0158148526217229 1 1
-0.0110247873848684 -0.0110149357192629 1 1
0.0126198830900533 0.0126079743936593 1 1
0.0180733273613972 0.0180555365334359 1 1
-0.00080060437594188 -0.000796636762770252 1 1
0.00284938313611026 0.00283737950028107 1 1
-0.0272708638007123 -0.0272443262589353 1 1
0.0181066220676122 0.0180941582490825 1 1
0.0304841471371609 0.0304581187752075 1 1
-0.00385912525889619 -0.00385386702126304 1 1
0.0111595881431227 0.0111421391864081 1 1
-0.0246751630737895 -0.0246491645317149 1 1
0.0180680460888282 0.0180511400479643 1 1
-0.0148856492448845 -0.0148744146232076 1 1
0.0058482064627256 0.00585736677029079 1 1
-0.0200500346703372 -0.0200301319562541 1 1
0.0249870423837386 0.0249629995520249 1 1
0.0192502941492385 0.0192341285677828 1 1
0.00794524491935979 0.00792593067195561 1 1
-0.027402524406671 -0.0273691295512867 1 1
-0.00926000546214509 -0.0092565190273129 1 1
0.00516196004567606 0.00515805747103168 1 1
-0.0180058146938895 -0.0179863917962538 1 1
0.0136537603111761 0.0136323872796616 1 1
-0.0328728615975042 -0.0328403736707122 0 0
-0.00691617678680278 -0.00690939484398795 1 1
-0.0092995754679413 -0.0092901285407327 1 1
-0.017947455078468 -0.0179268671008445 1 1
-0.00784368712354189 -0.00783470732045313 1 1
-0.0072995579224116 -0.00727487562067955 1 1
-0.0060034018089613 -0.0060005531493262 1 1
0.0254624563331742 0.0254418368607078 1 1
-0.00776835604085363 -0.00776865804370885 1 1
0.036069718778253 0.0360366934596801 0 0
-0.00715096915685704 -0.00715524144562258 1 1
-0.0183358958227685 -0.0183134324689557 1 1
0.00142503123196055 0.00142860353860644 1 1
-0.00295276981980838 -0.00294824205402058 1 1
-0.00382807056405344 -0.00382643679061166 1 1
0.000411197196508706 0.000411377576425126 1 1
0.00264269889225654 0.00265439043260772 1 1
-0.00571015529599546 -0.00570912966688164 1 1
-0.0191515842464565 -0.019133659838724 1 1
0.00156294681074969 0.00155601697441483 1 1
0.0207233711003272 0.0206939259122271 1 1
0.00256268706773907 0.00255793509623015 1 1
0.00312380309087927 0.00312023604548756 1 1
0.00417552481890892 0.00417063056182481 1 1
-0.00892228851664075 -0.00892344732481099 1 1
0.00408589572800263 0.0040882016827717 1 1
-0.00514190708810709 -0.00513543850604042 1 1
-0.00470193813785392 -0.00468132829905707 1 1
-0.0227844025242509 -0.0227558516320456 1 1
-0.0100957068835088 -0.0100859872765127 1 1
0.0181094550087123 0.0180919544327648 1 1
0.0219214572795446 0.0218963786264601 1 1
0.0134765813882915 0.0134624649749049 1 1
0.00606557112887648 0.00606113615916667 1 1
0.0170495023094641 0.0170379409992479 1 1
-0.00258287326853818 -0.00258489954292228 1 1
0.00445622938932833 0.00445526842161472 1 1
0.00945755027520941 0.00945203195943211 1 1
-0.0118635397818184 -0.0118543210912079 1 1
-0.00182237425233348 -0.00181670337735425 1 1
-0.015206866315542 -0.0151909786232686 1 1
-0.014104632530928 -0.014097478976796 1 1
0.0141198145232384 0.0140981919238692 1 1
0.00491968218097365 0.00490969672323171 1 1
0.0123578651184307 0.0123473854230664 1 1
0.0233181657699194 0.0233105505682674 1 1
0.0209841347191587 0.0209619710828488 1 1
0.00444161354660582 0.00442187748060865 1 1
0.027422688156161 0.0273974774555709 1 1
-0.0156050312766387 -0.0155901669931504 1 1
0.00463892836748555 0.0046353876408088 1 1
0.0150517252880495 0.0150231029274315 1 1
-0.00737420272362169 -0.00736520190589883 1 1
0.00272486945367806 0.00272054691640132 1 1
-0.0215961233603667 -0.0215790693968768 1 1
0.00551180910660315 0.00550422606825709 1 1
0.0145626005490969 0.0145505787782675 1 1
0.0075871802070965 0.00757742055193429 1 1
-0.0167742304767898 -0.016733853949445 1 1
0.011006263498963 0.0109905380502696 1 1
-0.0189660168346807 -0.0189468551760836 1 1
0.0140910964956661 0.0140739854757092 1 1
-0.0169735393846549 -0.016965289678199 1 1
-0.0424065981304807 -0.0423637715514238 0 0
0.0464146330893018 0.0463685256607832 0 0
0.00360407538251857 0.00360133547656275 1 1
-0.0229385960831626 -0.0229181235115146 1 1
-0.00324418227624173 -0.00323664070791111 1 1
-0.0284149235904759 -0.0283661877997795 1 1
0.00793566622139682 0.00793611316865999 1 1
0.0163406667874524 0.0163086562289409 1 1
0.013116895302723 0.0131112727268634 1 1
0.00683726692409881 0.00682699973090912 1 1
-0.0163818767021198 -0.0163710308949511 1 1
0.0135598173463952 0.0135458378368974 1 1
0.0195038598584665 0.0194886062877704 1 1
-0.0306123888585755 -0.0305858907929244 1 1
0.0259363770488031 0.025918509470765 1 1
-0.012314146936254 -0.012301406436986 1 1
-0.00298193256151932 -0.00298155220957191 1 1
0.000259751620498988 0.000250300417174503 1 1
0.0127656912823907 0.0127505849810966 1 1
-0.0252049369728848 -0.0251826737256722 1 1
0.025220115711341 0.0252008915757769 1 1
0.00329869555751133 0.00328606524397103 1 1
-0.0280189468488111 -0.0279910489889405 1 1
-0.00676494153980309 -0.00676280654803556 1 1
-0.0176586410330991 -0.01764373950414 1 1
0.0139290823541713 0.0138990523427904 1 1
-0.0211488802247429 -0.0211268414299791 1 1
0.00108058462130702 0.00107949160971666 1 1
0.053002664046856 0.0529579269903963 0 0
0.0226950449401312 0.0226907665422295 1 1
0.0154045320154817 0.0153815118781398 1 1
0.0231932179259336 0.0231721143947604 1 1
-0.00216287672326465 -0.00216289801336008 1 1
-0.00950758102657314 -0.00949630310272574 1 1
0.00501429156003983 0.00502637564484832 1 1
0.00551559389036418 0.00551042127002517 1 1
0.026549339018599 0.0265194564436307 1 1
-0.000622225080124869 -0.00062079252339544 1 1
-0.0321215925873416 -0.0320762052684241 1 1
-0.0226093433442087 -0.0225896348988852 1 1
0.0330051881125476 0.0329767842666944 0 0
0.00513361980642191 0.00512953953290403 1 1
0.0390654547527411 0.0390299817794094 0 0
-0.00392982965145984 -0.00392106082928325 1 1
0.00320441599047498 0.00321666364458626 1 1
-0.0156488328531189 -0.0156325256438095 1 1
-0.00737276015080456 -0.00736668318593463 1 1
0.000411494192458982 0.000400749846185279 1 1
0.000454091680141039 0.000455578635158045 1 1
-0.00244775360412125 -0.00244539891334683 1 1
0.000112718752339012 0.00011272704657211 1 1
-0.00500837400617111 -0.00500240253941411 1 1
-0.00731786942584091 -0.00730991941168876 1 1
0.00994707318755887 0.00993123520998504 1 1
0.00764754673134925 0.00764047496767738 1 1
-0.00643909921467623 -0.00643325663594254 1 1
-0.0026435516014639 -0.00264229391145725 1 1
0.000903628105337446 0.000911615521545625 1 1
-0.0205105626426225 -0.0204956853027128 1 1
-0.0353737597199551 -0.035333783918441 0 0
0.00600533485229016 0.0059976136751661 1 1
0.0258390442561067 0.0258127625063783 1 1
0.0334499699998646 0.0334173180573584 0 0
-0.0210463585618136 -0.0210153278621685 1 1
0.00444928880341639 0.00444553908275971 1 1
0.0107297347449746 0.0107167704801455 1 1
-0.0110319191700418 -0.0110119944809287 1 1
-0.00179635042463569 -0.00179252217120179 1 1
0.0148852533972599 0.0148710314314311 1 1
-0.02625343700946 -0.0262179976364944 1 1
0.00472233526575008 0.00471783532840426 1 1
0.00645626641819829 0.00644256827241054 1 1
-0.00150747097535697 -0.00150135615539306 1 1
-0.0139714707819638 -0.0139595471964669 1 1
0.0207121553219855 0.0206936752477337 1 1
-0.00356382308958047 -0.00354864015969711 1 1
0.00906520513196326 0.00906354974872928 1 1
-0.0154376182633089 -0.0154194602678682 1 1
0.0181886526488137 0.0181759609756659 1 1
0.0212948564067995 0.0212712961436348 1 1
-0.00761207568655621 -0.0076071323841481 1 1
0.00422401732663259 0.00422181608880417 1 1
-0.0149794106220708 -0.0149493037363001 1 1
0.0157969740547593 0.0157797538501314 1 1
-0.00700248862098474 -0.00700176876683708 1 1
0.0186951157303486 0.0186820902217071 1 1
0.00382148549744627 0.00382020631387489 1 1
-0.00316566425366485 -0.00315854870435689 1 1
0.00595060397987369 0.00593721161932181 1 1
-0.000151487701791956 -0.000152149046444027 1 1
0.0120132024392327 0.0119985358150411 1 1
0.00360707890832627 0.00361102196815198 1 1
-0.00171390965378993 -0.00171714169942249 1 1
0.0212932589608952 0.0212727916209772 1 1
0.0211523656516348 0.0211286250869424 1 1
-0.0121530605664417 -0.0121399455241078 1 1
0.0121560504670763 0.0121474562419146 1 1
0.0424689698850807 0.0424209083014871 0 0
-0.0120358317433797 -0.0120270280891865 1 1
0.0178622189460279 0.0178559235160512 1 1
0.0176894935934557 0.0176708095030924 1 1
-0.00809052017603554 -0.00808346306782897 1 1
0.0121786816083308 0.0121723728800888 1 1
-0.0142101240351517 -0.0141981215857152 1 1
0.00151246555287346 0.00150588098485294 1 1
0.00483474377282377 0.0048115704224518 1 1
0.0166610126929274 0.0166465052394571 1 1
-0.0216965899122515 -0.0216764547011574 1 1
-0.0123877234260916 -0.0123764136552815 1 1
0.0102220858643266 0.0102114553334946 1 1
-0.0172332094024651 -0.0172109533771988 1 1
-0.0022247724906169 -0.00222875187972108 1 1
0.0277443280810343 0.02771720220226 1 1
0.00397185145055356 0.00395731542427901 1 1
0.00442892739915992 0.00442508103125317 1 1
0.0116827272711737 0.0116694841003486 1 1
-0.00213854604288603 -0.00213519016610415 1 1
-0.013152502656888 -0.0131408375077243 1 1
0.0124054473421809 0.0123877839203339 1 1
0.00851246387473013 0.00850258337490364 1 1
-0.0127356700436775 -0.0127256955654235 1 1
0.0266612891913895 0.0266340555539883 1 1
-0.0133761583392142 -0.0133492274390579 1 1
0.00467390581970571 0.00466455591312563 1 1
-0.0040672791872492 -0.00406367792819731 1 1
-0.00964680639345843 -0.00963525661907759 1 1
-0.00101925463710899 -0.00100415674856842 1 1
0.0223090887583366 0.0222857168484282 1 1
0.0195682216192425 0.0195236005136815 1 1
0.0242633871439491 0.0242376128459857 1 1
0.00951639417110189 0.00948589231178549 1 1
0.0205279080420297 0.0205029486102823 1 1
0.00782510171656053 0.00782522176729666 1 1
0.0174619196186295 0.0174427637959633 1 1
-0.0167884740162828 -0.0167728127349836 1 1
0.0202598285517839 0.0202442240491957 1 1
0.00225299589957169 0.00226433492075999 1 1
-0.0218118518757107 -0.0217962682772512 1 1
-0.0424049909005597 -0.0423635902156829 0 0
0.00650600915988701 0.00649160975775034 1 1
0.0033505276056607 0.00334950588378222 1 1
-0.00661301959341267 -0.00660651641746169 1 1
0.00135460593759734 0.00135978188691669 1 1
0.0344731453743737 0.0344381405255635 0 0
-0.00995572521130172 -0.00994621900276789 1 1
-0.0273237777918397 -0.0272948692538598 1 1
0.0272151679071856 0.0271747937971629 1 1
0.00153056419718341 0.00152496111421616 1 1
-0.0186997378705713 -0.0186892925204072 1 1
0.000789210669320899 0.000784103659224607 1 1
0.00273324810015352 0.00273894746770919 1 1
0.0143840127426965 0.0143700657897943 1 1
0.0025299312361874 0.00253156531396646 1 1
-0.012150643974129 -0.0121424871582368 1 1
-0.0324416359534359 -0.0324100158137005 0 1
0.006517013475841 0.00650883438757686 1 1
0.0015239870115814 0.0015159844897491 1 1
-0.00871285579151949 -0.00871590631237878 1 1
0.0279666150974985 0.0279348115227837 1 1
0.00266709813394737 0.00265997509334402 1 1
-0.00327251604914342 -0.0032659001656677 1 1
0.0212407445026354 0.0212219370495035 1 1
-0.0106790614407956 -0.0106719624878891 1 1
0.0093674334276645 0.00935431200943739 1 1
-0.0136145867430916 -0.0136005340757554 1 1
-0.00858615202058406 -0.00857590942772328 1 1
-0.0142444092173922 -0.0142309841038014 1 1
0.0101757229084944 0.0101655958502548 1 1
0.0193185546649306 0.0193055606583901 1 1
0.0240680504031351 0.0240436391638707 1 1
0.00360940922910586 0.00360666697573384 1 1
-0.0271911277543943 -0.0271643506706156 1 1
-0.0130371205363239 -0.0130367103624399 1 1
0.0110863899068624 0.0110858060100626 1 1
0.00687000901913645 0.00686300269822079 1 1
0.00544002917724387 0.00544566155373549 1 1
-0.0335642497726798 -0.0335240644696356 1 1
-0.0237844432187502 -0.0237506877222365 1 1
0.0069109877039687 0.00690849880405489 1 1
-0.0218762310303374 -0.0218703084731402 1 1
-0.0213299599855093 -0.0213064693513394 1 1
-0.0100298422691639 -0.0100391162529598 1 1
-0.0228167745244135 -0.0227826834619584 1 1
0.0112660500954237 0.0112504318788268 1 1
-0.0168655855370017 -0.0168484033191936 1 1
0.0123138477971309 0.0122923645565922 1 1
0.00188484471651314 0.00189283335920832 1 1
-0.00895341492799468 -0.00894367067452586 1 1
-0.0192521024866519 -0.0192367750617006 1 1
-0.0215680895403 -0.0215376287847622 1 1
0.0143310894580982 0.0143210460820801 1 1
-0.0070761414616861 -0.00708393749994514 1 1
0.017467266649392 0.0174501294947928 1 1
-0.0279802164327008 -0.027948606945051 1 1
-0.0251272041333484 -0.0251097947346446 1 1
0.0153727359735432 0.0153403004862825 1 1
0.0102831783128138 0.0102758599608977 1 1
-0.000473329284416612 -0.000474559563584603 1 1
-0.00779911166156432 -0.00779438633449216 1 1
-0.00836670450966543 -0.00835330379192142 1 1
0.0241524422191018 0.0241306985435161 1 1
0.00966600692687302 0.0096551231055638 1 1
0.00269150795608172 0.00268458411077245 1 1
0.0149083131415798 0.0148956951638125 1 1
-0.0156091936252564 -0.0155927246972728 1 1
-0.00997992748655264 -0.00997084241286423 1 1
-0.0068775049597955 -0.00686882389222874 1 1
0.0117472488068078 0.0117346722510404 1 1
0.0205867119186791 0.0205640461847244 1 1
0.00958376601744482 0.00958343379616057 1 1
-0.00568212935206789 -0.00569055242565637 1 1
-0.00234026594409376 -0.00233532032034244 1 1
-0.0207165513983084 -0.0206906177283018 1 1
0.0224363499209154 0.0224150802013957 1 1
-0.0144373774455868 -0.0144222779859973 1 1
-0.011273581884662 -0.0112568982830712 1 1
-0.0172624687619243 -0.017247613134361 1 1
-0.0172918991181365 -0.017273928024979 1 1
0.00608252529721681 0.00607558682077065 1 1
-0.0385515844089804 -0.0385138868463255 0 0
0.00369810904254087 0.00369449665533992 1 1
0.00379973364685053 0.00379557145418088 1 1
-0.0159586257284727 -0.0159249041607304 1 1
-0.00410082568519081 -0.00409727644792884 1 1
0.0080340072671032 0.00802478623478397 1 1
0.0125920052827374 0.0125778235632863 1 1
0.0152395776312635 0.0152275097728436 1 1
0.00149665924869657 0.0014978357839462 1 1
-0.00181320889015302 -0.00181369401127653 1 1
-0.00236280663136992 -0.00235784423644998 1 1
0.0251468510459221 0.0251291841947521 1 1
0.0163774348210393 0.0163636610590447 1 1
-0.0042267775137595 -0.00422249853233733 1 1
0.00955987109095761 0.0095447283358348 1 1
0.00419918243851072 0.00419078361294267 1 1
-0.0242480012791283 -0.0242180078076731 1 1
0.0012075562027744 0.00120284946063766 1 1
0.0293918563524969 0.0293450797808585 1 1
0.00597559858249998 0.0059706786753286 1 1
0.00152474121230392 0.00151756967414674 1 1
0.0146766663864487 0.0146634714788024 1 1
0.0302989186062593 0.0302564573857297 1 1
-0.00422750054358311 -0.0042255679098157 1 1
-0.0167059220465464 -0.0166911271038904 1 1
0.00203773442429605 0.00203793258892699 1 1
0.0145463295784175 0.0145328836978528 1 1
-0.00161392564959204 -0.00161445104758939 1 1
0.00687586316521508 0.00687408040466969 1 1
-0.0411895720923612 -0.0411493772693996 0 0
0.0269293024632673 0.0269003145213505 1 1
0.00644593016429875 0.00644249490027503 1 1
-0.00235388302273928 -0.00236559148978102 1 1
-0.0263643376735947 -0.0263302627161392 1 1
-0.0324297384194714 -0.0323976101158032 0 0
-0.0061230303570756 -0.00612377207198984 1 1
0.000233529685602744 0.000231944460015259 1 1
-0.0187543097452982 -0.0187370569358247 1 1
0.0147452288600497 0.0147361892898484 1 1
-0.0138926713909626 -0.0138800433406039 1 1
0.00632119499546864 0.00630059131312809 1 1
0.0288286501223868 0.0288040743858939 1 1
-0.00750364156997122 -0.00750021421598654 1 1
0.00673899583544356 0.00673301708829667 1 1
-0.01528475900359 -0.0152608273666439 1 1
0.0193707486784581 0.019351980358751 1 1
0.0125888593210579 0.0125839014953742 1 1
-0.0151410206328894 -0.0151238530316649 1 1
0.00784775519323806 0.00784034677535706 1 1
0.00249642895746359 0.0025027498985729 1 1
0.0174161277987046 0.0173977641206845 1 1
0.014320069684199 0.0143108467848495 1 1
0.00018050529392825 0.000182739773894284 1 1
0.0447614033524435 0.0447146306217139 0 0
0.0170283986702699 0.0170148890896698 1 1
0.0124719507979397 0.0124573373404487 1 1
-0.013740237758978 -0.0137369756176789 1 1
0.00719832141800198 0.00718718349402705 1 1
-0.0246178934628837 -0.0245877155476427 1 1
0.00191962272074656 0.00190881792285602 1 1
-0.0256453796414404 -0.0256163376130201 1 1
0.0168383248630178 0.0168225222252004 1 1
-0.0207080980902837 -0.0206813534639466 1 1
-0.00736384301180481 -0.00735898603263223 1 1
0.00278699776418333 0.00278189696620901 1 1
0.0155634218067117 0.0155478005917643 1 1
-0.0181194139509849 -0.0181008231632657 1 1
0.00336958869204655 0.00335657769179605 1 1
0.00514722809859514 0.0051236626844685 1 1
-0.00257592620527907 -0.00255978975148902 1 1
-0.0110980674214185 -0.0110914770731785 1 1
-0.0260759358335157 -0.0260533622179969 1 1
-0.0151518377480375 -0.0151357779593282 1 1
0.00338186204605599 0.00338282765524867 1 1
-0.0229208980087235 -0.0228942367611218 1 1
0.0287088705141412 0.028681018533198 1 1
0.0193769570849758 0.0193494815345791 1 1
-0.0278625850121138 -0.0278321683860619 1 1
0.011454520755955 0.011444127789848 1 1
0.0152558476267633 0.0152366516444544 1 1
-0.0166673880529906 -0.0166443140719834 1 1
-0.0113691527491808 -0.0113497310105401 1 1
-0.0099033657591428 -0.00989363569846491 1 1
-0.004894031775402 -0.00488638788279074 1 1
0.0135006069177538 0.0134864713276121 1 1
0.0276573854272947 0.0276175533104617 1 1
-0.0205382058914949 -0.020513221886834 1 1
-0.0264235860693394 -0.0264004788587121 1 1
0.00134509715917959 0.00134119631623316 1 1
0.00462324556309487 0.00461377066137885 1 1
-0.00126117652769931 -0.0012606876907299 1 1
-0.00309571285467062 -0.00309142149990036 1 1
0.0158220607821813 0.0157956219844812 1 1
0.0484995599495891 0.0484468294185644 0 0
-0.00728657804567084 -0.00728122927847098 1 1
-0.0561587817097357 -0.0561104803904049 0 0
-0.00923928107219602 -0.00923537815185255 1 1
-0.00109390343301047 -0.00110844612619021 1 1
0.0194201478592567 0.0194001104279323 1 1
-0.00564022573610955 -0.00563438806583604 1 1
0.0129320304452324 0.012936296144345 1 1
-0.00692209403993237 -0.00690482430556896 1 1
-0.0292547216088523 -0.0292128731206375 1 1
0.0129256956618167 0.0128931278365625 1 1
0.000670721958665809 0.000671150585233538 1 1
-0.0258944956171632 -0.0258666899444633 1 1
0.000236239352841101 0.000236913703128002 1 1
0.00418284687364973 0.00418017821245087 1 1
-0.00588555834758534 -0.00589171393702808 1 1
0.00581600069272341 0.00581206603068427 1 1
0.002747667362509 0.00273477666777568 1 1
-0.00814166567859638 -0.00813810066729272 1 1
0.00616184950963192 0.00615381921903354 1 1
0.00490942295094028 0.00490248731562912 1 1
-0.0374126628985889 -0.0373731920531705 0 0
-0.0172340073551191 -0.017217640270018 1 1
0.0163500100610263 0.016324769414812 1 1
0.0345179225467227 0.0344860034840393 0 0
0.0144012701650329 0.0143875354830734 1 1
0.0109873334625948 0.0109774427778509 1 1
-0.0188597200527645 -0.0188501031254771 1 1
0.0205671402668355 0.0205521495686206 1 1
0.00689923451971177 0.00689865163748431 1 1
-0.00127800323931326 -0.00127712173221907 1 1
0.0124386426489709 0.0124281295362706 1 1
0.0103487381971434 0.0103371042825208 1 1
0.0176499542567683 0.0176330331213571 1 1
0.0288662546910923 0.0288370299842758 1 1
-0.013087600706874 -0.0130715920064428 1 1
-0.0148690303385378 -0.0148528343493656 1 1
0.0130694949361092 0.0130587863951051 1 1
-0.00956431438953878 -0.00955260142921321 1 1
0.0411251489333638 0.0410877621087561 0 0
0.00423704836389063 0.00423255535677642 1 1
0.0287165363812092 0.0286819743520734 1 1
0.00974132307012009 0.00972685584722391 1 1
0.0444964480223874 0.0444519604932087 0 0
0.00955039826637629 0.00954320531847367 1 1
-0.0214832962273577 -0.0214602186577536 1 1
0.0108511561211976 0.0108374527160246 1 1
-0.0118871270597709 -0.0118713364492931 1 1
-0.00662229222999635 -0.00661718839098774 1 1
0.0201773209411949 0.0201578866944722 1 1
0.00431220403461625 0.00431353574565217 1 1
0.000894522034144626 0.000894522587065938 1 1
-0.00157384515265361 -0.00156165711067531 1 1
-0.00102175491464241 -0.00102282500020414 1 1
0.00180072713058216 0.00179535380794082 1 1
0.0116056172775246 0.0115948158441223 1 1
-0.00756385127721671 -0.0075487229035685 1 1
0.0275294227383948 0.0275044486549415 1 1
0.00581550771193466 0.00581609934350011 1 1
-0.0460249587685283 -0.0459791677409824 0 0
0.020917812035446 0.0208972229779499 1 1
-0.0150466317746032 -0.0150164769289041 1 1
-0.025915892616569 -0.0258906723830631 1 1
-0.0324265604203642 -0.0323923987250935 0 0
-0.00979070755638336 -0.00977555864843815 1 1
-0.00730529293335014 -0.00729491690940224 1 1
0.00807903892001304 0.0080686157217525 1 1
-0.00932686440586848 -0.00931528675135262 1 1
-0.00436597437489289 -0.00435965238266824 1 1
-0.00869533757175442 -0.00868667481805844 1 1
-0.00418855710839753 -0.00418311837743713 1 1
-0.00618124211623242 -0.00616920137206482 1 1
-0.00652085224608333 -0.00651431541854284 1 1
0.0149344164000999 0.0149243613325167 1 1
0.0198644545259519 0.0198449226468031 1 1
-0.031413374745658 -0.0313870993998586 1 1
0.00547541184829882 0.00547052866081596 1 1
-0.0126752723336494 -0.0126652493999086 1 1
-0.0027909791432493 -0.00278497778328523 1 1
-0.0227929215044335 -0.0227468804443855 1 1
-0.0208202992754829 -0.0207949124766788 1 1
-0.00893788294788636 -0.00893062868367431 1 1
0.0216374817566539 0.0216135391362987 1 1
-0.00808904999924152 -0.00808455287030461 1 1
0.00947532231938926 0.0094698888136303 1 1
0.0101426941630586 0.010134064589004 1 1
0.00578471657049082 0.00578366711001874 1 1
-0.00312764805764129 -0.00312639720837454 1 1
0.00227613008310704 0.00229288542851598 1 1
-0.0088328124026604 -0.00881934379050887 1 1
-0.00842003483913755 -0.00841291985918305 1 1
-0.00922074126011729 -0.00921100452042382 1 1
-0.0321163377230966 -0.0320788794645525 0 0
-0.0142128805942423 -0.0141980669838057 1 1
0.00167669570857574 0.00167136879544356 1 1
0.0243967005466598 0.0243722348622355 1 1
-0.0178925561658052 -0.0178748821170387 1 1
-0.00708297650448651 -0.00708107692897485 1 1
-0.0188320061179337 -0.0188086260007101 1 1
-0.00523523710759897 -0.00522667142157831 1 1
0.0217809811881204 0.0217676924631711 1 1
-0.0110453077428983 -0.0110369034617512 1 1
-0.0142538143270481 -0.0142413541451544 1 1
0.0115929932648244 0.0115937577185784 1 1
0.0287140927713501 0.02868328777135 1 1
0.0196693022256852 0.0196531855544111 1 1
0.0149041070648829 0.0148944442287546 1 1
0.00741167631764555 0.00741647506097896 1 1
-0.0186136534292335 -0.0185926658114997 1 1
-0.0163739098551575 -0.0163548399695462 1 1
0.00492079567042965 0.00491715017497744 1 1
0.0196255923758184 0.0196169481886011 1 1
-0.000971450966722224 -0.000970540582645875 1 1
-0.00941096489545344 -0.00940199518234268 1 1
0.0150882963377299 0.0150847888500081 1 1
-0.0316429787083658 -0.0316133281502897 1 1
0.00227731747961666 0.00227608841808102 1 1
-0.00721375155170433 -0.007204814317231 1 1
-0.0138442106107159 -0.0138396410802139 1 1
-0.0103377748531034 -0.0103045759056272 1 1
-0.00659473685622995 -0.00658969827010445 1 1
0.0157611630890934 0.0157403299024098 1 1
-0.0223040236233487 -0.0222845225218461 1 1
0.00769361452454497 0.0077005460155358 1 1
0.0163519524883922 0.016320484628207 1 1
0.000785417716221849 0.000784615403370876 1 1
0.0217641877915842 0.0217300148256711 1 1
0.00543586830427156 0.00542011143233864 1 1
0.00483338575310503 0.00483121883763318 1 1
0.00446882324170281 0.00446444528388643 1 1
0.00711071203652422 0.00710053727407831 1 1
-0.00297566980007842 -0.00296561007259985 1 1
-0.0172112888094979 -0.0171983552667267 1 1
-0.00763196964456185 -0.00761656287164678 1 1
-0.0384275807512546 -0.0383879698898056 0 0
0.00389276349223012 0.00388809442882025 1 1
-0.0156108315861422 -0.0155969327407597 1 1
0.00523512143377626 0.00523035785677423 1 1
-0.000828400285591499 -0.000827963291111876 1 1
-0.00824406485304168 -0.0082363773391513 1 1
-0.00591996309230244 -0.0059096462694779 1 1
0.00756965532863956 0.00756480386787909 1 1
0.0332303839064493 0.0331961922034362 0 0
-0.0105436496743341 -0.0105332883543512 1 1
0.0103383736130331 0.010331838705414 1 1
0.00871216167165043 0.00870453040140646 1 1
-0.00609879322167359 -0.00608575942118638 1 1
0.0204330125834979 0.0204146385592328 1 1
0.0443376877146746 0.0442993752773187 0 0
-0.00866816040127919 -0.00865556671093483 1 1
-0.00196165013649432 -0.00195937489311227 1 1
0.0114909289056896 0.0114774686361126 1 1
-0.0240613456200017 -0.0240361399487182 1 1
0.0204535709731472 0.0204332675393671 1 1
0.00856164280140086 0.00854584432739188 1 1
0.0228770681042054 0.0228576840703111 1 1
-0.00304557856397743 -0.00303711020690438 1 1
0.0403504029493199 0.0403113609318686 0 0
-0.00737097126153955 -0.00737351291665095 1 1
-0.0255387108366246 -0.0255116128828252 1 1
0.0290119925794718 0.0289844311936308 1 1
0.0194923236905276 0.019476728899227 1 1
-0.0122951460605685 -0.0122807027207002 1 1
0.0277335259360694 0.0277047031927385 1 1
0.00394607564790244 0.0039422004991549 1 1
0.00684790443885961 0.00684471703035204 1 1
-0.0106937187126663 -0.0106799595782026 1 1
0.00816286122219214 0.00815583323531534 1 1
-0.00267632668652506 -0.00267967697902571 1 1
0.019080131702632 0.0190674353954855 1 1
0.00314946728751961 0.00316308658131474 1 1
0.00600124030645356 0.0060058778780852 1 1
-0.00272643554927432 -0.0027229590008607 1 1
0.0108976043472932 0.0108906510219044 1 1
0.0220462648176716 0.0220241850383966 1 1
-0.00681977322666875 -0.00681607574593004 1 1
0.0200118731912638 0.0199920920630497 1 1
-0.0117274804631636 -0.0117150007049104 1 1
0.00440884251519642 0.00440388705383809 1 1
0.0309725618723105 0.0309456490910782 1 1
-0.000128164444867579 -0.000134758808569232 1 1
-0.00188365899690178 -0.00188156414679188 1 1
0.00770397186003837 0.00770192063500778 1 1
-0.0265659208888723 -0.0265300587535541 1 1
0.0155553866331851 0.0155446044640849 1 1
0.0323954236691217 0.0323671736259374 0 0
-0.00555163126474323 -0.00554550037357743 1 1
0.00394075795490012 0.00394525894708315 1 1
0.000959333018389008 0.000961435220194579 1 1
-3.06202285338383e-05 -2.59800280386374e-05 1 1
0.00483787649674499 0.00481052883745621 1 1
-0.0017432802182496 -0.00174045534790948 1 1
-0.00645515024335123 -0.00644916866010194 1 1
0.00146373723795922 0.00145830095298936 1 1
0.0126016156029344 0.0125940210253477 1 1
0.0111181168526675 0.011105772547356 1 1
-0.0233089064098849 -0.0232902774550738 1 1
0.00769762891661734 0.00769192574433295 1 1
0.0146404075029038 0.0146128052312687 1 1
0.00809951044427935 0.00807729544404364 1 1
0.0197173826156456 0.0197010805427787 1 1
0.0147224402016143 0.0147072045475449 1 1
0.0021213304377095 0.00210202289477745 1 1
-0.00376913402292826 -0.00375629247227132 1 1
0.0167822210422168 0.0167660266382064 1 1
-0.0133060496478646 -0.0132901256582346 1 1
0.00556480835982472 0.00557185110875 1 1
0.00197074328095584 0.00196779198420032 1 1
0.0149546176419282 0.0149402687550007 1 1
0.00245343636496831 0.00244930561940358 1 1
0.0205279886727866 0.0205058456625039 1 1
-0.00667393524102831 -0.0066664038783406 1 1
0.00905686261332282 0.00905008754515921 1 1
-0.0238059394897602 -0.0237509061674551 1 1
-0.0179176125992235 -0.0179022491431824 1 1
-0.000305041458967308 -0.000306927865605001 1 1
0.0104841179713661 0.0104800029368458 1 1
-0.0137265424348767 -0.0137101519932422 1 1
0.0153229547573735 0.0153051157905518 1 1
-0.0043792277716966 -0.0043681814059838 1 1
0.00536298767623945 0.00535801416091847 1 1
0.0103702837916799 0.0103620739790284 1 1
0.0146610153961544 0.0146460394680469 1 1
-0.013282811428572 -0.0132703365477901 1 1
-0.0115717496983517 -0.011560417360784 1 1
-0.00653635824536579 -0.00653702616101742 1 1
0.0224098084752473 0.0223931626633259 1 1
-0.00296375445351831 -0.00295658904659268 1 1
0.00771074599514237 0.00770587885191055 1 1
-0.0098740236022287 -0.00986130746443379 1 1
-0.00483006743151581 -0.00482726398333776 1 1
0.0154435392832182 0.0154314333368459 1 1
0.00999593534347901 0.00998329060570481 1 1
-0.00407427396491981 -0.00406561612672998 1 1
-0.00942386422562488 -0.0094219589227556 1 1
0.0142092517341633 0.0141955730494005 1 1
0.0200486536270925 0.0200316449908877 1 1
0.00210176419476957 0.00210206398708743 1 1
-0.0106199369000274 -0.0106075103588346 1 1
-0.00271187136259329 -0.00271512162438125 1 1
0.0101706118663203 0.0101647903539088 1 1
-0.0296968950737506 -0.029666926941635 1 1
0.0064417747656825 0.00643540543437645 1 1
-0.00780491631523358 -0.00779395882299479 1 1
0.0356273189732907 0.0355887681228593 0 0
0.0302081785578394 0.0301834732633272 1 1
0.0257468435905979 0.0257165864210243 1 1
-0.01876477116838 -0.0187477603298166 1 1
0.00472679178192865 0.00471652846162221 1 1
-0.010873416546094 -0.0108607423887091 1 1
-0.0141124058190658 -0.0141103808504571 1 1
-0.00122187478476173 -0.00120247973849185 1 1
0.00396058595687286 0.00395252339820806 1 1
-0.0158002093050235 -0.0157855543789726 1 1
0.00309143923428789 0.00308226076739183 1 1
-0.0146366178343337 -0.0146268656251821 1 1
0.013311476706175 0.0132969198085158 1 1
-0.0127640814982288 -0.012749232031374 1 1
-0.0159524646597046 -0.0159369218565604 1 1
-0.00746792097987019 -0.00746193900941058 1 1
-0.0297828311962351 -0.0297567863762122 1 1
0.0140303112065083 0.0140129381809141 1 1
0.0400875439933026 0.0400486790862266 0 0
0.0240067574426073 0.0239800148069384 1 1
0.00803766131828576 0.00804344238580653 1 1
-0.00980637359116222 -0.00979816505349509 1 1
-0.0111272517314311 -0.011117153705118 1 1
-0.0255135947009512 -0.0254855211191703 1 1
0.0341884268494097 0.034150487261145 0 0
-0.0240251044751148 -0.0239944535483188 1 1
0.0286475017410682 0.0286175527524885 1 1
0.00138875126715202 0.00140200725002497 1 1
-0.0139668759328096 -0.0139510525422379 1 1
-0.020389911207311 -0.0203654784126896 1 1
0.0125176348539004 0.0125122843957876 1 1
-0.0150513504686936 -0.0150224096146586 1 1
-0.0185335509049393 -0.0185129323907043 1 1
0.0022450733242805 0.00224411937274345 1 1
0.0050293084228244 0.00501712921362963 1 1
0.0253276258676696 0.0252956588771601 1 1
0.000514063830705567 0.000516304234921242 1 1
-0.00901423854084923 -0.00900410595629269 1 1
0.0152427934828285 0.0152321680841532 1 1
0.00278860996678012 0.00278399036121677 1 1
0.00197832270470053 0.00198206767019293 1 1
-0.0114702670980641 -0.011460999427397 1 1
-0.0162049729566258 -0.0161909757876098 1 1
0.00282728903022525 0.002822434981492 1 1
-0.0203693231485794 -0.0203460350545626 1 1
0.00411173348366305 0.00408919171821233 1 1
-0.000600772531128352 -0.000604917992016614 1 1
-0.0160140763262292 -0.0160065333186906 1 1
-0.0115485906618262 -0.0115461939113089 1 1
-0.0111025902133956 -0.0111008214715478 1 1
0.0106000715394488 0.01058796237704 1 1
0.0159493511962254 0.0159128400142443 1 1
0.0131550442848793 0.013140101242243 1 1
0.00694465519881199 0.00692232440383612 1 1
-0.00835361776452429 -0.00835447491576947 1 1
-0.0460156266158907 -0.0459690389085002 0 0
-0.0357190114984639 -0.0356949562913206 0 0
-0.0211522442019271 -0.0211309875543938 1 1
-0.0198962135540717 -0.0198801929751599 1 1
0.0178389976560248 0.017822480508246 1 1
0.0241094636556726 0.0240802896783073 1 1
0.000378524897721341 0.000375708671261553 1 1
-0.0318882015858586 -0.0318660467984305 1 1
-0.00800012680280395 -0.00799514993610089 1 1
0.00874678999673391 0.00874058710747123 1 1
0.0216476908481996 0.0216303027182591 1 1
-0.00690640869135567 -0.00690986019004567 1 1
-0.0010769217287971 -0.00108421167697761 1 1
0.0117414888493055 0.0117489082228212 1 1
0.0114299106716174 0.0114083280346365 1 1
-0.0113928430341403 -0.0113862440003401 1 1
-0.0351014484441126 -0.0350654543241443 0 0
0.00631047078095413 0.00630416490345874 1 1
-0.00322260727679351 -0.0032062762007162 1 1
0.00861751167479071 0.00861422152979108 1 1
-0.0108824770743675 -0.0108760109429616 1 1
-0.000869350127586949 -0.000877936146498127 1 1
-0.00273410112024831 -0.00272980997401866 1 1
0.0150542451970214 0.0150435625322972 1 1
0.0075695822158303 0.0075683910365624 1 1
-0.00219179361657428 -0.00219299277678738 1 1
0.00260510915845879 0.00260223876485551 1 1
0.00145531677116481 0.00145165138306622 1 1
-0.00159604246773744 -0.00158626240636166 1 1
0.0156140253127777 0.0156060754175821 1 1
-0.0205845390566518 -0.0205575185108968 1 1
-0.0014137182699287 -0.00140969284190652 1 1
0.0133763411459943 0.0133653071885409 1 1
-0.0177921927612894 -0.0177700551388235 1 1
0.0558338254332123 0.0557742387627648 0 0
-0.0131927141478512 -0.0131791544576936 1 1
-0.0136921713392159 -0.0136815033670237 1 1
-0.0139076506431467 -0.0138940550648741 1 1
-0.0199582758348046 -0.0199389715912791 1 1
0.0078962642005737 0.00788833679933625 1 1
0.0265331757992461 0.026512062642743 1 1
0.000730218943221433 0.000725937925232369 1 1
0.0286418404206755 0.0286155957116264 1 1
-0.00402017905647468 -0.00401436410734152 1 1
-0.0107966008606383 -0.0107827393599364 1 1
-1.42524523587097e-05 -1.82516146031973e-05 1 1
0.00356331419046024 0.00357248011929699 1 1
-0.00860313692271063 -0.0086001919735601 1 1
0.00682531684474036 0.00682275478071369 1 1
-0.00156326457826119 -0.00156751639362584 1 1
0.00116331727367877 0.00116207600811736 1 1
0.0159230684410515 0.0158995572367506 1 1
0.030619646074019 0.0305968472394636 1 1
-0.0206568778891967 -0.0206360408342481 1 1
-0.0220773264203912 -0.0220618015604547 1 1
-0.0113613810170786 -0.0113499110381573 1 1
-0.00636129552795604 -0.00636085385857532 1 1
0.00210146329463707 0.00210318682862923 1 1
0.0243965585620334 0.0243690958682905 1 1
0.00600533643429528 0.00600318345885007 1 1
0.0305187404041627 0.0304831698920857 1 1
0.00328511177046613 0.00328785421962112 1 1
-0.0235610467333637 -0.023539537141401 1 1
-0.00715626606634793 -0.00715152888196916 1 1
-0.00744805257074653 -0.0074438381836104 1 1
0.0231676714636135 0.0231421278263815 1 1
0.00591430850992544 0.00590464719451231 1 1
0.0190356121569286 0.019016868239506 1 1
-0.00667476873141671 -0.00666871932153101 1 1
0.00241921734489027 0.00241946037534089 1 1
-0.0281955000526181 -0.0281641456867373 1 1
0.0153194781010037 0.015317745572688 1 1
0.0141796675750174 0.0141552383559877 1 1
0.00758952561136046 0.00757951250574531 1 1
0.00990797317008983 0.00989614435735203 1 1
0.0143089037483742 0.0142829560032949 1 1
0.0142129199199807 0.0142033154509308 1 1
-0.0288779053961822 -0.0288495715464256 1 1
0.0102535606561821 0.0102434745417948 1 1
0.00516964815351204 0.005163973483781 1 1
-0.0109227400757937 -0.0109180089101765 1 1
0.0111092562876065 0.0110993826828914 1 1
0.00764196011620615 0.00763563532116236 1 1
-0.0192215694900005 -0.0191957551012893 1 1
-0.0186159263818652 -0.0186014493259896 1 1
0.0218834992849562 0.0218446612211031 1 1
0.00277514163467136 0.00277173903286468 1 1
0.025399441042848 0.0253763496068754 1 1
-0.00117998744370443 -0.00116452695811683 1 1
-0.0074779164788854 -0.00745612252991999 1 1
0.00139088384197545 0.00138927547435263 1 1
-0.010373335654895 -0.010361464538284 1 1
0.00804433809190797 0.00803886992717259 1 1
0.0224284682151096 0.0224028337734213 1 1
-0.0185400617629167 -0.0185246772554675 1 1
-0.0121005939188747 -0.0120907011321777 1 1
0.00124727428722764 0.0012472885470456 1 1
-0.0285077562045985 -0.0284786899998162 1 1
-0.00332727620211871 -0.00332533414536327 1 1
-0.00532452664147908 -0.00531382902326653 1 1
-0.01636604177672 -0.016351470720313 1 1
0.0124259546974753 0.01241141241949 1 1
-0.0270499992180569 -0.0270164894818335 1 1
-0.00125861346889593 -0.00125803056028334 1 1
0.00952840049557654 0.00952146863057998 1 1
-0.0068046309615369 -0.00681705148971553 1 1
0.0140090868022235 0.0139970806264485 1 1
0.00632258900706439 0.00629854082613424 1 1
0.0122369626181702 0.0122325550501344 1 1
0.0106778159625562 0.0106671387162351 1 1
-0.025906499113186 -0.0258761347816775 1 1
-0.0022211154562708 -0.00221882728279981 1 1
-0.0269860901253575 -0.0269575575496832 1 1
0.0123725404700322 0.0123614718237937 1 1
0.00696074753007758 0.00695613870734463 1 1
-0.0148783428533211 -0.0148642900121888 1 1
0.0139417508984994 0.0139164885583451 1 1
6.98832007121042e-05 7.2058452975417e-05 1 1
0.0187627537726932 0.0187528272146148 1 1
0.00703275209674093 0.00703333719691189 1 1
0.0286089427131052 0.0285803585333193 1 1
0.013323458738354 0.0133135087191592 1 1
0.00107269737966093 0.00107711987051336 1 1
0.00030563415882087 0.000302426202234226 1 1
-0.00540862308762393 -0.00540385547438635 1 1
-0.0146593952781983 -0.014643720337866 1 1
-0.0226264016191135 -0.0225960569468879 1 1
-0.0155934138349533 -0.0155728585027802 1 1
0.0103477590118483 0.0103392240704637 1 1
0.00131297439402305 0.00131143147364776 1 1
-0.025672319119234 -0.0256451227081249 1 1
0.00732409623437468 0.00729888985688818 1 1
0.00449674351361576 0.0044943402936848 1 1
-0.00709620393114383 -0.00708858391634186 1 1
0.0287234844602527 0.0287022333420661 1 1
0.0171389658548717 0.0171217243568079 1 1
0.0058562690872334 0.00584281006032937 1 1
-0.0154754512986096 -0.0154787871578097 1 1
-0.00413955313043927 -0.00413909894032001 1 1
-0.0148736794776995 -0.0148710523299362 1 1
-0.00600836794773546 -0.00600637155146589 1 1
-0.0108629454717135 -0.0108582880511197 1 1
0.0157590018624161 0.0157451482836127 1 1
-0.0180946419668457 -0.0180781079503197 1 1
0.0543866866503512 0.0543092848761212 0 0
0.0170484668239013 0.0170372091029753 1 1
-0.00596561112558049 -0.00595743305205738 1 1
0.00505379152531436 0.00505032422855771 1 1
0.0132578436959379 0.0132407101790872 1 1
-0.00150275938475587 -0.00150595973169487 1 1
-0.00134979275209928 -0.00134800351163852 1 1
-0.000178915271433983 -0.000197158275803419 1 1
0.0162278960505131 0.0162147190769791 1 1
0.00876049460928916 0.00875229004129733 1 1
0.000701151146838035 0.000699655993902497 1 1
-0.00650053780437825 -0.00647956213654582 1 1
0.0624264174598061 0.0623594567775852 0 0
-0.00874548756834259 -0.00873948630302925 1 1
0.000684791051091839 0.000678685579683343 1 1
0.00373406303599866 0.00372931199600672 1 1
-0.0247077314992704 -0.0246838174222687 1 1
-0.00337653143079763 -0.00334615665743341 1 1
0.00523254381030858 0.00522699637200113 1 1
0.0447294670756219 0.0446839069963475 0 0
-0.0193263387995044 -0.0193033441095223 1 1
-0.00846822812935308 -0.00845900507791968 1 1
0.0229893524541222 0.0229637297244272 1 1
0.0199526390483067 0.0199222221543286 1 1
0.00688483623991937 0.00687736693085103 1 1
-0.0204369879079138 -0.0204113137245138 1 1
-0.0116943576888325 -0.0116856219890979 1 1
0.0147443888696124 0.0147263181457617 1 1
-0.0359973846786873 -0.0359641571805182 0 0
0.0163407290272587 0.0163234056049161 1 1
0.019443741839907 0.0194251308235006 1 1
-0.00245787895083248 -0.00245479330195182 1 1
-0.0045084081350717 -0.00450140573871606 1 1
-0.00731684353859963 -0.0073039653223168 1 1
-0.0104182183791707 -0.0104110373946672 1 1
-0.00935474774815531 -0.00934759451023649 1 1
0.00215255571906397 0.00215309094734083 1 1
0.0152851513920195 0.0152669537594118 1 1
-0.00599742331483497 -0.00599428826052073 1 1
0.0144830310686372 0.0144632956540645 1 1
0.00256431292734916 0.00256069156601431 1 1
0.00407169078386115 0.00406787976657021 1 1
0.0212652564775348 0.0212446477572689 1 1
0.0284212475248312 0.0283619237517091 1 1
-0.000626205962087687 -0.000635714895045448 1 1
-0.00796742653299313 -0.00796086368865468 1 1
0.00177074128765187 0.00176731526266193 1 1
0.0231196578033825 0.0230981116128463 1 1
0.00311650612875255 0.0031168134151386 1 1
0.00702563801119363 0.00701351623023376 1 1
0.0111156906582143 0.0111056223484566 1 1
-0.0173503389259191 -0.0173315294148984 1 1
-0.00117563864419676 -0.00117087775287546 1 1
0.00188782209796611 0.00188392583073204 1 1
0.00401835898636752 0.0040076861937289 1 1
-0.00322440145903399 -0.0032288983150614 1 1
-0.0140242143509909 -0.0140123213438066 1 1
0.00594775858375174 0.00593862255118969 1 1
-0.0190901820578439 -0.0190668552458987 1 1
0.00517408566361437 0.00515581837477913 1 1
0.00542851230727915 0.00541061829862395 1 1
-0.0104578489725934 -0.0104447230210429 1 1
0.00114100820075329 0.00113841567145855 1 1
0.0287902893398794 0.028757516431017 1 1
0.0193445446323466 0.019318795708222 1 1
-0.0444123820419558 -0.0443680355840296 0 0
-0.00245640359858671 -0.00245659103577705 1 1
0.014934125363816 0.0149202080838967 1 1
0.011795962406623 0.0117805563492618 1 1
0.00636426686555483 0.00635870130113577 1 1
-0.0138250302751863 -0.013813750552907 1 1
0.026989050705642 0.0269590075679095 1 1
0.00861271306732292 0.00860609928984566 1 1
-0.0126183874642825 -0.0126085418541979 1 1
-0.0118357980379066 -0.0118329168018617 1 1
0.00740262881855144 0.0073956848472186 1 1
0.0317426190212129 0.0317129443988311 0 0
0.0104437837622587 0.0104250684478889 1 1
0.00797585517940646 0.0079599120077418 1 1
-0.0137925611114284 -0.013776027288952 1 1
-0.00763196246660657 -0.00760483214283404 1 1
-0.0213095716898707 -0.0212925751400147 1 1
-0.00214201656795811 -0.00213888252768774 1 1
0.00645300150319611 0.00643083242145737 1 1
-0.0107066116789257 -0.0106982820632927 1 1
-0.0256215379539951 -0.0255969663794424 1 1
-0.00153415554428151 -0.00152771095765683 1 1
-0.00457806216747143 -0.00457199694712209 1 1
-0.00834748678820995 -0.00833486483981041 1 1
0.00410584199387212 0.00410404186088102 1 1
0.00552095334325484 0.00552360247356227 1 1
0.0462424198834139 0.0461850602068302 0 0
0.0232068771864534 0.0231837355317513 1 1
-0.0071208196945222 -0.00710891137781585 1 1
0.0289068627972475 0.0288778847578878 1 1
-0.0207856878866554 -0.020762379304172 1 1
-0.0149370085369176 -0.0149266180631177 1 1
0.0066624748997344 0.00665454555910557 1 1
0.0136158533633709 0.0136042493327719 1 1
0.0120405057767862 0.0120380811840696 1 1
-0.0177082566395942 -0.017687477859085 1 1
0.00666496354864791 0.00665467978099713 1 1
0.000139728232132909 0.000138150850924421 1 1
0.00944910913369233 0.00943703398489318 1 1
0.00360519176186096 0.00360818492519947 1 1
0.0174687069838972 0.0174487740529472 1 1
0.0401486891373636 0.0401094998579655 0 0
-0.000835610409492245 -0.00083990469879448 1 1
-0.0101877144748764 -0.0101801552951797 1 1
0.0183862682761732 0.0183789838123687 1 1
-0.00762867240557137 -0.00762038123496281 1 1
0.00287123091108859 0.00286700676606351 1 1
-0.000901804793674077 -0.000899287576194052 1 1
-0.00487111622237934 -0.00486929873988923 1 1
0.0196136992112635 0.0196000242447518 1 1
-0.0258863479448416 -0.0258569288580541 1 1
0.00907460896987769 0.00906742308783911 1 1
-0.00833161558139268 -0.00832523737700195 1 1
-0.00898807980906238 -0.0089794380027204 1 1
-0.0037798464607113 -0.00376434822624643 1 1
0.000262619548925154 0.000264245658546753 1 1
0.0104895425175347 0.0104718398681449 1 1
-0.0323567777219631 -0.0323259610721822 0 0
0.0315949868315909 0.0315620180344271 1 1
0.0073685303619586 0.00736704436391892 1 1
0.00180057075078918 0.00179653964725697 1 1
0.022079519109634 0.0220630952385249 1 1
0.00917882301866255 0.00916273915872436 1 1
0.000507199876581251 0.000506524141269266 1 1
-0.00450515540313715 -0.00449538036434565 1 1
0.00867132157130205 0.00866340276524655 1 1
-0.00326023745957948 -0.00326203483583516 1 1
0.00899369215289534 0.00898833287394291 1 1
0.000822942265008829 0.000822735739963455 1 1
-0.020522151577737 -0.0205013354551639 1 1
0.017051574347017 0.0170359076017289 1 1
0.00269039964797878 0.00268635509909187 1 1
0.0222432004071479 0.0222195390672188 1 1
-0.00862768114462046 -0.00860981601610089 1 1
0.00518616156014616 0.00518319919253185 1 1
-0.00587213800291448 -0.00586928969186629 1 1
-0.00137462978399228 -0.00137130684032035 1 1
-0.0299289845704235 -0.0299013158527222 1 1
0.0204752602720751 0.0204416620289365 1 1
0.00728477451004381 0.0072747133751942 1 1
0.0244786747253465 0.0244526158927376 1 1
-0.0134433724322101 -0.0134370654368506 1 1
0.00350968666492268 0.003500950815766 1 1
-0.0129982409945065 -0.0129812241707169 1 1
0.0285304024564529 0.0284816048773168 1 1
-0.0141741365912608 -0.0141587023166898 1 1
-0.00432998571857096 -0.00431989386038313 1 1
-0.00170264852824519 -0.00170415322570462 1 1
-0.00102149617788461 -0.000997800848728444 1 1
-0.0151086633001416 -0.0150905571959749 1 1
0.00992736822618245 0.00991638533699534 1 1
0.00122212430124155 0.00121655830140231 1 1
-0.00239372730125601 -0.00239233882496458 1 1
-0.0108746460112743 -0.0108581815041322 1 1
-0.0098360505574033 -0.00982585158385375 1 1
0.000624297448486693 0.000621943685044374 1 1
-0.0112185901672308 -0.0112279494583465 1 1
0.0145641332932459 0.0145576508696465 1 1
0.0138491701139753 0.0138345733378696 1 1
-0.0133932019964567 -0.0133805472322401 1 1
0.0209974110438267 0.0209790691439805 1 1
-0.0215060775384721 -0.0214838860783798 1 1
0.00609135782887515 0.0060792867106387 1 1
0.0369388679710924 0.0369004759605797 0 0
-0.0114483913571327 -0.0114379820149249 1 1
0.0135039458470419 0.013493798389342 1 1
-0.0130270631434555 -0.0130159856556691 1 1
0.0211036644535355 0.0210826625444575 1 1
-0.0112948243283463 -0.0112833710604678 1 1
0.0267753691275123 0.0267463754087547 1 1
0.020180550226897 0.0201691433052404 1 1
-0.0104856587433298 -0.0104651317537639 1 1
-0.00155106069900272 -0.00154763733867324 1 1
0.006078815450512 0.00607366253015515 1 1
-0.0132358337863633 -0.0132199519373777 1 1
-0.0105188254107983 -0.0105070834637496 1 1
-0.0119898963091989 -0.0119794486187896 1 1
-0.0223202162778938 -0.0222929696850786 1 1
-0.0187748947551864 -0.0187541897659183 1 1
0.0125192463066391 0.0125086719147502 1 1
-0.0256386603056142 -0.02561698180687 1 1
-0.0154623914220533 -0.0154418949317805 1 1
-0.00467808702477156 -0.00466622651138007 1 1
0.00531754529464919 0.00529665243548879 1 1
-0.000499995890166775 -0.000500617534045254 1 1
-0.0321616552179072 -0.0321394262972412 1 1
0.0146077597248408 0.0145863960936982 1 1
0.00291830696879073 0.00291059932647588 1 1
0.029080577972799 0.0290518018396488 1 1
0.0104941710298766 0.0104792107909726 1 1
-0.0348113652079449 -0.0347705037398468 1 1
0.000562053853080774 0.000558947656656755 1 1
0.00512184508679353 0.00511308378134004 1 1
0.00216340422431667 0.00215676576359686 1 1
0.0087419474281397 0.00873655792430205 1 1
0.00404074733092167 0.00404134334054899 1 1
0.0127335837578794 0.0127254232264918 1 1
-0.00852013492211215 -0.00851210585539139 1 1
0.00385014567537416 0.00383248428248992 1 1
0.0253255846024346 0.0253031963743402 1 1
0.00402574754649274 0.00401255622805206 1 1
0.0324670694778953 0.0324427769624668 1 1
-0.0369336997929682 -0.0368925330552966 0 0
0.0271652480509091 0.027121557283265 1 1
0.0161783013304754 0.0161640708307463 1 1
0.0144439331591197 0.0144296900695282 1 1
0.00558874423050432 0.00558009723182293 1 1
-0.00435059085427164 -0.00434125984448004 1 1
0.00465649692426545 0.00465825621893764 1 1
0.0119107416979375 0.0118954908413104 1 1
-0.00275221268840024 -0.00274941649410895 1 1
-0.00821656252706575 -0.00820929381479846 1 1
-0.0123918096642138 -0.0123753993447172 1 1
-0.0214561770086413 -0.0214159757958793 1 1
-0.00919852954606326 -0.00918923842017452 1 1
0.00398492168953279 0.00398267975911814 1 1
0.021981697774913 0.0219642668647732 1 1
0.0123930076905015 0.0123817780567578 1 1
0.0138482884470762 0.0138267463390393 1 1
0.0271264835716997 0.0271020516475376 1 1
-0.0272305485581133 -0.0271938114020588 1 1
0.0314188312040083 0.0313763422452741 1 1
-0.00451860927042097 -0.0045157262416431 1 1
0.0244484060491367 0.0244230403465184 1 1
0.0189671885274961 0.0189503619268193 1 1
0.00989807174823362 0.00988792373789863 1 1
0.0255752047944762 0.0255489384320719 1 1
-3.39872022983535e-06 -5.648432335849e-06 1 1
0.0193107188680977 0.0192935087479656 1 1
-0.0139027294220275 -0.0138868855912346 1 1
-0.00687795219401642 -0.00685997648914778 1 1
-0.0258684319470359 -0.0258325438464623 1 1
-0.0148745815518251 -0.0148572699375041 1 1
-0.011289148457483 -0.0112743796275542 1 1
0.00842394150156577 0.0084085886070413 1 1
-0.00105693834304726 -0.00106570481941828 1 1
-0.0229716550545293 -0.0229489353155841 1 1
0.00110528488222828 0.00109385674944072 1 1
-0.0113793258931936 -0.0113619185285278 1 1
-0.0078603965781848 -0.00787198968907595 1 1
-0.0228439079923308 -0.0228221164594318 1 1
-0.000167096314125743 -0.000172905414337884 1 1
0.0112409109186865 0.0112336045705728 1 1
-0.0199843386063175 -0.019969955810337 1 1
0.0119621483612048 0.011959243064532 1 1
-0.0141431020784962 -0.0141460583180438 1 1
0.000906175360296968 0.000906261245400486 1 1
-0.020016585761879 -0.0199970054077581 1 1
0.0303998131579283 0.0303731540901291 1 1
0.00531107757736228 0.00530756885905399 1 1
0.0194967985623082 0.0194780085908204 1 1
-0.00665207343795729 -0.00664646449568918 1 1
0.0151337074538936 0.015118877182018 1 1
0.0148229900878577 0.0148142129796408 1 1
0.00300981971741659 0.00300080198505635 1 1
-0.00291629757122642 -0.00291128812031185 1 1
-0.0374438202850422 -0.0374160192309973 0 0
0.00657967458478922 0.00657579704646149 1 1
-0.00705835693761714 -0.00705833433521632 1 1
-0.0172129789490142 -0.0171973923201817 1 1
0.022727122114179 0.0227054584017141 1 1
-0.00124673991961231 -0.00124426567779441 1 1
-0.0115728416462805 -0.0115595431041345 1 1
0.0183200299121305 0.0183087968865063 1 1
-0.0203590752464391 -0.0203282405928318 1 1
0.0165069844193636 0.0164934632376312 1 1
-0.00643157455570901 -0.00642097760773855 1 1
0.0122091527604345 0.0121974181449456 1 1
-0.00705576803382267 -0.00705053816980609 1 1
-0.00846883319759432 -0.00845904099334155 1 1
0.00794337073578046 0.00793497391290337 1 1
0.00935634773427724 0.00933479638096934 1 1
0.0358072235368705 0.0357727842575903 0 0
-0.0140059656195308 -0.0139949659890164 1 1
0.0295737700945407 0.0295439772056338 1 1
0.027906037087493 0.0278997894528748 1 1
-0.00562340521990409 -0.00561743739142585 1 1
-0.0050412539826265 -0.00503933289889287 1 1
0.0195972105012169 0.0195800411219465 1 1
0.00157532986847808 0.00158301154133773 1 1
-0.0442927270675591 -0.0442650114025876 0 0
0.00675957657014091 0.0067548152116429 1 1
-0.0153284251863894 -0.0153179651983919 1 1
0.0101540810482598 0.0101428274295802 1 1
0.015934331227074 0.0159170721523443 1 1
0.0079019863145749 0.00788863439869865 1 1
0.0286516792209726 0.0286202483864239 1 1
-0.0194535183710228 -0.0194321286612907 1 1
-0.0339029259413206 -0.0338613618354397 1 1
0.0538796137045271 0.0538260841236228 0 0
0.0182203386444802 0.0182016430209879 1 1
0.000790845246182008 0.000787894647723994 1 1
0.0168076411988073 0.0167894144543298 1 1
-0.0243835104184294 -0.024359941561196 1 1
-0.00583837084807807 -0.00582798247915274 1 1
0.010228359948684 0.0102215957526661 1 1
0.00394681920046531 0.00394506896956591 1 1
-0.00267970898762206 -0.00269192380082501 1 1
-0.00117975506026238 -0.00117823360470451 1 1
0.0210814117945288 0.0210620568403062 1 1
-0.00503147416062054 -0.00501335170307889 1 1
-0.0111979431365992 -0.0111887313147464 1 1
0.0113737028519724 0.011368750702627 1 1
-0.000803407456762846 -0.00080237189761311 1 1
-0.00907443250395493 -0.00906994018164346 1 1
-0.0261283827627611 -0.0261120083971592 1 1
0.00588183413260781 0.00586845749233206 1 1
0.0340987185398068 0.0340698199733182 0 0
0.000513799638796189 0.000506133271903493 1 1
0.0353994980799079 0.035373130221758 1 1
0.0417882660484979 0.041749548873661 0 0
0.00427209961882682 0.00426530985990783 1 1
0.00716890230950637 0.00716000839023699 1 1
-0.00614574792067226 -0.00613926139479688 1 1
0.0111017778036496 0.0110836797374228 1 1
-0.0084296546840312 -0.00842303311673167 1 1
-0.0263011740292117 -0.0262762842408994 1 1
-0.0208065022043151 -0.0207926765187025 1 1
0.00809495612514354 0.00808502575378143 1 1
0.00637030556448666 0.00636679878255183 1 1
-0.0184552760190529 -0.0184365271820802 1 1
-0.0179018393691496 -0.0178801078433593 1 1
-0.0356704029100667 -0.0356267578931042 0 0
-0.00261758279880808 -0.00261612432198446 1 1
0.0128848712964584 0.0128787826051462 1 1
0.0110807707869117 0.0110673891579048 1 1
-0.00902877751313319 -0.0090181931515435 1 1
0.00785069388355043 0.00784299953381849 1 1
-0.0234690360319411 -0.0234477472736165 1 1
-0.0122777698886199 -0.0122644004571276 1 1
-0.0146806866547375 -0.0146552716314972 1 1
-0.0202392016510549 -0.0202177790505343 1 1
0.0187141442474537 0.0186973858168637 1 1
-0.0143565830938957 -0.0143455932264919 1 1
-0.00459069110771529 -0.00457781456057565 1 1
0.0138184963618044 0.0137997286209885 1 1
0.0105391311642596 0.0105443458337963 1 1
0.019820587712716 0.0197981374507863 1 1
0.00483994115958963 0.00484287768045074 1 1
-0.00340889522871917 -0.00340362108810543 1 1
0.00902798133766764 0.00901647349671075 1 1
0.014169657846442 0.0141536873983408 1 1
0.0015156725873913 0.00151654895585265 1 1
-0.00800664873148075 -0.00800068009003927 1 1
0.0181822233851399 0.0181631230778788 1 1
0.036351411422475 0.0363187396862436 0 0
-0.0015240558060156 -0.00152322180585891 1 1
-0.0492012961270493 -0.0491391124349984 0 0
0.0229321556440899 0.022912769243412 1 1
0.00525627081507646 0.00524719987921621 1 1
-0.0186700963456846 -0.0186710495472013 1 1
0.020403417970081 0.0203854113402002 1 1
-0.00430651889574774 -0.00429367217613854 1 1
0.00742416289921246 0.00741315026074978 1 1
0.016212280864833 0.0161965757697502 1 1
-0.00786385743704229 -0.00785341322868343 1 1
0.0134337344974388 0.0134272342029188 1 1
-0.023867428125765 -0.0238435926821147 1 1
-0.0340860918195187 -0.0340617824423918 1 1
-0.00524555553071793 -0.0052550022371123 1 1
-0.0303413016387498 -0.0302968732951386 1 1
0.0266316660301714 0.026603123347883 1 1
0.012969421456445 0.0129676607059629 1 1
0.00416401014212358 0.00414755760835623 1 1
0.0164650044076805 0.0164426787409714 1 1
0.00586513420698857 0.00585432684166888 1 1
0.0054857258548432 0.00546047618861277 1 1
-0.00525694811541207 -0.00526593716970605 1 1
-0.0186308226833819 -0.0186187724739384 1 1
0.0102526506019306 0.0102351726060272 1 1
-0.0179167116010867 -0.017892949801271 1 1
0.0336501937221842 0.0336074451497471 1 1
0.00370909544540245 0.00370529296443063 1 1
-0.0137520486552805 -0.0137430598508564 1 1
0.0219379053948336 0.0219127867964307 1 1
0.0105006342148212 0.010473889766295 1 1
-0.0144973115759763 -0.0144951220128706 1 1
-0.0194425040695285 -0.0194273495224528 1 1
-0.0324170168903787 -0.0323757712471903 0 0
-0.0138508939807985 -0.0138343495222778 1 1
0.0277173671998546 0.0276855134885236 1 1
0.00531302513243657 0.00531384439723429 1 1
-0.0370890330772553 -0.0370520269592238 0 0
-0.00611622374977477 -0.00610703643721023 1 1
0.00289364351837996 0.00289113258566828 1 1
-0.00433190008056963 -0.00431706177333754 1 1
0.028451870288248 0.0284263566346527 1 1
-0.00114524728552781 -0.00114379017501914 1 1
-0.00465244305192818 -0.00464247290613264 1 1
0.0275906999591963 0.0275777899195435 1 1
-0.00450078391718686 -0.00448810956629579 1 1
-0.00934390911384111 -0.00933754894750204 1 1
-0.00382387416344495 -0.00381970795313672 1 1
-0.0393107061933231 -0.0392741371449059 0 0
-0.00124113538891956 -0.001243254701418 1 1
0.0168307523573567 0.0168170706674434 1 1
0.00635827691889655 0.00635230445359896 1 1
-0.00222728305942478 -0.00222725790647319 1 1
0.00277008719818135 0.00277105604593629 1 1
-0.000718905918066052 -0.000719994046428625 1 1
0.00292787102939967 0.00291992741895393 1 1
-0.0116248424693421 -0.0116145390069942 1 1
-0.00700999431364539 -0.00700116965651284 1 1
-0.0227951868254603 -0.0227800944785599 1 1
-0.0149296123714654 -0.0149166673780054 1 1
-0.0104972507068626 -0.0104827361624682 1 1
0.0207268099155634 0.0207167279165433 1 1
-0.0116706244289396 -0.0116547300717774 1 1
0.00425684824255144 0.00426146473450695 1 1
-0.0117456930396471 -0.0117289858301722 1 1
-0.0181830063105872 -0.0181529488810371 1 1
-0.0159464686094519 -0.0159339322762149 1 1
0.00530287997366707 0.00529103356213067 1 1
0.0158334443383576 0.0158139761100647 1 1
-0.0045498629224779 -0.00452706397370466 1 1
-0.00824183422824336 -0.00823259701316507 1 1
0.0214275075513844 0.0214104971578357 1 1
-0.0124470551269367 -0.0124326473677023 1 1
-0.0140410134671433 -0.0140402493756004 1 1
0.0174061773510735 0.0173789152003159 1 1
0.0238847204421115 0.023856469337887 1 1
-0.0368676084803076 -0.0368316961507638 0 0
-0.00168472694013919 -0.00168068192303758 1 1
-0.000160803967385103 -0.000164833487706016 1 1
0.027809478741054 0.0277666426977797 1 1
-0.00474337668132373 -0.00472911160896543 1 1
0.00903152289005352 0.00902412083539369 1 1
-0.00675404788199651 -0.00674806735243125 1 1
-0.0148232210164068 -0.0148053399498394 1 1
0.0162295018287776 0.0162206085835635 1 1
0.0179120419942312 0.017894082914851 1 1
-0.00418917805819956 -0.00418701088080632 1 1
0.00422470393653665 0.00421623752106681 1 1
-0.006338131950574 -0.0063258682928366 1 1
-0.0105475821954023 -0.0105304129086477 1 1
0.0266991801430016 0.0266805467245684 1 1
0.0153172362826129 0.0153014351803916 1 1
0.00137680181425516 0.00137593583420914 1 1
0.0207185100489596 0.0206974308972956 1 1
-0.0019136296260665 -0.00190628644017355 1 1
0.00946160045432156 0.0094496286491519 1 1
0.000695902578247947 0.000696958644935092 1 1
0.00819503350180383 0.0081844592325086 1 1
0.0193635525148595 0.01934228905352 1 1
0.0184671435844262 0.0184486351605653 1 1
0.0054450694300035 0.00545910953999394 1 1
-0.00580014609733543 -0.0058005431993927 1 1
0.0160141342825539 0.0160047068989381 1 1
0.0044025767878536 0.00439433903603602 1 1
-0.0121616287354421 -0.0121495555348496 1 1
0.0169675663451486 0.0169499996398622 1 1
-0.00144797251051586 -0.00143961120882809 1 1
-0.0216314684566396 -0.0216061471586407 1 1
0.0282353616293144 0.0282088809549178 1 1
0.00627979410748694 0.00627845863146478 1 1
-0.00330826880866881 -0.00330599737131521 1 1
-0.012990522104714 -0.0129836256561502 1 1
-0.000728842358386262 -0.00072930330879015 1 1
-0.0119626510790168 -0.0119532168397962 1 1
0.00764257777410427 0.00763677313866093 1 1
-0.0126642595019836 -0.0126520610767222 1 1
0.0201477824346359 0.0201218402369412 1 1
0.0222932286986876 0.022273055736443 1 1
0.0175246519909125 0.0175107251263775 1 1
0.0203696970295671 0.0203525079980641 1 1
0.0177438085675152 0.0177286177238039 1 1
0.0365092557554918 0.0364757688076696 0 0
-0.0199791631307706 -0.0199527467130526 1 1
0.00634897110756801 0.00633660426861966 1 1
0.00945014565173345 0.00944155355397447 1 1
0.00375325925242421 0.00375120848203576 1 1
0.00796335112259177 0.00795868933438048 1 1
-0.0113025815131108 -0.0112922067946303 1 1
-0.00193473043187103 -0.00191411228038642 1 1
-0.000266613796352397 -0.000267445686005157 1 1
0.00862497164452355 0.00861978374797731 1 1
-0.0165466375380625 -0.0165340722386928 1 1
0.0137981515871093 0.0137794662317061 1 1
0.0103494958986949 0.0103347963060434 1 1
-0.0152363877929008 -0.015221101060102 1 1
0.0213712817551792 0.0213472007539112 1 1
-0.0268667572269309 -0.0268239858722019 1 1
0.0183491482527528 0.0183321715008357 1 1
0.0182210360076482 0.0182052300773318 1 1
-0.0326000015585066 -0.0325689884624509 0 0
-0.00206409093643857 -0.00205801029189378 1 1
0.0149907098174058 0.0149771023513898 1 1
-0.0127214737401085 -0.0127034953246193 1 1
0.00505999981837456 0.00505149225042353 1 1
0.0138162076100297 0.0138033400917572 1 1
0.0187792219728385 0.0187494114146486 1 1
-0.00102596720432104 -0.00103898338018419 1 1
-0.00196786225436058 -0.00196723775523905 1 1
0.0231061064873945 0.0230769002049925 1 1
-0.0108614658411908 -0.0108515185282746 1 1
-0.00641097047792591 -0.00640470415532301 1 1
0.00909036135115341 0.00908868377116856 1 1
0.00708583734077942 0.00707739908222517 1 1
0.00147687773418427 0.00147793003420911 1 1
0.023369016018914 0.0233414380259015 1 1
-9.53982448672801e-05 -9.67963467145045e-05 1 1
0.00185357554159541 0.00185106289482558 1 1
0.00969679821166819 0.00968745236337482 1 1
-0.0079240546953922 -0.00791000135258893 1 1
0.0131737881886316 0.0131590669702487 1 1
-0.0095355990609697 -0.00952210885797351 1 1
-0.0186165991044022 -0.0186031789420851 1 1
0.00689899136029519 0.00689731764644343 1 1
-0.00204765772810468 -0.00204411008445092 1 1
-0.0116804524036518 -0.011686084418463 1 1
-0.0166818929136447 -0.0166715992674041 1 1
-0.00318323894058594 -0.0031697345715495 1 1
-0.00896621126427063 -0.00895090414726226 1 1
0.014793867192706 0.0147727818436082 1 1
-0.00457040163086503 -0.00456771131296344 1 1
0.00487449193895236 0.0048739964664288 1 1
0.0153995842246739 0.0153838337342796 1 1
-0.010132903394436 -0.0101180919234341 1 1
0.0350304088402287 0.0349914744992749 1 1
0.0093875087398631 0.00938130081849597 1 1
-0.0258123861849191 -0.0257877969712707 1 1
-0.00415423943439815 -0.00414794855200152 1 1
0.0012313175747568 0.00122624427237576 1 1
0.0309105352672096 0.0308980174533424 1 1
0.00105530077745405 0.00105498756565922 1 1
-0.0184403225607285 -0.018422023264305 1 1
-0.00407620544547294 -0.00407390638388305 1 1
0.023943363351625 0.0239172171582602 1 1
-0.0045312011032024 -0.00452290392380827 1 1
-0.015038645127779 -0.0150193030171002 1 1
-1.01508893840078e-05 -1.03564076318913e-05 1 1
-0.00547625856878234 -0.00546755358036565 1 1
0.0119455837523788 0.0119370239635739 1 1
0.0114834860877612 0.0114728802540428 1 1
0.0248971591194789 0.0248633444963294 1 1
0.0130369834484932 0.0130318277085659 1 1
0.00110383865271605 0.00110288195998838 1 1
0.0149127128260041 0.0148988993274342 1 1
0.0174477991424639 0.0174163445240767 1 1
0.00562543059774143 0.00561893191525915 1 1
0.00688945545708032 0.00688112087065882 1 1
-0.0104039340921579 -0.0103921012202746 1 1
0.00310505329939625 0.00309942360205546 1 1
0.0192167130835342 0.0192018526196434 1 1
0.00590022969717463 0.00589824237008836 1 1
0.0118112409333908 0.0118021524596579 1 1
-0.00556540690310064 -0.0055643980115805 1 1
-0.0184664495681376 -0.0184528328440241 1 1
0.00896564948433144 0.00895850209266543 1 1
0.00949570641332815 0.00948700371249194 1 1
0.0139369549899292 0.013912047444178 1 1
0.0115977290182191 0.0115897662608214 1 1
-0.0192787386131524 -0.0192639663813144 1 1
0.0280992980848464 0.0280754757369099 1 1
0.0243526721519113 0.0243327968538943 1 1
-0.00587536693287957 -0.00588015451296599 1 1
-0.0229129538826024 -0.0228802106442235 1 1
0.0198144783868663 0.0197983845014334 1 1
0.011309192722916 0.0112945526598624 1 1
-0.0160030751848834 -0.0159871926830197 1 1
0.0137859170623255 0.0137682004955641 1 1
0.0193414998523529 0.0193268400553489 1 1
0.0141279318195221 0.0141061098320271 1 1
0.0202904073650931 0.0202739245108048 1 1
-0.011032889352567 -0.0110243596693543 1 1
-0.0123072983356281 -0.0122966687864644 1 1
0.00664314961299876 0.00663937300875777 1 1
-0.00698209225568174 -0.00698216003464367 1 1
-0.0227573599765468 -0.0227332076768281 1 1
0.00629813826475584 0.0062952440221447 1 1
0.0165162721056004 0.016498860680418 1 1
-0.00557347738929752 -0.00556261435333051 1 1
0.0082622397761121 0.00825266649199413 1 1
-0.00866565643958269 -0.00865279005754177 1 1
0.0201606642490083 0.0201382075632218 1 1
-0.0103742136140886 -0.0103582069533376 1 1
0.0161992833966861 0.016169886273048 1 1
-0.0237787736721215 -0.0237614924322207 1 1
0.0161515969486627 0.0161396238248993 1 1
0.0431478408215392 0.0430989918075918 0 0
-0.0303011320883744 -0.0302689447721489 1 1
0.0247424198455951 0.0247191265391026 1 1
-0.00990390885822674 -0.00988427324706431 1 1
0.0246173817536254 0.0245929988348207 1 1
-0.0378323147403202 -0.0377910663940065 0 0
0.0176098117041128 0.017594672867799 1 1
0.0116018669212239 0.0115863849840814 1 1
0.0264018180014317 0.0263639295427427 1 1
-0.0021146115379865 -0.00211423090730516 1 1
-0.00190388465615802 -0.00190659694457926 1 1
-0.0201391826465773 -0.0201026349812233 1 1
-0.0123559611599634 -0.0123440878689014 1 1
0.0200967282220627 0.0200827821884666 1 1
-0.0187218451343614 -0.0187058354085636 1 1
-0.013080716365478 -0.0130666795038238 1 1
-0.0055335943002494 -0.0055350318726048 1 1
-0.0500312814435917 -0.0499747728834651 0 0
0.0197137169114267 0.0196937074300939 1 1
0.0134082731369282 0.0133939185344788 1 1
0.0231379652721046 0.0231114017257166 1 1
-0.000168967812415613 -0.000175821640445262 1 1
-0.0472089038748707 -0.0471610118280296 0 0
0.0036203898317443 0.00362122993840172 1 1
-0.00812035118621408 -0.00811581690783576 1 1
0.00039613411645586 0.000391409713804392 1 1
-0.0132156981555679 -0.0132039459053271 1 1
-0.00803582703838452 -0.00802280887368859 1 1
0.0180231825060249 0.0180145547557448 1 1
0.0047362858565377 0.00472818827883042 1 1
0.0202843733227256 0.0202951700424572 1 1
-0.0382911877121834 -0.0382543151502462 0 0
-0.0170462507206989 -0.0170253268452525 1 1
-0.0186907917794624 -0.0186737803629601 1 1
-0.00152933351171956 -0.00153748607106112 1 1
-0.010872294755168 -0.0108640261830115 1 1
-0.00619885200003272 -0.00618688675319996 1 1
-0.00929419807682846 -0.00926799824186381 1 1
0.00338178149176089 0.00336090262972992 1 1
0.0351230817660957 0.0350804919360887 1 1
-0.0278357305689894 -0.0278056072368109 1 1
-0.00860383954271358 -0.00859301799247766 1 1
0.0123639454632391 0.0123676864464661 1 1
0.0219686611830099 0.0219432804659245 1 1
0.013882999008028 0.0138769024292339 1 1
-0.010281905734848 -0.0102715848409993 1 1
-0.0112512139485668 -0.0112535704764622 1 1
-0.00353432387494977 -0.0035287674957633 1 1
0.00306339344961732 0.00307067614610457 1 1
-0.0193107537039426 -0.019290325026791 1 1
-0.0240444045030032 -0.0240210212336615 1 1
-0.025888108631419 -0.0258619240034502 1 1
-0.0116727098943531 -0.0116622937748481 1 1
0.00753110596934155 0.00752009671823497 1 1
-0.00564026680361199 -0.00563434719473433 1 1
-0.0250041927533681 -0.0249774765104948 1 1
0.00734241145222347 0.00734620969787518 1 1
-0.0231069039256065 -0.0230813670396721 1 1
0.00714628234379943 0.00713615320656431 1 1
0.000435425291219382 0.000434506634693188 1 1
-0.0114015585727879 -0.0113984862123349 1 1
0.016826496942351 0.0168179473597219 1 1
5.93481256633199e-05 5.93350438717671e-05 1 1
0.00388676046392396 0.00388379688445567 1 1
0.0147574791449986 0.0147456835107621 1 1
0.0155413069419792 0.0155212288524266 1 1
0.00840365796012141 0.00839639129211586 1 1
-0.0055508643469506 -0.00553423378171572 1 1
-0.0282440991968313 -0.0282126148836206 1 1
-0.00393877780723567 -0.00394093879933633 1 1
0.019876327382776 0.0198535651159381 1 1
0.0121492990648107 0.0121421974680478 1 1
-0.00793925911135789 -0.00793299485792021 1 1
-0.0254383798951377 -0.0254266227735026 1 1
-0.00549188727707022 -0.005490691539018 1 1
-0.0160096803463684 -0.0159906848638799 1 1
0.00275075743790883 0.00273548392730887 1 1
-0.00659400476181474 -0.00658782301123388 1 1
-0.00605094064868119 -0.00605518001800422 1 1
-0.000194577587703798 -0.000194471127186598 1 1
0.00540404997069012 0.00540107809091504 1 1
-0.00447611815848438 -0.00446885615061723 1 1
-0.0368483969196749 -0.0368229079324364 0 0
0.00700457716802915 0.00700028786050019 1 1
0.0313318090911564 0.0313103183633929 1 1
0.0178968402068828 0.0178847828833691 1 1
0.0253530757238612 0.0253328277853083 1 1
-0.0147432737094656 -0.0147300185822567 1 1
0.0157213298509877 0.0157096624436392 1 1
-0.00204972267848817 -0.00204874253118463 1 1
0.0204391473739333 0.0204137878176666 1 1
0.021724168325563 0.0216983715460357 1 1
0.0178719071988098 0.0178523854386163 1 1
-0.0103946374544177 -0.0103828461180368 1 1
-0.00586464173280023 -0.00585987146494648 1 1
-0.00190806514904627 -0.00188207445257464 1 1
-0.0256069000066614 -0.0255620121472883 1 1
0.00694611468273381 0.00694587419913498 1 1
0.0106914772215775 0.0106810633033878 1 1
-0.0167566198231719 -0.0167404454495235 1 1
0.0166470265773099 0.0166241152437769 1 1
0.0220019542117276 0.0219712914156588 1 1
0.00546775818005728 0.00546408236294856 1 1
-0.017614841144963 -0.0175969641646204 1 1
0.0190271893976692 0.0190087911636125 1 1
-0.00528886541969733 -0.00528255898059653 1 1
0.0259770542919973 0.0259567396788087 1 1
-0.000241688852627795 -0.000256075625338093 1 1
-0.0233572766526815 -0.0233310105736206 1 1
-0.036304501518338 -0.03626625146369 0 0
-0.0150840687666925 -0.01507080826212 1 1
-0.00136252319690428 -0.00135958934161178 1 1
0.00510825431497762 0.00511188604549098 1 1
-0.00499933276745909 -0.00499333927473605 1 1
-0.0239645014893516 -0.0239369202088764 1 1
-0.00703353589925985 -0.00702717882245475 1 1
0.0140017471628372 0.0139856516742845 1 1
-0.00451154660924429 -0.0045063656491571 1 1
0.0210379037526968 0.0210085125998888 1 1
-0.00252869811371491 -0.00252301063574738 1 1
0.00949539204532665 0.00948376719534369 1 1
0.0179959609719698 0.0179807556456543 1 1
0.0115562597900328 0.0115465128825771 1 1
0.00270173745070803 0.00269855571440476 1 1
-0.00554561427289334 -0.00552544331463419 1 1
-0.0193434456958518 -0.0193226654014627 1 1
-0.0018536964972427 -0.00185027698590015 1 1
0.0179235652481807 0.0179059848023144 1 1
-0.0145672744596125 -0.0145576121606356 1 1
-0.0227543823494072 -0.0227286762478571 1 1
0.00624025916206569 0.00623209580879882 1 1
-0.00069345453235559 -0.000695808769611452 1 1
0.0180489657411483 0.0180283876983901 1 1
0.00816146302408887 0.00815122914613473 1 1
-0.0129367310035772 -0.0129233211934902 1 1
0.0121245017634469 0.0121158480703685 1 1
0.0137346677170315 0.0137284152973532 1 1
0.0118702094415048 0.0118702626170032 1 1
0.0148175227395405 0.014801469159425 1 1
-0.0229577048229168 -0.0229301246744611 1 1
-0.015523789531472 -0.0154934566594311 1 1
0.0137093379471273 0.0136921444750287 1 1
-0.00539250200997539 -0.0053879627896848 1 1
0.0117319856925644 0.0117221777489436 1 1
-0.00145223906544568 -0.00145270363228323 1 1
0.00954829096948937 0.00952705421006109 1 1
0.00142457304502583 0.00142739999190338 1 1
-0.0201249089789332 -0.0201086619004391 1 1
-0.0108281052690653 -0.0108182938311198 1 1
0.00663741504531709 0.00663456780834795 1 1
0.00350894680518911 0.00350942532703331 1 1
-0.0175485787448756 -0.0175299593433234 1 1
0.0205022483258558 0.0204811867675101 1 1
-0.0102352726926866 -0.0102271965150245 1 1
-0.00488717559215744 -0.00488550459717455 1 1
-0.0136355494118797 -0.0136206913760856 1 1
-0.00123737427716356 -0.00121562221650304 1 1
0.0126936809982533 0.0126796941834756 1 1
0.00563283006827904 0.00564141656138247 1 1
0.0089751903520037 0.00896495577065807 1 1
0.0101362476219542 0.0101120087420728 1 1
0.000188258346889601 0.000190070427515565 1 1
0.0322327103364739 0.0321769468558757 1 1
-0.00675241366262069 -0.00674983986957026 1 1
-0.0131979106889018 -0.013179115108511 1 1
-0.00761615430331286 -0.00761327145445511 1 1
-0.00511852334103461 -0.00511608802802255 1 1
-0.000668002822630765 -0.000666755768690163 1 1
0.0185964036533311 0.0185778664360417 1 1
0.0220248382627506 0.0220008839635969 1 1
-0.0031986929934815 -0.00319545669595721 1 1
0.000208670277636429 0.000212862985693829 1 1
0.0204116916308687 0.0203796675391932 1 1
0.0181860407056246 0.0181565513937666 1 1
0.0148531265911211 0.0148383589464662 1 1
0.00174985918491819 0.00173459176419283 1 1
-0.0263674612325275 -0.0263441813803128 1 1
-0.010043287984483 -0.0100352239426895 1 1
-0.0105307755631597 -0.0105273289157977 1 1
0.00556523717492681 0.00556054884170432 1 1
-0.00654436794488241 -0.00652398230768374 1 1
0.0168730166937681 0.0168538128102382 1 1
-0.0121077484206602 -0.0120943635400437 1 1
0.0304308747067889 0.0303990489557632 1 1
-0.036751410425373 -0.0367104764792227 1 1
-0.00366846851188789 -0.00367741407977371 1 1
0.00384628312900079 0.00382846800040748 1 1
0.00497037838977603 0.00497613785368701 1 1
0.000585830266927417 0.000585552914687759 1 1
0.00347786701599321 0.00347438062208414 1 1
0.00737991393593702 0.00736981768116511 1 1
0.0163868302315899 0.016369220384283 1 1
0.00870411527407817 0.00869676348687928 1 1
-0.0103734771528659 -0.0103682405888245 1 1
-0.0150553535932075 -0.015031654580689 1 1
0.0111895495894392 0.011184380030028 1 1
-0.0314870702151742 -0.0314551012291684 1 1
0.00391246771420913 0.0039018598246605 1 1
-0.0266572135399892 -0.0266308138652272 1 1
0.0120876080249077 0.0120761523659759 1 1
0.0021899821201651 0.00218845617736387 1 1
0.0222225568961765 0.022192366621207 1 1
-0.0111505181451122 -0.0111465957281055 1 1
-0.00132017342878103 -0.00132298390879946 1 1
0.000831959771971322 0.000820936460665769 1 1
-0.00520390127929247 -0.00519649240029537 1 1
-0.00879748854412964 -0.00879438411453375 1 1
0.0151738654355118 0.0151586833605986 1 1
-0.00246134155823162 -0.00245479200955013 1 1
0.027744224641987 0.0277256990213212 1 1
-0.00825476613244704 -0.00825792933730851 1 1
0.0392309738063053 0.0391952322155227 0 0
0.0118769242421161 0.0118638830597006 1 1
-0.0289083678530691 -0.0288751814801117 1 1
-0.00817999819055836 -0.00817633586620873 1 1
0.0120917100173095 0.0120809999330389 1 1
0.0172629142228154 0.0172477480711281 1 1
0.00442361191422721 0.0044200911219549 1 1
-0.020922950903355 -0.0208999022562254 1 1
0.0261843108780461 0.0261591468284825 1 1
0.0104966257621213 0.0104879173296587 1 1
-0.00869950243318185 -0.00869326894771665 1 1
-0.00221556039357791 -0.0022132825532538 1 1
-0.00917823286485799 -0.00916794797196341 1 1
-0.00807823390545475 -0.00806117927349493 1 1
-0.0134082767222518 -0.013393768479434 1 1
-0.0233681630146172 -0.0233409645783749 1 1
-0.0117000169379602 -0.0116879173490114 1 1
-0.0040137116554844 -0.00401010674530337 1 1
0.00591075397928693 0.00590812356639777 1 1
-0.00324923715539068 -0.00325728562096148 1 1
-0.00487473082082876 -0.00487167768718877 1 1
-0.00139433103062811 -0.00139219329986693 1 1
-0.00207727548631366 -0.00208885097630273 1 1
-0.0115126465267487 -0.0115076180094044 1 1
0.00196971406214507 0.00197464854747261 1 1
-0.0103080999510413 -0.0103026967846143 1 1
0.0146241329780881 0.0146100236296318 1 1
-0.0351768893846185 -0.0351356419501951 0 0
0.0149867594366991 0.0149757736779226 1 1
0.00630281765866133 0.00629386235052488 1 1
0.012960534796981 0.012946812672666 1 1
-0.00104315594884053 -0.00103165457008959 1 1
0.00223482532860041 0.00222614884773653 1 1
0.0227469675010399 0.0227235972284149 1 1
0.00121260141299799 0.00120981440658855 1 1
-0.00776907293182367 -0.00775805474846153 1 1
-0.0103669691622376 -0.0103584449202349 1 1
-0.00298125273059679 -0.00296938224895993 1 1
-0.00434338290768846 -0.00434393017211643 1 1
0.0156080348309709 0.0155943506432772 1 1
0.0132052678330833 0.0131904058389935 1 1
-0.00273413456221393 -0.00273271995843256 1 1
0.0131628402786989 0.0131423237347644 1 1
0.0298265825215136 0.0297935196110899 1 1
0.00376935667497014 0.00375917418767461 1 1
-0.0157518228333188 -0.0157178901165267 1 1
-0.0281925696791601 -0.0281489766429137 1 1
-0.00271500746800301 -0.00271382097228619 1 1
0.0200360838267951 0.0200174445468739 1 1
-0.000630113420274334 -0.00063339382883878 1 1
0.0118290302346812 0.0118116420961977 1 1
-0.034169073814984 -0.0341302891123203 0 0
0.0110991708894922 0.0110891106099759 1 1
0.00593439557982128 0.00592527110917892 1 1
-0.0226537651540898 -0.022625293893169 1 1
-0.0209740200736471 -0.0209484686119818 1 1
-0.0215719653542308 -0.021533084776624 1 1
-0.00421308356970411 -0.00421156732563467 1 1
-0.00904452489315616 -0.00903315608938262 1 1
0.00944284187141177 0.00943570344456274 1 1
0.0292149178525827 0.0291939067516807 1 1
0.0123686085766513 0.0123453280302952 1 1
0.00576165537695205 0.00574687497316586 1 1
-0.00799798160240014 -0.00798092838411951 1 1
0.0243574804380437 0.0243263886412076 1 1
0.00280320261515056 0.00279734920157928 1 1
0.005031827923347 0.0050266263525182 1 1
-0.0160064165196323 -0.0159932824230415 1 1
-0.0206698595169916 -0.0206511286182527 1 1
0.0123637447560956 0.0123468916537551 1 1
0.0377379903564182 0.03769669546569 1 1
0.0127666715039463 0.0127486927932126 1 1
-0.0186233716270427 -0.0186035977152136 1 1
0.00183715453829112 0.00183582308528614 1 1
-0.0123631390934175 -0.0123512292968546 1 1
-0.00170109144188083 -0.00169774473905664 1 1
0.0130939036078596 0.0130810834990435 1 1
0.0104429211496299 0.0104309587780724 1 1
0.021247951400337 0.0212231120940198 1 1
-0.0156086245391269 -0.0155959874003524 1 1
0.0103190126362392 0.0103140901447964 1 1
-0.000676541758517672 -0.000677031694472779 1 1
-0.0432367337016503 -0.0431977927115448 0 0
0.000339433292174887 0.000341182074881157 1 1
0.00140879565999831 0.00140784069293886 1 1
0.0154899004838725 0.0154515350422983 1 1
-0.0231123748530581 -0.0230977757553003 1 1
-0.000152488162347917 -0.00014456358341135 1 1
0.0311612322126922 0.0311270862312373 1 1
0.0131865426900189 0.0131827309514649 1 1
-0.00627471987029542 -0.00626830608016963 1 1
-0.0188291305045405 -0.0188082034820257 1 1
-0.0105204642121736 -0.010509658864983 1 1
0.00330631737553603 0.00329836626893654 1 1
0.0262453541298822 0.0262203514761634 1 1
0.00838772887060433 0.00837928976956532 1 1
-0.033474122127738 -0.0334386651271787 1 1
0.0261365696945397 0.0261066052992754 1 1
-0.00437405698636488 -0.00437100594778071 1 1
0.0211798651034583 0.0211620267869449 1 1
0.0111796274594047 0.0111619051498626 1 1
-0.0299887798531183 -0.029958376458826 1 1
0.0230385778984176 0.023017816901393 1 1
-0.0334216619372617 -0.0333860399748999 1 1
0.00990725413251152 0.0098937054060507 1 1
0.0283226492996035 0.0282989831008099 1 1
0.00507788621076365 0.00509482445920354 1 1
-0.00499507309835623 -0.00499341213182662 1 1
-0.00125769077592638 -0.00125735292231648 1 1
0.000744682583432637 0.000747852934151924 1 1
-0.0251777399700943 -0.0251498662053747 1 1
0.0258566534381339 0.0258290188086589 1 1
0.000363224256644965 0.000360286283488664 1 1
0.0107159911914122 0.0107069124808905 1 1
0.00480934894217348 0.0048059915462461 1 1
-0.0147822899051644 -0.0147690218263525 1 1
-0.00919174283186623 -0.00916744502964412 1 1
-0.00287741475381648 -0.00286965629678979 1 1
0.0323110450556288 0.032260033218661 1 1
-0.0332932792787071 -0.0332634638776802 0 0
0.00693263975783185 0.00692759289436333 1 1
0.0213290757783675 0.0213142571405983 1 1
0.00268332669772679 0.00267662351761986 1 1
0.0208909114112717 0.02087365001575 1 1
-0.00290325312793947 -0.0029185074175601 1 1
-0.0075792135782649 -0.00756661011771638 1 1
1.39708939331795e-05 1.68850445142112e-05 1 1
0.0138986667078986 0.0138841948573221 1 1
-0.00193480290804467 -0.00192607589354172 1 1
-0.0273351105504691 -0.0273096115943563 1 1
-0.00729908848020385 -0.00728787686034519 1 1
-0.0181802029389887 -0.0181642197016415 1 1
-0.000201174809165074 -0.000199159006188024 1 1
0.00188222030684157 0.00187861670104845 1 1
-0.00416682687678081 -0.00414617220741551 1 1
-0.0023541409682651 -0.00235578246866027 1 1
0.0100054561798663 0.00999562997928675 1 1
-0.00349469069826527 -0.00348943787007294 1 1
-0.0233834654694276 -0.0233615505431768 1 1
-0.00918869130627071 -0.00917940738785679 1 1
0.022383991750293 0.0223508280047708 1 1
0.0187588956292309 0.0187319716928432 1 1
0.000374136568055245 0.000376394771035051 1 1
0.0210287274347948 0.0210124811013278 1 1
-0.0209900493177225 -0.0209717608070919 1 1
0.031202806481385 0.03118112525081 1 1
-0.0110195971597148 -0.0110113621732269 1 1
-0.00328506154994739 -0.00327766977192609 1 1
0.00199938508807585 0.00199969414006717 1 1
-0.00740527084515523 -0.00740613928039145 1 1
-0.0149333946911099 -0.0149083839035299 1 1
-0.0244640119988959 -0.0244427124082575 1 1
-0.0252103576512962 -0.0251856809333914 1 1
0.00534995744172589 0.00534852544528938 1 1
0.0101348503257105 0.0101233655229207 1 1
-0.0225969463769959 -0.0225654246741535 1 1
0.00459329130663604 0.00458997313443411 1 1
-0.00245778385775061 -0.00244545522014718 1 1
0.0113046673626029 0.0112871837277104 1 1
-0.0329444464941825 -0.0329139845476008 1 1
0.0036293482757294 0.00362990992257952 1 1
0.000792659358320007 0.000791398229162075 1 1
0.0101962604930787 0.0101871153549737 1 1
0.00438632734376853 0.00438011724221005 1 1
0.00356595768111282 0.00356379631219913 1 1
-0.00533659826572977 -0.00532717428292194 1 1
0.0257157541432853 0.0256918820599185 1 1
-0.0151647558156633 -0.0151468879890669 1 1
-0.0164022647181123 -0.0163860694914101 1 1
-0.00343094766116677 -0.00342771560066077 1 1
0.000892639671132757 0.000891964917141393 1 1
-0.0130512870235088 -0.0130453448817776 1 1
0.00518465365682432 0.00517909818435291 1 1
-0.00375496675935294 -0.00374935716021583 1 1
0.0104743155044648 0.010462865022924 1 1
0.0235684456997673 0.0235471778976265 1 1
-0.00742998390917811 -0.00740941538984655 1 1
-0.0188470840858451 -0.0188284886881771 1 1
0.0253976448060228 0.0253713110748911 1 1
0.0157965615093924 0.0157837213324659 1 1
0.020269513298614 0.0202520275202657 1 1
0.00738179767586539 0.00736437979412402 1 1
-0.0252939392274657 -0.0252655533893961 1 1
0.00723923671119471 0.00723801647827977 1 1
-0.0160377852173183 -0.0160189351284537 1 1
-0.00144743316627494 -0.0014449398848478 1 1
0.00230522514346979 0.002303018182146 1 1
0.0274174958978753 0.0273865385509012 1 1
0.00714596895203632 0.00713821584775956 1 1
-0.0184988175315232 -0.0184832989144525 1 1
-0.00398534904182508 -0.00397815151415158 1 1
-0.0043130402148991 -0.00431104140636137 1 1
0.0166734181782638 0.0166561534855647 1 1
-0.00160911701321985 -0.00160575509323674 1 1
0.0203229981947808 0.0203026289065519 1 1
-0.00787448427934546 -0.00785631631531773 1 1
-0.0123642191584888 -0.012335957727231 1 1
0.0242065723457398 0.0241786412846309 1 1
0.0237004117936942 0.0236746309961439 1 1
0.00718865727368073 0.00718326651112473 1 1
0.0111680551661676 0.0111392532000886 1 1
-0.0116694834370036 -0.0116564128554714 1 1
0.00522713539127919 0.00521584820370374 1 1
0.0202466991182883 0.020228434679029 1 1
-0.0145498646104324 -0.0145367244786942 1 1
-0.00537589258960243 -0.0053740625875607 1 1
0.00698623198966078 0.00697479483756334 1 1
0.015926139102737 0.0159137701344862 1 1
0.0157818231618844 0.0157654238244658 1 1
-0.0167487075868061 -0.0167292404233797 1 1
0.0171169296682583 0.0170978088678643 1 1
0.00963140806203772 0.00962141714314834 1 1
-0.00262032869725574 -0.00261549542282162 1 1
0.022602159717368 0.0225759616211225 1 1
-0.0124652706543677 -0.0124558545984545 1 1
0.0153304654843945 0.0153185915115947 1 1
-0.00264013036921433 -0.00263422972455667 1 1
0.0176689561534681 0.0176515887111248 1 1
0.013587234730591 0.0135663099628078 1 1
-0.0145323330516831 -0.0145209430393627 1 1
-0.0238380290374655 -0.0238171841876371 1 1
0.0138181449694725 0.0137998293144545 1 1
0.0375170878532834 0.0375000097288423 0 0
-0.0221180758251692 -0.0220970202949243 1 1
0.0216482618294518 0.0216262181909715 1 1
-0.00747452211971546 -0.00745548019749858 1 1
-0.0417358201259477 -0.0416906112603648 0 0
-0.0150195015946934 -0.0150072275720177 1 1
-0.0221870491155772 -0.0221639168875327 1 1
-0.016415215900086 -0.0163983257599745 1 1
-0.0072206973123369 -0.00721460512084297 1 1
-0.00216776797703809 -0.00218287672181882 1 1
-0.0231282896730279 -0.0230977067537067 1 1
-0.009886971855329 -0.00987154309039165 1 1
-0.00198422516666829 -0.00199875717097577 1 1
-0.00718902555655791 -0.00718569694243857 1 1
-0.0121711301870841 -0.0121728461122618 1 1
-0.0117700970744954 -0.0117643888602892 1 1
-0.0331668317054447 -0.0331307421768948 1 1
-0.0172644514443257 -0.017248797925023 1 1
-0.00477353977102961 -0.00476336954098026 1 1
0.00049925058776207 0.000501471368609199 1 1
0.0063990995943471 0.00638867592571071 1 1
0.0038925246194948 0.00390333921986805 1 1
0.0054102423409462 0.00540549186402101 1 1
0.00636624771922751 0.00636197594700798 1 1
0.00142967604868354 0.00141893236998289 1 1
0.016476123071937 0.016459971585738 1 1
0.0146847067866361 0.0146838754031251 1 1
0.0143268570015815 0.0143096906024395 1 1
0.0135292257201427 0.0135067222988764 1 1
-0.0063377937576948 -0.00633062760759791 1 1
-0.00335350868469552 -0.00334889655017138 1 1
0.0218048341609861 0.0217822556956219 1 1
0.00473166611130784 0.00472353120180218 1 1
-0.015215409065107 -0.0152014684880104 1 1
0.0131538109747992 0.0131436700527849 1 1
0.0256903153312761 0.0256649000159376 1 1
0.011467688062703 0.0114558935844267 1 1
0.0133159408895567 0.0133003884472392 1 1
-0.0147732038918508 -0.0147490836795704 1 1
-0.00896131091399666 -0.00894693760417757 1 1
0.00249379990410633 0.00249478317653875 1 1
0.0248355388676408 0.0248091121529232 1 1
0.0107353774431021 0.0107149934193031 1 1
0.0163370311634533 0.0163243830056339 1 1
-0.0184109944975944 -0.0183910679943372 1 1
0.0108326480294014 0.0108120553684287 1 1
-0.00466861784104898 -0.00464379400443162 1 1
0.0138933057919713 0.0138817347328081 1 1
-0.0118279539072862 -0.0118126088449143 1 1
0.0315976397470854 0.0315659057326948 0 1
0.00265135091007318 0.00265294450634822 1 1
-0.0124940992563705 -0.0124841454792729 1 1
0.00766198845890041 0.00764607042278729 1 1
0.0337637144682999 0.0337252869796043 1 1
-0.0196665363066659 -0.0196477114994032 1 1
0.0267653766072691 0.026745060312758 1 1
-0.0054140330818119 -0.00540011827572599 1 1
-0.00270012918275388 -0.00270717197937796 1 1
-0.0280035355695731 -0.0279755672690063 1 1
-0.00484428259368493 -0.00484115771076657 1 1
0.00459495420909162 0.00459510127826363 1 1
-0.0123328339720205 -0.0123185292643361 1 1
0.013342994485718 0.0133208759133045 1 1
-0.00975329491836818 -0.00974327570581012 1 1
0.0155549193474936 0.0155422194182427 1 1
-0.0494060497111884 -0.0493455530361364 0 0
0.0149656152492913 0.014948820367299 1 1
0.011219884624706 0.0112107400810817 1 1
0.025131760887301 0.0251116909565504 1 1
-0.0244218895951246 -0.0244017330842493 1 1
-0.0107388912283814 -0.0107307221638718 1 1
-0.0315565113719887 -0.0315078406557497 1 1
-0.0351623353492212 -0.0351307107795216 0 0
-0.0167238871270503 -0.0167054129501962 1 1
-0.0293000392630877 -0.0292656170405814 1 1
-0.0166784123051477 -0.0166572411395778 1 1
0.0225743595733646 0.0225541741876154 1 1
-0.00253796877922441 -0.0025357136620529 1 1
0.0422190038803356 0.0421766036293958 0 0
0.000510953441335902 0.00050402557859883 1 1
0.0100264594570653 0.0100166067587843 1 1
-0.0111894130471857 -0.011180719453031 1 1
0.0275993233963384 0.0275700032686906 1 1
0.00494247361693773 0.00493933109061158 1 1
-0.0306786105528099 -0.030656343750417 1 1
-0.0184874155782845 -0.0184721323270805 1 1
0.0320994453441545 0.0320681225801241 1 1
0.0291023216644872 0.0290732225199767 1 1
0.0145015718554019 0.0144848872666522 1 1
0.0103654395261523 0.0103555958006072 1 1
0.00597229837222925 0.00597623703312146 1 1
-0.0123874602145625 -0.0123738883483153 1 1
-0.0181222378350644 -0.0181088260261089 1 1
-0.00925978439692389 -0.00923921448766845 1 1
0.0155583238879596 0.0155457428962599 1 1
0.00979513175608837 0.00978909342570601 1 1
-0.0165865630562566 -0.0165681765825292 1 1
-0.0160638120044704 -0.016049873913275 1 1
-0.0101020130963298 -0.0100853923818707 1 1
0.00805787808411386 0.00804286785652048 1 1
0.023161762524818 0.0231277008182211 1 1
-0.00375382273043545 -0.00375691824909182 1 1
0.00161333537913255 0.00160838557792986 1 1
0.00565173366098224 0.00564256567424536 1 1
-0.0100303518334865 -0.0100162975993874 1 1
0.0206833230079524 0.0206619456410019 1 1
0.00566855611002832 0.0056642824655816 1 1
0.00813134928863833 0.00813154324438769 1 1
-0.0256688168746916 -0.0256417205757789 1 1
0.017748412458353 0.0177430903571534 1 1
0.0080206816430402 0.00800503597359158 1 1
-0.0139303123886595 -0.0139130794802368 1 1
0.0247858132291242 0.024763273381737 1 1
-0.00287582913462899 -0.00287521779383678 1 1
0.0146584358983886 0.0146447282225121 1 1
0.003874316808048 0.00388119270729306 1 1
0.00522923601775987 0.00520289425377682 1 1
-0.0289862880609587 -0.0289670927203128 1 1
0.0188793717800405 0.0188553927550602 1 1
0.0150833148810893 0.0150810702782231 1 1
-0.00427200789277594 -0.00426631022364001 1 1
0.0450778728183396 0.0450460514908178 0 0
-0.0268072308046444 -0.0267974616494302 1 1
-0.00564455931966173 -0.00564418243123103 1 1
-0.0160043904331404 -0.0159955818343862 1 1
0.0255229927520682 0.0254998954819667 1 1
-0.0134382903843248 -0.0134236258771186 1 1
-0.021365451424507 -0.0213463309850663 1 1
-0.0350555325823087 -0.0350207957203745 0 0
-0.0353429400914603 -0.0353131095962436 0 0
0.0130720132485047 0.0130472086137174 1 1
0.00863554940028349 0.00862945381063146 1 1
-0.0213580798057413 -0.0213344996637425 1 1
0.0124296515885831 0.0124229704541182 1 1
-0.0291445382065489 -0.0291169401342656 1 1
0.00647863429297332 0.00647045731470864 1 1
-0.000869442366218137 -0.000874653306935983 1 1
0.0179093988705402 0.0178913044757948 1 1
0.0284022700772709 0.0283447034256822 1 1
-0.0256623542523077 -0.0256226120794571 1 1
0.0338383489432314 0.0338025140231917 0 0
0.00827965428221172 0.00829420475995402 1 1
-0.00755209224859289 -0.00754211831198905 1 1
-0.0279640165657946 -0.0279352287617997 1 1
0.003025405815295 0.00301848592679792 1 1
0.0143014043015573 0.0142863962797759 1 1
-0.00240064798388644 -0.0023944648570285 1 1
-0.00185239612095965 -0.00184945814870855 1 1
0.0093322170071915 0.00932356426787763 1 1
-0.0334144825390847 -0.0333838080111759 0 0
0.0133948365051383 0.0133882936179015 1 1
-0.00506736318703946 -0.00504325702160537 1 1
0.013919239905008 0.0139040465795003 1 1
-0.0187668913000218 -0.0187597853151353 1 1
0.00120391220333748 0.00120248811827971 1 1
0.0274404094409542 0.0274147855147758 1 1
0.0228305723598606 0.0227935061713647 1 1
-0.0171049196641394 -0.0170731614041562 1 1
-0.0280608292540086 -0.0280304018195033 1 1
-0.0205395907232416 -0.0205139309528668 1 1
-0.00207657454881439 -0.00207780329753471 1 1
0.0149853508432194 0.0149712050519013 1 1
-0.0061802968186951 -0.00617578119160102 1 1
-0.00123044754879674 -0.00122802106461519 1 1
0.00117432422495984 0.00118827952061082 1 1
-0.0171317854517015 -0.017117953947146 1 1
-0.00877203798576005 -0.00875968365536961 1 1
-0.0286556271022765 -0.0286282482936658 1 1
-0.0166260961848628 -0.0166070568203739 1 1
-0.00546268431647539 -0.00544612911158786 1 1
-0.00447838302911399 -0.00445825323754371 1 1
-0.00756279586929544 -0.00755794816234749 1 1
0.00849191671657973 0.008487718755465 1 1
0.0213451100160912 0.0213063830892661 1 1
0.00775557016956862 0.00776102374045652 1 1
-0.00315334302306457 -0.00315029661824413 1 1
-0.00617733965080822 -0.00617011678546337 1 1
-0.0288181773131354 -0.0287860714099874 1 1
-0.0044224825289014 -0.00442506030225735 1 1
0.00740673981045085 0.00740616945447447 1 1
-0.0136773279871209 -0.0136617113594011 1 1
0.0040365581308809 0.00402549988047466 1 1
-0.00321339914817533 -0.00321260217973704 1 1
0.00985060832382156 0.00983662734531567 1 1
-0.00297077744117007 -0.00297809300002544 1 1
-0.01181214084874 -0.0118062229059236 1 1
0.0449790180834379 0.044936065092411 0 0
0.0144139787959707 0.0143950566783261 1 1
-0.00986184125521735 -0.00985242639394433 1 1
-0.0278293254402044 -0.0278025457825838 1 1
-0.0293080722067933 -0.029277927999914 1 1
-0.00209558893988305 -0.00209384779790585 1 1
-0.0125423359323072 -0.012528085065634 1 1
0.00163633411877761 0.00164050457296431 1 1
-9.86689799751736e-05 -0.000103067267902429 1 1
-0.0100992630133187 -0.010091294085479 1 1
-0.0331733190642284 -0.0331315866023597 0 0
-0.00381911657330345 -0.00380986327732589 1 1
-0.00836001263426363 -0.00835019822906633 1 1
-0.012517017176204 -0.0125059124350581 1 1
-0.0146851773093176 -0.0146747740120478 1 1
0.0227648200201522 0.0227479824705421 1 1
-0.0265228938693973 -0.0264999344308865 1 1
-0.000223949438027944 -0.000222836437835427 1 1
-0.00650787018044394 -0.00649934514894935 1 1
-0.00740886406869014 -0.00741356615583553 1 1
0.0253916367859854 0.0253628799300674 1 1
0.000156129047638181 0.000153644893113323 1 1
-0.0137729889037815 -0.0137520032414318 1 1
-3.90872398080859e-05 -4.26867694127953e-05 1 1
0.00552278076292141 0.0055281735916302 1 1
-0.0131734547842644 -0.013182339503773 1 1
-0.0290407256820847 -0.0290111501376738 1 1
-0.00585371787868434 -0.00584720619233116 1 1
-0.0104600896259696 -0.0104503180417243 1 1
0.0129370225565747 0.0129340743414202 1 1
-0.00350878816209496 -0.00350801179887253 1 1
0.020227504625158 0.0201957657780372 1 1
-0.0277329032037413 -0.0277077289291929 1 1
0.00114448699782873 0.00114835008485715 1 1
0.021874457482118 0.0218541929015798 1 1
-0.00321236558812824 -0.00320485779230185 1 1
0.00156772355028505 0.0015654847877795 1 1
0.00933233706083066 0.00932130116098197 1 1
-0.0102282150549724 -0.0102237138252718 1 1
0.0253402845320123 0.0253192040698319 1 1
-0.0194754230810402 -0.0194455739545709 1 1
0.0185275218780919 0.018517481816681 1 1
0.0032900915913052 0.00328748665468036 1 1
0.0217607634072107 0.0217436018589654 1 1
-0.0388991088800319 -0.0388578341547199 0 0
0.0158818553427304 0.0158655799174225 1 1
0.0265866603276885 0.0265590163301815 1 1
0.00308787175232355 0.00308543411973233 1 1
0.00902472524380416 0.00901518510314209 1 1
-0.00121611261813594 -0.00121516789761611 1 1
-0.0209047674265363 -0.0209003464951017 1 1
0.00816668486397459 0.00817253498624095 1 1
-0.0106095985087937 -0.0105976591429797 1 1
-0.015283849323118 -0.0152666049492549 1 1
-0.0136380680665792 -0.0136278890576277 1 1
0.0115797926438303 0.011562121576197 1 1
0.0028418547719683 0.00285471557327875 1 1
-0.000358563238834693 -0.000357973450625199 1 1
-0.00129219457222102 -0.00129293510825463 1 1
-0.0348167092797475 -0.0347858586868599 1 1
0.0215483427027007 0.0215316519750864 1 1
-0.00457489152562127 -0.00456691065443548 1 1
-0.0169247528168639 -0.0169051777266007 1 1
-0.00694973341816148 -0.00695240440927417 1 1
0.0441971387930705 0.0441425126586915 0 0
0.047505913737413 0.0474610435374367 0 0
0.0143516602973398 0.0143326580341146 1 1
0.0311654026288193 0.031137633822268 1 1
0.00105685599677148 0.0010583575942662 1 1
-0.00177147721259503 -0.00176897252512773 1 1
0.00159692372451984 0.00160989368606126 1 1
0.011115657080876 0.0111046206539995 1 1
0.00345615099414728 0.00346107945834298 1 1
-0.0386645874457423 -0.0386225727530866 0 0
0.00424325125822128 0.00423824720808081 1 1
-0.0268336792156624 -0.0268075280551183 1 1
-0.0233983093997859 -0.0233808626004427 1 1
0.0201592545660796 0.0201423052705786 1 1
-0.0193304773210529 -0.0193104088122948 1 1
-0.00139954278023544 -0.00139432720108652 1 1
-0.00527232885436277 -0.00527471221900056 1 1
0.0273105215849012 0.0272821967063645 1 1
-0.0036449106032803 -0.00363582024203819 1 1
-0.00361163133178103 -0.00360725908906674 1 1
-0.0140512368393078 -0.0140389093941657 1 1
-0.0251405167973621 -0.0251138655140662 1 1
0.00552061409084817 0.00552106488155445 1 1
0.01754762205773 0.0175348350455892 1 1
0.00496876285709388 0.00495564354100885 1 1
0.0129827591698922 0.0129713762580027 1 1
0.000142438101606652 0.000148509719867398 1 1
-0.0222532716554496 -0.0222279464166151 1 1
0.00977623685581918 0.00976502761529273 1 1
-0.00480710614678744 -0.004803583416723 1 1
-0.00986003185939058 -0.00985600900776822 1 1
-0.0135969778565234 -0.013578316247966 1 1
-0.00557421406457384 -0.0055635605899883 1 1
-0.00754766071841426 -0.00752723185498701 1 1
-0.0106568553890729 -0.0106438719970611 1 1
-0.0326934818129473 -0.0326467203901489 1 1
-0.000913870759481757 -0.000921835622168014 1 1
-0.000691412572403457 -0.000694887148600945 1 1
-0.0117102134130261 -0.0116958873504972 1 1
-0.0107911495179614 -0.0107860175407796 1 1
-0.00090323988250383 -0.00090420247372645 1 1
-0.00400133947375242 -0.00399790966065195 1 1
-0.000549282650517126 -0.000546684542159224 1 1
0.00611999280487839 0.00611362625694893 1 1
-0.00451051007463307 -0.00450575837435702 1 1
0.0113969692899234 0.0113763955047971 1 1
0.00363624365822154 0.0036302452713258 1 1
0.0317352633593404 0.0317037112058022 0 0
-0.00914360349238514 -0.00913812048416358 1 1
0.0105671830591092 0.0105549320181696 1 1
0.0187088270654483 0.0186892954701349 1 1
-0.028419563858029 -0.0283893529311047 1 1
0.00107365852897883 0.00106261962600231 1 1
0.0115371043417705 0.0115230080654485 1 1
-0.00682077323455769 -0.00681511406297844 1 1
0.0231426921190434 0.0231289885108627 1 1
-0.00539057080720003 -0.00537922570952324 1 1
0.00166547623222285 0.00166756880689578 1 1
-0.0276420140582431 -0.0276144155852154 1 1
0.0319235030165859 0.0318764095672585 1 1
-0.0130747572761873 -0.0130598461685079 1 1
0.0228239448232145 0.0227975915023164 1 1
-0.0116192130022455 -0.0115946626278428 1 1
0.0114954793090886 0.0114858334700791 1 1
0.0260515915853051 0.026016286409695 1 1
0.0148388319829438 0.0148238967793211 1 1
-0.000493669345684579 -0.000495570615408614 1 1
-0.00101320420717335 -0.00100706291948236 1 1
-0.00226974791738424 -0.00226327599703851 1 1
0.00146279478093355 0.00146115174280428 1 1
0.000101836112959077 0.000102630188396705 1 1
-0.0254357536304491 -0.0254023892390804 1 1
0.0154394636892586 0.0154252997447958 1 1
-0.00069005837844662 -0.000671582115300918 1 1
0.0238842979170282 0.0238642423474242 1 1
0.0175339357356564 0.0175165152438237 1 1
0.0315828098770209 0.0315536109882666 1 1
-0.0122205553669187 -0.0122127812901461 1 1
0.0323810695945246 0.0323383645260179 1 1
-0.00694851104833767 -0.00694650396218967 1 1
0.00458998010066428 0.0045837318708528 1 1
-0.0144955678969785 -0.0144819100897446 1 1
0.0155765756855585 0.015561558854284 1 1
0.00389421220032371 0.00389612116083195 1 1
-0.0240344650570797 -0.0240000085650142 1 1
0.0501056142115431 0.0500558751378748 0 0
0.0159285361223614 0.0159081364912461 1 1
-0.0153223647050979 -0.0153031913559661 1 1
0.0101252540235866 0.0101164188795205 1 1
-0.0310681953459866 -0.0310319984057855 1 1
-0.00577295348001284 -0.00578034111670298 1 1
0.0345699172582206 0.0345393646322267 0 0
-0.00936038510882145 -0.00935095961645481 1 1
-0.0112377798821027 -0.0112248679330674 1 1
-0.013839311836946 -0.0138269849248862 1 1
0.000442881246221846 0.000444986311985222 1 1
0.00251672998477693 0.00251569856588526 1 1
-0.00528796377096932 -0.00527911466102719 1 1
-0.0345332151567768 -0.0344997763466691 0 0
0.00847346927814911 0.00846563732527673 1 1
-0.00336319035886928 -0.00335937377032665 1 1
0.00576988082911714 0.00577512288035991 1 1
-0.0305036063272804 -0.0304697778243643 1 1
-0.0231919638304783 -0.0231826712598328 1 1
0.00819259744226593 0.00818408151838073 1 1
0.0485622536875238 0.0485100960526474 0 0
0.00010082004135365 0.000108380409690496 1 1
-0.00235896713005723 -0.00234553030089784 1 1
-0.00130497689258349 -0.00130453840680643 1 1
0.000890933264923766 0.000889407791129416 1 1
0.00328283450102239 0.00329376794955347 1 1
-0.0128178260417003 -0.0128022271142733 1 1
0.00783661134494425 0.00782254218194505 1 1
0.00875709503795944 0.00874556553281942 1 1
0.00617102303500232 0.00615519667647986 1 1
-0.00551535257721189 -0.00551035121230087 1 1
0.00532571862955734 0.00532318610207743 1 1
0.00397135406355291 0.00397068367059593 1 1
0.00666918240795593 0.00666133653534694 1 1
0.0116899069316336 0.0116773228038005 1 1
0.00336859769422064 0.00335859721841382 1 1
-0.0137254718801387 -0.0137022638840256 1 1
0.0246319899726901 0.0246098891496374 1 1
-0.0448684298649449 -0.0448216530891149 0 0
-0.000120774004304643 -0.00011847979335116 1 1
-0.00575230332358838 -0.00574637179763815 1 1
-0.00449210174123025 -0.0044885497214065 1 1
-0.0307748119104983 -0.030727143886999 1 1
-0.0286499486338032 -0.0286279011078203 1 1
0.0122453506123825 0.0122302842995294 1 1
0.0135598661909665 0.0135373858648385 1 1
-0.0235660929592881 -0.0235474382279372 1 1
-0.0264448621609741 -0.026412364272032 1 1
-0.016471296389173 -0.0164598025567981 1 1
-0.0168061969130302 -0.0167922337105839 1 1
-0.00491305089116699 -0.00490598932251193 1 1
-0.0136269430078875 -0.0136117342070981 1 1
-0.0151883161824088 -0.0151739588982779 1 1
0.0246153384430858 0.0245973448698907 1 1
-0.0267492028381301 -0.0267206210922602 1 1
-0.015877753833617 -0.0158598315349042 1 1
-0.0106573652868982 -0.0106502480724986 1 1
-0.0168636134764838 -0.0168616471830092 1 1
0.00026774225381754 0.000270807693680143 1 1
-0.00970791066104058 -0.009701882644877 1 1
-0.020257784791089 -0.020234525998314 1 1
-7.0855015408277e-05 -6.83381562981951e-05 1 1
-0.0051287998849877 -0.00512170330247999 1 1
-0.00404529985864137 -0.00404376771366511 1 1
0.01320764295092 0.013194603215163 1 1
0.00312264293400105 0.00311509731538167 1 1
-0.0239700162974794 -0.0239439529956641 1 1
0.00979795952725929 0.00979335790613543 1 1
-0.00900359002793657 -0.00899376750420717 1 1
0.0160941970283582 0.0160841043584783 1 1
0.00926220652573746 0.00925794566878612 1 1
-0.0115111470870245 -0.0114850802945102 1 1
-0.00760895236167185 -0.0075920436911212 1 1
-0.0101946702103991 -0.0101811019988746 1 1
-0.00721164033097167 -0.00720591182638484 1 1
-0.00620602150673406 -0.00619392082684064 1 1
0.0205049571861458 0.0204794520880309 1 1
-0.00600471119545897 -0.00599878541073938 1 1
0.0172321738910453 0.017209847790701 1 1
0.00598595062618991 0.00598195480792678 1 1
0.00572057212732205 0.00571520440064995 1 1
-0.00266692517442188 -0.00266102763164758 1 1
-0.0360025689724964 -0.0359791674426693 0 0
-0.00179717929982978 -0.001801211032861 1 1
-0.0154341774973269 -0.0154209348696257 1 1
-0.0118559881593132 -0.0118441012134102 1 1
0.00723455257080571 0.0072216196826284 1 1
0.00664584147158975 0.00663394567145384 1 1
-0.00445844303339357 -0.00445701448657586 1 1
-0.00442427668168986 -0.00441717644367993 1 1
-0.0162862266737412 -0.016270333716082 1 1
-0.0459133565731421 -0.0458824269615569 0 0
0.000493333701528413 0.000476990407019638 1 1
-0.0351285970292378 -0.0351067174378371 0 0
0.00741366424045142 0.00740887233481829 1 1
0.010922252241532 0.0109185450646134 1 1
-0.00728557362460572 -0.00727661286373407 1 1
-0.00458639599550736 -0.00459614547076748 1 1
0.00655401392584276 0.00655010177322842 1 1
-0.00517520763978511 -0.00516661311170764 1 1
-0.0179932024691355 -0.0179730314319545 1 1
-0.00880871459904137 -0.00879854112712737 1 1
0.00627034206826389 0.00624631125111847 1 1
0.0405635058237195 0.040527388865235 0 0
0.00657611031867833 0.00656567091936951 1 1
0.0152739417694523 0.0152597243142785 1 1
0.0194109685861299 0.0193860881722618 1 1
-0.00254173863856715 -0.00253494611245721 1 1
0.0274266499372953 0.0274016017738765 1 1
0.0176729911358759 0.0176550873472301 1 1
-0.0144274509616935 -0.0144123631836449 1 1
-0.00322556389761596 -0.00322054458298357 1 1
-0.00944265600590342 -0.00942770725733145 1 1
0.0136644951948607 0.0136387650781877 1 1
-0.0164473704208834 -0.0164254511160729 1 1
0.0113912146152132 0.0113802709138144 1 1
-0.00891659277638745 -0.00890873496037664 1 1
-0.00409639623390587 -0.00409003164551928 1 1
0.00381415808370106 0.00380715877409562 1 1
0.0274362083757222 0.0273951658312061 1 1
-0.00765981782211058 -0.00763839403473434 1 1
-0.0154055712878605 -0.0153741337470365 1 1
0.00685590233503079 0.00685669859175507 1 1
-0.00347339736923465 -0.00347393213064767 1 1
0.00718902719472118 0.00718286832258412 1 1
0.012372152598928 0.0123591769187412 1 1
-0.0107080585325748 -0.0107002284387484 1 1
-0.0127715610598499 -0.0127546029676154 1 1
-0.0209539153071678 -0.0209222173971221 1 1
0.0156547011129482 0.0156409874458989 1 1
0.0204848683304531 0.0204703968602243 1 1
-0.00131264594451137 -0.00131425450631657 1 1
-0.0032805907613982 -0.00327805822670537 1 1
-0.001699386789786 -0.001693481197777 1 1
-0.0182665997560447 -0.0182501148141632 1 1
-0.00653612468162937 -0.00653265832986894 1 1
-0.00498214205318892 -0.00497662745416577 1 1
0.000927785222730164 0.000929697787230378 1 1
-0.0114086323190214 -0.0113979727690881 1 1
-7.77398417055027e-05 -7.27767290397043e-05 1 1
-0.00486521707062425 -0.00485707138191993 1 1
-0.0142405254017886 -0.0142246047138496 1 1
-0.00897735894795528 -0.00896492658277658 1 1
0.0112661739926571 0.0112539492771123 1 1
0.0133541373965507 0.0133421654771732 1 1
0.00421400747481224 0.00420693814015856 1 1
0.00463951396316956 0.00463234003698875 1 1
0.0209355815071082 0.0209033067895811 1 1
0.0386776258264668 0.0386421812253732 0 0
0.00168685196711923 0.00168322137871556 1 1
0.000186563245866985 0.000178680633223482 1 1
-0.016253809451279 -0.0162358031662192 1 1
-0.0167253715868897 -0.0166987811002794 1 1
-0.00895451476123367 -0.00894585097338527 1 1
0.0121430196245782 0.0121250151924727 1 1
-0.00202788201602049 -0.00203649890977006 1 1
-0.00993129905899887 -0.00991888025727153 1 1
-0.0226203833238727 -0.0226104355618461 1 1
-0.0181212324819018 -0.0181025276916325 1 1
0.00189051957396698 0.00188593937437591 1 1
-0.0190225386840117 -0.0190085130453008 1 1
0.0046763529168569 0.00467220139900266 1 1
0.0301775357809014 0.0301236289010509 1 1
0.00132898233228408 0.00131937522576583 1 1
-0.00175038944461763 -0.00174585776625377 1 1
0.0242599723382287 0.0242187252190772 1 1
0.0107113430409246 0.0106972303582353 1 1
-0.0162443015998963 -0.0162326584546407 1 1
0.00486000724006438 0.00486148075065183 1 1
-0.0202282044215917 -0.0201978390864135 1 1
-0.029840613557627 -0.0298083260744083 1 1
0.000919476839020737 0.000908645047510185 1 1
-0.00685763830005973 -0.00683104062931544 1 1
-0.00444176722215195 -0.00443828336402092 1 1
0.00356224287366026 0.00356029094097075 1 1
-0.0227848674121215 -0.0227616627257095 1 1
0.00510205647536751 0.00509544705230423 1 1
0.0230941645151268 0.0230730106755824 1 1
0.00679796144777784 0.00679136354724034 1 1
-0.00834307320577804 -0.00833284455410973 1 1
-0.0129068332944803 -0.0128944416766554 1 1
-0.00379703281282095 -0.00379517871397119 1 1
-0.00848858742722501 -0.00847986297026699 1 1
0.0209588309263087 0.0209332253605827 1 1
0.00534689371303073 0.00534171936224549 1 1
-0.0165450902788069 -0.0165332579911129 1 1
-0.00578650116814012 -0.00577867060891491 1 1
0.00883291110836228 0.00884243383112629 1 1
-0.00575309066446384 -0.0057498026073565 1 1
-0.0161900835540176 -0.0161723867460246 1 1
-0.0405712071837892 -0.0405337160778425 0 0
-0.0224107372892262 -0.0223908947459556 1 1
0.00816953545476174 0.00816116944936478 1 1
-0.0574015450361335 -0.0573399594418897 0 0
-0.00136581337926306 -0.00134884745718596 1 1
0.00327703219812957 0.00326073028902514 1 1
0.0237615561695472 0.0237350101422213 1 1
0.00116592454663079 0.00117763997886289 1 1
-0.00691255933384647 -0.00689720855195313 1 1
0.00257868801458584 0.00258141982455355 1 1
-0.00418791362706729 -0.00418341124427837 1 1
-0.00682611117226901 -0.00681890342654525 1 1
-0.00797085645382459 -0.00795821884810206 1 1
0.0231777449700667 0.0231601074735056 1 1
0.0148379802925453 0.014821595205651 1 1
0.0123442959600877 0.0123331342663736 1 1
-0.012402692328033 -0.0123914116050082 1 1
-0.0206272021793688 -0.0206040723532907 1 1
-0.00192069256815222 -0.0019177517895105 1 1
-0.0172131121803165 -0.0171972971014207 1 1
-0.00991988816792671 -0.00990959712872242 1 1
-0.00840063892520014 -0.00838056288857159 1 1
0.0394604073869057 0.0394264360503967 0 0
-0.0287534901751236 -0.0287161109333212 1 1
0.0281005592987139 0.0280715729596317 1 1
0.0196071336552165 0.0195958501406662 1 1
-0.0128953105725436 -0.0128811770725464 1 1
0.015835217629235 0.015817065181051 1 1
0.0207562535060003 0.0207431207056534 1 1
0.0102425903005082 0.0102439577040495 1 1
0.0273462401512777 0.0273220942067811 1 1
-0.00209161473339186 -0.00208752255361607 1 1
0.00730786362001035 0.00729749035975455 1 1
0.0107631932911266 0.0107280040783793 1 1
-0.00905924314760187 -0.00905218031050623 1 1
-0.0176891241472536 -0.0176674972346886 1 1
-0.0106483552914157 -0.0106373980921939 1 1
0.0309428035382414 0.0309130239198622 1 1
-0.00907951476279164 -0.00906652084094265 1 1
-0.0126548657371675 -0.0126441193470411 1 1
-0.000497841486849391 -0.000500083168004299 1 1
-0.00888395624398396 -0.00887309811450179 1 1
0.0223035316040266 0.0222704889457108 1 1
0.0123427654894455 0.0123178074937376 1 1
0.00730693438678614 0.00730481337803401 1 1
0.02316822362377 0.0231452076411936 1 1
-0.000216514951353095 -0.000212187169448402 1 1
0.00366673038659313 0.00366046206847763 1 1
-0.0062351971411859 -0.00623471738701915 1 1
0.00103041717047759 0.00102885772875973 1 1
-0.0247746371439697 -0.0247493852945198 1 1
0.0163710062723449 0.0163571202850302 1 1
0.00972047214375694 0.00970144973235161 1 1
0.0178698063672563 0.0178465531844974 1 1
0.00171904855316867 0.0017202534389214 1 1
-0.0323088521539976 -0.0322825986140905 0 0
0.00322138236123816 0.00321344525829668 1 1
-0.0154234045355852 -0.0153951890477418 1 1
0.0175908636270446 0.0175729223063706 1 1
-0.00224205074132346 -0.0022413772399668 1 1
0.0265924924650457 0.0265767400597996 1 1
0.00755475227034015 0.00754677653856274 1 1
0.0330065182262782 0.0329726522169131 0 0
-0.0118475961555425 -0.0118240062381067 1 1
0.0186313269734813 0.0186164890572341 1 1
-0.0117349424555194 -0.0117323777188723 1 1
-0.0268676831989075 -0.026838117886591 1 1
0.00552307774864794 0.00551960715416148 1 1
0.0166262044109588 0.0166090822354954 1 1
-0.0174023214738403 -0.01738613318465 1 1
0.0151459225514228 0.0151272611355844 1 1
-0.00266216007230419 -0.00266427596867144 1 1
0.00741393531594888 0.00741043192993022 1 1
0.0448216856265908 0.0447721343907227 0 0
0.00791799422182102 0.00789882933746172 1 1
-0.00504435045715591 -0.00503947482092005 1 1
-0.00567724659710115 -0.00567287526053892 1 1
0.0394604386433821 0.0394200697053764 0 0
-0.0168436375124172 -0.0168268882396888 1 1
0.0240299108551386 0.0240106540658795 1 1
0.00663976169285627 0.0066328048737765 1 1
0.00909954727361126 0.00909268925423424 1 1
0.00891057877413633 0.00889573990619732 1 1
-0.000911701775091681 -0.000913352776887976 1 1
0.0155535366120817 0.0155363506028326 1 1
-0.0410835828030974 -0.0410443555316677 0 0
-0.0153628225901316 -0.0153472638882819 1 1
0.00433132367490128 0.00432915602179709 1 1
0.00216122284366728 0.00216163899795137 1 1
-0.0100426696037956 -0.0100140876613241 1 1
0.01788262343425 0.0178655821017206 1 1
-0.0140781248835794 -0.0140623859376273 1 1
-0.00670155828998196 -0.00667707499791902 1 1
0.0174608778642011 0.0174348896733514 1 1
0.00611276927429564 0.0061027375451942 1 1
0.000584541480627272 0.000572449664294995 1 1
0.000915911879705026 0.000919901484065819 1 1
0.000464818558489759 0.000460199050110306 1 1
0.01412311918575 0.0141105734253348 1 1
-0.0018446000327922 -0.00184319620350186 1 1
0.0109657311469314 0.0109692548682592 1 1
0.0101478245004405 0.010141546528979 1 1
0.020629249783235 0.0206071113167461 1 1
-0.00169918874351215 -0.00168045015961541 1 1
-0.00111122692700184 -0.00110992554327403 1 1
-0.00631920257130939 -0.00630853505564987 1 1
0.00267427243297627 0.00267221901623173 1 1
-0.00927320211931709 -0.00927931243524138 1 1
-0.0194172089248142 -0.0193963446401164 1 1
-0.00649211438155758 -0.00648225451126738 1 1
-0.0189032048850856 -0.0188790645558201 1 1
-0.011356942048669 -0.0113421147812077 1 1
0.0108736624755377 0.010845814547883 1 1
0.0200105264860382 0.01998686009182 1 1
0.014576933962595 0.0145574861588691 1 1
-0.00107859942351835 -0.00108398457820954 1 1
-0.00378919032366431 -0.00377580099282936 1 1
-0.0159737319849047 -0.0159596419185376 1 1
-0.011457555961341 -0.0114611931094841 1 1
0.00595606794919874 0.00594909467133832 1 1
0.00307156353586223 0.00307389345733442 1 1
-0.0263290423153542 -0.0263049363443911 1 1
0.00353666779987247 0.00352814061650474 1 1
-0.00312440946164349 -0.00312698927350789 1 1
-0.010559529427863 -0.0105497102492448 1 1
0.016535619787488 0.0165163736712477 1 1
-0.0153117409298752 -0.0153003321100139 1 1
0.000876902363015084 0.00088538418765583 1 1
-0.0346065410258949 -0.0345717450946292 0 0
-0.0144554530027909 -0.0144387466719316 1 1
0.00586478617955577 0.00585703697315559 1 1
-0.0286070372961302 -0.0285656318430087 1 1
-0.00754812811210937 -0.00753893587170795 1 1
0.0128026266071271 0.0127825336502631 1 1
0.0042137015215489 0.00422354603157025 1 1
0.00790859303136962 0.00790052793427967 1 1
-0.0164027148434969 -0.0163910318027808 1 1
0.00686917805203031 0.00686193413180013 1 1
-0.0350953181035433 -0.0350570694059228 0 0
0.0132761067853166 0.0132622832260004 1 1
0.00985913379200351 0.00985111915762135 1 1
0.0357461431473154 0.0357101428838881 0 0
0.0156891111935191 0.0156617009635311 1 1
0.0254919426283171 0.0254645108751086 1 1
0.00668319471866027 0.00667547005165281 1 1
-0.0109710602229261 -0.0109803266398526 1 1
0.00787576454580836 0.00786569561715228 1 1
0.00966406115945887 0.00966237019333899 1 1
-0.0141202553278844 -0.0141034255421178 1 1
0.0154615993849165 0.0154482311694809 1 1
-0.0121006040388906 -0.0120899097421433 1 1
-0.00645054992364387 -0.00643516400873765 1 1
0.00105938310154431 0.00106325158562216 1 1
-0.00533218401999981 -0.00532524653983909 1 1
0.026461070136378 0.0264388423437747 1 1
0.00689535937683413 0.00688564288392131 1 1
0.0154053050879774 0.0153858131715992 1 1
-0.00832940406781494 -0.00832015206618189 1 1
0.0373360329274961 0.037286101801243 0 0
0.00984710608127283 0.0098435781007745 1 1
0.019820761123721 0.0198002970596322 1 1
0.000573592596340529 0.000568491956800318 1 1
0.00820670616888024 0.00819730461057363 1 1
-0.00336632735003679 -0.00336634927738948 1 1
-0.00615208151272826 -0.00614618918393648 1 1
-0.00973827925300265 -0.00972594762419956 1 1
-0.0174503068567569 -0.0174431448721282 1 1
0.000586413751800855 0.00058417176559473 1 1
-0.00527254512264908 -0.00526369154703099 1 1
0.0289719342346931 0.0289481403047804 1 1
-0.0262798358497309 -0.0262443785778619 1 1
0.00425435872716248 0.00424959302013004 1 1
0.0122818552666589 0.0122721895019146 1 1
0.014783713913931 0.0147705060805559 1 1
0.00565350051849944 0.00563860152920905 1 1
0.000372557610453121 0.000371251507498517 1 1
-0.0111807685861213 -0.011174452738225 1 1
0.0288175005549933 0.0287916532475407 1 1
-0.00967586305942824 -0.00966521839634357 1 1
-0.00826597571687661 -0.00825549800863502 1 1
0.0223831263205436 0.0223644003979615 1 1
-0.0296351935663272 -0.0296154079600744 1 1
0.000208536408519811 0.000211649166838931 1 1
0.0136731193718746 0.0136618890428143 1 1
0.0208665892954002 0.0208421337626477 1 1
0.0194482706561226 0.0194293581697975 1 1
-0.00790036250248055 -0.00788865690569968 1 1
-0.00224579539786933 -0.00224726990973988 1 1
0.00219139899988692 0.002190424891314 1 1
0.0344240405089362 0.0343951576801018 1 1
0.00708710916389432 0.00706783568538105 1 1
0.0171794045672523 0.0171680969788282 1 1
0.016721945904416 0.0167132888348138 1 1
-0.00689687649745192 -0.00689052735553387 1 1
-0.0119361606314704 -0.0119294371602713 1 1
0.0359363653668524 0.0358956789000502 0 0
-0.0387754627186487 -0.0387356816190609 0 0
-0.0130936589826608 -0.013078455150909 1 1
-0.00207586038841429 -0.00207351025815344 1 1
-0.000126495383888373 -0.000135688799656249 1 1
-0.0131466874783873 -0.0131282888547653 1 1
0.00303758962924422 0.00302791900303001 1 1
-0.00516132727516748 -0.00515564535737361 1 1
-0.00416141515453459 -0.004159216030223 1 1
0.015915694576273 0.0159003678701344 1 1
-0.00215847896215948 -0.00215374311742426 1 1
0.0217987830879952 0.0217747528979866 1 1
-0.000735538805629892 -0.000740172761208776 1 1
-0.00494630019905616 -0.00494101180376254 1 1
-0.00553542614552929 -0.00552968658013944 1 1
-0.00563875675276207 -0.00563009880250455 1 1
0.0287405370054326 0.0287098880324983 1 1
-0.00485900704867265 -0.00485377643604456 1 1
-0.000802012412679271 -0.000799833908027593 1 1
-0.0107292412612458 -0.0107187909211554 1 1
0.00919069020190402 0.00918488929338878 1 1
-0.0129583001016822 -0.0129426326655714 1 1
-0.0230849632560705 -0.0230632224583434 1 1
-0.0077619009908486 -0.00775485794342899 1 1
0.0176740965885416 0.0176579673993451 1 1
0.00842957238648152 0.00840360744435337 1 1
0.00740124123779524 0.0073994950645278 1 1
0.0236904537467156 0.0236515055659931 1 1
0.0149130771074689 0.0148942996280894 1 1
0.0215087942531318 0.0214798239300877 1 1
0.00793184245093992 0.00792770140820482 1 1
-0.000814623064048098 -0.000811544539295918 1 1
-0.00198823585237024 -0.00199598071224856 1 1
0.0111074282701202 0.0111001450467008 1 1
0.0324195667933539 0.0323872654786803 1 1
-0.00867770111296364 -0.00866681454471467 1 1
-0.000282340614294667 -0.000286246793628884 1 1
0.00424027303293835 0.00424156688174268 1 1
-0.00257824184057614 -0.00256361745932075 1 1
-0.0364386023238472 -0.0364006151647725 0 0
-0.0140145231222699 -0.0140029692126449 1 1
0.03509039369124 0.0350442488841019 1 1
-0.0125716860772262 -0.0125610630545507 1 1
-0.040454947453611 -0.0403786969710196 0 0
-0.00840167828108402 -0.00838329319674384 1 1
0.009383416821137 0.00937066016075286 1 1
0.00484500943018011 0.00484947409645129 1 1
0.0162145222464713 0.0162037826576573 1 1
-0.0125766308192636 -0.0125404102681439 1 1
-0.00750903354992188 -0.00750235969639513 1 1
0.017448966005581 0.0174288090494583 1 1
-0.00938741134844391 -0.00938613411306962 1 1
0.00368125196064302 0.00367766555649772 1 1
-0.00597465438477258 -0.00597071034138755 1 1
0.0258659584738697 0.0258383439335708 1 1
-0.00632538993425918 -0.00630403681451142 1 1
-0.0137880698341429 -0.0137822166905024 1 1
-0.0339716358269964 -0.0339378361738482 0 0
-0.0208558539126076 -0.0208477730308672 1 1
-0.00959091314975759 -0.00960051876936 1 1
-0.0198794200570123 -0.0198606652888795 1 1
-0.00148975008234541 -0.0014857202962816 1 1
-0.0368462188351352 -0.0368131386719879 0 0
0.0243819266511049 0.0243583189993383 1 1
0.0174011385622073 0.017381559229142 1 1
-0.00775955163505542 -0.00774820801948462 1 1
-0.0230397762315045 -0.0230003143623861 1 1
-0.00239643959935399 -0.00239031959584266 1 1
0.00611550276872824 0.00611088025377346 1 1
0.0174817959567939 0.017464585706459 1 1
-0.00864049478486075 -0.00863390738411804 1 1
-0.0213172057900724 -0.0213046759382568 1 1
0.00521670152908266 0.00521209480612023 1 1
0.0142921941067736 0.014281562251225 1 1
0.0309475589917503 0.0309147832325421 1 1
-0.0155542190089314 -0.0155374089527922 1 1
0.00617781854402339 0.00617306125357857 1 1
0.0230407952584808 0.0230218126010099 1 1
-0.0147318919102675 -0.0147099184442284 1 1
-0.00436058815894556 -0.00435492724693801 1 1
-0.0207244761746419 -0.0206940756742777 1 1
0.00255204174599541 0.00255781138730418 1 1
-0.00175509310139225 -0.00174964667317781 1 1
-0.00969788658531826 -0.00968375564066514 1 1
0.0113507167818437 0.0113296890050558 1 1
0.0113314903247026 0.011318375049158 1 1
-0.0103634678748329 -0.0103442516224833 1 1
-0.0192860183566607 -0.0192616747958037 1 1
0.00159218276166225 0.00158590409478861 1 1
-0.0217986430669987 -0.021777775102529 1 1
0.0218125027863598 0.0217984101349942 1 1
-0.0093707660748895 -0.00933192155693886 1 1
0.00681874299592733 0.00681084226860929 1 1
0.00119740034758734 0.0011944887247104 1 1
0.00265993015841455 0.00265593000014963 1 1
0.00479288050266869 0.00479372525650584 1 1
-0.00671811737264803 -0.00670399390224151 1 1
-0.0143738877820063 -0.0143690931826895 1 1
-0.0437388174371824 -0.04369578417706 0 0
-0.00173217254706726 -0.00172064343426503 1 1
-0.0166036369977986 -0.0165850441668141 1 1
-0.000872713298354828 -0.000867990766357108 1 1
0.0167995920640243 0.0167834612438882 1 1
0.00249218879046237 0.00248133160617792 1 1
-0.00135886056789252 -0.00135856182835303 1 1
-0.0133548127452713 -0.0133430795641947 1 1
-0.0049502884650756 -0.00493370898776028 1 1
0.00837084996115058 0.00836222699692576 1 1
0.00145078949953104 0.00145193457841125 1 1
0.0231833108048597 0.0231575008697655 1 1
-0.0203651159292907 -0.0203433969304172 1 1
0.00106557574381907 0.00106369705638628 1 1
-0.0132460978149165 -0.013236040316987 1 1
0.027653392127694 0.0276289219097719 1 1
0.0258493585126804 0.0258253046441674 1 1
-0.0420852386208394 -0.042016730933294 0 0
-0.00147814275731227 -0.00147748454158671 1 1
-0.00313274194484778 -0.00312078855741672 1 1
-0.00600847871780439 -0.00601360527540023 1 1
0.0123287149028464 0.012322619879506 1 1
-0.018698629678911 -0.0186769468215578 1 1
0.0117578690937395 0.0117469771311134 1 1
-0.00242861155508947 -0.00241543367814406 1 1
0.0189183947278595 0.0189040348129709 1 1
-0.0188258495957962 -0.0188109713926244 1 1
-0.0432342295464336 -0.0431856690382609 0 0
0.0120966601503554 0.0120843836704808 1 1
0.00560490611778554 0.00559815576909636 1 1
-0.00224856402274231 -0.00224999239456534 1 1
0.00853925641901165 0.00853081819263653 1 1
-0.0021336641284271 -0.00213437957708704 1 1
-0.0102195096351703 -0.0102214021904191 1 1
0.00458359844849609 0.0045778098909968 1 1
-0.0222201333156742 -0.0221946294174541 1 1
-0.0197163943495294 -0.019692379299352 1 1
0.00263967795873422 0.00263709320086309 1 1
0.00442623705781513 0.00441858818166803 1 1
0.000896698729723648 0.00089372513310131 1 1
-0.00162072745852283 -0.00161846034295835 1 1
-0.0103154784186696 -0.0103050499642758 1 1
-0.0154123328449398 -0.0153949140941515 1 1
-0.00759924877277184 -0.00758159365423615 1 1
-0.000322464578072067 -0.000305678727507321 1 1
0.0202531027199416 0.0202410204190421 1 1
0.000108248344117984 0.000106386124994862 1 1
0.0168386948542521 0.0168016061397311 1 1
0.00595848553654027 0.00594707027912252 1 1
-0.00169259929320178 -0.00169423022390526 1 1
-0.0278600859742053 -0.0278267309416769 1 1
-0.0147866918378532 -0.0147690495651083 1 1
-0.00766856328196224 -0.00765345111814416 1 1
-0.0154533697542621 -0.0154331153423288 1 1
0.00993921194132829 0.00992702962710534 1 1
-0.000187216561770396 -0.000193930873265714 1 1
0.00530147746951233 0.00529597238687608 1 1
0.0351058403683015 0.035055694354929 1 1
0.00845472234164147 0.00844784908489274 1 1
0.0209309273499948 0.0208867276892273 1 1
0.0254079542934414 0.0253738204529849 1 1
-0.0236050352970367 -0.0236033728750446 1 1
0.00131870423804447 0.00131804112459378 1 1
-0.00540069552815526 -0.00539575829667999 1 1
0.00107667500653014 0.00108636111225312 1 1
-0.0140971913699105 -0.0140855925786838 1 1
-0.00628978205381169 -0.00628296116843379 1 1
-0.00412301313524457 -0.00413044934481006 1 1
0.00914086245716295 0.00913060450333563 1 1
0.0453816277431908 0.0453351770147367 0 0
-0.0102420443864508 -0.010231052932605 1 1
-0.007932586528456 -0.00792806567856411 1 1
0.00578049672572795 0.00578597553238301 1 1
-0.0196596824537363 -0.0196412078346653 1 1
0.0129741210197755 0.0129602689392948 1 1
-0.0111024738014764 -0.0110865509630895 1 1
-0.0231067748387531 -0.0230844045944236 1 1
-0.00567384299747324 -0.00566809127444877 1 1
0.0321882847670831 0.0321592875189167 0 0
-0.00684194368869541 -0.00683401640215914 1 1
0.005833839155291 0.00582683391500352 1 1
-0.00401442111748245 -0.00401988397111407 1 1
0.00110511442163528 0.00110385372320683 1 1
-0.00330013556524929 -0.00330489333945393 1 1
-0.0198776361487159 -0.019847362725998 1 1
0.0139762494119918 0.0139671396417827 1 1
-0.0144929004370407 -0.0144752577147792 1 1
-0.00281669876850346 -0.00281845602390039 1 1
0.0372973794934182 0.037260774147341 0 0
-0.00781983790580867 -0.00780133037727604 1 1
-0.0235749331817001 -0.0235515382520509 1 1
0.0172904205265881 0.0172768285848617 1 1
-0.00680926025748529 -0.00680345701525932 1 1
0.00460159684611426 0.0045962438008917 1 1
0.0211542345134291 0.0211348274377027 1 1
0.0109360752796372 0.0109242327072039 1 1
-0.0348384625969985 -0.0348033575198082 1 1
-0.0174324058299938 -0.0174193944291824 1 1
0.0221187097836417 0.0221016942428533 1 1
-0.00121657728099007 -0.00121234491517916 1 1
-0.0157684055352239 -0.0157342698528865 1 1
0.0241823133516079 0.0241551908503994 1 1
-0.00985267406577349 -0.00984078716674605 1 1
-0.00411377477198113 -0.004111582184786 1 1
0.0153459477377529 0.0153298967888587 1 1
-0.00903013124982674 -0.00901960011967314 1 1
-0.00280666955301593 -0.00280605619202678 1 1
-0.0110199599614649 -0.0110053587883356 1 1
-0.0112210354971877 -0.0112100075665717 1 1
-0.00539383395526156 -0.00539727709873215 1 1
0.00688419115371016 0.00688202204706464 1 1
0.00320841295255525 0.00320612272587679 1 1
0.0141614323000039 0.0141561244545541 1 1
0.000652728909477563 0.000637892175733918 1 1
0.0163238272556632 0.0163143281913232 1 1
0.0196661813107048 0.0196409897300877 1 1
-0.00237249032611739 -0.0023691291521247 1 1
0.00124442003249164 0.00123928604870025 1 1
-0.0123437274290042 -0.012326901491178 1 1
-0.0113535067995753 -0.0113389437908215 1 1
-0.0148458439932262 -0.0148285221534999 1 1
0.00289637873097071 0.00288559006373109 1 1
0.0287589277728663 0.0287331332950582 1 1
-0.00646215081125638 -0.00645696670699503 1 1
-0.0072486535491817 -0.00724647103103036 1 1
-0.0215491588060314 -0.0215257358821936 1 1
0.00562526404659154 0.00562629751270753 1 1
-0.0278823906281212 -0.0278550799540372 1 1
-0.0291425473116605 -0.0291060478668623 1 1
0.0197211601892347 0.0197053129771539 1 1
-0.0261670150795504 -0.0261415060519331 1 1
0.0279017074424114 0.0278711061288843 1 1
-0.0100557395297451 -0.010046589636647 1 1
-0.00225453200462701 -0.00226066802968699 1 1
-0.00336846613393972 -0.00336941301926535 1 1
-0.00980508033060575 -0.00979325317133093 1 1
0.0246396656459772 0.0246142541422708 1 1
0.00218161167311809 0.00217858565550222 1 1
0.00123428419703281 0.00122115129442091 1 1
0.00456975242886755 0.0045835063353066 1 1
0.000249785435084742 0.000252517193778817 1 1
0.0180099439226095 0.0179946841768726 1 1
-0.00534245731129997 -0.00533387400893711 1 1
-0.0202514037934459 -0.0202343731010455 1 1
-0.0102138865401603 -0.0102105203867165 1 1
-0.0153799389287029 -0.0153788059772518 1 1
-0.00490950713165099 -0.00490067102822968 1 1
0.0221839351330439 0.0221478404826061 1 1
-0.00977530870830347 -0.00976759406054827 1 1
0.0202467587359646 0.0202222946193227 1 1
-0.00236583746262418 -0.00236481771450843 1 1
0.00871757539568524 0.00871025597092841 1 1
0.0192589040690586 0.019246584819805 1 1
0.0314929235468 0.0314565069028497 1 1
-0.00104202691715361 -0.00104530413687063 1 1
0.00723155502701413 0.00723745099913362 1 1
0.0168968158127598 0.0168709777807515 1 1
-0.0312572958520471 -0.0312136847739114 1 1
-0.00934409839876482 -0.00933810207080944 1 1
0.0232297022237839 0.0232091121737344 1 1
-0.0179934320531605 -0.0179760096556797 1 1
-0.00703081041664036 -0.00701073795756731 1 1
-0.0171252553113759 -0.0170910511503427 1 1
-0.0154844813018914 -0.0154709946006487 1 1
-0.00802454355877603 -0.00801654119685125 1 1
0.0175890978776653 0.0175802060772178 1 1
-0.00619322674783764 -0.00619169952569656 1 1
0.00013489806477349 0.000129646191822847 1 1
0.0272554927530393 0.0272335082994019 1 1
0.0201316616027995 0.0201033445453079 1 1
-0.0183854053609759 -0.0183707624259841 1 1
0.00608001211456348 0.00607603204436155 1 1
-0.0113300135391419 -0.0113187481930631 1 1
0.0315556899982074 0.0315241473240776 1 1
0.0230335618999036 0.023005472283543 1 1
-0.00908759510621677 -0.00908009820842474 1 1
-0.0164213018601714 -0.0164075396466371 1 1
-0.00947874533772668 -0.00946784719587754 1 1
-0.00761748127274156 -0.00760885514066175 1 1
0.00586796764262612 0.00585969027877869 1 1
0.0128392468444819 0.0128404014876866 1 1
-0.0146527458030701 -0.0146440282616199 1 1
0.0156862594908901 0.0156561425015644 1 1
0.00567544664179753 0.00569322095133433 1 1
0.0368730283462703 0.0368456507627128 1 1
0.0145556014484936 0.0145406036988422 1 1
-0.00190164245696667 -0.0019033751015603 1 1
0.00760010130656696 0.00760042203634164 1 1
0.0284547771605472 0.0284405291577912 1 1
-0.0229543857711553 -0.0229332146130921 1 1
0.00153676902235065 0.00151879593873603 1 1
-0.00583298784286992 -0.00582377538693721 1 1
0.0246805767100236 0.0246408629773717 1 1
0.00675335621031262 0.00674596223207302 1 1
-0.0134576894154842 -0.0134462812427256 1 1
-0.000684025761585296 -0.000683501260865783 1 1
0.0183289558602808 0.0183093364785529 1 1
-0.0116256506134971 -0.0116065311289827 1 1
0.00126016578911416 0.00125522427513098 1 1
-0.00325754556556123 -0.00324886883174422 1 1
-0.027968812617624 -0.0279384021747104 1 1
0.0101024930436516 0.010099350916475 1 1
0.00967410570304816 0.00964437233594262 1 1
0.00733006856295572 0.00731920797305724 1 1
-0.0127276541452056 -0.0127119417380704 1 1
0.00756206145225991 0.00755777219905857 1 1
0.00378330458183954 0.00378068606094856 1 1
0.0229228398979445 0.0229009316629633 1 1
-0.00550960766746834 -0.00550749908196535 1 1
0.0141807035974676 0.0141633712570137 1 1
-0.0118049171505665 -0.011782596541164 1 1
0.0109722601482211 0.0109548862658271 1 1
0.027958568781779 0.0279227020263278 1 1
-0.005572111607219 -0.00557248829812843 1 1
-0.0119902808056829 -0.0119775131404753 1 1
-0.00733566558819827 -0.0073224666327415 1 1
-0.0202641682009412 -0.020250938071539 1 1
0.0131836692102234 0.0131735489689926 1 1
-0.0127592710154928 -0.0127452795887159 1 1
-0.0274732254669397 -0.0274462188479807 1 1
0.00222763802387041 0.00223147797811517 1 1
0.00507484214852634 0.00507185610531014 1 1
-0.00538910228396006 -0.00538343469725597 1 1
0.0293123505428709 0.0292774503654267 1 1
0.00691046398937679 0.00689983880845028 1 1
0.0250981086840509 0.025070983296777 1 1
0.00454458107476539 0.00454267330612806 1 1
-0.00697310921341124 -0.00697174273578105 1 1
0.0289640832917532 0.0289434388340909 1 1
0.00792173148358967 0.00791683814130313 1 1
0.00062150910514534 0.000619501819720956 1 1
-0.00264266615788399 -0.00263837773475641 1 1
0.00646609457390245 0.00646446744040785 1 1
-0.0196021079272163 -0.0195849101186952 1 1
-0.0173983502096745 -0.0173989423766046 1 1
-0.00606626778597137 -0.00606234937475937 1 1
0.00272491469062741 0.00272135537689083 1 1
0.014342877491763 0.0143304780569742 1 1
0.000591895357890124 0.000582785287306925 1 1
-0.0101789407063936 -0.0101664352516467 1 1
-0.0335477175457295 -0.0335126440735746 0 0
-0.00197576622229289 -0.00197081843174047 1 1
0.00169736394068762 0.00169380203514516 1 1
-0.0181076258343728 -0.0180945634106804 1 1
0.00498843467273987 0.00498089812118601 1 1
-0.00431230887441629 -0.00431147733073502 1 1
0.000789615067421449 0.000789543569890405 1 1
-0.00796275735001208 -0.00794710519276383 1 1
0.020503939586747 0.0204817010908291 1 1
0.0130494660873798 0.0130364594423916 1 1
0.0142727072232667 0.0142623885569663 1 1
-0.0257558704317081 -0.0257315322502743 1 1
-0.00895188113860804 -0.0089420399419417 1 1
0.0246794058633095 0.0246552834222473 1 1
0.0344119369771292 0.0343799760518727 0 0
0.0147153756380669 0.0147033230629312 1 1
0.0160382794345272 0.0160324784684709 1 1
-0.00782109044611599 -0.00780961534391889 1 1
-0.0118421806836593 -0.0118322450884827 1 1
0.0134009110903129 0.0133864367564469 1 1
-0.00416276773315937 -0.00415959510250813 1 1
0.0265274220175561 0.0265012993165909 1 1
0.0380355018990906 0.0379695829774187 0 0
0.02793723105188 0.0279059710168882 1 1
-0.0309608288377742 -0.0309300908548057 0 0
-0.00526121515485244 -0.00526763566372346 1 1
0.0108976882534951 0.0108885652221722 1 1
-0.00413972199831433 -0.00414207494933373 1 1
0.0174902300166055 0.0174720679329595 1 1
0.0137837300227258 0.0137700481905916 1 1
-0.0250589828813292 -0.0250323620268902 1 1
-0.022944667265237 -0.0229025909742617 1 1
-0.0188089483805918 -0.0187900752031402 1 1
-0.0110672786298848 -0.0110605507740713 1 1
0.0102774651645436 0.0102669371444118 1 1
-0.0102010482527642 -0.0101929796002479 1 1
-0.0255724588513743 -0.0255491650525683 1 1
0.00946101750962906 0.00945610529159999 1 1
-0.00796190526590258 -0.00795853789319765 1 1
-0.00345460291911511 -0.00344977261195782 1 1
0.00503397530952697 0.00502466878528988 1 1
-0.000272461475131323 -0.000276218495133822 1 1
0.0177968580311031 0.017785684326768 1 1
-0.0171884060397134 -0.0171579298674355 1 1
-0.00319875716074851 -0.00318643024124546 1 1
0.0261954085622778 0.0261669939175561 1 1
-0.0098863401305938 -0.00987813148757355 1 1
0.00656819508184103 0.00655725271210874 1 1
-0.011864278873328 -0.0118484090441682 1 1
-0.00501851398756776 -0.00501669950176561 1 1
0.00403762202949666 0.00402741628888199 1 1
-0.000219107734061347 -0.00020905329885057 1 1
-0.00308374367387637 -0.0030745202154754 1 1
0.028712043850396 0.0286754060888711 1 1
0.0360956732732498 0.0360493705419027 1 1
0.00965580753866863 0.00964038460114143 1 1
-0.0176296449005572 -0.0176334177953335 1 1
0.012378792787017 0.0123642511492528 1 1
-0.02905747606971 -0.0290287984778662 1 1
0.00296544422928391 0.00295894092440821 1 1
0.0145595898122247 0.0145480630526442 1 1
0.00342497759520104 0.00342390485374605 1 1
0.00635009557653987 0.00633718339486153 1 1
-0.0311174612632551 -0.0310842537374387 1 1
-0.0129158227575247 -0.0129022261480631 1 1
0.00713489967932091 0.007128725282553 1 1
0.00395475879015053 0.00395158700677859 1 1
0.00464616746856808 0.00464901379147965 1 1
-0.0155142120904073 -0.0154895578579508 1 1
0.00788597861188017 0.0078820052796898 1 1
0.0225959813840887 0.0225707205826443 1 1
0.0140563265433479 0.0140452410855313 1 1
-0.000746191233571725 -0.000743337328997958 1 1
-0.0135210859177892 -0.0135072828565735 1 1
-0.0424325252201096 -0.0423907520302216 0 0
0.000841693659405479 0.000847957957657341 1 1
-0.000888384942265132 -0.000880704443261224 1 1
0.00136415042124937 0.00136477505485008 1 1
0.0370367132341052 0.0370013434719937 0 0
-0.01725970523586 -0.0172386018648857 1 1
0.00916507950326443 0.00916023519411571 1 1
-0.00244095281461383 -0.00244177798424188 1 1
0.00732652767070294 0.00732316961970155 1 1
0.0115351588942439 0.0115180982811588 1 1
0.00569907448730583 0.00569810313090993 1 1
-0.00550026192604453 -0.00549408382295658 1 1
-0.00416565941310426 -0.00416403849120602 1 1
0.00660414697511207 0.00658087943958398 1 1
0.0333859384055439 0.0333526606599868 1 1
0.015274141601659 0.0152605464478581 1 1
0.00952988947055808 0.00951213161003071 1 1
-0.0197374503171622 -0.0197255698503206 1 1
0.036543158492215 0.0365077503369641 0 0
0.0243093733175498 0.024287244042023 1 1
-0.0162648639750487 -0.0162677737939719 1 1
0.000712753262172751 0.000712234252375075 1 1
0.000950107601513868 0.000958231157580232 1 1
0.00257000600368785 0.00257011015957134 1 1
0.005598950582113 0.0055941513734426 1 1
0.00301371438117272 0.00300821723237251 1 1
-0.0161209935330232 -0.0161081248595639 1 1
0.0253354993965551 0.025310192096047 1 1
0.0162301837461553 0.0162174917255836 1 1
-0.0308664675464628 -0.0308338122454987 1 1
-0.0011489235160251 -0.00114806459952105 1 1
0.0319200895356527 0.031892121483644 1 1
-0.0090729934984617 -0.00905484147841028 1 1
0.00363379875487854 0.00363096049148235 1 1
0.0253208552652981 0.0252939987802077 1 1
0.00955592349806471 0.00954516680504969 1 1
0.0339892194352849 0.0339522930665669 1 1
0.000339463447745268 0.000334061145332476 1 1
-0.00862205832412084 -0.00861759962214173 1 1
0.00367662337126479 0.00367134294923819 1 1
-0.0020324125584728 -0.00203167766405143 1 1
0.0118397271824882 0.0118285436213691 1 1
-0.00862334354491723 -0.00861819117876587 1 1
0.0145118777727541 0.0144939892694514 1 1
-0.0227339572926061 -0.0227135657981914 1 1
-0.0133340048401025 -0.0133310902184034 1 1
0.0022200756762017 0.00222317134643997 1 1
0.0447285298682778 0.0446949626726774 0 0
0.000845283066342762 0.000848808490927517 1 1
0.0446570997281966 0.0446163450317799 0 0
-0.0070300022141306 -0.00702674553312927 1 1
-0.0314237965075687 -0.0313923078185128 1 1
0.00532168680530332 0.00531403311241674 1 1
0.00487458948054285 0.00488750102538671 1 1
0.016882374417864 0.0168656423434234 1 1
-0.0166887652977467 -0.0166709041391628 1 1
0.00342207762375119 0.00341573778495533 1 1
0.0181760279470227 0.0181591426998286 1 1
0.00882194426097169 0.00880542337695084 1 1
-0.0039887945991661 -0.00398632796653027 1 1
0.00776018353759653 0.007754768339343 1 1
-0.0179889730885824 -0.017973735927372 1 1
-0.00708488397507222 -0.00705266244030805 1 1
0.00670299219687968 0.00668730087893409 1 1
0.00438357524743704 0.00437890187356514 1 1
-0.0139542227117162 -0.0139374541195004 1 1
0.00543185292851961 0.00542896023358708 1 1
0.00301180969331931 0.00301316165897681 1 1
-0.00695725990195102 -0.00695595218667549 1 1
0.0216086044193172 0.0215766353267854 1 1
-0.000900715326522162 -0.000898344404467105 1 1
0.0142236203495359 0.0142108010080533 1 1
-0.0171806226291985 -0.0171616148204771 1 1
0.00715399289985705 0.00715112639267532 1 1
-0.0165724888001811 -0.0165544365082444 1 1
0.0386782590898859 0.0386514832718591 0 0
0.00419271975288902 0.00418932451732593 1 1
-0.019570666378835 -0.0195463096636114 1 1
-0.0339128099352362 -0.033886127024917 0 0
0.00336035212532291 0.0033513943416682 1 1
-0.005342746262506 -0.00533542260166146 1 1
-0.00767794484848242 -0.00767853461999761 1 1
0.00656668461194871 0.00654776569732282 1 1
0.00510156737854483 0.00509087016283625 1 1
-0.00305124973625658 -0.0030498573595551 1 1
-0.0091155840117297 -0.00909889463737264 1 1
-0.0134405247115003 -0.0134276863503366 1 1
0.0106808037835254 0.0106675312502729 1 1
-0.00614598430168892 -0.00614081454036689 1 1
0.0174067833245853 0.0173962576515768 1 1
0.00539147772220707 0.00538213717925565 1 1
0.0043060108915408 0.00429789908272426 1 1
0.0219791539516766 0.0219429223262861 1 1
0.00224320541333462 0.00223730301665789 1 1
0.00798557348307661 0.0079801343755475 1 1
-0.0101937037964395 -0.0101913599070286 1 1
0.0155907955383622 0.0155656702746358 1 1
-0.00767047775245177 -0.00766438229079251 1 1
-0.00765894716314717 -0.00765773939881581 1 1
-0.0327094834257723 -0.0326676814152558 1 1
-0.00757696354062448 -0.00756840835505095 1 1
-0.0312669622654882 -0.0312341010507863 1 1
-0.017126001542162 -0.0171128557422135 1 1
0.0244585519233248 0.0244266618324568 1 1
-0.0400248417607307 -0.0399717397990896 0 0
-0.0165314642884959 -0.0165266970042459 1 1
-0.00935162328523363 -0.00935328577895029 1 1
-0.00213849768094553 -0.00214466251540711 1 1
-0.0291174447505098 -0.0290986841241548 1 1
0.0137995125056953 0.0137873271691434 1 1
0.0109595208551887 0.0109479437389153 1 1
-0.00928162436625054 -0.00927231414953782 1 1
-0.0197725575141202 -0.0197508282789522 1 1
-0.0167713630903301 -0.016748919259023 1 1
0.0200277694369295 0.0200080247356342 1 1
-0.0148245215047559 -0.0148085230702337 1 1
0.0222158665937818 0.022197561325666 1 1
0.0213957768758931 0.0213717528965456 1 1
-0.0158025790632423 -0.0157922134992449 1 1
-0.0122895726347458 -0.0122751570811055 1 1
-0.0135721958013113 -0.0135700472391916 1 1
-0.00603177764581338 -0.00602963332890646 1 1
-0.0147619689153328 -0.0147344023102249 1 1
-0.00879177612527577 -0.00878304351191855 1 1
0.044792162239136 0.0447482532566241 0 0
-0.0125084084168197 -0.0124932942045619 1 1
0.00297429809944438 0.00297287803178148 1 1
-0.0240612745487739 -0.0240425785238966 1 1
0.0225634592999837 0.0225526428615154 1 1
0.00664525434696099 0.00664344883653137 1 1
-0.00549743412618328 -0.00549131711215557 1 1
-0.00478013461969103 -0.00477728446041382 1 1
0.0152471755849765 0.0152299036334308 1 1
-0.0271988910129513 -0.0271746162672714 1 1
0.0331497488161542 0.0331276877100883 1 1
-0.00839415927423889 -0.00838647066033612 1 1
-0.00383951197133302 -0.00383164243321495 1 1
0.0129801474941632 0.0129734827734206 1 1
0.0320564958860318 0.0320131207837838 1 1
0.0262443504675702 0.0262200298752747 1 1
-0.0103055695460052 -0.010290575542905 1 1
-0.0159525110107111 -0.0159428915287886 1 1
0.00627459358075591 0.00626836138744233 1 1
-0.0187249621097922 -0.0187029493976805 1 1
0.0147796877687308 0.014760831313639 1 1
0.00354919251445245 0.00354589299071782 1 1
0.000984778147685935 0.000978222473703626 1 1
-0.0322895610195397 -0.0322562391157261 1 1
-0.0315750819918896 -0.0315435515562714 1 1
0.0077751587878922 0.00776837166950993 1 1
-0.00968997089736069 -0.00967502806775091 1 1
0.0236959333195843 0.023674984652656 1 1
-0.000446485137284428 -0.000437613437427811 1 1
0.0072461069429332 0.00723498791453816 1 1
0.00607006942516177 0.00606651724131491 1 1
0.00420497913967887 0.00419530476212258 1 1
0.0182810311323949 0.0182610421234904 1 1
-0.0122867259882521 -0.0122577239812878 1 1
0.0128631481181928 0.0128426622213962 1 1
0.00381296696332494 0.00380866425352187 1 1
0.00750288402096869 0.00749054258810028 1 1
0.0235312914935824 0.0235128490025168 1 1
-0.0135756014731155 -0.0135626541515908 1 1
-0.033015094755531 -0.0329828771290915 0 0
-0.00127725658932531 -0.00127185422174483 1 1
0.0218326208569464 0.0218127466776273 1 1
-0.0286132383481289 -0.0285875123031131 1 1
0.00443428116715896 0.00442612579091022 1 1
0.00777456478355816 0.00776274215264167 1 1
-0.00229867941149007 -0.00229438619587449 1 1
0.0300827306526321 0.0300673551885603 1 1
0.00188901045586373 0.00189708698272387 1 1
0.0116046958398762 0.0115951464603266 1 1
0.00491497415008233 0.0049046560845469 1 1
-0.0103648320477939 -0.0103508578122759 1 1
0.00471768490764696 0.00471283630598047 1 1
0.0148770700859916 0.0148638293561975 1 1
-0.00730294949345094 -0.00729197344507952 1 1
-0.0244044032077749 -0.0243819942469244 1 1
-0.019629275805322 -0.019604915763438 1 1
0.00164372610997119 0.00164519428428056 1 1
-0.0331475069871254 -0.0331281518613129 1 1
0.000800676498615431 0.00080237718408479 1 1
0.0259412605089566 0.025917535994523 1 1
-0.0160669880880955 -0.0160552219695246 1 1
-0.0109795688561676 -0.0109813319486639 1 1
0.00530371530132955 0.00529906338650796 1 1
-0.0317938245937157 -0.0317645637683011 0 0
-0.0290852047058425 -0.0290585744762675 1 1
-0.0174858282731741 -0.0174598879688761 1 1
-0.00706146047282615 -0.0070567283735328 1 1
0.0165552747889474 0.0165363907680534 1 1
0.0223231953742695 0.0222900573228908 1 1
-0.0086884323084307 -0.00867185801275573 1 1
0.0122851662624402 0.0122715264898216 1 1
-0.0164851269990395 -0.016469994685694 1 1
-0.0214948985628873 -0.021470292225473 1 1
0.00721836876387338 0.0072100391040289 1 1
-0.00717869489423437 -0.00717184002172903 1 1
0.0194313922116115 0.0194037797238228 1 1
-0.0109948269838064 -0.0109870950670459 1 1
-0.0164469977679231 -0.016429297840453 1 1
-0.00236869083579001 -0.0023700234463441 1 1
-0.0493455888798828 -0.0492937203032089 0 0
-0.0057350244493472 -0.00572927655809484 1 1
-0.0071068918402916 -0.0071085213688624 1 1
0.0242632460937766 0.0242369550950982 1 1
0.00599134550859725 0.00598787900013879 1 1
-0.0111511842762375 -0.0111402713412725 1 1
0.0164967924776353 0.0164768701322976 1 1
-0.00973835441898124 -0.00973271320540403 1 1
0.00748836533091057 0.00747623700198361 1 1
-0.0223530525074214 -0.0223288274922474 1 1
-0.0141874275629842 -0.0141738878714409 1 1
0.00543818972879697 0.00543017425649557 1 1
0.0013600135591653 0.0013598750477913 1 1
-0.0019080406392297 -0.00190258810087042 1 1
0.00426925044405531 0.0042662287900185 1 1
-0.00622458845065258 -0.00621909388294681 1 1
0.00290579325356705 0.00289923401424653 1 1
-0.0202231164024121 -0.0201976824092416 1 1
0.00506689549218012 0.00505904192709644 1 1
-0.00315848542526216 -0.00315432853137922 1 1
0.0188972502885685 0.0188809706873464 1 1
0.0107719538220878 0.0107580763517013 1 1
-0.00304407030840486 -0.0030587453170025 1 1
0.00653076710614116 0.00652707944991479 1 1
0.0112192550280282 0.0111903345472526 1 1
0.00157859382835894 0.00157692550185861 1 1
-0.00675047333933139 -0.00674226714842949 1 1
0.0111695598992506 0.0111602101734936 1 1
-0.017664246593703 -0.0176492700634292 1 1
-0.00707798320711753 -0.00706276447686255 1 1
0.00485083588388427 0.00485160737654449 1 1
0.00162940139868493 0.00163286465174484 1 1
-0.014880497168011 -0.0148539901889079 1 1
0.00573514751349382 0.00572760557496118 1 1
0.0291087423187298 0.0290756716763019 1 1
-0.000761019962581108 -0.000740621816650806 1 1
-0.0354899005135934 -0.0354569082875311 0 0
0.0228591826555227 0.0228386663968997 1 1
0.0177166662703858 0.0176987915014651 1 1
-0.00273680935816232 -0.00273456054370781 1 1
0.0188354464552721 0.0188363646416731 1 1
-8.57355392373815e-06 -9.38626356506561e-06 1 1
-0.022341314497795 -0.0223175356567205 1 1
-0.00374171637039761 -0.00374147195639359 1 1
0.00130754127143937 0.00130691708620954 1 1
0.0288952580018422 0.0288635465176072 1 1
0.0133726601133955 0.0133645366892213 1 1
-0.000321600738445555 -0.000324910604117296 1 1
0.00583253129323196 0.00582672170983835 1 1
-0.000174761225637594 -0.000154933898300855 1 1
-0.00763583265228206 -0.00762960593466555 1 1
-0.0070148311777253 -0.00700624311464049 1 1
-0.0265406524242222 -0.0265265104396574 1 1
0.0107564236467626 0.0107459222939781 1 1
-0.00868226055187028 -0.00867576974891501 1 1
-0.00218719189064991 -0.00217640841874345 1 1
0.0333591262278241 0.0333409716813989 1 1
-0.00785413966678826 -0.00785036226822072 1 1
-0.00186082048757002 -0.00186023850618862 1 1
-0.0188398194918952 -0.018822701301837 1 1
-0.000370043461648159 -0.000369407632259444 1 1
0.0085001514558336 0.00848520824312932 1 1
-0.00221669717737409 -0.00221112220359679 1 1
0.0186915140034701 0.0186722190062285 1 1
-0.0232462444520316 -0.023220477624717 1 1
-0.00774889708059412 -0.0077412639518452 1 1
-0.0121878026058247 -0.0121753658657237 1 1
-0.0186019009197467 -0.018576894708868 1 1
0.00532233987237026 0.00530868056305965 1 1
-0.001014933426608 -0.00101208839419179 1 1
0.0170871043171608 0.0170683963573301 1 1
-0.00284115870573332 -0.00284441062203359 1 1
0.0186396728482882 0.0186193153609474 1 1
0.00348588185043809 0.00347315076379141 1 1
0.00708962336318915 0.00707748498050153 1 1
-0.0476312597866113 -0.04759389702638 0 0
-0.0129178790768884 -0.0129086018708197 1 1
-0.00559739041967049 -0.00558819217595097 1 1
0.00206137227880453 0.0020607397660089 1 1
-0.000366116420347695 -0.000368743865652487 1 1
0.00319780057825316 0.00320623008034622 1 1
0.00643084783337502 0.00642067982160659 1 1
2.56876272243364e-05 3.37750548432718e-05 1 1
-0.00028835282559082 -0.000289694462687941 1 1
-0.0430154261230245 -0.0429800793145276 0 0
-0.00594110259008552 -0.00595576530372262 1 1
-0.00798451786387879 -0.00796969948807114 1 1
0.0391099162945181 0.0390693245428873 0 0
0.00429690414484292 0.00427366208392428 1 1
0.0240558434085006 0.0240419827466123 1 1
0.00283679391427788 0.00284240672171861 1 1
0.000331846954645526 0.000341777452695043 1 1
0.0120845916161966 0.0120688838057113 1 1
-0.00317873676639745 -0.00317559909377113 1 1
0.0300611997544366 0.030047419199311 1 1
0.0254135268278641 0.0253932071920639 1 1
-0.00270152423600371 -0.0026938077350564 1 1
0.00727643153302914 0.00727040117460314 1 1
0.00967831790943768 0.00967005224239422 1 1
-0.0144989976798752 -0.0144804338134118 1 1
0.0113311042666899 0.0113125375566447 1 1
-0.00149926033108955 -0.00149370917363544 1 1
0.0150854293435763 0.0150631199986426 1 1
-0.026369832197535 -0.0263374942805802 1 1
-0.0200776255058772 -0.020059065645795 1 1
-0.0139759609350871 -0.013956235763947 1 1
0.00810342868694476 0.00809310443206889 1 1
-0.0107277436303984 -0.0107294694905875 1 1
0.00512203847595486 0.00511331073853808 1 1
0.0015123097399066 0.00151559566559075 1 1
-0.00131604796710356 -0.0013158148254006 1 1
-0.025809487158223 -0.0257828346382277 1 1
0.00856181436791266 0.00854121692808098 1 1
-0.0132320635068225 -0.01321637542712 1 1
6.16079983850921e-05 6.28302384288902e-05 1 1
-0.0185212821338974 -0.0185045315826846 1 1
0.00232428976015467 0.00231204824133258 1 1
-0.00539918192328386 -0.00538598216335792 1 1
-0.0141874833386085 -0.0141793712160262 1 1
-0.00881752476732199 -0.00880177857821941 1 1
-0.0204743191564364 -0.0204540154323533 1 1
0.0114319181755264 0.0114171711750613 1 1
-0.00519427800638905 -0.00519161479455457 1 1
0.0166329561041603 0.0166165982774593 1 1
-0.00184434685323163 -0.00184206118476815 1 1
0.0109413514483767 0.0109153162491206 1 1
0.0048388971092546 0.00484528288758879 1 1
0.0238661555022469 0.0238501558413517 1 1
-0.028276095788272 -0.0282425345404982 1 1
-0.0057332371460618 -0.00572522710213778 1 1
-0.00390839796096457 -0.0039088582029845 1 1
-0.00547296799980489 -0.00546646031814048 1 1
-0.0226945926977004 -0.0226804725599462 1 1
0.00352789693842622 0.0035226261453241 1 1
-0.00508103269286765 -0.00507398901492985 1 1
-0.0317769536737971 -0.0317449630617261 1 1
-0.03307440762886 -0.0330413521360473 1 1
-0.00454569612660288 -0.00454034616932788 1 1
0.00555368034067772 0.00552530793789913 1 1
0.0148826396500528 0.0148790674352378 1 1
0.0100810914013491 0.0100689068739414 1 1
-0.0328839467652842 -0.0328542381006253 0 0
0.0215925066730167 0.0215703218945632 1 1
0.0092501281552558 0.00924459463540087 1 1
0.00327861850377573 0.00327812785008311 1 1
0.000454918210437786 0.000441695711529052 1 1
0.00372572234661357 0.00372158954727222 1 1
0.000167892488812587 0.00017144414881674 1 1
-0.00241975589356881 -0.00241023687915242 1 1
0.0312412252250494 0.031211717685835 1 1
-0.0191473727531713 -0.0191260293195471 1 1
0.014526401347453 0.0145118960932476 1 1
0.000966778394923692 0.000966798285047955 1 1
0.00206010071059961 0.00207014353895194 1 1
-0.0039691323809641 -0.00396447083783126 1 1
0.00961524638954635 0.00960152420489756 1 1
0.00154332884856184 0.00154266522325486 1 1
-0.015908184456184 -0.0158873532844179 1 1
-0.00573511220823077 -0.00572307821322775 1 1
0.00988225864101596 0.00987831740474852 1 1
-0.016292252217106 -0.0162747636348563 1 1
0.0141044355989381 0.0140984117323657 1 1
-0.0075538074464514 -0.00754670022817178 1 1
0.0229549378981254 0.0229352711343442 1 1
0.00421582253956249 0.00419911874913297 1 1
0.0195806383182854 0.0195683744218669 1 1
-0.0101157380572138 -0.0101068862115694 1 1
-0.0103774312443658 -0.0103650352993056 1 1
0.00388520521048797 0.00388385912364359 1 1
0.0133355186995874 0.0133281462920506 1 1
0.0190661249909006 0.0190507218974889 1 1
-0.000162600528966526 -0.000161630664527469 1 1
-0.00605708070057706 -0.00605035257049215 1 1
-0.0233994799821989 -0.0233787633997311 1 1
-0.00586999302169896 -0.00586612040587427 1 1
0.0166021649259147 0.0165898055091093 1 1
0.005659302607223 0.00565363567690403 1 1
0.0167818423038219 0.016763031159851 1 1
0.000715134765422016 0.000711962595760227 1 1
0.0399140941640302 0.039872125555425 0 0
-0.00501465103025888 -0.00500818608830478 1 1
0.000606445171603146 0.00060468578306097 1 1
0.0111886251812955 0.0111744218270968 1 1
-0.0207523960340161 -0.0207310060779743 1 1
-0.00182249274229457 -0.0018237577006716 1 1
-0.0115611377345959 -0.0115446091636692 1 1
-0.00934456695017155 -0.00932828838332942 1 1
-0.00193515411400857 -0.00193498537382195 1 1
-0.0295132204505254 -0.029498458973714 1 1
-0.00145375279968948 -0.00145572537831008 1 1
-0.0120263432656411 -0.0120101500222367 1 1
-0.00967066439935585 -0.00966130672611309 1 1
-0.00202705941963458 -0.00202353943372589 1 1
0.007251740552538 0.00724100549933509 1 1
0.018859846135525 0.0188541706034059 1 1
0.0269127150073628 0.0268876595307661 1 1
-0.0337760837571672 -0.0337359890266076 1 1
0.0299215041050521 0.0298800178548515 1 1
-0.000348157820395619 -0.000347017279381013 1 1
0.0102550296238707 0.010233082540005 1 1
0.00485957969785262 0.00486625048487819 1 1
-0.00719723958484665 -0.00719508969371005 1 1
-0.00517214314377758 -0.00516742700673986 1 1
0.0124378904714257 0.0124267447117504 1 1
-0.0125239002190806 -0.0125153062019091 1 1
-0.0113612800451056 -0.0113492597628413 1 1
0.000609965592511881 0.000608198002052709 1 1
-0.00861835332825522 -0.00860714552275154 1 1
-0.00315658028766631 -0.00314338712257279 1 1
-0.0148719081758266 -0.014854009085702 1 1
0.0163306837073184 0.0163129994263441 1 1
-0.00870928099533225 -0.0086990173598323 1 1
-0.00702836510643086 -0.00701751695122659 1 1
0.00168636892113396 0.00168487360003187 1 1
0.00579545517347615 0.00579361250316964 1 1
-0.0145463581386392 -0.0145345590990872 1 1
0.00227476889153981 0.00227162449840167 1 1
0.000586167737395546 0.000588147412941952 1 1
0.0114712507051055 0.0114605687811865 1 1
0.0161266484887851 0.0161108111247821 1 1
0.00351597730074058 0.00351104420677151 1 1
-0.0177475143281002 -0.0177286926513916 1 1
0.00621404924543701 0.0062107234051494 1 1
0.0157172140371223 0.0157034344811234 1 1
0.00938973200414263 0.00937864665022143 1 1
0.00473582583399518 0.00473445020723661 1 1
-0.00466788538851462 -0.00467023467292501 1 1
-0.00587525283761401 -0.00587459065434767 1 1
0.0297956081598394 0.0297642012463826 1 1
0.00448657497869446 0.00447167695858848 1 1
0.00804087672646629 0.0080338597080722 1 1
-0.00929367994856264 -0.00929114042757963 1 1
0.00688490437437101 0.00687633463592448 1 1
-0.000785058620656797 -0.000783119004912949 1 1
0.0307700143927543 0.0307381062378532 1 1
0.00480114299378634 0.00479611996543579 1 1
0.000917071539356005 0.000916734635584439 1 1
0.00437673685399536 0.0043779251615434 1 1
0.000503886514499954 0.000511565363522609 1 1
-0.00409377688290106 -0.0040774773679854 1 1
0.00731783445713278 0.00730731580782727 1 1
-0.00127499755790408 -0.00127339309659817 1 1
-0.00649629532309807 -0.00649130734791691 1 1
0.00688830299587227 0.00687694113857541 1 1
0.0347992075414886 0.0347642569562933 0 0
-0.00964373044759514 -0.00962753170631403 1 1
0.00901288083961042 0.00901955557462146 1 1
0.00215421719938387 0.00216294367518108 1 1
0.00741336711212938 0.00737935756886952 1 1
-0.00870810568917723 -0.0086999472042563 1 1
0.0154978258175662 0.015484490443637 1 1
-0.0206898297124196 -0.0206728222878065 1 1
0.0188229725720577 0.0188077241139684 1 1
-0.00259413333600587 -0.00258615204760668 1 1
0.00259895326553089 0.0025978354102154 1 1
-0.0175605622292817 -0.0175427800950602 1 1
0.00181805908833673 0.00181775065955635 1 1
-0.0155569841124314 -0.0155415824548661 1 1
-0.00450213630109299 -0.0045093401993952 1 1
-0.00562068058295566 -0.005615197369745 1 1
0.0198585601874958 0.0198399074190196 1 1
0.00492715618854606 0.00492556604540609 1 1
0.0243104330786322 0.0242802023792847 1 1
-0.006656965111987 -0.00665204640001649 1 1
-0.00300478880906398 -0.00300384437419215 1 1
0.00868668145975728 0.00868222252871742 1 1
-0.0270816675764184 -0.0270415891290794 1 1
0.00916794640121861 0.00916179280334083 1 1
0.00138378091643858 0.00137865998350403 1 1
0.0145010844046195 0.0144909088434209 1 1
-0.00295642185628561 -0.00295432694893059 1 1
-0.0021874455006511 -0.0021954765606533 1 1
-0.0106991628006158 -0.0106882305862199 1 1
0.0268899935988317 0.0268653041181109 1 1
0.0220882018309194 0.0220677110244374 1 1
-0.00642149435458447 -0.00642254801048242 1 1
-0.046092656094929 -0.0460497218200126 0 0
-0.0189902587380577 -0.0189677942096862 1 1
0.00420728025259527 0.00419994635260544 1 1
0.0219901411282166 0.0219699664097691 1 1
0.0230283539417694 0.0229980458519013 1 1
0.0149320183942908 0.0149100846521498 1 1
0.00408044585214542 0.00407437630869684 1 1
0.0170022702651181 0.0169829820310065 1 1
-0.0168193847603514 -0.0168031672046182 1 1
-0.00858546032301962 -0.00857560944658619 1 1
-0.0325140064004058 -0.0324817172961997 0 0
0.0146976532659418 0.0146808799177901 1 1
-0.0360405664357659 -0.0360252309266612 1 1
0.00700843305969509 0.00700080893551881 1 1
-0.00562148792773438 -0.0056198013393016 1 1
-0.0319295023292407 -0.031897229102384 1 1
0.0345558886535167 0.0345164872276405 0 0
0.00329296661783044 0.00328597716714298 1 1
0.0412173130041696 0.0411770664894877 0 0
-0.025135329325432 -0.0251037304801871 1 1
0.0178673208984838 0.0178502120639135 1 1
0.0188401345226183 0.0188246270576438 1 1
-0.00215953876712229 -0.00215322686197231 1 1
-0.00486963671732055 -0.00482973956813081 1 1
0.0285752185218937 0.0285447009531911 1 1
0.00889808894687077 0.00889094521658437 1 1
0.0329124350028788 0.0328801628883813 0 0
0.0310679268313325 0.0310364801931854 1 1
0.00336640324987871 0.00335876788013319 1 1
-0.040761865718306 -0.0407170036650994 0 0
0.019619435789609 0.0196013340555166 1 1
0.00905130393901473 0.00903984354106131 1 1
0.00665400700679284 0.00664999512308021 1 1
0.0178288672410058 0.0178120841027394 1 1
0.0124049032968707 0.012393876434728 1 1
0.0161846431353168 0.0161658193160397 1 1
-0.0127869687645884 -0.0127761025681332 1 1
-0.00990392206679709 -0.00989119519912616 1 1
-0.0250956703290498 -0.025054905706579 1 1
0.00551856709995287 0.00551629011459884 1 1
0.00709004672158602 0.00708607791282073 1 1
-0.00485065010324481 -0.00484371527253482 1 1
0.0087248825380333 0.00871746042750443 1 1
0.0260312184672144 0.0259994584154641 1 1
-1.74159346707261e-05 -1.70569361782924e-05 1 1
-0.00591898979692989 -0.00591534643857796 1 1
-0.00355826878254294 -0.00355899733529358 1 1
-0.00778259421108697 -0.00777155062408656 1 1
-0.0235203220724583 -0.0234902650218454 1 1
-0.0135384523206928 -0.0135265611423504 1 1
-0.0166162331544977 -0.0166241049521153 1 1
0.0372702144267239 0.0372282026741393 0 0
0.00749978073871159 0.00749529589044494 1 1
0.00622568418474778 0.00621454905528524 1 1
-0.0150312347374986 -0.0150159738313299 1 1
0.000750430075997488 0.000749626131767554 1 1
-0.025033800398029 -0.0250084524043765 1 1
0.0169511523043575 0.0169329494373858 1 1
-0.022658275619431 -0.0226402997585535 1 1
-0.00236141770196847 -0.00233621480765866 1 1
0.00357386949868722 0.00357262724455351 1 1
0.00680617615163809 0.00679244050022723 1 1
-0.0101268996100416 -0.0101144974574604 1 1
0.0107210110139332 0.0107128998106143 1 1
-0.00708297992422954 -0.00707642980452744 1 1
0.0121033968504265 0.0120820926994176 1 1
-0.0149931781655309 -0.0149782258649308 1 1
-0.00725505764130352 -0.00724794222266417 1 1
0.0155217145135449 0.0155265866807668 1 1
0.00898939147231764 0.00898261850606114 1 1
-7.61219814843841e-05 -7.30209510707288e-05 1 1
-0.0177886415221923 -0.0177738285544083 1 1
-0.00233312531894087 -0.00233477878434516 1 1
0.00866124894831499 0.0086500289184179 1 1
0.00399038330040932 0.00399111789166239 1 1
0.00406094657211272 0.00405591862764667 1 1
0.00889404149363584 0.00889046797526989 1 1
0.0081283356441497 0.00814169137441337 1 1
-0.0151519601182098 -0.0151424290782545 1 1
-0.0113537496676833 -0.0113564721526988 1 1
0.00711816593346843 0.00711329475532243 1 1
-0.0183117894471361 -0.0182925559657073 1 1
-0.0204918189267505 -0.0204563162696332 1 1
0.000768108246207359 0.00076446228949082 1 1
0.00852121437012873 0.00851142859031121 1 1
0.00851958846949583 0.00851569055877219 1 1
0.0171422977133309 0.0171287467815876 1 1
-0.0251158957216444 -0.025087029487915 1 1
0.0142514474693765 0.0142236246615492 1 1
-0.0110005543972615 -0.0109815667176379 1 1
0.00695870446956133 0.00694473731370181 1 1
0.00569858470603538 0.00569935480966454 1 1
-0.000162247777949632 -0.000154289717536421 1 1
0.0161827764112546 0.0161633617689466 1 1
0.0126729547525902 0.0126595773616438 1 1
0.00157513401585531 0.00156950732997252 1 1
-0.00638893403496061 -0.00637950134567835 1 1
0.030320254406047 0.0302928421674608 1 1
-0.00255047760045093 -0.00254927548092802 1 1
0.00794296114916138 0.00793091115454438 1 1
0.0224427977475346 0.0224202111740446 1 1
-0.000168815747778021 -0.000169695178782145 1 1
0.01845638197601 0.0184478021359187 1 1
-0.0114958246240309 -0.0114860043667574 1 1
0.0220642225055968 0.0220388689762792 1 1
0.0342975290767491 0.034262668192067 1 1
0.0017954300475315 0.00179214540135258 1 1
0.000380944916016534 0.000378562837591595 1 1
-0.0164516891029276 -0.0164328039043919 1 1
-0.0182953347234615 -0.0182700831873667 1 1
0.0213912092151858 0.0213673877888819 1 1
-0.0104398805608589 -0.0104289114338863 1 1
-0.0303109182458385 -0.0302861261357632 1 1
-0.0180405910295171 -0.0180084444824424 1 1
-0.00598902114549045 -0.00600203831481135 1 1
0.000843349150864379 0.000836348369169376 1 1
0.0152707657397702 0.0152594150014113 1 1
0.0113823061666327 0.0113585131162478 1 1
-0.011826131275518 -0.0118122665922953 1 1
0.00998910552124186 0.00997950100791239 1 1
-0.0119338103578301 -0.0119238989009962 1 1
-0.0261898005505374 -0.0261639126591813 1 1
-0.00587015525074165 -0.00585318480833149 1 1
0.00371648352671746 0.00371425675261677 1 1
0.01493335674057 0.0149181628947796 1 1
-0.0226399168786574 -0.0226213979713475 1 1
0.0230668979283087 0.0230391937194961 1 1
-0.00762936049491286 -0.00762329333252014 1 1
0.00303051823993036 0.00303018628902246 1 1
-0.014893537912705 -0.0148667342719432 1 1
0.00489436638241347 0.00488869075877076 1 1
-0.0101191262238947 -0.0101049105642577 1 1
-0.025173459138314 -0.025147234584757 1 1
0.0107116168840729 0.0107007748895285 1 1
0.020914167032101 0.0208968292901804 1 1
0.0092662533943472 0.00925364103479956 1 1
0.0225859104082067 0.0225660092909611 1 1
0.0215154538110776 0.0215035025365001 1 1
0.0152849541300862 0.0152693157149926 1 1
0.00295875665464231 0.00296015207865701 1 1
-0.0192354413466373 -0.0192165136256369 1 1
0.0112003713957782 0.0111904739658911 1 1
0.0106280817860378 0.0106202171929195 1 1
0.0270711269284958 0.0270596679546113 1 1
0.0136833139747978 0.0136555889273994 1 1
0.0027252437246864 0.00271481672004306 1 1
0.00505646692849655 0.00505957613944238 1 1
-0.0134862095538357 -0.0134685025811976 1 1
-0.00576310032946885 -0.00575714035105934 1 1
-0.00510797464662737 -0.0051138143245278 1 1
-0.0205436060356373 -0.020521947571668 1 1
-0.000497242413335204 -0.00049863406703442 1 1
0.0154682867930703 0.015454291482593 1 1
0.00648204295311742 0.0064582956954663 1 1
-0.00496797110305554 -0.00495948172318333 1 1
-0.0217156429847952 -0.0216931834653655 1 1
0.00137809454226217 0.00137651410050305 1 1
0.0092243200063142 0.00921939243337812 1 1
0.0277316815157621 0.0277049643813327 1 1
-0.00642107849230625 -0.0064162472608041 1 1
0.0287509766164816 0.0287260916799497 1 1
0.00704930549086742 0.00704288947633779 1 1
0.00225762733975212 0.00225480844329934 1 1
-0.00110730172230582 -0.00110478841238897 1 1
0.0391188874804676 0.0390793192324476 0 0
0.00873269267250841 0.00873114886413984 1 1
0.007381086778377 0.00737040973813233 1 1
0.0240664073584217 0.0240471708223782 1 1
0.00323092699784874 0.00321895697112735 1 1
0.0109849164415569 0.01097370935409 1 1
-0.00775774066723502 -0.0077451936680216 1 1
0.0145916395590142 0.0145827527623693 1 1
9.2942505624197e-05 9.37798888528002e-05 1 1
-0.00599604341054075 -0.00599294547983929 1 1
-0.00757754364664499 -0.00756584437603829 1 1
-0.00151095367477719 -0.00150871269823067 1 1
-0.0198014176946115 -0.0197803652396199 1 1
-0.0112378105409905 -0.0112178860115239 1 1
0.00519974111823294 0.0051854956062142 1 1
-0.00913179722005818 -0.00912031597179002 1 1
-0.00902988660135761 -0.00900937214209628 1 1
-0.0120846877297208 -0.0120694735709616 1 1
-0.00251318759001559 -0.00249791872658858 1 1
-0.00761887668443668 -0.00761531492906706 1 1
0.00495839743177085 0.00495053672837343 1 1
0.0218058040890316 0.021784725553191 1 1
0.0153643956421324 0.0153498058810896 1 1
0.000389582686188527 0.000389029269690205 1 1
-0.00157562175131363 -0.00157203684261451 1 1
-0.0247285911924931 -0.0247051515773536 1 1
-0.0283547632413368 -0.0283297627283372 1 1
0.003490992797653 0.00347633530425473 1 1
0.0148118804403447 0.0147942229339877 1 1
0.0110530585743617 0.011035367189116 1 1
-0.00650710210565672 -0.00650010680944961 1 1
-0.00108334405389131 -0.00107553062983981 1 1
-0.032425367884715 -0.0323890188074214 0 0
-0.00218073416405487 -0.00217680947001072 1 1
0.0144201755831805 0.0144053779360892 1 1
0.0140688358437939 0.0140551380158269 1 1
0.0119376296673234 0.0119271507601151 1 1
-0.00628249048436191 -0.0062648481688927 1 1
0.0272357593536919 0.0272167341598657 1 1
0.00625140732980119 0.00625197254531842 1 1
-0.00913597143974339 -0.00912558814256798 1 1
-0.00559460760868703 -0.0055902939380238 1 1
0.0035734428532423 0.0035630385636931 1 1
-0.023004181216927 -0.0229851534723627 1 1
-0.00394252485346745 -0.00393889648504102 1 1
0.00151069160534857 0.0015126601624761 1 1
-0.0169953822263165 -0.0169795495945362 1 1
0.000505824739413824 0.000517049137992358 1 1
-0.0153023635413077 -0.01526697233136 1 1
0.0117695493213695 0.0117537140753009 1 1
-0.00573899700415582 -0.00573053331107023 1 1
0.0107875381016684 0.0107761350879664 1 1
0.0078424501733224 0.00783251974422798 1 1
-0.0209435898497629 -0.0209211422945036 1 1
-0.0154057641911502 -0.015390336908342 1 1
-0.02622773615545 -0.0262033294278954 1 1
-0.0113073330247505 -0.0112914522732142 1 1
-0.0238677624699477 -0.0238425193488123 1 1
-0.0147253247652766 -0.0147153334452052 1 1
-0.00213194288150913 -0.0021279764704496 1 1
-0.0330062730536521 -0.0329728091874092 1 1
-0.00540993299380397 -0.00540256596773292 1 1
-0.00681240869103285 -0.00681261288482438 1 1
0.00974101343654349 0.00974302370521135 1 1
0.0208237801058655 0.0208141575460452 1 1
-0.00310077687418848 -0.00307463912406317 1 1
0.00932362594849362 0.00932515704675823 1 1
-0.0286569605331759 -0.0286240406277194 1 1
-0.0240509991178022 -0.0240268328525928 1 1
-0.0358520643315872 -0.0358195710486917 1 1
0.00620031401351386 0.00619887809412888 1 1
-0.0188652908382221 -0.0188393845329493 1 1
-0.0166667334181602 -0.0166468263335071 1 1
-0.0333519819992095 -0.0333314376106188 1 1
-0.0216087676962127 -0.0215962327459062 1 1
0.00149138444562953 0.00151023778222304 1 1
0.0261184047087164 0.0260902183714652 1 1
0.00740706096826532 0.00739911677039879 1 1
0.00666117255341231 0.00665566085952361 1 1
-0.0230010191516724 -0.0229775882286792 1 1
-0.0299097420750685 -0.0298776699583341 1 1
0.00189433652296418 0.00187010193330533 1 1
0.0103115570523883 0.0102937662651952 1 1
0.0273914626744177 0.0273683415150412 1 1
-0.00299230679942042 -0.00298745286407968 1 1
-0.00733740489822419 -0.00732734158392131 1 1
0.0173061696842709 0.0172936217468305 1 1
0.0176862516248127 0.0176668897904374 1 1
-0.0075112453559262 -0.00750634555476778 1 1
0.0142928948349895 0.0142788294887027 1 1
-0.0258177484176673 -0.025788879946207 1 1
0.0143519643008228 0.0143326319476917 1 1
0.0214848748160794 0.021463059222731 1 1
-0.00550890841132865 -0.00551280853191184 1 1
-0.0162010020181811 -0.0161886855619292 1 1
-0.0114339001975969 -0.0114284461922888 1 1
0.00893173925345983 0.00893266752392169 1 1
-0.0204926101456944 -0.0204716695636363 1 1
0.00827391803200375 0.00826414351866961 1 1
-0.00708644583981993 -0.00708006971391682 1 1
-0.00460883247461697 -0.00459363910267239 1 1
-0.000275337082288104 -0.000275121372251636 1 1
0.00880447277382254 0.00879732538826547 1 1
0.00423298000895604 0.00423410224029136 1 1
-0.0192850080095062 -0.0192743163735152 1 1
0.00416760161394746 0.00416545345254853 1 1
0.021492916395049 0.0214650926589611 1 1
0.00767873040264351 0.00767061684296544 1 1
0.0139069968764785 0.0139039577407572 1 1
0.0411226781587222 0.0410785522289404 0 0
0.0227570978256555 0.0227316024409406 1 1
0.00337645974308004 0.0033651659851028 1 1
-0.00176448909429189 -0.0017624262223334 1 1
-0.00399647639468971 -0.00399068427900274 1 1
-0.00536822593286946 -0.00536163274302435 1 1
0.0203081679360831 0.0202916081776529 1 1
0.0206651051130631 0.0206425369167732 1 1
-0.0304166047542247 -0.0303879679474859 1 1
-0.0156354019447137 -0.0156262303163878 1 1
-0.00664262740995534 -0.00662844333847649 1 1
-0.0160111718825239 -0.0160113276715271 1 1
-0.00266442693366156 -0.00265981896159276 1 1
-0.0105951211338937 -0.0106017311383199 1 1
-0.0124005851677121 -0.0123758354355952 1 1
-0.0150884668479907 -0.0150746837332793 1 1
0.006995994176262 0.00700248044955546 1 1
0.00963833422000996 0.00962726326189168 1 1
0.0170180019426541 0.0170004941286578 1 1
0.00395480407239484 0.00394952869131281 1 1
0.01953342019148 0.0195120702890934 1 1
-0.00327203266935733 -0.00328001736639798 1 1
0.00537926518070521 0.00536912613096277 1 1
0.00370763478674444 0.00370450733718421 1 1
-0.0204477531148239 -0.0204283345164052 1 1
0.00249159391248268 0.00248924341696464 1 1
-0.0472191383081959 -0.0471868887849962 0 0
0.00543705585241589 0.00543183973699957 1 1
0.0323705251104012 0.0323345842448123 0 0
-0.00785201749861087 -0.0078510956150564 1 1
-0.0118713953538674 -0.0118518010301879 1 1
0.00699319428318523 0.00699393736080329 1 1
0.00123627661427904 0.00123839378962837 1 1
0.00745393069829243 0.00744989717996831 1 1
-0.00556389381039959 -0.00556799253187109 1 1
0.000304328563455697 0.00030091795922208 1 1
0.0252231897896289 0.0252134990652634 1 1
0.010938224533872 0.010931736099785 1 1
-0.00659844881125477 -0.00659924629477101 1 1
0.00230827574570479 0.00230184419236937 1 1
-0.0203159844814076 -0.0202906079152718 1 1
0.00729230614973026 0.00726800080292577 1 1
-0.00349617930211236 -0.00347530430065017 1 1
0.0326231029616808 0.0325859670777671 1 1
0.000469424554613599 0.000471709317373738 1 1
0.0200541610029965 0.0200344574650234 1 1
0.0252044537951213 0.0251802218460238 1 1
-0.035498867646078 -0.0354455328170196 1 1
-0.000151746656989733 -0.000155161802122305 1 1
0.0564769858790774 0.0564281559570449 0 0
-0.0178639225317453 -0.0178438575171421 1 1
-0.00489916453779858 -0.00489459026274559 1 1
-0.0233263576578251 -0.0233051754851364 1 1
0.00338346177597176 0.00338011233993106 1 1
-0.0140420319356967 -0.0140284048156272 1 1
0.00112199701944814 0.00113600885700107 1 1
-0.016469509392791 -0.0164613262222475 1 1
-0.0284670821767914 -0.0284417433440015 1 1
-0.0236906987756705 -0.0236690425243078 1 1
-0.00102780364165168 -0.00102617476707307 1 1
-0.00954643829801795 -0.00953334652235578 1 1
-0.0342324049727385 -0.0342117815153754 0 0
0.00654538361599853 0.00652061854185784 1 1
0.0224569782603566 0.0224349043067802 1 1
0.0290172316213816 0.0289870451355521 1 1
0.0131088295430765 0.013096250870921 1 1
0.0187342025531986 0.0187081647564143 1 1
-0.019963881175108 -0.019953009262842 1 1
0.0200610271196281 0.0200432857748606 1 1
0.0101460809384944 0.0101340000562795 1 1
0.00241024766746471 0.00240690879777378 1 1
0.0114385839892181 0.0114160757674771 1 1
-0.00378768195057527 -0.00379456158883759 1 1
0.00751424105794444 0.0075041181342034 1 1
-0.00473902173599497 -0.00474220008507969 1 1
0.00502586642629722 0.00502492116580643 1 1
-0.000806027181294275 -0.000814390790046916 1 1
-0.00909489395304866 -0.00908452387308759 1 1
0.00711986937013008 0.00710871599256389 1 1
0.0211797666152723 0.0211516176345838 1 1
-0.00545852482678116 -0.00545296489378533 1 1
0.00469101611890839 0.00468429308159798 1 1
0.00679398025560152 0.00679544309326452 1 1
5.06719641151427e-05 6.62408102084472e-05 1 1
0.0103400464603372 0.0103227939155778 1 1
-0.00594210542668415 -0.00593207500552185 1 1
0.00978101043892336 0.00976966518058508 1 1
-0.00497836757291282 -0.00495980193144581 1 1
-0.0140145992038627 -0.0140007537557579 1 1
0.00647187159601685 0.00644115888044441 1 1
0.00833667871800911 0.00832587026570371 1 1
0.0169445093165226 0.0169247974542124 1 1
-0.00255264030659817 -0.00256196281858912 1 1
0.00158994456865611 0.00158430613208573 1 1
0.0183867565890658 0.0183674426118442 1 1
-0.00233239514379621 -0.00232776628307725 1 1
-0.00620564441183991 -0.00620626320217765 1 1
0.00520611949214288 0.00520638182552092 1 1
0.0133065449348789 0.0132944589389623 1 1
0.0133017047640204 0.0132915839854772 1 1
-0.00123982045930097 -0.0012326046697779 1 1
-0.0246367889725561 -0.0246103139643379 1 1
-0.0345025879555596 -0.0344767711079035 1 1
-0.00536363389193534 -0.00535465278036326 1 1
-0.0195406374188318 -0.0195236957959596 1 1
0.00149100736806516 0.00149222341525732 1 1
0.0207021467258691 0.0206721901794845 1 1
-0.0173528079965751 -0.0173360989877768 1 1
0.0214831229707464 0.0214540419591875 1 1
0.00658283452454792 0.00657525462305771 1 1
-0.00310827180947996 -0.00309330016730774 1 1
0.0271282971949214 0.0270953219559164 1 1
0.0167076096624846 0.0166854756081693 1 1
-0.00179186669528243 -0.00179133690475207 1 1
0.00276196542329868 0.00276563970618867 1 1
-0.0027595575010176 -0.00275833320990833 1 1
0.0289438439737909 0.0289096920393815 1 1
-0.0253419940117346 -0.0253204976320168 1 1
-0.00343081646625273 -0.00342899938303525 1 1
0.00229018013214573 0.00228086509556174 1 1
0.0239056094960624 0.0238812682801282 1 1
0.00720023889261516 0.0071924754767863 1 1
0.0278117362946295 0.0277937088216529 1 1
-0.0200172753417291 -0.0199963797248835 1 1
-0.00796417223756139 -0.0079608268609386 1 1
0.0218968816921667 0.0218807196379482 1 1
-0.0262322269731596 -0.0262201614451214 1 1
0.00221885226137054 0.00222441913862117 1 1
0.0353069797439668 0.0352733862756349 0 0
0.00701181524631706 0.00699555454893786 1 1
-0.0108610626382226 -0.0108477210687295 1 1
-0.00139271371899264 -0.00139013514964198 1 1
-0.00536258912096708 -0.00535093821208157 1 1
-0.0215017051971365 -0.0214806601492729 1 1
0.00132195695768972 0.0013271448594764 1 1
0.0104968702135519 0.0104985456604342 1 1
-0.00764190974356503 -0.00763519717985826 1 1
0.00347084954812159 0.00347323355637763 1 1
-0.00803069724858057 -0.00802374651430171 1 1
0.00291777792365367 0.00291350848517403 1 1
-0.0165565399044535 -0.0165413770300591 1 1
0.00123628248351276 0.00123893819551777 1 1
0.0100494040040711 0.0100456373197957 1 1
-0.00751392753717493 -0.00750452133371993 1 1
0.0169532397867073 0.0169327551358915 1 1
0.0110341053346306 0.0110234412296385 1 1
-0.00160341824692634 -0.00158950795214846 1 1
0.00579807008226795 0.00579334534404183 1 1
-0.0143815371660998 -0.014366537479924 1 1
-0.0104671291493809 -0.0104570153565039 1 1
0.0229949198924467 0.0229694525373307 1 1
0.0249933573934332 0.0249692921456179 1 1
-0.00813744181722777 -0.00812726310345451 1 1
0.0134362353861147 0.0134211751846338 1 1
0.00973001879987985 0.00971377946359445 1 1
-0.00550517677542173 -0.00549797550933137 1 1
0.0293418732172265 0.0293048933725097 1 1
0.0034940796312215 0.00348972036070356 1 1
-0.0245766369009739 -0.0245539208397523 1 1
-0.00755595979518367 -0.00754754886436477 1 1
-0.0196082380165447 -0.0195834590532368 1 1
0.0208608485949759 0.0208414212788231 1 1
-0.0101737913412634 -0.0101614429962777 1 1
0.016111377055235 0.0160940192281742 1 1
-0.0142043949884786 -0.0141879576759084 1 1
-0.00261233697193103 -0.00260972973271572 1 1
0.00454607457505505 0.00453218393425113 1 1
-0.00552529885986082 -0.00551864410595298 1 1
-0.00739363281836877 -0.00738711625360715 1 1
-0.00414950231537998 -0.0041522555555632 1 1
-0.0183269805440225 -0.0182971212028536 1 1
-0.0168025600135068 -0.0167896240471612 1 1
-0.0281723982270862 -0.0281743860835181 1 1
-0.0158250671579 -0.0158136877627318 1 1
0.00446652249313883 0.00446625174744939 1 1
0.00252201051238987 0.00252073607591612 1 1
-0.0153938074385457 -0.0153768799961026 1 1
0.000683122008286834 0.000682752648616833 1 1
-0.0307709566624082 -0.0307426662859644 1 1
0.00542912382440166 0.0054323599225383 1 1
0.0019051855063303 0.00190175821762431 1 1
0.00929724818958537 0.00929218794009944 1 1
-0.0190870996786084 -0.0190706335198837 1 1
0.00481646392189196 0.00481621191781158 1 1
0.0254294391879094 0.025397527023727 1 1
-0.00341169510254937 -0.00341048002999462 1 1
0.011400617161988 0.011387233225647 1 1
0.0310878608868636 0.0310577379432618 1 1
-0.00224733126114983 -0.00225157702914514 1 1
0.0199927515043229 0.0199965465020386 1 1
0.0164464952964118 0.0164298678220966 1 1
0.0017202593799604 0.00171689987227763 1 1
0.0322139815389135 0.0321783790467117 1 1
0.0166737493010275 0.0166525466044998 1 1
-0.0457455217903714 -0.0457063998473755 0 0
-0.00125971061985548 -0.00126097110651445 1 1
-0.00516273587217131 -0.0051576609180359 1 1
0.0213734291358438 0.021351045352938 1 1
-0.0162568382042678 -0.0162419274959974 1 1
-0.00109596454351278 -0.00109313238268693 1 1
-0.00463689092655714 -0.00460550188595673 1 1
0.0367404204200538 0.0367002806510957 0 0
-0.0148034229608501 -0.0147889871214438 1 1
0.00884980593286446 0.00883289673865345 1 1
0.00207550320272412 0.00206903276954224 1 1
-0.00640531724771185 -0.00639757442550479 1 1
0.00191506113645694 0.00190471687844114 1 1
-0.0308025837413571 -0.0307652606628759 1 1
0.0279534806393981 0.0279228086117688 1 1
-0.00394707696321899 -0.0039431669840971 1 1
-0.00247084675226408 -0.00246426039025841 1 1
0.000227713799831758 0.000228325139003269 1 1
0.00590244404476392 0.00589572545205337 1 1
0.018640609621041 0.0186182411089622 1 1
-0.0443010203525588 -0.0442470260153898 0 0
-0.0120184124599028 -0.0120205956288386 1 1
0.00236249172307795 0.00236688536984613 1 1
-0.0153821544586195 -0.0153639871804717 1 1
-0.0229964926872407 -0.0229742921560121 1 1
0.0126469066089234 0.0126341603407441 1 1
0.0141103955836718 0.0141092069816138 1 1
-0.00546841680943035 -0.00546637089427543 1 1
-0.00618966675147277 -0.00617941925773819 1 1
0.00232901589323945 0.00233504054375328 1 1
0.0246098584568178 0.0245823747074655 1 1
0.00517033013860572 0.00516738042434344 1 1
0.0062608404490989 0.0062487998669295 1 1
-0.0121572299649885 -0.0121498539916287 1 1
-0.00998477518207008 -0.00997943401160253 1 1
0.00362415196997028 0.0036238080980644 1 1
-0.0163347900336343 -0.016313934133651 1 1
-0.000967646048561246 -0.000959935837668091 1 1
-0.014740229578597 -0.0147257977036114 1 1
0.00257044669678239 0.00257502396045792 1 1
0.020694948143047 0.0206759713617861 1 1
0.0399002301342011 0.0398626751745227 0 0
0.00294003765360801 0.00293991502667462 1 1
-0.0125783695788393 -0.0125683503679171 1 1
0.0287532187807507 0.0287161003768617 1 1
-0.00101680619828466 -0.00101651430747346 1 1
0.00620810077001842 0.00620477348145258 1 1
0.0150213892729471 0.015009571377692 1 1
0.020502226775678 0.0204780474050504 1 1
0.0116340920754023 0.0116250588813993 1 1
-0.0184045489540169 -0.0183912211903644 1 1
0.00594098943988682 0.00594195953103333 1 1
0.00813346547895404 0.00812433960013699 1 1
-0.0144051968106468 -0.0143730116800647 1 1
-0.0296278079057354 -0.0295935258349756 1 1
0.000330637291323865 0.000330194506528581 1 1
-0.00999964545093447 -0.00997870545845789 1 1
0.0160139242342847 0.0160004773733946 1 1
0.00437790199051904 0.00437043396090359 1 1
0.00149862516700921 0.00149852392584982 1 1
-0.0118264587426768 -0.0118181836012399 1 1
-0.00215318568740286 -0.00214949432461561 1 1
0.00734108098442587 0.00734138542099761 1 1
-0.00999336448916204 -0.00997310303975612 1 1
-0.00755192043799545 -0.00754539232128788 1 1
-0.033026678557843 -0.0329945554119961 0 0
-0.000778372165167878 -0.000778364745348218 1 1
-0.00411111120028914 -0.00410712852371571 1 1
0.0198451812664748 0.0198300514850107 1 1
0.0143493305024631 0.0143360114357671 1 1
0.00161821647732649 0.00161708852409127 1 1
-0.00404559650095762 -0.00402452849173617 1 1
-0.0171679954515033 -0.0171441097025956 1 1
0.00970256769038414 0.00969394544313408 1 1
0.00756210968948495 0.00756258486754563 1 1
-0.00959194029298621 -0.00958521131067998 1 1
-0.00544606308470848 -0.00542157439852793 1 1
0.00935615648431577 0.00934997414051316 1 1
0.026834287751558 0.0268031462409352 1 1
0.00791795781483005 0.00790954887779531 1 1
0.0200987435018561 0.0200774155742774 1 1
-0.0149790932782876 -0.0149523003901621 1 1
0.0165352229075671 0.016521351087095 1 1
0.00411201464297667 0.0041084007040097 1 1
-0.00827480623796845 -0.00826628478355476 1 1
0.00353227438341801 0.00353140276371248 1 1
0.00152333012345606 0.00151575694782251 1 1
-0.0103059246856058 -0.0102952335437998 1 1
0.00941069172110154 0.00940814855412425 1 1
0.00804933384696188 0.0080390573716698 1 1
0.00391485999927401 0.00390891202355549 1 1
0.0188288570175467 0.0188125079864244 1 1
-0.0174132957252155 -0.017402564154295 1 1
-0.0133056032570098 -0.0132920604244097 1 1
0.00629073219200653 0.00628663769167259 1 1
-0.0211037298668511 -0.0210851546619597 1 1
-0.0128051237532286 -0.0127953256181014 1 1
0.00178411209892324 0.00178153386055725 1 1
-0.00773410849737365 -0.00771479805173829 1 1
0.0140473452272173 0.0140335943529415 1 1
-0.0210636759217898 -0.0210405448548155 1 1
-0.00293222777892236 -0.0029301951880499 1 1
-0.00516580001422359 -0.00517362634030798 1 1
0.00240475291620986 0.00241636568816029 1 1
0.00769178010652944 0.00767116395570599 1 1
-0.0238890801257436 -0.0238574977385719 1 1
0.0324116754319261 0.0323779315580488 1 1
-0.00341473496965643 -0.00341315046039167 1 1
-0.00838622148586329 -0.00837698757704762 1 1
0.0192323963088431 0.0192007984872094 1 1
-0.00578397543275337 -0.00577643756606845 1 1
-0.00338184963518202 -0.00338849686702072 1 1
-0.0102387713845658 -0.0102342499285944 1 1
-0.0124965384329802 -0.0124782375457097 1 1
-0.0278727769978168 -0.0278417360464863 1 1
0.000704848963734425 0.00070298920696884 1 1
0.00183619499182008 0.00183325113174044 1 1
-0.00879392427201445 -0.00877761258208004 1 1
0.0142754258517073 0.0142608045199986 1 1
0.000899892563715739 0.000896307482677764 1 1
0.0057379652010529 0.00573321623099783 1 1
0.0272072504437269 0.0271770895777814 1 1
-0.0431532606830487 -0.0431119872042089 0 0
0.0103178596494024 0.0103113797763881 1 1
0.00386407249480584 0.00385080043847864 1 1
0.00380400709587472 0.003785273381483 1 1
0.00662039053390407 0.00661222312726161 1 1
0.0110411241565836 0.0110261963164272 1 1
-0.0153749489372255 -0.0153314076180642 1 1
0.0222025390621856 0.0221798910806708 1 1
-0.0128352550191617 -0.0128270946911385 1 1
-0.0349085227041791 -0.0348743301313645 0 0
0.0187822821958005 0.0187622840325253 1 1
-0.0088791703501151 -0.00887261332938366 1 1
-0.0345131788853521 -0.0344827496097374 0 0
-0.00139874994740777 -0.00139946446263828 1 1
0.00445746262627982 0.00444922063967431 1 1
0.00805163327882048 0.00804903394824175 1 1
0.00650136955156301 0.00648833070993683 1 1
0.00646477066735782 0.00646289883217941 1 1
-0.00789011265003492 -0.0078863388794422 1 1
-0.00415346905004009 -0.00414826499325581 1 1
0.034394880211954 0.0343631006494256 1 1
-0.0223735129270342 -0.0223385756805888 1 1
-0.0376348574390882 -0.037604786172622 0 0
-0.0113305013958125 -0.0113193414988337 1 1
-0.0142799605077545 -0.0142583143559321 1 1
0.00881146864141759 0.00879687517647965 1 1
-0.024239713577711 -0.0242172697492383 1 1
-0.00374650832774151 -0.00373065192839825 1 1
0.0109396199016174 0.010926838942668 1 1
0.00319926320298534 0.00319630921100292 1 1
0.00653983373849249 0.0065327838937938 1 1
-0.0216949470630332 -0.0216573281443639 1 1
-0.0217639264106943 -0.0217415443370263 1 1
0.00709836989892034 0.00709097924156933 1 1
-0.00555113817164073 -0.00555103139092605 1 1
-0.00911054751751506 -0.00910477051906164 1 1
-0.00510796279217531 -0.00510604899908191 1 1
-0.000418889415536213 -0.000422530491573778 1 1
-0.0229874890297417 -0.0229710294460409 1 1
-0.00115123703917489 -0.00114866232931961 1 1
-0.00837568061682432 -0.00836607131355871 1 1
-0.0297870141966176 -0.0297503383977211 1 1
0.00435943532266021 0.00435680053502153 1 1
0.00428111775427851 0.00427632474083703 1 1
-0.0041080958773669 -0.00410840024712775 1 1
0.0113650476596721 0.0113534608008184 1 1
-0.0260389994577254 -0.0260138002420686 1 1
-0.0295371990457696 -0.0295060195086876 1 1
-0.00236399121704806 -0.00235716021876683 1 1
0.0140372399534348 0.0140265942663891 1 1
-0.00604124231842548 -0.00605979832781477 1 1
-0.00643867271634941 -0.00643662333411538 1 1
-0.0388766406082204 -0.0388415028376632 1 1
0.0104702569098004 0.0104656834809128 1 1
-0.00777468065176662 -0.00776776821483847 1 1
-0.00739392143551089 -0.00737563453840219 1 1
0.030452781950517 0.0304058535649153 1 1
0.0225127988511421 0.0224926696418793 1 1
0.00286902220360387 0.00287189118764236 1 1
0.00601139572527314 0.00599833214338471 1 1
0.0117632921002404 0.0117276742570276 1 1
0.0271406900442382 0.0271202770048441 1 1
0.00143359040678611 0.00143504278495002 1 1
0.0193061596363994 0.0192904028471562 1 1
-0.0152313566669148 -0.0152207191538059 1 1
-0.000714323648014256 -0.000710799766536998 1 1
0.0141468589804964 0.0141332341570928 1 1
-0.0138996139766946 -0.0138833188043358 1 1
0.00659777229302229 0.00660015632545392 1 1
-0.0122145542351839 -0.0122014165691806 1 1
-0.0120816563632205 -0.0120682293766561 1 1
0.00582969774365457 0.00582407700058427 1 1
-0.00912969153173266 -0.00911225602125142 1 1
0.00886492205299906 0.00886213457986626 1 1
0.0190602457103876 0.0190434173361813 1 1
0.000973510920711445 0.000974846694227639 1 1
-0.0225789769938006 -0.0225584100672009 1 1
0.00245494804846615 0.00244988516479844 1 1
0.0235649592281507 0.0235396018302642 1 1
0.00733519720224266 0.00732393555778251 1 1
-0.00106400582032346 -0.00106592057102573 1 1
0.0203243867559031 0.0203009288617964 1 1
0.00554168997649183 0.00553148676413219 1 1
0.0119024106028795 0.0118899553008084 1 1
-0.0210746189050149 -0.0210564897594 1 1
-0.00640364988991115 -0.00639619167409077 1 1
-0.00827693365524112 -0.00827514385021178 1 1
0.00663476999722404 0.00662792941303288 1 1
-0.00880723264949352 -0.00879507379181986 1 1
0.0111636560840933 0.0111670416909649 1 1
0.00111070990907772 0.0010863532304987 1 1
0.00384867995322628 0.00384023349186069 1 1
0.00784347204540969 0.00782795870269602 1 1
0.0286654236083858 0.0286425589897357 1 1
-0.00510472871212936 -0.00510540873842703 1 1
0.00481490511133325 0.00481172062353571 1 1
-0.0124244926096927 -0.0124315979950602 1 1
-0.0243414784514435 -0.02431388668612 1 1
-0.00945800662143644 -0.00946043558480572 1 1
-0.0146769948859669 -0.0146621617401719 1 1
-0.0070132110495112 -0.00700295736168136 1 1
0.0209900513760394 0.0209659859001392 1 1
-0.0277570760868092 -0.027727603545502 1 1
0.00163689388263908 0.00162735955777917 1 1
-0.00619487291912201 -0.00617935836054318 1 1
-0.00975312111534505 -0.00974581357439792 1 1
-0.00283857821694528 -0.00283883079914325 1 1
0.00779667138185395 0.0077879811528196 1 1
-0.0288470482285884 -0.0288206674401587 1 1
-0.00882287213734201 -0.00881113794124641 1 1
0.000608249871169085 0.00060480458463864 1 1
0.0130816317426569 0.0130710376385273 1 1
-0.0107450985468232 -0.0107370166386029 1 1
-0.000155580646632418 -0.000154991791936777 1 1
-0.00853153701892869 -0.0085176312017411 1 1
0.00486891071185739 0.00486408945527755 1 1
0.0170409695511462 0.0170252198719098 1 1
-0.0104915584056157 -0.0104852632687992 1 1
0.0279220176520836 0.0278962311636408 1 1
-0.00249868562931397 -0.00249283203461994 1 1
-0.013021753340192 -0.0130037379779964 1 1
0.00377886770105291 0.00377530758992991 1 1
-0.00660932735841045 -0.006606269064716 1 1
-0.0047357026187985 -0.00473067562107649 1 1
-0.0143870327725925 -0.0143604659374736 1 1
0.00474788519375877 0.00474802209850861 1 1
0.0181156854983781 0.0180964369344226 1 1
-0.0266732220501086 -0.0266484072768813 1 1
0.00301685660131459 0.00301464260929162 1 1
0.00152349797117243 0.00152189781869689 1 1
0.00826031184621375 0.00823762755263695 1 1
0.0180460416562085 0.0180261028011541 1 1
-0.0187893183154059 -0.0187725569122822 1 1
0.0194200914046916 0.0193970214269084 1 1
0.00264754896469331 0.00265570096915147 1 1
0.00811302664580271 0.00811576829382776 1 1
-0.00911161815584248 -0.00910435205403078 1 1
0.0175495739507589 0.0175298003482268 1 1
-0.0201497927343888 -0.0201269562665051 1 1
0.00177557486380205 0.00177345520069836 1 1
-0.00710622855813994 -0.00710185295183127 1 1
-0.021248096471853 -0.0212336697740027 1 1
0.0482227149842054 0.0481729643724498 0 0
-0.00439511061532497 -0.00437861274302571 1 1
-0.0179672117096737 -0.0179448721808586 1 1
-0.00627425828858721 -0.00626746566569803 1 1
-0.0137276996812725 -0.0137004889189566 1 1
0.00345278165455887 0.00344912389669343 1 1
0.0103888571501941 0.0103780468192787 1 1
0.0065330739976022 0.00651160705967316 1 1
0.0189277803451179 0.018908164872362 1 1
0.0379641187296703 0.0379250878343263 0 0
0.002467041190087 0.00245898168932574 1 1
-0.0353016984598725 -0.035281660707484 0 0
0.0130150932217415 0.0130040043263551 1 1
-0.0185945407795732 -0.0185747792645716 1 1
-0.00827743157262238 -0.00826387684760561 1 1
-0.00559294692121664 -0.00558854712655969 1 1
-0.0135066445281315 -0.0134836557052207 1 1
-0.00236708371950784 -0.00236515522526771 1 1
-0.00155693727855525 -0.00155459994517148 1 1
0.00156627942840233 0.00156664086089803 1 1
0.0428040734611407 0.0427515583419644 1 1
0.00562327984374038 0.00562291922098069 1 1
-0.0201888974281582 -0.0201529312815956 1 1
0.00599783217753228 0.00598182811881719 1 1
0.0249811113736398 0.0249574952632549 1 1
0.0100276530386204 0.0100132366850129 1 1
0.00885531848681999 0.00883972270902718 1 1
0.022277512368973 0.0222699333688705 1 1
-0.0203313309021814 -0.0203244714125339 1 1
0.012838078732242 0.0128346132266932 1 1
0.013975060486828 0.0139618107635398 1 1
-0.0133294157133478 -0.0133186228875493 1 1
0.0246770851283283 0.0246561782624575 1 1
-0.0277428793377989 -0.027707888054456 1 1
-0.00384718650758012 -0.00384365704923762 1 1
-0.0183541476399709 -0.0183377992148108 1 1
0.0131136178388646 0.0130962943131698 1 1
-0.0196781362775389 -0.019656513856605 1 1
-0.0167033251212771 -0.0166842716216996 1 1
0.00464620921127514 0.00464960472182578 1 1
-0.0139097195547021 -0.0138946504182816 1 1
0.000288716109032231 0.000290128673755954 1 1
-0.00706799971303697 -0.00706237557927872 1 1
-0.00225510289854667 -0.00225141740281461 1 1
-0.00877153173489163 -0.00876124936165317 1 1
0.0249231487703928 0.0249040863757014 1 1
-0.0158714834181948 -0.0158545598912065 1 1
1.73543214091267e-05 1.67922479694552e-05 1 1
0.00707779057648486 0.00706908220260057 1 1
0.000243213953855487 0.000244101366457347 1 1
0.00235530375379542 0.00235459830686507 1 1
0.0213238233442119 0.0212975056258477 1 1
-0.0145872782589472 -0.014581596786999 1 1
0.00715624777616585 0.00715368639988048 1 1
-0.00192446595465332 -0.00192588863122916 1 1
0.0114771848098175 0.0114623286042577 1 1
0.0120048462685461 0.0119936387706863 1 1
0.00993316192993729 0.00992385552664302 1 1
-0.0246463114363357 -0.0246216027322043 1 1
0.00318103346465518 0.00318488262408457 1 1
0.0189629978642763 0.0189487354882792 1 1
-9.45288989226013e-05 -0.000105434153203415 1 1
-0.00253714569703301 -0.00253576271512261 1 1
0.00355741384016349 0.00355172505590719 1 1
-0.0153957059625641 -0.015381446014611 1 1
0.00196407248153398 0.00197536596048412 1 1
-0.00804449688174492 -0.00803315630623898 1 1
0.0121664029893079 0.0121556538942413 1 1
-0.00724798100148893 -0.00724006618031737 1 1
-0.00314669641600667 -0.00314629799994615 1 1
0.00182895766580491 0.00182647532572807 1 1
-0.00106989531038198 -0.00107011521854621 1 1
-0.0175193301281195 -0.017506801916379 1 1
0.0112735896812955 0.0112527178011084 1 1
-0.0198798645725334 -0.0198702996156845 1 1
0.00317650033924538 0.00317810328950521 1 1
-0.0032885982323995 -0.00327062777213913 1 1
0.0111994266242651 0.0111874248785144 1 1
-0.0046568850399585 -0.0046535938108579 1 1
-0.0174821954535761 -0.0174551153226199 1 1
0.0403200074310256 0.0402841616246506 0 0
-0.00833046550766794 -0.00832489576116967 1 1
-0.0240219175120672 -0.0239932381088021 1 1
-0.0255169747106809 -0.0254904037339477 1 1
0.00272058304926036 0.0027067515438443 1 1
-0.012676157990957 -0.012652308335095 1 1
0.00930301357690466 0.00929877187622774 1 1
-0.0197551071346343 -0.0197483426753643 1 1
0.0212507346193193 0.0212291712831543 1 1
0.0157680874826202 0.0157508613812249 1 1
-0.00401077730673245 -0.00400557936295205 1 1
0.00498479882578248 0.00497199758927719 1 1
0.0197461742920981 0.0197262712291118 1 1
0.0197937809524178 0.0197772536427469 1 1
-0.0304032420710276 -0.0303718348724503 1 1
-0.00988607026644965 -0.00987749613490221 1 1
-0.0170129126759424 -0.0169960818769494 1 1
0.00863715459652176 0.00862796017300874 1 1
0.00644454523124242 0.00644249319134711 1 1
-0.0248007455802487 -0.0247631883512346 1 1
-0.00959549409415579 -0.0095860105661828 1 1
-0.00177181380660196 -0.00176366119674873 1 1
-0.00775654037298899 -0.00774311226327458 1 1
-0.00495966049012495 -0.0049535074470024 1 1
0.0156514436127776 0.0156453782632637 1 1
-0.00125805590442162 -0.00126209486707946 1 1
0.0116007699946528 0.0115908413585397 1 1
-0.00556217460702353 -0.00555222615982424 1 1
0.0161711594553141 0.0161554703196002 1 1
0.0225490357861562 0.0225236097496596 1 1
-0.0314693988839377 -0.0314426882976285 0 0
0.0123868300875326 0.012379799628679 1 1
-0.0123329931358129 -0.0123215467216527 1 1
-0.00470137677546946 -0.00469300430366751 1 1
0.0198816191437588 0.0198677095731226 1 1
0.0207961019921219 0.0207822290404158 1 1
-0.0229180547929155 -0.0228874802347293 1 1
-0.00430735592145641 -0.00430652159350937 1 1
-0.00955236087755597 -0.00953936065504374 1 1
-0.0169542052567743 -0.016936717130024 1 1
-0.00427768076763136 -0.00425281441000639 1 1
-0.0075496095964892 -0.00753821893720792 1 1
0.0230473347597648 0.023021807417463 1 1
-0.0100033515331054 -0.00999255403100124 1 1
0.0261681014360984 0.0261375098352143 1 1
0.00761555029267904 0.00761697146722564 1 1
-0.0264334287690715 -0.0264124427798753 1 1
-0.0205008918434296 -0.0204839552353251 1 1
0.0235130593465905 0.0234872396467699 1 1
0.0015243950253025 0.00151754787763103 1 1
0.00908480504779717 0.00907431671781894 1 1
-0.00608904595432374 -0.0060809084846343 1 1
0.00925768888101979 0.00924973470603492 1 1
0.00109221384167125 0.00109591612201415 1 1
-0.0132334753928307 -0.013220008351198 1 1
-0.00651976876073014 -0.00651897167282856 1 1
-0.0363246098944118 -0.0362917173925645 0 0
0.00371470687070285 0.00372202870029728 1 1
0.00465768877691456 0.00464801746486148 1 1
-0.0224665009120903 -0.0224448682659708 1 1
0.00401995712338833 0.00400728011034423 1 1
-0.00718033963900328 -0.0071503171391595 1 1
-0.00860955728028106 -0.00860559140988303 1 1
-0.0172624356569909 -0.0172472807050411 1 1
0.0113366802574752 0.0113094748165439 1 1
-0.0233835108432316 -0.0233595539991731 1 1
0.0081664996839652 0.0081568095536135 1 1
0.00241684575133291 0.0024092405612838 1 1
-0.0174201447303116 -0.0174009063585797 1 1
0.0132332666402356 0.0132209837250713 1 1
-0.00275566621868199 -0.00274985499543895 1 1
0.0347385164123038 0.0347012877516786 1 1
-0.0332190617360549 -0.0331924390217922 0 0
0.0174312116143429 0.0174134074375299 1 1
0.00132881822376618 0.00134566221770078 1 1
-0.00546828392587125 -0.00546480076418901 1 1
0.0148063406713644 0.0147937855738665 1 1
0.0131572529048366 0.0131458962863597 1 1
-0.00631378591577952 -0.00630650355614046 1 1
0.00346106563753356 0.00346100493672074 1 1
0.0108479477310851 0.010848622195531 1 1
-0.0192479429310801 -0.0192295173304099 1 1
-0.00118015423937282 -0.00117962266815415 1 1
-0.0213343426202169 -0.0213103020727997 1 1
0.000523675711289492 0.000517519106303948 1 1
0.0206105913173079 0.0205895836442331 1 1
-0.013386671905047 -0.0133664917056721 1 1
-0.0254034010713641 -0.0253767815729878 1 1
-0.0166059975779447 -0.0165944438545101 1 1
-0.00410691036708805 -0.00409965441168604 1 1
-0.00956303921958206 -0.00954985287503874 1 1
-0.000434903291728129 -0.000450633062441305 1 1
-0.0147969236878009 -0.0147816087253529 1 1
-0.00263452931060079 -0.00263247587062614 1 1
-0.0100409750932587 -0.0100296872820513 1 1
-0.0106786751684568 -0.0106680907613092 1 1
-0.00866696591815089 -0.00864053797250326 1 1
0.0299851030313762 0.0299582254025432 1 1
0.023760955903078 0.0237341026897473 1 1
0.00221427112957089 0.00222753489467569 1 1
0.00548648124652226 0.00548710815813903 1 1
0.00276730407042896 0.00276137942334511 1 1
0.00797726915907524 0.00796402882548387 1 1
-0.0232920641312355 -0.023261965906223 1 1
0.0170413224957622 0.0170224367891232 1 1
0.000283710352315108 0.00027802999395972 1 1
0.0126711887228251 0.0126606243157442 1 1
0.0134047957545229 0.0133930874744796 1 1
0.00624112376423709 0.00624910372475656 1 1
-0.0160039993366344 -0.0159868240565251 1 1
-0.0116548276348822 -0.0116428280637655 1 1
-0.00804862001341561 -0.00804216229387614 1 1
0.0195838164188378 0.01956754276985 1 1
-0.0320325894564541 -0.0320013877492024 0 0
0.000465528845457917 0.000464802125631145 1 1
0.0188302302009092 0.0188103463990474 1 1
-0.0013351390908445 -0.00133210057541418 1 1
-0.0299137151382543 -0.0298798594789896 1 1
0.00690490235365072 0.00689778056976208 1 1
0.022342236605956 0.0223197329760207 1 1
0.0224212406184416 0.0223974365013471 1 1
-0.0135315418522203 -0.0135153604499454 1 1
1.2972729126296e-05 1.52447332102807e-05 1 1
-0.0248173083310666 -0.0247919099027055 1 1
0.0315333008271439 0.0314893063470341 1 1
-0.00791285272197737 -0.00790834541366228 1 1
0.000191635054445279 0.000189300618538476 1 1
-0.00187697419090294 -0.00187671310784086 1 1
0.0076169558947822 0.00761078480114807 1 1
0.0044224544830495 0.00441704808309819 1 1
0.00101241187622066 0.00100505900300864 1 1
-0.0191083207190076 -0.0190966770151128 1 1
-0.000209562080859628 -0.00021068905953312 1 1
0.00235281528575058 0.00233605683808207 1 1
-0.0320536081531487 -0.0320214252766016 1 1
0.0150505117943849 0.0150273260101444 1 1
-0.00236254343694788 -0.0023563505182588 1 1
-0.00742215068253302 -0.00741634857480312 1 1
-0.00490430283374012 -0.00489366916648824 1 1
0.0095966197289954 0.00958702212429362 1 1
-0.0286164699184434 -0.0285760017145632 1 1
-0.0038706238368278 -0.00386877564971552 1 1
0.0167334641821556 0.0167162725423718 1 1
0.0152726824037853 0.0152477864362261 1 1
0.00104338076117419 0.00104887360393872 1 1
-0.026454437838058 -0.0264276357455653 1 1
0.0133636308559863 0.0133502999527103 1 1
0.0166207573196696 0.0166046611854502 1 1
-0.000257493395059659 -0.000253596088035957 1 1
-0.00342697416437626 -0.00340926595855594 1 1
0.0295950344659927 0.0295678792837113 1 1
0.033104010277811 0.0330719527700608 1 1
-0.00283405065735098 -0.00283401387259969 1 1
-0.00907504298952866 -0.00906171173333791 1 1
0.0323193262695482 0.0322912454096487 1 1
0.0145370713519797 0.0145103899197906 1 1
-0.0186727009789966 -0.0186531119548825 1 1
-0.00324496098329452 -0.00324462329940187 1 1
-0.0155659542275769 -0.015541037208407 1 1
0.00831785423547523 0.00830873467523658 1 1
0.0359875746203763 0.0359497993726478 0 0
-0.0369723659991181 -0.0369345763586699 0 0
-0.0101661490296164 -0.01015820896046 1 1
-0.015910807566858 -0.0158956785253947 1 1
-0.0118079239759406 -0.0117973853465878 1 1
-0.0138546454831132 -0.0138426324566307 1 1
0.00907656364884134 0.00906288009565756 1 1
-0.00888518638834872 -0.00887443715006665 1 1
-0.00903532557205459 -0.00902078117435539 1 1
0.00854424162169477 0.00855036320714271 1 1
-0.0220587490689252 -0.0220364368357952 1 1
0.0307950404294132 0.0307652595026679 1 1
0.0461527131208523 0.0461140240500592 0 0
-0.00516952874483935 -0.00516432813143723 1 1
0.00644570609892679 0.00643984108464323 1 1
0.0135354493397538 0.013522947609302 1 1
-0.00987397532832813 -0.00986722471367057 1 1
0.0282590141337011 0.0282301938640511 1 1
0.0072360679853587 0.00723061910280689 1 1
-0.00839441878688993 -0.0083908095748205 1 1
-0.0258459959026147 -0.0258175512234413 1 1
-0.0139060981217008 -0.0138868302905964 1 1
0.0262951669404835 0.0262700687886604 1 1
0.0194097012512683 0.0193881065928312 1 1
-0.0222366694742722 -0.0222093102138647 1 1
-0.0419114211987001 -0.0418700187062252 0 0
0.00785444670774094 0.00784449137904431 1 1
-0.0124571298016479 -0.0124533846103508 1 1
-0.0350803717943671 -0.0350463410963353 0 0
0.0244840265638357 0.0244589541565154 1 1
-0.0234691480074887 -0.0234429707386193 1 1
-0.0173668224031035 -0.017358898674021 1 1
0.0267567087403436 0.0267282383118847 1 1
0.0103143345726437 0.0103116090962072 1 1
-0.0281289428254493 -0.0280986697947375 1 1
-0.00525744302703831 -0.00524644049253822 1 1
-0.00813216259760633 -0.00812562267823902 1 1
0.00264975830288587 0.00263455602698701 1 1
-0.00166442267418839 -0.00165623134084306 1 1
-0.015798151208962 -0.0157813597831757 1 1
0.00234286956349816 0.00234038395670082 1 1
0.00198173024983113 0.00197970798896914 1 1
0.0103282087972549 0.010327529478265 1 1
0.00320985726578245 0.00320480679461617 1 1
-0.00579453997066475 -0.00579187959960341 1 1
0.00615822597153246 0.00615547821194054 1 1
0.00758914738244163 0.00758041122081974 1 1
-0.00474788668620725 -0.00474690829116802 1 1
0.00540397896216385 0.00541219648661106 1 1
0.00172393392532617 0.00172340495476583 1 1
0.0166307564152508 0.016616952294247 1 1
0.0198681016239306 0.0198477323958245 1 1
0.0300721645793685 0.0300389272807604 1 1
0.00749096737600267 0.00749559151311951 1 1
0.00113105271030836 0.00113132917217387 1 1
0.0239239006228021 0.0239013739445449 1 1
-0.00064176132631191 -0.000637876993930537 1 1
-0.0101608010223464 -0.0101607499565565 1 1
-0.0172284632045471 -0.0172119364294461 1 1
-0.0269991549048359 -0.0269786055740358 1 1
-0.0150845153712498 -0.0150654549354811 1 1
0.0284279950670064 0.0283998620809401 1 1
0.0128261166367891 0.0128103665937491 1 1
0.0243226371175462 0.0242618911110901 1 1
0.0119072568853249 0.0118835248408394 1 1
0.0252102574183745 0.0251852013126469 1 1
-0.00846312554567586 -0.00846152390229663 1 1
0.0108131964560461 0.010805289947964 1 1
0.0140038496379267 0.0139963394351013 1 1
-0.00528893932512505 -0.00528130177639901 1 1
-0.00419038750982809 -0.00418500250103406 1 1
-0.000779033309999037 -0.000791650607664472 1 1
-0.0150509679562079 -0.0150517730517802 1 1
0.0366597016371082 0.03662195693146 0 0
-0.0202217497196645 -0.0201987016617797 1 1
0.0228466224681565 0.0228148441121177 1 1
0.00227730683001669 0.00229586998894699 1 1
-0.0224484193524673 -0.0224265292093944 1 1
0.0216561385700671 0.0216500107956646 1 1
-0.0105251394349791 -0.0105132317464433 1 1
-0.00954518387901862 -0.00953568366983269 1 1
0.00885864290642059 0.00883644308997382 1 1
0.0332370090424839 0.0331998562337285 0 0
0.00666409467519781 0.00666078968503869 1 1
-0.0170625477069675 -0.0170467924418719 1 1
0.0144081752337694 0.0143927144204816 1 1
-0.00260068101943287 -0.00259470282502955 1 1
0.0242638717946579 0.0242399856444079 1 1
0.000275749867121733 0.000286441025564392 1 1
-0.00117338787889238 -0.00117363329803627 1 1
-0.00769717124652424 -0.00767335578068273 1 1
0.00343446162513365 0.00343800557436481 1 1
-0.0203932022019076 -0.0203687652074383 1 1
-0.00663159184059944 -0.00662836989480337 1 1
0.00401707986190937 0.00402455258686611 1 1
-0.00611738077617244 -0.00611351858625145 1 1
-0.00617897053701433 -0.00616858403398347 1 1
0.00921405551332414 0.00919884656322076 1 1
-0.0164061875363227 -0.0163967332486529 1 1
0.0612824778633468 0.0612144908617185 0 0
0.0256528507080168 0.0256247368875256 1 1
-0.012329729469282 -0.0123110785748991 1 1
-0.0106258162485246 -0.0106114077825117 1 1
-0.00973105777567172 -0.00973264647017888 1 1
-0.0259000556745536 -0.0258705089808229 1 1
0.0113336492699627 0.0113087522906391 1 1
-0.0210885598071565 -0.0210685558731127 1 1
-0.0023113854249028 -0.0023101323403628 1 1
-0.0251483529092438 -0.0251178056701171 1 1
0.0110637693763139 0.0110549523728082 1 1
-0.000330105037342869 -0.000326195000391179 1 1
-0.000759262930816415 -0.000760027482265013 1 1
0.00251314491049853 0.00251133570980022 1 1
-0.0268524671347022 -0.0268245185490201 1 1
-0.00652593436810076 -0.00651940525188391 1 1
0.00678858282253387 0.00678376567415768 1 1
0.0186909142154918 0.0186717366209944 1 1
0.00727654984581065 0.0072702651312558 1 1
0.0204002937219458 0.0203794645848469 1 1
-0.00492937148100943 -0.00492027271575539 1 1
-0.0295136966229983 -0.029466951837116 1 1
0.00142960455444559 0.00143084455331522 1 1
0.0287772882216305 0.0287449008871342 1 1
0.00951931360075389 0.00950431338922654 1 1
0.000279220739192269 0.00026706506055432 1 1
-0.0125415439392437 -0.0125325601152802 1 1
-0.0122527408075659 -0.012239193268757 1 1
0.0106500209080169 0.0106410284830124 1 1
0.0249596781175566 0.0249374940049863 1 1
0.00195139516815068 0.00194795140426745 1 1
-0.00594147907841917 -0.00593791681180493 1 1
0.0167847535253289 0.0167704019673623 1 1
0.00224833795812428 0.00224638223972935 1 1
-0.0137696666535229 -0.0137571536806269 1 1
0.000862367316966725 0.000856696220240655 1 1
-0.0152137400075844 -0.0152005115037041 1 1
-0.0194137046659792 -0.0194089391663823 1 1
0.0017786565424876 0.00178037265364916 1 1
0.00561350442106763 0.00560396262604242 1 1
0.00322679203744112 0.00322167050365599 1 1
0.00746710609933195 0.00746740181000286 1 1
-0.000387808173840016 -0.000389848510659209 1 1
0.00896952653405591 0.008959107884589 1 1
0.0151361861333614 0.0151234354203385 1 1
-0.00959583773767121 -0.00958538682586605 1 1
-0.00188349779845182 -0.00188198243808728 1 1
0.0106599365912172 0.0106664218673817 1 1
0.000284772941972269 0.000285391010472587 1 1
-0.0230830732191139 -0.0230570441462385 1 1
0.00620736159507262 0.00620009110116597 1 1
0.0104498728112872 0.0104425532482007 1 1
-0.0103091971778743 -0.0103091937591329 1 1
-0.0245240633286962 -0.0244953220015656 1 1
-0.00767434684335089 -0.0076528113006154 1 1
0.0215065097972348 0.0214876603951063 1 1
-0.00626702003164943 -0.00624852409485849 1 1
-0.0346316558908777 -0.0345920477155317 0 0
0.00884081048631129 0.00882101876052057 1 1
0.00759276861765092 0.00759014668635482 1 1
-0.0169243734758992 -0.0169002122723809 1 1
0.00789048652886939 0.00789688527232588 1 1
0.00280079418846287 0.0027815646781808 1 1
0.0142535482976471 0.0142383701805225 1 1
-0.0390292936772038 -0.0389895147103471 0 0
-0.00312544554918982 -0.0031224340328323 1 1
-0.0263117712444237 -0.0262888974898392 1 1
-0.0148566351093994 -0.0148362240994536 1 1
-0.00391046727828072 -0.00390838743110839 1 1
-0.000611895487818334 -0.000606526625304343 1 1
0.0176824003785615 0.0176475007249319 1 1
-0.00937321897987256 -0.00936608503770253 1 1
0.00650250393649611 0.00649423032637481 1 1
0.00347224331598376 0.00347213754595668 1 1
-0.00618486971125387 -0.00617629293376069 1 1
-0.0371357898716756 -0.0370896310150202 0 0
0.0117776319021913 0.0117542654433173 1 1
-0.00410663076785311 -0.00409301439378651 1 1
0.0179041218824613 0.0178893396275287 1 1
0.0037401680917786 0.00372411240546019 1 1
-0.00297533761989066 -0.00298478937761551 1 1
-0.0315104415005202 -0.0314804252233083 1 1
-0.00180225374582897 -0.00179097595192915 1 1
-0.0200252141236326 -0.0200202452266442 1 1
-0.0173657187748665 -0.0173492447061389 1 1
0.0189114674572106 0.018891668363391 1 1
-0.0126166676292568 -0.0126015279483712 1 1
0.00504632167676097 0.00505934137610076 1 1
0.0165095731848443 0.0164866481718959 1 1
0.0157906181102047 0.0157704366073199 1 1
0.0134393700627426 0.0134219500077193 1 1
-0.00837722759426154 -0.00836757861685404 1 1
0.00968217148927381 0.00965728292495571 1 1
-0.0121743145411214 -0.0121613946966872 1 1
0.00498697120268466 0.00498186531547681 1 1
0.0418232214261687 0.0417879826106105 0 0
-0.0230369535891695 -0.0230185176009963 1 1
-0.0363628637772021 -0.03632113877484 0 0
0.0146030607854077 0.0145770944478798 1 1
-0.000471595867093692 -0.000471292033412477 1 1
-0.00132148660811398 -0.00132715815049654 1 1
-0.00860627212833251 -0.00859794660251614 1 1
-0.0103798350628632 -0.0103577588468957 1 1
-0.0176057841169241 -0.017589373974858 1 1
-0.0239587998140378 -0.0239376352456087 1 1
0.00457153151931452 0.00457220648024469 1 1
0.0161694833138303 0.0161550292583346 1 1
-0.0134430335291409 -0.0134320624421438 1 1
0.0254185221101454 0.0253860039526883 1 1
-0.0049519152374931 -0.00495019382143653 1 1
-0.0252790182256596 -0.0252589333405743 1 1
0.0110439445736453 0.0110325305903147 1 1
0.0219271035819288 0.021895315576087 1 1
-0.0116474256242542 -0.011634636453401 1 1
-0.00608707848719973 -0.00607658835647709 1 1
-0.0177331000272961 -0.0177212773659624 1 1
-0.0218517559859575 -0.0218308830686474 1 1
-0.00721067307773936 -0.00719510470310203 1 1
0.000222768084561913 0.000214850029865744 1 1
-0.00408664093298085 -0.00409261618144795 1 1
-0.00760278441693514 -0.00760844230128168 1 1
-0.01752119724346 -0.0175057647866248 1 1
-0.0210086722863432 -0.0209869716925633 1 1
-0.0113708999972955 -0.0113565323495768 1 1
0.0120640633380555 0.0120573549982266 1 1
-0.00934622144730183 -0.00933462495038343 1 1
-0.00658572910444409 -0.00657914849394094 1 1
-0.00687405162244844 -0.00686984391183922 1 1
0.00411404575470813 0.00412256680239694 1 1
0.0204550989635414 0.0204356642446557 1 1
0.0370505615465442 0.0370131833839655 0 0
-0.0215467085864071 -0.0215254457119642 1 1
-0.0235763546433347 -0.0235553080928963 1 1
6.61166380119017e-05 7.04844369592424e-05 1 1
0.0149091237857691 0.014893866963628 1 1
0.00885527815333428 0.00884567492783626 1 1
0.0136137769571388 0.0135963523488336 1 1
0.0134901803835544 0.013479202512971 1 1
0.0282705072734117 0.0282438155506419 1 1
0.0197221430577008 0.0197031463045553 1 1
-0.0289579898043505 -0.0289345144749438 1 1
0.0301681490319678 0.0301390281496216 1 1
0.00386200939390471 0.00385617538356331 1 1
-0.0117968625879157 -0.0117887816936201 1 1
0.022892435172229 0.0228579493854906 1 1
0.0043330339343545 0.00432734501567031 1 1
0.00946833806643327 0.00946160794342833 1 1
-0.0202670279540985 -0.020257905710518 1 1
0.011038439538457 0.0110308804725648 1 1
-0.00561961972152516 -0.00561104027820282 1 1
-0.00450500287063773 -0.00450302926615774 1 1
-0.00926481872348556 -0.00925459611015872 1 1
0.00679785968836543 0.00679325668563883 1 1
0.00486251176327832 0.00485238122343621 1 1
0.00377999224034935 0.0037713314678628 1 1
-0.0104975017932257 -0.0104849169846918 1 1
0.0141512099676359 0.0141362354653846 1 1
-0.00409178867516525 -0.00408996647947892 1 1
-0.0149716245128347 -0.0149578675781847 1 1
-0.00296111933368843 -0.00297317073202312 1 1
-0.00811776494929836 -0.00811754602912425 1 1
0.0283890645569083 0.0283444138926584 1 1
-0.0227915386618147 -0.0227606146116177 1 1
-0.00568111382681066 -0.00566907498483419 1 1
-0.0200308880858919 -0.0200019865043734 1 1
0.022762072650314 0.022750483722517 1 1
0.0158723987751741 0.0158555640744434 1 1
-0.0367160789524519 -0.036682368999377 0 0
-0.010143646983912 -0.0101403856608211 1 1
0.0238844234247646 0.0238498404405272 1 1
0.0148148264199516 0.0148026524182131 1 1
-0.00397514995142385 -0.00397710441813373 1 1
-0.0314893473049984 -0.0314514225438767 1 1
-0.00158844556397431 -0.00159026321381608 1 1
-0.00904140830118319 -0.00903033868999606 1 1
0.0230171435756628 0.0229939135515776 1 1
-0.0337262177617951 -0.0336907892289598 0 0
-0.0219793991853346 -0.0219526977905509 1 1
0.0238893029427307 0.0238680640656522 1 1
-0.00833057143787375 -0.00832852852496282 1 1
-0.0157375837524768 -0.0157202069544847 1 1
-0.0140383946964187 -0.0140240089141951 1 1
0.00115544585083998 0.00115304269187753 1 1
0.0216711545498647 0.0216493637161393 1 1
0.000409409311360892 0.000406923557410446 1 1
-0.00621384160142236 -0.00620470656359969 1 1
-0.0143772562473795 -0.0143671162295756 1 1
-0.0103682457391688 -0.0103734648593562 1 1
0.0149243678141836 0.0148970560805813 1 1
0.00414916312103526 0.0041409241776687 1 1
-0.0249536104171679 -0.0249434284759922 1 1
-0.00720685577386624 -0.00720079908223113 1 1
-0.00771015855455847 -0.00769423465008037 1 1
0.0140163391818273 0.0139930790565197 1 1
0.011887993098018 0.0118751302020965 1 1
-0.0260217440859041 -0.0260004383875686 1 1
0.00213184479619528 0.00213985975904657 1 1
0.00267062189442301 0.00267707119483247 1 1
-0.0276967791856934 -0.0276745039741087 1 1
0.018471222070396 0.0184540967239204 1 1
-0.0147025005412915 -0.0146867528466892 1 1
-0.00911085280813345 -0.00909846567025643 1 1
0.00359189863308815 0.00358634270630899 1 1
-0.0306642642506012 -0.0306466659819509 1 1
-0.00438340314723399 -0.00438097900842321 1 1
0.00265503716058782 0.00265166785693216 1 1
-0.00352404639835633 -0.00351847743557863 1 1
-0.0136764903169042 -0.0136633969987997 1 1
-0.0189644485653421 -0.0189439678274833 1 1
0.0130309532902419 0.0130101521778054 1 1
0.000115608808824265 0.000115809812815262 1 1
-0.00152507928370243 -0.00154369954989767 1 1
0.00726401759011689 0.00725746824857923 1 1
-0.0169564654168714 -0.0169377406359856 1 1
-0.0300818367480254 -0.0300542062887444 1 1
-0.0245543060686813 -0.024531917207383 1 1
-0.0110173276730834 -0.0110081087464129 1 1
0.00114542761283358 0.00113446113436169 1 1
-0.00529401447928928 -0.0052823005653534 1 1
-0.008886165384469 -0.00888022563401266 1 1
0.0326705581752823 0.0326312098521127 1 1
-0.00649260461302836 -0.0064761018446313 1 1
0.0228023681547709 0.0227780809480451 1 1
0.0141401992838858 0.0141289790303622 1 1
-0.0286686137785082 -0.0286353749469105 1 1
-0.02054750737912 -0.020517380225806 1 1
-0.0175779071666898 -0.0175643245622144 1 1
-0.0104807337970656 -0.0104677160566435 1 1
-0.0133219474236809 -0.0132960891073842 1 1
-0.0153671757006643 -0.0153604549168253 1 1
0.00532601261645833 0.00533025146314154 1 1
0.0371126810054215 0.0370726160705378 0 0
0.0193011240190711 0.0192872803570677 1 1
-0.0413057848594512 -0.0412653496893465 0 0
-0.000430396233679032 -0.000430926544662539 1 1
0.00644550128300239 0.00643625364588203 1 1
0.0296163975784347 0.0295758674412435 1 1
-0.00610753331145762 -0.00610022123242096 1 1
0.00517312494437019 0.00516819354977648 1 1
0.00962452353572618 0.00960595844221319 1 1
0.019468033662486 0.0194535913455022 1 1
-0.00812406005425176 -0.00812656049408365 1 1
-0.0231977091311229 -0.0231713649975901 1 1
-0.00576013847366164 -0.00576872712787588 1 1
-0.00875850048099611 -0.00874641895595469 1 1
0.0140339361125738 0.0140121783877488 1 1
-0.0287501528455063 -0.0287188687263858 1 1
0.0208460988296139 0.0208250198771158 1 1
0.000170922981129977 0.000169418553343203 1 1
0.00512517525720483 0.00511723888853373 1 1
0.0110880085221579 0.0110759228234509 1 1
-0.0242011859129457 -0.0241717942437398 1 1
0.0166478456037079 0.0166317537365012 1 1
0.0112578461502861 0.0112475222090183 1 1
0.0134594460565483 0.0134492171759267 1 1
-0.00402222877702561 -0.00401721318640422 1 1
0.00492285983425106 0.00491861766024192 1 1
-0.020758604086493 -0.0207366585656715 1 1
0.0106633920006146 0.0106554705739857 1 1
-0.0282427114433051 -0.0282135118279104 1 1
0.023806903601822 0.0237777342939997 1 1
0.0113282184724177 0.0113135521059141 1 1
0.00365210904627893 0.00364705533520166 1 1
-0.00231128562674962 -0.00230541635119841 1 1
-0.0432241889272485 -0.043180064151255 0 0
0.0235569580747658 0.0235320966376472 1 1
0.0101236149324949 0.0100980936710244 1 1
0.0127447254651265 0.0127322361744216 1 1
-0.0428538893147785 -0.0428145029547739 0 0
0.0161681104280389 0.0161514896896048 1 1
0.00661698037744426 0.00659809783269551 1 1
-0.00206152270094718 -0.00207216166095868 1 1
-0.0169627936794291 -0.0169540734028784 1 1
0.0235401770037594 0.0235141199288487 1 1
0.00452392321651537 0.00451438336199777 1 1
0.0273245900396745 0.0272925046843192 1 1
0.0253111254020191 0.0252905549231454 1 1
0.00300276821609014 0.00299877044700318 1 1
-0.00303027316913841 -0.00302776931143191 1 1
0.00693169397719724 0.00692892899641759 1 1
-0.021566779841561 -0.0215440018545823 1 1
0.0188253380035443 0.0187970156691072 1 1
0.0037780819232071 0.00377369896650157 1 1
-0.0160259342323366 -0.0160135523794474 1 1
0.00331577518350612 0.00333188245623201 1 1
0.00693351735295297 0.00692523157498033 1 1
-0.00154491202793999 -0.00153712217729947 1 1
0.00653695984258987 0.00653085344225481 1 1
0.0216598569985793 0.0216393024760425 1 1
-0.00915758788210892 -0.00914803901496722 1 1
0.0253749781513388 0.0253484221591865 1 1
0.00918853639896255 0.0091769923569075 1 1
0.00934520141803312 0.00933610125898414 1 1
0.0195334552393708 0.0195125990486888 1 1
0.0226320911319022 0.0226100791871588 1 1
-0.0482119438844875 -0.0481608118136493 0 0
-0.024817795913089 -0.0247883938985074 1 1
0.023329202509672 0.0232870581022647 1 1
-0.0136584001823381 -0.0136460300951584 1 1
0.000732555349582194 0.000730676519227985 1 1
0.00891997075695217 0.00890248943201342 1 1
0.00768546875672816 0.00767898915599844 1 1
-0.000819828728765435 -0.000823759879281843 1 1
0.0235128298528763 0.0234777282722697 1 1
0.00046490660419768 0.000481720677785129 1 1
0.0103486405746991 0.0103382096341729 1 1
0.00373088604148727 0.00371805333258615 1 1
0.00482354296081848 0.00482214233073931 1 1
-0.0285150331127707 -0.0284849008295659 1 1
-0.0142375554732465 -0.0142289948646939 1 1
0.0221682178449889 0.0221455613622409 1 1
-0.00476001406318381 -0.00476207769090842 1 1
0.00556118969830156 0.0055431516303035 1 1
0.00772683745375139 0.00771673566929284 1 1
0.0116172387122755 0.0116101653183101 1 1
-0.0075972407091076 -0.00758692508673325 1 1
-0.0251393929776231 -0.0251294295904442 1 1
-0.00491423724069812 -0.00490526132978377 1 1
0.00936375860957098 0.00937269222544027 1 1
-0.00490919221837773 -0.00490696211404853 1 1
0.0121370494093183 0.0121117286368854 1 1
0.00407770956433758 0.00406433872639021 1 1
0.0156778087529357 0.0156611899791534 1 1
-0.000528206140970652 -0.000520188134931005 1 1
-0.02012306490264 -0.0200980338845957 1 1
-0.00769517267341173 -0.00768662931514083 1 1
0.0397270716192715 0.0396913070501936 0 0
0.00900772750470556 0.00900037337155139 1 1
-0.00208795546795438 -0.00208603569760836 1 1
0.00870700783348484 0.00869604566216552 1 1
0.0165849729700695 0.0165741789099203 1 1
-0.0120197474719666 -0.0120024563719523 1 1
-0.0174457824969011 -0.0174349042316753 1 1
-0.0127583505495305 -0.0127314026815229 1 1
-0.00796747816514407 -0.00796300951361762 1 1
-0.0235582347754568 -0.0235281191530606 1 1
-0.0165723553942882 -0.0165514771846084 1 1
-0.00364333875666321 -0.00362754729054468 1 1
0.00700255911050216 0.00699873551190079 1 1
-0.0119813565959032 -0.0119621756552522 1 1
-0.0158087628550332 -0.0157875148855426 1 1
0.0167827355528661 0.0167716426749923 1 1
-0.0260876836709762 -0.026079259899447 1 1
-0.00532678373665764 -0.0053248144270842 1 1
-0.00800458476159212 -0.00798524361605287 1 1
-0.0012194381863853 -0.00121662437140623 1 1
-0.00837821102478625 -0.00836980517560899 1 1
0.0285466799179207 0.0285205514837361 1 1
0.00723165100808042 0.00721588168827816 1 1
0.00684728945774882 0.00683915711282527 1 1
-0.00134469490442462 -0.00134286823624111 1 1
-0.00405551903454676 -0.00404252155372734 1 1
-0.00646007827673017 -0.00645076908283742 1 1
0.00784102420542542 0.00783262557562833 1 1
-0.0182623350566217 -0.0182426828986227 1 1
-0.0122266654661649 -0.0122133041674096 1 1
0.0121257138560812 0.01211404992664 1 1
-0.00213751812280394 -0.00213720674988127 1 1
-0.000569117016001473 -0.000574063281387446 1 1
-0.0110317642534119 -0.011004355906776 1 1
-0.00504159367266668 -0.00503414412340292 1 1
0.0107917897312471 0.0107831435025128 1 1
0.0183806128324675 0.018354002995532 1 1
0.0253807818994985 0.0253609408663759 1 1
0.00560615530768509 0.00560601260628002 1 1
-0.0336118892423477 -0.0335806865364544 0 0
0.00351909563232622 0.00351061118272231 1 1
-0.0253512861571498 -0.0253308276460475 1 1
0.00471734464475275 0.00470898835475458 1 1
0.00220820123551009 0.00221051940288545 1 1
-0.00935693270598443 -0.00935211953161842 1 1
0.00883427324587466 0.00882358151860775 1 1
0.00863198876560077 0.00862192655284531 1 1
0.0282817724406626 0.028252760360847 1 1
0.021546773412026 0.0215245514797667 1 1
0.021590152530788 0.0215570918755664 1 1
-0.0202530685453996 -0.0202358831289892 1 1
-0.0119859505959678 -0.0119736008122882 1 1
0.0241605474244586 0.024142591831922 1 1
0.019593255201038 0.0195692204537462 1 1
-0.000327382553765907 -0.000331658508748157 1 1
-0.00318721233522491 -0.00317764582488618 1 1
0.00441823713266286 0.00441403089561267 1 1
-0.0296984941155025 -0.0296713757195307 1 1
-0.00222907696295901 -0.00222597339070867 1 1
0.00347801365312905 0.00348242567499873 1 1
0.0161347814700821 0.0161177925091099 1 1
-0.00964484746026083 -0.00963183594344874 1 1
-0.0122561137599857 -0.0122424452510065 1 1
-0.0256580104722244 -0.0256461569161535 1 1
-0.0103687067834881 -0.0103658237006187 1 1
0.00631943487715573 0.00631130362575189 1 1
0.017249967576475 0.017233692599798 1 1
0.0170641538896053 0.0170429725131917 1 1
-0.00396122296913882 -0.00395458890315346 1 1
-0.0133532477219383 -0.0133387577433853 1 1
-0.00548885062836474 -0.00548352701594681 1 1
-0.0160992836257657 -0.0160764066020328 1 1
-0.000648190702715612 -0.000648742778729832 1 1
0.0209552214043461 0.020934517922293 1 1
0.0266658389645699 0.0266507043352347 1 1
0.00214902170056743 0.00214966492133485 1 1
0.0198372741739019 0.0198179111732154 1 1
0.010491719006693 0.0104678903550199 1 1
0.0122603921854122 0.0122491309769084 1 1
-0.0308082809136581 -0.0307793120848018 1 1
0.00108599222376329 0.00108858381663256 1 1
0.0144788724632857 0.0144730561756736 1 1
-0.00401195022690951 -0.00401611815389436 1 1
0.0216364516766515 0.0216133852792569 1 1
0.00684144250242283 0.00683339225199027 1 1
0.00738967219694351 0.00738663306542918 1 1
0.0228357868849048 0.0228089400182026 1 1
-0.0115861424180098 -0.0115795831331128 1 1
-0.0220366969999904 -0.022008617857321 1 1
-0.0148472233334068 -0.0148329709857487 1 1
-0.00737197826317783 -0.00736485496425089 1 1
0.00281768636995644 0.00281819334587715 1 1
-0.00748770221486145 -0.00748925749921049 1 1
0.019650105831259 0.0196277752611684 1 1
-0.00633159501217177 -0.00632328659775767 1 1
-0.0133018326346499 -0.0132881478205146 1 1
-0.0106646068438496 -0.0106485859225383 1 1
-0.00260670198466577 -0.00260463699868177 1 1
0.00453015081911857 0.00452108694070461 1 1
-0.0292090666158248 -0.0291897549272683 1 1
0.0124158423835111 0.0124030508627353 1 1
-0.0036167083580785 -0.0036059618586668 1 1
-0.0058665211686692 -0.00586222812243312 1 1
0.0341329438341338 0.0340970298235155 0 0
-0.0134861470931006 -0.0134752543920179 1 1
-0.0236060061676253 -0.0235808268833051 1 1
0.00441788295696731 0.00441837773443568 1 1
-0.00829960512977268 -0.00830003871676656 1 1
0.0101192261390779 0.0101133865869683 1 1
-0.00419448211821065 -0.0041846893288258 1 1
-0.00993791140210373 -0.00992599937546249 1 1
0.0048372486645271 0.00483591800826694 1 1
-0.0297904298702342 -0.029745140499739 1 1
-0.00679545721073044 -0.00677980281238644 1 1
-0.0282279922013326 -0.0281969216090975 1 1
0.0164198828149917 0.0163899541688373 1 1
-0.00924797212887065 -0.00922407584925951 1 1
0.03472578861173 0.0346929287709262 0 0
-0.0135812341303944 -0.0135596281071285 1 1
0.00746097471599405 0.00746124452360974 1 1
-0.0270102182825771 -0.0269887220429953 1 1
-0.00903342205210936 -0.00902149794608517 1 1
-0.00566896698438627 -0.00565976996671419 1 1
0.0201081894124042 0.0200888356467636 1 1
-0.0391051811401365 -0.0390511475992132 0 0
-0.00139944648672271 -0.00139634620695099 1 1
0.0106540583194286 0.0106436654791386 1 1
0.0163681158531126 0.0163580866657651 1 1
0.014977654977346 0.0149634457298669 1 1
0.00369528568437984 0.00370706465434319 1 1
-0.0491384619921551 -0.0490879179254692 0 0
0.021392245897858 0.0213758785058952 1 1
0.00377743577400485 0.00377356925850202 1 1
-0.00716848762789709 -0.00716581652709077 1 1
-0.0289735548280357 -0.0289407165856545 1 1
0.0019100542251166 0.00191449502066809 1 1
0.00477699769575557 0.00476784951288831 1 1
-0.0187320205053951 -0.0187161643404028 1 1
-0.012072160809137 -0.0120605173919887 1 1
-0.00787729370040952 -0.00788977206781202 1 1
-0.0203826676589795 -0.0203445830802092 1 1
0.00022760991985566 0.000196179989679015 1 1
0.0143292183548434 0.0143165360304686 1 1
0.00542852014434394 0.00542717814962114 1 1
-0.000795643498632698 -0.000797435343883154 1 1
0.0307019365876128 0.0306732056570781 1 1
0.010601318389549 0.0105917937038772 1 1
-0.0284562821695608 -0.0284266430379171 1 1
-0.0075073916569884 -0.00749803388752093 1 1
-0.00586893423245325 -0.00586935079403886 1 1
0.0101601709952104 0.0101513070241481 1 1
0.0110180334510767 0.0110100499860335 1 1
-0.0297543571211653 -0.0297274236366899 1 1
0.0228066919969214 0.0227900195423486 1 1
0.0353152370559671 0.0352775652664836 0 0
0.0108779328524033 0.010860643244288 1 1
0.00334060089221849 0.00333632655332203 1 1
0.0337898698571596 0.0337574793431169 0 0
0.00383078505156489 0.00383081975480503 1 1
0.0171895050925071 0.0171685024136702 1 1
-0.00996535249955927 -0.0099571361590502 1 1
-0.00297004810522688 -0.00294933028031402 1 1
0.0218127982520875 0.0217903174107949 1 1
0.0145915053132022 0.0145786636475759 1 1
-0.0187274448352112 -0.0187144693519082 1 1
0.0235383484914458 0.0235110364935082 1 1
0.00703416468851617 0.00702349013022133 1 1
-0.0354677007188173 -0.0354295361905247 0 0
-0.0154792145759058 -0.0154571719458319 1 1
-0.00266409500288344 -0.0026605730998657 1 1
-0.011211225376799 -0.0111932841765691 1 1
-0.0135187055919669 -0.0135079879880785 1 1
-0.026945763323958 -0.0269260647535946 1 1
0.0348013475668157 0.0347721593036432 1 1
-0.0243364778131562 -0.0243204445839963 1 1
-0.00407881716274601 -0.0040665621209817 1 1
-0.0306512177954252 -0.0306202494574105 1 1
0.000354230476489853 0.000354010984954418 1 1
-0.0100490371076207 -0.010039163303874 1 1
0.00194304142735955 0.00194926697515002 1 1
0.037483046256231 0.0374468658626141 0 0
-0.00217299593183628 -0.00217316357186307 1 1
0.0170657094692437 0.0170481608615448 1 1
-0.00597874085414208 -0.00597327367787278 1 1
0.0209928443622539 0.0209737982208142 1 1
0.0258580247016031 0.0258334885154828 1 1
-0.015848644200329 -0.0158384502102345 1 1
-0.00467038419578676 -0.00465884928600241 1 1
-0.00822406902293645 -0.00821545433292323 1 1
-0.00353852911626057 -0.00353283126869416 1 1
0.0319669073417135 0.0319347050379355 0 0
0.00937324737085399 0.00936509071318583 1 1
-0.0275118972861747 -0.0274869758086868 1 1
0.00775834259095448 0.00775376709356757 1 1
-0.00842240331724287 -0.00841510918024934 1 1
-0.00152774190027125 -0.00153833226391834 1 1
-0.0124252482465939 -0.0124164326866739 1 1
0.00166064870207653 0.00166078619952779 1 1
0.00424057871669932 0.00424705970252097 1 1
-0.0117498119134849 -0.0117360518748848 1 1
0.0173035425074582 0.0172822238047674 1 1
0.0059486135504536 0.00594234274620314 1 1
0.00193514897774839 0.00190532519344646 1 1
-0.0143998034230722 -0.0143909953591612 1 1
0.0101294238206405 0.0101190021275846 1 1
0.0172633402336685 0.0172726349730393 1 1
-0.0139932155234257 -0.0139855760352738 1 1
-0.00643415492257053 -0.00641929976471579 1 1
0.00958808087626935 0.00957787276208296 1 1
-0.0273701465718935 -0.0273426886467419 1 1
-0.00443065731833201 -0.00442520754711359 1 1
0.00264265399415887 0.00265468236423956 1 1
-0.0128437095753923 -0.0128415096874882 1 1
0.0156267799229113 0.0156104745587082 1 1
0.0289725713563407 0.0289385852154302 1 1
0.0117236132408432 0.0117157391483641 1 1
-0.00221031301615523 -0.00220862216196588 1 1
-0.0139909896515807 -0.013976181185464 1 1
-0.00766658987830601 -0.0076626876282164 1 1
-0.0277000533511036 -0.027676250982949 1 1
-0.00536004030952073 -0.00535645672370396 1 1
0.0113044629393797 0.0112939389201622 1 1
0.00664792561709692 0.00664396466967849 1 1
-0.00209124603562454 -0.00208596904642608 1 1
-0.00775965094657406 -0.00775194624754567 1 1
-0.0161252398555731 -0.0161065856777024 1 1
-0.0115302680223976 -0.0115212883742971 1 1
-0.0357009911869928 -0.0356654177899592 0 0
0.00182028191216085 0.00181775475324083 1 1
-0.0173485161615839 -0.0173288114811843 1 1
0.0383534023694783 0.0383239529395844 0 0
0.00382424624933028 0.00382626297892378 1 1
-0.0160127937842002 -0.0159971231296107 1 1
-0.0229691566838076 -0.0229547220353268 1 1
-0.0028595728706663 -0.00285430251362416 1 1
0.0115198343598827 0.0115093284957426 1 1
-0.00378157461771283 -0.00377193137214175 1 1
-0.00969164157795253 -0.00967337678484537 1 1
-0.00877422651038065 -0.00876306941273648 1 1
0.031118594783507 0.0310964675591242 1 1
0.00722396713788578 0.00721046682452171 1 1
0.0135953695884975 0.0135778595154023 1 1
0.00644044028002558 0.00643035610153305 1 1
-0.0246071869082633 -0.024587594493811 1 1
-0.00962920593435496 -0.00962692615909423 1 1
0.0157644046642907 0.0157483383910696 1 1
0.0184942594169338 0.0184788727717503 1 1
-0.00809919235792007 -0.00809824526781881 1 1
-0.00819352477016166 -0.00817287006257571 1 1
0.0192809067122317 0.0192719735995243 1 1
-0.0203790083300941 -0.0203504445812295 1 1
0.0147265559910428 0.0147113268834793 1 1
-0.0149289826966188 -0.0149131264848284 1 1
-0.0042059642673112 -0.00420038798201233 1 1
-0.0224304752604477 -0.0224053451845585 1 1
-0.0286122514009872 -0.0285903092995569 1 1
0.00221275452671465 0.0022055532464592 1 1
-0.0107438206517252 -0.0107322108049702 1 1
-0.00517410089818307 -0.00517149630536867 1 1
0.0147243161947404 0.0146996207176758 1 1
-0.0253635412621784 -0.0253375946241723 1 1
0.030878571573175 0.030845713327153 1 1
0.00763136352519907 0.00762344397007432 1 1
-0.00509176682634996 -0.00508913647075837 1 1
0.00664893406410757 0.00664207410528701 1 1
-0.00472313430132032 -0.00471767836872569 1 1
-0.00104326790714934 -0.00104197193606556 1 1
-0.00273782961393522 -0.00273316828617357 1 1
-0.00238782711489414 -0.00238454695537142 1 1
-0.00167213817029473 -0.00166921224610137 1 1
0.017796753541871 0.0177728601519272 1 1
-0.00775715915098623 -0.00774324385099935 1 1
-0.00871172055964374 -0.00870354140393743 1 1
0.00782914745268572 0.00782586470255478 1 1
-0.0066192669433245 -0.00662843340589881 1 1
-0.00746265246468759 -0.0074621538294464 1 1
-0.00723987335074322 -0.00723204654330196 1 1
-0.0150018005180537 -0.0149935528740856 1 1
0.00509689026711601 0.00509281480870436 1 1
0.0160217519163289 0.0160097297802481 1 1
-0.0181621282078214 -0.0181325952824533 1 1
0.0110512591111124 0.0110318231673765 1 1
-0.00780690482547021 -0.00781396049657205 1 1
0.00955768934278758 0.00954574092064091 1 1
-0.00037007886186772 -0.000353015453894429 1 1
0.0148523844291948 0.0148310902282979 1 1
-0.0100632246005765 -0.0100549733063746 1 1
-0.00737923721731392 -0.00736164813796187 1 1
-0.0195915908586963 -0.0195627286964913 1 1
-0.0152732396628824 -0.015258318512258 1 1
0.0108596659489035 0.010849923652702 1 1
-0.0218148098371128 -0.021782132522693 1 1
0.0105948103782006 0.0105866116344344 1 1
0.00793046171225054 0.00792974218484864 1 1
-0.0156140729115747 -0.0155969019075952 1 1
-0.0287332201955005 -0.0287120820317316 1 1
-0.00479041605095142 -0.00478360541571694 1 1
-0.0201240094056954 -0.020106943519632 1 1
0.00490183177443764 0.00488630798995257 1 1
0.0412161853011376 0.0411736400999131 0 0
-0.0135035023926371 -0.0134930198033308 1 1
0.0324666264590269 0.032449565963628 1 1
0.00604838247728409 0.00604517601563386 1 1
0.0217504552457677 0.0217141277014629 1 1
0.00309456720025073 0.00308751222121606 1 1
-0.00453034916042843 -0.00452297181913606 1 1
-0.0100577359129372 -0.010041762755685 1 1
-0.0154733682668833 -0.0154572639512979 1 1
-0.00391824823393569 -0.00391047917763543 1 1
-0.0109468766798014 -0.0109306528577731 1 1
0.00661387853008739 0.00660152751725712 1 1
0.0167940324737547 0.0167728567476783 1 1
0.011698526309227 0.0116738511882683 1 1
-0.00642130092857725 -0.00641412418115379 1 1
0.0133235281740071 0.0133109921351723 1 1
-0.00945356592855827 -0.00944328923930463 1 1
0.0104072149048 0.0103992545080773 1 1
-0.00590100137178617 -0.00589686719703097 1 1
0.0119912624669419 0.0119829803961721 1 1
0.000218053095855993 0.000214214547815316 1 1
0.0171774766260972 0.0171619855256055 1 1
0.0437998346782364 0.0437543010049208 0 0
0.00171734388470019 0.00171563936951584 1 1
0.000972633558196617 0.000969760263394781 1 1
0.00413421982082574 0.00413412672453714 1 1
0.00131294485710961 0.00131111731398337 1 1
-0.00862658443916284 -0.00861720599929783 1 1
-0.00561746289759977 -0.00561889050060216 1 1
-0.00569703455479789 -0.00569305588437944 1 1
-0.0113869971312154 -0.0113749579954024 1 1
-0.0250313226151108 -0.0250023189847873 1 1
-0.0231508451562936 -0.0231247885533422 1 1
-0.0217664965381262 -0.0217404477410915 1 1
0.00530183605916331 0.00531277161479837 1 1
0.0134074081271617 0.0133961410089175 1 1
0.00750333696673867 0.00749273257934227 1 1
-0.00237533599371052 -0.00237183192537958 1 1
-0.000550527270221652 -0.000561090951123279 1 1
0.0046865848406454 0.00468570576485814 1 1
-0.031954330939295 -0.03192734285603 0 0
0.0193445773263067 0.019323993081591 1 1
0.0194164999317005 0.0193875682946123 1 1
-0.00796122459854354 -0.00793351439946452 1 1
0.00256934823047356 0.00256907485115234 1 1
-0.00887148259015288 -0.00886332545191549 1 1
0.0200244076024444 0.0199968856287562 1 1
-0.00840972124004266 -0.00841271614109807 1 1
0.0126829225555602 0.0126687730589366 1 1
0.0130783830839547 0.0130635780623182 1 1
-0.0275740504637699 -0.027540322878762 1 1
-0.0182769286050711 -0.0182416497707504 1 1
0.0232489840254808 0.0232236129718874 1 1
-0.0029590544932375 -0.00296408323894961 1 1
-0.0107535701523073 -0.0107401972063984 1 1
0.0178999544513802 0.0178706810629869 1 1
0.00257058123241649 0.00257476478583283 1 1
-0.0132916615659022 -0.0132881924284862 1 1
-0.0200216662955817 -0.0199990932408449 1 1
0.0165166221467978 0.0165023472887826 1 1
0.00047476787492618 0.000470969992399082 1 1
0.0148835926524094 0.0148766287600638 1 1
0.0143812555588483 0.014364021855092 1 1
0.0148799662175734 0.0148546478240361 1 1
-0.00736559352178925 -0.00736807719411168 1 1
0.0164549309731418 0.0164431017379806 1 1
0.00684194806669336 0.00681757520255353 1 1
-0.0204466378047605 -0.0204270613137983 1 1
0.0128858898785965 0.0128588029236483 1 1
0.016588805527115 0.0165913650791924 1 1
0.0230916736775865 0.0230691768163033 1 1
0.0143970215531427 0.0143799243678773 1 1
0.0219352780279051 0.0219090796163064 1 1
-0.00909325581620034 -0.00907648337772887 1 1
-0.00313717727816656 -0.00312772708340853 1 1
-0.00114227484115946 -0.00113946749712242 1 1
0.0109179099713476 0.0109125965340873 1 1
-0.0139039744489632 -0.0138886395231978 1 1
0.0148774591408709 0.0148642065743857 1 1
0.00471060108753111 0.00469783354412073 1 1
-0.00803611077273551 -0.00802689420575637 1 1
-0.000977100985276488 -0.0009787696285512 1 1
-0.0436641829780509 -0.0436212135573293 0 0
0.00754229401489682 0.00753831683249368 1 1
0.0286566253101574 0.0286309176997878 1 1
0.000952872939692734 0.000950649275081021 1 1
-0.0160785534983742 -0.0160653501339699 1 1
-0.00628299087066309 -0.00628083596133272 1 1
-0.00528232377905149 -0.0052571685777941 1 1
-0.000135005334673258 -0.000131413814393109 1 1
-0.0216646233396288 -0.0216416685480709 1 1
-0.000866813357440389 -0.000860475601629049 1 1
0.0268234838152828 0.026794531244501 1 1
-0.0131139510251164 -0.0130981989057696 1 1
0.0253629324975354 0.0253349064895195 1 1
0.0153507927715644 0.0153312433831509 1 1
-0.0100071783339911 -0.0099971052806374 1 1
-0.0165025038370666 -0.0164854645808576 1 1
-0.0133164607456547 -0.0133030311369083 1 1
0.0244727877221642 0.0244450300977882 1 1
-0.0330224500574821 -0.0329804273470521 1 1
-0.00303337794904662 -0.00302985529617271 1 1
0.00757339642074194 0.00756826137435445 1 1
-0.0339823910922035 -0.033951025553923 0 0
0.00275940537176887 0.00274880151906271 1 1
-0.0123299306662034 -0.012316123048884 1 1
-0.0289076756423572 -0.0288639490769159 1 1
-0.00229013244003258 -0.00229428695247698 1 1
-0.00784177991101475 -0.00783847694799148 1 1
-0.0288907845168145 -0.0288647979814738 1 1
-0.0163973418313058 -0.0163803676591228 1 1
-0.0120727813513724 -0.012061351795756 1 1
0.0103027378566395 0.0102914133265527 1 1
-0.00550922975308349 -0.00550609381648895 1 1
0.0173065725648451 0.0172838013120511 1 1
0.0288042584330307 0.0287924824241723 1 1
-0.0151103292622787 -0.0151026816552301 1 1
-0.00313930586507162 -0.00313643753517661 1 1
0.00221348087473851 0.00220939992892551 1 1
0.00162641733295733 0.00162790253786739 1 1
-0.00865363248301665 -0.00864733183208549 1 1
0.00432837727092833 0.0043165286601742 1 1
-0.0128490580018877 -0.0128300102780483 1 1
-0.0184545281661252 -0.0184372664056392 1 1
-0.00425932556139181 -0.00425369644810726 1 1
0.00921707980101745 0.00920808763294406 1 1
-0.0251410402622947 -0.0251160400640863 1 1
0.0300074928151033 0.0299726213200501 1 1
0.0119878419795919 0.0119864905243743 1 1
0.00868109298326066 0.00866768021256982 1 1
-0.0407632616297343 -0.0407222914797943 0 0
0.018844229026757 0.0188273123838732 1 1
0.0224111027299591 0.0223863134783419 1 1
-0.0181935941222016 -0.0181862996120061 1 1
-0.0326766329024957 -0.0326607355400213 1 1
0.0100778371529623 0.0100777730315879 1 1
-0.0183775959006073 -0.0183516828383416 1 1
-0.00457354059562149 -0.00457132785384903 1 1
-0.00116638697031422 -0.00116622176187413 1 1
0.0106674580019445 0.0106493813196569 1 1
0.0165644723248036 0.0165484601701636 1 1
-0.0246888127329881 -0.0246660207028841 1 1
0.0146548527475346 0.0146377817711078 1 1
-0.0159716820389559 -0.0159562846817923 1 1
0.0114334289675184 0.0114187312217814 1 1
-0.0069964663868546 -0.0069889362481463 1 1
0.00474146265621327 0.00473131302539458 1 1
0.00638334858269287 0.00637268368459028 1 1
-0.0313928031428375 -0.031365993650571 0 0
0.0116367796365711 0.0116236354884291 1 1
-0.0350160848716273 -0.0349719848156108 1 1
0.00580124988728261 0.00579778357517182 1 1
0.0144982676428408 0.0144853021477976 1 1
0.0133827889291421 0.0133625635545516 1 1
0.00485245092332026 0.00484564903209794 1 1
0.00386689550750816 0.003863690674667 1 1
-0.014370710980969 -0.01435880445813 1 1
-0.00470874546154861 -0.00470401024478825 1 1
-0.00784129436178519 -0.00783585826732789 1 1
0.0119003953236026 0.011902989172174 1 1
0.0196459395921501 0.0196252333361083 1 1
0.0256695014191279 0.0256462291915827 1 1
-0.00750199762558046 -0.00750016734155839 1 1
-0.0211687712249568 -0.0211469017450055 1 1
-0.024547808090536 -0.0245327797653396 1 1
0.0152744579826778 0.0152614891121808 1 1
0.0300509105743587 0.0300198897971886 1 1
0.0180287126990254 0.0180093444323367 1 1
-0.00861916978856916 -0.00861390090214813 1 1
0.028884134442985 0.0288561579125804 1 1
0.00353673826172528 0.00353608546939177 1 1
-0.026486479635362 -0.0264584283800413 1 1
0.00415697008302375 0.00416341769567833 1 1
-0.0170425878555575 -0.0170294233637657 1 1
-0.030339216896854 -0.0302957098349404 1 1
0.000836599513810266 0.000843721366213393 1 1
-0.0108497063081309 -0.0108358703519977 1 1
-0.00648156574502005 -0.00647893712742843 1 1
-0.0159275637513179 -0.0159133666452663 1 1
-0.00759475396387251 -0.00758504153428773 1 1
0.0187881349314554 0.0187573509841806 1 1
0.00755123394098741 0.00753877854043586 1 1
0.0263806781031447 0.0263574137979242 1 1
-0.00434665498534309 -0.00434199445305769 1 1
0.00739642131534051 0.00736886227723705 1 1
0.0174104409624498 0.0173955665313337 1 1
-0.00935657687258155 -0.00935142112888434 1 1
0.00284962571105933 0.00285833572506053 1 1
0.015202735422142 0.0151940014154695 1 1
0.019913011687167 0.0199019395918391 1 1
-0.000193403346203579 -0.000191896338060803 1 1
0.0114540781811268 0.0114492642974069 1 1
-0.018407002568198 -0.0183882400010136 1 1
-0.00088174033208664 -0.000881831543534666 1 1
-0.00613867720680051 -0.00611598150291078 1 1
0.0055199573061141 0.00551833047067457 1 1
0.00159872976373131 0.00160768719775963 1 1
-0.00571511224756623 -0.0057115235387816 1 1
-0.00133392000684953 -0.00133142032625372 1 1
-0.0374274317198559 -0.0373949308071061 0 0
0.00234566082543511 0.00234130851288024 1 1
0.0155139151858466 0.0154953151268331 1 1
-0.0211222601167974 -0.021108139890048 1 1
0.00985619630602821 0.00984644767796855 1 1
0.0201866203245729 0.0201629397159756 1 1
0.0324738514875891 0.0324633442975545 1 1
0.0222327845710868 0.0222126031571444 1 1
0.0253666285511429 0.0253416851317469 1 1
0.00593245893449502 0.0059287540118586 1 1
0.000876757773510136 0.000867370616430651 1 1
-0.027112542565169 -0.0270867594907157 1 1
0.0254555706698115 0.0254277272733437 1 1
0.00132579077685862 0.00132506749792359 1 1
-0.020404634630783 -0.0203890730156957 1 1
-0.0222395099850431 -0.0222358310041135 1 1
0.0355080267686778 0.0354712573995263 0 0
0.0293241727414203 0.0292950492430558 1 1
0.0293707539160602 0.0293391347210596 1 1
0.00665827651665448 0.00665120762952051 1 1
-0.00903580970889269 -0.00902372087144004 1 1
-0.000641495035554141 -0.000643562316313108 1 1
0.00481100993799983 0.00483704232926247 1 1
0.00293896761315752 0.00293161445640117 1 1
-0.00288330826765813 -0.00288535855544952 1 1
0.0411926163379808 0.0411609528451388 1 1
-0.0129755395797856 -0.0129574001378093 1 1
0.015461633187235 0.0154198370545032 1 1
-0.00201544776641989 -0.00201177828584244 1 1
-0.00403327130800214 -0.00403060737349326 1 1
0.0167450919761118 0.0167265244647787 1 1
-0.00354278947194168 -0.00355392053003582 1 1
-0.0368238644548531 -0.0367860480499857 1 1
-0.00578396106802983 -0.00577374024288104 1 1
-0.00236202721433183 -0.00234929984607371 1 1
-0.0667846562815561 -0.0667159803481321 0 0
-0.0186389348675802 -0.0186195947838545 1 1
-0.0297632581566776 -0.0297404963172874 1 1
-0.00626773024277014 -0.0062580379117105 1 1
0.0259845272102219 0.0259402916563519 1 1
0.0112146496564702 0.0111952322866142 1 1
-0.00814529197741509 -0.00814425770108446 1 1
-0.00790868562378307 -0.0078998240603666 1 1
-0.00864318574470557 -0.00863507197338783 1 1
-0.00709087636959065 -0.00708817306573001 1 1
0.0238610599445195 0.0238417586043722 1 1
-0.00972633244479473 -0.00971585421941568 1 1
-0.031984068695332 -0.0319526981876 0 0
-0.0231507446874171 -0.0231217624079027 1 1
0.0355845500034989 0.035550276773302 0 0
-0.0128207123500747 -0.012808983521384 1 1
-0.0127352684833745 -0.0127230640126743 1 1
0.0286701336581403 0.0286436673123775 1 1
0.0220564665141366 0.0220394916588323 1 1
-0.00625724720246419 -0.00623107543977535 1 1
-0.0377244950690107 -0.0376850481586946 0 0
0.00601598600416425 0.00601011946866833 1 1
-0.0191384322334587 -0.01911410957203 1 1
0.0345735030626927 0.0345113839008424 1 1
0.00369031937176854 0.00367003352656907 1 1
-0.0309399559264756 -0.0309233113735288 1 1
-0.0168175124272814 -0.0167958656629422 1 1
-0.00338234028943008 -0.00336653253340754 1 1
0.0067163407904045 0.00670933685033739 1 1
-0.0229452498352347 -0.0229272640987771 1 1
0.0019465576773102 0.00194566120522513 1 1
0.00922483501615527 0.00921449153026723 1 1
-0.00165503547321774 -0.00165965960757509 1 1
-0.0154261162251965 -0.0154082424700637 1 1
-0.00692380077771186 -0.00691795299614161 1 1
0.0255331872548964 0.0255024724677828 1 1
-0.00721586008349688 -0.00720777015691221 1 1
-0.0107619210174864 -0.0107461839678301 1 1
-0.0398362123461876 -0.0397843183619658 0 0
-0.0320204921839652 -0.0319848647926993 1 1
0.00193806845596325 0.00194012862829312 1 1
-0.00897413197811078 -0.00896331831309749 1 1
-0.0232616056440808 -0.0232460190325601 1 1
-0.0181657537559796 -0.0181531598439824 1 1
0.00671574595886695 0.00671206181349776 1 1
-0.00494100487479934 -0.00493706558125594 1 1
-0.00838340018251629 -0.00837537788601644 1 1
0.0190306424704689 0.0190101355139598 1 1
-0.00634865674847231 -0.00634507849753233 1 1
0.0173920078245858 0.0173763289761836 1 1
-0.00689993708058187 -0.00689290922086262 1 1
0.0158339256720272 0.015812398481845 1 1
-0.0248502080545569 -0.0248255183464179 1 1
-0.00412850190771711 -0.0041276699474754 1 1
0.00437987406530815 0.00437798445701869 1 1
0.0335896651959808 0.0335576544256121 0 0
0.000957847903400668 0.000962494444254934 1 1
-0.00936426878474383 -0.00935624302154348 1 1
-0.0240778734866775 -0.0240468984142348 1 1
0.00905972726608226 0.00905100391218464 1 1
0.0295213409604113 0.0295015384699793 1 1
-0.000802796663895373 -0.000799046141270013 1 1
0.0106792446604533 0.0106700041855968 1 1
-0.00175990086357418 -0.00174355533023714 1 1
0.0203174705978186 0.0202947249937061 1 1
-0.00682604136614342 -0.00681979634537934 1 1
-0.00632034231862987 -0.00630029155448407 1 1
-0.0101593942783867 -0.0101464054194668 1 1
0.00229163416101886 0.00228808059474055 1 1
-0.0203934380010583 -0.0203706182775053 1 1
0.0114294632447258 0.0114156420026735 1 1
-0.00391984194807618 -0.00391148624643863 1 1
-0.00229138151189767 -0.00228951974032824 1 1
-0.0133473617688835 -0.0133313705453749 1 1
0.0341189297451907 0.0340935006713017 1 1
0.00108357015185456 0.00108178270887719 1 1
0.0199036280231013 0.0198881875887041 1 1
-0.00111862237909197 -0.00111011501745012 1 1
0.00202712676481581 0.00202720789540692 1 1
0.0192914015688062 0.0192700992342929 1 1
-0.00129618585678757 -0.00129813759043692 1 1
0.0058052550725171 0.00580079028505797 1 1
-0.0041766843127069 -0.00416586807147509 1 1
-0.00371490906263978 -0.00370960577816412 1 1
0.00675677851715788 0.00675279894585916 1 1
-0.00223550249665796 -0.00222454290051053 1 1
0.0126192385547679 0.0126314847249506 1 1
0.0272067735130092 0.0271676762341655 1 1
0.00224389011790041 0.00225250550473704 1 1
0.00352584413474226 0.0035266941165234 1 1
-0.00015734127956089 -0.00016368697629268 1 1
0.0165839769354327 0.0165709860293639 1 1
0.00950756075249455 0.00949901217419175 1 1
-0.00472471942338924 -0.00471877788557846 1 1
-0.0274461901977371 -0.0274157095711181 1 1
0.00869959373236044 0.00868912138155505 1 1
0.00268262081234795 0.00267562977769024 1 1
0.00277798653541383 0.00277370531078642 1 1
0.00833400678974094 0.00832980585865439 1 1
-0.00142504304415659 -0.00143803335265822 1 1
-0.00574032865656033 -0.0057329131009318 1 1
-0.0290612790068852 -0.029030381081016 1 1
0.00972203447133664 0.00971279239448162 1 1
0.0161059026437835 0.0160817000078128 1 1
-0.028889570332093 -0.0288477625188581 1 1
-0.00804525698614681 -0.00803746176653368 1 1
0.0211656413299814 0.0211410905125636 1 1
-0.0218525059232892 -0.0218280301551939 1 1
0.0014586675892072 0.00146420268793474 1 1
0.00182932320899324 0.00182477225226585 1 1
0.019613133642487 0.0195935762843043 1 1
0.026821832559682 0.0267929807279287 1 1
-0.00932658464459688 -0.00931385549030234 1 1
0.0380853314592911 0.0380349169904352 1 1
0.00185448427023692 0.00185284787509677 1 1
-0.0214165091929235 -0.0213947290732103 1 1
0.0196827867658825 0.0196627884623301 1 1
-0.0339643191764134 -0.0339199675199808 1 1
-0.00757073027748684 -0.00755384869440541 1 1
-0.026577000387365 -0.0265350172720805 1 1
-0.00988920872570091 -0.00987956089624355 1 1
0.018593114703278 0.0185731377149391 1 1
0.000944882215386046 0.000943334324102133 1 1
-0.00515922842227134 -0.0051628127137362 1 1
0.00941823074624462 0.00940743698680229 1 1
0.0166481797072286 0.0166336210046914 1 1
-0.00353755041024453 -0.00353301669095024 1 1
0.00036686151825551 0.000360634255772868 1 1
0.0122316176258509 0.0122159086515316 1 1
0.00340877725759865 0.00339402615335589 1 1
0.0138856585485452 0.0138693206863793 1 1
0.00357170129000398 0.00356709260408247 1 1
-0.00690242948995305 -0.0068937953091752 1 1
-0.0312110455536227 -0.0311743981195594 1 1
0.0201376542906278 0.020121502963989 1 1
-0.0326407833422398 -0.0326118230263642 0 0
-0.00955385497667585 -0.00954379415304204 1 1
0.00718029366236878 0.00716826757322781 1 1
0.00481884531374898 0.00480981295683749 1 1
0.0199743809800666 0.0199504471175296 1 1
-0.0254590777114254 -0.0254334685311433 1 1
0.00130443496791517 0.00130665226936989 1 1
0.0224718978977109 0.0224449584578077 1 1
0.00352533797466902 0.0035302442737337 1 1
0.00287389456885702 0.00286663681334912 1 1
-0.0100749138579424 -0.0100655370101081 1 1
-0.00967064290859355 -0.0096660072094362 1 1
0.00533189566557087 0.00532638541811398 1 1
0.0199960534928868 0.0199775583896454 1 1
0.00112336011012768 0.00111938237441239 1 1
0.0172762047683451 0.0172695752183003 1 1
-0.00609124718899212 -0.00608904518579863 1 1
-0.00545427923215236 -0.00546874419915676 1 1
0.00245847251877006 0.00245107866907999 1 1
-0.0259813371117978 -0.0259544394094827 1 1
-0.000418749354111602 -0.000425377252840589 1 1
-0.0224506474769792 -0.0224238411484607 1 1
0.00549524619526326 0.00548868096583554 1 1
0.0035788664318594 0.00357177091750765 1 1
0.013461933396978 0.0134446103816415 1 1
-0.0159712062951022 -0.0159331078965464 1 1
-0.00602159330770046 -0.00601127137372454 1 1
0.0139151826021093 0.0138975885458285 1 1
0.00911127704352065 0.009096495608876 1 1
-0.0192052847053292 -0.0191874895682593 1 1
-0.0143040103899991 -0.0142911045487868 1 1
0.00685154447778698 0.00684957241202699 1 1
0.000786054929316089 0.00078669559716089 1 1
-0.00466379241277882 -0.00467307386774331 1 1
-0.00196946973447712 -0.0019616671237038 1 1
0.0136251127549934 0.0136108472720405 1 1
-0.0182563752133636 -0.0182398742794984 1 1
-0.00672631175143885 -0.00671809514369085 1 1
0.0129766675113491 0.0129681658491657 1 1
0.0143760696789236 0.0143714551915102 1 1
-0.021746332456359 -0.0217201124637294 1 1
-0.00728098838496396 -0.00727880322293444 1 1
-0.00217948789819426 -0.00217446618935119 1 1
-0.028351113026036 -0.028326229943149 1 1
0.00815706971685286 0.00815099517938172 1 1
-0.0377674003625372 -0.0377253672345308 0 0
0.00456347256850063 0.00458013573406902 1 1
0.0241789057424383 0.0241496333548626 1 1
-0.00311513210390944 -0.00311228878652383 1 1
0.011245899934908 0.0112366028078146 1 1
0.00465489335281513 0.00465465604045683 1 1
-0.0126056542652884 -0.0125908494357414 1 1
0.00552000927842045 0.00551413379817358 1 1
0.00630917838320217 0.00630025616058955 1 1
-0.0136685594004395 -0.0136557470591761 1 1
-0.0118524497441085 -0.0118384446374739 1 1
-0.00104465337173883 -0.00104720952022634 1 1
0.00511136772977415 0.00511448532853761 1 1
-0.00442250159311073 -0.00441872974907463 1 1
-0.00890933954554893 -0.00891596435723062 1 1
0.0273287037321935 0.0273115403215253 1 1
-0.0296209901667943 -0.0295958059764317 1 1
0.0164929883480146 0.0164814119143649 1 1
0.0310630541873852 0.0310304597505811 1 1
-0.0164441562679976 -0.0164251122022132 1 1
-0.0264105478990694 -0.0263907528005587 1 1
0.000330651791955811 0.000331805703024968 1 1
0.00762882860430101 0.00762235388215389 1 1
0.0109784907851876 0.0109764576144664 1 1
-0.00219901118025807 -0.00218304205723366 1 1
-0.00482565933906991 -0.00482996909306856 1 1
0.00409750602076918 0.00409403218038787 1 1
0.0164560932375544 0.0164415341453587 1 1
-0.036137821486798 -0.0360965428770359 1 1
-0.00632839537237742 -0.00632107789062395 1 1
-0.0107240168970867 -0.0107232493388354 1 1
0.00421631368315423 0.00421045191319848 1 1
0.012623094266353 0.0126122093313739 1 1
-0.00276569151422948 -0.00276982691499854 1 1
-0.00739333070374541 -0.0073889464538898 1 1
0.00459497816626184 0.00459296661991887 1 1
-0.00769166626454948 -0.00768035281199514 1 1
0.00642476755159641 0.0064101652273395 1 1
0.00320336028247321 0.00320008192166981 1 1
-0.0218863979222642 -0.0218591564050439 1 1
0.0255086000817877 0.0254854361713427 1 1
-0.00245986094141177 -0.00245058251052049 1 1
0.00752928701517899 0.00751593862321586 1 1
0.0135477512213415 0.0135290210795247 1 1
0.0140999031372307 0.0140957303977428 1 1
0.00148733520756069 0.00148506251027342 1 1
-0.0105191016211208 -0.0104976969541844 1 1
0.00882105901139523 0.00880093125526075 1 1
-0.0159039057103289 -0.0158904048642263 1 1
-0.016365530725932 -0.0163504254561673 1 1
-0.0356846009763927 -0.0356546487085852 0 0
0.0110904638111166 0.0110803191328916 1 1
0.0147666987341853 0.0147457366262846 1 1
-0.00478276012969439 -0.00477704379254032 1 1
-0.009882645463197 -0.00987661188626843 1 1
0.0246437266246206 0.0246221637104631 1 1
0.00677231540032368 0.00676705427684236 1 1
0.0095477163624807 0.00953700585791181 1 1
-0.0128224087343604 -0.0128087045496568 1 1
0.00373520884956908 0.00372984341042539 1 1
0.0308977887209562 0.0308663825000572 1 1
0.00712215059997456 0.00711333152824627 1 1
-0.0203593035550841 -0.020345197496017 1 1
0.0125311045600767 0.0125215202342787 1 1
0.0249416583934776 0.0249152227680619 1 1
-0.0071716779762762 -0.00717165288583132 1 1
0.0200499949820256 0.0200426273221113 1 1
-0.0147610647730943 -0.0147333881593124 1 1
-0.0133901136866241 -0.013373335397353 1 1
-0.00142372517352931 -0.00143115052105984 1 1
0.0212159509977162 0.0211818944131986 1 1
0.00339242215122566 0.00338895565525656 1 1
0.000906766076970976 0.000911669770418199 1 1
0.0112926248780031 0.0112818437293198 1 1
0.0139166492984424 0.0138953720722953 1 1
0.0137955265499771 0.013790205728526 1 1
-0.000617322005104486 -0.000625747723127408 1 1
0.012107435956312 0.012098941660679 1 1
-3.69255965283815e-05 -3.03000726802408e-05 1 1
0.00416516191385317 0.00416120348097068 1 1
0.0142369408130242 0.014216148230464 1 1
0.0331118558214808 0.0330718385846903 1 1
-0.000411589588092145 -0.000415494016434535 1 1
0.00295135372411519 0.00295054066478735 1 1
-0.00912803302198095 -0.00911631165321626 1 1
-0.00568067267733661 -0.00566979743506952 1 1
0.00298441232005112 0.00297195966363451 1 1
-0.0258581042586279 -0.025814867174239 1 1
-0.0132563784355369 -0.0132608600710605 1 1
-0.00376275495073562 -0.00377566493241043 1 1
-0.0059305076348461 -0.00591730956563742 1 1
0.0402501918577966 0.0402002206416021 0 0
0.0232664988568605 0.0232450782865421 1 1
0.00734561377864039 0.00734183543825069 1 1
0.0104816029098549 0.010470632312123 1 1
-0.0106733202346219 -0.0106608081927247 1 1
-0.0193782897311752 -0.019357753773518 1 1
0.0269565889535198 0.026931954750043 1 1
0.0086295172506911 0.00862285230230449 1 1
-0.021987778295881 -0.0219550174591558 1 1
0.00159337520595771 0.00160818763420928 1 1
-0.0174506531969165 -0.0174346122475096 1 1
0.0116812497038372 0.0116695683119426 1 1
0.00198924278906845 0.00197958481832707 1 1
0.0212740871195302 0.0212458505306352 1 1
-0.00693447040361329 -0.006925120961231 1 1
0.00476639587632584 0.00476330258318733 1 1
-0.00543737407816932 -0.00543450438314353 1 1
0.00278816611579967 0.00277675399523176 1 1
-0.0172435218181623 -0.0172280641054068 1 1
0.007080344099594 0.00707890497718597 1 1
0.016484748723545 0.0164652685615535 1 1
0.0256117100842871 0.0255707955835518 1 1
0.02291933487096 0.0228888373093905 1 1
-0.0155721823868582 -0.0155545464008068 1 1
-0.0168767963299323 -0.0168685515790258 1 1
-0.00373914630758499 -0.00374491019747805 1 1
0.00547164022993445 0.00546079226569386 1 1
0.0210195038263577 0.0209968846114826 1 1
0.00586448156630726 0.00587995462683316 1 1
0.00457626277424297 0.00457990606021818 1 1
-0.00474376873504441 -0.00473605145106667 1 1
-0.0302721176089862 -0.0302419115722854 1 1
0.0368602164619884 0.036816622825676 0 0
-0.00138582618317427 -0.00138966059372917 1 1
-0.00305527154438933 -0.00305657653776947 1 1
-0.0342378691774642 -0.034201084430007 0 0
0.0152995979621001 0.0152884805723288 1 1
-0.0190988905865437 -0.0190821745780473 1 1
-0.0029988301990331 -0.00299560689395322 1 1
-0.0134336333579153 -0.0134048418419588 1 1
0.0104171840258099 0.010401228398926 1 1
-0.00724941661733966 -0.00725483870704928 1 1
0.0151140759535747 0.0151045053652029 1 1
-0.00163161632172975 -0.00163064107249035 1 1
0.00426878194077879 0.00426054731887163 1 1
-0.0239667681746886 -0.0239430921799321 1 1
-0.0218822575206094 -0.0218716370880463 1 1
-0.0317023416511831 -0.0316643347878661 1 1
0.0217271097010435 0.0216891238999989 1 1
0.0112372905311388 0.0112282684457138 1 1
0.024270226704246 0.0242353830681875 1 1
-0.0106541118337513 -0.0106603667218232 1 1
0.0202465650301734 0.0202276621736001 1 1
0.0100183404470414 0.0100076434892696 1 1
0.0122990198702625 0.0122949540813239 1 1
0.0099981464941778 0.009989595123397 1 1
0.0103515592354673 0.0103312430283617 1 1
0.0416352039942967 0.0415935991026673 0 0
0.00336747042411803 0.0033635149459322 1 1
-0.00877641205842743 -0.00876940526095045 1 1
-0.0183503166132651 -0.0183288715511374 1 1
0.0332234624277166 0.0331802882594105 1 1
-0.0274854404940148 -0.0274597221954786 1 1
-0.0030389027473161 -0.00303308966919358 1 1
-0.0107628689171737 -0.0107284758505623 1 1
-0.00942023173246127 -0.00942194755416193 1 1
0.00475634362643907 0.00476094660135542 1 1
0.00666472214883687 0.00665699050978784 1 1
-0.0321131127298221 -0.0320822009614276 1 1
-0.0139288089998347 -0.013915489571914 1 1
0.00156760128154108 0.00157694909546963 1 1
0.0212031493767077 0.0211808117283884 1 1
-0.0123968004756301 -0.0123893633716489 1 1
-0.0152387783414674 -0.015238861942392 1 1
0.00479004795389196 0.00478049361683561 1 1
-0.0432577925801436 -0.0432138134458796 0 0
0.0406868383202741 0.040645659733412 0 0
-0.0070530922341072 -0.00704734905515443 1 1
-0.0496629932744152 -0.0496130585248791 0 0
-0.0152056547615797 -0.0151842991649809 1 1
0.0158869161646665 0.0158742503885539 1 1
0.00414746993308631 0.00414329774610223 1 1
0.0195419836929824 0.019517658182982 1 1
-0.0136251465802816 -0.0136181044786951 1 1
-0.00349259196671529 -0.00348560220070714 1 1
-0.0283389877873596 -0.02830696621944 1 1
-0.00699402435088649 -0.00698747379974872 1 1
0.0169785785235431 0.0169588001073057 1 1
-0.0252711030515869 -0.0252432403018353 1 1
0.0090145619199887 0.00900225548938208 1 1
0.00273906841361408 0.002735612137886 1 1
-0.0198562003670322 -0.0198338508568234 1 1
0.02095003113341 0.020929393325 1 1
0.00361580990596022 0.00361167283425279 1 1
0.00505380609078298 0.00503807623721488 1 1
-0.0087319231085935 -0.00874138151872548 1 1
-0.0102631800208089 -0.0102607041379383 1 1
-0.0108543046342196 -0.0108411289740823 1 1
0.00896195040861876 0.00895671313854889 1 1
-0.0103810985623682 -0.0103721031014671 1 1
0.0175606271301349 0.0175380586401214 1 1
-0.0125631498563418 -0.0125503885432106 1 1
-0.0274578101853261 -0.0274508988927095 1 1
0.00272363083266993 0.00272524522195453 1 1
0.00422442671109064 0.00423120417563442 1 1
0.00989561627346995 0.0098839987079934 1 1
-0.0418126877224125 -0.041771311973331 0 0
-0.030891231860436 -0.0308627772347755 1 1
0.0260312380698655 0.0259990943644162 1 1
-0.000719402467156782 -0.000724568938435954 1 1
0.017760684436605 0.0177456457003684 1 1
-0.0140745730929442 -0.0140559157176142 1 1
-0.0226582066145602 -0.0226382995968246 1 1
-0.00972328492693824 -0.00972711996442276 1 1
-0.0267569712723081 -0.0267173814939075 1 1
-0.0110117309159005 -0.0109774381652151 1 1
0.00846612517148022 0.00845808967308853 1 1
-0.0219333178886155 -0.0219124603805647 1 1
-0.00717942754511919 -0.00717405324925247 1 1
-0.00185396292113908 -0.0018588146037368 1 1
0.00695866020975832 0.00694394346176182 1 1
0.00309224545265492 0.00308973984148254 1 1
0.0109070942199283 0.0108956818508761 1 1
0.0229423277700637 0.022914737252203 1 1
0.0207843475147348 0.0207629147225634 1 1
-0.00304552297487642 -0.00304743879962336 1 1
0.0124591314699044 0.0124651032961858 1 1
0.0114426065480468 0.011419785928626 1 1
0.0122694596279588 0.0122604533312361 1 1
0.00444206505783359 0.00443477476201799 1 1
0.00436313732835005 0.0043653626672037 1 1
0.0113697134288818 0.0113412919440169 1 1
0.00884404807227018 0.00882060239921575 1 1
0.000479251974733518 0.000475635370711877 1 1
-0.000591218467190395 -0.000590029757752755 1 1
0.0199518574640465 0.0199319587527542 1 1
0.00276431722172755 0.00275796968669106 1 1
-0.0363433718733662 -0.0363014132085393 1 1
-0.0115754660578226 -0.0115635798313522 1 1
-0.0233906036092155 -0.0233688839210493 1 1
0.0180576654861002 0.0180336678100874 1 1
0.0159151548492892 0.0159099061178819 1 1
-0.00879080764257602 -0.00878717291508864 1 1
0.0362200168378943 0.0361708866578937 0 0
-0.00475494277161152 -0.00475545078775537 1 1
0.0122788663134854 0.0122671204809129 1 1
-0.0235432380665794 -0.0235189533600471 1 1
-0.00241031451118502 -0.00241016040917825 1 1
0.00139851726709066 0.00138528819358615 1 1
-1.55549960819168e-05 -1.28740588152015e-05 1 1
-0.0325270180794552 -0.032495614181032 1 1
-0.00298565745172597 -0.0029834955625056 1 1
0.032038504008729 0.0320031318911104 1 1
0.0152683068544946 0.0152679526502069 1 1
0.0216898629640534 0.0216667517242372 1 1
0.000906790372266565 0.00090178305868821 1 1
0.0033283258526739 0.00333056493094675 1 1
-0.00902859251892268 -0.00901917791550626 1 1
-0.0157581774504535 -0.0157358101654229 1 1
-0.00968970455798468 -0.0096742867246861 1 1
-0.00323888204114753 -0.00323431212273159 1 1
0.0178896916052805 0.0178705033389697 1 1
-0.00574566240424648 -0.00573845796451993 1 1
0.000861103057861313 0.000862637246354248 1 1
-0.0120661025326044 -0.0120572749523217 1 1
0.0168996944688791 0.0168784532331922 1 1
-0.0182763461364138 -0.0182620669313622 1 1
-0.00574648805096088 -0.00573978871346016 1 1
-7.88470822898667e-05 -6.55365778898511e-05 1 1
-0.0191271399425749 -0.0191089088406376 1 1
0.0111837863472372 0.011175171234093 1 1
-0.00859744544600347 -0.00858331173071819 1 1
-0.00892700629897728 -0.00891393560555896 1 1
-0.0156877112979735 -0.0156477517934638 1 1
-0.0111478831867654 -0.0111421622915548 1 1
-0.00843340906939444 -0.00842551395218961 1 1
-0.00864670405819743 -0.00863797437663998 1 1
0.0244502613012354 0.0244158896182464 1 1
0.00040935811233382 0.000404449668963843 1 1
0.001860998830614 0.0018602521577652 1 1
-0.00114095681775463 -0.00114086587174816 1 1
0.0264818053165276 0.026456507537737 1 1
0.00788898403815956 0.00788005902609384 1 1
0.00457593967118174 0.0045706613421466 1 1
-0.0217119333748817 -0.0216868437953549 1 1
-0.0101461959929269 -0.0101349175531883 1 1
-0.0232580917113231 -0.0232338782275804 1 1
-0.0126422292329303 -0.0126324870150353 1 1
0.00848935899403681 0.00847771697075638 1 1
0.00950238093321609 0.00949023259570123 1 1
0.00197329819307708 0.00197058708911921 1 1
0.00786796928209555 0.0078624964241996 1 1
-0.0232705096834767 -0.0232363632799847 1 1
-0.0181914935609111 -0.0181722134259461 1 1
0.00824023868921786 0.00823589788515133 1 1
0.00958929141519994 0.00957735757073844 1 1
-0.00673447025250638 -0.00672706467866486 1 1
-0.0316194198117319 -0.0315953628287844 1 1
-0.000181810801592712 -0.00018462444430535 1 1
-0.0040666192610492 -0.00405820844650518 1 1
0.0147310389248589 0.0147110921677548 1 1
-0.0100111077593497 -0.0100013747355031 1 1
-0.0050657634493902 -0.00505974979627408 1 1
0.0126787268983085 0.0126752993447288 1 1
0.0128034668416552 0.0127959355492118 1 1
0.00881211480321148 0.00879048186150494 1 1
0.0259411535705212 0.0259178475334178 1 1
0.0167559284442118 0.0167291835885146 1 1
-0.0177297444398192 -0.0177204211293716 1 1
-0.00738193545176245 -0.00737825172645724 1 1
-3.29477241839253e-05 -4.31916345822289e-05 1 1
-0.00537017744148698 -0.00535233683657048 1 1
-0.0150229638921868 -0.0150123184091954 1 1
0.0136586906633256 0.0136476822413623 1 1
0.0139195671057394 0.013918087312953 1 1
0.0304812619635322 0.0304481006455604 1 1
0.0169331380446831 0.0169115459361174 1 1
-0.0186696002881233 -0.0186456053010807 1 1
-0.0107440793828186 -0.0107363403595491 1 1
0.0230555452277786 0.0230288653220428 1 1
0.00292682356978431 0.00292706559304518 1 1
-0.00041064818058933 -0.000410699033235532 1 1
-0.00355470691817983 -0.00354948635925175 1 1
0.00560018171877319 0.00558103061301144 1 1
-0.0159993110105775 -0.0159798948785178 1 1
0.0249368013648783 0.0249123756703706 1 1
-0.00382121146175631 -0.00381526785470518 1 1
0.00856478329670086 0.00856022736615492 1 1
-0.0028894551653075 -0.00287304764363593 1 1
0.0062267901051413 0.006222722358336 1 1
0.0171735263902053 0.0171582483549585 1 1
0.00546226816091906 0.00545423118415938 1 1
-0.0183805023340264 -0.0183624461979903 1 1
-0.0115134413713718 -0.0114990518854091 1 1
0.0192894561199762 0.0192618399911773 1 1
0.00640182089509579 0.00639595864351404 1 1
0.0101670085237548 0.010168897417536 1 1
0.00399661821551646 0.00399125269797996 1 1
0.002909476591232 0.00290641413548921 1 1
0.0121275416751185 0.0121134644600127 1 1
-0.0149228212601098 -0.0149120533038443 1 1
-0.0099933026963687 -0.00996681098127476 1 1
0.000345634725364177 0.000348668591239625 1 1
-0.0103039376135632 -0.0102896561625866 1 1
-0.0126580361838646 -0.0126562165566651 1 1
0.0148345292318597 0.0148281777556616 1 1
0.0289107762271828 0.0288894062606118 1 1
-0.031128850196711 -0.0310908225710638 1 1
-0.00429701243150508 -0.00429076792490019 1 1
0.0287845595808553 0.0287570210465882 1 1
0.00124038363070748 0.00123846251854983 1 1
0.00152130325881962 0.00151616192686308 1 1
0.00494572827054382 0.00494156977224445 1 1
-1.59084488384185e-05 -1.81265952876298e-05 1 1
0.0122158235890657 0.0122038716430709 1 1
0.019568978622027 0.019536749205268 1 1
0.00643490635042163 0.00644621066934421 1 1
0.00711506370409787 0.00710773280370215 1 1
0.00266842002808349 0.00266637763855555 1 1
0.00190901016449843 0.00190683411245904 1 1
-0.0292165396437645 -0.0291875148218065 1 1
-0.00391871917623142 -0.00391888104361244 1 1
-0.0207923586101143 -0.0207735155113827 1 1
0.00482030422875133 0.00481827204098647 1 1
-0.0161925570972482 -0.0161757426646481 1 1
-0.00888010860873357 -0.00886713436436131 1 1
0.00139996896684564 0.00139315159932058 1 1
0.00281417219505151 0.00281451119276209 1 1
-0.0202423241015738 -0.0202226310329231 1 1
0.0156337828444117 0.0156156945132554 1 1
0.014148773128865 0.0141320795911033 1 1
-0.0189919778215923 -0.0189714684831737 1 1
0.0108934214356954 0.0108772346022336 1 1
-0.0174872675882604 -0.0174572483770085 1 1
-0.0196932373660248 -0.0196724193898044 1 1
-0.0164894795798232 -0.0164710795204653 1 1
0.00623044275235571 0.00622400550714481 1 1
0.00147238855503114 0.00145382056229462 1 1
0.0209641764685531 0.0209451739983495 1 1
0.0372536072702384 0.0371953938198538 0 0
-0.000633362538086093 -0.000636825521707842 1 1
0.0228415994718458 0.0228096903721008 1 1
0.00513587910026157 0.00513298982405365 1 1
0.0120189822590959 0.0120061974770884 1 1
0.00118223006659205 0.00118196355462083 1 1
0.00877403482869497 0.00876392981137955 1 1
0.00643354409850456 0.00642532313179627 1 1
-0.00162893884474425 -0.0016280676105079 1 1
0.0201768844168856 0.0201559301372279 1 1
-0.0148384784395656 -0.0148102679554378 1 1
0.0136886742024166 0.0136681698165762 1 1
0.0051283342428355 0.00512285716458809 1 1
-0.0232896558583151 -0.0232636131708036 1 1
0.0136244772539232 0.0135999260427251 1 1
-0.0116043465771001 -0.0116056154625577 1 1
0.0084191494099821 0.00839863380892952 1 1
0.00462838481214586 0.00462379675873662 1 1
-0.0289196037595346 -0.0288900692928128 1 1
-0.00406719491413016 -0.00407745204169937 1 1
0.0186589890337144 0.0186341056287338 1 1
-0.0135169765956976 -0.0135132265352277 1 1
0.0227512599378677 0.0227417597418795 1 1
-0.0189288194222164 -0.0189048185433074 1 1
0.0350154480152257 0.034985536643864 1 1
-0.0263323402381713 -0.0263074410218003 1 1
0.00976338774794965 0.00975304207634968 1 1
0.00531528494684596 0.00530410363860732 1 1
0.026804899864819 0.0267729447933758 1 1
-0.00605583621649893 -0.0060462659669229 1 1
0.00421087807165803 0.00422233186998646 1 1
0.00552724827513627 0.00552359161526128 1 1
0.0196871676931645 0.0196620553894066 1 1
0.0353861619205774 0.03533818186271 0 0
0.00408952063695898 0.00408131261419219 1 1
-0.00980756385366641 -0.0097923769562028 1 1
0.0171454838775712 0.0171326878192695 1 1
-0.0120466532077839 -0.0120442014476706 1 1
0.0218275120120045 0.0218108472512697 1 1
0.00209981086070127 0.00210544881238314 1 1
-0.0225228563034885 -0.0225035000891365 1 1
0.00876214782907607 0.00875718071758822 1 1
-0.00525344338829247 -0.00524943545305782 1 1
-0.0233082484393839 -0.0232806771256933 1 1
0.0127919119113494 0.012783213858051 1 1
-0.0078405176039692 -0.0078345038458835 1 1
-0.00674197536526068 -0.00673599731738174 1 1
0.0162048590260852 0.0161911527047467 1 1
-0.00374552693800855 -0.00374115969486538 1 1
-0.00396353194404769 -0.0039564901488867 1 1
0.00837085205064801 0.00836281624784501 1 1
0.00696643001749018 0.00695919342985652 1 1
0.0408904008729737 0.0408491950915174 0 0
-0.00844609993157915 -0.0084372636870886 1 1
0.00274789280251376 0.00274059763349074 1 1
-0.0168566128049737 -0.0168482840226138 1 1
0.00356124510695153 0.00354841514586126 1 1
0.00338853816426216 0.00338625629945478 1 1
-0.0115493142136054 -0.0115278871276344 1 1
-0.00989225876212467 -0.00988962449255141 1 1
0.00462234221498494 0.00461570996803746 1 1
-0.00461397774018972 -0.00461020723172826 1 1
0.00764243986058237 0.0076361292617555 1 1
0.000730425174058979 0.000732240791014307 1 1
-0.00906580894005853 -0.00905994182220628 1 1
-0.00961822181613809 -0.00961166300842227 1 1
-0.00850251831650177 -0.00849627825446567 1 1
0.0219653628377301 0.0219411599264011 1 1
0.0288660234954556 0.0288502233344997 1 1
0.0160585351616303 0.0160368429972012 1 1
0.0117061194368599 0.0116971886738429 1 1
0.0292598656397103 0.029232069966779 1 1
-0.0141243926724999 -0.0141111906572897 1 1
-0.0231538996040298 -0.023130350648298 1 1
0.00131230161937177 0.00130928241465061 1 1
0.0323616207684919 0.0323290742215388 0 0
-0.037528275052556 -0.0374946374803095 0 0
0.0161115633042624 0.0160844312439619 1 1
-0.0129300053786822 -0.0129174966084637 1 1
-0.0261518677575069 -0.0261353286364301 1 1
-0.0234588558699245 -0.0234360545771029 1 1
-0.00409957605309262 -0.00409819466242124 1 1
0.000300730813835135 0.000304464890942084 1 1
0.0234626761777034 0.0234252614942727 1 1
-0.00827058689727372 -0.0082621981858592 1 1
0.00110686271749569 0.0011042575017073 1 1
0.0145610684701971 0.014543554480018 1 1
0.0129104659593602 0.0129010922357413 1 1
0.00423218772015289 0.00422560823033928 1 1
-0.0206840034944648 -0.0206464079724011 1 1
-0.00947139166790381 -0.00945170077592995 1 1
-0.0129497378708833 -0.0129359774242363 1 1
-0.0106870286863157 -0.0106862510540948 1 1
0.012093797716288 0.0120872557117814 1 1
-0.00160488425569972 -0.00158296705171079 1 1
-0.00273650844950063 -0.00273552813753557 1 1
0.00223191863704777 0.00224270443420263 1 1
-0.0172771238137677 -0.0172634602487037 1 1
0.0088505055201889 0.00884110762864098 1 1
0.0107320686571304 0.0107162639006817 1 1
0.0143770569359865 0.0143557643804826 1 1
-0.0158229790692221 -0.0158091269209205 1 1
-0.00385417679036549 -0.0038497215460696 1 1
-0.011574232745694 -0.0115658018442505 1 1
0.00429752236362939 0.00429158035746353 1 1
0.0151761436244444 0.0151714499597684 1 1
0.00832368796600335 0.00831848806272803 1 1
0.00116507003397272 0.00117463324937523 1 1
-0.0396185492897461 -0.0395815656953389 0 0
-0.0205487422400344 -0.0205203061657559 1 1
-0.00108391720333738 -0.00110455333734526 1 1
-0.000702635052786676 -0.000701998594394992 1 1
0.00189381808854805 0.00189188179066378 1 1
-0.00409955931808477 -0.0040950488118975 1 1
0.00120389372903811 0.00120109418690719 1 1
0.000306371984459917 0.000301227158778053 1 1
-0.00663711785227398 -0.00662811090054124 1 1
0.0108858029460877 0.0108774413208035 1 1
0.00158077453080142 0.00156734200567471 1 1
0.00364822919424173 0.00364377363132342 1 1
-0.00158437032602055 -0.00158053673016315 1 1
0.0367591846208782 0.0367185477073523 0 0
0.00757657929019319 0.00757022813823868 1 1
0.000204207087221425 0.000215411282756356 1 1
0.00391719773494705 0.0039161839558565 1 1
-0.0104202915146193 -0.010410945874892 1 1
-0.00204511727676955 -0.00204339854282051 1 1
-0.0166681351886626 -0.0166536985563975 1 1
0.00439607641028191 0.00438433361808904 1 1
3.7007129619696e-05 3.87862142769025e-05 1 1
-0.0074730878254298 -0.0074642484540902 1 1
0.00851923548554392 0.00851776744136206 1 1
0.017599282756637 0.0175785617056585 1 1
0.0301022978767947 0.0300909180270849 1 1
-0.00454448726761547 -0.00452936304269054 1 1
-0.0175789985820995 -0.0175633007311482 1 1
0.00246172171106542 0.00246047888581729 1 1
0.00141832194423209 0.00141730414903694 1 1
-0.0105646939991979 -0.0105384630868079 1 1
0.0115329851200048 0.0115199516272138 1 1
0.00483743972854676 0.00483576178251801 1 1
-0.0169337567766181 -0.0169244697477318 1 1
0.00752431687274172 0.00751336296848108 1 1
0.0370944035296821 0.0370576948754394 0 0
0.0289340961648885 0.0289041355779972 1 1
0.022477188875362 0.0224537008898804 1 1
-0.0499068245414444 -0.0498608854593528 0 0
-0.0194423743540018 -0.0194191317307602 1 1
-0.0244784057037827 -0.0244562520063175 1 1
-0.00387751002119991 -0.00387709387773889 1 1
-0.000344645611372524 -0.000343135114951688 1 1
0.0250814994271715 0.0250591398885789 1 1
-0.0104477691446891 -0.0104335919510933 1 1
-0.00276352448088383 -0.00276836775428311 1 1
-0.018958358307258 -0.0189199315258272 1 1
-0.00763970850174275 -0.00764296778791583 1 1
-0.0242046817361032 -0.0241812739516121 1 1
0.0182345647013532 0.0182126520375349 1 1
-0.0110619425143806 -0.0110523142264125 1 1
0.00202588738114018 0.00202388093081208 1 1
-0.00088787920944789 -0.000885513800980745 1 1
0.0108377888638012 0.0108294940529349 1 1
-0.00886790411266115 -0.00885374577496626 1 1
0.0344408220099494 0.0344025257413623 1 1
0.00231186737585013 0.00231196785883338 1 1
0.00756357065653451 0.0075549159817465 1 1
0.00273813861146021 0.00273374526739435 1 1
0.0122803160150386 0.0122683176116276 1 1
-0.0260445100350981 -0.0260165999692449 1 1
-0.000959450115630599 -0.000950572243185464 1 1
0.00723438140625316 0.00724174113464604 1 1
-0.00337869354061969 -0.00337530744179542 1 1
0.00783972092571758 0.00781996682782677 1 1
0.00877553468598003 0.00876447468675124 1 1
-0.00144646006653137 -0.0014564331448171 1 1
-0.0259030781196487 -0.025872749518152 1 1
0.0119163052114762 0.011906475601501 1 1
0.0225532742256632 0.0225293215156973 1 1
-0.0128170169036542 -0.0128034417517465 1 1
-0.00264317323417533 -0.00264258318179977 1 1
0.00168113516095384 0.00168108751768774 1 1
0.00536417362376663 0.00535879701054086 1 1
0.00749956874462825 0.00749291331292896 1 1
0.00683603486156124 0.00683283448444727 1 1
0.00044653485862791 0.00044739021664975 1 1
-0.00364815319473061 -0.00364145860295541 1 1
-0.0302527209902795 -0.030211353517525 1 1
0.00130328176968435 0.00130319953524379 1 1
0.0226481098054155 0.0226258615869937 1 1
-0.0195126270309077 -0.0194926230525866 1 1
0.0159541997503949 0.015936148423405 1 1
-0.0269343425713138 -0.0269088313404054 1 1
-0.0135271048056088 -0.0135085424335465 1 1
0.00265789601524908 0.00265959670196989 1 1
0.0147606469522966 0.0147377804129252 1 1
0.0266751471551268 0.0266703716012516 1 1
-0.000977917474608197 -0.000979190401052113 1 1
-0.0131072247209511 -0.0130983309214953 1 1
0.0126901569328168 0.0126689010665144 1 1
-0.0104290152745738 -0.0104229885636523 1 1
-0.00691090183798205 -0.00690425564273477 1 1
0.0310982371381881 0.0310794979309768 1 1
0.000182021094613213 0.000173718567365747 1 1
-0.0331420874235551 -0.0331127129744675 0 0
-0.0200415751284853 -0.0200203266772551 1 1
-0.00527089177450145 -0.00526925998245609 1 1
0.030011472232322 0.0299757220530995 1 1
0.0288271314198091 0.0287957049941168 1 1
-0.000175467518028392 -0.000171606378201296 1 1
-0.0291551737434287 -0.0291095789482747 1 1
0.0154130175238962 0.0153956728928956 1 1
0.0227307607536053 0.0227031275254413 1 1
-0.0119049440483452 -0.0118913550782762 1 1
0.00977312788506372 0.00977296171806647 1 1
-0.0418117832214714 -0.0417522668542844 0 0
0.00139403929717586 0.00138027687226355 1 1
-0.0358930998238662 -0.0358533742035396 0 0
-0.0237534351042665 -0.0237314410956835 1 1
-0.00122517924126149 -0.00122909177740354 1 1
-0.0207053127086727 -0.0206923776882332 1 1
-0.00135363144570769 -0.0013547401889851 1 1
0.00758670650869544 0.00758403360347677 1 1
0.0141976993232926 0.0141917001411171 1 1
-0.0342537840768607 -0.0342186345893622 1 1
0.0101651274640028 0.0101415951018545 1 1
0.0182072551339677 0.0182083745743184 1 1
-0.0245093335036257 -0.0244848587519218 1 1
-0.0140422163378333 -0.0140141625882688 1 1
0.0143786979580168 0.0143669133724486 1 1
0.0217532457398045 0.0217281880056341 1 1
0.00625870152356646 0.00625272375600955 1 1
0.00521467382177783 0.00521412374033623 1 1
0.0128383224035158 0.0128224519039258 1 1
-0.0136651707776645 -0.0136610095501573 1 1
-0.0146402231627885 -0.0146259572262005 1 1
-0.0060770207393587 -0.0060677788147966 1 1
-0.00617233801643871 -0.00616846135157034 1 1
0.00916019584776755 0.00915376966932246 1 1
-0.0228114266623958 -0.0227778721379002 1 1
-0.0158554561130143 -0.0158390910943364 1 1
-0.0140870486623693 -0.0140763811710972 1 1
0.0165503739015794 0.0165307956664611 1 1
0.00515753538936484 0.00515685714433156 1 1
-0.00744012790853976 -0.00742797807705502 1 1
-0.00915924500119326 -0.00915144646267878 1 1
0.0180091841463114 0.0179910154120499 1 1
0.00645398527572708 0.00644382135549249 1 1
0.000577374946754636 0.000558493875282319 1 1
-0.0329717657574691 -0.0329387903030508 1 1
-0.00195953345057775 -0.0019633000710159 1 1
-0.00798684651408836 -0.00797884605121747 1 1
-0.00510777651817783 -0.00510152892852312 1 1
-0.0177941095333189 -0.0177797505697515 1 1
0.00488260719168335 0.00487534635715377 1 1
-0.00297298767825721 -0.00297453145232787 1 1
-0.00946472131261221 -0.00946102065346415 1 1
-0.0165712343013178 -0.01655648257547 1 1
0.00370138146076758 0.00369581388875959 1 1
-0.00200441399254983 -0.00199358482564761 1 1
0.0199934128963588 0.0199772757039391 1 1
0.00189650184197393 0.00189042512114311 1 1
0.00939387777082863 0.00939644778439091 1 1
-0.0202387582049993 -0.020216926029444 1 1
-0.00262629552513536 -0.00260906586026755 1 1
0.000713055068181399 0.000714935593606717 1 1
0.00211766717735008 0.00212180885107394 1 1
-0.00433168311362345 -0.00431904685726242 1 1
-0.00837784617851636 -0.00836398785297071 1 1
0.00623260060738985 0.0062304014943765 1 1
0.0194054965879472 0.0193824871547129 1 1
0.034858772037128 0.0348187422551673 0 0
0.00125756859543717 0.00125869663472237 1 1
-0.00467500372609109 -0.00466971662919283 1 1
0.0164276308686362 0.0164108137345913 1 1
-0.0100021507102658 -0.00998772737154358 1 1
-0.00875684575405549 -0.00874943187670759 1 1
-0.0133287173045559 -0.0132958746666057 1 1
-0.0043909710212964 -0.00437649500310665 1 1
0.0170251756139334 0.0170101233752209 1 1
-0.00801735020700233 -0.00799805259027506 1 1
-0.0150739787702375 -0.0150514480061815 1 1
0.0245218946697217 0.0244778029694416 1 1
0.0149359970346825 0.0149207113266969 1 1
-0.00529787766896852 -0.00528705208781198 1 1
-0.00402676867371729 -0.00402882625136175 1 1
0.0180366944034467 0.0180198079604601 1 1
-0.0264289878441502 -0.0263982386875329 1 1
0.00605100509711816 0.00604279788061262 1 1
-0.0326460917309278 -0.0326095606023139 1 1
0.0400980898901182 0.0400582059234841 0 0
0.0143854157574532 0.0143754773719816 1 1
0.000165373935778045 0.000166463157282849 1 1
0.00384148005545563 0.00383176207755758 1 1
-0.0167218701455519 -0.0167061914031078 1 1
0.00100190697226481 0.00100391314655653 1 1
0.0165702088747912 0.0165529066615917 1 1
-0.0023749377803095 -0.00236869877230313 1 1
-0.0114738935197872 -0.011462404659278 1 1
-0.00148133659796726 -0.00147242597599546 1 1
0.0305504452642253 0.0305170216288459 1 1
-0.0154085369122357 -0.0154019749800938 1 1
0.0200947153935058 0.020065329150095 1 1
0.00909519307458624 0.00908845242519049 1 1
-0.00482943111134981 -0.0048195858632341 1 1
-0.0108641442142778 -0.0108467866156455 1 1
-0.000259049391452709 -0.000244846080708567 1 1
0.0103348303826184 0.0103281690150826 1 1
-0.0140359889092381 -0.0140253588051196 1 1
0.000954518197898659 0.000949297723982808 1 1
0.000148156854585633 0.000141113053384019 1 1
0.0269694765817468 0.0269402030574445 1 1
0.0107052509127443 0.0106963405404419 1 1
-0.00413819106608997 -0.00413593752510466 1 1
0.00754042795008339 0.0075361433015026 1 1
-0.00228663115067331 -0.00228275627059731 1 1
-0.0265898282410253 -0.0265584421648162 1 1
0.0037874889001544 0.00378624101665543 1 1
0.0218835813530216 0.0218628344068362 1 1
-0.00238126521248153 -0.00238783245928882 1 1
0.00791755023903036 0.00791037811446565 1 1
0.00284272396237089 0.00284278356136108 1 1
-0.0145344561655577 -0.0145299895438284 1 1
0.00524924448370801 0.00524824063403196 1 1
-0.0102269184026146 -0.0102208400211613 1 1
0.0258976214860909 0.0258698507268734 1 1
-0.0363391011309758 -0.0363047322226033 0 0
-0.0166198267091582 -0.0166000285466898 1 1
0.022869635433513 0.022847345656926 1 1
-0.0156880719895874 -0.0156703208143991 1 1
0.00684913572344107 0.00684141697370373 1 1
0.0183557480942301 0.0183481137663657 1 1
-0.0160055580012011 -0.0159894274375648 1 1
0.0205132506734458 0.0204864105098391 1 1
-0.00713688776857467 -0.00713386340123364 1 1
0.00981753509060692 0.00980994026426174 1 1
0.0427773945584001 0.0427284973738327 0 0
-0.0207613963758009 -0.0207367811248622 1 1
0.0103762708794344 0.0103548296233766 1 1
-0.00514037356625318 -0.00514102355834774 1 1
0.0279865200012544 0.0279625908798619 1 1
0.0294959335664286 0.0294652001362751 1 1
0.00771510936802713 0.00771109330937188 1 1
-0.0117305588438975 -0.0117260217059479 1 1
0.00895942814793891 0.00894849448035967 1 1
0.0141986945755595 0.0141867326264504 1 1
-0.013993778806169 -0.0139893614688663 1 1
-0.0287308035496112 -0.028707842270909 1 1
-0.0069598173545818 -0.00695177001409705 1 1
-0.000982853550949229 -0.000980456081173642 1 1
0.0296385436137199 0.0296112848949882 1 1
0.000701858325866281 0.000698058330044342 1 1
0.0309402800625449 0.0309123062392217 1 1
0.0116076829623099 0.0115976297740353 1 1
0.0162986963927271 0.0162813164491259 1 1
0.0014311359461274 0.00142751345750127 1 1
0.0243616702418125 0.0243409940565075 1 1
-0.019705205850989 -0.0196703839193272 1 1
-0.00279001910627911 -0.00277709643000064 1 1
0.0168574605116185 0.0168397793384082 1 1
0.0149080461503045 0.014892701501112 1 1
0.00183817967317293 0.00183752075819677 1 1
0.0250133824590138 0.0249932503212747 1 1
0.0160827817290821 0.0160685348612469 1 1
0.00157079913974881 0.00158153991030682 1 1
0.00356465400852622 0.00356371372469327 1 1
0.0109396517484585 0.0109323955867087 1 1
0.0170396222204986 0.0170245745278532 1 1
-0.02298715891182 -0.0229573420305944 1 1
-0.0256771848040891 -0.0256502897751843 1 1
0.00708734849338649 0.00707980994199323 1 1
-0.00880683095788901 -0.00879470607191858 1 1
-0.0117299361403417 -0.0117137658773804 1 1
0.00311124000325455 0.00310399808095194 1 1
-0.016281182890656 -0.0162690224439747 1 1
0.00360605236080609 0.00361007885051482 1 1
0.0172301600218962 0.0172209064116056 1 1
0.0121365388392713 0.0121245571108812 1 1
0.00552923811524852 0.00552413572403607 1 1
0.0286162592198234 0.0285866798126516 1 1
-0.0060410422479627 -0.0060345045338579 1 1
0.00161832305517971 0.00161863798331946 1 1
-0.0204008708189166 -0.0203795175449099 1 1
-0.0223720931161547 -0.0223451189291598 1 1
-0.0217986208912121 -0.0217740780281591 1 1
-0.0100635780540249 -0.0100554774244127 1 1
-0.00311703234142977 -0.00311554617773503 1 1
0.00641694865404425 0.00641432424205324 1 1
0.0158262442688337 0.0158099887853029 1 1
-0.00445606763338963 -0.00445055908782995 1 1
-0.00630957186701386 -0.00630001809062704 1 1
0.000318685301346921 0.000315598841710692 1 1
-0.0209244374245969 -0.0208970910859122 1 1
-0.0130324738855112 -0.0130260594074588 1 1
-0.00352179777823991 -0.0035162945805497 1 1
[truncated: 38,113 more chars]
