# Supplementary material for: Bias caused by sampling error in meta-analysis with small sample sizes
Source: PLoS One. 2018 Sep 13;13(9):e0204056. doi: 10.1371/journal.pone.0204056 (PMC6136825; doi:10.1371/journal.pone.0204056)
Supplement: S4 File — (ZIP) [file pone.0204056.s004.zip › results N = 20 theta = 0 tau = 0.2 sz = 10-20.txt]

"cohen.dl.theta" "hedges.dl.theta" "cohen.dl.cp" "hedges.dl.cp"
-0.0760918612107591 -0.0690435948297248 1 1
-0.217390887080973 -0.209296148958046 1 1
-0.00535395160957027 -0.00487671176104014 1 1
-0.0546281589730903 -0.0524244188377458 1 1
0.0490466975422505 0.0471612228651477 1 1
0.26252903337615 0.249444233240945 0 0
0.0198107912979128 0.0236511408776992 1 1
-0.0845531205587681 -0.0849728254840549 1 1
-0.174613722435575 -0.163030488799765 1 1
0.137191742568372 0.131140527627896 1 1
0.0309833146500013 0.0305276972704299 1 1
-0.192451187450607 -0.177427936411043 1 1
-0.264599571865466 -0.244596997929669 1 1
-0.00905594579935324 -0.0100999533718705 1 1
0.322969252805689 0.306811528449885 0 0
-0.0247647132697205 -0.0224341732171835 1 1
0.0151405128830978 0.0128908965721738 1 1
-0.015563705925278 -0.0165166583452289 1 1
0.0723311238938358 0.0665197170510137 1 1
0.112267309074036 0.106141643698109 1 1
0.0607445851868495 0.0552236967490495 1 1
0.0820004698128848 0.0766750927159358 1 1
0.107630471415227 0.105655279340012 1 1
-0.137754303009308 -0.131426878497805 1 1
-0.0686448843818374 -0.0658691543690765 1 1
-0.0294667344160655 -0.0322972723789889 1 1
-0.0586595524702207 -0.0555263745321664 1 1
-0.113602176747153 -0.106728979286259 1 1
-0.0151603242159837 -0.0111826990200093 1 1
-0.0903997728161577 -0.0877400307242459 1 1
0.0215387770074505 0.020226541389382 1 1
0.429353900407689 0.411074159376553 0 0
0.0393550753975496 0.0356763278889709 1 1
-0.0864917993476556 -0.0896445082714155 1 1
0.162990401996444 0.1646468867524 1 1
0.0252328530760094 0.0230302997594216 1 1
0.150281473520806 0.14324404526223 1 1
0.228343789726209 0.216456571016745 1 1
0.136033328680017 0.132422378991607 1 1
0.18153676599845 0.17110095601522 1 1
0.0637381302448963 0.0607241622121261 1 1
-0.169020814087901 -0.162577901191714 1 1
0.0137821680218628 0.0120550947181162 1 1
0.07909090739 0.0741099954475326 1 1
0.147134855872087 0.137019319369335 1 1
-0.0755369412529966 -0.0729002251321698 1 1
0.1740108589955 0.164075660810895 1 1
-0.0580783435969159 -0.0534420666131651 1 1
-0.0164905494447862 -0.0123595878331928 1 1
-0.0290863468086366 -0.0284983144673423 1 1
0.00439268199547816 0.00560597963828298 1 1
-0.148363280468718 -0.142234029503075 1 1
0.083845233814855 0.0856030540978743 1 1
0.04004373776336 0.0357637151919715 1 1
-0.107966133010503 -0.102916495453389 1 1
0.157007970238048 0.14695093960279 1 1
0.179734410655589 0.170234485867901 1 1
0.0876804773643677 0.0840066252141827 1 1
-0.15496415029773 -0.149479006636708 1 1
-0.2236992304075 -0.212105978924252 1 1
0.254818565898755 0.242617434897617 0 0
0.208970854655092 0.200660903107148 1 1
0.0330880247883016 0.0390026140419663 1 1
-0.0236784720856192 -0.0219812409402776 1 1
-0.134444855327112 -0.122258167974272 1 1
0.0307895004180814 0.0269578370807535 1 1
0.178658073997721 0.170794329454452 1 1
0.106286140298945 0.102448670753145 1 1
-0.0892701984355581 -0.0909225490732082 1 1
-0.0924529654772184 -0.0895498557713798 1 1
-0.204488092413485 -0.190212552426174 1 1
-0.161539225051463 -0.153723136954008 1 1
-0.072190121970747 -0.0715741020942951 1 1
0.0569580502228104 0.0508877422103345 1 1
-0.0839471675924188 -0.0814323516593627 1 1
-0.316744697803147 -0.307348151475115 0 0
-0.0798691183305476 -0.0774673425817746 1 1
0.028880573814636 0.0303910781075697 1 1
0.15396389505288 0.145143495578228 1 1
-0.150303289348264 -0.139813317456441 1 1
0.0186543267054193 0.0141279470053695 1 1
-0.00656677835186461 -0.00426129440877093 1 1
0.209445698882398 0.201874313110961 1 1
0.0203692822114752 0.0187054752570041 1 1
0.0670406132099928 0.0578792830850887 1 1
0.136476250297863 0.13289452812674 1 1
0.0802255507528119 0.0779756818979871 1 1
-0.125814899998302 -0.119299499579038 1 1
0.0986176311592429 0.0894874488255477 1 1
-0.131583407346873 -0.120950319747747 1 1
0.11675385511038 0.11294613785039 1 1
-0.0712351699332879 -0.0681114207856548 1 1
0.113229253858806 0.110041740304372 1 1
0.176744043909785 0.168623426149548 1 1
0.0624815812149034 0.0594903215420887 1 1
0.0846746641988977 0.0835935697903248 1 1
-0.162209109689429 -0.154862743605259 1 1
0.0272239104660261 0.0310007074398086 1 1
0.0583182669087624 0.0537626415915209 1 1
-0.244882833167303 -0.228145549734917 1 1
0.250679171463622 0.238580679800049 0 0
-0.0255003081524723 -0.0243767910527739 1 1
-0.278371580515181 -0.261427084575236 1 1
0.114449343832362 0.106541955762691 1 1
0.0101780509526839 0.0119920097362273 1 1
-0.0839063290807427 -0.0789106087083103 1 1
-0.00777611741508725 -0.00726867180135557 1 1
-0.0582260695700963 -0.0560176614621828 1 1
0.000385771650751557 0.00360233995771845 1 1
-0.121404639512866 -0.111489902416396 1 1
-0.203002240420401 -0.193977968404591 1 1
-0.199657475440746 -0.195991915954584 1 1
0.0476246775755177 0.0475443835837619 1 1
-0.153906816396499 -0.145070027410594 1 1
0.006177718572258 0.00662989312859909 1 1
0.171930593222855 0.166592089027211 1 1
0.0525183075946383 0.0506689540181309 1 1
-0.0332822413168775 -0.0274984367908069 1 1
-0.165101967334183 -0.158377000157528 1 1
-0.20612816769052 -0.199743597312765 1 1
0.0499815555748721 0.0487337693900558 1 1
-0.092867808518799 -0.0897684031152304 1 1
0.0208846309246788 0.0216461346013639 1 1
-0.0940085490447724 -0.0903924919261375 1 1
0.0388474940033054 0.035472177975558 1 1
-0.168846626331378 -0.163606965928331 1 1
-0.0345281412449838 -0.030461685036838 1 1
0.0284116022155365 0.029398940346469 1 1
0.00572511644638132 0.00830577670803501 1 1
0.0750306321003768 0.0707201960187612 1 1
0.159674950508427 0.152922880691197 1 1
0.00642410137291875 0.00654403413259563 1 1
-0.0151243514992206 -0.0152337844336686 1 1
0.0823667127874134 0.0786314864336399 1 1
-0.0286793882330315 -0.0290975090923105 1 1
-0.0511261719253241 -0.0509967877251458 1 1
0.0978701492864113 0.0957935999920815 1 1
0.140898143310262 0.134740161232543 1 1
0.0752178377433591 0.0726546236354031 1 1
-0.00573603581395583 -0.00513261437980123 1 1
-0.0741148848175359 -0.0711363138433412 1 1
-0.0295692288651314 -0.0365664282765466 1 1
0.204638189130579 0.185500509489485 1 1
0.0317398427104076 0.0290487306031063 1 1
-0.0401309220707891 -0.0375635066915649 1 1
-0.149831221616399 -0.144612652875908 1 1
0.0413803963704779 0.0374725175605634 1 1
-0.0665581275221391 -0.0631432186885944 1 1
-0.191407770516982 -0.179626344859194 1 1
-0.0366499255123938 -0.0283324984257022 1 1
0.00223109936377566 -0.00348241221992666 1 1
-0.21266784716658 -0.206415870069299 1 1
-0.0433476957116699 -0.0413045506266844 1 1
0.0249429844341462 0.0235581214699463 1 1
-0.0350838874910238 -0.0322017563643151 1 1
0.0440607706253018 0.0454658553266265 1 1
0.128484609739562 0.12446229803659 1 1
-0.0410084601898766 -0.0406580097878334 1 1
-0.088682770929636 -0.0853209174694588 1 1
-0.156726593202212 -0.149129696610819 1 1
0.265652201915927 0.252451526237407 0 0
0.0359185428196909 0.0337232710113538 1 1
-0.113759850979183 -0.104943225699118 1 1
-0.0248611972241286 -0.0255433172683513 1 1
-0.0154928178035241 -0.0182172456774412 1 1
-0.0900556141338058 -0.0843505993377352 1 1
0.250178361014032 0.235557770012856 0 1
0.0872405745784556 0.0859789385396548 1 1
0.052935399797677 0.0521001769413196 1 1
0.209778649753196 0.202380224263677 1 1
0.067697749424895 0.0657521870273402 1 1
-0.0997344829325232 -0.0902115752363342 1 1
0.165638077682807 0.155163272451195 1 1
0.275920381748862 0.259344812161034 0 0
-0.0689828673805056 -0.0675944135021267 1 1
0.0131278482663069 0.00902140254427058 1 1
-0.0185906364841624 -0.0129630736894019 1 1
-0.0895728889677287 -0.0842144761647155 1 1
-0.0560044762918112 -0.0603072139830097 1 1
-0.0736326881541005 -0.0652310879677203 1 1
-0.120095061344942 -0.113680252780479 1 1
-0.016517500960052 -0.0185401280347737 1 1
0.0987771142764853 0.0956375346179812 1 1
-0.108951622623534 -0.104181902775878 1 1
-0.144300388637265 -0.13800759745625 1 1
-5.26058200086069e-05 -0.00199397486996177 1 1
-0.0416475692943361 -0.0382001255433766 1 1
0.161726828434899 0.160912429889461 1 1
0.0306380969326936 0.0290162981490056 1 1
0.0818709197254165 0.0783235310080242 1 1
0.235524308770479 0.226050649320732 0 1
-0.172170910514623 -0.161137765271429 1 1
-0.101552495123626 -0.0955831354404228 1 1
0.0572936835113669 0.0526450053247521 1 1
0.0876059321563901 0.0866164834928667 1 1
0.0490787144383633 0.0402445280683509 1 1
-0.0017368557023726 0.000897752110162436 1 1
-0.122429215886217 -0.115468428661822 1 1
-0.0751546130613861 -0.0804982654075673 1 1
0.289247127625283 0.272073464212839 0 0
0.37859250886943 0.353033841157288 0 0
-0.114809083017733 -0.110406759577288 1 1
0.0616238474986121 0.0596283036831874 1 1
-0.04927429261888 -0.0487883396915424 1 1
-0.10883928005594 -0.0985273335614114 1 1
-0.148216273837455 -0.140067472653371 1 1
-0.0982791203839432 -0.0949772234005239 1 1
0.00242632221404483 0.0030115416111625 1 1
-0.151523406122528 -0.14053586474055 1 1
-0.0352976053735078 -0.0300765968651321 1 1
0.212464692814572 0.200125468118782 1 1
0.166313145572493 0.156142899253419 1 1
0.014778664620214 0.012639839359557 1 1
0.141211515000704 0.128320493884355 1 1
-0.0668403758638893 -0.0630386426606823 1 1
-0.0589045305682677 -0.0621033211036834 1 1
-0.0710207736081035 -0.0688068765178746 1 1
-0.0808470972514078 -0.0781410512830908 1 1
-0.178407276416954 -0.170282650932431 1 1
0.00877947061461939 0.0132508447872539 1 1
0.0914942164219543 0.0815485385176295 1 1
0.0943179185348174 0.0891238451354686 1 1
-0.071300736343251 -0.0686091285378269 1 1
0.192757763657161 0.182958705214336 1 1
0.205199614713286 0.196920056606865 1 1
-0.118857024671378 -0.116703599063823 1 1
-0.00510608788472859 -0.00524192529983329 1 1
0.231599806756748 0.21987031570592 0 1
0.0524999814414499 0.0494247741781352 1 1
0.111970251844098 0.10827994503147 1 1
-0.0279548894182916 -0.0276977693349454 1 1
-0.0218449660264164 -0.0216718631563325 1 1
0.100151286915183 0.0955223735408751 1 1
-0.0509126184293047 -0.0474057159512789 1 1
0.202839210266373 0.195151584716665 1 1
-0.0528526561148999 -0.047836355825438 1 1
0.22409472189762 0.215472881613794 1 1
0.168894032215558 0.160303428351413 1 1
0.0222483209529194 0.0215450051100563 1 1
0.0710168929114958 0.0684819891307365 1 1
0.112673119595772 0.108363512166335 1 1
0.0404717917863816 0.0392741175286345 1 1
-0.0963414420508119 -0.095420904426413 1 1
-0.105521961504919 -0.0981720365966301 1 1
-0.0430056886737054 -0.0403263436045939 1 1
-0.0621239574471454 -0.0637759996298621 1 1
0.0341396888274818 0.0324015079033748 1 1
0.0426404534646578 0.0382346445026509 1 1
0.181811798833109 0.17568100399264 1 1
-0.141611400386715 -0.135925168989213 1 1
0.0314503812597135 0.0312420468320994 1 1
-0.21078278059365 -0.199460866289882 1 1
-0.173376882725647 -0.167596203205716 1 1
0.209826384005043 0.199054073832514 1 1
0.273282287508675 0.257460199547959 1 1
0.202465345095903 0.194108821924513 1 1
0.0199028104874782 0.0177620528106949 1 1
0.0438005373425107 0.0428029255495062 1 1
0.157828481145863 0.145373361570992 1 1
-0.242108062068999 -0.231013232970671 0 0
-0.045407612274757 -0.0435331198211147 1 1
0.0940461704424227 0.0941929862443753 1 1
0.186074459565214 0.175920635361806 1 1
-0.162359192587224 -0.153101056892581 1 1
0.00731781223370427 0.00836160551725093 1 1
-0.0392273716125691 -0.0355145724206343 1 1
-0.0831609171235795 -0.0750519650380988 1 1
-0.180657449768018 -0.171736748058921 1 1
-0.171878249766518 -0.159261757016648 1 1
0.115253202417111 0.106811457938423 1 1
0.0131284950393069 0.0126895325701964 1 1
0.0227855453482924 0.0228570306754907 1 1
0.171900004849659 0.161617575984946 1 1
0.103832341876051 0.0962880215699894 1 1
0.0866578354217077 0.0778693639442287 1 1
-0.0277652211782423 -0.025570785901243 1 1
-0.0884413868309227 -0.0833974805098055 1 1
0.125193062565811 0.119276692600227 1 1
-0.0943882945684503 -0.0855137816041033 1 1
0.154842847979298 0.14862610669669 1 1
-0.133953548638493 -0.129221995492161 1 1
0.0290020945998844 0.0301595767240498 1 1
0.107261425953578 0.101561312505779 1 1
0.0781524237969944 0.0712821601475494 1 1
0.114432633818368 0.108246595564732 1 1
-0.123762817909095 -0.119905704824399 1 1
0.123058877208614 0.117487724170473 1 1
0.285385303494153 0.273629393388672 0 0
-0.0927899865028065 -0.0861725905462052 1 1
-0.00263345545984635 -0.000648322065772171 1 1
-0.0888924420378122 -0.0819236655252475 1 1
0.133812816865273 0.127933591273681 1 1
0.279550517196542 0.263802476766341 1 1
0.066565385773307 0.0627960080687862 1 1
0.00555189446804559 0.00739087542309256 1 1
0.0392007920499602 0.0346360594010083 1 1
-0.0811698900678213 -0.0730441122650956 1 1
-0.265385786890184 -0.247400489112191 1 1
-0.022003570958755 -0.0222133021156802 1 1
-0.0267224221645765 -0.0265677787358825 1 1
-0.0399056584702297 -0.0379114717567147 1 1
-0.209911876899293 -0.198104533658129 1 1
-0.10066513903959 -0.0928632078480995 1 1
-0.0117520458713531 -0.0111196595807778 1 1
0.155797617643778 0.152424287141314 1 1
0.26502211604454 0.254381392719695 0 0
-0.0349323644931161 -0.0286877674749633 1 1
0.117171257419656 0.111938213926403 1 1
-0.0466967193844133 -0.0406495005780634 1 1
0.0551132233493918 0.057474753203635 1 1
-0.0703017765475704 -0.0592588966531551 1 1
0.10976733242076 0.104347826080095 1 1
0.0459332458233261 0.0444146086435211 1 1
-0.029981608284018 -0.0273804658234489 1 1
-0.070600051470002 -0.0673564346507264 1 1
0.270521782528954 0.263883407264552 1 1
0.0595558091035218 0.0587785758095961 1 1
0.247901704690946 0.238212703988768 1 0
0.111570746187805 0.106679418452661 1 1
-0.0687068615274119 -0.06180824265608 1 1
0.132488866239567 0.125091424557249 1 1
0.131764100445785 0.127050713251763 1 1
0.235749129321169 0.226643213413333 1 1
0.13560298768599 0.129867608616965 1 1
-0.148930552270934 -0.143155079845931 1 1
0.22288020277572 0.211149974419692 1 1
-0.216907890196605 -0.214086740828378 1 1
0.15354266944715 0.142034178152224 1 1
0.0373923897417072 0.0359676586128295 1 1
0.0444622555018513 0.0420131178735728 1 1
-0.00535541384722043 -0.00557783278728379 1 1
-0.115595106267349 -0.112811678801581 1 1
0.052231536095481 0.0514031157136214 1 1
0.0302037965607073 0.0261367082545298 1 1
0.085640464182499 0.0835618891087108 1 1
0.0570595754657726 0.055641602093299 1 1
-0.14153553137897 -0.132251097832466 1 1
-0.0450926407801404 -0.0490732967812782 1 1
-0.126900968017778 -0.121494202334112 1 1
0.141237692519079 0.130595305326777 1 1
0.00859943793717015 0.00524373804843208 1 1
0.0119314120340209 0.00516009858080031 1 1
0.0405135154699044 0.0380841279468071 1 1
0.148762539304113 0.140937403446034 1 1
-0.0648115031784868 -0.0617494083789226 1 1
0.0497388650634252 0.0486606775705205 1 1
0.201811670231289 0.184236606780823 1 1
-0.0418905118279584 -0.0479078181507448 1 1
-0.0425206510066432 -0.0413177499243032 1 1
0.0476130504334179 0.0459272513548297 1 1
0.0187778601621233 0.0242917727309045 1 1
-0.198333208514266 -0.188080761879004 1 1
-0.243838421251952 -0.232436598059171 0 0
-0.0170722755539003 -0.0120336470655487 1 1
0.122402631711944 0.117672669044941 1 1
-0.235401301570122 -0.218440665058124 1 1
-0.130792973334569 -0.127207881563088 1 1
0.0960358627028949 0.0916649033030536 1 1
-0.165873364151041 -0.158797265147383 1 1
0.0137556389813449 0.00871421113973258 1 1
0.00410856524516846 0.00455042910818082 1 1
-0.0617499131461717 -0.0589831786915795 1 1
0.0977814967612046 0.0917852079096652 1 1
0.117527620456696 0.108164653965939 1 1
0.117474750303623 0.111455118680794 1 1
-0.00818186213168259 -0.00849760594054138 1 1
0.0922287753387931 0.0871423274337274 1 1
-0.0498194312330133 -0.0466196252493406 1 1
-0.0102179235478015 -0.00696826294812331 1 1
-0.0713745803972534 -0.0624108792549453 1 1
0.133719662097603 0.127240954284473 1 1
-0.130040282308182 -0.124325483313043 1 1
-0.00150803900263741 -0.00175297819174765 1 1
0.117892090076332 0.111003326283696 1 1
0.0124835529945465 0.0105761833669408 1 1
0.314054894325961 0.299684781530518 0 0
-0.17837887943454 -0.169959729577413 1 1
-0.00498844651727533 -0.0026015940079088 1 1
0.145591674281519 0.141205542836306 1 1
-0.154132866970117 -0.147668797505929 1 1
-0.12620203093719 -0.11809283574016 1 1
0.0891722268525531 0.0850637491066341 1 1
0.0561717046095296 0.0507475605931927 1 1
-0.0975249752669749 -0.0880070512464709 1 1
-0.00937120117352089 -0.00636021376904232 1 1
0.0236798373081283 0.0203337053832463 1 1
0.0482054974419674 0.0417391455448867 1 1
0.0690579660281725 0.0644920529034456 1 1
-0.226788194879592 -0.21665630331355 1 1
-0.242802117595103 -0.232969500630868 0 0
0.0964658581257857 0.091372511332929 1 1
0.0440043103204667 0.0438922379327519 1 1
0.0215191688737244 0.0170788753957984 1 1
0.152456241850126 0.142774807640511 1 1
-0.0130820851063776 -0.0125692858141369 1 1
0.115202784421726 0.112452718454998 1 1
0.0848570427483173 0.0801818782566032 1 1
-0.0190046815169633 -0.0175632397377802 1 1
-0.0672453363059741 -0.0621026849587554 1 1
0.0811217958337358 0.0754381715147113 1 1
-0.0051907845838557 -0.00637524394583533 1 1
0.131752853338993 0.12566114972613 1 1
-0.0450548344498047 -0.0435462051846804 1 1
-0.228635370338929 -0.218347251535142 1 1
-0.18307106664941 -0.176654636661288 1 1
-0.142498838662441 -0.13572566540722 1 1
-0.16640575407557 -0.158120953536068 1 1
0.190884196814655 0.182794597168209 1 1
0.39216212048924 0.376138114946902 0 0
0.268743463959698 0.252690624080261 0 0
0.111979967614527 0.102849405162034 1 1
0.0561127050627715 0.0494221401274228 1 1
-0.0561279902481177 -0.0558279841728035 1 1
0.1836517301582 0.173405960237386 1 1
0.111948760236705 0.106891259872845 1 1
-0.0337458638320809 -0.035620561462542 1 1
0.0598204474978656 0.0598552022103373 1 1
-0.0013169594754706 -0.000110028121983796 1 1
-0.000990321199891893 -0.0013089677532868 1 1
-0.0989346694128553 -0.0944560752104399 1 1
-0.0811229067489932 -0.0768225284152898 1 1
-0.0636809346600599 -0.0585530990415993 1 1
-0.00308580793078909 -0.00105831336409219 1 1
0.144626503526512 0.135108158359012 1 1
-0.173644162159089 -0.165006684908092 1 1
-0.0828764170053299 -0.0768041972378657 1 1
-0.0213101383510024 -0.0173129083120587 1 1
-0.0588728679204778 -0.0560159363879748 1 1
-0.118681868354535 -0.117434866416034 1 1
0.29474040454288 0.280051356885233 0 0
-0.0440679975425273 -0.0374349970734852 1 1
-0.0118269338867323 -0.0072067532301294 1 1
-0.0498753847250482 -0.0491216751582782 1 1
0.160055762108621 0.149886436021172 1 1
0.119844463296576 0.109863391623707 1 1
0.0696660443124784 0.0676196157219821 1 1
0.0960173580668895 0.0914778151800594 1 1
-0.0210469079797418 -0.0180760707730988 1 1
-0.157660925947787 -0.155368683023609 1 1
-0.211884180653372 -0.202454680527274 1 1
-0.0585051675144312 -0.0576016252063096 1 1
-0.119551730036541 -0.117653887312709 1 1
0.154783975718614 0.144300498792932 1 1
0.0298859857171748 0.0332150952380744 1 1
-0.0192288071828324 -0.0132495481060108 1 1
-0.0186029625689901 -0.0163150046171765 1 1
0.220556731865703 0.208987880833601 1 1
0.0221196512464856 0.0226988475736404 1 1
-0.0425312161508393 -0.0426624995944265 1 1
-0.18282427670205 -0.167168442669801 1 1
-0.0374145140924438 -0.0327743770664247 1 1
-0.0529458458333101 -0.05839970792966 1 1
-0.0236677360496395 -0.0185583489313493 1 1
0.0706369317933107 0.0682553396695591 1 1
0.0767488423719078 0.0756974155268226 1 1
-0.1177199947434 -0.11214741862487 1 1
-0.0755155519089933 -0.0710070342768259 1 1
0.0593399117671687 0.0570247331751905 1 1
-0.00584136354242298 -0.00268628492885564 1 1
0.286176131237643 0.273890530576492 0 0
0.142460091508328 0.136642353001671 1 1
0.170193829810892 0.151830368113833 1 1
0.0689454151532748 0.0632049390789693 1 1
0.0852695909772542 0.07991166348589 1 1
-0.0121515351284227 -0.00756692677169995 1 1
0.112619137748894 0.1123610546215 1 1
0.14368815943587 0.137354890049997 1 1
0.104357556440246 0.100309107580348 1 1
-0.0500799303356934 -0.0492013144427838 1 1
-0.206665808867246 -0.194898604963186 1 1
-0.240553570286966 -0.230836974696732 1 1
0.108459027231046 0.111334958547325 1 1
0.0167863697821154 0.0200667291304014 1 1
0.158239902845374 0.146292468124814 1 1
0.0552741962242635 0.0514339420446704 1 1
0.11746559212219 0.112458005987992 1 1
-0.119117034959325 -0.115756286341635 1 1
-0.18036616382346 -0.174636242833496 1 1
-0.126849041341256 -0.119265762936692 1 1
0.240845482851456 0.230336892667529 1 1
0.1118704625288 0.109510842882456 1 1
-0.0797521817045587 -0.0776564588216953 1 1
0.0808775004521002 0.0803412127545618 1 1
0.161261306196278 0.154297488583204 1 1
-0.0211476323769049 -0.0199041499566107 1 1
0.103621013944107 0.098902462443589 1 1
0.105128786078745 0.0986309991347938 1 1
-0.0870351571040913 -0.0798397182300743 1 1
0.0512937387505394 0.0481171148794788 1 1
-0.133634835340442 -0.127105805369994 1 1
0.0011653275255639 0.000703504561775523 1 1
0.0106651747305361 0.0138657553419172 1 1
-0.0793815711626746 -0.0799859988672472 1 1
-0.0996234768568282 -0.095021827747891 1 1
0.113364044847588 0.109041750274808 1 1
0.0342047054506029 0.0303774408076797 1 1
-0.028346007243428 -0.0268349422642788 1 1
-0.0847012313667661 -0.0796432115449654 1 1
-0.0333814416632038 -0.0328269729695782 1 1
-0.045064856707525 -0.0440089560120226 1 1
-0.0062667988691906 -0.00140446013669873 1 1
0.176385080392157 0.169304542907724 1 1
-0.15591902788452 -0.146241576916448 1 1
0.0538695325901833 0.0473984867250015 1 1
-0.00849160902676085 -0.0104407449731225 1 1
-0.0990742953091235 -0.0947296980285431 1 1
-0.0727111440211352 -0.0707172201617901 1 1
0.108196650395412 0.100544037051452 1 1
0.0218757984972156 0.0218426469108735 1 1
0.0255869124790888 0.0206677305977376 1 1
-0.0579822705210704 -0.0562799390800096 1 1
-0.0248089224488239 -0.0221384138865616 1 1
-0.127326960229998 -0.12244330860264 1 1
-0.0887114381323516 -0.0840575517816142 1 1
0.0483677609941293 0.0484851098804974 1 1
0.150045883810773 0.144711070642287 1 1
0.174895729793357 0.166921944303806 1 1
0.305382516512571 0.285591448320123 0 0
0.151064171413125 0.140848877054095 1 1
0.278318635886426 0.269228704679687 0 0
0.128051028640314 0.120168666968842 1 1
0.225757666483374 0.216735040250429 1 1
-0.229010674212651 -0.213837553612242 1 1
0.177528611596572 0.166898230132256 1 1
0.0692526099543104 0.0651354254373779 1 1
-0.00207282878380914 -0.000179038875496621 1 1
0.0454560986577937 0.0437848449717247 1 1
0.0488054984228889 0.0449581256003446 1 1
0.142262739357259 0.13661922627871 1 1
-0.0633973803285465 -0.0634607766459361 1 1
-0.128783949863535 -0.12033948832102 1 1
0.0489800104513887 0.0522344142535358 1 1
0.0639826565896251 0.0602094760739647 1 1
-0.0230101436268272 -0.0252867769239933 1 1
0.0451711218093176 0.0449867154720876 1 1
-0.0590100443337232 -0.0581191528451942 1 1
0.280459697369659 0.271020146240503 0 0
-0.191300566768337 -0.17808600184479 1 1
-0.0989229138642803 -0.0975834732429903 1 1
-0.0390563718370927 -0.0384716009685044 1 1
0.116411957191306 0.116718920174108 1 1
-0.150983854375091 -0.142723685472068 1 1
0.0170986407955222 0.0179070634707883 1 1
0.0768059707409456 0.0708728690058854 1 1
-0.0433527966386033 -0.0415662747415493 1 1
0.0135381905541847 0.0174532423664161 1 1
-0.00493550096628705 -0.00475997017243295 1 1
0.111783658088545 0.108504798056596 1 1
-0.0300235953529669 -0.0275978883232161 1 1
-0.158055627288684 -0.149931768802698 1 1
-0.0981605363922264 -0.0944162308026998 1 1
0.149173982486443 0.137766333895173 1 1
0.246315247378928 0.234430759391513 0 1
0.248634526759592 0.239340660241325 1 1
0.00177198367117228 0.00174356891473091 1 1
-0.0858251354322787 -0.0768556676752366 1 1
-0.128379540776566 -0.121572381899578 1 1
-0.198492408385101 -0.18401306834667 1 1
-0.00624718622947462 -0.00836225902217167 1 1
0.18674028685486 0.174222985003682 1 1
-0.0815704132489054 -0.0741585994350284 1 1
-0.00168608203503555 -0.00443805146201357 1 1
-0.0540500950166824 -0.0482075653340271 1 1
-0.164740171454548 -0.158989154030407 1 1
0.149935194110058 0.146620186596561 1 1
-0.0274796471036924 -0.024999881980659 1 1
-0.227778218571708 -0.214698681684467 1 1
0.054643293654271 0.0525398228239322 1 1
0.0235238867250511 0.0221585769388853 1 1
-0.21266663678834 -0.20437938908767 1 1
0.0483248108722724 0.0456801500914501 1 1
-0.234552518621532 -0.221468757118511 1 1
0.0521333292729643 0.0514180025669936 1 1
-0.119017255406702 -0.111684723875471 1 1
0.0458821580131787 0.048065362366988 1 1
-0.00131460379001913 -0.001033502294655 1 1
0.122878494763225 0.12201352199333 1 1
0.06417007982286 0.0603889219121388 1 1
-0.145421404997848 -0.139242845601584 1 1
0.228231046904806 0.214465728482609 1 1
0.130465679251011 0.12218152023379 1 1
-0.141255196546793 -0.136538263047295 1 1
0.234836966238605 0.224071217387653 1 1
0.0483037258793838 0.0449500566977637 1 1
0.0924702002682735 0.0893543339457799 1 1
0.172022484012784 0.162749677215238 1 1
-0.0992761505895739 -0.0928735548274362 1 1
-0.0451067992572019 -0.042840096710708 1 1
0.287512013352155 0.27291985381602 0 0
-0.148556226860194 -0.142555464592516 1 1
0.0355182330328892 0.0326006729007419 1 1
-0.208412729852936 -0.198572184148075 1 1
-0.174685099404858 -0.170195139980587 1 1
0.0825301964366261 0.0796962815180613 1 1
-0.109763347812406 -0.104677669744012 1 1
0.0259217421415175 0.0249381651872714 1 1
-0.194255695876182 -0.181031733902808 1 1
0.0774180488619378 0.0735525707439274 1 1
-0.211172858918637 -0.202088731932982 1 1
0.0403000572147488 0.0395975050195274 1 1
0.0338083796821154 0.0315019440007623 1 1
-0.0685748004269241 -0.0647454446224228 1 1
0.185517789796699 0.18077321882781 1 1
0.0984536465612916 0.0922523028647192 1 1
-0.155585691747391 -0.15126167076409 1 1
0.108692697220635 0.10041720686422 1 1
0.037540873852703 0.0351909991493823 1 1
-0.100190654303453 -0.095216576522503 1 1
-0.125771596185313 -0.119432475088694 1 1
-0.376602623892643 -0.360872582355952 0 0
0.0137464907121664 0.0131476331765178 1 1
-0.13538259530136 -0.124216510074562 1 1
0.020254674464615 0.0130924514196607 1 1
0.103292660129464 0.0932276675610785 1 1
0.200653189777977 0.193763059388503 1 1
-0.00369997746937546 -0.00430715913014364 1 1
-0.150715010587206 -0.1429564577222 1 1
0.14997806244545 0.145119504774847 1 1
-0.0887844590744658 -0.0837801379287696 1 1
0.194009277962604 0.185406693663053 1 1
0.147891526573494 0.141953054646431 1 1
0.0593393687046167 0.0554004866815349 1 1
-0.0762793862450558 -0.0718233580695359 1 1
0.0975377323041528 0.0957718156213026 1 1
0.0564479096709372 0.0547294949474488 1 1
-0.028185422144098 -0.0176473106734594 1 1
-0.166250511071259 -0.153701614000481 1 1
0.270490544590284 0.257364056092012 1 1
-0.16935049370346 -0.160205552182768 1 1
-0.0758150934934655 -0.0704756358263746 1 1
-0.0419071635890161 -0.0395660332188256 1 1
-0.0223225546371992 -0.0207800343511594 1 1
0.0443365617791683 0.0435936327552429 1 1
-0.125502459600359 -0.119275345105029 1 1
0.188019519860031 0.179557447356245 1 1
-0.0935372706152762 -0.0970405673834743 1 1
0.147949085459948 0.141623274756796 1 1
-0.188286544904648 -0.179808415078635 1 1
0.0258609786118196 0.0228410617456546 1 1
0.0630433992663837 0.0629071549227005 1 1
-0.316477939439488 -0.296652182439883 0 0
-0.262738352291507 -0.253040747074395 0 0
-0.0246589515580729 -0.0224898764112529 1 1
0.0976123774168484 0.0927879227528755 1 1
-0.00625440096423551 -0.00589528786447614 1 1
-0.157797703512104 -0.150928107427063 1 1
0.00505217445876316 0.00565815669734583 1 1
0.0806748002767852 0.078981883002988 1 1
0.0220928219706945 0.0225003836883998 1 1
0.129170817336162 0.12293490073735 1 1
-0.109284630176685 -0.104366564292643 1 1
-0.104193709827794 -0.0971563058933276 1 1
0.0839688704604088 0.0793537485619789 1 1
-0.0175529963367182 -0.0172606572036686 1 1
0.0787036830768414 0.0761417342999406 1 1
0.0734893715394453 0.0702630964707751 1 1
-0.164214580662592 -0.15948526451738 1 1
-0.0149074053833739 -0.0159976402683404 1 1
0.109767064496918 0.103378168058552 1 1
0.0410655552151667 0.040125708040464 1 1
0.0751365780234381 0.0859675195324704 1 1
0.231307368621628 0.221929598771079 1 1
0.0971423542756716 0.0984713933648638 1 1
-0.0305992609809571 -0.025890264812765 1 1
-0.0130687728223793 -0.0137639254716511 1 1
-0.0292185406826911 -0.0262288782261581 1 1
-0.0345791286594903 -0.0345434476079872 1 1
-0.049354190543106 -0.045115093138551 1 1
0.0545338514487751 0.053287073653213 1 1
-0.0613757681475022 -0.0563448484521446 1 1
-0.336884235283929 -0.320132725512663 0 0
0.0133792338348889 0.0108021763317175 1 1
-0.250975205152712 -0.236490576976892 0 0
0.199783479022557 0.1930203447173 1 1
0.141843988402671 0.132885607543528 1 1
0.0195137641702732 0.0174889283031947 1 1
-0.180028689909523 -0.169187531473378 1 1
-0.0708070104942208 -0.0695075904371645 1 1
-0.130047874339008 -0.122805963874154 1 1
-0.116298140575585 -0.109521405059138 1 1
0.0256394532381074 0.0266315455705776 1 1
-0.0557919105778064 -0.0543733393665926 1 1
0.0173470118833769 0.0220170292778818 1 1
0.0182002166308155 0.0139367973082386 1 1
0.0117039732680782 0.00913002667152081 1 1
0.0159062020980612 0.0136892106899924 1 1
-0.231372978686251 -0.219352309905375 1 1
0.143646998834787 0.134675481315871 1 1
0.0138352038462821 0.00563138561415026 1 1
-0.100143589106415 -0.0970954627092808 1 1
-0.0736492990102124 -0.0700035942263359 1 1
0.189390443801579 0.178762180428234 1 1
-0.0259392122052889 -0.0257575142012938 1 1
0.0154389188492294 0.0144076101242248 1 1
0.0520717193408993 0.0482433366677196 1 1
-0.282019838689203 -0.268303526958358 0 0
0.20271992948444 0.191368415119202 1 1
0.108905137652693 0.10222454302287 1 1
0.146803897340363 0.141210292192359 1 1
-0.159631166910479 -0.159474580262429 1 1
0.0811428062698046 0.0784967403570019 1 1
0.220590189436377 0.213437999722659 1 1
0.0240829842429761 0.0216930098619445 1 1
0.0155929649146494 0.0150480579955506 1 1
0.178758557729683 0.170564651099109 1 1
0.110658912953767 0.10309169338736 1 1
-0.0675005463139446 -0.0687516127402169 1 1
-0.0598242694337981 -0.0610708554763608 1 1
-0.0643351117824102 -0.0621156349821243 1 1
-0.374918134998926 -0.35008921140374 0 0
-0.110336215049157 -0.0994450172310756 1 1
-0.0941147381438598 -0.0883473202994943 1 1
-0.0118427979769286 -0.0123000800732034 1 1
-0.0155313196255252 -0.0149442184244906 1 1
-0.0686476684590783 -0.0618955898682806 1 1
-0.027085260282068 -0.0227796961466809 1 1
-0.0736686662068311 -0.0686841255572437 1 1
0.15837484943116 0.151725260575784 1 1
-0.190305440143594 -0.180657738796501 1 1
0.088253468949787 0.0801679526332652 1 1
0.169566449390132 0.162201297787186 1 1
-0.14130326422955 -0.134449195096094 1 1
-0.030683922306717 -0.0313241088588225 1 1
0.128831096600623 0.122175792583894 1 1
0.13422120892452 0.127095333031275 1 1
0.0281653019781305 0.0289662197522018 1 1
0.0421956777513671 0.0410825433692334 1 1
0.049993802005027 0.0468197038581362 1 1
0.0387155220553139 0.0341145576459543 1 1
-0.250082981477418 -0.240890946739496 0 0
-0.104913031785869 -0.0997275619489631 1 1
-0.126317892453028 -0.119743065422948 1 1
-0.316415109645154 -0.302703708965169 0 0
0.239305787373214 0.227255334217094 0 1
-0.0242322652550655 -0.0223262139057654 1 1
-0.32442552346665 -0.313587958588247 0 0
0.131183557737916 0.121343304278494 1 1
-0.0742294448756503 -0.0745625029990565 1 1
0.105331012138696 0.0998865000898699 1 1
-0.0327054223150612 -0.0270632282619728 1 1
0.127943666236832 0.124412256268461 1 1
-0.162231530456436 -0.150980882218667 1 1
-0.380019660367906 -0.366202542337322 0 0
-0.196240416205609 -0.191580911923198 1 1
-0.100679772503684 -0.0887607414007662 1 1
-0.0726213852056114 -0.0713563045771325 1 1
0.123514378541144 0.119547174807528 1 1
0.0696441147550364 0.0638270915093275 1 1
-0.0634210504191418 -0.0638231060327295 1 1
-0.207467514246059 -0.201971932522378 1 1
0.0667654410704473 0.0635134535560638 1 1
0.186963555001705 0.180399968474116 1 1
-0.131296576231035 -0.128025936411604 1 1
0.0394982617061305 0.0402278781569813 1 1
0.0205096735905624 0.0178289848483009 1 1
-0.111721408508977 -0.106356301703776 1 1
-0.035113527252882 -0.0324115582749702 1 1
-0.121033136367416 -0.121738290275626 1 1
-0.143862545461843 -0.133789366623978 1 1
-0.0484774584932112 -0.0465781894009772 1 1
-0.202165240960411 -0.195548416363276 1 1
-0.0171546188157336 -0.0165052134940173 1 1
0.159038770178931 0.151193630283113 1 1
-0.120385300559879 -0.115843551544525 1 1
0.0933861329115684 0.095039294169223 1 1
-0.0923328041235141 -0.0866847897223486 1 1
-0.213553326626514 -0.202217568889813 1 1
0.0271847854035452 0.0263143555741615 1 1
-0.035966574385188 -0.0391417922026205 1 1
0.0233266905136561 0.0251740620538367 1 1
-0.205648269146564 -0.196227379891045 1 1
-0.089864917979514 -0.0855022245014866 1 1
-0.136211475312538 -0.135438026888 1 1
0.144208808842871 0.135526639827774 1 1
-0.0535679485009739 -0.0500717578182786 1 1
-0.196576500307679 -0.191928457723829 1 1
-0.191010281014622 -0.183134161455027 1 1
0.0300943640233733 0.0288071774667374 1 1
-0.090717681067406 -0.0845428110379292 1 1
-0.0995288051580123 -0.0971912686886358 1 1
0.17151588932622 0.161378101681492 1 1
-0.0929824566344972 -0.0858881702934993 1 1
0.0438260173740816 0.0393095807251559 1 1
-0.108706996430312 -0.10308218165312 1 1
0.0515407990168297 0.048302420813127 1 1
-0.0609533017461248 -0.0627652767720376 1 1
0.134626926503009 0.128282501055113 1 1
-0.157322570704872 -0.154974891074713 1 1
0.25326372537153 0.241263819486766 0 0
0.0522750345573629 0.046854452413072 1 1
-0.106163265866382 -0.0995613207540737 1 1
-0.100618242713619 -0.0919918688384921 1 1
0.0384609723922061 0.0371780291123215 1 1
0.131035029868572 0.12278780047665 1 1
0.0882514653374114 0.0895161708381829 1 1
0.144439441117083 0.139377170660472 1 1
0.259156763734474 0.250290214950011 0 0
-0.118698138970291 -0.113535041674002 1 1
-0.111788821351038 -0.105331650073644 1 1
-0.13784627310952 -0.128845628543339 1 1
0.105076444704287 0.0996142456710642 1 1
0.115317325802708 0.114367969094495 1 1
-0.202294991152053 -0.193158311546417 1 1
0.222958447678751 0.212696249439828 1 1
-0.12042631043545 -0.11417200184385 1 1
-0.231253455983792 -0.221858202568161 1 1
-0.0906424697071662 -0.0904758701534869 1 1
0.0909316166720787 0.0863575606304238 1 1
-0.129094437608956 -0.12356571635229 1 1
0.18325060171009 0.173807843221814 1 1
-0.0785783059425067 -0.0781284021146254 1 1
0.108160858144833 0.10708524993957 1 1
-0.0740901776415321 -0.0698696647275106 1 1
0.0116642282468973 0.00804966613384612 1 1
-0.230287798840021 -0.221826597264871 1 1
0.166078168193222 0.156490794759876 1 1
0.0938198786930749 0.0924087535757402 1 1
0.0603878575957934 0.0581072664751993 1 1
0.138763327433469 0.136397614217007 1 1
0.0200439988026374 0.0204772481889146 1 1
0.0579502624375027 0.0570108747671912 1 1
0.155786910209095 0.147831768840857 1 1
0.111313910219964 0.104877102943426 1 1
0.0405422820701078 0.0429320355190198 1 1
-0.101974747851207 -0.105132238577813 1 1
0.0241924095539773 0.0216033954535223 1 1
-0.260620953265565 -0.244241064524896 1 1
0.138319883584268 0.128259675380548 1 1
0.244047061271223 0.230521240057056 0 1
0.0136246421106316 0.014239463860183 1 1
-0.0934052708341524 -0.0860164681972744 1 1
0.198457612345994 0.191811384015615 1 1
-0.227578230810266 -0.219010757721225 1 1
-0.0260122182487752 -0.0242148117406951 1 1
-0.0109367153509578 -0.00805401313678755 1 1
0.132121872578893 0.125487637279463 1 1
0.285167874721388 0.273784084239191 0 0
-0.12395081038804 -0.120473819814681 1 1
0.0268243907160559 0.0258916860549021 1 1
-0.0670290988380317 -0.0647832247590407 1 1
-0.145756791512183 -0.136195153301839 1 1
-0.129561168908258 -0.125309513097052 1 1
0.00311958242450368 0.00150636275626534 1 1
-0.135761882086585 -0.12418392300819 1 1
-0.00633528296357976 -0.0172924273170407 1 1
-0.100463088848606 -0.095458285024978 1 1
-0.201502754589674 -0.192398472143015 1 1
-0.204434270312197 -0.19495888113392 1 1
-0.13067735917001 -0.124554353822496 1 1
-0.0511565331078482 -0.0512978034599044 1 1
0.214788602422786 0.197738265881177 1 1
-0.0704895091511668 -0.0657991772847913 1 1
0.272884062752555 0.260976501574208 0 0
0.0474071825375706 0.043934135742271 1 1
0.253467026842885 0.2374216661157 0 1
-0.0641685690422676 -0.0674468583708635 1 1
-0.108821550007748 -0.104588596180504 1 1
-0.0986402584103543 -0.0939764019249003 1 1
0.150068711473484 0.139766974899332 1 1
0.110019450370514 0.107687387167885 1 1
0.0802775500063622 0.0761150313054847 1 1
0.177651143472547 0.170031443933093 1 1
-0.0497105655353621 -0.0465154671701356 1 1
-0.112508050779405 -0.108418091217823 1 1
-0.0614554359868811 -0.0567445206833122 1 1
0.0752872073793424 0.0754256171899943 1 1
-0.105431786189089 -0.101345264269981 1 1
0.095909025600585 0.0912267317848544 1 1
0.298774388067085 0.284249571249284 0 0
0.184611910123366 0.176416329313102 1 1
-0.0739468429041722 -0.0677290761006697 1 1
-0.027685853497488 -0.0289061912161096 1 1
0.00658832237319797 0.0131256057069993 1 1
0.0773788271517569 0.0724550172053321 1 1
-0.0412629705712709 -0.0364952741852414 1 1
0.0090233892725849 0.00478949177884888 1 1
-0.0342772379186402 -0.0369456940452807 1 1
0.238858306949518 0.223596109363483 1 1
0.0346378247974027 0.0380504222590981 1 1
0.180987232919497 0.167940555174397 1 1
-0.0757805777476512 -0.0722420376892478 1 1
-0.10808908526653 -0.0986639625665799 1 1
-0.162834375213501 -0.1548161943275 1 1
-0.0597060062879011 -0.0548062455002605 1 1
-0.0732554436652986 -0.0685605412829908 1 1
-0.0319720948452231 -0.0290997126106911 1 1
-0.0270518771399054 -0.0243558521443077 1 1
-0.13118136635217 -0.121366117909745 1 1
-0.039695748835413 -0.0352774408766506 1 1
0.0547478364191411 0.0551080995881403 1 1
0.168956730542205 0.160766302038938 1 1
-0.00619496484065453 -0.0120165050281185 1 1
0.125479027481379 0.126702871022712 1 1
-0.0491258099521307 -0.0433459079659736 1 1
-0.0351495800513134 -0.0378092645658462 1 1
0.0931740062891688 0.0874127884395228 1 1
-0.120436155346358 -0.115601043779348 1 1
0.047864269451844 0.0490211316389079 1 1
-0.148898158008689 -0.143699079970474 1 1
-0.342507452377927 -0.318165539839689 0 0
0.0760965277465877 0.0702289615152795 1 1
-0.125440002013853 -0.116368879416845 1 1
0.00820618468523312 0.0109319475960785 1 1
-0.00860905901047961 -0.00408804186634507 1 1
0.099571919152408 0.0960085146265614 1 1
0.295366982208562 0.282053054922197 0 0
0.0136708991799376 0.0133994649339029 1 1
0.065281228771927 0.0614035424767082 1 1
-0.00394657102306873 -0.00581526465905675 1 1
0.0780222149932594 0.0715678069562815 1 1
0.160856234831563 0.150956903295581 1 1
-0.188868652875755 -0.184975151171099 1 1
0.0228138367147266 0.024791293784094 1 1
-0.0129938899029667 -0.0150292740784982 1 1
-0.146052782373199 -0.13943649825222 1 1
0.0302914019858452 0.0291770186477499 1 1
0.142989512946689 0.135505525300304 1 1
-0.0803028965683505 -0.0749458576679593 1 1
0.289033727893131 0.271056564279589 0 0
0.015625874052511 0.0166362331842402 1 1
-0.00335865152740524 -0.00165622282207261 1 1
0.0309513208034312 0.0227949647442729 1 1
-0.0923314899876557 -0.0834588463592378 1 1
0.0426712991920593 0.0394592504394081 1 1
-0.0591749974574934 -0.0581586483216094 1 1
-0.316060652424417 -0.30245741591486 0 0
-0.0569009296899573 -0.0523688387278782 1 1
-0.122935075610528 -0.109573068652134 1 1
0.0504874961523074 0.0498458660444811 1 1
-0.212751581159392 -0.201979416133352 1 1
-0.0666149834403725 -0.0651835207479637 1 1
-0.0417255582084535 -0.041872248659662 1 1
0.0373692656687871 0.0394508401245786 1 1
-0.050824058194756 -0.0459035093768072 1 1
0.113167252381149 0.108866515575194 1 1
-0.231837269121903 -0.222356832667476 1 1
-0.161559343823603 -0.144636098815959 1 1
0.172058401850806 0.162910896708969 1 1
-0.0273857216771182 -0.0260193839949842 1 1
-0.0163296429261099 -0.0132259689694453 1 1
-0.0679552132647848 -0.0651907609953332 1 1
-0.00298329056868697 -0.00493567918557264 1 1
0.0423362340095107 0.0433442817272063 1 1
0.0825155015324168 0.0826770110605184 1 1
0.0611257069438128 0.0616020701831435 1 1
0.244878751708335 0.229885922378668 0 0
-0.42380222372902 -0.406305765765702 0 0
0.0886276948426713 0.0878562838020536 1 1
-0.0904062070805864 -0.0865284400516136 1 1
0.0313414917743177 0.0268224879284929 1 1
-0.125918778726541 -0.118055130859576 1 1
0.00480702129139812 0.00233450148730237 1 1
-0.1344960578911 -0.124312369695741 1 1
0.17142496233503 0.160124832725963 1 1
-0.0617723354607342 -0.0581179741485556 1 1
0.105369407510364 0.102401383957569 1 1
-0.0461234322328799 -0.0453352798801293 1 1
-0.112640766033927 -0.10472588341078 1 1
0.0940566448072533 0.0876704210156402 1 1
-0.142431715973578 -0.13476928118237 1 1
0.146760650023956 0.141450524003293 1 1
-0.101762235949956 -0.0950196305841244 1 1
0.0891138928660407 0.0828556167594449 1 1
-0.166759111421142 -0.150415129647825 1 1
-0.043428791190628 -0.0431331101268344 1 1
0.210298186278535 0.20661891385163 1 1
0.0790036828953763 0.0728090502330609 1 1
-0.142907967729774 -0.138041121627692 1 1
-0.0136256688186281 -0.00840260729717702 1 1
0.079393965296582 0.072931482017846 1 1
0.0209039735748494 0.0210842537555701 1 1
-0.0151346776429647 -0.013607555491822 1 1
0.0248837019812646 0.0153043174705542 1 1
-0.0111328149060906 -0.0124370886850186 1 1
-0.145765785175253 -0.135397161903522 1 1
-0.256180866918068 -0.244437354088115 0 0
0.104798145120213 0.0981106336854684 1 1
-0.0597950978515978 -0.0559589527793845 1 1
0.214845595940845 0.204659334234467 1 1
-0.0289648111828029 -0.0292146111164876 1 1
0.0492744096175255 0.0469334556695355 1 1
0.124738391952456 0.117528408204717 1 1
0.0846470482060575 0.0786858550088623 1 1
-0.151725938863486 -0.143373484235859 1 1
-0.011255734529869 -0.0103513995546689 1 1
0.0081857097894778 0.00800087560082755 1 1
0.126555323910069 0.122224764629627 1 1
-0.206671860802438 -0.19967306463625 1 1
-0.115022543038319 -0.110041911319653 1 1
-0.0170432446461668 -0.0214128520378447 1 1
-0.0995556597276473 -0.0969588819592882 1 1
0.166808307550481 0.15952708976544 1 1
-0.0265676281166358 -0.0247541778589831 1 1
0.0106072615047651 0.00815940673828589 1 1
0.108718595587279 0.107249213964716 1 1
0.229053070652845 0.221477407320295 1 1
-0.0266449810721088 -0.0263295685875971 1 1
0.131946882704216 0.12566854848109 1 1
0.106412966926002 0.101677463332152 1 1
0.0365500167409797 0.0349486118502927 1 1
0.197613859396049 0.18746623956396 1 1
-0.0797493585577265 -0.0753554852600189 1 1
-0.0512529739361546 -0.0486630523000904 1 1
-0.0633026045219592 -0.059840642861703 1 1
0.0886470142563207 0.0801053927085369 1 1
-0.0146284458967923 -0.01813502900813 1 1
0.0576669647825532 0.0580741312955996 1 1
-0.0830596057128704 -0.0704234468980523 1 1
0.153695285583787 0.142884802180199 1 1
-0.089479858869194 -0.0878284797134217 1 1
-0.144565457128883 -0.143457393589297 1 1
-0.0441992099510758 -0.0407471812008946 1 1
0.162951011973952 0.158219658427061 1 1
0.066832581573501 0.065156012083041 1 1
-0.171367264865317 -0.159201046557086 1 1
0.0291530609972451 0.0304610695017432 1 1
-0.127403638628607 -0.122418413291805 1 1
-0.00929101543322377 -0.00929096615374248 1 1
0.0137482675578367 0.0151864974935951 1 1
0.0887414135811019 0.0851132932848351 1 1
-0.016179480610197 -0.0195371138020066 1 1
0.0915163371309249 0.0898106315392609 1 1
-0.17582060790016 -0.161097903647316 1 1
-0.0174504370611106 -0.0135594030457079 1 1
-0.0407921431404008 -0.0370921598146425 1 1
0.0837366567794229 0.0771901192344185 1 1
-0.118601281069196 -0.115249456521089 1 1
-0.123794618511183 -0.122098177651582 1 1
0.0549671101309191 0.0510867923196432 1 1
-0.144772411820314 -0.139233693780224 1 1
-0.0675611416767447 -0.0672690745652008 1 1
0.312983760674886 0.294519524196515 0 0
0.0680185428318934 0.0576326647186587 1 1
-0.14581471779304 -0.140622009455172 1 1
0.11407187567942 0.108019177089941 1 1
-0.0682986715409667 -0.0645623328803259 1 1
0.155772169407836 0.151127432190255 1 1
-0.138334568763399 -0.131767991026403 1 1
0.218415419303032 0.213327810370044 1 1
-0.0774502712351218 -0.072320571149718 1 1
0.113772254921313 0.112470495258996 1 1
-0.0414814643938295 -0.0438973414892868 1 1
-0.209137225326041 -0.199526549052197 1 1
-0.0968308376447635 -0.0946381829919613 1 1
-0.0865354293560351 -0.0797412373309178 1 1
-0.094789499972343 -0.0897309542684268 1 1
0.00412928196921254 0.006925676534885 1 1
-0.0208410088011377 -0.0204675409081309 1 1
-0.0745452090422018 -0.0724773316568064 1 1
-0.0874220413980975 -0.0799220908848444 1 1
0.0789904857054621 0.0753746316697727 1 1
0.392710939017832 0.373346355074265 0 0
0.0172723140759064 0.0169759872484222 1 1
-0.103396540594082 -0.0980382840531699 1 1
-0.0225955231461807 -0.0211175642750663 1 1
-0.0690515391784418 -0.0623327923229638 1 1
0.0774017250825051 0.0707798477488152 1 1
0.149679852838788 0.142852886079896 1 1
-0.135559496280583 -0.13303360168459 1 1
0.0432447428515444 0.0418800502705895 1 1
-0.00945057536397071 -0.0111581978840128 1 1
-0.0646747156140129 -0.0659119796171709 1 1
-0.0144793013588082 -0.0141450994109476 1 1
-0.122451505748399 -0.114665975923281 1 1
-0.0125171838902337 -0.0107191053685421 1 1
-0.0754641728826438 -0.0761645094064073 1 1
0.194545129259089 0.184085762736289 1 1
0.057005201017886 0.057554985183153 1 1
-0.227750561403152 -0.215688460701012 1 1
-0.156687660419046 -0.148868708744063 1 1
0.165383474039337 0.158424063993254 1 1
0.0521284291871513 0.0496273155556746 1 1
0.21086139585628 0.202905731805597 1 1
0.0124947666226332 0.00676536057095964 1 1
-0.0138580219094692 -0.0102418208137771 1 1
-0.140808924527419 -0.130152814916108 1 1
-0.00908840564735773 -0.0127153966140096 1 1
0.122267538540518 0.118350709869327 1 1
-0.16244646041474 -0.152183524681736 1 1
0.188917992851181 0.172232198871227 1 1
-0.222345536924122 -0.208584502625214 1 1
0.0362807663564242 0.0334789054238984 1 1
-0.00689500308715418 -0.00824470924714252 1 1
0.0601934521295718 0.0601873455050783 1 1
-0.283995308367885 -0.27346800496761 0 0
0.111566441384021 0.101973264682089 1 1
-0.214364055338711 -0.202076179209265 1 1
-0.0265490587075553 -0.0321078900988124 1 1
0.138634310029285 0.127301304816941 1 1
0.106753080543983 0.103213989273536 1 1
-0.0146844178446286 -0.0144585114635124 1 1
-0.000299007770516141 -0.000578519779237358 1 1
-0.0717238951078604 -0.0673876615971798 1 1
-0.163228656507867 -0.152159681642811 1 1
0.0875048955575568 0.0898324713433293 1 1
0.201628490059805 0.189768802681134 1 1
-0.0158873320609672 -0.0150760157402347 1 1
0.165492133393429 0.159547990288596 1 1
-0.0425415336253227 -0.0414158962688057 1 1
-0.272391087601889 -0.264047958195618 0 0
-0.0603248087743594 -0.0550603980857248 1 1
-0.126087099232524 -0.122559288295195 1 1
0.0994186428470696 0.0942425259842278 1 1
-0.0845546674364089 -0.0838144613689961 1 1
-0.0618895395858819 -0.0598349383462599 1 1
0.17626723428474 0.172153791003135 1 1
-0.0198353362224874 -0.0198478170941623 1 1
0.104525763742479 0.100705028200448 1 1
0.119831513485325 0.114681505199887 1 1
0.0904386355937349 0.0845631491345172 1 1
0.0310866880406789 0.0273973549525087 1 1
-0.0137593845724052 -0.0128720147063689 1 1
0.0225891312164044 0.0225422837329626 1 1
-0.260829463378285 -0.249657334222859 0 0
5.46309868129889e-05 -0.00170357341757241 1 1
-0.154492744708589 -0.148273553832551 1 1
0.0565627892479526 0.0579802994804209 1 1
-0.0396505985060075 -0.0354804502647946 1 1
-0.186001429464623 -0.17665617751639 1 1
-0.081750848603905 -0.0785515622044957 1 1
-0.136714797793562 -0.132687804424665 1 1
0.0549292837563066 0.0481023513416854 1 1
-0.163782915417181 -0.154597080453134 1 1
0.092812711057153 0.0861210821924877 1 1
0.140763201932092 0.139567172054877 1 1
0.186408235729318 0.183822290523687 1 1
-0.205059686778911 -0.192230760570115 1 1
0.0219829678618066 0.0179735400661603 1 1
-0.0176038354906621 -0.0151550538141411 1 1
0.0348132743575963 0.0317026817761919 1 1
-0.0803624600979458 -0.071985398565781 1 1
0.0903060387124197 0.0841319086182509 1 1
-0.0788426024986452 -0.0738933813130892 1 1
-0.0428471572765213 -0.0434303115702413 1 1
0.0269564387917809 0.0258918276824745 1 1
0.0552819981009375 0.0535780495745952 1 1
-0.186053293648411 -0.177023822176924 1 1
0.102659676498639 0.0988527147148244 1 1
0.0120927647344733 0.0135904471176008 1 1
-0.189620123614566 -0.180297673519962 1 1
-0.046523954739368 -0.0469613458165919 1 1
0.122681590747014 0.116535843416857 1 1
-0.0688965540883418 -0.0692933400036692 1 1
0.0732164129658092 0.0721511669145907 1 1
-0.0140471200031451 -0.0173106939159892 1 1
0.127164264379205 0.122454754113999 1 1
0.0151952736828084 0.0118000241089734 1 1
0.113384590878766 0.107110203971495 1 1
-0.0732473205667534 -0.0710955019336995 1 1
0.121734560750934 0.115598764145334 1 1
-0.178803016992745 -0.169884385223397 1 1
-0.013212234494485 -0.0118474236252466 1 1
0.160029510353884 0.155850986354778 1 1
0.230861894480947 0.221128078516801 1 1
0.135641381882553 0.119862986599714 1 1
0.104309466865716 0.0945056589955155 1 1
0.0762495525795414 0.0719891684440244 1 1
-0.0531451452294421 -0.0489424429007516 1 1
0.121479315517123 0.117748580464239 1 1
-0.131191152573343 -0.126318663675372 1 1
-0.194622972183235 -0.180677148102842 1 1
-0.122152288142164 -0.11719489061166 1 1
-0.12445047376853 -0.114664927020462 1 1
-0.0714988874771313 -0.0666263069177564 1 1
-0.0668911400063792 -0.0709490810388842 1 1
-0.0365292250558704 -0.0401660207310863 1 1
0.0461251681650576 0.0466503041864849 1 1
-0.143434451614464 -0.134623464493667 1 1
-0.106973853878961 -0.0987934906358532 1 1
-0.0571887575195454 -0.055416580268781 1 1
0.0109368893845919 0.0156106327937606 1 1
0.0430245215808655 0.0377209693452284 1 1
0.16975556583891 0.163579537629186 1 1
0.18971106959424 0.177630972396152 1 1
-0.0597597086095981 -0.0526112463904398 1 1
0.0164998898767703 0.0134709835627975 1 1
0.169045480614922 0.16150636309641 1 1
-0.0252721850921146 -0.0293972084686314 1 1
-0.266864929336357 -0.254936194892684 1 1
-0.0164966624363076 -0.0166190453571933 1 1
-0.171504402569453 -0.16245520124394 1 1
-0.0601719433848727 -0.0554018712330936 1 1
-0.170694564780083 -0.163794617868188 1 1
0.190666011148331 0.186243132976979 1 1
-0.0190970430869326 -0.0180828547619824 1 1
0.0501430324208541 0.0524389148127895 1 1
-0.0196229631083112 -0.0172760280405033 1 1
0.335865460559269 0.321282350855825 0 0
0.0456270541238754 0.0388020508221142 1 1
-0.040369205393454 -0.0372409859109346 1 1
0.0764861537590244 0.0719984017660451 1 1
0.138587286151159 0.130943361224538 1 1
0.0229232247920302 0.0185377965130398 1 1
0.0961106385341447 0.0953173447793523 1 1
-0.121757894839479 -0.116163493705623 1 1
0.103134112567903 0.0992345326682308 1 1
-0.147966354479456 -0.142918496120397 1 1
-0.0576296548022477 -0.0546162114452223 1 1
-0.0798591036690287 -0.0782738282081112 1 1
-0.12026641840233 -0.119146124894872 1 1
-0.00896714521582666 -0.00935972124475866 1 1
-0.141450360472456 -0.133619129834267 1 1
0.100808838640465 0.092682468665267 1 1
0.234969158283009 0.224509092727461 0 0
0.0254609793865405 0.0241410771711307 1 1
-0.108531356387989 -0.108346797630374 1 1
0.146306927032976 0.141166807393294 1 1
-0.0680370539128063 -0.0639539408475718 1 1
-0.0783939287075898 -0.0729271050360483 1 1
-0.0672274192926322 -0.0622129422249481 1 1
0.192806716373916 0.17928574475697 1 1
0.0452058509975112 0.0447073583441248 1 1
0.0150631643187088 0.0142932432598777 1 1
0.0721791226647345 0.0675721516913204 1 1
0.031401466289395 0.0280878494885188 1 1
-0.100204380428199 -0.0993800413843037 1 1
-0.0474883367450425 -0.0481924040741437 1 1
0.0512996879402046 0.0480908167154697 1 1
0.147052231502602 0.138669430885671 1 1
-0.114421743678936 -0.110016654575312 1 1
-0.0137524635555463 -0.0171680276504483 1 1
0.0602280523414215 0.0552988312693525 1 1
-0.0247157678842748 -0.0241530654614909 1 1
-0.0701411198258953 -0.0673938821510868 1 1
0.236863633022623 0.230038151249482 1 1
0.130075586635591 0.122796724405739 1 1
-0.143995364424438 -0.141532824480837 1 1
-0.125385225025779 -0.121469242648168 1 1
0.0481623730055325 0.0468527180738356 1 1
-0.160682640487839 -0.15079812225156 1 1
0.0106250815508022 0.00979818167450833 1 1
-0.0197965749674159 -0.0200157178634281 1 1
0.0236185772822317 0.0231493157090358 1 1
-0.157196512419177 -0.14957444705317 1 1
0.044524512446678 0.0383948386132857 1 1
0.0783936156587018 0.0752816638865942 1 1
0.0755078932205704 0.0792340201708662 1 1
-0.00573860725190323 -0.00579333352138192 1 1
0.156598586450302 0.15020447358737 1 1
-0.0681826100696326 -0.0617904321477151 1 1
-0.00661146500313955 -0.00467789900933992 1 1
0.207086200713706 0.196829251456943 1 1
0.151989550868671 0.143098708992171 1 1
-0.0541078410101306 -0.0511028829829019 1 1
0.145954133998027 0.138207789890245 1 1
-0.0893883130504897 -0.0851610279688172 1 1
0.161521836742441 0.152959298128306 1 1
0.227787095249945 0.211618704351137 1 1
-0.16757790049712 -0.160009038665999 1 1
-0.0923539121341887 -0.0843249443100801 1 1
-0.00183093719780456 -0.000561346813613004 1 1
-0.117734131013578 -0.111896066573473 1 1
0.0636103303777009 0.0614043462231379 1 1
-0.0755538875504286 -0.0702956119665534 1 1
-0.135372527084076 -0.126217667890462 1 1
-0.109678037002515 -0.106849099603648 1 1
2.64678622947517e-05 -0.00701565607325242 1 1
0.143189194793324 0.134308441377369 1 1
0.0957125537671631 0.0901724623350441 1 1
-0.207154533080504 -0.196402315661904 1 1
-0.102187703382609 -0.0915788374990145 1 1
-0.0133795808696317 -0.0209660627451232 1 1
-0.0621295547839151 -0.0599674065735405 1 1
-0.00171973489741865 -0.000682994230976515 1 1
0.043288595507202 0.0356150483189475 1 1
0.111501339873296 0.103223029057937 1 1
-0.134305530311062 -0.12464787967363 1 1
0.0644349640366661 0.0603855148908986 1 1
-0.0765605467118357 -0.0737640301990255 1 1
0.044958174403109 0.0428278485303173 1 1
-0.0158588190964073 -0.0147843482996096 1 1
0.153675163507125 0.146309518915453 1 1
-0.558316041543219 -0.530864912306249 0 0
-0.0880969866242132 -0.0787983293522536 1 1
0.0528908190667803 0.0502191204513927 1 1
-0.0551995688768552 -0.061858918027478 1 1
-0.00448684498834328 -0.00559501181680532 1 1
0.027190489352009 0.026295133550384 1 1
-0.0994847509662187 -0.0916024349638749 1 1
-0.00619397792485998 -0.00982073770958759 1 1
0.215182325726299 0.207827801605522 1 1
-0.212582825689605 -0.20020430787224 1 1
0.261982245993006 0.251444966171491 0 0
-0.106482370249524 -0.10249379050367 1 1
0.0489212513821687 0.0413556993139283 1 1
0.0137367723750033 0.0172509724502644 1 1
0.0471048234956584 0.0447486719751672 1 1
0.0133144777243428 0.0135922549351117 1 1
-0.325625384992489 -0.310305800662785 0 0
-0.248457089310801 -0.237607446039308 1 0
-0.121222498873292 -0.109617618827919 1 1
-0.0943592059434187 -0.0927501658663503 1 1
-0.0972545260610068 -0.0925402081791286 1 1
0.0970145214374234 0.0979811718065701 1 1
-0.155452949307835 -0.144880055424455 1 1
0.104249067161037 0.0978931983391697 1 1
0.17730214050739 0.16691233291487 1 1
-0.248078884559643 -0.234561855441486 1 1
0.0105090858475694 0.00972198723818959 1 1
-0.155100543149487 -0.151409682660719 1 1
-0.0142228243241711 -0.0149458996238157 1 1
0.00443206443947588 -0.00289775726682526 1 1
-0.00058259593178105 0.000828807876351437 1 1
-0.198839454176102 -0.193124370687243 1 1
-0.0764427798572158 -0.0777109319339677 1 1
0.117646148800268 0.109129207856299 1 1
0.00786559075171885 0.00630368817452664 1 1
-0.080061376403137 -0.0821621459694256 1 1
0.282428004980235 0.270529346176515 0 0
-0.0463024174567549 -0.0425519734510099 1 1
-0.335049332764331 -0.315845546654885 0 0
0.131320695825878 0.126342036697895 1 1
-0.168922375564717 -0.161018982853028 1 1
0.00731478158802581 0.0106189679885629 1 1
-0.106659755830439 -0.103183122571623 1 1
0.0073113384367906 0.0130516390735767 1 1
0.229913993422068 0.217109722790533 1 1
-0.142576424132251 -0.137176839574916 1 1
-0.203796793213565 -0.195056991851408 1 1
-0.0735186436485265 -0.0729256892541986 1 1
-0.102407324477595 -0.100388390438306 1 1
-0.0361480503762214 -0.0342649834399465 1 1
-0.301632570997627 -0.291129843491498 0 0
0.213360305200293 0.202590224404104 1 1
0.0304345022427883 0.0320182805429548 1 1
-0.253424554327815 -0.23917226203634 1 1
-0.12493115954611 -0.120671255929555 1 1
0.058876109196166 0.0546899266421143 1 1
0.0449111617610162 0.0436780050486675 1 1
-0.0690622274369146 -0.0647084955748891 1 1
0.100333843737132 0.097044180268416 1 1
0.162491435924864 0.155954916274495 1 1
-0.00346437080323071 -0.0031823624509084 1 1
0.0098311118081659 0.00846627788006109 1 1
-0.128713509580906 -0.122468081432073 1 1
0.0398703197144756 0.0340486416979556 1 1
0.00463834740828285 0.00462965857286641 1 1
-0.0456577739506631 -0.0435927477601426 1 1
-0.0579638089864918 -0.0566769726090121 1 1
0.181665866394289 0.172345464278207 1 1
-0.0459791769873203 -0.0420071386476203 1 1
0.124612766036552 0.118834592268541 1 1
-0.106953383484341 -0.100222397538191 1 1
0.140860200362207 0.13571771407882 1 1
-0.201314265619875 -0.192487887090527 1 1
0.0775479295958885 0.0788392130834629 1 1
0.222059196524618 0.213423595294411 1 1
0.174818877633635 0.169326213608159 1 1
0.0463879394827322 0.0437784674935163 1 1
0.0132454771662581 0.0125132406740301 1 1
-0.197238506394952 -0.188152993928601 1 1
0.0801470852179006 0.0765391101665402 1 1
0.049494615093311 0.049545168790948 1 1
0.075547099626715 0.0767823950258076 1 1
0.0804626465538332 0.0761652961057944 1 1
-0.148966424550067 -0.145226535471371 1 1
0.183788164942554 0.177735916905755 1 1
-0.348193006930114 -0.3358626821091 0 0
-0.311011129778208 -0.296774546722363 0 0
-0.146911278740975 -0.139117870571162 1 1
-0.0472882939166313 -0.0399039639648192 1 1
-0.0751275556042929 -0.0645718125720796 1 1
-0.173322191600947 -0.163879093083722 1 1
-0.105637573247119 -0.101469565540775 1 1
-0.0461423807215727 -0.0447991524744185 1 1
0.0995224562975023 0.0985342113049806 1 1
-0.0183081725241414 -0.0201481612201386 1 1
-0.0246657326023531 -0.0225043044225433 1 1
0.0867350876061926 0.0824174410288605 1 1
-0.198031561187282 -0.188548060308032 1 1
0.265866380137645 0.252055272293985 0 0
0.275288530020064 0.262118364710763 0 0
-0.212373359099892 -0.197254216182721 1 1
-0.00160409686700247 -0.00334494021111113 1 1
0.0478640810979758 0.043568226193507 1 1
0.0664067980652451 0.0645250064177096 1 1
0.0502013900499488 0.0535062253084651 1 1
0.206729465709864 0.195628366611132 1 1
-0.057076571599633 -0.0557072580534599 1 1
0.0729469532536236 0.0684970728661029 1 1
0.0304466010444446 0.0273087903912473 1 1
0.0890752338481776 0.0843891123907261 1 1
0.0908971646683382 0.0857451806928235 1 1
0.0518864495239279 0.0515109265752479 1 1
-0.0504310408281183 -0.0490343595774521 1 1
0.0151052884439306 0.0170601384474586 1 1
0.0886344371530486 0.0825922467714393 1 1
-0.0469479558046507 -0.0471253061179487 1 1
-0.0515771077653498 -0.0471480512379772 1 1
0.0416824793513622 0.036121666200056 1 1
0.0639432658682106 0.0630403336857347 1 1
0.0572958767759398 0.0536779664739992 1 1
0.153345587969219 0.147331532192986 1 1
0.0618172879394794 0.0591437598697534 1 1
0.131152361544431 0.126051699730855 1 1
-0.0917671936365515 -0.0838096841974711 1 1
-0.131916069996769 -0.128582195632113 1 1
0.0324160346864407 0.0268421055640268 1 1
-0.0407120315701848 -0.0385884906486258 1 1
0.058661425382332 0.055888723751098 1 1
0.0186839281942471 0.0222868915638876 1 1
0.0237408959118623 0.0159122139078312 1 1
0.0159395572721956 0.0142198058390762 1 1
-0.109055473167487 -0.103341606066223 1 1
-0.184191674215092 -0.169613293352567 1 1
0.0396516663705324 0.0349659955337633 1 1
0.097738219592777 0.0960135490790235 1 1
0.0952486053697636 0.0865322993374241 1 1
-0.107912166563704 -0.0947792562199846 1 1
0.0251336304179819 0.0222861696042127 1 1
-0.0592452685770722 -0.0623623289548104 1 1
0.0568412098048356 0.0495668048710792 1 1
0.176820369969392 0.167864851824426 1 1
0.0258821693365306 0.0217359998544953 1 1
0.0030790798585064 -0.00177487460188729 1 1
0.107969469178767 0.104355889082718 1 1
-0.0533282232184426 -0.0500045539229998 1 1
0.0333604668264919 0.0291857705838808 1 1
-0.132882914092113 -0.127883039142264 1 1
-0.0760193571913456 -0.0739218838614453 1 1
-0.0401116708164064 -0.0358965156894753 1 1
0.145499568641473 0.135196639633789 1 1
0.0501511378425692 0.0460602508271573 1 1
0.00107680870422815 0.000568272177887108 1 1
0.092680498492293 0.0936382981467057 1 1
0.108098049235563 0.101370419563416 1 1
-0.240342102457116 -0.232751028673998 0 0
0.00589548980807009 0.000257467445669797 1 1
-0.214638454650419 -0.204166142281759 1 1
0.081186139410599 0.0771902469161713 1 1
-0.124502089602709 -0.123896056862787 1 1
0.0606154330919463 0.0568583140808861 1 1
-0.210817449853917 -0.197946724449076 1 1
-0.144928710052191 -0.137849497443375 1 1
-0.0100407582372511 -0.00800017403170958 1 1
-0.284813998075964 -0.270682050129701 1 1
-0.162811702519244 -0.155154666003664 1 1
0.0614792302974888 0.0527370491073291 1 1
-0.0444759662228039 -0.0401919074976049 1 1
-0.0813101044718713 -0.0789034925873834 1 1
-0.0704249255807703 -0.0646253415530778 1 1
0.0720935998617398 0.0704948321890583 1 1
0.179010515219071 0.170097689704792 1 1
0.0295065575144486 0.0290515534961027 1 1
0.132221608537254 0.128804477847906 1 1
-0.018379550320819 -0.0216065943463717 1 1
-0.0643107327967836 -0.0602134141303605 1 1
-0.100635179628387 -0.0925935080440419 1 1
0.046742127947801 0.0395893965317972 1 1
-0.0332469075970639 -0.0342347023940297 1 1
-0.0136996544686369 -0.0122196471056387 1 1
-0.00990754522046049 -0.0134358089811162 1 1
-0.229003755059594 -0.221621662082991 1 1
0.0267702747218149 0.0239228884623184 1 1
0.0182340273973249 0.0141887454350071 1 1
-0.0936704069485459 -0.0921349294474453 1 1
-0.0567138378554004 -0.0475004703384534 1 1
0.12225032432041 0.118511871144808 1 1
0.0766781105009554 0.0774459926711977 1 1
0.0963087821318585 0.0933828774987735 1 1
0.194360477916492 0.189067738167714 1 1
0.0173324811223875 0.0170902760482757 1 1
0.0567380255218385 0.0543466931800649 1 1
-0.0507121338038188 -0.0479350357248971 1 1
-0.324089097688911 -0.308307094035858 0 1
0.0999970177317036 0.0975728772294992 1 1
0.0165869931166453 0.0200215855230565 1 1
-0.0372593103854753 -0.0330569993469585 1 1
0.135339825717341 0.12905200233793 1 1
-0.0506556189654435 -0.0507256615330946 1 1
0.0516518634238712 0.0508532320192269 1 1
0.0518316102955093 0.0519074414627549 1 1
0.0778488107886811 0.0747002254463099 1 1
-0.137142430748127 -0.125470315808802 1 1
-0.0661912567233604 -0.0632123070796595 1 1
-0.010392752074623 -0.010564926793405 1 1
-0.0519760167572133 -0.0523099219135009 1 1
-0.00865772217860425 -0.0113906899189665 1 1
-0.166634144296712 -0.156989419194496 1 1
-0.220763101294785 -0.21151793527198 1 1
-0.373124324599025 -0.353058940698785 0 0
-0.014524980619544 -0.0118874378843802 1 1
0.0399648351041346 0.0425910175344631 1 1
-0.0829602710212381 -0.0808945381361446 1 1
0.0497733126134966 0.0459217073448741 1 1
-0.304891095694673 -0.293545345712657 0 0
-0.0604031632698959 -0.0577397531269645 1 1
-0.131085309654221 -0.125735253412853 1 1
-0.0336830559664051 -0.0333690262154689 1 1
0.102943090436393 0.0973186846965144 1 1
0.0225400796738543 0.0229670644577601 1 1
-0.135722900265773 -0.129665543807685 1 1
-0.0287849538301521 -0.0310978805663823 1 1
-0.105729232714916 -0.0994882942170079 1 1
-0.114748172712198 -0.106999098997538 1 1
-0.0215380226389624 -0.0228126394802478 1 1
-0.209098604270592 -0.201408065491447 1 1
-0.14445834220054 -0.135809838664731 1 1
-0.234313996235072 -0.222352359018186 0 1
-0.0782139036519641 -0.0739481489768471 1 1
-0.142489103037894 -0.129167877787992 1 1
-0.0590429954950684 -0.0549055533874543 1 1
0.247299387462325 0.237230844779337 1 1
-0.0936041709904444 -0.0843620438262597 1 1
-0.0819727273069762 -0.0710187957154366 1 1
-0.0689029344470702 -0.0639975416185385 1 1
0.0344978906322608 0.0345025613207245 1 1
-0.0452708163204653 -0.0431307190788367 1 1
0.101259149647206 0.0947641388182559 1 1
0.154515759303001 0.148554069853051 1 1
0.0412683564123853 0.0407440875819506 1 1
-0.162023980939935 -0.156856911939274 1 1
0.0765880715309284 0.0721996859195021 1 1
0.2289056536476 0.218853440887418 1 1
0.0907577976019444 0.0914001352960163 1 1
0.0042236847122825 -0.00214355386773233 1 1
-0.0964475569354386 -0.0908697592659082 1 1
0.0350797352149565 0.0308283579946226 1 1
-0.121656836994566 -0.114356708645154 1 1
-0.166214595845752 -0.156477771660802 1 1
0.104254355112322 0.100125412853519 1 1
0.068188452788629 0.0638373775898006 1 1
0.0566054240727274 0.0554503710600355 1 1
0.0239720729278449 0.0206613515578425 1 1
0.0403492892581393 0.0420352159675859 1 1
-0.176196525424675 -0.172052821478774 1 1
0.139103515807384 0.133525190646204 1 1
-0.0314756339504354 -0.0313284510199711 1 1
-0.161331872465545 -0.164203929912546 1 1
-0.147834309594735 -0.141479428387817 1 1
0.0258510559615437 0.0239711501742149 1 1
0.159475889385562 0.152595494947786 1 1
-0.0101475045542413 -0.0110520754832468 1 1
-0.0894742925115805 -0.0853233991807603 1 1
0.0712871558707037 0.0734849265170155 1 1
-0.00517183803031682 -0.00670927417039683 1 1
0.07758080928117 0.0733597864303363 1 1
0.0937353178114155 0.0891053032422503 1 1
-0.00277753056870306 -0.00321462726834443 1 1
-0.164549018192561 -0.156679802011638 1 1
-0.315128694891634 -0.298788472123976 1 1
-0.0659617327751682 -0.065058939375232 1 1
0.0830845170533913 0.0757673069896785 1 1
0.0815675199728177 0.0748711334787567 1 1
0.0412719738932849 0.0396401321395524 1 1
0.13722800883171 0.131084919301369 1 1
-0.00649503346338335 -0.00476456644340962 1 1
0.0974837106992923 0.0948670792623189 1 1
-0.107122040331402 -0.101476179445015 1 1
-0.094554020673691 -0.0865219751052678 1 1
-0.0538920784201027 -0.0529199482263248 1 1
0.069045751670725 0.0654302115973184 1 1
0.101870225246653 0.0956400576780167 1 1
-0.175355224944497 -0.168828866758181 1 1
0.0176433835162446 0.01513576052378 1 1
-0.172421410322053 -0.167626201805734 1 1
0.104027151715572 0.100380061189079 1 1
0.122628030488026 0.116608807852703 1 1
-0.0787020173116588 -0.0789167772968824 1 1
0.130553405986707 0.128498248534941 1 1
-0.268082920810172 -0.253626285855093 0 0
-0.101685766185458 -0.0941192618569299 1 1
0.114239177537783 0.102231683301075 1 1
0.102994531818066 0.0902393750731491 1 1
-0.182104462157209 -0.173646336458866 1 1
-0.143718958536492 -0.138662003809372 1 1
0.00847088591216728 0.00510451884108259 1 1
0.184906137765001 0.176244147170251 1 1
-0.122618622976522 -0.119470269073435 1 1
0.0288631197212686 0.02593313179942 1 1
-0.0517335380700153 -0.0522950581579863 1 1
0.0331845960971511 0.0336308678794932 1 1
-0.141817569112872 -0.139741942738607 1 1
0.0856370861463489 0.0805169569558894 1 1
-0.0312797277798994 -0.0283355642581538 1 1
0.0923817142073649 0.0880933063017629 1 1
0.0115821683740684 0.0107861917712848 1 1
-0.224999799410154 -0.210260634084354 1 1
-0.0480758242451452 -0.0481012542254009 1 1
-0.00327417355792136 -0.00562502173708925 1 1
0.232224258078488 0.218922544688536 1 1
0.174879092595114 0.161815309545063 1 1
0.044552341610267 0.0410002117292553 1 1
0.101787563809645 0.0995803847536509 1 1
0.0269657705357086 0.0159564099328442 1 1
-0.163273098721384 -0.14869271620639 1 1
-0.0584776626026238 -0.0569647894891268 1 1
-0.117836864154724 -0.111608377183035 1 1
0.120340575349913 0.112759821111509 1 1
-0.0425028728506102 -0.0428908255359693 1 1
0.0658381893562365 0.0609442738066222 1 1
0.246573816320287 0.237733761334469 1 1
0.102068120202048 0.0992133982080462 1 1
-0.0662116554707817 -0.0619485220271079 1 1
0.00129826386474813 0.00923994280282813 1 1
-0.0495735281760254 -0.0509205528564189 1 1
0.324640956506274 0.3090373088426 0 0
0.0531593082895116 0.0506161151445179 1 1
0.165085883981224 0.159774389441726 1 1
-0.139723216767333 -0.131618271762267 1 1
-0.0224184224574949 -0.0213226818451727 1 1
0.0702804774979971 0.0650316613074995 1 1
-0.0622497046235144 -0.0616537792434302 1 1
-0.0634056303820129 -0.0594180557748343 1 1
0.0972344000042693 0.089020114538791 1 1
0.0346393155682046 0.0273709786323895 1 1
-0.0819697319021704 -0.0721044511918381 1 1
-0.0137699741924048 -0.0138495614682973 1 1
0.00907915917409546 0.00981667783175518 1 1
-0.101996963810694 -0.102058932956701 1 1
0.0158780618794606 0.016013472263867 1 1
-0.0503152606539488 -0.0484270756575941 1 1
-0.0324419516661034 -0.0316276631604247 1 1
0.0791116883082488 0.069332609792031 1 1
0.164278181290194 0.15139233523248 1 1
-0.015316338887355 -0.0147608586233717 1 1
0.15353149503886 0.142490968299837 1 1
-0.0653122459623266 -0.0630330908518659 1 1
-0.049461069801261 -0.0487653686521175 1 1
0.195294966943598 0.177586110760054 1 1
-0.106787495318914 -0.107068874379637 1 1
0.139248813469575 0.132492114450657 1 1
-0.109282709667647 -0.101869539432081 1 1
0.166554178182636 0.161245661279917 1 1
0.0261404319016153 0.0257296405771388 1 1
0.0603611904401804 0.0588284496640192 1 1
-0.0503797355356374 -0.0421413549778937 1 1
0.100724086606092 0.0948781275202328 1 1
0.0423477206662462 0.0400877902905001 1 1
-0.0454524638014891 -0.0441763009120018 1 1
0.261441913611748 0.243887237216922 1 1
0.175568932787965 0.159439802618159 1 1
-0.0113522242713562 -0.00984355788754218 1 1
-0.0916439218097574 -0.0875418107468681 1 1
0.0299493555735655 0.0249483059743136 1 1
0.131925552893427 0.127933409301834 1 1
0.0578073548647281 0.0581430996855174 1 1
-0.0165650336332721 -0.0212329385660966 1 1
0.252968844686625 0.246678858471857 1 1
-0.21410859943853 -0.202970801185268 1 1
0.135382913903606 0.126446173033365 1 1
0.00977015157523386 0.00819907660410115 1 1
-0.0246671572161405 -0.0204103616327255 1 1
0.0957805150307972 0.0909783594212083 1 1
0.0607041168878617 0.0569939592866127 1 1
-0.00902043909025963 -0.00824592206444481 1 1
0.146514890712898 0.133576168159488 1 1
-0.176667981061185 -0.169689798078792 1 1
0.00202045931480808 0.00146352569898541 1 1
0.263893721536757 0.253578095165578 0 0
-0.0255318471394976 -0.0180638778036303 1 1
-0.112719983139114 -0.104877838263187 1 1
-0.0683638713937988 -0.0647958413760868 1 1
0.0793416388547735 0.0721738704018147 1 1
0.187289111033141 0.18032300678308 1 1
-0.118087482591113 -0.115012702231777 1 1
0.106431504729995 0.103191930069728 1 1
0.0759233039904271 0.0750985738200239 1 1
-0.234718070075163 -0.223300303109018 1 1
0.158538915337893 0.148501269648918 1 1
-0.132017737992661 -0.12505602464062 1 1
0.103116454485506 0.103147172078699 1 1
0.0109042273916851 0.0169534468309163 1 1
-0.070308334041245 -0.0631370640814672 1 1
-0.0274272698931382 -0.0262508315149453 1 1
-0.0971698402788868 -0.0946034163448506 1 1
-0.243439695283282 -0.232288217991013 1 1
0.0309862202789024 0.0293395683242334 1 1
-0.101297007758827 -0.0936007860459558 1 1
-0.131920786790794 -0.126059933934776 1 1
0.0712672993598413 0.0678863408938649 1 1
-0.012799126404567 -0.0122535337225859 1 1
0.0881621111218701 0.0774753868733627 1 1
0.00849609045760766 0.00614910678030427 1 1
0.181070884095122 0.176976269210427 1 1
0.21731693519771 0.201235208752237 1 1
0.0172435483904297 0.0178525555178849 1 1
0.127081600233008 0.122682777833866 1 1
0.116184999772927 0.107306043895415 1 1
0.121690504286748 0.11847938256678 1 1
-0.0437217344852751 -0.0421450017320601 1 1
-0.0138902747426168 -0.0157482904846039 1 1
0.000199708309980298 -0.000968853562501273 1 1
0.0734106937996769 0.0655841534260526 1 1
-0.185795957940524 -0.178919459137287 1 1
0.01380275710482 0.0160714150122848 1 1
-0.0865847377850994 -0.0914924840039267 1 1
-0.130284936127376 -0.122267888069283 1 1
-0.111166341746702 -0.107341176201523 1 1
0.024282228345761 0.0178820693225582 1 1
-0.0818527537222929 -0.078606271090883 1 1
-0.00971280377813339 -0.0129232487534732 1 1
-0.00981718788409508 -0.0122604228648143 1 1
0.107392405360569 0.10309105980427 1 1
0.24210595041838 0.232296397717437 0 0
0.155638837354635 0.145992619780318 1 1
0.043689173483135 0.0426751157985246 1 1
-0.079434354140378 -0.0716774548970659 1 1
-0.00308572580951506 -0.011546405506343 1 1
-0.184518401868625 -0.174489473934598 1 1
-0.100192493144588 -0.0920456473418576 1 1
-0.0985044684351864 -0.0949111944529937 1 1
-0.14354584917972 -0.139469743574308 1 1
0.0717752962865835 0.0691687707251552 1 1
-0.181161132644135 -0.171681061814051 1 1
-0.0763000003801968 -0.0720138348377046 1 1
-0.0718178662702238 -0.0696350146427736 1 1
-0.160298391385178 -0.151366075947086 1 1
0.16210012950143 0.15455291167931 1 1
-0.168645986288395 -0.159661448110037 1 1
-0.137392223368321 -0.131980627045844 1 1
0.0346956243861224 0.0324147559976106 1 1
0.0407129484352077 0.0388995225659796 1 1
0.0914311850769166 0.0812148936519625 1 1
-0.122627500793003 -0.116963728733656 1 1
-0.0432948429704975 -0.0419191984925228 1 1
-0.0945885136966825 -0.085954939919223 1 1
-0.137690123527311 -0.133285640516798 1 1
-0.167073476507798 -0.162113260025008 1 1
-0.0297809209204183 -0.0280159308145319 1 1
0.0727429698362821 0.0725672957899549 1 1
-0.0376794704274556 -0.0390852988689351 1 1
0.419938379438485 0.397077218609417 0 0
-0.172268081581271 -0.163410393537832 1 1
0.025536925152103 0.022830358309647 1 1
-0.0390091878807025 -0.0419465303166475 1 1
0.159215139050249 0.151786025839609 1 1
-0.187096078289593 -0.181812368001762 1 1
0.0791807514481345 0.0714193263488875 1 1
0.0881934165498775 0.0832099155555442 1 1
0.12927114760702 0.121934896752827 1 1
0.099916113580885 0.092497833209688 1 1
-0.0587563012733684 -0.0537931150602874 1 1
-0.137159199384528 -0.12995730037159 1 1
0.0631888094612295 0.0589543206997281 1 1
0.411865926892801 0.385400779231293 0 0
0.144118988363024 0.140506472919893 1 1
0.182533251231366 0.167942101913042 1 1
-0.111432570019901 -0.103362956555221 1 1
0.137346058008735 0.12683701974089 1 1
0.0846300662091464 0.0788965958686862 1 1
-0.113469064512148 -0.110227498428339 1 1
-0.249755716780324 -0.236963069169905 0 0
-0.159125185366937 -0.15272371859333 1 1
-0.148421903303393 -0.148791059512331 1 1
-0.0256810131346569 -0.0219132919650126 1 1
-0.0246823647841337 -0.0253207224555625 1 1
-0.0541405309515423 -0.050569932554423 1 1
-0.0477274939337164 -0.0442186539198563 1 1
-0.0115962572534348 -0.0124552548092894 1 1
0.13265507413367 0.122363161849184 1 1
-0.0039327379170246 -0.00285790795876592 1 1
-0.0745554335979765 -0.0683835677918643 1 1
0.132811619164176 0.127251525949415 1 1
-0.0806800507049757 -0.0769367715300288 1 1
-0.0328279618511397 -0.0321092061754965 1 1
-0.0115889260757868 -0.0122508756563398 1 1
-0.0298357552450985 -0.0279636984249099 1 1
0.151471174339851 0.141880139201328 1 1
0.413336500371058 0.39816956084448 0 0
-0.023053964591153 -0.0210006659341822 1 1
-0.0468367656437576 -0.044568030962906 1 1
0.112568769424907 0.106041017471655 1 1
-0.0585716473599225 -0.0523910417962408 1 1
0.19982850209884 0.195493078337279 1 1
0.131201002821198 0.125054660126483 1 1
0.104632053243962 0.0963872160411243 1 1
-0.135909614923631 -0.131538654274272 1 1
-0.0110457058673925 -0.0115965854921825 1 1
0.038330977193288 0.0377579501660657 1 1
-0.0528539151311606 -0.050189691214932 1 1
0.16312298507678 0.154441028121539 1 1
0.259190647970288 0.249893582840807 1 1
-0.0380451850742847 -0.0372999432722451 1 1
0.00145955019781683 0.0040119913747702 1 1
0.132028542975616 0.130619080161654 1 1
-0.0780434553787453 -0.0722995651652055 1 1
0.248416365361325 0.235910270449683 0 0
0.12497700730216 0.118662555478025 1 1
-0.239888871671801 -0.226720315106434 0 1
0.2215363876585 0.213483439839202 1 1
-0.0107129643818057 -0.0120081716612043 1 1
0.144254289261861 0.136891970106562 1 1
0.189126250785129 0.179676257482512 1 1
-0.142356131289577 -0.136653673723328 1 1
0.196410054458336 0.188522001312516 1 1
-0.211661421648919 -0.198576682365197 1 1
0.193043020267897 0.185645396049874 1 1
0.0733688161537972 0.0712427462079755 1 1
-0.103245014415597 -0.0968255032109204 1 1
-0.114319360012855 -0.109851177209176 1 1
0.0835169991147779 0.0778248590587172 1 1
0.215773060444674 0.211348319344558 1 1
-0.0293958856375634 -0.0360048791361485 1 1
-0.117177339545424 -0.112716590171014 1 1
0.01805102260367 0.0171697357151373 1 1
-0.160969941605318 -0.154640999903146 1 1
0.0900134517075836 0.0835714788372753 1 1
0.0363140364672729 0.0339289471669869 1 1
-0.061542672143883 -0.0666008598249313 1 1
0.0852252976656369 0.083362336956981 1 1
-0.221546336648096 -0.212146062133233 1 1
0.023987449015428 0.0220962225700967 1 1
0.0470103646268457 0.0454623439699304 1 1
0.115791280413439 0.107935692027933 1 1
0.00133719966466318 0.00612061018787493 1 1
0.11763556953467 0.109166260211678 1 1
-0.0725926540599583 -0.0693024628270865 1 1
-0.117834601288006 -0.112904664495967 1 1
-0.074004025741314 -0.0693629318751917 1 1
-0.0146044430212889 -0.0102954212376309 1 1
-0.0771578005008554 -0.0729898843491076 1 1
-0.16398707618696 -0.153740992771825 1 1
0.0351375652746488 0.034359034345751 1 1
-0.282985104275143 -0.274086663167764 0 0
-0.0227872966702964 -0.0214325512737924 1 1
0.0282094772106603 0.0278587834303799 1 1
-0.0505350720720373 -0.0505292312480505 1 1
-0.00621949278846257 -0.0080231418266219 1 1
-0.016849454292865 -0.0173807126906908 1 1
-0.0465498708594392 -0.0428600397477482 1 1
-0.137639588857104 -0.129741129476351 1 1
0.114270700262003 0.10611731308756 1 1
0.111762973281007 0.101262216919019 1 1
-0.161369327864518 -0.1560020459199 1 1
0.0998728758753872 0.0917089918941346 1 1
0.145844721508011 0.131092201593024 1 1
0.0111616880351667 0.0114096612052607 1 1
0.0650049299493821 0.0685944569317256 1 1
-0.268196166009727 -0.260384062383906 0 0
-0.038932678557 -0.0357121244837075 1 1
-0.10990346758125 -0.105762744064641 1 1
-0.097450846371932 -0.089300813085431 1 1
0.0544670661654862 0.0562132032689552 1 1
0.00964427416437303 0.0105446480229476 1 1
0.106889314655842 0.10283134733082 1 1
-0.417060544842943 -0.393945373187863 0 0
-0.00623985046408056 -0.00556463990512466 1 1
0.0941504695718949 0.088706212013859 1 1
0.179348647297451 0.171505028665118 1 1
-0.0786031147832341 -0.0746234677342978 1 1
-0.124749434092558 -0.119822150824331 1 1
0.0590530196857688 0.060597584561653 1 1
0.0333293736233022 0.0329659819269935 1 1
-0.0321235889835149 -0.032566108596351 1 1
-0.151916444546425 -0.146188427779856 1 1
0.318844757184368 0.303400716706343 0 0
0.0584539825323015 0.0543870766649832 1 1
0.107100009086244 0.103759493194644 1 1
0.048055002727674 0.0466537391252532 1 1
0.104540280313592 0.0989427135787134 1 1
-0.0891129614309893 -0.0837975119426847 1 1
0.0868734735046133 0.0814912176622676 1 1
0.131698019561741 0.124520259386007 1 1
0.0151443905744722 0.0127363186119729 1 1
0.208505038645654 0.199576466476822 1 1
-0.156917146377667 -0.149687161202251 1 1
-0.11654004133743 -0.113322004818234 1 1
0.0603143005751514 0.0568257471059782 1 1
-0.106254324113358 -0.0946327163883408 1 1
0.0105417405122542 0.00975702237149555 1 1
-0.219148691748076 -0.203634237222108 1 1
-0.372282283457709 -0.357355965140327 0 0
-0.246981450350782 -0.236878292140983 0 0
-0.174452318254979 -0.162308133365283 1 1
-0.0194338169959243 -0.0162660601112638 1 1
-0.0996278867341621 -0.0995299261346071 1 1
0.105656046969191 0.102778904363761 1 1
0.112827791307426 0.111245124441038 1 1
-0.13450486492862 -0.127041299094138 1 1
0.0876803857782473 0.0830824120979169 1 1
0.0254359332015327 0.0251841837388482 1 1
0.161764959014559 0.153025674799552 1 1
-0.0629675582252952 -0.0595565824444546 1 1
-0.297670236002196 -0.281964137085244 0 0
0.109222749780406 0.106218346664248 1 1
-0.0364498787381773 -0.0321761245489446 1 1
0.0313120250040939 0.0263364241096511 1 1
0.00696439071644243 0.00488603239194007 1 1
-0.211303981554679 -0.206378910281594 1 1
0.0943931550680275 0.0862653192379235 1 1
0.0603072164064248 0.0585066711384251 1 1
0.0505602356697143 0.0451018451113681 1 1
-0.108184648687505 -0.106917360976279 1 1
-0.0730221873896786 -0.0686976882719436 1 1
-0.141148253852462 -0.136028304367347 1 1
-0.13723464140127 -0.135188950524124 1 1
0.264846898693763 0.254764325787712 0 0
-0.0910174782777346 -0.0875561047014881 1 1
0.29304866005057 0.277799610413732 0 0
-0.193717481854577 -0.183322188279418 1 1
0.000846588826814543 0.00090102831378908 1 1
0.0995082804539074 0.0909277545430089 1 1
-0.0787198720159345 -0.0764421320603202 1 1
0.0535171715194158 0.0475943526447493 1 1
0.143531097327374 0.138740585207466 1 1
-0.141285063378208 -0.132972404056092 1 1
-0.101303074042586 -0.100033779255179 1 1
0.115122962442708 0.111401859808172 1 1
0.166068881876119 0.150993053066235 1 1
-0.138427726143525 -0.133577204518698 1 1
-0.0212044663580993 -0.0191751255836321 1 1
0.0439431103814681 0.0444993396448964 1 1
0.0734093874108091 0.0734940601682481 1 1
-0.0810341521282029 -0.0792838626772487 1 1
0.162643765009721 0.150900118547156 1 1
0.0524703087914452 0.0488315591051871 1 1
-0.111918197130845 -0.104562725994749 1 1
-0.000885947529396053 -0.00238495473780719 1 1
-0.0334880727565813 -0.0288850206848217 1 1
-0.0478586664339802 -0.0480734842814062 1 1
0.110477927452057 0.100917323643303 1 1
-0.221750256728863 -0.210190611354961 1 1
-0.0503971179993444 -0.0418081835565858 1 1
0.0167544323317338 0.0156402242797395 1 1
0.0949630372461134 0.0914398122566399 1 1
0.0408905617369218 0.0437386419293523 1 1
-0.270878026384416 -0.255663425737125 0 0
-0.152309099788823 -0.145941665868903 1 1
0.165924704904824 0.156050902822486 1 1
0.0204770497176745 0.0190514040876967 1 1
-0.0347523231456153 -0.0339542193759135 1 1
0.29000569831668 0.277017358123428 1 1
0.231122438811548 0.221266909355794 1 1
-0.0616940793618758 -0.0600311713939199 1 1
-0.256716840966916 -0.244657754698556 1 1
-0.000294194557075737 0.000135885699996466 1 1
-0.153087484187077 -0.150660694603213 1 1
0.157662293792223 0.151434929675366 1 1
-0.0658508682941721 -0.0645262613194898 1 1
-0.153158032364519 -0.148161360016284 1 1
-0.342382295646035 -0.324931978813307 0 0
0.0237266923780122 0.0257427429566865 1 1
-0.0643904640184942 -0.0588176610168495 1 1
-0.113379299940874 -0.108409718072497 1 1
0.0231767451011642 0.024335724120867 1 1
0.0113743410542834 0.00524019166387655 1 1
0.0656989948675016 0.0577560753538758 1 1
0.276813931106125 0.262570619454593 0 0
-0.0579860621527291 -0.058640867007958 1 1
0.14640922913919 0.141068592502476 1 1
-0.218620046682797 -0.20991016169665 1 1
0.251871840053122 0.242728074503848 1 1
-0.0275619466639647 -0.0257165273291101 1 1
-0.0485771217862908 -0.0487792193015597 1 1
-0.024652561299881 -0.0236554688055798 1 1
-0.0854165414497979 -0.07591347315896 1 1
0.0290578720598612 0.026462942971347 1 1
-0.0508383449988301 -0.0541349339911797 1 1
0.0431567231128938 0.0418622446254095 1 1
-0.204924762685934 -0.197673730318093 1 1
-0.171351703428879 -0.162385535103914 1 1
-0.16144266068902 -0.153888275011912 1 1
-0.00884706695393214 -0.0109768922537632 1 1
-0.177948026129959 -0.169542652867422 1 1
0.149795076891852 0.146401125773932 1 1
0.0258198033373808 0.0223855040518987 1 1
0.135789848718797 0.130157299710526 1 1
-0.108837604980467 -0.111341612729399 1 1
-0.17322365979211 -0.163367104133235 1 1
-0.0299985912203728 -0.0291679133132747 1 1
0.144720823457932 0.137438826773954 1 1
-0.08212293095971 -0.0809116254297148 1 1
-0.0175495880768409 -0.0122279626620132 1 1
-0.0432334873600032 -0.0410254933472499 1 1
0.00784366181415513 0.00702891581100197 1 1
0.106741452535211 0.0978644424784813 1 1
-0.0153520019296504 -0.012788216854006 1 1
0.206309942910694 0.201138971937451 1 1
-0.126940009054697 -0.122228917437192 1 1
0.236074933249812 0.22540913206133 0 0
-0.0166476442012245 -0.0144192493428887 1 1
0.07348438571302 0.0693470595966232 1 1
0.0725246998326432 0.0688901043567164 1 1
-0.0897724076089842 -0.0840270132261948 1 1
-0.0307867216863391 -0.0274849133509225 1 1
0.0897770736599223 0.0884745035114405 1 1
0.124207230274035 0.123164305203033 1 1
0.280265906639774 0.262442187504964 1 1
-0.0526084447564805 -0.0503428554340612 1 1
-0.0863579428491292 -0.0875420194012748 1 1
0.0378793278054877 0.0340312655862523 1 1
-0.185504451268923 -0.180551164987975 1 1
-0.0704323589376191 -0.0700897568403836 1 1
0.200084320399955 0.19174404627927 1 1
-0.069611421569643 -0.0680378946842961 1 1
0.167836297175599 0.16044400127805 1 1
-0.0233082534612604 -0.02261284078486 1 1
-0.26457729693081 -0.243567367695075 1 1
0.0894307068274091 0.0867401393854201 1 1
0.0818982349394085 0.0748116295199714 1 1
-0.0210055466535846 -0.0191413654021128 1 1
-0.00655168538443469 0.00738956354613709 1 1
-0.0251007623592943 -0.019061531898845 1 1
-0.0621241557392779 -0.0585016804618673 1 1
-0.05787062924632 -0.0517049607835813 1 1
-0.00336630707214138 -0.00133433603531096 1 1
0.00118982467398964 0.00162786314373985 1 1
-0.0414331067553845 -0.0383083146051309 1 1
0.219328756769871 0.211252949635405 1 1
-0.0089447560180166 -0.00816432680947174 1 1
-0.0398786729664144 -0.0332911155168815 1 1
0.0190568029144003 0.02078435981474 1 1
-0.167439636698448 -0.155502900678252 1 1
-0.0343498717099349 -0.0250956442440343 1 1
0.0174814446009574 0.0179998706548061 1 1
-0.174772145049647 -0.16788804350144 1 1
0.224931341624222 0.213965312511323 0 1
0.149055445977496 0.143201866434716 1 1
-0.0206956299403534 -0.0245125404189439 1 1
-0.0499101565402656 -0.04710723100174 1 1
-0.0561843056154882 -0.0527182569048901 1 1
0.413969962800596 0.391795888190834 0 0
-0.142184881574471 -0.134230221139117 1 1
-0.255278600541952 -0.245029895616158 1 1
-0.314277537372113 -0.297574892679854 0 0
0.274559133785104 0.265124135298229 0 0
0.201535222789552 0.186413198409793 1 1
-0.11665318698311 -0.107024783705362 1 1
-0.016265259722521 -0.0163493224065172 1 1
-0.0961961425625297 -0.090889953819815 1 1
-0.0130626790206103 -0.012903599327037 1 1
0.14227895665063 0.136024195601779 1 1
0.0664309234009789 0.0619994390718094 1 1
-0.298657066228031 -0.287990682071225 0 0
-0.231131032795912 -0.220487843064994 0 1
0.0218898723503861 0.0159360752328219 1 1
0.0539955374017372 0.0519296835396205 1 1
0.110252486648802 0.0964898986422312 1 1
0.0913511105792738 0.0866939845000096 1 1
0.149040770724473 0.141489691125045 1 1
0.0119158437902608 0.0122387897017589 1 1
-0.230025649767203 -0.225828267271464 1 1
0.0789853189726561 0.08086345631668 1 1
-0.042983590479633 -0.0395124337476677 1 1
-0.180041237509557 -0.174268489456649 1 1
0.0436144441880781 0.0404480099060867 1 1
-0.0441254189089759 -0.0413030303938062 1 1
0.0125296053551754 0.0108099044424676 1 1
-0.14939695290429 -0.144219153584655 1 1
-0.0674627093625061 -0.0640013147772159 1 1
0.0802200927845713 0.0790429166860663 1 1
-0.05821666567734 -0.0519924163857644 1 1
-0.0442461499704974 -0.0413124839080535 1 1
0.139917890330072 0.129091011263762 1 1
0.0943024052576111 0.0890883399341417 1 1
0.164643156906957 0.156937020333049 1 1
0.228718648445699 0.21553793559314 1 1
0.00373475033661265 0.00426221222223166 1 1
-0.168688820075785 -0.162783770716095 1 1
-0.0774163285204999 -0.0728458875065946 1 1
-0.0114369866346913 -0.0087456282385754 1 1
-0.0029257275869584 -0.00800485944244166 1 1
0.0502946331274544 0.0465123257254528 1 1
0.0497294838021051 0.0489002868957025 1 1
-0.150690082679561 -0.143556221378336 1 1
-0.0572576520944245 -0.0599492619403074 1 1
-0.0581685217247013 -0.0561749116411295 1 1
0.115082535125271 0.110586258689723 1 1
-0.0195132351238922 -0.0184258423513102 1 1
-0.0232658780999385 -0.0199692413616883 1 1
0.00482747657963935 0.00480902915468794 1 1
-0.208991886850324 -0.199190257878052 1 1
0.0443440149027447 0.039311552749729 1 1
0.157701060696474 0.147643565620233 1 1
-0.0178554028989757 -0.0160640603537777 1 1
-0.0525951592556593 -0.0523275653451073 1 1
0.0532291686982654 0.056927891412936 1 1
-0.267657352522999 -0.255884966076129 0 0
0.0972176822363432 0.0983425503803811 1 1
0.0518036466349047 0.048773746831498 1 1
-0.122148581568001 -0.115757702445083 1 1
-0.053273261773615 -0.0492957695262147 1 1
0.0446452031204877 0.0429767754479786 1 1
-0.0340152109216889 -0.0305105636718242 1 1
0.131304118724708 0.11608569264509 1 1
0.0909058344883672 0.0895737993797595 1 1
-0.0802189922580422 -0.0713052371962888 1 1
-0.0519775503601246 -0.0484532549132922 1 1
0.100524408180939 0.0952697427151612 1 1
0.150522850397504 0.146428394131493 1 1
-0.114667481029867 -0.108298826445356 1 1
0.0294658591698211 0.028001473044068 1 1
0.015194513001177 0.0136489322048611 1 1
0.0786631230882904 0.073594261663656 1 1
-0.0765575002266499 -0.0741692500062271 1 1
-0.214380624240205 -0.203813329377919 1 1
-0.0327878399514075 -0.0322020866595837 1 1
-0.291430391647321 -0.276426109752788 0 0
-0.117100748332189 -0.110980983985844 1 1
-0.0682437061186777 -0.0685792547798801 1 1
0.0584158308807618 0.05741867157143 1 1
-0.28901607056093 -0.27133963019874 1 1
0.0755894285831924 0.0768647682676934 1 1
0.031691396552606 0.0298745437632106 1 1
-0.0994217641565276 -0.0943129470055293 1 1
-0.0357951269628227 -0.0343509067214867 1 1
0.377614521567722 0.349881248532771 0 0
-0.0213347596404021 -0.0233715358471038 1 1
-0.0418417623354529 -0.0405143178175139 1 1
0.0288120822796548 0.026099357121831 1 1
-0.0578622609569913 -0.0564878669152176 1 1
-0.0189189706718369 -0.0157935861721613 1 1
0.0261597352373966 0.0239894924363494 1 1
-0.092587766625247 -0.0968307944914858 1 1
0.115967051652245 0.103512525891276 1 1
-0.0517387989672521 -0.0513822193404365 1 1
0.0220002851293678 0.0184107910852544 1 1
0.0597786849969458 0.057737618734301 1 1
-0.0128232758562256 -0.0121308278060947 1 1
0.000711496779613386 -0.0007481157255053 1 1
-0.0569843035364512 -0.0534103377339624 1 1
-0.0109658260756631 -0.0112738161995433 1 1
0.0808001146383096 0.0718761490756744 1 1
-0.13904497920477 -0.131860548661929 1 1
0.0159453130101481 0.0203979726986538 1 1
-0.0907204958843872 -0.0877197224181308 1 1
-0.0947369187104029 -0.0888687557764683 1 1
-0.0542751407281397 -0.0527651204404494 1 1
-0.0705874851700635 -0.069554568944999 1 1
-0.0934942116355754 -0.0869157788453104 1 1
-0.117474852989037 -0.11386037952545 1 1
0.079772334799888 0.0772217152526811 1 1
-0.125105556639735 -0.119362739929625 1 1
-0.10421836863539 -0.0978430614251025 1 1
-0.0202368939798456 -0.0191414607102324 1 1
-0.164971277252162 -0.152364213752563 1 1
0.168760659836135 0.15646860484939 1 1
-0.097630256734528 -0.0935751316839685 1 1
0.26229844246047 0.249061229781482 1 1
0.0918317855759342 0.0914331111928977 1 1
-0.0923959614746071 -0.0845635716628247 1 1
-0.0384105557870915 -0.039842418396367 1 1
0.0367875089524479 0.0299852772506403 1 1
0.0622792277628469 0.062233186746383 1 1
0.0601248622667792 0.0552127385684702 1 1
0.083403119167042 0.0771851849424051 1 1
-0.0163175185507152 -0.0149697881762588 1 1
-0.00414254564929372 -0.00608020814142585 1 1
0.088860162875346 0.0846652947721055 1 1
-0.147859673523706 -0.141441324744611 1 1
0.109206552951291 0.103040837452741 1 1
-0.0979665105451549 -0.0893305347114305 1 1
-0.0926155734528769 -0.090178170671036 1 1
-0.027428106674178 -0.0245378228508346 1 1
0.044752654539506 0.0447281847818646 1 1
-0.0697502704833506 -0.0665440140554051 1 1
-0.104652625489841 -0.0996716375576137 1 1
0.166578127527145 0.157015886833242 1 1
-0.269528562139769 -0.256634980260762 0 0
0.0703714628327015 0.0615895321883602 1 1
0.158218748320316 0.152513645214927 1 1
0.0905859156847879 0.0818313333887787 1 1
0.0380193554950625 0.0345978214692821 1 1
0.0284038764348195 0.0247014378963963 1 1
0.122960333500678 0.114038052567729 1 1
0.00665814966000762 0.0107343637592769 1 1
0.174627410973182 0.16574712524336 1 1
0.0856338831484856 0.0765975575954959 1 1
0.0157476425144579 0.0140591663433558 1 1
0.225181164420943 0.213966610428799 1 1
0.00720271148619063 0.0112879151010591 1 1
0.224353085805528 0.219808898641163 1 1
-0.0738593632877541 -0.0713395332103361 1 1
0.0706818218035487 0.0714102242039957 1 1
0.0950926711198836 0.0961492107833528 1 1
0.0728502974994684 0.0676335762401539 1 1
0.183662112833467 0.172067086542461 1 1
-0.0213540804426305 -0.0198473650577565 1 1
-0.0428554851575477 -0.0366316651614905 1 1
-0.0252947217536261 -0.0211982675315425 1 1
0.0575764981083456 0.0550230534192386 1 1
0.082173141892502 0.0788976046442475 1 1
-0.280335815851386 -0.26721347817308 0 0
-0.124989760143556 -0.121000767865487 1 1
0.089389428377743 0.0847632150636352 1 1
0.212395521915596 0.200957517704631 1 1
-0.0741835174316614 -0.0726094113285324 1 1
0.176166726522028 0.16545493352021 1 1
0.0919454872362492 0.0875881521322779 1 1
-0.0908367180782887 -0.0875384767538446 1 1
-0.17206842400411 -0.1632946707571 1 1
0.298344504765718 0.282349941495093 0 0
0.0730389502609534 0.0745517539000736 1 1
-0.057692303526256 -0.0570787336516365 1 1
0.0958927478741544 0.0956822398360606 1 1
0.109177277727319 0.104547259124707 1 1
0.305668607812438 0.293253690648484 0 0
0.0292912584476413 0.0284869038257973 1 1
0.0149389458366177 0.00945489520436076 1 1
0.0533676225823275 0.0470220491529502 1 1
0.0800899277716532 0.0701729646924622 1 1
-0.017208055309093 -0.0124426066019077 1 1
-0.100968312510067 -0.0988833330479092 1 1
0.150338672240451 0.144812878983438 1 1
0.0426963521071232 0.0416110324293002 1 1
-0.109565701552412 -0.107432968027414 1 1
-0.085041621730162 -0.0818143867938183 1 1
0.211082033231614 0.203987302964203 1 1
0.219113455523639 0.211573121875606 1 1
-0.117255751482739 -0.109209149140394 1 1
0.0499748559402751 0.051257409853683 1 1
-0.0636403005209453 -0.0566447685236821 1 1
0.09371882154622 0.0901984600795203 1 1
-0.112430619859415 -0.11091857952893 1 1
-0.101982830281802 -0.0978837424424713 1 1
0.0401308239691599 0.0408155760023103 1 1
-0.193529437920729 -0.182527955131606 1 1
-0.0727712167975869 -0.0680828162294576 1 1
-0.112558459750833 -0.105648400172431 1 1
-0.0660204455294718 -0.0648722039247855 1 1
0.28989601890676 0.273029560092291 0 0
0.0735005044915752 0.0676793112558153 1 1
0.118320301154757 0.11251890921465 1 1
-0.123715350095156 -0.117099010312636 1 1
-0.270480538474033 -0.253240062419747 0 0
0.2908802392089 0.27831960293355 0 0
-0.164147285894223 -0.161797283414479 1 1
0.0137556629842543 0.0141156978363921 1 1
0.0464669225554153 0.0410447459908941 1 1
0.0442273376739947 0.0402925591812179 1 1
0.0577813321855432 0.051041806107815 1 1
-0.0483438215215783 -0.0506965288643806 1 1
0.0428406305796565 0.0469793168086878 1 1
0.0287796760858087 0.029919627066532 1 1
0.153538411259948 0.148738571331932 1 1
-0.106322099097224 -0.102630543773565 1 1
-0.046062311855446 -0.0431479888781728 1 1
0.114078301724511 0.110474433036785 1 1
-0.0511778738412987 -0.0503583986076868 1 1
-0.234932475591948 -0.214782800310104 1 1
0.0966357688120094 0.0925472040524137 1 1
0.0618208166962205 0.05869858363586 1 1
0.0544951827262428 0.054167428880814 1 1
-0.13186517568387 -0.125336673783907 1 1
0.0581489491217112 0.0574123716026856 1 1
-0.226190348761207 -0.216840247470738 1 1
-0.188645200074416 -0.178741084980376 1 1
0.0045525427798856 0.00823858234462133 1 1
0.0952748671326807 0.0913041364958568 1 1
0.192554805102273 0.178598509065972 1 1
-0.280332672493729 -0.265445727888868 1 1
0.0228260034865465 0.0170037856705315 1 1
0.0478809794935108 0.0461973846806417 1 1
-0.0394432384118994 -0.0337593270640567 1 1
-0.0952346020895919 -0.0929025961652992 1 1
-0.0668617569108797 -0.0599136602197409 1 1
-0.168701943986289 -0.160690119126626 1 1
-0.142223907856538 -0.139216330486638 1 1
-0.172299179712341 -0.165453478678267 1 1
0.0161784502682236 0.0183326917281761 1 1
-0.157568292161265 -0.151927665958298 1 1
-0.301604612320604 -0.290228471083154 0 0
0.226824059602452 0.211285402562227 1 1
-0.104996544873626 -0.0987567229524654 1 1
-0.0326144616743411 -0.0315348295532574 1 1
-0.0686865092395074 -0.0664122382990294 1 1
0.0622806668927648 0.0575773393265722 1 1
-0.181373356640787 -0.171256043215232 1 1
-0.0075889969083297 -0.00294701680129555 1 1
-0.0622894196825739 -0.0599781328780224 1 1
0.043265183033363 0.0377644145934867 1 1
-0.00380329931771863 -0.00200157811465072 1 1
-0.0618903992493411 -0.0583451396806267 1 1
0.123072695764701 0.109625517059744 1 1
-0.216165330091164 -0.208272693599918 1 1
0.00894430978980155 0.0148285475744939 1 1
-0.122280145613989 -0.115598060621408 1 1
-0.0824024566136486 -0.0791562790675365 1 1
-0.0500728240736434 -0.0469029674956174 1 1
-0.134624458821957 -0.131012086893401 1 1
-0.0566486298887905 -0.0481924328701791 1 1
-0.155689652428005 -0.151966691881957 1 1
-0.0197849950547729 -0.0233803051378949 1 1
-0.0768144853711895 -0.0733686110809687 1 1
-0.170831940230212 -0.163401144695642 1 1
0.00604738195383081 0.00318602910427677 1 1
0.109708325793776 0.101141639836384 1 1
-0.144742153272211 -0.137399570660807 1 1
0.0259004589678714 0.0264125894850044 1 1
0.0110330663423529 0.0100581305268203 1 1
0.149644569469462 0.143189594417079 1 1
0.00513038268521538 0.00991924239355378 1 1
-0.131115472637408 -0.126246512763563 1 1
0.0210017387337972 0.0245557805298373 1 1
0.166510197561523 0.159611285218236 1 1
-0.264097566935255 -0.245616702999929 0 0
0.0147565220871518 0.0153253015133514 1 1
-0.0673589625664665 -0.0675480340831695 1 1
0.140252768819991 0.135807731529391 1 1
0.151684973928088 0.143117131742029 1 1
0.0853930658468954 0.0802156052319601 1 1
0.232700932301787 0.22100199650177 1 1
-0.0363618623631003 -0.0356068993627378 1 1
-0.0406915412944799 -0.0338442333671381 1 1
-0.0101395813832281 -0.0106568558112947 1 1
-0.115605386282333 -0.109121970934467 1 1
0.0176199860489252 0.0184882602808817 1 1
-0.255243026109476 -0.248864905510908 0 0
-0.378830937748546 -0.359757688833359 0 0
0.0577330385874851 0.054951099474563 1 1
-0.189531859011036 -0.175628232107058 1 1
-0.0441087221725039 -0.0407502889919914 1 1
0.189906363073156 0.182335886112465 1 1
0.19617754668981 0.18678219389502 1 1
-0.131776060036185 -0.126781772350005 1 1
-0.209295533580806 -0.198798820280953 1 1
0.314020919222392 0.300333266199833 0 0
-0.0158172668403478 -0.0170703318135556 1 1
0.0962201560930502 0.0959041565938951 1 1
-0.0144507826821084 -0.0134367208897473 1 1
-0.0888337708657416 -0.0831037065583618 1 1
0.0608689669683369 0.057551130094691 1 1
-0.286060697989762 -0.274719705131606 0 0
0.0818223003252858 0.0768630536869668 1 1
-0.125457736103063 -0.119192083218442 1 1
0.123307458703052 0.115652157346065 1 1
-0.0280578421250221 -0.0266220447815547 1 1
0.0684917440854708 0.0629320729985307 1 1
-0.150956194682474 -0.145007632884866 1 1
-0.201104526688476 -0.190775985872526 1 1
-0.00542704231887687 -0.00935264840440602 1 1
0.039883463685786 0.0397698459748968 1 1
-0.0311663268809995 -0.0308567178233667 1 1
-0.0387765619032319 -0.0380660337865415 1 1
-0.178532238746352 -0.169369702642132 1 1
0.00703445189795619 0.00907353440530803 1 1
0.157388986628766 0.149042048591492 1 1
-0.163449486647914 -0.155849562242241 1 1
-0.058101169409393 -0.0561473425771106 1 1
0.178594076299272 0.170135355057849 1 1
0.0145616442335276 0.014817504013065 1 1
0.0253057241230393 0.0228185792073717 1 1
0.070535112781571 0.0694065310734381 1 1
0.114119341127512 0.108504388611903 1 1
0.161841799676861 0.153632887263556 1 1
-0.0905510252171886 -0.0874933089796394 1 1
0.0231945807928848 0.0231693651117552 1 1
0.00358502966163405 -0.00068895376055513 1 1
0.27552312656746 0.263907614180601 1 1
0.0839642157890757 0.0803863233347884 1 1
-0.0670999212956753 -0.062132073456661 1 1
-0.0968747620645148 -0.0911883281472187 1 1
0.0794081309907728 0.0727940898476927 1 1
0.128445727630929 0.119462221886083 1 1
-0.00373947050018837 -0.00550914842887587 1 1
-0.0109727931245238 -0.0105508987075238 1 1
0.0397725883569372 0.037454915227165 1 1
0.00571179396605333 0.00356385788317791 1 1
-0.129554317547953 -0.122946218487343 1 1
-0.0221767769806638 -0.0252075659762694 1 1
0.0531748457296669 0.0494674142574291 1 1
-0.0261551184350363 -0.0235137708547301 1 1
-0.0148771466018773 -0.0151357704692321 1 1
0.151437216540171 0.147116431536935 1 1
0.0178361757858888 0.0184401571764628 1 1
-0.0406971364704151 -0.0376378581522293 1 1
-0.275543267222444 -0.264794357205153 1 1
-0.0754922757021658 -0.0745473551541456 1 1
0.0378900241181809 0.0422110026940355 1 1
-0.123894318037803 -0.11768456135602 1 1
0.107160957333727 0.102525724274676 1 1
0.180341762412935 0.169521825121836 1 1
0.160023762519236 0.153709911570797 1 1
-0.00718819161064953 -0.00731134655464832 1 1
0.137522424435284 0.129440742373294 1 1
-0.00948695200861346 -0.00703881319370885 1 1
-0.176174962478999 -0.164369920180353 1 1
0.100490398522726 0.0979973508976507 1 1
0.0624319047484954 0.0590025323686516 1 1
0.187094467604368 0.17849505101743 1 1
0.0984738248705834 0.0928472570821684 1 1
0.148297184035378 0.141260557435732 1 1
0.13336444312369 0.12408273430922 1 1
-0.225583220647035 -0.217950635683656 1 1
0.134497920720804 0.129168890681441 1 1
-0.0151520254839981 -0.0144670170738594 1 1
0.0489341063468502 0.0474398453319671 1 1
-0.0144903893355478 -0.0118555461682894 1 1
0.0979111722280522 0.0973256054858349 1 1
-0.0966186195031217 -0.0924388743170236 1 1
0.0731252113636795 0.0702764807870423 1 1
-0.133562332166813 -0.128325948519177 1 1
0.0416224502784331 0.0390983409016294 1 1
0.134367461676039 0.132379737002297 1 1
-0.25126691129832 -0.231671682698495 1 1
0.138987930758907 0.130289234673662 1 1
0.174647284594496 0.165101549722364 1 1
-0.20093426730837 -0.195799033291153 1 1
-0.27438798672848 -0.261526468724678 0 0
0.152230967056831 0.147865464771448 1 1
0.199930326827668 0.18837293869425 1 1
-0.142228161729674 -0.137776095722966 1 1
-0.106299252820795 -0.102652336709888 1 1
0.252878079073933 0.243833114247368 1 1
-0.102305507424629 -0.0928109701424976 1 1
-0.0232187438820857 -0.0204189237389829 1 1
-0.00675768061487438 -0.00571604660915317 1 1
0.016565967592295 0.018056260717055 1 1
0.174434190986675 0.162330051387909 1 1
-0.200674792996872 -0.189729289203834 1 1
-0.134672536484783 -0.131528774106023 1 1
-0.0274958405190485 -0.0282304159032393 1 1
-0.124665371270859 -0.121394488884889 1 1
0.124456092264311 0.120617344307699 1 1
0.166826785508183 0.161029716641482 1 1
-0.0871954379187115 -0.080331306048565 1 1
0.0368259094004259 0.0343487763062204 1 1
-0.246140476974444 -0.233320846222737 1 1
0.0307708590079603 0.0321919921866215 1 1
0.000391155977942106 -0.000518157518610372 1 1
0.0324278428122804 0.030641119096216 1 1
0.136386460160993 0.129724862704793 1 1
0.15696184470798 0.149699340433385 1 1
-0.0107126903838691 -0.0113949822038582 1 1
0.0239434972705918 0.0181662493747765 1 1
-0.127040433706697 -0.122572432914019 1 1
0.0572383280556636 0.0496863809015176 1 1
0.117691986837069 0.115270722648589 1 1
0.00677215138508191 0.00384385597402024 1 1
-0.0677427470349847 -0.0676651600091576 1 1
0.0782810030529435 0.0724317747497819 1 1
0.115093761662015 0.106564961709185 1 1
-0.0988574670954043 -0.0935698708533663 1 1
-0.14722193154183 -0.142572016983363 1 1
-0.0213932358054028 -0.016869926741887 1 1
0.0426376448488471 0.041369739272334 1 1
-0.0990682022979205 -0.101225993742643 1 1
-0.00698023702367751 -0.00452106312691516 1 1
0.0563597094892032 0.0502034580208898 1 1
0.00544677667173771 0.00413609811431482 1 1
0.273515427381984 0.262911665899619 0 0
-0.130129101133378 -0.1243577521136 1 1
0.183193502042566 0.177559615421042 1 1
0.0387383085706013 0.0387769620643088 1 1
0.0751307544196467 0.0729142527468814 1 1
0.000741273752731944 0.00448380270854604 1 1
-0.0989055542839238 -0.0971565028736398 1 1
-0.0416448868479176 -0.0351207763194001 1 1
-0.0112889039737386 -0.0110326601437565 1 1
0.00389973275237696 0.00412935181652091 1 1
-0.073445378331439 -0.0684185403557056 1 1
0.0259113383372692 0.0220292211122348 1 1
-0.0709607194211784 -0.0667346291903809 1 1
-0.231230547336251 -0.218713657126415 1 1
-0.00536776918236428 -0.00716284369420558 1 1
-0.132399675952883 -0.128324829493529 1 1
0.0200814772840307 0.0137910108607891 1 1
0.109842140428991 0.10548089273172 1 1
-0.0918461714911907 -0.0871615487028373 1 1
0.152182728879006 0.145309928180938 1 1
0.111923868230862 0.1062414008448 1 1
0.0740747094164749 0.0682281329774615 1 1
0.00516790606227708 0.010203140353168 1 1
-0.099992140550476 -0.0947726497294787 1 1
-0.0146365175326468 -0.0134462879221273 1 1
0.176626871111613 0.166573698358665 1 1
-0.0497256783035888 -0.0441473570420037 1 1
0.101910508436013 0.100143886034458 1 1
-0.0222854304977544 -0.0203483130190226 1 1
-0.304671856011623 -0.289329798565092 0 0
-0.284949857689382 -0.274065366753781 1 1
0.122558303042782 0.123207175259333 1 1
-0.0760082549588068 -0.0745112824266064 1 1
0.0926079980949023 0.0862878455628557 1 1
-0.0844073133821282 -0.0799018597034443 1 1
-0.190065013674303 -0.183865771179933 1 1
-0.0663528046459768 -0.0628970201772479 1 1
0.120739358518874 0.11638091062247 1 1
-0.0516278566226579 -0.0519946302920889 1 1
0.0772751861010859 0.0659547823289524 1 1
-0.0564874118515732 -0.0483713896791509 1 1
0.0283461531207278 0.0221289451080034 1 1
0.202955247846447 0.192361822894947 1 1
-0.132947718642706 -0.129778774015559 1 1
0.110695175788658 0.111919835301194 1 1
-0.031285997187004 -0.0355989630005897 1 1
-0.088292858514278 -0.0930827324950291 1 1
-0.00849346176321914 -0.0106754555887575 1 1
0.187452018115183 0.179027447502063 1 1
-0.126767992740172 -0.122526749269854 1 1
0.123366985210512 0.115884135523422 1 1
0.00305498212431578 0.00813885722300548 1 1
-0.0715686380266404 -0.0678638174079906 1 1
-0.0987453497886396 -0.098968110467689 1 1
-0.0948017447886984 -0.0887072170782797 1 1
-0.147970650748878 -0.141658288596029 1 1
0.116470444650992 0.111038373426832 1 1
0.0477105733170953 0.0396606838900746 1 1
0.123090718816454 0.118608524817741 1 1
-0.0925952375957495 -0.0865786029054288 1 1
0.239444543569113 0.220847696284127 1 1
0.117303971363765 0.111319897439756 1 1
0.0982099499759767 0.0938787578794209 1 1
0.075666595801537 0.0783494396153288 1 1
0.0580042354874129 0.0516316400748838 1 1
-0.130226029840762 -0.121297253964196 1 1
-0.0263463121421415 -0.0232702097093306 1 1
-0.275753993520965 -0.261519137462697 1 1
0.136910641919999 0.128713904801745 1 1
0.182141590674499 0.172200215220372 1 1
0.102953997464424 0.100379527596191 1 1
0.281929501540172 0.268878022098707 0 0
0.197813387214505 0.187184422260855 1 1
0.0397200727293148 0.0380110098410451 1 1
0.110464698264224 0.109568073131162 1 1
0.0188019217119238 0.0138909200965307 1 1
0.0857328847172666 0.081800453412246 1 1
-0.315401345462457 -0.301956335748755 0 0
-0.123058834297656 -0.114855881971684 1 1
-0.178680757201854 -0.172280828296786 1 1
0.03830106861388 0.0391609955545967 1 1
0.0839942493905531 0.0811217318191423 1 1
0.0748052013664261 0.0769893681611541 1 1
-0.0580157595253963 -0.0508138302647337 1 1
0.0207308937668128 0.02137486674371 1 1
0.128839575905717 0.123100281519441 1 1
0.0347581325903576 0.0249818413835091 1 1
0.0775585654312605 0.0746096237607423 1 1
0.129326140752024 0.12470415286608 1 1
-0.0668366232271423 -0.0623466901450093 1 1
0.048031158671769 0.0451586495502207 1 1
0.360385606400369 0.340687724110079 0 0
-0.0399518179757837 -0.0372389653322305 1 1
0.395519306853806 0.379109123035684 0 0
-0.111830089989426 -0.107194288322615 1 1
0.208396430866919 0.198931797541677 1 1
-0.0172538757269925 -0.0146416780199152 1 1
0.0609636954737048 0.0567726729390798 1 1
-0.0480642149702308 -0.0467648665243438 1 1
-0.0109015412501162 -0.0105137471450476 1 1
-0.201764907960689 -0.189540689948694 1 1
0.145354249217837 0.136655297132963 1 1
0.0122687875485333 0.0130836536985019 1 1
0.0618718956000475 0.0588532181429275 1 1
-0.359736897595284 -0.346094025156143 0 0
0.0120920287577663 0.0156113560737238 1 1
0.118475064302683 0.113105031587433 1 1
-0.0192680545983614 -0.0173906880434986 1 1
0.0603728209687154 0.0610110617594455 1 1
-0.0123827202869936 -0.0163950183427427 1 1
-0.00485891777375749 -0.0118482950544572 1 1
-0.219766625948365 -0.203195130645308 1 1
-0.0354686092404589 -0.0314161688084019 1 1
-0.182697886492162 -0.172049749397479 1 1
0.0482950937185667 0.0459791968042476 1 1
0.0191106365516995 0.0196096510966013 1 1
0.075596454704445 0.0723726386844453 1 1
-0.0696954557422905 -0.0647110449944013 1 1
0.0879043905489524 0.087568713237984 1 1
-0.0118810723752618 -0.0122657420557808 1 1
-0.118737697163806 -0.112602125569566 1 1
-0.0177482505618117 -0.0160844971234188 1 1
0.0787986118837517 0.0767633088798946 1 1
0.00750059581068178 0.00549527390114408 1 1
-0.0242595275591735 -0.0238345802826596 1 1
-0.0158717641308598 -0.0171115927895047 1 1
-0.0165254995973728 -0.0136196294778513 1 1
0.0950565607054846 0.0972518210354754 1 1
0.115021072748077 0.108514467220315 1 1
0.0672011666005194 0.067167395869775 1 1
-0.0805377522013587 -0.0757002171657287 1 1
-0.0180212668996746 -0.0213799542196585 1 1
0.0736022237854984 0.0672636945704696 1 1
-0.02317262323973 -0.0236129583126324 1 1
-0.0468836820725057 -0.0449584945956077 1 1
-0.295015459021088 -0.280756756521003 0 0
-0.153856032100311 -0.145376229449413 1 1
0.0700068281123828 0.0725041325856079 1 1
0.0309286743241593 0.0312449381598939 1 1
0.00485000609401222 0.00769676761569738 1 1
-0.134835372979117 -0.127704781950213 1 1
0.04852476426286 0.0455972606874734 1 1
-0.157165688939678 -0.146896774455323 1 1
0.147168610004354 0.140500120320205 1 1
0.197602392071268 0.189537370521563 1 1
-0.127211333112973 -0.125470113940585 1 1
-0.105835562437724 -0.100929903263953 1 1
0.0302823603040258 0.0284712318071853 1 1
-0.0500340489254778 -0.0449995385695441 1 1
0.195890710932634 0.18974761044377 1 1
-0.0508890429517238 -0.0507449319623798 1 1
-0.23063872280574 -0.22051728406631 1 1
0.0109376716169406 0.00962529743102968 1 1
0.0328391873298812 0.030563243570123 1 1
-0.0484877113295631 -0.0438048624771711 1 1
0.180666391158438 0.17466475640119 1 1
0.161418904809729 0.155332438965622 1 1
0.00397421951113435 0.00537014766752288 1 1
-0.0224976437633418 -0.0202392317604556 1 1
-0.137127073981176 -0.120088082941108 1 1
0.0544709972949415 0.0469723865809624 1 1
-0.280135214947897 -0.268272308534244 0 0
0.153744531036972 0.149518976369897 1 1
-0.0548012626372127 -0.0521224488324229 1 1
-0.0664395765404226 -0.0637427956621507 1 1
-0.228523967466401 -0.215437082470348 1 1
0.125069879999359 0.113084998050622 1 1
0.229132830852246 0.218748532609039 1 1
0.096348638942082 0.0914027190029584 1 1
-0.154274944976922 -0.147049509042491 1 1
-0.0132670257698307 -0.0127479282513031 1 1
-0.255413561690576 -0.240930132543264 0 0
0.0352241230675064 0.034964769819481 1 1
-0.0952460685546661 -0.0920497957910791 1 1
-0.0959036074694182 -0.0933092392135815 1 1
0.0817163300424944 0.0819257770022142 1 1
0.306292787222226 0.298052697721831 0 0
-0.18194551416673 -0.17414350425292 1 1
0.0788525461568017 0.0748912565086497 1 1
-0.11753910254502 -0.112926789350065 1 1
0.0505525991017535 0.0463995015001679 1 1
-0.180362253772747 -0.164726975884946 1 1
-0.268115779728594 -0.258260378828016 0 0
0.0850163116089988 0.0803176214363511 1 1
0.0108425168220748 0.00935143226625149 1 1
-0.000417616174605537 0.000852902266604769 1 1
0.0996371755188558 0.100229910336261 1 1
0.142947081159372 0.137017921072108 1 1
0.130762531707099 0.127493856556646 1 1
-0.166507697665918 -0.158093015642773 1 1
0.00868617209045307 0.00819063116177121 1 1
0.260865602546364 0.248642961697905 0 0
-0.148410560930174 -0.136202858152982 1 1
0.0970942002748139 0.0932219562796532 1 1
0.017748324692642 0.0175360859840357 1 1
-0.277431367615203 -0.265525264523545 0 0
-0.0274943183299945 -0.0285581650417153 1 1
0.078209752944951 0.0750560380303232 1 1
0.0417242809233458 0.0365135243821011 1 1
-0.0444362486362137 -0.0481371409269969 1 1
-0.0687734070981435 -0.0642070499804851 1 1
-0.254085637729029 -0.241877860321371 0 0
-0.251063619972477 -0.240880146058368 0 0
0.024025744860234 0.0245163539349318 1 1
-0.152517753561292 -0.14579528942697 1 1
-0.0353613373423573 -0.033733661461837 1 1
0.0497875272472195 0.0524634535076513 1 1
0.116645196642024 0.107830898683082 1 1
-0.0122822670826912 -0.00932031828327766 1 1
0.123608627458556 0.119380622748546 1 1
0.0544625136893547 0.0542137025202523 1 1
0.025682678099592 0.0243474377988245 1 1
-0.08613086117035 -0.0814342052091699 1 1
-0.108997666102425 -0.105815640841332 1 1
-0.153715928893716 -0.1463345921873 1 1
-0.0944735329098526 -0.0906629776837223 1 1
-0.322764544133509 -0.303522465761806 0 0
-0.056077152931884 -0.0521015448675164 1 1
-0.0377650429017034 -0.0337264974142005 1 1
0.0220409044763335 0.0174895489955365 1 1
0.0900358961085684 0.0860796318094415 1 1
-0.0270337790911109 -0.0242577887593368 1 1
-0.154317078890721 -0.146580142273383 1 1
0.0507185305273662 0.0398641343896732 1 1
0.0134571210913372 0.0128808713816729 1 1
-0.142854811310633 -0.137552662702215 1 1
0.0973028742741186 0.0941487720546507 1 1
-0.0592199871379507 -0.0582310048254728 1 1
0.0833767060088819 0.0835682998933461 1 1
0.112194888304144 0.108014769226101 1 1
0.0667094889976572 0.0597722022915963 1 1
-0.163828235294318 -0.158691642252876 1 1
0.0655235851858508 0.0610961014261124 1 1
0.116113831516397 0.109457067832945 1 1
0.0439147598764324 0.0482703791687708 1 1
-0.009505305536359 -0.00359242146363182 1 1
0.085035479636721 0.08427674924804 1 1
0.0964819114347197 0.0885337339478916 1 1
-0.00549698343499017 -0.0110357360718652 1 1
-0.108199166909777 -0.102186199875514 1 1
0.0465071916532817 0.0389402516061206 1 1
0.0307095432263936 0.0251390937544035 1 1
0.043806365157795 0.0435269259886134 1 1
-0.0845546634943513 -0.0819162774293818 1 1
0.210500846957845 0.201558552384053 1 1
-0.0564380174037433 -0.0551101757269181 1 1
0.0282555235534858 0.0253680269272188 1 1
-0.068444699018679 -0.064283276582777 1 1
-0.218603112183467 -0.209800836615419 1 1
0.0037253867442393 0.00476894116351966 1 1
-0.0699110142189399 -0.0645908093778184 1 1
0.0031697973835226 -0.00072800573468115 1 1
0.088889998500475 0.0803981588938245 1 1
-0.0291015842890438 -0.030196227326369 1 1
0.000117791559057334 -0.000539669500720256 1 1
-0.15257889231466 -0.142940079580931 1 1
0.139695592508066 0.132361783413742 1 1
0.0014252392542996 0.000123869443644287 1 1
-0.0178656244724085 -0.0122629014640833 1 1
0.151343043633514 0.144592191775485 1 1
-0.0948957958630881 -0.087629549059903 1 1
-0.0479713494006119 -0.0417184261807436 1 1
0.0366531680989849 0.0373955234640552 1 1
0.0814743449747519 0.0779254179245805 1 1
-0.101204575270821 -0.0972597167403081 1 1
-0.0284432016396172 -0.0226754195070763 1 1
-0.051001202082102 -0.0506398441802985 1 1
0.0104132008371949 0.00904946978146436 1 1
-0.0886196667848051 -0.0849002923727979 1 1
0.0618534504747227 0.0618836897946897 1 1
-0.0514081119013244 -0.0507636902472734 1 1
-0.145998062297135 -0.139875818263461 1 1
-0.0660851154871103 -0.053201754722489 1 1
-0.0934612555471915 -0.0906337364392422 1 1
0.0605618329897206 0.055409987760918 1 1
0.118836012945478 0.11468614350372 1 1
0.208340497741993 0.204594535397559 1 1
0.138411473256616 0.129767762903729 1 1
0.1129912519251 0.105857444806604 1 1
0.0864741037320352 0.0777377697527177 1 1
0.0666635787515295 0.0624405490952417 1 1
-0.13528053935357 -0.12576037431807 1 1
-0.0643644663557245 -0.0580548326771043 1 1
0.0788817210948125 0.0756072380537272 1 1
0.03489006736352 0.0309836144239697 1 1
-0.0281325037799534 -0.02559960425261 1 1
0.0978490218333296 0.0942127218200094 1 1
-0.0476471816313614 -0.0410920617121882 1 1
-0.052298758077739 -0.0558907438360369 1 1
0.127610698147076 0.119206412655984 1 1
0.02746306685977 0.0285036362920789 1 1
-0.231475189681128 -0.218137306531393 1 1
0.0681202838980232 0.065944973380474 1 1
-0.0423560166792036 -0.0495032410793142 1 1
-0.149465334965885 -0.141171840487918 1 1
0.162696705275841 0.154515846960001 1 1
0.0848172520921844 0.0795797299035493 1 1
0.0511074572370773 0.0471119345273585 1 1
-0.106109767335065 -0.0989695151455002 1 1
0.0828542347189171 0.0785803248577453 1 1
-0.107883899997499 -0.103637890288382 1 1
-0.0455871565325146 -0.0441140753944026 1 1
0.0497093767928859 0.0485368254816456 1 1
0.0383859769816245 0.0304497498533336 1 1
-0.18628456017779 -0.174307357432269 1 1
-0.041885860616885 -0.0390078611471316 1 1
-0.212340100508617 -0.203426772402203 1 1
-0.0396213124198502 -0.0376092082267387 1 1
-0.0504382164129813 -0.0485124443360859 1 1
-0.100474141759091 -0.0944117004898068 1 1
0.147928453939537 0.141029617034773 1 1
-0.182845034270382 -0.172954449544006 1 1
-0.046738752682899 -0.0492663114396977 1 1
0.201622273320951 0.184981832846336 1 1
0.0514159908082798 0.0494502562122047 1 1
0.0679432629237062 0.0642126625353935 1 1
-0.0475222386024945 -0.047720828945406 1 1
0.222331871655318 0.21053557294749 1 1
-0.0793073700681951 -0.0764235539539668 1 1
-0.0377158120260463 -0.0372817997989284 1 1
-0.113141500530669 -0.107985304701224 1 1
-0.127626773493421 -0.120004967568219 1 1
0.101716052481765 0.0985643643210917 1 1
0.0170896468700274 0.0179775598359316 1 1
-0.0396728768460228 -0.0273197490427758 1 1
-0.00404881130482563 -0.00569799905718761 1 1
0.0862183957453425 0.0868020230577584 1 1
-0.0923698852063549 -0.0826114953055374 1 1
-0.116287119045718 -0.109590832898239 1 1
0.0572898120384567 0.0545767987970177 1 1
-0.040544232406575 -0.0384968739396433 1 1
-0.0687082388294007 -0.0629989710770873 1 1
-0.0763784289952356 -0.0709509227764213 1 1
-0.00884668127059087 -0.00454857806229901 1 1
0.0917799271427149 0.0891199967042076 1 1
0.141048189650106 0.143142962463539 1 1
0.350972967492961 0.33426689255464 0 0
-0.249314505617203 -0.235360789373981 1 1
-0.0273532881335843 -0.0218719840347734 1 1
0.121776858589953 0.117473953748389 1 1
0.0344824762307682 0.0363700179889518 1 1
-0.00553903741972326 -0.00502974517025142 1 1
0.0471764714322249 0.0474478756828542 1 1
-0.024856404635867 -0.0241034496153894 1 1
0.269331579089519 0.257304726145073 1 1
0.221501059525033 0.209299371063575 1 1
-0.0880260424706341 -0.0830451955022573 1 1
0.0505125975679425 0.051379395034673 1 1
0.109473552563216 0.0966243511576683 1 1
0.0841991200287096 0.0793632109288263 1 1
-0.00999035260853817 -0.01163886096648 1 1
0.153596923768319 0.142877076197591 1 1
-0.128875014341714 -0.126434960308647 1 1
0.142769011041117 0.137023503226405 1 1
0.200668088027103 0.194045874107655 1 1
-0.215484318520599 -0.203638522223834 1 1
-0.243853531344418 -0.233921604185592 0 0
-0.0215596091438866 -0.0207001463384982 1 1
0.0990117312739937 0.100040449896528 1 1
-0.0612861566757123 -0.0552286593409411 1 1
0.114179941593824 0.107966990112904 1 1
-0.0235026753267701 -0.0264032241295997 1 1
-0.0349939923125874 -0.0312340981666599 1 1
-0.0047733209133585 -0.00381375102707354 1 1
-0.182357784808814 -0.175212163454712 1 1
0.224018047626163 0.208684278448284 1 1
0.141326271939996 0.133310553486106 1 1
0.0901091274422492 0.0800713961669284 1 1
0.0623639163673678 0.0599850454087922 1 1
0.0966432714165114 0.0952226802972192 1 1
-0.0808669535296149 -0.0767887234918848 1 1
-0.0736641744253895 -0.0714276731043709 1 1
-0.111723907206385 -0.107256595838581 1 1
0.00863992321228316 0.0102715087095494 1 1
0.0720576922092472 0.0679597198346971 1 1
-0.0774614385609127 -0.0771859658973494 1 1
0.0572521981857125 0.0560428230034279 1 1
-0.122754923952269 -0.116148235513735 1 1
-0.0276055895751785 -0.0248284921390673 1 1
-0.089659428925718 -0.0887552419073865 1 1
-0.0889859517266261 -0.0841249424546963 1 1
0.0176828634827726 0.0188561702161342 1 1
0.105912767898331 0.0976938490353243 1 1
-0.0146089076721855 -0.01435934305532 1 1
0.190470456443854 0.181164346367867 1 1
-0.21339648243339 -0.20631179617475 1 1
-0.0793500938798788 -0.0763701283505915 1 1
0.32285986749588 0.310536948710726 0 0
-0.065778330600012 -0.0619823058146941 1 1
-0.0905956895305516 -0.0866696118088158 1 1
0.133240847592705 0.133325046245878 1 1
0.18586141726364 0.177593400202389 1 1
-0.0430169489321881 -0.0357918493645774 1 1
-0.117053639946899 -0.113659333239684 1 1
-0.0361558000991056 -0.0245395515426038 1 1
0.460388673464172 0.438255415026865 0 0
-0.147080208208416 -0.136808401068173 1 1
-0.0182392332344783 -0.00294366835479542 1 1
0.107171909285129 0.103162885398291 1 1
-0.0475301984333676 -0.0486914224838004 1 1
-0.258470255465247 -0.246040939588866 0 0
-0.0602476508613551 -0.0547031977893256 1 1
-0.187271818674739 -0.172110586372637 1 1
-0.0466809927616704 -0.0440834906140472 1 1
0.100570953443613 0.0968149483756276 1 1
-0.180027029366897 -0.181231231881619 1 1
-0.197163796547781 -0.191707493847002 1 1
-0.0455854401119779 -0.0416236832697328 1 1
0.0651396446438563 0.0612405983919677 1 1
0.0564891220743802 0.0564530475120291 1 1
0.197306533400529 0.187914392654361 1 1
0.00774977760356588 0.00694440559456631 1 1
0.141282237087887 0.133628490345823 1 1
0.042914470767433 0.0360138396606906 1 1
-0.140751673717859 -0.135796932545278 1 1
0.00792437268092843 0.00924935371702557 1 1
0.098886840016439 0.0919907043745904 1 1
0.0866112786755343 0.0832034048468971 1 1
0.0446690118581229 0.0445288466365783 1 1
-0.0541377564539061 -0.0513722977103522 1 1
0.00568798018586277 0.00834232526310993 1 1
-0.205341166798294 -0.196963002195528 1 1
-0.15588748113496 -0.148767996283316 1 1
-0.150041877718905 -0.143767450227826 1 1
-0.054898952932736 -0.0511042041655814 1 1
0.246272841626707 0.233180432901279 1 1
-0.0912264026817135 -0.0813576557203698 1 1
0.122249653518211 0.12245372892949 1 1
-0.0370370996371053 -0.037120928238778 1 1
0.106451321721691 0.0999805636096008 1 1
0.0889553948634089 0.0891683838914084 1 1
0.0740596979615406 0.0712491001933936 1 1
0.00410733354920011 0.000564384208951072 1 1
0.0138045971311641 0.0114894768942932 1 1
0.0417036057073565 0.0429738669426879 1 1
0.0191212556963986 0.0249773779821957 1 1
0.100539197272798 0.100063973084628 1 1
-0.0337981148736997 -0.0306633068793599 1 1
0.121567707813642 0.112770021306718 1 1
0.174851212165409 0.166625227887915 1 1
0.0848006870993838 0.0812555750623009 1 1
-0.240128201788602 -0.230160557225495 1 1
0.141790729941642 0.135745591345462 1 1
0.133998257936459 0.126400484502439 1 1
-0.0616533074543375 -0.0574499350661219 1 1
-0.280975794993446 -0.269449498096681 1 0
0.0788299120015331 0.0764337594533499 1 1
0.042959032469557 0.0410513058677628 1 1
0.186337246514429 0.172387091834167 1 1
-0.0608641439527952 -0.0599500370715091 1 1
-0.0608453036679041 -0.0592940087541068 1 1
0.085268158696337 0.0818532227522727 1 1
-0.050766913536675 -0.0488429161834923 1 1
0.0728263491993151 0.0723726936814465 1 1
-0.0135491572960308 -0.0133900896845464 1 1
0.134809747047184 0.132534795435369 1 1
-0.0986195839923715 -0.0924693151627732 1 1
-0.167321565448101 -0.155355146294889 1 1
-0.0758265310559419 -0.0724039079760456 1 1
-0.226680735473789 -0.221562934755055 1 1
-0.0519980060109253 -0.0479072268237849 1 1
-0.176976298322672 -0.166605935018154 1 1
-0.058827763788677 -0.05811865849056 1 1
0.0977875926657311 0.0917846770759017 1 1
0.134805497794685 0.128206564321863 1 1
-0.136611888409683 -0.128754510568345 1 1
-0.00807463402561687 -0.00773363145103171 1 1
0.0307791723639414 0.0242008658925902 1 1
-0.078076314090764 -0.0766053940581236 1 1
0.105132752004086 0.100684606047209 1 1
-0.0635574215578648 -0.0612002791288314 1 1
-0.0313371347932969 -0.0305113654106933 1 1
0.22017086813919 0.2042768957648 1 1
-0.124336842277839 -0.122681653320508 1 1
-0.0194982704120982 -0.0182696825495172 1 1
-0.0564881893723409 -0.0531680516926107 1 1
-0.0640126973609018 -0.0607578637766661 1 1
-0.216608437438421 -0.204993764990206 1 1
-0.068926685165012 -0.0656329093315443 1 1
0.109053683305815 0.103889751258238 1 1
-0.0285632812346458 -0.0277422042373549 1 1
-0.133899896849424 -0.12628224421086 1 1
0.138091449517611 0.133652224256714 1 1
-0.0442723632261416 -0.0364485796819709 1 1
-0.0373626036657734 -0.0378588290814636 1 1
0.0618217672188926 0.0592938976889165 1 1
0.11267912245247 0.108011905640319 1 1
-0.154339989525207 -0.150365530769846 1 1
0.0353417078387195 0.0321260088545906 1 1
-0.120715233419928 -0.108579038975372 1 1
0.0343156391034027 0.0316328028603098 1 1
-0.0230501198615576 -0.0201564475254365 1 1
-0.139425300934842 -0.137410746802304 1 1
0.0789732572627944 0.0714364439419842 1 1
0.0400486233182349 0.0385570713711562 1 1
-0.166657521238316 -0.162847028351847 1 1
-0.0631532785246475 -0.0628422779196654 1 1
-0.0251959025466527 -0.026398260664004 1 1
0.305129224731598 0.288697713164339 0 0
0.0545340547260461 0.0524620748520901 1 1
0.0320179165369865 0.0284792535727467 1 1
0.0350065980470729 0.0327897957956174 1 1
-0.153625431476226 -0.14315231462437 1 1
0.00511719136096634 0.00277797498525213 1 1
-0.0648474673583623 -0.067132660260894 1 1
-0.0173511283203605 -0.0176713832277419 1 1
-0.0439540676287588 -0.043048139151058 1 1
0.163452956911009 0.15594434800979 1 1
-0.0233934194088868 -0.0255145804301867 1 1
0.0256469288455908 0.0235138895679539 1 1
0.0729098500539384 0.067303698672538 1 1
0.0385489916208878 0.0380641040678864 1 1
-0.0850911626658715 -0.081852689935662 1 1
-0.184710307803303 -0.178104632217168 1 1
-0.121810785468856 -0.117554997919541 1 1
-0.095025769643419 -0.0886608677510773 1 1
-0.185738156889467 -0.171964833186829 1 1
0.275876998905649 0.259511656426354 0 0
0.0274074558677047 0.0272755819361097 1 1
0.0476012858669172 0.0432593346357761 1 1
0.139041167439632 0.131441237557508 1 1
0.136377299777067 0.129777361915013 1 1
-0.247913099011697 -0.241249313673626 0 0
-0.206599496009725 -0.198068881787995 1 1
0.102230412836079 0.0967383198933091 1 1
-0.051494370906855 -0.0557841156176958 1 1
0.125112755151016 0.118627834832537 1 1
0.000748255364269659 -0.000809703126750619 1 1
0.0769448061769666 0.0677041786075952 1 1
-0.0511675766856391 -0.0487619473427536 1 1
0.0269407491684725 0.0237140304127035 1 1
0.0543815621021609 0.0499087043905888 1 1
-0.0208953164979392 -0.0160689654651911 1 1
-0.00490525549895526 -0.00646085972078733 1 1
-0.0515763885185042 -0.0494922408043866 1 1
0.0260829981970369 0.0215510649295521 1 1
-0.117231412380741 -0.112151072883696 1 1
0.00195848727065796 0.00282548223167978 1 1
-0.204044198658217 -0.188605345926104 1 1
-0.195023275934041 -0.183269303371603 1 1
0.153692016722432 0.142903027769857 1 1
0.0988398522064462 0.0913056486850675 1 1
-0.150228695449471 -0.135317339862047 1 1
-0.106281388254943 -0.101785153248896 1 1
0.158470939501112 0.152658649230739 1 1
0.0282080766957577 0.0265373184961441 1 1
-0.075334224236219 -0.0733338034232104 1 1
0.0217040766712208 0.0223663858871294 1 1
-0.0773842877729741 -0.0720773103875553 1 1
0.0769423547916212 0.0768737608631944 1 1
0.124421563494978 0.117771203908299 1 1
-0.199186979352554 -0.192501895220423 1 1
-0.092808932127648 -0.0932280811205886 1 1
0.0314110699909784 0.0319361257032728 1 1
-0.026096511234719 -0.0237235032366424 1 1
-0.197873302753769 -0.189357677315387 1 1
-0.0981091944723978 -0.0953560639406437 1 1
0.206471567189574 0.201760323625136 1 1
0.160747379685589 0.159168055285494 1 1
0.0807057906711351 0.075000649949826 1 1
-0.014251994380503 -0.0166523100690865 1 1
-0.156998607343068 -0.149984504316177 1 1
-0.122741229959571 -0.114700736394046 1 1
-0.000336479349316971 0.00120057473357277 1 1
0.0842855073888436 0.0795427045872259 1 1
0.0629115011866006 0.0600080893770074 1 1
-0.0997679263540145 -0.0910450737307714 1 1
-0.164723668204128 -0.15572727710558 1 1
0.0110649353667895 0.0107844759307867 1 1
0.0657618742668162 0.0630299123324519 1 1
-0.327774997707702 -0.310743526547225 0 0
0.118437495201088 0.102258730765875 1 1
-0.12548407614883 -0.118917916669033 1 1
-0.0446455988953689 -0.043313004950109 1 1
-0.0354315794745526 -0.0307707391317975 1 1
0.0750588566423281 0.0645985592580944 1 1
0.0664683099146364 0.0644178812742226 1 1
0.103064297472229 0.101459576773879 1 1
0.0402518255922515 0.0382871978436642 1 1
-0.0734329163064458 -0.0706057384185296 1 1
-0.0369254103019096 -0.0339512535543166 1 1
0.173030780210958 0.166913414142723 1 1
0.13956361653925 0.130196298743488 1 1
-0.0993615999904084 -0.0921630130928633 1 1
-0.0683413875343829 -0.0615719764944365 1 1
-0.0622416026608431 -0.0552259411067471 1 1
-0.0387453114425722 -0.0384702718468773 1 1
0.149307532747923 0.14331755028923 1 1
0.119575489099097 0.114281091502092 1 1
0.150776860841182 0.142716082472497 1 1
-0.0429658873606658 -0.0339133895912644 1 1
-0.0203880146820012 -0.0133099680054848 1 1
-0.141195317862345 -0.135208977838875 1 1
0.267259643959893 0.262435956754969 0 0
-0.416287827396719 -0.412876363606691 0 0
-0.0437189631698916 -0.0442865978183616 1 1
-0.0307284406252924 -0.0265889930632581 1 1
-0.153301055505718 -0.144970865310816 1 1
-0.136299422940375 -0.130738508530679 1 1
-0.0837043009953742 -0.0749997347227247 1 1
-0.183306147889028 -0.173513240990836 1 1
-0.0257999004809097 -0.022414674460106 1 1
0.0647474213163729 0.0651876573610181 1 1
-0.0839648729238313 -0.0781955857669701 1 1
0.0926860123983211 0.0863648082381054 1 1
0.0659067104413146 0.0615904015671616 1 1
0.343056822036906 0.325704272143423 0 0
0.112644290355437 0.105722533416418 1 1
-0.264548527649168 -0.248003329185316 1 1
-0.226270077037874 -0.217806571179103 1 1
0.0461947512195839 0.0484749973091744 1 1
-0.0470655516190332 -0.047420866436684 1 1
0.11777573262576 0.107925188636394 1 1
-0.0690981228774071 -0.0660253712776744 1 1
0.0228770812171914 0.0233510167828607 1 1
0.102282683090922 0.0974856985019817 1 1
-0.0813208967946118 -0.076565265535926 1 1
-0.0453679255334671 -0.0431486887000611 1 1
0.194225755399525 0.188416580063066 1 1
-0.0278224200661281 -0.0265074903400755 1 1
0.142579393584263 0.129408465321462 1 1
-0.130319549300658 -0.126169379792792 1 1
-0.0313401201338247 -0.0318459214553244 1 1
-0.101498599740241 -0.0932900510744248 1 1
0.0391278890233264 0.0347101049623822 1 1
-0.166278813029935 -0.156820338089501 1 1
0.0636218813421817 0.0579397174020298 1 1
0.124841164971846 0.116309386254426 1 1
-0.115011137632261 -0.106521340487954 1 1
-0.0509174573986019 -0.0449860869761242 1 1
-0.180322567875038 -0.173326136614767 1 1
0.126756981281274 0.122125035603374 1 1
0.12748982018236 0.122677039413372 1 1
-0.223818945133391 -0.212298929794776 1 1
0.0472177700469128 0.0447435368617083 1 1
-0.00967323970633585 -0.00971160761153294 1 1
0.136107175109594 0.131472038556367 1 1
0.218979791756667 0.205628677129648 1 1
0.296919510784507 0.283661610275398 0 0
0.0846916619404496 0.0851812225684835 1 1
0.0362296373568904 0.0310565153439443 1 1
-0.0347647181509991 -0.0343400745728671 1 1
-0.0211054993143352 -0.021496115106518 1 1
0.193356347049875 0.184613840670815 1 1
-0.053699506072213 -0.0519956178919632 1 1
-0.0963954361257221 -0.0926902001857932 1 1
-0.00222293495237647 -0.000572723847899578 1 1
0.122405514482423 0.123168540888529 1 1
-0.0940503313485568 -0.0933571575133746 1 1
-0.13124137760803 -0.127733906203205 1 1
0.0150442434934137 0.0143994285509239 1 1
0.118010092226807 0.113177256511358 1 1
0.0364655238059904 0.036551763482794 1 1
0.00554652905521465 0.00271628376150483 1 1
-0.139212195697966 -0.130292766571619 1 1
0.0516813205717292 0.0506284904487641 1 1
0.241436213001368 0.228420787955092 0 1
-0.0563451105656779 -0.0639467227547699 1 1
0.0895397956384183 0.0850636324174504 1 1
0.0289024801845441 0.0272455670198378 1 1
-0.0651213091599542 -0.0658911995784121 1 1
-0.120765324010864 -0.119620479572949 1 1
0.10585146062216 0.09886695641996 1 1
0.236264488893246 0.224546160142042 1 1
-0.0251788915331224 -0.0210895202045442 1 1
0.0667343453094342 0.0610421729708981 1 1
0.0429557415609606 0.0401755781709764 1 1
-0.170557382613472 -0.167918107975076 1 1
-0.230989714236912 -0.219603838957652 1 1
0.134144208484902 0.128330671306099 1 1
-0.0886939069823877 -0.0863645364711923 1 1
-0.108207199164326 -0.101002543104626 1 1
-0.182725858167029 -0.171278645777831 1 1
0.0917093285663944 0.0852269608244532 1 1
-0.0504899819205234 -0.0463365797134605 1 1
0.183392432904157 0.173678223208948 1 1
-0.112984460532648 -0.109901380182636 1 1
0.0171508847175919 0.016918097814056 1 1
0.039482304617152 0.0373956562101207 1 1
0.0931077134048958 0.0847031313061136 1 1
0.15194856788895 0.148050322702637 1 1
-0.00477348086040575 -0.00575001927078735 1 1
-0.12610138911931 -0.12270154642064 1 1
0.0950846989339441 0.089373389230974 1 1
-0.0667789199479817 -0.0631752864982545 1 1
0.254473961295498 0.247819872483416 0 0
-0.210583000932763 -0.201989476198802 1 1
0.10182153323694 0.0954667312919555 1 1
0.242898857248169 0.236066227052308 1 1
0.382739237350394 0.363976570237458 0 0
-0.0600124450752238 -0.0562293136185551 1 1
-0.164485318940529 -0.159046519979713 1 1
-0.282698064433063 -0.268228679040268 0 0
-0.0755934764192628 -0.074408126813538 1 1
-0.0030588662289255 -0.00469229307146927 1 1
0.123277799521583 0.114945931257488 1 1
0.0654204335081055 0.0612137980927535 1 1
0.0615536407864596 0.0579468341287184 1 1
0.0327790679121769 0.0289355744582757 1 1
-0.0696923065354014 -0.0599270888973813 1 1
0.071765367599807 0.0699622970215282 1 1
-0.168730827265359 -0.160199688240573 1 1
-0.185744394714627 -0.179920756347308 1 1
-0.0976725283338259 -0.0930708357257766 1 1
0.037073810603046 0.0376521461079418 1 1
0.0895001542065582 0.0849560267733161 1 1
-0.0144847182862226 -0.0106113571626177 1 1
0.0635289894205843 0.0623288052067492 1 1
0.100218041737654 0.0941057772886034 1 1
0.170742383258792 0.161411817271887 1 1
-0.066899250973795 -0.0643846181622759 1 1
0.0117345067225028 0.0174792552058505 1 1
0.176076512002443 0.168132598183158 1 1
-0.0298053131108988 -0.0279125251160177 1 1
-0.0193713616006205 -0.0174771378480444 1 1
0.0818852211970963 0.0801329251212846 1 1
-0.118310997389295 -0.113276143689125 1 1
0.140728863782812 0.13439933790069 1 1
0.0392714305260427 0.0357557192387058 1 1
-0.0502033676011233 -0.0457632707080464 1 1
0.0494119331576314 0.0480522733668646 1 1
-0.234246882094685 -0.224828891905049 1 1
0.0249411843111816 0.0256259985104103 1 1
-0.0376625716813758 -0.0333652174349352 1 1
-0.015318805908071 -0.0168025336460202 1 1
-0.0651087531862422 -0.0591074286661152 1 1
0.0269987586556197 0.0291395317567254 1 1
-0.0736150503479264 -0.0671683943824943 1 1
0.0526785323917999 0.049616218412699 1 1
0.0820262019864981 0.0802913958572389 1 1
-0.048177323953807 -0.0464383812596426 1 1
0.0383355598165736 0.0349958853171275 1 1
0.0314355268240812 0.0255986048573731 1 1
0.0757873446224258 0.0740846735821688 1 1
-0.054065789954913 -0.0511368567901889 1 1
0.109860359552688 0.109337058891789 1 1
0.0326448956993818 0.0334689113418685 1 1
0.0247001971929806 0.0224204548080483 1 1
-0.00638393482820798 -0.00331130424339377 1 1
-0.0136138683411834 -0.0184832397573394 1 1
-0.0882349238248903 -0.0827857836601205 1 1
0.0498910637039192 0.044692883992808 1 1
-0.036787043240963 -0.0353202384350896 1 1
0.125580015697319 0.120786478872855 1 1
0.0934436478089568 0.0893086748604567 1 1
-0.0593051302781001 -0.0543377314620249 1 1
0.179912768109767 0.17278740954505 1 1
0.0724230206664758 0.0659956983060096 1 1
-0.0747478680561464 -0.0705241013491088 1 1
0.0336949573008947 0.0330675130830729 1 1
0.135004362578431 0.129215868305332 1 1
0.0703754896807486 0.0688049646597456 1 1
0.0875705228832585 0.0837874765019454 1 1
-0.0194884985063823 -0.0194620202871301 1 1
0.0246886758258129 0.0214647307128392 1 1
0.0124760296926083 0.0143390986416767 1 1
-0.0940086704536703 -0.0900251600010294 1 1
-0.0638806897687324 -0.0598533195763963 1 1
0.0135206714692806 0.0167827181349744 1 1
0.0528571756539375 0.045265076391243 1 1
-0.0808971900229816 -0.0768087238122689 1 1
-0.193676387053014 -0.176613789839693 1 1
0.00864222054957686 0.00874003825966656 1 1
-0.133658848718391 -0.125350155115478 1 1
0.0453768111215498 0.0435175796922466 1 1
0.0789976570367641 0.0802659691998651 1 1
-0.225570433189312 -0.21373770403523 1 1
-0.00263099257227119 0.00252543997180174 1 1
-0.0511036872449972 -0.0541656869108063 1 1
-0.187228393528399 -0.18080869340724 1 1
-0.0789780658077571 -0.0757450720688869 1 1
-0.224339704174571 -0.210329596991015 1 1
-0.00725285616009645 -0.00587524265007144 1 1
-0.0456692861523157 -0.0434510091165429 1 1
-0.00186107295124623 -0.000783700986603408 1 1
0.0737336234331095 0.064538288156795 1 1
0.0546432969737327 0.0588818704180712 1 1
0.375837496923903 0.357800261182471 0 0
0.101815731656353 0.0990292401005298 1 1
0.0285487202327697 0.0216291376826468 1 1
-0.367992269169689 -0.35029827691544 0 0
-0.190797787410802 -0.17976159846273 1 1
-0.0330045843148234 -0.0256122659961602 1 1
-0.0561442700824914 -0.0537269264682281 1 1
-0.00463862372725062 -0.00303944777305436 1 1
-0.0925073097101188 -0.0889754344493184 1 1
-0.0567576262127886 -0.0513925888604036 1 1
-0.0387174416108596 -0.0347021978742382 1 1
0.0177225305601297 0.0146855224941782 1 1
0.100249769201133 0.0923008454556799 1 1
0.0699568471263931 0.0697279672636367 1 1
0.0948830478621627 0.0907584091122064 1 1
-0.105115781109326 -0.105388544807614 1 1
0.0359227344304911 0.0309763481571961 1 1
-0.332135969239829 -0.314139212727731 0 0
0.0694113535436906 0.0679268274364413 1 1
-0.111954291625991 -0.102718416889371 1 1
-0.109692864144469 -0.103462184583126 1 1
-0.152466965700616 -0.146647485044548 1 1
-0.0987043061385536 -0.0954882587996279 1 1
-0.0277814611430546 -0.0277066977859383 1 1
0.0369090639530971 0.0369515435648604 1 1
0.00757092399416754 0.0108769421708351 1 1
-0.1364271032787 -0.131559146700304 1 1
0.233516619528413 0.227390859789184 1 1
0.109273163474616 0.10556950764889 1 1
-0.0337598004842071 -0.0329193800346372 1 1
-0.273274538243192 -0.260311388652207 0 0
-0.0876111950086378 -0.089820873403451 1 1
0.0257541590718155 0.0274527008067386 1 1
0.00722516088471275 0.00616652988081611 1 1
0.0721573067900014 0.0724213262154321 1 1
0.11894502230652 0.114000130087464 1 1
0.0865513173169837 0.0869442808427811 1 1
0.0665391409663841 0.0676494090118773 1 1
-0.154321473827059 -0.146127876603127 1 1
0.081030258058599 0.0788433833241879 1 1
-0.00254699130802712 -0.00588942058027281 1 1
0.030474728185839 0.0269924558845468 1 1
0.0629263041779074 0.0609007123952365 1 1
-0.085137694194004 -0.0828923349668337 1 1
-0.00688855949087223 -0.00631411182398516 1 1
0.0832267722101712 0.0769969333390328 1 1
0.0884246957227166 0.0904008042049508 1 1
0.0663861219756088 0.0632748987227425 1 1
0.0806312377443387 0.076163003221183 1 1
0.102774009454533 0.0972464761342535 1 1
-0.196106333059616 -0.182503566405885 1 1
0.301344223494118 0.286477642356168 0 0
0.0771911614314599 0.0776808228942683 1 1
0.0721174110168468 0.0666305637034895 1 1
-0.128905976364328 -0.120532694382931 1 1
0.117253235024025 0.11183373538973 1 1
0.0800854282310883 0.0727653159917208 1 1
0.059474772189891 0.0594112449660951 1 1
-0.157143259676151 -0.148346535962225 1 1
0.139439241675517 0.132122777036507 1 1
-0.0203418385636698 -0.0200027384438624 1 1
0.0548283687416963 0.0545759877906345 1 1
0.0879113169607902 0.0862585293834943 1 1
-0.050949917289739 -0.0463796980649491 1 1
0.0788636772910645 0.0811566785047672 1 1
-0.277848335912497 -0.265041358352044 0 0
-0.00489659688079 -0.00373465626925681 1 1
-0.177246825610226 -0.167192392813329 1 1
-0.1005276494278 -0.0942329115254259 1 1
-0.00688747919238011 -0.00472875652343608 1 1
0.0792165184177961 0.0778096276447303 1 1
-0.131837012507438 -0.126356831433928 1 1
0.00587652875633889 0.00824548111729893 1 1
0.0737256202726029 0.0684498161820419 1 1
0.107618896591284 0.111100030119451 1 1
0.0151625763120393 0.0161492785602768 1 1
-0.0868416800039171 -0.0850904226264479 1 1
0.0206765332349638 0.0270904956806144 1 1
-0.0267812414124 -0.0283605428525341 1 1
-0.0537168000904209 -0.0516894149867776 1 1
0.00797939315060623 0.00522443410617289 1 1
0.0954959262860903 0.0906389526388414 1 1
0.0855573533819336 0.0853737069823599 1 1
-0.124484267323067 -0.120971486106965 1 1
0.030478585258707 0.0300061925091873 1 1
-0.240219751123266 -0.228940950224073 0 0
-0.168205202407091 -0.159021109308114 1 1
-0.102213015750531 -0.0970133224392068 1 1
0.0852737391648747 0.0798001284820507 1 1
-0.20034167585688 -0.191052855208589 1 1
0.264760152818107 0.249329922203575 0 0
0.0548739944857357 0.0459926351006055 1 1
-0.0116950091517239 -0.0114295892307447 1 1
0.182244674388831 0.176360502846965 1 1
0.00968063733848829 0.00420054288342454 1 1
0.136893591505395 0.129784532547905 1 1
0.104607225595073 0.0968868249253829 1 1
0.109384822508239 0.104269359734321 1 1
0.13226027641792 0.132664759729767 1 1
-0.0721468089734806 -0.0608964307342036 1 1
0.0333467520789863 0.0318067509998246 1 1
0.00832543554966028 0.0124540209652093 1 1
-0.347560870133819 -0.331596097700089 0 0
-0.108840215985898 -0.104212024376512 1 1
-0.107755141689048 -0.10425732526224 1 1
-0.102591970560032 -0.0941234861867778 1 1
-0.0582204387759871 -0.0519217901639424 1 1
0.0134943059217448 0.0105790341490529 1 1
-0.030011109750092 -0.0252166002012211 1 1
-0.0555145276714493 -0.0522638271518383 1 1
-0.168622917590319 -0.165470354615011 1 1
0.000484079357865125 0.00410268130719926 1 1
0.129213642572683 0.12342157875546 1 1
0.0189193023248401 0.0198971382609097 1 1
-0.0272578054123021 -0.0295850275920372 1 1
-0.0409288210701192 -0.0403523955007214 1 1
0.0254047119073884 0.0245705644791098 1 1
0.0397025650158276 0.0376111962178484 1 1
0.0869421710889706 0.080791553022014 1 1
0.0444199053485339 0.0401020261919061 1 1
0.0409455285933117 0.0435749138176185 1 1
0.203367138551723 0.195060299004326 1 1
-0.045318030474876 -0.0427684046655491 1 1
-0.0218854311093253 -0.0206522264819573 1 1
-0.19658513517583 -0.188232207388193 1 1
0.116644517934526 0.115223330523094 1 1
-0.00840910266200746 -0.00834113205851232 1 1
0.119298441836181 0.11299726092804 1 1
0.062597884166062 0.0573752436576884 1 1
-0.115391446284036 -0.10917963913245 1 1
-0.029353133725423 -0.029222109853633 1 1
0.0244065722723062 0.0244787250866997 1 1
-0.100889053880851 -0.0956653994450348 1 1
0.127091406047469 0.116011628019557 1 1
0.0199839451103123 0.0193118991300942 1 1
0.0492412280060191 0.0451405165806896 1 1
-0.143140590106459 -0.137513452497624 1 1
-0.0296392931599591 -0.0317792378626135 1 1
-0.0818761661874503 -0.0786204365572103 1 1
0.131091720429906 0.126012633414216 1 1
-0.122383482484455 -0.114958138428331 1 1
-0.0187307569561433 -0.0194750183992015 1 1
0.116245179037931 0.116076624418487 1 1
0.0545819097774649 0.0533535136623577 1 1
0.0979977228530259 0.0986860510704671 1 1
-0.0468308367047074 -0.0441716897390146 1 1
-0.0705255884368289 -0.0706719408819868 1 1
-0.174112365739206 -0.165478679675931 1 1
0.173006136054629 0.163170281915682 1 1
0.136798571533625 0.130400220368831 1 1
-0.0217318497639128 -0.0252904058335243 1 1
-0.0527920552518257 -0.0569324414420281 1 1
-0.14189202950505 -0.13951339579178 1 1
-0.180000134175727 -0.168875256069363 1 1
0.0430527474308347 0.0422980729641995 1 1
0.0595121921065193 0.0589914613988953 1 1
0.00587530851606762 0.00735669759426517 1 1
0.18080553111273 0.170084720375144 1 1
0.0743788729639879 0.0759643280723194 1 1
-0.0655066009065118 -0.0634217959101239 1 1
-0.199201108708074 -0.192536446350681 1 1
-0.183023349146216 -0.177135781789277 1 1
0.189966574503681 0.183452537140539 1 1
-0.01829378628399 -0.0219827763822735 1 1
-0.0259590457681837 -0.0269907979438355 1 1
0.109946864168258 0.105735827729427 1 1
-0.0682180815557069 -0.0639994766217064 1 1
-0.0859724482195331 -0.0816203790503703 1 1
-0.157907009442106 -0.154377539081176 1 1
-0.00642358321122577 -0.0046501100875409 1 1
0.191756305610671 0.181999244360792 1 1
-0.194711593191141 -0.184634796261573 1 1
-0.0260715014147294 -0.024919215944737 1 1
-0.0644097136247586 -0.0627648609022401 1 1
0.107762647509852 0.105474446183966 1 1
-0.0076089953752731 -0.00896146934026085 1 1
0.0879581983860936 0.0829406726041198 1 1
0.0247944435321805 0.0215556143555133 1 1
0.0261133078931084 0.0206353473040285 1 1
-0.0562741728369691 -0.0499580931569858 1 1
-0.267574420140713 -0.256922688462756 0 0
0.149610772949176 0.143918403025399 1 1
0.168433471068083 0.163927518594975 1 1
-0.35893237952321 -0.341477773044355 0 0
-0.0779771240060983 -0.0683141915318828 1 1
0.218945841251955 0.20995159505565 1 1
0.15763943164588 0.147618776711773 1 1
0.018757463338136 0.0209298661922506 1 1
0.0432373966137689 0.0389141531017605 1 1
0.173997117262962 0.161513930826259 1 1
-0.222457086285501 -0.21022010574122 1 1
-0.153019209581246 -0.153807278484946 1 1
0.161174249489793 0.153426916561967 1 1
0.031203232989066 0.0311894992511697 1 1
0.201700789189987 0.196441863570053 1 1
-0.125854633061987 -0.123834129343299 1 1
3.0358242722967e-05 0.00637218205288456 1 1
-0.121031262744524 -0.113756808564906 1 1
0.132787033606758 0.125693155409023 1 1
-0.146058985044557 -0.140441722385804 1 1
-0.108485015612161 -0.104509961883455 1 1
-0.0426863742535257 -0.0386250361738136 1 1
0.158080365776336 0.150561842668917 1 1
-0.094913192136548 -0.0872011168060011 1 1
0.0419886924427569 0.0391372185311278 1 1
0.0164012139854697 0.0167759839424298 1 1
0.0761305662164203 0.0735721795088327 1 1
0.173449633563773 0.16446022470202 1 1
-0.0727635000904239 -0.0695547101976766 1 1
-0.0267409651947222 -0.0220329103975755 1 1
-0.00839541324938687 -0.00809138044495655 1 1
0.115907103998537 0.111076454635186 1 1
0.020442229520686 0.024221974420108 1 1
-0.0164697412914492 -0.00953507164104369 1 1
-0.140355746648786 -0.13117375864266 1 1
-0.018265150248798 -0.01519666847054 1 1
-0.0427363109378598 -0.0397855794470548 1 1
-0.0581572626558809 -0.0559218140629959 1 1
0.217136937619698 0.209504602140968 1 1
0.0988724437273748 0.09524736080431 1 1
-0.137404565054234 -0.131409547859064 1 1
-0.10882454413539 -0.103714234864923 1 1
0.0621807871063022 0.0567237240007284 1 1
-0.227523821016755 -0.216568210564356 1 1
0.0265743868839669 0.0278947050557643 1 1
-0.104049427973842 -0.100287096982906 1 1
0.187397667121655 0.178903823512323 1 1
-0.369632635534964 -0.350820601530874 0 0
0.198703788915806 0.190221749067371 1 1
-0.0938406761831901 -0.0874180639230344 1 1
-0.189347317090411 -0.178695699421016 1 1
0.0145012880547602 0.0159930674309387 1 1
0.147206030690534 0.138084245636537 1 1
-0.112530505294679 -0.106846161005112 1 1
-0.0202388099739675 -0.0229563272733875 1 1
-0.163339983624486 -0.151993461817646 1 1
-0.0278095604691894 -0.024880289154364 1 1
-0.130464524500416 -0.120772547205348 1 1
0.108321171667967 0.100530041845897 1 1
0.0459031425374173 0.0440840099990298 1 1
0.0546766810721004 0.0495967788087884 1 1
0.1788332515995 0.16859095459359 1 1
-0.136169140612389 -0.127030792829693 1 1
-0.0688752393816619 -0.066786521655412 1 1
-0.213440024342179 -0.207981384125418 1 1
-0.155734490505437 -0.148666532322759 1 1
-0.0200177845209945 -0.0159226136846656 1 1
-0.00956764209284494 -0.0044608945220637 1 1
-0.134336700810307 -0.128857196715048 1 1
0.159243748031296 0.148660661480006 1 1
-0.196158297878932 -0.1901774591168 1 1
0.158096511924709 0.150189184370319 1 1
-0.0475556326301948 -0.0467562988856651 1 1
0.109278535475385 0.10535377334692 1 1
-0.193057808969535 -0.185036736919595 1 1
-0.129219278940805 -0.124039022015356 1 1
-0.11941485184695 -0.114982812526533 1 1
-0.122564445487521 -0.112415241011878 1 1
-0.0114776193948181 -0.0124720485070419 1 1
-0.153401634564827 -0.144912322479051 1 1
-0.140683161082281 -0.137894498209517 1 1
-0.207013699094461 -0.19820802925846 1 1
0.0724321353724778 0.0696135743661057 1 1
-0.0724910793105191 -0.06806836270187 1 1
-0.064954589339747 -0.0634487304235447 1 1
-0.0322081567812834 -0.0350542746656836 1 1
0.0505839202936581 0.0462824233779201 1 1
0.0609853439153059 0.0612994385419955 1 1
-0.116748652518483 -0.111465816055425 1 1
-0.0621443742177526 -0.0574993649688407 1 1
0.0111045597626861 0.0119198779384368 1 1
0.103559939681887 0.097798910007685 1 1
-0.0612881393917219 -0.0600321908390317 1 1
-0.140160380198855 -0.131650899465831 1 1
0.108662140238125 0.0996877945727918 1 1
-0.0297617844114203 -0.0268273728587629 1 1
-0.0640160879630016 -0.0588134061093173 1 1
-0.0869908471412513 -0.0776918480622469 1 1
-0.127425711091133 -0.113558977672183 1 1
-0.00863132304545376 -0.00652070491068878 1 1
-0.0219888062616599 -0.0172509697000716 1 1
0.121200165659811 0.112878277605709 1 1
0.0926856554728879 0.0889997934045261 1 1
-0.125705214280085 -0.119692888700238 1 1
-0.160909675541031 -0.152538436585639 1 1
-0.0717790426146159 -0.0697923188088408 1 1
0.0087924809782527 0.0147497935434594 1 1
0.0427108263619155 0.0395398504517648 1 1
-0.134475392743046 -0.125515015264367 1 1
0.09627120159296 0.0928505549728318 1 1
-0.366064915478241 -0.350915183683216 0 0
0.19959774149433 0.189693255891014 1 1
-0.00851493699526553 -0.00490237610413428 1 1
-0.0331716600631755 -0.0310891876162529 1 1
-0.0431701224475117 -0.0404016652201071 1 1
-0.204307008535093 -0.196508305826616 1 1
0.255617329643779 0.243035136242272 1 1
-0.107552769346098 -0.10156538661024 1 1
-0.0598080584765201 -0.0597477252625443 1 1
-0.276219618214846 -0.263416139068922 1 1
-0.13577005500629 -0.128920446013104 1 1
0.0215043498605266 0.0229720154753004 1 1
-0.108189336700747 -0.100215829235315 1 1
-0.0534326768951371 -0.0535465830283192 1 1
0.316618424332289 0.299620866026832 0 0
-0.180506205016824 -0.173221302153249 1 1
0.0387682088392256 0.0379280136385591 1 1
0.0214421318046464 0.0238755387941992 1 1
0.0569219959573852 0.05649963025241 1 1
0.0205884644091809 0.0215963850374896 1 1
-0.0128121805585564 -0.0166500547102343 1 1
-0.0746958463471786 -0.075599920950003 1 1
0.111644820792863 0.103383026405705 1 1
0.076757643844561 0.0750750291591459 1 1
0.0296628100124446 0.0322462949182641 1 1
0.12273802932505 0.11800007145103 1 1
0.00791408603771008 0.00822923577206678 1 1
0.184979921407946 0.17753034034342 1 1
0.0438547147378472 0.0399337938777283 1 1
-0.0205521211706738 -0.0192843184100843 1 1
0.0670123475339771 0.0620853722542521 1 1
-0.00587612445651391 -0.00554777889480544 1 1
0.0618336337998516 0.059465229873687 1 1
-0.0314060615509649 -0.0336347931030527 1 1
0.260445791935782 0.250991167079471 0 0
0.0231807134337663 0.0208397062216781 1 1
-0.0290846399239431 -0.0297398898050453 1 1
0.297938015642153 0.283460490344459 1 1
0.314511475167527 0.300482695897781 0 0
-0.0518332289176855 -0.0493848605988113 1 1
-0.0125345538064003 -0.017716094951246 1 1
0.0429479375289669 0.0412123109374102 1 1
-0.0709488528060798 -0.0687999351290913 1 1
0.169235358727327 0.161824918385532 1 1
0.151913397322323 0.146268974745241 1 1
-0.0142394353586213 -0.0122360304724871 1 1
0.122436955078104 0.111271641448252 1 1
-0.22956358766439 -0.219119518566931 1 1
-0.0526515064257206 -0.0489107956547864 1 1
0.0653188720947282 0.062689817444316 1 1
0.0758797001982235 0.0780326970464383 1 1
0.363360127086693 0.345166732925205 0 0
-0.036025105696313 -0.0349943279110323 1 1
-0.304447782103141 -0.289770795014359 0 0
-0.109023236841219 -0.103708441756787 1 1
0.0871039772863137 0.082024034482534 1 1
0.0482734832498977 0.0423826008734659 1 1
-0.0863952451351907 -0.0824185686842156 1 1
0.029551115453945 0.0270963572049198 1 1
-0.212236643059413 -0.188794622211778 1 1
0.0382786396619883 0.0382618130587224 1 1
0.04509231782305 0.0443870367156653 1 1
0.208950429041133 0.198612078398921 1 1
0.0774828716247468 0.0719645575426622 1 1
-0.0311867890743842 -0.0289172729185356 1 1
-0.0186737206555883 -0.0110540754498741 1 1
0.0295599469995179 0.0272392714584054 1 1
-0.139452341648685 -0.135060388031757 1 1
-0.0447192957686587 -0.0427588063669933 1 1
-0.155945869564347 -0.148784906306551 1 1
0.0223909795296914 0.0215921580927102 1 1
-0.022077955130791 -0.0161179767833595 1 1
-0.00707058821434788 -0.00703691994533639 1 1
-0.0635317444707872 -0.0608644304420589 1 1
0.227805773980064 0.212080650229671 1 1
0.0962853560837831 0.0896381957129832 1 1
-0.173798480539491 -0.164306631648137 1 1
-0.0199577876939363 -0.0165621497243629 1 1
0.067929712070161 0.0623094984909154 1 1
-0.0448291848966039 -0.0372650399092667 1 1
-0.17146777676852 -0.166780636434476 1 1
0.0936400025084217 0.0767336434982591 1 1
0.0679911618044116 0.0609625270845563 1 1
-0.164846920863837 -0.159319867869257 1 1
-0.0499710437893223 -0.0531436227566178 1 1
-0.15092018442032 -0.142430450401809 1 1
0.109651836588747 0.104118113994371 1 1
0.170234503786677 0.161154177502847 1 1
0.00768440401637993 0.00578396596840415 1 1
0.207008045646487 0.196310754557277 1 1
0.0597306525941724 0.0528771686527858 1 1
0.126971349127179 0.121687921658464 1 1
0.0403782260967753 0.0381234970517723 1 1
-0.134158885275402 -0.128437435426564 1 1
-0.326841602941929 -0.303450431819171 0 0
0.0965686462125419 0.0956568686265803 1 1
-0.010228742066683 -0.0114047933792867 1 1
-0.0838775302746983 -0.0793074654791426 1 1
0.00454395614915629 0.00354057084851336 1 1
0.11899770980883 0.114454513099697 1 1
-0.289625150914752 -0.27896918112605 0 0
0.0473590016745416 0.0431986803962478 1 1
0.0743255737066356 0.0695110206357112 1 1
-0.0304413738148812 -0.0305701792318942 1 1
-0.187102752921807 -0.183216356665347 1 1
0.0682677430779186 0.0655901598785009 1 1
-0.00588264596143457 -0.00789109255450336 1 1
-0.0585371492011526 -0.0528419330587056 1 1
0.181074495416384 0.17533721913703 1 1
0.000351309912673854 -0.000414172287206277 1 1
0.0466878817385147 0.0424058419825411 1 1
0.0393941711312183 0.0368648041999214 1 1
-0.0218855710956426 -0.0192814571562464 1 1
0.0594367762751526 0.0579476100472687 1 1
-0.0155709559461961 -0.0166320410476526 1 1
0.129943615459481 0.124596654872089 1 1
0.242864530295658 0.228799263607708 1 1
0.109897716509943 0.100403991033872 1 1
0.266380353043242 0.251687007800968 1 1
-0.113754827552211 -0.108901228864365 1 1
-0.0513018250137832 -0.0486916122165187 1 1
-0.098861408146233 -0.0973996905762512 1 1
0.0416913801624409 0.0332476553160015 1 1
-0.044516069622802 -0.0420541433148588 1 1
-0.0818088053684072 -0.075118889870185 1 1
0.0292422693347314 0.0205877283922116 1 1
-0.133236216473832 -0.122525990492883 1 1
-0.066926003943178 -0.0650347300508517 1 1
-0.27869748517343 -0.265338394985147 0 0
0.126415126381297 0.113388603158434 1 1
-0.0461544126873001 -0.0449668447201319 1 1
-0.0132616277575054 -0.0102567620705261 1 1
-0.0610927128242109 -0.0607913458608692 1 1
-0.181646763225367 -0.171511571555205 1 1
0.00775372509104995 0.00617565649385488 1 1
0.174275538794218 0.170468739733038 1 1
0.0728835292587573 0.0685283899857235 1 1
0.00537447900162577 0.00506279750051693 1 1
0.0193431206262817 0.0176419844219755 1 1
0.0851902216296875 0.0827152993769458 1 1
0.00963786065214575 0.00745788969127137 1 1
-0.0299864066883414 -0.0288879587639748 1 1
-0.194168692279228 -0.183523266715925 1 1
-0.00708650485442211 -0.00469022355546619 1 1
0.115276629495795 0.109678111284389 1 1
-0.000617259403915847 0.000506522942533701 1 1
0.0707246241595287 0.0692422698260451 1 1
0.0507243709102813 0.0510438957514634 1 1
0.131351490576973 0.130146949662664 1 1
-0.155336619816276 -0.151677966940038 1 1
0.0355672317155436 0.0281557280814842 1 1
-0.203826980756515 -0.184971154891959 1 1
0.0430969062236814 0.0382161105557591 1 1
-0.115875435201854 -0.112579101209118 1 1
-0.161152158157352 -0.155554316046019 1 1
-0.0676920872037515 -0.0665417096056953 1 1
-0.109248992180059 -0.10366193553945 1 1
-0.081341226331797 -0.0743675502203891 1 1
0.0921208500469137 0.0853270586260175 1 1
0.130452969569279 0.123413026666001 1 1
-0.0613511164855923 -0.0560765252713195 1 1
-0.0592662383510136 -0.0621016663555957 1 1
0.149222233979674 0.142819999208595 1 1
0.123899839554317 0.115580133029175 1 1
-0.110875485864575 -0.10978574501761 1 1
-0.15535707626318 -0.147618707387142 1 1
0.00146452723896185 0.000537688841090793 1 1
0.0702309097592857 0.0663163926314753 1 1
0.0376926722273122 0.0341274341955405 1 1
-0.1504606207229 -0.143479661796296 1 1
0.0941033211421495 0.0842990317556863 1 1
0.0429858996244335 0.037040143711576 1 1
0.0849496721030168 0.0861540554391336 1 1
0.109036284618492 0.103939143541298 1 1
-0.126765123619316 -0.124922953681988 1 1
0.267908159902942 0.258714864597923 0 0
-0.122301128534318 -0.116617768778735 1 1
0.0618916012239482 0.0589554393970415 1 1
-0.0198667917883696 -0.0183186162565788 1 1
0.0322399843721304 0.0315907443922201 1 1
0.130976727743393 0.121602059584468 1 1
-0.0340985344644557 -0.0347982006723769 1 1
-0.108289981833079 -0.103206565249415 1 1
-0.13454308877847 -0.131335758223739 1 1
0.173245085166216 0.161124555809703 1 1
-0.0481089390926661 -0.0457329314001787 1 1
-0.0153469558719627 -0.011058891896119 1 1
0.137233161747151 0.125583085583564 1 1
-0.0557587326450042 -0.0523568616948971 1 1
-0.293524429841473 -0.278340451589754 0 0
-0.0556626996117797 -0.0532236635798921 1 1
0.18364954974724 0.174378160970009 1 1
-0.0209349095311712 -0.0205641735471773 1 1
-0.0426492543225115 -0.0423323680967927 1 1
-0.319707051952496 -0.304099821858589 0 0
-0.23184901834045 -0.219841062552134 1 1
0.0248149517994334 0.0231297773895494 1 1
0.0842567321221963 0.0814937257274441 1 1
0.172339958183392 0.165082783143815 1 1
-0.0376513549970285 -0.0380755862642718 1 1
0.0649559985953386 0.0654921606607581 1 1
0.112484330814753 0.105600756906383 1 1
-0.119367825011749 -0.114382778223745 1 1
-0.0636204140366946 -0.064415231634856 1 1
0.0209572583390973 0.0175484415210042 1 1
0.0267674956468478 0.0218384227059261 1 1
0.112953516310275 0.110784667069589 1 1
0.0283236065932355 0.0279659352117591 1 1
0.0739556488535313 0.0706864064358055 1 1
0.109257546997032 0.104524020097447 1 1
-0.0393455369644854 -0.0379868460778182 1 1
0.0669989759487806 0.0689881382068356 1 1
0.0810885485799106 0.0782968421033462 1 1
-0.08088082026236 -0.0775019535867366 1 1
0.0728590217084961 0.0681304979723753 1 1
0.151050455424674 0.145460582073249 1 1
0.0258307984132457 0.0229483711714332 1 1
0.156962855287528 0.155134402293563 1 1
-0.203403821533152 -0.195369258698876 1 1
0.158433375869858 0.152602425214141 1 1
-0.207647985510395 -0.19616922048666 1 1
0.0942825361042437 0.091336318323532 1 1
0.0528765102479012 0.0511206727042082 1 1
0.144327529964838 0.139820900509983 1 1
0.0844712404962659 0.0787354928617195 1 1
0.237618450185221 0.224783609431791 1 1
-0.01928206268816 -0.0211376481907177 1 1
0.00212309537367128 0.00453688049435745 1 1
-0.00852618140976225 -0.00969598177581197 1 1
0.198755223713367 0.18706566471073 1 1
-0.0390117714049201 -0.0364633434763971 1 1
-0.0944295097959623 -0.0963225891676299 1 1
0.0500358411590788 0.0465984657379275 1 1
0.238680321359966 0.22548345094761 1 1
-0.18308543526851 -0.170842233159431 1 1
-0.0870685670285526 -0.0872254765463176 1 1
0.145588944922532 0.141440634598271 1 1
0.172091183582763 0.170376136016706 1 1
-0.297002236660016 -0.282287035079177 0 0
0.0628396008368306 0.0601141384163355 1 1
-0.0801353578387743 -0.0753584017112171 1 1
0.110896801208398 0.106610984815925 1 1
-0.082543755102646 -0.0767735055944201 1 1
0.0500822879428751 0.0471123589031999 1 1
-0.200894392995012 -0.192945834120824 1 1
-0.079649705059818 -0.0724835043218481 1 1
-0.0342299423822206 -0.0327560862343826 1 1
0.213462459560681 0.20174701742109 1 1
-0.0216684692173128 -0.0249361846186375 1 1
-0.180656233563045 -0.172756668501463 1 1
-0.0431369939321879 -0.0400052568096862 1 1
-0.035178624175502 -0.0301476911551121 1 1
0.131517528047196 0.124967067148716 1 1
-0.0833975847211213 -0.078952310737589 1 1
-0.154947987777221 -0.148736143739721 1 1
-0.053719781794341 -0.0508801586460728 1 1
0.0500360518329743 0.0469862289219986 1 1
-0.186048299492992 -0.1646063968348 1 1
-0.0143265532497575 -0.0128587102250863 1 1
0.0284364571918902 0.0311241550916099 1 1
0.0899783088855544 0.0884057670900563 1 1
-0.263578055277703 -0.254953993126519 0 0
-0.046088293816732 -0.0452551346510193 1 1
-0.0490021406698284 -0.0476287363801076 1 1
0.0536364066757543 0.0520340332328566 1 1
0.11125440822013 0.106601495543803 1 1
0.165428940083284 0.153552503703655 1 1
-0.127489621493757 -0.119666455472312 1 1
0.0790203406439802 0.0717361712042228 1 1
-0.119803222053861 -0.114567857298669 1 1
0.061628194649554 0.056847313938961 1 1
-0.141700064598664 -0.132347114478492 1 1
-0.118794734636238 -0.110898544728764 1 1
0.190756663649156 0.179121245420733 1 1
0.101222367288222 0.0953092190084238 1 1
0.0633124071174226 0.0629109692020001 1 1
0.0477541809466398 0.0421730350441801 1 1
-0.283393545977147 -0.271501661370262 0 0
0.158070920166256 0.148553171582209 1 1
0.0832670897728417 0.078901333086341 1 1
0.125556538777931 0.11227859517798 1 1
0.0309640230123909 0.0276468647366567 1 1
-0.047754650851172 -0.046851940108783 1 1
0.113674675464387 0.110137092782028 1 1
-0.00162874889553141 -0.00187010060364305 1 1
-0.153533250975872 -0.147721493022444 1 1
0.0343444025556833 0.0330043025850735 1 1
0.103417010518689 0.0980476706490777 1 1
0.0625659572081289 0.0590497484290123 1 1
0.0312347678272652 0.0257992734210501 1 1
0.0997709390395254 0.0936721418833369 1 1
0.0425851033364791 0.0430314450367632 1 1
0.0231206809017446 0.0234896218168444 1 1
-0.0474907930704487 -0.0470024921225073 1 1
0.107183332846224 0.1025455007845 1 1
-0.183897144074911 -0.177402637682754 1 1
0.0342769425764971 0.0355532405356373 1 1
0.0814170283420088 0.0716041851357626 1 1
-0.0927503881786226 -0.085937760773202 1 1
0.214628833006482 0.201674597683587 1 1
-0.133915797435247 -0.125642902436791 1 1
-0.115508031912243 -0.103280829282403 1 1
-0.060681308900568 -0.0641463333023218 1 1
-0.152224770469614 -0.146168046972529 1 1
0.000380360020001328 0.00205849533603734 1 1
-0.0658347722374041 -0.0656261119854602 1 1
-0.0560636991471751 -0.0531998822006032 1 1
0.109688640125293 0.102141460981042 1 1
0.0173392172633704 0.0192152635063508 1 1
-0.0812680239780438 -0.076841050162885 1 1
-0.116296007883574 -0.114192262446783 1 1
0.12081212534845 0.114540353971111 1 1
-0.00472996042719909 -0.0050501410347233 1 1
0.0463552938199406 0.0460874965334178 1 1
-0.177575179340929 -0.174242261820678 1 1
0.10144980316717 0.0925397054912149 1 1
0.155064639071942 0.148804987065479 1 1
0.163058005985333 0.153295692974472 1 1
0.0191613279533859 0.0227299726993988 1 1
-0.036517803350292 -0.0260360892128914 1 1
-0.0090772565448278 -0.00747299687521752 1 1
-0.0116466622056873 -0.0109090175767894 1 1
0.032456992470261 0.0335175171275848 1 1
0.0904281354181469 0.0857455598181983 1 1
-0.33129988816404 -0.313196348410215 0 0
-0.0688720740905087 -0.0675394858354983 1 1
-0.146681681425618 -0.137754281183698 1 1
0.144547378302502 0.141316408226014 1 1
-0.0166244719084003 -0.0163346568613923 1 1
0.0810004527131056 0.0787968704062994 1 1
-0.240688855156536 -0.23496662996686 1 1
-0.152119445570822 -0.144081135583867 1 1
-0.174711773217407 -0.166079634970889 1 1
0.11153930717381 0.109315674429527 1 1
-0.0595067361389636 -0.0571638874202041 1 1
0.0110495691168888 0.00987168826695435 1 1
-0.0717038998552279 -0.0699649396925276 1 1
0.124815280943205 0.119855414950345 1 1
-0.206302507419279 -0.19941131959196 1 1
0.0709975431617098 0.0662247593468216 1 1
0.01340477806762 0.0100337882840541 1 1
0.0826452096386042 0.0791582918311728 1 1
-0.177001977153513 -0.168822549726796 1 1
-0.0656656710541151 -0.0633060300302087 1 1
0.128785870597437 0.125858284485913 1 1
0.0466570837757679 0.0448442836647564 1 1
0.0630385715415976 0.0601092087697528 1 1
-0.198860199114836 -0.188598318769192 1 1
0.052613376651492 0.0517070721568535 1 1
0.00444208016304874 0.00451593157196919 1 1
-0.149093823760739 -0.140979107053318 1 1
-0.0572788426833707 -0.0544837547775404 1 1
-0.073028517274403 -0.0696297256840443 1 1
-0.0873597780509383 -0.086699546984347 1 1
-0.041654441152861 -0.0403008947557918 1 1
0.0734537134198807 0.0701142456456213 1 1
-0.161165637151842 -0.157295983530182 1 1
0.0542266068583978 0.0500441437521306 1 1
0.0417792310837723 0.0424597278709117 1 1
0.18880248733291 0.179356577824855 1 1
-0.149770231686361 -0.139383354014755 1 1
0.073505253106022 0.0694526654246169 1 1
-0.0744400542003311 -0.0728358676748058 1 1
-0.0925072370619686 -0.0911178567046183 1 1
-0.0394347062900808 -0.0381757543822034 1 1
-0.0789075429585254 -0.0771451665917958 1 1
0.0593132507527018 0.0574432025457371 1 1
0.200218378705904 0.190262867474316 1 1
-0.12202123308838 -0.116519982909824 1 1
0.180667467778072 0.174408736525586 1 1
-0.0241704749680207 -0.0187294285415985 1 1
0.0453540484352697 0.0440553770217311 1 1
-0.0022759860449138 -0.00157609236730398 1 1
-0.0430703779544802 -0.0430430305937968 1 1
0.0834566372666559 0.0757905805426262 1 1
0.0717905505004841 0.0738211906149199 1 1
0.212944046049746 0.20907867454088 1 1
0.101360679921294 0.0984857558412305 1 1
-0.146572337950046 -0.136982756649408 1 1
-0.100994285441281 -0.095056886527179 1 1
0.124609274535029 0.118583975268135 1 1
0.00858178587751652 0.00701818552644867 1 1
-0.0963083049586931 -0.0913801327900902 1 1
0.00618466836703849 0.00407482445079101 1 1
0.178036337403547 0.171987930723395 1 1
-0.120373396696946 -0.11639185257522 1 1
-0.270952107496513 -0.251365877359795 1 1
0.134185512469192 0.12988926422398 1 1
-0.034326859195822 -0.0259299013384049 1 1
0.0466330315788713 0.0473134163298554 1 1
0.128525787289942 0.123529233387087 1 1
-0.107483127777152 -0.101897245814105 1 1
-0.0180230204700889 -0.0186393998081328 1 1
-0.00115680126336855 -0.0060619699108541 1 1
-0.223383907601102 -0.21710067258003 1 1
0.0655710885530547 0.0628936433574944 1 1
0.175647951341877 0.165246650106624 1 1
0.102999926639179 0.0978174531416113 1 1
-0.0407920044506752 -0.0363818311852184 1 1
0.0739435865916943 0.0681170910557005 1 1
0.0796072986080392 0.0748379585251129 1 1
0.0515216707334734 0.0505110215611586 1 1
0.280578407231794 0.265506163872477 0 0
0.078799888559722 0.073815611806237 1 1
-0.0499302897788454 -0.0488490627133924 1 1
-0.00324998375673335 -0.00459741677091314 1 1
0.0448476542067799 0.042482436840356 1 1
0.0226598660108796 0.021487048308452 1 1
-0.165616512956701 -0.160019394459119 1 1
-0.0432824625836684 -0.0395440020140437 1 1
-0.0926274547878349 -0.0851725954583804 1 1
0.206282112524167 0.197789084314265 1 1
-0.0331484701667412 -0.0310689372156292 1 1
0.0246086499213032 0.0239881745037856 1 1
0.120838097538574 0.117986861720478 1 1
-0.0148295322727736 -0.0124628397472719 1 1
-0.0932304386576905 -0.0886633108300892 1 1
-0.17867474403974 -0.174355296868092 1 1
-0.135510292296151 -0.135207872757162 1 1
0.0915383929132522 0.088025644572525 1 1
0.220608060993565 0.208380584703009 1 1
0.0751580298600144 0.071108944426266 1 1
0.173506687407453 0.164009417239175 1 1
0.024299414182488 0.0226255876035583 1 1
-0.146779203871876 -0.136540805596401 1 1
-0.068976706682417 -0.0662649117527027 1 1
0.0770718872507492 0.0755074959014064 1 1
0.180112626303338 0.17439003374936 1 1
0.165122570599129 0.155257161499236 1 1
-0.0307864732734463 -0.0330664791861783 1 1
0.0299511451165225 0.0227766210396661 1 1
-0.0111248384966204 -0.00661097563681678 1 1
-0.111126461012618 -0.106674383783743 1 1
-0.176061271816946 -0.165580833887917 1 1
0.0674355460498842 0.0557251421638237 1 1
0.13973992556967 0.14312228683502 1 1
-0.244413873657804 -0.231660707089941 0 1
0.0713486165841102 0.0661994170182261 1 1
0.0988644663745552 0.0954444098057278 1 1
-0.0562153432678289 -0.0480897235196005 1 1
0.114241394787479 0.112663741494866 1 1
-0.0732127310921462 -0.073737408386125 1 1
-0.127809955636529 -0.127615306288475 1 1
0.0200126607615306 0.0314277623713088 1 1
0.00959567629070566 0.0102378472841088 1 1
-0.135832208332621 -0.12700633800561 1 1
0.0168285661930108 0.0187745905039238 1 1
-0.109830824067774 -0.105082274640521 1 1
-0.112094187346338 -0.106113866571102 1 1
-0.0999661097912463 -0.0957812533545459 1 1
0.211184942334473 0.203352713682183 1 1
0.182211652534094 0.170752022071368 1 1
-0.0393762358599265 -0.0436294806148239 1 1
0.045660599667776 0.042438408057587 1 1
-0.233591040288956 -0.227531371914103 1 1
-0.0738470554734284 -0.077949433702023 1 1
-0.0410872735635066 -0.0369929355108126 1 1
-0.125565958375454 -0.119688498253236 1 1
-0.136984551168954 -0.133275524162487 1 1
0.0415807055285379 0.0391070371004528 1 1
0.0784349083130434 0.0758805366003334 1 1
0.0821807843189724 0.0734102674269446 1 1
0.0137389314999696 0.0138333633403528 1 1
-0.0432572295121272 -0.0346605023346959 1 1
-0.103131117564637 -0.0949544075329433 1 1
0.0807625981963283 0.079688794725459 1 1
-0.0521627164538532 -0.0398861734568643 1 1
-0.0216347331647495 -0.0246244365988547 1 1
0.210755239254364 0.204895519887903 1 1
-0.0560594880702006 -0.0545258105522382 1 1
-0.00513626291745039 -0.00484268968481232 1 1
0.105107801157672 0.100120151614781 1 1
-0.0083882561751353 -0.00901414781654143 1 1
0.0462211829788271 0.0443979675416874 1 1
-0.0717271310917905 -0.0645409442610181 1 1
0.0398845134325379 0.0337823470219953 1 1
-0.086179929234196 -0.084194676944487 1 1
-0.176667310452553 -0.170112370607151 1 1
0.062915842328284 0.0622144110621934 1 1
-0.0338129757869605 -0.0346247990446515 1 1
0.0721196504767176 0.0651318354760532 1 1
0.0701620767015997 0.0668836867871424 1 1
-0.031156989035388 -0.0275034342791777 1 1
-0.0908348897948157 -0.0859375810030774 1 1
0.115238618830185 0.111954591772087 1 1
0.160785237260364 0.150299796275979 1 1
-0.0783719654349866 -0.0724742718591515 1 1
-0.0401904458563262 -0.0431689028442572 1 1
-0.250051241931534 -0.236298255834453 0 0
-0.14753369249938 -0.138076584522007 1 1
-0.0728816599422461 -0.0700404628483129 1 1
-0.0271778613373561 -0.0204178949071988 1 1
-0.0313538893064337 -0.033374164603035 1 1
-0.160094758794001 -0.157634742839768 1 1
-0.0948038130155242 -0.0869492216302331 1 1
-0.0277642195912131 -0.0231165883120403 1 1
-0.0890889815944505 -0.085325589326782 1 1
-0.138271011469671 -0.131148497667218 1 1
-0.192488590389007 -0.180919594467299 1 1
-0.169952145269896 -0.163752524058105 1 1
0.0363800504365533 0.0344506662526173 1 1
0.171060695310549 0.164510178185385 1 1
0.149008133634114 0.136351497136157 1 1
0.0947423986174274 0.0901506045977768 1 1
0.276991326802494 0.261944752198629 1 1
-0.0620145649665915 -0.0571073825802868 1 1
-0.0138424107357788 -0.0186951827651583 1 1
0.0790621211352793 0.0734030563409585 1 1
0.0640679742270083 0.0617651583163756 1 1
-0.0649665094735768 -0.0589298132212513 1 1
0.178690392361422 0.166245620142075 1 1
-0.0491804057378353 -0.0476951729573596 1 1
-0.0120984833257838 -0.00599742021511313 1 1
-0.123701816293085 -0.116640730974371 1 1
0.0658133459194242 0.0680154145445768 1 1
7.83502446605189e-05 0.00189289710690671 1 1
-0.0565703880211703 -0.0567952420503524 1 1
-0.0445958095894626 -0.040829205024096 1 1
-0.0842518220139935 -0.0799059226115301 1 1
0.112484316849065 0.107404571237198 1 1
0.251025465872737 0.238551849292858 0 0
0.0357234127274071 0.032705460041908 1 1
0.01918792256626 0.020455258970394 1 1
-0.133231457390279 -0.12585567885834 1 1
0.20878315114514 0.198772430533475 1 1
0.156057615919944 0.148612928629361 1 1
0.167650020674503 0.163672888284778 1 1
0.0196765817167244 0.0200643612902384 1 1
-0.158831931855499 -0.146194579063517 1 1
-0.0970502048645542 -0.0892345491654687 1 1
-0.0344512575640625 -0.032442731717474 1 1
0.0523331889911242 0.0568031894423849 1 1
-0.0595306407856041 -0.058113783325169 1 1
0.178569816001838 0.174267736171349 1 1
-0.0312846634507357 -0.030627462559057 1 1
-0.24618069600498 -0.238758482418878 1 1
0.0208529292648875 0.0212943478720362 1 1
0.0734208477883851 0.0711301003488917 1 1
-0.019795098399594 -0.0204570625402596 1 1
-0.0975197859036055 -0.0975146892614968 1 1
-0.0454094598759275 -0.0471132790612678 1 1
0.0671783148252905 0.0664892627105238 1 1
0.0429979424716652 0.0379638587731837 1 1
0.209858322356704 0.198691488142927 1 1
0.027749171371786 0.0266956420629814 1 1
-0.131637847767956 -0.123563188010102 1 1
0.161097163813363 0.156333223107221 1 1
-0.12099374524615 -0.114485041513086 1 1
0.219464991137505 0.210377589278589 1 1
0.095511498625285 0.090064153530358 1 1
0.00478816005740113 0.0099715926060445 1 1
0.0101544616549259 0.00472582042842818 1 1
-0.179952164611738 -0.16940888081909 1 1
0.235972218854791 0.219424544641624 1 1
0.289743946311141 0.270362753253578 0 0
0.0491981182121473 0.044853753494577 1 1
-0.0750283851665039 -0.0668058197204012 1 1
0.0231945801890418 0.0227710797060796 1 1
0.019241827210178 0.0166286269833454 1 1
-0.0819169943396208 -0.0783556379226008 1 1
-0.0071610270679788 -0.00680934829534484 1 1
-0.0338783681492519 -0.0294183274867973 1 1
0.317252473470177 0.300782685409519 0 0
0.0311351560648892 0.0207940834466612 1 1
-0.0729756188154671 -0.0649439540676184 1 1
0.208000738384577 0.198611708564149 1 1
0.0299152538927411 0.0323629799896906 1 1
0.0951783755452377 0.0919912577468336 1 1
0.0774711760387006 0.0777857520906523 1 1
0.0132385101516839 0.0153022202075637 1 1
-0.0309540640012762 -0.0265447497442546 1 1
0.0679983415429618 0.0663118309234344 1 1
-0.183229399215912 -0.177631405458368 1 1
0.0442799784669667 0.0443748322385539 1 1
-0.427118746283501 -0.409990015859594 0 0
0.0977390922600296 0.0961452559510272 1 1
0.00184265550175474 0.00208332283484208 1 1
-0.0722891018260855 -0.0780316251877129 1 1
0.0452707383077103 0.0429002003935637 1 1
0.169864156956507 0.161562953667082 1 1
0.15346046109811 0.145551940444459 1 1
0.137560595260031 0.136088945937196 1 1
-0.289920797295168 -0.273804200430739 0 0
0.064011124624114 0.0656965104749751 1 1
0.1601325144416 0.151617268051727 1 1
0.0202872400734801 0.0194366771366459 1 1
0.120330039140081 0.118629122007138 1 1
0.116751283086213 0.110977515281717 1 1
-0.167686381259919 -0.155530450630539 1 1
-0.121136766826252 -0.116387386430518 1 1
0.0185933452773719 0.0159952279795733 1 1
-0.0789584040142599 -0.0772543415252796 1 1
0.0793615371933572 0.0757188929157559 1 1
0.0848531866846519 0.080413154425111 1 1
0.0753103430035787 0.0704019957605581 1 1
-0.157659676074245 -0.151141164255959 1 1
0.0685280485498628 0.0671213103156143 1 1
0.0143510062276572 0.0131580996228874 1 1
0.0479400852655088 0.051442067251885 1 1
-0.0316666789686374 -0.0332864002175118 1 1
0.1929249959812 0.18101831026128 1 1
0.0619297416924856 0.0611645841892458 1 1
0.0864479591479369 0.0834044294233156 1 1
-0.136923189325648 -0.129921589677098 1 1
-0.10281386243854 -0.100097650179547 1 1
0.160867417390651 0.155325630001303 1 1
-0.073434917684371 -0.0706823863808666 1 1
0.0906306539744423 0.0891694266311782 1 1
0.00816204451697805 0.00722372217056751 1 1
0.228271941120081 0.216576845113036 1 1
-0.0533091975575135 -0.0493531237524434 1 1
0.0555505021341455 0.0507575572312015 1 1
0.0501036712353569 0.0466111542713622 1 1
0.0869662501250765 0.0842804449540701 1 1
-0.0640049305043244 -0.0642023319820934 1 1
0.259128804343488 0.245255407648825 0 0
-0.0646933960520238 -0.0573153109354713 1 1
0.0618373512751865 0.055901531960231 1 1
0.0703810923463167 0.0665981441370808 1 1
0.0309753195246044 0.0257451201591747 1 1
-0.00181288736840748 0.000121929563752104 1 1
-0.117648620897787 -0.113091994690931 1 1
0.0991565599433832 0.0969683065336386 1 1
-0.0443994610625127 -0.0416601497927029 1 1
0.184998767591854 0.178959518117072 1 1
0.219961138376034 0.206703502046331 1 1
0.0314849403996289 0.035096740414453 1 1
0.0343773074484904 0.0326289752900357 1 1
0.120022676332861 0.112965213977181 1 1
-0.0576181371006758 -0.0564273981954241 1 1
0.242208440244994 0.229529942996845 1 1
0.0799983139508037 0.0758220895408216 1 1
0.0165336302222468 0.0180193047709645 1 1
-0.0164746605802124 -0.0100363363016682 1 1
-0.0677296322781624 -0.0648144262239225 1 1
0.0110906792990495 0.0154459628221325 1 1
-0.0869395634836218 -0.0821195569143089 1 1
0.0617548284684059 0.0643380548697831 1 1
0.0697224986711079 0.0692219220757823 1 1
-0.0516980082526463 -0.0534370627828491 1 1
0.0431258150791294 0.0388240882034559 1 1
-0.0269366860358634 -0.0280423600425722 1 1
0.0168422196922124 0.0169246735225839 1 1
0.0301935389123189 0.0302507232240635 1 1
-0.0240572224003187 -0.0222418249343771 1 1
-0.0604736875201121 -0.0573972483477471 1 1
-0.124039837431585 -0.115511879681445 1 1
0.188424777436693 0.181614409858704 1 1
-0.158153803717512 -0.147981571176901 1 1
0.204120312814642 0.187771784443116 1 1
-0.0532935361903133 -0.0455492219539722 1 1
0.0580645623310833 0.0564208482805636 1 1
0.181370432166739 0.162805342865837 1 1
-0.16783620164597 -0.155135442247914 1 1
0.0408895595762978 0.0431025409766922 1 1
0.101860667609128 0.0954330813321207 1 1
-0.267996053088944 -0.249609017913028 0 0
0.201026060688615 0.1845896516604 1 1
0.0319206287484724 0.0332751177505979 1 1
-0.0709129873222405 -0.0667160844367369 1 1
0.0275372172567895 0.0262201694030411 1 1
0.0530720099505587 0.0525031055439683 1 1
-0.1101932162452 -0.0988375420045001 1 1
-0.0831968945603 -0.0798944652750124 1 1
-0.0806484450458789 -0.0771756508837717 1 1
-0.0722681685952702 -0.069387282646085 1 1
-0.0436902375960379 -0.0388817770330553 1 1
0.227885001506826 0.21113674237866 1 1
-0.0142865055956346 -0.00969400345906292 1 1
0.032272569608849 0.0317540499041509 1 1
0.120976786474243 0.112776510068265 1 1
-0.164282769396705 -0.154163456084006 1 1
-0.0300793200242651 -0.0299469164010997 1 1
0.0631823954529473 0.0623414145310678 1 1
0.0726376396852983 0.0673247107306547 1 1
-0.277041836969761 -0.258073419903366 1 1
-0.11305554356509 -0.105475356243534 1 1
0.0521836057079096 0.0514278800442035 1 1
-0.000675742864289508 -0.00219401048977103 1 1
0.127099743866205 0.122427510851256 1 1
0.00239153309879447 0.00197540969815618 1 1
0.181898761106871 0.165637523517302 1 1
-0.0652565311669911 -0.0600559263584671 1 1
-0.221724076990552 -0.214085856441491 1 1
0.00825318903926382 0.00956559218082295 1 1
0.321072186193028 0.305558416750269 0 0
-0.0535357383498 -0.045931006160076 1 1
-0.0248581990593443 -0.0247165103005329 1 1
-0.0627556502733384 -0.0615168019210178 1 1
0.0386738113055962 0.0330298384912563 1 1
0.0458314918990353 0.042666333083438 1 1
0.111298897200197 0.107836343238196 1 1
-0.149712206970918 -0.143563816357366 1 1
0.0474885481381698 0.0440026887904995 1 1
-0.0492669872242161 -0.0436986128315354 1 1
-0.0243386491622226 -0.0250465072746593 1 1
0.185383292878702 0.181452672294214 1 1
-0.106891308637521 -0.0983862481106429 1 1
-0.182510712403926 -0.178977052426849 1 1
0.128437494091815 0.123209348045721 1 1
0.184293558811324 0.169899545007607 1 1
-0.0596827423161503 -0.056542812517759 1 1
-0.157033239539445 -0.15190137464668 1 1
0.191843388437732 0.182269842786047 1 1
0.246177252665703 0.234365724616116 0 0
0.0624386940279456 0.062876395445437 1 1
-0.074341278273795 -0.0734617455134822 1 1
-0.114309799848006 -0.112764179600986 1 1
0.0288204944428716 0.0259914710311741 1 1
0.0691493991274277 0.064488189138453 1 1
0.110934739497863 0.106900661833109 1 1
-0.0575695812065265 -0.0518001912031057 1 1
0.109504070582357 0.100114183602279 1 1
-0.204014593668566 -0.194151080496094 1 1
0.0228481501183947 0.0206409401861469 1 1
-0.0803513390913119 -0.079017224407541 1 1
-0.00414446277028781 -0.00296004709133146 1 1
-0.0631683595219683 -0.0614606191316646 1 1
0.0230499525798557 0.0202219712232781 1 1
0.219408419028236 0.208841478955143 1 1
-0.00540740293639363 -0.00635991677029705 1 1
-0.194549497948852 -0.187935761627634 1 1
0.168918121727811 0.161252313624519 1 1
-0.0257908624352919 -0.0271468125394385 1 1
0.0565621832794991 0.0540117645230912 1 1
0.118665520937818 0.111540831743225 1 1
0.112204853342894 0.109330288695646 1 1
0.160582463895552 0.152543268884717 1 1
-0.125917234414696 -0.11466955070554 1 1
-0.0173704891134969 -0.0192862042244888 1 1
-0.0407947108671635 -0.0395740411134555 1 1
0.189192039027461 0.181533973778687 1 1
0.04950579773745 0.0471529277683028 1 1
-0.0781368469801649 -0.0764106545520076 1 1
-0.0656933225654439 -0.061066384809608 1 1
0.0657503638781082 0.0661135535699752 1 1
0.169098314523571 0.156862084069732 1 1
0.14852157711254 0.144341625414731 1 1
0.0926054920245269 0.0894500751273017 1 1
-0.132585908264807 -0.134187248657231 1 1
-0.192478227017083 -0.188395567907469 1 1
-0.0227670690626798 -0.0238425156088473 1 1
0.132347528655338 0.131234986186304 1 1
-0.0931985849785963 -0.0908213284299351 1 1
-0.0368750546048518 -0.030433382919887 1 1
0.303920844087876 0.290739762877317 1 1
0.00762064688991267 0.00571164108864342 1 1
-0.00282519917917905 -0.00211399836949527 1 1
0.0341596870407409 0.0301939062669735 1 1
0.182252583756299 0.171972272288259 1 1
0.00859671171714176 0.00903309698310205 1 1
-0.0839390227408103 -0.0788826993092171 1 1
0.0512516352092772 0.0456389623155011 1 1
0.0158397493948144 0.0151919568786405 1 1
-0.100802540254051 -0.0964640301496306 1 1
-0.123281844939153 -0.120086752188053 1 1
-0.0317104655191686 -0.0298748970624748 1 1
0.0308686713158827 0.0285364824120793 1 1
0.0363098936297057 0.0336957464304845 1 1
0.0397513190953614 0.0378257745689966 1 1
-0.0379535202976673 -0.0401292238847837 1 1
0.149303346254413 0.140587747667031 1 1
-0.0309745921441618 -0.0311904943597892 1 1
0.0140483833284979 0.007835261397262 1 1
-0.037229102605718 -0.031902007395981 1 1
0.264023750445324 0.251407925361737 0 0
-0.0251340111993847 -0.0257400818462964 1 1
-0.0137722108679643 -0.0174001609237266 1 1
0.128393355855115 0.123911613612948 1 1
-0.148787842175788 -0.141562863747812 1 1
-0.00354439629843544 -0.00456159732902586 1 1
0.103782465663353 0.0990842000117004 1 1
-0.0991198207978687 -0.094669521253551 1 1
0.136411702936321 0.130973419478751 1 1
-0.182270472522427 -0.17472485635029 1 1
0.00483890496237745 0.00387020244619261 1 1
-0.0169737142296985 -0.0199955803204219 1 1
0.0121072033196414 0.0068259814520578 1 1
0.193536028020122 0.184475146571752 1 1
-0.164326544134958 -0.156119616731346 1 1
-0.297380648751923 -0.274903607416841 1 1
-0.0486069410071485 -0.0473653540664062 1 1
0.0305335746586507 0.0302655091837152 1 1
0.0859965017820276 0.0837946390885868 1 1
0.0128571516614051 0.00715911813109071 1 1
-0.105556609892778 -0.0961502626219583 1 1
0.0476968358392882 0.0408574673528313 1 1
0.182140723278899 0.174542231420995 1 1
-0.152155904973131 -0.150538244533123 1 1
-0.110327909334425 -0.103919338562523 1 1
-0.101631917952631 -0.0983725348262492 1 1
0.0864448353253281 0.0743718082620999 1 1
-0.0135235498810903 -0.0132683960923028 1 1
-0.0227448506781129 -0.0202269388744344 1 1
-0.0210027854849395 -0.0171098303081635 1 1
0.166497071372541 0.154998260123585 1 1
0.0114233105102162 0.00511887193741001 1 1
0.1302422871369 0.127068777315374 1 1
0.172931233950417 0.165039728819323 1 1
0.0753884014636463 0.0658453231875799 1 1
-0.126394252215256 -0.119795006049927 1 1
-0.00570848841584751 -0.00891944613967229 1 1
-0.0476554544834187 -0.0433072225953019 1 1
0.0956494131215228 0.0951205866243351 1 1
-0.0167728368196742 -0.0144712066983751 1 1
0.261508679889692 0.247286726121714 1 1
-0.0947865602035169 -0.0896226658246987 1 1
-0.0640648476143365 -0.0640625653748234 1 1
-0.152524504761368 -0.148510265109756 1 1
-0.139889105481434 -0.126318514886191 1 1
-0.0749356075766353 -0.0741098202479091 1 1
0.162477740426744 0.158214298284889 1 1
-0.00802131267525792 -0.00361706646462535 1 1
0.142557470254456 0.132426805785032 1 1
-0.1173595730731 -0.109561843372164 1 1
0.0192373154852991 0.0159376108059468 1 1
0.0656992696452413 0.07172660137762 1 1
-0.0597432573308955 -0.056096675486459 1 1
-0.0660882817803909 -0.0588080373174949 1 1
0.151657233728619 0.141240946697514 1 1
0.0656265306809879 0.0615785308018573 1 1
0.279999801016411 0.258483270503538 0 0
-0.158802798628002 -0.148565646761947 1 1
0.00291678317988089 0.00364691342205087 1 1
0.205380987466141 0.195335825067936 1 1
0.201442091403802 0.189479489812129 1 1
-0.0267657059846869 -0.0241270693877932 1 1
-0.108339659401445 -0.105024222448647 1 1
0.035288276493565 0.0368738965542862 1 1
-0.0212369732648175 -0.0127804076847066 1 1
0.0760555054920166 0.0704438130322019 1 1
-0.0559419398405187 -0.0574252810402696 1 1
-0.159798165202084 -0.153216755967046 1 1
0.02930938307254 0.0279996795742057 1 1
0.156913508842319 0.151247924508062 1 1
0.109770966750935 0.103080855699648 1 1
0.0302229960628572 0.0293461365863407 1 1
-0.109035424890843 -0.102982191342761 1 1
0.1590927289127 0.151971933342801 1 1
0.0886387419657966 0.0822381259537485 1 1
0.0229339445398618 0.0245438477719167 1 1
0.0615126853582951 0.0548639872998597 1 1
0.0196633058208396 0.0166466773971874 1 1
0.0159358964350253 0.00920816645865501 1 1
-0.0943178921895532 -0.089205248577146 1 1
0.120644312998543 0.116144494617405 1 1
0.212641101639668 0.202829672326673 1 1
0.027999017662272 0.0278140857427564 1 1
0.00980228014841609 0.0123147215723586 1 1
0.14254342544371 0.138377966153076 1 1
0.00693508357842523 0.00434452652539045 1 1
-0.0679739118458845 -0.0670858443577245 1 1
-0.0903622528195544 -0.0853996059858004 1 1
-0.18412373636595 -0.177129370410436 1 1
0.0397608716376518 0.040615982307251 1 1
-0.228365012918391 -0.218813061975124 1 1
-0.012485496225729 -0.00656595793013209 1 1
-0.134866501388125 -0.13414906462405 1 1
-0.177668863590051 -0.169650346586239 1 1
-0.0125546029910477 -0.0124874442925879 1 1
-0.00347943021639328 0.00322129551686848 1 1
-0.0457830171199807 -0.0455009959289334 1 1
-0.204473416979066 -0.194590473823125 1 1
-0.019395468547948 -0.018029717884155 1 1
0.199512256656638 0.189251792124065 1 1
0.132819328479377 0.126963751547768 1 1
-0.0120897195018153 -0.0167063700522358 1 1
0.269299298824168 0.253863760994958 0 0
-0.359068730851919 -0.34757799126297 0 0
0.0951402611310385 0.0855974338100044 1 1
-0.078961091387224 -0.0767509021238415 1 1
-0.0592108454872101 -0.0529568248433162 1 1
-0.0887003055703929 -0.0822488822574791 1 1
0.0364400741997349 0.0341776252500714 1 1
-0.188262239382791 -0.176208871299757 1 1
0.153876325418232 0.148650174541852 1 1
0.0801792308178197 0.0759361981809841 1 1
0.049876268494564 0.0463670412671191 1 1
-0.127499274897726 -0.121386551118009 1 1
-0.0335391791467754 -0.0351210513024596 1 1
-0.218353474838571 -0.206304203152058 1 1
0.115719458024762 0.113180351707957 1 1
0.0649929096933409 0.0635946826563158 1 1
0.0969637029776578 0.098099469775458 1 1
0.151676577231576 0.14854249235402 1 1
0.0698898989390933 0.0682559700518536 1 1
-0.148373888633574 -0.136765897806735 1 1
-0.118828088316473 -0.115810587874521 1 1
0.0700877408144299 0.0686354872225264 1 1
0.310559477590864 0.297365805634052 0 0
-0.0414539156138245 -0.0380447090086347 1 1
0.0627469156298619 0.0596598474247663 1 1
0.0724634759203809 0.0707033272727577 1 1
0.218644750924206 0.211332916388805 1 1
-0.0171135946199803 -0.0200203322701639 1 1
0.0622245732016792 0.0597922235567889 1 1
-0.2269704951173 -0.218053046141435 1 1
0.0314038360922599 0.0323436443825608 1 1
0.195907465497706 0.186398339109534 1 1
0.0415084925747997 0.0360399832004191 1 1
0.0506802321964866 0.0466728652004189 1 1
-0.253519380711487 -0.242573792948942 0 0
-0.0163934755444334 -0.0198000401200144 1 1
0.003101263259417 0.00298481262576915 1 1
-0.00872951898584822 -0.00714938950477796 1 1
-0.0409542577511541 -0.0396805170611705 1 1
0.0783140985913395 0.0753938230219152 1 1
-0.0334389933995019 -0.0283145736360072 1 1
0.0321709274643504 0.0300638784021589 1 1
0.0145491968039387 0.00921156769416824 1 1
-0.0830471200740476 -0.0823936734386078 1 1
-0.164319291273685 -0.15996071039675 1 1
-0.0482480021874584 -0.0453557543965564 1 1
0.0843651392467202 0.0780614148127627 1 1
0.002738515050221 0.000787759684543442 1 1
0.0674960110650461 0.0643353815358866 1 1
0.134494243211644 0.123533501222431 1 1
0.147505972569528 0.139080013969084 1 1
0.0524520704614022 0.0480872038533325 1 1
-0.0921246242454769 -0.0886037443289657 1 1
-0.0596315004662043 -0.0536635373589336 1 1
0.0916110328669749 0.0856090207352357 1 1
-0.00407849690269665 -0.00441968847339909 1 1
0.38039950180405 0.362218878561163 0 0
-0.0936696733407948 -0.0886350742333078 1 1
0.0492144680631953 0.0464484863676736 1 1
0.0310484946528055 0.0302629754547231 1 1
0.260403289864883 0.246592652653892 1 1
0.0654596541089873 0.0600552986425223 1 1
0.0834586514481428 0.0859932899948948 1 1
0.188265324616117 0.173609353088495 1 1
0.0786527273538967 0.0776155486971997 1 1
-0.167343724666713 -0.159406496642163 1 1
-0.0540358525904705 -0.0501444888614131 1 1
0.0929603012795384 0.0855633141421542 1 1
-0.182247334398566 -0.17537312549966 1 1
-0.0953983193250964 -0.093272851685658 1 1
0.158780695207692 0.148473378825629 1 1
0.0835889440836422 0.0763135150403765 1 1
-0.0391220632820582 -0.0344179114661579 1 1
-0.211438797491325 -0.202228543743376 1 1
-0.0329161993885605 -0.0277794767964567 1 1
0.0396399719411327 0.0379678819046154 1 1
-0.0206224481783249 -0.0170752870450377 1 1
-0.108695963749065 -0.102257869643245 1 1
0.0989496805283399 0.0938628886081071 1 1
-0.0548668182744885 -0.0448439566890115 1 1
0.0261719111715383 0.022467568134035 1 1
-0.0211705599472547 -0.0166569185597817 1 1
-0.0954718931646358 -0.0901079812489589 1 1
-0.126671360634299 -0.120583625943074 1 1
0.304432586750876 0.288824654846076 0 0
-0.00642542925009185 -0.00415369245851276 1 1
-0.338406673948625 -0.317390339011911 0 0
0.0411082711168201 0.0407942663489286 1 1
0.169991745448207 0.162121657372164 1 1
0.147073297360751 0.141943112904321 1 1
-0.133101494645649 -0.131690879084716 1 1
0.0173860198243592 0.0153349331630007 1 1
-0.186303123111906 -0.176100679449303 1 1
0.0584225246271049 0.0556838892973838 1 1
0.00417348850771075 0.00664863562442474 1 1
-0.0858522001006394 -0.0851698453618628 1 1
-0.0583469737181706 -0.0531756102862739 1 1
0.0819676555061142 0.0796227398074165 1 1
-0.162441087573794 -0.154212136164251 1 1
0.0446043918859929 0.0422209611463461 1 1
-0.104157606803755 -0.0952067916869411 1 1
0.082906674597082 0.0778676208345325 1 1
0.076165990915827 0.069257231063342 1 1
-0.0884039017419855 -0.0868174286636366 1 1
0.0808027316959928 0.0778988670286982 1 1
-0.213784584118099 -0.20363849991952 1 1
-0.0895459583126579 -0.0865976872109061 1 1
0.0963430509857711 0.0910969959051851 1 1
0.0665917453460998 0.0659338335274149 1 1
0.000784924548862066 -0.00222960139792798 1 1
-0.0923808945159166 -0.0905394753283955 1 1
-0.106816992472414 -0.100800827565645 1 1
0.0899571525254102 0.0870085352402396 1 1
-0.239582482749262 -0.230507546784778 1 1
0.0367158530133983 0.0358686610603519 1 1
0.0354109839679894 0.0326115636367282 1 1
-0.0773362643923112 -0.0748709507742548 1 1
0.0162605129882499 0.0127798056008075 1 1
-0.0679946090456148 -0.0620732026176565 1 1
0.0312692956159549 0.0296197243734994 1 1
-0.22713012213467 -0.216946440237178 1 1
0.00499916460219971 0.00409698647963151 1 1
0.0235539799613334 0.0217167638488228 1 1
0.0688128700530354 0.0686158983034986 1 1
0.207715101430076 0.19766265752741 1 1
-0.166687232061543 -0.157575619983795 1 1
-0.0301318211299632 -0.0316579126515372 1 1
0.0253681039317564 0.0179550446673452 1 1
0.104985538130749 0.100295939824151 1 1
-0.157366823801811 -0.155542690314726 1 1
-0.0260395444653193 -0.0282217739866946 1 1
-0.206108964485016 -0.197967647835385 1 1
-0.122232064413396 -0.115991755952331 1 1
0.0931142093070598 0.0922198193542758 1 1
0.0178058858126738 0.0169514029620712 1 1
0.192318860633426 0.183920084277385 1 1
-0.0416659998857744 -0.0373091076283965 1 1
0.307111988656777 0.287610399659526 0 0
0.0853423258036788 0.0804152977864284 1 1
0.0251197619601954 0.0260579721768659 1 1
-0.248392675166659 -0.232866965531444 1 1
-0.0479480964184009 -0.0452670489618424 1 1
0.000386369750440707 0.0017594462771993 1 1
-0.00685222773558455 -0.00993833709552093 1 1
-0.0767338842830633 -0.0762452809749345 1 1
0.0517299184586749 0.05080230052815 1 1
0.0190007667060716 0.00856813896285735 1 1
-0.120529047958131 -0.122680983743713 1 1
-0.0896554995514823 -0.0871848979780613 1 1
-0.114443722347807 -0.106429950563973 1 1
-0.0839036152129166 -0.0807501345113658 1 1
0.221979023794373 0.212630622311342 1 1
0.198488187716695 0.18630187929055 1 1
0.145602813562094 0.134517274563274 1 1
-0.0127161083882779 -0.012924820645934 1 1
-0.0405497903004077 -0.0373542344338616 1 1
0.155708507706561 0.154847308331604 1 1
-0.0632231847367636 -0.0629235432774788 1 1
-0.224972864616883 -0.212465838029749 1 1
0.112242605696113 0.113984972507053 1 1
-0.0279487922852111 -0.0305425222493813 1 1
0.141111895848991 0.136930658266578 1 1
0.118155144460401 0.111017292550113 1 1
0.0100756295410802 0.00975127231286053 1 1
-0.0662149132120145 -0.0608190870902643 1 1
0.103819791836384 0.0972299146196893 1 1
-0.179501667413899 -0.178877250498316 1 1
-0.120278614351081 -0.111757213985442 1 1
-0.000329117909510982 -0.00142941661970481 1 1
-0.0523959467553282 -0.0485271966558077 1 1
-0.133521158928401 -0.119966629458687 1 1
-0.111541466492198 -0.108256897366494 1 1
0.219004202189557 0.211819171263277 1 1
0.136362399982065 0.129874419960201 1 1
0.0632758426573891 0.0635444604117465 1 1
-0.0424418361120204 -0.0412866878059178 1 1
0.0631613191323811 0.0607959810188866 1 1
0.0636369748624663 0.0612759618170263 1 1
-0.185312060136463 -0.176767720200128 1 1
0.0755567557377976 0.0681271829035144 1 1
0.263906271289435 0.2547876034331 1 1
0.0746261057089509 0.0750741458717479 1 1
0.0950551170002802 0.0869210399840306 1 1
-0.106189741160724 -0.0975318606068731 1 1
0.0608152202112847 0.0641771574202727 1 1
0.0353181679338391 0.036319072281689 1 1
0.095285945042664 0.0898713126949482 1 1
0.0485353264700132 0.0510070578789658 1 1
-0.0586946310430104 -0.0562372318228064 1 1
0.104143536286 0.0998054432819464 1 1
0.027372238122114 0.028154681772883 1 1
0.113741552685726 0.105437307264249 1 1
0.0224523694312161 0.0228580910840327 1 1
0.0328784895497689 0.0264089586799428 1 1
0.10734484044263 0.101993930480054 1 1
0.0516953511536656 0.0510929214139068 1 1
-0.105210191140336 -0.104065820816472 1 1
-0.0431624614682529 -0.0436133156662593 1 1
-0.0707782471092588 -0.0678854161757529 1 1
0.0291030156822006 0.0292913736949523 1 1
0.0647668375135236 0.0638775392969954 1 1
-0.191236979007166 -0.185594910298152 1 1
0.162308054135946 0.157757489230804 1 1
0.100190499554976 0.0946561999662674 1 1
-0.0286187465768511 -0.0299164986638694 1 1
-0.171228194716827 -0.164447722944786 1 1
0.0259257971008091 0.0292955948337471 1 1
0.0708498013036728 0.0690758766944343 1 1
-0.0102433727330988 -0.00879321968809831 1 1
0.0552294760223608 0.0536775232078817 1 1
0.0742504323233418 0.0712423338309863 1 1
0.05346803224795 0.0538349190441203 1 1
0.0876982590843131 0.083367314756213 1 1
0.0440947825984454 0.0400699631831552 1 1
0.0731786249230744 0.0758067171347196 1 1
-0.0973026729383379 -0.0908024933980764 1 1
0.158738556428035 0.150989399989843 1 1
0.23940833416227 0.233279258991959 1 1
0.117423922714921 0.111422828200639 1 1
-0.0196273402176404 -0.0148599616760835 1 1
-0.00278527600048801 -0.00252084526854723 1 1
0.0480435360381679 0.0401747295488031 1 1
-0.0972058887233561 -0.0937618886914704 1 1
0.139634153494389 0.13389332406791 1 1
-0.0599139916364378 -0.0606889973738444 1 1
-0.188112398012093 -0.181973606350362 1 1
0.0225684970780961 0.0202019405720999 1 1
-0.0554645874459989 -0.0528492401779906 1 1
0.0912397014691025 0.0872843562743213 1 1
0.0288394776662439 0.0220720662683583 1 1
0.265936883147031 0.252133554652579 0 0
-0.0660970963525627 -0.0654662161740163 1 1
0.100299570408987 0.103259601939022 1 1
-0.0872653952316031 -0.0832072169854883 1 1
-0.00132778033887533 -0.00436750316729509 1 1
0.165101543389151 0.157352135990663 1 1
-0.0195663018784091 -0.0186281867960565 1 1
0.138205634634038 0.134482615960231 1 1
-0.0333517106774638 -0.0314333490032942 1 1
-0.0102565123402971 -0.0103260125017506 1 1
-0.0112882136338488 -0.0029303280872431 1 1
0.0460297063607129 0.0441709940040964 1 1
0.114076844527633 0.110665127768714 1 1
-0.0708805736947402 -0.0694059935568796 1 1
-0.0482487962648874 -0.0457811863997415 1 1
0.074484175828292 0.0706435463413757 1 1
-0.195736223142829 -0.189094482411928 1 1
-0.0655544087208179 -0.0635419814539216 1 1
0.159879975888663 0.154552770889316 1 1
-0.0878200104957841 -0.0796033944029994 1 1
-0.0299070406802023 -0.0279799765448472 1 1
-0.0304800217031654 -0.0280767690474594 1 1
-0.15779845144867 -0.151448844020745 1 1
0.014314243376878 0.0141743504991752 1 1
0.151965917695894 0.140727583317647 1 1
-0.116731089554232 -0.110092303239967 1 1
0.152451847123893 0.142899485993179 1 1
0.0461372203005272 0.0414259138654091 1 1
-0.206096894061796 -0.194418789839869 1 1
-0.0892205061357157 -0.0902203789893909 1 1
-0.193207951874716 -0.188205718838273 1 1
-0.0224534472808481 -0.0192407931942441 1 1
-0.047435568542557 -0.0425450883175749 1 1
-0.00161840828800215 -0.00123888879213181 1 1
0.0678362935063122 0.0666427465013307 1 1
-0.0236992895089671 -0.0205866329639178 1 1
-0.11581264669804 -0.110588412112942 1 1
0.178342277893844 0.164715838779815 1 1
0.0269411098245852 0.0244895555212197 1 1
-0.0225967193278087 -0.0253467860046102 1 1
-0.22005040419319 -0.208429359264749 1 1
-0.0398984953077068 -0.0379671503211935 1 1
0.0282883198776171 0.0299527237953271 1 1
0.0991577258415895 0.0920383334894566 1 1
0.199976028013282 0.198120449750884 1 1
0.192520745215431 0.181479131578386 1 1
-0.019802176996285 -0.0231632813187588 1 1
0.0988742206914999 0.0980395074561784 1 1
0.0453995072062481 0.0441189796363846 1 1
0.0243793603560604 0.0202179936676663 1 1
0.0388796027125378 0.0357751397173685 1 1
-0.239116200170575 -0.224876177079966 1 1
-0.0353766375300945 -0.0333901122654387 1 1
-0.0716551341251235 -0.0701196179949084 1 1
0.0841684757972033 0.0818947296108992 1 1
-0.0357179581703004 -0.0334267011403375 1 1
-0.041142132462175 -0.0383772774154029 1 1
-0.0768738466145457 -0.0721699189603031 1 1
0.0808569782069459 0.0749802605412171 1 1
-0.235652363768873 -0.226423715060682 1 1
0.110462304270086 0.108127657043025 1 1
0.0983863134287278 0.094698600071922 1 1
-0.193168589518826 -0.18463233774907 1 1
0.0677240509732598 0.0643629634340331 1 1
0.00539051226494278 0.00717980023497749 1 1
-0.046291872354468 -0.0475054466432007 1 1
-0.0149241664473911 -0.0129127029395092 1 1
0.00388839210254516 0.00999721321162772 1 1
0.0213532753577317 0.0182571307685465 1 1
0.0256001804458886 0.0231896933508629 1 1
-0.0645414324129269 -0.0588412114525135 1 1
-0.457481622122774 -0.432308858706884 0 0
-0.203603586127822 -0.1978414167643 1 1
-0.0651807669929989 -0.0554535136696341 1 1
-0.103700450894938 -0.100110533960544 1 1
0.0977875274533295 0.0933782644599552 1 1
0.00351625230785109 0.00542420588196157 1 1
0.0147623147727554 0.0155852398446379 1 1
-0.0460100385989593 -0.0381745884211083 1 1
0.0769625598501116 0.071807320779179 1 1
-0.0338655412255984 -0.0372979472064356 1 1
-0.00495910921819021 -0.00795190310483786 1 1
0.252476344154854 0.240787822920184 0 0
0.126933719472311 0.121372232750542 1 1
0.0444175971435777 0.0464878146333594 1 1
-0.0775151338184041 -0.0744810625254248 1 1
-0.0228753323569046 -0.023458916055128 1 1
0.0194311027171584 0.0187548951698965 1 1
-0.147756575069896 -0.140344632173813 1 1
-0.0457241162255536 -0.0420675022170748 1 1
0.128454528912969 0.122417536004528 1 1
-0.0115018263322222 -0.011373328796083 1 1
0.0750641414059837 0.0716896134693506 1 1
0.016307009132053 0.0189367982921769 1 1
-0.103765495459504 -0.0935959237142404 1 1
-0.18817634099457 -0.184769486487172 1 1
-0.0551052551672654 -0.053214712419846 1 1
0.00568667872999784 0.00626359626568716 1 1
0.0144528104125397 0.0173700494796035 1 1
-0.162204037363591 -0.151858320843763 1 1
0.109857019725435 0.106674110763612 1 1
0.0565573595296257 0.052779647330243 1 1
-0.127590769787806 -0.125609217552202 1 1
-0.0492164885625036 -0.0451824349461076 1 1
-0.0345898025119785 -0.0276157292289183 1 1
0.00861776367068484 0.00584101648453348 1 1
-0.017759137422496 -0.021630264184807 1 1
-0.00490572141212394 -0.0065813379574221 1 1
0.119808899137475 0.114704504044257 1 1
-0.0123593158990772 -0.0129614871725642 1 1
-0.158656619792908 -0.145301570623413 1 1
-0.016287935959131 -0.0147263044787884 1 1
-0.0609494301899536 -0.0579530715152483 1 1
0.068953910635999 0.063898458009426 1 1
-0.0920909785306046 -0.0893258005091232 1 1
-0.0834063946528062 -0.0804444421676301 1 1
-0.00913582292755686 -0.00942298178581573 1 1
-0.110511438425483 -0.105021526586747 1 1
0.148274115054394 0.138965531319589 1 1
-0.00884961297134318 -0.00850949841739815 1 1
0.0521220666366325 0.0481724278014195 1 1
0.0171315460249203 0.0164661676284706 1 1
0.180556964323704 0.173842678747785 1 1
-0.221014917784282 -0.20601523684456 1 1
-0.182314338212083 -0.173292920376154 1 1
-0.0258867516261807 -0.0230944233495731 1 1
-0.192418132679127 -0.184947574663595 1 1
-0.0128100389170045 -0.0101731042094849 1 1
-0.0941301282448349 -0.089087339597112 1 1
-0.0139363728469068 -0.0133870839499881 1 1
0.0357774983247205 0.0306634189577572 1 1
-0.277225922402094 -0.268292000180949 0 0
0.0859734612330377 0.0821821464099075 1 1
0.0747348180268478 0.0681562421290221 1 1
0.0796774277510086 0.0786163068556909 1 1
0.245000258920057 0.239413313731148 1 1
0.104621772812939 0.100178331089447 1 1
-0.019380351921465 -0.0204783383485146 1 1
-0.200035491490234 -0.177032965434627 1 1
-0.0149276555670727 -0.0102446869727472 1 1
0.104826280389724 0.102190204788836 1 1
-0.0597664044054357 -0.0566552338723912 1 1
0.104043444700415 0.100546316660988 1 1
-0.0541516562133108 -0.0509335125528774 1 1
0.125054243411083 0.118151138043342 1 1
0.0502097486860352 0.0451594617498834 1 1
-0.184924910480779 -0.177082059058207 1 1
0.0761789191945769 0.0763897695134381 1 1
-0.112253691599123 -0.10257662708719 1 1
0.109226492025699 0.102021199569482 1 1
-0.0883643799224413 -0.0865805320529869 1 1
-0.000416373959483018 -0.00349953738303972 1 1
0.146845332024529 0.142853728160928 1 1
0.0967607069253321 0.0912795385195445 1 1
-0.247305823219742 -0.228442985140904 1 1
-0.112392689808455 -0.106362875522376 1 1
-0.155909717919714 -0.153703592770162 1 1
0.0314369821210959 0.0303214795693256 1 1
0.0358426149018923 0.032005953849202 1 1
0.133437332521679 0.129860950321407 1 1
-0.109362133776838 -0.10138358819547 1 1
-0.0711409399045404 -0.0656316552609489 1 1
0.0928423863880307 0.0864716798860681 1 1
0.0355909949829623 0.034015446168726 1 1
0.0490257916541208 0.0431960408350782 1 1
-0.0492588026570632 -0.045666685771446 1 1
0.0383549013161728 0.036369087535506 1 1
0.0405550854518408 0.0384569833943836 1 1
0.259484342369939 0.244283989677826 0 0
-0.0562494519339895 -0.0535091123053039 1 1
-0.015364632592183 -0.0132038626791788 1 1
-0.162800943376382 -0.156029670181144 1 1
0.149455859536207 0.143455803014035 1 1
0.0307640570406106 0.0218929979648932 1 1
-0.0882800977235829 -0.0889331865576785 1 1
0.0765783331652132 0.0686194464358673 1 1
0.0452169354945869 0.0410505305922332 1 1
-0.223902300871377 -0.213874772104329 1 1
-0.120521644685564 -0.114344111682294 1 1
0.11003131965872 0.108414302430998 1 1
0.0130187893178971 0.01177133796341 1 1
-0.0497982429458118 -0.045951232699661 1 1
-0.106966156642181 -0.0999922128279924 1 1
0.214312386571108 0.207178831076869 1 1
-0.0420506492823076 -0.0430549365490058 1 1
0.0955270985548803 0.0905162650517529 1 1
0.010657601455724 0.00732058146183571 1 1
0.010854789174312 0.0121729622914002 1 1
-0.0522940686313117 -0.051059256413821 1 1
0.00547214933051792 0.0073399251192158 1 1
0.06269458700636 0.0635233486303554 1 1
-0.0114597318126003 -0.0111407831108 1 1
0.090400746792904 0.0871154807354007 1 1
0.131642131146432 0.126732792196771 1 1
-0.12615175481673 -0.116297285575606 1 1
-0.0603584648344222 -0.0604037638704365 1 1
0.105528873934033 0.099695084099992 1 1
0.116544362018575 0.11508165027428 1 1
-0.0180368271954839 -0.0161189758570894 1 1
-0.0382310243787308 -0.0362103139987016 1 1
0.203179256461708 0.194787566035887 1 1
0.0252808948214366 0.025019388753928 1 1
0.160899542184305 0.148721362305042 1 1
-0.0336243007378946 -0.0333551403333422 1 1
-0.0432530674653958 -0.0402987592255985 1 1
-0.074838676040327 -0.0709918477259592 1 1
0.0693093168527789 0.0621151498596953 1 1
0.309412663604817 0.294562563335963 0 0
0.0103800492943002 0.0106428301610931 1 1
0.158724019390632 0.154706581720446 1 1
-0.220622556150681 -0.213530469034487 1 1
-0.0839644882400534 -0.0775580331849573 1 1
-0.161223648311032 -0.153423961673795 1 1
-0.00636191396386734 -0.00402704058856596 1 1
-0.0312886543167032 -0.0310565913280671 1 1
-0.0154404865122364 -0.016986820699916 1 1
-0.0115822874270631 -0.00735919461542612 1 1
-0.000805673908918045 0.000901944571940358 1 1
0.219591327190624 0.208713326112456 1 1
-0.0503669581201331 -0.0504844459611457 1 1
-0.041138867153968 -0.0378726039362916 1 1
0.0942935374452453 0.0846539556910735 1 1
0.0760515349912494 0.0748175067621118 1 1
-0.0904488723336417 -0.0886061098875083 1 1
0.0614739391783025 0.0603673138211385 1 1
0.0951646561808799 0.0900018136041778 1 1
0.0499630630655852 0.0482989624644526 1 1
0.0384480646329208 0.0302549126909054 1 1
0.147547791245752 0.133441735803079 1 1
0.0932757567203945 0.091670287904441 1 1
0.0926649239618539 0.0870550614414508 1 1
0.08942857853898 0.0880814188323836 1 1
-0.0156205787496581 -0.0143143788278732 1 1
-0.256817216187062 -0.247599919511361 0 0
0.125368526037052 0.12017426743521 1 1
0.0571720095002602 0.0565449516697815 1 1
-0.0719013632144197 -0.0731113206089969 1 1
0.0805161966241154 0.0766639454461222 1 1
0.116322215231269 0.114096623378681 1 1
-0.12634611936187 -0.116565538491954 1 1
0.136021870821604 0.134025936363601 1 1
0.068214167138499 0.0626587476622954 1 1
0.0865571396589103 0.0799447399238773 1 1
-0.0409184701721697 -0.0422594114142086 1 1
-0.208622954827103 -0.198705820812023 1 1
-0.221694209440198 -0.209632374434038 1 1
0.0158221557305328 0.0175978451199668 1 1
-0.0341968326023866 -0.0369927499558494 1 1
0.120926841217056 0.11701007050714 1 1
0.0501422828781902 0.0580821905625211 1 1
0.109055199347247 0.1077359649881 1 1
0.124116107600897 0.103943382839559 1 1
0.246116996154263 0.235983941203101 1 1
-0.0645857296414682 -0.0624438988321874 1 1
0.0627139987674307 0.0604976279120533 1 1
0.0753871798978539 0.0721238500325416 1 1
0.12965997104561 0.123145225822425 1 1
-0.0372156882448685 -0.0360040119843611 1 1
-0.111808530294186 -0.104140276091431 1 1
0.016307807777697 0.0123792260446254 1 1
-0.0539750771030728 -0.0525477936810441 1 1
0.0831043573488204 0.0769732530118741 1 1
-0.0506480716778844 -0.047387393134495 1 1
0.070345767193889 0.0622740951161639 1 1
-0.0993908100137684 -0.0901790732613728 1 1
-0.0148138741174845 -0.0142306574113047 1 1
-0.189875849558794 -0.178901635583066 1 1
-0.150710268045266 -0.14156386174638 1 1
0.0881359453047293 0.0777616198785445 1 1
-0.102035132097977 -0.0990786262585898 1 1
-0.0748385403315978 -0.0740100335582974 1 1
-0.115061800258152 -0.109597399078188 1 1
-0.0906738289768902 -0.0879356717034717 1 1
-0.104842142180754 -0.105800428145011 1 1
-0.100899624790681 -0.101399190441681 1 1
0.0311724668780843 0.0262765640667557 1 1
-0.0475496443521558 -0.0374099698932095 1 1
0.0222864235140731 0.0133352345013665 1 1
-0.0808397857270861 -0.0773493115452414 1 1
0.213475278059635 0.204708593444775 1 1
0.0121691268864909 0.015981196248416 1 1
0.157947148641554 0.152261618328255 1 1
0.103303045816343 0.0988913635247764 1 1
0.0353257717304826 0.0335124306273084 1 1
0.224705252263562 0.215009903194671 1 1
-0.0739433811768956 -0.0755967397177697 1 1
0.0190622858405906 0.0184010134936349 1 1
-0.103102349499147 -0.0978753140202881 1 1
-0.150641675041328 -0.141036570885899 1 1
0.118319713149637 0.111019009715984 1 1
-0.102598166691885 -0.096279362368145 1 1
-0.0572105496609592 -0.0524160709553778 1 1
0.109364116553098 0.105680736297017 1 1
-0.106537564495817 -0.0985708169868835 1 1
0.128017759795444 0.121353607890612 1 1
0.0502803269519936 0.0479376862401638 1 1
0.0902915884422401 0.087801323582035 1 1
0.0223035867412651 0.0197004363625313 1 1
0.0516035850690542 0.0486746033775677 1 1
0.107398282667683 0.105144303846008 1 1
-0.0980488659230051 -0.0929773398601332 1 1
-0.0893730271045276 -0.080265598459344 1 1
0.327270717757672 0.303547030379427 0 0
-0.263920940753455 -0.252992590550237 1 1
0.041210150434112 0.036273041816082 1 1
0.19984725323966 0.186511682799025 1 1
0.0813170771858102 0.0765090087711033 1 1
0.054885876973974 0.0491142170218063 1 1
-0.238236243690043 -0.22412776633024 1 1
-0.0898596602162441 -0.0884858846595962 1 1
0.139090937505398 0.13387863167533 1 1
-0.0189526682480912 -0.0181865305344585 1 1
-0.151834400534238 -0.140132785872849 1 1
0.206786822955268 0.197606922914346 1 1
-0.0428072924491945 -0.0406961296617434 1 1
0.148086572364629 0.141862981497996 1 1
0.0333774892437254 0.0275185424270282 1 1
-0.0545209777869547 -0.0480693266990778 1 1
-0.066016907255068 -0.0642163252538907 1 1
0.16420750233105 0.156496343702786 1 1
0.0529876012385537 0.0522959857192784 1 1
0.188100321922885 0.180609979331512 1 1
-0.00543401841067359 -0.00334871011229612 1 1
0.00793772153516653 0.00961689149312436 1 1
0.261154728239794 0.245337236256858 1 1
-0.148866423821993 -0.140418797451334 1 1
0.128574773598541 0.123406011765014 1 1
-0.085429086990368 -0.0818166137051616 1 1
-0.169371792504512 -0.166857184476002 1 1
0.219271555759961 0.203760493536397 1 1
-0.226342326296666 -0.214765599921218 1 1
0.00378891006659253 0.00391391177395452 1 1
-0.112132418851806 -0.102142852934836 1 1
0.332530049477806 0.321248366867059 0 0
0.102939676604728 0.0898771624106356 1 1
-0.211570665231091 -0.206218879378318 1 1
0.0632906089395202 0.0607849619382461 1 1
-0.19353275676438 -0.184952019219863 1 1
0.0760716989692961 0.0732450580180965 1 1
0.0546838579749031 0.0507081498396788 1 1
0.114575779383773 0.107847987873239 1 1
-0.000988795872194085 -0.00618033152467652 1 1
0.0345012832290904 0.0315884785819273 1 1
-0.031528403405792 -0.0273241400349706 1 1
-0.065506648641775 -0.0646945251520431 1 1
-0.123446694202973 -0.11944226418151 1 1
-0.0289193269785891 -0.0264888915543971 1 1
-0.112990479432758 -0.107896708269123 1 1
-0.117377938981928 -0.113371766131256 1 1
-0.0728930612995479 -0.067983488294606 1 1
0.0368860330746084 0.0341428083454427 1 1
-0.0657167199488866 -0.0613505960455956 1 1
-0.1738941381364 -0.166580867436062 1 1
-0.0180505687743134 -0.0140190538038051 1 1
0.0241738594175315 0.0251670404557073 1 1
-0.0631264798025151 -0.0608269295859138 1 1
0.0927419922027411 0.0885070667523735 1 1
0.0823451170830552 0.082763089175151 1 1
0.169135299513845 0.161943147438436 1 1
-0.229390895749431 -0.218753320208049 1 1
-0.0665248975988297 -0.0661751972587827 1 1
-0.0155958111103729 -0.0220875653518209 1 1
0.0450486806538816 0.0426857217570743 1 1
-0.00289486447047717 0.0035956843916792 1 1
0.148783426310037 0.142787428235352 1 1
0.0906890158267543 0.0862235015596542 1 1
0.0749653633598864 0.0692819244972842 1 1
0.00638398288416548 0.00455210161675104 1 1
0.023506652132406 0.0218759472634205 1 1
0.0698978285512398 0.0614612327393292 1 1
0.0452281031272358 0.0458862325204144 1 1
0.0373119743480873 0.0375579033885373 1 1
-0.113071799949645 -0.109558472477662 1 1
0.116220989116315 0.11140315821394 1 1
-0.030995992184901 -0.0290292998368416 1 1
0.115866901399892 0.101910772796004 1 1
-0.113355412436421 -0.106782621937229 1 1
-0.0451741135242136 -0.0430796585638307 1 1
0.145180211785948 0.139410966433629 1 1
0.222901374021418 0.211665985123424 1 1
-0.0370009775576118 -0.032802650207573 1 1
0.0938216946568993 0.0908700174132523 1 1
-0.0592048160534275 -0.0581663900731653 1 1
0.09385595394181 0.0914571134269429 1 1
0.107695375702682 0.10223203824611 1 1
0.0686171556994637 0.061711798117628 1 1
-0.117067766356151 -0.115419174913441 1 1
-0.117567935279843 -0.11010432352521 1 1
-0.0399074044445973 -0.0426568802023084 1 1
0.101534744298206 0.0978885988368707 1 1
0.0699603555575028 0.069163090606053 1 1
-0.0294089959885455 -0.0275859956934485 1 1
-0.0313949362906161 -0.0317785116437185 1 1
-0.0920349991925519 -0.0877857136952286 1 1
0.00123086840765699 -0.00430277653156045 1 1
-0.0968238223373726 -0.0900940151108924 1 1
0.0581976234040739 0.0553479833028903 1 1
-0.0296804163247465 -0.0226640862122549 1 1
0.0554905497591432 0.0550943694769453 1 1
0.0457235613246406 0.0449810956306692 1 1
0.00923347719129065 0.0102635188062482 1 1
-0.0719842976221782 -0.0697694308061186 1 1
-0.139492460217853 -0.131667605554443 1 1
-0.00838611248726919 -0.0112497820513137 1 1
-0.0983814790311008 -0.0942638377518474 1 1
-0.0899007776523199 -0.083492452580846 1 1
-0.169722470535362 -0.161095139295425 1 1
-0.0674869930096978 -0.0669279920686921 1 1
-0.119178757501107 -0.114192591139057 1 1
-0.0865281892286016 -0.0839855280866712 1 1
-0.216467639290838 -0.212217944443962 1 1
-0.136468692934833 -0.131904634700292 1 1
-0.0629764783417892 -0.0603638937852545 1 1
-0.0128581631697089 -0.0110183713567658 1 1
-0.0551695746325253 -0.053903283364502 1 1
0.137195442769068 0.130662733740674 1 1
0.0445965049680098 0.0428144503225306 1 1
0.0765901685489061 0.0749314994191307 1 1
-0.155746712571773 -0.152143493662676 1 1
-0.0188411028492128 -0.0172428937859456 1 1
-0.0602841527212879 -0.0646959801824045 1 1
0.0196917089003655 0.0228420742515631 1 1
0.0237027693252452 0.0253503695391736 1 1
-0.117909905083865 -0.118945169060343 1 1
-0.140891887130911 -0.132411717199422 1 1
-0.0819341112649088 -0.0744698352792962 1 1
-0.114982081547726 -0.111387107951462 1 1
-0.0584735600964835 -0.0562735330888684 1 1
0.0986072142631137 0.0902020491510597 1 1
0.0969400224175533 0.0957969315487135 1 1
0.184953414402041 0.174120018196732 1 1
-0.198474881769983 -0.189742829109139 1 1
-0.00573137187356958 -0.00460646217323712 1 1
0.0538190020808038 0.0510563580007058 1 1
0.0121288220668703 0.013416331945193 1 1
-0.0344588867611275 -0.0321035727486858 1 1
-0.0133468932799271 -0.0109632038942936 1 1
0.063280423573824 0.0571304208131585 1 1
-0.196745027613979 -0.182266851705411 1 1
-0.0900685135305463 -0.0786892509372068 1 1
0.0593255514820278 0.0516378359248326 1 1
-0.0940775524166816 -0.0918953512939816 1 1
0.0585840079335451 0.0596266771498897 1 1
0.000353616913387926 -0.00255144637144253 1 1
0.0693938249877486 0.0727127966935978 1 1
0.0538583266918729 0.0465314693003344 1 1
0.0142027894946856 0.013991060227102 1 1
0.0390987441317582 0.0363712496915716 1 1
0.0606817342307205 0.0610522732518572 1 1
-0.168495172684406 -0.161644025688777 1 1
-0.0454062875619382 -0.0462343932615528 1 1
-0.0517443372619389 -0.0515327280668432 1 1
0.180811902822927 0.171986625555361 1 1
-0.0406379149634753 -0.0406608155941227 1 1
-0.0688700820153411 -0.0688653320003862 1 1
0.0964319226418624 0.0913838814754157 1 1
0.157612370438357 0.153367696085272 1 1
0.0282637982321061 0.0276369667681349 1 1
0.111710482805301 0.100065768995072 1 1
0.025092440909797 0.0207492880214672 1 1
-0.0414801128194173 -0.0390937252060356 1 1
0.240764144358111 0.229940875426057 1 1
0.160541577400983 0.153244482200068 1 1
-0.104403907248649 -0.100779501515387 1 1
-0.007500474715113 -0.0039747021506141 1 1
0.33887218867996 0.318235283943985 0 0
-0.0676811080747348 -0.0664221625858555 1 1
0.0789359715011425 0.0765458186736297 1 1
0.0376832882191304 0.0383157030479295 1 1
-0.187211825282752 -0.179736048732634 1 1
-0.241461063570474 -0.230976765722725 0 1
0.111354690038082 0.10385841150863 1 1
0.128962097078208 0.123292618174249 1 1
0.0486335928147084 0.0493453547256565 1 1
0.0668142275839752 0.0629008752276888 1 1
0.0710341473285303 0.0656481183022607 1 1
-0.094877926879412 -0.0903775246559472 1 1
-0.0175073901305442 -0.0138240067564855 1 1
-0.158172116778738 -0.149712338849241 1 1
0.0701900890814143 0.0656335483744155 1 1
0.0124514009909708 0.0119180156607957 1 1
-0.12627092612482 -0.121492773259222 1 1
-0.101451248128384 -0.0945019690449071 1 1
-0.0887496226410723 -0.0829724543258686 1 1
0.0887884999383282 0.088123178391616 1 1
-0.0969463654969389 -0.0950760326244255 1 1
0.0967944091527267 0.0920415095036089 1 1
-0.00332250575487927 -0.00348579176454841 1 1
0.193480655932295 0.184468014029514 1 1
-0.0573394633433808 -0.0604083691173787 1 1
0.102345798775585 0.0964541770340809 1 1
-0.0383045344138585 -0.0363549582879185 1 1
-0.0551303823012402 -0.0541429051403875 1 1
0.0816717270882937 0.0785994167925573 1 1
0.312208188575496 0.296090607419211 0 0
0.00743214741381752 0.00669496608868948 1 1
-0.0399127038187959 -0.0374548140283997 1 1
0.202601610274816 0.193447755347864 1 1
-0.123178424889491 -0.113546148420155 1 1
0.0837736236626799 0.0776572360555276 1 1
-0.0559724814196104 -0.0574602242020905 1 1
0.174046791079563 0.167830668402689 1 1
-0.121141566332601 -0.116280876867497 1 1
0.00139371112428372 0.00339017262772189 1 1
-0.133115400476412 -0.129803684967323 1 1
-0.0544047362173451 -0.0528752518803623 1 1
-0.162843579297895 -0.157660135188592 1 1
0.0742546386928645 0.0712822075236082 1 1
-0.181699211132659 -0.17087216472124 1 1
0.0856061088249337 0.0827936849872447 1 1
0.0771792057781611 0.0718664843102626 1 1
-0.361555039611567 -0.339743830677456 0 0
0.0687995924556462 0.0662573502633805 1 1
-0.214270675503508 -0.206778614609887 1 1
-0.0296771013237545 -0.0296538157883278 1 1
0.102365467852039 0.0943778935037867 1 1
-0.0730070565327604 -0.0734084072865987 1 1
-0.158296361408732 -0.152534488388217 1 1
0.0462329463101453 0.0425769054110202 1 1
-0.12738741944799 -0.120368440221493 1 1
0.25571580985645 0.245911983867184 0 0
-0.0995756634086774 -0.0992410145571049 1 1
-0.194713153958345 -0.185964192176743 1 1
0.0543494732868288 0.0497508502151976 1 1
0.273682844530079 0.261246948984568 1 1
0.111227989039102 0.106791776691516 1 1
0.0109986392287003 0.0142995673026306 1 1
0.0516978730436407 0.0483325273793275 1 1
-0.035569692757407 -0.0304374244952684 1 1
-0.312836239057414 -0.298014256202161 0 0
0.232718380147449 0.221493871361817 1 1
0.0119161509567571 0.0127244496855022 1 1
-0.0543251608130562 -0.0501813222947873 1 1
0.0355890352735978 0.0338705638601845 1 1
-0.229689925094736 -0.216251318598176 1 1
-0.0823385869258296 -0.0799305538309693 1 1
0.124209785029681 0.117898691305205 1 1
-0.0369477874176202 -0.0333190803734984 1 1
-0.00720778367457696 -0.00673754178385651 1 1
-0.0587556841325574 -0.0586560754891014 1 1
-0.0918471022377613 -0.0873908830726725 1 1
-0.145951593258537 -0.136538572727544 1 1
0.0696454065450371 0.0649148752082259 1 1
-0.0285886565087995 -0.0300995876645685 1 1
-0.0646416374838687 -0.0623706829414254 1 1
-0.174762737482758 -0.167870733635792 1 1
-0.137924313093331 -0.134450819106142 1 1
0.173358974022347 0.165301863942644 1 1
-0.131085197189375 -0.123974293908201 1 1
-0.0817639999095433 -0.0786998843765523 1 1
-0.0942366768717178 -0.0911337966208992 1 1
-0.0155391188353087 -0.0123336456751715 1 1
-0.10812974076043 -0.102438134533369 1 1
0.00657590073277568 0.00802818975801175 1 1
0.196973894055859 0.183292380787436 1 1
-0.144884675473882 -0.141721844301757 1 1
-0.169911319004446 -0.161855969368222 1 1
0.0406209054537876 0.0423957150697783 1 1
0.0463369674159038 0.0442205850170301 1 1
0.00773831223459602 0.00614319614866805 1 1
-0.0174494225750143 -0.0192742797864809 1 1
0.0136243448650344 0.0170719707886074 1 1
0.10172750530654 0.090067613913135 1 1
0.162049062130641 0.157084774599997 1 1
-0.0668390835722636 -0.0589539221707679 1 1
0.121485091654126 0.116241083849955 1 1
-0.0787115670783182 -0.0751633876714237 1 1
0.0716787978016164 0.0680603880724398 1 1
-0.0105650389590131 -0.0107069516048104 1 1
-0.126050335633484 -0.114646809610871 1 1
-0.033167560928211 -0.0276288297563716 1 1
0.11333778674887 0.108812218691854 1 1
-0.137331810616361 -0.134311739339966 1 1
-0.0986382225728627 -0.0942664858995389 1 1
0.0909467364259612 0.0836052050537369 1 1
-0.0799907211772021 -0.0723992574227462 1 1
0.000884492415228907 0.004196696148012 1 1
0.0431073720831808 0.0451108080370444 1 1
-0.0107002691613581 -0.00861087921103402 1 1
-0.243734072154182 -0.235005636788625 0 0
0.0224217639444321 0.0221124900089729 1 1
-0.124830293855646 -0.121983230129799 1 1
0.0610747035883419 0.0604891962077347 1 1
0.178115798654281 0.168676302021695 1 1
-0.126759475620973 -0.120986734292745 1 1
0.0446546312020838 0.0413754681063668 1 1
-0.0117302155948752 -0.00616125192163129 1 1
0.123047575798672 0.116688689707792 1 1
-0.180272083185071 -0.167994099464287 1 1
0.149758308551078 0.144913591017246 1 1
0.308390296835097 0.293284748770035 1 1
-0.0606208923548819 -0.0579355509648183 1 1
-0.0212572979114282 -0.0232808027235998 1 1
-0.110870350077316 -0.106299636984872 1 1
-0.0680558159912818 -0.0567052046692996 1 1
-0.170649548774781 -0.159951818251405 1 1
0.0301202077612475 0.0241227908134451 1 1
-0.0340427635227049 -0.0333136542274023 1 1
-0.0205901930694504 -0.0197664064091024 1 1
0.284276303367072 0.266042525125419 0 1
0.151943373662931 0.145116075527834 1 1
0.0544818806036136 0.0519860544573707 1 1
-0.15636341392765 -0.147772916013184 1 1
-0.0339213948176625 -0.0318827432932669 1 1
0.211718038596805 0.196561088666976 1 1
0.0357897202758926 0.0279948260016001 1 1
-0.0614151994537602 -0.0572830333237906 1 1
0.0434811349450124 0.0397892634566601 1 1
-0.125458981701298 -0.118679445490169 1 1
0.0936309816401172 0.0856767661332513 1 1
-0.0955404129946369 -0.092242156175916 1 1
0.0882045190475107 0.084958050975317 1 1
0.0053923256771065 -0.000938756039198331 1 1
-0.1664153175073 -0.163077335718928 1 1
-0.0196411254594611 -0.0170665697341761 1 1
0.101466950073664 0.0996811972643792 1 1
0.19975908332562 0.190009442074221 1 1
-0.0214498514276581 -0.0214517374139148 1 1
0.0383693375965223 0.0359745676083425 1 1
0.00141461975850897 0.000651213697724346 1 1
-0.0955648912013858 -0.0879536427424494 1 1
-0.0472052927976319 -0.0437728806100702 1 1
-0.0434055804941895 -0.0420426366623644 1 1
0.0151552790124457 0.0152784693471908 1 1
-0.134811127658545 -0.123392069413923 1 1
0.0175659579748586 0.0164559470293193 1 1
0.0596560288503348 0.0578004301596437 1 1
0.0554978350542745 0.0535430076747985 1 1
0.089957641530609 0.0819747780225482 1 1
0.152414814363198 0.146468181714842 1 1
-0.00058784695111945 0.000864377153734872 1 1
0.041062092826363 0.0378653634008377 1 1
0.107425332497022 0.105046134248632 1 1
-0.0709062587729905 -0.0711105419338334 1 1
-0.0512603255549436 -0.0488886142390745 1 1
-0.158275713750379 -0.148772347428591 1 1
-0.0668164256873659 -0.059582784736694 1 1
-0.0454961717379589 -0.0432315954759564 1 1
-0.0882384164229048 -0.0830753235088261 1 1
0.123118352647813 0.112539795235658 1 1
-0.00125773173936138 0.00195949141448113 1 1
-0.0928218002328476 -0.0885247207840113 1 1
-0.205815380345124 -0.196884205342731 1 1
0.00810247270840754 0.0119225353504689 1 1
0.00639242339736584 0.0052616701443234 1 1
-0.159564333537805 -0.15266319483179 1 1
0.125985245868877 0.11492514598972 1 1
-0.0998615268730587 -0.0940887625275338 1 1
0.0183570847243222 0.0164840854292251 1 1
0.241455249945465 0.229576048017512 1 1
0.127289227002955 0.119485213992615 1 1
0.0520389243724051 0.047444073294552 1 1
0.11438309941764 0.109707007005365 1 1
0.0170930643186593 0.0171552745026773 1 1
0.079422863813029 0.0787549524249261 1 1
-0.193221978621018 -0.184202987573219 1 1
-0.0333119975484918 -0.0340139135752123 1 1
-0.053885798856606 -0.0497486290779416 1 1
-0.121785451123529 -0.116775945224934 1 1
-0.0277221139330442 -0.0241717085167807 1 1
-0.0650870830350945 -0.0586123716403244 1 1
-0.164901080357555 -0.161361048192697 1 1
-0.0976384690120411 -0.0945553824704811 1 1
0.0261698316324613 0.0179840197063824 1 1
0.0852359171185852 0.079518781102643 1 1
0.0581964279247781 0.0550347572975357 1 1
-0.0652302256650189 -0.0592462949290826 1 1
0.110571937038801 0.105835013664496 1 1
0.135898202636536 0.126989964339075 1 1
-0.146147029916392 -0.136860727338728 1 1
-0.0808486492703568 -0.0749572834587185 1 1
0.0126958401671359 0.0126053326127041 1 1
0.10227655254423 0.091965620603289 1 1
0.0262348329834968 0.0245708542429961 1 1
0.0101419862856008 0.00857815978456319 1 1
0.142755886086115 0.131751528055548 1 1
0.0170714446284946 0.0152720025699602 1 1
0.0690739378797275 0.067691976494929 1 1
-0.0998778226508413 -0.0984888896938982 1 1
-0.189774562757236 -0.181253577639905 1 1
-0.00238279006529946 -0.00241792735646256 1 1
0.0397451801032447 0.0407887719779247 1 1
0.256009197237076 0.243747998421316 1 1
-0.0672077297199196 -0.0642123814538132 1 1
0.0664128133256165 0.0634710376830304 1 1
0.110976581818291 0.106040844838636 1 1
-0.0171291784103837 -0.0131056317876088 1 1
-0.128541333737657 -0.116749652520317 1 1
0.137815877238522 0.130675149840647 1 1
0.209489194433596 0.198125945331795 1 1
0.19606596086313 0.186373107074108 1 1
0.0884637794655699 0.0853585569272938 1 1
0.145685735547174 0.134563977689654 1 1
0.00594773282938024 0.00360463976924799 1 1
-0.115755236387829 -0.111361179128823 1 1
0.167078005477962 0.161776498687205 1 1
0.112981047973906 0.107653051332043 1 1
0.148588438519347 0.14282773324727 1 1
-0.245181175651456 -0.235916848730886 0 0
0.112754403105059 0.114832674947703 1 1
-0.0145081733667982 -0.0133171203052498 1 1
-0.0957450816694061 -0.0924822019251833 1 1
0.0613080956037262 0.0570893170751817 1 1
0.0846505977208196 0.0812346360681672 1 1
-0.155381875761913 -0.149278468438503 1 1
-0.0405384424740564 -0.0442346744598208 1 1
-0.0334074051234906 -0.0333779944919812 1 1
-0.0447240036883021 -0.0471240068674363 1 1
0.431838782074456 0.406814953369987 0 0
0.0828209580249035 0.0822833486803914 1 1
-0.105821355798774 -0.0975498631760285 1 1
0.128289328018632 0.123612506577283 1 1
0.10380436499651 0.10098649898782 1 1
0.0197276439398167 0.016850619676982 1 1
0.0485654505287152 0.0515624837310376 1 1
0.105770602375852 0.101585216705568 1 1
-0.062548814052097 -0.0584333415505539 1 1
-0.0460244885871732 -0.0490808980140121 1 1
0.16168242149164 0.154193817239711 1 1
-0.0238378428645276 -0.0282494454494138 1 1
0.132734183605569 0.125821222474476 1 1
0.122972023773279 0.117148168068674 1 1
-0.0357532944664073 -0.034702713950121 1 1
0.142333923161706 0.135183313845793 1 1
-0.0390862757643824 -0.0437578944530787 1 1
0.00226704929976511 -0.00334487842195842 1 1
-0.0111013774007005 -0.00878943294578902 1 1
0.00687155114030106 0.000990781025569081 1 1
-0.248787706318164 -0.234667113822749 1 1
0.0394669473704518 0.0342249215977357 1 1
-0.0426695723599198 -0.0398677127219142 1 1
0.0928924611472087 0.0807175903648636 1 1
-0.100784215793736 -0.0978401533928602 1 1
0.143089675044238 0.135300195405463 1 1
0.0522405634809474 0.0528175756418658 1 1
-0.0449873580077707 -0.0399933801884345 1 1
-0.198868225009933 -0.188967705163924 1 1
-0.261278926896439 -0.249108851377263 0 0
0.152382086338647 0.147378341381628 1 1
-0.180880267378392 -0.175314857572847 1 1
-0.00816452246714179 -0.00793477437115346 1 1
-0.127985162159953 -0.122890309944991 1 1
0.176942895022464 0.172573973679317 1 1
0.092663060764135 0.0879291191555095 1 1
0.0637605622475543 0.0600101769094185 1 1
0.143866929575608 0.136552390136691 1 1
-0.0946466164307207 -0.0901119625671183 1 1
0.060469184004518 0.0592804572318729 1 1
-0.246932316056112 -0.240975855814428 1 1
-0.0700473386794745 -0.0646132189148827 1 1
-0.178305863689633 -0.172005594160208 1 1
0.117333241413898 0.112401410989299 1 1
0.0630925022924991 0.0608469774517296 1 1
0.132731775318637 0.131960799344821 1 1
0.145837808531241 0.136307395325088 1 1
-0.173401869254926 -0.166250680081435 1 1
-0.00359993812624478 -0.000536007393969016 1 1
-0.313314117109492 -0.297859335014625 0 0
0.0431700166845937 0.0418014464664035 1 1
-0.0741549174995726 -0.0681199310376567 1 1
-0.0878107453261045 -0.0840421450660931 1 1
-0.457922467992911 -0.435509495595406 0 0
-0.14646765456409 -0.138952348167224 1 1
0.125515624365626 0.119190515946027 1 1
0.113609618179569 0.106785213383425 1 1
0.164674411722804 0.158025973256613 1 1
-0.186786506076662 -0.17997126568132 1 1
-0.167276376828075 -0.159339840484056 1 1
-0.0821130868138795 -0.0767973733466714 1 1
0.010312547763041 0.0242620021490309 1 1
-0.143245815118377 -0.131898510157269 1 1
-0.0610536071858319 -0.0555415523853202 1 1
-0.153535833817025 -0.143230738628535 1 1
-0.11218098143502 -0.104748422871468 1 1
0.169461977562428 0.159394638444137 1 1
-0.0709529237996582 -0.0649416444554434 1 1
-0.140479170730802 -0.131622098873806 1 1
0.198839556698263 0.189068962048519 1 1
0.00223431352220143 0.00403123141409064 1 1
-0.0325172222747015 -0.0289951875133245 1 1
-0.00390164387111261 -0.00621744839195157 1 1
-0.0353991757173944 -0.0328218591017432 1 1
0.149670335624873 0.138840841893645 1 1
0.0512691518114225 0.050535153717735 1 1
0.114043359739147 0.111688165148972 1 1
-0.0589151145995744 -0.0633473705888507 1 1
-0.185851488200129 -0.176145069501648 1 1
0.0246283481783716 0.0223513149488057 1 1
-0.0866306088821943 -0.0840597747533967 1 1
-0.0616112341389567 -0.0601157970552998 1 1
0.193808478055711 0.186071895000206 1 1
0.171603814281713 0.16294808884557 1 1
0.213732307984786 0.203360626129907 1 1
-0.0475393618871789 -0.0454222955568424 1 1
-0.0270113875580421 -0.0233898348420706 1 1
0.155570895915712 0.148767616972941 1 1
0.160744813692096 0.150667114953395 1 1
0.130885607540734 0.124136283745281 1 1
-0.0125303732328109 -0.0116739823950757 1 1
-0.133774945264689 -0.125469788631659 1 1
0.127967883094346 0.122479069872017 1 1
-0.108955307187743 -0.104089769954253 1 1
0.0472595651416861 0.0453747655360664 1 1
0.0174841063012314 0.0154124173469313 1 1
-0.000521424539875179 0.000540732837224096 1 1
0.170672941530628 0.160561466894112 1 1
-0.0386192059727727 -0.0399201740339306 1 1
0.116919224687309 0.11372408952275 1 1
0.0424600057678282 0.0432629472152498 1 1
-0.0214335173040923 -0.0226365943787207 1 1
-0.0286242514498379 -0.0189253191423251 1 1
0.0276769455427332 0.026891481579816 1 1
0.240230377980239 0.229756451799977 1 1
-0.130293401981304 -0.123301142973248 1 1
0.104378441332531 0.096797150359326 1 1
0.0744668015330053 0.0734016441128202 1 1
0.0941360435976003 0.087114119684218 1 1
-0.175856052735672 -0.169320894245403 1 1
0.00519642328263529 0.00637367693335057 1 1
0.124544232701008 0.121671107070889 1 1
0.0151363008815203 0.0186112649617116 1 1
0.385081231273845 0.36443737137004 0 0
0.127532503692725 0.122839942347493 1 1
0.0309282906740929 0.0343730714166957 1 1
0.00455746081221701 0.00554918141883604 1 1
-0.236988059179642 -0.225831925166264 1 1
0.084158958369125 0.0805323185665092 1 1
0.200317606764475 0.192825138523779 1 1
0.0274700404095532 0.026675526529524 1 1
0.0473355581612676 0.0458886234647326 1 1
-0.249385709048447 -0.241404897091679 0 0
-0.148727721355573 -0.145607925739506 1 1
0.118704740417754 0.111814104198325 1 1
-0.0669569454011974 -0.0604786441082796 1 1
-0.163328202472521 -0.156235232371561 1 1
0.22279389148686 0.218105798334975 1 1
-0.0223070921395439 -0.0222957172512446 1 1
0.125149980943955 0.120114578294321 1 1
0.0603323974643196 0.0633050085358266 1 1
0.0131401519003258 0.0110835901270316 1 1
0.0624172600516679 0.054535367554784 1 1
-0.0129338697415365 -0.0111638066192488 1 1
0.172388359386095 0.165518273835843 1 1
-0.0172593016567523 -0.0164496433335078 1 1
-0.0523019249176903 -0.0546170452059886 1 1
0.17449178811009 0.167588479083124 1 1
0.218930756682572 0.21198657528036 1 1
0.0305109954860292 0.0290253203243185 1 1
0.0680033537210693 0.0712116758537092 1 1
0.027985613826915 0.0278764990000258 1 1
-0.125316792723166 -0.120425844095452 1 1
0.0442804021742561 0.0497316312831593 1 1
0.0907431734305068 0.0866358827774109 1 1
0.00150257775209874 0.00638167480094507 1 1
0.140609524751349 0.131542018546933 1 1
0.0230383475176939 0.0216905803990669 1 1
0.00435340113673364 0.00633429530882615 1 1
-0.0640385469825811 -0.0600829738391321 1 1
-0.0815002499568968 -0.0787632447956331 1 1
0.145034463790032 0.133269265712478 1 1
-0.122696579463763 -0.119313269499814 1 1
-0.119953096591721 -0.112200160773865 1 1
0.0426521210147202 0.042879316858 1 1
-0.166379413265184 -0.153127353809451 1 1
-0.124107748096973 -0.118094913747112 1 1
0.146397756752483 0.140167275265623 1 1
0.0327838383908403 0.0270935890613205 1 1
0.228104494819024 0.219665116109643 1 1
0.102721565071746 0.10197606315055 1 1
-0.170718734385032 -0.162162735779966 1 1
0.126130816775723 0.126250337826163 1 1
0.173168539269662 0.168798094415243 1 1
0.0425717197888123 0.0423485014505607 1 1
0.0726260972865689 0.0725552653869315 1 1
-0.0968073944537126 -0.0971085534707544 1 1
-0.0562660208479098 -0.057031499016252 1 1
-0.129709979607973 -0.123090139034972 1 1
0.0169392974094555 0.018842488819214 1 1
0.157996786219585 0.147090882702699 1 1
0.00729545140123 0.00622175981280848 1 1
-0.0881876805256075 -0.0822401438653585 1 1
0.108283276380739 0.108506813302684 1 1
0.112343228506047 0.107054513920696 1 1
0.0957105664723541 0.0918822162278298 1 1
0.154374303149712 0.150439891314684 1 1
0.0811072275698978 0.0798036470751031 1 1
-0.0540018200020256 -0.0470294251070361 1 1
-0.0998791418191986 -0.0933043503442409 1 1
0.00899618726151831 0.019109553504545 1 1
0.00946207097054872 0.00774916304333296 1 1
-0.0683355095426919 -0.0645828090520685 1 1
-0.240683237480345 -0.230214087025346 0 0
0.140596222412069 0.12949745203018 1 1
0.0891662884567839 0.0821462211128763 1 1
0.262874218708654 0.24516021589854 1 1
-0.162518142607479 -0.149588389890137 1 1
-0.244830341566359 -0.231241451740566 1 1
-0.031027883860689 -0.0366208005196157 1 1
-0.159277173732894 -0.150340697286851 1 1
0.110514063092594 0.104693539666581 1 1
0.0404373579579705 0.0348473058322643 1 1
0.0885995424882953 0.0745036966560853 1 1
-0.209694374441273 -0.19839187574591 1 1
-0.1581476090612 -0.148625753173426 1 1
-0.14813755483226 -0.141246693596385 1 1
-0.0849837430172175 -0.0828499006266147 1 1
-0.0325516328733896 -0.0299057237714573 1 1
0.074290537158248 0.0701222672815524 1 1
-0.0734321612954659 -0.0737463399755841 1 1
0.183504982158655 0.170625088792461 1 1
0.251405848085222 0.240577209752183 1 1
0.225444145231893 0.211288496715624 1 1
-0.0932435878379633 -0.0916418986206797 1 1
0.00382587224181916 0.00668600002841463 1 1
-0.174627976768025 -0.165945824294875 1 1
-0.07577140508207 -0.0681365869326127 1 1
-0.0344189690459817 -0.0306485045947124 1 1
-0.140591787763909 -0.126016001102217 1 1
-0.0903911344410778 -0.0850506823197444 1 1
0.0308549427994375 0.0302360954298017 1 1
-0.168182306415234 -0.155678328438148 1 1
0.0361129538489669 0.0278565436944572 1 1
0.144125339759859 0.140689251879999 1 1
-0.183788922271715 -0.179533786298567 1 1
0.0430773742280963 0.0413755804921152 1 1
0.092213467722236 0.0900673511539732 1 1
0.0298648315631493 0.0264462705739331 1 1
-0.0424311013466006 -0.0410841706457601 1 1
0.167951527100023 0.157375826515973 1 1
0.146674029402116 0.13719572551462 1 1
-0.188595381620059 -0.177011831503317 1 1
0.0384097066915504 0.0341491740553729 1 1
0.0216964407483667 0.0290308241475091 1 1
0.0694547813400835 0.0633787569271159 1 1
-0.197290481791459 -0.187996343540093 1 1
-0.0671129286681898 -0.057604862181452 1 1
0.0861407298199042 0.0764963938020487 1 1
0.203806592482669 0.195992952904378 1 1
-0.0605964251093937 -0.0591456138967018 1 1
-0.185767331044605 -0.177580331628734 1 1
0.103372615692324 0.0935579585728302 1 1
0.0196219808824209 0.0167695410809727 1 1
0.103740065996279 0.0996171284617324 1 1
-0.100171262607429 -0.0967323960167182 1 1
0.0680287109330909 0.0691103394238479 1 1
-0.0986197724662372 -0.0909362392637763 1 1
0.0666365159040953 0.0658495535740413 1 1
0.0313430981649837 0.0338530832617037 1 1
-0.148126085588058 -0.138350866345509 1 1
-0.0719997279232934 -0.0664461314450944 1 1
-0.116153487334059 -0.110920613706801 1 1
0.0770389469520114 0.0702006216859659 1 1
0.0562193215032499 0.0539776986170767 1 1
-0.0827121527486133 -0.078539883330546 1 1
-0.0298990163111965 -0.0271667394808819 1 1
-0.11385739919928 -0.110722512253029 1 1
0.183551990179925 0.179647254915519 1 1
0.217833346807795 0.208676879929944 1 1
-0.000867068333731381 -0.00134790584747033 1 1
-0.0517415473681333 -0.0486876614533098 1 1
-0.0133209375043009 -0.0130798914988226 1 1
0.111610729445514 0.112867116000064 1 1
0.0911974008060606 0.0866988025211696 1 1
0.00521725495077553 0.00167847478999099 1 1
-0.0612343028802134 -0.0667943470853322 1 1
-0.0669879719346989 -0.0632088516744933 1 1
-0.087009896376603 -0.0795197444832993 1 1
0.0556223610391437 0.0506941928503677 1 1
-0.172712004310719 -0.163425091355644 1 1
0.104614388854943 0.100238007585389 1 1
-0.116849513017422 -0.111823101883427 1 1
0.0817917551452695 0.0795098693773768 1 1
0.022439253050063 0.0203424763245273 1 1
-0.101714440620963 -0.0947803360671559 1 1
0.183477735266113 0.1728756333844 1 1
0.13292523138672 0.125389798941015 1 1
0.010603797995584 0.0112319968688437 1 1
-0.0805621682911548 -0.0793511864198782 1 1
0.18546341601159 0.177900985704765 1 1
0.0930418735297081 0.0929345090279493 1 1
0.0514243857561995 0.0496277189394839 1 1
-0.0680828382553758 -0.0655571411807524 1 1
-0.0704401081837713 -0.0690110290744693 1 1
-0.0658385262501791 -0.0634671480329284 1 1
0.0319070481229194 0.0298421943968034 1 1
0.0534306110744207 0.0545591871978367 1 1
-0.161182755193113 -0.160418072589003 1 1
-0.0297984937517924 -0.0254913956626864 1 1
-0.0862297311151142 -0.0856800941079843 1 1
0.145859672634052 0.138397790074185 1 1
-0.110724011367906 -0.10723482780928 1 1
-0.0845628036547566 -0.0749072654310883 1 1
-0.20629897340553 -0.197207429472952 1 1
-0.0179127217988961 -0.014209955499839 1 1
-0.0211768781413388 -0.0202882864306043 1 1
-0.294643822890244 -0.284639363610322 0 0
-0.0631981230052513 -0.0544116575003716 1 1
0.0547735870349828 0.0524935569007542 1 1
0.198839528978322 0.188509022385236 1 1
0.224410226992127 0.21400328908404 1 1
0.0929689628850078 0.0851450573410521 1 1
0.198052709948222 0.186402032892054 1 1
0.167177046983973 0.159675573276374 1 1
-0.127888610409064 -0.122383320591714 1 1
-0.0189125571979759 -0.0186398550769484 1 1
0.0877367978807422 0.0809352545346858 1 1
-0.000705876731904483 -0.000697328268020651 1 1
-0.056023031592379 -0.0519034558214678 1 1
-0.0889886068647121 -0.0883055838816578 1 1
0.068711933620498 0.0694959992661947 1 1
-0.165041611898539 -0.153573721729487 1 1
0.0635467471875815 0.0602698605105036 1 1
-0.0498944444433466 -0.0506050645292019 1 1
0.130072830560152 0.122930341486175 1 1
0.180319203806381 0.169863260610808 1 1
-0.0302006605322996 -0.0307166565911878 1 1
-0.168449256099541 -0.158299631341902 1 1
0.129468871260035 0.120351572668493 1 1
0.175983664805332 0.16713260203337 1 1
0.0556376655209728 0.053615667433209 1 1
0.0554015900805528 0.0480709275593041 1 1
0.090497093073011 0.0822755153759965 1 1
-0.0240305912455399 -0.0249721917133468 1 1
0.0278625867170026 0.027947173534452 1 1
0.210602332907942 0.204050227672795 1 1
0.041838635098749 0.037126404555712 1 1
0.137645103383578 0.138404514573671 1 1
-0.0859419002841721 -0.0858409623306315 1 1
-0.0165468590387611 -0.0176862665551372 1 1
0.0767509829921746 0.0720192657705109 1 1
-0.161745418416028 -0.158158879704489 1 1
0.0525478831190339 0.0481199031869215 1 1
-0.004402119688433 -0.004466978055062 1 1
-0.0854481945967083 -0.0809358530056299 1 1
0.065516494966817 0.0620750569151019 1 1
-0.106113091551588 -0.100603408310309 1 1
0.00382344956972032 0.00179435220272098 1 1
-0.206929748093652 -0.197720191302248 1 1
-0.0782285662303579 -0.0744536270019324 1 1
0.0867521904233768 0.0846955558093031 1 1
0.130866702235511 0.121873260197887 1 1
-0.0768461422924107 -0.0804486965112788 1 1
-0.00220436788758422 -0.00271110572228678 1 1
-0.102272031716075 -0.0978118629985066 1 1
-0.133533879725774 -0.120754342156522 1 1
-0.0995441657385165 -0.0904974692304985 1 1
-0.0188701250154292 -0.0172248695798104 1 1
-0.12181703825466 -0.118485578509767 1 1
-0.157923236703706 -0.148690599787526 1 1
-0.109164171179495 -0.103266198543283 1 1
-0.077915231048669 -0.0714155451887622 1 1
-0.0350904780671697 -0.0329839218542271 1 1
0.108933478192422 0.106708599718056 1 1
-0.0750267023982681 -0.0744180871128062 1 1
0.23356635786956 0.221308249228605 1 1
-0.0962332671435361 -0.0923086888318124 1 1
-0.022879591912952 -0.0211488901151263 1 1
-0.254144467025367 -0.24069263442595 0 0
0.00201517114861812 0.00253412552470235 1 1
0.102718913377576 0.0943132359372716 1 1
-0.112464223596676 -0.101869100652121 1 1
-0.145693740953779 -0.140431195711583 1 1
0.136232201905309 0.128036333145697 1 1
0.0756590840322195 0.0739181085708356 1 1
0.0949415687880156 0.0908444477281203 1 1
-0.0109075964054388 -0.00854350872594579 1 1
0.0920907424975154 0.0918498872945516 1 1
0.0737526244320679 0.070351927820462 1 1
0.0957295741537366 0.092957069130086 1 1
-0.175148525281815 -0.166148564404197 1 1
0.171251330333873 0.164769696136728 1 1
0.100811705462464 0.0980440769436994 1 1
0.0303927739680777 0.0265044514926712 1 1
-0.10317580529639 -0.0993342846064171 1 1
0.0271232423074375 0.0256162537145861 1 1
0.0317609452439925 0.0322689386734544 1 1
-0.119546211364351 -0.115910834584279 1 1
0.0843071774232142 0.0787826230169333 1 1
0.00571324751769419 0.00897434884666747 1 1
0.080052146945949 0.0732318192349708 1 1
-0.332909914169684 -0.316923177029808 0 0
0.0653078362328498 0.0608481832580775 1 1
-0.0743299521311015 -0.071240263951492 1 1
-0.288637256134183 -0.269729599871506 0 0
0.169474513492602 0.163757168962176 1 1
-0.0991180188640515 -0.0949436583459275 1 1
-0.0258637745284723 -0.0237380156288872 1 1
-0.20839956236968 -0.197089258254231 1 1
0.0740707429767058 0.0715350187082505 1 1
0.266617986602294 0.255227293666707 0 0
-0.0409357116108989 -0.0394905318550632 1 1
0.015929391719482 0.0101732572320662 1 1
0.232376421004516 0.221766213887575 0 1
0.111227630957721 0.108273307123658 1 1
0.157231782024264 0.151350538717368 1 1
-0.0519488872758481 -0.0461251799145481 1 1
0.00994626506076239 0.0121858185415341 1 1
0.0359952873353721 0.0364050066836081 1 1
-0.0547731395716481 -0.0549451834439537 1 1
0.0375246685906957 0.0341781748427345 1 1
-0.106115574143057 -0.104777406311034 1 1
0.0803516088608889 0.0789743777994047 1 1
0.00739026458143561 0.00215570981065921 1 1
-0.0704777025008319 -0.0687689747264112 1 1
0.0317272498935353 0.0277848898096488 1 1
0.0289779016170982 0.0251691456354205 1 1
-0.285513885895795 -0.264665077862371 0 0
-0.0922265776979625 -0.0850947425391539 1 1
-0.0748577210610343 -0.0723712829490476 1 1
-0.100854633343312 -0.0927384304384561 1 1
0.1108962870195 0.103383416072004 1 1
-0.0576082763286105 -0.0527512563593078 1 1
0.219620396432733 0.21012432872987 1 1
-0.137742199278038 -0.132944710791791 1 1
0.13251614513888 0.12369717846895 1 1
-0.257584929852344 -0.241833702609025 0 0
-0.0728848567969486 -0.0698411653755734 1 1
-0.226471318973594 -0.215418254220404 1 1
0.00179400829081841 0.000507395054225262 1 1
0.0664351644091037 0.0607858323664806 1 1
-0.0916620360059056 -0.0864362345744738 1 1
-0.00976349848769913 -0.00928233502959015 1 1
-0.127089716058217 -0.120774361948494 1 1
-0.0429784769179897 -0.0382487566754972 1 1
0.102812658504194 0.0969529965718047 1 1
-0.0216409178904372 -0.019627760811142 1 1
0.179296025073164 0.171950982260925 1 1
0.092857982628807 0.0910824946298202 1 1
-0.0234145342726723 -0.0226205914807874 1 1
0.077214671476587 0.0717091267283402 1 1
0.189485865691731 0.17879887858666 1 1
0.0910562800275179 0.0881173687842999 1 1
0.146164323736645 0.14076843501981 1 1
0.148576717324449 0.142648477207678 1 1
-0.0413846712065123 -0.0395660430817765 1 1
0.115247023324793 0.116499247765489 1 1
0.168332496069359 0.163190531579366 1 1
0.0718551973869977 0.0680473823596408 1 1
0.189576679816679 0.182763650049935 1 1
0.189420480357159 0.179679137735861 1 1
0.157160544422925 0.150204653639115 1 1
0.0963446097541851 0.0891713967597212 1 1
0.170684746810631 0.16275059753044 1 1
0.0120280442524466 0.00958596708959494 1 1
0.0430627828827014 0.0414543295381347 1 1
-0.0817014504248815 -0.0799555561193056 1 1
-0.0627691216818271 -0.0597336089281549 1 1
-0.0350369351716538 -0.0336803209667262 1 1
0.098310149680053 0.0915736557898275 1 1
-0.0896196443065266 -0.0905642519216024 1 1
0.0929172622500773 0.0902520142065109 1 1
-0.013751967160088 -0.0111954332059046 1 1
0.034153737925692 0.034040236685579 1 1
-0.12789847094891 -0.118508176544812 1 1
0.168045994037813 0.161034726248543 1 1
0.0618752784176417 0.0570865512615742 1 1
-0.0572774195551773 -0.0567046259219301 1 1
-0.15601000333195 -0.148105896309868 1 1
0.221145048881007 0.208363924199345 1 1
-0.119564884785913 -0.114749717742345 1 1
-0.28987005849479 -0.273634648092429 1 1
0.00318773660458947 0.00411317437726684 1 1
0.0887939303725306 0.084390186285467 1 1
0.137174048989994 0.132375854153144 1 1
0.0677809159036702 0.0633016448069037 1 1
-0.0315284412629036 -0.0308578525435783 1 1
-0.0315748889676668 -0.0303125568213593 1 1
-0.0567499656715152 -0.0537722383414649 1 1
-0.0534829128412166 -0.049352898455829 1 1
0.0332623072206479 0.0322491841669054 1 1
0.0582582719593199 0.0549601167151173 1 1
-0.040856142744485 -0.0363490205103761 1 1
0.163595609370806 0.159573523804306 1 1
0.175318734841566 0.164380300789914 1 1
-0.215052398568378 -0.208045069466753 1 1
0.0791559356177078 0.0715086337769334 1 1
-0.158084552595489 -0.149082781202611 1 1
-0.00495961835812575 0.002002393764211 1 1
0.073463819666248 0.0679303617328546 1 1
-0.134985523684893 -0.128146040939297 1 1
0.103226347354829 0.102336227776031 1 1
-0.254766665297887 -0.250335766465283 1 0
0.125925328960043 0.12198129282173 1 1
0.000335904947298099 -0.00245673168730918 1 1
-0.0461531543843611 -0.0452129896642947 1 1
-0.0256019074615175 -0.024646214399263 1 1
0.0212687253881136 0.0219021197988863 1 1
-0.0268361403247496 -0.0271914035786409 1 1
0.0526617781441852 0.05179754343889 1 1
0.0748154024801928 0.067387820273981 1 1
-0.0537500112318505 -0.0557151899495914 1 1
-0.0184073738275305 -0.01581222453205 1 1
0.249949543533896 0.237184573950072 0 0
0.133067849217727 0.126888201306332 1 1
0.0741585810540471 0.0734275276223048 1 1
0.0891082310646904 0.0864225651127611 1 1
0.0473385686121895 0.0452286355242429 1 1
-0.151253369852744 -0.140154276064864 1 1
0.125695420222181 0.121763053824266 1 1
0.0725640904060488 0.0681493958894844 1 1
-0.158218661462099 -0.152210752624663 1 1
-0.0191876663826316 -0.0201930549942026 1 1
-0.0336162397341923 -0.030067138373495 1 1
0.0143862979286316 0.011903524295976 1 1
-0.104314178627149 -0.100336430726627 1 1
-0.0851109238531315 -0.0797291818232079 1 1
-0.0863433505229338 -0.0815517526171724 1 1
-0.0672288587031243 -0.067638155611334 1 1
0.0159445587997423 0.0167403546315504 1 1
0.00561629843819783 0.00258249836104222 1 1
0.140713711111156 0.135637455365253 1 1
-0.146700716209417 -0.140990184669035 1 1
0.196045418633389 0.192185095741972 1 1
0.140938671173421 0.134196390180293 1 1
-0.045671059551366 -0.0489677592093693 1 1
0.132061506148961 0.124560795918008 1 1
0.355851554260134 0.340784664007688 0 0
-0.0147013143865179 -0.0145365084693243 1 1
0.0845284563455449 0.0773170489589956 1 1
0.0146362897455854 0.0147983797044133 1 1
-0.00238910920906947 -0.0115173416979132 1 1
-0.218720315605378 -0.210005142390579 1 1
0.0406495592301883 0.0380309732076828 1 1
0.115359102875777 0.105460690093346 1 1
-0.0517306899031226 -0.048349574821317 1 1
0.229563629195857 0.218594105003992 1 1
0.0578829611762546 0.0636713376630682 1 1
0.0777659414863931 0.0740629615757874 1 1
-0.173951339303119 -0.168300742590282 1 1
0.202905566586421 0.193580981186034 1 1
0.151116922880989 0.142403001882782 1 1
-0.017253908644254 -0.0130246543769519 1 1
-0.0909543931919188 -0.0870614158759297 1 1
-0.145875903049189 -0.138839217991384 1 1
-0.0969558633797513 -0.0944712767894014 1 1
0.048775326439627 0.043746260079168 1 1
0.240949571428993 0.227709378102535 0 1
0.150603039899961 0.143284664126693 1 1
-0.232727684301361 -0.222849315809918 0 0
-0.0118041546856385 -0.00899360633758409 1 1
-0.0431539595125185 -0.0436563473890605 1 1
-0.10859170101853 -0.103292453610347 1 1
0.111099865850541 0.105454673632057 1 1
0.0722468979062989 0.0707118680530245 1 1
-0.0684984857479309 -0.0640896590440228 1 1
0.00501440110370743 0.00253270113494556 1 1
0.0411056036444444 0.0396638495854787 1 1
0.102245331138471 0.0953768063403708 1 1
-0.0781661115056238 -0.0740572301426458 1 1
0.152809241226121 0.146610660425251 1 1
-0.0625576767457495 -0.0578492390607869 1 1
0.0149133312783163 0.0159727179759368 1 1
-0.19933565853728 -0.187433412066183 1 1
-0.0727192412222721 -0.0682371847531908 1 1
0.214304353207194 0.197449978467882 1 1
0.0752865460826145 0.0693908181129735 1 1
-0.0357832622920648 -0.0309353835967179 1 1
-0.131565998726245 -0.120799720153789 1 1
0.135816657367805 0.131868388143651 1 1
-0.151839335351425 -0.145333759947847 1 1
-0.0770765795613197 -0.0757106456657345 1 1
-0.203301813108685 -0.192211833042952 1 1
-0.152568619178243 -0.14564593594956 1 1
-0.0111239456076049 -0.0116616945500494 1 1
0.110961852235472 0.105478621113841 1 1
-0.0524267522925013 -0.0452247741496415 1 1
0.202934312041292 0.196574271460522 1 1
0.176991933656665 0.165731842230312 1 1
-0.0361546852578159 -0.032709936201741 1 1
0.0695493045943091 0.0675699568524153 1 1
-0.106952728226521 -0.0988479989562429 1 1
0.235640771117153 0.225381465703685 1 1
0.0289492963660882 0.0226225874721763 1 1
-0.082281313223925 -0.0763225450392771 1 1
-0.256170249772464 -0.245020775354141 0 0
-0.0181214432132316 -0.0194490096729957 1 1
0.0107799341569444 0.0118274107095266 1 1
-0.180638487686546 -0.170883650695582 1 1
0.00972850519724582 0.0136861107376133 1 1
-0.056282827322565 -0.0464729753742057 1 1
0.179455318966931 0.172191505848671 1 1
0.105880442306307 0.0975484132399971 1 1
0.0293794105874572 0.0321047925887686 1 1
0.0254307691473184 0.0257842275171173 1 1
-0.154212282845071 -0.148555578970105 1 1
0.0356239858523229 0.0366601957128092 1 1
-0.0135428015093163 -0.0141588252475423 1 1
-0.0296284922685098 -0.0274614513395683 1 1
0.0225499669808868 0.0209854616770651 1 1
0.10246593480345 0.0967535889169091 1 1
-0.0689061877930282 -0.0657899823725823 1 1
0.0252197963722249 0.0248189155546493 1 1
-0.0445230417102235 -0.0450485101904357 1 1
0.127798573242973 0.119680803329967 1 1
-0.127423834526559 -0.122048406431042 1 1
0.0631100193055655 0.0594660131069096 1 1
0.0627317470497072 0.0583813809475736 1 1
-0.144083631465399 -0.136664150348334 1 1
-0.0893595018008558 -0.085119828665368 1 1
-0.143672368499565 -0.135301186139421 1 1
0.0502397708079789 0.0438525651580754 1 1
0.102353566945862 0.0909627874009235 1 1
-0.0652752756551592 -0.0643095387996082 1 1
0.285246620887421 0.277107564775466 0 0
-0.0490395262738359 -0.0470107999521982 1 1
-0.145421738909732 -0.139761848758063 1 1
0.0828510120601224 0.0776457097818679 1 1
-0.0678140711219417 -0.0639248192120436 1 1
0.0065745042768114 0.0149875454077306 1 1
0.060037945027665 0.0565405481981853 1 1
0.0642878103185015 0.0624449530805287 1 1
-0.111442487852691 -0.102828059085488 1 1
0.000504662010723526 0.00354740050640365 1 1
0.12910451477719 0.12263326095883 1 1
0.195793180859566 0.186322401131296 1 1
0.0252516971307914 0.0244820542589846 1 1
-0.0436291607826752 -0.0416720187279451 1 1
-0.1583135078132 -0.150353679721436 1 1
-0.00463251780309086 -0.00289201677676775 1 1
0.31117497923333 0.296537789352312 0 0
-0.103248999920964 -0.100324366580019 1 1
0.057658649007538 0.0519369584802456 1 1
0.194141004204794 0.185931833036971 1 1
-0.0201067210709412 -0.0194760271520532 1 1
0.0912444642511893 0.0879906416302735 1 1
0.0311676914250207 0.0285620813191839 1 1
0.158979391107896 0.149295943432727 1 1
0.210500783161252 0.203749244833937 1 1
-0.0227691580950366 -0.0214559989907605 1 1
-0.111626068130684 -0.110848643431572 1 1
-0.0388783486273025 -0.0363215178564042 1 1
-0.00799514797806572 -0.00523868628770811 1 1
-0.0427797407152562 -0.0422636383529401 1 1
0.0361747753407305 0.0336984983369579 1 1
-0.0527051619879085 -0.0518664106333279 1 1
0.15246592099854 0.146510562527625 1 1
-0.202196877634662 -0.19186480609723 1 1
-0.113039505561864 -0.105976365252816 1 1
0.000395625389622272 -0.00574126167741807 1 1
0.151298514818188 0.143259192022204 1 1
0.319821795875839 0.306939086746968 0 0
0.0148574612812372 0.0100145600042136 1 1
-0.00652329601578309 -0.00607927027469923 1 1
-0.0340488173307264 -0.0326249045662433 1 1
0.037864125634403 0.0352655044578578 1 1
-0.155526686372642 -0.148009806571047 1 1
0.0171937125846732 0.0146692832011793 1 1
-0.198917265139771 -0.193659568978855 1 1
0.0115728197161781 0.00904700690763389 1 1
-0.128692001198434 -0.121441374281125 1 1
0.0138609276054668 0.0196054186380539 1 1
0.0201443004578932 0.0149669686662022 1 1
-0.28690166021461 -0.273958962016789 0 0
-0.0443725338025033 -0.04296966138079 1 1
-0.0632179303098675 -0.0608383658779343 1 1
0.0623468369400996 0.0599362639833433 1 1
-0.0203321605733989 -0.019116027413416 1 1
0.0157841198912087 0.0161251068872758 1 1
0.189260186671542 0.179478415168535 1 1
-0.148407738322669 -0.140535662835857 1 1
-0.0418076897725039 -0.0408660242066157 1 1
0.137304923101163 0.132471002600191 1 1
0.0611363145617946 0.0537929763872728 1 1
0.194870954357057 0.186316952166425 1 1
0.0255351795826128 0.0255694970761082 1 1
0.108957836269103 0.103237816391253 1 1
0.157282662778415 0.153683048243414 1 1
0.0258912185009148 0.0251629932653522 1 1
0.228984977750345 0.22043345711527 1 1
-0.199899057361537 -0.191651072020447 1 1
-0.140504526028777 -0.131606356424935 1 1
0.00915860136673598 0.00941822060330897 1 1
-0.181224511474052 -0.170181352741156 1 1
0.146540567209938 0.138039353881367 1 1
0.139426085842583 0.126591197503264 1 1
-0.0331529367648738 -0.0299474691902063 1 1
-0.12512277397684 -0.114765832426019 1 1
0.0149584347600314 0.0127410334299514 1 1
0.0323474458959649 0.0337716565035219 1 1
0.109370609454428 0.10549392671631 1 1
0.0401918560618384 0.0381194764301089 1 1
-0.165992037550456 -0.161812001748237 1 1
0.0701805115105341 0.0647492308267752 1 1
-0.188965018721383 -0.179983057420652 1 1
-0.0135935872986628 -0.0125905336865532 1 1
-0.159344373554782 -0.155041742322865 1 1
0.0928712647542426 0.0883134365270126 1 1
-0.0895421716983444 -0.0873582100906129 1 1
-0.225979518322274 -0.214262679244412 1 1
-0.203086831794216 -0.19474775664431 1 1
0.0361619867309376 0.0320635756006267 1 1
-0.108249318340683 -0.103703279870243 1 1
0.0820725506160336 0.0783575734600642 1 1
-0.0198019089180157 -0.0109038893869083 1 1
0.0149541841984691 0.00899575559439748 1 1
0.110451431186159 0.105389239282085 1 1
-0.0341907106237003 -0.0302025356329836 1 1
-0.0135456613519319 -0.0152872123900177 1 1
0.0172258616944701 0.0190012243730467 1 1
0.180867085374607 0.170163590608239 1 1
-0.243833585120554 -0.225311095752523 1 1
-0.0482434827817612 -0.0452774869778824 1 1
-0.0619271670296033 -0.0576613843347455 1 1
0.0578912975839825 0.0566778624939962 1 1
0.150098784400073 0.143980505614422 1 1
0.260749022431721 0.241178813868449 1 1
0.0610819193750408 0.0554111837496704 1 1
0.153769257186186 0.145037856019792 1 1
-0.0503028403882864 -0.0467826818229616 1 1
0.127882697137269 0.127104233785832 1 1
0.224485195682125 0.217018044343573 1 1
0.0927695889718625 0.0916969203921851 1 1
0.0359211564676382 0.0343287056909821 1 1
0.0809861831272893 0.076653991105446 1 1
0.100869964386343 0.094637804432704 1 1
0.215200064873268 0.211795110620583 1 1
-0.0269166474700479 -0.0247406968639646 1 1
0.116420458402695 0.111505889934605 1 1
0.203817908308825 0.190465585524797 1 1
-0.0786094422097566 -0.0713451728719826 1 1
0.141294390142984 0.136401501682177 1 1
-0.098157280876806 -0.0941770580925498 1 1
-0.0860052870597497 -0.0810709143624813 1 1
0.0798814634083895 0.0774535512618316 1 1
-0.0133396007468004 -0.0133897637744971 1 1
0.0169556953103588 0.0148733254181461 1 1
-0.152781490015346 -0.146927422513445 1 1
-0.0078366382462723 -0.011524056125218 1 1
-0.290698458770855 -0.275808164066989 0 0
0.000165535999951692 -9.46304656778557e-05 1 1
-0.118295550038646 -0.111145186469887 1 1
-0.121077022871916 -0.115992135413671 1 1
0.119402050773209 0.10694050272414 1 1
-0.246207716172335 -0.220227584496692 1 1
0.109041243353492 0.102460992086407 1 1
-0.0568478608514013 -0.057690861886238 1 1
0.0665033812084477 0.0659720266094719 1 1
0.0674730717808774 0.0733619897548001 1 1
0.0110503081951873 0.0113246414109948 1 1
-0.025469727793419 -0.0219122070341726 1 1
0.0683675429843716 0.062870274023537 1 1
0.213273936753614 0.20669787001302 1 1
-0.0370852755944516 -0.0357593749636817 1 1
0.147132322066038 0.141804601268666 1 1
0.11494309752107 0.109238307847252 1 1
0.0671741214671752 0.067648005155462 1 1
0.0187988639274539 0.0138903361425057 1 1
-0.0613718536298821 -0.0587678937045574 1 1
0.254217192650886 0.242740336148189 0 0
-0.0967353499946834 -0.095427220023742 1 1
0.106191692075747 0.0999689470610484 1 1
-0.14049163824253 -0.136488724017453 1 1
-0.173819230772668 -0.165754537066385 1 1
0.120260869510014 0.111012210951967 1 1
-0.0433651770295292 -0.0438208626254375 1 1
0.195520351719761 0.182703006607135 1 1
0.0200846447934159 0.0163403577202587 1 1
0.186175276581017 0.186033313381379 1 1
-0.042861229845395 -0.0408036471160305 1 1
0.116281455462544 0.105641372126186 1 1
0.200772728546035 0.18881609574578 1 1
0.167967906555801 0.161272470784466 1 1
-0.0215602203446668 -0.018913651671818 1 1
0.025595967196158 0.0266884171002947 1 1
-0.02341327598456 -0.0230463459415735 1 1
0.014288621788416 0.0132286111432287 1 1
-0.00591277653538073 -0.00231589429009136 1 1
0.209186466824961 0.204061754207434 1 1
-0.131482377064002 -0.125582638699527 1 1
0.225106655688833 0.213116314669904 0 1
-0.0046601727045504 -0.00574432513819997 1 1
-0.213330313965055 -0.201632796580204 1 1
0.0415888678629152 0.0399014444081374 1 1
0.0232263526984761 0.0220105179235807 1 1
0.0767820639138119 0.0752550675715124 1 1
0.0127983094693649 0.012911268917874 1 1
-0.164833395494965 -0.155718229312673 1 1
0.179448082580699 0.17241531900053 1 1
0.199167699259123 0.192206574816823 1 1
-0.0238714581523893 -0.0232826251509424 1 1
0.0364641542706633 0.0348826550394202 1 1
-0.0602580832787511 -0.0563280795400863 1 1
-0.0176008265366773 -0.0177876929372359 1 1
-0.0408613947554716 -0.0395302833893724 1 1
-0.0987256802567298 -0.0930722417936982 1 1
-0.164299313750634 -0.159079575932832 1 1
-0.0244716816377402 -0.025978044738814 1 1
-0.10945946780994 -0.104251150377384 1 1
0.172079019489684 0.16204398555322 1 1
0.0614090853527267 0.0565040829689449 1 1
0.0360749097605173 0.0335239894236369 1 1
-0.0892609325133772 -0.0883264614554306 1 1
-0.0579769556250961 -0.055731396479629 1 1
0.0641610352611307 0.0607280493584591 1 1
-0.021032229892872 -0.0191137551754879 1 1
-0.0392214339692586 -0.0341864280343677 1 1
-0.1120055410214 -0.108485593658116 1 1
-0.0348879736160463 -0.034743441548907 1 1
0.187898324460441 0.179486914689648 1 1
-0.0310761422270401 -0.0300871738272137 1 1
0.0518466130037923 0.0493031795682661 1 1
-0.0298253191977934 -0.0269146324763052 1 1
0.159473100796946 0.150866642723118 1 1
0.0324776959631619 0.0310793302074975 1 1
-0.0143510678786205 -0.0148634965776697 1 1
-0.139888945743091 -0.133631519598396 1 1
0.0785106865794558 0.0745486469318542 1 1
-0.025256825045093 -0.026696527931835 1 1
-0.164827502025288 -0.153972241819424 1 1
0.0110404877511706 0.0126132037318941 1 1
-0.0624938355668645 -0.0605830472846931 1 1
0.251487691088382 0.240072617063619 0 0
0.18819964367516 0.177054078450532 1 1
0.0329908027641174 0.0310504305361697 1 1
0.138981663336868 0.133364257651293 1 1
0.0212961899236485 0.0203455519188554 1 1
-0.143796618819465 -0.138056940219134 1 1
0.0299643267582686 0.0298296235148865 1 1
-0.321590950410256 -0.30709701066872 0 0
0.0812021269898674 0.0809866250609435 1 1
-0.140218542560933 -0.130164393967774 1 1
0.0603144807718128 0.0590835884939262 1 1
-0.00046538255504068 -0.00493667826492095 1 1
0.106142758573536 0.0988445862795852 1 1
-0.0307100550277108 -0.0292715152018805 1 1
0.028741738239975 0.0282373363944707 1 1
0.0947051536088181 0.0899089742157757 1 1
0.0201964938301288 0.011772320422348 1 1
0.0361476106530258 0.0359117304159453 1 1
-0.099246619251291 -0.0883610943193732 1 1
-0.00904277093519305 -0.00476311786038023 1 1
-0.0952554638557679 -0.0894138149881138 1 1
0.121229681368883 0.115442743041761 1 1
-0.0583622965284492 -0.0564732725797002 1 1
0.0196706635109002 0.0177815379293619 1 1
0.259487926157908 0.244942787482515 1 1
-0.00597279191808555 -0.00495688031857806 1 1
0.126659701879449 0.120205232186218 1 1
-0.194907087442184 -0.183922883685174 1 1
0.0689780517753562 0.0665324934620877 1 1
0.0893545790009545 0.0825988343101492 1 1
0.0970444476219881 0.0906100729618152 1 1
0.149013424951042 0.146941773779712 1 1
0.0210341261403354 0.0212707205382542 1 1
-0.147633382827477 -0.140230551529803 1 1
0.119285972166882 0.11178460414017 1 1
-0.270557754838786 -0.25517574758738 0 0
-0.125762501992688 -0.12218296010219 1 1
0.174668836170084 0.162862992526402 1 1
0.0197585095731263 0.0201927689998661 1 1
-0.00772261962258281 -0.0061396615903094 1 1
-0.0666921206600228 -0.0548113247463129 1 1
0.0191923755872473 0.0145635853791231 1 1
-0.0683541903739231 -0.0691132488553167 1 1
0.175938906324711 0.168871769578339 1 1
0.0838597372254116 0.0763164165024345 1 1
-0.115549937177858 -0.10910204816557 1 1
-0.156570625007269 -0.151161463652048 1 1
-0.197671779946608 -0.18719553849081 1 1
-0.047207456007808 -0.0442908008922266 1 1
-0.13537678957557 -0.128900920409361 1 1
-0.107174041710737 -0.0988001338594054 1 1
0.123393635313839 0.122622339975176 1 1
0.170139664030855 0.15640633091362 1 1
-0.0620148634660156 -0.0600679250510271 1 1
0.0190163474696057 0.018352483233917 1 1
0.0049887433104497 0.00263782422921576 1 1
0.0256050699973576 0.0244052085384974 1 1
-0.0563418187851573 -0.053383965741844 1 1
0.0911538511243791 0.0848733766804156 1 1
-0.0743635144328076 -0.0728102054879428 1 1
0.0176706263997458 0.0170345979406959 1 1
-0.0854580924211962 -0.0774457154515466 1 1
-0.109607258374348 -0.103673017598572 1 1
0.165057363353193 0.15722700255985 1 1
-0.105450191985346 -0.0998380005896047 1 1
0.106039244586573 0.100562681086812 1 1
-0.0863242671692893 -0.0865850291221621 1 1
-0.122295233922517 -0.117355239789188 1 1
-0.28882244966892 -0.274831399839995 0 0
-0.287300141882974 -0.269450481239763 0 0
-0.00920657631198886 -0.00955177894210895 1 1
-0.0286657558346172 -0.0246066418986957 1 1
0.0135196530209738 0.0109640529925664 1 1
-0.105692804823247 -0.102017036186937 1 1
-0.0291417556006601 -0.028368233512913 1 1
-0.00836749245678928 -0.0142820730440415 1 1
0.245155347722547 0.23244514029989 0 1
-0.0183764435660455 -0.0188824643929118 1 1
-0.247301262976701 -0.23304777949415 1 1
0.00833789762049866 0.00674617520411546 1 1
-0.0642024037576312 -0.0613386928928076 1 1
-0.0250519649271482 -0.0203287454017891 1 1
0.00748635424975476 0.0100108704168355 1 1
0.0550003800308209 0.0548873280751561 1 1
0.0721542906888872 0.0757299826109784 1 1
0.00818428560475821 0.00614113413865553 1 1
0.109201437613696 0.106626438533337 1 1
-0.0848466053177194 -0.0815508893316981 1 1
0.0191304061606776 0.0184959814628287 1 1
0.0107710209449086 0.00907089663425801 1 1
0.0313428700928207 0.0334814148539421 1 1
0.138763126153631 0.133626000604961 1 1
0.0948596912418798 0.09394694557813 1 1
0.121732082172846 0.117569550661755 1 1
0.027121562526424 0.0267677625937843 1 1
-0.149533912900295 -0.143314725812413 1 1
0.17718425548642 0.171826403867097 1 1
0.101873891164303 0.0944317030388353 1 1
-0.206293307082709 -0.197786623204214 1 1
0.17042830733466 0.159173686096847 1 1
-0.0904289977439545 -0.090363742207259 1 1
0.0996907862300643 0.0958280370924731 1 1
-0.170770831916583 -0.159945878888377 1 1
0.0636130055312043 0.0560583182378769 1 1
-0.2723950422271 -0.262071358251874 0 0
-0.0185392004349964 -0.0168167234195197 1 1
-0.0100166326550907 -0.00911660881600928 1 1
0.0909409371451608 0.088163834437336 1 1
-0.0533485457055997 -0.0550114560998858 1 1
0.0995588639114168 0.0954887699854411 1 1
0.0877025515839617 0.0852301096103764 1 1
0.122005606693319 0.115998661106159 1 1
0.109567934432016 0.103998500566501 1 1
0.115693398689159 0.11427066808969 1 1
0.059539882507783 0.0556442579068544 1 1
-0.00358030458090261 -0.000116543381194732 1 1
0.0318027374181169 0.0281483466284591 1 1
-0.0815578006320343 -0.0772900845924562 1 1
0.098664428991495 0.0948088407268246 1 1
-0.32890144849901 -0.311738614811516 0 0
-0.0276973117999145 -0.0248982995998637 1 1
0.211681386031588 0.199505588520051 1 1
-0.220965213988863 -0.210438165355703 1 1
0.0677669260036104 0.063003760392697 1 1
-0.0646081730877446 -0.0629997911621502 1 1
-0.0235914429458883 -0.0245387597833096 1 1
0.0126665716713131 0.0118873024192122 1 1
-0.13415842629898 -0.129693027274948 1 1
-0.00325780459502236 -0.00458688222415188 1 1
0.0432229263655714 0.0404245517743119 1 1
0.162926622770057 0.154859402521001 1 1
0.120439295910012 0.117141036898859 1 1
0.124397704838564 0.117209612977606 1 1
0.246882531698882 0.235464058225107 0 0
0.0193258159583016 0.019249026616075 1 1
-0.0349265158662449 -0.0290551283711153 1 1
-0.234767101051371 -0.227437299127289 0 1
0.41468371151051 0.397994777691026 0 0
0.134887142325969 0.126856993202046 1 1
0.0270544106675698 0.0233483455373487 1 1
-0.0578527300658491 -0.0559311141077927 1 1
0.13920089501789 0.132519730259606 1 1
-0.0869008483643227 -0.0791838562453257 1 1
0.118031412534741 0.111838111610869 1 1
-0.181982686580887 -0.172787665200577 1 1
-0.0449914072757322 -0.0478799859369147 1 1
0.139863439720292 0.132491712461385 1 1
0.0216458279091434 0.0188098943608104 1 1
0.0298848994508663 0.0291503161483266 1 1
-0.020444913512224 -0.0209694214450997 1 1
0.00208075758439007 0.00141421633639797 1 1
-0.0697573770482597 -0.0647618359221964 1 1
-0.155993081115458 -0.14551842459898 1 1
0.053262314851001 0.0508317213501139 1 1
0.0268536665777612 0.028386412111861 1 1
0.0553241451928805 0.0521194049762374 1 1
-0.0345626666227341 -0.0303913034911082 1 1
0.0481737589849361 0.0454741580081079 1 1
0.228872341964372 0.217808107768951 1 1
-0.0423581484617085 -0.035527628229381 1 1
-0.119227089253564 -0.114518058920011 1 1
-0.0762027392105828 -0.0729784058019763 1 1
0.116622979387492 0.109817237968174 1 1
-0.0328827541503659 -0.0345512989386798 1 1
0.07623686394585 0.0719414268121867 1 1
-0.0995695265673127 -0.0995955075730823 1 1
0.0132367883080081 0.0127022830936008 1 1
0.0945029755575106 0.0954843850308152 1 1
0.0110478853027384 0.010235222639115 1 1
-0.148768934648646 -0.142819125042985 1 1
-0.0656415946066707 -0.0647778066126274 1 1
0.151793762833183 0.143137266135911 1 1
0.048673699072103 0.0452915326658303 1 1
-0.0238113245961253 -0.0192258136921597 1 1
-0.00458720085490432 -0.00581485915667922 1 1
0.281759923219721 0.272808299424674 0 0
-0.0240506601961323 -0.022433510464437 1 1
0.0211971736278747 0.0228562618223749 1 1
-0.00572324116491121 -0.00618960749426434 1 1
0.218551160452968 0.210719126768363 1 1
-0.225621238571234 -0.214822195657413 1 1
0.0195138744260885 0.020430510609583 1 1
-0.230674783625918 -0.220378693465693 1 1
-0.0477881988330619 -0.0461407474303568 1 1
-0.0807346318927139 -0.076256319409285 1 1
-0.0308420955982453 -0.0292931573992487 1 1
0.325834615751472 0.314249793861555 0 0
-0.0077389565626122 -0.0135372410540487 1 1
0.13251530126975 0.12883256111382 1 1
0.215599685154571 0.203358615307938 1 1
0.161592222429711 0.153090788048601 1 1
-0.0566697128677504 -0.0576334749525919 1 1
0.113458003263794 0.107332701429277 1 1
-0.00547154340190181 0.000163377819261408 1 1
0.189513364077873 0.181219857328164 1 1
-0.0445702647478355 -0.0413734583509559 1 1
0.0477808332138755 0.0467684386143077 1 1
-0.143782067770241 -0.135073401970817 1 1
0.0403009250285844 0.0394545631893373 1 1
0.0615823044693989 0.0594704824217327 1 1
0.0020736985341329 0.00501091006453247 1 1
-0.0955886670399041 -0.0899928978272227 1 1
0.047588231073567 0.0460370496512401 1 1
0.0577128819132611 0.0581682028205435 1 1
-0.0618381089908109 -0.0615686676905051 1 1
0.0341839334650729 0.0362276996241988 1 1
-0.0329141185544291 -0.0317687420195762 1 1
0.0318068425798395 0.0313035198684453 1 1
0.0848025334483298 0.077616843177444 1 1
-0.119470033828683 -0.113218724395371 1 1
0.0162209827672523 0.0169234675100381 1 1
-0.0760060256576555 -0.0719008712861517 1 1
0.129955709986502 0.128030567708337 1 1
0.0930766356899611 0.0904960521646526 1 1
0.201820215696465 0.19188514513213 1 1
0.115247682279691 0.114712218603034 1 1
0.0894408175432712 0.0873641092989085 1 1
-0.124129840257697 -0.114607218036767 1 1
0.11067151537477 0.102422024055797 1 1
-0.239307771896301 -0.227205747373832 0 1
-0.0281605053212022 -0.0239762281932963 1 1
0.0580958926756807 0.0587297101931245 1 1
0.0137531640717664 0.0160340195614754 1 1
0.223991787017496 0.216311437919684 1 1
-0.130149557780481 -0.124525193573445 1 1
0.0209005734915617 0.0213128590199774 1 1
-0.00519371184402143 -0.00357672183587595 1 1
-0.0151797155494625 -0.013821787159609 1 1
-0.0433427198191902 -0.0408673854123554 1 1
-0.109341979403948 -0.101977812804225 1 1
0.00553178526788023 0.00638694059710673 1 1
-0.025367332664517 -0.0276553520101445 1 1
0.0445269989934286 0.0428616643197517 1 1
0.0811738804352213 0.0754341260433534 1 1
0.0928751284963645 0.0859999616216164 1 1
0.0133968105901368 0.00748742840131309 1 1
-0.0177532567642687 -0.0179646903252445 1 1
-0.0704420758568741 -0.0668722523324568 1 1
-0.0376530315276454 -0.0351126231197368 1 1
-0.0295907895666668 -0.0327235363718512 1 1
-0.0282440134006773 -0.0283440950119951 1 1
-0.191438015219405 -0.183174406984975 1 1
-0.0791595214248606 -0.0782509398779112 1 1
-0.0604986089247763 -0.0589324158607527 1 1
0.15800338326327 0.149900450470899 1 1
-0.135294665668395 -0.127916792723938 1 1
0.114797082223509 0.119034586284001 1 1
-0.135782402469233 -0.128191333967581 1 1
0.308664436074973 0.291865635181064 0 0
0.124958410700909 0.119353236672209 1 1
-0.406160972980243 -0.389650484846511 0 0
0.114133429415089 0.10936714972333 1 1
0.109301798931052 0.10389742769533 1 1
0.109876543536194 0.107791964408632 1 1
-0.0751910210142558 -0.072700934885812 1 1
-0.0453356076508555 -0.0437102223248857 1 1
0.19033475751165 0.178510852177481 1 1
0.00755266296729631 0.00739300376359132 1 1
0.139943595917558 0.139053028215529 1 1
-0.12406150586128 -0.122168765738377 1 1
-0.0447966409183583 -0.0397137353824701 1 1
-0.121750082661801 -0.122579668762857 1 1
-0.0273610321671838 -0.0214663371914723 1 1
0.0674804268676957 0.0649992705162613 1 1
0.175251125216895 0.167449093148617 1 1
-0.322945006430982 -0.303035866637325 0 0
0.340994759748079 0.326860660409257 0 0
0.0342140799496073 0.0325068524671375 1 1
0.0464404597098319 0.0467564408527623 1 1
-0.0142279747769972 -0.0130926768161771 1 1
-0.137014701949024 -0.130596558088247 1 1
-0.0843135565652767 -0.0755821948205824 1 1
-0.355422094391594 -0.337338672403705 0 0
-0.00563393419963032 -0.00554999513173704 1 1
0.0362772751880816 0.0306637337104983 1 1
-0.188416726368468 -0.182106237060814 1 1
0.00990030112945568 0.00746516893353647 1 1
-0.0825136021248531 -0.080533041724913 1 1
0.00135546491416574 0.00456303370614358 1 1
-0.0069493334168174 -0.00816362471444257 1 1
0.00290158843607846 0.0135521542624989 1 1
-0.131298528567849 -0.118713764912618 1 1
0.0881510369152551 0.0806245587734507 1 1
-0.103358946560476 -0.0983555768436007 1 1
-0.085978104517296 -0.0836867820066422 1 1
0.0911440738791472 0.0889783181296026 1 1
-0.315043750875506 -0.301981888461922 0 0
0.27659126332855 0.262248927520735 0 0
-0.0645686570953312 -0.0568249797043442 1 1
-0.0816853321819115 -0.0782447615475119 1 1
0.0770815732330866 0.0748026064949931 1 1
-0.125807558334819 -0.118653145347105 1 1
0.00638986263785011 0.00932969786375542 1 1
-0.0534176670688424 -0.0531217299301952 1 1
-0.0259085399403426 -0.021311201243745 1 1
0.029056515830318 0.0254240284388196 1 1
-0.0810354843829593 -0.0759556044918959 1 1
0.0437332224004555 0.0412522574733872 1 1
0.0743481814970069 0.0711166996199905 1 1
-0.160325120022083 -0.153639374959337 1 1
-0.0324267110776995 -0.034315410300902 1 1
-0.0399631655523624 -0.0366806207716147 1 1
-0.184596277106254 -0.177177783092187 1 1
-0.229147069227875 -0.224821680194833 1 1
0.189158885772938 0.186983469336904 1 1
-0.168771463770995 -0.162780223523259 1 1
-0.191337223483234 -0.182852484652509 1 1
0.0807245634693099 0.0736905480153783 1 1
0.0733440123251038 0.0714774307037945 1 1
-0.0234255440253057 -0.0207068535674681 1 1
-0.176464070419784 -0.166704053249511 1 1
-0.00676978073819265 -0.00605129356268605 1 1
0.0358863599394572 0.0384375353723718 1 1
0.0886881203650971 0.0863120646530566 1 1
-0.0198197665158854 -0.0222735008040142 1 1
0.0437753205911041 0.0387571957356261 1 1
0.0627850187143434 0.057449317372335 1 1
0.010847064690582 0.00944413610920836 1 1
-0.134248042703126 -0.131382874549948 1 1
0.0401152473189125 0.0397652153226603 1 1
0.0909276154464032 0.0879553851146228 1 1
0.0205252511903854 0.0187767971903712 1 1
-0.0175165438109093 -0.0172332814740558 1 1
-0.114940486870351 -0.108280439780589 1 1
-0.077293052221145 -0.0728091027603902 1 1
0.0118302062122063 0.00729656220674442 1 1
0.086172772159991 0.085152384274885 1 1
0.0423431954536637 0.0411664235809985 1 1
-0.0745304281983051 -0.0733203104966974 1 1
-0.057690019780962 -0.0496874247346879 1 1
-0.111517140290202 -0.106882819459251 1 1
-0.0310620004851446 -0.0275011308672504 1 1
0.00455639505363903 0.00968716358892845 1 1
-0.023965113142547 -0.0219610344208255 1 1
0.103754342256277 0.0968922938831628 1 1
0.0266158841018834 0.0271952698486105 1 1
0.0988552570244767 0.0955471121451397 1 1
0.160280045504815 0.156342498642309 1 1
-0.211100360891525 -0.201194359931771 1 1
-0.00938408690099314 -0.0101531255772659 1 1
-0.000126606163390578 -0.00234574334408227 1 1
-0.148510842846308 -0.14422317760093 1 1
0.165989337806699 0.151465812808737 1 1
0.084140391614062 0.0849188783500008 1 1
-0.00662187460672821 -0.00594626701049487 1 1
0.0706961084538381 0.0706263247962112 1 1
0.06991181548988 0.0596981997288411 1 1
0.0999204543459743 0.0975501440866956 1 1
-0.114469168963747 -0.105331609308469 1 1
-0.00901640487382119 -0.00882842731768689 1 1
0.0741186341628208 0.0707975899557971 1 1
-0.0148641238789857 -0.0127064189054613 1 1
-0.0140648947320457 -0.00903315554753051 1 1
0.133070949778977 0.130912016243539 1 1
0.0461094861104799 0.0449985318201135 1 1
-0.039001399921514 -0.0402983860203917 1 1
0.304725158865866 0.292620935741515 0 0
0.252953092279308 0.242073729824958 0 0
0.0157822640356255 0.0148547592225274 1 1
0.0128576364327409 0.00831319753360947 1 1
-0.0559299646883697 -0.05049107510658 1 1
-0.0334313054832115 -0.0310112764954408 1 1
-0.025540071989374 -0.0256271713600069 1 1
-0.111255353859152 -0.1061876920655 1 1
0.0424263962958203 0.0386739202751167 1 1
-0.00629331470247325 -0.00586443629038997 1 1
-0.130258095975068 -0.118283135143305 1 1
0.0169848462415901 0.0185933265828887 1 1
0.129002221506314 0.119638345872554 1 1
-0.0649126849703788 -0.0608680738016416 1 1
-0.0353344886382963 -0.0367448277160779 1 1
-0.0441531197286607 -0.0448494353081487 1 1
-0.043598004781351 -0.0411412189654005 1 1
-0.0399401986618379 -0.0372515809191391 1 1
0.0410470585526584 0.0375865338781017 1 1
-0.074549873325448 -0.0748262143448325 1 1
0.13880992110346 0.132524869660675 1 1
-0.24079835599553 -0.231373430662355 0 0
0.229872517897289 0.214845686576582 1 1
-0.199878455792004 -0.192028060282444 1 1
0.0444045687744927 0.0390998384501661 1 1
0.100174305727066 0.0956641496550532 1 1
0.0871779196015013 0.0840125569877358 1 1
-0.0102546713470481 -0.00971461376033171 1 1
-0.00172586842164924 -0.000146982735372377 1 1
0.137622219459156 0.131961690239569 1 1
-0.0570714128216912 -0.0547123101174728 1 1
-0.184492343936222 -0.177863569654396 1 1
-0.01082701421975 -0.0087717969683132 1 1
0.25244950832321 0.238407284662323 0 0
-0.0950170262099363 -0.0870839568129013 1 1
-0.197255071044272 -0.188737584187114 1 1
-0.0523587406534052 -0.0502993356748425 1 1
0.00771351344418856 0.00134775501506331 1 1
0.0215773320181409 0.0249398201494063 1 1
-0.225126282805741 -0.210338294840286 1 1
0.217239463001047 0.208760745753922 1 1
-0.0764732659460044 -0.0701893717667685 1 1
-0.138919704815402 -0.135672322006441 1 1
-0.0517085976179897 -0.0469012749941106 1 1
-0.0530741117946948 -0.051322703510864 1 1
0.0250262473191187 0.0254709880180947 1 1
0.0667081604234966 0.0620248054510497 1 1
0.0980443517971722 0.0942730088520554 1 1
-0.186219774604241 -0.171639251571039 1 1
-0.153673257357511 -0.143165465974342 1 1
-0.215424039765849 -0.205213396913552 1 1
-0.170435133866724 -0.162506298804225 1 1
-0.022079480152355 -0.0197405678758165 1 1
-0.0533370529144795 -0.0556179325645644 1 1
0.073802589042465 0.0705804949919423 1 1
0.138985122833301 0.13365552142969 1 1
-0.0232912579947636 -0.0227521104788286 1 1
0.232557324055441 0.222873469039917 0 1
-0.144364229673971 -0.139108709120492 1 1
0.148015123474766 0.137207716728991 1 1
0.040379918712823 0.041926919251036 1 1
0.121323632727389 0.113387675121137 1 1
0.108523588466167 0.102307331996749 1 1
-0.0633968126535732 -0.0607283778039027 1 1
0.0303898208039172 0.0225618712100576 1 1
0.144781254329752 0.13612877367357 1 1
0.262368479579879 0.248135271935149 0 0
-0.0519944118460553 -0.0490206096790775 1 1
-0.175353582821703 -0.166204626207709 1 1
-0.0987453337758861 -0.0983131290323873 1 1
-0.192893722778418 -0.18466144687623 1 1
-0.0174690189684142 -0.0179636981939199 1 1
0.164637734703012 0.154929153192938 1 1
-0.0855289028138891 -0.0786154071348108 1 1
0.0662207355733215 0.0609503213941372 1 1
-0.100817263719181 -0.0959199840537715 1 1
0.0102985477592477 0.0113568701820889 1 1
0.0312053598164537 0.0302406891748427 1 1
0.102054380959959 0.0964460725861109 1 1
-0.187996223685671 -0.177090651825171 1 1
0.16296277595828 0.149313412326648 1 1
0.0409882839154584 0.0428006258678996 1 1
-0.00150515685913165 -0.000296395474165861 1 1
-0.0409014100077373 -0.0369230532848814 1 1
0.119704854153734 0.116207768530844 1 1
0.0779821791140019 0.0776641948928507 1 1
0.00311931932352426 0.000133487455817684 1 1
0.146023632191577 0.139101159721242 1 1
0.241058661115673 0.226966660665472 0 0
0.208827844841072 0.194755606808021 1 1
-0.162157920944367 -0.154004544487753 1 1
0.0316372237883035 0.0276031896901453 1 1
0.0439735114940503 0.040142084193479 1 1
-0.0955534774987518 -0.0915157356878184 1 1
-0.0505149649363536 -0.049620677282101 1 1
-0.0376737053094362 -0.0346563828869525 1 1
0.205224462406847 0.188672775713981 1 1
0.104865179817906 0.0975085972898145 1 1
0.140997245164968 0.131391812065169 1 1
0.0566532903478092 0.0532555729840739 1 1
0.00926805508276421 0.0124548627643072 1 1
0.233675551401135 0.225032037466751 1 1
0.207213701838368 0.196389201404566 1 1
0.144924399888408 0.138851472557613 1 1
-0.190248905125635 -0.182046288709996 1 1
-0.0664980830997726 -0.0612403709566388 1 1
0.00746029408256428 0.00896577858311324 1 1
0.304389502551679 0.287904272371901 0 0
0.031457048814471 0.0325281003925052 1 1
-0.174258902908343 -0.164595599428913 1 1
-0.0253722443962279 -0.0236579356210706 1 1
0.0162880615596239 0.0206119585070139 1 1
-0.160387122750098 -0.156176156603388 1 1
0.0550181013975263 0.0573509388253406 1 1
0.100377131622483 0.0951280616092217 1 1
0.026840689617103 0.0248376656938357 1 1
0.146527215930603 0.140746589786473 1 1
0.0143557851888109 0.0145327705620984 1 1
-0.174590997061472 -0.170301574455906 1 1
-0.0490025487895214 -0.0434474125661305 1 1
-0.108397387580712 -0.108223006291215 1 1
-0.000533096996368058 0.00107324224582159 1 1
0.216346511724764 0.20902016897597 1 1
0.128662588741247 0.119611070630295 1 1
-0.0788465332220201 -0.0756162123853411 1 1
0.0733881298334304 0.0717557885144626 1 1
-0.117341511603227 -0.111726235181864 1 1
-0.0177116902775081 -0.0153456720150903 1 1
-0.0690570510302846 -0.0646828591822816 1 1
0.0847626502570963 0.0745688051991965 1 1
-0.0270487289250172 -0.0288393652021896 1 1
0.163229551913384 0.155159867586936 1 1
0.1446620006912 0.13760031194375 1 1
0.1298396397052 0.116854481176085 1 1
0.0310876646778743 0.0288666017514652 1 1
0.0903047717021506 0.0855062638501185 1 1
-0.211026375591264 -0.202756199938173 1 1
0.0979724050536695 0.0961286206603746 1 1
0.00705155033171868 0.0036932964141445 1 1
0.152722679944734 0.146487630199727 1 1
0.0134460505629437 0.0111813440791865 1 1
-0.239489137275288 -0.227352712813134 1 1
0.0373764526749229 0.0375058233711321 1 1
-0.100863509297468 -0.090493035392399 1 1
-0.0574321022563533 -0.055313465787386 1 1
0.020240887836756 0.0181050260251365 1 1
0.269284757991733 0.253506583547509 1 1
0.00316445728937548 0.00353972096707221 1 1
-0.100081772910773 -0.094466156074712 1 1
-0.0154578787763998 -0.01480287311635 1 1
0.106750118567033 0.0995102912218737 1 1
0.349866400361217 0.330271152236386 0 0
-0.139933251652329 -0.132770404521559 1 1
0.0636282535575884 0.0610326391969129 1 1
-0.0101296082832985 -0.00405590627335193 1 1
-0.0384962952937154 -0.0360403324908597 1 1
-0.13863685782682 -0.13212258587824 1 1
-0.0304303634860695 -0.0287537745401822 1 1
0.0296134538532122 0.0282361228340707 1 1
0.00552750255087113 0.00955598765689625 1 1
-0.00329465919634255 0.0035295952071345 1 1
0.053586660600572 0.0512843491502123 1 1
0.138670915542626 0.130508029931557 1 1
-0.0943216041692149 -0.0875574302499652 1 1
0.108263655550608 0.0934778960980165 1 1
0.0254280929050711 0.0263840269127069 1 1
-0.282376614801431 -0.275084423175262 0 0
-0.111620140838213 -0.0987548162158035 1 1
0.28507710016696 0.274111074392278 0 0
-0.00774152912255231 -0.000403907940028515 1 1
0.0612908372691014 0.0651293244149486 1 1
0.100994071174597 0.0927451224183658 1 1
-0.052639069377525 -0.0533141485334644 1 1
0.174624482438433 0.165319959253901 1 1
-0.0657315140642194 -0.0618840690462901 1 1
0.00219361404081472 0.00854325065119371 1 1
0.0355074617431121 0.0297929267919224 1 1
0.0412071808796322 0.0428757168556095 1 1
-0.189537076668789 -0.184062216628941 1 1
0.114461108705187 0.10763850525046 1 1
-0.0661000056700397 -0.0654960489405683 1 1
-0.0496268466546733 -0.0472512845066129 1 1
0.0118944898389316 0.00976388700300585 1 1
0.0050064109626344 0.00515110160777795 1 1
-0.0102735772219035 -0.00875703606821501 1 1
-0.160837695017677 -0.153657663484614 1 1
-0.040127241790578 -0.0398879380169906 1 1
0.0858397203542925 0.0822289966728927 1 1
-0.0180949700564616 -0.0170565416281853 1 1
-0.204316308548985 -0.187539884618764 1 1
0.000245284090425348 0.00244426701228684 1 1
-0.00167002715549184 -0.0034065274033899 1 1
0.0842732193929979 0.0811334722258085 1 1
0.0356098435857892 0.0311068446260486 1 1
-0.116387043440026 -0.113162607645406 1 1
-0.187491966697287 -0.178389786388321 1 1
0.234888658170425 0.225423017659423 1 1
-0.0347150609928382 -0.0327889733063927 1 1
-0.090514232369529 -0.0843356850232432 1 1
0.0590584062533199 0.0543323905467855 1 1
0.0544192352802891 0.0521920764213006 1 1
0.0747288573622368 0.0708467740703963 1 1
0.203254633426194 0.190719568660814 1 1
0.0995078907876566 0.0949444187003715 1 1
0.0118936103921797 0.00974664556632063 1 1
0.129571784246841 0.122395687925875 1 1
-0.0809255972339344 -0.0711652816828908 1 1
-0.060547984209626 -0.0604946263216805 1 1
0.171225153057402 0.160777213818524 1 1
-0.058516703773077 -0.0591947020030987 1 1
0.0932144595712281 0.0826545658471114 1 1
-0.113512601458232 -0.108197845346066 1 1
-0.143494237656094 -0.132404244866401 1 1
0.0371949443565674 0.0385671822472665 1 1
-0.0518745496072773 -0.0509935314244562 1 1
0.0173657273029555 0.0150589591088716 1 1
-0.048819688050237 -0.0427056502665486 1 1
-0.135815789446728 -0.132030370008539 1 1
-0.181030609132014 -0.171664321204866 1 1
0.0376700235240465 0.0319491299237796 1 1
0.14304713595123 0.137532263788146 1 1
0.18736234919283 0.178770079803046 1 1
-0.16323150788662 -0.158164920991333 1 1
-0.0728051934555583 -0.072783675629316 1 1
0.109267240070814 0.102964908633042 1 1
0.255202965538023 0.245485268792876 0 0
0.081671486347741 0.081042977349417 1 1
0.0407562371890929 0.0410042146739169 1 1
-0.270292856652375 -0.256413511075065 0 0
-0.00112294655747779 -0.00176659737903837 1 1
0.0204281650958833 0.0125013799632115 1 1
-0.0975502481901176 -0.0956281565039677 1 1
0.0109697724457332 0.0078538445618906 1 1
0.0622338857428022 0.0578210514102639 1 1
0.00996880668519144 0.00610564006123105 1 1
0.0973847155400687 0.0949997921444003 1 1
0.0951732373397562 0.0923989008863173 1 1
0.256055840186406 0.243462915387873 0 0
-0.161800679481898 -0.157033883760594 1 1
-0.171607117519918 -0.163691756230761 1 1
0.145977097317592 0.135064386747037 1 1
-0.014084109833444 -0.0186945621557471 1 1
-0.074546905825797 -0.0691657371920236 1 1
0.0416667445056995 0.0372461761150372 1 1
-0.130861477427217 -0.12311866364255 1 1
-0.0705618719976349 -0.0682949576502296 1 1
0.0295408421299508 0.02718958614683 1 1
-0.0941139942221597 -0.0898989985419676 1 1
0.136529108516703 0.127308795957309 1 1
-0.0473119046847614 -0.0492984984132773 1 1
-0.0937888633656175 -0.0946064884981305 1 1
-0.135234555250413 -0.129845797219512 1 1
0.116225606124453 0.111578936588431 1 1
0.0264861621382328 0.0222780135744747 1 1
-0.233237084057967 -0.225091849649103 1 1
-0.0675636823417466 -0.065460848943529 1 1
0.0623717813202483 0.059546727227497 1 1
-0.091610546344053 -0.0896951283782694 1 1
0.0823050160455333 0.0824459472182879 1 1
-0.0671720692386 -0.0655517845008987 1 1
-0.00118911756465918 -0.000785844979011312 1 1
-0.133230442182542 -0.124669681321468 1 1
-0.176281777743103 -0.169488887289276 1 1
-0.0235171920907148 -0.027062763870546 1 1
0.0801845212578123 0.0749626979123358 1 1
0.0171810938289468 0.0173163507720006 1 1
0.073888584406206 0.0713307529946751 1 1
0.0648926533358053 0.0634376351813091 1 1
0.127991005566662 0.122056938040275 1 1
-0.0172196379368278 -0.0213040438062612 1 1
-0.060702030881153 -0.0586088712451499 1 1
0.161683721919082 0.14891311068633 1 1
-0.0394435580172183 -0.0379838624515359 1 1
-0.0831828851024353 -0.0839979099013348 1 1
0.130593629300764 0.122152282677807 1 1
-0.22105651043272 -0.207662590831797 1 1
-0.146555737777666 -0.139953950175427 1 1
0.0402575584424155 0.038660758183484 1 1
0.0322730900262192 0.0276377864201841 1 1
-0.0033889030958854 -0.00254453136328328 1 1
0.0164945332727099 0.0156194737510986 1 1
0.122986938777632 0.118017162639246 1 1
0.0538660681480004 0.0508448049698299 1 1
0.014934093750587 0.0155774113232888 1 1
0.0123548509636742 0.0111013215867387 1 1
0.00275180577212389 0.00175755528505663 1 1
0.0098125684977405 0.0117440319242 1 1
-0.0459834050626777 -0.0458046965865131 1 1
-0.0116563491182915 -0.0085176856224097 1 1
0.0378636850374555 0.0322422351721926 1 1
0.0183171217488958 0.018437825149985 1 1
-0.0508423354090953 -0.0482568210551192 1 1
-0.0344316660318431 -0.0296440020168974 1 1
-0.0560775027727386 -0.0546191497684968 1 1
-0.00707445353038452 -0.00183799331755761 1 1
-0.151678141349359 -0.149213323041233 1 1
-0.00985402365510279 -0.00920743783529606 1 1
-0.20240165396739 -0.194183705601833 1 1
-0.0850296844267133 -0.0813730655352779 1 1
0.0318510717786971 0.0294927852753935 1 1
-0.139895168007272 -0.137182291099561 1 1
-0.0521669304138932 -0.0482205192758334 1 1
0.0496156909520616 0.0491999356059935 1 1
0.0834100613672047 0.0835421518038938 1 1
-0.0703300902188399 -0.0708265814577548 1 1
0.0919757451697214 0.0877627130048459 1 1
0.0573411415984632 0.0554096399237259 1 1
0.160136360666156 0.15121010359864 1 1
0.0156915557693172 0.0156434777133725 1 1
0.0809157889922973 0.078461703561178 1 1
-0.0311225812544413 -0.0317484772585722 1 1
-0.225241955807454 -0.218263142446797 1 1
-0.0676561601146739 -0.0622313649261357 1 1
-0.13813442150349 -0.131902336692353 1 1
0.014769529603954 0.0144131080954304 1 1
-0.0628864146889092 -0.0628642293374471 1 1
-0.187503513418091 -0.177701781162244 1 1
-0.23449133609289 -0.221763864760405 1 1
-0.249567013034179 -0.237399673575602 1 0
-0.0847008213606916 -0.0812690672698418 1 1
-0.0385729527240706 -0.0348230683675815 1 1
-0.0330595794462957 -0.0338429053880912 1 1
-0.00422888630701954 0.000212782306805335 1 1
-0.0223940651976656 -0.0236741948780089 1 1
-0.213296540977325 -0.205268903199222 1 1
0.152539810190236 0.149175781354525 1 1
-0.108203903522564 -0.105996647201509 1 1
-0.0442540726244305 -0.037226037342436 1 1
-0.179609519741006 -0.174443591900947 1 1
-0.0224639661211979 -0.0160911896388988 1 1
-0.0465030790879993 -0.0460963332937308 1 1
-0.255926394679285 -0.243157518661737 0 0
0.20667037385409 0.197638241539789 1 1
0.102803361737191 0.0969770237343191 1 1
0.174488444270462 0.160016162011221 1 1
0.0854966470106849 0.0796496690712684 1 1
0.0233681588063058 0.0258611310574427 1 1
-0.158006086213634 -0.156147215614587 1 1
-0.049352407159345 -0.0465283159534277 1 1
0.0585238732155205 0.0516971519794587 1 1
0.0201426847011595 0.0195427988911927 1 1
-0.0929350427790198 -0.0905475576925011 1 1
0.0372083455259411 0.0404982371462276 1 1
0.464023869597313 0.445240233443988 0 0
-0.043886245077513 -0.0426048016469937 1 1
-0.0889760289567795 -0.0805441814620112 1 1
0.130884602259372 0.125381916180445 1 1
-0.0463034796496481 -0.0440717235757983 1 1
0.360878364857698 0.34182124069463 0 0
-0.109133195530683 -0.103801296291781 1 1
-0.0144892102774308 -0.0124577429140088 1 1
-0.0884416802869594 -0.0855595953334073 1 1
-0.233407191394123 -0.220087858037543 1 1
-0.0458938979857161 -0.0440365594241846 1 1
-0.0859622526726538 -0.0835049494137755 1 1
0.0701016575482037 0.0686209879899278 1 1
0.0164519708833136 0.0172092249946951 1 1
0.0289790419939786 0.0321266248743527 1 1
0.0960664566459588 0.0905408301244196 1 1
0.0830316223821352 0.0760147636262559 1 1
-0.162661887082792 -0.157713785343464 1 1
0.0867215261545682 0.0832606613374071 1 1
-0.0213253626285741 -0.0125463603906556 1 1
-0.00117319209526091 -0.000843869336227949 1 1
-0.0309208144022201 -0.0287844075406115 1 1
-0.149056513894312 -0.143028378866367 1 1
0.00145025559786726 0.00217834863836828 1 1
-0.264430355439208 -0.253484241304601 0 0
0.109663600196951 0.104544753971982 1 1
-0.068647669717833 -0.0643349427413674 1 1
0.0142120997250702 0.0113392645414978 1 1
0.0965138625199023 0.0903140820117631 1 1
0.0256531423382887 0.0265643742678312 1 1
-0.0328719129719678 -0.0311334315105753 1 1
-0.197706405280508 -0.185673000625207 1 1
-0.0922256411577316 -0.0852219960491502 1 1
-0.074621104113017 -0.0679104705983142 1 1
0.00298702380733873 -0.000878566244605817 1 1
-0.146482970559815 -0.13988535909118 1 1
0.00191121847639442 0.00067930579939867 1 1
-0.0164271163310072 -0.0127868158492045 1 1
0.0962856673320125 0.0940110866324406 1 1
0.043477149521908 0.0411034500044658 1 1
-0.131092066331466 -0.120024799512383 1 1
-0.0158279657607591 -0.0203121590624963 1 1
-0.0074575940263775 -0.00530714110733176 1 1
-0.226672357083872 -0.21835149417079 1 1
-0.164035593861007 -0.157914563083227 1 1
0.122521814497312 0.115871927098106 1 1
0.141140022972779 0.134992127435742 1 1
-0.0505546278925883 -0.0482199227646387 1 1
0.158742699154976 0.144878458599076 1 1
-0.163971564505198 -0.157360621240624 1 1
-0.162770097194378 -0.158575156599348 1 1
-0.0274127999962979 -0.0287617707311966 1 1
-0.0171424265851407 -0.0158090037644039 1 1
0.394117298058201 0.373850044183056 0 0
-0.229471938040911 -0.21936403376299 1 1
-0.0437354162711699 -0.0432551601422591 1 1
0.0810893603168488 0.0757681235889634 1 1
-0.0979492771665054 -0.0935593266871793 1 1
-0.0643176929915155 -0.0605354184207259 1 1
0.0105844070828699 0.0177438729446928 1 1
-0.102402478991312 -0.0991868285079606 1 1
-0.254906080173565 -0.243711042286968 1 1
0.280019477778282 0.266213060358744 0 0
0.121401851803648 0.117656971617355 1 1
-0.0805542709995373 -0.0809743466883688 1 1
-0.045128471360227 -0.0484791912939231 1 1
-0.0460864746952488 -0.0434762355869587 1 1
-0.18590883813951 -0.178516549738502 1 1
-0.00754878574586262 -0.0059429506988249 1 1
0.0795307274912359 0.0750345185476103 1 1
-0.0992652480291374 -0.096561689607047 1 1
0.226314613064876 0.219496335004739 1 1
-0.0401974942860633 -0.0366144087286287 1 1
-0.0209222765206898 -0.017343668223118 1 1
0.212035580905549 0.201312959616504 1 1
-0.00164816095535142 0.00328527711492861 1 1
-0.0266518848612372 -0.0240712610558597 1 1
-0.0103271108823204 -0.00752777564837669 1 1
-0.188301898997369 -0.176299170497857 1 1
-0.0338818563565522 -0.0383331827057256 1 1
0.222416883269741 0.211952216888326 1 1
0.135092383447323 0.131008862227576 1 1
0.0247037426544598 0.0220027015121281 1 1
-0.0844438603285879 -0.0788069225471885 1 1
0.0318475930834132 0.0333871211325602 1 1
0.0528416103811988 0.0517799382800373 1 1
-0.0444249164248624 -0.0452967474967242 1 1
0.14273137704154 0.134208587176711 1 1
-0.0248439199950972 -0.0272391264330328 1 1
0.114483900988853 0.10669992413387 1 1
0.0769901454407362 0.0714405548935527 1 1
0.0451348602587295 0.0444702022297458 1 1
0.011441730283188 0.00763130409683421 1 1
0.202009020041341 0.19366698648927 1 1
-0.0184214306183901 -0.0172928368811064 1 1
-0.281354935695807 -0.266575344690662 0 0
0.146096424644828 0.141333651055487 1 1
-0.0382389011570719 -0.0365003350354816 1 1
-0.17809017080998 -0.169576593457263 1 1
-0.186361334533501 -0.179795800127816 1 1
0.119684820360232 0.11491111771695 1 1
-0.0559262447273152 -0.0536864907012548 1 1
-0.138884589958483 -0.134870129608598 1 1
0.0389669359628124 0.0387262647285312 1 1
-0.127398154660295 -0.120230986018414 1 1
-0.195159402430014 -0.177937045124748 1 1
-0.0140263279231194 -0.0119833517484786 1 1
-0.0253344603190078 -0.0250128672847063 1 1
-0.063600830846525 -0.0637612665794608 1 1
0.182665965784296 0.17591762175194 1 1
-0.0491195876832892 -0.0451138454354477 1 1
0.103065198290138 0.0984174632799115 1 1
-0.0178031342749129 -0.0181237387954118 1 1
-0.0311957591822238 -0.0274317718975247 1 1
0.0825574802281497 0.0786197246013639 1 1
-0.0992581766745642 -0.0981058529393846 1 1
0.0530033015276844 0.0439360988516336 1 1
-0.0378250211092609 -0.031979333260617 1 1
0.0202453172865118 0.0150629531031722 1 1
-0.203794350553996 -0.193037060342168 1 1
0.0621169974665755 0.0533050287498776 1 1
-0.0347869658595539 -0.0250810061346829 1 1
0.238267128343239 0.226915940226557 0 0
-0.124622451266475 -0.122333900745962 1 1
-0.00810759287093163 -0.00404945111015781 1 1
-0.0330399539673526 -0.0306106843921822 1 1
-0.0293430324514963 -0.0278393266673918 1 1
0.110562319215132 0.103770521946351 1 1
-0.0941767935745887 -0.0942080247767308 1 1
-0.00798714730621501 -0.00556606299074489 1 1
0.160831737973964 0.152963557519397 1 1
0.00867977691670417 0.00823003617114644 1 1
0.0162547910677902 0.0117114092449907 1 1
-0.11895073602872 -0.113660265157869 1 1
-0.0158521838439671 -0.0146074184816783 1 1
-0.123194989092652 -0.118535132920624 1 1
0.128792956722165 0.12348041957548 1 1
-0.012148590349885 -0.0155148218775025 1 1
-0.0777916728248336 -0.0729970120740865 1 1
0.0633036760867312 0.0681202840875364 1 1
-0.0919105492632546 -0.0842887006921688 1 1
0.164904677195031 0.157449250633724 1 1
-0.0855848490449917 -0.0839537019128105 1 1
-0.10939399678714 -0.10478316764084 1 1
0.355542670496043 0.341643523808594 0 0
-0.141100345701099 -0.129685145053236 1 1
0.192492115979785 0.185563072736012 1 1
0.0817630940315672 0.0773118632289721 1 1
-0.00441857900773111 -0.000480377065452755 1 1
-0.0135134599539919 -0.0144230715425648 1 1
-0.0112840552064477 -0.00799328038225841 1 1
0.0887831377015157 0.0845952465062456 1 1
-0.0301381735550441 -0.026908918099684 1 1
-0.0616668544790952 -0.0539735267065347 1 1
0.016673898202503 0.0184020842596327 1 1
-0.361259965959997 -0.344669250779091 0 0
0.0295017853597361 0.0264211714583261 1 1
0.000923449161538803 0.00208251739428175 1 1
-0.0411169973629523 -0.0402209143430206 1 1
0.0800599270267452 0.0725037723158624 1 1
-0.0340002551961105 -0.0313182504907963 1 1
0.0529670652285094 0.0490032198454734 1 1
-0.123077832726262 -0.120086393636981 1 1
0.0315289263604921 0.0341833230533145 1 1
0.0167625055743728 0.0164206174650424 1 1
-0.063633094100123 -0.0647087228010586 1 1
0.0850404180576712 0.0831985630221469 1 1
0.029548594671413 0.0290337129506381 1 1
-0.0966491573102029 -0.0939151040239543 1 1
0.0842302163076755 0.0749836783421837 1 1
-0.14534149691114 -0.137145564414379 1 1
-0.00619906037810236 -0.00634125951310172 1 1
0.0606840989241397 0.0580912091087651 1 1
0.00484904234021761 0.00632899343893932 1 1
0.0815223532468548 0.075975813003468 1 1
-0.0921937686225074 -0.093648652614604 1 1
0.0125362678045978 0.00670996516023203 1 1
-0.108559110257444 -0.107469785095026 1 1
-0.00895569750178609 -0.00674818717413624 1 1
-0.0293907140650029 -0.0222189647524513 1 1
-0.154104978696666 -0.141645825005079 1 1
0.0805894808814738 0.0715302012563209 1 1
-0.0321310890528757 -0.0312080298032929 1 1
-0.0495977262200706 -0.0485485842796958 1 1
-0.152961687439448 -0.141959909113417 1 1
0.0213862830336285 0.0222898735174161 1 1
-0.00254564964946246 -0.00432068325302323 1 1
0.0954875851300753 0.092442272066999 1 1
-0.161351773743022 -0.148327052062843 1 1
0.0424787284147223 0.0428432981111739 1 1
0.0116525030944388 0.0135971091406213 1 1
0.156488848666976 0.153297024208301 1 1
0.0536019992145039 0.0487060154383638 1 1
0.111693483032205 0.107863791445985 1 1
-0.00676262883700841 -0.00643091273875712 1 1
0.0581933596887002 0.0582550697960353 1 1
-0.230571790406452 -0.216908334986403 1 1
0.0554315042992302 0.0495369921656263 1 1
-0.0981913499077682 -0.0936323684469583 1 1
0.0495338462538209 0.0459491042840305 1 1
0.0510130863964671 0.0486920408355661 1 1
0.237691658228538 0.2274881372647 1 1
0.109749694478832 0.106042277684754 1 1
0.0697085813484354 0.0705682418469771 1 1
0.0339515316298204 0.029233299764114 1 1
-0.299901551672369 -0.286634275058342 0 0
0.0365050926365852 0.0364178646961941 1 1
-0.00420214713483708 -0.00360508937784229 1 1
0.122690796068003 0.114135846450882 1 1
0.00308720802147885 0.00261811172764507 1 1
-0.0510699756691916 -0.0498618114033286 1 1
-0.0194622842016477 -0.0204999847106572 1 1
-0.0566969102682533 -0.0494255315807633 1 1
-0.0279500077470254 -0.0272100040289658 1 1
-0.117503731180121 -0.120853993618109 1 1
0.0249750005922972 0.0242919885644644 1 1
-0.0484763315981579 -0.0471391878751209 1 1
0.142720616383209 0.137313277305048 1 1
-0.0689996687298221 -0.0663385311307643 1 1
0.238543856782515 0.230447587190188 1 1
-0.0877345336874178 -0.0796049095641971 1 1
0.00135037539811516 0.00121534979514539 1 1
0.128729669208288 0.123890677402153 1 1
-0.0848139026637353 -0.0853149998578793 1 1
0.196555318364881 0.18476061527245 1 1
-0.0962053184078026 -0.0898036803284116 1 1
0.0818606719889887 0.0785053224918936 1 1
0.0099608885514661 0.0117191574654037 1 1
-0.175021567635036 -0.162963714024547 1 1
-0.0129458301081843 -0.0151510652299085 1 1
0.104904199539728 0.102110370725075 1 1
-0.0375252694227402 -0.0401022726051567 1 1
-0.00952933768483128 -0.00891772765522326 1 1
0.0815443345743671 0.0740979315076649 1 1
0.10588022372965 0.0990070013471197 1 1
0.0347414933598142 0.0358347955205812 1 1
-0.189101958816008 -0.183798031605273 1 1
-0.0523588875464121 -0.0473384255919601 1 1
0.303161935582354 0.287685722103146 0 0
-0.133026524462437 -0.124910956731408 1 1
0.0572368027092388 0.0497383302255265 1 1
0.0736431535751077 0.0713091374580594 1 1
0.000382747810296041 0.000917259330369159 1 1
-0.341951485786656 -0.331140497047582 0 0
-0.0159207817663496 -0.0132980725685539 1 1
0.044682156305882 0.0440110687717076 1 1
-0.0881947626646863 -0.086169335079112 1 1
-0.137748248770276 -0.131782820362911 1 1
0.0395994706459392 0.0367704515555197 1 1
-0.142832657335042 -0.133271131084231 1 1
0.0355949767956477 0.0371660253672991 1 1
0.0367894413880852 0.0361677920943421 1 1
0.0928171491098065 0.0892670801234155 1 1
0.0270182485433086 0.0261203883432834 1 1
0.0278053271848286 0.0245179952777568 1 1
0.0891745447843151 0.0843700266863252 1 1
0.126974529690423 0.12115381454981 1 1
-0.00989344518200378 -0.0151603593340195 1 1
0.00947456747256228 0.0105770102541002 1 1
0.269413475777513 0.260054332527303 1 1
-0.0808133163051328 -0.0779828416330903 1 1
0.0363995686747155 0.0355388365769745 1 1
0.0734958642444169 0.070629779103615 1 1
0.220770584825107 0.207797085434893 1 1
-0.0163178026556869 -0.0100115579390481 1 1
0.13275225547109 0.127370845668132 1 1
-0.16912217750244 -0.156471884282976 1 1
-0.144515290787059 -0.136392362499818 1 1
0.00611892360649761 0.00306453538242279 1 1
0.0767310107091047 0.0717067004856306 1 1
-0.197810749153283 -0.185971004318427 1 1
0.0877260385505431 0.084214201282492 1 1
0.299971441308009 0.283661705228959 0 0
0.0118801144145357 0.00492969245711434 1 1
0.0891503122412983 0.0849986350667821 1 1
-0.0306526822332032 -0.0365796233833497 1 1
0.0272973909191622 0.0253544827317508 1 1
0.0493610414857499 0.0445372389429597 1 1
0.0677137255501082 0.0656262921257665 1 1
0.00155046484033783 0.000342616590753941 1 1
-0.18317012320674 -0.174644654807527 1 1
0.0967686165406195 0.0946924139702181 1 1
-0.0849804346230502 -0.0784890916827491 1 1
0.144373623606987 0.134666036516486 1 1
0.00223510173285133 0.00232384661581926 1 1
0.1457118754836 0.140614165942738 1 1
-0.00852878608207928 -0.00882247967803467 1 1
-0.0764799890199069 -0.0696262521667557 1 1
0.0590172610900525 0.0625756670414951 1 1
0.0900218563624838 0.0843646330742881 1 1
0.13483479414149 0.131214337166777 1 1
-0.104456971971692 -0.0987182210737412 1 1
0.0837444051158631 0.0778112703862515 1 1
0.138903645743639 0.138747409404034 1 1
0.042249534329927 0.0416792216080974 1 1
-0.0610531317513268 -0.056565102790595 1 1
0.087526483469238 0.0879114515515292 1 1
0.0796764456422265 0.07484839136467 1 1
0.0101546127855599 0.011493094507699 1 1
0.0866737298744048 0.089917794100201 1 1
-0.132224330498378 -0.123101033748978 1 1
-0.0338662475644334 -0.0335327136877107 1 1
0.00650068167890158 0.00643582989219061 1 1
0.0308453251136245 0.0330540408314513 1 1
-0.298520108334351 -0.285098109772499 0 0
0.314449982316904 0.298262853034727 0 0
-0.0791417015976789 -0.0740590453491057 1 1
-0.076565528521479 -0.0705040744459499 1 1
-0.00141609107221173 -0.0019256351668518 1 1
0.146877131181602 0.139927893105441 1 1
0.0772025458838071 0.0777029632834637 1 1
0.0508152467443095 0.0491827575483843 1 1
-0.120290347830717 -0.113510464921591 1 1
-0.0612774928401331 -0.0581574312796121 1 1
-0.109253059816167 -0.103026638031069 1 1
0.332337763040405 0.320156360610623 0 0
0.205839202425149 0.196838331389287 1 1
0.181148761450592 0.170978030697225 1 1
0.0285448643568789 0.0292416478716475 1 1
-0.0716682163562177 -0.0695821481040922 1 1
0.0260747038253515 0.0259753518484387 1 1
0.122240923959387 0.120009545825591 1 1
-0.0770455174742752 -0.072830787372124 1 1
0.200112834546332 0.193043844523961 1 1
-0.0518078592712418 -0.048045530077359 1 1
0.00724852260680586 0.00533185866934549 1 1
0.201266854572248 0.189781903524014 1 1
-0.0929630590329249 -0.0970822446039365 1 1
-0.093144229993661 -0.0866908448397919 1 1
-0.0364093230361189 -0.0347788462982274 1 1
0.00985332144489623 0.0139943939152356 1 1
-0.107721624611441 -0.105890772891057 1 1
0.110343449215636 0.105641228703787 1 1
-0.0897569496626895 -0.0877395743815625 1 1
0.0187259218938391 0.0154509578256508 1 1
-0.28306307738994 -0.26522379361903 1 1
-0.0823515798128143 -0.0779098297531405 1 1
-0.0236565102702322 -0.0208458514190553 1 1
0.0378011082530413 0.0376100159441711 1 1
-0.0511640436163723 -0.0483163771805237 1 1
0.0966440409052927 0.0912044879483664 1 1
0.0599763985256382 0.0570335037557627 1 1
0.0760514077879295 0.0738333633080978 1 1
-0.17957734810159 -0.17112297071197 1 1
0.0913801933225944 0.0922913865362215 1 1
0.0941925308443254 0.0878155981445866 1 1
0.164724167924893 0.157735926123793 1 1
-0.0283089960903931 -0.0252317569072857 1 1
0.0132313704837396 0.0136754452157513 1 1
-0.0214324382220829 -0.0202056271174903 1 1
0.164177352343922 0.162906795639464 1 1
-0.244567619749731 -0.230836756719444 0 0
-0.0161719698956258 -0.0142791410216876 1 1
-0.11776307528682 -0.111087450659116 1 1
0.0787129058833047 0.0762291429262959 1 1
0.19584891964218 0.191526939350005 1 1
-0.217898643711219 -0.209834567150013 1 1
-0.193596034003298 -0.181203281802034 1 1
0.353864749188304 0.339513237906065 0 0
0.159355249334082 0.151012859866264 1 1
0.0113442421988505 0.012665112677278 1 1
0.0268430261924147 0.02276758779674 1 1
-0.0533320257252843 -0.0479138717011342 1 1
0.0776845269418387 0.0801115843905685 1 1
-0.290301935379177 -0.278455440839378 0 0
0.162692520352415 0.153557713337345 1 1
-0.00914680421899824 -0.0102782566815249 1 1
0.110591141419835 0.105759516232575 1 1
0.121881938375377 0.120131455751466 1 1
-0.111320329714999 -0.1079400804691 1 1
0.162575028756234 0.156303122479102 1 1
0.0497032675063448 0.0482681446493656 1 1
0.13749514306753 0.128655072262193 1 1
0.109654567757816 0.105523443608489 1 1
0.0959537160984078 0.0906494407129902 1 1
0.0582195097338578 0.0567820893031501 1 1
-0.104905849073533 -0.0993127642184707 1 1
0.065589007941701 0.0588736141106161 1 1
-0.0884787045330532 -0.0799169394487875 1 1
-0.10989212847444 -0.105833643423358 1 1
-0.0232695462140253 -0.0222192244749612 1 1
-0.142469251828846 -0.140723885961792 1 1
0.36028770851769 0.341986380141732 0 0
0.119644601548267 0.119667525440217 1 1
0.0498489396960866 0.0472583799551832 1 1
-0.196352825563381 -0.190949109170746 1 1
0.0597795745608705 0.0582485329558458 1 1
-0.0038650492049532 -0.000413490558408895 1 1
0.0504532711749939 0.0472598735425047 1 1
0.164842907837955 0.156946114882731 1 1
-0.216055373566673 -0.20521218658674 1 1
0.0660841627289684 0.0589481120747223 1 1
0.10041910902248 0.101385173355984 1 1
0.0760192201799981 0.0724179513405412 1 1
0.118497059967467 0.112649827738754 1 1
0.203563398347011 0.194276937481589 1 1
-0.0219200563986619 -0.0251103503429888 1 1
0.0110762718202259 0.00937069171248065 1 1
0.0076984094712899 0.0077620998633726 1 1
0.244091031027659 0.228512081531965 1 1
0.00290038747398882 0.00238454367895194 1 1
0.0308448728598588 0.0303113751150666 1 1
-0.0237341535250852 -0.022775139879505 1 1
0.0544832043649545 0.0508458903156262 1 1
-0.101816442215749 -0.0982024607115025 1 1
-0.043688667988055 -0.0393835430536942 1 1
-0.00420850315308436 -0.00103502385181614 1 1
-0.137810526631037 -0.134834531464274 1 1
0.0004157644415466 0.00201857526173023 1 1
0.0356348018839325 0.0324316995163976 1 1
-0.136417228477255 -0.131430474412986 1 1
0.0418053822098483 0.041621606521508 1 1
0.0345511073497809 0.0340922298334658 1 1
-0.188552184835512 -0.178351824038205 1 1
-0.0771127055282851 -0.0736862722782091 1 1
-0.0948342402914359 -0.087496488872181 1 1
0.0449712344009995 0.0428731708336683 1 1
0.300377530346297 0.277083275095516 0 0
0.0078408448044021 0.00833216927949328 1 1
-0.158713142171171 -0.158288150006282 1 1
0.0807939441043949 0.0741287741884103 1 1
-0.158196979697899 -0.149362918948612 1 1
-0.0338035177246086 -0.0340751835956577 1 1
0.0296512483014042 0.0264447277531453 1 1
-0.16933546227876 -0.160359084258677 1 1
0.0500386453845946 0.0466274222033727 1 1
0.026370513623579 0.0256775742056149 1 1
-0.0929343790942492 -0.0871111871175247 1 1
-0.145143440886342 -0.136439432434975 1 1
-0.129218842217103 -0.123311542859793 1 1
0.111004361498132 0.105079616490417 1 1
-0.0177067943450769 -0.0195788449440139 1 1
-0.0551753718274247 -0.0446919307090206 1 1
-0.16423801529638 -0.154651419453327 1 1
0.137591127018603 0.133786978574618 1 1
-0.0958213989668763 -0.0935870540706141 1 1
0.102615315146631 0.0992450453811377 1 1
0.049693699816715 0.0492607012436972 1 1
-0.235094747888728 -0.227458098081914 0 0
-0.146397921043552 -0.140656079804958 1 1
0.00279191786930735 0.00523191974154072 1 1
-0.0588215114137789 -0.0568751600871606 1 1
-0.2952082844134 -0.281211993719255 0 0
-0.0224561448210026 -0.018952725944828 1 1
-0.00159849601970632 -0.00325411809986453 1 1
-0.215204909035108 -0.202529039609087 1 1
0.109836772880303 0.103759585214203 1 1
-0.0829177424114424 -0.0804376510038201 1 1
0.0111223435596661 0.00700580006298912 1 1
0.0959717303278778 0.0897708415234748 1 1
0.0454847523995617 0.0489898204866508 1 1
0.0417986708309272 0.038014783783403 1 1
0.11080892096473 0.100392647071902 1 1
-0.0408914781193253 -0.0401821565673797 1 1
-0.0986929149718138 -0.0956606322731138 1 1
-0.0546199641153982 -0.0556172849617368 1 1
0.0556004459993475 0.0500687119267586 1 1
0.0257200631802518 0.0197969835447407 1 1
0.0176035711395872 0.0170170043784584 1 1
0.0661455742523919 0.0523409472498568 1 1
-0.15854617945344 -0.150859821516192 1 1
0.0225762034522102 0.0167135448201841 1 1
-0.0357809830042863 -0.0354272978726101 1 1
-0.0196565502906007 -0.019927440503265 1 1
-0.00478760444669458 -0.00520712139290141 1 1
-0.0658467670287865 -0.0611561723435353 1 1
0.104597459352434 0.0988339681558733 1 1
0.0741406414860882 0.0689469440938812 1 1
-0.0976029520418641 -0.0939714930052662 1 1
0.202019422741897 0.189442588164932 1 1
-0.0116608337230988 -0.0116950814287594 1 1
-0.00085922041903929 -0.00232853548573095 1 1
-0.055108563229435 -0.0500608213838093 1 1
0.165079978885332 0.156108827498965 1 1
0.372339696870356 0.352783269702009 0 0
0.0873475254678261 0.0823495226048378 1 1
-0.160565842138581 -0.157627256521973 1 1
-0.149503400521921 -0.140128965087796 1 1
-0.0559652723449241 -0.0553116970056569 1 1
-0.0623784324277943 -0.0570729117071859 1 1
0.192200280116219 0.182536969535523 1 1
-0.0659194723595579 -0.0601990516056492 1 1
-0.101666671216836 -0.0936829288285425 1 1
-0.0560988839416771 -0.0539356385417593 1 1
-0.110533224096541 -0.113034436830538 1 1
0.138474986951741 0.129691254676708 1 1
-0.0905232317273073 -0.0858132652523687 1 1
0.170840251705017 0.159889821297965 1 1
0.150907879455602 0.141236956396244 1 1
0.16212488192746 0.155574449908139 1 1
-0.148623095691079 -0.139585448794302 1 1
0.126840899865354 0.120488286780792 1 1
-0.0569737066315555 -0.0591130966041436 1 1
-0.0392954564403299 -0.0398870576563426 1 1
0.295925707332379 0.279633311719258 0 0
0.20132898407605 0.191614376509146 1 1
0.189447676395264 0.177998798927657 1 1
0.347111990110933 0.33513666937443 0 0
0.149459412440911 0.142321532854636 1 1
-0.0888919526285815 -0.086023384857141 1 1
-0.0746778027428091 -0.0723174833874114 1 1
-0.28094017721006 -0.262809851193478 0 1
0.138804829029447 0.133497610743277 1 1
-0.110048598517043 -0.108955750513374 1 1
-0.187369636589292 -0.173357755884283 1 1
0.115954779799993 0.115041975741513 1 1
0.149605961906096 0.145397620031988 1 1
0.0264960141456616 0.0254404612001771 1 1
0.00357040843249885 0.00372607568598354 1 1
-0.0458151521699636 -0.0436231907173236 1 1
-0.0159742231318414 -0.0144797609177485 1 1
-0.0687445697685126 -0.0668486398663963 1 1
-0.0766386451779514 -0.0757655377963831 1 1
-0.170687789614834 -0.157782497027791 1 1
0.022076675190193 0.0162382494904715 1 1
-0.0857859708293128 -0.0857284826612885 1 1
-0.0567772421249491 -0.0549600222041788 1 1
0.167010761363478 0.159179521534658 1 1
-0.169667419308769 -0.15762527391995 1 1
-0.0076131211776499 -0.00855488545600695 1 1
0.315921834264221 0.297265333604423 0 0
-0.0312010242282992 -0.0254715353841897 1 1
-0.0453057801757331 -0.049510785381705 1 1
-0.0752659569261335 -0.0694256990690084 1 1
-0.162637399569349 -0.157416020029046 1 1
0.0709483478049616 0.0616932245152268 1 1
-0.17251520348107 -0.161941385291431 1 1
-0.0361562858533833 -0.0292960989843619 1 1
0.0983705373514296 0.094844229314418 1 1
-0.184346645715815 -0.178077287616065 1 1
-0.0692794163207551 -0.0671628568060603 1 1
0.0867970093590025 0.0819196959367073 1 1
-0.0144053233341169 -0.0145600042410524 1 1
-0.0605512358183398 -0.0589116603921462 1 1
0.0100867282258024 0.00936297251413235 1 1
0.203939764265239 0.18746578178148 1 1
0.121167220851889 0.121157504781024 1 1
0.00358701071333162 0.00659564430728147 1 1
0.0486595854044085 0.0497692848113668 1 1
0.238122652186533 0.226371440602791 0 1
0.11726052087683 0.112284549816489 1 1
-0.227231694959368 -0.212696160644389 1 1
0.105848289231465 0.102716514763484 1 1
-0.133678957564954 -0.129087657202604 1 1
-0.087218791377796 -0.0834496144498253 1 1
-0.0720300148964688 -0.0685885409737974 1 1
-0.00656391718812852 -0.00484913940284686 1 1
0.0470718332450279 0.0471861420712777 1 1
0.342540099494261 0.324763277925572 0 0
-0.0553905651322363 -0.0499404174628601 1 1
0.0293336000068247 0.0266361702489491 1 1
0.010984678429551 0.0061661156373315 1 1
0.0384898421141603 0.0364472813958962 1 1
-0.0832546799929299 -0.0830067352908947 1 1
0.0851741332539284 0.078714771278434 1 1
0.215277526631778 0.202551368005701 1 1
0.0380155026833404 0.0366683858327626 1 1
0.029931858775957 0.0286717348949622 1 1
-0.0950466384856124 -0.0910983517336124 1 1
0.0354334799332439 0.0337455546264371 1 1
-0.124884950501502 -0.117798027665844 1 1
-0.00690118529452155 -0.00428294329310314 1 1
0.031689997926098 0.0290228281058229 1 1
0.027885227076723 0.0261802081669038 1 1
-0.00613827671759303 -0.00221113312714687 1 1
-0.149423994870427 -0.146654650589579 1 1
-0.308560005254515 -0.293227653107047 0 0
0.0417357774731942 0.0398743508720588 1 1
0.173725236091982 0.167642066998263 1 1
-0.0994947409301877 -0.100237354359273 1 1
-0.0921757065270783 -0.079442282458231 1 1
0.00554917901730769 0.00153044650466803 1 1
0.029653316795255 0.0317520769749539 1 1
0.108364615088792 0.101766522849545 1 1
-0.0316334039682577 -0.0284927708578607 1 1
-0.182452262253081 -0.171477468727712 1 1
-0.0573257103995468 -0.0561909950269954 1 1
-0.0614443132477701 -0.06257978532156 1 1
-0.0120621316525597 -0.0120375891318245 1 1
-0.0964647094123612 -0.0897051431470233 1 1
-0.00652656529282777 -0.00824985250177573 1 1
-0.116832304332936 -0.108436577103146 1 1
-0.158708130294827 -0.143163699823085 1 1
0.168029840688475 0.161153921349674 1 1
0.205367072242744 0.19315836375131 1 1
-0.207160624523217 -0.196809044665545 1 1
0.0939055182853164 0.0893522899417384 1 1
0.196265526985708 0.187765560911285 1 1
-0.0576542771329759 -0.0546458125501656 1 1
-0.090531457209152 -0.0844489550234488 1 1
-0.0353782112723013 -0.0331631414929534 1 1
-0.0703391531958068 -0.064864449308832 1 1
-0.00712406121702214 -0.00690387794407922 1 1
0.179928330741673 0.171377495459293 1 1
0.0100287123283505 0.00694638511321974 1 1
-0.277366492515299 -0.265444791576208 0 0
-0.119460550529688 -0.110176900039896 1 1
0.293425735227795 0.279048286375947 1 1
-0.176505432547841 -0.165865547851438 1 1
-0.0511389466434233 -0.0474094578956205 1 1
-0.0394758195325194 -0.0386274561807424 1 1
0.202756972203924 0.191417113860085 1 1
-0.11355218256243 -0.110352915842206 1 1
0.144770058530089 0.140080965391109 1 1
0.0838905056813476 0.082278638192855 1 1
-0.162115908789336 -0.157805738468551 1 1
-0.0987570332809578 -0.092664645858971 1 1
-0.12198410582782 -0.11878507686415 1 1
-0.218383511045917 -0.205315273917598 1 1
0.0414006848266825 0.0367656621878507 1 1
-0.157646072298296 -0.148927732814304 1 1
0.11715825168061 0.116068894235753 1 1
-0.164076539657237 -0.156758853256846 1 1
-0.117373759204854 -0.115361203242472 1 1
0.0906351799749375 0.0842589376092168 1 1
0.0263313346328619 0.0222405792814732 1 1
-0.0885501230606603 -0.090126922483008 1 1
0.220838680644733 0.209413330095762 1 1
-0.147412959590218 -0.138797259047263 1 1
-0.0241204423119783 -0.022366031797008 1 1
0.0817260713342517 0.0798877502784712 1 1
0.0375498490486377 0.0313445435367961 1 1
-0.205973089548876 -0.196199557414566 1 1
-0.0221751632173707 -0.0221930328533897 1 1
0.104131844724933 0.0989783881674842 1 1
0.177459870734424 0.165413991244414 1 1
0.106300109987597 0.101480278220067 1 1
0.0543433567104046 0.0517584970588466 1 1
0.0610615252916094 0.0566272694645033 1 1
-0.244471656553538 -0.2326510086075 1 1
0.211765547252524 0.194592499788186 1 1
0.153368234597369 0.146122625971042 1 1
-0.0383134102659197 -0.035721138149233 1 1
0.0310721494945696 0.0268381758791196 1 1
-0.0481655638077943 -0.0454146865041403 1 1
-0.149208912504477 -0.144821289693519 1 1
0.169274234914678 0.159888781391931 1 1
-0.0491274511482085 -0.047402867700233 1 1
0.0566187148824979 0.0539020140041991 1 1
0.1311282939007 0.130947891207103 1 1
-0.0934983100581068 -0.0889794025599567 1 1
0.14453503651 0.135113921563147 1 1
-0.174421502327138 -0.163906691142874 1 1
-0.017084044024519 -0.0158911517497107 1 1
-0.16810461814015 -0.165454594681995 1 1
-0.145483764228251 -0.137701173866983 1 1
0.0438739118155428 0.0391546502508697 1 1
-0.186438719466144 -0.180146686630598 1 1
0.10545593160166 0.100679170373223 1 1
-0.0458233454255479 -0.0390196006549064 1 1
0.104292393973499 0.0978737900608278 1 1
-0.0887226250751838 -0.0891801422717759 1 1
-0.287306998815385 -0.272688346269665 1 1
-0.0192785835142782 -0.0161249781364504 1 1
-0.185239507237967 -0.179766105858012 1 1
0.0851668806092439 0.0810892604987281 1 1
0.213127437425619 0.204939329983104 1 1
0.0683811950917191 0.0596167815297102 1 1
-0.31317113543644 -0.296631701895949 0 0
-0.0789344267997895 -0.0735701611031223 1 1
-0.191115324754032 -0.180638855648835 1 1
-0.0754130445607377 -0.0728082270487591 1 1
0.104579901485419 0.0994114663832045 1 1
0.0980920422368777 0.096184038723838 1 1
-0.200284808761544 -0.185869904359765 1 1
0.0427434623545686 0.0408617097264898 1 1
0.149236633943668 0.13974140304214 1 1
-0.0890955361245657 -0.0790097024893975 1 1
0.0393567845400997 0.0359224602629699 1 1
0.00521374869654213 0.00488429085675859 1 1
0.127322234721058 0.116021116865654 1 1
-0.151349360280515 -0.140304672257032 1 1
-0.0880521030618616 -0.0785333561543679 1 1
0.158527175358382 0.148722911541873 1 1
-0.137764912087865 -0.135033110777982 1 1
0.0981498694586374 0.0928445494547241 1 1
0.141991168223252 0.137282941928411 1 1
0.0378480457068662 0.0343777205925041 1 1
0.0745736424413328 0.069967787896916 1 1
-0.100244887165516 -0.0863938446575397 1 1
0.0622879082883096 0.0586556291641879 1 1
-0.0164590314572589 -0.0174714387304018 1 1
-0.117543534042032 -0.112855888661382 1 1
0.0654745088628023 0.0580589425951757 1 1
-0.0260262046045294 -0.0298906584464849 1 1
0.0471083909516342 0.0452694363690578 1 1
0.0651900158784047 0.0581966607673885 1 1
-0.00285443560811207 -0.00163680342990071 1 1
0.0323943411302912 0.0290092613947396 1 1
-0.0118289164655563 -0.0157243787603521 1 1
0.165624382911223 0.161680762872368 1 1
0.0566786683844569 0.0539167719289811 1 1
-0.0626540984601001 -0.0605002676706172 1 1
-0.214727942870047 -0.20782886730378 1 1
0.143321426487595 0.143552392875425 1 1
-0.0735825947232648 -0.0731520426880893 1 1
0.0817645184957765 0.0730597965746339 1 1
0.0394931108260005 0.0442473813419652 1 1
0.00933019222938478 0.0071723162836058 1 1
0.219808246632969 0.210950422936572 1 1
-0.0261190055875118 -0.0242158738146054 1 1
-0.0308525220989156 -0.0291141703396929 1 1
-0.0694510279036608 -0.0682415108269442 1 1
0.306553503461196 0.28831517577827 0 0
0.0279172340199217 0.0279728981951439 1 1
0.0132862880955538 0.014594403509329 1 1
0.00520178065846452 0.00363498553378932 1 1
-0.00104849121520065 -0.00260660902258511 1 1
-0.149070238099295 -0.139882159222401 1 1
-0.0820635231408195 -0.0795955886164389 1 1
0.0941212300927559 0.0885439465771249 1 1
0.230420736921391 0.213643062567558 1 1
-0.0943240540221792 -0.0937225234185958 1 1
-0.0361916671512394 -0.0362467447294113 1 1
0.00314224993568777 0.00318869539553132 1 1
0.194034479526783 0.179946940790726 1 1
-0.205839761268336 -0.199454493780219 1 1
-0.15485247839988 -0.146704647490974 1 1
-0.100757547665039 -0.0929046916591644 1 1
-0.0728951037087166 -0.0738028216798309 1 1
-0.0359477746127608 -0.0347559661281918 1 1
-0.0132358809080315 -0.0137990126450706 1 1
0.18901746810912 0.184383959852909 1 1
-0.0397970422728701 -0.0395546517558852 1 1
-0.0352219680744806 -0.0376780421774537 1 1
-0.022952898005813 -0.0151164814769855 1 1
-0.069684443196224 -0.0665677796998104 1 1
-0.17567006578555 -0.15901863900757 1 1
-0.121021416031572 -0.111969793624375 1 1
0.00732984423646543 0.00675627143308383 1 1
-0.0174142811647809 -0.0189821213665468 1 1
-0.0240601439627406 -0.0221090699315689 1 1
0.224950648551429 0.217257721571239 1 1
-0.0203562204053995 -0.0205676734728532 1 1
0.250937694440605 0.237150932733545 1 1
-0.110228931099964 -0.101367358907467 1 1
-0.0109788984926634 -0.00834279310120751 1 1
0.146689891670371 0.149634966639933 1 1
0.148651564799461 0.14082781754057 1 1
0.0752556358021229 0.0699922514717081 1 1
0.169165834174426 0.161968308233847 1 1
0.0892270840511959 0.0863390352287721 1 1
-0.00647714935277119 -0.00417247349530765 1 1
0.00333332715477753 0.00715992782313009 1 1
-0.123274792276561 -0.116075387393779 1 1
-0.203017215572437 -0.193187670097317 1 1
0.114089841842941 0.105030577508456 1 1
0.090984037032054 0.0859233081822984 1 1
-0.0142386584096039 -0.0107518914292545 1 1
-0.0991861614074421 -0.0960175625738743 1 1
-0.173205805940812 -0.169640873282583 1 1
0.018453402003317 0.0223539385774636 1 1
-0.0782228688840001 -0.0755002999543388 1 1
0.0617810707592434 0.0619264031895073 1 1
0.102144881960659 0.0993102515411996 1 1
0.000102397147478728 -0.00103813331134257 1 1
-0.169749116642179 -0.160194266637199 1 1
-0.292733681055922 -0.280006890675942 0 0
0.0965209312333656 0.0907739030901051 1 1
-0.162297635672446 -0.152332672132995 1 1
0.0161754368123898 0.0157384106604427 1 1
-0.00713888848864053 -0.00776092865916484 1 1
-0.053167274473515 -0.04962300571302 1 1
0.162791608284361 0.154956879300472 1 1
-0.010700791457764 -0.0113379650887383 1 1
0.074073139436732 0.0689828909449114 1 1
-0.238453707762522 -0.226462625482701 0 0
-4.44292656424372e-05 -0.00241791198683913 1 1
-0.0578871465071929 -0.056277846395395 1 1
-0.326793670208558 -0.308834988130352 0 0
0.0474706549503514 0.0424323324902489 1 1
-0.219768770695959 -0.204963547481782 1 1
-0.04496165853558 -0.0432408361578103 1 1
-0.118858278784802 -0.116056587503489 1 1
-0.0923636107878371 -0.0863334817759106 1 1
-0.123694261922101 -0.112753307616733 1 1
0.153775868808306 0.148893219502021 1 1
-0.087982363954047 -0.0819130114249074 1 1
0.152972876360415 0.141141421383347 1 1
0.150437887317571 0.141892362533358 1 1
-0.280308366187241 -0.268093693951713 0 0
-0.0641684331644557 -0.0611502171061244 1 1
0.165876365698534 0.154511428859851 1 1
0.0883705801452312 0.0813143278982513 1 1
0.106632196439276 0.0989625362855978 1 1
-0.0433935020407817 -0.0436917438160582 1 1
0.0414397698225129 0.0410015396067103 1 1
0.0176027287437552 0.0186572874966856 1 1
-0.217338527004521 -0.204558878238148 1 1
0.0918897145983641 0.0897665501945872 1 1
0.0357725620885203 0.0390563612231642 1 1
0.161497155488717 0.154944991534855 1 1
-0.174128494166032 -0.166927396612637 1 1
0.0190872851537689 0.0189074036070777 1 1
0.0823790388999336 0.0777113732656452 1 1
0.142632906855553 0.135630101180849 1 1
-0.186275847765927 -0.177131687081523 1 1
-0.156736689557118 -0.150190615823007 1 1
0.0925082277200204 0.088461069723438 1 1
-0.0621682641047928 -0.0583140749945287 1 1
0.0219421414830484 0.0187503814131509 1 1
-0.147545707934858 -0.138764447408044 1 1
0.295090033680937 0.279872167703455 0 0
0.0591317731770376 0.0578011449937922 1 1
-0.0421567660420463 -0.0380651856291434 1 1
0.108669780455887 0.103263069557129 1 1
-0.0872880906794149 -0.0810431040470418 1 1
0.138023204152711 0.130779408586958 1 1
-0.329524084423618 -0.314621861805347 0 0
-0.0944860338116334 -0.0919613819991458 1 1
0.0233833374091672 0.0198288655530609 1 1
-0.0955885058490975 -0.0935802320112451 1 1
0.0792812601875853 0.0757461064290301 1 1
-0.038903266466625 -0.0357707946992057 1 1
-0.228196146798704 -0.214538693557391 1 1
-0.0568098858214138 -0.0529017333851056 1 1
-0.107880014088967 -0.0983755026738702 1 1
0.106865892098955 0.102270189677489 1 1
-0.129976597806509 -0.118951059634134 1 1
-0.162163787546263 -0.154931958769196 1 1
0.140010912153722 0.130484820327901 1 1
0.045205293221586 0.0453448178645106 1 1
0.0713050660975827 0.0757119320602081 1 1
-0.102867345187474 -0.0961043909859821 1 1
-0.117808781015213 -0.119161324951716 1 1
0.120161176905417 0.111944880413476 1 1
0.141202066821605 0.136693883860294 1 1
-0.126350751527981 -0.118357380897996 1 1
0.285878516439487 0.268101764275739 1 1
-0.000911000105146227 0.000896647950577312 1 1
0.0644727177422471 0.0683658991019649 1 1
0.133041091554602 0.131224015986427 1 1
-0.0581499545768215 -0.0577463044896904 1 1
0.0861585384262123 0.0806981481683953 1 1
-0.100570149661498 -0.0955393673179271 1 1
-0.168996014121287 -0.172278223668866 1 1
0.210928714518203 0.203515428846417 1 1
0.0176569696726552 0.0176628508833208 1 1
0.141107068168934 0.135450771675893 1 1
0.130544066381337 0.124758818767377 1 1
0.0684238686442525 0.0660178387852192 1 1
-0.161026697286346 -0.146878677256367 1 1
-0.185525464151868 -0.176360213118734 1 1
0.1255889593349 0.1222013107945 1 1
-0.152302876183943 -0.145811127853831 1 1
0.0619236511064885 0.0580293479214719 1 1
-0.00782044355387269 -0.00465919687859782 1 1
0.0521012800147631 0.0538234283944775 1 1
-0.357296709261939 -0.344361589476074 0 0
0.0315496898890041 0.0284509790766898 1 1
0.042273902977586 0.0383794499551137 1 1
-0.201617403141152 -0.19400245711707 1 1
-0.00125048289447806 -0.00165948677330492 1 1
0.120721573601358 0.112616844096554 1 1
0.106237796635475 0.103497968712888 1 1
-0.040238132662577 -0.038032507317866 1 1
-0.037892225555797 -0.0373004502389719 1 1
-0.150314849636905 -0.150670587511095 1 1
0.068089563670532 0.0756980353045462 1 1
0.0211042926072263 0.0195336900259114 1 1
-0.249420966523193 -0.238586492286205 1 1
-0.00819587124180754 -0.00328403740881394 1 1
0.0485042627557216 0.04578362494601 1 1
-0.0221323751177503 -0.0206433545305775 1 1
0.000257285265307196 -0.00452315167962586 1 1
-0.170695907351225 -0.167193234023466 1 1
-0.192497918081402 -0.186796080884874 1 1
-0.0681946326416689 -0.0646835290861445 1 1
0.213256497378115 0.201837244389945 1 1
0.101434253502745 0.0986495260640568 1 1
0.145626911605405 0.139659421266624 1 1
-0.066420479032123 -0.0672044412332425 1 1
0.139771444416401 0.138468528211955 1 1
-0.0110023137187321 -0.0158984243231777 1 1
-0.214645585621479 -0.204563800369838 1 1
0.0243179241623088 0.0173228044750977 1 1
-0.0848653709532657 -0.0773380155045037 1 1
-0.111973632250847 -0.110547697495803 1 1
0.187017956041007 0.172476011561943 1 1
0.129980704887069 0.123626872275993 1 1
-0.158284255930163 -0.155228485022515 1 1
-0.232098199134528 -0.22083875484952 0 1
-0.0322343512617057 -0.0307374832270104 1 1
-0.012980429361592 -0.0134888203152693 1 1
-0.129608396907121 -0.124030200297053 1 1
-0.0110556844217538 -0.00704374005452061 1 1
0.072046125863253 0.0693941421731992 1 1
-0.0450705288917452 -0.0494791996693056 1 1
0.107372198798326 0.106657924056964 1 1
0.0286849845083603 0.0279354347189948 1 1
0.103281591674564 0.0985100378430217 1 1
-0.15738621134475 -0.155416532032055 1 1
0.0270196281489757 0.0250901685347904 1 1
0.0980684478079194 0.0956574150649927 1 1
-0.012707884244155 -0.00952480347642529 1 1
-0.0525652212225787 -0.0503357159549833 1 1
0.156703494240645 0.143941793022739 1 1
0.107376837045895 0.10054514958521 1 1
-0.0650895015836785 -0.0631502137460885 1 1
0.119804353523568 0.115332511530305 1 1
-0.0143266963685847 -0.0126019026294128 1 1
0.0896976788191063 0.0873033993658257 1 1
-0.132180841602118 -0.126290514355167 1 1
0.0248641107235693 0.0233878433281693 1 1
0.0571460808900743 0.0592006841074782 1 1
-0.113795531301593 -0.0996444399673002 1 1
0.223526798752985 0.21140708178178 1 1
0.0604223673053955 0.0555350559917627 1 1
0.142938561917863 0.136731058701943 1 1
-0.166858106513356 -0.157510715822535 1 1
-0.468238109956002 -0.446747059130984 0 0
-0.0137682130571439 -0.0124901548852375 1 1
-0.016215209347757 -0.0137016550514923 1 1
0.0827527003101393 0.0817573083061633 1 1
-0.193674906083008 -0.183263719353929 1 1
-0.0796392153687532 -0.0771371356438752 1 1
-0.0779389380330113 -0.074278753701726 1 1
0.0950133580183849 0.0918040996855483 1 1
-0.0633703851080223 -0.0603150987839267 1 1
-0.207015006643146 -0.198746209180018 1 1
0.0714800318974212 0.0649472048443428 1 1
-0.0253299992093819 -0.0242572690318972 1 1
0.115905986333833 0.105373786210028 1 1
-0.0246818406000723 -0.0250808539734636 1 1
-0.192580873451761 -0.181582469703509 1 1
0.0188399537740243 0.0201135937467139 1 1
0.0285009836002401 0.026084370391392 1 1
-0.0107797128788588 -0.0134160770841406 1 1
-0.00225920627528385 -0.000566986692811436 1 1
0.202584152511397 0.194873945765343 1 1
0.00561087065075525 0.00458062925191196 1 1
-0.126223851750901 -0.124973200090128 1 1
-0.108271322536031 -0.102966450789086 1 1
0.14589171525761 0.139140123577537 1 1
-0.0350793187454025 -0.0357596868744534 1 1
-0.0275534273270028 -0.0253085595076933 1 1
-0.129082618092271 -0.123282232996343 1 1
-0.320040703297781 -0.301753643274855 0 0
0.179811763773391 0.170832242418146 1 1
0.0879194383315463 0.0847629140406364 1 1
0.191041835701081 0.184674184303115 1 1
-0.0281259943960126 -0.0272775615395718 1 1
0.119873735623304 0.113229443241413 1 1
-0.215295499657994 -0.211978035308092 1 1
0.122071653431635 0.120255906412274 1 1
0.0822610068944835 0.0810792524168081 1 1
0.0358657697679643 0.0262581634337374 1 1
0.0532369971603533 0.0513395069846939 1 1
0.071447302981145 0.069642802319414 1 1
0.0529736825891019 0.0524851697904991 1 1
0.25344219304701 0.238216402227671 0 0
-0.0490728931798234 -0.0479494187337888 1 1
0.165952096836113 0.156257907178681 1 1
0.114719141880682 0.111244585962627 1 1
-0.0393819452018834 -0.0366635487056562 1 1
0.25262865819811 0.236821767988585 1 1
-0.0104254547195558 -0.0073788642717063 1 1
-0.107465275075379 -0.102375186648714 1 1
-0.121649754280552 -0.117855135241415 1 1
-0.0178974150549657 -0.0201358165360915 1 1
-0.141648399416335 -0.137580548115544 1 1
0.0583251964345823 0.0550201283879273 1 1
-0.0766055704996026 -0.0698989374411628 1 1
0.0488284036193457 0.0469559901451913 1 1
0.0143778294523038 0.0145777560901782 1 1
0.0666102189566484 0.0684551292151853 1 1
0.182892047527056 0.166508112160778 1 1
0.0791426864444326 0.075680600974058 1 1
0.0437985482844611 0.0443119130327469 1 1
0.010285065283958 0.0163834748537871 1 1
-0.0521560244502035 -0.0537351049041373 1 1
0.211121564727328 0.200549000489269 1 1
-0.169080617335396 -0.162260072370555 1 1
0.0323457574196779 0.0304868046205355 1 1
-0.00657779303621906 -0.00718480599117619 1 1
-0.0279088717466907 -0.0211275681094769 1 1
0.0361686021126419 0.0338868899500601 1 1
0.133023526040799 0.125511444534214 1 1
-0.00498857737290715 -0.00729192613160839 1 1
0.136732528545602 0.130106040541009 1 1
-0.0428751217252436 -0.0470426638376457 1 1
0.104567190574903 0.100093329589737 1 1
0.0276876598562656 0.024234150716627 1 1
0.0896372920479978 0.0862635712582263 1 1
0.00770918287673041 0.00729431232223432 1 1
0.060459025224091 0.0582397045338544 1 1
0.0154793519078786 0.00690334596587024 1 1
0.231956928348523 0.219512270549228 1 1
0.00987111121811188 0.00984009502987749 1 1
-0.0471061713204475 -0.0454693547591871 1 1
0.0881392405396265 0.0841338810502147 1 1
0.0855970608555369 0.0849130457719346 1 1
0.0754013871484279 0.0724349469316937 1 1
0.10006515388308 0.0964175453824885 1 1
0.0472557082057807 0.0454841593339946 1 1
-0.0242713402876402 -0.0217129137570697 1 1
-0.0387996566850188 -0.0383464104792524 1 1
-0.0140432067657088 -0.0151286717529522 1 1
0.130674971857286 0.125271014323331 1 1
-0.191697393063478 -0.183527671473126 1 1
-0.0312740375771443 -0.0312480507896216 1 1
0.167341138850678 0.161406753918662 1 1
0.105374237866735 0.101055180307484 1 1
0.28460302407607 0.268729181124758 0 0
-0.0869439446238151 -0.078816230735099 1 1
-0.00502135589523655 -0.00572221632908368 1 1
-0.024770755312838 -0.019632719347257 1 1
0.267320401758499 0.252971255136329 1 1
0.169587915650722 0.162025432998756 1 1
-0.201019616395297 -0.18479311629358 1 1
0.0885259343664833 0.0862449401793697 1 1
-0.235514947140187 -0.22798705877252 1 1
0.164936155198854 0.160192145620107 1 1
-0.128467345748551 -0.125326337684778 1 1
0.186871455168172 0.172426937483224 1 1
0.0461567026287252 0.0457428682686422 1 1
-0.167288739017979 -0.160360915391515 1 1
-0.0557509032195006 -0.0537352778084333 1 1
-0.115637651575374 -0.108159476786742 1 1
-0.151698967307361 -0.142341474747327 1 1
0.0285170671693154 0.0250379477562512 1 1
-0.0415273006162059 -0.0368563172378282 1 1
0.104429400008789 0.10354773462987 1 1
0.0492396653058608 0.0432014201966788 1 1
0.241800431333881 0.230693689458195 1 1
0.0199882995568991 0.0193926455445243 1 1
-0.192186552180013 -0.18208621524525 1 1
0.103728969578335 0.0987299520958845 1 1
0.0223161581825704 0.0202832822087176 1 1
-0.0343439058341913 -0.036558197870261 1 1
0.0897265866274942 0.0860547871713319 1 1
-0.164101913869166 -0.157246261311062 1 1
-0.00837409673269992 -0.00258878598181279 1 1
-0.124606365854292 -0.114554421041078 1 1
0.109477060931459 0.106713020278383 1 1
-0.0791461086026279 -0.0739394180183406 1 1
0.0754405231217419 0.0778711948427586 1 1
-0.0406330202102492 -0.0406120841227356 1 1
0.0494306818799425 0.0466322416343896 1 1
-0.105283823286581 -0.102120719803608 1 1
0.0341423969954589 0.0343139962871051 1 1
0.0423692556021185 0.0424978618044785 1 1
0.15763808506021 0.150953215557024 1 1
0.170506065281619 0.157330761291335 1 1
-0.0966187107124166 -0.0926036367441175 1 1
-0.00531523572623091 -0.00347005832704745 1 1
0.262936858202458 0.249030465074832 0 0
0.100506163933637 0.0958541300662287 1 1
-0.0645854556283669 -0.0631292618527848 1 1
0.240531210670784 0.230498140513948 0 0
-0.0348049689806439 -0.0347040888822938 1 1
0.0686796434255 0.0658720911888697 1 1
0.152460892404999 0.142831238724029 1 1
-0.0685238754539744 -0.0623166296123855 1 1
0.00648566538100208 0.00616349834909449 1 1
-0.0687176318353122 -0.0600396061311806 1 1
-0.0522249831102639 -0.0488090016825921 1 1
-0.201219696793754 -0.193114032088541 1 1
0.0453767268733154 0.0400045332449467 1 1
0.0442962902146246 0.0421288979756662 1 1
-0.107782227624669 -0.104083548353867 1 1
-0.0162521947961381 -0.0127404034572725 1 1
0.17530250742865 0.167784406372496 1 1
0.170910924169428 0.163626318386485 1 1
-0.288255346030708 -0.274861548030557 0 0
-0.0570137390303288 -0.0583364231687589 1 1
-0.0610106647011145 -0.0573641382301243 1 1
-0.190331759195196 -0.182277421193623 1 1
0.00715571390096495 0.00675953420786125 1 1
-0.0876320382106634 -0.0790074545461777 1 1
-0.195372047694352 -0.187031259383831 1 1
-0.0342869094694614 -0.0304655425833152 1 1
-0.124978629452239 -0.122117684688305 1 1
-0.182027962874818 -0.174684264061256 1 1
0.0816171327507492 0.076168257579196 1 1
-0.111349771008868 -0.105414269039882 1 1
-0.00968349001177737 -0.00658014228656103 1 1
0.10472003876193 0.0981723307624329 1 1
-0.288711792599927 -0.2737053558087 0 0
-0.135857174932995 -0.127885360909023 1 1
0.11062671706002 0.10519405960216 1 1
-0.175848772817244 -0.166562750439834 1 1
-0.0206307318568374 -0.0229209869015567 1 1
0.000526666150252583 -0.00903889631967729 1 1
-0.0580593077471423 -0.0581237156830844 1 1
-0.166354344400095 -0.162664890993328 1 1
-0.0126693590947443 -0.0106047497016994 1 1
0.176514358294824 0.166356226052977 1 1
-0.20323897566463 -0.192360268357956 1 1
-0.169111747320873 -0.159996617131653 1 1
-0.0275736672978654 -0.025562428081043 1 1
0.0126277280669014 0.0149477896845937 1 1
0.0510732617224964 0.0398141277808978 1 1
-0.00145449028069673 -0.00542508931506613 1 1
0.167611489552762 0.159809716689558 1 1
0.062170826757251 0.0579607167177158 1 1
0.100164870991825 0.0974349631307687 1 1
0.106314854588057 0.102514595475797 1 1
-0.0100223096299028 -0.0047439955837031 1 1
0.0947009668834952 0.0921491472267783 1 1
0.148642891900707 0.140469326003348 1 1
-0.0439419923212012 -0.0379744268825925 1 1
-0.00875430146732417 -0.0116464988773147 1 1
0.00113562354285801 -0.00059981115918218 1 1
0.122942701505551 0.11782821428592 1 1
0.0491691300475675 0.0483965016161622 1 1
0.0629307653913055 0.06188573682294 1 1
-0.179886710021929 -0.171775012138799 1 1
0.0969783721012674 0.0889339783138567 1 1
-0.050734498254294 -0.0484146977597366 1 1
0.0447401437423226 0.0451462073900913 1 1
-0.0630713738355229 -0.0616658093275187 1 1
0.0321538232124421 0.0297707298036311 1 1
0.184833803142031 0.170840403574928 1 1
0.0493912912559836 0.0451092043194985 1 1
0.00215278412347315 -0.000547576578000059 1 1
-0.111757217771961 -0.107777380462583 1 1
0.288928987913022 0.275074141316951 0 0
-0.153947257737467 -0.149550034516943 1 1
-0.0342432748209468 -0.0332255755546991 1 1
-0.168483745076086 -0.156015135016782 1 1
-0.0668180936887392 -0.0694224715533073 1 1
-0.0454042045635996 -0.0428318415839895 1 1
0.0411319777365294 0.0385252588608649 1 1
0.070170431670498 0.0649688870748684 1 1
-0.00613879293110432 -0.00921028322887046 1 1
-0.250826030023888 -0.236887317279004 0 0
0.152310872500096 0.143504455902786 1 1
0.000666743031576652 0.00368003893538505 1 1
0.316067041529198 0.298576634547046 0 0
0.00745086398105785 0.00288795765629186 1 1
0.0306763100145169 0.0264854756452309 1 1
0.0791260851699805 0.0729678803980547 1 1
0.068842657609011 0.069555218033021 1 1
-0.146250927233554 -0.136546753990785 1 1
-0.0398104704316012 -0.0416829937224689 1 1
0.360541326776443 0.345019811966051 0 0
0.0358679345695884 0.0304687961020616 1 1
-0.0692524773428454 -0.0738264254136377 1 1
0.0866545160540963 0.084514550614653 1 1
-0.0665525414363988 -0.0587879852713812 1 1
-0.0485409657374412 -0.0464031638064562 1 1
-0.166822540950455 -0.162069155533762 1 1
0.0076649780953562 0.00907336582480924 1 1
-0.265654403176205 -0.254601984225639 0 0
0.043845376613143 0.0422797167544015 1 1
-0.103365884223849 -0.0930527099994579 1 1
-0.0740505798732233 -0.0699855040678632 1 1
-0.132341168046354 -0.125312173486602 1 1
0.0412359243803245 0.0407396103936057 1 1
-0.141370526913637 -0.137353204984103 1 1
0.13224993240877 0.129003092101907 1 1
-0.136701635807136 -0.12941076220798 1 1
0.266839583780547 0.256131262805211 0 0
0.151706787143715 0.143067895431606 1 1
-0.113895406793607 -0.115105342844853 1 1
0.0779920021866166 0.0758046331399634 1 1
-0.143962563934932 -0.135026610209637 1 1
0.111310178923686 0.110589231798422 1 1
0.0117034554780879 0.00592096085199038 1 1
-0.0188911242664115 -0.0104354489541826 1 1
0.153247342331629 0.147055489918139 1 1
0.0356262068090031 0.0354833274342426 1 1
-0.232970883848257 -0.220968297139314 0 1
0.0626743738426211 0.0622991219583646 1 1
0.0267694934823464 0.0253990293402221 1 1
0.0653081571893122 0.0599269723947261 1 1
-0.084586007017808 -0.0831272449351234 1 1
-0.00337395512894143 -0.00411297119830061 1 1
-0.0883074623402123 -0.0842353199714861 1 1
0.027544956908737 0.0219561983300237 1 1
0.0193917101712281 0.0155996962366687 1 1
-0.0223787209202831 -0.0247235853456627 1 1
-0.117784933422527 -0.115718280950851 1 1
0.062833528826805 0.061131645572726 1 1
0.0944622842293452 0.0884475356010848 1 1
-0.0251189087208671 -0.0252423481200989 1 1
-0.0203836867892119 -0.0189658243590149 1 1
-0.200968747309637 -0.191598318946042 1 1
-0.0287919056919908 -0.029910763158571 1 1
-0.0536056927910173 -0.0529933277692739 1 1
0.066291983509925 0.0665967075447465 1 1
-0.0671001843547028 -0.064086136831393 1 1
-0.180429501974622 -0.171920435835559 1 1
-0.0411027057456534 -0.0390780925709931 1 1
-0.221728667058144 -0.208103722850183 1 1
0.0656805309911628 0.0626670712044528 1 1
-0.0705989272876521 -0.0680942379231079 1 1
-0.0572800226774731 -0.0556442698341968 1 1
-0.0403449481306016 -0.0383212740797762 1 1
0.102708271802298 0.0974765998646122 1 1
-0.0769360328052665 -0.0762038118868964 1 1
-0.0681716667300222 -0.0667278242497568 1 1
0.0731888520816964 0.079938881787979 1 1
0.0573968741794591 0.0516224026737723 1 1
-0.0400196205966021 -0.0383969147400039 1 1
-0.0441579605179561 -0.037493224843793 1 1
0.00447213821212114 0.00213106103847627 1 1
0.0448815994129943 0.0427030454711399 1 1
0.137886854949662 0.132060330191542 1 1
0.0195515680649307 0.0181563658070163 1 1
-0.0196380805924477 -0.0173124664358163 1 1
0.00521482134252118 0.00972295644103367 1 1
-0.0202700275757537 -0.0185488402958045 1 1
-0.144913830503781 -0.136581658096221 1 1
0.055027973873307 0.0502424403864333 1 1
-0.107054687495615 -0.101385583403959 1 1
0.105541232856768 0.103521919295695 1 1
0.0264002506779021 0.0279704232837482 1 1
0.174148255184017 0.166231482163989 1 1
-0.164305744685761 -0.157776908048547 1 1
-0.0738972623565531 -0.0718729273154984 1 1
-0.258052468075783 -0.243545149679544 0 0
0.116054944072998 0.111570508451291 1 1
-0.00215204807478795 -0.00566702255214773 1 1
-0.0116257168307601 -0.0103609240381351 1 1
0.213412330556864 0.202927895341124 1 1
0.222921630457628 0.214363961131517 1 1
-0.00254876241805467 -0.002350758865155 1 1
-0.0823576158983928 -0.076264440428027 1 1
0.224468568849136 0.213159001930996 1 1
-0.149771086713325 -0.143866411997805 1 1
-0.0714212214316845 -0.0695529493829324 1 1
0.00949395414223355 0.010004624497094 1 1
0.102125149165939 0.0951592654630088 1 1
-0.147294245343269 -0.141068676295077 1 1
-0.0310621601599426 -0.0281442880564111 1 1
0.0905181291217882 0.0875007059144734 1 1
-0.0530319280522678 -0.0492466754432545 1 1
0.0416838562793108 0.039199960345624 1 1
-0.0249585693444803 -0.0209158689253355 1 1
0.159518785688452 0.152747039330273 1 1
-0.0539658039056062 -0.0500137388384794 1 1
-0.0929398738749812 -0.0888959655135885 1 1
0.115113407157356 0.106847560554069 1 1
-0.0651909355850605 -0.0669341765912746 1 1
-0.111809783481498 -0.103415157283408 1 1
-0.0367759601054137 -0.0362161020938704 1 1
-0.0440235669043951 -0.0489606738295975 1 1
-0.147040104987503 -0.137765369400698 1 1
0.129979482111668 0.124119700654237 1 1
-0.0753061963007183 -0.0723902342128944 1 1
0.129714540618358 0.123453219201144 1 1
-0.0816031774987302 -0.0796147759230397 1 1
-0.0210341487608735 -0.0215906218582377 1 1
0.132756706765415 0.12832581211634 1 1
0.128505162209877 0.121757862089346 1 1
0.0881137393824762 0.0850389323947125 1 1
0.230648365301965 0.220962233984356 0 1
0.138497379592672 0.134690793273358 1 1
0.0276207584456253 0.0251566787615435 1 1
-0.20193343925031 -0.201485195060925 1 1
-0.212098328725048 -0.198864185158652 1 1
0.0664063997929178 0.0587319010562455 1 1
-0.0238201329345888 -0.0239800079882604 1 1
-0.149863947322248 -0.152885614548544 1 1
-0.13540082160613 -0.126541063262288 1 1
-0.0544242552742464 -0.0519575253146698 1 1
0.01326995992246 0.0133032157374386 1 1
-0.061699311117182 -0.0573596542412592 1 1
-0.175458862332445 -0.164360688661722 1 1
0.0301090466596828 0.0275318359467815 1 1
-0.000100878070021487 -0.00165381901127962 1 1
-0.184435280575273 -0.178092048729043 1 1
0.14756512019991 0.141247335256232 1 1
-0.10580507142656 -0.0986975652712867 1 1
-0.163801072938061 -0.165047343644642 1 1
-0.152413688862227 -0.146619503428873 1 1
0.122615166205289 0.121463146608342 1 1
-0.0395704580319698 -0.0413447567954286 1 1
0.110870349870703 0.109609356737655 1 1
-0.13263976301557 -0.12640643645309 1 1
-0.0899743294054091 -0.0865854585269294 1 1
-0.0125621002761707 -0.0122283396468206 1 1
0.300426618426377 0.278971722859136 1 1
-0.0491485115689678 -0.0493795358311537 1 1
-0.106700042725842 -0.105357455793412 1 1
0.168293290735076 0.161584136995738 1 1
-0.122615991769149 -0.117237745470425 1 1
0.0291706032572067 0.0252958001459772 1 1
0.0325035567536506 0.0361606648070682 1 1
-0.0534065396238222 -0.0528096110481156 1 1
0.114073398351505 0.109427829363407 1 1
-0.0360017150997704 -0.0289916105949882 1 1
0.0129971580780323 0.0118693386722036 1 1
-0.0973905702121527 -0.0886000671082297 1 1
-0.0748049627294433 -0.0713033912811733 1 1
0.0164260890745049 0.015267710998468 1 1
0.0560852588772237 0.0516970988348855 1 1
-0.0897964855967917 -0.0858870358121236 1 1
-0.0730127874125741 -0.0702227691504499 1 1
0.190137669365769 0.182404828614916 1 1
0.0394584562478788 0.0385831219786272 1 1
0.131631955517522 0.12531564718464 1 1
0.00914624316482591 0.0143256142816659 1 1
-0.230795472408376 -0.223889340875812 1 1
-0.152273796028678 -0.149462380464875 1 1
0.103043984088214 0.104267244990565 1 1
-0.0248857063612355 -0.0238131155874209 1 1
0.0329311720429501 0.0307243855895499 1 1
0.214435205231244 0.204731400558791 1 1
-0.127300803959759 -0.118802137379531 1 1
0.205303261377776 0.193011706902618 1 1
0.00229082429356368 -0.00158892190727904 1 1
0.0893771150570759 0.0807085044585851 1 1
0.117514198179846 0.111796247734942 1 1
0.180425427901601 0.173012297100004 1 1
0.00761741729464359 0.00527623848727202 1 1
0.0111221346179993 0.00745008467119257 1 1
-0.0332259140786886 -0.0342124944563291 1 1
0.200108109156503 0.195398197992946 1 1
0.355740440029189 0.338962665737433 0 0
0.303102337229158 0.288192081605472 1 1
0.0049064100176896 0.00772113523092016 1 1
-0.0682292978417761 -0.0660979609040918 1 1
-0.0588202916515889 -0.0530748861250101 1 1
0.177652755298901 0.171133593368985 1 1
0.0582163828878768 0.0564622193993929 1 1
-0.0687486357883936 -0.065644114662604 1 1
0.253687046024146 0.242777827079407 0 0
-0.095348417394326 -0.0908167546835406 1 1
-0.170886059673816 -0.164263348050156 1 1
0.0986789509422611 0.0929171364688643 1 1
-0.11281870691426 -0.108209449016232 1 1
-0.289356636568344 -0.275295562870137 0 0
0.0698651026275836 0.0658863684273365 1 1
0.135627513948001 0.128962629256206 1 1
0.207456748618715 0.195042072892382 1 1
-0.0713030834137083 -0.0662565013650459 1 1
0.145967379021639 0.134306285204762 1 1
0.158583573772912 0.152839685328708 1 1
0.02712859316126 0.0268994316408922 1 1
-0.257307373302244 -0.248030079082358 1 0
0.0322424917170384 0.0218267966872323 1 1
-0.0600651527018263 -0.0561775934853756 1 1
0.160593530159416 0.154712411843431 1 1
-0.192571410580047 -0.18319843422376 1 1
-0.287944011924181 -0.271945297868065 0 0
-0.00233430480307552 -0.000469952366892017 1 1
0.0283986713045571 0.0283092047507216 1 1
-0.0406039953440153 -0.0354128023122833 1 1
-0.229707395367369 -0.220315173948826 0 1
-0.229275871460385 -0.217419217304784 1 1
-0.0632537059075755 -0.0589848557538307 1 1
-0.0187197562556973 -0.018919080038877 1 1
-0.202192622778046 -0.194130418911837 1 1
0.0403853156119912 0.0382789093264976 1 1
-0.0273836107050933 -0.0256938091742935 1 1
-0.0517609827582139 -0.0485875993034878 1 1
0.177964463280638 0.172924443136583 1 1
0.0812181573903037 0.0797429698418224 1 1
-0.00230087008113444 0.000607528734864859 1 1
0.136458261797108 0.128841733934772 1 1
0.194654414385526 0.18491320321559 1 1
0.221367873215932 0.21255728358455 1 1
-0.0185695171487616 -0.0101840597078997 1 1
0.121325458983404 0.11690624388656 1 1
0.0479822055750147 0.0455513114709039 1 1
0.0212078350134694 0.0177325976128957 1 1
-0.0614619312731826 -0.0575030285306812 1 1
0.0636504241746279 0.0608939351032476 1 1
-0.0600643414405947 -0.0520407307126176 1 1
-0.0513021593187957 -0.0507606833720479 1 1
0.159458104482898 0.150943034033313 1 1
-0.0262716392417675 -0.0249001616908788 1 1
-0.139292779117685 -0.132715062136884 1 1
-0.15444770904121 -0.144291772965095 1 1
0.289788003445215 0.277458944860322 0 0
-0.0151851332180993 -0.0131553189839445 1 1
-0.0280355871698315 -0.0254483367298642 1 1
-0.184269897276855 -0.174283443414535 1 1
-0.0708380261058533 -0.0751983954559853 1 1
0.0664410247431965 0.0598207344098524 1 1
0.0846786345237777 0.0829826844013365 1 1
0.0129310983619738 0.0161941683258286 1 1
-0.287702914538133 -0.272362956368643 0 0
0.0929998618329812 0.0856250923362977 1 1
-0.203840088240038 -0.193075851742857 1 1
0.0943462770290559 0.0863991654817822 1 1
0.158110785029157 0.148755275035449 1 1
0.0938913188114437 0.0914119151381315 1 1
0.117558130946993 0.110501871215945 1 1
-0.122858309842454 -0.116213333552769 1 1
-0.0866197140560784 -0.0811500517463299 1 1
-0.0468197904070398 -0.0452709237916811 1 1
-0.156779217009164 -0.148564775569536 1 1
0.245971097042522 0.239371833432314 1 1
0.0427768442217823 0.038857862867781 1 1
-0.0681192346826267 -0.0677390348548151 1 1
0.117530310504413 0.103713216518655 1 1
-0.180386497991008 -0.163653900741616 1 1
-0.199121131717041 -0.190826967026049 1 1
0.104055682876783 0.0988925069525794 1 1
0.0976870209452991 0.0895536226372859 1 1
0.108181586502317 0.10718983837485 1 1
0.113306575436663 0.106803455527614 1 1
0.00112290071090154 0.00147950536581441 1 1
0.0265381414256245 0.0226583022325433 1 1
-0.0663917698723718 -0.0645186792670443 1 1
-0.129736648154884 -0.125743848689932 1 1
0.0231605185043554 0.0253797069294814 1 1
-0.210413173855516 -0.202409179198498 1 1
-0.125552572436431 -0.120503209904638 1 1
-0.0938246483131619 -0.0883484562713084 1 1
0.0180486958960914 0.0252187211449946 1 1
0.00886173317115133 0.0070196294882833 1 1
0.00444877826329258 0.00481669547198348 1 1
0.196058441882654 0.186040046608759 1 1
0.0329260211468806 0.0294791036290415 1 1
0.11510049678051 0.110009301124037 1 1
0.126049067454787 0.114290163111955 1 1
0.089726288121704 0.0926054597893107 1 1
0.0393157386892654 0.0350827139910719 1 1
0.0542219890757223 0.0498988190907746 1 1
-0.0213349787989404 -0.0211409468950365 1 1
-0.0578977243323373 -0.057998196074375 1 1
0.0768877420212187 0.0718241130387483 1 1
-0.0259901886681287 -0.0227291897002 1 1
-0.00173870392150182 -0.00403996004144406 1 1
0.23265381086162 0.222905522036116 1 1
-0.0933771378376078 -0.0912252485694047 1 1
0.0746593545676562 0.0719157691931558 1 1
0.163486611402922 0.153041616740125 1 1
-0.259689345978252 -0.250226731265671 1 1
0.139938883215063 0.135807598435541 1 1
0.00643260342625779 0.00845128020196233 1 1
-0.114813660103202 -0.11107786502401 1 1
-0.019159666274387 -0.0161534057038053 1 1
0.0360702563455791 0.032925326694004 1 1
0.0813515751767072 0.0781617006569468 1 1
0.0395471951312412 0.0395022285250095 1 1
0.174340502986176 0.16754923291076 1 1
-0.218544565746095 -0.208556953715403 1 1
-0.122695880596565 -0.112362709852413 1 1
-0.0623745054698977 -0.0576033287112703 1 1
0.0412807919070725 0.0382738892230508 1 1
-0.0703120189646733 -0.0686249401826791 1 1
-0.40985248247581 -0.391116605784992 0 0
-0.116208767743265 -0.10902272912426 1 1
0.03497315829841 0.0305852734291328 1 1
0.0414174865735114 0.0471018665511852 1 1
-0.072032692369171 -0.0672916421159753 1 1
-0.0440086278956778 -0.0453123611121006 1 1
0.0186934246065275 0.0189708820534496 1 1
-0.13445697668257 -0.131002775269509 1 1
0.0527514307319004 0.0459412060711427 1 1
-0.0407593283980415 -0.0436864466366539 1 1
-0.24452568849389 -0.235565985298163 0 0
0.0327500649760159 0.03816677532157 1 1
0.0724764306897434 0.0696894491751572 1 1
-0.0399256406278141 -0.0373393712108095 1 1
0.0123420429889426 0.0117642865383657 1 1
0.0397482442447546 0.0330925088782977 1 1
0.230430554389628 0.218285199997804 0 1
0.0215622486571488 0.0158817351317022 1 1
-0.0307121345900825 -0.0271567752922433 1 1
-0.0525149529936279 -0.048374031499474 1 1
-0.0917877761942456 -0.0915107999998662 1 1
0.155271041654396 0.150891982523356 1 1
-0.155552157300607 -0.146386374702368 1 1
0.0419448330427364 0.0430817278436352 1 1
0.000488930188739752 0.000774478486488574 1 1
0.0158318181560585 0.0170908587650326 1 1
-0.0836633709832786 -0.0831154787562602 1 1
-0.0255536959964718 -0.0237071770903442 1 1
-0.0570351160473249 -0.0557380908987344 1 1
0.14478280279978 0.13348270990601 1 1
0.00563946165749728 0.00711431747418988 1 1
0.0179792948542633 0.0148007311582183 1 1
0.0396923039423775 0.0380351792057018 1 1
-0.113534127084906 -0.106037841449407 1 1
-0.187148465669057 -0.176993280128644 1 1
0.0292917728327771 0.027869380005122 1 1
-0.165002730706681 -0.158428017727973 1 1
-0.0849314301484022 -0.0804529137880559 1 1
0.0107449141023052 0.0120218960307393 1 1
0.102869805533142 0.0977142472617957 1 1
0.0952443643275152 0.0933441801251735 1 1
-0.0211421783499864 -0.0148546193644622 1 1
0.0696581026630335 0.0664399138770467 1 1
0.258912093074599 0.246145401546149 0 0
0.0167982717826512 0.0169228145719918 1 1
-0.196953600541301 -0.187626966477993 1 1
-0.0999890420885471 -0.0987128712047238 1 1
-0.10719760912386 -0.104364989784646 1 1
0.0236483131128106 0.0224947961400729 1 1
0.0732712807460518 0.0696045345925058 1 1
0.0645701619484984 0.0609209446032592 1 1
-0.00946017595760887 -0.0118773485231195 1 1
0.0281074239268578 0.0307761188177359 1 1
0.0126302507356051 0.011404957666975 1 1
-0.0631301054476548 -0.0618268778567623 1 1
0.192146680652832 0.183393262814222 1 1
0.14363853440589 0.135926906054171 1 1
-0.136887900731554 -0.125713638229291 1 1
0.0344818054590555 0.036876376114577 1 1
0.165980706226756 0.157145791565545 1 1
0.292325717256266 0.276163042311597 0 0
-0.0786593168610057 -0.0740519817804957 1 1
-0.162217315052277 -0.159024828310998 1 1
-0.0371312487200016 -0.0371845619287361 1 1
-0.0304100280547307 -0.0312889609544542 1 1
-0.0723011728828781 -0.0691583370471239 1 1
0.0825153202041306 0.0750700852385041 1 1
-0.0381108604698542 -0.0346609508526596 1 1
0.111274345141211 0.104092345426084 1 1
-0.0283568558082857 -0.0277184042025939 1 1
0.000426258547482683 -0.00356816522373596 1 1
0.111295148879962 0.106588351857565 1 1
0.19428346643558 0.184852979356305 1 1
0.0100036868024828 0.00817258767789648 1 1
0.105836889038924 0.0993044178324883 1 1
-0.186069887945451 -0.175894718362974 1 1
0.0307625549936152 0.0289286816502161 1 1
0.144539672073287 0.13829508472987 1 1
0.0492352997222988 0.0443241700796298 1 1
0.0258252118328827 0.0254156389257068 1 1
-0.12431336955948 -0.121857677277982 1 1
-0.0451548439296388 -0.0418749097653665 1 1
0.0698802112860801 0.0637865605772894 1 1
0.115451565744706 0.10636566334973 1 1
-0.213381712781095 -0.203761080830402 1 1
-0.24050548358886 -0.227026793524314 0 1
-0.0389300354179904 -0.0394114517149467 1 1
0.249115348149155 0.238704494959869 1 1
-0.010389032135086 -0.012276541335206 1 1
0.0814556735033184 0.0789076495964706 1 1
0.106321395620847 0.103250303930078 1 1
-6.24385686478629e-05 0.000133968228596994 1 1
0.0504817412916201 0.0488234833202735 1 1
0.185176459895664 0.177243690338044 1 1
-0.0410774219307943 -0.0395547164565334 1 1
-0.0495770378043071 -0.0505251433909485 1 1
-0.0105222107654493 -0.00241576947607941 1 1
-0.145946692469147 -0.151141062275697 1 1
0.151454458915152 0.143779447599623 1 1
0.045167763825183 0.0419691514112458 1 1
-0.0488925697593549 -0.0502728906479869 1 1
-0.0305936080847506 -0.0304708230717181 1 1
0.0473397361381849 0.0421797009771158 1 1
0.00806675844763727 0.00505652624244224 1 1
0.190528251981385 0.185697172249359 1 1
0.0464140496243197 0.0442859325151977 1 1
0.109245452536674 0.107907948207837 1 1
0.0708754356288314 0.0690926932154467 1 1
0.110683580989974 0.105650556429648 1 1
-0.131765170253635 -0.125713267384605 1 1
-0.026616428165552 -0.0240366155185893 1 1
0.154832748459922 0.148923951518701 1 1
0.119094268974547 0.114021785086971 1 1
0.0860428911160732 0.0801076611307265 1 1
-0.154318138137822 -0.151735210832981 1 1
-0.322459645680898 -0.309567700636068 0 0
0.033583502558396 0.031679602555348 1 1
0.220560267732143 0.211676893683091 1 1
-0.117927091522931 -0.116305290507309 1 1
0.136209925542542 0.126658672076768 1 1
0.00635917417247146 0.0147034266347656 1 1
-0.0645142159336957 -0.0625915064395192 1 1
-0.0584347372063231 -0.0591114144319605 1 1
0.170628353504842 0.16773193701639 1 1
-0.0698782517832219 -0.068110686885853 1 1
0.176376785800032 0.167677076680749 1 1
0.0804972229476581 0.0790474289351232 1 1
-0.0482920832487534 -0.044308381880928 1 1
0.0833533846464675 0.0815881200753824 1 1
0.10228747867712 0.0979812826672308 1 1
-0.0204274779881182 -0.0161699319870739 1 1
-0.0491941062360237 -0.0488737231543736 1 1
-0.0579515269812415 -0.0538723218906213 1 1
0.0114473939532411 0.0107622635546125 1 1
0.185927011841684 0.178025827914162 1 1
-0.0227050763439083 -0.0217575595256471 1 1
0.147455474452997 0.136560699680359 1 1
0.00811315791092127 0.00485034856855817 1 1
-0.184259651881783 -0.175311740232524 1 1
0.18216615475837 0.171214710606927 1 1
0.0509753774287238 0.0477481000125547 1 1
-0.282572017596011 -0.269458512269755 0 0
0.0194728691837593 0.0177702967577295 1 1
-0.0711246613072866 -0.0644450427273293 1 1
0.114273254896267 0.110063648976286 1 1
-0.116919727493903 -0.112579160571219 1 1
0.0743588878257758 0.0744220768443518 1 1
-0.0687100037119332 -0.0637710387127225 1 1
0.109040317841315 0.103174240608141 1 1
-0.261810192232683 -0.249399403011143 1 1
0.0594982956303711 0.0572109632652562 1 1
-0.232155961744448 -0.224248393828089 1 1
-0.0164674078417474 -0.0147810833824271 1 1
0.132698132899288 0.128028786406448 1 1
-0.0292602991773229 -0.0290258394520025 1 1
0.0283895415164408 0.022779377045009 1 1
0.113842406272451 0.107281822842096 1 1
0.038003999103756 0.0366991662451622 1 1
-0.18826905448994 -0.177877648253026 1 1
0.083329843000727 0.073858371045655 1 1
0.212701307433522 0.203803050150036 1 1
0.0320656239670472 0.0288352153728542 1 1
0.029826222050613 0.0325877490638212 1 1
0.269801044567461 0.256793954591332 0 0
0.0955791475566548 0.0924390107963348 1 1
-0.0841227536293939 -0.0784834625670538 1 1
-0.0822452804980576 -0.0793843061980856 1 1
0.0260532477668993 0.0156904949387971 1 1
-0.0745554411771119 -0.0725254821703997 1 1
-0.0399977327154117 -0.0386887273605352 1 1
-0.0915851033454149 -0.0893939728831268 1 1
0.025936460162839 0.0219369630309764 1 1
-0.019889552561853 -0.0159566252184865 1 1
0.150349374978666 0.143959534292492 1 1
0.112729019333516 0.10797766280885 1 1
-0.245241665607998 -0.237625667031976 0 0
-0.135344964777922 -0.131521539391854 1 1
0.00939160140803546 0.0123858519034841 1 1
0.111594090268314 0.107061251894907 1 1
-0.0741915509892557 -0.0706687987147048 1 1
0.0984230835567602 0.094005157533138 1 1
0.0169358428415341 0.0172737671978383 1 1
-0.134761531481134 -0.124895762338798 1 1
-0.0168427739808352 -0.0152553523643991 1 1
-0.142985659935595 -0.136790455630133 1 1
-0.10680006422702 -0.104258551972331 1 1
-0.08529349849689 -0.0818800810729099 1 1
0.227843798667027 0.2150594368617 1 1
0.0707004288818246 0.0647846885339356 1 1
-0.100063611527982 -0.0968159106384695 1 1
0.0595848588893293 0.0519626444550303 1 1
-0.290145651558931 -0.272069410117006 0 0
-0.0413554322252213 -0.0332511600670156 1 1
-0.022274698813886 -0.0213129972466379 1 1
-0.179371008080789 -0.166632796734607 1 1
0.228655739068472 0.219581240107068 1 1
-0.0850537336100656 -0.0750820966804934 1 1
-0.0501502484071679 -0.0447385092315729 1 1
-0.0374494946009357 -0.0341563451852843 1 1
0.0323868172398643 0.0325811465007441 1 1
0.0572043495348075 0.0563261395179429 1 1
0.0839009832142258 0.0735815381128525 1 1
0.140962738383046 0.137931396455009 1 1
-0.0810618820964307 -0.0754978365802461 1 1
0.052153866233899 0.0475379727296355 1 1
0.0406215427612586 0.0398295576020938 1 1
0.141640663718286 0.135796560438934 1 1
-0.0490113023739308 -0.0458114865561208 1 1
-0.199470459757535 -0.192243969602559 1 1
-0.208575022165888 -0.194288403778806 1 1
0.0828425027175613 0.0798985199876039 1 1
0.00856467550818748 0.00903224741252125 1 1
-0.11774822601291 -0.111648036165749 1 1
-0.00230798545010348 -0.00107519187807302 1 1
0.236161346788302 0.22678448584503 1 1
0.135189194910609 0.129164499481388 1 1
0.0397115289286832 0.0412513133786441 1 1
-0.307453527079801 -0.294442830678407 0 0
0.23600335293578 0.226884159659315 1 1
-0.133907982696906 -0.126143815223881 1 1
0.0128200801714909 0.0098460962797043 1 1
-0.00983405891171382 -0.00617031334903841 1 1
-0.0737375514502677 -0.0706290090903777 1 1
0.0115031433934473 0.00952264544209639 1 1
-0.0987632539443309 -0.0944315732488622 1 1
0.0350075168461786 0.0358618722597232 1 1
-0.130410284305123 -0.121140982532444 1 1
0.0842840291087525 0.079225125394896 1 1
-0.149943973327389 -0.144683803551164 1 1
0.0664958993734144 0.0569360588279616 1 1
0.0325592567011774 0.0339994284734816 1 1
-0.237716414188078 -0.231441605999921 1 1
0.0109010701950162 0.0119248872861242 1 1
-0.0917950953593099 -0.0889711777535967 1 1
0.125679371904153 0.120883826147077 1 1
-0.00837482474148414 -0.00678632487369839 1 1
-0.0354152150317921 -0.0390525784781408 1 1
0.177471158805925 0.172163490312864 1 1
0.109181390070719 0.104326677140251 1 1
0.0633299284651802 0.0632126354034758 1 1
0.0279056139130754 0.0266583871843019 1 1
0.111731332442935 0.105395667916955 1 1
0.0137751291423223 0.0147909527670078 1 1
0.0130570403100559 0.00932169406660267 1 1
-0.0962441816370042 -0.094658314455524 1 1
-0.0317699102336491 -0.0293100205506765 1 1
0.0642447634450816 0.0638171839528604 1 1
0.0458552963000537 0.0439523098687187 1 1
0.104455787654457 0.0964473906889746 1 1
0.0242694641079549 0.0229758038438877 1 1
0.129309290276836 0.121605602573764 1 1
0.0156364023462908 0.0128543045942222 1 1
0.13485473006138 0.130661332419942 1 1
0.0261210366378422 0.0244000175539001 1 1
0.0744196257702179 0.0752348204657133 1 1
0.0115188490290346 0.00981602381151411 1 1
-0.00681887331731527 -0.00809182170010652 1 1
-0.228424715113089 -0.218525603288992 1 1
0.24102671930722 0.229062006881339 0 0
-0.0563616810379116 -0.0543359111523712 1 1
0.0946030048734764 0.0913546291548171 1 1
-0.0896713854104563 -0.0847909059382549 1 1
-0.0466066858436439 -0.0447253107496375 1 1
-0.18495243601955 -0.174474749076135 1 1
-0.0232107551559528 -0.0225019469361367 1 1
-0.0569287112315881 -0.0550774441931825 1 1
0.206291898380166 0.202044963726295 1 1
-0.010310609116918 -0.00648761028583294 1 1
0.141060734259925 0.135238646932645 1 1
0.0999768008811689 0.0971347613894676 1 1
0.0142228304467934 0.0118124403639271 1 1
0.207139699035804 0.196536135806973 1 1
-0.0962271093613421 -0.086980545760894 1 1
0.0527033379927667 0.0506463014973452 1 1
0.0904586296367837 0.0947520359211097 1 1
-0.0977587857095416 -0.0965272161552395 1 1
-0.00281017318090548 -0.00157096791439192 1 1
0.0549957644819371 0.0519351541438685 1 1
-0.0315208495318331 -0.0307395592798342 1 1
0.20706342793148 0.199222895789293 1 1
-0.353451117265941 -0.337885955735432 0 0
-0.135205427807526 -0.128952842753027 1 1
-0.0389184453906364 -0.039372626414271 1 1
0.0204128664491306 0.0213395455351946 1 1
0.0656180659923172 0.0611386435229872 1 1
0.130956189412624 0.127133809630631 1 1
-0.0913118203970797 -0.0819055890177775 1 1
-0.159579964478646 -0.150145452248149 1 1
-0.0406135538584559 -0.0392775706031841 1 1
0.0249803622298456 0.0243696612025113 1 1
-0.0741448106977461 -0.0710117563016081 1 1
-0.133179934249722 -0.119742606450657 1 1
-0.195885419992516 -0.188045296920206 1 1
0.0362137284068556 0.0397109322861725 1 1
0.0491526105254852 0.0443249494869166 1 1
0.325196526892392 0.307193618927184 0 0
0.200226383443632 0.191625417262966 1 1
-0.0510235087033658 -0.0481033276652229 1 1
0.16239891068289 0.151275881759641 1 1
-0.126243632095217 -0.122694367893627 1 1
-0.232289944986324 -0.215806018084505 1 1
-0.0393870061089832 -0.0460068000394176 1 1
-0.0477010083350585 -0.0473643529612405 1 1
0.146498636000427 0.143011284966227 1 1
-0.134622864973626 -0.123627399065307 1 1
0.070620660085543 0.0698800690315258 1 1
0.0134186195154983 0.0134780301682538 1 1
0.132350441717064 0.12594741237959 1 1
-0.182173913015091 -0.174510447379748 1 1
-0.139309762878801 -0.136720735440409 1 1
-0.124730951285782 -0.116751683216912 1 1
0.100152094770938 0.0972344757058523 1 1
0.108651523793664 0.102648652742978 1 1
-0.354849724483028 -0.335082431421747 1 1
-0.157370876736663 -0.146855047986073 1 1
0.103797046367029 0.0974282145284378 1 1
0.089587840387634 0.0911017446290577 1 1
0.116668005573654 0.115354612799514 1 1
-0.02637172458486 -0.0228732272690234 1 1
-0.0153834174964223 -0.0135699736725557 1 1
-0.034742628899306 -0.0353148763486327 1 1
-0.140684334547105 -0.130847760023279 1 1
0.0161977589103647 0.0177531837326714 1 1
-0.0186230592044612 -0.0179977767915019 1 1
0.284210064999506 0.26765970294384 1 1
0.01016341772022 0.00536442907718662 1 1
0.198755882617331 0.192947577382224 1 1
0.183849861005773 0.165707401850022 1 1
0.093900116926218 0.0883971312735605 1 1
-0.223451788002852 -0.206748175365908 1 1
0.0320595214101144 0.0279333499526252 1 1
-0.205891286275132 -0.19874859209249 1 1
-0.0344749781405794 -0.0299775838316756 1 1
-0.00891753566605137 -0.00899467859182531 1 1
0.160427042717679 0.152589822139387 1 1
-0.19666545547756 -0.191725900918178 1 1
-0.110886215280957 -0.10661113732501 1 1
0.0698398374557702 0.0603676052346008 1 1
-0.117842730376259 -0.11251768737665 1 1
-0.208724036036998 -0.200815223843253 1 1
-0.0655036506521944 -0.0583977830196167 1 1
0.0249506904542869 0.0164309247919302 1 1
0.0226276953410749 0.0231473706572633 1 1
-0.203998253691253 -0.187450221078716 1 1
-0.0176051373529256 -0.0173154530870647 1 1
0.196525862431779 0.192323682603717 1 1
0.0422164035656983 0.0397752721831893 1 1
0.132635120007771 0.126527141213383 1 1
-0.0832113824515203 -0.07987815346114 1 1
0.201324778217029 0.190150113924194 1 1
0.116343824986474 0.109666747582834 1 1
-0.016527110865127 -0.0162231558437717 1 1
0.11272420080909 0.107253094970968 1 1
-0.120945569666601 -0.116353913283401 1 1
0.0113039259179842 0.0114173843934613 1 1
0.166237467306302 0.15655740216486 1 1
0.0586809905568874 0.0540501613927419 1 1
0.145082376796219 0.138626731706094 1 1
-0.0799144159342847 -0.0745706685716082 1 1
-0.0612604238854267 -0.0599630443256027 1 1
-0.0456866787773065 -0.0492200190008647 1 1
-0.0646584026594223 -0.0674136630328112 1 1
0.078184131328757 0.0723394033574973 1 1
0.197826816399452 0.188347948035616 1 1
0.197517909221223 0.186284481823539 1 1
0.241224900241397 0.232203351000044 0 1
-0.00542154247150372 -0.00856362914753451 1 1
0.0670736919667216 0.0640851393710045 1 1
0.200004824539278 0.184842066566436 1 1
0.0123961418143673 0.00975783199265221 1 1
0.102384824037511 0.0972029331106151 1 1
0.247860280429894 0.238885397418176 1 1
0.158946268154167 0.147470617656876 1 1
0.166917380223168 0.157406676861663 1 1
0.160101937655491 0.151305937691673 1 1
-0.106743512273005 -0.0994165526074019 1 1
-0.151059787438574 -0.141939180270123 1 1
0.189483956391541 0.181774779879038 1 1
0.0280273716546205 0.0282544854195656 1 1
-0.0734393659349034 -0.0708791515338361 1 1
0.139381153403271 0.133991350398628 1 1
0.194738092523872 0.190414127450754 1 1
0.0918021081386808 0.0906687485733667 1 1
-0.100489711911251 -0.092970432559455 1 1
0.0652489608027056 0.0635900616007933 1 1
-0.116811021615969 -0.111612731017132 1 1
0.138800912179439 0.133911812046408 1 1
0.120494882013834 0.124356690533109 1 1
-0.0429377192942336 -0.0417799514623311 1 1
0.185228553100089 0.180538531660416 1 1
0.0121836218182399 0.0126919973816521 1 1
0.0130424280277898 0.0128460302520066 1 1
-0.130771954893477 -0.124277865357882 1 1
0.0379067164866715 0.0404256764663168 1 1
0.092690734428288 0.0863948049309754 1 1
0.19432932282444 0.185797202439121 1 1
0.0885710347194075 0.0815467764214271 1 1
-0.092541683561919 -0.0918985992315015 1 1
-0.203969214744529 -0.193307057802335 1 1
0.032569384158234 0.0295264093917888 1 1
0.0731541626264677 0.0736150567797528 1 1
-0.0252865336439862 -0.017773556738607 1 1
0.122671068696866 0.114928045836093 1 1
0.125084359623887 0.117299267958593 1 1
-0.0452664853035606 -0.0383459977314184 1 1
-0.0334698991068416 -0.0280426216287706 1 1
-0.139063360992554 -0.132785587150713 1 1
-0.159458224741045 -0.14733556279199 1 1
0.0190687697120933 0.0219473114974218 1 1
0.201498894846171 0.191183644788871 1 1
-0.0166969782781521 -0.010466472374247 1 1
-0.00224302547359157 -0.00149492654113515 1 1
0.192919705391425 0.183299032655481 1 1
-0.1427589898527 -0.13743480205614 1 1
0.0675204562741536 0.0645771201378547 1 1
-0.0583967017200871 -0.0578655445448445 1 1
-0.0231771238185107 -0.0193843689063337 1 1
0.00797419198061498 0.00399912255261175 1 1
-0.141869574233914 -0.136386541179041 1 1
0.118740116005855 0.108856251157107 1 1
0.0242138055144273 0.0270779546919725 1 1
-0.240313148112282 -0.230343329112288 0 0
0.176299835169032 0.162163497103768 1 1
-0.0566787764098293 -0.0444088008083259 1 1
0.00220462580684361 0.00242571957787338 1 1
0.131797786402479 0.125441531292727 1 1
0.284451871837198 0.272594573531522 0 0
0.084761689656199 0.0797976718878892 1 1
-0.276523729466221 -0.267545252276122 1 1
-0.0965968200687866 -0.0891574699059184 1 1
0.0404991981215444 0.0326366295288506 1 1
-0.212534111795836 -0.204232862611817 1 1
0.048756354023994 0.0442750664482453 1 1
0.0972032873098556 0.0888667929776533 1 1
-0.0408435137744813 -0.0352152134395017 1 1
0.0364205212435033 0.0347910544045322 1 1
-0.0417132940561138 -0.0377348427353465 1 1
-0.200563034452906 -0.194584982466511 1 1
0.0158497383353533 0.0133286436121801 1 1
-0.163623035810036 -0.15891155639526 1 1
0.0833118883739064 0.08167847505279 1 1
-0.187151595763963 -0.176959661170194 1 1
0.0627575989402684 0.0586305787103148 1 1
-0.0690774665281621 -0.0705314176955858 1 1
0.145085196602319 0.136396634528391 1 1
0.242390237846192 0.235809902940476 1 1
0.342090593599619 0.325041580642004 0 0
-0.0208327725490088 -0.0179847233043093 1 1
-0.0823214667118074 -0.0772392690149293 1 1
0.341524153690668 0.323179756091964 0 0
0.0279456052521339 0.0312258740390223 1 1
0.13963001251329 0.133715744607815 1 1
0.0245552560254208 0.0210600964655912 1 1
0.0445183938204772 0.0396516802928294 1 1
-0.251317034438678 -0.243824288677528 1 1
-0.0853459624737152 -0.0820175467046406 1 1
-0.00503951024908414 -0.0109313134892363 1 1
-0.274430324334181 -0.263139612828797 0 0
0.0427857407382447 0.0409975865883228 1 1
0.115806827315652 0.10897044478987 1 1
-0.0656380795718044 -0.062133330934744 1 1
-0.0229543316281439 -0.0181846815082939 1 1
0.0314659238016349 0.034426141409918 1 1
-0.0446917847084424 -0.0428552498972178 1 1
-0.17261892113175 -0.156294581425665 1 1
-0.130873838943788 -0.124661149066642 1 1
-0.222418354048269 -0.210530200054438 1 1
-0.0302676360115971 -0.0329690855251118 1 1
0.0728848450283297 0.070045586309312 1 1
0.17842640890902 0.171171683358792 1 1
-0.00224985056711179 -0.00532826596387149 1 1
0.0296397326066558 0.03037163727276 1 1
-0.0129790907876367 -0.0131484294425835 1 1
-0.153688337919107 -0.145828836063087 1 1
-0.107165787783967 -0.104158318401022 1 1
-0.124389808860097 -0.117345649947362 1 1
-0.0900030155343317 -0.0869373555106062 1 1
-0.0702406029970921 -0.0696645587091861 1 1
-0.241330624068305 -0.233625141411991 0 0
0.0762315951980655 0.0748777032756774 1 1
0.0532454471533788 0.0586506642568329 1 1
0.0239647084818606 0.0221718935319258 1 1
-0.084971847097297 -0.0819121611206715 1 1
-0.00316889532205581 0.000562196009691936 1 1
-0.171734501315575 -0.165170741405991 1 1
-0.288752715435175 -0.271903893190676 0 0
-0.123176789693666 -0.120528939070458 1 1
-0.0509156219683358 -0.0452052224051747 1 1
0.0418826977839045 0.0378790124516793 1 1
-0.0781763636503991 -0.070984473190257 1 1
-0.211794460226925 -0.202021035172409 1 1
0.179237559571504 0.171976458658279 1 1
-0.100305593266664 -0.0944775212427584 1 1
0.0586629718115129 0.057171600406494 1 1
0.230359708963353 0.217817574658303 1 1
0.0106523528825801 0.00792605021276887 1 1
0.097175718031316 0.095226807090719 1 1
0.0300417700322154 0.0278742209288584 1 1
-0.0732103674180766 -0.0701853639247344 1 1
0.26431502871746 0.252739865194852 0 0
0.151469166467164 0.146264278422942 1 1
-0.191986542551981 -0.177213910998016 1 1
0.112740298640284 0.108565672834007 1 1
0.0490135797517899 0.0471519893064845 1 1
0.312209695957897 0.296863490353814 0 0
-0.0174815717490779 -0.014601029203601 1 1
0.233117231580888 0.220562721077417 1 1
-0.223095841493696 -0.214847059012935 1 1
0.0482258097499772 0.0437137731788126 1 1
-0.200958895451647 -0.193509181230284 1 1
-0.13766130973018 -0.13338277770801 1 1
-0.0179522306528096 -0.0183604423504424 1 1
-0.1037474891402 -0.0968281904116312 1 1
0.208315119508436 0.198645686365033 1 1
0.0791504047651398 0.0787963456933062 1 1
-0.0101140416336056 -0.0110990643437056 1 1
-0.136288926976041 -0.1303498952261 1 1
-0.0648289036118405 -0.0602699711044101 1 1
-0.0939865789607226 -0.0900964885034833 1 1
-0.0171645581878907 -0.0140081532030944 1 1
-0.13026944343242 -0.124280182124197 1 1
-0.0456205131072461 -0.0406179436321088 1 1
0.0527333575886895 0.0532473766785693 1 1
-0.147487017748389 -0.135475485729441 1 1
-0.202975256162673 -0.192502325766942 1 1
-0.0648339639965124 -0.0633135954402162 1 1
0.0610526701395466 0.0618047562757855 1 1
0.0740766811837554 0.072734198913335 1 1
-0.0734372116034271 -0.0696071043005077 1 1
-0.0132703932816573 -0.0124157300540634 1 1
0.0229938461531969 0.022636246200587 1 1
-0.00819298699791894 -0.0108682561983698 1 1
-0.0920739720763836 -0.0886762130206569 1 1
0.0252584420309862 0.0191116867273416 1 1
-0.115557945405027 -0.106989870728147 1 1
-0.0828165174267357 -0.082319960513178 1 1
0.0488409969456575 0.0430854168789462 1 1
-0.212010252481259 -0.203823771166095 1 1
-0.123339628854631 -0.121978371412626 1 1
0.127572365226126 0.119988469146843 1 1
0.23248186336951 0.221860967556875 1 1
0.266637943880839 0.24831889482682 1 1
-0.028062062788029 -0.0233948284729232 1 1
-0.0950430926051764 -0.0879446054964733 1 1
-0.0210838669637955 -0.0228419166961129 1 1
-0.0406322022142903 -0.0347044109549345 1 1
-0.0330930805581601 -0.0323625926802065 1 1
0.153609189473748 0.146428034216574 1 1
0.169993764689468 0.160175134357908 1 1
-0.118017173541293 -0.109856109278726 1 1
0.264304908399259 0.24952454663111 0 0
-0.0392834785492346 -0.0378445685549762 1 1
0.045798706011966 0.0445192652905262 1 1
-0.155888836941341 -0.152193073178525 1 1
-0.178338753007481 -0.173649815469874 1 1
-0.0354544894365992 -0.0371686720682317 1 1
0.107809668819066 0.10368992309265 1 1
0.0124176107830232 0.00657980516659831 1 1
0.0376357630576911 0.0376945247372409 1 1
0.120222838288527 0.113165494729853 1 1
-0.00535307464752287 -0.00553592134662593 1 1
-0.116417794986199 -0.111875585027707 1 1
0.0748944860616568 0.0706319696682111 1 1
-0.0979965031039468 -0.0942934891191859 1 1
0.0266069948725803 0.025076575526774 1 1
-0.0456114336711168 -0.0484702716940824 1 1
0.0916184498975366 0.0855353744759174 1 1
0.0934002862370277 0.0901219104082281 1 1
0.0404309810019 0.0365224752813259 1 1
0.143340575872804 0.134790778507672 1 1
0.0551886019570423 0.0549116655787418 1 1
-0.0093106345066282 0.000901554981645403 1 1
0.0538695789089714 0.0560242817913673 1 1
0.0906050859637095 0.0838800872803808 1 1
0.0944844311813298 0.0861434204493905 1 1
-0.137132459320663 -0.130680849426148 1 1
-0.0380328964348653 -0.0351235320540612 1 1
-0.020937268770485 -0.0195434553354881 1 1
0.0731553445391317 0.0700401914194672 1 1
0.0435269303088258 0.0460995448785268 1 1
0.0132225960111244 0.0132335632995758 1 1
0.375675593839226 0.355156482269281 0 0
0.192949957110649 0.18236405575507 1 1
0.0651850622820614 0.0526288134534238 1 1
0.0172048904646106 0.0142512772290097 1 1
-0.0353664991045959 -0.0349818655911815 1 1
-0.0575718202082847 -0.0525099141703166 1 1
0.258722671342287 0.24285718934503 0 0
-0.105098184183844 -0.100091312721481 1 1
0.00144244510713391 0.00451008889457344 1 1
-0.055448335357123 -0.053584613658904 1 1
-0.0165346609819158 -0.0132569353755995 1 1
-0.0729607367274219 -0.067414305185941 1 1
0.0531515621430887 0.0531018088479383 1 1
-0.0325764728157787 -0.034163599007388 1 1
0.117797911353097 0.120690646581427 1 1
0.0606127343249278 0.0567431488849002 1 1
0.0979289804422681 0.09596310345609 1 1
-0.040950324076722 -0.039870074859756 1 1
0.056772533763298 0.0529916464969067 1 1
-0.113784782509658 -0.112130607589407 1 1
0.0480029854565463 0.0509422459496336 1 1
-0.00294845078600614 -0.00323516015407422 1 1
0.000514594053316282 0.00216442955958891 1 1
-0.236955415898367 -0.225942546931754 1 1
0.00141650814146243 -0.00593319761517507 1 1
-0.00532340498718507 -0.00519274019029527 1 1
0.0848125614569496 0.0807575832464428 1 1
0.120510714978299 0.114700907906958 1 1
-0.228625105956534 -0.214090220453766 1 1
-0.0776318270411748 -0.075759404644905 1 1
-0.0742289085927353 -0.0684180505480672 1 1
-0.262230864145978 -0.252995617669819 0 0
-0.0564721703417594 -0.0559150764792864 1 1
0.113279098014549 0.10645406769761 1 1
-0.0792219770973346 -0.0777625107385563 1 1
-0.132172158485837 -0.125976783625901 1 1
0.194026393365462 0.185947500402578 1 1
-0.133447346562297 -0.126975772531896 1 1
-0.0543773794743969 -0.0539213122127219 1 1
-0.0812317828562068 -0.0757174282159605 1 1
0.0509722157595375 0.0486817565757111 1 1
0.0990739400379314 0.0961919467729793 1 1
-0.100713677051208 -0.0960180694993928 1 1
-0.0652495348895352 -0.058319118755724 1 1
-0.0406987227736596 -0.0375336812385957 1 1
0.450978325520604 0.427527889506957 0 0
0.263032800229202 0.245955728185361 0 0
-0.204305813686252 -0.191153847153946 1 1
0.057041465816545 0.0525919374946472 1 1
-0.0910075332348193 -0.0891535560183597 1 1
0.180470546079953 0.170237545127605 1 1
0.226290835030063 0.215445446004376 1 1
0.122456054456522 0.112661798042763 1 1
-0.189344451975118 -0.174763385759851 1 1
0.0365342239563702 0.0342738288989791 1 1
-0.0359180301837924 -0.0328918875071799 1 1
-0.121237170443097 -0.122968143672344 1 1
0.00517954035860176 0.00526146029178734 1 1
0.0397023950615742 0.0368059445719185 1 1
-0.218730631778675 -0.207508972774336 1 1
0.000349161367299351 0.00161391258351959 1 1
0.331002279881465 0.313386349892979 0 0
-0.109345494033419 -0.102811699844148 1 1
0.143142740894909 0.139053870840116 1 1
0.306878033917206 0.290430366933894 0 0
-0.150824758155459 -0.142730952162657 1 1
-0.0793561805910466 -0.076523396127798 1 1
0.249407530520147 0.238920151114697 1 1
0.0844989970399022 0.0863036923149592 1 1
-0.185432743043542 -0.176081887250556 1 1
-0.0385134484049226 -0.035401815055224 1 1
0.0667329804883621 0.065793527599601 1 1
-0.132494912215961 -0.127747756346379 1 1
0.00178539370412816 0.00371011740773599 1 1
-0.0682567387280623 -0.0688231212873993 1 1
0.0081289988349592 0.00662690887714096 1 1
-0.134617974819342 -0.128516425326431 1 1
-0.0703901962685277 -0.0655595848791833 1 1
-0.0799872336714987 -0.0760534764517398 1 1
0.256761282542261 0.249921429809651 0 0
-0.0823741584990568 -0.080321833557967 1 1
0.0429810640449095 0.0469969178282335 1 1
0.189145688089537 0.176499343491454 1 1
-0.125096530443871 -0.117430744826705 1 1
-0.129325057620366 -0.124606797641357 1 1
0.259722599462091 0.242860396739309 0 0
0.024393056398814 0.0242169062441247 1 1
-0.0628965760314642 -0.0596461453398702 1 1
0.0578939035208843 0.0512010128625712 1 1
0.033347013429285 0.0279584678326744 1 1
-0.16637309121751 -0.158542513258538 1 1
-0.152884850932461 -0.140812302651829 1 1
0.0278549828403711 0.0244139141975405 1 1
0.153882006300791 0.142493442231589 1 1
0.0801311562976944 0.0756186202385386 1 1
-0.0453902975089856 -0.0458104628234038 1 1
-0.05761291673848 -0.0544430054389345 1 1
0.0620640012787991 0.0571738814010896 1 1
0.105059525341619 0.0962927106941935 1 1
0.016413146669372 0.0124002936270235 1 1
-0.102547406322453 -0.101225942712039 1 1
-0.0437619205643133 -0.0372039067403825 1 1
0.369543209238789 0.349773424240715 0 0
0.132099264006149 0.127597897054443 1 1
0.0919319516458063 0.0856784805699172 1 1
0.0602863907739516 0.0582275748346301 1 1
0.0328345546437106 0.0317246298223725 1 1
-0.0106892892184649 -0.00865227274436943 1 1
-0.0770684374226556 -0.0762315089263517 1 1
0.117443159741023 0.111055696326949 1 1
0.176935590829849 0.168148692743677 1 1
0.0767947362672286 0.0764213680994254 1 1
-0.0231134930401995 -0.0191771799079117 1 1
-0.0440760629717622 -0.0400319564271241 1 1
0.114694409511153 0.110064808683696 1 1
0.0249878318776453 0.0286272624729532 1 1
-0.0681057736919614 -0.060690326647188 1 1
0.0376729942907026 0.0375328313043953 1 1
0.0269403294470233 0.0231399332388812 1 1
0.275644913104506 0.260899134007438 1 1
0.201013794095686 0.188649592159105 1 1
-0.111162989665888 -0.107853264497965 1 1
0.0861275574876207 0.0844979758160276 1 1
-0.0236941503073819 -0.0189995049783225 1 1
0.17412341016966 0.164798406709602 1 1
0.0882938220567009 0.0870877187332775 1 1
-0.192434653504279 -0.182810978391837 1 1
-0.040905637847434 -0.0339193570245652 1 1
-0.162481277204111 -0.155903253319948 1 1
-0.0665643771724054 -0.059707366463702 1 1
-0.108998216205987 -0.104174607681799 1 1
-0.109740431231015 -0.108023011294553 1 1
-0.122348322060488 -0.117052484646313 1 1
-0.0158475143406646 -0.013383950775894 1 1
-0.0637818538414516 -0.0632207651570107 1 1
0.0218187600940253 0.0192335539435919 1 1
-0.0505675456955315 -0.0513657359168465 1 1
0.103943904830278 0.0951192799839076 1 1
0.0269872998592706 0.0236029671620762 1 1
0.172882728496473 0.164150832866319 1 1
-0.065195092730231 -0.0643728678653311 1 1
0.1412154295529 0.131127526361786 1 1
-0.0512145732886402 -0.0489453310233621 1 1
-0.061883893429657 -0.0593491751000952 1 1
-0.00756660501835276 -0.00405049044277133 1 1
-0.0100293110190711 -0.0119800150145049 1 1
-0.269255128370151 -0.254891012326058 0 0
-0.0540032063444741 -0.0559414526710029 1 1
-0.00486389490631351 -0.00707246093869108 1 1
-0.166749127430997 -0.15466559562365 1 1
0.224828999952633 0.214714046228588 1 1
0.129483535932352 0.122814769838395 1 1
0.0607156153499681 0.0561369603901896 1 1
-0.0549436859864553 -0.0520249572513593 1 1
-0.0207997632602547 -0.0198690506517322 1 1
-0.0576345575441201 -0.0529176818310809 1 1
0.26332113212452 0.253578640582812 1 1
-0.0111472341505686 -0.0105698142121153 1 1
-0.0295522933594286 -0.0289007664387901 1 1
0.177111721985097 0.168836499077099 1 1
0.254980999472654 0.245118897383273 0 0
-0.00963546072369885 -0.0106936079786203 1 1
0.0700845926042457 0.0678369252616928 1 1
0.271819331447061 0.261102376023997 1 1
-0.142169206752229 -0.134105713976875 1 1
0.106231322292441 0.101414234543275 1 1
-0.0726848948948718 -0.0628918770118072 1 1
-0.126393277362224 -0.120009847869876 1 1
-0.0164268627422311 -0.0143658995299077 1 1
-0.0641236692869204 -0.0598048817497386 1 1
-0.149719750593699 -0.139419153677282 1 1
-0.13274791582543 -0.12922378729527 1 1
-0.0376008855290959 -0.0362280124718062 1 1
-0.0479059038720009 -0.0433218139759092 1 1
0.0844705514413168 0.0782078823577751 1 1
0.178603598255305 0.165122943218775 1 1
-0.0570513346612159 -0.0550387279241821 1 1
0.151526326321415 0.141392934640092 1 1
-0.0906247530045433 -0.0842086196016646 1 1
0.212287160722028 0.200030506820658 1 1
0.0765450707109554 0.0674035188634552 1 1
0.130641064131122 0.127851281237846 1 1
0.132809562242867 0.129070933138178 1 1
0.178840740397588 0.172571453473293 1 1
-0.128457733776654 -0.119953299498957 1 1
-0.12711965300895 -0.120829001001206 1 1
-0.0246811544416836 -0.0276844361930861 1 1
0.0127470661844081 0.0139250856548392 1 1
0.0328978435012527 0.0261003963823766 1 1
0.0810133620714692 0.0801764801319969 1 1
-0.242715197861301 -0.232954501138352 1 1
0.0498768634390351 0.049862331806728 1 1
0.117881821052928 0.114335772815047 1 1
-0.0943555978181285 -0.0880135434239814 1 1
-0.084294061882861 -0.0825746893190874 1 1
-0.0860536454868081 -0.0822612939843026 1 1
0.0594544125250095 0.0613579199678347 1 1
-0.236918195246003 -0.229766277384949 1 1
0.125496863196661 0.126008105011477 1 1
0.0769716689587978 0.0739871438583862 1 1
-0.0677595444548234 -0.0637823515579331 1 1
-0.0573887097654879 -0.051949010456898 1 1
-0.12133003222733 -0.117266415617624 1 1
-0.0355629245165742 -0.037428097052913 1 1
-0.0306667488888868 -0.0336795572625648 1 1
0.0865715246039568 0.0815254215289219 1 1
-0.143357463142976 -0.134624581723518 1 1
-0.0382235974372409 -0.0374771924334937 1 1
-0.157926353386787 -0.150947887528175 1 1
-0.0517067339261557 -0.0465507269666378 1 1
0.0743403192860395 0.0677449324106962 1 1
-0.207163454697667 -0.201820968323936 1 1
-0.254271041997126 -0.24106065923326 0 0
-0.142579762366961 -0.13715080737944 1 1
0.0780034200449634 0.0766067405779657 1 1
-0.121375931177273 -0.114758896493087 1 1
0.0527424213494751 0.0505285717486521 1 1
0.0468463767751882 0.0436131718041627 1 1
-0.0303092809965014 -0.0250867861459499 1 1
0.278370000148618 0.262819201182568 0 0
0.00805913925851104 0.00658992093893552 1 1
-0.037913204549097 -0.0370802731104695 1 1
0.0619527873115094 0.0588074052662252 1 1
0.149045227703931 0.147618866291121 1 1
-0.112933704510514 -0.10869796418038 1 1
-0.050265021579113 -0.0479303778301992 1 1
-0.112260430573713 -0.106389966436089 1 1
0.0971079331828882 0.0918787929758659 1 1
0.116314091141583 0.110161652666613 1 1
0.0780253036748026 0.0704407335732816 1 1
0.115460431870115 0.11272978030865 1 1
0.118122837328259 0.114595401187731 1 1
-0.0791082090479072 -0.0740142519589394 1 1
0.256775560107788 0.247787664299795 0 0
-0.251548431062087 -0.237791383460871 0 1
-0.0866577472017563 -0.0832154209753545 1 1
0.0843595378655853 0.0783355191086386 1 1
0.0927373970831436 0.0905560614108535 1 1
-0.225136125148383 -0.214312015442324 1 1
0.156688881774652 0.148904776711171 1 1
0.0434176102888807 0.041834593172702 1 1
-0.115771987944818 -0.110604376167102 1 1
0.180713422741224 0.166886363196507 1 1
-0.0496236385738397 -0.0457631518306691 1 1
-0.281798397707926 -0.269291494814613 0 0
0.128069974118554 0.121742415824692 1 1
0.10275276272876 0.112921929411922 1 1
0.0200268755942462 0.0205883895484574 1 1
-0.0437957815592464 -0.0409930211043816 1 1
-0.0649564320658211 -0.0586084731374303 1 1
-0.111832188251973 -0.104773828773332 1 1
-0.0125459834458146 -0.0128546184268324 1 1
0.109170806940844 0.101667583478392 1 1
0.132991625640765 0.129475292335286 1 1
0.113229168494472 0.11070352802756 1 1
0.152075807265331 0.145449532479446 1 1
0.00492639169800628 0.00729978400934622 1 1
0.21409834373886 0.202343417630068 1 1
0.0825297070928177 0.0778853892116008 1 1
0.238691856267771 0.225850156879959 0 1
-0.0707414452472471 -0.0675176130268705 1 1
0.042121500882965 0.0404802735571357 1 1
-0.341371182351005 -0.322248960020148 0 0
0.292675026761071 0.27429872925459 1 1
0.040000563425686 0.0418108523770998 1 1
-0.0598404232049241 -0.05263794801602 1 1
-0.10885817085938 -0.109364949711517 1 1
0.12849775944952 0.123206484978982 1 1
-0.0796170444345823 -0.0757622678287989 1 1
0.11281235874741 0.108139941379376 1 1
-0.0295349753606551 -0.0262031996098667 1 1
-0.10215393399892 -0.0947401590054868 1 1
0.025434911471343 0.0232800828769441 1 1
-0.00336515112786428 0.000371281689088534 1 1
0.135864180183379 0.127915208758199 1 1
-0.0423182865192523 -0.0394034332139415 1 1
0.11492859574324 0.108140643011409 1 1
-0.0261785699717137 -0.0190728572265071 1 1
-0.0860426678271235 -0.0845714753566855 1 1
-0.153148721302002 -0.146228013250125 1 1
-0.0945164523819503 -0.0926943776370311 1 1
0.151802898076885 0.143335347147867 1 1
0.100192811238471 0.0978263344407402 1 1
0.20846963462517 0.197443266311757 1 1
-0.0679114983351786 -0.0636456447372665 1 1
0.0521449538028726 0.0582414451525805 1 1
-0.0732572085447186 -0.0691137533680381 1 1
0.0168480859343029 0.0146521349124544 1 1
0.0059607442354653 0.00783777246127758 1 1
-0.0535327467721293 -0.0481437079050517 1 1
-0.0490318850554224 -0.0471530077950118 1 1
0.0936389514881874 0.0949794127728482 1 1
-0.107437824072964 -0.099042520967244 1 1
-0.0143921675569867 -0.0143483471816463 1 1
-0.0512008227473964 -0.0507346209351491 1 1
0.102086837537535 0.0969209995754017 1 1
0.0972343437644356 0.0945807433503632 1 1
-0.0788911760988862 -0.0727868605689226 1 1
0.173710803169288 0.168041535739006 1 1
0.103877583841563 0.103087938674081 1 1
-0.0244857997472426 -0.0255450294826547 1 1
0.0584212454773302 0.0561153158705377 1 1
-0.0365241058841984 -0.0367324103355328 1 1
0.0388147937618951 0.04033767326588 1 1
-0.238036853844083 -0.225848504177217 0 1
-0.087192954991486 -0.0899005366110424 1 1
0.167249277714 0.161754507839568 1 1
0.0186249867012939 0.0199004043628617 1 1
-0.0960717237757652 -0.0980133269741316 1 1
-0.231510605064818 -0.222410798079892 1 1
-0.0779470203655278 -0.0740081619607851 1 1
-0.0420328185829456 -0.041946245465731 1 1
0.0689870813998483 0.0659263931541903 1 1
-0.0883195878723974 -0.0830517239395006 1 1
-0.0217331923125603 -0.0227343735922666 1 1
0.145402958989129 0.137243155644816 1 1
0.142148788583671 0.138554390083978 1 1
0.0539318050203265 0.0495916520728979 1 1
-0.0784341504289223 -0.0797335502390151 1 1
0.145523190903837 0.142864939602798 1 1
0.0239290626211188 0.0165567851189163 1 1
-0.035783254670365 -0.0358264384557084 1 1
0.0403887263070082 0.0386758600879344 1 1
-0.125496636827823 -0.117319653892968 1 1
-0.129136518359642 -0.124359185644514 1 1
-0.112982303079152 -0.104984499765095 1 1
-0.122583997866132 -0.129709723829492 1 1
0.236383033142393 0.230288712241168 1 1
0.0145325956054723 0.0130088715531991 1 1
0.0618314689817784 0.0578313913380234 1 1
-0.236709446366513 -0.228321966702093 0 1
-0.177761478385013 -0.173290008032354 1 1
0.0612365728214058 0.0622491339244272 1 1
-0.0126335945158162 -0.0118852263143597 1 1
0.0161949282907615 0.0154872691761295 1 1
0.156004159709913 0.149870512379508 1 1
-0.0710577974642455 -0.0672905765853423 1 1
-0.156116132170938 -0.149806653779992 1 1
0.170478265732821 0.161017807715101 1 1
0.273570905515136 0.260536607518103 1 1
-0.00187579178530162 -0.00349721058550521 1 1
-0.120054912081226 -0.117421679826866 1 1
0.13195621605206 0.123689790364087 1 1
-0.0694484561649813 -0.0640742560973914 1 1
0.0742339284498618 0.0626940514574352 1 1
0.0169131733680919 0.0158937243150647 1 1
-0.140513517724855 -0.134536894526287 1 1
-0.175922894893659 -0.165661449726746 1 1
-0.157575623229737 -0.144671302463317 1 1
-0.284958666141303 -0.275039910171353 1 1
-0.204945907613884 -0.193288987297714 1 1
0.10228767054968 0.0957685489196368 1 1
-0.141242980265327 -0.132115953787444 1 1
-0.079916078147385 -0.0827982140984365 1 1
-0.116176486412217 -0.109081367886923 1 1
0.23762531739852 0.226581344929282 0 0
-0.0211845528194941 -0.0193302311745819 1 1
-0.205654290576613 -0.189450665882209 1 1
0.0544711645647003 0.0509687787949455 1 1
0.0869204393510096 0.0786965958039397 1 1
-0.27289889186566 -0.259213445021183 0 0
-0.0365358673186771 -0.0354287881846373 1 1
0.034042419193946 0.0323916776170465 1 1
0.00076092804871757 0.00328773134217118 1 1
0.00307550537247107 -0.000358645608332715 1 1
0.137719718210669 0.134103541090973 1 1
-0.0881854219450957 -0.0884559671014174 1 1
0.0325373618104778 0.0335899470817346 1 1
0.0327847950215364 0.0341801270437323 1 1
0.123758438811787 0.118467562044399 1 1
0.0106532445455689 0.0136175151885305 1 1
-0.120619147880658 -0.11763753650889 1 1
0.146008888742033 0.138181167324062 1 1
-0.00146088826793378 -0.00138910205778224 1 1
-0.143940204117645 -0.137272534917492 1 1
-0.0883164444371708 -0.0868996050489961 1 1
0.0449201425472941 0.0417419378926511 1 1
0.146914768740448 0.140509942291169 1 1
-0.189264251532781 -0.181746280092414 1 1
0.128742730729394 0.123446773189633 1 1
-0.0419243040556226 -0.0384054046868118 1 1
0.0182065796511716 0.0135766238140669 1 1
-0.0531674119309166 -0.0510553166346752 1 1
-0.156632253903796 -0.146833591712304 1 1
0.173910444695115 0.163449652789871 1 1
-0.252266121569535 -0.242736698756791 1 1
0.163108466958141 0.152228993254683 1 1
-0.105329413504109 -0.0987760701776711 1 1
0.0993956191887952 0.0970821923356861 1 1
-0.162802011026569 -0.158490555759736 1 1
-0.0381127876940694 -0.0383709438192144 1 1
-0.0172942567000281 -0.0174078784906135 1 1
0.00205133488543736 0.0031884365529549 1 1
0.0707450425238322 0.0700735556173872 1 1
0.0303387070746898 0.0169392488192055 1 1
0.11041645124286 0.102287898613611 1 1
0.223081941578158 0.213278622941484 1 1
-0.14196427111004 -0.135827502673049 1 1
0.00894056424720648 0.0101446893816837 1 1
-0.208581795046411 -0.199501361301606 1 1
0.0157696555534964 0.0141734426982108 1 1
-0.0875319194780294 -0.0824385950796394 1 1
-0.0428120719721103 -0.040424859113735 1 1
0.0832770548510136 0.0847234495953005 1 1
-0.0111040042131654 -0.0136038233500908 1 1
0.10798300955879 0.106264260170669 1 1
-0.055346581391178 -0.0509743381803304 1 1
-0.170447170781024 -0.161382029119246 1 1
0.196077039516936 0.187714849623359 1 1
0.126384867524822 0.12021332915213 1 1
-0.211566822475813 -0.20573330614671 1 1
-0.00764558989333895 -0.00676360629140671 1 1
0.114127035106146 0.111167935179339 1 1
0.0562076028394219 0.0507973447891764 1 1
0.0801351587903435 0.0730158855829998 1 1
-0.177550166035891 -0.171022519269397 1 1
-0.103110893515914 -0.100400010813324 1 1
0.024033530989148 0.021227404930781 1 1
0.0262140330332765 0.0255739357185784 1 1
0.199860779837059 0.190096222094622 1 1
0.0929653956124698 0.0896596337583726 1 1
0.0385377110196712 0.0347875391449445 1 1
-0.0300077918261166 -0.0241085697232474 1 1
0.00497641849692848 0.00387483211927286 1 1
0.114405444891093 0.110398790691384 1 1
0.0706078004289565 0.0651376489138528 1 1
-0.146553689399915 -0.135467845738794 1 1
-0.0265621290574686 -0.0223351212036577 1 1
0.177345862837905 0.168719627034797 1 1
-0.0661653734813617 -0.0625347860467076 1 1
0.0603733744791221 0.0579037576712866 1 1
-0.223382371872978 -0.216352185124492 1 1
-0.0493329145722848 -0.0506530572059534 1 1
-0.15572495309878 -0.148524791072093 1 1
-0.110710692026169 -0.105138070695373 1 1
0.104398465525006 0.0938918327166797 1 1
0.0443250273076515 0.043795206230347 1 1
0.103353911883651 0.0986019525718005 1 1
-0.111793017095457 -0.106385838248958 1 1
-0.0956933362983216 -0.0923889704304529 1 1
-0.14805584608755 -0.14723346843282 1 1
0.0473371492771771 0.0424980346733737 1 1
0.0884944725156256 0.0796423719446831 1 1
-0.106001399247975 -0.101243937895607 1 1
-0.0610927421608871 -0.0600786375024803 1 1
0.185141598984588 0.174449608368382 1 1
-0.105230878930924 -0.105171238881491 1 1
-0.154047123192093 -0.14419744170605 1 1
0.0603284185897194 0.0529817944380458 1 1
0.151185716005978 0.148310342883472 1 1
0.0668509942771052 0.0623056471771076 1 1
0.141875203073733 0.133345393323916 1 1
0.0919226872712568 0.0867362470681312 1 1
-0.093682893320279 -0.0871163097262638 1 1
0.0860822286148118 0.0784729795577398 1 1
0.0660664365295789 0.0638751978867212 1 1
0.159008634557765 0.148841661876166 1 1
-0.0836923881305574 -0.0830130933907083 1 1
-0.0985320317610449 -0.093993963092187 1 1
0.0101143228248556 0.0096851114073844 1 1
0.0545489408759149 0.0534174843223971 1 1
-0.0375229875240478 -0.0377182421903156 1 1
0.109040585070449 0.102086864360001 1 1
0.00496976503914256 0.00463933825647242 1 1
0.218360124333353 0.212666099973862 1 1
-0.0495691606470968 -0.0473371853066617 1 1
0.124424074742879 0.116741941275936 1 1
0.0192473525286072 0.0210778984206897 1 1
0.167500735032192 0.159367780447217 1 1
-0.100449105659056 -0.0964236619149758 1 1
-0.0132366758027632 -0.0101394591159408 1 1
0.0191354992491162 0.0171827140590912 1 1
0.0837609132215731 0.079224873135928 1 1
0.028073471980361 0.0288286858592575 1 1
-0.099612003677216 -0.0939269900208571 1 1
-0.19210283387477 -0.177611006543456 1 1
-0.111296696658423 -0.104902406647385 1 1
0.0924601187095261 0.0901896613608672 1 1
-0.0373831099829005 -0.0362748297767692 1 1
-0.0289300101559648 -0.0336141887209715 1 1
0.0508532994897798 0.0469772434861745 1 1
-0.224539507526381 -0.212166932200093 1 1
-0.0616753305817671 -0.0599293984041476 1 1
-0.0157648191357175 -0.0123851513809512 1 1
0.116011899644148 0.110375557606162 1 1
-0.0185701243884276 -0.0222792133639113 1 1
-0.102089548780841 -0.0963055587197252 1 1
0.176257720650937 0.170091839807181 1 1
0.0867566169559947 0.0792830853061913 1 1
0.13919322611644 0.127223963897115 1 1
0.217947718766163 0.202422994150241 1 1
0.0795174208865927 0.0692603099294432 1 1
-0.066253660426362 -0.0662536510359633 1 1
0.041488989046749 0.0387756342000336 1 1
-0.0603151295499561 -0.0638858072518454 1 1
0.158602130791798 0.150216715963628 1 1
0.0482190460841361 0.0432579123931905 1 1
0.153740112925839 0.146246954442431 1 1
-0.147934134372082 -0.139317967756179 1 1
0.132387775829265 0.130797808236505 1 1
-0.0091546640196294 -0.00809033023052204 1 1
0.0374433623379032 0.03786128912744 1 1
0.0313535012195476 0.0334996571894156 1 1
0.0106088295109017 0.00721834062428985 1 1
0.0925272911125696 0.0874093636763131 1 1
-0.0994817305674197 -0.0949638350103275 1 1
0.188734679244641 0.182767363629759 1 1
-0.0615628829023644 -0.0593418592634804 1 1
-0.00913554350225346 -0.00504115144082188 1 1
0.261752572130407 0.253889604272753 0 0
0.029384335079033 0.0349526093719622 1 1
-0.115070073757217 -0.10653594790321 1 1
-0.0357770750228839 -0.0319339974907419 1 1
-0.257138922665611 -0.255298418917159 1 1
0.0275169813548374 0.0279274289412245 1 1
0.100475796157825 0.0988547202404169 1 1
-0.0186002539279332 -0.0155833689569702 1 1
0.00836557218092761 0.0105843483452199 1 1
0.072982720590105 0.0688130746009233 1 1
-0.0591117051077935 -0.0518799644322147 1 1
-0.103735661550087 -0.0982176362326515 1 1
-0.125480987467301 -0.112182041161017 1 1
-0.019627196314337 -0.0169380268145795 1 1
0.040651305449858 0.0453955693980726 1 1
-0.030816050341493 -0.0246610125628247 1 1
0.17367891938131 0.170587242179356 1 1
-0.204330560050737 -0.192893719748058 1 1
0.194175056526887 0.18806620792767 1 1
0.0286254386333561 0.0302173673282381 1 1
-0.00698597831551965 -0.0140745984806833 1 1
-0.0517299081837499 -0.0501722176337344 1 1
-0.0872532290133843 -0.0830969155387048 1 1
0.0950858795290927 0.0940092137053678 1 1
-0.0433024507571306 -0.0408796477754899 1 1
-0.0718485360715082 -0.0630208101541476 1 1
0.072589438512441 0.0696057870537813 1 1
0.232125013754713 0.221938645114384 1 1
0.0865790912042898 0.0806960240948411 1 1
0.0919924584804675 0.0878410989411966 1 1
0.196960145616294 0.18651606495265 1 1
-0.126334946685599 -0.117981706812126 1 1
0.0386495063375143 0.0351094931004828 1 1
-0.130327908182014 -0.121458168128285 1 1
0.141516923692274 0.137668935812216 1 1
-0.122390506689024 -0.114333467193199 1 1
-0.0127485448887946 -0.00801307830092916 1 1
-0.120231472054803 -0.115973801083195 1 1
0.0296931110207482 0.0267945028935091 1 1
-0.158871178275385 -0.14957760916748 1 1
0.0342616990711491 0.0376627771942407 1 1
0.120650402773917 0.115781567628776 1 1
-0.0160147698418537 -0.0169428614228432 1 1
-0.027393274012017 -0.0252049550390832 1 1
-0.119612126061133 -0.114661905330835 1 1
0.207427021587811 0.198728888717175 1 1
-0.0931070989194028 -0.0946279897986747 1 1
-0.147939398135997 -0.143363800904987 1 1
0.0100260266974488 0.0106817951303285 1 1
0.234573089438643 0.225526427035837 0 0
-0.202995696533988 -0.193971285786125 1 1
0.00484755772637348 0.00799606652400954 1 1
0.10539863072102 0.101195388011471 1 1
-0.0153877560470711 -0.0192097133534999 1 1
0.0204028872482303 0.0219370579882141 1 1
0.0438016305622218 0.0445218539720867 1 1
0.0826613174161986 0.077438088790942 1 1
0.33109235526183 0.316949361717501 0 0
0.101873001114842 0.0974275871877553 1 1
0.158571414643459 0.151081640412549 1 1
-0.0311825253638522 -0.0280203703816008 1 1
-0.118157325462948 -0.115604546118966 1 1
-0.131315970166388 -0.124538977556036 1 1
-0.137993592708336 -0.137372173954907 1 1
-0.0195709245013949 -0.0128803146263453 1 1
-0.0562224166483106 -0.0504867735871798 1 1
0.179946226374596 0.173192026279258 1 1
0.246511262923319 0.234678412407754 1 1
0.0576275294794598 0.0503946580223459 1 1
-0.192440558132494 -0.185402817988962 1 1
-0.0698169416691857 -0.067969136643578 1 1
0.0491212774300182 0.0462324158801916 1 1
0.0799721202854633 0.0790837015658789 1 1
-0.186786554680858 -0.176146844576528 1 1
-0.398578899341399 -0.377852876664729 0 0
0.129675715933252 0.121220309409259 1 1
0.142834864817327 0.134472290333821 1 1
0.00929094457603092 0.010896336868293 1 1
-0.172874650320724 -0.172752580446256 1 1
-0.00245394099034882 -0.000310770534197771 1 1
0.152090313731099 0.145675886481245 1 1
-0.170342168075803 -0.162208961484364 1 1
-0.039384538282235 -0.0370166089621945 1 1
-0.0655042929070199 -0.064247650103194 1 1
0.0166318141924105 0.00958491557859213 1 1
0.0164098606840039 0.0125297500325624 1 1
-0.0913571836834715 -0.0885828945781581 1 1
-0.070231018246112 -0.064501273695041 1 1
0.018180892961976 0.01560856092412 1 1
0.0513511025953207 0.044424470393688 1 1
-0.0227798380631853 -0.0225732473874629 1 1
0.100437079111851 0.0962168384031222 1 1
-0.148206876768761 -0.142831803248753 1 1
-0.115849383075932 -0.111271692036009 1 1
-0.272982449168051 -0.262290754131618 1 1
-0.10570334666382 -0.103097698991846 1 1
0.0835793800886471 0.080006087086375 1 1
0.0710864941223507 0.0705838734862065 1 1
0.123319005333139 0.112205618329907 1 1
0.0343305309179607 0.0348719365496514 1 1
-0.00832874354567708 -0.00755577713451227 1 1
-0.107802584662855 -0.103887488254596 1 1
0.354934057803645 0.338759521499536 0 0
-0.201493302691654 -0.190796569119283 1 1
0.0433681925230661 0.0394878554424289 1 1
0.207186283766587 0.198055382902427 1 1
0.0117837243420979 0.0124598708359217 1 1
0.222134680210962 0.214012325718354 1 1
-0.0869702851589688 -0.0862072597509173 1 1
0.155404862229371 0.149681095913465 1 1
0.0744480256238185 0.067929342245601 1 1
0.0498138833776826 0.0477467846656998 1 1
0.101636177486966 0.0943903133743677 1 1
0.0534162448526009 0.0503379955193005 1 1
0.223973912135034 0.212553938574397 1 1
0.0739422691309803 0.0703671945092733 1 1
0.0339238932660801 0.0344644131796441 1 1
0.04787645341094 0.0409286804507633 1 1
-0.0168695032196165 -0.0147828991746953 1 1
0.0783515799898613 0.0708317222075201 1 1
0.00202976630933645 0.00315968238000506 1 1
0.0712260799667783 0.0694679891866733 1 1
0.0121287450851528 0.0124351047366873 1 1
-0.158873249743943 -0.152995282843599 1 1
0.128703250530475 0.123749763593931 1 1
-0.0980668884677007 -0.0975772241327648 1 1
-0.183420470089805 -0.174157713170369 1 1
-0.00866998150139814 -0.00157401941028437 1 1
0.100796241565731 0.0915964016443469 1 1
-0.0287899752832641 -0.0288491790794585 1 1
-0.127902959552812 -0.117457390687471 1 1
0.0863450593737281 0.0820637203224351 1 1
-0.255652537262418 -0.246978322008133 0 0
-0.036057369879165 -0.0375886931845307 1 1
0.132091342696255 0.128640127319401 1 1
-0.176735786108468 -0.171850974502305 1 1
0.092459288065886 0.089040073485326 1 1
0.0498541071637802 0.0478535023608513 1 1
-0.0539080054812564 -0.0517290440439932 1 1
0.0788626979146933 0.0719111774852516 1 1
-0.0126306908539611 -0.0114851338867285 1 1
-0.0645827882193729 -0.0635513700141891 1 1
0.0335945767132468 0.029628443647722 1 1
-0.25216552021153 -0.241357357485238 0 0
-0.0487670795468907 -0.0459554173290011 1 1
-0.0193041751659633 -0.018735960653643 1 1
0.0654633988457498 0.0673857891923748 1 1
0.02717252714396 0.0276482771344399 1 1
0.232518295939958 0.222637764009223 0 1
-0.044840176729008 -0.0435492449154608 1 1
-0.150854963942684 -0.144767961777489 1 1
-0.142829346986526 -0.13279976768507 1 1
-0.0965014498952792 -0.0881743521400183 1 1
-0.0884829105922798 -0.0851607276561373 1 1
0.182132913854519 0.172255932793768 1 1
0.123778829263499 0.120791936133599 1 1
0.130093363938237 0.121892852106702 1 1
0.00263863817776016 0.0101239590285038 1 1
-0.0251140142882115 -0.0353160955035521 1 1
0.222170007131729 0.207485600602184 1 1
-0.151751543988737 -0.143674746588199 1 1
0.0285160120677435 0.0276736848069665 1 1
-0.0050564317433194 -0.00710072142799486 1 1
-0.208113137314528 -0.19634130087732 1 1
-0.0222516856566991 -0.0208585939280996 1 1
0.239147032846427 0.23116185125818 0 0
0.203564028356586 0.192697230841142 1 1
0.0662825204695565 0.0647099897148552 1 1
0.0445196218678217 0.0389869675507974 1 1
[truncated: 20,982 more chars]
