# Supplementary material for: Bias caused by sampling error in meta-analysis with small sample sizes
Source: PLoS One. 2018 Sep 13;13(9):e0204056. doi: 10.1371/journal.pone.0204056 (PMC6136825; doi:10.1371/journal.pone.0204056)
Supplement: S4 File — (ZIP) [file pone.0204056.s004.zip › results N = 20 theta = 0 tau = 0.2 sz = 100-500.txt]

"cohen.dl.theta" "hedges.dl.theta" "cohen.dl.cp" "hedges.dl.cp"
0.0268887928174457 0.0267581494930058 1 1
-0.0342033947564705 -0.0341079733933005 1 1
0.0208421529356401 0.0207004254587325 1 1
0.0553219606792799 0.0549923603803505 1 1
0.0247966588537883 0.0245890086596559 1 1
0.0721910897521044 0.0720983984919564 1 1
0.0252522811539405 0.0253246409263322 1 1
-0.0473908419630986 -0.0471846773684083 1 1
-0.0940250193294182 -0.0935233885485892 1 1
-0.0053549653844434 -0.00535842139943473 1 1
-0.01157199508856 -0.0115155021258771 1 1
0.0157732421158798 0.0158305458915723 1 1
-0.0341136232070161 -0.0338493845269311 1 1
0.0447685625698605 0.0446740535435669 1 1
0.121832414220462 0.121576380889887 0 0
-0.03000867387102 -0.0300809953065131 1 1
-0.0168412029600123 -0.0167400787142955 1 1
-0.0209284765748676 -0.0208822224878683 1 1
-0.0541499954557317 -0.0540739401745749 1 1
0.0205259785563921 0.0203618385426082 1 1
0.0193600748208492 0.0194343908550828 1 1
-0.0818159230286565 -0.0814319797923963 1 1
0.0116165664066241 0.0116780050278505 1 1
0.00409214177557903 0.00405999547142496 1 1
-0.0685129745234605 -0.0683946152916409 1 1
-0.0950414122394002 -0.094766358720982 1 1
0.0919123396098909 0.0917526703520175 1 1
-0.0708505155073016 -0.0707428362303523 1 1
0.0312026945196633 0.0310448858513115 1 1
-0.0261750385162104 -0.0259485097736771 1 1
0.0448618468441712 0.0446279388750318 1 1
-0.0252982003081368 -0.0250719095072757 1 1
0.0371541376674937 0.0369716591430585 1 1
0.043498417282796 0.0433899342188787 1 1
0.00676893405061117 0.00686129790253846 1 1
-0.0241352637007247 -0.0242366352712139 1 1
-0.0255979079205511 -0.0252092747271979 1 1
0.0800893825237684 0.079961004658079 0 0
0.0333512780311055 0.0332436248646739 1 1
0.0505775196426269 0.0504001471999128 1 1
0.0255286797139805 0.0255078334139892 1 1
-0.0606669604097147 -0.0605962923626241 1 1
0.0245975961749522 0.0244331838112452 1 1
0.00673838885367699 0.00688862199913093 1 1
-0.092922715136577 -0.0925376045626435 0 0
-0.0189867977378789 -0.0189461073534893 1 1
0.0702955404523701 0.0698897512852934 1 1
0.0297765479828592 0.0295944053609724 1 1
-0.0489953251016627 -0.0489810454546061 1 1
0.0794784144903255 0.0792121412980221 1 1
-0.0249401286706236 -0.0250441423359106 1 1
-0.0461270398237838 -0.0460434006655831 1 1
0.0222467435210305 0.0222612785416645 1 1
0.116109685636308 0.115689420259129 0 0
-0.000638906951415719 -0.000395006140329417 1 1
0.127487948961786 0.127032497864941 0 0
-0.00517932317900113 -0.00522669201717351 1 1
0.0243730399390732 0.0243544943547506 1 1
-0.0144864554562018 -0.0145053025915886 1 1
0.015461805949025 0.0155305196863634 1 1
-0.00765307847926291 -0.00754762266528911 1 1
-0.0362159058692281 -0.036085326218953 1 1
-0.0557261630890077 -0.0553061448674037 1 1
0.0324158391622236 0.0322628489971129 1 1
-0.0842384291727566 -0.084058232485521 1 1
0.0282391245969654 0.0281012802484697 1 1
0.0620824636682482 0.06199171566644 1 1
-0.00500960965675258 -0.00511752166081287 1 1
-0.00892329498775531 -0.00902977995030051 1 1
-0.0151955264101994 -0.0153165069611809 1 1
-0.00922391902260468 -0.00930039912157949 1 1
0.0301027940223162 0.0298163172438321 1 1
0.0185852321310964 0.0184932254918996 1 1
-0.0846980639969727 -0.0843645869614323 0 0
-0.0157896065610436 -0.0157622850101132 1 1
-0.0570454933777726 -0.056920368993203 1 1
0.0524406299352931 0.0522644614124936 1 1
0.115088747912986 0.114746324558936 1 1
-0.000218237625467915 -0.000116790743359342 1 1
-0.0606951993318347 -0.0603955268823324 1 1
0.0252980004245636 0.025185234976819 1 1
-0.0346514691602642 -0.0344630733954947 1 1
0.0250495916415126 0.0249229061094824 1 1
0.120770692522809 0.12061086653812 0 0
-0.00446518618088489 -0.00453873795785519 1 1
-0.0198235928728158 -0.0197040229604201 1 1
0.00334899114726222 0.00327248280606269 1 1
0.0765096597278699 0.0763171141537627 1 1
0.0348748101506954 0.0348457667846977 1 1
-0.0360379124204728 -0.0359180886380936 1 1
-0.0141976681033809 -0.0141094730364202 1 1
0.0285816515823044 0.028510263472305 1 1
-0.0320470267423236 -0.0319734069607817 1 1
0.0639242195499503 0.0635726379334415 1 1
-0.0394944239504884 -0.0392601002796203 1 1
-0.0346661932022193 -0.0342629658004886 1 1
-0.0916521802510433 -0.091484788671195 0 0
0.0172176236987121 0.01719758390932 1 1
0.023215258807143 0.0232408795297148 1 1
-0.0531016491222114 -0.0529682418764179 1 1
0.0351465221462955 0.0350849770754066 1 1
0.0460113906938454 0.0459729299295136 1 1
0.0179448330583966 0.0178190369614844 1 1
-0.0416873977427797 -0.0416292265532797 1 1
-0.0190009628401241 -0.0191030294904692 1 1
0.011974313393777 0.0119047779067258 1 1
-0.0385575583579134 -0.0384937682245087 1 1
0.0105656971780862 0.0105648577266598 1 1
-0.0642982874627959 -0.0640848482756834 1 1
-0.0654277192692058 -0.0651097307946281 1 1
0.0530298985071711 0.0528570994464152 1 1
-0.0195023816322802 -0.0194428431199175 1 1
-0.00212255998523163 -0.00203912941622808 1 1
0.0959344524733864 0.0957335165540673 1 1
0.0228508093697061 0.0227545387436743 1 1
0.104998013385772 0.104644127255719 0 0
0.0666459487036714 0.0663904770128082 1 1
-0.00732471446052657 -0.00714288117090578 1 1
0.0281247167999674 0.0279669281759852 1 1
-0.0201176401263697 -0.0200858480072265 1 1
-0.00860760909931867 -0.00845858924915727 1 1
-0.00518856954543487 -0.00527463334045138 1 1
-0.0371984083176 -0.0368604308684236 1 1
-0.0310961125098913 -0.0310177144928462 1 1
-0.0648704224849384 -0.0647427084542042 1 1
-0.0423285375648711 -0.0422286925109199 1 1
0.0160108265469693 0.0158522268702317 1 1
-0.113309865432273 -0.112960540447324 1 1
0.0328613575316751 0.0327716004351356 1 1
0.0135691913072203 0.0136033790027915 1 1
0.0419177327882159 0.0415599372098813 1 1
0.00878117914750659 0.00890964817014774 1 1
0.0267957521646859 0.0266504477047064 1 1
-0.00903980495367825 -0.00887328658476116 1 1
-0.0426514355253769 -0.0425665985324146 1 1
-0.114376754810204 -0.114019810974701 1 1
0.0482781516977761 0.0482727506501313 1 1
0.00770793779203549 0.00763110785072964 1 1
0.0693174311567139 0.0692619741107156 1 1
-0.0155874487722131 -0.0154247356367205 1 1
0.0366919423017002 0.0364464793910884 1 1
0.111828454728323 0.11162239974905 0 0
-0.0188069982741974 -0.0188464308955308 1 1
0.100334536038149 0.10004254791001 0 0
0.0443928355466009 0.0443566404666324 1 1
-0.0433543010687055 -0.0431508233198135 1 1
-0.0177341703910773 -0.0175808566689477 1 1
0.0707049892416848 0.0705787369165216 1 1
-0.0287191448013179 -0.0286548766767324 1 1
-0.110127669327055 -0.109730386206219 0 0
-0.00692793971462766 -0.00705237242891129 1 1
0.0311115493906137 0.0309450622634753 1 1
0.0208751260415836 0.0208303115834182 1 1
-0.040836174281459 -0.0408833537082705 1 1
-0.0612692994853795 -0.0610263669557563 1 1
-0.0103920448524557 -0.0106262827237287 1 1
0.0477026755151952 0.0474014356318151 1 1
0.0178783205322894 0.0177233460352015 1 1
-0.000433728008388551 -0.000492762054446053 1 1
-0.00599316297970815 -0.00595264572818652 1 1
0.00965091471179324 0.00965578263862633 1 1
0.0535020985016444 0.053439244145176 1 1
-0.0173240573159725 -0.0171602703572096 1 1
0.0284062945705212 0.0283040022407142 1 1
-0.03867758986994 -0.038565840665921 1 1
-0.0293937735044514 -0.0293554777158178 1 1
0.174829314429708 0.174264218500619 0 0
0.0285542526689513 0.0285109893666179 1 1
0.0398248270545391 0.0395608849944094 1 1
0.00526716927274323 0.0052203181686971 1 1
0.0299690820592762 0.0299145101045946 1 1
-0.0377300009737879 -0.0376018183781323 1 1
-0.0540903203454841 -0.0540141664851735 1 1
0.0681957991258573 0.0679558168261283 1 1
0.0293040056249286 0.0292412210492374 1 1
-0.00976751969346457 -0.00978171566242195 1 1
0.0240558842411131 0.0240046442353507 1 1
-0.06315437971785 -0.0628985629328289 1 1
-0.0292054687423693 -0.0291071756981595 1 1
-0.0960780735004914 -0.0959154362205693 1 1
-0.0714358340754485 -0.0712510565457221 1 1
0.00193003855937058 0.00182292268527689 1 1
0.0482771133486738 0.0481862028557023 1 1
0.00341702992714672 0.00347866383469463 1 1
-0.0376786722398249 -0.0374811365115378 1 1
-0.029624241683655 -0.0295897940481315 1 1
0.044397869065005 0.0441557434888067 1 1
-0.0718724543082394 -0.0714104228331848 1 1
0.0461054599022683 0.0461982244654172 1 1
0.0387690393853091 0.0385974278469313 1 1
0.00369918405235832 0.00378880560540781 1 1
0.0608720475625159 0.0607042166423709 1 1
-0.0242965995044935 -0.024301745449081 1 1
0.106954695784073 0.106709634676829 0 0
0.0356054093731107 0.0355413781459012 1 1
-0.0457029398749944 -0.0455145390788678 1 1
-0.0449910435949924 -0.0448964797350291 1 1
-0.0361851764658243 -0.0362267397126347 1 1
0.0109446882985545 0.010869047297896 1 1
0.124404992240352 0.124234342240926 0 0
-0.0851986371546683 -0.0846435732806422 1 1
-0.092215878185714 -0.0919414381379097 1 1
0.0174691312221317 0.0174841723561741 1 1
-0.0644289398231736 -0.0643062624467856 1 1
-0.0775297014349138 -0.0773917179742724 1 1
0.0622624893541295 0.0619840841428637 1 1
-0.0382848778106429 -0.0382121560422733 1 1
0.0346234191884213 0.0344886697027473 1 1
-0.0380769177178722 -0.0379426540095378 1 1
-0.0757156017245768 -0.0755324917102619 1 1
0.0445146335270891 0.0442060664067838 1 1
0.128673038713336 0.12804820731597 0 0
-0.0570363593888383 -0.0567532977411139 1 1
0.00646522498782248 0.0061727747775649 1 1
0.0288316504991323 0.02889931303518 1 1
-0.015157850656429 -0.0152028516072629 1 1
-0.0370549703003862 -0.0371063698556836 1 1
0.0186607519273495 0.0185670180253898 1 1
-0.0251935249108895 -0.0251694116466155 1 1
0.118568222070378 0.118189944334807 0 0
-0.00611653056220181 -0.00607085128881692 1 1
0.0329370976264487 0.0329228288870224 1 1
-0.0632210328785189 -0.0630067981810543 1 1
0.0662268832589176 0.0659881291437141 1 1
0.0581876810745666 0.0580411891206269 1 1
-0.0151505666876668 -0.015150670866943 1 1
0.00679486161932196 0.0069124091478488 1 1
-0.0565242922153587 -0.0563626085976632 1 1
0.0616565681020821 0.0613565574434983 1 1
-0.0167990095251001 -0.0167047390456296 1 1
0.0972411367765107 0.0967942500944635 0 0
0.0532822165671079 0.053102099102751 1 1
-0.00813813020482766 -0.00803073374498376 1 1
-0.0580984066418379 -0.0579116207201803 1 1
-0.0344938614039857 -0.034345175846982 1 1
0.0171970848773686 0.0172478800398075 1 1
-0.0373403900127874 -0.0372385778185084 1 1
0.00933504818318196 0.00937627805887005 1 1
0.114499092809709 0.114200976526011 0 0
0.0517991883542775 0.0518517434675736 1 1
-0.032880711595207 -0.0327639175146749 1 1
0.0669735775496136 0.0668525783913243 1 1
0.000379875176528875 0.000252516975386959 1 1
-0.0673972350435431 -0.0671028312373996 1 1
0.0306963992471645 0.0305739280690061 1 1
-0.0710707870149972 -0.0708671601500356 1 1
0.0794425822646146 0.0792024263642814 1 1
0.0596591297338381 0.0594488863324756 1 1
0.0341807379998138 0.0340491990960219 1 1
0.00366293308318601 0.0036030336056373 1 1
0.0374245857906192 0.0373727447884529 1 1
-0.084627853827315 -0.0844231543015119 1 1
-0.0911268036802919 -0.0910122305383593 0 0
0.110852529445765 0.110683758620963 1 1
0.0514973616942203 0.05139682490365 1 1
0.0139064231633087 0.0142090667315163 1 1
0.0222214755860254 0.0220645537749276 1 1
-0.0180906332085186 -0.0179344481235732 1 1
0.00198573234462294 0.00191834551817704 1 1
0.0130678496376899 0.0131747651354496 1 1
0.00731823775766731 0.00727776236074669 1 1
0.0972938437197398 0.0971230319511187 1 1
-0.0305106300726672 -0.0302131387865846 1 1
0.0430850636917332 0.0428583574177209 1 1
-0.0241860665378451 -0.0242011922335794 1 1
-0.0281366609184144 -0.0281214400423529 1 1
-0.040378944687812 -0.0401551705167232 1 1
-0.00496046800270005 -0.004993269237983 1 1
-0.094479313780623 -0.0942396676740591 1 1
0.0069778672765842 0.0068983797566554 1 1
-0.0420223195705123 -0.0420074865506178 1 1
0.0904983169968471 0.0902220344529581 0 0
-0.0215812599632208 -0.0215057436201188 1 1
0.0153290478587145 0.0151683445078054 1 1
-0.0486626610716741 -0.048386166337128 1 1
0.044367071336718 0.0441454234914891 1 1
0.0597712374457742 0.0595703503646409 1 1
-0.0145684184832377 -0.01450024713514 1 1
0.147814448509345 0.147110791160701 0 0
0.0236451927968593 0.0234403456872522 1 1
-0.0624957673877573 -0.0624364735760519 1 1
-0.00156219100122035 -0.0016007659605389 1 1
0.0610100181800667 0.0608270560564885 1 1
0.0192880898764877 0.0191118034756253 1 1
-0.0429709350475922 -0.0429451932017377 1 1
-0.0184035095126989 -0.0182718772629898 1 1
0.0670638461110803 0.0669170131671853 1 1
-0.00201607949993407 -0.00204671806400269 1 1
-0.0221414022203449 -0.0219297856979275 1 1
-0.0426484525970557 -0.042580369190152 1 1
-0.0848296580274263 -0.0845382698992652 0 0
0.0743207438570099 0.0740527288813764 1 1
-0.0405562846176851 -0.0402657705590141 1 1
-0.00701300806615308 -0.0072197019820784 1 1
0.00550924154252846 0.00560764627363652 1 1
-0.0999418924357352 -0.099705018996906 0 0
0.0408292329154636 0.0406859208996832 1 1
0.0149395450472945 0.0149219709958448 1 1
0.0777390813806175 0.0774167093489318 1 1
0.00551267761409686 0.0055180874578898 1 1
0.107691983725404 0.107413765908396 0 0
-0.0414105273244942 -0.0412464423184297 1 1
0.0621322960096354 0.0620470157841792 1 1
-0.0386140048554918 -0.0385219539216487 1 1
-0.0504433682895071 -0.0502271392087609 1 1
0.0579985330262934 0.0580894303770111 1 1
-0.089652421014935 -0.0894058293052401 1 1
0.0378074226860964 0.0376433512842517 1 1
-0.0350332292642301 -0.0348813985341416 1 1
0.0247541763703938 0.0247625334836362 1 1
0.0200695444342879 0.0201752507386757 1 1
0.010999227465544 0.0109110317997249 1 1
0.0645796148688247 0.0645427747372814 1 1
0.00403776892072916 0.00413222780679168 1 1
-0.060349847930371 -0.0601979491053466 1 1
-0.0181946583879286 -0.0180814147081062 1 1
-0.0123191687815281 -0.0122753585052753 1 1
-0.00827644995853036 -0.00813945691786078 1 1
-0.102043053115432 -0.101729874075954 0 0
0.000712210073658938 0.000719657115766995 1 1
-0.0110956122250604 -0.0110549600611068 1 1
0.0176738190494936 0.0175494949652165 1 1
0.0553640322299544 0.0550680213526139 1 1
0.161608397262695 0.161112355325347 0 0
-0.016152613659117 -0.0159871393923942 1 1
0.0254371117902143 0.0252184863543075 1 1
-0.00788927077471406 -0.00799733709043049 1 1
0.0235327688620613 0.0233779976639689 1 1
0.0620237307925007 0.061794897848729 1 1
0.0347740215347404 0.0347465628545537 1 1
0.0352563508423876 0.0351322255966519 1 1
0.00496909752869939 0.00490095320115101 1 1
-0.0200160853857399 -0.0199277420930989 1 1
0.0628095516396338 0.0627080846415765 1 1
-0.0488558522234334 -0.0487885046776933 1 1
0.0316822421122409 0.0315782486820482 1 1
0.00716615103316542 0.00733057483493747 1 1
-0.0361174760085762 -0.0359714733211921 1 1
0.0563234815186075 0.0561375334076705 1 1
0.0217063987647617 0.0216594151699412 1 1
-0.0598487696460447 -0.0596986280399564 1 1
0.0501610551142041 0.0499405345171516 1 1
-0.00927959794363802 -0.00926634053131056 1 1
0.0515504845763784 0.051329071664677 1 1
0.0112779287144221 0.0111526088606229 1 1
0.0321868539704366 0.0321496513176824 1 1
-0.115488602800302 -0.1150867673016 1 1
-0.159574519179022 -0.159174521464786 0 0
-0.0674725867743733 -0.0673877390495005 1 1
0.0324821883706869 0.0323817867590933 1 1
0.0783563010087772 0.0783093070245691 0 0
-0.0642096793672939 -0.0639880401499019 1 1
-0.0448588165999784 -0.0447560075260957 1 1
-0.0896717798451267 -0.0895018805343682 0 0
-0.121952546042905 -0.121612039223451 0 0
-0.0246515844137799 -0.0245743697668891 1 1
0.0431799110668343 0.0431342338158707 1 1
-0.0251076990493531 -0.0251383302922045 1 1
-0.0868734440218545 -0.0866268476234701 0 0
-0.0359192807581183 -0.0358254445152122 1 1
-0.0417794213767152 -0.0415781324074038 1 1
0.0558635982273964 0.0556110669372019 1 1
-0.00039724332746414 -0.000528085880616095 1 1
-0.00470876550324502 -0.00477152745878194 1 1
0.0365003757112871 0.0362736677602754 1 1
0.0250910977056547 0.0251342215776995 1 1
0.0245832231492267 0.0243137806438228 1 1
0.0162422684574568 0.0160922299328031 1 1
-0.0524634408928418 -0.0521835931923248 1 1
-0.0493284443095651 -0.0490654535262862 1 1
0.00783547811541903 0.0077013911732713 1 1
-0.00262741108721872 -0.00252933619852097 1 1
0.0679411399899542 0.0676462935297686 1 1
0.00384982628365555 0.00378772817756229 1 1
-0.0412387092726452 -0.0410367553768464 1 1
0.0239453191571886 0.0241117263971948 1 1
0.0262410400872677 0.0262576390901232 1 1
0.0608603836311465 0.0606319792683591 1 1
0.0227118012798896 0.0227300629784262 1 1
-0.0223417327934931 -0.0221540562407231 1 1
0.0292172253185663 0.0289980045046574 1 1
0.0248311617895564 0.0247414466971673 1 1
0.00472281777225061 0.00471703042214365 1 1
-0.0484074072702039 -0.0483353878249477 1 1
0.014411895828434 0.0143233613973624 1 1
0.00028876467907043 0.000450429078408842 1 1
-0.0482467435841491 -0.048215251768313 1 1
0.051235395129359 0.051129698219701 1 1
-0.0697517703939901 -0.069510925988548 1 1
-0.0203902440868135 -0.0204816116344897 1 1
0.00733059015810232 0.00740734901405484 1 1
0.03717637585377 0.0371418548512611 1 1
0.0523618660541949 0.051981012336854 1 1
0.0443669359588382 0.0439703056199733 1 1
0.0540795164512257 0.0538912803533876 1 1
-0.027073939829165 -0.0270031806365285 1 1
-0.0597818737622895 -0.0598031746458792 1 1
-0.0172261445918564 -0.0171255709909524 1 1
0.0179104610148042 0.0177847459124254 1 1
0.0571510556090241 0.0571431856920154 1 1
0.0785164341183507 0.0783342397360615 1 1
-0.0454333955129669 -0.0455176924514737 1 1
0.074949009210854 0.0747813851630666 1 1
-0.0320634979473308 -0.0318909079944257 1 1
0.0112182936647096 0.0110381678073221 1 1
0.00131348891631877 0.00139430336820422 1 1
-0.116414726589284 -0.116045254559356 0 0
0.0418395343294442 0.0415967557339037 1 1
-0.00911499255174883 -0.00907553998163094 1 1
0.093692435742064 0.093355643340233 1 1
0.0444696100182091 0.0442485128335823 1 1
0.0474885611696059 0.0472771643837702 1 1
-0.0310484414841303 -0.0309236688944207 1 1
-0.0953798891018952 -0.0952324044482288 1 1
0.0264842538772372 0.0261878625093848 1 1
-0.0127652071111661 -0.0127741593250207 1 1
-0.00914027991736418 -0.00915145722009921 1 1
-0.0432094904388617 -0.0430789424048392 1 1
-0.0316887093629396 -0.0316199856008333 1 1
-0.0573991832137044 -0.0571500450476056 1 1
-0.0378737306910087 -0.0378043284161261 1 1
0.0363993158447852 0.0363871802175458 1 1
0.00610563365347507 0.00607937749597304 1 1
-0.0502444709381332 -0.0501306399159837 1 1
0.00216837570959441 0.00223288019039547 1 1
0.0788109930878354 0.0784723131114576 1 1
0.017935439316187 0.0179312392268041 1 1
-0.0156362924265543 -0.0154054913961597 1 1
0.0680647601693236 0.067910807835522 1 1
0.0736248475199964 0.0735408929448553 1 1
-0.0176891218690277 -0.0175363988823155 1 1
-0.135509641925745 -0.13511892533858 0 0
-0.00581617040626459 -0.00574818546909516 1 1
0.0222448184692914 0.0221263172029562 1 1
-0.00330974389527031 -0.00337735980725815 1 1
-0.0140479450394492 -0.0141062686348393 1 1
-0.0601270027940709 -0.060121224805165 1 1
-0.0629076719616999 -0.0626380617260202 1 1
-0.0049006516799635 -0.0048617875233002 1 1
-0.0872056470071189 -0.0870181309436639 1 1
0.0137017074280503 0.0139236141763742 1 1
-0.0410534818272748 -0.040992697335405 1 1
0.0315725759950748 0.0315943737342027 1 1
0.0401356086010042 0.0404748874316489 1 1
0.055778638716539 0.0555827870419605 1 1
-0.0153609733761873 -0.0154174254460704 1 1
0.0473746601568726 0.047308217691603 1 1
0.0411821440756376 0.0409465094018788 1 1
-0.00715252420437145 -0.00729470897646056 1 1
0.025767240207823 0.0257402537484008 1 1
-0.0168350450804131 -0.0167939102718988 1 1
-0.0297407988590226 -0.0296657126548814 1 1
0.0693441920140927 0.0692270636521051 1 1
-0.0426535893118212 -0.0426363857784996 1 1
0.00821007690876248 0.00820212764950288 1 1
-0.0410737956810628 -0.0409198373555908 1 1
-0.102178759642488 -0.101831891899439 0 0
0.000738336489443013 0.000915377386962488 1 1
-0.00980052132888137 -0.00962083437053558 1 1
0.00177967444010806 0.00184075822393469 1 1
0.00578771252990593 0.00587993137161845 1 1
0.0221949557175276 0.0219098047376699 1 1
0.00767027227204679 0.00753357771305167 1 1
0.0739580277984531 0.073694689082674 1 1
0.0957127138345817 0.0955315943864448 1 1
-0.0283309008795786 -0.028236482214855 1 1
-0.00915904696711363 -0.009062715969053 1 1
-0.0526741943475751 -0.0524557182874193 1 1
-0.0660780163346958 -0.065911285179481 1 1
-0.0440770962244392 -0.0440801938740618 1 1
-0.146594248469293 -0.1463666510523 0 0
0.0545087131998967 0.0543310231183865 1 1
0.0542859902709639 0.054182981938495 1 1
0.0195052386462915 0.0194810938881398 1 1
-0.0455431095551074 -0.0455334371306425 1 1
0.0655948344893299 0.0652062387623734 1 1
0.0120812924632403 0.012056821726257 1 1
-0.0340302086140518 -0.0339242801322054 1 1
-0.0302205442075738 -0.030252766538942 1 1
0.0464775624774347 0.0463160202886828 1 1
-0.0310377789579174 -0.030987617042098 1 1
-0.0327414541584315 -0.0326455231544609 1 1
-0.00151993672006742 -0.00150516717874966 1 1
-0.0415416998079079 -0.0415706254677453 1 1
-0.048630478165477 -0.0482753594422557 1 1
-0.0262756629776401 -0.0263026376469806 1 1
-0.0582341690731679 -0.0580785949171356 1 1
-0.0173160334578139 -0.0171982304412718 1 1
-0.0524158735109507 -0.052203705696015 1 1
-0.0955878215969926 -0.0952634428286344 1 1
0.023544344034863 0.0235057236931364 1 1
0.0439229771482182 0.0436695558233407 1 1
-0.038056964037774 -0.0379293790645502 1 1
-0.00242473277708062 -0.00223619274291036 1 1
0.0275013230604639 0.0274074473188997 1 1
0.073709991460788 0.0734306124296966 1 1
0.028769728258792 0.0288497707679573 1 1
-0.0436522189368312 -0.0434519086601116 1 1
-0.0337452508137085 -0.0335712514154337 1 1
-0.0244800619006041 -0.0243469289316263 1 1
-0.056204474152785 -0.0557913653869783 1 1
-0.00660313095470795 -0.00662544915409571 1 1
-0.0225243698842378 -0.0224285697231666 1 1
-0.0153393623656764 -0.0153912361435234 1 1
-0.00356948427063828 -0.00357277472081423 1 1
-0.0281008928016298 -0.0280233799003234 1 1
0.0483510202609806 0.0482931790625706 1 1
0.0310263583545117 0.0308515064123528 1 1
0.00252674861525251 0.00244141831637906 1 1
0.0294382952658825 0.0292603078041302 1 1
0.0595012470908443 0.0592295464853233 1 1
-0.0188237836271434 -0.0186966754309642 1 1
-0.00717037281548748 -0.00737221307702382 1 1
0.0375192628473234 0.0374743220461528 1 1
-0.040470955133506 -0.040294036024782 1 1
0.11432207778608 0.11397720360854 1 1
0.0692907048352916 0.069064758508898 1 1
0.0619542637132211 0.0617361972636593 1 1
0.0235738369416426 0.0235472935147311 1 1
-0.00214267454603996 -0.00214164890764063 1 1
0.0116100870744519 0.0113955419675937 1 1
0.0130629902619992 0.0130059771474626 1 1
-0.0364206505697388 -0.0363596006177197 1 1
-0.0262515331065013 -0.026119088977095 1 1
-0.03607247894402 -0.0360785182287982 1 1
-0.0103101633032667 -0.0102538023916657 1 1
-0.0145503748816294 -0.0146166527254128 1 1
0.0099772237331156 0.00999090608080709 1 1
0.0195112342126482 0.0193819485736901 1 1
0.0113423892160635 0.0113236716199136 1 1
-0.00354396192013034 -0.00365643971037926 1 1
0.0467976439407431 0.0466614889919644 1 1
0.00636624041294386 0.00634598611620736 1 1
0.0855587811679857 0.0851451051904649 1 1
-0.0222467095971737 -0.0221907266158594 1 1
-0.0384159149987487 -0.0383345628663942 1 1
0.112669764891159 0.112505634127018 1 1
-0.0689098120763349 -0.0686949878938443 1 1
-0.0878723109527521 -0.0876153527258158 1 1
-0.0715752391432443 -0.0713895992693614 1 1
0.0489867316799307 0.0489736379769261 1 1
0.0282517828928535 0.0282327813693301 1 1
0.0155140028860022 0.0155886647509576 1 1
-0.00304899931877595 -0.00305397980678082 1 1
0.064907564767501 0.0648649602286112 1 1
0.0675618214396798 0.0672549656723395 1 1
0.0339570541483665 0.0337611395853158 1 1
0.00327058338458557 0.00320853663877342 1 1
-0.00510502151272807 -0.00501883078708451 1 1
-0.0870925206557883 -0.0867682994802507 0 0
-0.00245047572394971 -0.0024636288910026 1 1
0.0952429383664189 0.0949552866774186 1 1
0.0544009602111521 0.0541108480826539 1 1
0.107952133837992 0.107673517007323 0 0
-0.0524196103174198 -0.0523400473003055 1 1
-0.0696836671712419 -0.0693619517068673 0 0
0.0297662357777712 0.0296277397741016 1 1
-0.113951589620976 -0.113624092917439 0 0
0.0518291959591927 0.051572015525699 1 1
0.0346563429545195 0.0345206056763375 1 1
0.0387968261912651 0.0388095053702106 1 1
-0.0165179234581225 -0.0165976314661928 1 1
0.0299921050810424 0.0299714308521473 1 1
-0.0673408288740967 -0.0672027763756059 1 1
0.0398099288856006 0.039750890935122 1 1
0.0315759643005094 0.0314931062796891 1 1
-0.0416824361575533 -0.0417112312463257 1 1
0.113152897223905 0.112908577288942 0 0
0.0508801909361986 0.0506397839131018 1 1
-0.0622976154102944 -0.0621782845499403 1 1
-0.0121583262397007 -0.0120783758057243 1 1
-0.155690622396572 -0.155271206585166 0 0
0.0171064078743856 0.0170931368655328 1 1
-0.0516715653879796 -0.0514801264632248 1 1
0.032825485349031 0.03281920509573 1 1
0.0174700385685938 0.0173770588801807 1 1
0.0332945161271976 0.0331443899797858 1 1
-0.0148937374822747 -0.0148477942259689 1 1
-0.00828039896968377 -0.00821705723378394 1 1
0.065349339154113 0.0650705153084982 1 1
-0.0246103291723638 -0.0245202054776132 1 1
-0.0685602507091796 -0.0683918800194087 1 1
0.0640816478636559 0.0639553870280903 1 1
0.0800760484579061 0.0799661275152896 1 1
-0.0163927936319485 -0.0164176142336017 1 1
-0.0870642264473282 -0.0867055434204992 1 1
-0.0769148259061141 -0.0766629809826437 1 1
-0.0739379732977015 -0.0737500500976441 1 1
-0.010491992342664 -0.0106145600135846 1 1
-0.0494428240521738 -0.0493216368137265 1 1
0.0190738662040775 0.0189793411800231 1 1
0.0165141638475382 0.0166724297392314 1 1
0.0125834649767121 0.0127138734872785 1 1
0.0560499731215013 0.0559151226709815 1 1
-0.00685689865816651 -0.00688407713308486 1 1
-0.0540823349930317 -0.0539077113843345 1 1
0.0132193616426686 0.0131586350398725 1 1
-0.015566208055725 -0.015523726910765 1 1
0.0285237172513923 0.0284122342517728 1 1
-0.0158389783665563 -0.0156393871052143 1 1
0.0133219717804327 0.0132287720682343 1 1
-0.0460076538842256 -0.0460758161473712 1 1
-0.0214174038012575 -0.0212259290444029 1 1
0.0250024654644928 0.0249625437571955 1 1
-0.00615840936698594 -0.00607148895358173 1 1
0.0503290212490627 0.0501773883803574 1 1
-0.0145290950690472 -0.0146403898986919 1 1
-0.0633728246387245 -0.0629570217605822 1 1
-0.00549379779895208 -0.00549517213288756 1 1
-0.0411114571312337 -0.0410670129788138 1 1
0.064372994974255 0.0642725517541649 1 1
-0.0233302772985709 -0.0234111469182291 1 1
0.0672357452738507 0.0670921996127953 1 1
-0.0256719167286552 -0.0256746860743251 1 1
0.0659007704646713 0.0657779631551739 1 1
0.0718574442658858 0.0716973148334807 1 1
-0.0995200699437431 -0.0994159533609714 0 0
-0.00099715136828413 -0.000974588701773026 1 1
-0.0555827084463518 -0.0552603747333103 1 1
-0.101727143247104 -0.101327109635985 1 1
0.0227344012441233 0.022755038414155 1 1
0.0152360015736611 0.0151810392120653 1 1
0.0306667735513276 0.0305414273492404 1 1
0.0250555046697761 0.0250650047668728 1 1
0.0359359425816906 0.0359158811122216 1 1
0.0623427951668544 0.0624333645946363 1 1
0.00097232802245984 0.00107521372257927 1 1
0.0202516563662171 0.0202194313529227 1 1
0.103528128430614 0.103024690264996 1 1
-0.0835780351540208 -0.0832032182332642 1 1
0.0296224663657186 0.0295326094452019 1 1
0.0844234349528369 0.0842454901681657 1 1
0.0833475182334705 0.0831158748617605 1 1
0.0140581110094201 0.0140842283268856 1 1
0.0809810142600763 0.0807198673131201 1 1
-0.00994889982485118 -0.00990170599259403 1 1
0.0118408110864641 0.0118493672727383 1 1
-0.0346618380589512 -0.0344542990363959 1 1
0.0219194885171998 0.0220402568228721 1 1
-0.0282015127227195 -0.0282190569508338 1 1
-0.0617855382518553 -0.0616721433085839 1 1
0.0277470762929252 0.027590595353042 1 1
0.080377868269945 0.080250806746355 1 1
-0.051159105171233 -0.0511454252087242 1 1
-0.0244575831982426 -0.024410382953253 1 1
-0.0887784100579412 -0.0884253450033442 1 1
-0.0689408131317368 -0.0686284111979121 1 1
0.0291056280827291 0.0292726298716449 1 1
-0.00301863951197415 -0.00314248975991845 1 1
-0.0909470936091157 -0.0906596358638428 1 1
0.00396324741415886 0.00402912707271769 1 1
-0.0252156759084083 -0.0250459901364336 1 1
-0.0424375673268877 -0.0425354905598296 1 1
0.0070876444179012 0.00711333197158186 1 1
0.000240697546231438 0.000273460893710301 1 1
0.016501391386662 0.0164402845763763 1 1
0.00846082845416816 0.00858175871374609 1 1
-0.0335102658755786 -0.033430218890446 1 1
0.00968504243796563 0.00955213225939918 1 1
0.0337746572189611 0.0337007161419647 1 1
-0.0648982864348215 -0.0650584464845055 1 1
-0.0273012775021498 -0.0272470326681496 1 1
-0.0105367445192592 -0.0105062917383538 1 1
0.00954394614826464 0.00969220121832053 1 1
0.00205420412199734 0.00213095717361939 1 1
0.000380060590896716 0.000454513552997132 1 1
-0.027028735798118 -0.0269853569924635 1 1
-0.0355051359414641 -0.0352676179404326 1 1
0.0638642932883774 0.0633494088276082 1 1
-0.0380085597626188 -0.0378674719607144 1 1
0.015467292311414 0.015368338128289 1 1
-0.0412718315836163 -0.0411489289607048 1 1
-0.0518871240583634 -0.0518166909190457 1 1
0.0789760556705298 0.0787536045435044 1 1
-0.0687621315916548 -0.0686530140309985 1 1
0.145509287925105 0.144896692866735 0 0
-0.0465070620309606 -0.0463648265024044 1 1
0.0410492348970635 0.0410208613477178 1 1
0.0243647147241739 0.0244180970938734 1 1
0.00644219483376235 0.00635538176864245 1 1
-0.0651333872583175 -0.0649848528756898 1 1
0.0579217868159007 0.0575637127510371 1 1
0.0436332831899521 0.0434988121665993 1 1
-0.028012828830215 -0.0279367906217261 1 1
0.00411205104153762 0.00407490465715056 1 1
0.0661352945758001 0.0656369589476683 1 1
0.0399760461675666 0.0398814960967323 1 1
-0.0666739283315477 -0.0664593657852651 1 1
-0.104714313093865 -0.104473850926634 1 1
-0.0392295007172891 -0.038932978074247 1 1
-0.0387956227713108 -0.0387327321242216 1 1
-0.0187697568271492 -0.0186052181387383 1 1
0.0764626685088718 0.0763490954788985 1 1
-0.0389857892727909 -0.0390460258860104 1 1
0.0336147087555231 0.0335478130485508 1 1
-0.00151617537663107 -0.00148067955506566 1 1
0.016985103378989 0.0169196935203908 1 1
0.0253678836288486 0.0252599066523856 1 1
0.0449120536806161 0.044914616092459 1 1
-0.145032196553357 -0.144582897080313 0 0
0.00659891713746653 0.00661026445163155 1 1
0.0260298916551306 0.0259131878344396 1 1
0.0473954859853083 0.0472216363903154 1 1
-0.0213855155773909 -0.0213525225703041 1 1
0.0200506155450311 0.019900939276315 1 1
0.0376573807013491 0.0374491466385598 1 1
0.0025791769253134 0.00250997557216965 1 1
0.0116102669806331 0.0115893489066945 1 1
0.0675800273075108 0.0671474603597348 1 1
0.0374887926904941 0.0376087041516141 1 1
-0.018114641952084 -0.0179859642067553 1 1
-0.030739048162228 -0.0307246037828045 1 1
-0.0408102004334905 -0.0407763447436719 1 1
0.0147197350917601 0.0145481810730761 1 1
0.04276402195707 0.0424658375320093 1 1
-0.0489663448916911 -0.0488755907282955 1 1
-0.0853601932003832 -0.0851934632053392 1 1
-0.0331213043199254 -0.0326632087662451 1 1
-0.00757331554552918 -0.00753733779902603 1 1
0.038214357305228 0.0382687333139616 1 1
0.0281757949787522 0.0280398504111234 1 1
-0.00934632398843372 -0.0093639311880019 1 1
-0.0610222978943463 -0.0608693822401761 1 1
0.0196036983248565 0.019645634077139 1 1
0.0178519833811595 0.0177780398341081 1 1
-0.00719557186103206 -0.00727428360839518 1 1
0.0401384964493283 0.0400508846175381 1 1
0.0106111648421674 0.0106650285996345 1 1
0.0117369658121357 0.0117326052631111 1 1
-0.054879269556578 -0.0548172664804596 1 1
-0.00898482666789986 -0.00900310491561838 1 1
0.00692122020342968 0.00686351528008346 1 1
-0.020145458357137 -0.020269656049758 1 1
-0.0444171307264311 -0.0443385847762454 1 1
0.053434688080652 0.0534027750733034 1 1
-0.0550351378434026 -0.0549112023448834 1 1
-0.0201886853920276 -0.02013710645722 1 1
0.0302825642068172 0.030127418436199 1 1
-0.0127504433111922 -0.0126456026592583 1 1
-1.23690311277722e-06 6.06791841186467e-05 1 1
0.000617229550273511 0.00028576685285862 1 1
0.0122013425608804 0.0119408232855768 1 1
-0.139576280796917 -0.139276568028873 0 0
-0.100939807623838 -0.100804810300336 0 0
0.0757895492884629 0.0756411124404606 1 1
0.00517273946807007 0.00501808812071678 1 1
0.0176275125721817 0.0177156173226022 1 1
0.0609531128427969 0.0608715548153291 1 1
0.00614420059655389 0.00610980122634806 1 1
-0.0361139885497858 -0.0359235590950855 1 1
0.0142309298556228 0.0141264902519937 1 1
-0.0202193745368376 -0.0199917578940909 1 1
-0.0312455618006736 -0.0310510751230542 1 1
0.00121208093056688 0.00135262257294425 1 1
0.0270775895084496 0.0269146824475249 1 1
-0.0533855687080615 -0.0530690987308129 1 1
0.126722545356997 0.126207019760647 0 0
-0.0939334903994893 -0.0937770037939547 1 1
-0.0619649433430326 -0.0617866790476265 1 1
-0.00503443263732478 -0.00522058369723574 1 1
-0.0101478477886845 -0.0100699546398975 1 1
-0.0252055427094955 -0.0251451536900651 1 1
-0.0286674835298182 -0.0286156112949565 1 1
0.0293186773487859 0.0292083829701542 1 1
0.0614537836564458 0.0614897811779674 1 1
-0.055251130262322 -0.0550428318752993 1 1
-0.0496442661825208 -0.0494638220036936 1 1
0.0363370075888573 0.0361531412765576 1 1
-0.0726779986824359 -0.07245045037964 1 1
-0.00852296741107086 -0.00853530993393643 1 1
-0.0622598395983599 -0.0621723216761794 1 1
0.0416788161985338 0.0415727345198625 1 1
0.0775404115846029 0.0773408135826281 1 1
0.0262080613657413 0.0261184833341285 1 1
-0.0649231507770287 -0.0647558840995142 1 1
-0.0588942394697707 -0.0587888303963863 1 1
0.0517655890133387 0.0516146052114251 1 1
-0.00315559260231771 -0.00311363633177055 1 1
0.0141925571391697 0.0141177035457046 1 1
0.0408096204692811 0.0404730239274052 1 1
-0.0298942237695039 -0.0297528046570535 1 1
0.007273836283595 0.00734937893517136 1 1
0.0242950915756156 0.0242553147065643 1 1
0.0824300357584387 0.082009243947901 1 1
-0.0523419138126791 -0.0522284813260697 1 1
-0.121137109372834 -0.120854285928137 0 0
-0.00542740197377349 -0.005519768583068 1 1
-0.0654043338813983 -0.0653152816400947 1 1
0.0195616928678801 0.0194812385586481 1 1
0.00617032613495369 0.00614470511215076 1 1
-0.0273789554330147 -0.0273115122495312 1 1
0.0339680030343431 0.0339066122918417 1 1
-0.0516634528868928 -0.0515038020688866 1 1
0.0807547492167154 0.0805818437771628 0 0
0.0917330728005857 0.091658334898784 0 0
0.0107937388106906 0.0107349314505284 1 1
0.0348558386246752 0.0346883343801154 1 1
-0.00595419940233784 -0.00574338338790711 1 1
-0.0735613731807206 -0.0731886732884323 1 1
-0.0143597643131672 -0.0143783598602417 1 1
0.0364281152760554 0.0362896577209125 1 1
0.0317542154393772 0.031708568830632 1 1
-0.0139596651711763 -0.0139431193542867 1 1
-0.000832031674297542 -0.000785620635657789 1 1
0.00931127974340498 0.00921043954368499 1 1
0.0374782238476161 0.0372597719190102 1 1
-0.0439670518701759 -0.0437934805377054 1 1
0.0661875610797094 0.0660542701429504 0 0
0.048601049579912 0.0485763637269645 1 1
0.0442041717268943 0.0440154073244386 1 1
-0.000513931518298845 -0.000594023789630444 1 1
0.097637510215608 0.0973484893515848 1 1
0.0562769662251483 0.05599877359829 1 1
-0.0529515005372145 -0.0528349600345651 1 1
-0.0140959546186804 -0.0141225882380911 1 1
-0.0763964378892187 -0.0762721213444188 1 1
0.0527468008362264 0.0525415195046053 1 1
-0.00452325267693063 -0.00441205905579446 1 1
0.058977171473514 0.0588461301323147 1 1
0.00100340425543683 0.000943726031782017 1 1
0.0782908728853109 0.0780847569159277 1 1
-0.0433810236602284 -0.0433342298754928 1 1
0.0518229922117358 0.051699235826075 1 1
-0.0635177406503971 -0.063333393159766 1 1
0.0148103248849409 0.0146605854549066 1 1
-0.0115482375136803 -0.0115180818473337 1 1
-0.0753612909137314 -0.0750960585169666 1 1
0.0483181768072068 0.0481969309908225 1 1
0.0471787596783833 0.0471095204322921 1 1
0.00301858911080963 0.00318363459022448 1 1
0.00606217286979886 0.00615785040645056 1 1
0.106028198104474 0.105897764513024 0 0
-0.0875092054430797 -0.0872426470052766 1 1
-0.0927100239421486 -0.0924644260771621 1 1
0.0350757808786154 0.0347221248845346 1 1
0.0789679069962122 0.0788487533963627 1 1
0.0805160079899117 0.0802257106234668 1 1
0.0208862276124029 0.020570139850038 1 1
-0.0112572527342931 -0.0113147054919032 1 1
-0.087196186357365 -0.0868987179698933 1 1
-0.0777949138708549 -0.0774563469381253 1 1
-0.123092771872416 -0.122555053203947 0 0
0.104146086768883 0.103749659853616 1 1
-0.0772573091833907 -0.0767819285922032 1 1
-0.0455895168737635 -0.0454372840486094 1 1
-0.0899116059363324 -0.0896748190985271 1 1
0.0228010920331768 0.0227805583823591 1 1
0.0510154391543976 0.050749115440286 1 1
-0.0154807639177716 -0.0154083730262091 1 1
-0.0300214094211126 -0.0299638889498094 1 1
0.0248042567392962 0.0246971809324251 1 1
-0.0733418943446596 -0.0731336651151239 1 1
0.0192428861931596 0.0191801924928756 1 1
0.0487515251013 0.0485391112909527 1 1
0.0735836479199961 0.0733801813725879 1 1
0.0660365547953753 0.0657204846455165 1 1
-0.062718369739516 -0.0626190205404702 1 1
-0.0300036743767592 -0.0297574424811287 1 1
-0.0224389531797947 -0.0224728600389843 1 1
0.0354534459159923 0.0352870308210863 1 1
-0.0445629266497564 -0.044568229648942 1 1
0.0731282668214202 0.0728797012041672 1 1
0.00145111936552219 0.00144105074255286 1 1
-0.0047300598618982 -0.00470654022247237 1 1
-0.104456529324707 -0.103955919319581 0 0
-0.0659769109899724 -0.0658363099181372 1 1
-0.0962857916519461 -0.0961028357217351 1 1
0.0181939063828205 0.0181997104509343 1 1
0.0506234383829556 0.0502474159907192 1 1
0.0664951710700641 0.0662716499461701 1 1
0.0389616400460356 0.0389405192182607 1 1
-0.0138275340108133 -0.0138271461939655 1 1
0.00749483253292616 0.00763366654367406 1 1
-0.0930128471555812 -0.0927841227652713 1 1
0.0447073446382565 0.0445073602312387 1 1
0.036946269800281 0.0368826895355787 1 1
-0.0075054542138064 -0.00754958133039864 1 1
-0.0102165054622996 -0.0102619855453489 1 1
0.0124043500910208 0.0124974302361288 1 1
0.0412106188266748 0.0410493405857453 1 1
-0.0127156143168931 -0.0127095157118842 1 1
-0.0661006407440663 -0.0658048746485636 1 1
0.0108649448220864 0.0108720709217911 1 1
-0.00848417382357348 -0.00855696707771344 1 1
-0.107925921301676 -0.107560724049014 0 0
-0.0898516805729246 -0.0897686572305871 1 1
-0.0874195185767004 -0.0871315282798328 1 1
0.0237880141465473 0.0237523296989138 1 1
-0.0401736102729553 -0.0401456740683269 1 1
-0.0167988729294164 -0.0166674376779253 1 1
-0.0310212356319621 -0.0306259930584125 1 1
0.0310505486143288 0.0308549633054515 1 1
0.0182637134406341 0.0183206943602864 1 1
-0.0151955066812572 -0.0149988423636709 1 1
0.058967263241699 0.0588325358183977 1 1
0.0313991051833854 0.0313378866998377 1 1
-0.0757244905678935 -0.0753534500761684 1 1
0.0220923849142532 0.0220942688069341 1 1
0.0664065958216756 0.0662410600875674 1 1
-0.0677725419602304 -0.0675835901247078 1 1
0.014237563853045 0.0141583010853556 1 1
-0.0704267015597718 -0.0701118761264052 0 0
0.0584397666136145 0.0582681175847247 1 1
-0.00748432128249989 -0.00763858863133291 1 1
0.0859757709405854 0.0858604891903023 0 0
-0.0585694034866588 -0.0581342453460936 1 1
-0.0464270559305991 -0.046338023296019 1 1
0.0312080884661384 0.0311202433199306 1 1
0.0248808625216175 0.0247715085668216 1 1
-0.0389142680506331 -0.0388785782138352 1 1
-0.0887207982413267 -0.0883807254695987 0 0
-0.000836193950095426 -0.000712636707014887 1 1
0.0678098410154206 0.0678642762258178 1 1
-0.0896147050115084 -0.0894301860210007 1 1
-0.0109841805408937 -0.0108921629690017 1 1
0.0841739216860881 0.08384481080359 1 1
-0.0514201127577995 -0.0512135849530908 1 1
0.0126531328908906 0.012519054086318 1 1
-0.0513556652136899 -0.0511835416660215 1 1
0.0835920809525978 0.0832757151117701 1 1
-0.0433294721251008 -0.0430085288722426 1 1
-0.0391490108417082 -0.0390181485124456 1 1
-0.0176943152379636 -0.0175133932664754 1 1
-0.0611895378894479 -0.0610354000550468 1 1
-0.023036691503585 -0.0228945698823679 1 1
-0.0211628601367715 -0.0211260544201348 1 1
0.067202955994384 0.0669529704910544 1 1
0.0114518155639393 0.011447289849883 1 1
0.0221950181726148 0.0223192190852262 1 1
0.00237892512117683 0.00233867608180333 1 1
0.0143224222005715 0.0143528476030264 1 1
0.014262600564203 0.014201539828099 1 1
0.0783609603664233 0.0782350939389512 1 1
-0.0885956062471946 -0.0882386465396981 1 1
-0.0133498227581713 -0.0134235927705195 1 1
-0.000781669191744813 -0.000810155160589118 1 1
0.0192245518695387 0.0190967623155915 1 1
-0.0433728975730759 -0.0434560739443789 1 1
0.0145296471276535 0.0145301564200276 1 1
-0.0686781183382869 -0.0685988851165566 0 0
0.00586093908264892 0.00590611021036622 1 1
-0.063373089617709 -0.0632363478338717 1 1
0.0204789486884516 0.0204320427605646 1 1
0.0187019313299647 0.0189871110368585 1 1
0.0324434580982786 0.0325450496922624 1 1
0.0574101362865328 0.0571833572227631 1 1
-0.0163747260925688 -0.0163310888894023 1 1
0.00630580138904383 0.0063493762106123 1 1
0.0469546314295545 0.0466392031283225 1 1
0.0473850959898713 0.0472343241100933 1 1
0.0364814299115243 0.0362838326576265 1 1
-0.00160241049854807 -0.00167786052980096 1 1
0.0808022215179326 0.0807284615027401 1 1
0.0232379746504287 0.022941966459328 1 1
-0.0394603999802193 -0.0393744790514163 1 1
0.0476503175978466 0.0475907856355532 1 1
0.0716256556668116 0.0714747056602326 1 1
-0.00277737327181342 -0.00286273482953965 1 1
0.0430817845884773 0.0431225497276424 1 1
-0.055573140222521 -0.0554044979258678 1 1
-0.0174639482599722 -0.0173029751795931 1 1
-0.0495033839596484 -0.0493919431407364 1 1
-0.0548128206547544 -0.0545611240040826 1 1
-0.00138351145199247 -0.00133580952963114 1 1
-0.0558754730445135 -0.055898123926376 1 1
0.0642740910266237 0.0641277066840369 1 1
0.0498372300817748 0.0496047790757653 1 1
-0.0391844958214227 -0.0390094861354645 1 1
-0.00686749497859284 -0.00671986152105362 1 1
0.00879100436098499 0.00877344167468541 1 1
-0.0262951818496043 -0.0262948566649049 1 1
-0.0101761136397639 -0.0101141091684568 1 1
-0.104652976296273 -0.104331737738065 0 0
0.0449152732833074 0.0447801789664218 1 1
-0.0130620000790162 -0.0129408720338979 1 1
-0.0568338155153446 -0.0567124217475478 1 1
-0.0315147828339597 -0.0314287293928393 1 1
-0.0893642795339112 -0.0890581650894535 1 1
0.164337915398192 0.163992976050437 0 0
0.0163728171567838 0.0162651831338013 1 1
0.073202239813517 0.072913439658854 1 1
0.0431037342018183 0.0430690069782968 1 1
0.00389161695860258 0.00390016881757664 1 1
-0.0307315866214631 -0.0306032171147546 1 1
-0.00824060344323993 -0.00824928128876101 1 1
0.0512755702457515 0.0511682604406559 1 1
0.0762768176705698 0.0760628462448144 1 1
-0.0287053614777358 -0.0284865809225724 1 1
0.00663829722895101 0.00655211579502116 1 1
0.0288274110422789 0.028804082607457 1 1
-0.00661821461154183 -0.00663610432675145 1 1
-0.0158754715505162 -0.0157553909503766 1 1
-0.0348392914470499 -0.0346509805329311 1 1
-0.0106620163084998 -0.0105618603302157 1 1
-0.0521025076547863 -0.0520278338507955 1 1
0.0390616184963985 0.0389056240885121 1 1
-0.0428806714487578 -0.0428540648096512 1 1
-0.00956281074222269 -0.00951545992610192 1 1
-0.00294426201457481 -0.00313111747093618 1 1
-0.0212927129688372 -0.0209459073723843 1 1
0.00521388914738612 0.00512698444564104 1 1
0.0808931687156137 0.0807155964875709 1 1
0.0332791109673165 0.0332803191388434 1 1
-0.00089429178263144 -0.000669307266187356 1 1
0.0495212138130671 0.0493390955586478 1 1
-0.0248355501595695 -0.0250586455972726 1 1
-0.0319830406850676 -0.0319530825238926 1 1
0.0229656835361644 0.0230948930766147 1 1
-0.120557879337393 -0.120146094633873 0 0
0.0332291461925273 0.0332753303934997 1 1
0.0264278924255163 0.0263542190428532 1 1
0.0772162236198633 0.0770424921796855 1 1
-0.0663801423703071 -0.0660579948390385 1 1
-0.0354658930264549 -0.0354253082561161 1 1
0.0352473354816457 0.0352114616000613 1 1
0.0855868432954313 0.0854112132101798 0 0
-0.0174596402480292 -0.0175083395255054 1 1
0.0193405642972807 0.01932769479427 1 1
-0.0714628095334967 -0.0713436133162021 1 1
0.0054037771016834 0.00533621126202144 1 1
0.00445357884989959 0.00440249543804839 1 1
-0.122300006775883 -0.121874498542039 0 0
-0.150753133636194 -0.150319287402553 0 0
0.0624791696008025 0.0622786623321752 1 1
-0.056432253860209 -0.0562471774558476 1 1
0.013403565788202 0.0134745002491447 1 1
0.0679731215775096 0.067843608823052 1 1
-0.0536535407540441 -0.0536454625012386 1 1
-0.0328049646246863 -0.0327173205086964 1 1
-0.0195372998062823 -0.0194844276659992 1 1
-0.0320218143188142 -0.031895002014909 1 1
0.172468139036276 0.171851785088621 0 0
-0.0100748981609897 -0.0101032627993827 1 1
0.0388330633852958 0.038643685341869 1 1
-0.000671075605869632 -0.000505287275364813 1 1
0.0952998398295701 0.0949755048103454 1 1
-0.00874447830541257 -0.00880314744069308 1 1
-0.0580098892934069 -0.057822052066184 1 1
0.0168564785390165 0.0166259922191476 1 1
-0.0119593337591968 -0.0119740730331073 1 1
0.0673192677430959 0.067150276840091 1 1
-0.0266813902147604 -0.0267399318881594 1 1
-0.0651134881355337 -0.0649994254050357 1 1
-0.0809016612632989 -0.0806642514551017 1 1
-0.00647892606572589 -0.00628357360324013 1 1
0.0197308082697113 0.0197633687528634 1 1
0.0130979188425556 0.0132050885583893 1 1
0.0372394700305915 0.0370742848737504 1 1
0.0421858811041448 0.0421601970771403 1 1
0.0572026145004031 0.0568937358036082 1 1
0.0228683159259903 0.0227525996336697 1 1
0.137065354362775 0.136791715087507 0 0
-0.0394590159150467 -0.0394163928305403 1 1
0.0402280219106358 0.0401930356214202 1 1
-0.0352671337427474 -0.0352089216557455 1 1
0.0327561323903291 0.0324638160709555 1 1
0.0554230287945515 0.0552694390951479 1 1
0.022643501639998 0.0225327577945896 1 1
-0.0184675204529991 -0.0184883322763796 1 1
-0.0186863276768434 -0.0188706872637295 1 1
-0.0231963676896558 -0.0231363096711183 1 1
0.0126281475657434 0.0124359579390411 1 1
-0.0671062720718926 -0.0669474915314885 1 1
0.00233046225390903 0.00227589208635569 1 1
-0.0116970244114456 -0.0117618574867228 1 1
0.0570503760414396 0.0568099310568324 1 1
0.0461359761018926 0.0459182770744438 1 1
-0.0353804755077446 -0.0350553840937337 1 1
-0.0377286599884267 -0.0377118184631759 1 1
0.0217070214154829 0.0217087947761315 1 1
-0.0303265412074456 -0.0302060292738961 1 1
0.0154409579842986 0.0153612823813255 1 1
0.0283093989403552 0.028290861707196 1 1
-0.0276093365484976 -0.0275912334734632 1 1
0.027813970835542 0.0276223386731897 1 1
-0.0905212334653211 -0.0903218127272481 0 0
0.115611890663227 0.115331146581461 1 1
-0.0490799299797329 -0.0488155329351321 1 1
-0.0921058080842023 -0.0917640784143773 1 1
0.036576426423771 0.036527023575491 1 1
0.109921013450671 0.109578750143184 0 0
-0.000798721823753323 -0.000653594867783778 1 1
-0.020924650961517 -0.0208444050365849 1 1
-0.01187295087741 -0.0118242792377446 1 1
0.0555683371931342 0.0552305239287299 1 1
-0.0133809444662316 -0.0133197848582822 1 1
0.0684985373600977 0.0684224187865334 1 1
-0.00932095483062508 -0.00921589566482209 1 1
0.00212974874768324 0.0021961146871583 1 1
-0.0473246891015914 -0.0471200085533501 1 1
0.0258033014299359 0.0257769051359972 1 1
0.0032686546302661 0.003351315656965 1 1
0.00843857387730737 0.0083842744748689 1 1
-0.0628192186567097 -0.062555747850598 1 1
-0.0220652532722504 -0.0218190381354762 1 1
0.0376569976402526 0.03766060274979 1 1
-0.0452212237220112 -0.0452658812456328 1 1
0.0250865553057454 0.0250357761147883 1 1
0.0103558547943222 0.0101697579599043 1 1
-0.0280402611206269 -0.0280118166701247 1 1
0.0414006153072542 0.0413792516908881 1 1
-0.102555081415283 -0.102173506343323 1 1
0.0791686985274147 0.0790960434335525 1 1
-0.0335736153277832 -0.0335119302997116 1 1
0.0206046259916837 0.0204143810112201 1 1
-0.0160026059327508 -0.0160461803753491 1 1
-0.0343262447084749 -0.0342172304559422 1 1
-0.0152065983852015 -0.0151702218065512 1 1
0.0960855893539688 0.0958082208276901 1 1
-0.0274953102815708 -0.0273260398360175 1 1
0.0532308867620433 0.0531377722208137 1 1
-0.00749303946092873 -0.0075118728926302 1 1
-0.033080606215214 -0.0330154862407784 1 1
-0.0691181856788577 -0.0688993638662576 1 1
0.000302215174433242 0.000295146745122063 1 1
0.0137851165419211 0.0136338412537746 1 1
-0.0251685242150468 -0.025109363354572 1 1
-0.00355122252507123 -0.00338640962118267 1 1
-0.0149636282670548 -0.0149888391078405 1 1
-0.0549655274124305 -0.0548052518042102 1 1
-0.00792684609317897 -0.00782219204752863 1 1
-0.00452780333887689 -0.00452541796561225 1 1
0.044089546152935 0.043875354014337 1 1
-0.00805364104016138 -0.00784574351229124 1 1
-0.00057010316331592 -0.000461902884188745 1 1
0.0709517226631902 0.0707877433064262 1 1
-0.0240440740368906 -0.0240876250471162 1 1
-0.066675206100569 -0.066551179704898 1 1
0.0158841467660063 0.0156713180491301 1 1
0.0538549516737341 0.0537024423805788 1 1
0.00572157293966217 0.00578486892043638 1 1
-0.0776535417124759 -0.0772508882783349 1 1
-0.0383702822406448 -0.0384227699271561 1 1
-0.0877175194734056 -0.0874879658445078 1 1
-0.0436598304555909 -0.0435645723594589 1 1
0.0507890024733594 0.0506801748038697 1 1
-0.0776903750317496 -0.0771920898006867 1 1
-0.00634702269324736 -0.00634784895476216 1 1
0.0386873773563575 0.0384844270052023 1 1
-0.0326290577867929 -0.0323539572408658 1 1
0.0104805880347841 0.0105603850064978 1 1
0.104609096571423 0.104226460632922 1 1
-0.0513578367049816 -0.0512344183725341 1 1
0.0466650810236738 0.0464471402434023 1 1
-0.0173600868933841 -0.017289889492326 1 1
0.0288167747261129 0.0287260235254069 1 1
-0.000955829841392785 -0.00103680857064423 1 1
0.0528327834184459 0.0526485694585471 1 1
-0.0287639069877896 -0.0286013647817564 1 1
-0.0297305125591995 -0.0295795627562847 1 1
0.0363769424559344 0.0361413950399089 1 1
-0.0584199471378137 -0.0582301832417379 1 1
-0.005438524386887 -0.00543740850751026 1 1
0.113646464239313 0.113122850997383 0 0
0.0429104229375547 0.0427327193642517 1 1
-0.0851505989202162 -0.0849408722957265 0 0
0.0175579466752843 0.0176396472059665 1 1
-0.055399362125919 -0.0551685660137951 1 1
0.0413423483281773 0.0412231179693559 1 1
-0.131247844822011 -0.131003443653799 0 0
0.0420435805975733 0.041793834325287 1 1
0.0496707985361257 0.0495655419724136 1 1
0.00793939852940629 0.00787174846338773 1 1
-0.0327564485418108 -0.032685382843609 1 1
0.00905095205997557 0.00900526001530039 1 1
0.047142733277116 0.0471173383686097 1 1
-0.0153263829215674 -0.0151618939949278 1 1
-0.03395983584195 -0.0338192586217684 1 1
-0.0619267966314998 -0.061659053436254 1 1
0.0780077848432911 0.0776981810439529 1 1
-0.00758531395845856 -0.00755847834702117 1 1
-0.0640466625113601 -0.0639326992968554 1 1
-0.0236732422660539 -0.0235659238320854 1 1
0.0162884581931882 0.0161513228879584 1 1
-0.0760452457636737 -0.0758779235691404 1 1
-0.148798155364896 -0.148387030325546 0 0
-0.0651868205144647 -0.0649322745352029 1 1
-0.0428625530734072 -0.0427210688840491 1 1
-0.00252699724829646 -0.00245521673989646 1 1
-0.0202126792056535 -0.0201858651393055 1 1
0.0225145590915503 0.0224332163093841 1 1
0.0489561082859858 0.048789742455678 1 1
0.023484409308826 0.0235404292439848 1 1
0.0685134272040517 0.068347886836369 1 1
-0.0330878126527548 -0.0331353364087125 1 1
-0.0430442915046846 -0.042738372226302 1 1
-0.0107700986847757 -0.0107089810577513 1 1
0.0777512128072148 0.0776115765978079 1 1
0.0522489174082388 0.0522817307358037 1 1
-0.0643784084707608 -0.0641147467628243 1 1
-0.0346836934774169 -0.0344927507112442 1 1
-0.0790396838505076 -0.078709423048453 1 1
0.0637316776766598 0.063421111456075 1 1
0.0640906156337775 0.0638028599090072 1 1
0.0391152165155038 0.0389809843293305 1 1
0.00899720674580331 0.00887406786722348 1 1
-0.013769510286874 -0.0137960133630868 1 1
0.0216970815283314 0.0216302804776703 1 1
-0.0198925411977951 -0.0198319665748865 1 1
-0.031962510928423 -0.0320200590854658 1 1
0.0459031454700341 0.0458754657046065 1 1
-0.177991384660924 -0.177419720800524 0 0
0.113835455247031 0.113463073734505 1 1
0.064370444743067 0.0642265158849137 1 1
0.0193797496292006 0.0193613654862319 1 1
-0.0757578824820275 -0.0754271227457512 1 1
-0.00535529933776225 -0.00529431319900791 1 1
-0.0207553497525642 -0.0206224724596633 1 1
-0.0579021419678404 -0.057803133169471 1 1
-0.0230377109684502 -0.0230184860532497 1 1
-0.0591251521453428 -0.0589789938612909 1 1
0.0400732278660039 0.0398875705854497 1 1
0.022590455715352 0.0226596223072119 1 1
-0.0827208198741589 -0.082565969466052 1 1
0.0241349735773754 0.0241315579529128 1 1
-0.00617671590329883 -0.00608385407626369 1 1
-0.0187432843089599 -0.01865093510424 1 1
-0.0378817738176114 -0.0376863367828648 1 1
0.0192720502109194 0.0192313022272181 1 1
-0.0284294614208766 -0.0284933658244222 1 1
0.00964577420387182 0.00964306819444548 1 1
0.0628197641969937 0.0626866304120103 1 1
-0.0181655031522909 -0.0181457295626605 1 1
0.0428349456765289 0.0426974808429045 1 1
0.0447309962757225 0.0446191231385248 1 1
0.00260967128272829 0.00246366103989379 1 1
0.0100390516642008 0.00990892402274852 1 1
0.00412359021426194 0.00409058511465134 1 1
-0.0421387119803188 -0.0421037232658697 1 1
-0.0355994700719463 -0.0353322758279853 1 1
0.100341037942316 0.0999735968625711 1 1
0.0751439063938653 0.0749262108083623 1 1
0.0108774743400114 0.0108919693721355 1 1
-0.0862669234126908 -0.0859827720187392 1 1
-0.0179192172214107 -0.0178915607807414 1 1
0.043160137314165 0.0429673765342132 1 1
-0.017292022992197 -0.0171478198046695 1 1
0.0997104896504341 0.0994112050929034 0 0
0.00920788552280411 0.00924461407359579 1 1
-0.0507489797225605 -0.0505396671491244 1 1
0.112156994619689 0.111812331657288 1 1
0.0712018429071839 0.0711398613247889 1 1
0.0756600616661318 0.0754036118732539 1 1
-0.0109073910757658 -0.0108706253187423 1 1
0.0258074664133103 0.0258212681231377 1 1
-0.00365222931642964 -0.003616598735423 1 1
0.0174493742184445 0.0173847883673474 1 1
0.032966145631853 0.0328495578468058 1 1
-0.0291368631510846 -0.0289715353033971 1 1
-0.0334855646566424 -0.0334988400872387 1 1
0.00206176021365176 0.00223355354902083 1 1
-0.0227714113213542 -0.0226839072208185 1 1
0.0158306604560261 0.0155716071662484 1 1
0.0533786178613222 0.0532227293490167 1 1
0.0223703087504898 0.0223237588303667 1 1
-0.0495413641471514 -0.0493051757110245 1 1
0.0181665583933843 0.0180311055736011 1 1
0.0184467749461959 0.0184487476733631 1 1
-0.00446602607506671 -0.00456047346799693 1 1
-0.11038255590106 -0.110160995887356 1 1
-0.0109423940295186 -0.0107873299724709 1 1
0.0414884210869992 0.0414040605511566 1 1
0.00294731658393565 0.00295805013521128 1 1
-0.0338299881609662 -0.0336234140437996 1 1
0.0773500096859644 0.0771508029688463 1 1
0.0240984148084323 0.0240228881763446 1 1
0.0361006888853155 0.0359566116951449 1 1
0.0291115261735314 0.0291182271399025 1 1
-0.00234354520209599 -0.00228327558355477 1 1
0.00857543056512845 0.00864849269709736 1 1
0.0707853792677959 0.0705250352781375 1 1
-0.0328861594660998 -0.0328708618103183 1 1
-0.062062547822538 -0.0618951593364311 1 1
0.107475609067928 0.107429380041548 0 0
-0.0230915228512197 -0.0230113303828869 1 1
-0.0333106397075507 -0.0331967458733573 1 1
0.0180753154489358 0.0179734676273947 1 1
0.0691104579214188 0.0689132691999426 1 1
-0.0561365157468395 -0.0558919463345695 1 1
-0.0647075207896879 -0.0645694859607223 1 1
-0.003002053635174 -0.00296230486471385 1 1
-0.0603597457580654 -0.0600943772237689 1 1
0.115324119895882 0.115074162475139 0 0
0.0319452599425465 0.0318415750752892 1 1
0.0328469425533972 0.0326851131469684 1 1
0.119542561718011 0.119050843917672 0 0
0.0445856371934661 0.0446623006087049 1 1
0.0342778324763218 0.0341180097819868 1 1
-0.0636402130328983 -0.0635751362432944 1 1
0.0151552594993088 0.0149888535562467 1 1
-0.0616118553960238 -0.0615949280988125 1 1
-0.0314548760405908 -0.0314233318721395 1 1
0.0247354673577087 0.024681578189678 1 1
-0.0765739242839882 -0.0763475145491675 1 1
-0.0723786507170906 -0.0722363369159457 1 1
-0.0736893810087567 -0.0735009654331604 1 1
0.0502757607812128 0.0500733170367654 1 1
-0.0618772939421591 -0.06173148212525 1 1
0.044275468699731 0.0441946241643475 1 1
0.102472327973815 0.102190669088153 0 0
-0.0883296284081003 -0.0882315522847087 1 1
-0.0263915206609418 -0.0263609991830904 1 1
0.0122881412464857 0.0124066528082027 1 1
-0.0135646335176602 -0.0134194233095342 1 1
-0.0838759190445804 -0.0837848330790684 1 1
0.0867115300711253 0.0864991824826693 1 1
-0.00609754662423577 -0.00619560798615881 1 1
-0.0046717207847806 -0.00464350366414736 1 1
0.0198833793752303 0.0198405054451882 1 1
0.0456308367988481 0.0454826642983761 1 1
-0.0880991723265116 -0.0879033654614676 1 1
0.0825188388571253 0.0821380182833372 1 1
0.101715868282832 0.101407132885412 0 0
-0.029112999514137 -0.0289704087932581 1 1
0.100285180805439 0.0997936609754242 1 1
-0.0643558876269012 -0.0640459649256518 1 1
0.063945796915739 0.0637914125574894 1 1
-0.0709996840088904 -0.0708467378608836 1 1
-0.0419751623175068 -0.0417301842484532 1 1
0.0187917924328686 0.0186450101143402 1 1
-0.00283652991350564 -0.00284778383807372 1 1
0.085241042340348 0.0851912635889777 1 1
-0.0525506495154814 -0.0523841920289819 1 1
-0.0197774519361361 -0.0197576876901908 1 1
0.0735549588160681 0.0732304752205574 1 1
-0.0317840888853661 -0.0315685576183009 1 1
-0.0807388686620544 -0.0804803864563775 0 0
0.028225488281953 0.027992094049618 1 1
-0.0342083066248618 -0.0340201918668764 1 1
-0.104203850751439 -0.103818384005087 0 0
-0.0528220300560234 -0.0527595278899462 1 1
0.0330092092852015 0.0328048216029815 1 1
0.0716422576072463 0.0716504697486463 1 1
-0.0225545036929893 -0.0223851918571596 1 1
-0.107767746032746 -0.107511423919161 1 1
-0.0429524121066638 -0.043028862741383 1 1
-0.0550303328905561 -0.0547462424995942 1 1
-0.0467121341727658 -0.0466929206144975 1 1
0.0115292266769985 0.0114374731777326 1 1
0.0379076373751833 0.0376926436194683 1 1
0.0426152637336585 0.0425027642085895 1 1
-0.0162135837304779 -0.016292498009306 1 1
0.0474292471100813 0.0473931508445026 1 1
-0.0109398082343995 -0.0109443058815655 1 1
0.0130014251217189 0.0131332076078318 1 1
0.007028474401776 0.00714803900933801 1 1
0.0722552238172635 0.0720391735184219 1 1
0.0409305434515198 0.0408497142431766 1 1
0.0256876633137185 0.0254257160585317 1 1
-0.00690905884893436 -0.00672600163176894 1 1
-0.0293220509038685 -0.0291459893893613 1 1
0.0303354433346358 0.0301511356135889 1 1
-0.00513898970378418 -0.00510135021149969 1 1
-0.0539280964165967 -0.0537191797436269 1 1
0.0347973756861633 0.0346656992882908 1 1
-0.04632231338813 -0.0460871696702516 1 1
0.0556231179586086 0.0555700683275061 1 1
-0.0503453972405033 -0.0501530733735985 1 1
-0.0166900760321579 -0.0168726093063479 1 1
-0.0353528150315511 -0.0352578789609871 1 1
-0.0338923779295935 -0.033706114859965 1 1
-0.0765578432253832 -0.0764584965591495 1 1
0.00653759028547725 0.00657825329763243 1 1
0.00366503984832251 0.00377699618320367 1 1
-0.0493427979720097 -0.0492360027256443 1 1
-0.0021832030390436 -0.00211542551542803 1 1
-0.0339881171059666 -0.0339566902327249 1 1
-0.0415664844985838 -0.0413666054549398 1 1
0.0336821830862325 0.0336431093804145 1 1
-0.0524162312502191 -0.0520938222670828 1 1
0.0765597699996552 0.0763320167208339 1 1
0.165885146554869 0.165525980080194 0 0
-0.0585185088594465 -0.058320851827816 1 1
-0.0675382052533838 -0.0675253644759443 1 1
0.0511950948358112 0.0510577344654223 1 1
-0.04387051496004 -0.0437362108895361 1 1
0.0864181863840059 0.0860685630944318 1 1
0.0593260584813568 0.0591143972256242 1 1
-0.0533338009578189 -0.053136096961074 1 1
0.00358420199540076 0.00362965812441678 1 1
0.037279809133779 0.0373660916280479 1 1
0.0273007867167216 0.0271889437428737 1 1
0.097113297630517 0.0968417740525911 1 1
0.117677515696638 0.117313127774928 0 0
-0.0861873549980934 -0.0857904844575243 1 1
0.0232074385680404 0.0231839472597398 1 1
0.0509774081919022 0.0505896912283958 1 1
-0.00706131984751682 -0.00715351218577602 1 1
-0.0267205578106924 -0.0265609951615305 1 1
0.0394794892413428 0.0392511692125891 1 1
0.0318409778624842 0.0318471781903567 1 1
0.062044747315913 0.0616909146580077 1 1
-0.0530105329176954 -0.0528310065809511 1 1
0.0557142722462082 0.0554532700912948 1 1
-0.017595691140397 -0.0175144228776453 1 1
0.00600502972993404 0.00608768106010942 1 1
0.0293382491554393 0.0290760418904366 1 1
-0.0301244970801795 -0.0299897578004583 1 1
-0.0378904321574499 -0.0377123963089698 1 1
0.0451522962659748 0.0451299800876335 1 1
0.069046021035618 0.0689714425250097 1 1
0.000773886049295658 0.000880693640918634 1 1
-0.0809663577695916 -0.0805828222950866 1 1
-0.0245015866100499 -0.0244528418009995 1 1
-0.0727299554665987 -0.0726073207285519 1 1
-0.0379325585313193 -0.0379266817604876 1 1
0.0437867624794772 0.0436442095911819 1 1
-0.0209342663049905 -0.0208432264435053 1 1
0.0787242340328309 0.0784588508777742 1 1
0.0532771050308137 0.0530990223486797 1 1
-0.0262706696330229 -0.026200667688244 1 1
-0.0515176168440653 -0.0514827798083722 1 1
0.0448318462301277 0.0447551053373253 1 1
0.0948906879826404 0.0945222427294685 1 1
-0.0215027462841717 -0.0217170311317572 1 1
0.149227731381391 0.148720992698613 0 0
-0.0401676945400011 -0.0399601571828382 1 1
-0.000860031042559911 -0.000831605370479162 1 1
-0.046871862037729 -0.0467541565661654 1 1
0.0378684969913576 0.0378820384723153 1 1
0.0663725816048931 0.0660660762046786 1 1
-0.0431561477686026 -0.0430848480477119 1 1
0.0737504736341962 0.0735554492777527 1 1
0.0177085063003405 0.0177890511072273 1 1
-0.0924478236112519 -0.0921641845679589 1 1
-0.0257537115322349 -0.025449571702247 1 1
-0.10145883473764 -0.101266471661701 1 1
-0.0138321753006521 -0.0136941451310937 1 1
-0.0681443449567078 -0.0679233131970445 1 1
-0.00598447867089081 -0.00593783287163824 1 1
-0.0311507348005414 -0.0311800802868914 1 1
0.0356965763933199 0.0356571303755828 1 1
-0.0904444035509977 -0.0900645889400521 1 1
0.0125744229843469 0.0124563148076567 1 1
0.0267543775370665 0.0267953178461971 1 1
-0.0203053805672187 -0.0199806090808563 1 1
-0.0169833168474449 -0.0169364733483189 1 1
0.00457816257662928 0.00455958517384982 1 1
0.0204786829274431 0.0204720200067765 1 1
0.0368889907069193 0.0366490495181059 1 1
-0.082659396252052 -0.0823501867210817 1 1
0.00170053135415005 0.00185022312632552 1 1
0.0367265556449755 0.036512261745996 1 1
0.0205333629878129 0.0205425035139752 1 1
-0.058640573970045 -0.0584245126844711 1 1
-0.0685339572819084 -0.0683612912787802 1 1
-0.0345223500410851 -0.0343773224833796 1 1
0.0095307245440999 0.00960488542656339 1 1
-0.0595289124147894 -0.0593545020926643 1 1
-0.0186916259114313 -0.018655525326647 1 1
-0.09271758084992 -0.092379280936745 1 1
0.0807532430465307 0.0805180225352701 1 1
-0.0892042012772732 -0.0889142460238125 0 0
0.0851945465844975 0.0848669997644486 0 0
-0.0225090043136935 -0.0225548674373702 1 1
-0.00505390640350271 -0.00501728167208476 1 1
0.0637042463780994 0.0638540650229618 1 1
0.0515503108597672 0.0513708080918819 1 1
0.0168681477754594 0.0169872717134754 1 1
0.0366435059699388 0.0365634854208796 1 1
0.0290050113279947 0.0289813461743792 1 1
-0.0650470879199992 -0.0650311646810873 1 1
0.0541370987348286 0.0540473142159556 1 1
0.0912410072519955 0.0910555882964359 1 1
-0.0844105031939517 -0.0842557445702405 1 1
-0.0378481696241799 -0.0378616489351212 1 1
0.0391532795969092 0.0390945651054433 1 1
-0.0670722880012335 -0.0669706976429699 1 1
-0.0366103815178136 -0.0363796037530146 1 1
0.00813655528102557 0.00814249251809 1 1
0.00559561605939011 0.00571329825100192 1 1
-0.0255473824048237 -0.0254727735765508 1 1
-0.0328211807682555 -0.0327793721669923 1 1
-0.0343993887347023 -0.0342943338241815 1 1
0.0639608286157192 0.0639145191872975 1 1
-0.0769397224912926 -0.0768191713349896 1 1
-0.025391652138964 -0.0253368735366364 1 1
0.0306363468437519 0.0306345470976477 1 1
-0.0311563275841221 -0.0309807179449282 1 1
-0.00317058353866538 -0.00318124280973027 1 1
0.000640426041137473 0.000653139386116493 1 1
0.035173066310119 0.0349062277659054 1 1
-0.0116980646451202 -0.0116750973323105 1 1
0.0221498368728334 0.0217045691771925 1 1
-0.0384676613508928 -0.0386229556637031 1 1
-0.00871207807094526 -0.00871646733875657 1 1
-0.0220790816993335 -0.0221074340603681 1 1
0.0268794492788234 0.0267802901442328 1 1
-0.00622688492799265 -0.00639195273746934 1 1
0.0761231773612533 0.075781437722757 1 1
-0.0218859913340937 -0.0218792422855107 1 1
-0.0035032187481811 -0.00346796815918878 1 1
-0.0540211003931932 -0.0538460246684999 1 1
-0.0447820061314649 -0.044648660190424 1 1
0.00286407223577045 0.00280153535891002 1 1
-0.0292983550320439 -0.0293119675652357 1 1
-0.125856992612533 -0.125452337676718 0 0
-0.0658184429577826 -0.0656218794086105 0 0
0.00908609651071583 0.00914552901278826 1 1
-0.0351246936003224 -0.0350150183284673 1 1
-0.0157574427729015 -0.015662384076397 1 1
0.0159555938835363 0.0158848441710832 1 1
-0.00522928342606341 -0.00525359563959464 1 1
0.0132163664181391 0.0132097117351546 1 1
0.0554490775132552 0.0552164578702459 1 1
0.0253301137964781 0.0252243448498249 1 1
-0.0571541863785536 -0.0567962374227614 1 1
-0.0257767909757927 -0.025760296151612 1 1
0.0117854944325296 0.011799995781294 1 1
-0.0433178941123149 -0.0433053835811915 1 1
-0.0533899201053288 -0.0533106608986436 1 1
-0.0319340694055202 -0.0320010887123759 1 1
-0.0285242683717081 -0.0284626208845803 1 1
0.00918997102787668 0.00913235402632767 1 1
0.00843702866496082 0.00836867580482496 1 1
0.0105405881273737 0.0105687365749468 1 1
0.0520852453028902 0.0519699208010035 1 1
0.00260003951188433 0.00274226907337201 1 1
-0.00394647569187307 -0.00393088341484703 1 1
-0.0908890849263446 -0.0906516538102946 1 1
0.0395560234251532 0.0393052253202934 1 1
0.0310021187290885 0.0306925520511152 1 1
-0.0233957672169274 -0.0233579337912859 1 1
0.130836917546319 0.130470120255567 0 0
-0.00170082095824853 -0.00177546484416535 1 1
-0.0888171694088222 -0.0884703994557181 1 1
0.113634971156342 0.113376413828652 0 0
0.0363393478115417 0.0362922118614332 1 1
-0.0215647059938945 -0.0216067240839469 1 1
-0.0139517162419689 -0.0138722903890177 1 1
-0.0291916616128632 -0.0291534761711265 1 1
-0.0139262253089331 -0.0138769605650757 1 1
-0.0469258997386194 -0.046933510929734 1 1
-0.0326214205399918 -0.032478902588602 1 1
0.122744182966832 0.122216156187905 0 0
-0.00834162448791506 -0.00816061335567661 1 1
-0.0835297696016314 -0.0834557268264079 1 1
0.0403907602977544 0.0402769849870036 1 1
-0.0302211599104427 -0.030128093884335 1 1
-0.0711005533627847 -0.0710868550074748 1 1
-0.073627881706641 -0.0734191653998421 1 1
-0.118808073834057 -0.118387669687406 1 1
-0.0169002190406769 -0.0169011471246836 1 1
0.0872482877889292 0.0867442336866587 1 1
-0.0154629922835813 -0.0155410542160988 1 1
-0.0227796072347863 -0.0228332214975428 1 1
-0.0197728828238371 -0.0197506885033294 1 1
-0.0367841274651222 -0.0366245868340955 1 1
0.0239523454660718 0.0239034932534371 1 1
0.0231600059456885 0.0230438275203189 1 1
0.101589754000672 0.101237521993765 0 0
0.0344664424514589 0.0341472762059794 1 1
-0.022820548718283 -0.0228216365094734 1 1
-0.0466643718737478 -0.0464138953362907 1 1
0.0339706522035153 0.0337562187347597 1 1
-0.00455265792095282 -0.00452918789232105 1 1
0.0118580410404343 0.0119806103755747 1 1
0.0198982026223035 0.0198222410455072 1 1
-0.0253884739486202 -0.025293557514272 1 1
-0.0888836578043774 -0.0885088838410853 1 1
0.0264198368852088 0.0263127583832705 1 1
0.0282471507839213 0.0281804330396131 1 1
0.0260534858174637 0.0260247303879895 1 1
-0.0417964369335019 -0.0414654620738266 1 1
-0.0982559961412686 -0.0975752998141533 1 1
0.0300688073469152 0.0299278290898147 1 1
-0.0178551491646298 -0.0178610612121 1 1
0.0650689708446584 0.0649145385109742 1 1
-0.0372087274634864 -0.0373744068374085 1 1
0.00195934555784784 0.00194845631817717 1 1
0.00134654251077659 0.00131052551730583 1 1
-0.0107246185102639 -0.010697331944405 1 1
-0.103109411826874 -0.102861779692233 0 0
-0.00834839813745674 -0.00841719950275768 1 1
-0.0304465632871342 -0.0303692682480849 1 1
0.0855840168557865 0.085381936902183 0 0
0.00559287478630068 0.00568990608463283 1 1
0.042274871426761 0.0423254499570851 1 1
-0.0430888452739112 -0.0429491162472255 1 1
0.0234169437752562 0.023291521278167 1 1
-0.0105883632924224 -0.0104195194141882 1 1
0.0719568623249907 0.0718713461027763 1 1
-0.0388475931808786 -0.038815852083968 1 1
0.0236961562872642 0.0234931862668324 1 1
-0.0268667940587364 -0.026749157889383 1 1
0.0309403853407325 0.030807311048256 1 1
-0.0251660645618689 -0.0250879176950996 1 1
-0.00201446959141315 -0.0021038766666957 1 1
0.0379913804284461 0.0378675921404251 1 1
0.0940681895420438 0.0937629822127834 1 1
0.0154588171664329 0.0155039536645648 1 1
0.0264367349645057 0.0264732833232024 1 1
0.0949664117134465 0.0948527793980189 0 0
-0.046996400787644 -0.0468485920489748 1 1
-0.01986361377162 -0.0196477588707386 1 1
-0.024729242403236 -0.0244689854298069 1 1
0.00816609095373528 0.00840586226492139 1 1
-0.0417193909876455 -0.041762373871937 1 1
-0.14010303141704 -0.139619169329416 0 0
-0.00746294498577567 -0.00745489672283369 1 1
0.0219705136673246 0.0219983270103722 1 1
-0.00975177901221837 -0.00975850665165818 1 1
0.0187356175374526 0.0186590812502907 1 1
0.095432608286913 0.0954660938117997 1 1
0.04561276979093 0.0455365728539082 1 1
-0.0717386288011353 -0.0714977338787962 1 1
-0.0662050207344989 -0.0659980760396517 1 1
0.0419139056485385 0.0418891921885154 1 1
0.0438876061743715 0.0438303459290122 1 1
-0.0685513916192118 -0.0683213033514809 1 1
-0.0012443461895707 -0.00114393822703164 1 1
0.0906724884682912 0.0903113076092122 1 1
-0.0542393723911797 -0.0542401838435869 1 1
0.0569967877472317 0.0568741369161219 1 1
0.0223397341323275 0.0223729224754941 1 1
0.036217546226244 0.0362076621698113 1 1
0.0455115598964672 0.0451642998960367 1 1
-0.0613381282929964 -0.0612198149973188 1 1
-0.0231864219218762 -0.0231020743520032 1 1
-0.0804207817406787 -0.0802026269984192 0 0
-0.0373467554853899 -0.0372496617472926 1 1
-0.0569607096284427 -0.0567885577301962 1 1
-0.068372098151142 -0.0681579984646207 1 1
0.00703926017018891 0.00708088189013046 1 1
-0.0408591632631609 -0.0406304960236774 1 1
0.0072687837954855 0.00715901677724934 1 1
-0.0958234273591967 -0.09554608734579 1 1
-0.0837813371947718 -0.0835151250092036 1 1
0.00989617670898027 0.00987540192843514 1 1
-0.0326238135421138 -0.0325749333030358 1 1
0.0073630086944629 0.0075026962448589 1 1
-0.00430224949593548 -0.00436935451620184 1 1
0.0128182465082864 0.0127958144456458 1 1
0.0474328536259043 0.0474022555050427 1 1
0.0999827758568032 0.0995959088451495 0 0
0.0054036366517118 0.00524872125570357 1 1
0.112069181905784 0.111882903469943 0 0
0.0406609909706774 0.0404920159483285 1 1
0.0292891887370304 0.0292845656244255 1 1
-0.08373355352807 -0.0834087825645597 1 1
-0.0174872349293081 -0.0175984321189943 1 1
-0.0159821129900418 -0.0161332089889217 1 1
-0.00078893323505037 -0.00068785856376034 1 1
0.0476338513179477 0.0474406506278392 1 1
0.0443340206916327 0.0442647923385992 1 1
0.0362850531324548 0.0362428182055137 1 1
0.0537211090961476 0.0532664231539717 1 1
0.0459751003309532 0.0458122951255392 1 1
0.0352546533003807 0.035304172579048 1 1
0.10654110886447 0.106418382479976 0 0
-0.0319929429139212 -0.0319412508289688 1 1
-0.0233028745594313 -0.0230622267448175 1 1
0.0318401340101195 0.0316921718946293 1 1
0.0212396925946131 0.0211765766368796 1 1
-0.0163282145788832 -0.0161694031364012 1 1
0.022434013802027 0.0223274156265317 1 1
-0.0277555953686909 -0.0277163910117569 1 1
0.0202641702059803 0.020265559050899 1 1
-0.049250387930711 -0.0490663092596765 1 1
-0.0994386935927465 -0.0990684174640655 1 1
-0.0571397106577249 -0.0568905359414345 1 1
-0.0142797314784224 -0.0142268529399014 1 1
-0.0352766783245943 -0.035157752353962 1 1
0.0299879573024182 0.0301969398169138 1 1
0.0320704392725027 0.0321483250393499 1 1
-0.0102553476207099 -0.010105141679517 1 1
-0.00352911912960688 -0.00362644152975432 1 1
0.0537065719533418 0.0537169505213102 1 1
0.0705568826656883 0.0703170467265669 1 1
0.0230296630587194 0.0229067392607783 1 1
0.00389956277009992 0.00384725605890011 1 1
0.0612731693366082 0.0610669136591441 1 1
0.0109697256955066 0.0108477828252328 1 1
0.0470662978363773 0.0469966047286504 1 1
0.0526444714524531 0.0525454715701797 1 1
0.0333640936627152 0.03326563325443 1 1
-0.00559048487912311 -0.00562904479091361 1 1
0.135047194842048 0.134732789298651 0 0
0.0634886076761606 0.0634215354494196 1 1
0.118883805345514 0.118548885642425 0 0
-0.0228924439195489 -0.0227725069167756 1 1
-0.0132427804546191 -0.0132481406272252 1 1
0.075525708136543 0.0752017040012641 1 1
0.0897650540612037 0.0896379982111831 0 0
0.0356169116545704 0.0354403489304826 1 1
-0.00630631156991807 -0.00608400559041945 1 1
0.00116606209521908 0.00107691912723155 1 1
0.0133461581209408 0.013399443549858 1 1
-0.0669277955147129 -0.0667860323035409 1 1
-0.0644091871633234 -0.0639908123065004 1 1
0.0345264727217063 0.0344498092044868 1 1
0.103941387095352 0.103690482128541 0 0
0.00806176471221671 0.0079215568412803 1 1
0.110853450294016 0.110672341319189 0 0
0.0236871351040953 0.0236638559893853 1 1
0.0134694889215425 0.0135306288137606 1 1
0.0312250231836602 0.0310970168029687 1 1
0.0630372763102353 0.0629712150344594 1 1
-0.0371784511576721 -0.0372113499166169 1 1
-0.128403214928302 -0.12806306128478 0 0
-0.0142056975025134 -0.0141849244602927 1 1
0.0448031513053705 0.0446134334488873 1 1
-0.00252873710857944 -0.00257152082970804 1 1
-0.0621657183109635 -0.0619637215727026 1 1
0.00336729681554075 0.00336150533762137 1 1
-0.0422076327616531 -0.0420404951569964 1 1
0.0446414727757861 0.0446053074631557 1 1
-0.0202426923145596 -0.0200770336368788 1 1
-0.0559784862203828 -0.0559854498871739 1 1
0.0362499170070155 0.0359949527872804 1 1
-0.0274737905975979 -0.0274191452112391 1 1
-0.0315215689356765 -0.0314495393292028 1 1
0.000958365266236983 0.00101768236006643 1 1
0.00232962933123561 0.00231746535832686 1 1
-0.0527756347352504 -0.0526951194408388 1 1
0.0184135369375357 0.0183405800648806 1 1
0.028106481872472 0.0279157716833394 1 1
-0.00946018498500522 -0.00959055981052106 1 1
0.0365668700169273 0.0364503111005535 1 1
-0.00429701288927057 -0.00425111916808689 1 1
-0.00363363709828977 -0.00365921535042811 1 1
0.0278083391505914 0.0276970756226768 1 1
0.108628997145447 0.108499751934122 0 0
-0.116297294402146 -0.116015184483925 0 0
-0.00316379125438201 -0.00311370579589728 1 1
-0.0389991410217413 -0.0390675629194564 1 1
-0.0591686714016118 -0.0591413478181788 1 1
-0.0901459231360401 -0.0898472146225323 1 1
0.0467807882777154 0.0467004025537531 1 1
0.0305121162485289 0.0304748261747739 1 1
0.0416848649913938 0.0416907941076744 1 1
0.000993123761470474 0.00089403779915484 1 1
-0.0150660705573046 -0.01503047428912 1 1
0.00954897176934157 0.00959126803521178 1 1
-0.0289491873603561 -0.0289345225017436 1 1
0.0726928639621368 0.0725386275197514 1 1
-0.00654747094318549 -0.00642104877688111 1 1
0.0773986003943801 0.0772337703520364 1 1
0.00982369279297148 0.00982384730576333 1 1
0.0690317875020004 0.0688226700241577 1 1
0.0360432986703431 0.0360234479604514 1 1
-0.0894487538102259 -0.0891091578557083 1 1
-0.016930852359232 -0.0167591196463239 1 1
-0.0229796332883633 -0.0228834983031602 1 1
-0.135363426643437 -0.13511689359428 0 0
0.0845383996025782 0.0842599884802173 1 1
0.00965690198338733 0.00961649414374973 1 1
0.00843908262635332 0.00827734825764397 1 1
-0.0753835494177446 -0.0751662994014322 1 1
0.0267596684824082 0.0266591807528512 1 1
-0.0394046415965957 -0.0393913752805926 1 1
0.0363098995124492 0.0362947981230345 1 1
0.00522181357318628 0.00518543125852247 1 1
0.107416859553975 0.107056852173314 1 1
-0.0254510764834247 -0.0251792485616282 1 1
0.0590376514737601 0.0590073880814931 1 1
0.0288824787904513 0.0288131241089038 1 1
-0.0395568408861133 -0.0394420388574026 1 1
0.00637506815057325 0.00644050125953982 1 1
0.0674004334260118 0.0672086085518613 1 1
0.0673677893849391 0.0671254863601271 1 1
-0.0405548207508532 -0.0403771878638367 1 1
0.098380766210936 0.0980805618465265 1 1
-0.0799737994151309 -0.0797833024305152 1 1
-0.0022764683309344 -0.00209018534989588 1 1
-0.0689619854440911 -0.0687843677839936 1 1
-0.0138284098120669 -0.0138184441799844 1 1
-0.0220184238894331 -0.0219028710222364 1 1
-0.000183741618522954 -0.000235559578303308 1 1
-0.0436268659426035 -0.0437646355394518 1 1
0.0058363695040822 0.00588646521174537 1 1
0.0304049791521775 0.030342967103204 1 1
0.0309304038109793 0.0307151186613058 1 1
-0.0491673074591289 -0.0489483727459486 1 1
-0.0611913175821382 -0.0609259086294757 1 1
0.0738850542037539 0.0737402640211515 1 1
0.0405962424713694 0.0406534101263776 1 1
0.0195130656347923 0.0194547081667947 1 1
-0.0372706679037719 -0.0371888073326918 1 1
-0.0398778529669823 -0.0396119653668413 1 1
0.0136690810285051 0.0136522831071127 1 1
-0.00528856228091551 -0.00521602017779241 1 1
-0.0245726134044308 -0.0245017842902322 1 1
0.0403649981675009 0.040051437154987 1 1
0.0106401124179558 0.0106112849771757 1 1
0.0935331809538032 0.0933273986737937 1 1
0.0304820230513627 0.0304589681150492 1 1
0.135154571828297 0.13481965263122 0 0
0.0329013662328344 0.0326900110471857 1 1
-0.129151370908289 -0.128892864332342 0 0
0.00413270881274197 0.00414629925478369 1 1
0.00935945835803159 0.00933864924351704 1 1
0.0115624472743021 0.0116101542665352 1 1
0.0379295057221549 0.037971383851919 1 1
-0.0592353528139828 -0.0589678952729727 1 1
0.0135999558434203 0.0136063572928537 1 1
-0.00758923279094849 -0.00758600466700004 1 1
0.0272352188914287 0.0272557014790616 1 1
-0.00821766513498826 -0.00817368210998532 1 1
0.0563851790593895 0.0562900587204566 1 1
0.104786222890851 0.104374706769863 1 1
0.0417479268486276 0.0415108096571861 1 1
-0.0558822788404772 -0.0557326025742123 1 1
0.044950569698896 0.0448883528534372 1 1
0.0478960884733425 0.0477612561673239 1 1
-0.0200484302813866 -0.0198588524544413 1 1
-0.0145135126788317 -0.0145952673709904 1 1
-0.101643134029222 -0.101476703323216 0 0
0.00446859310419115 0.00446921725403053 1 1
-0.0905678888396642 -0.0902660372177838 1 1
-0.0916348142235917 -0.0913809678659479 0 0
0.0630942029806479 0.0627330130057259 1 1
-0.0429215557116898 -0.0426565052291027 1 1
0.0160601277360159 0.0159749578456213 1 1
0.0493626098283381 0.0493222002635852 1 1
-0.0622463029065142 -0.0619166633413077 1 1
-0.0253990890024912 -0.0253026593507231 1 1
-0.0186091679189611 -0.0186406548550393 1 1
-0.0263821398713947 -0.0263197988533394 1 1
-0.0560759690143016 -0.0558983132690189 1 1
0.0272299911719729 0.0272407119752204 1 1
-0.0670656800113664 -0.0669524811908103 1 1
0.0526979476584416 0.0525210253741842 1 1
0.0166258568976271 0.0167124032971749 1 1
-0.0573785807779449 -0.0572291757446913 1 1
0.0247757102678175 0.0246604767404156 1 1
-0.110419685718176 -0.110040342804505 0 0
0.0290049097583248 0.0289556018418955 1 1
-0.0506004413346397 -0.0503562460737157 1 1
-0.124915003984292 -0.124615172336818 0 0
-0.10315642284073 -0.102744774952157 0 0
-0.0642954985552941 -0.0641995558837177 1 1
-0.0110525891802911 -0.0110129543420907 1 1
-0.0386950491931388 -0.0386290469693988 1 1
0.0152702424668126 0.0151677655022954 1 1
-0.0300850178058955 -0.0299049134563461 1 1
-0.098854277679266 -0.0986094498070106 1 1
0.0199242173895058 0.0198693947258737 1 1
-0.0482680453144016 -0.0480138768894088 1 1
0.0976653264597706 0.0974778034381996 0 0
-0.0398541980919505 -0.0398314588885592 1 1
-0.0932867623187231 -0.0931478325248194 1 1
0.0337931930031832 0.0335919061287887 1 1
0.0466377510304711 0.0463967878284789 1 1
0.021721467028579 0.0216672711989359 1 1
0.0213634868302005 0.0214015785353571 1 1
0.13814049697016 0.13769505382948 0 0
0.0424192531561962 0.0424020675644535 1 1
0.0193679957598294 0.0191015780089049 1 1
0.0407204407716597 0.0406059749880115 1 1
0.0995153872736053 0.0992587847644781 0 0
-0.0376867965724733 -0.0375735929179078 1 1
-0.027228271111167 -0.0271247137630292 1 1
-0.026684296089397 -0.0267386600126578 1 1
-0.00278244869526403 -0.00263794289815572 1 1
-0.00417066430166408 -0.00416497370156275 1 1
-0.0127075361378672 -0.0125983359275638 1 1
-0.0380361897813308 -0.0379288816525893 1 1
0.0184898004380319 0.0184697265857748 1 1
-0.0432911907997468 -0.0431641392049096 1 1
0.00397172074684717 0.00425759754153404 1 1
-0.0268861601533012 -0.0266297407969401 1 1
0.0146371053692547 0.0147098770830596 1 1
-0.0278628219487621 -0.0277697316699152 1 1
0.0587208756485497 0.0584435011256849 1 1
0.00650675662995946 0.00646717898508485 1 1
0.0158947793866481 0.0160027618825893 1 1
-0.0139487856150256 -0.0139574143431979 1 1
0.048798768774355 0.0486237219787874 1 1
0.0461345523348695 0.0459694410694625 1 1
-0.0231764123645478 -0.0230674319493071 1 1
-0.0407225079776821 -0.0405694436073178 1 1
0.0391909716606248 0.0391364145220327 1 1
0.00846055648190047 0.00836993394628554 1 1
0.0392808655496708 0.0391963663406124 1 1
-0.0504132462462367 -0.0504325048943932 1 1
-0.0398347876358627 -0.0397898137196592 1 1
-0.0384559955708196 -0.0381858055816897 1 1
0.00336158529171442 0.00349339311841038 1 1
-0.0783153894186481 -0.0782012813057227 1 1
0.0024532678638532 0.00228226984244717 1 1
-0.00252378516740519 -0.00247376458386443 1 1
0.00884391346976462 0.00860308237391886 1 1
-0.056658324679557 -0.0565848927177744 1 1
-0.0792141987410162 -0.0789359571101218 1 1
-0.0485809222595438 -0.0483296199421413 1 1
-0.148004746801046 -0.147619236913798 0 0
0.0346764657190287 0.0346140382259199 1 1
-0.0890119437557587 -0.0888866985166848 0 0
0.0400789720343955 0.0399135395929376 1 1
-0.0700225261469546 -0.0697486489807604 1 1
-0.0683721914778209 -0.0682645940776345 1 1
-0.0567523909532448 -0.0565113416397089 1 1
-0.00303160239990018 -0.00304013525798862 1 1
0.0411849898453664 0.0411979404400721 1 1
-0.0116168886394986 -0.011505723654106 1 1
-0.0676823993014574 -0.0675099856856403 1 1
-0.0634955256592466 -0.0634181080320067 1 1
-0.0528910886521978 -0.0524384857320471 1 1
-0.0536639911941048 -0.0535730920583493 1 1
0.00278228140750781 0.00278328700926963 1 1
-0.00061617226133807 -0.000618976651585168 1 1
-0.158380910926262 -0.157690028830521 0 0
-0.0128797731531401 -0.0127311396158753 1 1
0.0150424246849089 0.0150967620669036 1 1
0.0903861040630374 0.0902056180325676 1 1
-0.110223187024411 -0.109801366162887 0 0
0.0674318695347551 0.0672731747925054 1 1
0.000128096733267849 0.000164823435354343 1 1
0.00421378120403876 0.00427883567494411 1 1
0.0477753412218398 0.0476900704157484 1 1
0.05868211836498 0.0585027509574047 1 1
0.0465957895248644 0.0464239380652419 1 1
0.0410233656188697 0.0409583366124947 1 1
-0.0345271764577834 -0.0344419475508702 1 1
0.0654092550047414 0.0652467558033919 1 1
-0.051887333400159 -0.0516579506867262 1 1
-0.0114335344140017 -0.0113689107449861 1 1
-0.100990999512689 -0.100895828250053 1 1
-0.0151773661181546 -0.0150708802027633 1 1
0.102255780579813 0.101873922703283 1 1
0.13035459906167 0.129734862395736 0 0
0.0177988029435275 0.0178649399421578 1 1
0.0292631349436182 0.0291564341982732 1 1
-0.0240593785125271 -0.0239716552582848 1 1
-0.0351612627215975 -0.0351259970961025 1 1
0.0241676098545689 0.0240422351536086 1 1
0.0106476640489313 0.0107513944551339 1 1
-0.0215505077671947 -0.0214517697407035 1 1
-0.00400780419976145 -0.00401804191941057 1 1
-0.0245929401048229 -0.0246534567282347 1 1
-0.0465946813127907 -0.0465965429759339 1 1
0.0321887614487976 0.0320851823177501 1 1
-0.083788720874282 -0.0835912213157936 0 0
0.0523883916577396 0.0523021844239258 1 1
-0.0262603566022188 -0.0261179020924024 1 1
-0.00930837032972748 -0.00951183028811101 1 1
0.0320735665797604 0.0319041092774073 1 1
-0.0494000076043774 -0.0491093274570649 1 1
-0.0263476891451305 -0.0263568195815909 1 1
-0.00745202028566438 -0.00726996013705924 1 1
-0.0721616538979093 -0.071875598833683 1 1
0.00341441556397677 0.00351723811559964 1 1
-0.0961481889982077 -0.0958447190338875 0 0
0.0242971844281039 0.0242673783198883 1 1
0.0494681127783396 0.0493677724057413 1 1
-0.0280695510593721 -0.0280021200999257 1 1
0.0296536877543993 0.0296679078828722 1 1
0.0127945233510267 0.0126490404436818 1 1
-0.0573198726133911 -0.0570714618405955 1 1
-0.0687536092045657 -0.0685052155347682 1 1
0.0425091276677745 0.0424049031004041 1 1
0.0559477294138535 0.0558044668638792 1 1
0.00819232745816255 0.008247424213197 1 1
-0.0661185813670519 -0.0658217391577766 1 1
0.075713540821711 0.075576303901881 1 1
-0.00140177821430041 -0.00128781353407799 1 1
0.0242499255657599 0.0241498167015185 1 1
-0.00578069146009454 -0.00572254288081838 1 1
-0.0892176377204146 -0.0890815885183734 1 1
-0.0317631849768782 -0.0318525235410269 1 1
0.107405632760183 0.107036819800289 0 0
-0.111107641619525 -0.110569662617575 0 0
0.0452987697508733 0.0450349362792176 1 1
-0.0851601542345383 -0.0848192891402971 0 0
0.0104756527541172 0.0102187088511065 1 1
0.0378750893463565 0.0376020966145514 1 1
0.0434557799363964 0.0433678246939793 1 1
0.0329132487023476 0.033097279632475 1 1
-0.110702639534936 -0.110371460439005 0 0
-0.111942387319503 -0.111625618446664 1 1
0.070453363088392 0.0702235530410502 1 1
-0.0337193346914914 -0.033588687792603 1 1
0.0391994302406732 0.0391655527414162 1 1
-0.0357288243144049 -0.0354682427332615 1 1
-0.0972637412306633 -0.0968587735018101 1 1
0.0700643495339857 0.0699022185030495 0 0
-0.00374930989157989 -0.00393319989546286 1 1
0.0811901545202639 0.0807121402529749 1 1
-0.0554537218497319 -0.0552172954711781 1 1
-0.0432654178901101 -0.0430654627499927 1 1
-0.0154805544270673 -0.0154658853551814 1 1
-0.0127715664338779 -0.0128219939909438 1 1
-0.0395091235200524 -0.0395011818272167 1 1
0.0608161890033061 0.0604232869353312 1 1
-0.0443976413683544 -0.0443245522682322 1 1
0.0447176596288132 0.0446195517572827 1 1
-0.110164363684278 -0.109831565968216 1 1
-0.0187426878633175 -0.0187227306028079 1 1
0.0715893751245447 0.0712900710570635 1 1
0.0172592966069255 0.0170730337961757 1 1
-0.0797720853257095 -0.0795061562179169 1 1
-0.0535892501756603 -0.0534451570769253 1 1
-0.0124775066974828 -0.0122320160477588 1 1
0.0295953573517603 0.0295540176908993 1 1
0.0259325003025832 0.0258102694564532 1 1
0.00285016602575189 0.00289488749397569 1 1
0.0277360649502236 0.0276574378533133 1 1
-0.0658021944502768 -0.0654934478749283 1 1
0.0164087860430269 0.0163602537399751 1 1
-0.0304262498418528 -0.030141798205734 1 1
0.0588736383933083 0.0587660598903912 1 1
-0.0514605441709683 -0.0514444496140552 1 1
-0.0577034736458733 -0.0573452111651098 1 1
-0.00890735243780971 -0.00877143992487844 1 1
-0.0129569032488521 -0.0129878464309823 1 1
0.0435425298905635 0.0433946044175813 1 1
0.161270481108504 0.160911787757069 0 0
0.0435907407665799 0.0434972316783772 1 1
-0.0289486623902123 -0.0289709397742198 1 1
0.0235146296791541 0.0234094584427956 1 1
-0.0322661562510618 -0.0319602749011245 1 1
0.132346070898166 0.13203711046358 0 0
-0.0383394330684363 -0.0382321491314958 1 1
-0.0259723374024416 -0.025997445819549 1 1
-0.131246570592766 -0.130791710297134 0 0
-0.0118190479247091 -0.0117848953032573 1 1
0.100850926183394 0.100604923656672 0 0
-0.0846778111280879 -0.0842607368423818 1 1
0.00392826925574331 0.0039671375820214 1 1
-0.0506159399491224 -0.0505661099583155 1 1
-0.0767017507127773 -0.0764100231311168 1 1
0.0719252696269466 0.0718718592587176 1 1
-0.0676294896936747 -0.0675095931060607 1 1
-0.024252354071295 -0.0242968509734146 1 1
0.0461262479423862 0.046070545440101 1 1
-0.0213435331351743 -0.0213753371515052 1 1
-0.0160135128430202 -0.016069503728305 1 1
0.0182939610022558 0.0180472792770346 1 1
0.0188430459392166 0.0187446005384185 1 1
0.0719561103949288 0.0718141781132362 1 1
0.0285392282419173 0.0286467620005478 1 1
0.0570179670461711 0.0568837498623937 1 1
0.0695958728417518 0.0692185354802942 1 1
-0.0129186317904736 -0.012882541122499 1 1
-0.0269972685727266 -0.0270269371053838 1 1
0.0886238922613648 0.0884490782679982 1 1
-0.00940945157198161 -0.00960547775271616 1 1
0.0988040159381205 0.0985715044830853 1 1
-0.0435393878926642 -0.04335793675404 1 1
0.0223566216145387 0.0222431601599616 1 1
-0.000206076674110744 -0.000465740451589235 1 1
-0.0220485744465308 -0.0220103888105954 1 1
-0.000877830011718084 -0.00098536064907965 1 1
0.0159423250982517 0.0159724573939706 1 1
-0.0173521420376757 -0.0172857585056968 1 1
0.0113253351151546 0.0113934595072526 1 1
-0.0235217709966507 -0.0236333543740581 1 1
0.0148211890959345 0.0147736854719694 1 1
-0.0681565984258594 -0.067969861035511 1 1
0.0152745252731974 0.0152454208917552 1 1
-0.0135735054098003 -0.0136136612375341 1 1
0.0284270112060479 0.028329911942115 1 1
-0.0311783530497092 -0.0311606440070743 1 1
-0.0217044935342697 -0.0217567832350527 1 1
-0.030464728480899 -0.0303299126686868 1 1
-0.0111998320844228 -0.0112784150681946 1 1
-0.0701255761735399 -0.0700795404950387 1 1
0.112707954364118 0.112465838064942 0 0
0.0292856343012106 0.0292376028960423 1 1
0.019164436730258 0.0191594544603134 1 1
0.134001796173612 0.133580674971014 0 0
-0.147650331040385 -0.147371931167429 0 0
-0.0208253626616672 -0.0207627212614589 1 1
0.106088520828747 0.10572433706485 0 0
0.0667406707863412 0.066581816115915 1 1
0.0634597175974494 0.0631226001829217 1 1
0.0251706974286075 0.0252379739099219 1 1
-0.00571853058220627 -0.00564654012527744 1 1
0.0925015378840912 0.0922206336502198 1 1
0.0620473889706977 0.0617724506443363 0 0
-0.115695647884654 -0.115483743981494 0 0
-0.0414009942237578 -0.0412074911934317 1 1
0.0403098459716282 0.0402129923868661 1 1
-0.0113174606639674 -0.0112750724903264 1 1
0.0283545873427732 0.0282743973932386 1 1
-0.0206594146234975 -0.0204558192176896 1 1
0.0481414252646834 0.0480355031702887 1 1
0.0410301714556671 0.040792151488385 1 1
-0.0474196331207262 -0.0472357930412497 1 1
-0.131944626026322 -0.131429376527353 0 0
-0.00843679223064033 -0.00832625135802711 1 1
-0.0533807130662597 -0.0531971565319741 1 1
0.0355388814999114 0.0352729860527744 1 1
0.0218820150563181 0.0218461560296745 1 1
0.0107536355426141 0.0107252414385166 1 1
0.0170005883270927 0.017116673436559 1 1
-0.0423925027855632 -0.0423189260270108 1 1
0.0278587581091491 0.0278290348490331 1 1
-0.0013149649616078 -0.00141456240359978 1 1
0.0143309363797338 0.0142536520994487 1 1
-0.0135420105939572 -0.0135173537773543 1 1
-0.0125290238515121 -0.0125204468705988 1 1
0.0314466203968144 0.031437605066032 1 1
-0.00695479915159541 -0.00714453240358264 1 1
0.0113784078628019 0.0113355692738539 1 1
-0.0661589873508558 -0.0658906021136402 1 1
0.100163297276397 0.0995134169393455 1 1
-0.00842261582616828 -0.00846231269854971 1 1
0.0642073599416453 0.0642035880429411 1 1
-0.0281587526191329 -0.0280679634999153 1 1
-0.0647706851709487 -0.0646129543001994 1 1
0.000792201647319885 0.00091513253258332 1 1
-0.0186459985410148 -0.0186497745595963 1 1
0.0526346991139976 0.0526279443593006 1 1
0.0228225977719814 0.0227703081077318 1 1
0.04636454604071 0.0461657691325425 1 1
-0.0603521950543452 -0.0601476759714791 1 1
0.083524137653186 0.083213183781805 1 1
0.0689423272798379 0.068525597688605 1 1
-0.0811790987372984 -0.0810657636074121 1 1
-0.0296572690682133 -0.0295962980383659 1 1
-0.024913579896432 -0.0247255839986252 1 1
-0.116051514941965 -0.115762011608578 0 0
0.113244491137732 0.113004875796477 0 0
0.00254681951217299 0.00234403276138332 1 1
0.0550215771166394 0.0548455685415772 1 1
-0.044352048771513 -0.0442749475234891 1 1
0.0754073740896139 0.0751311371811134 1 1
0.0240142318418393 0.0238823596231208 1 1
-0.0116982117365315 -0.0117137715141224 1 1
-0.0826080732633418 -0.0824994945489102 1 1
0.127281590913441 0.126970175638278 0 0
-0.00872090831798599 -0.00869009124076383 1 1
-0.0676612091604548 -0.0674822550271996 1 1
-0.0352895559989001 -0.0352383220547427 1 1
0.0445333377189137 0.0443651030723407 1 1
0.0160409646699765 0.0160157060803232 1 1
-0.0199498387623084 -0.0200245325428812 1 1
-0.0159059005976035 -0.0158325343610734 1 1
-0.0321954858097894 -0.0320734547213058 1 1
0.119915298395748 0.119625692562709 0 0
-0.0797792865440444 -0.0795215598886815 1 1
0.0351086725707329 0.0350199970132122 1 1
0.0534805751684457 0.0532237886993687 1 1
-0.00640755924696147 -0.00646692236560604 1 1
-0.0218168585938052 -0.0218649702230869 1 1
0.0873266057823755 0.0871006733141753 1 1
0.0640788626909548 0.063847702391502 1 1
-0.0291875299095851 -0.0289124670538327 1 1
-0.0171052923431627 -0.0170403442515029 1 1
-0.00197649649421104 -0.00199113179231968 1 1
0.0317733678107819 0.0318285201239389 1 1
0.0544256426743441 0.0542109427396735 1 1
0.00431718024488638 0.00433443198680214 1 1
0.0646199764691863 0.064457115756457 1 1
0.0228325045777108 0.0228625087308087 1 1
-0.0409318445726197 -0.0410588707785386 1 1
0.0691640586735267 0.0689759959553442 1 1
-0.028646322152501 -0.0284819868531262 1 1
0.0421955135456578 0.0421254972270061 1 1
0.0648110478452293 0.0647497080485411 1 1
0.0241927920459732 0.0241372393988156 1 1
0.0147207928877375 0.0146974720892686 1 1
-0.0267047809227932 -0.0267492490704406 1 1
0.00883074679083301 0.00884018698107398 1 1
-0.0249550142727493 -0.0248556316302112 1 1
-0.0166084594944581 -0.0165896142445949 1 1
0.0557921437410973 0.0556183854458078 1 1
0.135180808184331 0.1347882919144 0 0
-0.0445750748186137 -0.0442891636202443 1 1
0.0552642851880597 0.0551022218519297 1 1
-0.0371464374083662 -0.0370923332132999 1 1
0.0867834983949292 0.0865463667077219 1 1
0.0681786471774503 0.0680784693822866 1 1
0.0805004129645513 0.0801849761988627 1 1
0.00765385779082039 0.00745334195973702 1 1
0.0550765182039482 0.0549039387407493 1 1
-0.00129400970156907 -0.00123227565887878 1 1
0.121762333176458 0.121270648511353 1 1
-0.0188251907671602 -0.0188672248001217 1 1
-0.0619207274434443 -0.0619116750721599 1 1
-0.0474229162194644 -0.0472228543475898 1 1
-0.0320925999676743 -0.0317857226873009 1 1
-0.0658565859375397 -0.0656980889842686 1 1
0.0175320684435345 0.0175011293574785 1 1
0.00928357645858693 0.0094356350746095 1 1
-0.0637470495040278 -0.0636753233916462 1 1
0.0158232609110719 0.0157998490042289 1 1
0.0384342989290926 0.0384207927184642 1 1
-0.0249959794608282 -0.0248826726187727 1 1
0.0101497604863426 0.010311161129651 1 1
0.0787661070107753 0.0784942783174294 0 0
0.0581914224295841 0.0581107003593158 1 1
-0.0515972874761958 -0.0514052451071927 1 1
-0.0218894176918834 -0.0217823687429069 1 1
0.0581829979708892 0.0580372644007792 1 1
-0.00269646920978679 -0.00249713647342187 1 1
0.0165749046559628 0.0167380463989882 1 1
0.00976427690663487 0.00945575123675366 1 1
-0.0521991805828887 -0.0518507973683799 1 1
0.00492343990613316 0.00486688640287767 1 1
0.000625537065187812 0.000427648196705768 1 1
-0.0738124691141065 -0.0736525378785345 1 1
-0.0354524601420576 -0.0353377501626964 1 1
-0.0558492129271321 -0.0555667399428771 1 1
-0.068281212532886 -0.0680780424264191 1 1
-0.0557813233557656 -0.0556156014067944 1 1
0.0372029978212212 0.037032507944703 1 1
0.0564687848602592 0.0563578059629757 1 1
-0.103204672085938 -0.102789497110617 1 1
0.018883534957722 0.0189514395991088 1 1
-0.0423691299345485 -0.0421803681024998 1 1
-0.0439307082083836 -0.0436630771752787 1 1
-0.00918664990804906 -0.00920349255239894 1 1
0.00881291502136433 0.00880138072455474 1 1
-0.115251665890614 -0.114850411237344 0 0
-0.0494566246114354 -0.0493834814783125 1 1
0.0531879840362088 0.0530892739868879 1 1
-0.0279939941017652 -0.0279175532158411 1 1
0.0210883877526748 0.0211157634056083 1 1
0.0827163082774232 0.0826021664414904 1 1
-0.0447192880915012 -0.0444300743864909 1 1
0.0169741721457205 0.0169815365032102 1 1
-0.00539217786470798 -0.00536179255038507 1 1
-0.0478017065676493 -0.0477234417119745 1 1
0.0104324668531821 0.0105140269580873 1 1
-0.0183451750914436 -0.0185032888956233 1 1
-0.00509548585920764 -0.00525177710817674 1 1
0.0536148291517867 0.0534603849331353 1 1
-0.0376071461996537 -0.0374495272306042 1 1
-0.0241758512968854 -0.0241708950196215 1 1
-0.0368258160438706 -0.0367994114926611 1 1
-0.0546333943122469 -0.0544726957039401 1 1
0.0178769893381899 0.0179515761411164 1 1
0.115827804025996 0.115458197087793 0 0
-0.027285155568364 -0.0272596045390393 1 1
0.0389837729233896 0.038977461302407 1 1
-0.012858765212955 -0.0126568549471146 1 1
0.0143201151545327 0.0140246300686477 1 1
-0.0471963810010305 -0.0469153317648872 1 1
0.0105070213719219 0.0105980722381439 1 1
-0.0666257186598544 -0.0663570699513859 1 1
0.0095716637018386 0.00970638718732207 1 1
-0.0199904536347673 -0.0200474402705125 1 1
0.0319101090164185 0.0316975443500116 1 1
0.029821197538099 0.0295723265922073 1 1
-0.120776716484438 -0.120273721677417 0 0
-0.0720649007761807 -0.0719076255227743 1 1
0.0369613408577844 0.0368503097167673 1 1
0.0220077273951212 0.0220050199379662 1 1
-0.0464491755128676 -0.046368849737333 1 1
-0.0253122427832297 -0.0253930288588488 1 1
-0.0265041497844294 -0.0264863282293221 1 1
-0.048102055249727 -0.0479727337020555 1 1
-0.0736235629142289 -0.0732153178184667 1 1
0.00927973767179809 0.00920234121695859 1 1
-0.062915135969462 -0.0627005257600064 1 1
-0.0675355760944147 -0.0673713604327594 1 1
0.00462398328000971 0.00465077313996981 1 1
0.00523716953160491 0.00524499880333242 1 1
-0.0403438702545885 -0.040098002601069 1 1
-0.0114087759109801 -0.0112647679042529 1 1
0.118678562191971 0.118071552129674 0 0
-0.00929470517557137 -0.00926603876414381 1 1
-0.0735135458072505 -0.0732594743577646 1 1
0.0124532808539113 0.0125061498158571 1 1
-0.0320849017908101 -0.0321360828784372 1 1
0.0039236660987891 0.00384997114137072 1 1
0.0490625493405818 0.0490574832238724 1 1
0.00432060319890955 0.00444683156651794 1 1
0.0366743001147952 0.0365605665308109 1 1
-0.0294747362959139 -0.0292486291964636 1 1
0.00986925984173779 0.00970135470173677 1 1
-0.157654111425783 -0.157215818958707 0 0
-0.0644645983168452 -0.0642851434775524 1 1
0.0229523714752873 0.0228935887718055 1 1
-0.0418430157587726 -0.0417907412566349 1 1
-0.0986031917106209 -0.0984163155852412 1 1
-0.0121298017735232 -0.0119904197805981 1 1
-0.0378034281748528 -0.0378289573593052 1 1
-0.0081685758256652 -0.00800535245248654 1 1
0.0544466745372631 0.0541997689878159 1 1
0.00374234370545825 0.00352068623009396 1 1
-0.0351670647264287 -0.0349310317441973 1 1
0.0214697098110487 0.0212230554702762 1 1
0.0564674685341327 0.0562959224000069 1 1
-0.0273643039648567 -0.0273292019210352 1 1
-0.0082180809756494 -0.00809045116446719 1 1
0.0587188756815355 0.0585431103002153 1 1
-0.0814829870391812 -0.0814477055054174 1 1
-0.0424144620508456 -0.042379376684091 1 1
-0.0310710079712431 -0.030935121191328 1 1
0.0201894704120505 0.0200086271595945 1 1
0.0386025707159712 0.0385787763791521 1 1
0.0978191858484043 0.0976949555530197 1 1
-0.0126923488288027 -0.0126479126796493 1 1
-0.0073737215365395 -0.00731125202667429 1 1
-0.0176442256283901 -0.0173816001973689 1 1
-0.0397083328665758 -0.0395755595364984 1 1
-0.0022067880556578 -0.00221359144108254 1 1
-0.0159322587729504 -0.0158604207396518 1 1
-0.0353067524869554 -0.0351161933339634 1 1
-0.0407517322100564 -0.040536803656355 1 1
-0.0284430346260261 -0.0282793587566168 1 1
0.0330077716677768 0.0329865739193346 1 1
-0.0465257909798806 -0.0463479666060849 1 1
-0.0103295934418576 -0.0103012100110671 1 1
-0.0650979997347573 -0.0649247337649454 1 1
-0.0130529298086995 -0.0131777106288635 1 1
0.0171657000089356 0.0171028073445037 1 1
-0.0148589746015045 -0.0149269138733806 1 1
-0.0856486434120505 -0.0854385290044017 0 0
0.0212352649546567 0.0212738962748556 1 1
0.0603003612895113 0.0601245218389778 1 1
-0.0672815626516542 -0.0671176243852794 1 1
0.0136291695025808 0.0136213094439742 1 1
0.0515907979788261 0.0515310922969972 1 1
0.0588012164298611 0.0585657467137181 1 1
-0.0342427058637434 -0.0340600417901143 1 1
-0.0322024413589941 -0.032097162953204 1 1
-0.0073371236656994 -0.00722079021325601 1 1
0.0440853493056281 0.0440785665643026 1 1
-0.064779024649266 -0.0645130943703958 1 1
0.0582314485214245 0.0580161821672772 1 1
-0.0827835211408508 -0.0826390476280667 1 1
-0.0859106081446439 -0.0856686550072136 1 1
-0.114291970783533 -0.114002389557622 0 0
0.0683289427028737 0.0680708651194892 1 1
-0.0214474527553195 -0.0214893133125446 1 1
0.052339790814035 0.0521987382339702 1 1
-0.0400756132453935 -0.0399749943592947 1 1
-0.0391892431610255 -0.0390625393891896 1 1
-0.0042363777369615 -0.00399458730881903 1 1
-0.0563320831715768 -0.0562289713310819 1 1
0.0271548885199174 0.027056431671357 1 1
0.0367547013170919 0.0365617058427764 1 1
0.118489810232886 0.118127761270824 0 0
-0.0550955753899159 -0.0549399566692529 1 1
0.063614270840427 0.0634139305994325 1 1
0.0205078629994892 0.020400386188968 1 1
-0.0483286611441985 -0.0481971541028914 1 1
-0.0720563967122618 -0.071801357866353 1 1
0.00626225624605973 0.00626846452803411 1 1
0.0318998894797035 0.0317969049548017 1 1
0.0393463660486535 0.0391712113958913 1 1
-0.0360301311093409 -0.0360131484158795 1 1
0.0540979024201448 0.0538415065940424 1 1
0.0603858533175019 0.0601894954916927 1 1
0.0838905603180362 0.0836912295226793 1 1
-0.0299043296308756 -0.0298906929570707 1 1
0.0822055479996009 0.0819015077626624 1 1
-0.0710979764335598 -0.0706316313489493 1 1
0.0082381953648388 0.00837902369957091 1 1
0.0742788185191301 0.0739168717301136 1 1
-0.04956213959944 -0.0493496789487927 1 1
-0.0209732606390347 -0.0209845938469139 1 1
0.00408035431381428 0.00410340062062824 1 1
-0.0453913888861276 -0.0451694181256337 1 1
-0.0862898123184909 -0.0859169179039796 1 1
-0.0438293820851093 -0.0436263003918804 1 1
-0.00209942255934024 -0.00206894673281635 1 1
-0.0343097480302485 -0.0341956458343927 1 1
0.00615575487124891 0.00590399392635149 1 1
0.085921737003968 0.085735807541435 1 1
0.0263664706235801 0.0262483778432548 1 1
0.0213988798580586 0.0214622443303267 1 1
-0.0916561284562329 -0.0912909521429442 1 1
-0.0196649065438198 -0.0196191625464221 1 1
0.00812436702419107 0.00822045000739663 1 1
-0.0669995385157419 -0.066976694533487 1 1
0.0857239119388594 0.0855805806309133 1 1
0.0153232241509129 0.0152907355801613 1 1
0.0891488448176501 0.0889524029354404 0 0
0.0954342819921414 0.095180975620314 0 0
-0.00752653605031027 -0.00745028675183828 1 1
0.0243230243077154 0.0242539553203662 1 1
0.00514256740886553 0.00499725057589098 1 1
-0.0169855439589769 -0.0169341751228899 1 1
-0.00261447322627574 -0.00254831237919315 1 1
0.0259940598115001 0.0258581364035512 1 1
-0.00544205417440386 -0.00536416702305577 1 1
0.0328541925880551 0.0328608692050832 1 1
-0.0454670019464119 -0.0452747288568102 1 1
-0.134229486016338 -0.133728841915558 0 0
0.0566676202194899 0.0564727369092461 1 1
0.00286834448896626 0.00280897037544311 1 1
0.00817396185853146 0.00832238589095072 1 1
-0.00128855184218809 -0.00128778671494031 1 1
-0.00853458063724115 -0.00854516740810601 1 1
0.0451163758956784 0.0449824682361579 1 1
-0.0356199415705206 -0.0354293800952769 1 1
-0.0178703193034605 -0.0178080370615274 1 1
-0.0538190370126389 -0.053623063366657 1 1
-0.0342421144819085 -0.0340330385677647 1 1
-0.0427824593120651 -0.0426207568973051 1 1
-0.00290079641070591 -0.00290466042822134 1 1
-0.0113078265156407 -0.0113133667223436 1 1
0.0365286676268068 0.0365357550072343 1 1
-0.0151220569479273 -0.0152754769496896 1 1
0.0288973538261654 0.0287961012140849 1 1
-0.016521649506615 -0.0163262626236508 1 1
-0.0631817076733501 -0.0630048817533415 1 1
0.00225508426464943 0.00223949669610045 1 1
0.0469169752631426 0.0466711720721199 1 1
-0.0417619016955765 -0.0415627423157862 1 1
0.0672365167379756 0.0671429573737645 1 1
0.0186256102554684 0.0186295480772142 1 1
0.0178659740645143 0.0177440303072233 1 1
0.0236894826030197 0.0236233243025271 1 1
-0.0916507986080899 -0.0915252232577675 1 1
0.0164199989934946 0.0163336603815225 1 1
0.0219045381888615 0.021791076046699 1 1
0.0472785078193649 0.0470625048170449 1 1
-0.0316196718387652 -0.031445558453506 1 1
-0.00199743164520521 -0.00194955112979805 1 1
-0.0307886076113338 -0.0307240855983957 1 1
0.0300378939065698 0.0299061927185371 1 1
-0.0159941825304596 -0.015955544681209 1 1
-0.0315635400493908 -0.0315025644080602 1 1
0.00685146843128704 0.00701463375899091 1 1
-0.000987262124581962 -0.00100308466689322 1 1
0.109378284785332 0.108993925771099 0 0
0.00797412129852079 0.00774224947300137 1 1
0.0307380828692738 0.0306130235368091 1 1
-0.0868216898582126 -0.0865806046063269 1 1
-0.0426729444546561 -0.0426271190308587 1 1
0.0405511516631375 0.0403494802039224 1 1
0.0208706954178597 0.0207326402357013 1 1
0.0812569879003679 0.0810696365212847 0 0
-0.0440282265718609 -0.0439454687624298 1 1
0.0611950772520778 0.0609590701859387 1 1
-0.0192705819161896 -0.0192369825816781 1 1
0.00407307570280784 0.00391790619040106 1 1
0.017287722317888 0.0171766220827983 1 1
-0.0492538209540151 -0.0492383695094227 1 1
-0.110877833424253 -0.110570223159274 0 0
-0.0430209888671968 -0.0428610039585072 1 1
-0.047486554286742 -0.04736109476474 1 1
-0.0202766756101023 -0.020245202901947 1 1
0.0425405318080322 0.0425290667516912 1 1
0.0923867287658478 0.0921872633487343 1 1
-0.0269594159536341 -0.0268791761811999 1 1
0.00958826561439868 0.00943629446353758 1 1
-0.0222030029209222 -0.0221977975114223 1 1
-0.0646696573132925 -0.0644891634337696 1 1
0.0382991536971379 0.0380268641405788 1 1
-0.0103986759147208 -0.0102859053752957 1 1
-0.0655898019750864 -0.0653671803090336 1 1
0.0123859706767026 0.0123315956078043 1 1
0.0975856427756064 0.0973045432316939 0 0
0.0154187004020534 0.015502201540303 1 1
0.0172268877355155 0.0170630003146467 1 1
-0.0353746732563507 -0.0351917075402576 1 1
0.0879451875536785 0.0877122537354524 1 1
-0.0228191869722157 -0.0229075077716881 1 1
-0.014067773898634 -0.0141477877821394 1 1
0.0330841803113954 0.0326892625459476 1 1
0.0324847146095818 0.0323579689046217 1 1
0.0365621453650419 0.0362998129590548 1 1
-0.0534193187780292 -0.0530798835990578 1 1
-0.0274599047158952 -0.0271908658185957 1 1
0.0172527748175344 0.0171766645417662 1 1
0.0467882628001506 0.0465760534861006 1 1
-0.03079420433476 -0.0307263712063943 1 1
0.00694257041732453 0.00694077516218487 1 1
0.0332846811428626 0.0330937131859527 1 1
-0.113161743618075 -0.112694336431213 0 0
0.0431164443735711 0.0431269595273632 1 1
0.0783244116214141 0.0782820795806126 1 1
-0.132246118504522 -0.131979942136762 0 0
-0.0280681566046792 -0.0278713041924852 1 1
-0.025606932701437 -0.0253447504897098 1 1
-0.0352766957615354 -0.0351839397967841 1 1
0.0441185538951163 0.0439777555504517 1 1
0.0205930733516499 0.0206170071327579 1 1
-0.0315958630954672 -0.0314841791578723 1 1
0.00629662030302766 0.00635652610997979 1 1
-0.0076058132243172 -0.00764602445447033 1 1
0.0703414457876599 0.0702251079044081 1 1
0.0307149993669239 0.030617209012781 1 1
0.0157752328263237 0.0157743230907512 1 1
0.0813978531666033 0.080993648741233 1 1
0.109820354075991 0.109568347625408 0 0
0.020924575141517 0.0208925217016914 1 1
0.0824482137652009 0.0823057275842691 1 1
-0.0455622716510601 -0.0454788970609645 1 1
0.16611341402123 0.165670123305781 0 0
-0.0407565443494483 -0.040505778858785 1 1
0.0512844338940778 0.0511969560112162 1 1
-0.0310164772929792 -0.0308879195050056 1 1
0.0403288222813948 0.0403488839400574 1 1
-0.0109137316963935 -0.0108004140229796 1 1
0.0106484297239528 0.0106247912936554 1 1
-0.0127314534142703 -0.0126381650038729 1 1
-0.0477584811881645 -0.0476749067307726 1 1
0.00508950251316782 0.00503614152053885 1 1
0.0132606581754316 0.0132664271705176 1 1
0.0343743941707567 0.0341788897656367 1 1
0.0377463614601142 0.0376819560091717 1 1
0.0095326092628841 0.00941567788232054 1 1
0.0523246332265019 0.0520579041238324 1 1
-0.0518232504647449 -0.0518786435941642 1 1
-0.00629091601582916 -0.00622765108898155 1 1
-0.058500258164319 -0.0581411938378265 1 1
0.0669613378425616 0.0666777024634001 1 1
0.00335346166849498 0.00342712461002889 1 1
0.0340741544777156 0.0338569637378199 1 1
0.00693055663901976 0.00649372677528728 1 1
-0.0241726923031788 -0.0243714057201914 1 1
-0.000716398287441172 -0.000846030787778265 1 1
-0.0622637653610465 -0.0619413195088417 1 1
0.123881475945439 0.123615912209196 0 0
-0.042101591533538 -0.041871060901915 1 1
-0.040732640577659 -0.0404998554914829 1 1
0.00382038239752402 0.00403238417823575 1 1
0.0371329729366955 0.0371424134997139 1 1
0.0418653061297805 0.0417288208831149 1 1
-0.0433133572221001 -0.0433915155216724 1 1
-0.0388926384938794 -0.0388414743493724 1 1
-0.00406820323492981 -0.00407243619767669 1 1
0.0296860643695425 0.0295168755257046 1 1
0.0182089990784676 0.0182074021109579 1 1
0.0357371324484079 0.0356962315677357 1 1
0.0736920720530739 0.0736548608035814 1 1
-0.107010991219704 -0.106677990628601 1 1
0.0406442789654606 0.0404030180008424 1 1
0.0528130665289465 0.0526510773294091 1 1
0.104244296051721 0.104034291303908 1 1
-0.0662207972016048 -0.0660405501799222 1 1
-0.0578567534638724 -0.0576439609141826 1 1
-0.115257597711222 -0.114855165544124 0 0
-0.011889781099109 -0.0118319247910958 1 1
-0.00384812226179644 -0.00383150154280299 1 1
0.0100483844712508 0.00997030655340961 1 1
-0.0364723209699307 -0.036494331117875 1 1
0.0343109034534159 0.0343777517955824 1 1
0.0515032054779685 0.0514430967398009 1 1
-0.125038852152014 -0.124537152046417 0 0
0.037285030453369 0.037286046011953 1 1
0.0195616332282795 0.0195139221569272 1 1
-0.0364168972009787 -0.0363866642787385 1 1
0.0100276155578535 0.010030097740064 1 1
0.120048528599986 0.119708657698902 0 0
0.0558156497821123 0.0556283304635355 1 1
-0.0363339327348761 -0.0363795319593513 1 1
0.0343700587597987 0.0343003263297129 1 1
0.0339185427631521 0.0339639931449575 1 1
-0.0232918577271582 -0.0232821533755214 1 1
-0.0140013940431707 -0.0137676654940992 1 1
-0.115473543398189 -0.11516168764417 0 0
-0.0212611948346873 -0.021102267041662 1 1
-0.0453296648481743 -0.0449681516644746 1 1
0.0027858142825299 0.00280770108600375 1 1
-0.0571206872865914 -0.0569346876210932 1 1
0.0486049784841657 0.0485511969552629 1 1
-0.065543808689288 -0.06535636654011 1 1
0.0277763539503882 0.0277060630999961 1 1
0.0217686341597638 0.0216696525367231 1 1
0.105775058396858 0.105696918307644 0 0
-0.0514283953562722 -0.0511203857870693 1 1
0.0183900873496818 0.0183038169083008 1 1
0.0254170431754828 0.0252606182408328 1 1
0.0147775741591643 0.0147923123524803 1 1
0.00447270033100056 0.0045447424814955 1 1
0.0995844859811922 0.0991937420858882 1 1
0.0515761453432012 0.0513980102445613 1 1
0.0098908021498928 0.00978549444668569 1 1
0.116252178441055 0.116120004004461 0 0
-0.0505748892883666 -0.050396426232295 1 1
0.0633660784633127 0.0630152419421306 1 1
0.00677242622692344 0.00675663261849691 1 1
0.00698633039446576 0.00687399089076886 1 1
-0.0247685426100022 -0.0245590421710288 1 1
0.0216495670793533 0.021586156981953 1 1
0.0586454766671275 0.0584219109828038 1 1
-0.113337168552754 -0.112912584452591 0 0
0.0179694585442506 0.0179591446910667 1 1
0.00114969027134528 0.00124492795760874 1 1
-0.0551252026106043 -0.0550520303749724 1 1
-0.086626733868391 -0.0862206226792128 1 1
-0.0273904223416586 -0.0273826277600107 1 1
0.0148557727260349 0.014863236696471 1 1
-0.00874502231413554 -0.00876504473711682 1 1
-0.00893753026542563 -0.00877649977896397 1 1
0.0440630782663696 0.0439830750970064 1 1
0.0534839315887073 0.0532379763606819 1 1
0.00982279097601873 0.00974217697023044 1 1
0.054261113896994 0.0541413244110199 1 1
-0.0261551325109444 -0.0261650171062786 1 1
0.00680742097845546 0.00679666656454381 1 1
-0.0609759497977195 -0.0607738928541515 1 1
-0.0336916860362489 -0.0335716485360045 1 1
-0.00521906480187915 -0.00531665700091673 1 1
-0.0237014753907902 -0.0235000080890007 1 1
0.0443730980611283 0.0441143709888556 1 1
0.0117950640359846 0.0116801111998679 1 1
0.0478306691249866 0.0477513689816797 1 1
-0.0220940940522917 -0.0221846478852029 1 1
-0.0320473370538863 -0.0320584787324252 1 1
0.0219015386261781 0.0218468817537387 1 1
0.0492980293374998 0.0489749298986469 1 1
-0.0661401634137904 -0.0659569897908243 1 1
0.0422820651813979 0.0421975313552027 1 1
-0.0222712749664981 -0.0221823249604541 1 1
-0.0266320346362016 -0.0264462959065063 1 1
0.012332605392202 0.0122824810350495 1 1
-0.0115985672268326 -0.0116438496266883 1 1
-0.0362017380481226 -0.0359753890026147 1 1
0.0130455873954326 0.0129088957342198 1 1
-0.0062923546790522 -0.00624087142720629 1 1
0.000289870486055572 0.000325084296765865 1 1
-0.038999279286075 -0.0389553270094401 1 1
0.0199221125767443 0.0198138398904815 1 1
-0.0495556857153374 -0.0493708697691035 1 1
-0.0247520742395389 -0.0245248983189093 1 1
0.00769359292967655 0.00780652187404656 1 1
0.0354761424523778 0.0354344830133555 1 1
0.00895111470749227 0.00871631415811549 1 1
-0.00447797921364386 -0.00450327160662226 1 1
0.0121897710818017 0.0122478532487607 1 1
-0.00596017141947292 -0.0059100475169851 1 1
-0.0920208529955942 -0.0916952517794465 1 1
-0.0306464717548054 -0.0305958772526566 1 1
0.0585817249356786 0.0585319922021782 1 1
0.095300668773944 0.095118341339571 1 1
0.00633137134892406 0.00641790417196012 1 1
0.0285837621656679 0.0284586204615152 1 1
0.0503633210639675 0.0500787315428066 1 1
0.0565473028076328 0.0565063844497318 1 1
0.00287442921405681 0.00283402360425964 1 1
0.0561432950678286 0.0559948356585728 1 1
0.0764300578221628 0.0761736627606901 1 1
0.00975477217875996 0.0095796752383442 1 1
0.129662004279045 0.129309997383935 0 0
0.0608813313243006 0.0607645798394415 1 1
-0.0950106831422611 -0.0949202621802439 0 0
-0.117079925892398 -0.116755553456181 1 1
-0.0393734474905402 -0.039136659422629 1 1
-0.0163364661493047 -0.0163852637242681 1 1
-0.0344907300897793 -0.034415070704201 1 1
0.068189698916636 0.0679761749586302 1 1
-0.129057096011034 -0.128601871042343 0 0
-0.0347129422273775 -0.0345990033709056 1 1
-0.0694693148171385 -0.0692717320390005 1 1
0.00958868392112702 0.00941972250296673 1 1
-0.0300372023322997 -0.0299669655936295 1 1
-0.042603457987653 -0.0422648761146832 1 1
-0.035180285959365 -0.0351554992071004 1 1
-0.0415316767562637 -0.0412096280890593 1 1
0.00517720163648912 0.00525095097939205 1 1
0.00405023775201658 0.00417851282530392 1 1
0.124808078088845 0.124637002154145 0 0
0.048660294198809 0.0484048162876868 1 1
0.0965100214138859 0.0961900544161839 1 1
-0.00900209384885338 -0.00900604523471488 1 1
0.0430119886399549 0.0428509852830965 1 1
-0.0349639881759395 -0.0347852123857531 1 1
-0.0486961260761829 -0.0486330614460193 1 1
-0.0427277804941508 -0.0425757511891262 1 1
-0.0524075753985974 -0.052393989565702 1 1
0.00486515941342842 0.00487362182805513 1 1
-0.00702304036123141 -0.00703325961069374 1 1
-0.0577206175764292 -0.0575563904596042 1 1
-0.00554599223099704 -0.00558343711202616 1 1
-0.0868449992048212 -0.0865720102728401 1 1
-0.0296944312805301 -0.0296214429114596 1 1
0.020389031989783 0.0204108396844297 1 1
0.00719040809466712 0.00719844753581058 1 1
-0.0738113817084393 -0.0736052032859555 1 1
0.0424803501060976 0.042403585112406 1 1
0.0406941472475728 0.040556592725513 1 1
0.0701406737651754 0.069995996678268 1 1
-0.00675937135407709 -0.00677403141294619 1 1
0.000889128432924617 0.000906187839601318 1 1
0.0116549552629974 0.011765392130594 1 1
-0.0420754670910949 -0.0420260899700851 1 1
0.0262776411378375 0.0261691310401906 1 1
0.111942647825024 0.111699027395984 0 0
-0.000459413634514392 -0.000303637740579834 1 1
0.0245645042174369 0.024396316163305 1 1
0.0132424805990015 0.0130170573728035 1 1
-0.051341514185105 -0.0511855395474724 1 1
0.00229850408219683 0.00225741649396745 1 1
0.00200563284022333 0.0019722295638431 1 1
0.0532295712022474 0.0531998161700592 1 1
-0.0263898043396645 -0.0262887136881424 1 1
-0.0248482823767344 -0.0247581097488003 1 1
-0.0365302375625637 -0.036423918543822 1 1
-0.0148256406039848 -0.014789389002493 1 1
0.0413124034010122 0.041288245285179 1 1
0.0125968084076665 0.0125927916258087 1 1
0.02624579343325 0.0261988591319355 1 1
-0.00100037564954665 -0.00104881944414856 1 1
0.000422295766420351 0.000510954056581726 1 1
-0.0431318012184187 -0.042895645668939 1 1
-0.0362989991080704 -0.0362417576785332 1 1
0.130620892584408 0.130318108905781 0 0
-0.00962028689548409 -0.00966951710239569 1 1
-0.00947691039500161 -0.00943663180374792 1 1
0.0522710053617864 0.0520487435473619 1 1
0.00843639735116425 0.00831215860957351 1 1
-0.0538325200178641 -0.0536532663017789 1 1
0.0564871490039065 0.0563069795567137 1 1
-0.000435865976904805 -0.000358979292622134 1 1
0.0177051215539309 0.0176372715455698 1 1
0.0198855710689027 0.0198092323641761 1 1
0.0833555093176562 0.0831749649798777 0 0
0.000870759026797527 0.000989218540704943 1 1
-0.0875127981463678 -0.0871492904289854 1 1
-0.0563134250895847 -0.0563083516613498 1 1
-0.0209725251039008 -0.0209025642536853 1 1
0.00372401422321612 0.00376809974618237 1 1
-0.0162640966226222 -0.0161308316849742 1 1
0.0224063617091448 0.0224163945160071 1 1
0.0619431179126213 0.0617713755940569 1 1
0.0649158577089534 0.0648694902629184 1 1
0.0335493854996791 0.0335694741487714 1 1
0.0254169985238085 0.0253300802450041 1 1
-0.0866594429430129 -0.0864011771728851 1 1
0.0605100778098545 0.0602761668775604 1 1
-0.000475370922162684 -0.000646923159126818 1 1
-0.0513121221418086 -0.0512171224236816 1 1
-0.013371186357922 -0.0132733982988931 1 1
-0.0417651113591636 -0.0415704074029448 1 1
-0.066845074682923 -0.066682740173626 1 1
0.0477214288456193 0.0474680579162704 1 1
0.0787991231977039 0.0786869852320982 1 1
0.0578663556256796 0.057658349336797 1 1
0.0144497477885704 0.0141816139308293 1 1
-0.0785128176920324 -0.0783771309548065 1 1
-0.0385850508697746 -0.0384397938048004 1 1
-0.0815522139004228 -0.0813761308191332 1 1
0.0906486679285506 0.0903684148170207 1 1
0.0619381146428215 0.0615620641426613 1 1
-0.0643872535772656 -0.0642691790326701 1 1
-0.0540847937477717 -0.0539250719485551 1 1
0.07231019995789 0.0718281269228077 1 1
0.00550229940755421 0.00556453421361521 1 1
0.0253000667383021 0.0252043132928751 1 1
-0.0620997449695843 -0.0616480263117277 1 1
-0.076961194207061 -0.0768325933952988 1 1
0.0225414730241031 0.0225627001858374 1 1
-0.00265322049667728 -0.00269007422333693 1 1
-0.00656077433072701 -0.00652826348710213 1 1
-0.0242024991582606 -0.0241713448788478 1 1
-0.0490558429142037 -0.0488456072330793 1 1
-0.00575173724549798 -0.00588268148430359 1 1
0.0602019879141487 0.0601433163942959 1 1
-0.0745536980656439 -0.074259880222735 1 1
-0.0112658264727703 -0.0112496952593435 1 1
-0.0237283496950471 -0.0237876473156961 1 1
-0.0508868733996501 -0.0507690854197212 1 1
-0.0320796015069977 -0.032067495088426 1 1
0.106566857799013 0.10635674835163 1 1
-0.104506304176891 -0.10423304284893 0 0
0.123108579691617 0.122826964029883 0 0
0.0523857479652441 0.052285989704494 1 1
0.0474186151643948 0.0472145711601514 1 1
-0.0249681166172583 -0.024849134442962 1 1
-0.0127579199701184 -0.012863348370413 1 1
-0.0686747950392551 -0.0683900512383647 1 1
-0.0899989116635154 -0.0894969669766378 1 1
-0.00809712125721756 -0.00815899286902557 1 1
0.0558513907863815 0.0557884520738673 1 1
0.0372191047653864 0.0371557064212532 1 1
0.0548621106858053 0.0548602601510221 1 1
0.005724446518902 0.00579946557298392 1 1
-0.0660130440508699 -0.0658996360966088 1 1
0.0297382768571438 0.0296777622625949 1 1
0.0125360766573395 0.0125153531119631 1 1
0.0303959665566802 0.0303288815610572 1 1
-0.0299284580146729 -0.029911335062157 1 1
-0.0586135114614399 -0.0585564562017042 1 1
-0.00943200045796377 -0.00927153972456581 1 1
0.0741360496575508 0.0739187061539226 1 1
0.0144617952970184 0.0141920763740032 1 1
0.0653356077994756 0.0650132358813019 1 1
-0.0791308121316207 -0.078803153889489 1 1
-0.0645852952155651 -0.0643711425406385 1 1
-0.0234061169938554 -0.0234001019974754 1 1
0.0276731803025751 0.0276402773254304 1 1
0.0515584766216644 0.0513938141577147 1 1
-0.0888761237759732 -0.0886882808330705 1 1
0.0944564727787446 0.0943654142460661 0 0
0.0396398157313475 0.0394072522635848 1 1
0.0779362719572392 0.0778403770881904 1 1
0.0760522011163366 0.0758859435893785 1 1
0.0808827517582481 0.0804485795137998 1 1
-0.0451293254804546 -0.0450143483222352 1 1
0.0171207417888717 0.016949907038214 1 1
0.0225648112941658 0.0226081265705555 1 1
0.052451415479253 0.0523335875095989 1 1
-0.0885660614483975 -0.0883636259568072 1 1
0.0562600935009845 0.0560689378808635 1 1
0.0415586177740389 0.041647721032592 1 1
-0.0467756371649204 -0.046668376914485 1 1
-0.105871996684477 -0.105352963922503 1 1
-0.0293577433400744 -0.029203718539911 1 1
0.0254346412160811 0.0255006822275527 1 1
0.00287034085102428 0.0027188223675055 1 1
0.0359244390363071 0.0356359844350997 1 1
0.0537968245708549 0.0535050481639355 1 1
0.0885423390881914 0.0882490588032624 1 1
0.0572169931230628 0.0567811743185712 1 1
-0.0356999566320221 -0.0355178620261149 1 1
-0.103062474520684 -0.1027572276224 1 1
0.0194108878498105 0.0191670073160866 1 1
-0.0299312752138719 -0.030058135574728 1 1
-0.0502779861457531 -0.050225619705553 1 1
0.0999369991225553 0.0997737869734735 0 0
-0.124230617462724 -0.123945024609263 0 0
-0.00448765031764491 -0.00451228287814062 1 1
-0.0404384802655458 -0.0401542169696949 1 1
0.0112686058137588 0.0112254822878469 1 1
0.0990078664204107 0.0987558102707147 1 1
0.0496097725264075 0.049490567846583 1 1
0.0648268941007076 0.0645210091938493 1 1
0.0181119214266715 0.0180797477463728 1 1
-0.0490646131165847 -0.0488942993965594 1 1
-0.0406400307415063 -0.0407356346962544 1 1
-0.00177037103808786 -0.00159397883867204 1 1
0.0128013920567242 0.0127245976209862 1 1
0.0429094831167117 0.042679970475341 1 1
0.0702235883125471 0.0701188366023413 1 1
-0.0370406376984312 -0.0369706485670179 1 1
0.0016464049123978 0.00143868881209401 1 1
-0.026088011657278 -0.0261385592573474 1 1
0.0875123712774331 0.0873060505103861 0 0
0.0186704552123471 0.018617383511498 1 1
-0.00602452803133317 -0.00609341257032425 1 1
0.0375820089205004 0.0375353712326785 1 1
0.0580839235857397 0.0580943120358946 1 1
0.0227601098430088 0.0225263916877675 1 1
-0.00820787020340794 -0.00827825760532178 1 1
-0.00503595054342657 -0.00481247238868963 1 1
0.0638474641212015 0.0636052537086194 1 1
0.0251368425609142 0.0251770274924337 1 1
0.022294869816706 0.0222418307338174 1 1
0.052045036716552 0.0517494090139129 1 1
0.0253512376764989 0.0252494875948771 1 1
-0.00506256802020754 -0.00503066833856949 1 1
-0.0540765309560286 -0.0537678836418372 1 1
0.00524303043334678 0.00520348746824186 1 1
0.0290603630956201 0.0290004719876062 1 1
0.150925944067361 0.150683879606529 0 0
-0.0855024874609658 -0.0852210071680919 1 1
0.0316066416734383 0.0315879781780077 1 1
0.0725213228879422 0.0724245581519887 1 1
0.0829752457626853 0.0828752946423996 1 1
0.0434176624674494 0.0433100683248735 1 1
0.0905206162258084 0.0903609583970439 1 1
-0.0802131445313853 -0.0800249488719574 1 1
0.01869668689988 0.0185377085279405 1 1
-0.0577783553618347 -0.057555267738562 1 1
0.0435761511112121 0.043434412202282 1 1
-0.0302165574576085 -0.0301092867821806 1 1
0.0858952864579146 0.0854171502038882 1 1
0.00758870463055241 0.00750423410962441 1 1
-0.0316705063526549 -0.0313571035750336 1 1
0.0516141565898146 0.0514882900252563 1 1
0.0356854663220065 0.0357454361683147 1 1
-0.0177971103487792 -0.0179903596724255 1 1
-0.00333586250784064 -0.0032070886168037 1 1
-0.0184138297867603 -0.018390397878894 1 1
-0.0170419646732612 -0.0169300284140984 1 1
0.0431130935337403 0.0430766286487909 1 1
-0.0704362538412365 -0.0702178124044418 1 1
-0.0132296726112889 -0.0131974778885746 1 1
-0.0543257546733178 -0.0540576304814994 1 1
-0.0155625620279592 -0.0155659371637276 1 1
-0.0440891751395894 -0.0440094236884539 1 1
-0.0672929338676538 -0.0670301471160464 1 1
0.00768433094413897 0.00757281675470258 1 1
-0.0522275581106059 -0.0520524147097585 1 1
0.108509081280173 0.108458050545911 0 0
-0.0359820952631116 -0.0358835766991506 1 1
0.0500733060466955 0.0500303951446692 1 1
0.00873211646414912 0.00862615920165629 1 1
-0.0195334128199466 -0.0195083058832268 1 1
0.022506821196045 0.0224143355345162 1 1
0.0196467411533728 0.0194765804683708 1 1
-0.0887419197294251 -0.0886266896927051 0 0
-0.00228010813024292 -0.00252450749456119 1 1
0.0717109215654514 0.0714435437144115 1 1
0.0657242944924481 0.0655528303435501 1 1
-0.0789722014243214 -0.0786820881816724 1 1
0.0330243506640616 0.0329650245823517 1 1
-0.0441376852552779 -0.0440385269621269 1 1
-0.00118306927039675 -0.00113061647332163 1 1
-0.0141908733023033 -0.0141447821612968 1 1
-0.102849137655615 -0.102702267722304 1 1
-0.0108250886281258 -0.0107481519385575 1 1
-0.0396270074565053 -0.0394803237168658 1 1
-0.0292346337870484 -0.0289638041190005 1 1
0.0902155673259549 0.0899067072722204 0 0
-0.00213519794749216 -0.00214400621281442 1 1
-0.0178439471807484 -0.0178622274039137 1 1
-0.0213528102110823 -0.0215084947362895 1 1
-0.031724374149895 -0.0316892333298146 1 1
-0.00948936812100388 -0.00939216257290706 1 1
0.047236215279406 0.046893455880842 1 1
-0.0176067340619871 -0.0175024189394423 1 1
0.0505515423904728 0.0503123154830242 1 1
-0.0314115601001939 -0.0314208244051606 1 1
-0.0131395685907638 -0.013233990085992 1 1
0.0317378997093351 0.0316355360389254 1 1
0.0272361961096962 0.0270820179662902 1 1
0.0249981736849221 0.0249024389234912 1 1
-0.0129382971573139 -0.0129453611140767 1 1
0.0894291185160048 0.0891238794188052 1 1
0.0152575699948091 0.0151153092136852 1 1
0.00445871858925866 0.00444407471642886 1 1
0.0907555302093109 0.0902355090953484 1 1
0.0247399140754807 0.0244972112350965 1 1
-0.0194862327939322 -0.0193981851340998 1 1
-0.0521645767598032 -0.0519450741918054 1 1
-0.0798128082517724 -0.0795654249734072 1 1
-0.045572032951965 -0.0454022798243017 1 1
0.0117940970981408 0.0116015646070741 1 1
0.00138324600915108 0.00152360992248155 1 1
0.00865707319782487 0.00862888131130846 1 1
-0.0514493943565372 -0.0513197258639826 1 1
0.0202883524621497 0.0202103667188795 1 1
-0.0240134394072081 -0.0239541827531103 1 1
0.0705201194584238 0.070313997875814 1 1
0.0366644962056015 0.0364396978281225 1 1
0.0824950304694659 0.0823803565790065 1 1
-0.0273290902259156 -0.0271544214902383 1 1
-0.0403586743832333 -0.0403864301368835 1 1
0.0137496439390263 0.0137516706973745 1 1
-0.0493951434673699 -0.0492366189927708 1 1
0.0669197646269697 0.0667469832247606 1 1
0.00935789444782655 0.00922872929237856 1 1
-0.0783774888022692 -0.0782061183059702 1 1
0.0424879175760941 0.0422735222189639 1 1
-0.0195673426575459 -0.0195316960437964 1 1
-0.0662198792510135 -0.0661227743919112 1 1
-0.0315786589219582 -0.0316317681982377 1 1
0.0197120635097056 0.0197088976888547 1 1
-0.0683548738931946 -0.068094775481749 1 1
-0.00976507058148066 -0.00966726240691772 1 1
0.0125757037938766 0.0126176776684726 1 1
-0.0131927798625463 -0.0131126523868227 1 1
0.0969913678173542 0.0968202482028175 0 0
0.0191029437914329 0.0189752470242706 1 1
0.0646714964118697 0.0643876367747516 1 1
-0.0239869263606082 -0.0237952564083103 1 1
-0.0120847766244109 -0.011823476780076 1 1
-0.0741141651915505 -0.0738135580195148 1 1
-0.0705751437715301 -0.0702729457901412 1 1
-0.000393156256782899 -0.000374154510904272 1 1
-0.0278872860420742 -0.0277161118458242 1 1
-0.0335484135463017 -0.0334936622548995 1 1
0.0267741924728232 0.0266943915056454 1 1
-0.00131499474208072 -0.00138394381062615 1 1
0.0812823788784979 0.0810769231552503 1 1
0.0390701799436632 0.0389332007793209 1 1
0.111103396019743 0.110521022904487 1 1
0.0145623022049485 0.0147809714206435 1 1
-0.0147959936697451 -0.0146793921366142 1 1
-0.0593885597085425 -0.0592793625026888 1 1
0.0996042662271434 0.0991752462638111 0 0
-0.025685963148528 -0.0256600716909939 1 1
-0.0251135274504294 -0.0250067913666702 1 1
0.0379306103409578 0.0378270932877078 1 1
-0.0477967238442691 -0.0477927727350332 1 1
0.0596686091880486 0.0595632523890282 1 1
0.0215670425126203 0.0216419755657178 1 1
0.0304789964935797 0.0304186576100924 1 1
-0.000146948932691373 -0.000121379553858783 1 1
-0.00103182202467144 -0.00094314913573264 1 1
0.0175343823297338 0.0175109947417617 1 1
-0.00691128050185894 -0.00681770143864814 1 1
0.0713838624532206 0.0712899607160898 1 1
0.000552353211442575 0.000430522476930782 1 1
-0.0306415653292257 -0.0305156847968119 1 1
-0.0157552757640725 -0.0158560748521731 1 1
-0.0100898557018777 -0.00998410743011925 1 1
-0.048833789211315 -0.0487938871413075 1 1
-0.0299915246838482 -0.0300567958600166 1 1
0.0557681032335858 0.0556617753486974 1 1
-0.0183916729885502 -0.0184303143693161 1 1
-0.0734314595883688 -0.0732895266966337 1 1
0.00197694710557726 0.00191648572350657 1 1
-0.0204139084164603 -0.0203639132957086 1 1
-0.093423890590596 -0.0931681915279858 1 1
0.0379451403198455 0.0377284237191335 1 1
0.000318472887769598 0.0003528106838837 1 1
0.0121808583560272 0.0121792399898257 1 1
-0.00413904769236761 -0.00396450799654131 1 1
0.0249110363534592 0.0247670467850149 1 1
-0.0143417100827723 -0.0143258509351518 1 1
-0.115388400269281 -0.115261204646798 1 1
-0.0562062989333148 -0.0560922047139675 1 1
0.0117762018304608 0.0115156024636919 1 1
-0.0348536545433232 -0.0348501987604396 1 1
-0.0782549670788924 -0.0781522708526288 1 1
0.14320266101174 0.143035297554501 0 0
-0.0268958372634306 -0.0266879173204631 1 1
0.0577251066374596 0.0575349586531789 1 1
-0.00375917012920712 -0.00378068210888 1 1
0.00581643395697741 0.00576453208274263 1 1
-0.0305310490573842 -0.0303942204434585 1 1
-0.00163544782355924 -0.00151920585351412 1 1
-0.0195266364839447 -0.0194914941516889 1 1
-0.0686420745352078 -0.0683444578096753 1 1
0.011124505004332 0.0111375448423669 1 1
-0.0156019413783646 -0.0155651026844796 1 1
0.021964558578543 0.0219452661711134 1 1
-0.000701653174633958 -0.000709159471433139 1 1
-0.121744616740454 -0.121446321800601 0 0
-0.0153609294865955 -0.015311635361395 1 1
0.047646547011523 0.0474691612358918 1 1
-0.0379014571961166 -0.0376959064072222 1 1
-0.0408277197588925 -0.0408089183952124 1 1
0.0113433219441198 0.0113566585948487 1 1
0.11195739101159 0.111396886228983 1 1
0.0716630831287428 0.0714934569714446 1 1
0.0173427604584358 0.0171816563652194 1 1
-0.114249971976192 -0.114016570317256 0 0
0.0551490864406987 0.0550425129461569 1 1
0.0365870582444974 0.0363599340324673 1 1
0.00806942029113791 0.00806629486190629 1 1
-0.0303108738035602 -0.0301865562208813 1 1
0.0152998857975278 0.0148908767531925 1 1
-0.0362481943154792 -0.0361802236122226 1 1
0.03842412193791 0.0383295383884901 1 1
0.142723628313951 0.142358099627985 0 0
0.0380914053551193 0.0379883807744098 1 1
0.0197035913950388 0.0196334470144723 1 1
-0.027315064645957 -0.027347277173579 1 1
-0.048361128897009 -0.0481347009040611 1 1
-0.062765436025095 -0.0627346561918493 1 1
0.10332160298999 0.103117463949762 1 1
0.0469105129999476 0.0467577250744535 1 1
-0.0864948470594854 -0.0864035487027997 1 1
-0.016226427022111 -0.0162558851413915 1 1
-0.0587663047296084 -0.0586844226255992 1 1
-0.0125863951159854 -0.0126324082981523 1 1
-0.0121649063937765 -0.0120689020156928 1 1
0.0171075740513111 0.0171965264733346 1 1
-0.0170649986138417 -0.0168830979444547 1 1
0.0351740091103317 0.0351939343537502 1 1
-0.0760845318801147 -0.0759058066804522 0 0
0.0547345461923679 0.0545277858126212 1 1
0.00339591357816572 0.00335911037500229 1 1
0.0361604814584502 0.0360677489182454 1 1
-0.0701266024759148 -0.0699368879396576 1 1
-0.0974917604728247 -0.0973236836149434 1 1
0.0170902458052547 0.0170909759748257 1 1
-0.0646986350749066 -0.0644997626637801 1 1
0.125127706889193 0.124855402230685 0 0
-0.0233571042066912 -0.023355906002094 1 1
-0.0119390754955165 -0.0119057884965258 1 1
0.0494519297224309 0.0494119705912832 1 1
0.00308251453236723 0.00314313562092945 1 1
0.00878843687226375 0.00880257276393381 1 1
-0.0426056621803859 -0.0425183140218004 1 1
0.0362676194386474 0.0361177258513447 1 1
0.0365199207558391 0.0362149929273139 1 1
0.0503636472629569 0.050303401412215 1 1
-0.129466693022246 -0.128989879305739 0 0
0.0246287192208139 0.0242840416989496 1 1
-0.00823111251863537 -0.00827333634777632 1 1
0.0390867862689344 0.039007307728266 1 1
-0.0238054177456931 -0.0238181635848618 1 1
0.039299467177414 0.0391711237583299 1 1
0.0236414240734561 0.0235812162720841 1 1
0.0237419098610547 0.0236382244106487 1 1
-0.0483794186373188 -0.0482977942133882 1 1
-0.0864935216227992 -0.0862884978069092 1 1
0.0441564400433503 0.0439788378828967 1 1
-0.0785300828249001 -0.0783607298574291 0 0
-0.0704523528466325 -0.0701214730048149 1 1
-0.0191139448309613 -0.0189892352873582 1 1
0.0154827244021099 0.0154707303343001 1 1
-0.0153821890397516 -0.0153781894300147 1 1
0.0162939631467989 0.0163267641933508 1 1
0.207070538035984 0.206565271368306 0 0
0.0771953615071971 0.077029840238487 1 1
-0.0756866660373102 -0.0757020103090102 1 1
-0.0781741056992522 -0.0779844485689984 0 0
-0.0467941701517562 -0.0467193886039772 1 1
0.0460442106172195 0.0459634909700475 1 1
-0.0194974001260189 -0.0194321730822792 1 1
-0.0892867991049166 -0.0891903248596253 1 1
-0.0722724664702822 -0.0720681048979627 1 1
-0.0170033874989912 -0.0169912223131534 1 1
0.0418675828639182 0.0415602571331493 1 1
-0.0559414673049798 -0.0558237302338806 1 1
-0.0235021052365145 -0.0235208694341215 1 1
0.0285238848752331 0.0282864038722124 1 1
0.0148311745402135 0.0149217861283131 1 1
0.0230004234985901 0.0229024217743001 1 1
-0.113221140206519 -0.112603397029789 1 1
0.051422456794575 0.0514619880853662 1 1
-0.0352013674557164 -0.0351387704122547 1 1
0.0195720637748673 0.0196912804859223 1 1
0.0192116464951793 0.0191512496574947 1 1
-0.0381210291183545 -0.03799227990492 1 1
0.0808402831577634 0.0805075633913865 1 1
-0.0523980145412107 -0.0523036571920058 1 1
0.0303535736277699 0.0302209611958817 1 1
0.0723790376029826 0.0720754552592575 1 1
-0.0357493040632492 -0.0357133820530772 1 1
-0.0174633010589276 -0.0175122529672356 1 1
0.024565087065411 0.0245165747376153 1 1
-0.0837827980370276 -0.0835438464654397 1 1
-0.0588460072050169 -0.0586061416742253 1 1
0.00998945797348766 0.00987994269911398 1 1
-0.0914025629439038 -0.0910432896499618 0 0
0.0312756181716953 0.0312967542924383 1 1
-0.0676236517195351 -0.0672617192247895 1 1
-0.0126314326705701 -0.012715618964006 1 1
0.0281745189771085 0.0280714715198669 1 1
-0.0780531397411737 -0.0778611925766123 1 1
0.0319148036727876 0.0317069307220938 1 1
0.0336169417845881 0.0334914335131014 1 1
0.0382582935128258 0.0382293269012032 1 1
0.0854713432351281 0.0851134708021784 1 1
0.0419373617239688 0.0418827869428912 1 1
-0.0171308412037066 -0.0170657084019827 1 1
-0.108796605434664 -0.108354043905873 0 0
0.0172402965208972 0.0171745143234555 1 1
0.018077952263728 0.0181752735756297 1 1
0.0538111917065338 0.0535850529096311 1 1
-0.0744812465062027 -0.0742276935122854 1 1
0.0106000377547022 0.0105778112315612 1 1
0.0335500147310128 0.0334258935934081 1 1
0.0247456275479607 0.0246750759728232 1 1
0.0296018177341963 0.0294943971731885 1 1
0.0479660971185758 0.0478621961296827 1 1
-0.0516261117941347 -0.0514549071029023 1 1
0.0223340697933103 0.022220280312241 1 1
-0.102871664296274 -0.102428758698053 1 1
-0.0221663936435135 -0.022132545422191 1 1
0.0934126538887371 0.0931457817832498 1 1
-0.0533482231362925 -0.0531797303743532 1 1
0.0177998085788218 0.0177690790974351 1 1
-0.0218073013711894 -0.0217898806726888 1 1
0.0788174135473952 0.0785798334296047 1 1
-0.0156292271190439 -0.0157232943499499 1 1
0.0739845621331445 0.0738977581256387 1 1
0.0416984608156741 0.0413379860987242 1 1
0.00587892340000889 0.00590760313956283 1 1
-0.0351430947992487 -0.0353269912570179 1 1
-0.0775087220126872 -0.0772070009763838 1 1
-0.0217137149149237 -0.0215780691144236 1 1
0.0423907747474287 0.0423247310198234 1 1
0.0821184998591891 0.0818404783539846 0 0
-0.0459503007377502 -0.0458163917234246 1 1
-0.0406739468200803 -0.0405893121411787 1 1
-0.00891883764275416 -0.00900148009314523 1 1
0.0536971660966548 0.0535381492350985 1 1
-0.0334152100836396 -0.0334501215031351 1 1
-0.0159550223438678 -0.0160622621946176 1 1
0.0317491288123038 0.0315803365235049 1 1
-0.0718249392593195 -0.0716200555871937 1 1
0.0165457044108258 0.0163405757664722 1 1
0.00662594088315713 0.00666031809824839 1 1
0.0429503385180067 0.0428640836514583 1 1
-0.0305565498305007 -0.030359032297339 1 1
-0.0340632690820983 -0.0339895674861847 1 1
-0.0359823438574263 -0.0359681348333242 1 1
-0.101121798506951 -0.100839032478385 1 1
0.00684720038052312 0.00676853987873837 1 1
0.0273805668275973 0.0273365490520196 1 1
0.015091973221399 0.0151229904473016 1 1
0.017925475889262 0.0178673160829054 1 1
0.00792664948430796 0.00786221663561653 1 1
-0.00832988309980737 -0.00825314565295049 1 1
0.0034389032220746 0.00349367292856996 1 1
0.0268361181483646 0.0268672881606449 1 1
0.058267980412061 0.0580248031942992 1 1
0.06661028265451 0.0664858664050102 1 1
0.0245398477791105 0.0245504369502011 1 1
0.0596475127514617 0.0595284699772891 1 1
0.0110185085192849 0.0109865429086725 1 1
-0.112524644260688 -0.112086604056943 0 0
-0.00242948602241031 -0.00258327159546756 1 1
-0.00281712882240091 -0.00289299416933 1 1
-0.0126516727658984 -0.0128446518335705 1 1
0.0461039485095435 0.0458628019635151 1 1
-0.0194369884543334 -0.0194405307088459 1 1
-0.0640623818429657 -0.0637420910369785 1 1
0.0605773057574635 0.0604966701992059 1 1
0.0773923829712737 0.0771769423040284 1 1
0.0163513569674839 0.0163333455171837 1 1
-0.0115735963369015 -0.011802340745827 1 1
0.0264278521159286 0.0264380553308013 1 1
0.0093950798183956 0.00923767598028546 1 1
-0.0118906332364067 -0.0118120546611443 1 1
0.0491478668593155 0.0489577498553835 1 1
-0.0177873427849946 -0.0177949734345511 1 1
0.000693112260599678 0.000635472912559477 1 1
0.00861514702335285 0.00868743861607619 1 1
0.0799783684384824 0.0798279056817868 1 1
0.0437043956036121 0.0435894805877759 1 1
0.0242861862844297 0.0242639261598918 1 1
0.00405778697033795 0.0041292507284468 1 1
-0.0419453168299904 -0.0417766730422111 1 1
0.00794339110292109 0.00789543657652693 1 1
0.0106539708530747 0.0105874577334649 1 1
-0.0425401386982901 -0.0422773582893116 1 1
0.0673241040089159 0.0671582793242307 1 1
0.0233535992259282 0.0232324519377804 1 1
0.0351867246859597 0.0349879800784117 1 1
-0.0138143190824643 -0.0137417609935111 1 1
-0.00983803336538418 -0.00983359746194459 1 1
-0.0334552720150613 -0.0333213406973824 1 1
-0.0110619206390317 -0.0109645049295258 1 1
0.0394998215626794 0.0393573223600796 1 1
0.0426423349092982 0.0424014220673724 1 1
0.0292384459352554 0.0290252517769219 1 1
-0.0239263683765488 -0.0239751866038624 1 1
-0.0401355625512374 -0.0401269430485787 1 1
0.0848490188539888 0.0845491729823987 0 0
0.0467813571582613 0.0465917742806964 1 1
-0.0182926325013355 -0.0182726610664839 1 1
0.100179729565833 0.0998865209110625 1 1
-0.0208829134928887 -0.0209382753305886 1 1
-0.0207500874824361 -0.0207918102608953 1 1
-0.0238342610559014 -0.0235656198854051 1 1
0.0112656425703799 0.0112716405814606 1 1
0.0839347314597107 0.0835851812861499 1 1
0.04583646515342 0.0460641521117327 1 1
-0.0623683937156212 -0.0620952277250779 1 1
-0.0586806790815166 -0.0584633749402169 1 1
-0.0116141896285247 -0.0114600349165152 1 1
-0.0977719862054437 -0.0976214444823789 0 0
-0.0858789046312668 -0.0855788967873012 1 1
0.103492903198875 0.103203832438406 1 1
-0.0291740719631604 -0.0291326926846148 1 1
-0.0476620235667285 -0.0476594550937482 1 1
-0.0233291821905184 -0.0232165030003477 1 1
-0.0326443467899229 -0.0325059963026706 1 1
-0.0196913047404424 -0.0195676570224411 1 1
0.0185483140741203 0.0184290584284527 1 1
-0.0388741079610692 -0.0386161981930665 1 1
-0.0428329245220629 -0.0427257560423578 1 1
-0.0488719132267967 -0.0488374750058025 1 1
0.0197670439487587 0.0196834931253289 1 1
0.0675962319973801 0.0672697867632564 1 1
-0.0330860317661759 -0.0329303616499981 1 1
0.117454673575569 0.117083096058563 0 0
-0.0245005276019208 -0.0244636530564495 1 1
-0.00178126987736315 -0.00186137207978705 1 1
-0.0623770171686234 -0.0623067082767182 1 1
-0.00937121703689755 -0.00939453372922246 1 1
-0.016327689340313 -0.0162566256804737 1 1
-0.000630973896212268 -0.000685509590394325 1 1
-0.0146236587901949 -0.014684270896438 1 1
0.00392567083991887 0.00396916668657529 1 1
0.0365127454587543 0.0363793018848273 1 1
0.0227921287985135 0.0226379973746669 1 1
-0.00156949962953693 -0.00145196532231485 1 1
0.0667967402833593 0.0664619037164561 1 1
-0.0295691888805724 -0.0295346436098407 1 1
0.0477150800961093 0.047528054160767 1 1
0.092649776921068 0.0923547295526571 0 0
-0.0906127651280877 -0.0903151779512652 1 1
0.0315442915291491 0.0314444610095764 1 1
-0.105933836242608 -0.105630042287515 1 1
0.0179013331349955 0.0178710851081537 1 1
-0.0158295335327739 -0.0157654275020895 1 1
0.0906335224506475 0.09034537280323 1 1
-0.0166215955048743 -0.0164804741680302 1 1
0.0789842836352188 0.0788375312545913 1 1
0.0357694744423315 0.0356436056164957 1 1
-0.0164273660514175 -0.0163577315929855 1 1
-0.00869641395012474 -0.00882760025230149 1 1
-0.1027676657668 -0.102371637475562 0 0
-0.00184982327088001 -0.00209138855540118 1 1
0.0969376431828218 0.0965872231868028 1 1
-0.0131963972525238 -0.0131347122514612 1 1
-0.050799275678018 -0.0507333245397105 1 1
0.0689830146934833 0.0688103315707348 1 1
-0.0870615533124233 -0.086670186514281 1 1
-0.0403616023910323 -0.0401937941721178 1 1
0.00470405029518335 0.00470524487813075 1 1
-0.0440429574924805 -0.0439760027683061 1 1
0.0226144944664625 0.0225902140791337 1 1
-0.0244413117276098 -0.0245715185274593 1 1
-0.0170048994378481 -0.0169917793044369 1 1
0.0337527539395404 0.0336237844630207 1 1
0.0145695946512452 0.0145849533364869 1 1
-0.070566078513769 -0.0702392215650747 1 1
0.00818647604573219 0.00821406939802026 1 1
0.00159625125844543 0.00150908548552285 1 1
0.117462396998383 0.117130008411711 0 0
-0.0387217309169562 -0.0386894342208796 1 1
0.0389140924834416 0.038991738632621 1 1
-0.0050534153451342 -0.00503662454237752 1 1
-0.0618609747698433 -0.0616205642515101 1 1
0.124328106823508 0.124166615329043 0 0
-0.0455446656904003 -0.0453809500988003 1 1
0.0284234791081221 0.0283873831681783 1 1
-0.040065555782632 -0.0400806229807167 1 1
0.00780591230808606 0.00776313065332156 1 1
0.0798272574925519 0.0795575307292445 0 0
0.0857206492332823 0.0854885494160259 1 1
-0.0260151388391296 -0.025911513856049 1 1
-0.0855180426674631 -0.0852532370724787 0 0
0.0399626147666583 0.0397962611327968 1 1
-0.0727542274002418 -0.0725450019354239 1 1
0.0490218069000395 0.0490004449043608 1 1
-0.0393869096910967 -0.0393079362867752 1 1
0.0741627562928183 0.07429602671503 1 1
0.0714820535865305 0.0708734389394782 1 1
0.110952856160098 0.110494880376955 0 0
-0.0338734605238431 -0.0337759313038677 1 1
0.0336784386533581 0.0336624783089827 1 1
-0.000127599201292943 9.43038415357304e-06 1 1
-0.039647549632432 -0.0394815682423306 1 1
0.0169218685744084 0.0167073982776837 1 1
0.0969390004815839 0.0968169382329955 1 1
-0.0157870999867176 -0.0155980861304326 1 1
-0.0312124006602119 -0.0311003186447791 1 1
0.00708281052477574 0.00708985972086913 1 1
-0.019159365801723 -0.0191414413857993 1 1
-0.119992521514402 -0.119694015672283 1 1
0.0540103485733217 0.0539517525020978 1 1
0.0214448436860826 0.0212563497157884 1 1
-0.0709957104434991 -0.0709352789560436 1 1
-0.000904713847244554 -0.000797093597112351 1 1
-0.0645878982382647 -0.0644006344944104 1 1
-0.0604190492893556 -0.0600746164299314 1 1
-0.00806577544163548 -0.00801497277995241 1 1
0.0169313516964272 0.0168048063745822 1 1
0.157419358357095 0.156841563040574 0 0
0.0256567853043008 0.0254565513291184 1 1
-0.0458074669376613 -0.045560876188004 1 1
0.0178995489595408 0.0176932964352126 1 1
-0.00396262925288587 -0.00412478058458963 1 1
0.028970630578772 0.0288389505666413 1 1
-0.0102430471079278 -0.0102684669176608 1 1
-0.0216675768823765 -0.0215613482854054 1 1
-0.0347044409415348 -0.0344784369343068 1 1
0.0685970971335568 0.0685500863347797 1 1
0.0248116965903982 0.0246106453658516 1 1
-0.0637570278136415 -0.063536026471605 1 1
-0.0333627393947426 -0.0332840966596069 1 1
-0.0691671909860882 -0.0688860243940183 1 1
-0.0489248606893837 -0.0487770067796606 1 1
0.025638822915539 0.0255853853498253 1 1
0.0160189549632024 0.0159965520762214 1 1
0.0168371121682281 0.0167535857889125 1 1
-0.0760208218631704 -0.0759839944183645 1 1
0.0593599091343001 0.0593617093502129 1 1
-0.0172541294117153 -0.0171514931572996 1 1
-0.0236612641994797 -0.0235393332923258 1 1
-0.0340304350218613 -0.0338304552526844 1 1
0.00706816171718999 0.00703278310329069 1 1
-0.0205016523498779 -0.0205722805973169 1 1
0.00411380448331832 0.00405413372716175 1 1
-0.0414533441850448 -0.0413668698942247 1 1
0.0642269865460546 0.0641365590888908 1 1
0.0213850840760161 0.0211805831712192 1 1
-0.0323571055577161 -0.0323134447082076 1 1
0.0669404262232844 0.0668795549664725 1 1
-0.0149071197639921 -0.0146966045551744 1 1
-0.0270203041473535 -0.0269645809757948 1 1
0.0586919320894849 0.0585882212712408 1 1
-0.0417767938410731 -0.0417795859781479 1 1
-0.0831614211548688 -0.0830641196383982 1 1
-0.0537111922309376 -0.0535964004549729 1 1
-0.0249130699173093 -0.0248028107081431 1 1
0.108765365292144 0.108539805496096 0 0
-0.0240233950635056 -0.0239773516249424 1 1
-0.0180779625309333 -0.0181990102006035 1 1
-0.029416603061514 -0.0293019967131173 1 1
-0.0165616542762359 -0.0167098106905829 1 1
0.0739159375307888 0.0736557578783938 1 1
-0.0723986520914492 -0.0722383319093302 0 0
0.0775761820550945 0.077450175524265 0 0
0.0666814499550142 0.0664066182834673 1 1
-0.0612631828936323 -0.0611281387708529 1 1
-0.00829092166781288 -0.00821320335349072 1 1
0.0170965878301158 0.0170742347329137 1 1
0.133138276754831 0.132871113395516 0 0
-0.0173418225594509 -0.0171827147751155 1 1
-0.0356892721892147 -0.0356883105714457 1 1
0.111318194470135 0.110980658005706 0 0
-0.0119160078585408 -0.011696367977892 1 1
0.0296625138442632 0.0295819102283529 1 1
-0.033718371290171 -0.0336532143390569 1 1
-0.0767300210359296 -0.0765416080823232 1 1
0.032239769634198 0.0321887902276894 1 1
-0.00309912364025776 -0.00323221414121439 1 1
0.00111517721247471 0.000891433240184408 1 1
-0.013831139122802 -0.0137934002744991 1 1
0.0381551548979993 0.0379730857876915 1 1
0.0387891529995554 0.0386793683573467 1 1
0.0393145076535628 0.0392212820340433 1 1
-0.00143027845775849 -0.00146359768662533 1 1
0.0478957158363911 0.0476654252172572 1 1
-0.0276998843859772 -0.0277238629255204 1 1
0.0241051334824377 0.0237209045679786 1 1
0.0564022402578958 0.0562810456061235 1 1
0.0318236223657188 0.0318064865695217 1 1
0.00259946096027929 0.00277283762352587 1 1
-0.00296430216004532 -0.00304400556507126 1 1
0.00606793535459134 0.00589340723695347 1 1
-0.0281111653005539 -0.0282119135924981 1 1
-0.0409370239895706 -0.0406807026027256 1 1
0.038802961657303 0.0386583887263581 1 1
0.0328297949828327 0.0327106117656616 1 1
-0.00451531924803445 -0.00440065112608723 1 1
-0.0304269833912249 -0.0304153336710574 1 1
0.0769880621010078 0.0765791929707561 1 1
0.0701980246817546 0.0701051844919434 1 1
0.00718482043758855 0.00706575687194828 1 1
-0.00914589929020157 -0.009133208149145 1 1
0.0205297285690753 0.0204434103762361 1 1
-0.0351660828001167 -0.0350657941466139 1 1
0.0962763986320684 0.0959950650800704 0 0
0.020885171344108 0.0207060006572991 1 1
-0.095534591484195 -0.0953436398244627 1 1
-0.040487104873745 -0.0403385095561714 1 1
-0.00984750414987973 -0.00969151485523582 1 1
-0.0683772228789121 -0.0680383945831712 1 1
0.0876000488202798 0.0874627099182117 1 1
-0.00360566382936146 -0.00354022433629032 1 1
0.000379216005438407 0.000381056805464571 1 1
0.0928435126816297 0.092606041520944 0 0
0.00287950285995419 0.00306813887429909 1 1
-0.0268006310554526 -0.0268659330739944 1 1
0.0271184335531974 0.0269902913845445 1 1
-0.0186211056838752 -0.0185479117647582 1 1
-0.0353370458852978 -0.0351580695034335 1 1
-0.0117673745688245 -0.0117550201176088 1 1
0.0262019329636122 0.0261169749472716 1 1
0.0330178428145854 0.0328937824249747 1 1
-0.0368485721704109 -0.0368487138186628 1 1
-0.0529785363502963 -0.0528689229643233 1 1
-0.009797704735106 -0.00975199966141117 1 1
0.00575416935317819 0.00573391132916368 1 1
-0.0419534427385032 -0.0419284635679529 1 1
0.042801649577772 0.0424380538172425 1 1
-0.0626598528256636 -0.0624582561947007 1 1
-0.057342770611004 -0.0572078868238827 1 1
-0.0450735306992086 -0.04477026748033 1 1
-0.0527616568907839 -0.0526258659854922 1 1
0.0160237876940068 0.0161084399972623 1 1
-0.0720315685017578 -0.0720009193843213 1 1
-0.0242734857767216 -0.0242869009453491 1 1
0.0503726515599826 0.0504155823237302 1 1
0.0971967358593342 0.0970795164772898 0 0
0.011511644979356 0.0113982692216247 1 1
0.0458672457410013 0.0458984206977296 1 1
0.0172699365622397 0.0172842512271012 1 1
0.0291235892388875 0.0289301594938415 1 1
-0.00375508121590108 -0.00377915130116816 1 1
0.0229771348761384 0.0229244013266431 1 1
0.0139236990734401 0.0139152739633321 1 1
-0.0755795905266233 -0.0754988064804297 1 1
0.0782506151851428 0.0780845766135031 1 1
-0.0615530791000894 -0.0614691196522706 1 1
0.00634873241562876 0.00630802045189351 1 1
0.0660461650057599 0.0656495866130547 1 1
0.00370618131643892 0.00379083850967292 1 1
0.0054761368382971 0.00544026176474981 1 1
-0.0216121177605269 -0.021477290399315 1 1
0.0955901237466348 0.0953801494468153 0 0
-0.127963142994636 -0.127453582898179 0 0
-0.0271461180664766 -0.0270920055048541 1 1
0.0228470727774923 0.0228067714139663 1 1
-0.00304619010061703 -0.00314099965607462 1 1
0.0341683261942703 0.0342328837031967 1 1
-0.00465967344169508 -0.00477080483856399 1 1
0.0260572967915955 0.0260303489823153 1 1
-0.00907186952637002 -0.00903825615482075 1 1
0.0042075159757913 0.00424098164128505 1 1
-0.031273797529632 -0.0312874546305121 1 1
0.0683081520731995 0.0681678687411583 1 1
0.0217422974689681 0.021621825499045 1 1
0.0466764016779687 0.0466656222358454 1 1
-0.0705298959196466 -0.0704019527497546 1 1
-0.0124732046140756 -0.0124329512492669 1 1
0.0494778478544814 0.0492186841852955 1 1
-0.0300373265012898 -0.0298216117327826 1 1
-0.123844583105322 -0.123391867040766 0 0
0.0119580018397259 0.0119847921249606 1 1
-0.0016284940821376 -0.00152157151240521 1 1
0.0205187767344255 0.0203558305469316 1 1
-0.0740708796093319 -0.0737639615003242 1 1
0.0295063597747351 0.0292524312464643 1 1
0.0404410751341843 0.0402722712043202 1 1
0.0465928728493122 0.0465091663464002 1 1
0.039497859414553 0.039354635932559 1 1
0.0534926450211326 0.0533209751456545 1 1
0.0153734002890219 0.0154360112335921 1 1
-0.0827075492511729 -0.0824124692733208 1 1
-0.0276426600250467 -0.0275868730792626 1 1
-0.079609969959122 -0.079538993833946 0 0
-0.0717480619637407 -0.0714816340198527 1 1
0.010371328487359 0.0103500797679553 1 1
-0.0273638017041116 -0.0272633521678224 1 1
0.0671037462387815 0.0669698310044305 1 1
-0.0332817760229117 -0.0331819274992738 1 1
-0.0589681832367797 -0.0588379055098502 1 1
0.015249652398968 0.01530401260852 1 1
-0.00036320003453023 -0.00047610002757506 1 1
-0.10112271900662 -0.100823747202222 1 1
-0.0209218209642269 -0.0209507722211984 1 1
-0.017832200955352 -0.0177631550990578 1 1
0.0438686564778502 0.0438498616759161 1 1
-0.0932319033509237 -0.0931369942499193 1 1
0.0515354686024923 0.0513207975456716 1 1
0.0193266677168075 0.0192077196317776 1 1
-0.052221391006151 -0.052230573175661 1 1
-0.0534775289950346 -0.0534222796684339 1 1
-0.0462416774113306 -0.0461423093786724 1 1
-0.0492298919367124 -0.0490033254580051 1 1
-0.0597195482611347 -0.0596016489115443 1 1
0.0643407916418226 0.0641298208566822 1 1
-0.0476868419396764 -0.0476508312893565 1 1
-0.0498971876368202 -0.0500342120658569 1 1
-1.52027593002656e-05 6.26267295530843e-05 1 1
-0.0174951941075508 -0.0173798534574536 1 1
-0.142172474051781 -0.141553374336586 0 0
0.0898214409232161 0.0895781761884034 1 1
-0.086864235784677 -0.0868453719291954 1 1
-0.0344652909428809 -0.0343377163165954 1 1
0.0258087347674435 0.0258301038437513 1 1
-0.00686852494869169 -0.00705742889710895 1 1
-0.0177877600188169 -0.0178759606301947 1 1
-0.00584988792464772 -0.00580837241347184 1 1
0.0283524791660136 0.0283790154033241 1 1
-0.044755612246667 -0.044565868359627 1 1
-0.000968343563868984 -0.00098381105783048 1 1
-0.0160846949506232 -0.0161523464247302 1 1
0.0575611540930239 0.057383714602152 1 1
0.0891501847148378 0.088901790888383 1 1
0.0160351312143244 0.0159720910270047 1 1
0.000510877206678185 0.000424291432445228 1 1
-0.067484379237747 -0.067289129542182 1 1
0.0118234794520342 0.011834139769103 1 1
-0.0378727097538133 -0.0376637592272751 1 1
0.0377188178419601 0.0375878294353655 1 1
0.00733955096821008 0.00727758895195731 1 1
0.020171960585133 0.020281308054854 1 1
0.0256885397652772 0.0256523165998585 1 1
-0.0587409775950705 -0.0586069297852234 1 1
0.0397519166147896 0.0396940609242526 1 1
0.0737225304434302 0.0733554860119943 1 1
-0.00419756552302254 -0.00399567463183737 1 1
-0.0435102294382013 -0.0435355969063003 1 1
0.0467435954514576 0.046626578143474 1 1
0.0223194274172888 0.0222730613940625 1 1
0.0209844393456074 0.0208349801878828 1 1
-0.02455702510221 -0.0242863604637624 1 1
-0.0452983414928176 -0.0452860261522181 1 1
0.00922920864428313 0.00931706912878301 1 1
-0.046043053686438 -0.0460063096514132 1 1
-0.0865500900619845 -0.0864288416631164 1 1
0.0650703361307286 0.0651024948179949 1 1
0.0633148399522416 0.0630531740701769 1 1
0.0150585182104495 0.0150129164652478 1 1
-0.0356174152456526 -0.0354918227521724 1 1
-0.0566153562052218 -0.056376716278687 1 1
-0.113987678175328 -0.113650941769417 1 1
0.0360530162513658 0.0359333608485889 1 1
0.0065084127327359 0.00659532707658863 1 1
0.125677248401122 0.125244473235899 0 0
-0.0729587940066847 -0.0727489923609049 1 1
-0.031263359824918 -0.0310593010813568 1 1
-0.0559127187823641 -0.0556117253773742 1 1
0.0159414702368228 0.0158908519545385 1 1
0.0384952990377208 0.0384795673922007 1 1
0.0478999733013863 0.0477896210406606 1 1
-0.0758054770621907 -0.0756078230362921 1 1
0.0016246593109259 0.00168167377815775 1 1
0.0310360701602679 0.0308909482791719 1 1
-0.12367433570462 -0.123333150564454 0 0
0.0911612543339494 0.0908866903925124 1 1
-0.0163632432340092 -0.016339033559262 1 1
-0.0544205924995359 -0.0543363543062497 1 1
-0.03118734312933 -0.0309594580320945 1 1
0.00207607130339064 0.00200225254612446 1 1
0.0328261186769746 0.0327873546737298 1 1
0.0170185604922814 0.0171095445559202 1 1
0.0175750262944081 0.0176006624271063 1 1
-0.063695951769243 -0.0634921850589209 1 1
0.00440041083334393 0.00427189957085567 1 1
-0.0217148703536783 -0.0216676860536326 1 1
-0.00373106751842432 -0.00359201974595241 1 1
-0.0174893295091606 -0.0174577887500932 1 1
0.00104661448652 0.000780517835757874 1 1
-0.0286532406451728 -0.0286231513175611 1 1
0.0292026733297044 0.0291109702087044 1 1
0.0137982932023344 0.0137192449679904 1 1
0.0603191210890034 0.0601439575889972 1 1
-0.0364545557033706 -0.0363210207589695 1 1
-0.00425301107917894 -0.00404186572095434 1 1
-0.0421539973897395 -0.0420374494121339 1 1
0.0582190836768245 0.0580000808409804 1 1
0.0104743422522496 0.0103984564465366 1 1
0.0837649712434225 0.0835166948184765 1 1
0.0337020791563733 0.0336325108051626 1 1
0.000488235771308781 0.000520006790021484 1 1
-0.0504300309714921 -0.0504020935846453 1 1
-0.0346195289072674 -0.0343779150882759 1 1
0.0737442482304691 0.073325953499426 1 1
-0.0471160084979962 -0.046997162959095 1 1
-0.00460089644057705 -0.00475505773318025 1 1
0.0257982671496938 0.0257414581511167 1 1
-0.113630876842311 -0.113292908157884 0 0
-0.00918826157342328 -0.00917409904516932 1 1
0.0814181215132423 0.0811582018704355 1 1
-0.0538218521213853 -0.0536773072324025 1 1
-0.0174903015384547 -0.0174436257670908 1 1
-0.00378314602346238 -0.00368505605083222 1 1
-0.0211888228354773 -0.0212057023399802 1 1
0.00736101991573017 0.00769854469846834 1 1
0.101465827516902 0.101294984870386 1 1
-0.0308419313716837 -0.0307793988638047 1 1
-0.00629806133088527 -0.00631799406358337 1 1
-0.045052728857878 -0.0447880981920544 1 1
-0.065557511638861 -0.0653860839398769 0 0
-0.0200964143038497 -0.0198064147665363 1 1
0.039532835920055 0.039435914471019 1 1
0.0834623504328649 0.0831440186165023 1 1
0.147027849822265 0.14645426429867 0 0
0.0855000086940338 0.0852163948655017 1 1
0.0803624513584004 0.0800072141912601 1 1
-0.0685179219222923 -0.0683117183722293 1 1
0.011487721604498 0.0113700045735745 1 1
0.0321325714007792 0.031966630187997 1 1
0.013357966094006 0.0132163857401038 1 1
-0.0774451983083403 -0.0774394784337416 1 1
-0.0231516286229193 -0.0230183243269996 1 1
0.0642053742071163 0.0642319191327523 1 1
-0.0810833072672505 -0.0808031957569166 1 1
0.036956325324874 0.0369058876830788 1 1
-0.0434938367373266 -0.0433754826918331 1 1
-0.0804613163625776 -0.0803119183926193 1 1
0.0521332202016435 0.0518443532384337 1 1
0.0747900196327475 0.0747752511080794 1 1
-0.0223392934142377 -0.0223691777252948 1 1
-0.0550076830822212 -0.0549454487378388 1 1
-0.0294909185224649 -0.029426793900231 1 1
-0.0220293508646153 -0.0219241345082305 1 1
-0.0444408619907397 -0.0443093691895455 1 1
-0.0264410256213669 -0.0263499621171359 1 1
-0.0352037965180218 -0.0350598673833034 1 1
0.0618937871334928 0.0616951946919767 1 1
0.0584479117073277 0.0582823657391915 1 1
-0.0838668982892389 -0.0833536552987858 1 1
-0.029114925606081 -0.0291554781588291 1 1
0.0305317309280902 0.0305853679159617 1 1
0.0188665015394012 0.0187656577878748 1 1
-0.0347995814844932 -0.0347374504406577 1 1
0.0745555186333722 0.0741393225829887 1 1
0.0237298038431701 0.0236050697861021 1 1
0.11603245472185 0.115660649211138 0 0
-0.0865191588240842 -0.086292016214191 1 1
-0.0226504001181544 -0.0226303786738271 1 1
0.00214632202327185 0.0022079729051002 1 1
-0.0274571314521449 -0.0275060703960632 1 1
0.031600120632794 0.0315281248150994 1 1
-0.0523883269609716 -0.052239093883382 1 1
0.037130509988234 0.0369783124949757 1 1
-0.115828865793286 -0.115531528235494 0 0
-0.0712851333716194 -0.0710286555114914 1 1
-0.00390923549148743 -0.0040153983379499 1 1
0.0558477343296619 0.0556762328685442 1 1
-0.0277552864887656 -0.027634416865833 1 1
-0.0137986352964622 -0.0137704905899422 1 1
0.0276010681822486 0.027411640774147 1 1
0.0412516999123081 0.0410262008865268 1 1
-0.0214990558591206 -0.0215608933557433 1 1
-0.00306043161059458 -0.00295059138270295 1 1
-0.0136201717254155 -0.0135694110559848 1 1
0.0615283647747487 0.0613179929375669 1 1
0.00809114023023497 0.0080007656257712 1 1
-0.0756015968547609 -0.0753824524283508 0 0
-0.00253067699970163 -0.00263039006768409 1 1
0.0201130278010946 0.0200662994338029 1 1
-0.0139869003633983 -0.0141356169092684 1 1
-0.0150772740091812 -0.0151289929344399 1 1
-0.0364481925760319 -0.0364829808694182 1 1
0.120547323375898 0.120185037935916 0 0
-0.0680186226816729 -0.0678978002408999 1 1
0.0537739526556799 0.0536218103849137 1 1
-0.0159152621813836 -0.0158227313665809 1 1
-0.0408511717193382 -0.0407243819809327 1 1
0.0913495317713862 0.0910194705419968 0 0
-0.0377944383801676 -0.0377157206791738 1 1
-0.0178152025274137 -0.0177785483673794 1 1
0.00723387944326061 0.00733299041205137 1 1
0.0516090200109445 0.0515549283327361 1 1
-0.0593799866317484 -0.0592822048325769 1 1
0.0581859647760618 0.0581076635945976 1 1
0.0097395318165653 0.00968411849888138 1 1
-0.123479968513149 -0.123149577251988 0 0
-0.0530030329304253 -0.0528538698707828 1 1
-0.0976837164754486 -0.0975458633802623 1 1
0.0426824260661494 0.0426318958762599 1 1
-0.0392380370436159 -0.0388826133924704 1 1
-0.0228458683521858 -0.0226946219264297 1 1
0.053751967465116 0.0534946444413832 1 1
-0.0574725881989599 -0.0570345179840882 1 1
-0.0493680721585022 -0.0492924360992411 1 1
-0.0305687538238848 -0.0304707517714397 1 1
-0.00493975913703405 -0.00498384308930217 1 1
0.0199852711765676 0.0197766314100996 1 1
0.0813018468287354 0.0811337640770427 1 1
0.0746086581843148 0.0744023687387936 1 1
-0.0425748330678915 -0.0423987223714294 1 1
0.0236112631726754 0.0234610425720022 1 1
0.0172422997624377 0.0171643937167356 1 1
-0.0503194450157544 -0.0503834654825461 1 1
0.0442904597785928 0.044194776666316 1 1
0.0186288315753984 0.018615552268814 1 1
0.00121751236757986 0.0011312999600601 1 1
0.0338077864848121 0.0337208927425173 1 1
0.000784365753942253 0.0010154762494714 1 1
-0.0490377411445499 -0.0485913106868731 1 1
0.0472398296203077 0.0471716461924796 1 1
-0.0399105247354918 -0.0396746195563477 1 1
0.0437924236584843 0.0436622803852072 1 1
0.0198859738232078 0.019612033866406 1 1
-0.107509706612196 -0.107131104231589 1 1
0.000237738470695222 0.000383323085049403 1 1
0.0519553956906378 0.051629135918572 1 1
-0.0647723957134772 -0.0644653847301271 1 1
-0.0638928490508847 -0.0637143719318225 1 1
0.0860385553912723 0.0857771291626278 0 0
0.0861588072306955 0.085897663731488 1 1
0.0785501315180877 0.0783714717288453 1 1
0.0319872104616973 0.0318544588164569 1 1
0.101574875861782 0.101125957555743 0 0
-0.0170005056434977 -0.0168581918986611 1 1
-0.0708407066683755 -0.0706056680236321 1 1
0.00285238136623516 0.00285959240679066 1 1
0.0649178667487744 0.064774285374599 1 1
0.0299294677931325 0.0298760075848001 1 1
0.00629682589807916 0.00628771250301282 1 1
-0.0407974729655728 -0.0408373293517938 1 1
0.0498350879771829 0.0496289547270571 1 1
-0.000528965363310709 -0.000502951553969856 1 1
-0.0429140433460443 -0.0428642903683857 1 1
0.0798293895288185 0.0797496039031868 1 1
-0.0179163291859016 -0.017637602610328 1 1
-0.0771139189478923 -0.0769894415364622 1 1
0.0302301833112824 0.0302439624801193 1 1
-0.0708584559293038 -0.0707263889105809 1 1
0.00951294726689326 0.00947966348977024 1 1
-0.00759243066196548 -0.00741724942795956 1 1
0.0623156499537868 0.062220606015787 1 1
-0.0163421057286767 -0.0163612700462063 1 1
0.0217447181562961 0.0216699092000754 1 1
0.0140739085882044 0.0142414038919726 1 1
0.0158549061171994 0.0160015367839902 1 1
-0.00285458246878449 -0.00275530790744041 1 1
-0.113020670048075 -0.11284168708927 0 0
0.00608495475838155 0.00623197172312523 1 1
-0.0683056542688254 -0.0680828734094012 1 1
0.0722232179889325 0.0720163476462692 1 1
-0.0217445492833027 -0.0217193293757832 1 1
-0.0284051612546517 -0.028493145110092 1 1
0.0300494038577917 0.029929705294367 1 1
0.0305205295358824 0.0303684595989626 1 1
-0.00481360076866669 -0.00486558136610757 1 1
-0.0850532893001053 -0.0847407499253792 1 1
0.0259156124286551 0.025841541535205 1 1
0.081835184833844 0.0816437966893884 1 1
-0.0694523733756571 -0.0693003861767423 1 1
0.0238937313408365 0.0236769963757453 1 1
-0.0613702173005747 -0.0612647573657925 1 1
0.0700486085950518 0.0698671361602572 1 1
0.0546810503450032 0.054524637688618 1 1
0.0243148171185598 0.0243482540947519 1 1
0.00324231936268204 0.00319152021121654 1 1
0.00650253629577696 0.00643251314794211 1 1
0.0411852496488483 0.0411223825062177 1 1
0.049725139453186 0.0495033688261868 1 1
-0.0235208766097458 -0.0234681871822945 1 1
-0.0343950917392761 -0.0342492198530203 1 1
0.0341529301508086 0.0340697053561108 1 1
0.00289559750058252 0.00296889264166209 1 1
0.0576635011140869 0.0576239108241537 1 1
0.0245172044187256 0.0243443725534648 1 1
-0.0996922797640618 -0.0994160938271196 0 0
0.0381929201686809 0.0378253637559567 1 1
-0.0186413506083708 -0.0185949609666688 1 1
-0.0287807469174898 -0.0286586255896383 1 1
0.0560215730376242 0.055910323486145 1 1
0.00495727454277146 0.00495558955170117 1 1
-0.0264056424960461 -0.0261701610981197 1 1
0.00514034931387802 0.00521217571349338 1 1
-0.0632268994293484 -0.0629563487476786 1 1
-0.00762425762483991 -0.00740793431761996 1 1
-0.028036461971668 -0.0280592524139098 1 1
-0.0665138093917375 -0.0663656876447048 1 1
-0.0254825903003537 -0.0252337927901039 1 1
0.195229735521143 0.194320035476702 0 0
0.0180409353894523 0.0178992976119275 1 1
-0.0310352131953917 -0.0308425599916963 1 1
0.00317101444931479 0.00313835917704223 1 1
0.017958768071909 0.0179440017781569 1 1
-0.0550659526424068 -0.0549722071062938 1 1
0.0298688984977419 0.0298449119266138 1 1
0.0360539291937443 0.035637846641794 1 1
0.102580463817692 0.102383545739081 1 1
0.0355379692360388 0.0355809328504855 1 1
-0.0639965684631394 -0.0639553625342841 1 1
0.0413213954683984 0.0412748442856176 1 1
0.0182655645119153 0.0182497115426865 1 1
-0.0247339752715742 -0.0247450978201479 1 1
-0.0382444781587668 -0.0381269078254662 1 1
0.00389178885072764 0.00392131394310779 1 1
0.00914324703548544 0.00924592468017977 1 1
0.094673806100019 0.0943582029328871 1 1
0.0820281662274338 0.0818130111632405 1 1
-0.00367149036209842 -0.00367958864535891 1 1
0.0623534707290929 0.0620970015694025 1 1
0.0112540682349659 0.0113129592475192 1 1
0.00162032243422333 0.0017048310661521 1 1
0.030189953403468 0.03004272688617 1 1
-0.00572184767204194 -0.00562524339862738 1 1
-0.00280848376423879 -0.00272766487857428 1 1
0.0618628591905618 0.0615749481970816 1 1
0.0157812329653522 0.0158895910486073 1 1
-0.100394139530105 -0.100116595167417 0 0
-0.0529521917009863 -0.052727924282905 1 1
-0.0628304492428406 -0.0627732633063382 1 1
-0.00248579024562763 -0.00256567576418887 1 1
0.00945451311114347 0.00952047635733629 1 1
0.0412840284264008 0.0411594316287582 1 1
-0.0566075979659744 -0.056309639456039 1 1
0.0235922508311255 0.0235178176469598 1 1
-0.000861755664298254 -0.000893470933622574 1 1
0.0321289341104353 0.0320098732053288 1 1
-0.0068925019330884 -0.00663099972890927 1 1
0.111312382804606 0.11112329817607 1 0
0.0103806789603621 0.0102764599349258 1 1
0.107609461608343 0.107164454543566 1 1
-0.00149575720649284 -0.00155559639575633 1 1
0.122754022109826 0.122556510107784 0 0
0.00860965673180999 0.00858247469426651 1 1
-0.00873641666873714 -0.00874871971794607 1 1
-0.0117086838569766 -0.0117013950322225 1 1
0.0259476960588801 0.0259761670516103 1 1
-0.0602392771983521 -0.0601172575696238 1 1
0.0996870524763753 0.0993458908656328 0 0
0.011881886768805 0.0118431800520291 1 1
-0.0134693994327586 -0.0134535349911637 1 1
0.0347281230177205 0.0348154325522764 1 1
0.142234252534837 0.141798328840479 0 0
-0.0102805408092905 -0.0102029358850826 1 1
0.0371745711166499 0.0370602602959909 1 1
-0.00119486701121672 -0.00116896635011945 1 1
0.0146827273303587 0.014479823807074 1 1
-0.0256907904828629 -0.0255841745244024 1 1
-0.0284183272537715 -0.028263169391397 1 1
-0.107319585343762 -0.107165092271487 0 0
0.0409890536659596 0.0409805584937625 1 1
0.0214860879711948 0.021438525362873 1 1
0.0752201146151432 0.0750671035297352 1 1
0.0103250932323587 0.0101617366118093 1 1
-0.00234915593311002 -0.00243719453531122 1 1
-0.0674639818945429 -0.0673123435887394 1 1
0.0284710258067115 0.0283944247079083 1 1
0.0242901821168293 0.0241739952962707 1 1
0.0589207645675591 0.0587580506089414 1 1
-0.110542648054376 -0.110272708212268 1 1
-0.0849100974983072 -0.0846901738592784 0 0
-0.0723537062864491 -0.0722303297445127 1 1
0.0067147074758826 0.00685301886621328 1 1
-0.109908592953163 -0.109620626624122 0 0
-0.00896291843843898 -0.00900439666508346 1 1
0.0223481853072275 0.0221658876843328 1 1
0.0943318166629734 0.0941472544917167 1 1
-0.0552600973712708 -0.0550614228357291 1 1
-0.00258279265515199 -0.00271706698629435 1 1
-0.0447668266279333 -0.0444582742161206 1 1
0.0391042113604924 0.0390311209859288 1 1
-0.00485829990481498 -0.00480485772784391 1 1
0.0480663438313052 0.0477448337733484 1 1
0.0464716145825118 0.0462947001946801 1 1
-0.0266649637384726 -0.026434275438431 1 1
-0.0557710646167325 -0.0554696725020104 1 1
0.0564955830006527 0.0565756575155151 1 1
-0.0197670455046215 -0.0196451897771031 1 1
0.102974918256755 0.102706197392355 1 1
0.0828601448625264 0.0826543131622903 0 0
0.0424799135397727 0.0422436078668143 1 1
0.013679225434305 0.0136364500744492 1 1
0.0582953580280881 0.0580236463568776 1 1
-0.0295400088695425 -0.0295248889156959 1 1
0.0865968458180426 0.0862092010451815 1 1
0.00839503244389347 0.00833892814501663 1 1
0.12639169723785 0.126080078415751 0 0
0.016307868519543 0.0163803235472526 1 1
0.0506413946027642 0.0504297525615391 1 1
-0.0400939749908498 -0.0399609530288504 1 1
-0.0593930749483329 -0.0590476773249666 1 1
-0.0779351565529863 -0.0777908992350577 1 1
0.0504189823242434 0.0503250496409665 1 1
-0.128313228398662 -0.128186255169464 0 0
0.0268940969454226 0.0270292688008369 1 1
0.0576608240363516 0.0575574029018155 1 1
0.00367433943984394 0.00380032751295678 1 1
0.00441937377991903 0.00452645421305414 1 1
0.0533586797764902 0.0530344942397077 1 1
0.0276144899842412 0.0275251275855997 1 1
0.0351711138285772 0.0350937545466791 1 1
0.0660047035203903 0.0657119662214302 1 1
0.044004154106086 0.0437694721642985 1 1
-0.00594117721072238 -0.00587644064265769 1 1
-0.0898097834726304 -0.0896279104405187 1 1
0.0457037555867494 0.0456462871028744 1 1
0.0399067700534809 0.0397862100505383 1 1
0.0364714471092504 0.0363355447412811 1 1
-0.00954346140020305 -0.00965297014363064 1 1
0.0675895730113049 0.0675794348331269 1 1
0.114811987961094 0.114472967240762 0 0
0.0481372699419482 0.048025731495606 1 1
-0.00407956310061098 -0.00392162149755312 1 1
-0.0223945902447941 -0.022388192886153 1 1
0.0891819627624956 0.0888833445208139 1 1
-0.0615575049828653 -0.0614151706328291 1 1
-1.35456673973381e-05 -1.73017881859956e-05 1 1
0.0229906254241352 0.0228913462458947 1 1
0.0465167762198261 0.0464622894174539 1 1
-0.00011334685622716 -0.000152822073891942 1 1
0.0549035219663224 0.0548374318289617 1 1
-0.0408293995474343 -0.0408204517413292 1 1
0.0626610913325307 0.0624845678191717 1 1
-0.0145730064324648 -0.0146714200809209 1 1
0.0130730863021616 0.0129642415776242 1 1
-0.00758759848396621 -0.00756687685204525 1 1
-0.00475869971899289 -0.00482918830521404 1 1
0.0422193941446843 0.042226211446016 1 1
-0.0509209699747263 -0.050513705752585 1 1
0.00453816631636415 0.00442215822278338 1 1
0.0512824952607579 0.051383078549975 1 1
-0.0510645426785249 -0.05085228581343 1 1
0.085595333206395 0.0853908488914011 1 1
-0.0221542562988904 -0.0220488885681658 1 1
-0.00411020429487178 -0.00396721009718356 1 1
-0.10884728625936 -0.108366546976599 0 0
-0.00484417400299199 -0.00489058786626614 1 1
0.0335612199539161 0.0333171980162657 1 1
-0.0319381089332236 -0.0319989884635862 1 1
-0.0482715676347132 -0.0480416450342037 1 1
0.0172410529422213 0.0172746071377753 1 1
0.00451655332257113 0.00450727033033816 1 1
0.0886048470510297 0.0883288107073348 1 1
0.0248876646035086 0.0247523447273367 1 1
0.023621532573635 0.0235306039694184 1 1
-0.0477046860175982 -0.0475392800451092 1 1
0.0740145638061532 0.073861197554045 1 1
-0.0272679391262896 -0.0269213276798837 1 1
0.0440694634090836 0.0439797826431457 1 1
0.0530746948149646 0.0530504266068329 1 1
-0.00548887502918592 -0.00548561782964809 1 1
0.0470191553456074 0.0469284339992862 1 1
0.115184375710858 0.114746317215462 1 1
0.027281863339708 0.0271518942168239 1 1
0.070619111375143 0.0704192203162018 1 1
0.0736343863761277 0.0733936095854137 1 1
0.0413996425706495 0.0413691903523188 1 1
-0.0745346556849734 -0.0743641463852276 1 1
-0.118235046957678 -0.117778916918037 0 0
-0.00635642488067459 -0.00635290975267368 1 1
0.0404409198309315 0.0403640435760428 1 1
0.0389399682699144 0.0387747475703044 1 1
0.0593966506402562 0.0593168169510266 1 1
-0.0118990604497227 -0.0118749034731519 1 1
-0.0257079581363079 -0.025631795966001 1 1
-0.0249592647290716 -0.0248270506829014 1 1
0.0598697414013222 0.0597345061749667 1 1
0.0627864438602442 0.0626677266861209 1 1
-0.0940233011420295 -0.0937782878485056 1 1
-0.0298668811696928 -0.0296242318004851 1 1
-0.0161449341422544 -0.0160911915415453 1 1
0.115627559034292 0.1155203717677 0 0
0.0108908814396023 0.0107851406349195 1 1
-0.126830190401859 -0.126549778165244 1 1
-0.0494221514471076 -0.0491524512334098 1 1
0.00272369780463386 0.0026776834489012 1 1
-0.0968253208739545 -0.0966243946311027 1 1
0.0389160782262115 0.0387652978899407 1 1
0.0465226640060841 0.0464645063543038 1 1
0.0139972540178311 0.0137925581447633 1 1
0.0257639666166238 0.025634647166909 1 1
0.00811139777160174 0.0081367884730979 1 1
0.0024983712391207 0.0025031384695031 1 1
-0.103767108214258 -0.103402925809264 0 0
0.0364583951522553 0.0364219789397085 1 1
-0.0527075573691621 -0.0526972548714589 1 1
0.016547551089415 0.016326073349345 1 1
-0.0197783187731203 -0.0198126958577841 1 1
0.0418148012959486 0.0417847280523187 1 1
-0.00209011302457699 -0.00210479514871836 1 1
0.0212202594075473 0.021000865339017 1 1
-0.0111951891375766 -0.0112591639288402 1 1
-0.0317154846813275 -0.0315654949420499 1 1
-0.0644182603708644 -0.0642348773929495 1 1
-0.027584601094849 -0.0276092845882491 1 1
-0.0905350672448509 -0.0900610543989464 1 1
-0.0395574358226526 -0.0394358652494861 1 1
-0.0409821137297866 -0.0409103708269562 1 1
-0.0587498718528979 -0.0586840704288219 1 1
-0.0633825510257886 -0.0632412944535824 1 1
-0.0561551054189225 -0.0559587246399084 1 1
0.113317392199494 0.112930068522721 1 1
-0.0168930325111689 -0.0168794779764817 1 1
0.00493632550809562 0.00479496839984765 1 1
-0.0366085531079153 -0.0364109367059729 1 1
-0.0515085845775608 -0.0514115937907856 1 1
0.0249167714806863 0.0248201374149056 1 1
0.00476746242888532 0.00483476499626184 1 1
-0.0979336024388281 -0.0974686010674659 1 1
0.0307141292440899 0.0305775938478819 1 1
-0.0230082858127982 -0.0232557219706517 1 1
-0.0899711151399863 -0.0898266825591027 1 1
0.0073501197274011 0.00715958938489311 1 1
0.0359994105335232 0.0360664246609876 1 1
-0.0404085443764842 -0.0403261284442949 1 1
-0.00361837836103037 -0.00363178009051729 1 1
-0.00708037033744339 -0.00702943572843513 1 1
-0.0212169113224074 -0.0211829639662904 1 1
0.0054091468785842 0.00539346803083328 1 1
-0.0495445323036804 -0.0494877845936833 1 1
-0.048807453525641 -0.0486698252064281 1 1
0.0934765491600039 0.0931088898679519 1 1
0.00316294758799133 0.00317625725056389 1 1
0.00875930777064898 0.00865242719515449 1 1
-0.0841570665424325 -0.0838420170118146 1 1
0.0162854502045393 0.0162965265285286 1 1
0.00482068604552043 0.00487804089265208 1 1
0.00232969432652619 0.00232166342404336 1 1
-0.0145308627464451 -0.0146416717433293 1 1
0.00772398108428915 0.00758743646400927 1 1
0.0603478904179639 0.0601431727394634 1 1
-0.0295472721380243 -0.0292251917563699 1 1
0.041308160853302 0.0411032759783702 1 1
0.00886881757395643 0.00897742598699473 1 1
-0.0145623971190615 -0.0146969799066798 1 1
-0.0126657663635297 -0.0126889387044263 1 1
0.0714273693282454 0.0713302598396068 1 1
-0.0647600688955946 -0.0647904954872553 1 1
0.0924355153019989 0.0923209363024496 1 1
-0.0731276473837796 -0.0729653374791688 1 1
-0.0675092780130654 -0.0674195435161524 1 1
-0.0145368778237838 -0.0144970010978128 1 1
0.0372862377912911 0.0371164212789547 1 1
0.0512946701944524 0.0511852360376008 1 1
-0.0478209484966133 -0.0477049455137387 1 1
0.0911702547127091 0.09096956390511 0 0
-0.0665694711072393 -0.0661296406951667 1 1
0.0401866075706356 0.0399566082538978 1 1
0.0948489132729572 0.0946101608784073 0 0
-0.00877673913170886 -0.00861767719622646 1 1
0.0380168918735514 0.0379480186497723 1 1
-0.0599503649644047 -0.0597824484246442 1 1
0.0251970135545989 0.0250399136857597 1 1
-0.0275378631276723 -0.0274923698799901 1 1
-0.0575315009084546 -0.0575027438184868 1 1
0.0919464519081286 0.0917593757770567 1 1
0.0579622897396503 0.0577394554927442 1 1
0.0482123076198757 0.0480280678118624 1 1
0.0357447208296538 0.0355380519311019 1 1
0.00140972707068399 0.00129161907137787 1 1
-0.010133320025078 -0.00998273312014995 1 1
0.00795334935248552 0.00800198111429078 1 1
0.0478769239970645 0.0478035432583507 1 1
0.100877795181545 0.100604144225914 1 1
-0.0631018337487746 -0.0627775936218905 1 1
-0.0191279284833449 -0.0188817413220127 1 1
0.0315687670053487 0.0314452366680414 1 1
0.0203259710000329 0.0202342201624801 1 1
-0.00913968820748384 -0.00911273596449026 1 1
-0.0618935102874665 -0.0617559247889057 1 1
-0.0902211181615629 -0.0898355089831396 1 1
-0.0598140503063852 -0.0596608646144949 1 1
-0.0629584374372012 -0.06272507891461 1 1
-0.0454402730544599 -0.0452674115375312 1 1
0.0256118154423096 0.0254646473329646 1 1
-0.00171971192395592 -0.00168846522193518 1 1
-0.0298191015236509 -0.0297502188398073 1 1
-0.00884412680549081 -0.00875126141032192 1 1
0.0869988164193142 0.0868717910557512 1 1
0.0552677094995081 0.055078489705406 1 1
0.0882142927971013 0.0877902869916407 1 1
-0.102946566697216 -0.102774775762322 0 0
0.0874033933779831 0.0874112402027032 1 1
-0.0131268551187946 -0.0130928535745515 1 1
-0.0776084874790708 -0.0773429412482127 1 1
0.0823698895719687 0.0818924273564189 1 1
0.016073256416428 0.0161135026942694 1 1
-0.00577170379186087 -0.00553811357235964 1 1
-0.0803171431824208 -0.0800049548695796 1 1
-0.0697216250381671 -0.0696042077735199 1 1
-0.0483056473931301 -0.048209832905614 1 1
-0.00371604638778241 -0.00367268044740135 1 1
-0.0114005746211075 -0.0112452993029248 1 1
0.0104148114564857 0.0102412751233698 1 1
0.0157808447378582 0.0158081958810849 1 1
0.0362394327141785 0.0361387517490829 1 1
-0.0338573276981512 -0.0337437557167216 1 1
-0.0141646511941733 -0.0142470659388499 1 1
-0.0697694255595784 -0.0694487197403748 1 1
0.0109694784861984 0.0109160340328846 1 1
0.0957193515577516 0.0955084137288591 1 1
0.0261597415186045 0.026233607344887 1 1
-0.00944998066371935 -0.00926940871647486 1 1
-0.059598047508925 -0.0594834318442453 1 1
0.0478856769375729 0.0476833394118032 1 1
0.0665694887683849 0.0663233382089914 1 1
0.0264017858437512 0.026351976743469 1 1
-0.0306586278781047 -0.0305881244676067 1 1
0.0684809463471552 0.0683969729557613 1 1
0.0102952487194545 0.0102187153972416 1 1
0.0532289310450723 0.0530996178118998 1 1
0.0207211768282004 0.0206167807636268 1 1
0.0774368643438671 0.0772160016644251 1 1
0.0143841277158446 0.0143628575696687 1 1
0.126641839543596 0.126166255217489 0 0
-0.0630007219928528 -0.0625673633960656 1 1
-0.0864184170361012 -0.0863422772134008 1 1
0.0835206974901594 0.0831956801925159 1 1
0.00162502064696052 0.00157802303089134 1 1
0.0452337924693123 0.0450577491508678 1 1
-0.0119922599256168 -0.0117862463246465 1 1
-0.0733591429073824 -0.0730401186186268 1 1
-0.0368085862055866 -0.0368009878229432 1 1
-0.0262629662312548 -0.0262026077430307 1 1
0.0183629415844929 0.0182696720805165 1 1
0.0590782002440303 0.0588664456887728 1 1
-0.0458143425293635 -0.045742350002753 1 1
0.0313272364582146 0.031179956157858 1 1
0.0376202998417673 0.0375855293297716 1 1
0.0748570568807961 0.0746680555996285 1 1
-0.113080996855728 -0.112738745424128 0 0
0.0139172743020451 0.013841454231772 1 1
-0.0551980071751723 -0.0549890287480825 1 1
-0.0818823794012042 -0.0816934365947367 0 0
-0.0510526485900502 -0.0509630585580872 1 1
-0.0343232930126777 -0.034244513449735 1 1
-0.0350508745119593 -0.0349976607493315 1 1
0.0473445394844897 0.0471461139817838 1 1
0.0933896245707326 0.0931564199092107 1 1
0.0543918724358036 0.0543236554936047 1 1
-0.0405204369730474 -0.0403209821801573 1 1
0.00947350651176923 0.00945693555129229 1 1
-0.0145186919041335 -0.01451632159856 1 1
-0.0716878244373973 -0.071453577530727 1 1
-0.0607012055960486 -0.0604206889116337 1 1
0.0225575503597713 0.0226207169946811 1 1
0.0389867300399865 0.0389217300949736 1 1
-0.0279454054237559 -0.0277766657849023 1 1
0.00847499608305616 0.00845505231014953 1 1
-0.0263295912592312 -0.0262284277909051 1 1
-0.0764917836293179 -0.0762236939209341 1 1
-0.00781819036756006 -0.00776102580855124 1 1
-0.0250378023630585 -0.0248921482648597 1 1
-0.0435579360085985 -0.0433154378559655 1 1
0.088865274979089 0.0886264986609492 1 1
-0.116279314209421 -0.115973624467255 0 0
0.00150506972951268 0.00156182288954229 1 1
-0.030888803272917 -0.0308834995056174 1 1
0.00748600381870716 0.00744546035693539 1 1
0.0156851033068498 0.0156831568251936 1 1
0.00963060852719059 0.00945599085488586 1 1
0.00607671552459724 0.00603090069790234 1 1
0.057754707379306 0.0577338785670102 1 1
0.03335965957707 0.0331309938792481 1 1
-0.0256129578788899 -0.0254930658441434 1 1
-0.154044139833664 -0.153454683736457 0 0
0.0906393510974104 0.0904581093279263 1 1
-0.0514738316283687 -0.0513197011182408 1 1
-0.088280424153908 -0.0880448708123416 1 1
0.000246951094735853 0.000180121448159586 1 1
0.001396963104376 0.00138525053887849 1 1
0.00249508040980722 0.00245999742810379 1 1
0.0450711598032758 0.0447679042744463 1 1
0.0259879864825106 0.0258062032780377 1 1
0.0040582601531279 0.00405806569263623 1 1
-0.0263863655954905 -0.0261963596342258 1 1
0.0460018563298236 0.0458126324326304 1 1
-0.125035853494424 -0.124614684538145 0 0
0.0222576831857891 0.022193832418898 1 1
-0.0414516197365929 -0.0413107051508433 1 1
0.158126965767994 0.157624092802745 0 0
-0.0297351586939045 -0.029550173946016 1 1
0.00840687487837397 0.00825975083973998 1 1
-0.0217487713474324 -0.0217246300575129 1 1
0.040943207161157 0.040793364817039 1 1
-0.00762259057386648 -0.00759541416638286 1 1
-0.095171847639467 -0.094967352911688 0 0
-0.00529234912473312 -0.00517006736592628 1 1
-0.0131253482058747 -0.0129598762767812 1 1
0.0176849779722967 0.0175122566991627 1 1
0.0393426673399588 0.0392790884467756 1 1
0.00125526234380162 0.00119789764948779 1 1
0.0340901011397272 0.0340404451198077 1 1
-0.00871019445907325 -0.00859427825151304 1 1
0.040659598964818 0.0405914425428257 1 1
0.0515222930530959 0.0514579983987898 1 1
-0.00757315050384802 -0.00768587047629084 1 1
-0.0619813736066773 -0.0617934092438633 1 1
-0.0345286388415188 -0.0345180285703928 1 1
0.00486010816914373 0.0049628480428823 1 1
0.0239853067543611 0.0237599409800344 1 1
-0.0144929079934504 -0.014379804646548 1 1
-0.0425938709747421 -0.0425547003970241 1 1
0.0301930629018821 0.030135156727609 1 1
-0.00269824244783464 -0.00281491566906268 1 1
0.0118643696761866 0.0118217900234784 1 1
-0.0150585651118075 -0.0150899273085373 1 1
0.0222202543815164 0.0221476908529282 1 1
0.0718918918238284 0.0718390948009631 1 1
0.0530134914143075 0.0527255387054243 1 1
0.00704519678004086 0.00711748012876797 1 1
0.0407037213011523 0.040638616171462 1 1
0.0437487452831942 0.0437122458307362 1 1
0.0333448090263046 0.0332272865753818 1 1
0.0127933096221505 0.0125435623876526 1 1
-0.00970145367985078 -0.00968465790082896 1 1
0.0124247842478564 0.0123928523695934 1 1
0.0435139217839707 0.0434604057391561 1 1
0.0810145587449965 0.0807961448684932 1 1
0.0565702806810633 0.0563993728506755 1 1
0.00469732447277523 0.00459919574043988 1 1
0.115442353782962 0.115187292330388 1 1
0.0505140231309709 0.0504823725861312 1 1
0.0074494226068163 0.00751294096336056 1 1
0.0235737225629292 0.0235373915274083 1 1
0.0209163050411037 0.0208428697021486 1 1
0.0167241347482485 0.0167187700356248 1 1
-0.0734449975919523 -0.0732582468293783 1 1
-0.00352110971688533 -0.00341228296720531 1 1
-0.0749353681216529 -0.0748412750106219 1 1
0.0293951061124981 0.0292213522702295 1 1
0.0455746546443702 0.0453066186173367 1 1
-0.0612001728963335 -0.0610553863494856 1 1
-0.0171883492168942 -0.0171007191043336 1 1
0.0211634255217591 0.0211416089909101 1 1
0.0577241904276401 0.0576651071070405 1 1
-0.123674389663111 -0.123332287036445 0 0
-0.032578318690321 -0.0325127241469969 1 1
-0.000239542840594143 -0.000159950953843513 1 1
-0.058068873545251 -0.0580491800922332 1 1
-0.0168088855250491 -0.0169025418189266 1 1
-0.0384672897039233 -0.0383960238025606 1 1
-0.0730602599406155 -0.0727806188673893 1 1
-0.0857123894882633 -0.0854567829910001 1 1
0.0121518630585838 0.0120095481356735 1 1
-0.000407492471432472 -0.000385878668861162 1 1
0.0383085597983604 0.0381739775290611 1 1
-0.0770388829305456 -0.0767621652129427 1 1
0.0520688918115008 0.0519182687731213 1 1
-0.0392932385968328 -0.0391162766319871 1 1
0.0496018615663567 0.0494149557139352 1 1
-0.0182329640677791 -0.0181152924914388 1 1
-0.0184060593540625 -0.0183428114015966 1 1
-0.0809703654761445 -0.0806031107125984 1 1
-0.0656725425779683 -0.0655032356818366 1 1
-0.00474142833597495 -0.00465399556198691 1 1
-0.0408658518328263 -0.0406517311927801 1 1
-0.036092265492891 -0.0359656336196588 1 1
-0.0137796879384364 -0.0136798314505683 1 1
0.0828615929871935 0.0827080140629298 1 1
-0.0291487363380195 -0.0291600021721769 1 1
0.0594001151553396 0.0591938204387693 1 1
0.0432194439766264 0.0430299455661575 1 1
0.00717795703242788 0.00720984514631403 1 1
0.0633586822874236 0.0632137361046767 1 1
0.02133509305932 0.021410856401545 1 1
-0.0538944797133972 -0.0537872694527945 1 1
0.0232996725040491 0.0232217315121029 1 1
0.0565869092030424 0.0563738581503924 1 1
0.136030803542561 0.135829556454316 0 0
-0.0540292917293438 -0.053885691842307 1 1
-0.062791876132854 -0.0626791322424582 1 1
0.0294603533316862 0.0294862048691246 1 1
0.0143174951354752 0.0143271410926439 1 1
-0.0248165805023401 -0.0246843465411468 1 1
-0.0575276577764062 -0.0573536153858668 1 1
-0.0380667676707973 -0.0381372665676194 1 1
-0.0282883265251856 -0.0282402868231586 1 1
-0.0907609182553698 -0.0907279639614252 1 1
-0.0937587778132696 -0.0934835701529223 0 0
-0.0126851222918658 -0.0127450585782705 1 1
0.022308773660153 0.0222284024296064 1 1
0.0532606045693456 0.0530598837375589 1 1
-0.0150424871718506 -0.0149384070704764 1 1
-0.0447183764427702 -0.0445032573324907 1 1
0.0149274375925023 0.0149054153730557 1 1
0.0393986922726126 0.0392421693600656 1 1
0.0616036678311518 0.061389098570596 1 1
0.00592370722465747 0.00600374643789586 1 1
0.0172436845721212 0.0172374049866971 1 1
0.120519602091626 0.120235645541262 0 0
0.0458238651198171 0.0458255974710908 1 1
-0.0459481540363863 -0.0459714967250398 1 1
-0.0197699029293103 -0.019778509781736 1 1
0.0739339005226678 0.0736680029340031 1 1
0.0793157976211992 0.0790062318966321 0 0
-0.0351337607469489 -0.0350443056459734 1 1
0.0878943933365858 0.0876876307078387 1 1
0.00671901926829666 0.00672120934709555 1 1
0.0282366879187741 0.0283066278818246 1 1
0.034453778727521 0.0344732876837021 1 1
0.0377216759570914 0.0377175390341983 1 1
-0.0246336539257924 -0.0244671109073311 1 1
0.106566505396711 0.106369013283979 0 0
0.021301988144582 0.021457927497793 1 1
-0.00918994789741739 -0.00909845657291076 1 1
0.0642109784449243 0.0639005139551092 1 1
-0.105656814062122 -0.105100901019728 0 0
-0.140229799673731 -0.139924845849658 0 0
-0.0500925387812337 -0.0499983938139306 1 1
0.042046434112295 0.0419835857999456 1 1
0.0460587475927522 0.0459270001976227 1 1
-0.0270597095441397 -0.0270864013880416 1 1
-0.102798835010869 -0.10250140151465 0 0
0.00145212639164217 0.00126455675134785 1 1
0.0265766685706106 0.0268157224484798 1 1
-0.0951513080253306 -0.0949273155031161 1 1
-0.0482035441714481 -0.0480406604172164 1 1
0.00389056611858623 0.00382424863485011 1 1
-0.0362133238559991 -0.0361265163758175 1 1
0.0875728091578905 0.0871984737743913 1 1
-0.0240674240279562 -0.0239019829066286 1 1
-0.00735767760696526 -0.00737751550019377 1 1
0.0335513104902734 0.0334285155750738 1 1
0.0124337202254496 0.012342891827254 1 1
-0.109923503907189 -0.1097118555113 0 0
-0.0192867881870869 -0.0194274418544487 1 1
-0.121152708069866 -0.120836248186019 0 0
-0.0107484306239742 -0.0105312749942688 1 1
0.00374896819604411 0.00369337745354275 1 1
-0.0858830827859127 -0.0857016719392976 0 0
0.0414191843043387 0.0414108702927568 1 1
0.0960099965142293 0.0958097188681099 0 0
-0.0012595325084528 -0.00117230915023441 1 1
-0.0238391145920214 -0.0238221417127418 1 1
-0.0684373804340793 -0.068125547456791 1 1
-0.0634941464179897 -0.0633437049614184 1 1
0.0357686994187895 0.0357654084409702 1 1
0.0276840872915024 0.0274947666763977 1 1
0.0193434666048476 0.0193149262700405 1 1
-0.0621627790286745 -0.0619257825587696 1 1
0.0309564818147003 0.0307851485868174 1 1
0.0221046032106536 0.0220861050297258 1 1
-0.0245229445800019 -0.0245717383773562 1 1
0.0206271161367394 0.0207596837951489 1 1
0.0271109346178505 0.0270960336855391 1 1
0.178954329439524 0.178477511273576 0 0
-0.0452597413935241 -0.0450503990456919 1 1
-0.0192142167162917 -0.0190828967617985 1 1
-0.039182282864948 -0.0391487424389948 1 1
-0.0198217465723819 -0.0197635698541008 1 1
0.0341039761461676 0.0338943026837323 1 1
-0.0261557716112443 -0.0259805842858089 1 1
0.05951004858059 0.0594342046659959 1 1
0.012829397909711 0.0127083129414615 1 1
0.051761121529593 0.0516693408311948 1 1
-0.0169625251172914 -0.0169557607549634 1 1
0.00679317744239279 0.00676948672375867 1 1
-0.00212712397389642 -0.00221484429475633 1 1
0.0577486742920037 0.0575605210451672 0 0
0.095772506118949 0.0954502256339725 1 1
-0.0209575231261609 -0.021013537679527 1 1
-0.0216932243116008 -0.0215935757942685 1 1
0.14192692959007 0.141458416528148 0 0
0.0798647674279609 0.0796343874998999 1 1
-0.0238569357798354 -0.0237363171609585 1 1
0.0260337263100643 0.0258576753124473 1 1
-0.00450117058110561 -0.00447134009265687 1 1
0.0528872177549552 0.0527295238030442 1 1
-0.0531303765737572 -0.0530344509470499 1 1
-0.0402445267552618 -0.0401395743548117 1 1
0.0678203321379051 0.0676910754474925 1 1
-0.0346742980196592 -0.0345224358687061 1 1
-0.0320692860009357 -0.0318740213002334 1 1
0.0545253334749503 0.0544083033673705 1 1
-0.0321037881956365 -0.0320222079546425 1 1
-0.0422557690603321 -0.0419979261968426 1 1
-0.052350796752632 -0.0521190995026875 1 1
-0.0157776023584445 -0.0156964075366365 1 1
-0.0560426103961773 -0.0558930477171239 1 1
-0.0337852611325654 -0.0335570713613157 1 1
0.0700745670772171 0.0697963932856005 1 1
0.00792357060087655 0.00793861219210503 1 1
0.0928165972194795 0.0926602409982799 0 0
0.0382536343374895 0.0381800968043134 1 1
-0.0680667687256755 -0.0680083626970011 1 1
-0.0320666926245371 -0.0321538863475423 1 1
-0.0662714080984711 -0.0660911980950504 1 1
-0.0506863172487395 -0.0504597855304918 1 1
0.0154351059075294 0.0153608817541864 1 1
-0.0219137669748506 -0.0218615773878584 1 1
0.00651671147852097 0.00660004200092438 1 1
-0.0257006337905188 -0.025517120175843 1 1
0.00323262190170082 0.00309164680574714 1 1
0.0216017616656361 0.0215861717280279 1 1
-0.0880133817076038 -0.0878517350315126 1 1
0.0836793865044077 0.0833396054650795 1 1
-0.0692082928332507 -0.0689527517796576 1 1
-0.0621067144673115 -0.0620072156395011 1 1
0.0374029965742852 0.0374573927498216 1 1
-0.0250470826931459 -0.0249904417869982 1 1
0.0129888402538738 0.0128257498881381 1 1
0.0104883010964064 0.010420668448265 1 1
-0.0865229400680275 -0.0862413716775717 1 1
0.0102603528969418 0.010346231814306 1 1
0.0200415250841386 0.0200759383008688 1 1
0.00205074500482609 0.00219920923594689 1 1
0.0511737495323203 0.0510938098350471 1 1
-0.0172532238538061 -0.0170947730633006 1 1
-0.0935960241882233 -0.0933211030105446 1 1
-0.0132960376728531 -0.0133536386408237 1 1
0.0078475524185329 0.00774951277231269 1 1
0.172484999180289 0.172044228113329 0 0
0.00295915130287073 0.00286917933573161 1 1
0.00909787667193408 0.00895087967313423 1 1
0.128196344197982 0.127722440123404 0 0
0.0821477838444391 0.082158278898487 1 1
-0.00529587992802569 -0.00527495200183356 1 1
0.0228933014045041 0.0227827547003288 1 1
-0.0263222281592568 -0.0260254620506701 1 1
0.0220484235960079 0.0219522201877929 1 1
0.0696103518483789 0.0695304428439959 1 1
0.0752960614313754 0.0752317340190876 1 1
0.00805755142723278 0.00804571884711608 1 1
-0.00212098790648383 -0.00203017591349233 1 1
-0.00132570694125598 -0.00121560211769959 1 1
0.0654183020442353 0.0651759536241068 1 1
-0.0962864968952107 -0.0960372628355298 0 0
-0.0157354460977771 -0.0156486408467278 1 1
-0.00965050452235592 -0.00980681899301943 1 1
0.0633127490618107 0.0632570961384643 1 1
-0.0202763905136349 -0.0203487090537761 1 1
0.0301386896126989 0.0299701071483911 1 1
0.0192883640405541 0.0193400371283348 1 1
-0.0373916407187667 -0.0373349650226347 1 1
-0.0307656133644055 -0.0305670217434333 1 1
-0.0763742969144879 -0.076232153997186 1 1
-0.0045415378778563 -0.0045632306812769 1 1
-0.0627201773984827 -0.0624991395240735 1 1
-0.0672384335350313 -0.0670613187552059 1 1
0.0555325230607776 0.0555219672662292 1 1
0.0568171725455662 0.0566061689276496 1 1
-0.0973585555718263 -0.0970046833345052 0 0
0.0152857591547054 0.0152476004016265 1 1
-0.0204789474071919 -0.0205784986977107 1 1
0.0499821967086661 0.0500865148368842 1 1
-0.097580404871851 -0.0974691921342575 1 1
0.0256332067894785 0.0256661108157422 1 1
0.0232456806106298 0.0230724849458305 1 1
-0.0677409205424908 -0.0675838740253765 1 1
-0.0102980728622205 -0.0102399354749693 1 1
-0.0387927952566467 -0.0387006967629972 1 1
0.0703424421472608 0.0703080653305432 1 1
-0.066361306438231 -0.0662032939867634 1 1
-0.00484605945521201 -0.00479823750593375 1 1
0.00127619470693516 0.00131532387023401 1 1
-0.0216070426615935 -0.0213882413524693 1 1
-0.0165784217637195 -0.0164819292756471 1 1
-0.0415079462209008 -0.0413540236012042 1 1
-0.0283958833216294 -0.0284201561381221 1 1
0.0220971561612446 0.0220599737908954 1 1
-0.00549014444847093 -0.0053765756316509 1 1
-0.0856089017005187 -0.0854304311915619 1 1
0.0802715578315104 0.0801156526351935 1 1
-0.047468864715073 -0.0474250084033508 1 1
-0.00566288732836614 -0.00563523459446044 1 1
-0.0359991304195056 -0.0357780107184858 1 1
-0.0194535943470839 -0.0194018683130497 1 1
0.0198158360087449 0.0196043752086859 1 1
-0.0278649803060872 -0.0276807423426505 1 1
0.135990281537957 0.135717056484874 0 0
-0.0918187262739978 -0.0916189988148253 0 0
-0.0190857403616013 -0.0191266739508062 1 1
-0.0143565142349095 -0.0143763708263381 1 1
-0.051770120610671 -0.0515561739230865 1 1
-0.0457509755990905 -0.0454178388715152 1 1
-0.0118108494599069 -0.0116817777949424 1 1
0.0530451909872079 0.0528124876192036 1 1
-0.00275393704215211 -0.0026382944742858 1 1
-0.114926006612782 -0.114671167167123 1 1
-0.0345363457819408 -0.0343844820563846 1 1
-0.0452912823786491 -0.0452859594206046 1 1
-0.0455419549221994 -0.0453872428383382 1 1
0.00807824902252436 0.0081399130963693 1 1
0.0291970929615378 0.0290582380535917 1 1
-0.0692525908982402 -0.0690406537525564 1 1
-0.0434195067596433 -0.0433018270171659 1 1
0.149378842416621 0.149062950185137 0 0
-0.0150596578232155 -0.0147435469158788 1 1
0.0395875267204169 0.0394133601755431 1 1
0.0550992140480775 0.055064318279139 1 1
0.0185603759087438 0.018543326880802 1 1
-0.0559428910157312 -0.0558241317065588 1 1
0.0181486072229519 0.0180521245168989 1 1
-0.0504886894114049 -0.0502366573902747 1 1
-0.0294645029452818 -0.0293680322262998 1 1
-0.0521223753874874 -0.0520269964499026 1 1
-0.0793140503401081 -0.0790663017877606 1 1
0.0249305331839766 0.0248151720608408 1 1
0.0689845108589055 0.0688678375856415 1 1
0.0661756104389468 0.0661578098442365 1 1
0.0223107286140116 0.0223439258623465 1 1
-0.0290333728000767 -0.0288788241317819 1 1
0.0157858900603084 0.0158916433597413 1 1
-0.0132225476168825 -0.0131380069016443 1 1
-0.0522228361045275 -0.0519778294964792 1 1
-0.0823965621767172 -0.0822282354429094 0 0
0.0234942715577641 0.0235090418264015 1 1
0.000568481501068831 0.000634421278897476 1 1
-0.0410461443112729 -0.0410014012718643 1 1
-0.0661577540624719 -0.0659900628702556 1 1
-0.010700554684116 -0.0107787495416785 1 1
0.056442002818639 0.0562877842474424 1 1
0.0425869003866936 0.0424766067048411 1 1
0.00307347453668093 0.0031048785774108 1 1
-0.0182262839827741 -0.0181378998032265 1 1
0.00781946983725767 0.00793070940021419 1 1
0.0699127596410823 0.0698013175337893 1 1
0.0513900959748761 0.0512372774009213 1 1
0.0266912693142078 0.0265825825812022 1 1
-0.0961303200772532 -0.0959138712301068 1 1
-0.0427708038211355 -0.0425347492609069 1 1
0.104771405018358 0.104502978457874 0 0
-0.0417288571421121 -0.0418900393384937 1 1
-0.0348006835112019 -0.0346260655789868 1 1
-0.00684193195665207 -0.00679870630929679 1 1
0.0223519329266873 0.02225146674371 1 1
-0.000711376726925169 -0.000759791241647979 1 1
-0.0395881879436537 -0.0396170544635069 1 1
-0.00997463443641585 -0.0098246681903631 1 1
-0.0204937400227177 -0.0204354414376116 1 1
0.0336304791205381 0.0334930655616174 1 1
-0.0709250309890447 -0.0707890586384572 1 1
0.0204775053415669 0.0203370587639795 1 1
0.0541192513908159 0.0538110262133847 1 1
-0.00407781646729282 -0.00388705063658215 1 1
-0.0639452002408567 -0.0638017562897855 1 1
0.115020641761607 0.114612730915187 0 0
0.00134727473316877 0.00138572831058882 1 1
0.0103524247841976 0.0103982281904807 1 1
-0.0208144986073405 -0.0206493103527386 1 1
0.0222075884322812 0.0221956274653105 1 1
0.0482263317387791 0.0483521828509792 1 1
-0.000458398006039713 -0.000495920040217014 1 1
0.101505776208163 0.1012530280543 1 1
0.0499413380742041 0.0497939067749784 1 1
0.0720168981950775 0.0718703640804761 1 1
-0.0610399723524555 -0.0606498245020544 1 1
-0.00432871584325019 -0.00442720678603321 1 1
-0.0239211446532673 -0.0236859606435444 1 1
-0.0665352089862351 -0.0662270574081372 1 1
0.0142774463361558 0.0142311972655485 1 1
-0.0817814729414279 -0.0814991160721859 1 1
-0.0338013588510642 -0.0336526937991524 1 1
0.0054228534164445 0.00538700068605385 1 1
-0.0336678741000728 -0.0335539707400473 1 1
0.0134672440141976 0.0134588698038754 1 1
-0.0413527756799567 -0.0412065798215699 1 1
-0.0223511384863921 -0.0222943062060942 1 1
0.060531738582371 0.0602912754697 1 1
-0.0125776301916399 -0.0124697649596508 1 1
-0.109977866475502 -0.109772722174291 1 1
-0.00045344928211653 -0.000463031671695351 1 1
-0.0271479503242755 -0.0271702102735373 1 1
-0.0524456566383972 -0.0523359383816062 1 1
0.0186319700122907 0.0186239615238518 1 1
0.0221903376469568 0.0223027195671469 1 1
-0.147613564872891 -0.147490665541147 0 0
0.030691749065336 0.0306540677632569 1 1
0.105711173038887 0.105373134400557 1 1
0.00451885124627743 0.00450295586730502 1 1
-0.0455486666155542 -0.0453838119748564 1 1
0.000761272991831 0.000732312327974513 1 1
-0.0282543424258024 -0.0279393869741826 1 1
0.0493506462197924 0.0492203548425245 1 1
0.00105446873547076 0.000998675410259885 1 1
-0.11322526385081 -0.11294702015707 0 0
-0.00528882473848573 -0.00514450505928583 1 1
0.0779258253627992 0.0777557465229619 1 1
-0.0119674990348928 -0.0120124018121106 1 1
0.114633509291018 0.114501275427575 0 0
0.00187388421271153 0.00187660711331493 1 1
0.0331960824453128 0.0331024906446039 1 1
0.0136564033715622 0.0135601780855445 1 1
-0.0251786518927239 -0.0250860382761751 1 1
0.0491816093440997 0.0491795801214192 1 1
0.0374934243170056 0.0373619670632422 1 1
0.0264945949469793 0.0263089384783858 1 1
0.0820671711077776 0.0818708474627973 1 1
-0.0891272461688552 -0.0888951619328442 0 0
-0.0845315672406149 -0.0843325350853823 0 0
-0.0489887725801718 -0.0488993192853653 1 1
-0.00114952834459175 -0.0011298786865584 1 1
0.0826881490249553 0.082583689332344 1 1
-0.0109705552925571 -0.0109157533979587 1 1
-0.0223816815703393 -0.0222135545550422 1 1
0.0142117218125401 0.0143419131637027 1 1
0.0137278220398952 0.0136706469010844 1 1
0.0222222264746467 0.0223048708415526 1 1
-0.0185328152113488 -0.0185714635707523 1 1
0.00671894122468357 0.00666794072076789 1 1
0.0300037849528826 0.0300716868960347 1 1
0.0305245065849617 0.0305321518284369 1 1
0.0633276582137705 0.0632122734928749 1 1
-0.0580441554355994 -0.058048649406459 1 1
0.0330705623495693 0.0330294053374784 1 1
0.0886887438205332 0.0885611583774796 1 1
0.0202755266010846 0.0203571102207234 1 1
0.0102426254014112 0.0102000842654532 1 1
-0.0142040820022976 -0.0141717010330861 1 1
-0.0150813583921184 -0.0150722784660821 1 1
0.0529317014181457 0.0527115601312146 1 1
-0.0235200203721549 -0.0235793414871795 1 1
0.0478750893392708 0.047727214030071 1 1
0.0955958195767768 0.0953595381511501 0 0
0.0136252930424651 0.0135436987377108 1 1
0.0172738706644534 0.0171990760268147 1 1
-0.073672722826282 -0.0734584221446864 1 1
-0.0734823177241742 -0.0732266876262303 1 1
0.0337258366566543 0.0335684494049022 1 1
0.0235861743476802 0.0235137833297462 1 1
0.0238213367824586 0.023819185664178 1 1
0.0108746032797593 0.0107914616367316 1 1
0.00291136956409042 0.00282272756655019 1 1
-0.0541396468386724 -0.0539212045135478 1 1
-0.0437341801004344 -0.0435193827915818 1 1
0.0383932715074635 0.0382707935391756 1 1
0.0421541142450972 0.0421634386782159 1 1
-0.0195806841063907 -0.0194473810646467 1 1
0.0100898037408529 0.00998740563541485 1 1
0.00220332749067429 0.00223621636084539 1 1
-0.116784321678109 -0.116381750419524 0 0
-0.0976062350783903 -0.0974548559381117 0 0
-0.00232877914103407 -0.00215910047429931 1 1
0.0170309154258136 0.0169619773473046 1 1
-0.0440918929056366 -0.0441645221235668 1 1
0.0145212918266863 0.0144625517199441 1 1
0.0122325794651474 0.0123190497571247 1 1
-0.063791270850564 -0.0634677224312606 1 1
0.0035321023914771 0.00357225973114133 1 1
-0.00118628817203408 -0.0011196597561735 1 1
-0.0499401276938183 -0.0497485313756765 1 1
0.0277656930356362 0.0277228094803059 1 1
-0.0028281580848686 -0.002632547248607 1 1
-0.00172997284453787 -0.00177043649855136 1 1
-0.020741179050491 -0.0206901513794662 1 1
0.0162201459183755 0.0162264678258529 1 1
-0.0157730145253341 -0.0154514693419327 1 1
0.0273567100383248 0.0271947211527811 1 1
-0.0368815255771443 -0.0365796809592456 1 1
0.0504017710190152 0.0502360176318819 1 1
0.0120256978878176 0.0120407529662425 1 1
0.00761864957238635 0.00759324747646091 1 1
-0.0211064007181616 -0.0212146796944968 1 1
0.0457598925473153 0.0455814593655905 1 1
-0.00717355816293362 -0.00710405374326922 1 1
0.0260711714950997 0.0258101837301993 1 1
-0.0200587526763655 -0.019946306828628 1 1
-0.116777830926681 -0.116307201687201 0 0
-0.0477388322104321 -0.0475522908463268 1 1
0.035995740779145 0.0358315173220368 1 1
-0.0710012590703792 -0.0707310829978924 1 1
-0.0267223591503928 -0.0265848030463571 1 1
-0.0253183221632583 -0.0252372535475163 1 1
0.056528057038923 0.056414341190509 1 1
-0.0867921137756866 -0.0865882113770698 0 0
0.104269270058907 0.103957690570762 1 1
-0.00609275270365484 -0.00603467041537054 1 1
-0.0498881690330227 -0.0497556083079215 1 1
0.0250041265700713 0.0250004907802819 1 1
-0.0296929413997668 -0.0294345869259957 1 1
-0.00143305339465963 -0.00128185144006149 1 1
0.0588902635345608 0.0586311900055707 1 1
-0.000674694971006135 -0.00074329596529955 1 1
-0.0742486963398226 -0.0741497715441929 1 1
-0.072898835775489 -0.072675704137515 1 1
0.115026868168441 0.11466254462456 1 1
0.0127790130244969 0.0126847824617317 1 1
0.0275186958250473 0.0273232821942491 1 1
0.0698834074738392 0.0697989859115753 1 1
-0.0439586909391128 -0.0436745366557093 1 1
-0.0211940378316373 -0.0211351012011351 1 1
0.00149283597201718 0.00145788868410225 1 1
-0.0361272354136747 -0.0360306619153814 1 1
0.0185915814596952 0.0186130273427609 1 1
-0.0269131293951756 -0.0267276315096657 1 1
0.0904091047129265 0.0902469145646398 1 1
-0.0402833448925188 -0.0399806784151185 1 1
-0.0386384908984496 -0.0383679362217626 1 1
-0.0853484827146068 -0.0852183158541592 0 0
0.059373978683155 0.0593223604931915 1 1
0.0272603714095138 0.0272139360712867 1 1
-0.0584045569749454 -0.0582772611145695 1 1
0.0503289490759443 0.0501820724626551 1 1
-0.118806683864411 -0.118435209160775 1 1
0.0452993712871632 0.0452689096548295 1 1
-0.00356002351607842 -0.00340190808775584 1 1
0.00504900857566153 0.00502219324441527 1 1
-0.0798709304095757 -0.0798003615342499 1 1
-0.00414439908316399 -0.00423452026188406 1 1
3.73773151877378e-05 -0.000142684053962609 1 1
0.0627016838445894 0.0622954548108773 1 1
-0.0557499906762406 -0.0557236947850791 1 1
0.029861814605599 0.0296640992190531 1 1
0.0922065460225803 0.0919328239826938 1 1
-0.0908926257956687 -0.0905085005221872 1 1
0.0243293943716252 0.0242983042484626 1 1
0.0137884913454592 0.0137041369948953 1 1
-0.021894401319001 -0.0217180895938944 1 1
-0.0116307228864155 -0.0116052435174897 1 1
-0.0922009446855984 -0.0919808403217021 0 0
0.0288388161515757 0.0289393668271506 1 1
0.0330641750196408 0.0328654237221718 1 1
-0.0235329366707193 -0.0235183144153874 1 1
0.0278965371844629 0.0277969169490416 1 1
0.0120147196856316 0.0118866873002282 1 1
0.0971901166074964 0.0969824988933441 1 1
0.0534400434393534 0.0533179256949444 1 1
0.0851427170885418 0.0849382610780575 1 1
-0.0219479142036574 -0.0220099662127736 1 1
-0.0642869022575128 -0.0640186254654223 1 1
-0.0622217648726508 -0.062006628319812 1 1
0.00172194110808965 0.00157724435025744 1 1
-0.0496779230359057 -0.0496162096928563 1 1
-0.023380955574144 -0.0233328536557542 1 1
0.0159357128376883 0.0158188462307448 1 1
0.0343941097867738 0.0343223612288317 1 1
-0.0930397023239411 -0.0928551938163547 0 0
-0.00554227796438588 -0.00557390032894346 1 1
-0.0326678179530838 -0.0324546608392897 1 1
-0.0165954756378318 -0.0165861088650703 1 1
-0.00774577537183999 -0.00771485517122524 1 1
-0.0373701778827699 -0.0372053490722831 1 1
-0.00860265661666593 -0.00833248874794583 1 1
-0.0222961633455072 -0.0219503399223336 1 1
0.0350824752009154 0.034879045106582 1 1
-0.027700882294011 -0.0276488134079745 1 1
-0.0579673701457548 -0.0577533592249939 1 1
-0.0566708562567596 -0.0565191159007214 1 1
0.0105674012449096 0.0106194470988147 1 1
-0.0707314488874505 -0.070485589373034 1 1
0.0330731871655089 0.0328635272051619 1 1
0.0114397250669646 0.0113055084634424 1 1
-0.00265104250467635 -0.00266161623211954 1 1
-0.0653673361316121 -0.065272671928383 0 0
-0.000939816409764004 -0.00104105542617817 1 1
0.088348096322574 0.0879143412215132 1 1
0.014040589377195 0.0139323663664626 1 1
-0.00759099848408671 -0.00759660689436521 1 1
0.0487611449557971 0.0486979001661837 1 1
0.0302651727070766 0.0301855482039919 1 1
-0.0159257120935067 -0.0157500503745514 1 1
-0.0310942451240116 -0.0310701418438627 1 1
-0.0484346914100227 -0.0482713394857768 1 1
0.0206078070228123 0.0205851097824751 1 1
0.0620535188825186 0.0618638972991395 1 1
0.00784140893652331 0.00783948718215936 1 1
-0.0212408582907289 -0.0211485282893209 1 1
-0.00851151971481241 -0.00867561159001802 1 1
0.0796185515016766 0.0793006381415396 1 1
0.035575772328089 0.0353820946407501 1 1
0.0155499287738296 0.0156773711677518 1 1
0.0460203927866299 0.0459734484219133 1 1
-0.0243337960663493 -0.0240729363412188 1 1
0.0441081710162431 0.0438967994394585 1 1
-0.0393804170879151 -0.0392862982220645 1 1
-0.0151428305995668 -0.0151399437770961 1 1
0.0597559845154977 0.0594307605741465 1 1
-0.0521872394352298 -0.0519230846200711 1 1
0.123124209805748 0.122774410641222 0 0
-0.00120773201123539 -0.00117759255781931 1 1
0.0328570353457254 0.0327207976228451 1 1
-0.0158776520275672 -0.0159265097381893 1 1
-0.0355657060537533 -0.0355863076463967 1 1
0.112190459721013 0.111940271928362 0 0
0.0366391231037496 0.0366218875094252 1 1
0.0631512508255636 0.0630402303369512 1 1
-0.003057519453803 -0.00302528504003345 1 1
0.0137470511936835 0.0137777249095512 1 1
0.0279749319795463 0.0277538461482506 1 1
-0.126839522938591 -0.126359732438056 0 0
0.00939373046737071 0.00935957894972715 1 1
0.00684945655555928 0.006806994651569 1 1
0.072981947673534 0.0728745850329817 1 1
0.00415647049326596 0.00408858967996037 1 1
0.0336237183948904 0.0334395830941768 1 1
0.0827120692305879 0.08261886810061 1 1
-0.153291678100839 -0.152928272287418 0 0
-0.0323740175139081 -0.032201791736489 1 1
0.0165687566375565 0.0164943147015081 1 1
-0.0331191638524962 -0.0331854368780482 1 1
-0.0809079526964036 -0.0806999172553806 1 1
-0.0201823868832446 -0.0203484441555755 1 1
0.0922533941559798 0.0920399652542248 0 0
-0.03333763586145 -0.0332331570800663 1 1
-0.00168774414604879 -0.00159355125215776 1 1
-0.013996637806178 -0.0139356108261875 1 1
0.00661653774123069 0.0066392746603038 1 1
0.0265771788337472 0.0264483677407103 1 1
0.0516464535535455 0.0513691994487169 1 1
-0.0502854366431134 -0.0502696285117806 1 1
0.00704138962891264 0.00705236092117655 1 1
-0.00250016465255591 -0.0025495948556453 1 1
-0.0806717004096626 -0.0802476361753329 1 1
0.0202086514634335 0.0199981578915623 1 1
-0.00406921824570394 -0.00413434398841064 1 1
-0.0368820927708069 -0.0365938528467299 1 1
-0.0696825900852199 -0.0695186730325054 1 1
-0.063540696773736 -0.0633278239335455 1 1
-0.0203894226349298 -0.0202656312106295 1 1
-0.0624317456458369 -0.0623029998114125 1 1
-0.00556423447882094 -0.00552406110908822 1 1
-0.00654319179107153 -0.00645431590905324 1 1
0.00155712264740914 0.00161900521387413 1 1
0.0484759663678359 0.0484013130107361 1 1
-0.00452306609837857 -0.00460801268262601 1 1
-0.0630142860698975 -0.0627150670502741 1 1
0.106410054710823 0.106025524311218 1 1
0.0623244729462484 0.0623732267496716 1 1
-0.0451451938756996 -0.0448982893713344 1 1
-0.00533349098595321 -0.00548306105876716 1 1
0.0302377510875745 0.0301473009086404 1 1
-0.010073577164888 -0.00999387945607546 1 1
-0.0339264023812056 -0.0337165281563768 1 1
0.0377604729134766 0.0375967701366596 1 1
0.0067272315444737 0.00667653354880592 1 1
-0.047298882430893 -0.0472282060746809 1 1
0.0683947470775768 0.0683050605311511 1 1
-0.0430799878587467 -0.0430503812089868 1 1
-0.0981497022428564 -0.0977921755715355 1 1
-0.00619922557011972 -0.00625626505261104 1 1
-0.00408009648707719 -0.00398443201765452 1 1
0.0379803195219805 0.0378598634378125 1 1
-0.0323479818336601 -0.032230904705966 1 1
0.0115844629605488 0.0114470431245735 1 1
-0.0549692051485579 -0.0548060488987824 1 1
-0.018516497176563 -0.0184820647831407 1 1
0.0216616224362143 0.0214679903823509 1 1
-0.0110451966292632 -0.0109204147615615 1 1
-0.00212669715875904 -0.00216879852048332 1 1
0.0155710387987653 0.0156628903362 1 1
-0.0401017662742235 -0.0398613615539376 1 1
-0.017276229929493 -0.0172630019724992 1 1
-0.0834266075362925 -0.08328387032646 1 1
0.0172877298146226 0.0173056876285064 1 1
-0.106387854206626 -0.105943585675822 1 1
0.0149037865265267 0.0148469936033785 1 1
-0.00123536299098184 -0.0012521851349 1 1
0.0742807693440766 0.0740625091755534 1 1
-0.0587788803329349 -0.0585291544990188 1 1
0.00154683926923462 0.00147088544181552 1 1
0.0114702664713325 0.0113647382921111 1 1
0.0129128908757725 0.0130009509156393 1 1
-0.0417222664464546 -0.0415697495447082 1 1
-0.0335729671158956 -0.0335186865646534 1 1
-0.0436549202407507 -0.0434194487576779 1 1
-0.0364937170854241 -0.036341408000597 1 1
-0.031247015377565 -0.0312675560642296 1 1
0.0226863460843683 0.0226017647400961 1 1
0.0220577364599537 0.0220245471204669 1 1
-0.0484742995248591 -0.0485186132339756 1 1
-0.0233530995887963 -0.0230364667871927 1 1
0.00908320841727669 0.00897881231857768 1 1
-0.00735080800575608 -0.0074289810291889 1 1
0.0305024918668516 0.0302628780226621 1 1
0.076481051576359 0.076346736057712 1 1
0.00929537892409773 0.00933660831780671 1 1
0.0444875500117627 0.0444076882854236 1 1
0.0741452539541123 0.0740012256533189 1 1
-0.00345429187231671 -0.00334594866635152 1 1
0.0128386580107276 0.0128449311267118 1 1
0.0493302759204144 0.0491297512188664 1 1
-0.0228103094457365 -0.0227522568530284 1 1
0.0870547676737501 0.0868270200743078 1 1
-0.0328461583116922 -0.0327873125225945 1 1
-0.0688222354828726 -0.0686680196771885 1 1
0.0112555436932615 0.0113157285948529 1 1
-0.0266193390192843 -0.0265218664164936 1 1
-0.0282228982736849 -0.0280782874405048 1 1
0.00456961042641987 0.00458482913860652 1 1
-0.0117769615132772 -0.0117070010080209 1 1
0.00921709856700145 0.00922746160292625 1 1
0.023970420987745 0.0238339127930145 1 1
0.0284159371609546 0.0281684641648413 1 1
-0.0381673382368349 -0.0380356321066042 1 1
-0.0417969872565973 -0.0417733893450254 1 1
0.0072498397248423 0.00717962633365484 1 1
0.0786568081090282 0.0783303386247452 1 1
0.0282619942977579 0.0282631797703668 1 1
0.0220871925006108 0.0220993814017396 1 1
-0.0125544471819109 -0.0125589133880168 1 1
0.0698231234739549 0.0697583549096742 1 1
-0.0348920962474391 -0.0347333702231957 1 1
-0.0583152560282984 -0.0582169921212426 1 1
0.0227901993905896 0.0228499869117454 1 1
0.015245801260102 0.0151536164188479 1 1
-0.0335241537210318 -0.0334523032555204 1 1
-0.038030267933952 -0.0377347341354812 1 1
0.0579536494237473 0.0576656105305784 1 1
-0.0464551848274333 -0.0461777426028985 1 1
-0.0414261397162522 -0.0412587848456578 1 1
0.0621633193328064 0.0620469166079278 1 1
-0.00558430756044671 -0.00544519578203554 1 1
0.0287765585789504 0.0286634074837004 1 1
0.0372401855137269 0.0370678908662038 1 1
0.0464827631495303 0.0462485826388321 1 1
0.0152383738664413 0.015260974242012 1 1
0.0211059730506449 0.0209125152302386 1 1
-0.00216106254082274 -0.00198939980283592 1 1
-0.00786181363154003 -0.00794210936614545 1 1
0.0264549864435118 0.0262623341978073 1 1
-0.0765324521974225 -0.0762745896671985 1 1
0.0320057199388904 0.0318612968268142 1 1
0.0193678202601697 0.0192944810888415 1 1
0.00864168932852217 0.00865948303376434 1 1
0.019711055090994 0.0196706725186283 1 1
-0.00942356952793574 -0.00937075047711482 1 1
0.085724297844923 0.0853774561650416 1 1
0.0296378211540459 0.0294947712362136 1 1
-0.0140053727866998 -0.0141053989987407 1 1
0.0554162501278095 0.0550796617305252 1 1
-0.0544726362328676 -0.0543581515217691 1 1
-0.0646837281259037 -0.0645212221014037 1 1
-0.0855036312196282 -0.085193543660805 1 1
0.0359093935728357 0.0356379534544321 1 1
-0.0220692193672647 -0.0221056076535711 1 1
0.00226091650466924 0.00241723913713366 1 1
0.0673422427310392 0.067285172368692 1 1
0.0198045271590963 0.0199688578911403 1 1
0.133994247916784 0.133616417193859 0 0
0.0122984805612654 0.0121480088045775 1 1
-0.11176306494666 -0.111576757157948 0 0
0.0594557156884677 0.0592824505587006 1 1
0.0114917956832744 0.011332819508194 1 1
-0.0743747065584365 -0.0739190826695968 1 1
0.0713301493681484 0.0712151020264332 1 1
0.0360176399632161 0.0358856832735358 1 1
-0.00711987464983769 -0.00709068999587768 1 1
-0.0419025563544164 -0.041893780858623 1 1
0.00895317658240707 0.00900304437795846 1 1
-0.0327794489777376 -0.0326771243358636 1 1
-0.0211384221532873 -0.0211694981219333 1 1
0.0201732191829461 0.0201120992222051 1 1
0.0238332506343021 0.0236865786791317 1 1
-0.00930914351013497 -0.00939823099007565 1 1
0.0748154010674266 0.074653272086903 1 1
-0.00682345381465697 -0.00684351921621069 1 1
0.0509156832563622 0.0507468905092684 1 1
-0.0326091977777815 -0.0325569340927445 1 1
0.0350531748706841 0.0349584471360836 1 1
-0.028576520213345 -0.0283903922959394 1 1
0.0234044049527131 0.0233065866077593 1 1
0.0560517848698064 0.0558847479436095 1 1
-0.0619409498275988 -0.0618387972683414 1 1
0.0281215187854817 0.0280254151751062 1 1
0.0184276511304727 0.0183657370271301 1 1
-0.0112058257540159 -0.0110780007631631 1 1
0.0385582523114681 0.0383539595256917 1 1
-0.0921432649410519 -0.091843285102794 1 1
0.026375426523267 0.0266220303429753 1 1
-0.0309761448052836 -0.0309169755231534 1 1
0.0199524952081341 0.0199134457459276 1 1
-0.064789803609777 -0.0645095020931561 1 1
0.0247558469905262 0.0246302618498058 1 1
0.0364362495116938 0.0364069687072856 1 1
0.0266672795926461 0.0266905668409272 1 1
0.091017548225971 0.0906902548756894 1 1
0.0713918686279195 0.0713322909735906 1 1
-0.0623043507435229 -0.0623159913832905 1 1
-0.00596790682258695 -0.00607696361950373 1 1
0.0424861759549214 0.0423109765891587 1 1
0.0247657710784571 0.0245232489720479 1 1
-0.0102646511796707 -0.0102606692041283 1 1
0.0762463728199727 0.0760331427556489 1 1
-0.0331078602594349 -0.0329246768633315 1 1
0.0333004218759116 0.0332061157678932 1 1
-0.0342297943556291 -0.034290030934606 1 1
-0.0609102008085018 -0.0608516429903273 1 1
-0.047409238669116 -0.0473452334484182 1 1
-0.0118225165250127 -0.0118031347698485 1 1
0.105831987415373 0.105380557912941 1 1
-0.0248859973802102 -0.0248479689594741 1 1
0.0181977679216972 0.0180060964620438 1 1
0.0188609576522556 0.0187677897170959 1 1
-0.00434622891277035 -0.00429246026391092 1 1
0.0365267186940872 0.036360753268598 1 1
0.00395853728134268 0.00414125585636368 1 1
0.0220864589120021 0.0221852345955964 1 1
0.0747231614164675 0.074462015932684 1 1
-0.00511146748538925 -0.00502702243459047 1 1
-0.0418694236303597 -0.0417436503780709 1 1
-0.0042581613494452 -0.00427589037896126 1 1
0.00308801687567723 0.00320425884710643 1 1
0.00304220061939714 0.00316668487617547 1 1
0.0119509831856287 0.0118999222744299 1 1
-0.0200150298459999 -0.0198994837050246 1 1
0.0394725004027312 0.0394225164842804 1 1
0.0172841544258505 0.0173236662376015 1 1
-0.0540391546936257 -0.0539213123083332 1 1
-0.0199281213488921 -0.0198778438550675 1 1
-0.084147109575703 -0.0838080570483364 0 0
-0.0724919660488324 -0.0720840163018641 1 1
0.0307775470797751 0.0307171385725271 1 1
0.0492336293985513 0.049044494807347 1 1
-0.031428155752912 -0.0313685652346607 1 1
0.00605785244673699 0.00605054064238659 1 1
-0.097202053203757 -0.0969335170061759 0 0
-0.0364914839721171 -0.0362237898726545 1 1
0.0500882989499496 0.0498926268050848 1 1
-0.102386543724102 -0.102104815855927 1 1
-0.0853710643286672 -0.0850472732117426 1 1
0.0842042166707286 0.0840192868202089 1 1
-0.0987713081601834 -0.0986367347644116 0 0
0.106847035994931 0.106592135713589 0 0
0.0474684504765096 0.047279734721225 1 1
0.0520145926065642 0.0517846893981762 1 1
-0.00920908078106409 -0.00916910599828295 1 1
-0.0526316521297746 -0.0524207898055093 1 1
0.0413891500433481 0.041278174298624 1 1
-0.0863337268882818 -0.0861028523295583 1 1
-0.0540185631613505 -0.053836039696399 1 1
-0.037742780955409 -0.0377363758790283 1 1
0.00572274498425081 0.00572470173277274 1 1
-0.0515188405807345 -0.0513996172982596 1 1
-0.0063222230431326 -0.00637462240836165 1 1
0.0246904309378333 0.0244136774339628 1 1
0.0448675775641324 0.0447618153931991 1 1
-0.0358984374332593 -0.035896910005614 1 1
-0.0317478998086808 -0.0317311484813907 1 1
0.0958697348308786 0.0955990025175171 0 0
0.0110915205086005 0.0111259519772591 1 1
-0.0247211358677895 -0.0245557178393112 1 1
0.0942324189271443 0.093821022165785 0 0
-0.0657586141974797 -0.0657684632221396 1 1
0.0445715987381188 0.044397865889059 1 1
0.00902613994818168 0.00895537948928842 1 1
-0.0167635692822369 -0.0169032280926357 1 1
-0.0263558964620806 -0.0263503199801725 1 1
-0.0552983425317478 -0.0550719185223678 1 1
-0.0283631092515901 -0.0283346471704329 1 1
-0.0161387528083108 -0.0161016087554068 1 1
0.0384734592969446 0.0383209820745449 1 1
0.0155975655254423 0.0156410813670505 1 1
0.0171430109710666 0.0172194563879336 1 1
0.00408442307235794 0.00402864633945228 1 1
0.011070802292839 0.0112050453058439 1 1
-0.032908419974687 -0.0329006812470707 1 1
0.00216418528945769 0.0022052823142656 1 1
0.109991308312665 0.109513621623784 0 0
0.00760481043794268 0.00764783257522957 1 1
0.0312623259175515 0.0312493649083027 1 1
-0.0116497000340568 -0.0115332815165656 1 1
-0.007834157112512 -0.00774166383284701 1 1
0.0072613939180686 0.00723347108181219 1 1
0.0868528902629884 0.0861970462688686 1 1
-0.0337703748920452 -0.0337089420476541 1 1
-0.0413473989294107 -0.0413391238192146 1 1
-0.0164281327514682 -0.0163776919910925 1 1
0.0184958427157757 0.0184208147843331 1 1
0.00558552754237546 0.00571562100023185 1 1
0.00150989474643129 0.00163079646751806 1 1
0.0239568789263979 0.0237811444070876 1 1
-0.0590542150778527 -0.0590088165279014 1 1
0.0836413733988842 0.0833973029052009 1 1
-0.0336387851270566 -0.0335165186486844 1 1
0.0327788287862081 0.0325498194429434 1 1
-0.079533016942631 -0.0791207461785106 1 1
-0.0473280304443466 -0.0473309766695515 1 1
0.0157799636400832 0.0157068747561773 1 1
-0.00596853490830453 -0.00604676887072539 1 1
-0.0163355667811717 -0.016341655015703 1 1
-0.121156352773046 -0.120676848431686 0 0
-0.0683547605602058 -0.0681221110196398 1 1
-0.0633275297320194 -0.0633457215407635 1 1
0.0331067458452159 0.0330974719822156 1 1
-0.024615600639257 -0.0245010877613883 1 1
-0.0167229083674814 -0.0167145614364253 1 1
-0.0138211257649155 -0.0137778007837206 1 1
-0.00874656002664964 -0.00869573197176199 1 1
-0.0232724983274404 -0.0232515752697687 1 1
0.0470285076384859 0.0472343377591122 1 1
0.0569032337277546 0.0567317646238698 1 1
0.0262555340061877 0.0260500339288941 1 1
-0.007275608726338 -0.00722878089558362 1 1
0.0330391555332561 0.0328247852059483 1 1
-0.0730957058469432 -0.0730021652838963 1 1
-0.011765949289247 -0.0116787248953981 1 1
-0.0425866720821006 -0.0424502896724536 1 1
-0.065744784569702 -0.0656252816847541 1 1
0.012355450962566 0.0124064923476923 1 1
0.0500617088477552 0.0499831298909932 1 1
-0.0549661414494661 -0.0547624419860891 1 1
0.0663053821395595 0.0660738449991028 1 1
-0.053725553965294 -0.0535057643624384 1 1
-0.00332336426237442 -0.0031827684536278 1 1
-0.00418409730588653 -0.00443286978241227 1 1
0.0163348226627667 0.0162140186567365 1 1
0.0285621250348697 0.0287283843612957 1 1
-0.00726540583899951 -0.00722894540493433 1 1
0.0259538408810259 0.0258653842684835 1 1
-0.0708432552206875 -0.0706200857246911 1 1
-0.0045105053281974 -0.00460345094735009 1 1
-0.0364347552502297 -0.0365255905685005 1 1
0.101233254825612 0.100952902184754 0 0
0.00359953097936604 0.00365790151941198 1 1
0.0284431117963515 0.0285220908826101 1 1
-0.0282206111334694 -0.0282915594957789 1 1
-0.0819139926741905 -0.0814550209259562 1 1
0.00355938470625863 0.00371961060772455 1 1
-0.00131687693690656 -0.00133558309754674 1 1
0.00365897263779105 0.00364984307745111 1 1
0.0266340624483008 0.0264553867682108 1 1
-0.0376235795631648 -0.0376945871752975 1 1
-0.0837612558758393 -0.0836782096562587 1 1
0.0806412880545204 0.0803208274403406 1 1
0.0116116685029189 0.011562920714472 1 1
0.160984626494172 0.160476862947236 0 0
-0.0217808296772248 -0.0218020343227146 1 1
-0.116667859795011 -0.116237312709961 0 0
0.0337239342626805 0.0338638134197032 1 1
0.0376439283999902 0.0374450300127906 1 1
0.00335859452837188 0.00333753643811905 1 1
0.0392016050417446 0.0391163958941987 1 1
-0.0282183928371243 -0.0279606753521903 1 1
0.0196140478853669 0.0195082589669556 1 1
0.0105534646317067 0.0105420086684412 1 1
0.0379556892906922 0.0378815225913527 1 1
-0.0594383483216554 -0.0592432653168778 1 1
-0.0532266304623433 -0.0530053971799794 1 1
0.120810432972543 0.120815049760205 1 1
0.0354796491492734 0.0354240290971082 1 1
0.0209855502232818 0.0207722728257396 1 1
0.00863918235977025 0.0086551693688453 1 1
0.0770364736225231 0.0768833530871826 1 1
-0.143241673571281 -0.142971757745181 0 0
0.029178420204301 0.0290684772754153 1 1
-0.102575550333401 -0.102379045373617 0 0
0.0271634592848706 0.0270602776150646 1 1
-0.0280194941339578 -0.0279423034471674 1 1
0.0519332295882291 0.0517824074892198 1 1
-0.00923310948747268 -0.00923249673783518 1 1
-0.0270023376579715 -0.0269243292325321 1 1
-0.0337597707780425 -0.0337051887044824 1 1
-0.0353938460329356 -0.0351838041688212 1 1
-0.0528488138316207 -0.0528596610284155 1 1
-0.0122502005384155 -0.0121665210851332 1 1
-0.0074091689696185 -0.00733397581160319 1 1
0.0476489851627104 0.0475799101252589 1 1
0.0776220762027998 0.0775247058060867 1 1
0.0215349262360605 0.0213566925541803 1 1
-0.00287670156120292 -0.00280411485394319 1 1
0.0322720035205326 0.0322504991117168 1 1
-0.0408393677749521 -0.0407937844054738 1 1
0.0472503907670645 0.047289060857944 1 1
0.0325782900828948 0.0324998374721801 1 1
-0.0597801746131516 -0.0597197033802538 1 1
-0.0534070983023806 -0.0533059892522451 1 1
-0.000571139361273653 -0.000464974068969613 1 1
0.0111634867269129 0.0108496321315396 1 1
0.0466240160958824 0.0465158523723764 1 1
0.0327428564008636 0.0325613408576217 1 1
0.00430835721791278 0.00434328280129212 1 1
-0.0168186061469518 -0.0168253611241672 1 1
0.0311000692361857 0.0310293129434728 1 1
-0.0417169927157424 -0.0416128218721703 1 1
0.061933209534903 0.0618058277539888 1 1
-0.00231383885091584 -0.00234787047267628 1 1
-0.00601719661945144 -0.00581651285683082 1 1
-0.0232148012323616 -0.0231470935272613 1 1
0.0249399568348699 0.0248441374999097 1 1
0.0632617869849027 0.0631414972300185 1 1
-0.0347954026183417 -0.0348107846148804 1 1
0.0478234082679208 0.0476845543095718 1 1
-0.0479074439825834 -0.0478171793619849 1 1
0.0508351514641629 0.0507576077656094 1 1
-0.0437784686184157 -0.0437402791557223 1 1
0.0102683732181274 0.010130073711055 1 1
-0.0947879916787896 -0.0946736343655961 1 1
0.0283922111322221 0.028343972233802 1 1
0.0579963526923816 0.0576759652748395 1 1
-0.0609982129295985 -0.0606974404035736 1 1
-0.0288418703778393 -0.0287174365492388 1 1
-0.0961205546457878 -0.0959010011388233 0 0
0.0198529414865275 0.019901141991941 1 1
-0.0447907353534642 -0.0446482172499427 1 1
-0.0259763496658125 -0.0257819638513429 1 1
0.0818974945792557 0.0817717661484112 1 1
-0.00922695558939781 -0.00929955797286489 1 1
-0.0594059086554412 -0.0592353265004539 1 1
-0.0279083617970124 -0.0278053323313334 1 1
0.0126316195615695 0.0128571732692166 1 1
-0.0607081520539222 -0.0605685977584561 1 1
-0.00323013670538927 -0.00349065298021415 1 1
0.00985993886875048 0.009877472579232 1 1
0.00826125932518349 0.00802522466089122 1 1
0.000697945502010789 0.00087781510595961 1 1
-0.0175797362785075 -0.0176105350140747 1 1
-0.0247288377587813 -0.0244546106804634 1 1
0.000561651595771481 0.00049518657308262 1 1
-0.0368329124682117 -0.0366588542958244 1 1
0.0574686551716596 0.0572829005061668 1 1
-0.0221704505689377 -0.0223217455144571 1 1
0.0403905288147946 0.040439031334224 1 1
0.0298303111420166 0.0298842465525538 1 1
-0.00502661980804383 -0.0050249449097445 1 1
-0.0383643446437523 -0.0384709867767712 1 1
-0.172765758447048 -0.172209679503555 0 0
0.00551886429222818 0.00543094198210539 1 1
0.101334489920369 0.100948479219307 0 0
-0.0286040381170681 -0.0284878022378824 1 1
-0.000559868283849022 -0.000431980464650171 1 1
-0.00217943064361777 -0.00220537377795955 1 1
-0.0433666869453119 -0.0432465474776936 1 1
-0.00430470969323128 -0.00426465885634284 1 1
-0.0270205385912348 -0.027075989706329 1 1
0.0373284436480184 0.0374205532040745 1 1
0.0364494114057441 0.0362650773347696 1 1
0.0373191471869723 0.0372338026871482 1 1
0.0324962680427895 0.0323022869735136 1 1
0.101818693289103 0.10164539563683 0 0
0.0446384126772721 0.0444181695078185 1 1
0.0662034873835737 0.0658842748156191 1 1
0.010928438286493 0.010883428968261 1 1
0.0769958022057632 0.0766820160792237 1 1
0.073459876114247 0.0731942804971098 1 1
-0.0586522587394261 -0.0584556435756052 1 1
-0.00538165258432114 -0.00538565945643735 1 1
0.0280422537012906 0.0279212737812321 1 1
-0.00140769095197326 -0.00139941263612804 1 1
-0.00297890031539498 -0.00301002697878098 1 1
-0.037384332156558 -0.0370755802987737 1 1
-0.0498924590048717 -0.0499078467478487 1 1
0.0861173339690909 0.0858849313381838 1 1
0.0115287190013645 0.0113717421492756 1 1
0.075701225935113 0.0754835750689518 1 1
-0.0321442297887082 -0.0320776272963644 1 1
-0.0398378771999874 -0.0395659630461389 1 1
-0.0205426524234693 -0.0204657936745178 1 1
0.0392994246234231 0.0392440165698941 1 1
0.101805500852439 0.101604465183514 0 0
-0.0221841773053781 -0.0220887202148369 1 1
0.00700874022223392 0.00712354884869139 1 1
0.0166846885306201 0.0166742098418736 1 1
0.0155174215455178 0.0155244664962615 1 1
-0.0151246535521252 -0.0148575743428134 1 1
0.0371705643858783 0.0370277460681433 1 1
0.0890264239072611 0.0887811012870921 1 1
-0.0307235488259205 -0.0306357027415029 1 1
-0.0235282106187177 -0.0234237841469472 1 1
0.0431224780898136 0.0430156127561909 1 1
-0.0226364000489055 -0.0225438530513237 1 1
0.00764884543752391 0.00767221510836885 1 1
0.0651935036487264 0.0650713187894324 1 1
0.0284382152496439 0.0284176740815251 1 1
-0.00312879951189883 -0.00322725931876811 1 1
0.0404470028143962 0.0402878111512517 1 1
-0.0348041910262094 -0.0347221223729982 1 1
-0.0508413848659625 -0.0507311766603746 1 1
-0.0287275572319469 -0.0287939869715606 1 1
0.0669270522606187 0.0667099203302765 1 1
-0.0243594854733712 -0.0241504106807965 1 1
-0.0378771888603793 -0.0377519097795987 1 1
-0.0166663777133336 -0.0167526822418068 1 1
-0.0297694808172532 -0.0295974366038731 1 1
-0.0516031659898746 -0.0514022442358283 1 1
0.001564349297915 0.00158619543397698 1 1
0.102249311368562 0.101953909285233 0 0
0.00683053656352517 0.00669363367802709 1 1
-0.00906039587991185 -0.00906284337693003 1 1
0.0583460440490293 0.0580701776809927 1 1
0.0227414746954599 0.0226680470706156 1 1
-0.000822458080805569 -0.000913344017708036 1 1
0.0058974903967139 0.00572123326755773 1 1
0.0332385663712172 0.0330606081998697 1 1
-0.0447874048164646 -0.0447624802072114 1 1
0.0103734222769312 0.0104184141461216 1 1
0.12441640800252 0.124065210821307 0 0
-0.109201836123758 -0.108813008176745 0 0
0.00334792798823152 0.00327713084698047 1 1
-0.011897706122924 -0.0119296373159629 1 1
0.132949318667393 0.132501961471744 0 0
-0.0319121751976647 -0.0317245591445872 1 1
0.0150719888244374 0.0149916794249838 1 1
-0.0356244348810544 -0.0354315051634313 1 1
-0.0133018417291293 -0.0132245921358439 1 1
-0.044974773502861 -0.0447229432054762 1 1
0.0110663455868043 0.0110502025976684 1 1
-0.0158007062007946 -0.0156092855079276 1 1
-0.0391010694716722 -0.0391474036949902 1 1
-0.0586020108050691 -0.0584998141966835 1 1
-0.0126930210850953 -0.012640493953042 1 1
0.0781252756220491 0.0780048094423337 1 1
0.051369582556782 0.0512254093202151 1 1
0.0419578437471683 0.041775644061908 1 1
-0.162024032852533 -0.161530158727186 0 0
0.00668949953546786 0.006651885161477 1 1
0.0439197045670238 0.0437544285504969 1 1
-0.00243441593973488 -0.00254617782715194 1 1
0.0243830234867107 0.0243137329040507 1 1
0.0693572431464401 0.0690410845425505 1 1
-0.0205412871930691 -0.0204238922617911 1 1
-0.0637948384385713 -0.0637101981362994 1 1
0.00679172781745061 0.00672784244940025 1 1
-0.00694628383661031 -0.00679194584310006 1 1
0.0869525780532413 0.0866813189543435 1 1
-0.0575284776054076 -0.0575076024983626 1 1
0.00190831276626935 0.00208658326197601 1 1
0.0147246533793551 0.0147979808439264 1 1
0.103629681206089 0.10337537723918 1 1
0.0628526680445836 0.0627626150345161 1 1
0.0315099941860422 0.03134932778635 1 1
0.0799472942538135 0.079801703152848 0 0
0.0427737090320305 0.0426151635725363 1 1
-0.0652032175231235 -0.0649648568790243 1 1
0.0701272199515904 0.0700488571363118 1 1
-0.0489752345564184 -0.0487955515784484 1 1
0.039597369585474 0.0395566829989459 1 1
-0.0470910738427482 -0.0469708266261288 1 1
-0.0184540017042708 -0.0183980422474706 1 1
0.0781440279739173 0.0781151930206312 1 1
-0.0510103957369516 -0.050962545623833 1 1
-0.00190835006895856 -0.00185830067328503 1 1
-0.0580484699619789 -0.0578804488010543 1 1
-0.0558261769056302 -0.0556964096931629 1 1
0.0680025572981689 0.0677857515443704 1 1
-0.0670984040762512 -0.0669142325736003 1 1
-0.0727258157189625 -0.0725172979814741 1 1
-0.0130733994999765 -0.0130496759984294 1 1
-0.106464892385129 -0.106145144283478 1 1
-0.0206293448741495 -0.020516689009338 1 1
0.0223044934484935 0.0221911307046467 1 1
-0.00443085144188385 -0.00446404268922727 1 1
-0.0476200300671837 -0.0475250139102467 1 1
-0.0691797110346067 -0.0687907785184379 1 1
0.0404198538556914 0.0403886715335531 1 1
-0.00512760627926867 -0.00497333445786187 1 1
0.0218068711266424 0.021777505634051 1 1
0.0505338645180978 0.0502920776818349 1 1
-0.0222440659848024 -0.0221775248473459 1 1
-0.00337130695960397 -0.00343823515725047 1 1
-0.0530688039657139 -0.0527917889778793 1 1
0.0670377866657259 0.0667789493850794 1 1
0.0425843693945892 0.0424677167797781 1 1
0.0226544904795507 0.0225904259701483 1 1
-0.0377382987167768 -0.0377892651425377 1 1
-0.035660569101947 -0.0353931205005836 1 1
-0.0768868202010664 -0.0767070266079627 1 1
0.0573285468514291 0.0569097103358837 1 1
-0.0208574256426543 -0.0207246088318461 1 1
-0.0641455946650442 -0.0639239292608344 1 1
0.0585617555137441 0.0585327049958323 1 1
-0.0916280022182979 -0.0914972283506507 1 1
0.0514878702407337 0.0512306905915762 1 1
-0.0931107208954149 -0.0928294220884284 1 1
0.0240043611343061 0.0238714138432461 1 1
0.0498222689505331 0.0496940405579421 1 1
-0.00898189413386754 -0.00896679137254311 1 1
0.0034073416649194 0.00347143056727514 1 1
0.0303943890362894 0.0302354355101748 1 1
0.0802428381984003 0.0800708104646167 1 1
-0.00663134118154832 -0.0066337516002119 1 1
0.102840302859765 0.102593265446908 1 1
-0.0161854283707778 -0.0161528027026517 1 1
-0.129384848251983 -0.128972321470666 0 0
-0.00713975277655323 -0.00722691955525665 1 1
0.0241289059989546 0.0237823071166652 1 1
0.00849783483710208 0.00843323435091915 1 1
-0.0397037692214238 -0.0397157286282005 1 1
-0.0601069291843159 -0.0599783420001888 1 1
-0.0015346711273916 -0.00141036707747384 1 1
0.035921843052593 0.0359262755496027 1 1
-0.0826305465531906 -0.0824352752767845 1 1
-0.0623109814750423 -0.0621161748718852 1 1
-0.0403952114211369 -0.0402586188780597 1 1
0.0278052737211858 0.0278221577939868 1 1
0.0184760296452362 0.0184472455918509 1 1
-0.00186355190304779 -0.00190485165784431 1 1
-0.0677793576897661 -0.067413961252253 1 1
0.0234531780831509 0.0233094552544114 1 1
-0.0810481881222627 -0.0807102753220703 1 1
0.021833769209896 0.021815397669224 1 1
-0.07059366236135 -0.0702329986315832 1 1
0.0113849524036586 0.0112541788188155 1 1
-0.0353720410766816 -0.0352721241712823 1 1
-0.0390742503415448 -0.0390634418396592 1 1
0.0162748812784183 0.0161730818412286 1 1
0.0650511675030357 0.0649437732387499 1 1
0.0676651071635455 0.0674743104318951 0 0
-0.0257683516677025 -0.0256482550837174 1 1
-0.00863170700347926 -0.00857325528165965 1 1
0.0661199339000155 0.0658758945248563 1 1
-0.020429475817509 -0.0204092612474293 1 1
0.0199047200436224 0.0199494899291138 1 1
-0.00073205761200539 -0.000630421356423919 1 1
0.024013947375081 0.0239973401983329 1 1
-0.016758530981751 -0.0166363526111907 1 1
-0.00787407596858064 -0.007883865728647 1 1
0.00368858387431749 0.00368199391949679 1 1
0.0309234378884289 0.0309382449578387 1 1
0.0399775028606084 0.0398844843291971 1 1
-0.0397962841503745 -0.0397719756231498 1 1
0.0490174095919193 0.0488819743490358 1 1
0.0777049100474509 0.0774917381383619 1 1
0.0593078754204734 0.0592771497813751 1 1
0.0500676195442963 0.0500347759420319 1 1
0.031138790539691 0.0309179258364466 1 1
-0.130800201703875 -0.130479944697271 0 0
0.0907283782438778 0.0905982186822485 1 1
0.0151145229278228 0.0150320551813997 1 1
0.0178208479702743 0.0177584880402888 1 1
-0.0752504360668122 -0.0751066562530324 1 1
-0.0116911399414208 -0.0115855687779632 1 1
-0.00667539601107526 -0.00665269212558693 1 1
-0.00835199570880962 -0.00814975341779825 1 1
0.064711783655936 0.0642757096722908 1 1
0.0445604478574608 0.0445155874232403 1 1
0.0961967995812508 0.0959182469718352 1 1
0.0184830749378107 0.0184436233065432 1 1
0.00605077353276002 0.00607179316864603 1 1
0.00696195415359024 0.00677523332941077 1 1
0.00147103879714581 0.00144418274158491 1 1
-0.0578415519410705 -0.0577123352261492 1 1
0.0567239058745773 0.056692406536064 1 1
0.0622516443107981 0.0620475810193638 1 1
0.00141370902431429 0.00137355448935083 1 1
0.0219479229811552 0.021803503919358 1 1
-0.0256237943123378 -0.0254940921704835 1 1
-0.0528683213359535 -0.0526156449945463 1 1
0.0567274367018292 0.0562873449008057 1 1
0.0320888030998803 0.0319662309386819 1 1
-0.0667089617275102 -0.0665159465563178 1 1
-0.00136587801487575 -0.00129661905374372 1 1
-0.0499171150776464 -0.0497154033915666 1 1
0.0618172563897398 0.0616820377031947 1 1
0.0164637841085108 0.016643310988022 1 1
0.052786138927406 0.0526162751809972 1 1
-0.00572598354439313 -0.00579108551301373 1 1
0.0777209278082332 0.0775783124144235 1 1
0.0103391735420257 0.0102916767469568 1 1
-0.0625998673345907 -0.0624964252288981 1 1
0.0184371119769415 0.018248389419433 1 1
0.0361335993318897 0.036192646342746 1 1
-0.0317299121632765 -0.0316133979751317 1 1
0.0511904329786646 0.0510224980696181 1 1
0.0331471509341379 0.0330494322297466 1 1
-0.0799758080258793 -0.0797465266645167 1 1
-0.0181564530309532 -0.0180966361342572 1 1
-0.0632336734314098 -0.0626780873071298 1 1
0.0191714531372369 0.0191465454831216 1 1
-0.0228655101438602 -0.0227233303082603 1 1
0.00916283772146263 0.00922480762160821 1 1
0.126857183737121 0.126565350900076 0 0
-0.0230017608534819 -0.0231238354629945 1 1
-0.0144044033361632 -0.0144259833345086 1 1
-0.0544190560855111 -0.0542349611510102 1 1
-0.00324663802586781 -0.00344237117314257 1 1
-0.119925058026642 -0.11941248504699 0 0
0.0354024656031904 0.0350048608306049 1 1
0.0198796666192094 0.0197775447599758 1 1
-0.0562802373115842 -0.0561606833787053 1 1
-0.0133221284322221 -0.0134251089079276 1 1
-0.0486940995278362 -0.0485472930439284 1 1
0.016389283974512 0.0163945044033496 1 1
-0.0059401657301314 -0.005984044394289 1 1
0.0144553968669883 0.0144608403624285 1 1
-0.0691175533159643 -0.0688572979940449 1 1
0.0468507906047907 0.0468272568749448 1 1
0.124711676045665 0.124419765832488 0 0
-0.0919638053250737 -0.0917178648267762 0 0
0.0252193497770745 0.0249979355511631 1 1
0.0520492274150434 0.05181353861967 1 1
-0.0185534051055056 -0.0186490990514084 1 1
-0.022759322362812 -0.0226346929604148 1 1
0.023204198943894 0.0231307254551898 1 1
-0.00311690462119169 -0.00324992388251123 1 1
-0.0626277826858205 -0.0624776977352187 1 1
0.143859993610778 0.143385697724774 0 0
0.00688084810430693 0.00679827736078633 1 1
-0.0063915373331873 -0.00630092704256683 1 1
-0.0124066990034167 -0.0124646210166945 1 1
-0.0154559033484666 -0.015348866515651 1 1
0.0520800164842088 0.0519995718241387 1 1
-0.00594112921864951 -0.00595251071230449 1 1
0.0678315612212128 0.0677045268761448 1 1
0.0720732254119626 0.0720110028191843 1 1
-0.0205813051029655 -0.0206867946572306 1 1
0.00653422326166304 0.00648559118467538 1 1
0.0312464907291507 0.0311624142168783 1 1
0.0343905870344655 0.0341791419828096 1 1
0.0929631018499127 0.0927322551940638 1 1
-0.0441049777444653 -0.0438959654769315 1 1
-0.0110835559314604 -0.0108970735355902 1 1
-0.068782058765772 -0.0684823903394824 1 1
0.00656867706426086 0.00627072609963906 1 1
0.0285136244325682 0.0284237591859049 1 1
0.070182633525547 0.0698567725507926 1 1
-0.095721473647291 -0.095497837698123 1 1
0.085542359411121 0.0852331151984996 1 1
0.0383537073850916 0.0382899685206657 1 1
-0.0113355583677958 -0.0113041578768295 1 1
-0.0399834828601344 -0.0400657579893724 1 1
-0.0239616374446278 -0.0238505663138659 1 1
-0.0128859627612382 -0.0128121645893603 1 1
0.00873795482127228 0.00862355725824033 1 1
0.0150763829468115 0.0149896956520025 1 1
0.0847575597023547 0.0844967465822874 1 1
0.0415731245421458 0.0413870175674357 1 1
-0.0107481115419222 -0.0107704504739958 1 1
-0.0519583864672776 -0.0517557461949762 1 1
-0.0711621228465233 -0.0709874339441592 1 1
0.0457854761953105 0.0456338247934972 1 1
-0.0397579167913318 -0.0395979777450231 1 1
0.0522331705784217 0.0520641344061722 1 1
-0.0392530512594467 -0.039117138981413 1 1
0.00462617144962599 0.00444689886174578 1 1
0.0176934546859907 0.0175280333204378 1 1
0.0243841718380857 0.0243464693530273 1 1
0.0158482566851347 0.0159063076773937 1 1
0.0360553282152233 0.0359862038872949 1 1
-0.0849872395020595 -0.0848416205729216 1 1
0.0075428870164952 0.00759572930066124 1 1
0.0645220670026071 0.0643777207346153 1 1
-0.0658718470807808 -0.0658868189478397 0 0
0.0636382478125109 0.0633579926666128 1 1
0.0695735520799062 0.0694681048730069 1 1
0.133380031951436 0.132878968490481 0 0
-0.0560757594746999 -0.0559374042258272 1 1
0.000511754298781893 0.000462429755296763 1 1
0.000873323803349576 0.000846580772956555 1 1
-0.0228456964611991 -0.0228643998680175 1 1
0.103555172265176 0.103264869407961 0 0
-0.0320791675827453 -0.0318134960683299 1 1
0.0439705132443012 0.0438214229794038 1 1
0.0809566124099158 0.0807716051634183 1 1
-0.0296785833399758 -0.0296064769393625 1 1
0.00264987356943668 0.00249796223092164 1 1
-0.0473850523668392 -0.0473162429833403 1 1
0.0160199372254165 0.0158522300581768 1 1
-0.033892395168229 -0.0336648504465002 1 1
0.00743770630402186 0.00727208846341136 1 1
0.145297218452727 0.144907893967846 0 0
-0.0113634184291304 -0.0114880831015473 1 1
0.00529304885288261 0.00527181786387977 1 1
0.0524758775753712 0.0523927731858108 1 1
0.00265778097664174 0.00250086130540705 1 1
0.0649838630131591 0.0648407411512313 1 1
-0.020366098904297 -0.0202638280029337 1 1
0.0455819131337468 0.0455121865432294 1 1
0.0230792069498583 0.022988885611219 1 1
-0.126014814898809 -0.125713960397905 0 0
-0.0843750921677086 -0.0841095179460928 0 0
0.0247255200052513 0.0244508199392918 1 1
-0.0507334742260584 -0.0504954642015127 1 1
0.17288432320503 0.172385502312161 0 0
0.0152142969788681 0.0152173767608945 1 1
-0.0432090850199192 -0.0428952030437576 1 1
-0.0357557948883355 -0.0357128575526998 1 1
0.0297199590755902 0.0297144052204971 1 1
0.0123369164813647 0.0123736066173073 1 1
0.0665671647506288 0.0664524236897601 1 1
0.0364250937248062 0.0363166835227362 1 1
0.00396768183066121 0.00396272855444049 1 1
0.0329163819077292 0.0327222563729204 1 1
0.0470827075476492 0.0470065788358093 1 1
-0.000267023754444845 -0.00023337276288101 1 1
-0.0945962031015427 -0.0942108700414479 0 0
0.0448741196655281 0.044852664890069 1 1
-0.051013012740646 -0.0509084965411822 1 1
0.0017392403729135 0.00169478181370505 1 1
0.0072679815140041 0.00722190944089854 1 1
0.0497817288199628 0.0496685063211965 1 1
-0.0820595261576334 -0.0818989864230619 1 1
-0.0888864720650995 -0.0887357596743237 1 1
-0.0557247720218378 -0.0556804215873696 1 1
0.00277585226050552 0.00272502828258317 1 1
0.0141492743495123 0.0141930420804009 1 1
0.122170476550375 0.121824385369278 0 0
-0.0733894979260453 -0.0732127215425202 1 1
-0.0431179675952476 -0.0431231241112569 1 1
-0.0159027267406805 -0.015955532644979 1 1
-0.0801709629374076 -0.0799441925286069 1 1
0.0163868489896568 0.0162171334955124 1 1
-0.016583072258954 -0.0166771977273786 1 1
0.0551209077302375 0.0549335111652725 1 1
-0.00474310333877397 -0.00477746701100107 1 1
-0.0236841153957144 -0.0236653737762139 1 1
-0.0450100023383772 -0.0449036749432495 1 1
0.0613749771792331 0.061014724679518 1 1
-0.0059126156153172 -0.00584480769603844 1 1
0.0214399262414077 0.0215521508242234 1 1
4.81387299264059e-05 -7.24204001240443e-05 1 1
-0.0192834923680503 -0.019259133678204 1 1
-0.0328340796165224 -0.0327715223953409 1 1
-0.0190425155610563 -0.0191274873148911 1 1
0.0672921963689968 0.0671903523275511 1 1
-0.0437153256555292 -0.0436871623558264 1 1
0.0693974994667955 0.0692132346646741 1 1
0.0559778467977331 0.055950246139802 1 1
-0.00776221668239093 -0.00776329708682901 1 1
0.0702169733883631 0.0700512177489483 1 1
0.0679232551124521 0.067695235821317 1 1
-0.0883123205905928 -0.0882536347206064 1 1
0.00812730759191003 0.00821505158487417 1 1
-0.0170870459687003 -0.0170663569678052 1 1
-0.0750025304757681 -0.0750064890540815 1 1
-0.0656014246388577 -0.0654908567436672 1 1
-0.0419757575713986 -0.0417619241931662 1 1
0.0370254284831361 0.0368047843714554 1 1
0.0185778703621414 0.0187763982386184 1 1
0.109127574787145 0.108669589765948 1 1
0.0767869728755118 0.0766244277569094 0 0
-0.0388024716168432 -0.0387465681331347 1 1
0.0289334918030298 0.0287112580647353 1 1
0.0470133601747326 0.0467824500176628 1 1
-0.00325645876644228 -0.00314287879621056 1 1
0.0170352622240556 0.017061422921297 1 1
-0.044555569524732 -0.0444499535025874 1 1
-0.0113875199126486 -0.0115729701256725 1 1
-0.0139124411158206 -0.0139698611312039 1 1
0.0021444591363933 0.00238439977991273 1 1
0.0172924303915428 0.0170848179791862 1 1
-0.0478992908606706 -0.0476883515704853 1 1
0.0211196348759898 0.0211293521484315 1 1
0.0497462554291085 0.0495415247949201 1 1
0.00455135923946367 0.00462375266098651 1 1
0.0341298683342548 0.0340558461145486 1 1
-0.0354024478338287 -0.0355070818402056 1 1
-0.0149110847224469 -0.0148562756665906 1 1
0.00471916566574515 0.00469432268572324 1 1
0.0273234317003861 0.0272239515624564 1 1
-0.0251476139161073 -0.0248786001504809 1 1
-0.0431856795976746 -0.0429151338018568 1 1
-0.00619904936444543 -0.00608346126485537 1 1
-0.0315588235266269 -0.0314741329280602 1 1
0.0530146336044911 0.0528579358050277 1 1
0.0460560209058879 0.0459071123749998 1 1
-0.000796761248728632 -0.000708692327933767 1 1
0.0273037744016294 0.0269807205471281 1 1
-0.016806249974544 -0.0169035673708477 1 1
0.0293486869531534 0.0292501595589449 1 1
-0.013025812388189 -0.0128104109782861 1 1
-0.00887980472630344 -0.00891269275398483 1 1
0.0285899209788495 0.028558043777473 1 1
0.0357176277688283 0.0356890413348721 1 1
-0.0514248749223829 -0.0511617603811125 1 1
-0.00201483136214432 -0.00192179807591884 1 1
0.0230207951323186 0.0228989015085536 1 1
-0.10013844040379 -0.0998103144025703 1 1
0.0581175060413509 0.05803001452823 1 1
-0.0453525997424663 -0.0451929015432566 1 1
0.027338073799495 0.027105498207016 1 1
0.0055996051120085 0.00574953406127243 1 1
0.0910139177334131 0.0907793845715107 1 1
0.00886971784152144 0.00880404794232333 1 1
-0.0568278625714227 -0.0565921507958291 1 1
-0.076545801511155 -0.0762198745012468 1 1
-0.00886655013211218 -0.00864022228872637 1 1
-0.0144261341645838 -0.0142694849375201 1 1
0.012709481616891 0.0127990671673705 1 1
0.0545773816970596 0.0544310598639194 1 1
0.00929747495725229 0.0092093419958309 1 1
-0.00994319941971861 -0.00999470292272133 1 1
-0.0212494744293559 -0.0212071109557505 1 1
0.038989894647202 0.0389602455870617 1 1
0.0538926113872369 0.0537273301034491 1 1
-0.0835337085253914 -0.0831193971413286 1 1
-0.111203845108992 -0.111003274474428 0 0
0.00649705303638537 0.00671521413622426 1 1
-0.000680354905320571 -0.000710320971524202 1 1
-0.0151157818344941 -0.0149981624159914 1 1
0.0335867552974692 0.0335431160695505 1 1
-0.0196906245534827 -0.0195719038709023 1 1
-0.0343800849465862 -0.0341558621853286 1 1
0.028375629595652 0.0280442089713703 1 1
-0.0533187797530296 -0.0532491239936047 1 1
-0.00740520784077585 -0.00745447039799619 1 1
-0.0147753272617991 -0.014707519566945 1 1
-0.0770085973447778 -0.0767374859152243 1 1
0.00431845345884917 0.00427012351124836 1 1
-0.033757943897082 -0.0336206573193554 1 1
-0.0137183431822741 -0.0137314626556726 1 1
-0.0268407315574416 -0.0266553810332506 1 1
-0.0638579362163991 -0.0636011504397413 1 1
0.0543447682203765 0.0541214326803353 1 1
-0.0565707195631626 -0.0564326879178598 1 1
0.014866062427973 0.0150163224922331 1 1
0.0562601680643096 0.0560079115810427 1 1
0.00710559643018868 0.00691834120636425 1 1
0.0373420745759318 0.0372433744398406 1 1
0.0899650108500156 0.0896599540301885 1 1
-0.0455306571346175 -0.0454223996165829 1 1
-0.068472440396664 -0.0683309893555116 1 1
-0.0262021010721827 -0.0262280846006972 1 1
-0.00926876427875382 -0.00933378734349518 1 1
-0.0482693882584449 -0.0481367390638052 1 1
0.0194008945728543 0.0193301810738084 1 1
0.0107020430770086 0.0108103304343113 1 1
-0.0239507143539194 -0.023906550970602 1 1
-0.0089055441897736 -0.00880436973953158 1 1
-0.0254893628487255 -0.0255169312272412 1 1
0.0253254825594695 0.0251873542479266 1 1
-0.0991933702328359 -0.0990027588503981 0 0
-0.0853875081450821 -0.0850850913270525 1 1
-0.0602740044708011 -0.0600786688785672 1 1
0.0278219250925691 0.0279719624496421 1 1
-0.0145830604447154 -0.0143642644562015 1 1
-0.00192861522998141 -0.00203366231863749 1 1
-0.00451720194624689 -0.00445376432862953 1 1
0.0622105376439718 0.0619158638229835 1 1
-0.0589555878522357 -0.0587648154751601 1 1
0.0181121282223749 0.0181463689041585 1 1
-0.0324010183670465 -0.0322255301666661 1 1
0.0559421050961708 0.0556869605047743 1 1
-0.0614373549993712 -0.0612905950293218 1 1
0.0285465689338669 0.0284790940428874 1 1
0.0184644590435098 0.0183194386629143 1 1
0.015150608508218 0.0153017541662137 1 1
-0.0528763659984358 -0.0528068471775996 1 1
-0.116536022246992 -0.116252873961876 0 0
0.0193700160727524 0.0193422858778194 1 1
0.0884678852864927 0.0885608137158843 1 1
0.057720822071915 0.0576065450885583 1 1
0.0382731665062348 0.0381506269445193 1 1
0.00175380073126035 0.00167665745295633 1 1
0.0601348052814333 0.0599823740963735 1 1
-0.00213736368536584 -0.00216842226552379 1 1
-0.0250462527545706 -0.0251890408017961 1 1
0.035117691974102 0.0352542336144276 1 1
-0.0334158773778214 -0.0333484840806542 1 1
-0.0540996044069082 -0.053995152402073 1 1
-0.0255359358819074 -0.025659822020547 1 1
0.0417891820198352 0.0417298285519236 1 1
0.0108581573592372 0.0107836079265598 1 1
0.0537734508269954 0.0534907044781035 1 1
0.0585093468810805 0.0582303146011477 1 1
0.0468927364621459 0.0467867193055829 1 1
-0.0154975387972166 -0.0155208489623229 1 1
-0.0623043812189748 -0.0621051377106588 1 1
0.0441841841672092 0.0440419461531284 1 1
0.0490748213827473 0.0488768206302808 1 1
-0.0478870214029201 -0.0478302398582249 1 1
-0.0811394005367853 -0.0809834387399429 1 1
0.068562526386574 0.0684805042914587 1 1
0.022315534805592 0.0222855334902479 1 1
-0.0229924723475976 -0.0227668364238989 1 1
-0.0175715925057401 -0.0173114082357904 1 1
-0.00212615644597951 -0.00218586893808969 1 1
0.00171066309096757 0.00160407915214653 1 1
0.0344151205568773 0.0345359868404223 1 1
0.0188536830535811 0.0188273576977338 1 1
-0.0408852684144966 -0.0406807150356046 1 1
-0.0480487200965009 -0.04771819460916 1 1
-0.088805435761826 -0.0884065158705351 1 1
-0.00456721407264194 -0.00466351871219892 1 1
0.0557047970741429 0.0555589814331158 1 1
-0.0226136262727191 -0.022602498594465 1 1
-0.0859990836890133 -0.0856326523687093 1 1
0.0474599492258417 0.0472904948752956 1 1
-0.00829565659649938 -0.00833097980551088 1 1
0.0589511477691574 0.0587819834616118 1 1
-0.0581303375401219 -0.0580134709037393 1 1
-0.0536382635078206 -0.0534500341742655 1 1
0.00164838716409413 0.00177543452451659 1 1
-0.0887148969900355 -0.0885118611894397 0 0
-0.00972845751944592 -0.00964572974871979 1 1
0.0746032620695067 0.074308374617787 1 1
0.0237910634660984 0.0235082914260177 1 1
0.00304741616365436 0.00315616027875365 1 1
0.0514440488579041 0.0513149543718465 1 1
-0.0213763422823463 -0.0214548181818636 1 1
0.0499923797456914 0.0499500548103658 1 1
-0.00975378680194243 -0.00976843813387189 1 1
0.041624074321317 0.0414137934286688 1 1
-0.0190854394132945 -0.0191288937430249 1 1
-0.139777115563669 -0.139469832528458 0 0
-0.0967166878415881 -0.0966105956606321 1 1
0.0266411589238995 0.0265310884603627 1 1
-0.0351037679101831 -0.0350090261838523 1 1
0.0342470776476729 0.0341879622133017 1 1
-0.0899804671249651 -0.0896618272936364 0 0
0.0288903209230724 0.0289463796169045 1 1
-0.0688021175717139 -0.068600026349227 1 1
-0.0555723128806499 -0.0554514348678166 1 1
-0.0126838337921902 -0.0127229723356916 1 1
0.0407007662346611 0.0405539246007128 1 1
0.0649739931567602 0.0647557799700472 1 1
0.0832727652546477 0.0830033241249547 1 1
-0.0092570196481059 -0.00921603437151496 1 1
0.0709377088054771 0.0707182153960509 1 1
-0.0426243562713086 -0.042564635909566 1 1
-0.075721791354611 -0.0753509496310764 1 1
-0.00355049470873043 -0.00350381939744525 1 1
0.00409328042207076 0.00410851412616601 1 1
-0.0969101200892896 -0.0966229228628493 1 1
0.0881697673672534 0.0878825507916162 1 1
0.0119737339166156 0.0118697503507809 1 1
-0.0478288139150124 -0.0476084478686782 1 1
-0.0198486784061269 -0.0199652519116212 1 1
-0.0184326135292107 -0.0183396154049407 1 1
-0.0616067205667997 -0.0613147642025 1 1
0.0101584797402389 0.0100758319634121 1 1
-0.0566362686684485 -0.0566512875610938 1 1
0.0303063651005811 0.0301999172931141 1 1
-0.0518173123019791 -0.0518567253935711 1 1
-0.0306293635632033 -0.0304425957329121 1 1
-0.0547863811997019 -0.0547112167125601 1 1
-0.017303112489146 -0.0171990218932459 1 1
-0.0447973359436909 -0.0448025209938771 1 1
-0.0649683046234042 -0.064732226659774 1 1
-0.0827749771442215 -0.0826348673153665 1 1
-0.0216898648615237 -0.0216139606938958 1 1
-0.0113537338723693 -0.0112482849256933 1 1
0.0121743149918024 0.0122272763754367 1 1
-0.0521287270170739 -0.0520169025587984 1 1
0.0229572127600803 0.0228402739354619 1 1
-0.00325888587533672 -0.00328758738685777 1 1
-0.000503623667522685 -0.000497824258612915 1 1
-0.0173844959543351 -0.0173458799630768 1 1
0.0256078411332257 0.0255052915167809 1 1
0.0354347380563991 0.0351462802979506 1 1
-0.0335993331214475 -0.0336797637891361 1 1
-0.0782011658149016 -0.077746824990877 1 1
0.0703558365085492 0.0701199849786034 1 1
-0.00802490797609514 -0.00805230784912027 1 1
0.000234109388541205 0.000204675900200422 1 1
-0.0928108962292807 -0.0923172906492922 1 1
-0.00240692198022578 -0.00239449223008026 1 1
0.0055775704657835 0.00544261918267692 1 1
0.0343419405822522 0.0342934814149961 1 1
-0.0234005254291817 -0.0233693207086129 1 1
0.0376866234754576 0.0376180864783273 1 1
-0.0187268861218707 -0.018778300005659 1 1
0.0535527411017998 0.0535924512789468 1 1
0.0675121333223219 0.0671159910731048 1 1
0.0276619392241577 0.027685629208352 1 1
0.0502743435602704 0.0499760892428196 1 1
-0.04111651767558 -0.0411320075899124 1 1
0.0274298437098914 0.0273444864847325 1 1
0.116627557869232 0.116312467872788 0 0
0.00863479131693841 0.00856449866260403 1 1
-0.0180334630836914 -0.0179728790902372 1 1
0.032639947955491 0.0325404513171775 1 1
-0.0611737028940803 -0.0609292044470756 1 1
0.0200322419147847 0.0199953124489883 1 1
-0.0367426149929894 -0.0366858679203249 1 1
0.0324304086342021 0.0324643944183107 1 1
-0.0529983475488405 -0.0527165355137455 1 1
0.0249520252168282 0.0249295460627305 1 1
-0.116857577347247 -0.116497971310125 0 0
0.0735202638111916 0.073409251038253 1 1
-0.000990633440620724 -0.00107264774900747 1 1
0.0640105533550277 0.0639597122032969 1 1
-0.000603806625615997 -0.00055543803109062 1 1
0.007548940583034 0.00754555430771239 1 1
0.0567406853963008 0.0565808372049602 1 1
-0.020996311177453 -0.0208879668494355 1 1
-0.00313223272634488 -0.00307584946453452 1 1
0.0143301715466193 0.0142806938168073 1 1
-0.00391926352451899 -0.00395567761391613 1 1
0.0962452961726367 0.0959777099305091 0 0
0.0215523833426062 0.0212798949890069 1 1
0.0778818023604907 0.0776646528178662 1 1
-0.039772969065406 -0.0396165989998385 1 1
-0.0819960961432969 -0.0818487424390292 1 1
-0.0518820651095399 -0.0517083092593879 1 1
-0.078632749313839 -0.0784803180355098 1 1
0.0311035212930562 0.0308969843021505 1 1
-0.0130354578361552 -0.0130261131255299 1 1
-0.0575309401221461 -0.0573567146733085 1 1
-0.0276487019980918 -0.0276257253618964 1 1
-0.139167538600482 -0.13877723154365 0 0
-0.0010595498807844 -0.00124299207484539 1 1
0.00395654548033879 0.00403751247980723 1 1
-0.0955628739171577 -0.0951420787114912 1 1
-0.0225045846640555 -0.0225479072134222 1 1
-0.105575426420382 -0.1050507969465 1 1
0.0332384257822343 0.0331581580434994 1 1
0.107414981352609 0.10748987153895 1 1
0.0257645457785478 0.0259111549255237 1 1
-0.0397432148310034 -0.0396984600729463 1 1
-0.0668938840801935 -0.0667055764638154 1 1
-0.010176604414312 -0.0101829196604407 1 1
0.029913275544618 0.0297500832668951 1 1
0.0412205747663546 0.0411084452817427 1 1
-0.00720843019852061 -0.0072516668987105 1 1
0.0868683309002865 0.0865405423048292 1 1
-0.0362698380710903 -0.035835970030403 1 1
0.0621964550585417 0.0620709918175206 1 1
0.0597968405494565 0.0596626379448659 1 1
-0.0133416906167232 -0.0132097579138858 1 1
-0.00722626731435913 -0.00717508735323908 1 1
0.111883070864839 0.111540272822872 0 0
-0.123407180468271 -0.12307742408421 0 0
0.0367159317376853 0.0365889718108421 1 1
-0.059713529904153 -0.0595640133308764 1 1
-0.0214260707880171 -0.0212667845467582 1 1
0.0321943407464923 0.0320373822521684 1 1
0.0492354571119792 0.0491093186212292 1 1
-0.0204141776439596 -0.0203157878507518 1 1
0.0101652819619983 0.0100252837933337 1 1
0.00789971500051191 0.00766944221336247 1 1
-0.0232079591068001 -0.0232061697607098 1 1
-0.011573915189507 -0.0115313694470971 1 1
-0.0309187930944609 -0.0309540344453691 1 1
-0.0329209690981921 -0.0329129077798643 1 1
-0.0452537565423465 -0.04522471085158 1 1
0.0878636131668829 0.087583633753541 1 1
-0.0612970040575571 -0.0610911252224584 1 1
-0.0152958558555719 -0.0152272658970341 1 1
0.0931945036815609 0.0928960002448669 0 0
-0.0194498030367053 -0.0195010104355599 1 1
0.0324569192231685 0.0324855696095052 1 1
0.0517214172759213 0.0516055306630645 1 1
0.0167389253436624 0.0167157558476293 1 1
-0.0416527440341022 -0.0415514044980341 1 1
0.0760393165589607 0.0757838866845074 1 1
0.0456344429103632 0.0454186887876185 1 1
0.036850201519127 0.036586472118685 1 1
0.0600494624679605 0.0598473839447796 1 1
-0.0160866666783027 -0.0160327685418983 1 1
0.0520295965110354 0.0518910277002636 1 1
0.0345635897815146 0.0345412165387304 1 1
0.0914257623274499 0.0911157857870222 1 1
0.119298776524016 0.1190062416001 0 0
0.0274933563779277 0.0275090978083852 1 1
-0.0766962407153361 -0.076535160370137 1 1
0.00632645857427789 0.00635539187173412 1 1
-0.0332567922618855 -0.033071268626815 1 1
-0.0824935028432862 -0.0823119589718357 1 1
0.0379061921214345 0.0377706263921052 1 1
-0.0374039033608128 -0.0373691552326081 1 1
0.00816657353501368 0.00810190904116641 1 1
0.0445689703336563 0.0445799451774312 1 1
-0.0584734285528014 -0.0582488271480054 1 1
-0.0438276296162713 -0.0437788389054305 1 1
0.0195468651322804 0.0194243347513953 1 1
0.00244586335642541 0.00249629645714586 1 1
0.0476775460386424 0.047486656968294 1 1
-0.000303550472477148 -0.000661360580051983 1 1
0.0895807914114153 0.0893353510048673 1 1
-0.00125153123990788 -0.00141451545237259 1 1
-0.111240888938262 -0.110863105744506 1 1
-0.049806087879087 -0.0496014125524839 1 1
0.043708793983309 0.0436708109585974 1 1
-0.0318952815376343 -0.0317033096166639 1 1
-0.039358329153992 -0.0393619925362945 1 1
-0.0675913370621377 -0.0673456682701859 1 1
-0.030329635314461 -0.0302496546026615 1 1
-0.081062847904863 -0.080971260025686 1 1
-0.0217508471693597 -0.0218062426796242 1 1
-0.00342035575760716 -0.00329020085915184 1 1
-0.0206289781313481 -0.0205461279221131 1 1
0.0486793079156016 0.0484771071016562 1 1
0.0132797142954299 0.0131402148468623 1 1
0.0455089813627506 0.0452540285443527 1 1
-0.0577539623239037 -0.0577329457954661 1 1
-0.00293705285500561 -0.00290480523413059 1 1
0.0704487083731125 0.0702843644940026 1 1
0.0436848810695009 0.0435492292907049 1 1
-0.00900511433001017 -0.00884815436544064 1 1
-0.0734971395384312 -0.0732218869501225 1 1
-0.0343403759206964 -0.0340791552707314 1 1
-0.0280937615256785 -0.0279708009379768 1 1
-0.00621637999045349 -0.00625028045858577 1 1
0.0239229156984911 0.0239456206284617 1 1
-0.0229321977667019 -0.0229891044160149 1 1
0.0109149186018703 0.0108940437467011 1 1
0.054480552613191 0.0540764729561875 1 1
-0.00906261780373133 -0.00900404568360886 1 1
-0.0209076321225959 -0.0209200953741303 1 1
0.0747251515142331 0.074510424821799 1 1
-0.0556014577655725 -0.0553183779089384 1 1
0.0104948554943472 0.0101359064276802 1 1
-0.104016633195813 -0.103646584558966 1 1
-0.0804373190510349 -0.0802968796344594 1 1
-0.0618419522396745 -0.0616472418575917 1 1
-0.0273494629790677 -0.0270172250556693 1 1
-0.00470389556694 -0.00463054881404267 1 1
0.102694415675607 0.102562966746081 0 0
0.0400861518816274 0.0399250922566712 1 1
-0.0318207671707432 -0.0318291250581109 1 1
0.0157140205116607 0.0157122857820978 1 1
-0.0542310348653015 -0.0540704812132728 1 1
-0.0799884993696815 -0.0798022156717585 1 1
-0.0492463989145151 -0.049147112892962 1 1
-0.0374823684893715 -0.0374853413568951 1 1
-0.0201747674976459 -0.0201939565459414 1 1
0.0553450805020023 0.0551877945049243 1 1
-0.0943542451535866 -0.0939135182706272 1 1
0.0388327215520503 0.0387893433932461 1 1
-0.0121284359173876 -0.012110873733894 1 1
0.016461326707567 0.0164247685605464 1 1
0.0586355052398965 0.0585493950783767 1 1
-0.00379635737835713 -0.00367252490291515 1 1
-0.0277305261185121 -0.027567829214431 1 1
0.0722959712726152 0.0721142009395491 1 1
0.0565310337423632 0.0563555901342945 1 1
-0.0275748736093009 -0.0273524377752971 1 1
0.105918651747542 0.105811102416737 0 0
-0.0347273739187721 -0.0345903859378533 1 1
0.0129464483302677 0.01309794802118 1 1
-0.00576171125650214 -0.00590737989042917 1 1
-0.0833053720532134 -0.0830070746855097 1 1
-0.0361593502508258 -0.0361947786437437 1 1
-0.0297606893719396 -0.0295765506780181 1 1
0.0455830482676518 0.0456065855569392 1 1
0.0567937791629138 0.0566103444860604 1 1
0.110261890322834 0.109992532195808 0 0
-0.0475938139003094 -0.0474895528912299 1 1
0.00117606290035469 0.00108560913526352 1 1
0.0889757712285881 0.088587613293037 1 1
0.0207443677282862 0.0206247246845888 1 1
-0.0396867762372115 -0.0395910088949987 1 1
-0.0253246784901468 -0.0252083235292649 1 1
0.0118638732861742 0.011804788392425 1 1
0.0133246351550576 0.0133436492233812 1 1
0.0475385426582094 0.0475642002659702 1 1
-0.0708938424162629 -0.0707327143791283 1 1
0.0455082589942089 0.0454238513507401 1 1
-0.0933179428714407 -0.0930505955249613 1 1
0.0399895409980547 0.0400409437234618 1 1
0.0619470285472249 0.0615213524919732 1 1
-0.0669001498926619 -0.0666573990396906 1 1
0.00940058615190597 0.00945808891124457 1 1
0.0196827970592468 0.0196840126643083 1 1
-0.0106636358084401 -0.0106879083614346 1 1
-0.0493909136239367 -0.049250730204335 1 1
-0.0062791229851261 -0.00646343359944431 1 1
0.0216986547379167 0.021607454165472 1 1
-0.144082879998361 -0.143721890114059 0 0
-0.0220470128447455 -0.0219951230192361 1 1
-0.00975729713041214 -0.00972743060073343 1 1
-0.0420003849571842 -0.0418577138441983 1 1
-0.0887014178200245 -0.0885718454483309 1 1
-0.0374237438963768 -0.037088379903214 1 1
0.0463765078927127 0.0461740522162062 1 1
0.101943791725006 0.101879368346878 0 0
-0.0226688818583232 -0.0225586644520483 1 1
0.00052942963988474 0.000413232952528569 1 1
0.0370413982008672 0.0369310122449081 1 1
0.00473005231730802 0.00466596540722525 1 1
-0.00704797616205104 -0.00707531075101968 1 1
-0.0877828778157979 -0.0877076556597821 0 0
0.00716012386637749 0.00711329685365787 1 1
0.0183310190552325 0.0182233184900343 1 1
-0.0303530169523957 -0.0302190234746961 1 1
-0.0693077205344528 -0.0690663667079747 1 1
-0.0385674186917222 -0.0384457297750814 1 1
0.0538493693276953 0.0535926414672368 1 1
-0.0129269780363783 -0.0129882662831101 1 1
-0.0612389308027461 -0.0611115994690567 1 1
0.0241816176710738 0.0241608345273465 1 1
0.0508800865753239 0.0506590298665229 1 1
0.0194683426116344 0.0195552053438196 1 1
-0.0238850864240225 -0.023901638502994 1 1
0.00999943833524776 0.010169486541488 1 1
-0.00617213670226581 -0.00606966586187477 1 1
-0.0212356272909418 -0.021027716002122 1 1
-0.0495248655785131 -0.0494631846854534 1 1
0.102121811862036 0.101875936525194 0 0
0.00281685640908854 0.00275319914795356 1 1
-0.0105750631322181 -0.0106069422652195 1 1
0.0224122730702617 0.022410994115026 1 1
0.0753208131741959 0.0751296702836968 1 1
0.0183395367047465 0.0184113519290905 1 1
-0.00739230130324468 -0.00748541613936281 1 1
-0.0359461834576733 -0.035841040647261 1 1
0.0171280285500001 0.0169867087362632 1 1
0.0389814318692011 0.0391797031265078 1 1
0.0765685253195841 0.0763837383747061 1 1
0.0366071482260132 0.0365963940745989 1 1
-0.000738884688668165 -0.000710729043899622 1 1
-0.0671573959665952 -0.0670201154798701 1 1
0.0752161880879597 0.0751458952143824 1 1
0.00288273659839895 0.00288328325764285 1 1
0.0743333131452422 0.0741772986390481 1 1
-0.0935094466748759 -0.0931502762403622 1 1
0.0886528417905907 0.0882222783775521 1 1
0.0747722093863602 0.0745136895622678 0 0
0.0875151555334069 0.087350032538634 1 1
0.048447720531806 0.0482278859292291 1 1
-0.0428723207211929 -0.0426920078549627 1 1
0.0650107858265316 0.064679099620182 1 1
-0.000679257369632022 -0.000589416350250699 1 1
0.0843028619942823 0.0840204655579998 1 1
0.0347073348019203 0.0345118313782882 1 1
0.0726085271004524 0.0724579643830341 1 1
-0.102371476918063 -0.101660312740629 1 1
-0.0323049073535661 -0.0323049476026844 1 1
-0.0247280717856077 -0.0247366853851976 1 1
-0.0362960617459116 -0.0362140467804078 1 1
-0.00286714797805741 -0.00281978553651518 1 1
-0.0451283614130714 -0.0450453325544797 1 1
0.0578134835257534 0.0576428666671406 1 1
-0.0419347574517163 -0.0416164625099561 1 1
-0.0159609491099273 -0.0157962893662793 1 1
-0.0420427376627992 -0.041880465944724 1 1
0.0038971607535671 0.00366903490574142 1 1
0.0135456910888477 0.0133467261900564 1 1
0.0322190676334261 0.0321670509026107 1 1
-0.0763170292628431 -0.0759791156751882 1 1
-0.0448355230108429 -0.0446594153952185 1 1
0.00441323961899511 0.00446824076122312 1 1
-0.00160297912079852 -0.00160712122121856 1 1
-0.0224314945756413 -0.0224322384843834 1 1
0.0195561538774738 0.0195752782134006 1 1
-0.110257663691809 -0.110039766869258 0 0
0.0802000415847025 0.0800060428465855 0 0
0.0639679184588546 0.0637832029428624 1 1
0.0418524172042151 0.0417178773819918 1 1
0.035801097853388 0.0355930615741865 1 1
0.0314305702207112 0.0312553443463003 1 1
-0.0362019879487263 -0.0359675948620665 1 1
0.0247447270999367 0.0247491074102789 1 1
-0.0378731363171232 -0.0380911648264172 1 1
-0.0413734610001341 -0.0411179530011708 1 1
-0.107567787840355 -0.107316219459358 0 0
0.0139320523600767 0.0139283017641574 1 1
-0.0103066064019918 -0.0103291807603166 1 1
-0.0398724186138595 -0.0395924682457963 1 1
0.0868233075800518 0.0866968503940045 0 0
0.0330102742757068 0.0328840765086001 1 1
-0.0834620968086757 -0.0832063835243643 1 1
-0.0398538810359948 -0.0395519214740633 1 1
0.00432703443697328 0.00434728919783302 1 1
-0.0146457219313613 -0.014625958957204 1 1
-0.00636999914650627 -0.00637131559778319 1 1
0.0112957282446228 0.0110440615279749 1 1
0.0153125547811814 0.0152707225865846 1 1
0.000599577261893735 0.000504153656250016 1 1
0.00462721623978665 0.00478765458500417 1 1
0.0500010546465554 0.0497773350665978 1 1
-0.0857375926041469 -0.0855953087964211 1 1
-0.00549480265010276 -0.00556919854456295 1 1
0.0618368976235092 0.0616174436376589 1 1
-0.0429154804085764 -0.0428036984916187 1 1
0.0352916945378318 0.035239258718166 1 1
0.0872539099224933 0.0870254438431052 1 1
-0.0007888226361548 -0.000772820085732173 1 1
-0.00442370412454202 -0.00441208127626571 1 1
-0.0298736894527764 -0.0297644537676355 1 1
0.0527331314077176 0.0525167930076118 1 1
0.0451033247409568 0.0449608632731208 1 1
-0.0160969216939792 -0.0161381830062018 1 1
-0.104634573563655 -0.104363444292822 1 1
-0.0490708532550664 -0.0488218131412815 1 1
0.028160901504226 0.027944569809961 1 1
-0.0518983118250699 -0.0517186185966705 1 1
-0.0453705618522531 -0.0453813372860684 1 1
0.0569154233530026 0.056685296310869 1 1
0.0905402851661723 0.0900974378356003 1 1
0.0140488470357063 0.0138756890282762 1 1
-0.0107335390635607 -0.0106299897450102 1 1
-0.0756052104494253 -0.0754297227283326 1 1
-0.00135712723641407 -0.00130956022407526 1 1
-0.0283966461411907 -0.0282786047464137 1 1
-0.0360512452949078 -0.0359391611508773 1 1
0.000666227418800229 0.00066531318044119 1 1
0.0795545518637334 0.0793175746556736 1 1
0.134187333472012 0.133714272191502 0 0
-0.0611134304632003 -0.0610540680289053 1 1
-0.0159856639078726 -0.0160250832761131 1 1
0.0292281046222329 0.0290194685884614 1 1
-0.065532334924407 -0.0653154280738801 1 1
-0.0399573637014338 -0.0397097533516354 1 1
0.00506488476669796 0.00502789689451369 1 1
0.000970514310835908 0.000861773309104894 1 1
-0.0136234551691847 -0.0135400366815509 1 1
-0.0052933000385078 -0.00537774770158948 1 1
0.0218654513563588 0.0216540621012207 1 1
0.00163509279941558 0.00161887684030728 1 1
0.0539742052080661 0.0538578294012149 1 1
0.0436261016338599 0.0436264736811245 1 1
-0.0897237087716063 -0.089415182053762 1 1
0.0283267463757534 0.0282743014729166 1 1
0.00304319477438015 0.00298056864856428 1 1
-0.0429552283574722 -0.0428562141390972 1 1
-0.045056442897291 -0.0450460823637861 1 1
0.031302857749503 0.0313486806568804 1 1
-0.0348991575682786 -0.0348451015715066 1 1
0.0197075624504449 0.0196260303078812 1 1
-0.0191013220700406 -0.0192141807547166 1 1
0.0800728515552016 0.0797272203454943 1 1
0.080099052938953 0.0799693937192762 0 0
-0.0451212567404633 -0.0448827952102237 1 1
-0.00267502764451167 -0.00283489899432944 1 1
0.0615445208110546 0.0613417275823806 1 1
-0.00725117866603061 -0.0072742141035602 1 1
0.0306627632482404 0.030574992823754 1 1
-0.00488783559012398 -0.00480842733885274 1 1
-0.0411728901563907 -0.041067373886974 1 1
-0.0691936397001258 -0.0688484254300727 1 1
0.0173527730863831 0.0174065737899436 1 1
0.0825607882242867 0.0822249383051393 1 1
-0.0657000698704785 -0.0655185355375033 1 1
-0.0309760995437196 -0.0310240772151343 1 1
0.0759072533074725 0.0756680274057966 1 1
0.0822856066487747 0.0821766486020939 1 1
-0.0275212079709542 -0.0274501254441171 1 1
0.128271785922726 0.127844930955703 1 1
-0.0169677480174571 -0.0169110896380099 1 1
0.0170893618034207 0.0171553263279907 1 1
-0.107581033456716 -0.107255262429272 0 0
0.0167546530017394 0.0167482440134549 1 1
-0.0197286475746639 -0.0194076939027377 1 1
-0.0276401851281976 -0.0276667801761046 1 1
0.0172656719024881 0.0173210675943034 1 1
0.0120435099872093 0.0119313336857322 1 1
0.0187687641673943 0.018745377167325 1 1
-0.0529589628979349 -0.0526261711680177 1 1
0.0495046427674247 0.0494980218743026 1 1
-0.0248706956752984 -0.0247194107201128 1 1
0.00532782810132685 0.00537131333615191 1 1
0.00879628824648247 0.00880996382893782 1 1
0.0700022041106798 0.0698468470626595 1 1
0.0290248758717435 0.0288346898903711 1 1
0.0424026302975272 0.0423100401255632 1 1
0.0505924706845751 0.0505672563418564 1 1
-0.058222858971373 -0.0581660943872358 1 1
0.0942551086024411 0.0939672861045952 0 0
0.0368124784860935 0.0366997770691346 1 1
-0.00164418019899773 -0.00153528582327504 1 1
0.0530680027280669 0.0528953672092105 1 1
-0.0834837892521194 -0.0830781796797579 1 1
-0.0933660553382362 -0.0929760851135112 1 1
-0.0591438649933063 -0.0589108200559832 1 1
-0.0992280352197319 -0.0989748724811515 0 0
-0.0602032061628835 -0.0601028778230967 1 1
0.0837607597214174 0.0837387934947206 1 1
0.0324798534556593 0.0323052464041193 1 1
0.00760260816814789 0.00753633879844383 1 1
0.0183396930253792 0.0181813352560168 1 1
0.024472126203135 0.0243112323063834 1 1
0.00579386601084427 0.00588031818671254 1 1
0.00138115423070092 0.00133925379902668 1 1
-0.0198767523017338 -0.0196745207127814 1 1
0.0905691931316815 0.0903720477242327 1 1
0.0254435859063116 0.0253929868645358 1 1
0.0363905569045249 0.0363430235328044 1 1
-0.00903514902611146 -0.00899432905587999 1 1
0.0552660431676073 0.0551531172216604 1 1
-0.0506649818349672 -0.0504854159935557 1 1
0.0184304301448786 0.0183186978101005 1 1
-0.0716317118685906 -0.0714004459012835 1 1
0.0751101400435132 0.0749936601377037 1 1
0.0113041889697737 0.0113384245611307 1 1
0.062407049847174 0.0624219650619582 1 1
-0.0824431714557692 -0.0822470363921882 1 1
-0.0150867277685288 -0.0150550065948949 1 1
0.0509973860775063 0.0509743514816945 1 1
-0.0629673685281706 -0.0628545577103263 1 1
-0.0483051061784239 -0.048307895768014 1 1
-0.0187912147324366 -0.0187695583491188 1 1
0.104980643163363 0.104590140079281 0 0
0.0270723702026837 0.0270024147700236 1 1
-0.0336103980056171 -0.033421667900681 1 1
-0.0296628535184284 -0.0295316072431452 1 1
0.063540722948555 0.0634904923202088 1 1
0.0488532995758595 0.0486903254386633 1 1
-0.0829134984418643 -0.0826278746529485 1 1
0.019602918940271 0.0194781340055908 1 1
-0.0407804841263696 -0.0406994296706817 1 1
0.0206286083600801 0.0206560057418802 1 1
-0.0603876594025399 -0.0602649477486634 1 1
-0.0375973323441457 -0.0373238371875372 1 1
-0.0046332883149896 -0.0046672408635073 1 1
0.00295298239294624 0.00286930833286761 1 1
-0.00740353178117912 -0.00740783811860069 1 1
0.0131177660314264 0.0129634554009808 1 1
0.029543541239901 0.0294172169242879 1 1
-0.0181118938635734 -0.0180689048665712 1 1
0.0112309362039603 0.0112971403391224 1 1
-0.0522557168633639 -0.0521507925077186 1 1
-0.0316307219586567 -0.0317124987885185 1 1
0.00484110480539734 0.00502152581961843 1 1
-0.0891808153729772 -0.0889882853063448 1 1
-0.0102917233912546 -0.0101461587005458 1 1
-0.0284263662249587 -0.0283563558437246 1 1
-0.0254575460929205 -0.0254539501729669 1 1
0.0221642333539205 0.0221723430058583 1 1
-0.0011548015432007 -0.00112532076594086 1 1
0.0330360136117655 0.0330162405874111 1 1
0.000379557920210296 0.000452646247261219 1 1
-0.0110123589726959 -0.0111747123234533 1 1
-0.00739723901118964 -0.00719141946100254 1 1
0.0644591357166363 0.0643144091646899 1 1
-0.00299682890125509 -0.00292191869389481 1 1
-0.0674116957874891 -0.0674497240566039 1 1
-0.0846390303661442 -0.0844652357337791 1 1
-0.034957980829481 -0.034832861565339 1 1
0.0312087427205668 0.0311087321965763 1 1
-0.0737866295033073 -0.0737102385745687 1 1
-0.0733564109955127 -0.0731385499458938 1 1
0.0717589689159737 0.0717486138773986 0 0
0.0576249575009783 0.0572250596289746 1 1
0.128225911731398 0.127906444464683 0 0
-0.00442271150109575 -0.00438444390549434 1 1
0.0299290447343745 0.0298049073755244 1 1
0.040413876852546 0.0402002758995076 1 1
-0.0501342733084233 -0.0500902109896783 1 1
0.0529516783755917 0.0527010434387555 1 1
-0.0201663457218864 -0.0201453553922252 1 1
-0.0100850419557331 -0.010211362815033 1 1
-0.0333246319695716 -0.0331514386807149 1 1
0.00714043685131116 0.0070016135411976 1 1
0.0308275988299401 0.0306417301503714 1 1
-0.0185528774222255 -0.0185010491841506 1 1
0.0374201832396046 0.037419106329914 1 1
-0.0674887729754799 -0.0672553698017652 1 1
-0.0745176648628593 -0.0742838333430168 1 1
-0.0268212791938514 -0.0269381675079733 1 1
-0.089907988986066 -0.0896686471959259 0 0
0.0363899889880974 0.0360728408310777 1 1
0.0213849411766864 0.0213537107451354 1 1
0.0176510416827379 0.0175878413741167 1 1
0.0858445527911041 0.085715337115117 1 1
0.0175284617005616 0.0176582905505559 1 1
0.0341602391109943 0.0341060976578993 1 1
-0.0398519782941978 -0.0397306786597092 1 1
0.0397642909541288 0.0398461121954669 1 1
0.0101644050545134 0.0101172622931254 1 1
-0.0261164399206692 -0.0260681403941408 1 1
0.0206668080724828 0.0206521389724762 1 1
-0.00893745913420541 -0.0088982619918128 1 1
-0.04687959611843 -0.0466931814960923 1 1
-0.0381370740813186 -0.0380254010805431 1 1
0.00341258542476164 0.00340832080800306 1 1
0.0460342167264619 0.0461141215499829 1 1
0.0276559018710838 0.0273897366735172 1 1
0.0308470967601868 0.0306289643281985 1 1
0.122691668541242 0.122457443469121 0 0
-0.022637157440931 -0.0227695015555167 1 1
0.021240802613023 0.0211389712509363 1 1
0.00559631697029013 0.00571752235098161 1 1
0.0616640871897092 0.0615495744039095 1 1
0.00031729236551022 0.000271629768051725 1 1
0.00951898307115545 0.00944991891091163 1 1
-0.122822010187343 -0.122210058242421 0 0
-0.0896714302385472 -0.0893522591361749 0 0
0.0745403887316702 0.0743597014523988 1 1
0.0752703367360265 0.0748626168842946 1 1
-0.0357273329685426 -0.0354638329980015 1 1
-0.0760510510461075 -0.0760097611175377 0 0
-0.0670316372274387 -0.0668757810329811 1 1
0.0422891657864247 0.0421795382795986 1 1
-0.0023251104197497 -0.00215154340750746 1 1
-0.0574628371520718 -0.057535752493497 1 1
0.028563658157536 0.0285811033422987 1 1
-0.0387650057283065 -0.0385812762651312 1 1
-0.0845595960620772 -0.0843317810260509 1 1
0.0584120237032413 0.0581888087789477 1 1
0.0510232142586685 0.0508883736177699 1 1
-0.0691025644307569 -0.0689552464824462 1 1
0.00841133205518969 0.00826665362921199 1 1
0.0139320613277564 0.0138102723465055 1 1
0.0249267153719092 0.0248577301404219 1 1
-0.00442392585594067 -0.00426999620019178 1 1
0.0112421384509487 0.0113825967739048 1 1
0.0126822263320448 0.012560754182901 1 1
0.0336578094337592 0.0335916511326109 1 1
0.0221901945720369 0.0220602618691727 1 1
-0.0152408246461447 -0.0152413504713404 1 1
0.0172410281361184 0.0171326226338738 1 1
0.0326731513320595 0.032540175339933 1 1
0.0378270888100546 0.0377593331750869 1 1
-0.0728558570550384 -0.0727141511482931 1 1
-0.0787503388049892 -0.0786342430552986 1 1
0.0601027112590087 0.0598894788846148 1 1
-0.00850879154499028 -0.0086330820696525 1 1
-0.123506652748478 -0.123134270047993 0 0
-0.0301758993709341 -0.0301122985276795 1 1
0.0113874255000231 0.0115116057282331 1 1
-0.025275096231614 -0.0251602233294084 1 1
0.0334453893827972 0.0334339965623478 1 1
0.00971491648311973 0.00969412739662372 1 1
-0.0273006779463835 -0.0271197819969018 1 1
-0.00148619045635225 -0.0014869940146456 1 1
-0.0104798353749502 -0.0104958847791792 1 1
0.0246326306166851 0.0245236068687907 1 1
0.0118570281093792 0.0118464868094102 1 1
0.0045365272087269 0.00449632071881307 1 1
0.0377463102309734 0.0376959631446271 1 1
-0.039875286233635 -0.0397817232628856 1 1
-0.00938117751866553 -0.00936090514923272 1 1
0.0136689152887748 0.0136493405208355 1 1
-0.102179115930447 -0.101817593480368 1 1
-0.0657604053054582 -0.0657044088504501 1 1
-0.000620364169721757 -0.00054939672272337 1 1
-0.0310884451692385 -0.0310589261522817 1 1
-0.0443386945140304 -0.0442495004180654 1 1
-0.0216409463401101 -0.0215951799369776 1 1
-0.0410225601554529 -0.0410157204478981 1 1
-0.0914738781872407 -0.0913063961428389 1 1
-0.0749168952354754 -0.0746781398232175 1 1
0.0339213976939396 0.0337809920598273 1 1
-0.0603183665717123 -0.0601874005637799 1 1
-0.0283675963671155 -0.0282625743746702 1 1
-0.00169149684591792 -0.0016563027766584 1 1
0.0179093637910896 0.0178889782609982 1 1
0.0504701516998075 0.0504020479435817 1 1
-0.00548053745548275 -0.00552318447171938 1 1
0.0474433968491969 0.0474340880751632 1 1
-0.0505853552229083 -0.0505291338202286 1 1
-0.00605088380520805 -0.00605710512405389 1 1
0.0495537063898304 0.0494647359867925 1 1
0.0247331176566886 0.0246644980286151 1 1
-0.0449680033611798 -0.0449673453826251 1 1
-0.042142936000923 -0.0420714051981496 1 1
-0.0320774430320694 -0.0319210993402342 1 1
-0.0734032735664078 -0.073281386676784 1 1
-0.0750603202901367 -0.0749958976124499 1 1
-0.0753780978777938 -0.0750524909869309 1 1
-0.0414413252707075 -0.0413148025430396 1 1
-0.0385040012292917 -0.0383522245097179 1 1
-0.0614590683689875 -0.0612738169108905 1 1
-0.100877443785691 -0.100652738515809 0 0
0.00150764821113553 0.0015606734533941 1 1
0.0109243735740388 0.0108555056069676 1 1
-0.00051554333887208 -0.000485728468121041 1 1
-0.0882564210234361 -0.0879371002175911 1 1
-0.00875288730338354 -0.00867460565023659 1 1
0.0900067249567464 0.0897117862229811 1 1
0.0307115198301095 0.030540052006446 1 1
0.103520366858719 0.103282180670998 0 0
-0.0374572779271463 -0.037367327794426 1 1
-0.108808028202694 -0.108596459441616 1 1
-0.0524141934732275 -0.0522576828461855 1 1
0.00369363981892113 0.00377185860701159 1 1
-0.0991150380349982 -0.0988299301648499 1 1
-0.0157359481767856 -0.0156729955173168 1 1
-0.128512102386853 -0.128186278718532 0 0
0.0532537041970166 0.0531733885619045 1 1
0.0820634302599643 0.081913004311352 1 1
0.0479722042663215 0.0477517517539122 1 1
0.00281211221717359 0.00281004040792333 1 1
-0.0513729954943646 -0.0512132535722425 1 1
-0.0149156300145179 -0.0147884859076469 1 1
-0.0230450322930164 -0.022955064432513 1 1
0.0702003817291761 0.0700923616156999 1 1
0.0339940627877719 0.0339322602631381 1 1
0.0509434302208681 0.050891034278257 1 1
-0.0085223872917549 -0.00861767850951406 1 1
0.0540843734544655 0.0541152176461766 1 1
0.00656395482870632 0.00642865754579728 1 1
-0.015249169453899 -0.0151617372354982 1 1
0.0133524515210395 0.0131122080495377 1 1
-0.0502957303592496 -0.0501152324314092 1 1
-0.104305966218109 -0.103894225233043 1 1
0.00362156249366642 0.00363302284399315 1 1
0.0297019756846322 0.0295502188371781 1 1
0.0101701684431357 0.0101459394323723 1 1
0.0696070152679468 0.0694279684548751 1 1
-0.00182870875856769 -0.00181303134361466 1 1
0.105921014897194 0.105414673703782 1 1
0.0554934310265595 0.0553531273390798 1 1
0.0461783847554214 0.046175544708517 1 1
0.0255536151346465 0.0255240966813105 1 1
-0.049788173976016 -0.0494760506374769 1 1
-0.00224868870756739 -0.00221240282154004 1 1
0.0705036962421362 0.0702691205843234 1 1
-0.0445688732689041 -0.0444863947758983 1 1
0.0065164719315038 0.00660434643375464 1 1
-0.0201035951047402 -0.0200304325083988 1 1
0.104191671080428 0.104068134456366 0 0
-0.0200138100515918 -0.0197332411309585 1 1
0.0454560598599608 0.0453603004187436 1 1
-0.0945793003011979 -0.0943131518439952 1 1
0.0491108165950109 0.048998438442279 1 1
0.0393761159732737 0.0392243742171727 1 1
0.00845975654604191 0.00847750363658077 1 1
-0.0116202951378667 -0.011711996395597 1 1
-0.0181140770078632 -0.0181264592710261 1 1
-0.0106540309645472 -0.0105721904746442 1 1
0.0138879646007337 0.0137638578030911 1 1
0.00361597239652408 0.00358426662490599 1 1
0.066463327727114 0.0663629276624307 1 1
0.0243397849357138 0.0242805808497066 1 1
-0.000143083440431532 -0.000154405566402826 1 1
-0.076864655692431 -0.0767496179206513 1 1
-0.014754769987861 -0.0148498453809236 1 1
0.0436614499888328 0.0433702035309335 1 1
0.0473399429298151 0.0473320205389018 1 1
-0.0141721048704508 -0.014242788449313 1 1
0.0620334662034257 0.0618239660627296 1 1
-0.0112510842994872 -0.011286930381517 1 1
0.0381778321016554 0.0380171059428491 1 1
-0.0447924618117396 -0.0446779822601922 1 1
0.0261565290617121 0.0261655861059 1 1
-0.0853402688993792 -0.0850677650214237 0 0
0.039994451591504 0.0399402500888944 1 1
-0.0719615624884099 -0.0717173782453163 1 1
-0.0240134308031553 -0.0238731696880173 1 1
-0.00773156246981796 -0.00778711674120635 1 1
-0.0459519512453909 -0.0459150135836595 1 1
-0.0600258408118208 -0.0600118645853378 1 1
-0.0132320722244502 -0.0131758933205579 1 1
0.0286222997832257 0.0285766161356684 1 1
-0.0348918483482333 -0.0346225881390034 1 1
-0.0139783263247774 -0.0140956105378776 1 1
0.0330641824356844 0.0330682862617118 1 1
-0.00454752057603882 -0.00445085143958348 1 1
-0.0272613064053357 -0.0271137480208617 1 1
0.0324838223596197 0.0323025538881471 1 1
0.100880870922082 0.100679729250383 1 1
-0.0130230922544543 -0.0129034770799458 1 1
-0.0353632449584535 -0.0352297307861038 1 1
-0.0891688013634273 -0.0890445270079319 1 1
0.0564733004853692 0.0562814970494354 1 1
0.0616145968024524 0.0615027302259125 1 1
0.0800240624035316 0.0797797857008894 1 1
0.0455395010493809 0.0455347612907962 1 1
0.00198117253510398 0.00199491303336415 1 1
-0.0715974161509108 -0.0713523747547817 1 1
-0.0520209769232236 -0.0521005578393452 1 1
-0.0862397229314233 -0.085635110657366 1 1
-0.0854587419039867 -0.0852729950192424 0 0
0.050204743561618 0.0500529643927056 1 1
-0.0731146058469367 -0.0727059230568407 1 1
0.0942302105269831 0.0939716433670641 0 0
0.0574332678689142 0.0572513468715291 1 1
0.0662441086064864 0.0660790445291962 1 1
-0.100332358987485 -0.100119995804083 0 0
0.116745698629463 0.116393541630902 0 0
-0.0743289126396658 -0.0743109948885179 1 1
-0.00293251518718924 -0.00321335863738454 1 1
0.0438914713285282 0.0437894250661363 1 1
-0.0140188997400758 -0.0140693929174278 1 1
0.0581470312288357 0.0580770126941196 1 1
-0.0448251405236 -0.0448364170785855 1 1
0.0913016565988514 0.091130474063693 1 1
-0.0553738929251605 -0.0552394518998419 1 1
-0.00533649165435638 -0.00541979685608573 1 1
0.0411230626189333 0.0408608797238143 1 1
-0.0277220012071745 -0.0275318272853947 1 1
0.045065855562768 0.0448476901014407 1 1
0.0523275737970347 0.0521055558193097 1 1
0.0657115399952453 0.0656395676059902 1 1
0.00694733330442143 0.00687864109044709 1 1
-0.0171702303115926 -0.0171402452643612 1 1
0.0487521478083776 0.048742270317293 1 1
0.0543881168463872 0.0543121119429916 1 1
0.00113795826704442 0.00119094883255772 1 1
-0.132749039087073 -0.132202736414807 0 0
0.0496764905124234 0.0495044990616979 1 1
-0.0832439369076525 -0.083016642126334 1 1
-0.0502720985544784 -0.049988317473316 1 1
-0.0625905154478519 -0.062431866698024 1 1
0.0577674318344309 0.0575994001839166 1 1
0.00286764417374529 0.00292025029060939 1 1
0.020215553359703 0.0200706198860775 1 1
0.0654253066748408 0.0651327622189959 1 1
0.0828229125041684 0.0826612274852252 1 1
0.0129834137540588 0.0130907816930925 1 1
-0.0474770234802983 -0.0470922013379783 1 1
-0.00505929836285132 -0.00492333855265864 1 1
0.00669123327467985 0.00676182416327235 1 1
-0.0433309836750516 -0.0432575750264067 1 1
0.00822637217747368 0.00826487640326888 1 1
0.0939375656526503 0.0937691895084317 0 0
-0.0285091809018688 -0.0284968424073041 1 1
-0.0295319037987052 -0.0296697405125561 1 1
0.0782060384659838 0.077766371673948 1 1
0.0310193129177946 0.0311882605185865 1 1
-0.0921847549820671 -0.0918461282363593 1 1
0.011024027981816 0.0109988754621487 1 1
0.0231415481251075 0.0229427144495711 1 1
0.0485763293289626 0.0485991055053707 1 1
-0.00618090148783047 -0.00614522038667757 1 1
-0.028036147272643 -0.0279471467896676 1 1
-0.0392914212101237 -0.0392613045445082 1 1
0.0501450997063678 0.0500537875898663 1 1
0.000945467453189075 0.000886519888627484 1 1
-0.0372516016007715 -0.0371055012349408 1 1
-0.0333546282849414 -0.033310197190944 1 1
0.0120883684410452 0.0119459966720171 1 1
0.076605261621229 0.0762127199661862 1 1
0.00260805339361105 0.0025526208365705 1 1
-0.0209956639072186 -0.0208590920309286 1 1
0.0117301575677331 0.0117358536714932 1 1
-0.00416744749313638 -0.00416931792855578 1 1
-0.0959613333954394 -0.0957055730843143 1 1
0.0250300952822264 0.0250254275492568 1 1
-0.112128224820573 -0.111811197272111 0 0
-0.0166369739548146 -0.0167019256839781 1 1
0.00944811600253457 0.00946493368140635 1 1
0.030413737441977 0.0303738093891843 1 1
-0.0282459967397799 -0.0279246305771364 1 1
0.0172724122785306 0.0170484133381275 1 1
-0.0502727428220808 -0.0500215360829446 1 1
0.0363021487623037 0.036279393326724 1 1
0.00366541229625982 0.00367992310116511 1 1
0.113791023512144 0.113518455808781 1 1
0.0171435016971279 0.0170823572573716 1 1
-0.000872916468957506 -0.000868043366189307 1 1
0.0138790783922069 0.0138415619261115 1 1
0.0114357454995632 0.0114652340656722 1 1
-0.0421896465602079 -0.0421777068296142 1 1
0.0824773927300023 0.0821838538498677 0 0
0.00905972104497369 0.0090901473422719 1 1
-0.00310678862654112 -0.00324242157717758 1 1
0.0750367171721135 0.0748602714357702 1 1
0.00716708633406309 0.00711145466821526 1 1
0.0265730726597899 0.0264834703433316 1 1
0.0719780143936389 0.0717044701649845 1 1
-0.0446980564348966 -0.0446871460133271 1 1
0.0661895581512202 0.0661094131314506 1 1
0.0202584922335796 0.0200661181954445 1 1
0.0789816542822837 0.0788057561463065 1 1
-0.0237851839357038 -0.0237440782779067 1 1
-0.00914330406264978 -0.00916037149024732 1 1
-0.0581457750043085 -0.05793451148427 1 1
0.042859884911363 0.0427803565026581 1 1
0.0107969723789937 0.0108512471061243 1 1
-0.0191808529875626 -0.0190751952073148 1 1
-0.0203442104423626 -0.0200041556527385 1 1
-0.0364401565901031 -0.0362598398465019 1 1
-0.018992440478233 -0.0190868648823712 1 1
-0.0572873339108498 -0.0572408583855973 1 1
-0.015938089958672 -0.0159153700245846 1 1
-0.054469063441592 -0.0544260194576692 1 1
0.0100489217520415 0.00999939441250827 1 1
-0.119568175751911 -0.119289147447767 0 0
0.00422041102970215 0.00423869494081777 1 1
-0.0717020104019341 -0.0715514750490523 1 1
0.0141891447821366 0.0142175355304276 1 1
0.0417986715406159 0.0417517700748951 1 1
-0.000400481886293518 -0.000338267499737686 1 1
-0.0529243839891594 -0.0527318143307367 1 1
-0.0126895634476566 -0.0125900157136004 1 1
-0.0352125799325487 -0.0352999431271147 1 1
0.0163761280506624 0.016412266995056 1 1
0.0305428781576736 0.0304410098675099 1 1
-0.0422982860298962 -0.0422340510401498 1 1
0.0236503492185907 0.0235366427076941 1 1
0.0337080225800911 0.0335883846972119 1 1
0.0100272044773416 0.0101003841017382 1 1
-0.00285263733301253 -0.00300214975141811 1 1
-0.0473477329852614 -0.0472203267664151 1 1
-0.042326896530847 -0.0421915735828996 1 1
0.00483316845684211 0.00478197868921666 1 1
-0.0548294805486381 -0.0546386490144755 1 1
-0.043076204753579 -0.0430616040400238 1 1
-0.033568302885062 -0.0336080533482892 1 1
-0.00484748859531938 -0.00494171536872107 1 1
-0.0741168766653424 -0.0737997629300871 1 1
0.018322337769809 0.0182370226939008 1 1
0.0337164383734419 0.0335541844943585 1 1
-0.00858854091759965 -0.00874571553178379 1 1
0.0623703458829361 0.0622246602651161 1 1
-0.0800354036571626 -0.079960279618334 1 1
0.0666710081056559 0.0665410799288176 1 1
0.00792086110286019 0.00789259732590156 1 1
0.0373825671969696 0.0373681564924356 1 1
0.0350688333841292 0.0350533712255581 1 1
-0.0123403504077353 -0.0124423457602198 1 1
0.00910668520522049 0.00924971856883732 1 1
0.112947358497834 0.112641596626715 0 0
-0.0607362568605675 -0.0606248582996023 1 1
-0.0584682499863939 -0.0583324652207882 1 1
0.0922367522405356 0.0919248795262953 1 1
-0.0190697487146145 -0.0188909555623307 1 1
-0.0372716611306363 -0.0373139258947296 1 1
-0.0756988270161116 -0.0754396480493359 1 1
0.0393529793210804 0.0392804442538041 1 1
-0.025744083563637 -0.0257036962758281 1 1
-0.0220621386283785 -0.022070873169464 1 1
0.034365490752118 0.0342707439538592 1 1
0.0951497833323236 0.0947936794045261 0 0
-0.00669240819044508 -0.00662946897749132 1 1
-0.0170705932425905 -0.0171109913197889 1 1
-0.0349734849192471 -0.0348665309164109 1 1
0.0957671589359769 0.0954833541706331 1 1
-0.0315765959463351 -0.0315530971013446 1 1
0.131606130121917 0.131396202833204 0 0
-0.0107866885635832 -0.010722177557073 1 1
-0.0359464100571548 -0.0359086102493234 1 1
0.0888641613060178 0.0885175101636542 1 1
0.0193953853833499 0.0192652545171958 1 1
-0.0411924721082732 -0.0410364735092722 1 1
0.00997599433760907 0.00992970742568713 1 1
0.0735583348939902 0.0732768535601162 1 1
0.00339885070051346 0.00333928077644506 1 1
-0.0897947793286942 -0.0894306749566322 0 0
0.0204921719929708 0.02038915796783 1 1
-0.0370385249215524 -0.0369487808993239 1 1
-0.0608260210002847 -0.060783798783603 1 1
0.0793403786887117 0.0791623605025237 1 1
0.0458093921724896 0.045641051936273 1 1
0.130891492811454 0.130425357469302 0 0
-0.0830772153980344 -0.0827281336192197 1 1
0.0349692744697221 0.0350635881684008 1 1
-0.0236004724362845 -0.0235648165122842 1 1
-0.0405705091518999 -0.0404194212767234 1 1
0.0864312347105844 0.0862565174108357 1 1
0.0784542905925531 0.0782033904905882 1 1
-0.0923464786267437 -0.0921386872510528 1 1
0.116431682790026 0.116114072870577 0 0
0.0433745191617568 0.0433067011134658 1 1
-0.00207707011514945 -0.00200229743828729 1 1
0.0848438423727484 0.084561783827525 1 1
0.0529176455789112 0.0527831611359939 1 1
-0.0286682035600836 -0.0288394126513165 1 1
-0.0225581629126755 -0.0225516075545978 1 1
-0.0279846419995421 -0.0280770439718991 1 1
-0.0656943401504428 -0.0654727470902454 1 1
-0.0486790912337866 -0.0484186948268284 1 1
0.00590518528835721 0.00589432725852774 1 1
0.042890569781977 0.0431003175702919 1 1
0.0077512824140858 0.00748934126450071 1 1
0.00417433267762019 0.00418272483532891 1 1
0.0525352777473395 0.0523338274189149 1 1
0.00105734032583517 0.00124412045002899 1 1
-0.0949774969307868 -0.0946886940591728 1 1
-0.0431559509018959 -0.0430434727278517 1 1
0.123214508823315 0.12275554142551 0 0
0.00811760504380112 0.00812563044721567 1 1
0.010043745730023 0.0100394928295961 1 1
-0.0645734974399271 -0.064340409399633 1 1
0.0625674788251114 0.0624164264330435 1 1
0.0216465050305367 0.0215426307868553 1 1
0.0273046644824478 0.027086726038379 1 1
-0.0619268736143904 -0.0616774113078068 1 1
-0.00524811621986077 -0.00531092060762151 1 1
0.0380781066479674 0.0379859735485394 1 1
-0.00496820070048915 -0.00496582907420806 1 1
-0.0113155794900521 -0.0113308948279965 1 1
-0.0268311613732674 -0.0267095362360079 1 1
0.0272514917271232 0.0271017093393828 1 1
0.0168448151148674 0.0168050367501222 1 1
0.0231857078696247 0.023207547138497 1 1
0.00949306584618303 0.00947066033669148 1 1
0.027905784566593 0.0279650308425559 1 1
-0.0996434319334111 -0.099337074656295 1 1
-0.049007796431995 -0.0489777714268586 1 1
0.00108022335225695 0.00105365688425825 1 1
-0.00757870077941634 -0.00750303016110219 1 1
-0.0199370221618066 -0.019904868026598 1 1
0.0718466677349923 0.0716080214215944 1 1
0.02499256053296 0.0249813265445683 1 1
0.096333807105724 0.0957189722233916 1 1
-0.000224371818998445 -0.000195357435093652 1 1
-0.00548746275333398 -0.00540518526517101 1 1
0.0186706550361839 0.0185495562915381 1 1
0.0488397492845427 0.0486704292304592 1 1
-0.00877901263886824 -0.00876706043538038 1 1
0.0395986198078972 0.0394119583722219 1 1
0.0737689744446813 0.0735362898807736 1 1
0.0974896602480284 0.0973010054212416 0 0
0.0651835297709838 0.0649811393022119 1 1
0.0448076698917776 0.0446950681218046 1 1
0.0328053896215471 0.0327963157424824 1 1
0.0497091268996281 0.0495541648947517 1 1
-0.00361352813122585 -0.00354189774408515 1 1
0.0128414856193568 0.0126553778322687 1 1
-0.0791160279749183 -0.0788663622402433 1 1
0.0289867727450269 0.0289678030984619 1 1
-0.0121716207600925 -0.0121054871835332 1 1
-0.009973704697498 -0.00980960614051779 1 1
-0.0183840713179676 -0.0183583880461454 1 1
-0.0463783149281244 -0.0463225228700836 1 1
0.0309741892742535 0.0309502990846809 1 1
-0.00718458134290744 -0.00728937603110485 1 1
0.0847113888669367 0.0844491360565886 1 1
0.0920968726991205 0.0918686051305931 1 1
0.019804552271136 0.0197088948437916 1 1
0.0587313932927264 0.0582841030767574 1 1
0.0277691268893087 0.0278865425609948 1 1
-0.028632386848169 -0.0286077369024438 1 1
0.0143273811713007 0.0141097982810754 1 1
0.0108026530694585 0.0110142161879449 1 1
0.000915480687130944 0.000909445873001437 1 1
0.0187508221107638 0.0187313270476139 1 1
0.0240880312255353 0.0239809974205441 1 1
-0.0418069410299701 -0.0418074783344243 1 1
-0.0251822556417329 -0.0251188093696602 1 1
-0.00812836829535861 -0.00809597910769009 1 1
0.0162631537632047 0.0161176257873439 1 1
0.0270661301407367 0.0271807485855311 1 1
0.0295073406796761 0.0294952914031827 1 1
0.00677383142559429 0.00683684479521404 1 1
-0.0171132550873001 -0.0169763844433339 1 1
0.0122440937766103 0.0121653006782017 1 1
-0.0208156677608987 -0.0207846940738756 1 1
0.0798929413138871 0.0797628304248763 1 1
0.0223782446323364 0.02229528475963 1 1
-0.0305574067444223 -0.030417910567973 1 1
-0.0254902199460326 -0.025348069812009 1 1
0.0228045306903296 0.0227464833568008 1 1
-0.0748490585763774 -0.074696478601761 1 1
-0.0864973471794438 -0.086233290941003 1 1
-0.0518615878657283 -0.0517592625911914 1 1
-0.0021449345169937 -0.00210848364443685 1 1
0.0148224086882089 0.0147132534930241 1 1
-0.048331526842341 -0.0482271277777254 1 1
-0.0271691768763846 -0.027089341216371 1 1
0.0276028271912556 0.0274312030913496 1 1
0.090979038901526 0.0908172992970324 0 0
0.000900805150232478 0.000940913823486264 1 1
0.0443017072557813 0.0441435265794271 1 1
0.0555074781829476 0.0552016755442966 1 1
-0.0242623232244266 -0.0242763018963019 1 1
-0.0466749391842982 -0.0465289550637178 1 1
-0.05808636341022 -0.0578667724324832 1 1
-0.155506639133553 -0.155123546794147 0 0
-0.074853025087657 -0.0747292221606235 1 1
-0.00434442550202652 -0.00431024763223393 1 1
0.076128743313124 0.0759927299316933 1 1
-0.0957937080564435 -0.0956042576239208 0 0
-0.0698841388606142 -0.0694746823225468 1 1
0.0501503582272075 0.0501050273505437 1 1
-0.00781120124528598 -0.00776278042122552 1 1
0.0526920743372741 0.0526723992171287 1 1
-0.0943347932862968 -0.0941631084016692 1 1
0.0532667168261816 0.0530866890030925 1 1
-0.0892293201724853 -0.0887580344032941 1 1
-0.122942364601215 -0.1225794328619 0 0
0.0583969853933783 0.0582776745149338 1 1
-0.068243613805138 -0.067973123822141 1 1
-0.142853750877163 -0.142488150647422 0 0
-0.00440705160002641 -0.00442495368456441 1 1
0.00251569806030602 0.00253131371255121 1 1
0.0808237569390643 0.0805453294938632 1 1
0.0094935409580341 0.00938686476173598 1 1
-0.106936270711105 -0.106742797144904 1 1
-0.00999915744698533 -0.0100646377918444 1 1
0.0501537670610701 0.0498630373817619 1 1
0.0235712553030091 0.0235479934153207 1 1
-0.022250096283922 -0.0221083597654841 1 1
0.0443861423681558 0.0442487642608587 1 1
-0.0703218383736976 -0.0702446698852816 1 1
-0.0689692057044324 -0.0687925135101076 1 1
0.0322629691487566 0.0321677300536266 1 1
0.0151690118091094 0.0152265937287672 1 1
0.0105153121996258 0.010453479372547 1 1
0.0463789304800092 0.0462589633080855 1 1
-0.0234269082465494 -0.0233381857061395 1 1
0.0390072239635817 0.0389360506346772 1 1
0.0575861398576121 0.0573683179468931 1 1
-0.106074496844788 -0.105762476100743 1 1
-0.0701900567001291 -0.0701680480173419 1 1
-0.0189779360335635 -0.0188902439431191 1 1
-0.0943991231314443 -0.0940975325213063 1 1
-0.045320734270029 -0.0452466905989069 1 1
0.0794221609686146 0.0792813373533311 1 1
0.0557768246171887 0.05554570732534 1 1
0.0244626251183797 0.0245096656011071 1 1
0.00242900317860817 0.00249934043106491 1 1
0.0428286356199149 0.0428152356685704 1 1
-0.0590417219558892 -0.0589026963789363 1 1
-0.0629407021953179 -0.062902532369074 1 1
-0.0157711029830548 -0.0158283383651769 1 1
-0.00731228430362868 -0.00724715685834213 1 1
0.00584756936850717 0.00562691429524478 1 1
0.0609332136476734 0.0607604444589354 1 1
0.0532130781662607 0.0529463542308917 1 1
0.0160193278355531 0.0158398909636236 1 1
-0.0109442167227314 -0.0112225250115859 1 1
0.102908490382172 0.102612335331695 0 0
0.117327094817335 0.117050465151034 0 0
0.0519408165989364 0.0519787454771598 1 1
-0.027032389748694 -0.0270697013333729 1 1
0.0142508657208843 0.014072335813195 1 1
-0.168921260285192 -0.168495511323094 0 0
-0.00780276123170607 -0.00786043813244767 1 1
0.042901802560104 0.042891235284312 1 1
0.0644784217190661 0.0644437850534482 1 1
0.00735844876818275 0.00731107414471062 1 1
-0.110826671053681 -0.110396122755408 1 1
0.0161233670196111 0.0161113555963681 1 1
0.0248000701457823 0.0246527400479946 1 1
-0.0233090099302675 -0.0231717411379344 1 1
-0.0139893318528793 -0.0140686053333934 1 1
0.036732749933959 0.0365875362591885 1 1
-0.0178733040141293 -0.0179111165761846 1 1
-0.0814779235810504 -0.081139896826067 1 1
-0.00876547809277418 -0.00859188854565382 1 1
-0.0404755987135237 -0.0404900377196644 1 1
0.0098620570107584 0.00995382240996867 1 1
0.0399197404703703 0.0397605805441497 1 1
0.0584782212841671 0.0585079545540105 1 1
-0.0237399737075375 -0.0237814335765946 1 1
0.0593237987782768 0.0590082853755263 1 1
0.067718878862083 0.0677038481302036 1 1
-0.0313938927008846 -0.03127025796983 1 1
-0.090902839339603 -0.0906682846765701 1 1
0.071336728944574 0.070841971252346 1 1
0.025876555285945 0.025795419302749 1 1
0.0717061425611392 0.0715936399338879 1 1
-0.0842570872467703 -0.0837812143553337 1 1
-0.00700694913229221 -0.00718540971379582 1 1
0.0416531894127661 0.0416475252788825 1 1
0.000679184042152964 0.000666360198473567 1 1
-0.0104314934971414 -0.0105775940729563 1 1
-0.0394331909961584 -0.0391670544694355 1 1
0.0694511563121814 0.0688551616001052 1 1
-0.0407093115555919 -0.0404856091779787 1 1
-0.0299745231199437 -0.029956676709802 1 1
-0.0295243090181042 -0.0295425842730371 1 1
0.0691679822428483 0.0688667825675609 1 1
-0.0158474130421156 -0.015809595998968 1 1
-0.00824339564951998 -0.00832859641980156 1 1
0.0179414975563696 0.0176537321098132 1 1
0.0647635251758521 0.0647122230700863 1 1
0.048378747635105 0.0481883778806386 1 1
0.00365943784090001 0.00368786304824307 1 1
-0.0448393514868523 -0.0447119040401657 1 1
0.0111421370490322 0.0111516848674255 1 1
-0.0740632799356068 -0.0739552014538621 1 1
-0.0936491191153166 -0.0934356962924904 0 0
-0.0315844909685619 -0.0314738177586523 1 1
0.0374300309598476 0.0373235556518257 1 1
-0.0797525289366378 -0.0795563743717041 1 1
-0.0371569894618386 -0.0371325280238896 1 1
0.0114886320248233 0.0112342698554356 1 1
-0.00141933222694572 -0.00142401037501987 1 1
0.110121967798226 0.109721125954284 0 0
0.0644533231938027 0.0644120872384787 1 1
-0.073348096498088 -0.0730498962455598 1 1
0.0442230605794301 0.043848157640108 1 1
-0.0358187997486915 -0.0357026264077446 1 1
0.0605459994221921 0.0603446803885159 1 1
-0.0356348092904846 -0.0356431468344993 1 1
0.00142090249167095 0.001505530938403 1 1
0.05804726467434 0.0576968352624997 1 1
0.0296661271274103 0.0294401497004594 1 1
0.0152374151192155 0.0153546230305505 1 1
0.000313676557145976 0.000291579051443825 1 1
-0.028059589250205 -0.0277897792887021 1 1
-0.00701681971756706 -0.00695196452824796 1 1
0.0423305933839716 0.042227856194505 1 1
-0.0258274974282467 -0.0256126513174247 1 1
0.0141858196733928 0.014275179268085 1 1
-0.0574668381492568 -0.0571670623029236 1 1
0.00330718012144133 0.00324640555733267 1 1
-0.0417460291880589 -0.0417424110317473 1 1
0.0879298712083453 0.0877318752812427 1 1
0.126832156373568 0.126485134670514 0 0
0.0240322012416017 0.0239370712682376 1 1
-0.0242343747192344 -0.0240685830170146 1 1
-0.0493068938024973 -0.0490395397212258 1 1
-0.024797769713597 -0.0246805246832908 1 1
-0.0124283183039803 -0.0122934497200792 1 1
0.0534501977275404 0.053272961633107 1 1
0.0299797418253188 0.0298786666666276 1 1
-0.0106780487057804 -0.0106329497149055 1 1
0.0916255820938703 0.0914432476224949 1 1
0.0338168263038662 0.0337554856711157 1 1
0.00733939394415103 0.00732076116354455 1 1
-0.0833210930252725 -0.0828348776196772 1 1
-0.0178872653467266 -0.0179092578501927 1 1
0.0399621090912948 0.0399505129638585 1 1
-0.0457603165679855 -0.0457135932985758 1 1
-0.0189141652605977 -0.0188201383421247 1 1
-0.046486714419405 -0.0462788102821338 1 1
0.0578141945706813 0.0574840378334875 1 1
-0.00500936246237818 -0.00511227082138049 1 1
-0.0339386442500047 -0.0337907392393556 1 1
-0.0477772435433138 -0.0476610782645129 1 1
-0.00310978611206732 -0.00310478620451913 1 1
0.010138511414692 0.010289172797601 1 1
0.0456484800916925 0.0454317305412421 1 1
-0.107442716002316 -0.10726289158081 0 0
-0.054817522813279 -0.0547304110277797 1 1
0.0301303938667842 0.0297088925998223 1 1
-0.0263236680326227 -0.0262766293586384 1 1
-0.0203000459648444 -0.0201844444208906 1 1
-0.0390862617120428 -0.0388435217020567 1 1
0.047845595543296 0.0476680694391279 1 1
0.0329757242359823 0.0327930239496097 1 1
0.0458057260538472 0.0456731428707825 1 1
-0.0302710769974432 -0.0303422959955866 1 1
0.0272285106574745 0.027218399588402 1 1
-0.073269963545261 -0.072951987142184 1 1
0.0261648250131055 0.0262234635260301 1 1
-0.0619360363872945 -0.0617336191369011 1 1
-0.0373951911242913 -0.0372215045029968 1 1
-0.0162546089857789 -0.0163191537799062 1 1
-0.0483026558972257 -0.0480433206300578 1 1
0.0119304982299721 0.0119557309705574 1 1
0.00552199350824448 0.00555284275415514 1 1
-0.00661496684531092 -0.00661623020605389 1 1
-0.0254578292897673 -0.0254911334937248 1 1
-0.0206438772673312 -0.0205026692090722 1 1
-0.122846943564549 -0.122472086892211 0 0
0.0210510204688486 0.0209446209912133 1 1
0.0808986317781543 0.0806974914679535 1 1
0.00255672201737894 0.00245636642287531 1 1
-0.0275764391299774 -0.0275756256911682 1 1
-0.00794354029358423 -0.00798689682410349 1 1
-0.0508204868010469 -0.05070785180736 1 1
0.0150544305552893 0.0151248343931835 1 1
-0.00709682931701621 -0.00695402928253882 1 1
0.000756537639438257 0.000661897791433996 1 1
-0.0770610404883501 -0.0767531841269827 1 1
-0.0203914903599248 -0.0202233713979295 1 1
0.0684168455676848 0.0683001853018045 1 1
0.031413146350178 0.0312735081445464 1 1
0.0095580346582958 0.00973157062449257 1 1
0.0110200988285776 0.0109970815030592 1 1
0.0373086799831222 0.0373369771169625 1 1
-0.0134438096748943 -0.0134279947124135 1 1
-0.0382198621260749 -0.0380610311291655 1 1
-0.0315742266344961 -0.0315676508355205 1 1
-0.0622692428911539 -0.0621151702354191 1 1
-0.0571117981144022 -0.0569137410555999 1 1
-0.0526227176577407 -0.0523893232412123 1 1
0.00961503227793676 0.00967571918555909 1 1
-0.00255787172698161 -0.00242353377058519 1 1
-0.00735543490001901 -0.00731132926282199 1 1
-0.0151948211066592 -0.0151649378502747 1 1
-0.0419238242785597 -0.0417812724275874 1 1
-0.0581000930989436 -0.0578842086505613 1 1
0.0211555125441204 0.0211751947711227 1 1
-0.0285263578849293 -0.0283848779365083 1 1
0.0808775780114001 0.080610192186689 1 1
-0.0802610450441249 -0.0801150965563925 1 1
0.0217517211145789 0.0219052967133277 1 1
-0.0168198114233319 -0.0169673304798896 1 1
-0.0635573780257506 -0.0633538755636982 1 1
0.0419367941773159 0.0417908133502696 1 1
0.0474385952315716 0.0473935476873553 1 1
-0.06373772436657 -0.0636581622847702 1 1
-0.00168977699815622 -0.00160413238590101 1 1
-0.128215169522352 -0.127876759218432 0 0
0.0175007407988666 0.0174081619921702 1 1
-0.0324264863591743 -0.0322085615986803 1 1
-0.0797887941945063 -0.0794003219582165 1 1
-0.0757000038059679 -0.0755760478689637 1 1
-0.0742028183664624 -0.074141024695142 1 1
0.0133476160546703 0.0132198665764767 1 1
-0.00909473484602673 -0.00904029573285294 1 1
-0.0138573626706536 -0.0137243078039449 1 1
-0.0364136614129604 -0.0362353743785666 1 1
0.0921402134210807 0.0920273864348639 1 1
-0.0150309104002143 -0.0150032220362841 1 1
-0.015774334417728 -0.0157817452098943 1 1
-0.00166290931183144 -0.00168662707982141 1 1
0.0499491687431899 0.0497907964599274 1 1
0.03605102324287 0.0360334658563792 1 1
-0.00872008538024238 -0.00872275682016618 1 1
-0.0610948955048545 -0.0607931289744565 1 1
-0.0604393188016481 -0.060331842162116 1 1
-0.0305534188647585 -0.0304933382239461 1 1
-0.0378233546888113 -0.0374632995487345 1 1
0.0231332915272504 0.0229104276375183 1 1
0.0304944480714598 0.0303961121526268 1 1
-0.0452812818713676 -0.0451860932166068 1 1
0.0513642128929589 0.0511381047228047 1 1
-0.0797462959994311 -0.0794482942222947 1 1
0.0131241484494284 0.0129530912298214 1 1
0.0318737783019643 0.0317601883696557 1 1
-0.0962053077933634 -0.095990770126652 0 0
-0.0107496560762539 -0.0108764653229312 1 1
-0.0845508506330724 -0.0842136987772705 1 1
0.0325206326545879 0.0324678997128963 1 1
0.0235489212484164 0.023601114109034 1 1
-0.0611172825634603 -0.0609112071841434 1 1
-0.0155166985462609 -0.0154473215898626 1 1
-0.080044550997678 -0.079822204709095 0 0
-0.0249842710100729 -0.0248967868307905 1 1
-0.00103439169125431 -0.000767034792806824 1 1
-0.010912290222707 -0.0109018656265941 1 1
0.0236827565616697 0.023790611346313 1 1
0.0649955721285286 0.0647404912236966 1 1
0.0551144794688827 0.0549308181341041 1 1
-0.0461867363367283 -0.0460056883500619 1 1
-0.00999242827867985 -0.00986075325459898 1 1
-0.0157253228918055 -0.0156339066371971 1 1
-0.00785555116613713 -0.00766919769254019 1 1
0.0714116166178731 0.0711687435802896 1 1
-0.0274808950845166 -0.0272492820083098 1 1
-0.0252335619881406 -0.0251028862421554 1 1
-0.123523968489696 -0.12296574195914 0 0
-0.0491803709736697 -0.0490518383957817 1 1
0.00344677493365309 0.00345804470329008 1 1
-0.0322290699855754 -0.0320530239740648 1 1
0.0319684994170354 0.031589963820833 1 1
0.00683527155937035 0.00686121345946621 1 1
0.00332177819285821 0.00314414427977876 1 1
-0.0609411295573603 -0.0608391444642132 1 1
0.00111901700101197 0.00111475470800626 1 1
0.00552292531848538 0.0055524121835347 1 1
0.00608313393025889 0.00602370270494052 1 1
0.0582212407285098 0.0582719444761939 1 1
-0.064781766999851 -0.0645885203484237 1 1
0.0759655035190537 0.0756106852384717 1 1
0.0105665584756061 0.0105497008537689 1 1
-0.0183247221807947 -0.0183193035376713 1 1
-0.0301889992805499 -0.0299498835175929 1 1
-0.0814081868325073 -0.0812335841533741 0 0
0.0142183725977427 0.0143928417766905 1 1
-0.0247181454117024 -0.0247323454038026 1 1
0.0130365207040872 0.0130777790933437 1 1
-0.119386881383115 -0.119128731017417 1 1
-0.00575057868399121 -0.00556758820901966 1 1
0.0654159682763438 0.065313959717107 1 1
-0.00990523814752456 -0.00975803764243127 1 1
0.028780653801592 0.0286755017731773 1 1
0.0327256355939171 0.0326759877937659 1 1
0.00549968496514507 0.00543363147192853 1 1
-0.0222619114390829 -0.0221334706131013 1 1
-0.0473524596720764 -0.0472575926885466 1 1
0.0713710895795078 0.0711246600390957 1 1
0.0303572815918728 0.0301280664133493 1 1
0.00139411849773324 0.00138778135113852 1 1
-0.00886995083236711 -0.0088179266760613 1 1
-0.051385141339595 -0.0512637522011624 1 1
-0.0242399632894778 -0.024192823559139 1 1
-0.0653150448106865 -0.0651120436035577 1 1
-0.0310979339753017 -0.0310185139468086 1 1
-0.0268942701734399 -0.0270338688480127 1 1
-0.00403593921288069 -0.0039806460684393 1 1
-0.021837492534835 -0.0217460638309946 1 1
-0.052373178840583 -0.0522030377331312 1 1
-0.0172033300017037 -0.0171724037024993 1 1
0.0265577358603208 0.0264237474587826 1 1
-0.0559595790164814 -0.0557588724459087 1 1
0.0607434938503252 0.0605511926132296 1 1
-0.0161134585741894 -0.0159147643685228 1 1
-0.0116525526859198 -0.0115866829547764 1 1
-0.00134226306078294 -0.0014663022924067 1 1
0.0702735860192523 0.0698499554002895 1 1
0.0810337254772883 0.0807957319592781 0 0
0.00175927490157868 0.00170539993446123 1 1
-0.0331633715345096 -0.0330995381464294 1 1
-0.0752937542455215 -0.0751421627511822 1 1
-0.00568833639811275 -0.00559080547445832 1 1
0.0197572966258723 0.0195800095363325 1 1
0.0865759704125724 0.0862204772827128 1 1
0.0776665234990448 0.077500825092363 1 1
-0.0171261030499313 -0.0169409789193455 1 1
-0.0285868967057541 -0.0286382252931377 1 1
-0.0169636455517687 -0.0170954487462168 1 1
0.0873232352782573 0.0870852669862327 1 1
0.0637927132004377 0.0637095345461964 1 1
-0.0573661693892712 -0.0571595771568987 1 1
-0.0221626734571334 -0.0219016584554591 1 1
0.066591069707089 0.0664106089832342 1 1
0.0764152248930357 0.0762629542677253 0 0
-0.0596485853808143 -0.0593638347557047 1 1
0.0148936272926265 0.0147453595698159 1 1
-0.0254168151948086 -0.025361316076473 1 1
-0.0219647930432919 -0.0219553159206643 1 1
-0.040147986287335 -0.0400210341912574 1 1
-0.0655593514753575 -0.0653834273614034 1 1
-0.0974983490675738 -0.0972619890581163 1 1
0.0470286439552309 0.0468618424148884 1 1
0.0263888826881068 0.0262369698968778 1 1
-0.0655288377709939 -0.0653119704240414 1 1
0.0370337739524564 0.0370549893758066 1 1
-0.0250661099169756 -0.0250097963724493 1 1
-0.0518963637730495 -0.0518136710505302 1 1
-0.00421403438657359 -0.00403628056967537 1 1
0.0767423316382051 0.0764297171443412 1 1
-0.00084275840582566 -0.0008126308733621 1 1
0.0596617589798764 0.0594212593289126 1 1
0.0458780501652224 0.0457102124128381 1 1
-0.0511776004011261 -0.0512019228782625 1 1
0.0261695656302848 0.0261991069778266 1 1
-0.0857780658527605 -0.0856096603938493 1 1
0.0522389044749095 0.0522566581019083 1 1
0.0389156770880331 0.0388130413408859 1 1
-0.0731000939600344 -0.0728874241364372 1 1
-0.0554274829487627 -0.055208827169616 1 1
0.0883350674142944 0.0880163754034752 0 0
0.0873383246511922 0.0872061625813354 0 0
-0.0316767932926634 -0.0313048893916103 1 1
0.0828574513125706 0.0825930595692014 0 0
0.0185379178605379 0.0185126464148172 1 1
0.0619350303851443 0.0617366702768666 1 1
-0.132283161014288 -0.131967444812743 0 0
0.0913106290879476 0.0911403456004401 0 0
0.00718575373622961 0.00718952190919475 1 1
-0.0424588162092277 -0.0425124659269372 1 1
0.0727942929404681 0.0726583514109314 1 1
-0.0646889692306307 -0.0645507436074486 1 1
0.031304835539096 0.0311844769423663 1 1
-0.0375177417041151 -0.0373227235919117 1 1
0.0753536813315489 0.074939073867394 1 1
-0.058373619900518 -0.058165823363932 1 1
-0.0173048641384085 -0.0171268695127587 1 1
-0.0255687884450105 -0.0255034542138713 1 1
0.0712537385768561 0.0710222134794203 1 1
-0.0118093744627647 -0.0115417636951954 1 1
-0.0224032154257052 -0.0222576739515873 1 1
-0.0201599967232802 -0.0201932433814922 1 1
0.0291918402486354 0.0290718471601044 1 1
-0.0637677697238277 -0.0635685610818107 1 1
-0.0172091259048605 -0.0171426552298083 1 1
0.061172209900071 0.0612641037170166 1 1
0.0920101186493907 0.0916420509749277 1 1
-0.0939775578645035 -0.0938382256412887 1 1
0.0514107913912336 0.0510977550907703 1 1
0.0188712819422385 0.0189925069697782 1 1
-0.00740654729339689 -0.00734926792494585 1 1
0.0575367474555125 0.0572034549212301 1 1
0.0116271490556552 0.0115282385962603 1 1
0.021724516045662 0.0215883466725716 1 1
-0.0284338758930998 -0.028260110326012 1 1
0.0546244707807174 0.0543436407457802 1 1
-0.0244645892420493 -0.024533233024776 1 1
-0.0380337968397412 -0.0380225993688792 1 1
0.0166202039391155 0.01660494542585 1 1
0.0604018500282698 0.059930083217144 1 1
0.00345532455838578 0.00332344634749047 1 1
-0.0322018900334867 -0.032208435018991 1 1
-0.0484349495454481 -0.0482349628461444 1 1
-0.0262235274672605 -0.0262850339393926 1 1
-0.00362916605331173 -0.00364805271754885 1 1
0.0240049654564669 0.0239289832349485 1 1
0.0130162257019337 0.0131009876795126 1 1
0.0534344555387765 0.0531901509879318 1 1
-0.0870218286629419 -0.0866850042168736 0 0
-0.0528803496037914 -0.0527691635615171 1 1
0.00094593290999311 0.00100696303820703 1 1
0.0768076708435192 0.0766335850246092 1 1
-0.00572165954934259 -0.00567248287418417 1 1
0.0183035639345865 0.0184158787704525 1 1
-0.0146348378482603 -0.0145183606599221 1 1
0.0799094634260413 0.0798221470614707 1 1
-0.0210072271362095 -0.0209655490229405 1 1
-0.0298553375517543 -0.0298006863719987 1 1
-0.00858280907592718 -0.0084276706345904 1 1
-0.00517663811574676 -0.00519763602239621 1 1
-0.0103018439017319 -0.0102980884916069 1 1
-0.0217061192581414 -0.021579291702206 1 1
0.0246400471027464 0.0245991985385029 1 1
-0.00880637077335054 -0.008772228716827 1 1
0.00164147258175415 0.00165079530326676 1 1
-0.0316735548006011 -0.0316879783874384 1 1
0.0433717759975994 0.0433339417725115 1 1
0.0286250776473837 0.0287401378294325 1 1
0.0194977719155712 0.019502321981716 1 1
0.0200975921654493 0.0199899213402082 1 1
0.0670231648155153 0.0668665410822185 1 1
-0.00644174729208601 -0.00643452372760311 1 1
-0.0315356643177998 -0.0314940819752872 1 1
0.0532651354074541 0.0529710264859515 1 1
-0.00485018531043731 -0.00477078433611115 1 1
-0.0798941885787547 -0.0796082728624876 1 1
-0.0509081192588235 -0.0507622403416831 1 1
0.00224627726394297 0.00222510741930628 1 1
-0.00715416593751688 -0.00712778331872714 1 1
-0.000971699486717067 -0.000951545761111798 1 1
-0.0649562404479017 -0.0648142566616449 1 1
-0.0311286837338926 -0.0310252451163498 1 1
0.100391843813296 0.100190454492737 1 1
0.00936221574248204 0.00928344561813207 1 1
-0.0481078234096739 -0.0480093039217167 1 1
0.0740227622861349 0.0740570881708149 1 1
-0.0401409063546364 -0.0400130706091453 1 1
-0.04703144516743 -0.0468595622635602 1 1
0.0485505226720378 0.0483718542762396 1 1
-0.0626269589572628 -0.0624892203436318 1 1
0.0316150857494422 0.0312190035595127 1 1
-0.00869748372581614 -0.00863040685046923 1 1
-0.039699471180357 -0.0397368870648452 1 1
-0.0712377984202131 -0.0712122749677319 1 1
-0.0276458256410418 -0.027525426457297 1 1
-0.0255620323377376 -0.025403871077404 1 1
-0.0480314218948598 -0.0478609775484301 1 1
-0.00630789003213654 -0.00637366565191493 1 1
-0.0134294820616369 -0.0132183061002925 1 1
0.0466759862147829 0.0466483367858994 1 1
0.0416438536515778 0.0416099502246285 1 1
0.0446328482368311 0.0445194134325118 1 1
0.0245801307608675 0.0246205579675242 1 1
0.0167746255591573 0.0166987870125735 1 1
-0.0569057236161751 -0.0566731956361461 1 1
0.0286674236145817 0.0286592297190103 1 1
0.0130983853800229 0.0129932214362289 1 1
-0.0838414406773727 -0.0836209815710482 1 1
-0.0215352659353569 -0.0214144913500208 1 1
-0.00920621787477635 -0.00916844601572899 1 1
0.0174288183861753 0.0173757761814024 1 1
0.0960629742736745 0.0958040765012161 1 1
0.0179327233894395 0.0175187980758737 1 1
0.0122522073172944 0.0121479202945002 1 1
-0.0481517444710261 -0.0479462309903409 1 1
-0.024744868634219 -0.0247237569004949 1 1
-0.0281209193424868 -0.028069936243108 1 1
0.0223276341413731 0.0221926961820306 1 1
-0.0201945734906028 -0.0201952608402564 1 1
-0.0693554655036618 -0.0691351221318294 1 1
-0.00508641414304718 -0.00507810231572615 1 1
0.0249216447080687 0.0247917569403528 1 1
0.040808673437343 0.0407132019503584 1 1
0.110625597394536 0.110173655310382 1 1
-0.0372402258971651 -0.0372432435156648 1 1
0.00461155195943511 0.00465463700927223 1 1
0.0145815573114283 0.0145649239871811 1 1
-0.0518514693974404 -0.0517098970710707 1 1
-0.0460871407839911 -0.0459855276672693 1 1
0.00564667545242277 0.00538480466767363 1 1
0.000757841662672838 0.000601986606498079 1 1
0.0214488809815603 0.0212694363749779 1 1
-0.0234345862812738 -0.0231638963946328 1 1
-0.120929552685868 -0.120596010055143 0 0
-0.0295202723482586 -0.029434344315749 1 1
0.044348637798005 0.0441238321235179 1 1
0.0226600818340074 0.0225064763096735 1 1
-0.0794623897345947 -0.0791615586914051 1 1
0.0620051606308675 0.0617925778016889 1 1
-0.00989311557937553 -0.00972007402990777 1 1
0.0436337190170856 0.043652824109517 1 1
-0.159448470933044 -0.159089495794376 0 0
0.020649300177418 0.0208354053633274 1 1
-0.0105111267972822 -0.0103816471690571 1 1
0.0575690396536793 0.0575159638254693 1 1
-0.00944534632190396 -0.00948238793855963 1 1
-0.0929030557027653 -0.0927139090715179 1 1
0.07116402115319 0.0709856739165628 1 1
0.0204589630478649 0.0206187261060663 1 1
-0.0692863613472296 -0.0689633338466119 1 1
0.0147822935705553 0.0147629897579623 1 1
-0.0262031719599527 -0.0262611639179977 1 1
0.0526725478162421 0.0524667080650337 1 1
0.0352449578591665 0.0349842179874656 1 1
0.0600092943929746 0.0598227796082912 1 1
0.00772576379890271 0.00802309187776346 1 1
-0.0796519475825461 -0.0794587370069743 1 1
-0.0370067230894668 -0.0368368627997952 1 1
-0.0377512584995099 -0.0376009115902325 1 1
-0.0748464987306196 -0.0745448840644077 1 1
-0.00114283020663459 -0.00114535923803543 1 1
-0.0977043283594737 -0.0974775401517884 0 0
-0.00302704972501251 -0.00300538783753191 1 1
-0.068457960255092 -0.0682278796646353 1 1
-0.0683952396071524 -0.0683137219741588 1 1
-0.07953403046443 -0.0792050226568017 1 1
-0.00778893896378452 -0.00787480770045166 1 1
-0.0161464614317933 -0.0161384503318743 1 1
-0.0200714878506397 -0.0200175880920087 1 1
-0.000325785895112989 -0.000106489712068078 1 1
-0.0192283679799836 -0.0191160612920872 1 1
0.0580165271826588 0.0578860429117839 1 1
-0.063375519844394 -0.0632012063042302 1 1
0.0151866522694313 0.0152134998032711 1 1
0.0184277552058277 0.018480612691571 1 1
-0.0349173849780164 -0.0348113366979799 1 1
0.0427585745837401 0.042557496797983 1 1
0.039760383663185 0.0396717056298438 1 1
0.00356442915266683 0.003294021333097 1 1
0.105994387705192 0.105685273065449 1 1
0.0203492141389758 0.0204599109153655 1 1
0.0733245983126371 0.0728905567011731 1 1
0.0461495369190874 0.0459787916837579 1 1
-0.00211870819254877 -0.00202271681764023 1 1
0.0622445811375745 0.0621097228717977 1 1
-0.008828125040344 -0.00891465825201776 1 1
0.00857630192495225 0.00847406713269691 1 1
-0.0352319847729576 -0.0350694835647535 1 1
0.0214082395256882 0.0214042962047762 1 1
-0.0403832408940855 -0.0402302416578234 1 1
-0.0114532821994093 -0.0114176342910153 1 1
-0.107876002327868 -0.107578934447541 0 0
0.0697528238531742 0.0695758826447624 1 1
0.0815406864308977 0.0813984836979554 1 1
0.0322488288798678 0.0322054032353009 1 1
0.0188326724444776 0.0186354045957384 1 1
0.0633555390888424 0.063209780732628 1 1
0.0226537174727172 0.0225996130970616 1 1
0.0480272624738663 0.0479989683454279 1 1
-0.0355242890224023 -0.0354670711059516 1 1
-0.0298800012867569 -0.0298893985762254 1 1
0.0263295106125431 0.0261582311003085 1 1
-0.0130144054533713 -0.0128961883628544 1 1
-4.36627949626494e-05 -7.59335694188335e-05 1 1
0.00657667813487019 0.00671332504458672 1 1
0.0133187109532839 0.0133353975769353 1 1
0.0398382250826131 0.0396666520795554 1 1
-0.00287307362446625 -0.00287079750331486 1 1
0.0306999661406621 0.0307458356301181 1 1
-0.0501449727599632 -0.0500229581486829 1 1
-0.0100285929188447 -0.00994888136967293 1 1
-0.100309521955374 -0.100081750526914 1 1
0.0195427368164541 0.0194396139057734 1 1
-0.0573743748147828 -0.0572977064204529 1 1
-0.0141002158330214 -0.0140548168478262 1 1
0.00269718225793914 0.00265023427001727 1 1
0.02147512093894 0.0215535391160928 1 1
0.0587676108600207 0.058766220009593 1 1
-0.00621353603452339 -0.0060781228779717 1 1
-0.0168290247316461 -0.0168912447179959 1 1
-0.00493180028546463 -0.00492452368281423 1 1
0.0199513186625903 0.0198890393882844 1 1
0.0103894332073172 0.0102798492828992 1 1
-0.0160935419379875 -0.0160334533096022 1 1
-0.0559168955753624 -0.0557303076669163 1 1
-0.00642177880768461 -0.00653876499486907 1 1
-0.0479995106206839 -0.0479306515475485 1 1
0.0426960101087857 0.0423493207345631 1 1
0.0162937244128391 0.0162915259668953 1 1
0.0913868341373599 0.0912738053559722 0 0
0.0385723971212208 0.0384936557566612 1 1
0.0191019168506995 0.0189287752848153 1 1
-0.0762488828815869 -0.0760155810630374 1 1
0.0124879898712371 0.0123593496677199 1 1
-0.0565043774842697 -0.0562544221556763 1 1
-0.00115672810600623 -0.00109339658341034 1 1
-0.0740854837157678 -0.0739515338548656 1 1
-0.097227688749983 -0.0969782185105241 1 1
0.0017213369294416 0.00166833921504883 1 1
0.0374648942873427 0.0373414181902175 1 1
-0.112124036713859 -0.111676649120332 1 1
0.0262480308924353 0.0260497145252173 1 1
0.00944236430585984 0.00938570543765603 1 1
-0.0350153992660686 -0.0349308769351867 1 1
-0.0795463064052921 -0.079459954577645 0 0
0.0277157090243791 0.0278303464608029 1 1
0.0336385742042644 0.0335216773964133 1 1
-0.0119406086560947 -0.0118456055086516 1 1
-0.0604571820938478 -0.0602824652430797 1 1
-0.0277808687100619 -0.0277722894510081 1 1
-0.102405939986728 -0.102131861684965 1 1
-0.0166708797768536 -0.0166145210860051 1 1
-0.00697381761067034 -0.00703026790076211 1 1
-0.0718604134500809 -0.0716050147280156 1 1
-0.0773923433903405 -0.0771758257123058 1 1
0.00462463079837131 0.00451155198672785 1 1
0.00951901359158584 0.00940879584332393 1 1
0.00692523299126784 0.00709021144106582 1 1
-0.0387268149458518 -0.038819613523863 1 1
0.0476093050242221 0.0474749068379639 1 1
-0.00403872964246081 -0.00411052692501761 1 1
-0.0526420142927098 -0.0525767810164976 1 1
-0.0185089423312704 -0.0184854678805669 1 1
0.0461231879905673 0.0460403389078917 1 1
-0.0271830265682373 -0.0272521378150543 1 1
0.0834550587993725 0.0834048195764966 1 1
0.12453042844483 0.124335491041303 1 1
0.0765533447362346 0.0763351846522579 1 1
0.0554596612363095 0.0553545196032116 1 1
0.0662100324969279 0.0660078143317791 1 1
0.031479414778342 0.0314429638461192 1 1
-0.0210442468585458 -0.0209602800815185 1 1
0.0110128092116147 0.0111344537257362 1 1
0.083222015881923 0.0830352021613244 1 1
0.0243754766678178 0.0242856517141553 1 1
0.0400774140053074 0.0400050435158469 1 1
-0.0144082438852952 -0.0144076266167469 1 1
0.00875823691372059 0.0086922758257111 1 1
0.000102594978090216 7.20111907718898e-05 1 1
-0.0252099413865279 -0.0251080460187772 1 1
0.0139155992801584 0.0137894863030139 1 1
0.0848227637592594 0.0846122128618594 1 1
0.0522485439545388 0.052328407355492 1 1
-0.00499777051578145 -0.00496410562590556 1 1
-0.0300290457143151 -0.0301152794252458 1 1
-0.12037944971007 -0.12007517115929 0 0
0.0425301152461333 0.0424650515927364 1 1
-0.0937795829392918 -0.0934025412486997 1 1
-0.0194434676608953 -0.0193300539060701 1 1
-0.0394763748994283 -0.0395102670208169 1 1
-0.0344290086715155 -0.0344695839870527 1 1
-0.0748577495934712 -0.0744988105866433 1 1
0.0279336166200047 0.0280041491684537 1 1
-0.0845719154674311 -0.0844418666483667 1 1
0.0329091471709139 0.0327256341674607 1 1
-0.0420604825526405 -0.042108973041446 1 1
0.00151795838681623 0.00147469476856323 1 1
0.0404868464728326 0.0402674621197876 1 1
0.0402642370711684 0.0401676287170323 1 1
-0.0213629715071743 -0.0212901573515641 1 1
-0.109940857227386 -0.109481691138393 0 0
-0.028764317262556 -0.028634178432587 1 1
-0.0225831857485785 -0.0223307889818681 1 1
-0.0749150297406188 -0.0747714456826035 0 0
0.0321354871162956 0.0320706862537957 1 1
-0.00224798572316423 -0.00212424211782379 1 1
-0.0325535431884039 -0.0324744172978559 1 1
-0.0293496493013252 -0.029248680320741 1 1
-0.0760114752378442 -0.075896066074406 0 0
0.0395653969132409 0.0394298610506298 1 1
-0.0123928847282951 -0.0125074817953988 1 1
0.00494238424379756 0.00488315262672817 1 1
-0.0170841145268139 -0.0169938208419119 1 1
-0.0234657304729827 -0.0234912983991283 1 1
-0.0973743175871206 -0.0972138664533991 0 0
0.0258824778167067 0.0256764065564189 1 1
0.0272368412609974 0.02697610733276 1 1
0.0432967704981725 0.0432098549009068 1 1
0.0275430326471879 0.0273737009178916 1 1
0.0200511986311635 0.0199822195788982 1 1
-0.0241508456590072 -0.0243464667173549 1 1
0.0177534826407545 0.0176924023569796 1 1
-0.0171075947501066 -0.0171128832759569 1 1
0.0998159105871108 0.0996399050433307 0 0
-0.0189930421116679 -0.0189684688227951 1 1
0.00237320617023861 0.00219107367083601 1 1
-0.0343784069014394 -0.0345414788997989 1 1
0.00957490201753553 0.00949242166302183 1 1
0.0723465344524784 0.0721007853340661 1 1
0.0226266298281032 0.0226735942161402 1 1
-0.0561303971703559 -0.0560354884152357 1 1
0.0747183572581557 0.0743826764142969 1 1
-0.0157332226858901 -0.0155906540614915 1 1
-0.0151170504881597 -0.0150478231537712 1 1
-0.00540852942628609 -0.00547958228280939 1 1
-0.014527895017198 -0.0145668334717174 1 1
-0.0344922088799526 -0.0342957706663176 1 1
-0.0640008731270368 -0.0639099559712264 1 1
-0.063825952793427 -0.0636622105131246 1 1
-0.02055081576703 -0.0205421259658435 1 1
0.0138898632829536 0.0137843455322865 1 1
0.0954597236533663 0.095292012367054 1 1
0.041037229817978 0.0409087980394808 1 1
-0.0143025463100662 -0.0143171582890424 1 1
-0.0434518160818804 -0.0431878655548876 1 1
0.0594239261381545 0.0592913169115445 1 1
-0.0764227364217513 -0.0762769207550477 1 1
0.00697323866998783 0.00708234423404483 1 1
0.00277300746973811 0.00268616235941757 1 1
-0.0249197800033712 -0.0249129002233357 1 1
-0.0277605847543416 -0.0276170481347933 1 1
0.036229558002257 0.0360630596151621 1 1
-0.0667322556280922 -0.0665602899016525 1 1
0.0211242076498066 0.0211273053972409 1 1
-0.0487307534289982 -0.0486751042704429 1 1
-0.00568883562398217 -0.005611506145521 1 1
-0.0354675237745724 -0.035513324472103 1 1
-0.0388237742134855 -0.0387493525331848 1 1
-0.0254127170943216 -0.0252066582234249 1 1
-0.0657200319521317 -0.0656267588556878 1 1
0.0499637080271255 0.0498161733253536 1 1
-0.083209251627383 -0.0830465200603801 1 1
-0.0267758604218251 -0.0267011861145397 1 1
-0.000592103251754982 -0.000527973384096898 1 1
0.0845465776617478 0.0842922715077813 1 1
0.0319768946967906 0.0316670029315154 1 1
-0.0416339245748152 -0.0415194630703038 1 1
0.0440460230159546 0.0437625836759483 1 1
0.0222781930934705 0.0221685030655964 1 1
-0.0459535331578215 -0.0457406416581586 1 1
0.0137293448920553 0.0137635395004741 1 1
0.0574728813901429 0.0572898016504587 1 1
0.0583495692316839 0.0582720667376671 1 1
-0.0397601287348001 -0.0396279025136932 1 1
0.0865892622834238 0.0864729074891767 0 0
-0.00928221539443315 -0.00940395709257652 1 1
0.0233193362519421 0.0231656371107866 1 1
-0.0231049079026575 -0.0230480020340964 1 1
-0.0240137598515366 -0.0241647263606021 1 1
0.137979798474168 0.137637432994454 0 0
0.0124202219083635 0.0122690787325045 1 1
0.110018280319237 0.109511356283093 0 0
-0.0270413795997822 -0.0269600778233766 1 1
-0.0254022005279245 -0.0252743339600235 1 1
-0.0375664898093528 -0.0373108764143647 1 1
-0.0154477416119999 -0.0155199796278029 1 1
0.0300423805795428 0.0300508602093371 1 1
-0.0765969167610622 -0.0764136981988196 1 1
0.074012107865819 0.0737380827448264 1 1
0.120511802188464 0.120163998054475 0 0
-0.0465345491769028 -0.0465021770136952 1 1
8.06114648564012e-05 -1.9028380868218e-05 1 1
0.0197344508655243 0.0193617436363066 1 1
0.0154102643937949 0.0154507429139875 1 1
-0.0488324990721067 -0.0487416263661015 1 1
0.0602097480699522 0.0601450333459086 1 1
0.0798722098902857 0.0794385083793627 1 1
0.0686407538259677 0.0683307605191357 0 0
-0.021439685118238 -0.0214491849574509 1 1
-0.00330386311078308 -0.00327678437669426 1 1
0.0483298799975723 0.0483526739090299 1 1
0.0346999500357077 0.0344377328412327 1 1
-0.0380631004570424 -0.0380582566190325 1 1
0.0306497293096548 0.0305679686948878 1 1
-0.00843542218941779 -0.00826276796886075 1 1
-0.000886820389461175 -0.000871816850734237 1 1
-0.0772459547538664 -0.0770161693547518 1 1
0.0843229625995589 0.0842351158780576 0 0
0.0214293891329177 0.0213699589629609 1 1
0.00320462326662972 0.00312940748422846 1 1
-0.0385368806198874 -0.0384473562857263 1 1
0.0152806950958319 0.0152550709936226 1 1
-0.0514682990464794 -0.0512498792688215 1 1
-0.01966218235741 -0.0196848543613271 1 1
0.0419989849417779 0.0419689935767019 1 1
0.0142641450406963 0.0141718000448837 1 1
-0.0459910511073535 -0.0459512584408766 1 1
-0.0599099655493528 -0.0598842340674146 1 1
0.103454957203422 0.103152143878822 0 0
0.0257743035307467 0.0259976795349394 1 1
0.131382841624917 0.13100641344538 0 0
0.0254556030720303 0.0254206772234474 1 1
-0.0557977465828092 -0.0556721942439102 1 1
0.00906316021076177 0.00919060982705628 1 1
0.0890114059958072 0.0885729838305052 1 1
-0.0344201923270003 -0.0342981898941051 1 1
-0.0262519004062049 -0.0262467760107002 1 1
-0.0639549243845969 -0.0638111701636362 1 1
0.0181323367559048 0.0181412729024155 1 1
0.0641757359922939 0.0640073324686892 1 1
-0.00201745963275437 -0.00206383801562971 1 1
0.068329376235798 0.0683562983968808 1 1
0.00856527827700865 0.00870050864304229 1 1
-0.0417670322138722 -0.0418054917922967 1 1
-0.00629938219929983 -0.00626096827613564 1 1
0.0188357949343055 0.0187627433763318 1 1
0.169240515041514 0.168856172729609 0 0
0.0194699743123747 0.0193926034084679 1 1
-0.0354300265169802 -0.0351958129009346 1 1
-0.017536378584846 -0.0174014120183331 1 1
0.0117132704574279 0.0117461832205225 1 1
0.0578712427645541 0.0577645931353343 1 1
0.0854177146943837 0.0850395068654011 1 1
-0.0566211624954748 -0.0565576096005021 1 1
0.0361436887467253 0.0360129485267978 1 1
-0.0509401224688796 -0.0507559167035811 1 1
-0.00222994113159227 -0.00228469349496828 1 1
0.0138207627498998 0.0137033873385362 1 1
0.0731418026317631 0.0728062665336722 1 1
0.00837763199543963 0.00834166387009492 1 1
0.0908471822126043 0.0906630376762947 1 1
-0.00458503057065266 -0.00455302357330014 1 1
-0.00982814907263808 -0.00974630131576115 1 1
-0.032436277647792 -0.032219472727219 1 1
-0.0490978097368948 -0.0488696407747681 1 1
-0.00835456164804902 -0.00828892192347446 1 1
-0.02671904118363 -0.0266377427573951 1 1
0.0538256757309237 0.0539373148694562 1 1
0.0578557221354756 0.0577434022158188 1 1
-0.0360711121914955 -0.0360179752631655 1 1
-0.011103361694009 -0.011065830111185 1 1
-0.107739077264926 -0.107401290484719 0 0
0.0605830195815305 0.0604381898143952 1 1
-0.00247939178428684 -0.00238837965062747 1 1
0.00501607222687075 0.00522335848944829 1 1
0.0329441530325535 0.0327183987065108 1 1
0.00939312502006257 0.00932187151601762 1 1
-0.0211238955168215 -0.0211425445716173 1 1
0.00441083651252018 0.00448489372509442 1 1
0.0352053914830909 0.0353080017608892 1 1
0.00254351961625362 0.00240220559705329 1 1
-0.000712974424430132 -0.000686642607270204 1 1
0.0504364988947688 0.0504347418886319 1 1
0.0603949466698916 0.0602218374631211 1 1
0.012453484339563 0.0123934063885118 1 1
-0.0524596775691905 -0.052193408619364 1 1
-0.0318222436625319 -0.0318162840364579 1 1
-0.0121081237410749 -0.0119957992063144 1 1
0.00104575805758756 0.00112451649329082 1 1
-0.0787414136006753 -0.078543389655976 1 1
0.0625363067820947 0.0624616594543108 1 1
-0.0600328356346589 -0.0599240009740944 1 1
0.0371986114171848 0.0371030246322553 1 1
-0.0710635300531099 -0.0708169097528653 1 1
-0.0841931170368439 -0.0840309235665845 1 1
0.0526824562152173 0.0524707212070692 1 1
-0.0839585582764417 -0.0838629870131498 1 1
-0.07692810586658 -0.0767134724784561 1 1
-0.0350185234593882 -0.0349457841521416 1 1
0.0327513103749282 0.0325227122213729 1 1
0.0473482599259916 0.0471871870736039 1 1
0.0606185313736777 0.0602763673684647 1 1
0.0192608764266051 0.0192411954864491 1 1
-0.00592015833255585 -0.00595518992100961 1 1
-0.0580873687363744 -0.0577820023854099 1 1
0.0537417859789325 0.0535999382111833 1 1
-0.0131286527102694 -0.0132192865772044 1 1
-0.0163952660552674 -0.0163832714842646 1 1
0.0600462071193313 0.0597507809454597 1 1
-0.0719508723528708 -0.071825016699957 1 1
-0.0105169968216906 -0.0107044431103655 1 1
-0.123659402491436 -0.12334421661668 0 0
-0.06207670261558 -0.0620565196861282 1 1
0.0835928192639632 0.0834132669444501 1 1
-0.093052089337873 -0.0927939159832957 1 1
-0.0846269995846417 -0.084417632524597 1 1
0.0228315760730407 0.0227418842577287 1 1
0.0546181798441864 0.0544967792523583 1 1
0.00185541730835793 0.00170549728224994 1 1
0.0287951534031132 0.0286465332298794 1 1
0.0389960263895487 0.0388881064849398 1 1
0.000363111634587849 0.000544594753008076 1 1
0.00788752772834263 0.00773792434256181 1 1
-0.0150386294811854 -0.0149698876294717 1 1
0.0780084974319161 0.0776455015937779 1 1
0.0498083166126539 0.0495639345342494 1 1
-0.0692841150984811 -0.0691170280527515 1 1
-0.0295575725675623 -0.0295563338534485 1 1
-0.0101726003128087 -0.0101890628181525 1 1
-0.0546450689120558 -0.0544364995731714 1 1
0.0305084954877145 0.0303517152595765 1 1
-0.0142274683325865 -0.0141815889903723 1 1
-0.0220785640301887 -0.0219823057004544 1 1
0.0230139175938441 0.0229140531430679 1 1
-0.0742275655034385 -0.0739845299082115 1 1
0.0790545570262637 0.078703422713089 1 1
-0.118020103563236 -0.11758671788925 1 1
-0.0287876536787942 -0.0289605572533946 1 1
-0.0543590367630601 -0.0540338544605611 1 1
-0.0729830956246675 -0.0728086512439495 1 1
-0.000257948757449646 -0.000157436606756848 1 1
0.0225890630068883 0.0225752009028825 1 1
0.00140195204523515 0.00141370556296254 1 1
-0.021975951523554 -0.0218936028307907 1 1
0.0421005858938412 0.0418728821133966 1 1
0.143174678515573 0.142682238636593 0 0
0.0747180938571397 0.0745239876885807 1 1
0.0589887644552328 0.0589152618197551 1 1
0.0826872478547741 0.0823948891692931 1 1
0.0246964241487014 0.0247332943460887 1 1
-0.013068218601722 -0.0130971616941821 1 1
0.0032618636372342 0.00326529197501733 1 1
0.0575089665155969 0.0573689049397691 1 1
0.00107044256299038 0.00116010276864647 1 1
-0.00486341744619475 -0.00478790565092593 1 1
0.000584464089873822 0.000579151998769489 1 1
-0.0296760569805935 -0.0292949095959217 1 1
-0.041030887563413 -0.0409345542244034 1 1
-0.0582463165156158 -0.0580379190797279 1 1
0.0165671572029578 0.016498533115286 1 1
0.0297424294560447 0.029607173859545 1 1
-0.0940951245786007 -0.0937841719811001 1 1
-0.00712002352103184 -0.00716914307031512 1 1
0.0331597654194276 0.0329347418784411 1 1
-0.0195402268006682 -0.0194259793419057 1 1
-0.01679915798729 -0.0165189960223644 1 1
-0.0524183054704418 -0.0524805225566506 1 1
-0.0576055095816058 -0.0575786042290651 1 1
-0.0458943177556675 -0.0457941319810571 1 1
0.029767346976514 0.0297031669489203 1 1
-0.0744813463418461 -0.0743071276670745 1 1
-0.11425182682972 -0.11383096497262 0 0
-0.0527877479939769 -0.0524858378416427 1 1
0.0748629513468409 0.0746153780058466 1 1
0.0174066285258634 0.0174524467090156 1 1
-0.0451133685449311 -0.0449606827068813 1 1
-0.0538657849809593 -0.0537752735567429 1 1
-0.00053740121481129 -0.000383062927897714 1 1
-0.0182541673003421 -0.0182631576591847 1 1
0.0845608375305429 0.0845579196653976 1 1
0.0380897477640351 0.0380260564374637 1 1
0.0690211960052783 0.0690022435224138 1 1
0.0299863710505834 0.0300340651662353 1 1
-0.0452890797852239 -0.0451214635417876 1 1
0.00544207580691839 0.00549940201534361 1 1
0.0188672942090341 0.0187358126990377 1 1
-0.0859332440441236 -0.0857497176444207 0 0
-0.00763197162007198 -0.00765597584173585 1 1
0.110314725224556 0.110073051791011 0 0
-0.0174052458258907 -0.0173628642973182 1 1
-0.0075208460838036 -0.00757565270987388 1 1
0.0147753343274631 0.014752561735069 1 1
0.0216347548228124 0.0215621794581693 1 1
-0.0815623157497962 -0.0812637756726592 0 0
-0.0318573968347276 -0.031669746569367 1 1
-0.0332441587900126 -0.0330853735091762 1 1
0.0241324968143907 0.0243506613003011 1 1
0.0559287446116202 0.0559307153091715 1 1
0.0747803756831673 0.07457559162901 1 1
0.0469013396963702 0.0466313569604665 1 1
-0.0816018959197243 -0.0814042483938113 0 0
-0.0647764095253433 -0.0644847445637412 1 1
0.0103059369559197 0.0100657810480695 1 1
-0.0343405269123608 -0.0343490188948952 1 1
0.0695058905782659 0.0692445282939485 1 1
0.0578343238804955 0.0576324199275557 1 1
0.0506858460437389 0.0506377305763693 1 1
0.0600553679036611 0.0600038079621345 1 1
-0.090947036653436 -0.0907374044679102 1 1
0.0306135291142722 0.030484762698676 1 1
-0.0348195932315332 -0.0347391219849913 1 1
0.0203050277961606 0.02027673808237 1 1
0.0131677902504557 0.0131530844459196 1 1
0.0480057728285014 0.0479772088698015 1 1
0.0436516644452545 0.0434683003714573 1 1
0.00303202722848207 0.00313900616426016 1 1
0.0555153297471433 0.055321444375863 1 1
-0.120504212837988 -0.1202738578986 0 0
0.0465774299482975 0.0465844990013664 1 1
0.0422173135724272 0.0419665110975582 1 1
0.0470198774495722 0.046746862258132 1 1
0.00743217944241678 0.00743508352501673 1 1
0.0105640653499324 0.0104922287304228 1 1
0.0841331831076443 0.0838112019334683 1 1
-0.0360554109520514 -0.0360431541789496 1 1
0.0701126671608888 0.0698982102832244 1 1
-0.0803221422383204 -0.0801477820712348 1 1
-0.0487246597638238 -0.0484163869340268 1 1
0.0992451038538492 0.0989660289136293 0 0
0.0750615860858567 0.0749717928245072 0 0
0.0125432716500655 0.0123570337395228 1 1
0.00857489433218763 0.0087051086369414 1 1
0.0231690325360551 0.0230905886052386 1 1
-0.0119164034160345 -0.0119173214683016 1 1
0.0324181218017391 0.0322467021452083 1 1
-0.00535600493181172 -0.0052957888710823 1 1
-0.088860589646761 -0.0886254112733454 0 0
0.00704542497389239 0.00713111469544557 1 1
-0.0277298350842535 -0.0275936241575537 1 1
0.00874682527566101 0.00872475760223382 1 1
0.0669869627199541 0.0668290483764212 1 1
-0.121659784249305 -0.121218528816658 0 0
-0.0321046155697366 -0.0320984533751928 1 1
0.0104763681882039 0.0104676235295307 1 1
-0.0900343953302278 -0.0897779025669943 1 1
0.0420612990749206 0.0419782224128311 1 1
0.0610534593154373 0.0609080137012603 1 1
0.0107766665561403 0.0106930806467062 1 1
0.010745617898671 0.0108738898482163 1 1
-0.0164248381176314 -0.0165713700751127 1 1
0.103929227536139 0.103488382218561 1 1
-0.132342874381223 -0.132012625613031 0 0
-0.0223237426180411 -0.0223493392467588 1 1
0.0627880366837874 0.0626083035870216 1 1
0.0727181657448256 0.0723482304263474 1 1
0.0423445602866293 0.0421223323900791 1 1
-0.00450144089998293 -0.00443290286066923 1 1
0.0632505142268988 0.0629823247121098 1 1
-0.0916481978437713 -0.0914822819099161 1 1
0.00177343974689927 0.001585040524021 1 1
-0.0402083532655483 -0.0399228378818775 1 1
-0.134756553760207 -0.134306769508254 0 0
0.105861216673864 0.105501168832977 0 0
-0.0488490864089344 -0.0485210423297728 1 1
0.0656625233621422 0.0655971169535126 1 1
-0.0257775952871624 -0.0255784640506665 1 1
0.0297598558174364 0.0297565153760745 1 1
0.00630586883621815 0.00645282484266831 1 1
-0.00141351000306128 -0.00144925625171435 1 1
0.0981450424834174 0.0975456415969679 1 1
0.0345859862560801 0.0345255944806336 1 1
0.0293583231553413 0.0292598718996908 1 1
0.0447559291394447 0.0446172331783739 1 1
-0.0509920041578889 -0.0507170854446425 1 1
0.127314006382908 0.126997841365436 0 0
0.0257943210566212 0.0254198187537777 1 1
0.0618957822679227 0.0616651259295342 1 1
0.0777367317381183 0.0775556753324823 1 1
0.00158545912986158 0.00159285215655469 1 1
-0.0242326492305361 -0.0241737809103572 1 1
-0.0189896142892679 -0.0189357800022375 1 1
-0.0366699389552352 -0.036717254334124 1 1
0.034720979444555 0.0346985067265066 1 1
-0.0717676717193064 -0.0716611934751046 1 1
0.0790582058592865 0.0790042040827712 0 0
0.0352332369592868 0.0352676310563624 1 1
0.0689613920464179 0.0688940454979636 1 1
0.0698122733201776 0.0696728326555056 1 1
0.0109893348249949 0.0110383305296494 1 1
0.0453017618431849 0.0452255734249469 1 1
-0.00210057171005587 -0.0021608252183948 1 1
-0.00839010910344079 -0.00847859297483002 1 1
0.0225055313026186 0.0226229053299344 1 1
0.0345825910973094 0.034643692789002 1 1
0.0352666905477054 0.0351314356525428 1 1
0.0321983133232418 0.0319939063646099 1 1
-0.00815632370175539 -0.00814021534099439 1 1
0.0258091130846169 0.0256275092193717 1 1
0.0709670396270516 0.0708681583119471 1 1
0.0298094213904007 0.0298511048929848 1 1
-0.0677781944240201 -0.0675466303049806 1 1
0.031786901711677 0.0316108603376425 1 1
0.0690095946405504 0.068727111281832 1 1
0.0361842677958244 0.0360964161256334 1 1
0.0305946403698158 0.0305535487166087 1 1
-0.0270916430383088 -0.0268533269843184 1 1
0.0569103836461656 0.0566047636991363 1 1
-0.00996244228592535 -0.0097649667473623 1 1
-0.0900249427262435 -0.0898001996577755 0 0
-0.0164233779966705 -0.0165390596782201 1 1
-0.0706852450196962 -0.0704763722355407 1 1
-0.0379047023094926 -0.0378659412218956 1 1
-0.0155720612116774 -0.015609165353555 1 1
0.0153987723267804 0.0153183627559592 1 1
0.0694063516423517 0.0692023362395647 1 1
-0.0111534625604352 -0.0110152296208323 1 1
-0.0798870347535261 -0.0798010667988535 1 1
-0.0159561594942712 -0.0160312054451143 1 1
0.0415355060078582 0.0415888083348254 1 1
0.0164618055065635 0.0164928987156553 1 1
0.0558896908048701 0.0556965036215515 1 1
-0.0415689059043066 -0.0413997651194895 1 1
-0.0205895309160651 -0.0204439895312839 1 1
0.00466954257011534 0.00465069016664843 1 1
-0.0264442410614332 -0.026107723769587 1 1
-0.0644406044861905 -0.0642703498949276 1 1
-0.00835939644815108 -0.0081949435739206 1 1
-0.0927097797134744 -0.092528675500608 0 0
0.0599722877059523 0.0597360869715734 1 1
0.0413926901233845 0.0412791192359164 1 1
-0.00328388185770455 -0.00328800694321873 1 1
-0.0479629679104468 -0.0477059887082849 1 1
-0.0172427666577978 -0.0173539820565316 1 1
-0.0842876653227763 -0.0840114828005463 0 0
0.0935055667399084 0.0931556993528359 1 1
0.000738637129510241 0.000757006133827773 1 1
-0.0294342064829023 -0.0296532015782664 1 1
-0.144807625706218 -0.144564358259396 0 0
0.0294192002559073 0.0291870226490109 1 1
0.0348928297836507 0.0347676681894425 1 1
-0.0667811476214248 -0.0665998612017992 1 1
-0.087805360204138 -0.0876556462572522 1 1
0.00460585412141848 0.00440124391826731 1 1
0.0204318779304324 0.0205434459520394 1 1
-0.0573101252884043 -0.0572617528800969 1 1
0.0447042769035328 0.0447455199247468 1 1
-0.00913135862459014 -0.00915468222281339 1 1
0.0521262875674107 0.0520200437197475 1 1
0.0148448476314218 0.0147109286235338 1 1
-0.0266953864604031 -0.026535150832059 1 1
-0.0190795597873453 -0.0190448881120208 1 1
-0.0101051171582325 -0.0102725367206749 1 1
-0.00491517584811689 -0.0046888188627988 1 1
-0.030689515137262 -0.0305845383455143 1 1
-0.0445661077687447 -0.0445618016406669 1 1
-0.0271635014218082 -0.0272038460944815 1 1
-0.052959015079319 -0.052846531827213 1 1
-0.0288531041667384 -0.0288595803054312 1 1
0.018798733483911 0.0187604075122842 1 1
0.0167515556768836 0.0166891480922597 1 1
0.0491381588871851 0.0490225054049797 1 1
-0.0665025896033174 -0.0663292889967228 1 1
0.0633836330223762 0.0632200323897439 1 1
0.0950888226081336 0.094894598796075 1 1
-0.0223720473210528 -0.0222708487589799 1 1
0.0692061146694724 0.0688512604290199 1 1
-0.0417882281291404 -0.0416437924161584 1 1
-0.00965688805683176 -0.00977746494736094 1 1
0.0432515616971767 0.0430304595464342 1 1
0.10960315700436 0.109201745635213 0 0
0.0552516411169072 0.0550426009419269 1 1
-0.0906533380530344 -0.0903923602968976 1 1
-0.0093173728184799 -0.00945198978405353 1 1
-0.0300677212493095 -0.0299681832542738 1 1
-0.00742410091068466 -0.00750230854300612 1 1
-0.0170679236792214 -0.0171549084448414 1 1
-0.0835187244092876 -0.0832831328858704 1 1
0.0187820010820131 0.0186814009482806 1 1
-0.0173694699529324 -0.0173729467451908 1 1
-0.0406440558776817 -0.0404617470332585 1 1
-0.0266779343121094 -0.0265551946527673 1 1
-0.0291677473629136 -0.0290792428426308 1 1
-0.0118925288090529 -0.0118668451671936 1 1
-0.0388908429707783 -0.0388148258568059 1 1
0.0168617758318584 0.0166136539691247 1 1
0.000206103018824099 0.000327538508107346 1 1
-0.020849378635133 -0.0209665373471949 1 1
0.0204089160260097 0.0205181343236226 1 1
0.0527703683432199 0.0527000923819896 1 1
0.0787203413308501 0.078282153592987 1 1
-0.0707098486505688 -0.0705032361080318 1 1
0.0303630390462732 0.0302321644344633 1 1
0.0768381062065686 0.0766039006970302 1 1
-0.0545659872592278 -0.0544468352315891 1 1
0.0350054583927097 0.0347173003653201 1 1
-0.0612403761988889 -0.0608517524765286 1 1
-0.142252258016246 -0.141877404005776 0 0
0.0332619395400815 0.0330909820199416 1 1
-0.00141619333956541 -0.00145481839270608 1 1
0.105806775209001 0.105600969503135 1 1
-0.0395423024102071 -0.0394805104305003 1 1
0.0238842100254211 0.0238077027927926 1 1
-0.00747797590840535 -0.00739724042777971 1 1
-0.0252350127411767 -0.0250980763013185 1 1
-0.00339596550559434 -0.00342550398733755 1 1
0.0470772821225621 0.0469691429419298 1 1
0.0256355512964386 0.0255433286859774 1 1
0.0112747975917815 0.0111484673842323 1 1
0.157563113163253 0.157126117291246 0 0
-0.107071087077934 -0.106808061481702 0 0
0.114410580049887 0.113951339165937 0 0
-0.00717508505794943 -0.00722556315153763 1 1
-0.0236852465830008 -0.0235626669658935 1 1
0.0410939931543984 0.0409360704840662 1 1
-0.0290150122691905 -0.0289084906713956 1 1
-0.0315972576517444 -0.0314999943249821 1 1
0.0405876103894707 0.0404374861180232 1 1
-0.0235611136003671 -0.0235326038800522 1 1
0.00744116652115046 0.00741667509596984 1 1
0.0963596025911531 0.0959090670100103 1 1
0.0611394273806591 0.0609671039988066 1 1
0.0227566107762498 0.0228366947819367 1 1
0.148659244255961 0.148090339741929 0 0
-0.0959569260716624 -0.0956157812109275 1 1
-0.0227269613968838 -0.0226605997903239 1 1
0.0377285349720595 0.0373664210196398 1 1
0.0466621611431717 0.0465198782352079 1 1
0.0409262750902886 0.0406348134489444 1 1
-0.0303183856557958 -0.0303124956834459 1 1
-0.0633111187482186 -0.0632274841424626 1 1
0.0379717271989758 0.0378394407679263 1 1
-0.0222192564644191 -0.0222589387278753 1 1
-0.0233256905361982 -0.0232603650000061 1 1
0.0540551700653356 0.053946789031038 1 1
-0.0521258362587085 -0.0519758647452267 1 1
0.00393282618371136 0.00388043639258648 1 1
-0.050742614061029 -0.0506126954817654 1 1
-0.0237437481163073 -0.0235954379398416 1 1
0.0365966356898324 0.0365090469055174 1 1
-0.00536018663908061 -0.00536606002995575 1 1
-0.101140757856643 -0.100956778721819 1 1
-0.0169639081737183 -0.0168421225030329 1 1
0.0432160547369032 0.0429256377710713 1 1
-0.0172767635242989 -0.0171856036082545 1 1
0.0204002786237953 0.0204393713964248 1 1
0.0384829685442611 0.0384583899774487 1 1
0.0681787724103913 0.0679678553015102 1 1
0.11077038519793 0.110449627862737 0 0
0.0316929454208611 0.0316841264081623 1 1
0.161659565371439 0.161010867325715 0 0
0.0141868402033315 0.0139947763703635 1 1
0.0446267295112511 0.0443088207976918 1 1
-0.00693915075526877 -0.00690656293382706 1 1
0.106121714931378 0.105761094295283 0 0
0.0511604269427802 0.0511021986455832 1 1
-0.0114691099737198 -0.011365777994329 1 1
0.00760989652666009 0.00752639409411233 1 1
-0.0164267465300942 -0.0163631378200173 1 1
-0.0716780138870131 -0.0716004183187002 1 1
-0.0155749928054934 -0.0154428113816484 1 1
-0.0111207800613503 -0.011249014235663 1 1
0.108994016454199 0.108668152810429 0 0
0.011612841075121 0.0115969785038688 1 1
-0.0373432814030718 -0.0373934741538311 1 1
-0.0743629234569193 -0.0740575894954481 1 1
-0.0309553363462785 -0.0307385508351536 1 1
0.0496607482558831 0.04955987409032 1 1
-0.0877178329915289 -0.0873793300706948 1 1
0.00385233237890468 0.00407784828399972 1 1
0.0185706227305676 0.018739478363766 1 1
-0.0152068869458774 -0.0152375727922673 1 1
0.0153160261726796 0.0153439438298095 1 1
-0.0709901033574809 -0.0707220870714067 1 1
0.0475870607149808 0.0474477666131913 1 1
0.00293069840183858 0.0027768836478542 1 1
0.0306288376282958 0.0305103868228338 1 1
0.0487814443194924 0.0484618186846872 1 1
-0.0712774621687771 -0.0711842605786431 1 1
-0.0907774003924302 -0.090376681170312 0 0
0.0723029853313551 0.0721095602942123 1 1
-0.0394999752826998 -0.0393454279989275 1 1
0.0326964241749871 0.0325840908781217 1 1
0.0706583485726414 0.0705152877006079 1 1
-0.0158453533214882 -0.0157776066987398 1 1
0.00577766500438301 0.00578119901984153 1 1
-0.0204665005959761 -0.0204904012374371 1 1
-0.0422413156952964 -0.042158320697087 1 1
0.125745213867763 0.125266869300804 0 0
-0.0534947729975185 -0.0533691225079582 1 1
-0.0533392294874067 -0.0533398090699189 1 1
0.0600814925748275 0.0597851901042604 1 1
0.0591939773869275 0.0589135792624594 1 1
-0.0126175887781617 -0.0122912252316437 1 1
-0.0247941530824537 -0.0246423519055662 1 1
0.0462644701232584 0.0462369145862588 1 1
-0.0655931487455689 -0.0655480707827083 1 1
-0.0585828170721921 -0.058323550820208 1 1
-0.0228570781757101 -0.0226976738117022 1 1
0.0328733280355464 0.0328706532539156 1 1
0.0695143851719558 0.0693000386401645 1 1
-0.00448028443385436 -0.00453595178960918 1 1
0.0631382658557202 0.0628674883777446 1 1
0.0793179239727176 0.0791540352036952 1 1
0.00498651144671516 0.00474421812305272 1 1
-0.0150599446726031 -0.0148598295974623 1 1
0.0662536436283696 0.0659575555531299 1 1
0.0223914716443226 0.0222277377041779 1 1
-0.0644365943347511 -0.0642961135123779 1 1
-0.00974530020183675 -0.00965222424039444 1 1
0.080281705986366 0.0799847329939384 1 1
0.0296623101184618 0.0295632154758705 1 1
-0.0780998905774495 -0.0778592426314632 1 1
-0.00292781134028598 -0.00273568824757816 1 1
-0.10779753309336 -0.107589397481925 0 0
-0.100688180474301 -0.100459591435675 0 0
-0.0904077588740881 -0.0901496401697101 1 1
-0.0137942169768009 -0.0137332429789574 1 1
-0.021700854155139 -0.0215708103789734 1 1
0.0116574220859873 0.011615934986758 1 1
-0.00977618922445155 -0.0097989950804228 1 1
0.0863738369013087 0.0862149730588158 1 1
0.0243160629892338 0.0241956979222023 1 1
0.0340884762303468 0.0338189580082778 1 1
-0.0494381497328955 -0.0494032955191944 1 1
0.0396053405972063 0.0394332715574496 1 1
0.0365362238116331 0.0364155699151423 1 1
0.0518914797020011 0.051596836150434 1 1
-0.119759877592225 -0.119523458065168 0 0
-0.103925846078903 -0.103823497421913 1 1
0.0878745138974928 0.0876705253251419 1 1
0.0148450254198237 0.0147310487535462 1 1
0.00441545290477544 0.00443238102616455 1 1
-0.0749619567850474 -0.0747380023795522 1 1
-0.0876228768068613 -0.0873486326842355 1 1
0.0303742862601853 0.0302518435992176 1 1
0.013298515768625 0.0131003842180513 1 1
0.0606368192870829 0.0604768183793947 1 1
0.00172509747677021 0.00175967173838848 1 1
-0.0168033898502792 -0.0169157708289707 1 1
0.0872651048563617 0.0870004890441 0 0
-0.0404660984787078 -0.0404506945748077 1 1
-0.00412312188486715 -0.00411732489503494 1 1
-0.0378389293368752 -0.0377019452495954 1 1
0.0150686185641905 0.0151134466697416 1 1
-0.0655068854613623 -0.0653903943844263 1 1
-0.0623383264717721 -0.0621572517034618 1 1
0.0324736902757818 0.032550192164676 1 1
-0.0784922367047185 -0.0783266098574401 1 1
-0.0234815299263326 -0.0233454447351335 1 1
0.0659740636360219 0.0657785926733256 1 1
-0.0412988112348569 -0.041281229771729 1 1
-0.0136677385099888 -0.0136032254784689 1 1
0.115234257424693 0.114953038493763 0 0
0.0568716865208691 0.0567469976141548 1 1
0.0682100632395329 0.0679077654018454 1 1
-0.0889552155259439 -0.0885534193231644 1 1
-0.0514675637666873 -0.0513830671179685 1 1
-0.00549150551553045 -0.00553151084027761 1 1
0.00281062248311317 0.00306712241590254 1 1
0.00634412230937229 0.00636200495873109 1 1
0.0653855343157792 0.0651901312007601 0 0
0.00932841555937303 0.00920895946717338 1 1
0.0895255258630242 0.0892540670455928 1 1
0.0621416217090851 0.0619324317056461 1 1
0.0284978429359331 0.0282871488176859 1 1
-0.0575409513248943 -0.0575760019483497 1 1
-0.0234292280777539 -0.0233942659947816 1 1
-0.0996718906216632 -0.0994735599200257 1 1
-0.0199458748138157 -0.0197378946042988 1 1
0.0345074817653487 0.0345020096798649 1 1
-0.0748020653171742 -0.0746007775915376 1 1
0.0779596658498553 0.0776649852090477 1 1
-0.0353762913974025 -0.0353719986598561 1 1
0.0384939292841675 0.0384580832404593 1 1
0.0339430428477728 0.0339125250621634 1 1
-0.0335084980417582 -0.0334112803729732 1 1
-0.0556017144690146 -0.0555630532007263 1 1
0.00439453677693297 0.00435423733803216 1 1
-0.00119532025698109 -0.00122932543022538 1 1
0.0164217914526687 0.0164366977044408 1 1
-0.0566007357521186 -0.0564881627247808 1 1
0.017499120107435 0.0177031651962287 1 1
0.0221139619085193 0.0221429827315329 1 1
0.0655199548850419 0.0652224130897551 1 1
0.00541382818227511 0.0052037720999353 1 1
0.0548078245951103 0.0546799712380536 1 1
0.021232645308036 0.0212054357519831 1 1
0.0414252806262506 0.0414003661911514 1 1
-0.0298268319146008 -0.0298783958493152 1 1
-0.0227473784746061 -0.022632219504327 1 1
-0.111820966186205 -0.111547429027574 0 0
-0.042427645429245 -0.0423371147695024 1 1
-0.0981463870148872 -0.0979330493857959 1 1
-0.00192778681284378 -0.00201969917981727 1 1
0.0126407036629 0.0126816461282378 1 1
0.0377459713300224 0.0377816722369188 1 1
-0.00156598166688134 -0.00160807509275243 1 1
0.0190334532869001 0.0190099077106775 1 1
0.0314611091115278 0.0314459392676302 1 1
0.0414972040016107 0.0415519962402092 1 1
-0.0552502372139584 -0.0549325416098805 1 1
-0.0108863346452549 -0.0107193369597878 1 1
0.00617941441586699 0.00640945461867388 1 1
-0.0376635615392796 -0.0376426799930921 1 1
0.054779785365168 0.0546368380446352 1 1
0.0897700206157144 0.0896032214340535 1 1
-0.0707866968304665 -0.070576025375158 1 1
-0.00348019436086014 -0.00362975183839575 1 1
0.0754879546845378 0.0751634974540295 1 1
0.00929986136395318 0.00912510146884634 1 1
0.0351574748873615 0.0350535070132549 1 1
-0.00432826470350871 -0.00446033799333872 1 1
-0.0331658062298672 -0.0331414591842091 1 1
-0.0539605125142537 -0.0538390004918734 1 1
-0.0533967216046964 -0.0533479120880307 1 1
0.0822024475691537 0.0821924222939514 1 1
-0.000506820723553249 -0.000406678374995893 1 1
0.0473092352341566 0.0471791577961192 1 1
-0.0534541251489552 -0.0533342552064996 1 1
0.021957872663424 0.0219616537788531 1 1
-0.0619971666794043 -0.0616410037772657 1 1
-0.0303380028365135 -0.0301676585315044 1 1
0.0777702493515016 0.0775822356097131 1 1
-0.0777329376183793 -0.0775753891596229 1 1
0.0136895239979458 0.0136567151694394 1 1
0.0122729622984007 0.0120760458201273 1 1
0.0397311802056602 0.0395868972287085 1 1
-0.0377057352610348 -0.037601329517022 1 1
0.0514191440385667 0.0513259243133941 1 1
-0.101893742784112 -0.10153405771564 0 0
0.0662055688147637 0.0657904437052983 1 1
0.0193511814788316 0.0191985974032626 1 1
0.0435793026961165 0.0434077436367024 1 1
-0.0267334827872593 -0.0267350561262593 1 1
0.0559833958388008 0.0558992039543937 1 1
-0.021549184817335 -0.0214934492585675 1 1
-0.0396777925822372 -0.0395944357012433 1 1
-0.0952818821510241 -0.0950139147778156 0 0
-0.0084519130212914 -0.00825271817417956 1 1
0.0331875319037591 0.0329842702338103 1 1
-0.00413596574534879 -0.00393446636668988 1 1
0.0545904842885242 0.0545429046213285 1 1
0.0207105022541782 0.0206956002778176 1 1
-0.0727973026968484 -0.0725671820016529 1 1
0.00521256382974392 0.0051992408178086 1 1
-0.0263590176829808 -0.0263205116491825 1 1
-0.0206383571611188 -0.0205912505785042 1 1
0.0110664685504362 0.0110911721382939 1 1
0.00470053344562094 0.00459247237055476 1 1
0.00106946531876771 0.00110599326936336 1 1
-0.0712618086926006 -0.0710695321551769 1 1
-0.0467739523431206 -0.0465989650904992 1 1
0.0980222882755363 0.0977148578710946 1 1
-0.0230486757673792 -0.0231056003093706 1 1
-0.00513558982255801 -0.00519146162546184 1 1
0.0173867127877182 0.0171559953631842 1 1
0.0898214258068898 0.089521268510619 1 1
0.0549008814650766 0.054532301204418 1 1
-0.0026475002334718 -0.00269869798761408 1 1
0.0916853396537018 0.0914280023773372 0 0
-0.0763655593810586 -0.0761342290356416 1 1
-0.0609359898200427 -0.060672384400157 1 1
0.0819652108492455 0.081750084338513 1 1
0.135638755109988 0.135220543643278 0 0
-0.0112962860769136 -0.0113157228631042 1 1
0.0142722951873787 0.0139518610839083 1 1
-0.0325234394822949 -0.0325291101296094 1 1
-0.0598725645421305 -0.059865270891699 1 1
-0.0160575340123687 -0.0160073161873315 1 1
0.0176612677932335 0.0176604828317145 1 1
-0.0325916625347477 -0.0325286997198837 1 1
-0.0115841459981938 -0.0113908388738506 1 1
-0.0140822251395824 -0.0141174161714877 1 1
-0.0766821397196972 -0.0765384080363563 1 1
0.0664199327475629 0.066351448561423 1 1
0.00496313556479688 0.00479670136596842 1 1
0.0484559859145463 0.0482437881068704 1 1
0.0163400632284693 0.0160822815597804 1 1
-0.0881566977492799 -0.0877348856587259 1 1
0.0165990009983292 0.0166304215318606 1 1
0.0186561275748479 0.0185588568132449 1 1
0.0981301314889122 0.0979434714956583 1 1
0.00432215212910689 0.00441219782250036 1 1
0.116621645554387 0.116270861429904 0 0
0.0536661015282763 0.0534757996648319 1 1
0.0114912610701037 0.0114256526420127 1 1
-0.0513256204666817 -0.051374905201019 1 1
0.0121541409960576 0.012138301634544 1 1
-0.0689795879278472 -0.0687946304652103 1 1
-0.130945357381598 -0.130594220067251 0 0
-0.0559507519774933 -0.0558433956059643 1 1
-0.0590348131971313 -0.0587878262632689 1 1
0.0007310316292168 0.000955614250211888 1 1
-0.00462581874759563 -0.00464397967259233 1 1
0.0824512120012713 0.0818795139469387 1 1
0.0755256449886438 0.0753448350998585 1 1
-0.0595762248163983 -0.0592731163180187 1 1
0.0898484947057969 0.0895771699370203 1 1
0.0388011727100613 0.0389729226626585 1 1
-0.00913601441494977 -0.00923445607209845 1 1
0.0656436558217189 0.0652647274587911 1 1
0.0366316738476195 0.0365354420107273 1 1
0.0260505136611875 0.0260380348883235 1 1
0.0127427330280201 0.0125707130241126 1 1
-0.00574115888578632 -0.00567669549068473 1 1
0.0656022589670655 0.0654613233665098 1 1
0.0115449780178829 0.0116265416954858 1 1
0.0290218424005128 0.0290623294712236 1 1
0.0308542450948909 0.0308289094981928 1 1
0.08243606676683 0.0822074796464755 1 1
0.0170009244651876 0.0170270135886961 1 1
-0.0892414161573335 -0.0888624753812637 0 0
-0.0245702858548869 -0.0244668220460522 1 1
0.0458902220541305 0.0457465843875969 1 1
-0.0352894267167619 -0.0352776251167892 1 1
-0.0983878474709954 -0.0980807729856029 1 1
-0.0559740169003215 -0.0556626320382331 1 1
0.00142488047175624 0.00139523305419648 1 1
0.0746327457545149 0.0745190990878199 0 0
-0.011632818794226 -0.0115696185726177 1 1
0.0156497114718317 0.0156352181612759 1 1
0.0147953611523594 0.0148252448685565 1 1
-0.0974454066363139 -0.0970460187634514 0 0
0.079132830451011 0.0790059993644452 1 1
0.00612634555762926 0.00606633424653249 1 1
-0.0844088697568543 -0.0843029831529055 0 0
0.0611137736885205 0.0606579526650129 1 1
0.0477529711634776 0.0475971646756471 1 1
-0.0319983034469846 -0.031999931192811 1 1
0.0368289774230768 0.0369087415244833 1 1
-0.000289528277499916 4.83997793787397e-05 1 1
-0.00869075311226909 -0.00846832520947282 1 1
0.0503539947788645 0.0501574989453152 1 1
0.00570257838929695 0.00575594695871005 1 1
-0.0134254128404046 -0.0134818950817417 1 1
-0.0162743534800659 -0.0162466155161236 1 1
-0.00177666202392088 -0.00173476621157479 1 1
0.0112154919100426 0.0111274164531296 1 1
0.0902765436484447 0.0900869697122094 0 0
0.0612353654359849 0.0610914734578538 1 1
0.0222106550343528 0.0221026860006413 1 1
-0.0234691443349028 -0.0234070095939839 1 1
-0.0126277970351256 -0.0127828003106662 1 1
-0.0369636085702904 -0.0369091727809484 1 1
-0.023748886197056 -0.0235572638612327 1 1
-0.0306409131246011 -0.0305156376838198 1 1
0.0136148175507214 0.0133343133129814 1 1
0.0905585514339065 0.0902297299996896 1 1
0.0670197121880731 0.0669923689537503 1 1
0.0307285024208236 0.0307007916500031 1 1
0.00159212628441882 0.0016683680190731 1 1
0.0143737358377501 0.0142447741678016 1 1
0.00395798634724021 0.00390303309539822 1 1
0.0612531991531579 0.0609981408336772 1 1
-0.0472047460780705 -0.0471104744261194 1 1
0.0645310466554732 0.064153243496623 1 1
0.0240592364698724 0.0240990698117001 1 1
0.0883762959507403 0.0880785638003171 1 1
0.0697635073065611 0.0695821472317081 1 1
0.00878278597555156 0.00874932074111514 1 1
-0.0017730863454773 -0.00182975444078995 1 1
0.0568231273523885 0.0566231571581263 1 1
-0.0274163106059937 -0.0271984755399024 1 1
-0.019361737014812 -0.0193490928501132 1 1
-0.100820276318238 -0.100536010114957 0 0
-0.0178907138554209 -0.0176897699894132 1 1
0.0118735017783874 0.0117662731648615 1 1
0.00965789576628563 0.00973154719340563 1 1
0.0592063973408945 0.0590074352400129 1 1
-0.0264344728974676 -0.0264775741684003 1 1
-0.0161235675752308 -0.0159238564900484 1 1
-0.000641862785121906 -0.000495200373741853 1 1
0.0223993171614912 0.0222954553942752 1 1
0.0243011848865985 0.0242263027600765 1 1
0.0525152352722672 0.0523022253732675 1 1
0.00719562452440904 0.00715175371700586 1 1
0.067017302502643 0.0668810044442788 1 1
0.0384539224910313 0.0384608894802618 1 1
0.0444823159883692 0.0443087760060429 1 1
0.0745955716329869 0.0742515375570109 1 1
-0.0467446836955801 -0.046613939949715 1 1
0.0698626032230134 0.0696434238499709 1 1
0.0594440252972366 0.0593354519107884 1 1
0.0264772252601497 0.0263653842304468 1 1
-0.00902029662975455 -0.00898153115238891 1 1
-0.071291732564434 -0.0710301089192005 1 1
0.0481592297586645 0.0480786402026971 1 1
0.039392966519645 0.0390784616738925 1 1
-0.0357843650315085 -0.0356929000442634 1 1
0.0519945128964096 0.0517572343242027 1 1
-0.0498367272879922 -0.0497995393734701 1 1
0.0202338867760242 0.0200667777831881 1 1
-0.115733810834571 -0.115408969461124 0 0
0.0778819867693022 0.077754529360223 1 1
0.00935961345462451 0.00932217815246871 1 1
0.0638086509094711 0.063563435186058 1 1
-0.0109307691626261 -0.0108845027021477 1 1
0.0426608523081582 0.0424094388388957 1 1
-0.0625321426775232 -0.0621984071577892 1 1
-0.0122216733454126 -0.0123399569165377 1 1
-0.0711975500492089 -0.0710459893121043 1 1
0.0792243465166103 0.0790065852447287 1 1
0.0255025912356644 0.0253417586485636 1 1
-0.00947044126190787 -0.00943003972076515 1 1
-0.0372722340887634 -0.0370326400861224 1 1
-0.030076150265383 -0.0298945289766289 1 1
0.0275388522834609 0.0275849066511146 1 1
0.0149012351228909 0.0148998483084166 1 1
0.0557368785267893 0.0555404011995235 1 1
0.0246765087175992 0.0246310950745784 1 1
0.0634197767769255 0.0632261623146824 1 1
-0.00924021204449872 -0.00915896350342817 1 1
-0.0645350228508731 -0.0642011809810927 1 1
0.0160026899154322 0.0160272590790189 1 1
0.0707046646977245 0.0705932996008424 1 1
-0.0124582183434218 -0.0124206223520083 1 1
0.0376026602879508 0.0375816025166244 1 1
-0.00872201382268993 -0.0084970130598172 1 1
-0.0437733702524847 -0.043772908374122 1 1
-0.064356548524257 -0.0641667956253333 1 1
-0.0802266543318715 -0.0801132554332312 1 1
-0.0398052793540733 -0.0396749096206636 1 1
0.0302800556096369 0.0302414963106852 1 1
0.0669871580829995 0.066686574449368 1 1
0.0208100748749823 0.020756156132794 1 1
0.00512055932829627 0.00516703947600176 1 1
0.0659778470832871 0.0658891787444161 1 1
-0.030789754211289 -0.0307778149649351 1 1
-0.0194492262383569 -0.0194301465738327 1 1
-0.0334659439279579 -0.033494332359307 1 1
-0.0807219533170422 -0.0805928914300646 1 1
0.0549583499656798 0.0547768978308584 1 1
-0.0778620976997773 -0.0775599520578567 1 1
0.0072505374304781 0.00714066207968403 1 1
-0.00542712244068436 -0.00548753141293646 1 1
0.0475338981541671 0.0472589963594674 1 1
0.00817023193344193 0.00823683489133977 1 1
0.0890350434043847 0.0887984331662381 1 1
-0.103148762717726 -0.103058520640971 1 1
0.0511302693206857 0.0510155437241853 1 1
-0.0242098652088877 -0.024102338021107 1 1
0.0963135445610072 0.0961544164294929 1 1
0.0618303352133177 0.0617334629154281 1 1
-0.084406186805018 -0.0841219606147249 1 1
0.0234492612498965 0.0232791572548028 1 1
-0.0164925443212769 -0.0165711362899495 1 1
0.0585128669248616 0.0582161274635765 1 1
-0.0911776809216003 -0.0908775516709313 0 0
0.0212927955110903 0.021002494562685 1 1
0.0216886419070687 0.0215832752686154 1 1
-0.00217761053382554 -0.0021894741813379 1 1
0.00174392001258634 0.00167441380368235 1 1
-0.0143785078450988 -0.0143682880774496 1 1
0.0188499269629448 0.0190341418823101 1 1
-0.0133521661041607 -0.0133884848381742 1 1
-0.023556001481336 -0.0235476105830078 1 1
-0.0650911610915139 -0.0647529164738511 1 1
0.0394228633970937 0.0393112966151181 1 1
0.000101282921955801 -3.35844883531198e-05 1 1
0.0721723609103891 0.0717730919480056 1 1
-0.0742733942448362 -0.0741011137503852 1 1
0.0208575488706648 0.0208231466088957 1 1
0.0522515985959188 0.0520832847355587 1 1
0.0324625048270971 0.0324423504984315 1 1
0.0271291996943116 0.027101233849244 1 1
-0.0459044514642945 -0.0458191569072645 1 1
0.0348180275115207 0.0345536402089856 1 1
-0.0017337993410682 -0.00159556239385547 1 1
-0.0556853890904537 -0.055414830175595 1 1
0.00400502341126355 0.00403613272611256 1 1
0.0151378043880179 0.0149990400556739 1 1
0.0130889597121214 0.013146559642601 1 1
0.0186287570492881 0.0187019840660896 1 1
-0.00561696103566747 -0.00578238868485435 1 1
-0.0783796621097904 -0.0782793046187163 1 1
0.0104781858937031 0.0105696846796743 1 1
-0.0211702295382659 -0.0211917370080938 1 1
0.0256715959893529 0.0254332804594122 1 1
0.0384454395639288 0.0382756507457533 1 1
0.0280989978661039 0.0279592270740356 1 1
-0.112130509246262 -0.111603846909201 0 0
0.0292527027484694 0.0292391761971359 1 1
0.0375168147560878 0.0373077184084451 1 1
-0.0693383295536384 -0.0691053466325228 1 1
0.0137952068668495 0.0139437648170769 1 1
0.00249195347902887 0.00252002428416477 1 1
0.00830592685066837 0.00829222916932812 1 1
0.0397466425020337 0.0398005018300138 1 1
0.069245235230913 0.0691080408852773 0 0
-0.0323793804638738 -0.0322019035219197 1 1
0.0313783641093842 0.0310507829455552 1 1
0.0262051912441232 0.0261924274772898 1 1
0.0269412000220018 0.0269311181124154 1 1
-0.0450637642757598 -0.0449546199259713 1 1
-0.0953722334615551 -0.0951755808326055 0 0
0.0481354098788061 0.0479731543973461 1 1
0.0467830477752393 0.046632322341737 1 1
0.0103954007603197 0.0103757115051149 1 1
-0.0260532925925727 -0.0257302038882342 1 1
0.0218717712944804 0.0219031583213468 1 1
-0.0809684294843835 -0.080725523016522 1 1
0.0049378124250231 0.0050050212192676 1 1
-0.00995821539800193 -0.00992972407106706 1 1
-0.00932158615790514 -0.00938138451396332 1 1
0.0583125428459745 0.0580021089537086 1 1
0.0839736955219832 0.0838300540683317 0 0
-0.049517227774473 -0.0494739193929137 1 1
0.106823841985133 0.106479711376603 1 1
-0.012762504454049 -0.0128997794329525 1 1
-0.0969015753782017 -0.0968901334423892 0 0
0.067566093925926 0.0675250207693361 1 1
0.0438365017361683 0.0436102805313326 1 1
0.0982986424488707 0.097982783659726 1 1
-0.0219481627040544 -0.021931777421886 1 1
0.00387761586049168 0.00409078529481178 1 1
-0.0260364116063988 -0.0258624336002279 1 1
0.0434463623799567 0.0432621466577917 1 1
0.024813850989476 0.0246507820918583 1 1
-0.0145775133528679 -0.014569243572312 1 1
0.0192077438159977 0.0189919601783096 1 1
-0.0442855486516162 -0.0441516282810744 1 1
0.0348384017710934 0.0348045563725016 1 1
0.0210101661760929 0.0210323972693577 1 1
0.081667021928571 0.0814918238119821 1 1
-0.0327264613506635 -0.0326107432525235 1 1
0.040017847245735 0.0397473271823765 1 1
0.0442935926826681 0.0441667855453252 1 1
0.00254309326784925 0.00250732350693709 1 1
-0.0526371142107393 -0.052351713431041 1 1
-0.0482793041088877 -0.0481386290399573 1 1
0.0372837967520045 0.0372275226648637 1 1
0.0513751812981013 0.0512623846689747 1 1
-0.0496315433892965 -0.0495092506408429 1 1
-0.145721425243682 -0.145399403689789 0 0
-0.0454691135123908 -0.0453399882915355 1 1
0.0700305320080528 0.0698448957974717 0 0
-0.0425226292899468 -0.0424074439077582 1 1
0.0544638722863786 0.0543647423763104 1 1
-0.00338439839827361 -0.00310333835835076 1 1
0.0909212450854939 0.0906624193643883 1 1
-0.0735119864264042 -0.0731331561370607 1 1
0.0250311248573 0.0249330955929412 1 1
0.0118134730410256 0.0119826702059449 1 1
0.0819634642288709 0.0819023193005388 1 1
0.0248735767201206 0.0248754397745513 1 1
0.0539316082938689 0.0537454234887622 1 1
-0.00155639609007506 -0.00176493795251052 1 1
-0.0236587835746357 -0.0235467016890147 1 1
0.0100999159339927 0.0100462243429763 1 1
0.038276207869845 0.0380840238425849 1 1
0.0760873894441587 0.0759861321385165 1 1
0.0818228244215723 0.0814975155074675 1 1
0.00895090273784014 0.00887671066254398 1 1
0.00981717605188663 0.00973829159372943 1 1
-0.0894129581143457 -0.0892203534422232 1 1
-0.0701729045810511 -0.069997817115076 1 1
-0.0743984467567735 -0.0740551388938624 1 1
0.0652767438483509 0.065076527961942 1 1
-0.0986439878635267 -0.0983971717398729 1 1
-0.0388542365431686 -0.0388008580408279 1 1
0.0170211920861423 0.016992946512254 1 1
-0.0470249901250345 -0.0467609592170985 1 1
-0.132562530471054 -0.132080197360796 0 0
-0.004134642395154 -0.00420150651420749 1 1
-0.0138258296151783 -0.0138691875503435 1 1
0.0452008330675988 0.0450490055698645 1 1
0.0126259554847143 0.0125068382584341 1 1
-0.025867731821121 -0.0259251131271108 1 1
-0.0308359935306601 -0.030788545948136 1 1
-0.00970680477182561 -0.00962467982199789 1 1
-0.0585974581935408 -0.0585505825895515 1 1
-0.011115348197254 -0.0110609569376946 1 1
0.0424633435199839 0.0423146258520104 1 1
0.0457945695688851 0.0457564111823638 1 1
0.00551334281728869 0.00555280968928286 1 1
-0.103282456516035 -0.103064431105173 1 1
0.037187666492148 0.0371461013649669 1 1
0.089352914110424 0.0890940577237864 1 1
0.0457382216546049 0.0456237817028611 1 1
-0.084977314900464 -0.0846675013675812 1 1
-0.0435310607305515 -0.043419763334701 1 1
-0.0312904912841078 -0.031252260489132 1 1
-0.0346771967532658 -0.0345747044786524 1 1
0.031389953931195 0.0313612062467412 1 1
0.0811154623167908 0.0808362265056348 1 1
0.0436755805108171 0.0438407954439541 1 1
0.0156803313769131 0.0156399419060393 1 1
0.0206723870925264 0.0207230046612874 1 1
0.0355968381134998 0.0354949848618797 1 1
-0.0509242072612123 -0.0508933751883317 1 1
-0.0659953645271125 -0.0659460758341645 0 0
-0.0591863350418955 -0.0590560542366486 1 1
0.0576936201465071 0.0576671100906724 1 1
-0.0418464522575115 -0.0417856187279177 1 1
-0.0446462166157783 -0.0443808798863819 1 1
0.0898967801743708 0.0897256267575973 0 0
0.0695839079850046 0.0696261953424358 1 1
-0.0554718068711125 -0.0553890859505778 1 1
-0.0685908469523336 -0.0684900676870631 1 1
-0.0229682885613074 -0.022583830312354 1 1
0.00318425445410295 0.00317603163332923 1 1
0.0168253527039056 0.0167351515396806 1 1
-0.0138161337000317 -0.0140204030852504 1 1
-0.0914960077727977 -0.0912995328117371 0 0
0.0689793024859505 0.0687583597082673 1 1
-0.0557865926200328 -0.0555555965290373 1 1
-0.0231977021519766 -0.0231790044677884 1 1
0.0276744028599387 0.0276551000512297 1 1
0.00210089396008196 0.00205596476766776 1 1
-0.0103269639168248 -0.0102799171243793 1 1
0.0235442171829984 0.0234865589510109 1 1
0.0134281528034262 0.0134647433118343 1 1
0.0187119858738848 0.0186721431447456 1 1
0.0134020558761527 0.0132688777458102 1 1
0.00447678382094344 0.00446446753363664 1 1
0.0964696881983245 0.0962646157648795 1 1
-0.0643961364381808 -0.0639695573720681 1 1
0.0504581716832892 0.0501901091084035 1 1
-0.00262425659726582 -0.00280847032380036 1 1
-0.00673689589715667 -0.00672884321950762 1 1
-0.123473406184873 -0.123157594328185 0 0
-0.0426916216674098 -0.0426707799878911 1 1
0.00544055177734574 0.00528665533222311 1 1
-0.00723724775329156 -0.00724733704194806 1 1
0.0286598249321187 0.0287283567357505 1 1
-0.0377902250617008 -0.0375139626247644 1 1
0.0372111905837082 0.0369265271797289 1 1
0.0116891320542575 0.0119721727215131 1 1
-0.0194092755721796 -0.0193821194042248 1 1
-0.0738482721923512 -0.073736113696395 1 1
-0.0319190001066346 -0.0318199449015516 1 1
0.00362549152215521 0.00344142829511513 1 1
0.000122510379450214 9.51997090853154e-05 1 1
0.0294533525641394 0.0293719659507902 1 1
0.0203475940411075 0.020313499812674 1 1
0.045223538434502 0.045228284713781 1 1
-0.0202496899834739 -0.0200790636966302 1 1
-0.0398174226119951 -0.0397337423380946 1 1
0.0440772126881902 0.0440512944744254 1 1
0.0417217768132717 0.0415715202824912 1 1
-0.00883872518817433 -0.00879473153386343 1 1
-0.00103510704355972 -0.00116452509170288 1 1
-0.128831935128204 -0.128462086127097 0 0
0.0225626615766213 0.0224038215277016 1 1
-9.22568673446377e-05 -2.24455902688922e-05 1 1
0.0834646238188357 0.083282573329934 0 0
0.0135341527778842 0.0135304702213734 1 1
-0.0984987305227695 -0.0982339699106522 0 0
-0.0554864509130262 -0.0552657900779604 1 1
0.00215977867700197 0.00218601577202263 1 1
-0.0271264175527262 -0.027058559670645 1 1
0.0233521546508258 0.0232642830190538 1 1
0.0532691949227054 0.053048874908318 1 1
0.0990398691614601 0.0986670197559654 1 1
0.00569544464254397 0.00581613135986534 1 1
0.0348978012375455 0.0346502880071259 1 1
-0.0408934781720302 -0.0408703020968089 1 1
0.0698904356485875 0.0695233614735215 1 1
-0.0837361436842662 -0.0836082334838378 1 1
-0.0196141435174969 -0.0195117512284859 1 1
0.025138533301146 0.0254048639375753 1 1
0.113130382186839 0.112802434650537 0 0
0.0918933379570656 0.0917336738224993 0 0
0.0323977696459648 0.0322671531790209 1 1
-0.0190363353327524 -0.0188546078963137 1 1
-0.0355552859797932 -0.0355011119596287 1 1
0.0210164666899855 0.0208847230441415 1 1
-0.0366540621557459 -0.0364644002129822 1 1
-0.0595000464999713 -0.0592791949042238 1 1
0.0238244650304594 0.0237952246091257 1 1
-0.0345120565169077 -0.0343634975039717 1 1
0.0448758221796496 0.0445981752696686 1 1
-0.00494432907330137 -0.00488474651115995 1 1
0.0576532642829045 0.057524602533339 1 1
-0.0826005246737739 -0.0823919782338863 1 1
0.0688612201609112 0.0685755334274452 1 1
0.0187320705199123 0.0187710993163864 1 1
-0.0150114280735879 -0.0148818101390842 1 1
0.0598849544764815 0.0597898766004795 1 1
0.0204497147398186 0.020488089810635 1 1
0.0839132805841937 0.0837847577348438 0 0
-0.0452849404217591 -0.0451569325085254 1 1
0.0343258536915982 0.03430849808922 1 1
0.0119873434463801 0.0119764355197415 1 1
0.0307286134272811 0.0306894793301889 1 1
0.193745184307859 0.193005404444507 0 0
0.055670553819374 0.0557147828609889 1 1
-0.0479281606303531 -0.0476232688233823 1 1
-0.0210954203985678 -0.0210610822958273 1 1
0.0522531782945002 0.0521212146035663 1 1
0.0279758020328241 0.0278224601024266 1 1
0.0247883555341303 0.0245997912229854 1 1
-0.0107382199690545 -0.0108388882224592 1 1
-0.0298278242445968 -0.0297084157582118 1 1
-0.0203154774773474 -0.0203690658764202 1 1
-0.00862274281376671 -0.00870236148797949 1 1
-0.0107545382439129 -0.0105832754669974 1 1
0.121133078996527 0.120991673945307 0 0
0.0502122330142424 0.0503568578095525 1 1
0.051748319705613 0.0517464376613114 1 1
0.0274353447150463 0.0273902194592711 1 1
0.00408053168786774 0.00411866932776007 1 1
0.0221988567604417 0.022023400276944 1 1
-0.0456108094998296 -0.045459285289216 1 1
0.0276581520012771 0.0276050618519293 1 1
0.0838965183803993 0.0836901900341831 1 1
0.0160079363969437 0.0159948334949216 1 1
0.046355852746938 0.0462056940473222 1 1
-0.089665388629952 -0.0893690331170291 1 1
0.00647828765550906 0.00641720626067293 1 1
-0.00718671963827159 -0.00720526193476239 1 1
0.0257745253846083 0.0257118130666859 1 1
0.0378484402971112 0.0379148228028811 1 1
-0.0188279986736588 -0.0186344149231989 1 1
0.156309758654512 0.155760888125008 0 0
0.0134988912022017 0.0135903186693255 1 1
-0.0439706291347127 -0.0438475440359538 1 1
-0.0265910095124877 -0.0262248229260469 1 1
0.0468533528411016 0.0468776792092511 1 1
-0.0341020208781978 -0.0341134859077158 1 1
-0.113312081221324 -0.112918760883022 1 1
0.109761215028231 0.109397147446914 0 0
0.0510205423043886 0.0506614470031216 1 1
0.0104450016389572 0.0104676812255595 1 1
-0.0650232271512846 -0.0648942432274509 1 1
-0.0120706938519967 -0.0118813460312988 1 1
-0.0552542846584944 -0.0551415469346974 1 1
0.0589201055763554 0.058684624531149 1 1
0.0202299909478317 0.020043692987007 1 1
-0.0732901097830493 -0.0730743404267967 1 1
-0.0319363246128084 -0.0317900303651244 1 1
-0.0113436630711247 -0.0113533724083846 1 1
0.0066779986226048 0.00678455329965329 1 1
0.103930551843867 0.10360391781394 1 1
0.158116908801437 0.157679197740758 0 0
0.0454243573134902 0.0453822111138004 1 1
-0.0410992550335973 -0.0409574594887521 1 1
0.0185280281405796 0.018496866954909 1 1
0.0731834650435948 0.0729109894478652 1 1
-0.000449510675657222 -0.000485609466821983 1 1
-0.0790886536282454 -0.078834719384297 1 1
0.0414790882647139 0.0416346897654652 1 1
-0.0770796904906442 -0.076875942849833 1 1
-0.0421862744339563 -0.0422144373305148 1 1
0.0400442045227545 0.0399455187106356 1 1
-0.04716379573676 -0.0472118155124298 1 1
-0.0474269243755537 -0.0475600435918929 1 1
-0.0345138303253406 -0.0343507270194013 1 1
0.139808605527971 0.139243043745195 0 0
-0.0346666046713878 -0.0346321335925248 1 1
-0.0431286900451069 -0.0428144520501634 1 1
0.0159200035723821 0.0157901209212577 1 1
0.0280094943657524 0.0279672367655296 1 1
-0.0806624366351436 -0.0803834483556211 0 0
-0.0550318179849869 -0.0548848568060186 1 1
-0.0672259463180676 -0.0670553858540812 1 1
0.0165781517134766 0.0164689501062543 1 1
-0.0557828572573248 -0.0555768523781353 1 1
-0.0469044328805877 -0.0468151910938094 1 1
-0.0135212139741888 -0.0133572447455498 1 1
0.00320269320687816 0.00321183819103998 1 1
-0.00574517019507746 -0.00571960341565549 1 1
0.0193159216548786 0.0192043220919263 1 1
-0.0918243531141763 -0.0916259039963366 0 0
-0.0464569120434757 -0.0463605625384588 1 1
0.0519267768664953 0.0517845713415406 1 1
-0.0595580274069435 -0.0594016749818257 1 1
0.00889830792435605 0.00879055091921779 1 1
-0.00764278724382658 -0.00766842645240204 1 1
0.0309459634774139 0.0310622765326212 1 1
-0.0636281732986282 -0.0635327665599903 1 1
0.0230266594493908 0.0228093107827018 1 1
-0.00902365099220613 -0.00890132821736727 1 1
0.00627785010117294 0.00627133625620894 1 1
-0.120171601521919 -0.119698871521917 1 1
-0.0284931769064703 -0.0283567190075979 1 1
-0.000251644743019564 -0.000230163131256382 1 1
0.0671104919438161 0.0668922690292864 1 1
-0.117585204109825 -0.117273578230296 0 0
-0.0580683846523883 -0.0578527162888157 1 1
0.0373357320534504 0.037323892672587 1 1
-0.0723734550159567 -0.0721680119231517 1 1
-0.0458240702955292 -0.0457038634004132 1 1
0.00385151914390187 0.00378066014085461 1 1
-0.0244848404847289 -0.024485581599544 1 1
-0.0270841669934591 -0.0270422999615067 1 1
0.0800017638269335 0.0798187679267991 1 1
0.0182669569941194 0.0183321296512394 1 1
0.00798135551076231 0.00796966577534215 1 1
0.0461325923937328 0.0460315104817698 1 1
0.0084271736961719 0.00845445419797857 1 1
0.0186163267959987 0.0185074894148631 1 1
0.0403634264298095 0.0403980446245701 1 1
-0.0308259547132618 -0.0306687101908646 1 1
-0.0745276934033937 -0.0743540961859255 1 1
0.0456798234591451 0.0455484387733937 1 1
-0.0510193717501671 -0.0510035708905738 1 1
0.070624751009742 0.0702371183331491 1 1
-0.082343713285984 -0.0821034824481475 1 1
0.0380877091449728 0.0378254541437745 1 1
-0.0191900825937248 -0.0190533137305087 1 1
-0.0409840900307869 -0.0408336785528208 1 1
0.0893773115169554 0.089008864494321 1 1
-0.037406686442674 -0.0373203242780614 1 1
0.000664468484621547 0.000707616038794845 1 1
0.0127800711065226 0.0127742182463808 1 1
0.0491499371821506 0.0490287175242127 1 1
-0.0114915815628272 -0.0112771622865916 1 1
0.0550267322216128 0.054871712110632 1 1
-0.0330839633117866 -0.0330304135309361 1 1
-0.00379580094352598 -0.00379340702719667 1 1
-0.00271555630018592 -0.00279406113301527 1 1
0.027150765132093 0.0271145608295187 1 1
-0.0210587340357932 -0.020929037885369 1 1
0.0310043492141484 0.0311096180565102 1 1
-0.0373624166888996 -0.0375862077339519 1 1
0.0219224125423229 0.0217414416665553 1 1
-0.00364559042619249 -0.00357852201112228 1 1
-0.0255866039881151 -0.0255847772288934 1 1
-0.0347574110593991 -0.0347450961956882 1 1
-0.00394753166224772 -0.00397867537997114 1 1
0.00314340188294664 0.00303984649667713 1 1
-0.0772322186005398 -0.0769019345928035 1 1
-0.0144126172738884 -0.0144032320285176 1 1
-0.0365373090610846 -0.0365884412537437 1 1
0.047279046681022 0.0471993114690331 1 1
-0.00606194533825649 -0.00609133100693771 1 1
-0.0429018784414791 -0.0428630108191104 1 1
0.0291384072673902 0.0289974914804546 1 1
0.119651449324105 0.119480871810792 0 0
0.00850501385859549 0.00835406446921387 1 1
-0.153149433850245 -0.152662965784239 0 0
0.0168539964202425 0.0169327193202824 1 1
0.0641336561505665 0.0639445004162766 1 1
0.0784746365311085 0.0782881845737896 1 1
-0.105738078054907 -0.105645561609819 1 1
-0.0223660008059939 -0.0223468155602418 1 1
-0.00728398947088349 -0.00731304244187962 1 1
0.106159594478617 0.10587896688561 0 0
-0.0163580928019617 -0.0162670010259558 1 1
-0.0167874072029599 -0.0167754329938053 1 1
0.0322028599746442 0.0319787577927328 1 1
-0.0293709324969738 -0.0293511673247736 1 1
-0.053062378359497 -0.0529440031314727 1 1
0.0399287203540385 0.0397761328318124 1 1
0.0075219018204797 0.00738794534018434 1 1
-0.0758198465544618 -0.075619802452817 1 1
-0.030542566917505 -0.0303811169584979 1 1
0.0383876039736378 0.038245876276198 1 1
-0.0292003680947606 -0.0292491307404435 1 1
0.0601161259254331 0.0599842936254433 1 1
0.0173754256358154 0.0172464151445479 1 1
-0.103363475723856 -0.102969755166939 0 0
-0.052988722915344 -0.0528377604372654 1 1
-0.0120805820571359 -0.0122049534618823 1 1
-0.00237818603476188 -0.00245378304952207 1 1
-0.0211942151481463 -0.0210662646264727 1 1
-0.0270373395744492 -0.0271632096843419 1 1
-0.00468657585809729 -0.00464328683751782 1 1
0.0207080811716539 0.0207605956904096 1 1
0.0840383575567558 0.0838290902568394 1 1
0.0260204264419151 0.0260041827713192 1 1
-0.10187910503097 -0.101478485266799 1 1
-0.0227252048605154 -0.0227108172158793 1 1
-0.0425898479961418 -0.0425078829807764 1 1
0.0315783434079799 0.0314518063644476 1 1
0.0568040120406013 0.0567180813925439 1 1
0.0582416035336849 0.0581221442658603 1 1
0.0420746128984487 0.0419860474331625 1 1
0.0218033288323681 0.0217893678387266 1 1
0.0276212550200286 0.0276185329853476 1 1
0.0356131604922471 0.03557547857053 1 1
0.0739442929855907 0.0734339792186368 1 1
0.00698811578467096 0.00695080621744707 1 1
-0.0632991788759571 -0.0631403161200129 1 1
-0.0349783996848858 -0.0350391176144708 1 1
-0.0196837914462562 -0.0197290757816643 1 1
-0.03486678858693 -0.0348556671580427 1 1
-0.0221220499983247 -0.0221078577122232 1 1
-0.0595381075633585 -0.0594361756625233 1 1
-0.0263150353450395 -0.02620579716293 1 1
-0.0117405756210819 -0.0116412043040429 1 1
0.0806854569127904 0.0802676336499332 1 1
0.0107878621051236 0.0105614505698845 1 1
-0.0110623964345955 -0.0110384834492065 1 1
0.0216213001542912 0.0215505727109952 1 1
0.0740733223615914 0.0738631857437957 1 1
-0.0540416013257489 -0.0539509534564643 1 1
0.0479727983889617 0.0477753069979089 1 1
-0.0262772330053411 -0.0262578393524507 1 1
-0.0404507465380786 -0.0401476346694143 1 1
-0.0494733717608525 -0.0494938234438155 1 1
0.0522944181054557 0.0521603149464887 1 1
-0.109763665696435 -0.109498525836442 0 0
-0.0456142139419638 -0.0455217258675832 1 1
-0.0340528605573583 -0.0337744293858949 1 1
0.0306840100694209 0.0307018539477001 1 1
0.0894904739929837 0.0893813091747313 0 0
-0.0861888868501343 -0.0859980779930517 0 0
-0.035713393136832 -0.0357472769170994 1 1
-0.100773409150433 -0.100499048090049 0 0
-0.120193245969045 -0.119791992701732 0 0
-0.0635735381801221 -0.0634209316940702 1 1
0.0494227622676205 0.0492858743972308 1 1
-0.0365278257415325 -0.0365967907713523 1 1
-0.0368375492387176 -0.0369321309908986 1 1
0.0243006218738284 0.0242490923383072 1 1
0.0526021234776206 0.0524450389462808 1 1
0.0174831064269672 0.0174267271739642 1 1
0.0584191109887055 0.0583359500857847 1 1
0.00183252871734852 0.00190738144804753 1 1
-0.00788244908197007 -0.00793260359762085 1 1
0.0776397669006017 0.0774799558435683 1 1
0.0852130755840807 0.0849367543002203 1 1
-0.0556466036153087 -0.0554007294113694 1 1
0.170601659879138 0.170178735074309 0 0
-0.0343134702826501 -0.0342898666099751 1 1
-0.044348666208392 -0.0443587371284017 1 1
-0.0619865208820427 -0.061840505228361 1 1
0.00401440902715395 0.00400183841414894 1 1
0.0519917909584216 0.0518939517766846 1 1
-0.00299985861619694 -0.0029274023244689 1 1
0.0286260279498474 0.0286083220901019 1 1
-0.00705094357173145 -0.0071789807025204 1 1
0.0183381357592166 0.0182897620853499 1 1
0.0245226784916427 0.0244677187333515 1 1
-0.00170362729636647 -0.00187711573018522 1 1
-0.0115225896768193 -0.0115407215220349 1 1
-0.0166953116439159 -0.0165714404032993 1 1
-0.0385865630528 -0.0383260109083266 1 1
0.053540717153484 0.0534402532832689 1 1
-0.0124818221849735 -0.0122925070346351 1 1
0.080836901647262 0.080646847592443 1 1
-0.0353341415164861 -0.0354152330072497 1 1
0.0130850043853378 0.0129985008037477 1 1
0.090290395200402 0.0900498593575959 0 0
0.0192922344346537 0.0192348649113665 1 1
0.0780611977700715 0.0779156464428314 0 0
-0.00562468797424727 -0.00559581648925354 1 1
-0.0728798530780983 -0.0727785256368542 1 1
-0.0440400103167791 -0.0440026812817106 1 1
0.0201091955309044 0.0201298999910391 1 1
-0.0401912943403832 -0.0400236631982244 1 1
0.0699344259316027 0.0697664340573662 1 1
-0.0375208821610352 -0.0374724236525049 1 1
-0.049270118975812 -0.0490657594812966 1 1
-0.0230639362256494 -0.0229963873384111 1 1
0.0423439068723738 0.0421630573612241 1 1
-0.058562563001061 -0.0583421247451441 1 1
0.0902739658300102 0.090066614171139 1 1
0.0229214809834667 0.0229131555576657 1 1
0.125327624645885 0.124820738810456 0 0
0.0108026289356904 0.010813665460317 1 1
-0.0152570113080883 -0.0152377429523413 1 1
0.000706390775555031 0.000709423178134157 1 1
0.0251859742972696 0.0250783889394897 1 1
0.0433809447704409 0.0433252557597939 1 1
0.0110498686870371 0.011019449454767 1 1
-0.0667374088142363 -0.0664759351096588 1 1
0.020744588911468 0.0207523411491557 1 1
-0.0125360079025633 -0.0124291077666971 1 1
-0.00437899552139318 -0.00440999033880793 1 1
0.00686859660950105 0.00682060541932754 1 1
0.0128524774421125 0.0128593357961607 1 1
0.0165041985745705 0.0164016905159294 1 1
0.020147397843809 0.0199687264393173 1 1
0.0200401956000851 0.0200116410853625 1 1
-0.00986228634264429 -0.00975801224923 1 1
-0.0222462625890584 -0.0222195669663281 1 1
-0.0141233852251205 -0.0139703939894833 1 1
0.0142361590561601 0.014012066310335 1 1
0.00691850153477769 0.00700272948171079 1 1
0.0468405367661175 0.0468612392354946 1 1
0.0150268714610637 0.0151966245280618 1 1
0.00848299588440752 0.00826706030413007 1 1
-0.033498035899489 -0.0334928912308543 1 1
0.00355356683859908 0.00354609138223809 1 1
-0.00111027792685372 -0.00104890474192933 1 1
-0.0361735368019484 -0.0361025738870944 1 1
-0.0799762477811864 -0.079675660392805 1 1
0.046914165539571 0.0467695654556582 1 1
0.0567062712592829 0.0567155089215926 1 1
0.0175618836774696 0.0177557620195188 1 1
-0.101334768181849 -0.101076512350935 1 1
-0.0224952104576171 -0.0224422564187614 1 1
0.0149689809040139 0.0148679535704239 1 1
-0.0703449649037342 -0.0702221611857912 1 1
-0.0365636504036823 -0.0365609378800937 1 1
0.0481620929471413 0.0481800314006885 1 1
0.0491360357214073 0.0489681884301304 1 1
-0.00513408173560652 -0.00505061551134156 1 1
-0.107033158622532 -0.106785177157888 0 0
-0.0356921481217744 -0.0356052741698381 1 1
-0.0435122612734778 -0.0435242524209047 1 1
-0.07876945170126 -0.0785792665828602 1 1
-0.00491133460441092 -0.00460158209652862 1 1
0.0124919997248073 0.0123651229726595 1 1
0.00641310957827172 0.00649255134819351 1 1
-0.0271323746389144 -0.0269170303417451 1 1
-0.0554650310493426 -0.0552399829486025 1 1
-0.0745055310967031 -0.0740017086690891 1 1
0.00411229449017962 0.00410490453864434 1 1
-0.0028580071818119 -0.00283248150593955 1 1
0.0164907179532656 0.0165306890545265 1 1
0.0944217669584796 0.0941831480613818 1 1
-0.0575098101306029 -0.0575071884367769 1 1
0.081002302063675 0.080903323443009 1 1
-0.0442483389704842 -0.0439969033806765 1 1
-0.0525876542702779 -0.0521590894739034 1 1
0.126491223128189 0.126233543914447 0 0
-0.0152044973305251 -0.0151504424521227 1 1
-0.0406979970512332 -0.0406769676131453 1 1
-0.0675647062544587 -0.0673763342852196 1 1
0.021606711229719 0.0215913382237892 1 1
-0.0256964146687627 -0.0255679150214872 1 1
-0.00258768702280815 -0.00257908141114502 1 1
0.00866903714225014 0.00863722911610167 1 1
-0.0356762421103891 -0.0355494037953977 1 1
-0.0253579427495247 -0.025262069067666 1 1
-0.0869995323942731 -0.0867320506005929 1 1
-0.025088543084712 -0.0250979332465728 1 1
0.0399839008801291 0.0398087673028525 1 1
-0.0268353864860574 -0.0266374060186694 1 1
0.0861129203142052 0.0860054737745823 1 1
-0.00936787666487424 -0.00925022682462509 1 1
-0.000226006235041303 -0.000264328650245092 1 1
0.0305160036198467 0.0305425354311248 1 1
0.0424051455422306 0.0423095328736034 1 1
-0.0855510326631743 -0.0852047028696046 1 1
0.0691734475579545 0.0687642646792733 1 1
0.103934715675624 0.103554397448367 1 1
0.110392833293016 0.110149971933991 0 0
-0.0132231524462768 -0.0132454346758717 1 1
0.025384178974298 0.0253080803881539 1 1
-0.0567152822984347 -0.0565759824353539 1 1
0.123830679623213 0.123638603782256 0 0
0.052542288845577 0.052453435916976 1 1
0.0411863180466437 0.0409500936192596 1 1
0.0605268590379828 0.0604995445194583 1 1
0.0819617156413947 0.0816762221418462 1 1
0.0251767745933705 0.0249908716432883 1 1
-0.0585557233209411 -0.0584543204947279 1 1
0.021040837167763 0.0210838700251876 1 1
-0.0370562943919681 -0.0369742548259343 1 1
-0.0461926282452253 -0.0461391273900362 1 1
-0.00401282560466478 -0.00399138164122517 1 1
-0.00225031058096618 -0.00225363609744142 1 1
0.115467961385748 0.115216176583129 0 0
-0.0993764265196608 -0.0991797953658592 1 1
0.104717605928078 0.10441421918396 1 1
0.0958134491112303 0.0953371219142268 1 1
0.0314878027578482 0.0314309591595124 1 1
0.109813854513424 0.109483570261996 1 1
-0.0498151736847982 -0.0498098824927626 1 1
-0.0230926379990425 -0.0230989120277974 1 1
-0.0118569815478231 -0.0117019930063168 1 1
0.0171312601110403 0.017258373710951 1 1
-0.00466493284480301 -0.00456296069246813 1 1
0.0865675498092776 0.0863063650039479 1 1
0.0523813918703787 0.0522334894837833 1 1
-0.100083535989488 -0.0998050479956937 1 1
0.00583404874063773 0.00589842257713951 1 1
0.109567568876525 0.109296853868817 0 0
-0.101627798025762 -0.101332862142007 1 1
0.0542818733566974 0.0540959296102389 1 1
0.0240213239055091 0.0241232920860912 1 1
-0.0953528694128759 -0.0951889478199967 0 0
-0.0175931004775566 -0.017533190722996 1 1
-0.0437602132667161 -0.0435530880858041 1 1
0.10742088314726 0.107089034986153 0 0
0.00606495653429026 0.00607932705372449 1 1
0.0399627297528473 0.0396003717257916 1 1
-0.0868065465365508 -0.0864869325472584 1 1
-0.0855346130864806 -0.0851387760049214 1 1
-0.0126826319843304 -0.0125477914130999 1 1
0.0466708996898458 0.0465213663781873 1 1
-0.00867180693982465 -0.00855321121530558 1 1
-0.0426296353248499 -0.0424633608712621 1 1
0.0113403863445812 0.0113132725680174 1 1
-0.0228857240494857 -0.0228506001946544 1 1
0.0274733255991506 0.0273047229614758 1 1
-0.128460355046665 -0.12799892972159 0 0
0.00864759502339228 0.00864414771064195 1 1
-0.0754392204443647 -0.0752982159350073 1 1
0.0246026995396115 0.0244907012102363 1 1
-0.0581475916183368 -0.0580118402174834 1 1
0.0180739588620415 0.017910693712554 1 1
0.0251945720570067 0.0252123006898527 1 1
-0.00616564575233858 -0.00600590620721013 1 1
0.0166969905956051 0.016790584844814 1 1
0.0699962724340261 0.0699051804358731 1 1
-0.0561408846402917 -0.055992566514169 1 1
-0.0650563015824623 -0.0650753771535533 1 1
0.0721830587318085 0.0717905764526658 1 1
-0.033455394827809 -0.0334272352054985 1 1
0.114990627570066 0.11462126230331 0 0
0.00561972788601791 0.00566673169122654 1 1
0.020547778629957 0.0205434343930346 1 1
0.0262792735844283 0.0262599336645712 1 1
-0.0127314978303395 -0.0126660692953235 1 1
-0.00550026605134308 -0.00550121561766968 1 1
0.02338458383767 0.0234202080983706 1 1
0.0720000520351571 0.0718252133409267 1 1
0.059003900619034 0.0588142469745689 1 1
-0.043338365061763 -0.0430830412618325 1 1
0.0281967253697654 0.0281715730299264 1 1
0.0661233661017409 0.0660512986119209 1 1
0.0309206728771365 0.0307116927417845 1 1
-0.0629864614980894 -0.0627552074266422 1 1
0.0150913104784509 0.0150136931862565 1 1
0.044602557492182 0.0446756375799904 1 1
-0.0391633920586989 -0.0391703912039902 1 1
-0.00068237554712021 -0.000769633674874508 1 1
0.00310593384440661 0.00295519448163301 1 1
-0.0307653226996508 -0.0305852514793683 1 1
-0.0275015548448562 -0.027188965413706 1 1
0.0335720300044265 0.0333922774000808 1 1
-0.0245521853650285 -0.0244525798610044 1 1
-0.0355123728855205 -0.0353333484453224 1 1
0.0239988146590829 0.023939861226814 1 1
0.0282499776571258 0.0281585459875633 1 1
0.00699416275224675 0.00724197025472605 1 1
0.0122711072015 0.0123361894097861 1 1
-0.134733019024615 -0.13422760777096 0 0
-0.00347887814242826 -0.00343765063564299 1 1
0.0457724062527697 0.0457433244867489 1 1
0.113012356864576 0.112708359350167 0 0
0.0770544119807866 0.0768787440274404 1 1
0.0260682631071654 0.0259693581802907 1 1
0.0162499089932207 0.0160191284896538 1 1
-0.0221853182986447 -0.0220603446716142 1 1
-0.0192320102865135 -0.0191108721934767 1 1
-0.0619712362295551 -0.0617086254931094 1 1
0.0165057789594403 0.0165217918664797 1 1
-0.103218808183408 -0.102849813638793 0 0
-0.0422039875031639 -0.0420524461318687 1 1
0.037266264634693 0.0370070178067249 1 1
0.0367984045232554 0.0367501748103294 1 1
-0.0259691084984378 -0.0258519809706173 1 1
0.0394057747786399 0.0392618093136241 1 1
0.0739525842090241 0.0737057090283538 1 1
-0.03019358526697 -0.0301345804626007 1 1
-0.0469967884614144 -0.0468392892457239 1 1
-0.0130691025591001 -0.0130260118330525 1 1
0.0199602832403865 0.0198712631630355 1 1
0.015555279325268 0.0154550547539642 1 1
0.145731631973143 0.145461426468415 0 0
-0.0159315085644796 -0.0157143881702415 1 1
-0.0117931825817303 -0.0117581668295407 1 1
-0.0371852597930398 -0.0372663699171972 1 1
0.0424187677307453 0.0423601217951698 1 1
0.0351025607572093 0.0350001285332851 1 1
-0.0444578319880706 -0.0442785821045502 1 1
-0.0202204660525845 -0.0203022443197318 1 1
0.0528677573154691 0.0527591231625494 1 1
0.051573480259285 0.0513515406953703 1 1
0.00608858118992941 0.00613010083655016 1 1
-0.0515861230789752 -0.0513036551049068 1 1
0.0473082970235915 0.0472114837122187 1 1
-0.0168313853051431 -0.0168945747253227 1 1
-0.0100601126765334 -0.0100881922981284 1 1
-0.0115504028932427 -0.0115845917016402 1 1
-0.059051124698651 -0.0587779437751002 1 1
-0.0273403298085049 -0.0272018786281223 1 1
0.0599659731141642 0.059771813127421 1 1
0.0922278132621374 0.092009529979154 1 1
-0.0772347775519613 -0.0769551093102747 1 1
0.0413384980422156 0.0412352140243431 1 1
0.122926021715606 0.122752339361223 0 0
0.00347130943062574 0.00356779974410393 1 1
0.0394586278779812 0.0393483684342027 1 1
0.0429149576315623 0.0428929279434336 1 1
-0.0313735186929056 -0.0312650833727734 1 1
0.0875808372398994 0.0874988477717086 1 1
-0.075412131741697 -0.0751810030088758 1 1
0.0665830256306585 0.0664561513094159 1 1
0.100411965005658 0.10017131865093 1 1
-0.0499546985515636 -0.049767905399431 1 1
-0.0172662932676766 -0.0172906846715493 1 1
0.0299184098743108 0.029631993235924 1 1
0.0768591165889248 0.0764040054943772 1 1
-0.0165614040774898 -0.0165053190259968 1 1
0.0179345557740952 0.0178005564166514 1 1
-0.032997786550645 -0.0330084745280375 1 1
-0.00956264745005657 -0.00952350343969778 1 1
-0.00802472399547968 -0.00784787308848884 1 1
-0.0184032281920316 -0.01846596872511 1 1
-0.0099141151719751 -0.00984760844345279 1 1
0.0110503604261733 0.0109189130901982 1 1
0.0460856582064373 0.0459591238544246 1 1
0.0379404103312962 0.0377340613482521 1 1
-0.00432973940437928 -0.00428425702044553 1 1
0.00831414768258062 0.00827678463234587 1 1
0.00426679340380548 0.0040477399063491 1 1
-0.0129683659447568 -0.013001359084761 1 1
-0.0262835886485764 -0.0262377757780908 1 1
0.0263779772162986 0.0263373957829872 1 1
0.051444325338195 0.0513383570479125 1 1
0.0562109410277738 0.0559893748020219 1 1
0.00769729299099997 0.00768786736315883 1 1
-0.0307438159191571 -0.0307371437539807 1 1
-0.0240770202934726 -0.0240055067587138 1 1
0.0763678041593225 0.0761672179343843 0 0
-0.156534813527931 -0.156039273774472 0 0
0.0637261898704587 0.0636454244931822 1 1
-0.0656567136762524 -0.0653373393643317 1 1
0.0205366885011796 0.0204504850871453 1 1
-0.0283885471587815 -0.0283697030950171 1 1
0.0505697799490916 0.0505114760190852 1 1
-0.0198588425714584 -0.0195613082617825 1 1
-0.0388473755584627 -0.0388425834515187 1 1
-0.052368916473995 -0.0522258516614368 1 1
-0.0131802931499794 -0.0131674371788234 1 1
0.0880763803860765 0.0879829471556978 1 1
0.0886286248312134 0.0883096985873471 1 1
-0.0201907697376024 -0.0200809049182498 1 1
-0.0293981254266955 -0.0295926970931047 1 1
-0.0296634521420289 -0.0295193729740857 1 1
-0.0314709659936947 -0.0314189546649815 1 1
-0.00227421620683423 -0.00225692943886459 1 1
0.0335513565323648 0.0335134333420913 1 1
0.0408036471413751 0.0406225890032304 1 1
-0.032248389138927 -0.0322633650690975 1 1
-0.00754412925093719 -0.0076877127945077 1 1
-0.0912558939038575 -0.0909804068979528 1 1
-0.0198347334165644 -0.0197492506620616 1 1
-0.0493840151040624 -0.0492919444172251 1 1
-0.0085806945450477 -0.00865822536606552 1 1
-0.0136640870663812 -0.0136624623513665 1 1
-0.00850927836531624 -0.00847770527963468 1 1
-0.103904638268818 -0.103621704457868 1 1
-0.0906289055923077 -0.0903321813341669 1 1
0.097992657519671 0.0977204557791491 1 1
-0.0208543318503586 -0.0206708774992472 1 1
-0.0122926698566497 -0.0122538756717147 1 1
-0.00992626376969724 -0.00985625665990528 1 1
0.012113493534692 0.0119275452568813 1 1
0.0387319430563827 0.0386499109055812 1 1
0.0318433750047124 0.0319276496872868 1 1
-0.0434852163418463 -0.0434493468409218 1 1
-0.0512495141887974 -0.0510876849984408 1 1
-0.0796039105220944 -0.0793919494463449 1 1
-0.014157373123179 -0.0139795681657996 1 1
0.0763714565963211 0.076247833003792 1 1
0.0359448256959942 0.0359002458877196 1 1
0.0616581646613488 0.0615444040190727 1 1
0.109592863078663 0.109301566493272 1 1
-0.0462105718631147 -0.0461758009956409 1 1
-0.0382350414100169 -0.0380224412241107 1 1
-0.00940728143474604 -0.00938542314098539 1 1
-0.0226502926626855 -0.0225565394601043 1 1
-0.000414994771734218 -0.000178621058969415 1 1
0.0230131985305486 0.0227193292190835 1 1
-0.00691004849691952 -0.00681851895115994 1 1
0.0191311773455451 0.0191059599710899 1 1
-0.0998544954596041 -0.0995548775183286 1 1
-0.0216572771036238 -0.0214620406786442 1 1
-0.0893868572069829 -0.0891290117171472 1 1
-0.0131521833952429 -0.0130336912273273 1 1
-0.0296554496547294 -0.0295637407921865 1 1
-0.0358647843592817 -0.0357783940825821 1 1
-0.0741935888065621 -0.0738330257868471 1 1
-0.0738005193913443 -0.0734773468386314 1 1
0.0249694723849479 0.0249332720214736 1 1
0.0302869225948833 0.0299316590184807 1 1
-0.0576536699802754 -0.057452864121525 1 1
0.0579239951884857 0.0575255729794289 1 1
0.0708613744243429 0.0705346231303812 1 1
0.0403396225733107 0.0402685122756461 1 1
-0.0290573045603336 -0.0288507901780436 1 1
-0.0122883925748069 -0.0122191679021528 1 1
-0.05677278455627 -0.0566494415149378 1 1
-0.0890354193502034 -0.088819756148815 0 0
0.0793872416549331 0.0794860340701327 1 1
-0.0634054233217708 -0.0633134317272005 1 1
0.0195773627676266 0.0195410982184206 1 1
-0.024693149362682 -0.024787403187368 1 1
-0.0351828247601647 -0.0350850814270763 1 1
0.135970307981748 0.135614603357246 0 0
0.118984324569695 0.11873840347973 1 1
-0.0478185914066218 -0.0476007453670449 1 1
-0.0913292462413373 -0.0911757748317134 1 1
0.0610294768376843 0.0608878009927889 1 1
-0.0530599478414504 -0.0530490381476829 1 1
-0.017108472619859 -0.0171517335510189 1 1
-0.00766012094560718 -0.00769744205501935 1 1
0.0368290776666347 0.0367528610309274 1 1
-0.0137289877272733 -0.0137303112531977 1 1
-0.00892392110583097 -0.00888611664005152 1 1
0.0637374911359321 0.0634060045180745 1 1
-0.00218433787608757 -0.00218695855190909 1 1
-0.0263473304178682 -0.0262787508734752 1 1
-0.028618996700119 -0.028424954698432 1 1
-0.0143833393031454 -0.0145333377070481 1 1
-0.0263800986624658 -0.0260952575672571 1 1
-0.0107733978810118 -0.0108119796935253 1 1
-0.0703948135963924 -0.070146587727218 1 1
0.0476556999066094 0.0473770694791014 1 1
-0.00255460286212373 -0.00263913636674374 1 1
0.0884737190510974 0.0881171977227485 0 0
0.0607867018766427 0.0608425697171214 1 1
-0.0151792615240273 -0.0151650973495897 1 1
-0.00512079035977345 -0.00501581811245834 1 1
-0.0162039897141506 -0.0160995280891253 1 1
-0.0307804133398378 -0.0307380020543141 1 1
0.108618278189414 0.10844365115439 0 0
0.0327511811586905 0.0328588941091869 1 1
0.00117398119818588 0.0013204502845392 1 1
-0.0251777717561139 -0.0249578622953003 1 1
-0.0145592210818732 -0.0146125431356039 1 1
-0.0398071454661362 -0.0397154723744347 1 1
0.0287939869420479 0.0286773721651769 1 1
0.0155095301233594 0.0153866983933736 1 1
-0.000963417469996073 -0.000856418643765872 1 1
-0.0153499418751968 -0.0154184552973727 1 1
0.065118708781283 0.0650666721040469 1 1
-0.00230411602055728 -0.00224624657861238 1 1
0.0045173189216545 0.00455043438677661 1 1
-0.0487226722898308 -0.0486351594061845 1 1
0.044922272461164 0.044769669604589 1 1
-0.00685843141249748 -0.0068750115149427 1 1
0.127844755620502 0.127539193775003 0 0
-0.0258402537426002 -0.0259359059387989 1 1
0.0138380685386681 0.0138115829676304 1 1
-0.0438346587436013 -0.0437604479595752 1 1
0.0398683605086537 0.0398248806835134 1 1
-0.0119143359918101 -0.0120220046241163 1 1
0.0468856789162001 0.0466789041106548 1 1
-0.053146316010635 -0.0529233317757403 1 1
0.0385995439897439 0.038477534138438 1 1
-0.0201372376664597 -0.0199778297405196 1 1
-0.00481194793615862 -0.00474931843958814 1 1
-0.0670635425798442 -0.066965265540493 1 1
-0.0580880112830759 -0.0578757935923084 1 1
0.0616188060686331 0.061626861093774 1 1
-0.0463709851147173 -0.0462398437691383 1 1
-0.0258827132768424 -0.0258978843575392 1 1
-0.0536270747722013 -0.0534377513876908 1 1
-0.0654682148397212 -0.0653428483213628 1 1
-0.0642724261249859 -0.0640767792858574 1 1
-0.0537393179901495 -0.0535798559894466 1 1
[truncated: 30,342 more chars]
