# Supplementary material for: Bias caused by sampling error in meta-analysis with small sample sizes
Source: PLoS One. 2018 Sep 13;13(9):e0204056. doi: 10.1371/journal.pone.0204056 (PMC6136825; doi:10.1371/journal.pone.0204056)
Supplement: S4 File — (ZIP) [file pone.0204056.s004.zip › results N = 20 theta = 0 tau = 0.2 sz = 20-30.txt]

"cohen.dl.theta" "hedges.dl.theta" "cohen.dl.cp" "hedges.dl.cp"
-0.0359268349372009 -0.035912665585775 1 1
-0.206920506900157 -0.201740929425071 1 1
-0.0867487065097361 -0.0845126523826203 1 1
0.0359467841474373 0.0350608241862951 1 1
-0.106071723704583 -0.102830795923727 1 1
0.0408702487881284 0.0418407317986165 1 1
-0.138716299270721 -0.133380491517653 1 1
-0.0274090293198538 -0.0265079070898445 1 1
0.00670818822022994 0.00463890311468912 1 1
-0.0759148415468932 -0.0739023871987469 1 1
-0.0321232073848598 -0.0304741805102209 1 1
-0.00863205564623767 -0.00761482147924232 1 1
0.0877940753276034 0.0866045421268985 1 1
-0.0956255031474203 -0.0930242660100774 1 1
0.233512529663453 0.228136732469997 0 0
-0.00262429767013149 -0.00331361935929165 1 1
0.0946944191983634 0.0922206748352777 1 1
-0.113201944911332 -0.111552107500115 1 1
0.137425559124202 0.132849430182681 1 1
0.216661260679973 0.211392095275459 1 1
0.182139085376781 0.176880234135896 0 1
-0.0849861766250563 -0.0821925649283087 1 1
0.102162947688752 0.0997139378746857 1 1
0.125255625240594 0.121937403900897 1 1
-0.0205937056724982 -0.0213882086707003 1 1
0.00126652636905371 0.00244510333621216 1 1
-0.124302525491766 -0.121523289132836 1 1
0.137315487530268 0.133159913265547 1 1
0.0931624865749997 0.0903557492243905 1 1
0.138026238854815 0.13434632338146 1 1
0.170375654119246 0.167132193082215 1 1
-0.0248128218922345 -0.0241524677832517 1 1
-0.128414047134255 -0.12425150743039 1 1
0.130593601327758 0.128239204447514 1 1
0.208821037653359 0.202096342875096 0 0
0.103984139891241 0.101291784940745 1 1
-0.0303686419178682 -0.0287588169279 1 1
0.173394711674628 0.170877788599394 1 1
-0.0520742947037812 -0.0497013693211918 1 1
0.0111513647636057 0.0109007881762105 1 1
-0.0593592930911297 -0.0574888418788253 1 1
-0.0768306772309827 -0.075181264344617 1 1
0.0160245806355233 0.0164573371911136 1 1
0.124666763996717 0.120748859322451 1 1
-0.00464516766346672 -0.00370555626559665 1 1
-0.00999110749880741 -0.00951730916993269 1 1
0.126051445356095 0.120731660849957 1 1
0.0630589703071797 0.0612684448427166 1 1
-0.136620059780192 -0.132411101509725 1 1
0.0128057466850848 0.0136014519224093 1 1
0.0418352811387803 0.039907961217929 1 1
-0.0743073345431903 -0.0719151855038029 1 1
0.182408291019732 0.177132601421274 1 1
0.269497757140419 0.26171800706364 0 0
-0.069099784307914 -0.0666572960338113 1 1
0.130260636238015 0.124964978405544 1 1
0.0519805981844471 0.0513338443379251 1 1
0.0704829783990357 0.0685422651410964 1 1
0.00315124855042521 0.0023824327327943 1 1
0.0682719930670914 0.0676131301942925 1 1
0.0763391963832288 0.074562306520795 1 1
0.211010718784042 0.205051671463389 1 1
0.0420120757860857 0.0421721192174696 1 1
-0.0562088697641166 -0.054781952470515 1 1
-0.0971854241556636 -0.0952531729026768 1 1
-0.0333637651140377 -0.0321275429596606 1 1
0.0306446337215284 0.029678118505725 1 1
-0.0275742700415993 -0.0268429727768582 1 1
0.158446903031549 0.154503718996717 1 1
0.15177057851125 0.145461157645633 1 1
-0.0429991874092203 -0.0419677219436905 1 1
0.128209840368936 0.122179647450343 1 1
-0.124160320818265 -0.119036058056283 1 1
-0.167580784038189 -0.162319173712132 1 1
0.0959663363659777 0.0917297707413906 1 1
0.0534201712112654 0.05159313601372 1 1
-0.0289709759399691 -0.0286323535442915 1 1
0.157692662094912 0.150887557090352 1 1
-0.192137554948732 -0.186012742027593 1 1
0.0149230982688653 0.0151231575809911 1 1
0.248733172378556 0.242008796412661 0 0
-0.261826743851662 -0.253539319212581 0 0
0.135832822040184 0.131778363481746 1 1
0.0438961586605937 0.0432452303981256 1 1
0.00339243794339428 0.00162815861751146 1 1
-0.060523657025025 -0.0595495680925895 1 1
0.191522944278008 0.187925107457546 1 1
-0.00790049356449881 -0.00772680417696588 1 1
-0.0409038678906792 -0.039548373928599 1 1
-0.0424461651259235 -0.0398865651856146 1 1
0.0443846975492186 0.0445437211210928 1 1
0.0220840396145309 0.021337520841886 1 1
-0.0255173563715933 -0.0245223346772414 1 1
0.0337222967785811 0.0338705170820668 1 1
0.0429308184055678 0.0438768625528166 1 1
-0.137015583605843 -0.131441554731239 1 1
-0.131628697564504 -0.127203077063403 1 1
0.0825119223054905 0.0799744819133966 1 1
0.0136390001693312 0.0132891614109577 1 1
-0.018561245941748 -0.017291456751872 1 1
-0.0944910502877258 -0.0912929231500684 1 1
0.163950051685288 0.158921663517681 1 1
0.146081713074765 0.142968220533102 1 1
-0.0102983163241821 -0.0118353080904345 1 1
-0.0789999915037022 -0.0779812318494203 1 1
0.0717055768926205 0.0698474490308534 1 1
0.0350435945779293 0.0331584118771542 1 1
0.0873851466324279 0.0842334572431908 1 1
-0.0267992429322891 -0.0261635310815807 1 1
-0.0402132485560788 -0.039348287199952 1 1
0.0795447377838783 0.0773843392564807 1 1
0.190471715072632 0.184001420912977 1 1
-0.0943806974912076 -0.0916119510026937 1 1
0.0722531112797998 0.0703155869297052 1 1
0.0080816034919508 0.00651486971007619 1 1
-0.112637666993499 -0.108900318361444 1 1
0.253827629315738 0.24643735958551 0 0
0.109094231349027 0.107257407567797 1 1
0.0987000065623318 0.0955757152078656 1 1
-0.0913939687510581 -0.0888112564280209 1 1
-0.135352498283688 -0.131358081778181 1 1
-0.0602729455613477 -0.0587753716520086 1 1
0.0458487414422229 0.0447901596539518 1 1
-0.0154130379845797 -0.0142805494376538 1 1
0.00342592266622368 0.00371215247125644 1 1
0.00521930860100411 0.00497615153202129 1 1
-0.0836734770801028 -0.081755536812472 1 1
-0.0488078874110667 -0.0476137183177822 1 1
0.0766878303566862 0.0737002994221299 1 1
0.0441436215181173 0.0447693404599721 1 1
0.0570574841447787 0.0541613360999307 1 1
-0.139013594063104 -0.134408019969375 1 1
0.0441545165270484 0.0433205478764807 1 1
-0.0396394402224203 -0.0381713474900706 1 1
0.0884936743573189 0.086096886661784 1 1
-0.0652866825772582 -0.0641876223748709 1 1
0.0149315457526582 0.0143823488763739 1 1
0.113084790877534 0.110402890409273 1 1
0.141425309059646 0.137642930376006 1 1
-0.0233916209947537 -0.0229240354905802 1 1
0.0966923856373357 0.0939796275326599 1 1
0.0738778252130346 0.071031367317044 1 1
-0.025020034772903 -0.0245369330764427 1 1
0.0827340366298171 0.0798320374856865 1 1
0.12510108317295 0.121477671402042 1 1
0.02102793899859 0.0202445479958572 1 1
0.0685412451565856 0.0678744877400677 1 1
0.0269608841514112 0.0269422766904817 1 1
-0.124107636708685 -0.120577108107756 1 1
-0.141592728542724 -0.13774400315681 1 1
0.0371452502529511 0.0361656849872934 1 1
-0.121825932891045 -0.117978702532234 1 1
-0.00443359833219746 -0.00459125706287283 1 1
0.0238576363113779 0.0236325176671901 1 1
0.0915369486401049 0.0888002155504143 1 1
-0.10947119955978 -0.106187217280653 1 1
-0.140096261763764 -0.136089034770268 1 1
-0.0565061201968502 -0.055643717412132 1 1
-0.0551584217746361 -0.0539131096391644 1 1
0.00154851582652679 0.00158660432955353 1 1
-0.00200977289124918 -0.00138483056656823 1 1
0.0904721960900055 0.0879845985051746 1 1
-0.0370750598476921 -0.0359121112967759 1 1
0.0355978515765361 0.034451889986941 1 1
0.0811635043047055 0.078455394394893 1 1
-0.031408925847745 -0.0288727729521842 1 1
0.140099959917378 0.135137562449797 1 1
-0.0077775755107249 -0.00705516076347999 1 1
0.146750225797966 0.142884549591986 1 1
-0.13883687240879 -0.135108624652435 1 1
-0.031994520523994 -0.0302820216923015 1 1
-0.0109748173193073 -0.0103197058529025 1 1
-0.108996241462625 -0.105330908953315 1 1
0.0926333097149958 0.0901634473109402 1 1
0.0927387053888617 0.0907868086297908 1 1
0.0179115327394388 0.0178835672826657 1 1
-0.102033529560651 -0.0996558695110176 1 1
-0.0871554121472456 -0.0843747065738402 1 1
0.0155951329432769 0.0150871669264756 1 1
-0.168260195940084 -0.164528284830253 1 1
-0.181364379591779 -0.174878759833308 1 1
-0.0091878643356044 -0.00944391831314547 1 1
-0.0733524095064174 -0.0714264546799688 1 1
0.0492570086784559 0.0478813964445731 1 1
-0.0431447878894709 -0.0427027578740493 1 1
0.0624947941967717 0.0612921530156082 1 1
0.0326153499291763 0.0328537855596812 1 1
0.205643866992602 0.2009416501058 0 0
0.0647289518157558 0.062535524656556 1 1
-0.045673309623682 -0.0446189761099004 1 1
0.00366359227001357 0.00316072892772818 1 1
0.0989031175604007 0.0950301557138943 1 1
-0.0621699124709813 -0.0613639257428534 1 1
0.0108545958925244 0.0110519723404497 1 1
0.0859487959704449 0.0824384305813766 1 1
-0.0441382986016956 -0.0425841370997745 1 1
0.0731559452598879 0.0718942500117887 1 1
-0.154003970171429 -0.149162913114967 1 1
-0.0946776529286149 -0.0912861234911216 1 1
0.254114102856245 0.246139298952326 0 0
-0.0673213487384514 -0.0649848317143626 1 1
-0.000574542702915695 0.000732359634858515 1 1
-0.0590241309331289 -0.058117669823544 1 1
-0.160905532122292 -0.158126328567586 1 1
-0.0608075025466693 -0.0590313636950812 1 1
0.0154993385591229 0.0153060107662562 1 1
-0.0322665561170185 -0.0321587179455863 1 1
0.00916280286384246 0.00873617448144857 1 1
0.0135060868061404 0.0129023819021618 1 1
-0.0647133239395309 -0.0616735259065052 1 1
-0.00186714401402016 -0.00164280109171964 1 1
0.107863278860841 0.10486839149786 1 1
0.00833399725714408 0.00796173801145967 1 1
-0.0474491207834427 -0.0459645314348465 1 1
0.197158751368913 0.191266733842081 1 1
-0.228336573777989 -0.22229563064429 0 0
-0.0379291744331199 -0.0370086742850691 1 1
0.0119101967399349 0.0115825577108742 1 1
0.0768096200261043 0.0746371752387827 1 1
0.0825766312586186 0.0806670024834132 1 1
-0.0874976539798561 -0.0847606508240273 1 1
-0.0752693283099822 -0.0737009695865305 1 1
-0.116282667410196 -0.111888784776029 1 1
0.0202503215527204 0.0201526227914125 1 1
-0.120421087844298 -0.116879049672845 1 1
0.0777808224978162 0.0749123589871793 1 1
0.198794729163844 0.193063178621899 1 1
-0.0886063022405524 -0.0862574556000017 1 1
0.0139863400331864 0.0136643969485111 1 1
-0.0447865884572821 -0.0431456432914034 1 1
0.0917945288937103 0.0885868370066993 1 1
0.0248117607583781 0.0244037064350626 1 1
0.171154497167748 0.166690266186391 1 1
0.0526558173153481 0.0502864038564611 1 1
0.0338750097552025 0.0323286564623543 1 1
-0.0455507129135412 -0.0445665567399711 1 1
0.0195319662219605 0.0185887573642309 1 1
-0.0310478091604303 -0.0306928026320815 1 1
0.0932804486252726 0.0904339472265594 1 1
0.0130292306507712 0.012630943465143 1 1
-0.0166117351713539 -0.016208299948401 1 1
0.117336613308991 0.113945933182527 1 1
-0.0405269096683653 -0.0392800199064872 1 1
-0.353139130491933 -0.34148031276775 0 0
-0.110370237555213 -0.106626351839807 1 1
-0.12395809561658 -0.120366235064115 1 1
0.0762980339114841 0.0728339620947138 1 1
0.0965099821264606 0.094100092621313 1 1
-0.12218256225156 -0.119184430987923 1 1
-0.160866881209944 -0.156346529847818 1 1
0.0888099972291264 0.087223344771917 1 1
-0.100754582201446 -0.0979641126225609 1 1
-0.00946807450570692 -0.00879447294397195 1 1
0.132343436310904 0.129854855876532 1 1
0.0909408942576903 0.0887693837985762 1 1
0.0864482064334218 0.085767030208431 1 1
0.166452609474743 0.160365049733758 1 1
-0.0770015067016373 -0.0739215826892613 1 1
0.108298876728073 0.104430007505011 1 1
0.0457634620545058 0.0452541386645322 1 1
-0.0256969186014913 -0.0249328466813414 1 1
0.00817287340034814 0.00724841610781757 1 1
-0.019113339175798 -0.0173426383003245 1 1
-0.043707315455276 -0.0441897353645127 1 1
-0.130690183131644 -0.126454045835958 1 1
0.0121470600900118 0.0109994362492086 1 1
-0.00918272567090828 -0.00804306090258541 1 1
-0.00474573773866766 -0.00437632079554582 1 1
-0.0166012500776703 -0.0158899574849141 1 1
-0.105871245184518 -0.104339402456443 1 1
0.139189921256652 0.134536390997085 1 1
-0.0268156011600221 -0.0269717766353015 1 1
0.0550198935431719 0.0532623771800476 1 1
-0.187739025923995 -0.182880464834061 0 0
-0.168445011946844 -0.163770822883206 1 1
-0.0304705863283895 -0.0290770455021831 1 1
0.0159612783102446 0.0138657173945528 1 1
0.149229803188795 0.143758870104246 1 1
0.0357184317174266 0.0324623976041731 1 1
0.0317890525436636 0.0307350802525119 1 1
-0.0927651947002937 -0.0896264844794878 1 1
-0.0683738960538987 -0.0665895705596489 1 1
-0.0312780923729003 -0.0302780207907311 1 1
-0.0538657356296051 -0.0538152764738467 1 1
-0.120716072856287 -0.115341488811656 1 1
0.150099578214437 0.145515867414825 1 1
0.0324464481325163 0.0322080132138221 1 1
0.0641711322666259 0.0610961764558867 1 1
0.0678340774326936 0.0655638903617529 1 1
0.215078211375731 0.20955201739726 1 1
-0.119136364833506 -0.115945995014499 1 1
-0.0242790740735102 -0.0229551770943416 1 1
-0.0675834096685703 -0.0649419174605229 1 1
-0.0434045297023346 -0.0420159092089862 1 1
0.00933924161066747 0.00907537071540868 1 1
-0.127104554837632 -0.124658275491348 1 1
-0.0383298308508312 -0.0364266708989572 1 1
-0.142345927411166 -0.138476210221312 1 1
-0.152571733309467 -0.147039663175533 1 1
-0.0893388059733843 -0.0865835478402927 1 1
0.139075787636555 0.135429068103752 1 1
0.0380805504017057 0.038428148087345 1 1
0.253277512597054 0.24570197054931 0 0
0.0826476220422962 0.0803509013644257 1 1
-0.126749191709851 -0.122821770411612 1 1
0.0977186904513935 0.0962209529858598 1 1
-0.0398346272462155 -0.0388101070611681 1 1
0.0391979460006945 0.0392187187970033 1 1
0.00470584686249474 0.00427404529594106 1 1
0.0526735229357457 0.0527167161264779 1 1
0.0199713761049676 0.0197970538034216 1 1
0.0445323042488591 0.0435119660280756 1 1
0.0632295173347051 0.0619126303022994 1 1
-0.123742339569723 -0.12104674024295 1 1
0.221051167563359 0.213464010888695 1 1
-0.0602381258340629 -0.0586425765192196 1 1
-0.0383421699511133 -0.0376786873477448 1 1
-0.0665553169316907 -0.0648357974107553 1 1
-0.0282960752041111 -0.02654605846372 1 1
-0.0313000819023112 -0.029633758166313 1 1
0.0429765260093078 0.0421777219042017 1 1
0.0565714301349144 0.055066529109756 1 1
0.0393605380135361 0.0380209463204603 1 1
0.0214105050984278 0.0200978795647934 1 1
-0.0702896679795121 -0.0681922491096635 1 1
0.0975432591598017 0.0942404687990075 1 1
-0.0384291142915016 -0.0367446800928482 1 1
0.0121673259912532 0.0121548057197015 1 1
0.108058187331384 0.102825478409043 1 1
0.0319767826542506 0.0305655186099031 1 1
-0.0573359032976462 -0.0550059417484071 1 1
-0.0569667292965902 -0.0560670072519979 1 1
0.0740030262481612 0.0721014585654183 1 1
0.0222249890157398 0.0215232689430561 1 1
-0.103219759161836 -0.100907415172987 1 1
-0.0605496429359916 -0.0594491231638885 1 1
-0.0500530973905232 -0.0486633303895482 1 1
0.0479935941971275 0.0468298969074106 1 1
0.0452214351555969 0.0436494372227247 1 1
-0.0585220575031534 -0.0570022846277832 1 1
-0.182443574136908 -0.176375419641807 1 1
0.0293355007385683 0.0265956984923358 1 1
-0.0273816183862062 -0.0266501265010997 1 1
0.0282230436829806 0.0266722469654887 1 1
0.0446104171222578 0.0422387983983259 1 1
-0.0223869224215133 -0.0219444240758445 1 1
-0.0376222839353562 -0.0361211269668317 1 1
-0.111347774051416 -0.108895242979556 1 1
-0.0447974759123352 -0.0426795659815226 1 1
-0.0336584255482726 -0.0329807868681041 1 1
0.140374101553322 0.135500148655357 1 1
-0.0927582372071935 -0.0905911739516585 1 1
-0.210442267226146 -0.205022175739164 0 0
-0.145371821546382 -0.141486263666169 1 1
0.0890634582282785 0.086408018235915 1 1
-0.171589772719183 -0.166883513490226 1 1
-0.0441236896366795 -0.0415583234293843 1 1
0.0486735701335791 0.0470801828585951 1 1
-0.0398216085888672 -0.0403811815631576 1 1
-0.0108470390560794 -0.010548914644827 1 1
-0.0773700770893863 -0.0746825031947572 1 1
0.0510006184853761 0.0487904128492186 1 1
0.03603453159463 0.0345009440740799 1 1
-0.0588122544682008 -0.0587974752536407 1 1
-0.159829444391125 -0.156362874752892 1 1
-0.066781195469539 -0.0649729890760882 1 1
0.0711018943836767 0.0693932723460069 1 1
-0.00497226651178875 -0.00467803624056725 1 1
0.102252641000643 0.099279813173705 1 1
-0.0585403909044909 -0.0555272947225657 1 1
-0.034774164648956 -0.0354038931180578 1 1
0.133262122619343 0.130484317532439 1 1
-0.0151378785760943 -0.0157499716751322 1 1
-0.225612150824936 -0.21959977564935 0 0
-0.00897191659987284 -0.00804051580240046 1 1
-0.0434323532583134 -0.0412845055875755 1 1
0.00698636724576343 0.00670591152099908 1 1
0.0216725586615401 0.021877664570687 1 1
-0.112933400549326 -0.10945761838227 1 1
-0.212809779168217 -0.205411628426438 1 1
0.0622568928184932 0.0600495314836784 1 1
0.0973583971352781 0.0936940155948471 1 1
0.068157246526007 0.0671929907959589 1 1
-0.0780232163564293 -0.0767202947426907 1 1
0.162494001696966 0.157504650624634 1 1
0.000273154489402606 0.000186226500389287 1 1
0.0234889795492003 0.0229198930309911 1 1
0.0319183256743986 0.0322999919095214 1 1
-0.178485627038912 -0.172561416674522 1 1
-0.162791786417982 -0.159660670922069 1 1
0.00590378293964045 0.00638069511894063 1 1
-0.0344568120934344 -0.0313675852884594 1 1
0.0644196572823947 0.0622106125311435 1 1
0.163516113678929 0.158766319750376 1 1
0.126637354234851 0.122976950729854 1 1
0.0874567077387694 0.0854111697425392 1 1
-0.0887309564637903 -0.0839100296676966 1 1
0.000996835196516464 0.00169066919484959 1 1
0.286045830720764 0.27664184484985 0 0
-0.0900428958634315 -0.0855188666798275 1 1
-0.0802026484482677 -0.0779690674540466 1 1
0.00718690938495908 0.00617568248570617 1 1
-0.0876096017144031 -0.0834812716391962 1 1
-0.173064506833098 -0.168205938050385 1 1
-0.0329184556753824 -0.0329218835145674 1 1
0.0970412853765969 0.0941113202820102 1 1
0.105503987650236 0.101450205118162 1 1
0.165967967890868 0.160275294421358 1 1
-0.0315959779311625 -0.0314005665414613 1 1
0.268243606616168 0.261618213930813 0 0
0.189621988653445 0.183466146370388 1 1
0.137028884373128 0.132199285309295 1 1
0.197733047067625 0.189683901198574 0 0
-0.0837704333229013 -0.0829328747639146 1 1
-0.0241324778531435 -0.024117312291584 1 1
0.112320539370522 0.110164086127747 1 1
-0.086188682900405 -0.0845064435860759 1 1
-0.0413209500128714 -0.0397567019506932 1 1
-0.125307788915149 -0.122103498607486 1 1
-0.130163131237497 -0.126885405965329 1 1
-0.134887261654532 -0.133123837312417 1 1
0.231102464065365 0.22484574769565 0 0
0.0865203529653999 0.0829943685135227 1 1
-0.0402832497868319 -0.0387756235891917 1 1
0.0464521058330875 0.0454193780340309 1 1
-0.0235109652666916 -0.0215029446769519 1 1
0.0335674551709461 0.0324551688280998 1 1
-0.00190833797817331 -0.00152120055968975 1 1
0.09704437027131 0.0947974921347323 1 1
0.0904802607759085 0.0889818980082795 1 1
-0.00366809303470074 -0.00368435894047995 1 1
-0.116701840167067 -0.113830688074618 1 1
-0.0881057767709231 -0.0851551914722596 1 1
-0.0942743341388184 -0.0916411511663667 1 1
-0.133644146936664 -0.12826213295466 1 1
0.12003567746252 0.116881098345586 1 1
-0.0817007854266799 -0.0802302622084998 1 1
-0.109071236068675 -0.10588637249231 1 1
0.0427284167697514 0.0424640300055706 1 1
-0.0500477710945669 -0.0483709170899708 1 1
-0.0758378061214338 -0.0740182975608609 1 1
0.0620190236076972 0.0609356771925987 1 1
0.0974191410358171 0.0948255008919437 1 1
0.180863499226825 0.177550133006049 1 1
-0.157143910563794 -0.153106344681324 1 1
-0.0254290837554247 -0.0257155746983786 1 1
0.094125953944503 0.0906912492568855 1 1
0.0427332028496498 0.0426458438227477 1 1
0.0243004245613591 0.0241111567586658 1 1
-0.0429967112853567 -0.0408732534375367 1 1
-0.0648063922676175 -0.0640717099005238 1 1
0.0771582547304253 0.0751123341820794 1 1
0.000835218806763452 0.00275009906522363 1 1
-0.142642009541017 -0.137742963195562 1 1
-0.0512369311641709 -0.0501904166044133 1 1
-0.166959363375744 -0.161407831308091 1 1
-0.0501471071118963 -0.0494027462074057 1 1
0.082650171265667 0.0807907844367524 1 1
-0.060286519142182 -0.0582769482985935 1 1
-0.0479290426636919 -0.0462747657643734 1 1
-0.0615029815722614 -0.059366817946275 1 1
0.00392659986807118 0.00306919181928104 1 1
-0.124601338225915 -0.120859179180411 1 1
0.113162706575413 0.109143788443524 1 1
0.175643143639138 0.170365927924615 1 1
0.00634288997038381 0.00456025420538137 1 1
0.0813057344736381 0.0791311890923999 1 1
0.0182653449892098 0.0174856723743357 1 1
0.0327123644585311 0.0319430921921744 1 1
-0.121803537309609 -0.116382277564024 1 1
-0.165512962012806 -0.160452946052994 1 1
0.0682893338340836 0.0681305691894755 1 1
0.139714301952713 0.13471679936344 1 1
0.0770035732456754 0.0754974943205679 1 1
-0.127338071994006 -0.122773563497021 1 1
0.0237458200377917 0.0245472492769723 1 1
0.0231413336222648 0.0225326521845771 1 1
-0.15942861031217 -0.155972851371549 1 1
-0.0537491925527792 -0.0526940634395952 1 1
0.22746346271758 0.219667711190095 0 0
0.0435694737669477 0.042130097853054 1 1
-0.0836397276597434 -0.0816722749490832 1 1
-0.0553476866428416 -0.0536849559402902 1 1
0.0423219954108786 0.0409259765115244 1 1
0.00583746190008066 0.00593201387852071 1 1
0.0974751132270705 0.0948015313956142 1 1
-0.0852604579862669 -0.0825611449018644 1 1
-0.0454139125392159 -0.0453258231240091 1 1
0.0773482988629332 0.076004882165432 1 1
-0.109384467944542 -0.105307112331716 1 1
0.0885325737761832 0.0870800195935711 1 1
0.0648036947499619 0.0628675506155775 1 1
0.103765703713737 0.0996713997437001 1 1
0.134806393135192 0.130617632289299 1 1
0.124670804081221 0.11990544994023 1 1
0.0524423516149499 0.0507995514238256 1 1
-0.106403479958024 -0.102720872879624 1 1
0.0484231429894576 0.0472764540669422 1 1
0.139785919575504 0.135035289799915 1 1
-0.132833649096823 -0.129308747341295 1 1
-0.16773773360869 -0.161803908894779 1 1
-0.227883896355373 -0.221192845896266 0 0
-0.197955339638561 -0.192078267695605 1 1
-0.0673918099878935 -0.0654890910197522 1 1
-0.213375464723106 -0.20670161565058 0 0
-0.176576387012768 -0.171073279840956 0 1
0.013305097724347 0.013354426586921 1 1
0.114838089598259 0.110279485503675 1 1
0.0478064023426465 0.0460760624706665 1 1
-0.253150235693814 -0.245682145877012 0 0
0.0725791311325119 0.0723908999010465 1 1
0.109219245024164 0.105111249312261 1 1
-0.0410749353552911 -0.0416664989783102 1 1
0.0469648595634476 0.0451635484059447 1 1
-0.0412407006393781 -0.0416214670757876 1 1
-0.0406965142793812 -0.0409837558467897 1 1
0.0432307514098282 0.0385750694634129 1 1
-0.0987601473828478 -0.0950046064770516 1 1
0.0819817591380333 0.080947208726016 1 1
0.153200282308285 0.148250744470749 1 1
-0.0067803641044363 -0.0053945088449387 1 1
0.0212145814139169 0.0227265268513845 1 1
0.00776112769121842 0.00690302504920653 1 1
-0.167464945234492 -0.162128511578078 1 1
-0.0372465779835843 -0.0361682518301367 1 1
0.0820075676175345 0.0790913777477306 1 1
-0.15892030959507 -0.15513275447113 1 1
0.0933116077300939 0.0919877653510582 1 1
-0.0791134626372147 -0.0765654981103411 1 1
0.00656165479170837 0.00589367211201148 1 1
-0.129867156552747 -0.126739493136821 1 1
0.0519211636164786 0.0503383560720893 1 1
0.0181769681217468 0.0180226353732538 1 1
0.0676037443855723 0.0655126577537613 1 1
-0.0176172378670173 -0.0168611032117809 1 1
0.0609127468234742 0.0599246506953121 1 1
0.0268080582320204 0.0268858782317886 1 1
-0.0187905045859506 -0.0180110861122655 1 1
-0.133467399222124 -0.128921212494906 1 1
0.0450261261719515 0.0411212351286502 1 1
0.0148127984704449 0.0149529951986551 1 1
-0.0307312091518496 -0.0295096766646987 1 1
-0.155502730442428 -0.150185800561242 1 1
-0.0171295166096428 -0.0169584377989921 1 1
-0.151000996259308 -0.146326190764451 1 1
-0.0587564060780263 -0.0580379544270367 1 1
-0.0280001812390797 -0.026283083528007 1 1
0.113759603254321 0.108658859417917 1 1
-0.0143075490292246 -0.0127026618654312 1 1
0.00982210720323225 0.00999854277709025 1 1
-0.108146172450528 -0.105703479254748 1 1
0.161895983044392 0.156317688380589 1 1
-0.114865819998418 -0.111134900930476 1 1
0.198046598027724 0.192156570364164 1 1
-0.0367721567054724 -0.035649096365029 1 1
-0.0881144904108371 -0.083576309332735 1 1
-0.0282454225712647 -0.0272383245089147 1 1
-0.0889568583496775 -0.0863612444105458 1 1
0.00339357041248648 0.00298252714225608 1 1
-0.0472465876360807 -0.0463756173248975 1 1
-0.0393275943642373 -0.0375210821670214 1 1
-0.0655822349948881 -0.0632800444371313 1 1
0.120612000736313 0.117317996366991 1 1
-0.0561770073299181 -0.0551860221285059 1 1
0.116873406728764 0.113502842240022 1 1
0.0929205884936445 0.0899870653982704 1 1
0.16078830215557 0.156105306401895 1 1
0.187034816668043 0.181127061536182 0 0
0.116674912499409 0.113283436311681 1 1
-0.0164626269959845 -0.0167607058768244 1 1
0.10745530005163 0.104896821253623 1 1
-0.139904043038732 -0.136579812342816 1 1
-0.0515569189735571 -0.049288692276086 1 1
0.0683216271734844 0.0674334732240514 1 1
0.11057951717933 0.108724240354721 1 1
0.00729291454513009 0.00730507157832183 1 1
-0.188584163461015 -0.184096634706301 0 0
-0.0994528284802783 -0.0967012182814348 1 1
0.0418976988872012 0.0406696226892445 1 1
0.0969402894823269 0.0937618291403065 1 1
-0.0571574147253448 -0.0558233230402111 1 1
-0.0777134199682769 -0.0761531770926391 1 1
-0.0915026748646658 -0.0874885968542516 1 1
0.0740560721925664 0.0721071089300713 1 1
0.149067625782491 0.144861869301046 1 1
0.133828624889862 0.130614296897445 1 1
-0.216385202851195 -0.209221929616642 1 1
-0.140979316458261 -0.13698466274364 1 1
-0.0552103154908427 -0.054445643247963 1 1
-0.0593168352561269 -0.0576672660998244 1 1
-0.0167839997896335 -0.0172802138168442 1 1
-0.103195693409213 -0.100643968179792 1 1
0.0477026840377277 0.0470572235498478 1 1
0.088592360555344 0.086771116341045 1 1
0.00590913518821327 0.00531128399626125 1 1
-0.140975732989456 -0.137075074108984 1 1
-0.0806097016371525 -0.0774716990006469 1 1
0.0522651602667345 0.0498660920055153 1 1
-0.0521747663115608 -0.0512034335081992 1 1
0.0777568923740397 0.0752055483746538 1 1
0.108272603820707 0.10587766342556 1 1
-0.135224320065873 -0.130370967869915 1 1
0.0253362209256594 0.0268187611271201 1 1
-0.0467015064581668 -0.0457800314359373 1 1
0.0217156336299995 0.0213133974007233 1 1
-0.175819183966746 -0.171879404331963 1 1
-0.181160666624794 -0.176222957379773 0 0
0.111479149346737 0.10810482101067 1 1
0.0829613732716267 0.0794661390627651 1 1
-0.221076007253945 -0.215693567742062 0 0
0.108218945581675 0.105059036371843 1 1
-0.0129284676583007 -0.012863435756619 1 1
-0.0486377876543854 -0.0475192045379302 1 1
0.0220808722334841 0.0224845104640098 1 1
-0.110940458818787 -0.106907545814669 1 1
-0.0187162468295844 -0.0164790569891285 1 1
-0.0791711513468052 -0.0769194477439539 1 1
0.115285649694933 0.111921759824792 1 1
0.104011165492471 0.0999229439498066 1 1
-0.249276064197813 -0.240960079045452 1 1
-0.0295909726600727 -0.0295089400959797 1 1
0.078685464601723 0.0759298413618275 1 1
-0.0019041393063393 -0.00225216342031343 1 1
0.0600509685954807 0.0582222347007844 1 1
0.0983311353079345 0.0934918522102386 1 1
0.13373958862364 0.129974193039863 1 1
0.191792995649012 0.186719589369369 1 1
-0.0319763172053623 -0.0309947336224666 1 1
0.072427757615153 0.0701418045673786 1 1
-0.0446030737259495 -0.0419395881177269 1 1
-0.100743618359282 -0.0977428904351039 1 1
0.0145415512825541 0.0145117357257965 1 1
-0.0394376264277141 -0.0376989358406464 1 1
0.0689995414399509 0.067195028018134 1 1
0.0932550899068726 0.0904802025081387 1 1
-0.0478526541656524 -0.0473003408462101 1 1
0.0584766264197259 0.0563745620395448 1 1
-0.0460607820033958 -0.0456682407021321 1 1
0.074834946353633 0.0737396207762544 1 1
-0.0365009871729554 -0.0359873370274968 1 1
0.088407652241907 0.0867356025594719 1 1
0.0415405597050432 0.0400150851320215 1 1
0.251350920123962 0.244541111769716 0 0
0.0478809583803383 0.0450848816064383 1 1
0.0745392635726004 0.0717851400986065 1 1
-0.0994663118667657 -0.0974142561805988 1 1
-0.13333868690604 -0.130137310886344 1 1
0.163728051108889 0.159540930238549 1 1
0.0122261699076335 0.0108944754035498 1 1
-0.0558891992001726 -0.0543096858785313 1 1
-0.123504720821809 -0.118783055184069 1 1
0.0499195895125598 0.0497524654272353 1 1
0.0923817005515553 0.0873021935022023 1 1
0.18790611233565 0.183483246318681 1 1
0.0161386056614183 0.0161385888505398 1 1
-0.0395058302973782 -0.0379812987668658 1 1
-0.00694793718760433 -0.00808549914404423 1 1
-0.06843352316737 -0.0662896577595833 1 1
-0.0751020969170564 -0.0735626042609685 1 1
0.0148958576498604 0.0143914861851086 1 1
0.0299132209239868 0.0284053925509564 1 1
-0.256793898735339 -0.249068018199555 1 1
0.055020248672011 0.0537995740030237 1 1
0.10088778080075 0.0982033188418828 1 1
0.115695228481645 0.112844194756507 1 1
0.010385267033668 0.0110497214972463 1 1
-0.00245484534170629 -0.00292246200353951 1 1
-0.0394625269886342 -0.0381012255469156 1 1
0.215777241625518 0.209467690043996 0 0
-0.0606316131974835 -0.0587661221419814 1 1
-0.0482642858465217 -0.0468858935604845 1 1
0.0603657330634019 0.058826088366229 1 1
0.0663757791062787 0.0626312995460205 1 1
-0.0622575521143844 -0.0599793840148073 1 1
-0.0929667277571378 -0.0904273228600393 1 1
0.170670122592757 0.165278929826624 1 1
0.0515998241716995 0.0500889970833867 1 1
0.148973770547467 0.143982235238428 1 1
0.0518735227753335 0.0501346697601119 1 1
0.179816102168316 0.17415860292665 0 1
0.0991450540198181 0.0960060786725374 1 1
0.0744420198272143 0.0721527812524265 1 1
0.116193333947166 0.113406977828751 1 1
-0.0347495828420071 -0.0327069467623271 1 1
0.128335665292879 0.123669162227943 1 1
-0.0332745590105865 -0.0325962702892139 1 1
-0.110391899156606 -0.106898923568669 1 1
0.111411809817965 0.109159531116088 1 1
-0.0961079762012767 -0.0932171133524609 1 1
-0.193622749251292 -0.187383798147609 1 1
-0.00665413110348963 -0.00732209538307035 1 1
-0.0207320109946526 -0.0201829235713641 1 1
-0.0671741941081335 -0.0642922182240368 1 1
-0.0074692557118741 -0.00933228555868023 1 1
-0.0196683257924506 -0.0198288296431177 1 1
0.142854079956368 0.139783760186646 1 1
-0.0156120307158181 -0.0150212495756207 1 1
-0.0715667198618396 -0.0698560524480281 1 1
0.0636922418055311 0.0625952098851803 1 1
0.0465900741613156 0.045650429948392 1 1
0.0739709897037184 0.0706175574240436 1 1
-0.176937681949244 -0.172551048054535 1 1
0.228000225461382 0.220240255048682 0 0
-0.00736086660388639 -0.00856068195628405 1 1
0.0362035343863932 0.0351179265437016 1 1
0.0770447688763755 0.0743703477567152 1 1
0.0371203021166329 0.0358054156369405 1 1
-0.214875071841975 -0.209108234186155 0 0
0.111438806703053 0.106692921055622 1 1
0.170523944414757 0.165705024998018 1 1
-0.0451197760097927 -0.0431217919939327 1 1
-0.0649649880430718 -0.0628565953177622 1 1
-0.078149337782753 -0.0758808927009654 1 1
-0.127968553141433 -0.124234080715895 1 1
-0.126144304351304 -0.122867451588309 1 1
0.172252052547507 0.167495767818861 1 1
-0.239339663502465 -0.233334427078097 0 0
-0.125361553907829 -0.12218243781438 1 1
-0.0158878892665265 -0.0158428593445754 1 1
0.0313135582758524 0.0303644713356025 1 1
0.0883394466955735 0.085607514315483 1 1
-0.0802209855192098 -0.0783720547401169 1 1
-0.128417787366345 -0.122720089077483 1 1
-0.00395180127449051 -0.00345065242846663 1 1
-0.0219140198077486 -0.0209651609980747 1 1
0.0211765256988274 0.020877230910321 1 1
-0.0852158780205645 -0.0838041004984117 1 1
-0.0396178720759343 -0.0376889420763708 1 1
-0.111352358487005 -0.108262238347532 1 1
0.0291562217556492 0.0276914807773266 1 1
0.082365979720997 0.0779339580595327 1 1
0.0600618353044615 0.059212131550113 1 1
-0.132462157706344 -0.12939794566763 1 1
0.0291675184223992 0.0279534127261283 1 1
0.126423175923732 0.124900593155307 1 1
-0.158564985695931 -0.154242124980304 1 1
-0.0191784825920539 -0.0184095848830645 1 1
-0.0188560827552613 -0.0171874487799956 1 1
0.141342275598941 0.137686993078394 1 1
-0.0800185291502609 -0.0771877935614793 1 1
0.185383533976017 0.179385164042222 0 0
0.0796022892583669 0.0772560639413275 1 1
-0.0858437247363569 -0.0837628571972534 1 1
0.0633058835388151 0.06011159664186 1 1
0.0277616834144222 0.0269965847756129 1 1
0.022783684534794 0.0204555965504486 1 1
0.0256419035660282 0.0252571391652957 1 1
-0.0116944906844906 -0.0119823172867 1 1
0.0597588898426034 0.0587112855139367 1 1
-0.0439256063394236 -0.0423121099701653 1 1
-0.0304541076740319 -0.0300672122847826 1 1
0.032855944424761 0.0314673946860814 1 1
-0.0683420519586156 -0.0671622520163052 1 1
-0.0309351556732551 -0.0312246788418378 1 1
0.182432645254953 0.175276902346253 1 1
-0.0602687522637441 -0.0582831622878913 1 1
0.131597936502501 0.12759805806887 1 1
-0.0307785253601765 -0.030576155063526 1 1
-0.12153953109712 -0.117565306411163 1 1
0.00920754825859723 0.00860863929673917 1 1
0.0880851928205396 0.0858585624895909 1 1
-0.0127525552863133 -0.0127178307741095 1 1
0.092644121428325 0.0899971567056237 1 1
0.0588689943397366 0.0578317871265751 1 1
0.188639039193392 0.183751936220405 0 0
0.0132984862894347 0.0120585788427979 1 1
-0.0195344458635801 -0.0159367121700909 1 1
-0.051195423634239 -0.0504413269420514 1 1
-0.0502281741504354 -0.0501766489538719 1 1
-0.108051545293083 -0.103414217347638 1 1
0.077749610488961 0.0747075607388171 1 1
-0.12022205120553 -0.116744195791394 1 1
-0.0151766498031246 -0.014723114262764 1 1
0.100192058725074 0.0977096657506489 1 1
-0.130215374433612 -0.125707999783865 1 1
-0.0121079656991665 -0.0122418809607638 1 1
0.166338824716041 0.160596924068455 1 1
-0.00963172124770729 -0.00975496729350187 1 1
-0.0463027050238993 -0.0446285682275733 1 1
-0.102673883176396 -0.100390920775711 1 1
0.0675743778400275 0.0650637460735374 1 1
0.00447545699772347 0.00395964328947472 1 1
0.0637023024447927 0.0613420173085653 1 1
0.030364607880596 0.0300740791597417 1 1
-0.300384925269872 -0.291232292820059 0 0
-0.0725666980052943 -0.0709113038016035 1 1
0.107980674917818 0.104889555410656 1 1
-0.0641611300730254 -0.0630789787096479 1 1
0.0148744652201071 0.0131684047864598 1 1
0.0402865212980971 0.038015729884196 1 1
0.0153219938750923 0.015864040231142 1 1
-0.116372826186732 -0.113037374958667 1 1
-0.148695317944521 -0.143975569901526 1 1
0.0137100507968447 0.0136363424671126 1 1
0.183689632774857 0.179350419386744 1 1
0.0741600243413595 0.0722529327285249 1 1
0.146700604426517 0.142367972434274 1 1
-0.0691667271012422 -0.0673884267272522 1 1
-0.0921640555428632 -0.0901806310607922 1 1
-0.0462537214411906 -0.0446386501821924 1 1
0.104146661372736 0.101270514431032 1 1
0.0726903764304949 0.070385108514699 1 1
0.110704449829235 0.106594421862737 1 1
0.125532948641636 0.121485286678061 1 1
-0.095846503235129 -0.093209129177241 1 1
0.0706710152987796 0.068403824585474 1 1
-0.00697510861897635 -0.00648692846177812 1 1
0.0465630242291666 0.0438266587085986 1 1
0.12520304554931 0.12002087060458 1 1
0.0273693450686742 0.0265949098744789 1 1
-0.0461558800172079 -0.0451554965940017 1 1
-0.000571451813670985 -0.00020483060163709 1 1
-0.0374993992673778 -0.0371656472891419 1 1
0.0472818081138994 0.0462037968544511 1 1
-0.00827441910933715 -0.00759112377335153 1 1
0.0857147536716957 0.0836059171956014 1 1
0.0296665133231211 0.0275080922971548 1 1
0.0134381505230899 0.0131772379538918 1 1
0.141387664912205 0.137635451208298 1 1
0.0567772339777314 0.0552280105003212 1 1
0.0596831932533266 0.058058487523116 1 1
-0.179982991278069 -0.175811051593357 1 1
0.0430381734789553 0.0422691311405264 1 1
-0.0756431339863505 -0.0731768963712973 1 1
0.0211297910056466 0.019901902131755 1 1
-0.0507937824828764 -0.0498154846705408 1 1
-0.116366527728271 -0.11287233446693 1 1
-0.108397680711088 -0.104732284572602 1 1
0.0690716929128228 0.0678492827096436 1 1
-0.0758209497291833 -0.0721345945775716 1 1
-0.021354594155017 -0.021746660796665 1 1
0.0456167924287393 0.045326986423491 1 1
0.106702175267936 0.102128753350676 1 1
-0.074335490719271 -0.0713504122372157 1 1
-0.0590569741111299 -0.0578545113643725 1 1
0.241678203472923 0.233746643473883 0 0
0.144114517940118 0.14001286602258 1 1
-0.0731228880581138 -0.0717361344954 1 1
-0.102849420571172 -0.101044079710159 1 1
-0.085860755545344 -0.0839132062925239 1 1
-0.120415537416042 -0.116023182340084 1 1
-0.085588112483637 -0.0820092383753192 1 1
0.0317618490073699 0.0311900537683193 1 1
0.062757206567192 0.0604159161392559 1 1
-0.224272435311955 -0.218131990383692 0 0
4.12996879515307e-05 0.00025196776645554 1 1
0.0123107030338133 0.0122593543924233 1 1
-0.225943504613886 -0.219496972469246 0 0
-0.229645709623736 -0.22398470484814 1 1
-0.117634523892525 -0.115207264063634 1 1
0.139311626742885 0.135668838375336 1 1
0.0264110370554615 0.0256818363038442 1 1
-0.0148615851680044 -0.0147965663530855 1 1
0.0995776622390018 0.095268865093669 1 1
0.169132888113362 0.165480924487147 1 1
0.193300305726542 0.188117543598682 0 0
0.062390198051712 0.0598208929887172 1 1
-0.108149847016426 -0.104298142883839 1 1
0.129102501936597 0.12570268110382 1 1
-0.00889791687307663 -0.0109145907349886 1 1
0.0711003146627454 0.0681438370331001 1 1
0.264048269351195 0.255340532507352 0 0
-0.0545393833155755 -0.0526089387681777 1 1
-0.0127871120623459 -0.0127686685763113 1 1
-0.0106218054008701 -0.00890198317380909 1 1
-0.0254879336291063 -0.0251494855106243 1 1
-0.0534242899964479 -0.0515638081485843 1 1
-0.224804808660432 -0.218172394670394 0 0
0.00691193515769077 0.0054568907510802 1 1
0.0645722429499419 0.0624085468009479 1 1
-0.13985978824424 -0.13628658758058 1 1
-0.154526933756416 -0.150326671868902 1 1
0.169870449119295 0.164582620547467 1 1
-0.199927397420039 -0.193061722638826 1 1
0.119816506580227 0.116494211013191 1 1
0.193545886820239 0.189205124627947 1 1
-0.0492054233169465 -0.0481054954245601 1 1
0.00095357057225143 0.000887093284206991 1 1
-0.0407836543020383 -0.0392015371777977 1 1
0.117990005495986 0.115717453895012 1 1
-0.00372980653921478 -0.00353353266283878 1 1
-0.091459329948353 -0.0885275070608873 1 1
0.304990662818625 0.296975373173407 0 0
-0.00178724744544782 -0.0015887987684961 1 1
-0.0765736754340536 -0.0735543888681779 1 1
-0.0664556816382992 -0.0640068049056309 1 1
-0.131616902927945 -0.128344982299797 1 1
0.00393047140888545 0.00358603218318644 1 1
-0.184245334442505 -0.177773255636778 1 1
0.0159044924548603 0.0160335615660648 1 1
0.113591760575879 0.11052789734729 1 1
-0.0377664822605697 -0.0366632538912759 1 1
0.0793728678782738 0.0775335867703558 1 1
0.00363912680542042 0.00326635610630091 1 1
0.0735861869581105 0.0711818456796757 1 1
0.0784328233641991 0.0754421788668739 1 1
-0.12885947403021 -0.126116766559071 1 1
-0.107625919457251 -0.105067849771877 1 1
-0.0430862071939752 -0.0422248078102815 1 1
0.0246933744243805 0.0240011449757135 1 1
0.0822296240358137 0.0794464280279123 1 1
0.0520351197702047 0.0509423701934065 1 1
-0.00278981235602824 -0.00290189947661458 1 1
-0.126991534657513 -0.123446986498529 1 1
0.120278581229383 0.116522694617239 1 1
-0.0220188546183475 -0.0200609650131899 1 1
-0.210430422233928 -0.204107465709632 1 1
0.0548758477157276 0.0528757765786075 1 1
0.115002847859226 0.11267812750854 1 1
-0.155595484059321 -0.151481249300461 1 1
-0.0867776709176495 -0.0830878382031541 1 1
0.155727449055137 0.151299183316353 1 1
-0.0883271392668081 -0.0839042201814494 1 1
-0.249668550465241 -0.24218781082996 0 0
-0.0076839705857037 -0.00638426804300333 1 1
0.100819903272199 0.0978910283975615 1 1
0.0934882017837312 0.0907167571234846 1 1
-0.00379493731357416 -0.00286063805801569 1 1
-0.0103699084099712 -0.0102808067561897 1 1
0.325771115507213 0.315398032686692 0 0
-0.00722827141209832 -0.00645127928786924 1 1
0.0792683981241887 0.0780394141786661 1 1
-0.0495851942414092 -0.0470097936922874 1 1
-0.0091233410623997 -0.009537627380055 1 1
-0.0969826891338768 -0.0951492099195195 1 1
0.202283192219225 0.195346038075579 1 1
0.146296726062381 0.141579239166847 1 1
0.0378809859436932 0.0379030220484126 1 1
0.119635874427659 0.117095606889892 1 1
-0.149271282680644 -0.145021562950884 1 1
0.0314708129970979 0.0309707426231143 1 1
0.0981361514936232 0.0958067219262003 1 1
0.0865020748367461 0.0845041631956205 1 1
-0.154659319654793 -0.15039246031555 1 1
0.0175237010928519 0.0166515121090415 1 1
0.0741595747654985 0.071603314795546 1 1
-0.0371476725547331 -0.0366079810960105 1 1
-0.101256991922848 -0.0997121474120753 1 1
0.103017381055172 0.0988369690887689 1 1
-0.0595397706440061 -0.0564638309413309 1 1
0.0615014123941076 0.0599262897180907 1 1
-0.00291489135139983 -0.00145552881947688 1 1
-0.0863360494818287 -0.082456845542431 1 1
-0.00386238496309568 -0.00261872474695331 1 1
0.0304194474024233 0.031982112308305 1 1
0.106790047654002 0.105462514226819 1 1
-0.00656791279651448 -0.00651361074871197 1 1
-0.0519365639187301 -0.0493256567992422 1 1
0.198698609538471 0.193543472516216 0 0
-0.0152117740882106 -0.0151693342380425 1 1
0.00333352396712668 0.00303340476297322 1 1
-0.0610374793335292 -0.060322690603303 1 1
0.0715125563176121 0.0709434593259655 1 1
0.0636203914198332 0.0607954161093874 1 1
0.00788220143777221 0.0096329815400736 1 1
0.0396137476656298 0.0387189167599654 1 1
0.121028102233502 0.117324908466675 1 1
-0.133484329254291 -0.129509920593422 1 1
0.0837357935783897 0.0805479269507168 1 1
-0.0912609391147996 -0.0887803981077599 1 1
0.100278700287363 0.0979377231608834 1 1
-0.00838380586024463 -0.00797598449222083 1 1
-0.0470822153819086 -0.0465111075278902 1 1
0.0801732455968484 0.0804990738362766 1 1
0.0726779526759199 0.0703301899361665 1 1
0.166985152095918 0.161576757966604 1 1
0.162492152872585 0.15826097151887 1 1
-0.0383054903467197 -0.0360628708346906 1 1
-0.0356237938956863 -0.036037038097663 1 1
0.0708492699991475 0.0687024303812057 1 1
0.0728840003761171 0.0696933720097281 1 1
0.111644206962964 0.107336187260529 1 1
-0.0602256364338722 -0.0576208002232278 1 1
-0.0184439004869073 -0.0178127429788878 1 1
-0.00810129342953706 -0.00676498266219823 1 1
0.0238076409646488 0.0229807473126344 1 1
0.0481921530324131 0.0488311089948785 1 1
0.183238970447019 0.176833118534403 1 1
0.0286300725982054 0.0285432044804446 1 1
0.126415714979341 0.121792322714346 1 1
0.053337501349314 0.0508129222124955 1 1
0.0366937726204368 0.0355088033263544 1 1
-0.019352102472495 -0.0192223664277087 1 1
-0.0501420471078409 -0.0480516908740684 1 1
0.0759946972959081 0.0746900885054091 1 1
0.182996759544302 0.177590415999822 0 1
-0.0880012676373169 -0.0854894210058673 1 1
-0.0368370728409534 -0.0358507136307189 1 1
-0.104984582188763 -0.100908427511482 1 1
0.122255918274283 0.118874766584969 1 1
-0.0187936535831525 -0.0183029481120921 1 1
-0.0731608156800373 -0.0719648498328891 1 1
-0.0211636516305063 -0.0201444408819105 1 1
-0.09596313221342 -0.0919040348070168 1 1
-0.065562905160135 -0.062430897163979 1 1
0.0387574169256843 0.0374569271133394 1 1
-0.160447359273467 -0.155396259409748 1 1
-0.0383984118375007 -0.0361479451919522 1 1
0.12695240661267 0.120997293148634 1 1
-0.150603649562424 -0.146650410492805 1 1
0.0477875131339214 0.0473633455442461 1 1
0.097424067599359 0.0945451582508109 1 1
-0.0664162469292024 -0.0647528591121361 1 1
0.0623522250502352 0.0604917419953436 1 1
-0.00506365275795737 -0.00509391039544313 1 1
-0.104616514357637 -0.102321473865598 1 1
-0.00874798172062296 -0.0085401433782224 1 1
0.0924646939260428 0.0896295817448484 1 1
-0.0986208652405226 -0.0950137744794263 1 1
0.00298068945342297 0.00246061288894391 1 1
0.0511225638081536 0.0503357209986507 1 1
0.285109999649598 0.277078711506076 0 0
-0.120059610390911 -0.115100022073009 1 1
0.0742757696610248 0.0720602666757118 1 1
0.161708444485791 0.157089441968339 1 1
0.152336241022771 0.147879350872675 1 1
-0.10819265362458 -0.10508615732426 1 1
0.150451028776681 0.14716766405177 1 1
0.0159265654898723 0.0151258149371534 1 1
-0.159101448610127 -0.153797908197085 1 1
0.0683611635042239 0.0674328638620861 1 1
-0.181938400081688 -0.176105711912058 0 1
-0.0337210477300082 -0.0331264931549957 1 1
-0.229834684998186 -0.22367451179884 0 0
-0.053819934312768 -0.0527486542261339 1 1
0.239083823812288 0.232235365468607 0 0
-0.0181883277618679 -0.0177940735691033 1 1
-0.0333020295823552 -0.0343753631722635 1 1
-0.0554794664462274 -0.053490257252801 1 1
-0.079700334655644 -0.0781474548597888 1 1
0.00600990634212397 0.00603333693244531 1 1
0.0352861772376186 0.034651032760627 1 1
-0.0319609142604174 -0.031508850562101 1 1
0.0691766125284053 0.0674094776642087 1 1
0.0636514540623356 0.0626363420962839 1 1
0.119085694781719 0.114886779616494 1 1
0.173001252943958 0.168050959954455 1 1
-0.0889468089165956 -0.0858986980682575 1 1
-0.139766227997455 -0.135692248787921 1 1
-0.141876791883565 -0.138807903139312 1 1
0.0814501312042796 0.0799137026124798 1 1
0.000786122869998906 -0.00118371471630725 1 1
-0.0934532234256015 -0.0906650467898793 1 1
-0.0165263873450471 -0.0140035941221239 1 1
0.0192673533615293 0.0186657005764942 1 1
0.0177877091779195 0.0173661002325242 1 1
-0.0631289570790195 -0.0607753602676515 1 1
0.0259156614771809 0.0255123594501791 1 1
0.00883917202999893 0.0103259479369545 1 1
0.114842138462172 0.109880784494251 1 1
0.0457888151405484 0.0442956513783483 1 1
0.0491887859533914 0.0481885435337575 1 1
-0.00575329851553843 -0.00651356426556262 1 1
0.068136643217889 0.066873540868767 1 1
-0.0385148429332832 -0.0377664698938138 1 1
-0.00317483038570027 -0.0051156655281677 1 1
-0.0927915020620035 -0.0902052639035437 1 1
-0.0848992232494947 -0.0812169201507423 1 1
-0.191063344561476 -0.187166516015708 1 1
-0.0363377301425964 -0.0348206172558348 1 1
-0.114512933319432 -0.110233719775262 1 1
-0.0856658080661954 -0.0826640229468759 1 1
-0.0110224438110593 -0.0106661145847207 1 1
-0.267140710920352 -0.259569355841245 0 0
0.116898604932472 0.113880476360874 1 1
0.0398199672689593 0.0395907440347392 1 1
0.116596998380438 0.11294269827468 1 1
0.0178374822260843 0.0172091556579997 1 1
-0.00326484739247378 -0.00267098128646808 1 1
0.0190222402295677 0.0190237080242641 1 1
0.132859404709054 0.128988765430314 1 1
-0.096868750541858 -0.09339300753825 1 1
-0.0233479226940089 -0.0253089367286011 1 1
-0.0294049253543155 -0.0283525830798035 1 1
0.0652155720470309 0.0637032898835609 1 1
-0.286816666856751 -0.279038925554279 0 0
0.115045490562425 0.10946335631872 1 1
-0.250243739613796 -0.242813187954257 0 0
0.0851426332561683 0.0819908810685038 1 1
0.198708265653553 0.191056693684733 0 0
0.251562402102933 0.245384784685039 1 1
0.00845280083962761 0.00881516628546182 1 1
-0.0676832901346152 -0.0644591186137597 1 1
-0.0153889986458519 -0.0125899731150477 1 1
-0.0961030625183338 -0.0944701720766568 1 1
-0.187611260089789 -0.180884458898509 1 1
0.0786806074235635 0.0770964047798813 1 1
0.054956069183313 0.0543186315708325 1 1
0.00867554156635868 0.010694727570229 1 1
-0.13327595535518 -0.13018509032645 1 1
0.0508368339704594 0.0497103067734173 1 1
-0.193779851107136 -0.188089526868147 1 1
0.116164871560247 0.111959158856857 1 1
-0.00832073053127917 -0.00857471451392647 1 1
-0.104935283489153 -0.102165843729168 1 1
0.00879949093850498 0.00855255647966813 1 1
-0.0339266143937039 -0.0333305389252629 1 1
0.124538062857472 0.121195740614544 1 1
0.0367513228162262 0.0339283608848929 1 1
0.0986763694136341 0.0962361232702029 1 1
-0.0308609213428056 -0.0289019114488372 1 1
-0.100233463673176 -0.0962490507794063 1 1
0.15519242096261 0.151485949972207 1 1
-0.0640729746976284 -0.0617838147116458 1 1
-0.143532380838816 -0.139148867521259 1 1
-0.0638195882843117 -0.0617405823165394 1 1
-0.0735505768077955 -0.0716522008761453 1 1
-0.027121140789055 -0.0269867178557097 1 1
-0.00842636881123349 -0.00906678710035254 1 1
0.139496494005061 0.135221191573448 1 1
0.0880573865816577 0.0858198730414367 1 1
0.0577874220255348 0.0549830981443589 1 1
-0.0561389415090714 -0.0549328213167031 1 1
0.037877628139102 0.0373688575031552 1 1
0.181204362652809 0.176886764979417 0 0
0.0128525642874231 0.0116767423708978 1 1
0.0364124951862104 0.0350441916189359 1 1
0.0155135327750129 0.0151777662279077 1 1
0.102306408014775 0.0990053882669256 1 1
0.018668560088665 0.0178426747428543 1 1
-0.0544599267202626 -0.0518845242896857 1 1
-0.0427944662614426 -0.0425196203548618 1 1
-0.0175296470206643 -0.0172345142053405 1 1
-0.0514041191112196 -0.0495504536457267 1 1
0.154079708336643 0.149319764345906 1 1
0.0255499535033479 0.0243453984358964 1 1
0.0200742289666144 0.0206747690298781 1 1
-0.174096494419878 -0.169508404325237 1 1
0.119738210261039 0.118403408125969 1 1
0.177047733856254 0.174101291707907 1 1
0.0149761183160607 0.0159344572774315 1 1
-0.165194936561129 -0.158711317380368 1 1
0.00832772647741883 0.0071018428590747 1 1
-0.133668583896828 -0.129709589484845 1 1
-0.198391122155058 -0.19263303888397 1 1
0.0484218469631915 0.0481845544440434 1 1
-0.00524282461276021 -0.00450549356973752 1 1
0.0392588149705962 0.0385206837191242 1 1
0.0688771998032584 0.0672452578885834 1 1
-0.0868376129407086 -0.0825556503026048 1 1
-0.131911317931345 -0.127980341188364 1 1
-0.0826645337254647 -0.0807443596625723 1 1
0.00547347620384698 0.00492692815004964 1 1
0.0346557008602406 0.0333452345718083 1 1
0.0435625417504735 0.0427976806216934 1 1
0.151622012610562 0.147046685578148 1 1
0.126010874866717 0.120391634978878 1 1
-0.040721738425172 -0.039021527941735 1 1
-0.179687870965407 -0.174143410307921 1 1
-0.0405503690327618 -0.0391811729981338 1 1
0.00644504681371286 0.00779367019559869 1 1
-0.0629524983805352 -0.0615872613380081 1 1
0.0946417681886188 0.0917555101085543 1 1
0.0657336223300658 0.0646516494174471 1 1
0.0533548140564412 0.0523794616307278 1 1
-0.162267215872053 -0.15704695724421 1 1
-0.0320414440144294 -0.0307105082197315 1 1
-0.072956611369978 -0.0707176069674774 1 1
0.214026314241946 0.206848791968924 0 0
-0.0162982830288666 -0.0162469968089533 1 1
0.114761713856774 0.111306044467545 1 1
0.0166263923347947 0.016899678671788 1 1
0.0241426988420834 0.0241484778977513 1 1
0.13921312925303 0.135484599665638 1 1
-0.0415287179004371 -0.0402262707043083 1 1
0.0921364617632059 0.0895918311757217 1 1
0.00323934805045606 0.00236906029764848 1 1
0.147602326666417 0.141965952082802 1 1
-0.10058238026837 -0.0971271533566721 1 1
0.0810311524936864 0.0788071074152922 1 1
-0.0796990605978544 -0.0775870784611789 1 1
-0.0310470677437051 -0.0298145154316027 1 1
0.0786687571715857 0.0758054227342062 1 1
0.262466199377313 0.256081769641707 0 0
-0.0310890093911767 -0.0296563641513145 1 1
-0.0751089304974921 -0.0746501245419814 1 1
-0.122939608656863 -0.118708456870261 1 1
0.00984907364385759 0.00731132331355248 1 1
-0.0593633692713426 -0.057588819386475 1 1
-0.0471725818846393 -0.0451627728687579 1 1
0.0447471575103157 0.0427351639633624 1 1
0.138920459854235 0.136988412512724 1 1
0.0138644528985638 0.0143005230440353 1 1
0.00119476539831549 0.00234872286814837 1 1
0.0324722573717287 0.0306612816031269 1 1
0.0230542943494703 0.0230629803738602 1 1
0.00803845071735409 0.00751812494432847 1 1
0.178544683429339 0.173617516608285 0 0
0.164191214064473 0.159134065439875 1 1
0.0159837827540273 0.0155799409380402 1 1
0.129253150536362 0.125599074481928 1 1
-0.0558420126965008 -0.0534805051882698 1 1
0.0355765487695041 0.0334219147719499 1 1
0.15752255693557 0.152196857467343 1 1
0.115920321165884 0.112007604520435 1 1
0.0840216804268424 0.0817392760210349 1 1
-0.00166066395625249 -0.00252121097235456 1 1
0.0423202137876251 0.0416495327375767 1 1
0.185026237304352 0.178158908363076 1 1
0.0357608129658205 0.0330668495248104 1 1
-0.203148403799473 -0.196815517243822 1 1
-0.146403685996096 -0.143317607087182 1 1
0.0200243079651003 0.0190965488260882 1 1
0.124902374953553 0.121367743706627 1 1
0.120504373977438 0.117762671856254 1 1
0.0747662174169159 0.0729469304973691 1 1
0.00990687365049234 0.00856045162334308 1 1
0.00329642141979398 0.00467730021070257 1 1
-0.0916715049437656 -0.0896113770442533 1 1
0.0529888594762645 0.0498273210051752 1 1
-0.0221607864525307 -0.022576559063352 1 1
0.269471603252164 0.262302199594791 0 0
-0.0993022824846948 -0.0967076010990708 1 1
-0.0995912642087629 -0.0954585668644164 1 1
0.0390097760708765 0.0360876933953198 1 1
0.0350732725035843 0.0332162459515822 1 1
-0.035053862463834 -0.0347165817776534 1 1
-0.0613797526569984 -0.0593931998042878 1 1
0.00147430183182923 0.000610376475863067 1 1
-0.242897359484636 -0.237019565436247 0 0
-0.124291460876735 -0.121313951402215 1 1
0.0669940678090577 0.0639492990721735 1 1
0.00484637075253211 0.00535729800172853 1 1
0.0652491322296293 0.0643934826647747 1 1
0.0226216240716726 0.0223681096235921 1 1
0.0698557005561541 0.0686199401792864 1 1
0.103241552189984 0.0999693992473373 1 1
-0.103171466256441 -0.100340241549812 1 1
-0.029308805275838 -0.0275162094122761 1 1
-0.0524499708394489 -0.0524994055451963 1 1
0.0137520504039244 0.0140645439575009 1 1
0.0570611572325429 0.0550345247145769 1 1
-0.0434106248154061 -0.0400824458630092 1 1
-0.0269648422567791 -0.0260330129415554 1 1
-0.0513918261438062 -0.0498886063552853 1 1
0.0131931066703695 0.0115259657906456 1 1
-0.149194730085316 -0.145961322819745 1 1
-0.0123381974688269 -0.0119614956483339 1 1
0.00754688613426371 0.00769517341581556 1 1
0.0674201450971374 0.0658653036697824 1 1
0.229990453653825 0.222392389450074 0 0
0.0889929724564505 0.0862089048638867 1 1
0.0495136983666767 0.0466694843322655 1 1
0.146982699859751 0.142969713354407 1 1
0.0442730705851852 0.0427701111652176 1 1
-0.0524650216843673 -0.0512888946325608 1 1
0.0533873882966747 0.0514569427767043 1 1
0.182708728897964 0.176476406983251 1 1
-0.313914930420493 -0.305829995372084 0 0
-0.0796994703248066 -0.0764014683182612 1 1
-0.0852651085927026 -0.0823843242132125 1 1
0.161752232673748 0.15730052209054 1 1
0.0320122246981426 0.0304522631489029 1 1
0.0233883515781332 0.0232260478438687 1 1
-0.060752764761609 -0.0590452730557532 1 1
-0.124132175454154 -0.1212043309994 1 1
-0.0196390131491199 -0.0188700615524626 1 1
0.0750096094369237 0.0724616833737871 1 1
0.00546291872515742 0.00354217112566483 1 1
-0.0709490884246465 -0.0692437426534905 1 1
-0.0841400003573412 -0.0832130969708963 1 1
-0.0150392579764856 -0.0141801098725157 1 1
0.123524664694089 0.118988163674816 1 1
-0.0625450568299732 -0.0608777223294949 1 1
0.0331441638856025 0.0326274177311192 1 1
0.0193234405244387 0.0170803156277975 1 1
-0.0562521492347918 -0.0544895838010771 1 1
0.108079017876061 0.106030599008233 1 1
-0.0541717593653768 -0.0516130320324198 1 1
0.0242385776842308 0.0247319106281434 1 1
0.148399345014867 0.142293730994619 1 1
-0.0226136030850953 -0.0218615092794859 1 1
-0.192920247533994 -0.185134558045805 1 1
0.0207987556590883 0.0200928963374891 1 1
0.0568389368860861 0.0561988278244667 1 1
-0.122318737829 -0.120142681944599 1 1
-0.103025989190141 -0.10055465251281 1 1
-0.0366936485951694 -0.0358335450166944 1 1
-0.0819821874008327 -0.078239561794652 1 1
0.0133066796967994 0.0120748996474003 1 1
0.121894866616338 0.119092050977054 1 1
-0.162777151652574 -0.156852859023022 1 1
0.2623184274279 0.255223517900356 0 0
0.118391449189675 0.114294004730603 1 1
0.120670095187113 0.116266910686113 1 1
0.0144386810910769 0.0151008315550491 1 1
0.0175662937903673 0.0167768109744188 1 1
-0.053998193339378 -0.0524090036027831 1 1
-0.0937099452812844 -0.0900661943131866 1 1
0.0311158846717651 0.0304572435737835 1 1
-0.0270735841397565 -0.0269255395347406 1 1
0.115865076592108 0.112819459131281 1 1
-0.0145125824060703 -0.0143261837238156 1 1
-0.0304648509289155 -0.0287357680681454 1 1
-0.065679095884908 -0.0652358719513036 1 1
-0.137525793295803 -0.13147265572905 1 1
-0.0091981023325779 -0.0087346453321968 1 1
-0.102125299582124 -0.098705995137402 1 1
0.128895638129712 0.127453389962267 1 1
-0.0382721627563949 -0.0372908771969487 1 1
-0.0956200933188265 -0.0934775664515902 1 1
-0.025823465778606 -0.0247511114138077 1 1
-0.0484658083977118 -0.0472964095261853 1 1
-0.0505589651069595 -0.0484673477821509 1 1
-0.0404938852984723 -0.0393498331174624 1 1
0.240944177545096 0.23261474891713 0 0
0.102010755269474 0.100169382451036 1 1
0.0833136498930169 0.0813449688786933 1 1
0.0273224873675097 0.0269499940870842 1 1
0.101706915957535 0.0981303148702124 1 1
-0.00896066764678858 -0.00814708868333244 1 1
0.0943869859906275 0.0909222486760374 1 1
0.058770768203046 0.0561266998224697 1 1
0.0302546292306983 0.0291151578670812 1 1
0.141328956746362 0.137879828167084 1 1
-0.045448983620913 -0.0421087770325131 1 1
-0.0125778090709287 -0.011630889087977 1 1
-0.0351307228993656 -0.0336398048701466 1 1
-0.108151288325595 -0.103393372048212 1 1
0.159880416499505 0.154207018841618 1 1
-0.0273406809608892 -0.0270402439460311 1 1
-0.0258490731059786 -0.0252316973335716 1 1
0.0368945375487963 0.03684748650306 1 1
-0.0254705495458745 -0.0244899208878182 1 1
-0.0362177619708119 -0.0357471389830143 1 1
-0.00872632135032594 -0.00907970667168962 1 1
-0.0813704382920401 -0.0803149299640534 1 1
-0.00498210599165802 -0.00483027391918633 1 1
-0.00910766367943461 -0.00787763213180203 1 1
0.0154085592088674 0.0148343978433935 1 1
-0.0513833530112435 -0.0506711150843826 1 1
-0.159183988110528 -0.155194994999866 1 1
0.0472581295388108 0.0463682913412443 1 1
-0.0209019004725453 -0.0199822099490121 1 1
-0.19547865988913 -0.188579930639128 1 1
-0.0562665909821331 -0.0546943208338258 1 1
-0.00148276334696638 -0.00112820410069158 1 1
-0.0256356801428227 -0.0244310850724639 1 1
0.0509674376360595 0.0493715593032177 1 1
0.094676213051099 0.0915501205887381 1 1
-0.0248002456962947 -0.0245310798674303 1 1
-0.218646671707121 -0.21149305211224 0 0
0.296509967664765 0.287598047217264 0 0
0.149236991685986 0.144755224646899 1 1
-0.133218072863005 -0.128912426799868 1 1
-0.0537504006967779 -0.0525143359915797 1 1
-0.0148484100413233 -0.0134550185910016 1 1
0.00215677007671695 0.00135767283525008 1 1
-0.135361357518547 -0.130197887306305 1 1
0.0656339766658591 0.0651154662154332 1 1
-0.100224825177014 -0.0978011102215128 1 1
-0.0868777200528264 -0.0841718882425149 1 1
0.00204562297307515 0.00150454599490353 1 1
0.0487746048327174 0.0489468363478107 1 1
0.170801019607536 0.16542279353278 1 1
0.240059211827972 0.232116173006852 0 0
0.183319576953369 0.178540398899697 1 1
-0.162703860085569 -0.157497640578782 1 1
0.0209255367940251 0.0193806208436678 1 1
0.0279778052845783 0.0272909797326037 1 1
-0.062107331130144 -0.0602168430553439 1 1
0.125482081824649 0.122282047976408 1 1
0.0480369771768352 0.0451708606950464 1 1
-0.0139753946176667 -0.0137552917133329 1 1
-0.024070099942734 -0.0229054750216034 1 1
-0.138557817328481 -0.133931951450488 1 1
0.0791087095072747 0.0770948132636923 1 1
0.1147441703979 0.111359520232733 1 1
-0.0532103905480703 -0.0512704780045126 1 1
-0.138221982236097 -0.133489388251773 1 1
-0.062301786296116 -0.0605258429490888 1 1
-0.00234538623968212 -0.00230366366014358 1 1
-0.108441177428589 -0.103694274716781 1 1
0.0230429791908167 0.0216934686968177 1 1
0.0647418331904662 0.0623529549463036 1 1
-0.0802721953217869 -0.0787285788118725 1 1
-0.0966991513080958 -0.0946898192967239 1 1
-0.00455885502654847 -0.00293950757356352 1 1
-0.106199341920638 -0.104645810780712 1 1
-0.0679373982085013 -0.0637856397589763 1 1
-0.0182346005870327 -0.0184088106983631 1 1
0.00391210261759271 0.00365214625319499 1 1
0.0453815581818438 0.04341892975765 1 1
0.128076706528223 0.125277104074311 1 1
-0.110357399329727 -0.106936258593195 1 1
0.0981541334533471 0.0946732601479199 1 1
-0.0805978157046702 -0.0785253870586753 1 1
0.173386665574985 0.168955328210451 1 1
0.0285861885514543 0.0277577730981542 1 1
0.104356430313297 0.1018327582176 1 1
0.0854215878404173 0.0828518238884476 1 1
-0.0602856678398837 -0.0583981290261143 1 1
-0.00906083039176631 -0.00901629321123777 1 1
0.0432386611668771 0.0415509003206937 1 1
0.0791005373488043 0.0761908625923887 1 1
-0.0385976463787418 -0.0382361375905406 1 1
0.0171848216772585 0.0144825774318978 1 1
-0.0583219678315808 -0.0567721493298458 1 1
-0.148634446167465 -0.143977905648833 1 1
0.041544853421048 0.0403668552431174 1 1
0.0590646350277464 0.0582205783992598 1 1
-0.0123279244771262 -0.0132689610186255 1 1
-0.128482959436687 -0.124171164946126 1 1
0.0213662602955719 0.0204189747995525 1 1
-0.112117520280203 -0.108820482238249 1 1
0.0537055070629506 0.0537354441358018 1 1
0.173876168956972 0.169356252276047 1 1
-0.0271295328935596 -0.0260434238255452 1 1
0.156409638971763 0.152087959101126 1 1
0.0840734155769594 0.0805980644544696 1 1
-0.0112975009606179 -0.00991572959563204 1 1
-0.00231208961042107 -0.00252306604193187 1 1
-0.0876665824538711 -0.0855158736380243 1 1
-0.0310086648164746 -0.0289383018272849 1 1
0.0601963733891637 0.0566122986832167 1 1
0.113550692022579 0.110070917377238 1 1
-0.207970077961559 -0.201995346442263 1 1
0.111760222818876 0.107603039140839 1 1
-0.0342940882118067 -0.0333493077286068 1 1
0.00473432919356334 0.00413830539044471 1 1
-0.0264942777733306 -0.0267078855466336 1 1
-0.128203768339016 -0.124218597481007 1 1
-0.0242046956107281 -0.0226435667014281 1 1
0.0183841312999736 0.0186285964610422 1 1
-0.171595660446984 -0.166128167991482 1 1
-0.00531398143745666 -0.00487418951800375 1 1
-0.110395014235417 -0.106344107072391 1 1
-0.0987695225953 -0.0951767184170805 1 1
-0.0921883553421238 -0.0886412833864527 1 1
0.134958236695641 0.131357688329168 1 1
-0.0623711596585105 -0.0606297316459344 1 1
-0.0456151969769868 -0.0455915677855699 1 1
-0.0482031898044415 -0.0458074028237683 1 1
0.0990376987189737 0.0968075976073523 1 1
0.144044023424881 0.139846004169524 1 1
-0.134773540091504 -0.13079555851032 1 1
0.0823242209800227 0.0807796971391391 1 1
-0.0058780468081736 -0.004957020325774 1 1
-0.200430806069727 -0.194352532697399 0 0
-0.0649570139607212 -0.0631260799377751 1 1
-0.131769240373527 -0.126371613539912 1 1
0.123896126064276 0.120042451289658 1 1
-0.0435521592812929 -0.0435418417542372 1 1
0.0288521576674979 0.0275578788925787 1 1
-0.0461067028709921 -0.0434731180892975 1 1
-0.0870260910573018 -0.0844790726202427 1 1
0.18440516686421 0.177386624701751 1 1
-0.0455568002173279 -0.0431277460600038 1 1
-0.13876308362938 -0.135534950487085 1 1
-0.0602890873563235 -0.0585587507992707 1 1
-0.0913689951498026 -0.0883197819641501 1 1
-0.057970216977585 -0.0568098932876042 1 1
0.060934205445494 0.0590257993722678 1 1
0.0249441443116853 0.0253494776405036 1 1
-0.104620906929577 -0.10100592252396 1 1
0.0513933107544915 0.0497248517630372 1 1
-0.0929912455036397 -0.0877451659187231 1 1
-0.0188294644609914 -0.0183611573435007 1 1
-0.129823762592271 -0.126236763049334 1 1
-0.0721183618818256 -0.0685129604585458 1 1
0.125108199734893 0.121250298015989 1 1
-0.0527238341776093 -0.0511130482561697 1 1
0.194987138080558 0.189349519686517 0 0
-0.0207913422095095 -0.0196527909172044 1 1
-0.0942474685876806 -0.0928088415996597 1 1
0.077579004847904 0.0749450711267798 1 1
0.0899487013102373 0.0875163995948713 1 1
0.0669018022679712 0.0643120961463395 1 1
0.000877256909222357 0.00165179636983518 1 1
0.0122438044118143 0.011799056584993 1 1
-0.176313032715414 -0.170660004686474 1 1
-0.0584397610386494 -0.0581545150774537 1 1
-0.104009055150929 -0.102331645443456 1 1
0.097520513455229 0.0949073249577068 1 1
-0.0690511283755621 -0.0677100141350689 1 1
-0.0149718272939414 -0.0138964893778726 1 1
0.089201225826913 0.0862747636497535 1 1
0.0870159706576458 0.0831138823039333 1 1
-0.0405609805481463 -0.038310424452624 1 1
0.0666676686855137 0.0644820656127278 1 1
-0.253722450109301 -0.245582574393457 0 0
0.0536469373071617 0.053597266481488 1 1
0.0267906441548994 0.0261722618564135 1 1
-0.0264085371835187 -0.0267892688770404 1 1
0.0560652505011768 0.0544262823380639 1 1
0.0326247888948596 0.0314835304388657 1 1
-0.117486172173912 -0.114019034037454 1 1
0.128149617879981 0.12459982520895 1 1
-0.0638678586541107 -0.0634364704792184 1 1
0.189464573921677 0.184428788064738 0 0
0.011332228615333 0.0112460435137634 1 1
-0.127974165401786 -0.124344804671679 1 1
-0.143410935090256 -0.139760008319418 1 1
-0.0302474465046051 -0.0295155299569673 1 1
0.160042383075846 0.154356294748116 1 1
0.233307188021948 0.227989077187255 0 0
-0.122254656614284 -0.119884221140471 1 1
-0.036722892911104 -0.0352474338811919 1 1
0.0589021091761679 0.0576795941701135 1 1
0.00231479845982944 0.00204043374432004 1 1
-0.0699767261836981 -0.0674620630113554 1 1
0.0161928826994913 0.0156090961617695 1 1
0.0538758479934586 0.0517719008238972 1 1
0.0711643015936238 0.0693481298587069 1 1
0.131145565299322 0.129026137389818 1 1
0.00362757265321447 0.00328977944968705 1 1
-0.0453480132242432 -0.043758707522449 1 1
0.0453252767015323 0.044513182897388 1 1
-0.0661314872970292 -0.0647309931940167 1 1
-0.0252173498486587 -0.0227153965864832 1 1
-0.116731288261419 -0.114112640811785 1 1
0.184665033618963 0.180701758214643 1 1
0.010586607448696 0.0105806575543756 1 1
0.206736931792398 0.201182980619994 0 0
0.00640400112700809 0.00618799116077435 1 1
0.129252394997018 0.127054934418222 1 1
0.0814874120044942 0.0795181542000528 1 1
-0.0980293624786413 -0.0953093065180716 1 1
-0.00890188693075436 -0.00743360811425079 1 1
-0.201653636103276 -0.194193482358185 1 1
-0.0555577205537143 -0.054174472069462 1 1
-0.00415458897843105 -0.00542328172159547 1 1
-0.0737184671948029 -0.0717848838485417 1 1
-0.0438644270470452 -0.0423333639238957 1 1
0.0288056800014277 0.0278619847787896 1 1
-0.0408012514671631 -0.0388302711103538 1 1
0.0939680189125753 0.0908425303527385 1 1
0.0618521307859051 0.0607410495341394 1 1
-0.183988604534131 -0.178082441998028 0 1
-0.0983013503641192 -0.0958745208995466 1 1
-0.119031457039642 -0.116778700898026 1 1
0.130526217017313 0.12753421793473 1 1
-0.0848378667726122 -0.0826654496908335 1 1
-0.256521903106549 -0.249725490620313 0 0
-0.000953058332922162 -0.000726232201962641 1 1
-0.135084569657256 -0.129636327809063 1 1
-0.0104991017495732 -0.0110860244236418 1 1
-0.0557149287334891 -0.0537750479463266 1 1
0.118812565884958 0.115896954704378 1 1
0.00606657055961691 0.00582140964341636 1 1
-0.0540268506935096 -0.0541688057545689 1 1
0.0829737389332763 0.0802623882181654 1 1
-0.0493834331684817 -0.0475587203121795 1 1
0.283767724372052 0.275225596881033 0 0
-0.00246454891804683 -0.00222583665760417 1 1
0.0379543341760399 0.0366469277365782 1 1
0.0524746039461807 0.0507787570222516 1 1
0.0539623716450172 0.0521309078968233 1 1
0.106119485887747 0.103663874498887 1 1
0.0551590913088115 0.0539074835324446 1 1
0.131077052249017 0.127448661287979 1 1
0.0721374397304902 0.0702302276008546 1 1
0.0256408192936338 0.0254717804129763 1 1
-0.0709087494560968 -0.0696797204648123 1 1
0.0317444245343551 0.0320302080001695 1 1
0.0254289231418111 0.0255208985255986 1 1
-0.0222473396452849 -0.020844242285265 1 1
0.0666286769694773 0.0642425451413799 1 1
-0.23441874693462 -0.227205109882883 1 1
-0.112088562849134 -0.107756168770095 1 1
0.00438651282418099 0.00510259660743157 1 1
0.128224269072233 0.123684580847456 1 1
-0.054457304865369 -0.0528862867823843 1 1
-0.152474962183539 -0.147567830734464 1 1
0.0323560770443511 0.0325943041024059 1 1
0.145787864836459 0.140258210520597 1 1
0.0415674882704917 0.0403697263324674 1 1
-0.0101388738707241 -0.0095409088042312 1 1
0.00658210028492588 0.00486768641895941 1 1
-0.0629320889505819 -0.0612974031333099 1 1
-0.122729925578959 -0.117364224837252 1 1
-0.0100227402237058 -0.00794808957496083 1 1
-0.12425971473878 -0.121910102659907 1 1
0.0887371285034103 0.0854835162200341 1 1
0.0452546103948399 0.0435938651078858 1 1
-0.134770084014578 -0.130245274304054 1 1
-0.00704014511627988 -0.00446411897098644 1 1
0.012297205794103 0.0130925581177911 1 1
-0.0499457880076993 -0.0485227025832228 1 1
0.0588688316695867 0.0562327783315424 1 1
-0.0272054914844434 -0.0252539889899338 1 1
-0.000600788527729999 -0.000154034785573033 1 1
-0.0489290091508305 -0.0476775852105882 1 1
0.0181370007017098 0.0188341748665808 1 1
0.0782670546075493 0.074981292760099 1 1
0.0138661922827009 0.0140830838606109 1 1
-0.0982686932893476 -0.0969614329917229 1 1
0.0109643863605263 0.0082229649521063 1 1
0.0480616958443483 0.045938696368271 1 1
0.0132749702200716 0.0122603054242428 1 1
-0.0206907890818727 -0.0207032845980451 1 1
-0.159068535210477 -0.154584347853215 1 1
0.0535340821567486 0.0521364363053416 1 1
-0.148187511488339 -0.14396036432324 1 1
-0.254526117260306 -0.247453111652857 0 0
0.0206483050125899 0.0201972813491292 1 1
0.0635078249445448 0.0609485451419302 1 1
0.0289423592400826 0.0256673888286733 1 1
-0.0127209307302483 -0.0112660134708637 1 1
-0.0426572794071306 -0.0406800709166342 1 1
0.122588782311563 0.119958221071527 1 1
-0.00527492927463971 -0.00494176474747938 1 1
0.0304024244440287 0.0280228748539228 1 1
0.21489528466954 0.209453954457047 1 1
0.0183109936616335 0.0178456114646655 1 1
-0.181934226733762 -0.17534663620851 1 1
0.0464509874214766 0.0461317587588658 1 1
-0.0295808801881212 -0.0285390041960715 1 1
-0.0478699566004254 -0.0470194968769482 1 1
0.0293703576975556 0.0312045666455959 1 1
-0.0881886637798325 -0.087005663953384 1 1
0.0786349802844005 0.0766550679290652 1 1
-0.0710628935016139 -0.0684003498672211 1 1
0.224813642135871 0.218318497491016 1 1
0.12464682006496 0.119703648053621 1 1
-0.138277168348442 -0.134553685451471 1 1
-0.0345882598458153 -0.0352098218673973 1 1
-0.00672575901280343 -0.00726530869278117 1 1
-0.0188276940145317 -0.0184441771702831 1 1
-0.0989632594987481 -0.0963859577703743 1 1
-0.028249897998056 -0.0274566892909252 1 1
-0.219945673315293 -0.213577341713669 0 0
0.045790418349704 0.044696723986984 1 1
0.0515603980661695 0.0514917526423238 1 1
0.0249376327967592 0.0249143909728694 1 1
0.180411463696242 0.175406448260086 1 1
-0.146450850165127 -0.141670143401003 1 1
0.0244967560835691 0.0243224940097653 1 1
-0.135787415976464 -0.131350978114525 1 1
0.0474772258271949 0.0461045642699122 1 1
0.0793007394685848 0.0764964785157823 1 1
0.131330983666044 0.129019182876796 1 1
-0.0932698958506512 -0.0899321166145891 1 1
0.187289238417323 0.179932307488131 0 0
0.0977888859538754 0.095183711137817 1 1
-0.000128122590050083 -9.08606908770308e-05 1 1
0.0148266582811338 0.0144237282384155 1 1
0.0559211422333748 0.053421154821814 1 1
0.318497766583769 0.308951629488776 0 0
-0.108108284865868 -0.104857926578502 1 1
-0.1830606869893 -0.178169859358506 1 1
-0.051327613771308 -0.0495298603608892 1 1
-0.0572593401160236 -0.0554354352328174 1 1
0.0199904494674945 0.0192674534082716 1 1
-0.0568655956923191 -0.0564846376442825 1 1
-0.00744580978923414 -0.00723091881273306 1 1
0.144723675041165 0.139189801219323 1 1
0.0563556132073735 0.0554458397450011 1 1
-0.0155251383667336 -0.0144432005188496 1 1
-0.192025439387862 -0.185510104864669 1 1
-0.0637393215942086 -0.0602742406287423 1 1
-0.0648881576604234 -0.060310852381704 1 1
-0.0800369620523794 -0.0784409420498408 1 1
0.0966326264111385 0.0938698326907728 1 1
0.109999187896089 0.107422662269768 1 1
0.00292551210962351 0.0019026316844132 1 1
-0.0879201859605705 -0.0855464188317066 1 1
0.217644615074193 0.213007723043592 1 1
-0.069953803153914 -0.0680593096345663 1 1
-0.0531446444370537 -0.0506027995336239 1 1
-0.150922042089392 -0.145961349787412 1 1
0.0485768356791727 0.0460020604201036 1 1
0.169113335907206 0.163760603107717 1 1
0.172801070371037 0.167831368070275 1 1
0.0412583810339145 0.0400874482719363 1 1
0.117299618300141 0.113903269658618 1 1
0.0043903468516186 0.00456565260805532 1 1
0.0822493757183838 0.0791866422593444 1 1
0.0070855457742446 0.00670431094107899 1 1
-0.121513492141203 -0.117621264383456 1 1
0.0725669212929654 0.0713044085415155 1 1
0.12771930473048 0.124567637416359 1 1
-0.0187414319986987 -0.0181083947739226 1 1
-0.0252849983633925 -0.022065508846849 1 1
0.054818633795284 0.0542027336780213 1 1
0.0492523305756356 0.0476453164164806 1 1
-0.0887741329522404 -0.0857251894568697 1 1
0.169772243898838 0.165614483999149 1 1
0.0184285661797961 0.0181166324516201 1 1
0.180197640591675 0.176197052056704 1 1
-0.0243750213814383 -0.0231375311573487 1 1
0.0428198060759691 0.0411045234573367 1 1
-0.115047292291965 -0.112138337226276 1 1
0.0156042917513419 0.0142147586067108 1 1
0.0642912568193819 0.0629996523430103 1 1
-0.0948240462218468 -0.0905057939259598 1 1
0.00641311121345129 0.00490593238117514 1 1
0.0440786717653992 0.0426624069920413 1 1
-0.185150787984411 -0.181135732924521 1 1
-0.0627016736263436 -0.0611227643960019 1 1
0.107052432018828 0.104219373929353 1 1
0.0341341992714361 0.0330626671549991 1 1
-0.0251533864079768 -0.0243999909814989 1 1
0.0950520708218541 0.0928576279875409 1 1
0.0884788983162687 0.0853391374520666 1 1
0.0169161868041595 0.0160790696876553 1 1
-0.000204394601002052 0.000577043091457733 1 1
0.0542933079303651 0.0531129762549052 1 1
-0.0188310388672659 -0.0183492803277812 1 1
-0.0151926363983945 -0.0127470938036451 1 1
0.0187923915294241 0.0182886236734846 1 1
0.0451156970402316 0.0427211912013416 1 1
0.0983966668180855 0.093574367777203 1 1
0.143922636329342 0.139052423005277 1 1
0.107321161921746 0.103224919707766 1 1
0.189802677652772 0.184270404413012 0 0
0.0550970270326333 0.05368191744092 1 1
-0.0035679010986334 -0.00396019435304299 1 1
-0.147157180337053 -0.143901183083766 1 1
-0.0721841491014859 -0.0702388620092058 1 1
0.0111548531648679 0.0114206156315459 1 1
-0.0989360311117849 -0.0959281208517577 1 1
0.134104466510986 0.129571147948519 1 1
-0.100292444045293 -0.0982071020253234 1 1
-0.133510748973349 -0.130387204277753 1 1
0.0771904057579277 0.073449132278221 1 1
0.0351042287743327 0.0337491087986941 1 1
-0.0359738226834701 -0.0345723184966386 1 1
0.0770619440845743 0.0750859294820881 1 1
0.0714950113344298 0.0698157192293207 1 1
0.0170823017768784 0.0168371822014072 1 1
0.0941099711217888 0.0926646274649278 1 1
0.0349641378240728 0.0344995995391287 1 1
-0.0606735170988803 -0.0585824314493978 1 1
-0.0457498490389291 -0.0438574984097209 1 1
0.0731926871162218 0.069550211261053 1 1
-0.113645781264308 -0.110612000881207 1 1
-0.283823066386311 -0.275622710296058 0 0
-0.0362844274266369 -0.0342807743321592 1 1
-0.157699840722706 -0.153950208390414 1 1
-0.0263933900588667 -0.0253674050425485 1 1
0.0103752559288995 0.0102111094933631 1 1
0.0280643212125097 0.0267935902548569 1 1
-0.0119474854322493 -0.0108484163597948 1 1
-0.0772952703118995 -0.0766940381325857 1 1
0.155964847433991 0.15112793476622 1 1
0.108554803714857 0.106150366284733 1 1
0.144965383422339 0.141389981964333 1 1
-0.0670603464041605 -0.0652386161900517 1 1
0.116345090919714 0.113084720491202 1 1
0.0277608986359447 0.0273047292698358 1 1
0.151799262491058 0.147223703881538 1 1
-0.111145686651641 -0.107856889173548 1 1
-0.23298641832115 -0.226696805022286 0 0
-0.141443391150271 -0.138541081193994 1 1
-0.0775262840036723 -0.0739307989975061 1 1
-0.182136311627395 -0.176623238017402 0 0
-0.134312587325098 -0.130571316482051 1 1
0.0460413915813926 0.043798556976191 1 1
-0.117990205566638 -0.114783388872952 1 1
0.120516216608566 0.115514324297739 1 1
-0.0278697449920332 -0.0267402901428189 1 1
0.163026760747676 0.158508289650516 1 1
0.278790256352932 0.27057238434789 0 0
0.0197132981051876 0.0187501453872012 1 1
0.0611664834437632 0.0593619433732843 1 1
-0.0313784443582356 -0.0309598697691891 1 1
-0.0900639527359688 -0.0877173231066536 1 1
-0.0731469470277176 -0.0716286200544559 1 1
0.153967116978762 0.148584177745055 1 1
0.0577698936894006 0.0564064604602092 1 1
0.088122791478054 0.0869838927475511 1 1
-0.0506924354828372 -0.0502681113639478 1 1
-0.186133371362901 -0.18117380392075 1 1
0.0811780332062544 0.0804473160842808 1 1
-0.0117731256719263 -0.0100191424972427 1 1
0.0752422303089497 0.0735984254860526 1 1
-0.13313090121014 -0.129699347325027 1 1
0.0123353984850358 0.0110914846242557 1 1
-0.18057530006319 -0.175154737136558 0 0
0.0177230918170916 0.0164423960152416 1 1
-0.00553693959384283 -0.00483114385043706 1 1
-0.00590686282337759 -0.0064052418296937 1 1
-0.0256547363944104 -0.0240119459853957 1 1
0.0339465223892075 0.0331211941955405 1 1
0.0915692232279213 0.0891450748815338 1 1
-0.0431666515111872 -0.0415919275114719 1 1
-0.0910802425183741 -0.0879552680637123 1 1
-0.062884448204973 -0.0620046807933259 1 1
-0.0326765342589646 -0.0305605340553615 1 1
0.081585044777942 0.0791937336534739 1 1
-0.0263104277123977 -0.0265026520216794 1 1
-0.0166636317485907 -0.014627442954354 1 1
0.0965863840247048 0.093684608113672 1 1
0.0600269446103735 0.0573752473905593 1 1
-0.0472943509995545 -0.045983053588231 1 1
0.0866715980289311 0.0857531725373483 1 1
-0.158787000547601 -0.155353149389781 1 1
0.120030449809113 0.115149724411409 1 1
0.0165827670549852 0.0166900716994343 1 1
-0.0653711007306325 -0.0633482175051864 1 1
0.0279658151546389 0.0260595599474448 1 1
-0.00822551597552636 -0.0061191167452493 1 1
0.227200811372768 0.220725477625695 0 0
-0.0785836112757449 -0.0760932956515309 1 1
0.120121297399766 0.117365139660385 1 1
-0.0853692335887536 -0.0825359444706666 1 1
0.119845496566902 0.116049856397197 1 1
0.0722365960110568 0.0708020201075617 1 1
0.181375537913224 0.175126312102417 1 1
-0.101724971471563 -0.0990812485419428 1 1
-0.0900075250242885 -0.0870780103754072 1 1
-0.11432962866444 -0.112641468715249 1 1
-0.00371594126620286 -0.00336884029003128 1 1
0.0975233793875596 0.0941761525077171 1 1
0.117913565428548 0.113774294568556 1 1
-0.0614076340584864 -0.0599152942455953 1 1
-0.0748270147513934 -0.0731919222099813 1 1
-0.000805334887063937 -0.000637249648785955 1 1
-0.201052938734335 -0.195650927072751 1 1
-0.135442171388699 -0.132862116815494 1 1
0.0270174109628197 0.0261878710538312 1 1
0.0455814309879496 0.0439308058136727 1 1
0.164294781446536 0.158858013390009 1 1
0.0113475332594637 0.0113422464379682 1 1
-0.0582135168177184 -0.0565874251905783 1 1
0.127735115448143 0.123514855956805 1 1
-0.0811340270016002 -0.0783704525186468 1 1
0.00405974820232785 0.00370230743399403 1 1
-0.126573482217464 -0.123211463955948 1 1
-0.0598867158740532 -0.0576619115919304 1 1
-0.0987798244908002 -0.0953828838398942 1 1
-0.0767251298686255 -0.0756687569858679 1 1
0.13687747487997 0.133914179630976 1 1
-0.154262632684885 -0.14934885198664 1 1
0.0434326199598071 0.0413012246996664 1 1
0.11040637048681 0.107223486999944 1 1
0.00173975104434696 0.00300384154993917 1 1
0.0392130914012207 0.0391529544196402 1 1
-0.0895143256780376 -0.0873842109735144 1 1
0.0473234028718498 0.0465060990934113 1 1
-0.0443215712357372 -0.0433820309857426 1 1
0.0177982714228661 0.0175720980994673 1 1
0.0645085889569962 0.0626751334693512 1 1
0.0231986826935549 0.0219872047336767 1 1
0.00559519392575067 0.00709842640615179 1 1
0.0414065254450008 0.0392861550609224 1 1
0.068220214215417 0.0667947931436172 1 1
0.109897148395093 0.104598539105004 1 1
0.0842473024096922 0.0827838906545435 1 1
-0.037626785538648 -0.03830374505622 1 1
-0.101546784580627 -0.0983686211941984 1 1
0.0472620549002628 0.0452625565618277 1 1
-0.160231857772847 -0.153955821114611 1 1
-0.121693667157949 -0.118349737409427 1 1
-0.12156314816512 -0.117191411185607 1 1
0.055605141076556 0.0528247708252999 1 1
0.126387876207326 0.122451857594794 1 1
0.0773016928273682 0.0737303698330953 1 1
-0.0108195658621552 -0.00999685222536965 1 1
0.06224378952547 0.0606361480416991 1 1
-0.0910586621995789 -0.0883051637541253 1 1
0.0135557520196724 0.0136612302621431 1 1
-0.192722729486868 -0.186885769409964 1 1
-0.141326217750154 -0.136169890075525 1 1
0.167192085039045 0.161728956544406 1 1
0.0644339252679015 0.0619358575780785 1 1
0.0698899099315885 0.0668540295929364 1 1
0.0762699609476505 0.0756904307753972 1 1
-0.163899351081031 -0.159051444446985 1 1
0.170706278931303 0.166203497748753 1 1
-0.0661611235200202 -0.0637193298620646 1 1
0.0804169932965226 0.0777632335012322 1 1
0.00348528846307596 0.00388919217667957 1 1
0.101957934299159 0.099185221938111 1 1
0.0604743775277075 0.0590239426707578 1 1
0.0214344387162619 0.0197348331527965 1 1
-0.00348814864970317 -0.00390187740438447 1 1
-0.131964625680438 -0.1278323145756 1 1
-0.0775872624305054 -0.0734363113622425 1 1
0.0724440628585376 0.0683776395441439 1 1
-0.174837133740581 -0.168429560486581 1 1
-0.144693306080529 -0.139942098241575 1 1
0.072451387484427 0.0702923041864603 1 1
0.17146629468573 0.16494865331217 1 1
-0.0412848047254984 -0.040572789412358 1 1
0.0642895191198336 0.064142802937101 1 1
-0.0682051927955432 -0.0651151236872931 1 1
0.138792234603041 0.133641375347995 1 1
-0.0316877491783839 -0.0310083361631638 1 1
-0.195868236198151 -0.190669833471236 0 0
0.138263599636938 0.134319461748644 1 1
0.0443593696437432 0.0425060148203291 1 1
-0.057286800021952 -0.0574356066925065 1 1
-0.128152886534718 -0.125190804400379 1 1
-0.0397015342280793 -0.0386088091064995 1 1
-0.0536205745151274 -0.0502803161155577 1 1
-0.126418624377266 -0.121192390064106 1 1
-0.12133173023751 -0.115874381598337 1 1
-0.0508403755586836 -0.0498280089156908 1 1
-0.107497156428374 -0.103070664837236 1 1
-0.156137496156386 -0.150973900134731 1 1
0.0389372952174298 0.0384641755687228 1 1
0.048116914766708 0.047298995920429 1 1
0.0644722908259369 0.0621166330880929 1 1
-0.0263542673083503 -0.0253591392180248 1 1
0.0879102253277736 0.0842176723920864 1 1
-0.0217315011923688 -0.0214261619016742 1 1
-0.0873512899282206 -0.0843742753308497 1 1
0.14292854916929 0.138626761253791 1 1
0.0587222353851802 0.0569148836861455 1 1
0.0226976418964425 0.0223156722205359 1 1
-0.099783382263749 -0.0972058199701066 1 1
-0.0516223467093304 -0.0492233334374969 1 1
-0.0766864157539769 -0.0735582885594676 1 1
0.110565508442362 0.108149172237601 1 1
-0.055370186518352 -0.0524793860125043 1 1
-0.170961763498485 -0.167298442165347 1 1
0.0879915454208069 0.0846397069019835 1 1
-0.00198862319593895 -0.00167152058534738 1 1
0.0510871066505659 0.0495616443494847 1 1
0.0485766220111244 0.0484217816675773 1 1
-0.00573457950556148 -0.00238760898844366 1 1
0.145173490423357 0.140844221155823 1 1
0.0584395558724716 0.0569125932233263 1 1
0.06630126589519 0.0637468177204739 1 1
-0.113368062999999 -0.108965086868552 1 1
0.0532152770912157 0.0514768674513951 1 1
-0.0653261628398936 -0.0630379694466981 1 1
-0.0841585323664809 -0.0827379842246512 1 1
0.0556858030083468 0.0531991195590814 1 1
0.162583922259001 0.157798919853965 1 1
0.178496344542727 0.174553322199308 1 1
0.0580671279578598 0.05661909686679 1 1
-0.0838740356956695 -0.0812613819091096 1 1
-0.0250456789472053 -0.0228192931106153 1 1
-0.016088597996983 -0.0173774828372201 1 1
0.0395356802094941 0.0376641009668985 1 1
0.00204993653929535 0.00103470851013325 1 1
-0.027702342002107 -0.0263988886684587 1 1
-0.151454175108443 -0.14808621813269 1 1
-0.0420343163100321 -0.0400497021388656 1 1
0.139691857028091 0.136260071058325 1 1
-0.13598046996735 -0.131558366555015 1 1
0.0521769199769125 0.0520591095139319 1 1
-0.0806468223267908 -0.0758287138385036 1 1
-0.00951690320305985 -0.0101261261490966 1 1
0.0713773863942403 0.06883635808874 1 1
0.0679094795917147 0.0654553893908067 1 1
-0.15954351364437 -0.156130661252317 1 1
-0.0158845244461118 -0.0134067764588108 1 1
-0.0825158315227946 -0.0786389414743082 1 1
0.113193877947395 0.109893143048255 1 1
-0.144096270448899 -0.139162380173794 1 1
0.0376663625937981 0.036375334388706 1 1
-0.0784815817569202 -0.0749435474038387 1 1
0.0073863291394133 0.00736558260071967 1 1
0.0146936255730869 0.0153794405596444 1 1
0.161492629993508 0.156353726343773 1 1
0.0545954693221834 0.0538705125611859 1 1
-0.0891930998153961 -0.0875302312725067 1 1
-0.0373641840538171 -0.0368306062269395 1 1
-0.058987114424522 -0.0560491213898835 1 1
0.0314475973557449 0.032018613238647 1 1
-0.179338468580357 -0.173292779611299 1 1
-0.0151298378830465 -0.0154623177289359 1 1
-0.00220548920807698 -0.00326262468335046 1 1
-0.0883769537596085 -0.086517469966223 1 1
0.0286976533738947 0.0290064269712118 1 1
-0.0464523271588862 -0.0451330004189437 1 1
-0.18077056402083 -0.173131308995273 1 1
0.158175825160938 0.153463758723001 1 1
-0.00171668197333017 -0.00115681636849362 1 1
-0.107374243541903 -0.103361747856117 1 1
-0.0687806581711805 -0.0660752310828999 1 1
0.0663148965442967 0.064969792241024 1 1
-0.0212649042438561 -0.0203992144908013 1 1
0.0653756529497889 0.0635371291633324 1 1
0.0615755096506192 0.0607485942556651 1 1
-0.164020676681951 -0.159141330258379 1 1
-0.0417471228752196 -0.0411955940989958 1 1
0.204504266882101 0.200984705529668 1 1
-0.0626161460992698 -0.0615104811163144 1 1
0.0569101083341328 0.0554581029496858 1 1
0.109176238430708 0.105959268931305 1 1
-0.0360252862223924 -0.0342778786031798 1 1
-0.00783448731410349 -0.00828303130317643 1 1
-0.0228183849250262 -0.0235699621379196 1 1
-0.0652090064386502 -0.0649870754552287 1 1
-0.00225426104978533 -0.00171904169003291 1 1
-0.0224172247007319 -0.0218586945327389 1 1
-0.0555518826211202 -0.0549843641260839 1 1
0.123391502821443 0.119133964391587 1 1
0.0711629553559247 0.0691832380110581 1 1
0.274175322556425 0.265271370789165 0 0
-0.176887531849352 -0.172112769994015 1 1
0.103342098265363 0.0999284482882455 1 1
-0.029148889707688 -0.0269556868794672 1 1
-0.271758217946526 -0.264795259077856 0 0
0.0539515493609712 0.0524654182050854 1 1
0.146398744309274 0.141523675458451 1 1
-0.118244084338435 -0.115169325922747 1 1
-0.0992841838549273 -0.0945434225222046 1 1
0.00324170412291488 0.00360824637900967 1 1
0.133694282550639 0.129744491634826 1 1
-0.0752685345349072 -0.0727882664206238 1 1
0.0204653631658346 0.0199540071441231 1 1
0.196815516210207 0.192015886073348 1 1
0.0548093611828803 0.0538506638094099 1 1
0.10646241056514 0.105274987886241 1 1
0.0565715100462076 0.0545752993347966 1 1
0.0920087799731783 0.0896492502811931 1 1
-0.0712065927720758 -0.0688728695353025 1 1
0.0174901518471407 0.0162213728771542 1 1
0.143693633565069 0.13868703864137 1 1
0.0521779645213549 0.0503315304528665 1 1
0.0112007256359141 0.01074388143353 1 1
0.288696500419561 0.281056830849018 0 0
-0.0477481151552415 -0.0455572334189603 1 1
-0.0356126053263258 -0.0347809026289799 1 1
-0.0384989387737702 -0.0369983847533405 1 1
0.0357182903409197 0.0342967334724322 1 1
0.143635840489265 0.13969343513261 1 1
-0.152904401942096 -0.148759589715343 1 1
0.11226635193772 0.108767879060579 1 1
-0.0484611270826149 -0.0471200684802874 1 1
0.0607431778840581 0.0595930084736553 1 1
0.170664033945821 0.166323712135503 1 1
-0.0754560173210063 -0.0716610931601442 1 1
0.0455614771415166 0.0431156695578651 1 1
0.0216846095520939 0.0208855739159678 1 1
0.135986581755424 0.13141560858184 1 1
-0.0251351024230202 -0.0241314236284812 1 1
-0.136864391437937 -0.132521368392356 1 1
-0.044747434212244 -0.043908159162321 1 1
0.0841293500115324 0.0821329556810353 1 1
-0.0151040502368688 -0.0157935402385686 1 1
0.0135645969886442 0.0132145092005236 1 1
0.118274019131194 0.114249721509686 1 1
-0.0604760480585305 -0.0594963151336001 1 1
-0.118885647574678 -0.115250977331452 1 1
0.0148918915576466 0.014105508685596 1 1
-0.00207524623536242 -0.00188444402659672 1 1
0.0300816656699442 0.0276490919304618 1 1
-0.0236120934874762 -0.0220071288105731 1 1
0.0706528714247525 0.0682580053899226 1 1
-0.0148278561601058 -0.0143571160287994 1 1
-0.0845200459417415 -0.0828124293793776 1 1
0.229455319764424 0.222951086406419 0 0
-0.178150522925581 -0.172719732947879 1 1
-0.0252184994460652 -0.024549859362628 1 1
-0.0749159878198477 -0.0723262834509186 1 1
-0.00659469135973253 -0.00486191781280615 1 1
0.101286319847536 0.0974096302814118 1 1
-0.0708675899675923 -0.0704858626309609 1 1
-0.100849149892397 -0.0995553879325119 1 1
-0.129391197919279 -0.125196734079164 1 1
0.0237812019795758 0.0233631701856386 1 1
-0.00615742947866722 -0.00614292885453615 1 1
0.110715264662377 0.109066421845481 1 1
-0.0945795142183023 -0.0922408900723826 1 1
0.08808082136441 0.0849498758888306 1 1
0.0841615817334167 0.0821987700805607 1 1
-0.0362293697961907 -0.034824268346785 1 1
-0.027567124589082 -0.0257983239126178 1 1
-0.0348220110730701 -0.0341532291892854 1 1
0.0344811894100868 0.0331213319611979 1 1
0.0495351235579678 0.04848499490777 1 1
0.109342405229351 0.10624282198506 1 1
-0.0262617236481884 -0.0253597089928149 1 1
-0.0568997312099232 -0.0554144817067114 1 1
0.105094646338079 0.101779813031776 1 1
-0.0691474685579413 -0.0681259465148214 1 1
0.0631669213394238 0.0606683618859029 1 1
0.122081148614997 0.118584769075752 1 1
-0.0194437301898206 -0.0190074436635023 1 1
-0.167575280980199 -0.161108946761302 1 1
-0.0825549838460265 -0.0804348147509808 1 1
-0.0374233069350002 -0.035503763898844 1 1
0.0528064137596125 0.0496003431118156 1 1
0.0809545391501645 0.0798123565025877 1 1
-0.311785877036599 -0.301778729448092 0 0
0.0567162177472827 0.0550639506945112 1 1
0.094147433181599 0.091531619736289 1 1
-0.0367100887510102 -0.0355703927093045 1 1
0.0465174032781665 0.0452989420162318 1 1
0.107908668733589 0.105394623634579 1 1
0.0805865926775039 0.0775095545084659 1 1
0.0652533141986965 0.0620072542537451 1 1
0.00509754350349945 0.00448030019119466 1 1
-0.074860970624317 -0.0713188109940656 1 1
0.0343290125183083 0.0338505795692023 1 1
0.0276033169744595 0.0263941021275167 1 1
0.137734024128441 0.134361830852574 1 1
0.108970072691482 0.106613051499209 1 1
0.0253054520729343 0.0233257904496956 1 1
-0.04274998629908 -0.0424972988138366 1 1
0.0362377704146206 0.0362678466767276 1 1
-0.0530272799062731 -0.0524414034266527 1 1
-0.0405858727555932 -0.0394922273065554 1 1
-0.0502715412550581 -0.0476150200890902 1 1
0.042260186511693 0.0402513544658514 1 1
-0.00143622869903429 -0.00154949223121268 1 1
0.202773457514301 0.196486865621991 1 1
0.133204859822626 0.128561146012802 1 1
0.016778455184903 0.0184851454818561 1 1
-0.162878388720446 -0.157704923439932 1 1
0.0622877977850261 0.0593538344367466 1 1
0.218122162968953 0.212788478146888 0 0
0.0640064238967521 0.0627181001568727 1 1
-0.00627180349730193 -0.00556563805074298 1 1
0.0527861584805649 0.0520565944961316 1 1
-0.0143269244142677 -0.0137191068008443 1 1
-0.108082637697849 -0.105619187474142 1 1
0.030622565479736 0.0302261835950799 1 1
0.015381606652047 0.0162566161909297 1 1
-0.0484987177312611 -0.0457124171735844 1 1
-0.267839406822636 -0.260088538505232 0 0
0.0679612254096423 0.0658547094591423 1 1
0.0553704866906973 0.0533992966693523 1 1
0.0435165562560757 0.0413541459617724 1 1
-0.102123220702448 -0.0973838079534302 1 1
0.0068766697018534 0.00774973838719389 1 1
-0.0770799344439319 -0.0766924236952326 1 1
0.0962775895249256 0.0935511015023343 1 1
0.0385468838283333 0.0371123106027031 1 1
-0.0044987350310522 -0.00335615450556546 1 1
-0.126075659263041 -0.121873019953724 1 1
0.150896410764136 0.14668328239264 1 1
0.0743208887566025 0.0707049258408133 1 1
0.0648616445785613 0.0629977855898191 1 1
-0.263137975703413 -0.255047217602862 0 0
0.196673615621953 0.191896338112835 1 1
0.280367907700941 0.27286071499486 0 0
-0.000324338940893565 -0.000638063141241499 1 1
-0.0327806408367593 -0.031995220001515 1 1
0.205990108215534 0.199949338084354 0 0
0.131969507913335 0.127967370270511 1 1
-0.0983019409000668 -0.0961029213551975 1 1
0.00531125558262778 0.00478494401997293 1 1
0.0524141502948616 0.0505305107674204 1 1
0.110135835724379 0.106259518045198 1 1
-0.317370481751155 -0.307690265771695 0 0
0.0896853168274981 0.0863942529363147 1 1
0.10488016298377 0.102534209240301 1 1
0.126595955180854 0.122697739864668 1 1
-0.126732766693108 -0.123975928362784 1 1
0.100349223331064 0.0972914423697162 1 1
0.126611800585279 0.124302194633565 1 1
0.131324618523633 0.127901452791807 1 1
0.022049407589163 0.0216121171522839 1 1
0.0121534610409632 0.0126160219840176 1 1
-0.0168561825372836 -0.0167668897596876 1 1
0.0210148593538289 0.0193465741209643 1 1
0.0427373352507227 0.0406212101010987 1 1
0.0360287663165414 0.0341314009998095 1 1
0.111617252443134 0.109718670132522 1 1
0.0182176886800665 0.0166861229344501 1 1
0.0982088951962234 0.095132640667684 1 1
0.134002141476391 0.131320759462666 1 1
0.0280333008042651 0.0263873213152074 1 1
-0.0135454838609744 -0.0108416466044508 1 1
-0.00358338636908885 -0.00484989776789332 1 1
0.020708501942348 0.0204346997439293 1 1
-0.15766341431229 -0.153139656140199 1 1
-0.0158203180533646 -0.0153405578693237 1 1
-0.175009010448782 -0.170974002760131 1 1
-0.206078749068761 -0.199459137516184 0 0
-0.0282811533258233 -0.0265745507675121 1 1
0.317304622286154 0.307890042813894 0 0
-0.0171122915259047 -0.0174791649571627 1 1
0.0491731898741248 0.047890278587603 1 1
0.0242949528189419 0.0245037974805586 1 1
0.147864621186181 0.144197940091585 1 1
-0.00111348927200572 -0.00138813581127346 1 1
-0.13125914289072 -0.126552668882573 1 1
0.158422786271358 0.153382090523757 1 1
0.0277457068315049 0.0271110136992824 1 1
0.0736832604922587 0.070475028235315 1 1
0.208894176161021 0.203056407920573 0 0
-0.0781293839146555 -0.074809543649394 1 1
-0.025705935401814 -0.0262342433460568 1 1
-0.119012762090429 -0.116638735801466 1 1
0.0597556563227417 0.0572663907736229 1 1
-0.173189194110135 -0.168182070238268 1 1
0.0731444360294095 0.0713511945789759 1 1
-0.0867600293933866 -0.0839080552526442 1 1
-0.0892847883532695 -0.0862688836078623 1 1
0.0124124531878281 0.0120916771454451 1 1
0.0245686945046401 0.0250631010339925 1 1
0.0252813062871766 0.0253332118004101 1 1
0.0119850668817856 0.012383513874196 1 1
-0.00162862941684091 -0.000777764814908641 1 1
0.381575556986242 0.371369426265881 0 0
0.0655730819864328 0.0640341261751233 1 1
0.0952140260203888 0.0922543906796963 1 1
-0.127033858174807 -0.121942126995056 1 1
0.0479584361380638 0.0463504803811749 1 1
-0.0174567119475703 -0.0169301548505243 1 1
-0.0242620953470472 -0.0241340897222533 1 1
-0.131053259509409 -0.12723454272651 1 1
0.0124651272730932 0.0123319623330581 1 1
-0.0227828517371657 -0.0224143155643754 1 1
-0.0422659773123512 -0.0392060302687819 1 1
-0.193619377544424 -0.188141949697878 0 0
-0.0225130548562543 -0.0218479619625664 1 1
-0.0665329606271662 -0.0630339532073189 1 1
0.205095332218561 0.198539002605561 0 0
-0.143635069756657 -0.139550730548676 1 1
-0.000571267678694594 -0.000767471294490889 1 1
-0.052698866398202 -0.0497285315630347 1 1
0.0529236813543817 0.0509229618475104 1 1
-0.102403160868852 -0.10008544302043 1 1
-0.0614869942494023 -0.0594314505034403 1 1
-0.0902044245886437 -0.0874464813513099 1 1
-0.197896519423216 -0.191223552602278 1 1
-0.0228184245108715 -0.023454186444697 1 1
0.0193651456424134 0.0187299976246508 1 1
0.00378982796408501 0.00378414306518311 1 1
0.0677735087882388 0.0654565013156649 1 1
0.0787684589035051 0.0758810715027894 1 1
0.144433673418888 0.142066993786834 1 1
0.00130490223226184 0.00318919012123377 1 1
-0.000437488068185068 -1.26788188600513e-05 1 1
-0.00978525876403954 -0.0109171759862473 1 1
0.062069838694973 0.0597140600150647 1 1
-0.216038612876534 -0.209976722003431 0 0
-0.00125082191545333 -0.000255592187715073 1 1
-0.129666244731166 -0.125472467198351 1 1
0.0396994083353053 0.0379880510560319 1 1
-0.159497118620439 -0.154589469007336 1 1
0.0912038545102334 0.0885494150543606 1 1
0.107520024992543 0.104363004659007 1 1
-0.125503495394143 -0.121068295996891 1 1
0.169388691853138 0.163453169515925 1 1
0.186342785548125 0.181651833596152 1 1
-0.131550194595521 -0.127628405817697 1 1
0.00299276651182069 0.00403200552491469 1 1
-0.22540777447912 -0.218548287492641 1 1
0.124545225239765 0.121311743318733 1 1
-0.00660983259243851 -0.00637567855650872 1 1
0.0203780000507211 0.0193755931944448 1 1
-0.0760246622130863 -0.0740946968622424 1 1
0.156008885595439 0.152790427904401 1 1
-0.0651111255541079 -0.0627675266227559 1 1
0.101055673282463 0.0980021684305447 1 1
-0.00719165684775881 -0.0066958480249445 1 1
-0.119609402794152 -0.117256813634384 1 1
-0.113630264145075 -0.108797608897849 1 1
0.0623573433451786 0.0588632445909234 1 1
-0.124727636017008 -0.122755625680826 1 1
0.0268564242712724 0.0253005309455395 1 1
0.0169731678117379 0.0162741545934362 1 1
0.0922626475330786 0.088413291979309 1 1
0.0314637074007472 0.0310244465233701 1 1
0.22010549664507 0.214158787148218 0 0
0.0208390626025757 0.0210256122236607 1 1
-0.0989672843032935 -0.0959703543200925 1 1
-0.0523607660243094 -0.0509777991153391 1 1
0.0874480005123673 0.0856853721932025 1 1
0.149466579892887 0.14507128774763 1 1
0.0202428506860052 0.0189834704722577 1 1
-0.126836485633016 -0.121568427696444 1 1
0.0418475591627792 0.0405536031732543 1 1
-0.0221217704701159 -0.0220362111026512 1 1
0.0780981664188672 0.07699515452042 1 1
0.200917988920679 0.195330016358821 0 0
-0.0106348814377236 -0.0109315683974691 1 1
-0.020461535333246 -0.0185462466855513 1 1
0.0666283530368418 0.0639084891066544 1 1
0.118150380288063 0.116401156505297 1 1
-0.0700894726575903 -0.0688768585839743 1 1
-0.0237062580501102 -0.0230207827542058 1 1
-0.0160409801013727 -0.0158893101107408 1 1
-0.0915498883339071 -0.0885704591314563 1 1
-0.0753701485921214 -0.0737382489494031 1 1
-0.102282008449697 -0.0989323739003643 1 1
-0.0435893851349164 -0.0424156604728991 1 1
-0.0804220800614295 -0.0789689929800644 1 1
0.0299608406835318 0.0282356597188288 1 1
-0.115513167112289 -0.114670161387559 1 1
-0.0757063000381819 -0.0727346339588948 1 1
0.0638418572529592 0.0623323830535128 1 1
0.00587465134032778 0.00552349790789662 1 1
-0.0066227762173571 -0.00536388230749196 1 1
0.0509297987672958 0.0493850676632087 1 1
-0.0380820212971484 -0.0352484401380607 1 1
-0.0399630014649513 -0.0372884051261262 1 1
-0.0143296861090097 -0.0149629298341284 1 1
0.213031236270433 0.206328338315382 1 1
-0.0859723737133047 -0.083889191054278 1 1
-0.116856591971894 -0.113386407330872 1 1
-0.133269764829573 -0.128703984254267 1 1
0.0498235234682013 0.0489995046287758 1 1
-0.0352020362482179 -0.0339698928231895 1 1
0.131308047142213 0.127627235297459 1 1
-0.0921260210544638 -0.0901532247990941 1 1
-0.0254108500800659 -0.0247991518311831 1 1
0.0621042179443303 0.0603496980452432 1 1
0.0434214532460466 0.0416806791094469 1 1
0.015631882549761 0.0148302293119733 1 1
-0.0441230473514368 -0.0421781637095574 1 1
-0.111322347745866 -0.106750202777588 1 1
-0.0175864693213429 -0.0184340739173397 1 1
-0.0210179369883532 -0.0204039353405689 1 1
0.0778020647949176 0.0755808013053988 1 1
0.00805944331383103 0.00760765728608361 1 1
-0.120948283210745 -0.116832773990536 1 1
0.109305688608673 0.107617318322639 1 1
-0.0789823291685444 -0.0773644372730272 1 1
-0.0303410694230244 -0.0299910368830612 1 1
-0.0747121829443508 -0.0721643604904772 1 1
-0.142150073974119 -0.137845926268175 1 1
0.116559838713915 0.113757807034528 1 1
0.11597577254587 0.112427886562144 1 1
0.082080131344355 0.0794663281944593 1 1
0.027668995022489 0.0246403663204278 1 1
-0.0504678270981931 -0.0488484060020859 1 1
0.126774419452928 0.123432050979933 1 1
0.113073692324668 0.110543185202774 1 1
-0.0229263345268773 -0.021544333434167 1 1
-0.0455354083462407 -0.0432042770389141 1 1
-0.0236965205439644 -0.0233762428695669 1 1
0.0203870662014361 0.0192639991509045 1 1
0.0816070578625953 0.0805965983521367 1 1
-0.00144963408810551 -0.00211999968732479 1 1
-0.0222649702534678 -0.0213604354229963 1 1
0.0276930802365731 0.0270845973087041 1 1
0.043291278370483 0.0406032814861982 1 1
0.0317498219024417 0.029671273741834 1 1
0.0842456869805447 0.0822793269265607 1 1
0.0936804192524154 0.0915363961643851 1 1
-0.000852053482271811 0.000368133579911639 1 1
0.0567072332360387 0.0554758502192543 1 1
-0.102009599277343 -0.0996540453191274 1 1
0.101132011467435 0.0979160779794398 1 1
0.0478921173035646 0.0466351042605821 1 1
0.339971454947287 0.329974050558027 0 0
-0.0361145857798255 -0.0343674902683227 1 1
0.035830377281115 0.0347135756118622 1 1
0.036368876808309 0.0338052863963355 1 1
0.0281306181302324 0.0282388621192184 1 1
0.0272090700302496 0.0266636979038621 1 1
0.0684308604841927 0.066739130214164 1 1
-0.103124325912228 -0.0994365207599164 1 1
0.118652729938592 0.115340816756058 1 1
-0.0925487959698445 -0.0904841187206881 1 1
0.172624398918569 0.168313285516651 1 1
-0.0263404155337481 -0.0255766548523241 1 1
0.00399703075893374 0.0042731379638976 1 1
-0.0408676332343427 -0.0391354615818179 1 1
-0.00974680879969986 -0.00906406851790033 1 1
-0.0696846612923641 -0.0692579306373493 1 1
-0.057219151848668 -0.0549201594645919 1 1
-0.0538775927176687 -0.0521983457282144 1 1
-0.140212035136452 -0.136702296000531 1 1
-0.0200752861241915 -0.0208046704456157 1 1
-0.0122896613522885 -0.0108540631190572 1 1
0.132736348712074 0.127344340194791 1 1
-0.0969859264032955 -0.0934407482698409 1 1
-0.119676414911241 -0.114782406019324 1 1
-0.0222177994577802 -0.0219728354616168 1 1
-0.0752977124572919 -0.0725544021122445 1 1
-0.0255416375657591 -0.0254323317558451 1 1
0.0313927881793382 0.0302541825365415 1 1
0.0339181595916779 0.0335419923668544 1 1
-0.0804337822880141 -0.0775665758430059 1 1
-0.110453932942095 -0.107764697817629 1 1
-0.0151882384063779 -0.0153512849060385 1 1
-0.055618456924563 -0.053363171281454 1 1
0.137022595266546 0.131634015072232 1 1
0.0253643483548517 0.0252131048517879 1 1
0.0244097041460212 0.0220221445910415 1 1
0.0185046483885973 0.0193560705226133 1 1
0.127107253345017 0.123106417344631 1 1
-0.0962947267978055 -0.0939435926815307 1 1
0.21024165121004 0.203300425878827 1 1
0.129900884824689 0.12596620475291 1 1
-0.0474873635553728 -0.0457449574368992 1 1
0.0771619135059727 0.0761466483438703 1 1
0.10259965433783 0.100305855363732 1 1
-0.136655986131352 -0.131358848536189 1 1
0.0129385961119111 0.0119977172807403 1 1
-0.0656326638114675 -0.0645627006271172 1 1
-0.12022014076661 -0.11687769118721 1 1
0.201170228394737 0.195927496154039 0 0
-0.0402234696647892 -0.03911358884341 1 1
-0.0918513398602537 -0.0904085116302337 1 1
-0.0100854242989285 -0.0105256555373033 1 1
0.0778558007770068 0.0757853769656281 1 1
0.105434766528079 0.102888539321544 1 1
0.186504823430102 0.181235464437982 0 0
0.0147865987595105 0.0136751507772285 1 1
-0.000170073655526248 -6.61471401935156e-05 1 1
-0.0960279210437465 -0.0930907985303551 1 1
-0.0212039294008366 -0.0203025619422354 1 1
0.0608460878105586 0.0576607194261807 1 1
0.077613475577514 0.0757231870779149 1 1
0.0580043953865198 0.0560973201687461 1 1
-0.080405228721836 -0.0779992164157877 1 1
-0.0358082740955334 -0.0354286316111743 1 1
0.0199483711245755 0.020022615130173 1 1
-0.0258434100418595 -0.0249545836481987 1 1
0.083544518181595 0.0810079496773666 1 1
-0.0413105976805342 -0.0407058865971976 1 1
0.109932758198937 0.10450484714369 1 1
0.0426142355355442 0.0412485625862501 1 1
0.0474886555426253 0.0467134576929317 1 1
0.00253442403255865 0.00178658114623737 1 1
-0.0980224209721083 -0.0959228693071549 1 1
-0.0172222678177336 -0.0174804298276926 1 1
-0.0641662085273247 -0.0627064437349645 1 1
-0.0647941633112658 -0.0630419583098045 1 1
0.0211917257856537 0.0199175270950674 1 1
-0.155372928606594 -0.150871876210943 1 1
0.089111046270988 0.0853709638647264 1 1
0.0894054948660843 0.0876735674898052 1 1
0.0118380844875946 0.0115545746392588 1 1
-0.0521086495506928 -0.0516106390889346 1 1
-0.0984261163541761 -0.0949924918571919 1 1
-0.13080982948555 -0.126623354490726 1 1
-0.0419787878787415 -0.042092078011774 1 1
0.118029077652252 0.11449733531676 1 1
-0.0454465474196183 -0.0447092910113864 1 1
0.148425043026674 0.144718276497083 1 1
-0.0496898820396167 -0.0486280186252512 1 1
-0.197492877325457 -0.192914275869516 1 1
0.087630834585005 0.0851652940690478 1 1
0.0136168740717645 0.0138101571820147 1 1
-0.0681565415256829 -0.0668462441894128 1 1
-0.0146230255484328 -0.0142029152674851 1 1
0.222942557389265 0.215690216504343 0 0
-0.0207769090950261 -0.0207921510691172 1 1
-0.0999054313951619 -0.0981214659488839 1 1
-0.103226389083084 -0.100703303857567 1 1
-0.0558206816938406 -0.0541925682771164 1 1
0.119320958509545 0.115976600302292 1 1
0.0156239426987011 0.0163669158292619 1 1
-0.118666681703406 -0.115989616593742 1 1
0.0327857653431758 0.0320974585300703 1 1
0.0234114961458707 0.0228316949218002 1 1
-0.0887393846193722 -0.0861548774969352 1 1
-0.0123502128969534 -0.01147072257722 1 1
0.0169503453433901 0.016267605564384 1 1
-0.154514913587327 -0.151451672171294 1 1
-0.198208888167146 -0.192245715388971 0 0
0.0930556143273981 0.0895077705158789 1 1
-0.0339602689188766 -0.0323900663105486 1 1
-0.274573417201393 -0.266223532328193 0 0
-0.0380366134431111 -0.0375500759540372 1 1
-0.0756943177353506 -0.0741180866233805 1 1
0.0204787014665549 0.0200251475183455 1 1
0.0826619072782518 0.081383233399149 1 1
0.0174374974040069 0.0185586819658097 1 1
0.0141950638771413 0.0143041953985274 1 1
-0.0351080520083481 -0.0350138596226942 1 1
0.0800320803847873 0.0779819190138918 1 1
-0.0178245646909778 -0.0187743096215138 1 1
-0.0631821884443296 -0.0620748075835357 1 1
-0.037956240728173 -0.0382107098091013 1 1
0.0726370403210165 0.0694895811954417 1 1
-0.0552262795891147 -0.0528994858275228 1 1
-0.0062454602508515 -0.00684776259291205 1 1
-0.0846168132541291 -0.0828137147892084 1 1
0.124521854769978 0.121687598224713 1 1
0.119650753976795 0.116705643850422 1 1
0.0384529284457791 0.0373631789926126 1 1
-0.166687100568465 -0.160214524933413 1 1
-0.0541617665423498 -0.0541490493458031 1 1
0.124718023909891 0.120540077630066 1 1
-0.122989060576863 -0.121274389290318 1 1
0.0255810566935854 0.0249089978895519 1 1
0.0377911380784046 0.038599291211478 1 1
-0.00322363462194255 -0.0020005056699244 1 1
0.0554760586570628 0.0542716880892129 1 1
-0.018260176729979 -0.0182749051620108 1 1
0.0872949472840611 0.0847809451152614 1 1
0.0763589861245371 0.0754502157985976 1 1
0.0935272738046218 0.0902110973126844 1 1
0.0144818663437402 0.0143803649725271 1 1
0.139668152493831 0.135129305840063 1 1
-0.0150853343237391 -0.0145502803072476 1 1
-0.0180509121871533 -0.018569323665295 1 1
0.0659584892236702 0.0645525566771929 1 1
0.0355103781431386 0.0357667632567706 1 1
0.154345701155729 0.149827893685059 1 1
-0.113474830293011 -0.110609336185689 1 1
0.287464214766552 0.278724913674329 0 0
0.0646432873086461 0.0627699606594847 1 1
-0.150872392041252 -0.147810578941924 1 1
-0.0191379024828882 -0.0205278767353636 1 1
0.123131613341512 0.118043684611818 1 1
0.0212996299974376 0.0204962518564481 1 1
-0.0187829458920353 -0.0187701699645941 1 1
-0.0344976822652909 -0.03262445230853 1 1
-0.0227183834326224 -0.0214049270552455 1 1
-0.0431158429531605 -0.0424338904728239 1 1
0.0114343686012015 0.0105595363317727 1 1
-0.0737507026314209 -0.0714079576032571 1 1
-0.0214396241927397 -0.020752512658158 1 1
-0.000605642452581752 -0.000402365602974965 1 1
0.0187351064296325 0.0190246118916027 1 1
-0.0609941463988879 -0.0591783886605782 1 1
0.198530886188235 0.19275571513806 1 1
0.00508080623347406 0.005688225155357 1 1
0.213567888896842 0.2061821386157 1 1
-0.00825020557195788 -0.00853482793114818 1 1
-0.0263907801089448 -0.025655543699592 1 1
-0.122659503638704 -0.118929108804815 1 1
-0.0394902016685942 -0.0391370945692515 1 1
-0.00454223151193961 -0.00449886596421114 1 1
-0.0777982121584947 -0.0757376713697073 1 1
0.19200544211088 0.185246558782885 1 1
0.0964611373798969 0.0921861452240325 1 1
-0.0419593937625564 -0.0405916497508944 1 1
0.0520546056706812 0.0508621915947063 1 1
-0.0854335720248929 -0.0833857583392748 1 1
0.0110446476468083 0.0105824819112215 1 1
-0.0331154304913751 -0.0339195457676425 1 1
0.00100236458633749 0.000555998816334682 1 1
-0.0430070632113888 -0.0415820061994876 1 1
-0.0183151814765441 -0.0193682076928979 1 1
-0.0618204912356322 -0.0598302279451521 1 1
-0.121774558588944 -0.119055406555173 1 1
-0.0157760149139227 -0.014571785129756 1 1
-0.107229997997933 -0.103591274462287 1 1
-0.065863489170624 -0.0647830098653637 1 1
0.110092588819218 0.106706222006655 1 1
0.0893786686561458 0.0866790004788801 1 1
-0.0243613823872949 -0.0238564529206954 1 1
0.188834681503801 0.181893812320134 1 1
-0.0210518752500384 -0.0198951794320291 1 1
0.117403285275166 0.112941288306879 1 1
-0.13610619475979 -0.130528124778671 1 1
0.0500476441282925 0.0484484083503898 1 1
-0.0509941163942304 -0.0494776965306193 1 1
0.103927021426709 0.0992716440248718 1 1
-0.0172318071780544 -0.0164781859795441 1 1
-0.0609632248008615 -0.0585765794371753 1 1
-0.0357273202191158 -0.0333916548055051 1 1
-0.112722466177039 -0.10997423985879 1 1
-0.198844265976338 -0.192696889473154 1 1
0.0466284050642515 0.045343453354501 1 1
0.242948577586993 0.23549432629112 0 0
0.0722903166204229 0.0692562589189648 1 1
-0.291845491454869 -0.282198074980079 0 0
-0.0614307582038398 -0.0591374436745983 1 1
0.14339108448671 0.13857841658146 1 1
0.0502271931782933 0.0471600632765653 1 1
0.0412945236432098 0.0411044090057705 1 1
-0.0116964478984031 -0.011490106130597 1 1
0.0111268422931156 0.0108236263028498 1 1
-0.126635603325338 -0.122116141526203 1 1
-0.0482513681079354 -0.0463796519516731 1 1
-0.148030551823243 -0.143439263118339 1 1
0.0365534513282479 0.0350761712263066 1 1
-0.0428354672898108 -0.0412940497868292 1 1
-0.00881253988811875 -0.00820591052452511 1 1
-0.0746473378079863 -0.0718340237063589 1 1
0.0782856450475826 0.0760512706573239 1 1
0.015566548617227 0.0156519027017096 1 1
-0.0612328296708758 -0.0588919336926248 1 1
0.049410131570957 0.0473027969986738 1 1
0.0447736106267381 0.0434722203171206 1 1
-0.036186554145077 -0.0353306787203093 1 1
0.0151528002132572 0.0130469582324444 1 1
-0.141692413863479 -0.136531058085446 1 1
-0.00717233216138633 -0.00742682414878664 1 1
0.0180734196797128 0.0188275892919995 1 1
-0.112632253595923 -0.108693722488271 1 1
-0.000408709805734537 -0.00122113770205424 1 1
0.102886044653602 0.0994831024505119 1 1
-0.106428388946961 -0.101142418975859 1 1
-0.235839997415961 -0.229512159312145 1 1
-0.143120273814444 -0.137838528216225 1 1
-0.0433889202106001 -0.0420818911749086 1 1
-0.111347214385137 -0.10921379718301 1 1
0.0312119931776238 0.0300372795416976 1 1
0.196884177454293 0.191552301897341 1 1
0.149609549440309 0.145809161406836 1 1
-0.0262288019336579 -0.0248888645699163 1 1
-0.232559058373565 -0.226673527572911 0 0
-0.114828009372776 -0.112093958132999 1 1
0.0178159260836857 0.0180551588465285 1 1
0.0125149741126741 0.0118586179913925 1 1
0.0765631416722441 0.0743573723322702 1 1
-0.0901066676936816 -0.0879944816472925 1 1
0.0767271790698439 0.0757240277555063 1 1
0.0648411421837599 0.0624636759881192 1 1
-0.136798829259389 -0.131127657390846 1 1
-0.0588733814474661 -0.0574578345486228 1 1
-0.142773810284855 -0.138086343848915 1 1
0.0669973910495488 0.0649997976845798 1 1
-0.105599524123479 -0.102303316024647 1 1
-0.039876051311374 -0.0391148668884117 1 1
-0.0579150469103703 -0.0566572884602425 1 1
0.114538853051146 0.112029719923924 1 1
0.00935203519469436 0.00930695459557143 1 1
-0.0341783407618311 -0.03312844888602 1 1
-0.0706933551183845 -0.0685903529178513 1 1
0.00231116676869921 0.00276578728133935 1 1
0.0766014412734647 0.0742579203853265 1 1
-0.0399993964507327 -0.038485845622664 1 1
0.0472419471759972 0.0457324654997567 1 1
-0.0634428689554231 -0.0603848818116754 1 1
0.0251250403453441 0.0247394236774562 1 1
0.0113056693546178 0.0109684975321603 1 1
-0.115732457395209 -0.112708082676803 1 1
-0.122943275767587 -0.119186334704799 1 1
0.0677180674535839 0.0656379658319125 1 1
0.051607806656127 0.0506934846307802 1 1
-0.091306104711999 -0.0872398373442128 1 1
-0.0861169070463491 -0.0827834306741264 1 1
0.196362878719514 0.190245870179515 0 0
-0.11713208585607 -0.115834271600519 1 1
-0.150535843795361 -0.146433885089744 1 1
0.07798531557316 0.0761839704200477 1 1
0.191316817205676 0.185836482883969 0 0
0.210693042006192 0.204393821675151 0 0
-0.0129165991764903 -0.0126481062706624 1 1
0.041845456016689 0.0405935474740899 1 1
-0.0241447426394236 -0.0241132395675449 1 1
0.0272223553719957 0.0258374102928977 1 1
0.0338645447154671 0.0326052000934147 1 1
0.059910174681557 0.0594452592757005 1 1
0.00236791482506186 0.0024217748481836 1 1
-0.0330264757736042 -0.0321698300956045 1 1
-0.011867948266053 -0.0112350655117107 1 1
0.0341736180865096 0.0318975491014196 1 1
0.0593869154146782 0.0593799627647855 1 1
0.00154312989643165 0.000856072630736917 1 1
0.140541645044089 0.135204491235092 1 1
0.161684050073436 0.156459871354695 1 1
0.0598733872851842 0.0576492400690992 1 1
0.089530023174585 0.0859975164222964 1 1
0.0374311783474727 0.0371298526822162 1 1
0.0127755775821012 0.0126125946420924 1 1
-0.367848456145461 -0.357059337772397 0 0
-0.122350994274569 -0.118117570703661 1 1
-0.0365155706798185 -0.0355042784843355 1 1
0.0459736184021409 0.0425881002034882 1 1
0.184768881197884 0.178816798544092 1 1
-0.125768274647199 -0.12280985732876 1 1
0.0515435046355085 0.0499061103590545 1 1
-0.0336767281276068 -0.0332165403766546 1 1
-0.0876804601156406 -0.0861437581107313 1 1
0.0141047333058937 0.0118054306297336 1 1
-0.113380110562649 -0.110590672626802 1 1
0.0292883226918312 0.0276822445020173 1 1
-0.0645199092149815 -0.0620055936309553 1 1
0.20035003555246 0.194018688584109 1 1
0.0739151498577236 0.0731660196319381 1 1
0.147774229772428 0.143636979521171 1 1
-0.0683158420332624 -0.0662000189145868 1 1
0.0167401144508594 0.0144466145885255 1 1
-0.0522845882494701 -0.0492854364723378 1 1
0.115124586678347 0.111686815542765 1 1
-0.0646423343957265 -0.0629119397658926 1 1
0.125510123381366 0.123374123839515 1 1
-0.0338145861507348 -0.0312208830418848 1 1
-0.215362651133995 -0.207150034510579 1 1
-0.0501412960390071 -0.0486935920170039 1 1
-0.142526826509852 -0.138162792368552 1 1
0.0347894179648437 0.0340724943725897 1 1
0.0641577891263584 0.0626842155590839 1 1
-0.176857357185391 -0.172103632618521 1 1
0.0520916011318727 0.0515207935598506 1 1
-0.0135334276778574 -0.0130134398568967 1 1
-0.248193329855286 -0.239778618968607 0 0
4.78958028418313e-05 -0.000913100814901821 1 1
0.0574954424026981 0.0560723427707857 1 1
0.160843483931676 0.156275580448215 1 1
-0.0617090592588164 -0.0596405615742598 1 1
-0.160451083210417 -0.155580316066134 1 1
-0.142367970637819 -0.138297054252668 1 1
-0.0422059878199138 -0.0412025208717946 1 1
0.0368294839474839 0.0355559740967189 1 1
0.102048117003838 0.0991815730123759 1 1
0.256797756828273 0.249464687542514 0 0
-0.052297208251261 -0.0507428338114698 1 1
-0.110895191917974 -0.10783708067675 1 1
-0.0526836177242215 -0.0498889684422754 1 1
0.126766845084402 0.124094999325881 1 1
0.0684189093963545 0.066207639548403 1 1
0.0297094132821553 0.0295755010576672 1 1
0.0263920838963433 0.0253907142867975 1 1
0.092045412544347 0.0896845888761006 1 1
-0.0832352334658772 -0.0805987650076758 1 1
0.162579882057968 0.157054226233988 1 1
-0.041032185843544 -0.0400997630708286 1 1
0.0981876801199315 0.0951352822704035 1 1
0.0566481649143092 0.0541971742679695 1 1
0.199622229686051 0.192770593865292 1 1
0.0934310713276247 0.0904215316341764 1 1
0.0227532055812203 0.022173925110033 1 1
0.0537069151348604 0.0526034457815543 1 1
-0.0331163865409727 -0.0335410773481409 1 1
0.187083678072024 0.182433574411804 1 1
0.0110419319556236 0.0105608270085016 1 1
-0.0349675192419913 -0.0326871167185886 1 1
0.151264219394369 0.146426318101425 1 1
0.0384955170389738 0.0380865522250018 1 1
0.0528739259669297 0.0526757101852889 1 1
0.14449731558235 0.141104262702441 1 1
0.0842763425676806 0.0827469973197629 1 1
0.0411289903455141 0.0394765212879658 1 1
-0.0949995791016486 -0.0932764960950359 1 1
-0.0305107456248296 -0.0301522108641223 1 1
-0.123630054814499 -0.11990210634217 1 1
0.0335376329391627 0.0341904775929354 1 1
0.0281491256546688 0.0271882059875489 1 1
-0.16011223763599 -0.155812389354052 1 1
-0.0024625557202261 -0.00131385506769036 1 1
0.101817915611507 0.0986482486088956 1 1
-0.0614220379333038 -0.0602387219023714 1 1
-0.100940377287959 -0.0966090398787647 1 1
-0.00589533144277995 -0.00698278988298163 1 1
-0.0927595761556342 -0.0890635336260362 1 1
0.0319975584051423 0.0304293266396832 1 1
-0.0930899463133503 -0.0885841284808627 1 1
0.150495019681687 0.144982071845002 1 1
0.0500156554129167 0.0485266873049895 1 1
-0.133089216504173 -0.129560443142557 1 1
0.0503985923313681 0.0500494027367414 1 1
-0.0805915568392866 -0.0778837032805792 1 1
-0.0761380262211174 -0.0742532130014293 1 1
0.148864417626001 0.144385728408298 1 1
0.164791190336116 0.160647304448232 1 1
0.147115937924927 0.143657450565002 1 1
0.00950704338143345 0.00714424374537112 1 1
0.0697343777510097 0.0674292043746792 1 1
-0.0560227410382986 -0.0546063731351892 1 1
-0.169044496618907 -0.164627522172876 1 1
0.114441431398172 0.111313256543431 1 1
0.1615927624889 0.156553649796885 1 1
-0.167064558946781 -0.16285328324948 1 1
-0.0158521242351723 -0.0149912176141439 1 1
-0.159140563293689 -0.153548730804667 1 1
0.0766084054436062 0.0756699461964098 1 1
0.0702676476692111 0.0664090166317731 1 1
-0.151405705121244 -0.148014998765492 1 1
-0.0355665368787754 -0.0358882878210425 1 1
-0.17412915756141 -0.168730507322098 1 1
0.105268916587292 0.102366865791292 1 1
-0.0966850534485907 -0.0937495233111093 1 1
-0.0516988963511659 -0.0497436563395182 1 1
0.0367292850574711 0.0351014046297266 1 1
0.0577818873052525 0.0546187582235415 1 1
-0.0561896532348339 -0.0545919298475704 1 1
-0.00821268976945668 -0.0068978614924725 1 1
0.108714572121275 0.105247904015644 1 1
0.0814008148483531 0.0787486718834298 1 1
-0.0263719426747901 -0.024972693541763 1 1
-0.105752891528013 -0.103874218235178 1 1
0.046910716341932 0.0462111550703877 1 1
0.128417638059387 0.124587918375993 1 1
-0.0763691264386994 -0.0764337273721442 1 1
0.00402699250633797 0.0023595767776642 1 1
0.13279702451782 0.128044149423076 1 1
0.0233832388249081 0.0223092844274507 1 1
0.134289515583435 0.129628984335608 1 1
0.00945079319629184 0.0099553899169371 1 1
-0.230582645623364 -0.221845375802078 0 0
0.0792420178414923 0.0759145165610012 1 1
0.0821357274464799 0.0800326948666077 1 1
0.121880871579242 0.11892702858179 1 1
0.0745557036926743 0.0722984742793484 1 1
0.0340493807139048 0.0331429458075852 1 1
0.11485714750307 0.110031967745808 1 1
0.0398358716108796 0.038741168909831 1 1
-0.131599770931143 -0.128039572168678 1 1
0.0661924643504101 0.0648492896202557 1 1
0.0290003563394102 0.0293536282168731 1 1
-0.12684028343352 -0.123142660582433 1 1
-0.139065354615352 -0.134481676015966 1 1
0.216164049590723 0.207761053680344 0 0
0.0434423031627539 0.041265561162481 1 1
-0.0598178728421561 -0.0581478422020125 1 1
0.0088017236226076 0.00918310623478067 1 1
0.0119426791219289 0.0125481339367163 1 1
-0.133952786413692 -0.130507364246429 1 1
-0.0166939880628588 -0.0158609780850372 1 1
-0.0581568555775291 -0.0579071569537075 1 1
-0.0895271645611929 -0.0874704356517557 1 1
-0.0157928522930198 -0.014426639545212 1 1
0.193384648725528 0.187396170894822 0 0
0.0107165548809969 0.0104502092923783 1 1
-0.0211970768879504 -0.021182202417939 1 1
0.0993754837054525 0.0973291212462764 1 1
0.104792280264182 0.102557494170463 1 1
0.0735016604676208 0.072182205175652 1 1
0.0143573268073525 0.0137763998245235 1 1
0.0309484423830724 0.0308365611777442 1 1
-0.0311527840729564 -0.0305264974801936 1 1
-0.00398421107286916 -0.00441568725179821 1 1
-0.0718648839945641 -0.0686837209013611 1 1
0.017173325559506 0.0165240025759728 1 1
-0.0686586566519648 -0.0665989629264025 1 1
0.0672260725892823 0.0661019129830145 1 1
0.0424443370246882 0.0422607461573832 1 1
-0.0778848637025341 -0.0766729833545366 1 1
0.00248497910640046 0.00167902582784036 1 1
0.00847095198065667 0.00778836384714294 1 1
-0.105432068870799 -0.103166017477014 1 1
0.127542681837904 0.123369123950329 1 1
-0.168445587268664 -0.164271703623278 1 1
-0.176854230875313 -0.17090302457411 0 1
0.0459242898635043 0.0442102188026509 1 1
-0.195992272452306 -0.190571814843159 1 1
0.0641893221562378 0.0620937805387273 1 1
0.0571947087844074 0.0561501241242236 1 1
-0.15329866818044 -0.150690313201429 1 1
0.149734758793949 0.14642040411463 1 1
0.064474416198562 0.0632549783081595 1 1
0.0660489447778548 0.0640307981697458 1 1
0.0903183103888243 0.0875288124990279 1 1
0.073609454268027 0.0699841702193529 1 1
-0.0370152774385828 -0.0355479279593723 1 1
-0.0395268985424727 -0.0361341812277185 1 1
0.189615543732439 0.184478644276774 0 0
-0.0905926570290206 -0.0886332537149885 1 1
-0.0321248545736543 -0.0318780807659505 1 1
-0.05236892742987 -0.0510856516114717 1 1
0.0310296469371082 0.0296496561233226 1 1
-0.0496883381754471 -0.0484829354224062 1 1
-0.101564085886968 -0.0990274396178916 1 1
-0.101908994334655 -0.10078641666777 1 1
-0.0837575187645611 -0.0816771243246664 1 1
0.00367068920641072 0.0037455197259321 1 1
0.0287969802331075 0.0274237885047915 1 1
0.0622847999203449 0.0619650710957275 1 1
0.0995371361791704 0.0966503099609505 1 1
-0.0318138931037252 -0.0304676032435825 1 1
-0.0496484973017485 -0.0479503038059448 1 1
-0.0278317945451655 -0.0271943269585242 1 1
0.00437952235314942 0.00426638803275185 1 1
-0.00962639140644657 -0.010244836905714 1 1
-0.0404745981536632 -0.0394101105776919 1 1
-0.0657659236363539 -0.0651407435357562 1 1
-0.00378737726830832 -0.00607082606577865 1 1
0.0322209383621813 0.0314836339372384 1 1
0.0698532125447915 0.0679900938482584 1 1
-0.0516153135836692 -0.0503900969104704 1 1
-0.123953875920973 -0.118996887234616 1 1
0.0315629365362876 0.0300877106731686 1 1
0.192106610644582 0.187225000841601 1 1
-0.09255160284181 -0.0905267130944379 1 1
0.00146005330835442 0.00148523201225199 1 1
-0.25951382371911 -0.252499637999552 0 0
0.0942557517561981 0.0924596637789723 1 1
0.0962487911169055 0.0935334050081997 1 1
0.0384855086441365 0.0383716881066325 1 1
0.0140567943959424 0.0142929560725521 1 1
0.107016367796145 0.102930222241076 1 1
-0.0274857342074998 -0.0258533050042257 1 1
0.157351562838747 0.152261495520715 1 1
-0.0623720137648889 -0.0620616942504758 1 1
0.0434823562058122 0.0416335218196372 1 1
-0.00413469445568261 -0.0038811960394213 1 1
0.032888174897507 0.0334770159957076 1 1
0.0926972853406101 0.0903799087676693 1 1
0.0405678674994553 0.040721114089808 1 1
0.119435703973465 0.115163994516567 1 1
0.0375861433590546 0.0372574164899373 1 1
0.0922049441560936 0.089674723143513 1 1
-0.120841555282427 -0.117413928948466 1 1
0.0563142775906483 0.0548925957734589 1 1
-0.090453694347822 -0.0873550514063497 1 1
0.101115191517231 0.0986585988385946 1 1
-0.246917742653789 -0.239950984920091 0 0
-0.157671651215988 -0.152344408543119 1 1
0.0136106080345819 0.0142991634220278 1 1
-0.0102192889929222 -0.00941038503669389 1 1
0.0795763889113656 0.0767943264834216 1 1
-0.0890196482476208 -0.0862202214323004 1 1
0.0469997593441851 0.0452213231291893 1 1
-0.0214522643787983 -0.021110771204292 1 1
0.212775041783574 0.206208496501897 1 1
0.0644805351139639 0.0621913653034523 1 1
0.060952122103564 0.0587966624746949 1 1
0.0901487580428494 0.0870501222881338 1 1
-0.0389209544002311 -0.0387691396331535 1 1
0.0407642842489683 0.0393081233435608 1 1
0.0559412875794921 0.0526636337031349 1 1
0.00328183156330936 0.00203782485981251 1 1
0.0541148169779506 0.0527009268244256 1 1
-0.154558275726276 -0.148361657969729 1 1
0.0935854613613528 0.0912113168707259 1 1
-0.00889747035130768 -0.0086193714456052 1 1
0.125661560861504 0.120220766218243 1 1
-0.0494684513973036 -0.0477734289047445 1 1
-0.0272711195713791 -0.0286611625512129 1 1
-0.0859347915986031 -0.0825366081545236 1 1
0.0946807642112999 0.0919565231425531 1 1
0.0859236209436383 0.0826129049320742 1 1
-0.0948858608714074 -0.0923943533627065 1 1
0.192144938208235 0.185434335182466 1 1
-0.0301885851480319 -0.0296268653629175 1 1
0.0724981505439484 0.0708064817887168 1 1
-0.122315907190449 -0.118820875520085 1 1
0.0702468941430454 0.0675022345543797 1 1
-0.0258939403710967 -0.0261997896136315 1 1
-0.0229364593266876 -0.0221007207698969 1 1
0.00804824822422105 0.00704717950411938 1 1
-0.0384918354247147 -0.0361321418686053 1 1
-0.101302031104689 -0.098875758955795 1 1
-0.0224340858198049 -0.0215431802138261 1 1
0.0397973374798592 0.0389331046550746 1 1
0.0421416345588739 0.0402303954341581 1 1
-0.115278056691297 -0.111994356631601 1 1
0.00868486705157874 0.00980269263747226 1 1
-0.0450767256430065 -0.0442186898800663 1 1
0.0420280445589574 0.0413175626424613 1 1
0.134846324249439 0.130680199827872 1 1
-0.0821100459332475 -0.0819739874227809 1 1
0.0430558495587619 0.0428467794156025 1 1
-0.066997326180151 -0.0645072327193639 1 1
0.0407660698177635 0.0378639642350261 1 1
-0.0274428663690648 -0.0269548470174052 1 1
-0.00930976941396767 -0.00855438093198473 1 1
-0.135428802694046 -0.131391042760482 1 1
-0.00526594119397133 -0.00481841180550862 1 1
-0.0782020662194961 -0.0744903398477896 1 1
0.109839496148539 0.106307415432948 1 1
0.0543871130234069 0.0532593058139772 1 1
0.0967236613903298 0.0935657594721292 1 1
-0.1622690499074 -0.158154320752919 1 1
-0.0175825289316428 -0.0171349922144155 1 1
-0.214167720284483 -0.206752598050681 0 0
-0.0432320489104536 -0.042096592007538 1 1
0.115897095031648 0.113338845538659 1 1
0.106620043366585 0.103257221575574 1 1
0.220475511791706 0.21531844456084 0 0
0.206579668517006 0.200533664625078 1 1
-0.00955817096450942 -0.00875594760321892 1 1
-0.12720997766669 -0.123804303299539 1 1
-0.0881420233971416 -0.0861632583519093 1 1
-0.00728864667358433 -0.00752813224969021 1 1
0.0572391103754567 0.0530272403775295 1 1
0.0652806560999781 0.0631817791734635 1 1
-0.0552484665705976 -0.0521232762629095 1 1
-0.0803498634452529 -0.0775114692346488 1 1
-0.00808400501179576 -0.00748678090601048 1 1
-0.114326678283368 -0.110910371287513 1 1
0.0781821978960794 0.0770510223327281 1 1
-0.077362946885035 -0.0745508757578507 1 1
0.105689694475232 0.102712869193531 1 1
0.131178445022119 0.128244674808278 1 1
-0.0355205380597961 -0.0325621261132533 1 1
-0.229182554646786 -0.222082666602145 0 0
0.00145311049507737 0.00165089970829153 1 1
0.114626720325619 0.111162130263392 1 1
0.075551667395158 0.0733669172339315 1 1
-0.08067625844304 -0.0785511477611129 1 1
0.0708600436596813 0.0695743115904885 1 1
0.161970418735069 0.157777578718686 1 1
0.0394596737675471 0.0384349870446598 1 1
0.0045183600925499 0.00477561517038478 1 1
0.171767393472883 0.167232274776444 1 1
-0.110070593627817 -0.105915051465147 1 1
-0.00118377527525377 -0.00139283272989126 1 1
-0.0288721163120923 -0.0281684030228014 1 1
0.0319514561459604 0.0307846166745624 1 1
-0.0927944093488021 -0.0905949371589704 1 1
0.064464390018196 0.0621022424556024 1 1
0.130887982670543 0.125503762898221 1 1
-0.0963124383609224 -0.0929859009506722 1 1
0.220385278123441 0.213541625993479 0 0
-0.0871789958266666 -0.083786658191678 1 1
-0.116991043465762 -0.114221210603645 1 1
0.0669314009000024 0.0646308924854944 1 1
-0.0126854846631834 -0.0113620315738323 1 1
-0.0105675333576083 -0.0103746540836807 1 1
0.0247469848863187 0.0234732058898102 1 1
0.0111686154248795 0.0106008584070436 1 1
0.13508039248983 0.131668181509123 1 1
-0.153991218417222 -0.149032755694409 1 1
-0.117320566502658 -0.114546699474442 1 1
0.064742488474374 0.0626680186587825 1 1
0.0127144058505666 0.0117515158014537 1 1
0.0905539924468371 0.0889833246587304 1 1
0.112461887503764 0.109439978464332 1 1
-0.14805144296664 -0.144990218307332 1 1
-0.104243405962194 -0.101678410702319 1 1
-0.120053378086848 -0.114359019775134 1 1
0.0373288804968606 0.0355464769410508 1 1
0.000221077243921459 2.9759367082334e-05 1 1
0.0767479498595418 0.0752487856917942 1 1
0.141711867991385 0.13707703617011 1 1
0.00131598723671757 0.0018228046612161 1 1
-0.0824984633367407 -0.0795224380294836 1 1
0.0490449883495635 0.0470980049278189 1 1
-0.0751550110166059 -0.073417320360504 1 1
0.0414727283617867 0.0376262384241096 1 1
-0.0485249587088498 -0.0471460869031348 1 1
0.0480628083354446 0.0465621114054776 1 1
0.0175391616786571 0.0175311950632246 1 1
0.037767045255089 0.0376352632555598 1 1
0.0875886488728148 0.0858366620678476 1 1
-0.0294730511030631 -0.0283751660196366 1 1
-0.00453326415883635 -0.00460784403302893 1 1
-0.0710038084773025 -0.0673368319603736 1 1
0.0641762033319482 0.0613902332727749 1 1
0.0254323614855212 0.0245602521912345 1 1
-0.0179006279764706 -0.0180099953042933 1 1
-0.0486084296465891 -0.0473113608923033 1 1
-0.130541271933742 -0.125457157474011 1 1
0.0342980404799029 0.032306416287395 1 1
-0.0199539873517792 -0.0192517318988329 1 1
0.124296504294492 0.119782527598344 1 1
0.122669122147507 0.11978032353062 1 1
-0.158398868919499 -0.154380106723187 1 1
-0.0665968821356456 -0.06640945565218 1 1
0.41242049301159 0.399958647717162 0 0
-0.072870140829961 -0.0698934520585773 1 1
-0.00520907803923114 -0.00430123394145839 1 1
0.0284874003833604 0.0265684007285011 1 1
-0.142129730682528 -0.13759392266397 1 1
0.135411672464665 0.132745698948941 1 1
-0.0189470273660093 -0.0199582779034759 1 1
-0.166322274111712 -0.161259570800495 1 1
0.0539521849653071 0.0516906515089357 1 1
0.0240000234286816 0.0230150626266748 1 1
0.123987592209195 0.120694826848424 1 1
-0.0976254184895497 -0.0945484411874598 1 1
-0.0705072121088974 -0.0691703093386931 1 1
0.0823161514169112 0.0802458109543315 1 1
-0.0917449942929895 -0.0874787394127054 1 1
0.209899768382847 0.203244304477989 0 0
-0.15269522477105 -0.146447729733367 1 1
-0.0709759918021684 -0.068074198764493 1 1
0.00295577156318726 0.00270549525481422 1 1
-0.0313569086355196 -0.029769026569974 1 1
0.0360563447439039 0.0337825882948485 1 1
0.0431758801066587 0.0400805655899802 1 1
0.0125820087675024 0.012932850050182 1 1
0.0520985297667499 0.0510610101086647 1 1
-0.0227736330781722 -0.0224275494324804 1 1
-0.0150767221150208 -0.0141171342959404 1 1
-0.0077104105966894 -0.00736225187092013 1 1
-0.101649961383022 -0.09794521305315 1 1
0.0981246802559392 0.0954327611652349 1 1
0.0220022976389999 0.0211912626351414 1 1
-0.101818745071648 -0.0986115617063786 1 1
-0.291005070955013 -0.28223252253259 0 0
0.0532450341679654 0.0514306651614897 1 1
-0.0988773154038451 -0.0952443787395564 1 1
0.0321102294028935 0.0314932152783926 1 1
0.0427927045053642 0.03982679508369 1 1
-0.0187593612495547 -0.0186898863573874 1 1
-0.23245513280765 -0.226270726283079 0 0
-0.0703401828344249 -0.0684949944545927 1 1
0.114159747486277 0.110815929366889 1 1
-0.0526735586038029 -0.0520456613518265 1 1
0.133544885886166 0.129704438276315 1 1
0.0821693440832343 0.0802688881236619 1 1
-0.0423460799324113 -0.0404484027005178 1 1
-0.0520606609458467 -0.0524142238969802 1 1
-0.0474051815351094 -0.0464178133819153 1 1
-0.0846653423250942 -0.0822453515005183 1 1
0.00765863534206266 0.00964501073930215 1 1
0.0590822497959785 0.059041654803274 1 1
-0.123021422295014 -0.119312845525906 1 1
0.14677189848143 0.140291293614024 1 1
0.0249974105009024 0.0244807072972625 1 1
-0.0775725012363138 -0.0759106539081228 1 1
-0.10480483177768 -0.102497574939259 1 1
0.0888064749037504 0.0856353921431938 1 1
0.0304022069373633 0.0280898458019519 1 1
0.0553965543249511 0.0539221484817479 1 1
-0.00784516734579489 -0.00802254279553979 1 1
0.0502015599803307 0.0482748511528868 1 1
0.0589184470840766 0.0566179873137513 1 1
0.0285855733083177 0.0280901422732394 1 1
0.0119487624252836 0.0119981884764228 1 1
-0.0519315546411957 -0.049716581548264 1 1
0.0068586543560116 0.00533443267060308 1 1
-0.120311039251941 -0.116664773993891 1 1
0.0272753662747012 0.0268077800175532 1 1
0.169255266508813 0.164205727514633 1 1
-0.0816509966242532 -0.0790641349488603 1 1
-0.0996098454625048 -0.095283797771018 1 1
-0.0751907196124311 -0.0729643431286786 1 1
0.115183237616744 0.111315849928783 1 1
-0.0252574644541068 -0.0242902910484029 1 1
-0.130604999743167 -0.126659031833874 1 1
-0.128523312033988 -0.123471209802405 1 1
-0.118591523621394 -0.115820882683056 1 1
0.0177101175102439 0.0172873604175784 1 1
0.0897035686624165 0.0864390152108291 1 1
-0.038968885723527 -0.0379727945360155 1 1
-0.0146278458259624 -0.0145809562472127 1 1
-0.149794036134062 -0.14588358555834 1 1
0.0892665203731346 0.0869450762400096 1 1
-0.0579269562378108 -0.0554280104610575 1 1
-0.167598168905386 -0.161341709825133 1 1
-0.0494980966910274 -0.0482547635150401 1 1
-0.0895112934959494 -0.0863999844603867 1 1
0.209424566107491 0.2038939706307 0 0
0.0984562818220675 0.0947503510878252 1 1
-0.00353264257788486 -0.00385414352582448 1 1
0.191518306140305 0.186684255564489 0 0
-0.113426413538391 -0.111461495810087 1 1
0.0896207550319903 0.0880639755738195 1 1
0.0724050034859632 0.0687908197605882 1 1
0.0252594113514719 0.0250761465334548 1 1
0.0459929734712683 0.0449602379327935 1 1
-0.079277698535468 -0.0766256116352185 1 1
-0.0113404697414468 -0.010812778199415 1 1
0.210558865634242 0.204045855503566 0 0
0.145314887674599 0.142189581455222 1 1
-0.00986734836267604 -0.0104181945932211 1 1
-0.0958497139884931 -0.092866820056939 1 1
0.121374406826232 0.118989348604738 1 1
0.0843976673001228 0.0827370496186633 1 1
0.0148098334188302 0.0142228520071571 1 1
0.1645940705573 0.159007826266991 1 1
0.0672372289437029 0.0635452948960839 1 1
0.0895766033083431 0.0855920146012672 1 1
0.0320916240539201 0.0316317553852953 1 1
0.0119790567584849 0.0106561699364491 1 1
0.0514449457020268 0.04964783817573 1 1
-0.127918398369183 -0.124304184582132 1 1
-0.0462992226851853 -0.0454877501030082 1 1
-0.0688124972526425 -0.0666057541099956 1 1
-0.0462580546339598 -0.0447126898541412 1 1
-0.0695733276009405 -0.0678683417271602 1 1
-0.20202912465996 -0.196448809509739 1 1
-0.0624650673608015 -0.0604889604429647 1 1
0.0560792484822199 0.0552365502674653 1 1
0.179154399153438 0.173609644424247 1 1
0.0063398890609476 0.00519170760974778 1 1
-0.0481145696091909 -0.0467998116496136 1 1
0.0272923445468743 0.0240285710704238 1 1
-0.0202826281758075 -0.0176121144965599 1 1
-0.0798116166826481 -0.076373818974394 1 1
-0.0297006024874376 -0.0289779434038225 1 1
-0.0524246031600111 -0.0504295750040281 1 1
-0.150860965722469 -0.145650361309063 1 1
0.0506189546507093 0.0499664191683218 1 1
-0.108638106137558 -0.106724384816092 1 1
0.0887931050100195 0.086969372702207 1 1
0.0448996633979388 0.0428144734476953 1 1
0.0384124634476826 0.0389845251977758 1 1
-0.00538916404070731 -0.00532062411854595 1 1
0.0745714303499465 0.0725114706113469 1 1
-0.118990979841203 -0.117618136128106 1 1
-0.0733175870438818 -0.0719103729240234 1 1
0.0993467439229549 0.0959621319724853 1 1
0.0655662453824822 0.064540210304936 1 1
0.104320476758815 0.101210236410708 1 1
-0.00568038558778742 -0.00600751954287002 1 1
0.185405223440195 0.181503133630972 1 1
0.146674967017194 0.141940255181756 1 1
-0.0233811991205422 -0.0224508438594971 1 1
-0.248242208441956 -0.24012488991167 0 0
-0.0945141378817428 -0.0921152936753245 1 1
-0.0290721830653272 -0.0276855107147958 1 1
-0.0244232636524076 -0.0235167142737348 1 1
0.123839680210369 0.120200227110341 1 1
0.0728451207741152 0.0703218925722729 1 1
0.227177756809511 0.221565893539095 0 0
-0.139825144074218 -0.134872141841114 1 1
0.195628786333753 0.189523168497366 1 1
-0.0802938831775369 -0.0784744719810375 1 1
-0.118264806217461 -0.113251145078563 1 1
-0.079149481050349 -0.0758625168226347 1 1
-0.137101271630707 -0.133604633858544 1 1
0.0383958618166949 0.0387664389022683 1 1
-0.0560211273417522 -0.0548301734210722 1 1
0.252073362725223 0.245268424527819 0 0
0.0805236477236262 0.0779694892685413 1 1
-0.197405993570403 -0.190695360277281 0 0
0.125098872157711 0.121874161686919 1 1
-0.153307029011108 -0.149054849196614 1 1
0.000934793946521469 0.0018947472638026 1 1
0.12296935272703 0.121314177949771 1 1
0.071929963293627 0.0693522835055137 1 1
0.0292236360656833 0.0284515844649469 1 1
-0.11368543008073 -0.110004523858968 1 1
0.188944246791917 0.181019582372426 1 1
0.193818273932908 0.187814204962884 1 1
-0.0481955418240428 -0.0474089098587318 1 1
0.19975321904867 0.194322056258575 0 0
0.08663440374956 0.082776045881701 1 1
-0.0455183485065524 -0.0430539577607022 1 1
0.0412775526450437 0.0399984954326836 1 1
-0.0335163909374738 -0.034243022639818 1 1
0.117347960626273 0.114333688549725 1 1
-0.0335146550819439 -0.0346436896352048 1 1
0.0998096462569447 0.0980486976372154 1 1
0.00584774094066026 0.00562528304142096 1 1
0.0813574368104035 0.0784940832719144 1 1
-0.0244683672440028 -0.0237485052506405 1 1
-0.0965769513317101 -0.0940263140346311 1 1
-0.137431791135557 -0.133144340705658 1 1
0.141683491701119 0.137406595851857 1 1
0.182359012163207 0.177386708485551 1 1
0.179501426115211 0.174372682981363 0 1
-0.0821340450982664 -0.0794237155557197 1 1
0.0231114689445024 0.0212468352312989 1 1
-0.197064990498098 -0.19122235745175 0 0
0.0196913453292172 0.018058153573821 1 1
0.0368618761206049 0.0364649517758799 1 1
-0.0805218550580928 -0.0779184277414754 1 1
0.00922313390649008 0.00791141435432475 1 1
-0.111702517434564 -0.107609196853779 1 1
0.0806875837872173 0.0780470046294018 1 1
-0.0358143038483197 -0.0346409364016044 1 1
-0.043686153726376 -0.0431014497858318 1 1
0.0274630247525154 0.0266777591979652 1 1
-0.080900888878554 -0.0773871249844205 1 1
0.172055334050308 0.166690115866235 1 1
-0.166532650548744 -0.161487415451283 1 1
0.101646295822699 0.0987261273330788 1 1
0.0211442453086609 0.0203487585124779 1 1
-0.0468037389244475 -0.0463044896082908 1 1
0.154400714219209 0.149986941870974 1 1
-0.0749919130929077 -0.074667944188363 1 1
0.0838952246064418 0.0812200013252408 1 1
0.189544366511747 0.183414067551946 0 0
-0.0265585072716042 -0.0248397040909232 1 1
-0.0249365457737327 -0.0245427307510532 1 1
-0.137230598890953 -0.132156540917701 1 1
0.157428531379552 0.15321759656842 1 1
0.133480425906173 0.130829719870302 1 1
0.0724700002489707 0.0697623104982359 1 1
-0.0482100290443981 -0.0472665876500705 1 1
-0.0815643284293422 -0.0799098818596714 1 1
-0.0165523697252893 -0.0146948518802195 1 1
0.101326511442488 0.0990556256758607 1 1
-0.0155227830530125 -0.0138955129900072 1 1
0.100133016712983 0.0976943193674965 1 1
-0.175388528334339 -0.170264354692069 1 1
0.0328843643331471 0.030722559330594 1 1
-0.0198147721387091 -0.0202649551933493 1 1
0.047595605594005 0.0466137795989973 1 1
0.0719832374062474 0.0698295699877629 1 1
0.0825324136383663 0.079108528361365 1 1
-0.0706957831018635 -0.0681609234484216 1 1
-0.137364751434676 -0.134033783484739 1 1
0.0121958152666642 0.0133065714789228 1 1
0.05078484779597 0.0503154832727156 1 1
-0.0514641713931834 -0.0500394383486444 1 1
0.19304990028424 0.187343286407962 0 0
0.088142791815204 0.0862543187627094 1 1
-0.0711503991467078 -0.0697959722993707 1 1
0.0459829039365987 0.0434187175995462 1 1
-0.173865158476619 -0.17073328583518 1 1
0.037827022817099 0.0382979114713089 1 1
0.0982208452384151 0.0951536832150649 1 1
0.0812899817610073 0.078129099197429 1 1
0.0170201385912248 0.017925085354521 1 1
-0.0224511288224135 -0.0225771721753209 1 1
-0.112694486799525 -0.108962473390248 1 1
0.110075616597448 0.106210460447064 1 1
-0.00141050261329916 -0.00221194260113975 1 1
0.0389796312917836 0.0381838316291221 1 1
0.0899664300351714 0.0875030942768217 1 1
-0.0432195235689273 -0.0419919939352248 1 1
0.101989735357505 0.100177100781752 1 1
-0.134225524062666 -0.130355702846545 1 1
-0.0191907729107326 -0.0197176502492558 1 1
0.112180422821111 0.109230541174232 1 1
0.0367654556949412 0.0357650673013373 1 1
0.00198407878512979 0.00169933635227692 1 1
0.110433224396943 0.108019775802231 1 1
0.143074774055202 0.137571573172864 1 1
-0.0327703334616093 -0.0306486686625467 1 1
0.0719029444061242 0.0709267116810109 1 1
0.00928908356924082 0.00717670566712553 1 1
-0.00692923387263376 -0.00921369948406173 1 1
-0.135084032229348 -0.131730255686591 1 1
-0.0670874297132895 -0.0656220114129962 1 1
0.0142867184058865 0.0130356548975389 1 1
0.138931985177117 0.134914586669819 1 1
-0.0181607541390519 -0.0157369147139525 1 1
0.130997971934498 0.127990110335427 1 1
0.0439779748092503 0.0419689017324118 1 1
-0.0791664642323086 -0.0784260559170213 1 1
-0.0472776181596327 -0.0458917353158141 1 1
-0.0158068758193924 -0.0150520386460641 1 1
-0.0167356675406751 -0.016434864831944 1 1
-0.0504291276389012 -0.0496205614427972 1 1
-0.105701607977857 -0.101779508102431 1 1
-0.0428894636991556 -0.0416775785006052 1 1
0.103534971517262 0.100076027797576 1 1
-0.185232462420726 -0.179744464583566 0 0
0.00100890937674116 0.000810614469356416 1 1
0.0772459860687685 0.074210731026701 1 1
0.171429964048041 0.166333142412997 1 1
-0.104677334975896 -0.101819045169434 1 1
0.0784457792759857 0.0766770366130876 1 1
0.0231206010622615 0.0218958769815301 1 1
0.13385422519139 0.13048922888487 1 1
0.122818730019194 0.11883212081413 1 1
-0.00286562024793403 -0.00513435095336011 1 1
-0.0149127817580549 -0.0145532833188681 1 1
0.13220146029596 0.127306633902984 1 1
0.0112125846865355 0.0109389409846023 1 1
0.0124135775462331 0.0121038847434006 1 1
0.1333680243296 0.129486446801263 1 1
-0.0590806946501261 -0.0574398535634095 1 1
-0.0132614826562551 -0.0123461765593658 1 1
-0.0728313854088005 -0.0726782748833522 1 1
-5.70371019672083e-05 -0.000515833149085286 1 1
0.118447063081893 0.114062646350968 1 1
0.094254421071443 0.0908481059127807 1 1
0.0808269091100472 0.0788061340312859 1 1
0.0255924684393447 0.0258199085061245 1 1
0.205562066142556 0.199686239129478 1 1
-0.0516258016985684 -0.0487552998061939 1 1
0.0467992401032816 0.0468008649710358 1 1
0.0970852828173878 0.0948222096547244 1 1
-0.000551542375690705 -0.000957932445483097 1 1
-0.0313006614820582 -0.0305149659914158 1 1
0.00351214965442239 0.00547778017181307 1 1
-0.037422516432891 -0.0355502270917211 1 1
-0.0117336663454563 -0.010789790595507 1 1
0.0794438940226413 0.0780431413201924 1 1
-0.0199514407171067 -0.0197949386361205 1 1
-0.126328896966263 -0.122091823762156 1 1
-0.0392132604034856 -0.0383630109470175 1 1
0.204012714761591 0.198930807221043 1 1
-0.0858131848897737 -0.0842963590531411 1 1
0.0419806888364507 0.0407843495477093 1 1
-0.0861372007539392 -0.0838921355662462 1 1
-0.0697886099892056 -0.0675376889030777 1 1
-0.111091029506673 -0.107134959562209 1 1
0.15735104175152 0.15209129926757 1 1
0.0857789610896704 0.0828575832447785 1 1
0.111132116928802 0.108213944143087 1 1
0.0406461135499029 0.0395723471695792 1 1
0.142953048860737 0.138975958655366 1 1
-0.0153302222613853 -0.0150289503905419 1 1
0.0865570867886722 0.0848446518021779 1 1
-0.0777343689189689 -0.0755590953232184 1 1
0.0449363328006077 0.0444520973122864 1 1
-0.139024023358451 -0.134037945525603 1 1
0.0214749740231531 0.0223765408757062 1 1
0.0991145711736769 0.096191029156881 1 1
0.0948580486736424 0.0932686847591754 1 1
-0.0826323865368628 -0.0799491821225512 1 1
-0.0712588821106471 -0.0691959019475462 1 1
0.00721676828934948 0.00684685248016411 1 1
0.00763669027309544 0.00788597448267037 1 1
0.240126401263861 0.232389784828364 0 0
0.0524620862218099 0.0520789497852473 1 1
0.131417862217979 0.127655184053197 1 1
0.0874620391137998 0.0853850082999274 1 1
0.0970723080037555 0.0944583338629022 1 1
0.0796670549890862 0.0775452604371162 1 1
-0.202254034098988 -0.196744662051508 0 0
-0.06030201313919 -0.0577929348713449 1 1
0.161978665071973 0.157872900288152 1 1
-0.0804315051317322 -0.0780860879134503 1 1
-0.193852236825407 -0.188926422723993 1 1
0.082452158483628 0.0802931727964797 1 1
-0.027472334137286 -0.0256885460324041 1 1
-0.0645966466234768 -0.0629620256677926 1 1
0.0337050654837245 0.0331236157925762 1 1
-0.171125413307736 -0.165941081246498 1 1
0.113532211575651 0.109672969319439 1 1
0.0629182296428866 0.061137430333746 1 1
-0.0852254354431227 -0.0829106816110239 1 1
-0.0186945000634634 -0.0185695163201003 1 1
0.0228965049524414 0.0215529835839048 1 1
-0.00299815693206262 -0.00481720063918439 1 1
0.0490289995843677 0.0474808486495904 1 1
-0.0848012747058076 -0.0815678179149077 1 1
0.0791925617075929 0.0784142279512089 1 1
-0.257318944079443 -0.249947430653217 0 0
0.137518945835422 0.133454336744774 1 1
0.13739490306374 0.133245654441243 1 1
-0.0541219078969871 -0.0521351188113934 1 1
0.205118449889188 0.198811118236704 0 0
0.0307071383463019 0.0309696703297433 1 1
0.0708540278505554 0.0693900095037249 1 1
0.0435377802129544 0.0421224302758005 1 1
0.10078090758279 0.0989660688598599 1 1
0.146264224426807 0.141147660340407 1 1
-0.052435801833343 -0.0513626164357747 1 1
-0.104088950967644 -0.100987687874917 1 1
0.0962143930453331 0.0930107823532553 1 1
0.00675925768885514 0.00650152383571752 1 1
-0.0331907210372869 -0.032889592546309 1 1
-0.173128846962546 -0.168047552232226 1 1
-0.115567875512267 -0.111854854557137 1 1
-0.132849333862759 -0.12804936985149 1 1
0.0714812278621706 0.0698009318518917 1 1
0.0326691758751358 0.0303860740338936 1 1
0.0401557633621754 0.0390639829205853 1 1
0.0559158155199402 0.054986111014526 1 1
0.0501418722043819 0.0484455895955807 1 1
0.0654705594574366 0.0636201455021876 1 1
-0.0300382265203734 -0.0301588688063659 1 1
0.162200990255789 0.156881777072959 1 1
-0.0106328260746275 -0.0101534239773372 1 1
-0.110724826880764 -0.107260663540346 1 1
-0.0670342867140683 -0.0643228002080861 1 1
-0.0967312722545322 -0.0950743772981546 1 1
0.158898059082526 0.154646145999675 1 1
0.0749415762661237 0.0705335529781287 1 1
0.0403164628486481 0.0376681544151166 1 1
0.0048308724640063 0.00327845404737213 1 1
-0.0165600898750957 -0.0159578828744763 1 1
-0.104610346805612 -0.102720729116414 1 1
0.07683886317786 0.0746754522771209 1 1
0.0232748141468619 0.0238643087009055 1 1
-0.0748437521394288 -0.0728764723533549 1 1
0.246079949922401 0.238697502427052 1 1
0.0376149622256421 0.0363973240142925 1 1
-0.0807720401038511 -0.0802374716989612 1 1
0.136537409627749 0.131315614628012 1 1
0.202934637683617 0.197059213977132 1 1
-0.0313726744524609 -0.0300553728856968 1 1
0.208822274496759 0.203086212599912 0 0
0.103886960387234 0.100585085088142 1 1
-0.152639467580921 -0.147759281336323 1 1
0.140560246536603 0.137874099656512 1 1
0.0416715826606586 0.0420297555667771 1 1
-0.131055290167464 -0.126875869527672 1 1
-0.058939304763273 -0.0574791597915437 1 1
-0.0874805640232117 -0.0843956908260823 1 1
-0.0312945643350743 -0.0304538463260754 1 1
0.0454094002786022 0.0454884197090662 1 1
-0.111562594799474 -0.107933937336422 1 1
-0.140547142720256 -0.135576473376552 1 1
-0.0614106969844521 -0.0600946720677487 1 1
0.0469002177014322 0.0444857123956206 1 1
-0.139816956172437 -0.135088557720502 1 1
0.088093884790788 0.0831005991530042 1 1
-0.105964617907765 -0.10292560718923 1 1
0.00559656915522326 0.00651104941074088 1 1
0.155206236202155 0.149854438041354 1 1
-0.121323023977469 -0.117636592303179 1 1
0.190838053883452 0.185286931738551 0 0
-0.140414966872908 -0.1364757714422 1 1
-0.0275990504279805 -0.0265115349439937 1 1
-0.0201922893867574 -0.0193761228434214 1 1
0.070983041391819 0.0686031384331515 1 1
-0.0750395714789875 -0.0725011111899115 1 1
-0.00367635171195594 -0.00291043444731374 1 1
-0.0553769202518176 -0.052868088967349 1 1
-0.0718643815891686 -0.0691305248875674 1 1
-0.166516769762443 -0.162557192818346 1 1
-0.0317024947632647 -0.0304269193896912 1 1
0.146306808915943 0.141533746510155 1 1
0.131299264148398 0.127335525327427 1 1
0.00858688263110625 0.00998205286202018 1 1
-0.049858889645972 -0.0490552822369189 1 1
0.0847337550449366 0.081646781125861 1 1
-0.0600628679508838 -0.0586983298057034 1 1
-0.204076789407776 -0.195157717112501 1 1
0.0266946783180984 0.0259448606994618 1 1
-0.0391603266184447 -0.0384066308528116 1 1
0.00765263763283111 0.00732231717759295 1 1
-0.0480927371235533 -0.0466996198860003 1 1
-0.0284284834277846 -0.0288135965443798 1 1
0.114068770122528 0.110315765023313 1 1
-0.0410478122755947 -0.0398496569685191 1 1
-0.00107084752483367 -0.00114921659935868 1 1
-0.0740094225255194 -0.0713728974782598 1 1
0.0796840533603545 0.0765943706573881 1 1
0.0507205841556499 0.0499038811071574 1 1
-0.118562410004686 -0.112742366110301 1 1
-0.0906229520014113 -0.0884584006132644 1 1
0.164969355639991 0.159868790181964 1 1
0.00334376685392654 0.00386579943774833 1 1
-0.0270303951651291 -0.0259942655897745 1 1
-0.0129608263981272 -0.0143028491074132 1 1
-0.0714764538310165 -0.0697649873092364 1 1
-0.0414048415568834 -0.0409482823919869 1 1
-0.0268588647675837 -0.0257244986236227 1 1
-0.0247251488278341 -0.0228967716517859 1 1
-0.000975018779050344 0.000173506280998031 1 1
0.105017184807801 0.102266868592196 1 1
0.0636575299518925 0.0613375468545371 1 1
-0.0190194536384698 -0.0163877140255271 1 1
-0.253793956992395 -0.246359320582296 0 0
0.121110965836552 0.117930147415112 1 1
0.0157845848088269 0.0142383252378143 1 1
-0.241888477323304 -0.235387613673131 0 0
0.0169398104203616 0.0172952430682948 1 1
-0.0302084418445055 -0.0293795344954912 1 1
0.00921374535381154 0.00661350321203744 1 1
-0.153053748438697 -0.148930602006098 1 1
0.0379253222697197 0.0372681458387236 1 1
0.0537984033246518 0.0523363857318015 1 1
0.187796900671781 0.182612643285911 0 0
0.0583403556766162 0.0566866397015637 1 1
0.0304312318201444 0.0307401193196014 1 1
-0.137461923074866 -0.133816426268297 1 1
0.107493328038524 0.106145106037236 1 1
0.00516882775073449 0.00425637882337546 1 1
0.0824256604097991 0.0796366809586603 1 1
-0.114319658194131 -0.107856771988866 1 1
0.135200166001484 0.132458648884742 1 1
0.0496632069753807 0.0469992034786755 1 1
0.0416919049625077 0.0407919164932678 1 1
-0.03272223862479 -0.031289133421404 1 1
-0.039797965506257 -0.0383075062863212 1 1
0.0872054806825917 0.0860782228577483 1 1
-0.00767057838671079 -0.00686652065233348 1 1
-0.0184598643126179 -0.0188594068025776 1 1
-0.0173557800329621 -0.017135490980124 1 1
0.0494373287433468 0.0482169415153933 1 1
-0.0411521610467002 -0.0406275096387024 1 1
0.00571814686983727 0.00610712355986331 1 1
-0.083333772780142 -0.0817257784409439 1 1
-0.0305539842903527 -0.0292709649625505 1 1
0.00505176332617184 0.00468165507444927 1 1
0.0764912294722271 0.0740415157075109 1 1
-0.0191538855608979 -0.018840650547172 1 1
-0.118548763870046 -0.115975699826281 1 1
0.000271271107643738 0.00034465365827579 1 1
-0.0251006379763793 -0.0249327671590685 1 1
0.0521401558693307 0.0501658094061283 1 1
0.0232891481374391 0.0215502654298426 1 1
-0.0688914059915363 -0.0667484892940379 1 1
-0.0467840941998825 -0.0449405127817138 1 1
-0.124490144020782 -0.12145391826329 1 1
0.111600630070984 0.107993399920888 1 1
-0.00954274133235034 -0.00953575099417057 1 1
-0.018702386473506 -0.0191075923674444 1 1
0.0949372462901556 0.092967206630533 1 1
0.181341438085339 0.175861223932688 0 1
-0.140285629667474 -0.137135588801743 1 1
0.0501437691470575 0.0486494211547053 1 1
-0.0164261177316082 -0.0165662822431101 1 1
-0.10140150586104 -0.0958349728328222 1 1
0.000424181232353155 -5.21127098238724e-05 1 1
-0.0828875647014538 -0.0805985376677669 1 1
0.117511944099129 0.11355552318631 1 1
0.124455044686779 0.119082737557675 1 1
0.0100145994468417 0.00823641378611993 1 1
-0.11262066946133 -0.10938183486778 1 1
-0.145259761873069 -0.140919899896152 1 1
-0.0394590812607051 -0.0391673184654969 1 1
-0.136673215341119 -0.133836196255048 1 1
0.0679363862038811 0.0660134536080391 1 1
-0.0422144999085817 -0.0407760325504477 1 1
0.0595956814116915 0.0586291077530651 1 1
0.1592229666761 0.15506791892313 1 1
-0.13396222937409 -0.130535073650344 1 1
0.00485926434352416 0.0064883227826448 1 1
-0.0114603172882943 -0.0128058466897128 1 1
0.0540707340308589 0.0535092067271418 1 1
-0.00575694117275125 -0.00547427007263673 1 1
0.113535278575598 0.109744290646579 1 1
-0.0792371432293199 -0.0777417174823738 1 1
0.0525973648025929 0.0502767311762888 1 1
-0.00598454068828792 -0.00519299520871091 1 1
0.0516483245050417 0.0499837970125686 1 1
-0.0243168976521121 -0.0246192546392297 1 1
-0.106166688096692 -0.103340535663221 1 1
-0.0841075088047725 -0.08147270410597 1 1
-0.219581948872923 -0.213441226717794 1 1
0.0823900071417632 0.0796497796042945 1 1
0.0606924032693368 0.0590352707983737 1 1
0.0594812828877733 0.0581999187898059 1 1
0.00366378663937915 0.00313350078477559 1 1
-0.210417161728373 -0.20348552817487 1 1
0.0724388777109718 0.0713507250182148 1 1
-0.0428070675184695 -0.0396419344301552 1 1
0.131444747837013 0.126438170697275 1 1
0.113748302672736 0.108988477190131 1 1
0.0966195821343765 0.0946150363248043 1 1
0.131048861161144 0.12667491077053 1 1
-0.0850059610961501 -0.0818742325993384 1 1
-0.00234930322412958 -0.00290629798790411 1 1
0.0424096412122918 0.0411451018255561 1 1
-0.332304792266667 -0.32347441409254 0 0
0.255716795435928 0.24907116254048 0 0
0.293334360397279 0.284069269774684 0 0
0.0236688952771304 0.0230127484337993 1 1
0.116494466877855 0.113512217813631 1 1
0.00145931281112572 0.000780722651030553 1 1
-0.120489977338944 -0.117158569159747 1 1
0.0337668414611463 0.0336921759852028 1 1
-0.0447210029786574 -0.0421051699581252 1 1
-0.087207854558449 -0.0856745309639756 1 1
0.14783816045732 0.142801625148826 1 1
0.0723613448509145 0.0701844055289337 1 1
-0.0653079831621788 -0.063619600095398 1 1
-0.096028866123861 -0.0926846976927022 1 1
-0.0267325289783511 -0.0253135597337118 1 1
-0.13263896044691 -0.128568001104807 1 1
-0.0507230997204576 -0.0498644754555507 1 1
-0.18084066991576 -0.176407916324376 1 1
-0.0948158265316659 -0.0929798378290149 1 1
0.0117382766817733 0.0112082209689983 1 1
0.118713434261538 0.114947814348577 1 1
0.150055406311309 0.145656090193338 1 1
0.0796175737225105 0.0776946813022046 1 1
-0.0239683436292535 -0.023879348579275 1 1
0.0382563610746547 0.0377346543362003 1 1
-0.0286103692733964 -0.0292374483872973 1 1
-0.0205590987960945 -0.0195560298969684 1 1
0.10335444446943 0.100401726615332 1 1
0.10777560129243 0.104958948545931 1 1
0.017575114861724 0.0183312275391633 1 1
-0.045818639270517 -0.0445578750055416 1 1
0.00928346646128347 0.00963764651118586 1 1
-0.0364237720245509 -0.0357295675324466 1 1
-0.0308488222931463 -0.0297956661790999 1 1
0.127784809763926 0.123429371685838 1 1
0.224587134175628 0.218508570732253 0 0
-0.0466292989059926 -0.0452835132297803 1 1
-0.0101370628359311 -0.00990046360418835 1 1
0.0283311852994705 0.0272724346814155 1 1
0.00536356586423625 0.00504330591091695 1 1
-0.196375634746804 -0.18997093313232 0 0
0.093027678354781 0.0902299246171503 1 1
0.0439293332859229 0.0433175366449442 1 1
-0.0547240749491281 -0.0520208044172807 1 1
0.265763306003245 0.257331905478349 0 0
-0.0166909792271537 -0.0170962750277846 1 1
0.0349739062798718 0.0323706495496287 1 1
-0.0197861770435469 -0.0176868732750057 1 1
-0.0510758027345238 -0.0493496053862227 1 1
-0.163046589645169 -0.158567767625056 1 1
0.0969047773427228 0.0956646752758256 1 1
0.121387231040978 0.117706479187834 1 1
0.280031120574543 0.272105751153339 0 0
0.120847816978886 0.117194987715543 1 1
0.0805647814477141 0.0776081410169217 1 1
-0.0336429014238878 -0.0343581609098951 1 1
0.132392976992849 0.128705919160334 1 1
0.112559312572777 0.109081658731639 1 1
0.0118433485265236 0.0116187285353182 1 1
0.0707190453989586 0.0690617600099731 1 1
-0.00537847862869432 -0.00516030376831571 1 1
0.0384445921922947 0.0360191973946217 1 1
-0.0993855406532059 -0.0965580083524177 1 1
-0.0688570575162512 -0.0667438845063317 1 1
0.0418183783347689 0.0404526878321196 1 1
-0.154667661532788 -0.15293320017882 1 1
0.0436906191328112 0.0415589475774807 1 1
0.0827140933231135 0.0816728846823381 1 1
0.00596986719607213 0.00608573394510463 1 1
-0.139840537637033 -0.136000455700045 1 1
0.142933854761385 0.139481417474504 1 1
-0.182977078522743 -0.178642801330975 0 0
0.0207296980216098 0.0198980192109682 1 1
0.0807487181925468 0.0775831551083636 1 1
-0.0583917905895469 -0.0565277172502212 1 1
0.136118616123835 0.132055232586616 1 1
0.116291449280574 0.112401002784015 1 1
0.0633593660975676 0.0626998068332157 1 1
0.0716494134976942 0.0690199727234043 1 1
-0.00520203215657199 -0.00400641018546634 1 1
-0.0379834713058903 -0.0373442446727892 1 1
-0.0324873818199161 -0.0313826378171446 1 1
0.0690712480695403 0.0669417770020047 1 1
-0.0868747587760508 -0.0851165561374145 1 1
0.194129326735183 0.18868541892652 1 1
-0.155213683645223 -0.15106314878417 1 1
0.0443397001279445 0.042434681752393 1 1
0.0364255296777551 0.0360832091880742 1 1
-0.166881043020676 -0.161136288496375 1 1
0.0187932394386683 0.0175543974108596 1 1
-0.0570202922158464 -0.0558391522255265 1 1
0.0603012830605342 0.0579527414473531 1 1
-0.117325772254654 -0.113505448133145 1 1
-0.104730589999185 -0.100419323668444 1 1
0.0279825114520163 0.0273155545852306 1 1
0.0347097221987878 0.033603809654312 1 1
0.0846540758294562 0.0840026733161567 1 1
-0.0635395576345023 -0.0626421823593226 1 1
0.068181050316629 0.0665352794226418 1 1
-0.0763888073519856 -0.0742392115196623 1 1
-0.0748559225068205 -0.0727478804670964 1 1
0.115446104290077 0.111439486823775 1 1
0.0854860301935925 0.0825538302621023 1 1
-0.0346112785189399 -0.0342752359900242 1 1
0.162235293356323 0.156213313612027 1 1
0.103241490702486 0.0996924680465002 1 1
-0.108562818840424 -0.106010684662961 1 1
-0.0291728160053599 -0.0282568315301574 1 1
-0.00450224247257532 -0.0063165958350164 1 1
-0.0494745427652051 -0.0482698905358256 1 1
0.0222253764028797 0.0206291014416385 1 1
0.250026082250073 0.242314880608913 0 0
0.106991601018225 0.10385744117442 1 1
-0.0791417593819082 -0.0760390716994344 1 1
-0.0490597898917556 -0.0466627276910534 1 1
-0.0568245866241383 -0.0554657893831248 1 1
0.0768295979692573 0.0749763993944879 1 1
-0.0890139008883256 -0.0876234214560945 1 1
0.0732159354727508 0.0706766550017426 1 1
-0.0249898645914887 -0.0247026360144931 1 1
0.166622946232335 0.162087271658693 1 1
0.151674382774434 0.147051207711189 1 1
0.0559112167132245 0.0556705668267565 1 1
0.0225776656794112 0.0215065847777567 1 1
-0.0338869396964153 -0.0332683052851309 1 1
-0.0124382579409691 -0.0126350740670211 1 1
0.0522634170741429 0.0499768537434241 1 1
-0.0184192386190426 -0.0165274069964723 1 1
-0.0339063023877777 -0.0323861199229388 1 1
0.0352548138562016 0.0342030991921127 1 1
-0.118860187325699 -0.116536996459194 1 1
-0.349477353298156 -0.339674920210983 0 0
-0.0951394712402053 -0.0917669993126317 1 1
0.0373223928783019 0.0365090885963548 1 1
-0.0659040091955962 -0.062436820563547 1 1
-0.11120723762678 -0.110065906463413 1 1
-0.124160785129361 -0.119581714007112 1 1
0.112467534846075 0.110460512560965 1 1
-0.121617239040213 -0.116675541636743 1 1
-0.0453236240929582 -0.0455025810486315 1 1
0.033385584336314 0.0330575199180355 1 1
-0.157931136155653 -0.154681946192461 1 1
0.10231067158585 0.100858264055839 1 1
0.144062486789698 0.139629119499462 1 1
0.127478960227373 0.122744740139794 1 1
0.118231542903092 0.114499382966096 1 1
-0.0179267930434473 -0.0156612867006975 1 1
-0.073241471583292 -0.0712777911127906 1 1
-0.0345079513897456 -0.0337548862327799 1 1
-0.0507173513841438 -0.048748677255764 1 1
0.138682733908247 0.135211706855962 1 1
-0.0239052119244252 -0.0222718173160479 1 1
-0.265673395104965 -0.257108688379135 0 0
0.0348613079915047 0.0340670394747529 1 1
-0.0476902071532774 -0.0465109315087988 1 1
-0.0389403906283312 -0.0375300193812588 1 1
-0.0505499669783617 -0.0497278603589354 1 1
0.0767271769291588 0.0743378862332189 1 1
0.178584211726527 0.173392506100266 1 1
0.0544416572654491 0.0535790091001662 1 1
0.00563839302088818 0.00396592333999679 1 1
0.137978293471369 0.132704869319943 1 1
0.0217598691287933 0.0209792325552877 1 1
0.0228065581109044 0.0191551019551148 1 1
0.132870560944019 0.128589138257347 1 1
0.157711862954107 0.153632969916456 1 1
-0.0770121680660579 -0.0734710733365864 1 1
0.15991898979349 0.15536964524274 1 1
-0.20703632810765 -0.201903418282383 1 1
0.0996636839343782 0.0958924411735088 1 1
0.111463122071141 0.110065429237738 1 1
-0.182419864480502 -0.177085759062579 1 1
0.0578492958817753 0.056972442537767 1 1
0.181683412406952 0.177103934631406 1 1
-0.20229699600222 -0.197507896975045 0 0
0.0969648090433673 0.0947042293339717 1 1
-0.0523132795867216 -0.0505260589232476 1 1
-0.118659686905059 -0.114272974516133 1 1
-0.0228301747531225 -0.0224495179071585 1 1
-0.0218332784511237 -0.0222713286969706 1 1
0.195607928960582 0.190655572793682 1 1
-0.0446305729611385 -0.0440414308810752 1 1
0.0203249806374305 0.0200491779913399 1 1
-0.0831675466049638 -0.0800308622573477 1 1
0.0317933945911043 0.0307389539526978 1 1
-0.126400986972604 -0.121030092687444 1 1
0.021510524617135 0.0208485866255228 1 1
-0.176427515029944 -0.170941526800591 1 1
-0.0132188435190143 -0.0129748031324209 1 1
-0.0938601284008713 -0.0906963608165063 1 1
-0.0825363890740061 -0.0796816267388031 1 1
0.120835229659086 0.118636296641871 1 1
0.30398776725818 0.295089643517275 0 0
-0.0853379979613148 -0.082475495493209 1 1
-0.113976766055887 -0.109024306011828 1 1
0.0166223059595445 0.0160067893795136 1 1
0.109667595762278 0.106479496690428 1 1
-0.117749534593738 -0.112861186442733 1 1
0.188156364628324 0.182910303360123 1 1
-0.0811427083495969 -0.0787273154420027 1 1
-0.0803880042473543 -0.0789389227594915 1 1
0.224661076317747 0.218163708974851 0 0
-0.00626036448563145 -0.00650105274582251 1 1
-0.0237325767527974 -0.0236991229462729 1 1
-0.0711476390649088 -0.0696462527942627 1 1
0.169714095376689 0.164276167136539 1 1
-0.055376739306847 -0.053497325020075 1 1
-0.190367804144346 -0.184478820219833 0 0
0.10301233691246 0.100662204103111 1 1
0.0421455634077228 0.0427103776445607 1 1
-0.106176074663437 -0.10401797164757 1 1
-0.0275259895828997 -0.0263347285404005 1 1
0.0796416079874242 0.0774158384700664 1 1
0.0171750266393524 0.017240589646576 1 1
0.0725043550329532 0.07070247264447 1 1
-0.00350044781059553 -0.00387335816644542 1 1
0.0813049639638766 0.079882497534418 1 1
0.0210151800577971 0.0207432169018834 1 1
0.0214868362474408 0.0216585670004682 1 1
0.175155073831606 0.170241160578942 1 1
0.290050416030474 0.28201074136258 0 0
-0.235580589785079 -0.229208576841269 0 0
-0.105455183557375 -0.101585437216922 1 1
-0.0126539172395005 -0.0137341264656804 1 1
0.00627963071061653 0.00783426292213263 1 1
0.0736089566282685 0.0713546125829654 1 1
0.115898192088252 0.111917541673187 1 1
-0.104500932687614 -0.101098600563405 1 1
-0.0801944363418679 -0.0790752327590202 1 1
0.06715244458496 0.0645842040279843 1 1
0.0463579458207081 0.0458764622318852 1 1
-0.025634379486822 -0.0247397087732696 1 1
0.00175634299658021 0.00118489072215583 1 1
-0.0264586261329425 -0.0233868630726373 1 1
0.0422358256097397 0.0413616511600609 1 1
0.0137589136693731 0.0139582196077263 1 1
-0.0990814429625227 -0.0949437200892331 1 1
0.0929949151527935 0.0891447295388687 1 1
0.0688738453433813 0.067727962781299 1 1
-0.0677673445705008 -0.0669792627442039 1 1
0.122474664419863 0.119847878114803 1 1
-0.0190733231504398 -0.0170048974475355 1 1
0.0889030640854903 0.0866341066775895 1 1
-0.0666815550792643 -0.0657669402878399 1 1
0.0849523905550262 0.083196225544859 1 1
-0.0514057853876804 -0.0494448605835124 1 1
0.110913416483105 0.107674021578388 1 1
0.0534466876328414 0.0528135022326695 1 1
0.26359063526912 0.256183863561835 0 0
-0.0464085770384773 -0.0453047064319649 1 1
-0.0480088125177242 -0.0466814758037641 1 1
0.00991803617532976 0.00929085780069484 1 1
0.0566983780081097 0.0551297175865667 1 1
-0.0362806163300029 -0.0349689522739905 1 1
-0.118042138568028 -0.113852610740715 1 1
0.0172627769167132 0.0180539128687569 1 1
-0.087267267352743 -0.0858954920524687 1 1
-0.00689493359450502 -0.00557520749810101 1 1
-0.0135219656302374 -0.0126308045744709 1 1
0.0249101036985077 0.0233775161302809 1 1
-0.0476413387297631 -0.0459595088723441 1 1
-0.241496664717416 -0.233272593013268 0 0
-0.136025124156965 -0.132163840870958 1 1
0.188423820955535 0.18518241841728 1 1
0.137836786702863 0.1335401651491 1 1
0.0586061205077335 0.0572519796557538 1 1
-0.218458318064932 -0.214047632679478 0 0
0.200106398499873 0.195335956969023 0 0
0.0913183817985044 0.0878431906356475 1 1
0.017095037504807 0.017023102183719 1 1
0.0873994516670376 0.0846758695483388 1 1
-0.0688870632189624 -0.0675709332066098 1 1
-0.0328313198174792 -0.0318215384570699 1 1
0.0270798469854601 0.0261632888945464 1 1
-0.254122165310565 -0.246211607709988 0 0
-0.0425961209633728 -0.0412591937245007 1 1
-0.0402920345094896 -0.0386389854400767 1 1
-0.0382331394100955 -0.0364724487702569 1 1
-0.0865685827606775 -0.0836095074892472 1 1
0.16380003376207 0.159163007780475 1 1
-0.0504661620558071 -0.0487588503987677 1 1
0.0368933273766041 0.0357420216148965 1 1
0.0373439520107496 0.0359827648259281 1 1
-0.0794881767321772 -0.0769746015484514 1 1
-0.162597781689089 -0.15783902970276 1 1
0.0469852399296712 0.0460555678787071 1 1
-0.0523959655451141 -0.0511788753361559 1 1
-0.0827953693724132 -0.079388259850942 1 1
0.0141112429630375 0.0148481849247199 1 1
0.197263471228549 0.191613077521566 1 1
-0.133380728963412 -0.132083950765689 1 1
0.167780606900409 0.161590507084457 1 1
0.0360912540083928 0.0348838504662045 1 1
0.133367979602169 0.12802320616165 1 1
0.0604061364755754 0.0587929657020574 1 1
0.041540996139428 0.0397286993226476 1 1
-0.128165167705515 -0.123480466868763 1 1
-0.122123202002246 -0.119142017252282 1 1
0.0165471062038224 0.0164954551228537 1 1
0.0535362497577271 0.0539619195373463 1 1
-0.0486203897232525 -0.0483566250216673 1 1
0.131579209644944 0.124594922637998 1 1
-0.139498844201386 -0.135184968899458 1 1
0.132472099708835 0.128837588341477 1 1
-0.00358943318384802 -0.0027904293449668 1 1
0.0370310470495417 0.0350894599320222 1 1
0.112360598998735 0.108421503920843 1 1
0.137077305174275 0.133557642515302 1 1
-0.0800831314042364 -0.0762671788476539 1 1
-0.0925444148444019 -0.0908259389798878 1 1
0.0677155065333641 0.0667753898842789 1 1
0.077799947043094 0.0772004532822265 1 1
-0.0794145532196116 -0.0767274420702675 1 1
0.00636741624544896 0.00680495411881175 1 1
0.0182844617992066 0.0184137173129838 1 1
0.0141796103469189 0.0146719333727769 1 1
0.0267204417517822 0.0268336421524623 1 1
0.108231066328752 0.104366441681436 1 1
0.095970276670594 0.0937512961836037 1 1
-0.044675378258232 -0.043236083439707 1 1
0.0602383924712375 0.0579892093414834 1 1
-0.0776171187506653 -0.0760278487919311 1 1
-0.0999323724137848 -0.0973759795823572 1 1
0.129426650125408 0.123511140819081 1 1
-0.171062739506623 -0.166326606216677 1 1
-0.027180102120427 -0.0256286935036589 1 1
-0.121634762334121 -0.118330594878856 1 1
-0.117099603164521 -0.113465289947241 1 1
0.117142324012949 0.112360774843612 1 1
0.209835439822587 0.203601441202046 0 0
-0.143871181874743 -0.139119763573741 1 1
0.0585811728872896 0.0571969586520738 1 1
-0.0481303155081859 -0.0457386320756998 1 1
0.0216334195482042 0.0207373884817591 1 1
0.0226199348997638 0.0236539794977349 1 1
0.0289606406311069 0.0278551034411334 1 1
-0.0663966981162978 -0.0630606172204763 1 1
-0.0477632531665324 -0.0464066259972058 1 1
0.122502074314189 0.119667887190526 1 1
-0.0875215415204646 -0.0862334118460549 1 1
0.0248367548800768 0.0247678594092917 1 1
-0.0748262156312241 -0.0728833103408316 1 1
-0.12284425094844 -0.118528541101484 1 1
0.0287686177028473 0.0283133596258731 1 1
-0.187863897263513 -0.183027764095611 0 0
-0.119510623662656 -0.1154794463928 1 1
0.0404133464943666 0.0393468912402301 1 1
0.290712029404879 0.280974857773535 0 0
0.177489403488533 0.17338637432485 1 1
-0.0532457701969531 -0.051756880638081 1 1
0.145163151336323 0.141314163519676 1 1
0.175970797766497 0.171016580590718 1 1
-0.101130890825385 -0.0978615086859815 1 1
0.231102942424611 0.224512789881936 0 0
-0.0351050849836192 -0.0346657110919409 1 1
0.0232539586881271 0.0230721147330158 1 1
0.0057583044076896 0.00619536360775069 1 1
0.0203178169495339 0.019004064821947 1 1
0.12395536368225 0.119665776907334 1 1
0.156442455971438 0.153104228762139 1 1
-0.0256168116330373 -0.0253767484365952 1 1
-0.0214476841731218 -0.0205493798077235 1 1
0.0929759149908106 0.0915115718163902 1 1
-0.0530144936391533 -0.0525115076811007 1 1
0.00064271069387738 0.00299868731406573 1 1
0.027054664126037 0.0273391381759238 1 1
0.0916045923383293 0.0893175059709646 1 1
0.115133427079249 0.112667766109416 1 1
-0.0502448432691977 -0.0491628467266876 1 1
0.127613294497485 0.124564347273923 1 1
-0.063332912296717 -0.0605842313369403 1 1
-0.281134018691387 -0.27342352073742 0 0
-0.0593641596630992 -0.0562427290967317 1 1
0.0452401680437893 0.0437088712963988 1 1
0.030279541596721 0.0294764654785552 1 1
-0.112746882294545 -0.109832961910621 1 1
-0.0108781752856594 -0.0115859077054853 1 1
0.0697354067688178 0.0680631085837883 1 1
0.0202695065065262 0.0199969009130818 1 1
0.149626771887414 0.145672620894014 1 1
-0.0692729085332912 -0.0662180877766035 1 1
-0.0256297338130973 -0.026197295327001 1 1
-0.00436452088530732 -0.00485518357615687 1 1
-0.0333636191825793 -0.0305008183531899 1 1
0.175733088201165 0.170985411128707 1 1
0.0056435648233505 0.00614140038407562 1 1
0.0941729052192751 0.0926655965061867 1 1
-0.0294103724376647 -0.0302423220022751 1 1
-0.0471257427337664 -0.0471407752021629 1 1
0.0518173300808817 0.0506455047701589 1 1
-0.0407677924904179 -0.0397833062320745 1 1
0.174043239280252 0.168585002244996 1 1
-0.0752474435451048 -0.0747227343544055 1 1
-0.135072356253748 -0.131654530639122 1 1
-0.0326394498770299 -0.0330828761416264 1 1
-0.0666658774798437 -0.0658481284010788 1 1
0.0186786092229914 0.0176262995154634 1 1
0.0874468806899628 0.0860411211964357 1 1
0.0679232704974299 0.0659598410451182 1 1
-0.0663914675032768 -0.0641451483252384 1 1
0.0982697237924888 0.0961731734917117 1 1
-0.0668600902801734 -0.0646511116997969 1 1
-0.0434486233406488 -0.0407553484109405 1 1
-0.103372565327496 -0.0998510167530773 1 1
0.119641161272733 0.116323856120016 1 1
-0.0879441152496876 -0.084352692377789 1 1
-0.0179450693939978 -0.0177132957424853 1 1
-0.0470375483132505 -0.0458442349281684 1 1
-0.035897626235951 -0.0337361097939603 1 1
0.115791431153168 0.111053370060212 1 1
-0.312744862955494 -0.304306567735121 0 0
0.00348630336402608 0.00433693499698232 1 1
0.0613547863617045 0.0597545518099041 1 1
-0.0736652749965869 -0.0717541732531861 1 1
0.028767562688853 0.0273478395367012 1 1
0.105223178017822 0.1028751162724 1 1
0.157777898113319 0.151279957027677 1 1
0.135607038760532 0.131626940884992 1 1
-0.00892753663751409 -0.00876393578381746 1 1
0.0980501451727319 0.095980944349229 1 1
-0.0229363144683687 -0.0216895556257161 1 1
-0.0115889305544355 -0.0105451915324538 1 1
0.0940317995919547 0.0898439954913842 1 1
-0.00604329291176898 -0.00683133007118333 1 1
-0.0410805356578381 -0.0398800568880675 1 1
0.195156293862554 0.19025699141051 0 0
0.016190376454388 0.0162137978965248 1 1
-0.0486321258240747 -0.0478995582756421 1 1
-0.0286126314988245 -0.0281631761275572 1 1
-0.0859246322628068 -0.0840030923507574 1 1
0.0400821977676218 0.0385040804794207 1 1
0.0433696034117752 0.042625328530862 1 1
-0.0966605789597761 -0.0946374804778794 1 1
-0.0195163896709792 -0.0176748263208784 1 1
-0.129994095675668 -0.126313881101686 1 1
-0.133022220826965 -0.129810870845951 1 1
0.140658362858772 0.136685401792175 1 1
0.0766934057056304 0.0760922655971077 1 1
-0.0458558963181483 -0.0428750155225241 1 1
-0.0972489742328644 -0.0937261146203139 1 1
0.0178879583513664 0.0178474582813425 1 1
0.0450405891114714 0.0441045602095446 1 1
-0.0200437862063043 -0.0196217939024647 1 1
0.0816573148378453 0.0789589005741783 1 1
-0.00678411216159195 -0.00635089079308493 1 1
0.0533102926558239 0.0512297121199729 1 1
0.0422154186832594 0.0408756574635652 1 1
0.00201700635929656 0.00240068547932981 1 1
-0.111928417083421 -0.109700141215442 1 1
0.132662166582743 0.129275525762048 1 1
0.126725617787598 0.124573516308682 1 1
0.0529303628815295 0.0513529669948252 1 1
-0.0528286955393382 -0.051160451147568 1 1
-0.128485255209948 -0.124703987218709 1 1
0.00527183623915565 0.00487154055379278 1 1
-0.0445318691377934 -0.043297155301539 1 1
-0.176140596269906 -0.172203325513766 1 1
-0.0919435845066222 -0.0884465507631084 1 1
0.0571131728368327 0.0560132330095248 1 1
0.0234328158740143 0.0226336558442876 1 1
0.0887504232246205 0.0864743070257751 1 1
0.0144437160418265 0.0127428521146311 1 1
0.00130692079619132 0.000893888503548832 1 1
-0.0429991005272644 -0.0415420951250722 1 1
0.0755868440546736 0.073439120925216 1 1
0.128569981791593 0.124755420487862 1 1
0.012483946363252 0.0116026359496072 1 1
0.119331415956413 0.116176231510204 1 1
-0.11064510681416 -0.105681112360104 1 1
0.0089812369640666 0.00890449132450771 1 1
-0.121128921541142 -0.118415252447276 1 1
0.0261533302275104 0.0261755327284403 1 1
-0.182369325686455 -0.178915492824895 1 1
-0.0902284320301734 -0.0874982724581318 1 1
-0.27836463915261 -0.272446782814258 0 0
0.119390288460745 0.118606175181588 1 1
-0.0619176252113677 -0.0599896769999309 1 1
0.110993298142373 0.107605912266429 1 1
-0.0151807180119975 -0.0144479882550242 1 1
0.0179055619431419 0.0177822744738263 1 1
-0.0121749244452316 -0.0119734386417873 1 1
0.0270678422946904 0.0263568638134022 1 1
0.000823549205055913 0.00077635590427967 1 1
0.0143104721679398 0.0137607470296636 1 1
-0.00439333467535814 -0.00379668371474872 1 1
0.1782903192754 0.175080869772237 1 1
-0.0180738704144349 -0.0166524749074677 1 1
0.0609924313429582 0.0594834797276187 1 1
0.110836767557785 0.106678948818473 1 1
-0.0110682077006118 -0.011597779772104 1 1
-0.288155854840992 -0.280367744900124 0 0
-0.100392103572266 -0.0974774965701168 1 1
0.0791859031239046 0.0771223316965696 1 1
-0.0516635793625035 -0.0503003921372828 1 1
0.049841427424822 0.0481871803287433 1 1
-0.150221495135864 -0.145737888784433 1 1
-0.215505519094868 -0.209991248298384 1 1
-0.262948502159954 -0.256267623433085 0 0
-0.105869777180924 -0.10279547133384 1 1
-0.0969018639634578 -0.0936046139561856 1 1
0.00373691859905605 0.00371463913416855 1 1
0.0196751161584814 0.0195226058267712 1 1
-0.128185558658367 -0.12375968213161 1 1
-0.0216093528163431 -0.0211891787053733 1 1
-0.00766281049002002 -0.00690683667459876 1 1
0.0871129884182347 0.0852208272197416 1 1
0.06110583661273 0.0595185617758461 1 1
-0.100007741345099 -0.0982080624114529 1 1
-0.138188810061005 -0.132693128538718 1 1
-0.0634052446237035 -0.0622939053210508 1 1
-0.0843474332792019 -0.0820166826498661 1 1
-0.0867261856835418 -0.0841500442041951 1 1
-0.051815554503709 -0.0490117277740918 1 1
-0.0327211823757533 -0.0334983483153158 1 1
-0.00292979448881172 -0.0029735726278932 1 1
0.125222892613939 0.12053203372806 1 1
0.044920559068624 0.0431877569017507 1 1
0.0621307478633732 0.0609315393635276 1 1
0.02124715408572 0.0189112707407135 1 1
0.127327000868176 0.123219888699764 1 1
0.0891725248550966 0.0873162648158711 1 1
0.107828700011478 0.105481657684553 1 1
-0.00648319130494818 -0.00743937972313473 1 1
-0.0929085898319376 -0.0896893683587685 1 1
0.224976494856431 0.217810941055523 1 1
-0.190607686165385 -0.185825311004619 1 1
-0.136527391908269 -0.133417074866213 1 1
0.0135954017380286 0.0117723265746398 1 1
-0.0338380775463044 -0.0323685717578588 1 1
0.176153556697808 0.172389643548815 1 1
-0.146063461521614 -0.142140722815878 1 1
0.0395661877465499 0.0382555762500585 1 1
0.212844345177709 0.206942935639212 0 0
-0.0092925607098846 -0.00915942607046289 1 1
0.109129541540713 0.104252750663754 1 1
-0.0406301713159023 -0.0378177522587621 1 1
-0.0921166098017855 -0.0891994243626392 1 1
0.0348216287187599 0.0323977919239732 1 1
-0.110468801669198 -0.107064353186802 1 1
0.120491593642272 0.116848060980885 1 1
-0.0844704420084513 -0.0817694771398443 1 1
0.0881370086916315 0.0867435815866237 1 1
0.0628740174582456 0.0613258368322203 1 1
0.0812622927890994 0.079098344624875 1 1
-0.160453304357449 -0.156125740758816 1 1
0.0789543435461796 0.0755056390847837 1 1
0.039948140539692 0.0381740256317681 1 1
0.169152732647173 0.16350132447651 1 1
0.182617644843056 0.176645147136311 1 1
0.0521236381969874 0.0514081645663444 1 1
0.110828158656554 0.106968794669774 1 1
0.0882796956990427 0.0849747475206941 1 1
0.0557355177762698 0.0565267697359825 1 1
-0.0593062656297845 -0.0586919394767944 1 1
0.0618576984684573 0.06050157464992 1 1
0.118750400192706 0.114131308763462 1 1
0.140515668624333 0.135658630874091 1 1
-0.138394959334972 -0.134128518912698 1 1
0.0763266704510528 0.0743830213482688 1 1
-0.0355760060608884 -0.0345748570078981 1 1
-0.0966485419288593 -0.0941490295331744 1 1
-0.170841368170729 -0.166289123905614 1 1
0.0313464595689152 0.0294629670342358 1 1
-0.0113707945114104 -0.0107739894691407 1 1
0.0729787209424074 0.0708224500214842 1 1
0.0555658580931571 0.0555009120666212 1 1
0.0158625762888063 0.0156206540832597 1 1
0.0571766075484425 0.0566808957321121 1 1
0.0402361537778718 0.0387946781004393 1 1
-0.172645400117765 -0.167706270999358 1 1
-0.0656822490110674 -0.0638268645269934 1 1
-0.183799317323407 -0.17863007368367 0 1
-0.0183651905379346 -0.0174182546060004 1 1
-0.00447930200682038 -0.00240869599006464 1 1
0.0965741076728333 0.0939315537719881 1 1
0.124415273877839 0.120533059011183 1 1
0.0282441519039094 0.0274093267132927 1 1
0.0179935024113072 0.018062981236177 1 1
-0.101427629234512 -0.097267417938064 1 1
-0.159404561963822 -0.154733473014309 1 1
0.0359108734708588 0.0347290060736165 1 1
0.0711142778455525 0.0689322507845873 1 1
-0.117718847175295 -0.113498923475588 1 1
-0.0890560711527518 -0.0877571887224484 1 1
-0.0703491037269614 -0.0678992711319145 1 1
0.291286057838433 0.28208952310406 0 0
-0.186489439568028 -0.180203897677104 0 0
-0.0265095944618351 -0.0244155939280756 1 1
0.0255555689144103 0.0241201593793565 1 1
-0.107122435331967 -0.102894115089056 1 1
0.0949460881596654 0.0919778157555679 1 1
0.0311318347967439 0.0312655953117654 1 1
-0.0613244108552656 -0.0599431816158941 1 1
0.0324558131942031 0.0301785621079409 1 1
-0.149960539311877 -0.144998532788433 1 1
-0.112987839412857 -0.10945613616051 1 1
0.0676261427341515 0.0661622889335733 1 1
-0.0153863689173649 -0.0139642383075985 1 1
0.0360781754084938 0.036213802589583 1 1
0.0330569786270513 0.0321616650460436 1 1
0.119979645573934 0.116241337075404 1 1
-0.112489902423593 -0.109740287687557 1 1
-0.207750412348502 -0.19993533224626 1 1
0.151222919155638 0.14682908958813 1 1
-0.147409487539208 -0.141395700118338 1 1
-0.0234564446629008 -0.0224412540354986 1 1
-0.0324441875080665 -0.0319608225714573 1 1
-0.00283666188674783 -0.00253846101473529 1 1
-0.0687083367377474 -0.0674732052048784 1 1
0.0319257323040798 0.0313246018362961 1 1
0.21827650236119 0.211390875173585 1 1
0.0799370077892684 0.0772421038132252 1 1
-0.126169238709126 -0.122017939433669 1 1
-0.227526566292446 -0.220278486533623 0 0
-0.0923385055903925 -0.0896073912994578 1 1
0.0903847782692072 0.088787579473198 1 1
-0.0919590506255317 -0.0892007473005752 1 1
0.118616528054891 0.116027075673423 1 1
-0.0448016253399334 -0.0425164238587427 1 1
0.00171584882829916 -0.000890715673703878 1 1
-0.120158823843267 -0.116774728292751 1 1
0.130545413491985 0.126658761448252 1 1
0.0141880173540382 0.0138077204547561 1 1
-0.111697733240324 -0.107158374240502 1 1
0.130540049173403 0.127221725192443 1 1
-0.210933394317099 -0.206157315481314 1 1
-0.0118153853840946 -0.0118251695669096 1 1
-0.035176626173948 -0.0344987218629444 1 1
-0.132809463153302 -0.129083844731933 1 1
-0.0376206145047582 -0.0347885260663148 1 1
-0.0675628215816166 -0.0648950158639562 1 1
0.0434339916537808 0.0413276838799246 1 1
0.0469477514788363 0.0472660325490818 1 1
0.0762370422758453 0.073237244543404 1 1
-0.0230707340132448 -0.0214135377825945 1 1
-0.047477661111597 -0.0458929046444597 1 1
0.0701490809746128 0.0679062701481423 1 1
0.0209919552857955 0.019953981903519 1 1
0.0341260437263814 0.0324414966678498 1 1
0.0510313879178955 0.0497505908254992 1 1
0.143638987788111 0.13948315774783 1 1
0.0146292433760768 0.0131905334147343 1 1
-0.0588237697336551 -0.0564823456893248 1 1
-0.0219627216826883 -0.0205247511473389 1 1
-0.000619452413290592 -0.000344806946853824 1 1
0.110753087474542 0.107885813786436 1 1
0.120957004430907 0.117096914581923 1 1
0.11521118148237 0.11194208314746 1 1
-0.0317772476286016 -0.0293559338911859 1 1
0.0517002081508365 0.0496313185986363 1 1
0.103754634135966 0.100874050489294 1 1
-0.0793960747473613 -0.0769471231757529 1 1
0.211390500357344 0.20588607455961 0 0
0.0551476499480618 0.0513458775267809 1 1
0.0657204070479788 0.0633126076915726 1 1
0.0937604861517538 0.0911361154491803 1 1
-0.0232272576083148 -0.0222759856264979 1 1
-0.106860214514095 -0.104523067307995 1 1
0.167773548568614 0.163500258365721 1 1
0.0813994821747989 0.0795447355394418 1 1
0.0571140182912574 0.0554194291831715 1 1
0.0755217558813209 0.0721017496948298 1 1
-0.0600373421309022 -0.0580588902913981 1 1
0.160425575111153 0.156137534814664 1 1
-0.0797736049217307 -0.0789922275829904 1 1
0.0485248019377334 0.0460528546190568 1 1
-0.183191198814388 -0.178046862484548 1 1
0.0363346851626082 0.0351214201638307 1 1
0.166788856984616 0.160963601041882 1 1
-0.170068243580768 -0.16531390217753 1 1
-0.0796932525695921 -0.0770716677047723 1 1
0.0984041433561752 0.0946984792376207 1 1
-0.0753708032358726 -0.07158602846074 1 1
-0.160597192774503 -0.154785392625294 1 1
0.0372331306110944 0.0356402251963417 1 1
-0.06394522117035 -0.0624842639028482 1 1
-0.0464184264216745 -0.0466921155370532 1 1
0.0265682181210633 0.0240341351008433 1 1
-0.0167875788479167 -0.015573142053084 1 1
-0.0470428810632602 -0.0458687975179408 1 1
-0.286643764677347 -0.277517121554495 0 0
0.161606877509896 0.155870649213717 1 1
0.145311603681777 0.142319876660668 1 1
0.0863234848936668 0.0836292505644118 1 1
-0.215828512899504 -0.208971769276273 1 1
-0.0713819395111208 -0.0689831096349453 1 1
-0.0650290394331287 -0.061937708884133 1 1
-0.289441028334542 -0.280963489998763 0 0
0.0352187282311465 0.0340457194592023 1 1
-0.0220049923503039 -0.0210665830563794 1 1
-0.277185325578599 -0.268846449006676 0 0
0.0689926805323926 0.0672372037321548 1 1
-0.131409954374746 -0.125835650252321 1 1
-0.194326019341237 -0.189318055849388 1 1
0.0329014294352392 0.0330967052205193 1 1
-0.107650755025895 -0.104762986978063 1 1
-0.0840622759596289 -0.0810335067742261 1 1
0.0563920116148391 0.0556999421378858 1 1
0.126181937463907 0.122287765370136 1 1
0.0799674061186099 0.0786570172381703 1 1
0.076861245094554 0.076548083904412 1 1
0.0576040069431122 0.0541974155774244 1 1
-0.0787427167446378 -0.0755539334722255 1 1
0.0304998054381628 0.0293858632546539 1 1
0.176888835813434 0.172183934830128 1 1
0.0945092660167198 0.0920628119255307 1 1
0.0354673632330986 0.0344929505772237 1 1
-0.110989131173256 -0.109188113015689 1 1
-0.125647580775288 -0.123100411498817 1 1
0.0139201504519607 0.0150440487380065 1 1
0.0419769081545307 0.041130959629022 1 1
0.0732956424334513 0.0695895470598665 1 1
-0.0201272432280012 -0.0195126506845254 1 1
-0.173701405502424 -0.169451554421253 1 1
-0.00382493281347123 -0.00437465234126219 1 1
-0.30988552422412 -0.301137767457283 0 0
0.20154155980824 0.195066927224921 1 1
-0.113919649797125 -0.109496627475359 1 1
-0.00786661847649752 -0.0079229245599866 1 1
0.130479721824107 0.127591886565465 1 1
-0.155175130597262 -0.151026620824464 1 1
-0.0507204573142078 -0.0488246288076799 1 1
0.0276526785749178 0.0277331687532823 1 1
-0.145109623609828 -0.140521014832694 1 1
0.0164194239928125 0.0154773816213736 1 1
0.0678857672219123 0.0661791199026693 1 1
0.0226853328291069 0.0210819895593405 1 1
0.0785850793352506 0.0759112333168704 1 1
0.0509776341680877 0.0514796928372747 1 1
0.0455165185015632 0.0440815219667582 1 1
-0.13136086219017 -0.126064029587937 1 1
0.0499104211422054 0.049370231266982 1 1
0.0367012125117577 0.037871835254571 1 1
0.140643036328308 0.136535975891923 1 1
-0.00544558173964896 -0.00590605544143228 1 1
-0.0564040532660367 -0.0548975077418604 1 1
0.108830230049276 0.105403995224028 1 1
0.0290404887866345 0.0283117741418347 1 1
0.130381907606365 0.126121356939993 1 1
0.0193198298152012 0.0192814400085008 1 1
-0.0195963032614686 -0.0189539358012649 1 1
-0.119714950067346 -0.115446400438099 1 1
-0.00949213066253946 -0.00955437952152876 1 1
0.0842245861503246 0.0828752201384066 1 1
-0.0589894357495328 -0.0573737467887885 1 1
-0.0491804056854443 -0.047855408971048 1 1
-0.0386037138734548 -0.038359142787539 1 1
-0.019755164646406 -0.0190963160065792 1 1
-0.16094222832204 -0.156059746446301 1 1
0.141901538321992 0.13659519045438 1 1
-0.0650736991970227 -0.0633455166972522 1 1
-0.0545869494608685 -0.0531842257123155 1 1
-0.0808364385846996 -0.0764187925327534 1 1
-0.0270202835339063 -0.025078217678459 1 1
0.207898504292505 0.202954815155455 1 1
0.116112474940721 0.113113031908726 1 1
-0.123794872955488 -0.120588260818281 1 1
0.00515105742832346 0.00446241804091894 1 1
0.0171127743607984 0.0162470609139592 1 1
0.0660656114239469 0.0645223261626584 1 1
-0.00465273010353682 -0.00441102005435238 1 1
0.00345171451457868 0.00303542045997875 1 1
-0.192373286908431 -0.188288917880542 0 0
0.140858350691512 0.134623792859163 1 1
-0.106941813836456 -0.104989887295135 1 1
-0.15383594213151 -0.148737354343938 1 1
0.0285580902281816 0.0273233144724379 1 1
-0.137591231239535 -0.134466148637362 1 1
-0.0771400795504176 -0.0750900994128058 1 1
0.175167768363888 0.171243426171936 1 1
0.0451999016710686 0.0436076072588322 1 1
-0.108608081864317 -0.105984883400355 1 1
-0.0498053637139966 -0.046545761493561 1 1
-0.238129328776906 -0.230578924900597 1 1
0.0842573153741339 0.0811303970618818 1 1
0.0916381550095504 0.088613117574147 1 1
-0.143607977363804 -0.139319343544686 1 1
-0.0857872214921388 -0.0832734089076282 1 1
-0.108316320181395 -0.105310848608437 1 1
-0.042355639766143 -0.0406207864950097 1 1
0.107496838480866 0.102134653077542 1 1
-0.0458594458368249 -0.0449021961720506 1 1
-0.125182283532317 -0.121044124545795 1 1
0.299136115256903 0.289470606888151 0 0
0.0746234665127989 0.0724371721788984 1 1
-0.153758908267029 -0.149137671764964 1 1
-0.0706237158637572 -0.06855047378 1 1
0.0739838206881052 0.0724350730841502 1 1
-0.241788454615566 -0.234332108043646 0 0
0.087238884102781 0.0841716789895951 1 1
-0.0427573116086269 -0.0413794278727499 1 1
0.0792325483378812 0.0767253501203342 1 1
0.0542895142968728 0.0525074510734245 1 1
-0.0493619883547406 -0.0477073074698228 1 1
-0.170916426162624 -0.166730674805038 1 1
0.0508984096911909 0.0486966927572825 1 1
0.184175849678053 0.17765494681569 1 1
-0.0953440047508613 -0.0921083753569305 1 1
-0.290508302183102 -0.282978611022791 0 0
0.177380779224645 0.171175049603819 1 1
0.197107404246908 0.192098597574866 0 0
0.0362227651163991 0.0352045004623647 1 1
0.068419507973501 0.0666907239921155 1 1
0.017567722411494 0.0172721889934472 1 1
0.196611251345709 0.191278252347979 1 1
-0.030929323956266 -0.0301781099516562 1 1
0.0721191995191396 0.0694688047669842 1 1
-0.0835249579870501 -0.0813993399282543 1 1
-0.112925715993381 -0.109344437063777 1 1
0.0245780656105736 0.0225829271750071 1 1
0.0359257208592524 0.0358197507313474 1 1
0.0724893713096254 0.071033341076926 1 1
0.0573870632203939 0.0557580215046947 1 1
-0.0376952219925402 -0.0369873189479708 1 1
-0.0650623850802423 -0.061522190601393 1 1
-0.0465964445208764 -0.0454161005614488 1 1
-0.234493352079339 -0.22872228430397 0 0
0.0150300716297521 0.0139696763810851 1 1
0.215691590909292 0.208926781090359 0 0
0.216821218576559 0.210530766749846 0 0
-0.00603845764313164 -0.00398511538589099 1 1
0.0763220598980854 0.0739744690155704 1 1
-0.121613659310519 -0.118439250359899 1 1
0.145476086002716 0.141558318490716 1 1
-0.0454979963319175 -0.0444862741131649 1 1
-0.117762201154033 -0.113897365780494 1 1
-0.00865182118251958 -0.00900687087723471 1 1
0.0389046318075855 0.0358271766956739 1 1
0.0382797506060956 0.037697161651505 1 1
-0.0355446343337708 -0.0352904897315173 1 1
-0.0993009467959958 -0.0965241840682489 1 1
0.0135109354069526 0.0130810581483065 1 1
-0.150522511530761 -0.146038060310082 1 1
0.193601477697575 0.188233038839141 1 1
0.0718290195763946 0.0696687391550038 1 1
0.00745437911143034 0.00610928602798262 1 1
0.173776409953631 0.169307090655126 1 1
-0.0343627745577567 -0.0333122289285094 1 1
-0.109208386117532 -0.105560445239531 1 1
0.101405647524286 0.0994903293708137 1 1
-0.111558101998475 -0.108411119963439 1 1
0.10667901581008 0.103009574602534 1 1
-0.0214838041039719 -0.0213557338857563 1 1
0.0879182972927638 0.0854059144798403 1 1
0.123581962491166 0.118939301102422 1 1
0.0872924316468248 0.0841707869422965 1 1
-0.187388274643941 -0.182300484895602 0 0
-0.141509130803752 -0.137963263415339 1 1
0.0386729328265268 0.038229427898674 1 1
-0.0252201873143317 -0.023380028927206 1 1
0.106637378713654 0.103321387175418 1 1
0.10053297013538 0.0972647759123453 1 1
0.109624113308717 0.106969639602203 1 1
0.0848566886312588 0.0829895891599014 1 1
-0.0537141119360376 -0.0523196384644858 1 1
-0.00614036169389082 -0.00543544948953043 1 1
0.078478049634699 0.0764158966968172 1 1
-0.0400036253641952 -0.0386208114559455 1 1
0.00719954447818595 0.00726134158468381 1 1
0.0531363312887626 0.0523901688560295 1 1
0.0694625946362583 0.0676930346689909 1 1
-0.153233675284729 -0.147108677204865 1 1
-0.174119527534534 -0.168513694516931 1 1
0.0710701099895417 0.0697975218108702 1 1
-0.0891002566819218 -0.0865169214220637 1 1
0.0488305116726266 0.0468747171139839 1 1
0.14707217284903 0.141395885261826 1 1
-0.0123521676755616 -0.0109025361396671 1 1
0.00216073093087723 0.00150007234650195 1 1
0.174770643168157 0.169448456713081 1 1
-0.062481340738622 -0.0619864781777385 1 1
-0.107066481104512 -0.104098718407045 1 1
0.0316658142761918 0.0320925656746984 1 1
0.00947976233282132 0.00981611370442191 1 1
-0.0292691157502029 -0.0287802767600903 1 1
0.0809402023072948 0.0785820179985769 1 1
-0.0544979857395097 -0.0538149410230543 1 1
-0.129942488796012 -0.124725404188336 1 1
0.110749809037762 0.107091397402618 1 1
-0.00446170202180887 -0.00325857010903442 1 1
-0.050069591349675 -0.0486113679717929 1 1
-0.172947647376151 -0.168391648985062 1 1
-0.0562834807216425 -0.052244981921774 1 1
-0.0969190468608033 -0.0941537238711369 1 1
0.129202567625224 0.125715731911548 1 1
0.0431817100016817 0.0426808970204766 1 1
-0.0149989626606661 -0.0147550529924516 1 1
0.0978354873585056 0.0944746589338327 1 1
0.0450072267386211 0.0430991666031846 1 1
0.0596999848906056 0.0584435448725398 1 1
-0.0926775914995765 -0.0887397178797784 1 1
-0.0536969306165389 -0.0523338426540549 1 1
-0.100098848267698 -0.0954539886990125 1 1
0.0240003683474507 0.0232230202333388 1 1
-0.0646774285226908 -0.0629860203838566 1 1
-0.19628034628199 -0.190792391927912 0 0
-0.156562047998313 -0.152640078599912 1 1
-0.212663213989429 -0.207059954725834 0 0
-0.0781845413002336 -0.0758450372731641 1 1
0.0123936750074226 0.0109874924942642 1 1
0.140066541065947 0.135808587614845 1 1
-0.163851932173707 -0.158969618056556 1 1
-0.0513030044422009 -0.0510536411216027 1 1
-0.0476722322832569 -0.0462846151702066 1 1
0.013352807972208 0.011442172750431 1 1
0.158289686767272 0.154140004425847 1 1
0.0730828509235415 0.070607702858819 1 1
-0.00840797141583876 -0.00825414594141335 1 1
-0.173267134425047 -0.166858052948317 1 1
-0.00122771132601052 -0.0013216495684509 1 1
-0.078467693863391 -0.0757257815576264 1 1
-0.230818515667831 -0.22257268497134 0 0
-0.00822237548738175 -0.00830553616981327 1 1
0.0808064096998491 0.0781598182192024 1 1
0.118974387007696 0.116764629278965 1 1
-0.0446487501091503 -0.0426552849115035 1 1
-0.0600410127484304 -0.0579204547632623 1 1
-0.165483322917375 -0.159293581489133 1 1
-0.143254007597001 -0.139646660232222 1 1
-0.00629486558226317 -0.00661124038946643 1 1
-0.00693127976762607 -0.00679392561299602 1 1
-0.0670578801159849 -0.0653117723134912 1 1
0.0312150963311337 0.0305809125051293 1 1
-0.0108129633897613 -0.0103823100410969 1 1
0.126162025442286 0.122949208316861 1 1
0.00844204325934422 0.0106207688854452 1 1
0.0751412576422443 0.0724703732873063 1 1
0.0328721419576054 0.0328471523431762 1 1
-0.161931353691218 -0.156768313031968 1 1
0.0944056860201587 0.0912707819055828 1 1
0.0575304168519057 0.0560471500342217 1 1
-0.0917026100701894 -0.088149623156617 1 1
0.0568572655630152 0.0540614407400779 1 1
-0.0809594124494292 -0.079175688818823 1 1
0.0751546636834032 0.0728550287462742 1 1
-0.00726582668737845 -0.00681356963149025 1 1
0.0741960144346564 0.0729882798881981 1 1
0.0807270773799325 0.0785988569416638 1 1
0.0630716835297619 0.0614997159335275 1 1
-0.0516355051631132 -0.0503295950781431 1 1
-0.0535247369773315 -0.0516440446131681 1 1
-0.00481372216823271 -0.00520869204212413 1 1
-0.0548929376629907 -0.05351899579482 1 1
-0.0202949911421448 -0.0203380637944614 1 1
0.0114735818371309 0.0105715702774123 1 1
0.127385532428601 0.125416434824381 1 1
0.0279519332552102 0.0261606223405223 1 1
-0.15877517277112 -0.154521239993386 1 1
-0.0660968140146724 -0.0632315272131753 1 1
0.0921054408091549 0.0882191357381548 1 1
0.0338422546840343 0.0317095070415729 1 1
-0.0363668574876602 -0.0348430455338066 1 1
0.0184821370377545 0.0176979128832988 1 1
-0.022772701088651 -0.0230498837958534 1 1
-0.0768782826504167 -0.0743629774269043 1 1
0.0532143275518563 0.0517946949931911 1 1
0.0467788540107749 0.046455161831179 1 1
0.0787375099498696 0.0762910736161148 1 1
0.070003606550172 0.0684227614126172 1 1
0.103514957759436 0.101107383837175 1 1
-0.0849242245876737 -0.0827510459465215 1 1
0.0466064707008806 0.0459028493930697 1 1
-0.104466135575891 -0.1012560689469 1 1
0.173869785263272 0.16998302169974 1 1
-0.0628349105141439 -0.0607525736739251 1 1
-0.177879393740257 -0.174053340738553 1 1
-0.0447561023644318 -0.0433474149382778 1 1
0.0860030817392002 0.0835264765862385 1 1
0.0718150996129046 0.0706019512165331 1 1
0.00224062200215068 0.00207110256047565 1 1
-0.0885371994935965 -0.0861107475240971 1 1
-0.00427232681556236 -0.00530931760289549 1 1
0.128304524544576 0.123632509750777 1 1
-0.0919088262591889 -0.0896709060058614 1 1
0.115939819575619 0.111552850622202 1 1
0.0294623017056592 0.0299056767299143 1 1
0.167849351177613 0.162983815715912 1 1
0.136406744486726 0.130926219607967 1 1
0.0399832843705337 0.0370937031709967 1 1
0.0890466988568222 0.086766610616757 1 1
0.0613770924537523 0.059836170060879 1 1
0.0829207294475444 0.0795496653684055 1 1
-0.0707271771911688 -0.0688851676635866 1 1
0.0583679406364938 0.0553731093329191 1 1
-0.134872455327039 -0.129685366040958 1 1
-0.118667926045394 -0.114946747298032 1 1
-0.00456651792223045 -0.00331971272034877 1 1
-0.056129651812798 -0.0534068682346036 1 1
-0.103979518338995 -0.101984493048774 1 1
0.0661330556170165 0.063553902997816 1 1
-0.0673922937927459 -0.0661250325703332 1 1
0.151441510164365 0.147934256815002 1 1
-0.0115226949482005 -0.0109397220047086 1 1
0.373435410917351 0.363340709152182 0 0
-0.0815707413460002 -0.0799847748680932 1 1
-0.0690903265095573 -0.0669146055787847 1 1
0.321800731649028 0.312791587159644 0 0
0.0545482643772419 0.0520402743401422 1 1
0.0243681580923723 0.0218885519544655 1 1
-0.0164864438941697 -0.0161473349118302 1 1
-0.0994466654712542 -0.0963393136232126 1 1
0.00264628632828417 0.00222831872182223 1 1
-0.00219110660642998 -0.000318912849748287 1 1
0.0845055675161872 0.083366375884814 1 1
-0.0863649881967165 -0.08434154658298 1 1
0.0540897478525953 0.0507103364341559 1 1
0.00863677428057027 0.00876811235328109 1 1
-0.0275435466978448 -0.0263044926832498 1 1
-0.281361341935097 -0.273071062846646 0 0
-0.180546819381045 -0.175618315313529 1 1
-0.196743201403078 -0.189471164601266 0 0
-0.0442443722744586 -0.043553371208151 1 1
0.0306015926050984 0.030139943458425 1 1
0.0387158775156057 0.0371320619369097 1 1
-0.000324892084610363 0.00057764118736844 1 1
0.0368185614000361 0.035859140326242 1 1
0.0166587971236549 0.0161992153505164 1 1
0.101455400382619 0.0997129008205435 1 1
-0.0447840055326277 -0.0431549329797565 1 1
-0.0502093718916036 -0.0473060363140633 1 1
0.0476174549697672 0.0454706241914611 1 1
-0.103932151627579 -0.100413662017617 1 1
0.145261475827418 0.139149684758497 1 1
0.0445332900179648 0.0433798934241962 1 1
0.0840919165017152 0.082192922375233 1 1
0.197005747570505 0.192486911110079 1 1
-0.110051869220094 -0.106572024069184 1 1
-0.0153131754310071 -0.0151941511446221 1 1
-0.121912821027347 -0.116856992858286 1 1
-0.108370300160542 -0.10554758337279 1 1
-0.0318355611619893 -0.0305864609018639 1 1
0.0357324386956243 0.0332535325119866 1 1
0.107318013471971 0.104581264796127 1 1
0.106867880570212 0.105223477471238 1 1
0.0270702691172838 0.024945052202972 1 1
-0.0976667513119477 -0.095451066311764 1 1
-0.0100786217989946 -0.00986013853779546 1 1
-0.0894070831386823 -0.0859193862404005 1 1
-0.034262838087838 -0.0342304241334088 1 1
-0.00384310247619091 -0.00279392998465954 1 1
0.0758460681536627 0.0734355452125167 1 1
0.0533075426698527 0.0502122284151521 1 1
0.130173196367262 0.12860060540027 1 1
0.0952704107548995 0.0938926593630639 1 1
-0.021247817949293 -0.020835170777028 1 1
0.0409528133954471 0.0399885407771506 1 1
0.0330456421051606 0.0320659979820346 1 1
0.14422848119656 0.140158827256525 1 1
0.0264138942205472 0.0256523151225338 1 1
0.0427100067994469 0.0393661024454676 1 1
-0.0392290873511829 -0.0391328974252906 1 1
0.252373988541093 0.245302374948707 0 0
-0.021554876482109 -0.0208843205280255 1 1
0.090194475165941 0.0883292528468988 1 1
0.0217958424110565 0.021439043121959 1 1
0.0480252733124737 0.0468229689147151 1 1
-0.0496866452675961 -0.0483859538334835 1 1
-0.102824256087463 -0.0984921355521707 1 1
0.0310515110465372 0.0316188176058301 1 1
-0.0806224150082868 -0.0781801262918922 1 1
0.0248474947435722 0.023853573456674 1 1
-0.0966821013418935 -0.0941458776793278 1 1
0.0526995134853049 0.0515658843210022 1 1
0.151289852773114 0.147941682817585 1 1
-0.00539028299368646 -0.00561581968930893 1 1
0.0314548751696208 0.0304931722768576 1 1
0.122532094930741 0.118868061696843 1 1
-0.00313100090615472 -0.00222070685580964 1 1
-0.0661086575093444 -0.0643590766779316 1 1
-0.100910062270588 -0.0971742466513058 1 1
-0.0196387539318487 -0.0210568054171732 1 1
0.0871268423995306 0.0852404982401875 1 1
-0.167520887241005 -0.161772522468245 1 1
-0.11793643451605 -0.113975976465082 1 1
-0.0904270411497053 -0.0867350375264077 1 1
-0.0323826418690929 -0.0285536981455189 1 1
-0.0084362626879074 -0.00794079439487083 1 1
0.104438835704627 0.101382598367392 1 1
0.0231845753966811 0.0254311682419441 1 1
-0.0571580226301347 -0.0550848661685867 1 1
-0.133116452526039 -0.130073954160269 1 1
-0.118201247367922 -0.113876872177207 1 1
0.11145244071505 0.106458169096776 1 1
0.0858385834429168 0.0810729087210618 1 1
0.0558230826758394 0.0555780749078455 1 1
0.0306065673228336 0.0297555247355309 1 1
0.00552501485898075 0.00568365966345467 1 1
0.0684787719313038 0.0651653126081543 1 1
-0.104849698929657 -0.101129748726281 1 1
0.146868369556358 0.143041954814032 1 1
0.0846558257543998 0.0827017865612316 1 1
-0.0363424046808651 -0.0359593283478264 1 1
0.157725561919326 0.153413467157971 1 1
-0.0560562513863443 -0.0542172329997934 1 1
-0.0526416853163184 -0.0508009401682728 1 1
-0.174316748603851 -0.168860597947287 1 1
-0.0453289920977257 -0.0451746358426235 1 1
0.0164494093986096 0.0158784389296082 1 1
-0.120110423223929 -0.116629747796988 1 1
0.032425015239488 0.031359324306914 1 1
-0.184749618387885 -0.179573549834033 1 1
0.0896819526242018 0.087343608198987 1 1
-0.20571737283961 -0.20056418950058 1 1
0.125058945858585 0.121795381283674 1 1
-0.0842809896932992 -0.0821744886852019 1 1
0.100298897454253 0.0973217490993163 1 1
0.106852004560956 0.104316355310895 1 1
-0.0953913896494681 -0.0906323472882729 1 1
-0.000645047888380334 -0.000446584136052919 1 1
-0.0532072985602008 -0.0517389759421884 1 1
-0.00775893745029297 -0.00872543748214003 1 1
0.0522798475281602 0.0518759261174006 1 1
-0.0235704859904202 -0.0220486155114373 1 1
0.0093011768306686 0.00804161349276919 1 1
-0.0659471528378902 -0.0634772551582725 1 1
0.0493976368124634 0.0484866756023303 1 1
-0.154345177498954 -0.148121935845368 1 1
-0.0747413034398222 -0.0718155694117257 1 1
-0.163210250236664 -0.158534682367948 1 1
-0.0123559453827654 -0.0131401047458025 1 1
-0.0289734764205124 -0.0285027650034191 1 1
-0.167735128607992 -0.163695098679558 1 1
-0.0269796261672021 -0.0264354630377836 1 1
0.0298077358496198 0.0290231186835094 1 1
-0.0667754450423492 -0.063836197213168 1 1
-0.0473435753732454 -0.0461522775133884 1 1
-0.0838178499586131 -0.0821867663044072 1 1
-0.0284736872381809 -0.0268067087990091 1 1
-0.0210831952678798 -0.0209425217767608 1 1
-0.0752553874248756 -0.0743748829433384 1 1
-0.126164124679807 -0.12240298831715 1 1
-0.00356264455343644 -0.00361537412366204 1 1
0.0372568321661779 0.0367923341627144 1 1
0.0541868409465139 0.0528967352665001 1 1
0.0193718861999758 0.0175775430240105 1 1
-0.153547341553865 -0.149425173668098 1 1
-0.00451237102270374 -0.0044619724890285 1 1
-0.0241661145600777 -0.0248391498332394 1 1
0.170341203261621 0.164573942244002 1 1
-0.15414083999246 -0.150288803563043 1 1
0.0587814974086767 0.057911207423103 1 1
0.146874634387597 0.142502372926908 1 1
-0.0638122827782458 -0.0606354020508504 1 1
0.0154844289722804 0.0147997742119165 1 1
-0.0456608676355924 -0.0439372269429963 1 1
0.065209846849739 0.0633563238922202 1 1
0.0250541005880052 0.0241584867363439 1 1
0.117644758172298 0.114197939155407 1 1
0.024038330426127 0.0219137390250905 1 1
0.00829492893326086 0.00677161332660889 1 1
-0.042969728809679 -0.0423781540462859 1 1
0.0975105056186799 0.0937498190553706 1 1
0.0540343494634325 0.0523121040224472 1 1
0.136923490028794 0.13336911208992 1 1
-0.0550195580188909 -0.0537379812186522 1 1
0.184123983338295 0.18121116484479 1 1
-0.11450316985373 -0.110535675192022 1 1
0.159217808349141 0.154831753687476 1 1
-0.122665665008101 -0.119183420891595 1 1
0.00721720736578362 0.00826453478521836 1 1
-0.110533422997775 -0.10636130796467 1 1
-0.00922597846220339 -0.00921766309923773 1 1
0.126387792240046 0.121325051586699 1 1
0.0289043368101131 0.0280049441632058 1 1
-0.139977956066609 -0.136259345698025 1 1
0.176021585625783 0.170193246974176 1 1
-0.0213936931592352 -0.0187581603501768 1 1
-0.0929404560072398 -0.0901456461060853 1 1
-0.00539598024644362 -0.00521532479658851 1 1
-0.165810515845239 -0.160759743266589 1 1
-0.00882107824490678 -0.00849149871984055 1 1
0.0157308466100122 0.0167233981676468 1 1
-0.116366841695517 -0.112650267720144 1 1
0.0317206567539881 0.0304591641924205 1 1
-0.0406357022418124 -0.0398281397092034 1 1
-0.038228396349458 -0.0376054249623301 1 1
0.0138690557754679 0.0144621261859031 1 1
0.221098968175196 0.216237451634168 1 1
0.019986615295018 0.0183138288903019 1 1
0.016072851275931 0.0147827370108013 1 1
-0.0584930425054603 -0.0570540284090337 1 1
-0.156779523206397 -0.152830859722841 1 1
0.0208418016856263 0.0195780537421611 1 1
0.201738488265152 0.194888799560236 1 1
-0.0828273405770244 -0.0797071239126105 1 1
0.0370744223385462 0.0347472766841801 1 1
0.0289062061357236 0.0290225718478135 1 1
-0.0985468845696133 -0.0945089276847378 1 1
0.128593103911946 0.125550618257276 1 1
-0.0846661995812918 -0.082267972066416 1 1
-0.167012029201881 -0.162602755720414 1 1
-0.0716134558708661 -0.0691565486724938 1 1
0.197648984043072 0.192165609862212 1 1
0.165869778848603 0.15981321303192 1 1
-0.0369920431251961 -0.0360256260897312 1 1
-0.134334434248382 -0.131482191147875 1 1
-0.078909442430906 -0.0773972957428502 1 1
-0.00414464886442367 -0.0038099238808568 1 1
0.0301962472433464 0.0274145430243453 1 1
-0.0409359191758652 -0.0395586128792133 1 1
0.0291814044666799 0.0279244950527862 1 1
0.125689976713797 0.121365209342876 1 1
-0.0242351236906304 -0.0236628578908757 1 1
0.0194578483595042 0.0190334905037614 1 1
0.0291545711652294 0.0285219639296788 1 1
-0.0319744142474752 -0.0311886672536213 1 1
0.32439553248619 0.314612844908508 0 0
0.01079790226284 0.0101089638197252 1 1
-0.089582242611277 -0.0868896719373547 1 1
0.0118780212137353 0.0115642024549044 1 1
0.0143739710445032 0.0133269738304683 1 1
0.0451870691371574 0.0431575235250111 1 1
0.0508946276647103 0.0486267598123608 1 1
-0.0219024679054285 -0.0201351624541191 1 1
0.0969514825185099 0.0938032351601731 1 1
0.0521117877067721 0.0502153135825843 1 1
-0.078824112123713 -0.0762994215573129 1 1
-0.0733108632879027 -0.0706221911077372 1 1
-0.01567822523747 -0.0170414422729986 1 1
-0.100750987583995 -0.0987131359049701 1 1
-0.0889564683738277 -0.0859042751072219 1 1
0.0272598121529422 0.0260282315209461 1 1
-0.0659859594473707 -0.0636424948687492 1 1
0.0755494282741042 0.0740981672489579 1 1
-0.20038214487967 -0.195173345512245 1 1
-0.0353221244228668 -0.0345333726130358 1 1
-0.126923417306973 -0.123403348753075 1 1
-0.10912385387411 -0.106569302681001 1 1
-0.127419113702327 -0.125004407247052 1 1
0.00406384140975392 0.00407968561463068 1 1
-0.0209289746820042 -0.0211696344875611 1 1
-0.0553770754223923 -0.0538962749870989 1 1
0.00682516729343265 0.00696963028155729 1 1
-0.149399586410757 -0.145541948663139 1 1
0.0448966533073814 0.043574628216854 1 1
0.0542612366307985 0.0526156568879432 1 1
0.0397195451470323 0.0391797853325977 1 1
-0.00687498544175855 -0.0071211978704172 1 1
0.292643868168182 0.284695426308009 0 0
0.00385723634969945 0.00433459878817711 1 1
-0.249325106405471 -0.24369416266574 0 0
0.167541196509154 0.162959080212536 1 1
-0.0828311882623085 -0.0802255383437816 1 1
0.0728374979915712 0.0709699950882912 1 1
0.0935390058827762 0.0911908250398713 1 1
0.172422782418615 0.167929191789145 1 1
-0.0905347511552939 -0.0883481819935919 1 1
-0.158593536286954 -0.155256895545152 1 1
-0.0317163756424475 -0.0311819108777804 1 1
0.0014459789814719 0.000902944402540592 1 1
0.187221354143818 0.18144761548452 0 0
0.183349587043271 0.179296924696238 0 0
0.0728818771916287 0.0725647458378061 1 1
-0.0734006800918776 -0.0718009058808418 1 1
0.0681193037291629 0.0663559289322489 1 1
0.101327304257829 0.0996466584235198 1 1
-0.133467001266548 -0.129914972043067 1 1
0.0663138954587706 0.0636169880646179 1 1
-0.000731632256233662 0.000130015912503265 1 1
0.050393582095676 0.0486669761871451 1 1
0.136157754183932 0.133252050657422 1 1
-0.0255165508171738 -0.0267858695388841 1 1
0.101794433893866 0.0995211517981924 1 1
0.0205529889453537 0.0195830725902273 1 1
0.111195282777904 0.108309074587502 1 1
0.110725342291479 0.106765624103035 1 1
-0.247417187247203 -0.240676171150421 0 0
0.11924253327797 0.117970067038821 1 1
0.0502197557917713 0.0486649675705915 1 1
0.00021989597864761 0.000210674949807831 1 1
0.151738970301991 0.146427987452596 1 1
0.0850567683320536 0.0824889231974502 1 1
0.0236382750975942 0.0233559349083793 1 1
-0.0913668744947584 -0.0889299271122033 1 1
0.033098182290403 0.0315991673998505 1 1
0.117626073831931 0.113057177091332 1 1
-0.0681161070330364 -0.06583594195502 1 1
-0.0826809395146268 -0.078833281683555 1 1
0.103697842560897 0.0982668555985405 1 1
0.152807912476022 0.147737962837147 1 1
-0.148413947220277 -0.143158041602396 1 1
-0.0172827957173633 -0.0172366726953944 1 1
-0.149922409962105 -0.145279048476516 1 1
0.101126262813601 0.0987501149598262 1 1
0.0167954506296976 0.0160181272716264 1 1
0.157645952944169 0.151979084967898 1 1
-0.0682726197628981 -0.0664501767161111 1 1
-0.00995925762556664 -0.011231485730748 1 1
-0.24853727708005 -0.240930376329428 0 0
0.00380516014943864 0.0039183230235911 1 1
-0.00672331410134099 -0.00654522951514829 1 1
-0.270159557235622 -0.262425476448891 0 0
-0.079945514328753 -0.0781305453206885 1 1
-0.056733508518174 -0.0548499127106359 1 1
-0.0232761357517919 -0.0227188493316568 1 1
0.0690386119562902 0.067610333945462 1 1
-0.00773649312703201 -0.00901631921857877 1 1
0.0186161558837809 0.0182278903976136 1 1
0.0434975429109981 0.0432122496493727 1 1
-0.0029261836502091 -0.00344958030115041 1 1
-0.193335386333117 -0.186872019141092 0 0
-0.168220316922186 -0.163691350492371 1 1
0.0491011145411723 0.0477104353279559 1 1
-0.0296804059746427 -0.028037925859581 1 1
-0.0428144805327643 -0.0418286114351475 1 1
0.184422159970502 0.178363949676158 0 0
-0.135676061609818 -0.133277962956813 1 1
-0.159570320693 -0.15392185018585 1 1
0.0843840751148939 0.0809181005122587 1 1
0.0190924036605115 0.021434913718598 1 1
0.16678887918903 0.16127573887138 1 1
0.0302857728414876 0.0287691356270828 1 1
-0.145115066795154 -0.140149457486067 1 1
-0.00552041843738161 -0.00372728072516425 1 1
0.0578042160032437 0.0562906050353299 1 1
-0.062982954123485 -0.0622224535408399 1 1
0.0377156081413239 0.0381443521381374 1 1
0.0205044025682192 0.0206831829394764 1 1
-0.279802502309968 -0.272464824258285 0 0
-0.0210570391569373 -0.0192816336104792 1 1
-0.0870506743556283 -0.0847189145110339 1 1
-0.11873888271845 -0.113212493606057 1 1
-0.101040149488787 -0.0988308247254739 1 1
-0.212980359235393 -0.207340943135031 0 0
-0.0169039750383853 -0.0172874618989982 1 1
-0.104919533492163 -0.0991819229157548 1 1
-0.0609444060503487 -0.0586069390352671 1 1
0.00601719272088215 0.00378427642734966 1 1
0.0789242584435471 0.0771062186668649 1 1
0.0987795437082562 0.0958841626789743 1 1
-0.00899602042882769 -0.00843834690422619 1 1
0.0369886957893721 0.0363810620764426 1 1
-0.123645930869586 -0.120159996360026 1 1
-0.160651295054151 -0.155742632454716 1 1
-0.134452858929239 -0.130409244741097 1 1
0.107276529282603 0.103862017559798 1 1
0.145081664337549 0.140025863759763 1 1
0.00907324101155634 0.00953297226060717 1 1
0.135127537508813 0.132763365886252 1 1
0.0303606735475507 0.0302397317007315 1 1
0.0726073239318389 0.0691221076812512 1 1
0.0420934544295067 0.0388828126264186 1 1
0.0733920785455643 0.0713053681408597 1 1
0.00581058940874512 0.00515582710221795 1 1
-0.0291911838097896 -0.0289565881400833 1 1
0.14873223170374 0.144883332701664 1 1
-0.01760549837259 -0.0163419472173826 1 1
-0.089360059460759 -0.0863959269388444 1 1
-0.0134181734442099 -0.0122651766520583 1 1
0.0461717385540546 0.0449281383010093 1 1
0.0082731307500337 0.00848208490360063 1 1
0.075975498361917 0.0731693320001019 1 1
0.0678846350136023 0.0661658502837073 1 1
-0.0576644905641567 -0.057235842688503 1 1
-0.00125895118675867 -2.26678883563473e-06 1 1
-0.163928964539506 -0.159461493452351 1 1
0.0275935757243175 0.0271589852960851 1 1
-0.0136285948607709 -0.0133973184184297 1 1
-0.108579296229799 -0.106072647802831 1 1
0.00683210851115297 0.00575024748495816 1 1
-0.0901618662626039 -0.0885316708645995 1 1
-0.0235068198027309 -0.0236110501951705 1 1
0.0363950867676752 0.0351582797190544 1 1
-0.16823548144009 -0.162819019902499 1 1
0.103558558572119 0.100664877495175 1 1
0.119496632372226 0.114594599674703 1 1
0.00591982861647557 0.00667544303885604 1 1
-0.0752366100038785 -0.0733975943510522 1 1
-0.0203745936988623 -0.0184707404055341 1 1
-0.0914210665490537 -0.0888449884592428 1 1
0.00995226240398302 0.00853326398860976 1 1
-0.0628607277336592 -0.0618072027695512 1 1
0.0727570230689237 0.0707576222208488 1 1
0.110648106540451 0.107566608213637 1 1
0.0514529927020205 0.0492755892519581 1 1
-0.0544002973931284 -0.0539185722065223 1 1
0.117498219832748 0.113892683521656 1 1
0.0173093737566965 0.0165152365787933 1 1
-0.159051211303559 -0.155628553450694 1 1
-0.0834452212567055 -0.0805631001859804 1 1
-0.0598506904460838 -0.0583118685842207 1 1
0.207842630514683 0.201590923792104 0 0
0.147548793509691 0.142768209959906 1 1
0.17529140580918 0.169479067623742 1 1
-0.0939834032463149 -0.0903803744625176 1 1
-0.0102112448328948 -0.0105490996794938 1 1
0.0682593385690024 0.0659850712171691 1 1
0.113859777073784 0.111135006396344 1 1
-0.0900489842364644 -0.0871041704812251 1 1
0.103536571841685 0.0996341771939465 1 1
-0.124598638334967 -0.120446267638418 1 1
0.0656284925853078 0.0638049547977225 1 1
0.156417852692971 0.151641258358541 1 1
-0.0690166589604494 -0.0667148929432853 1 1
0.00652805188743089 0.00698948366187095 1 1
-0.00537951669577916 -0.00452813113128693 1 1
0.0204253968174053 0.0197430277756873 1 1
0.0136017184167142 0.0134899029388508 1 1
0.0137100012205111 0.0154187535874239 1 1
-0.206658376587872 -0.20001107244998 0 0
0.173403328924503 0.168708196503571 1 1
0.0241052737629123 0.023087267879912 1 1
0.176938539002854 0.172292220036861 1 1
-0.0643606959054891 -0.062104664058173 1 1
0.0477665424283706 0.0465220159697115 1 1
-0.0247535351899662 -0.0247387319841128 1 1
-0.0841102969373611 -0.0820077385872326 1 1
-0.0657774597202971 -0.0632906276588935 1 1
-0.0607164245432548 -0.0599743865422877 1 1
-0.108205509560166 -0.104585660435301 1 1
-0.0658688483401204 -0.0624289174111385 1 1
-0.0511151837273606 -0.0488946274457521 1 1
-0.0235488334628952 -0.0236870954070784 1 1
0.107971060631507 0.105185075064876 1 1
0.0485078380063458 0.0468395182575788 1 1
-0.0596261696087554 -0.0572614494394613 1 1
-0.0350052540899764 -0.0331455376492583 1 1
0.0281318156778323 0.0279725812407188 1 1
-0.122172570680723 -0.11917679467297 1 1
0.0034945125159432 0.00335234610689146 1 1
0.0170543948920376 0.0181347685995342 1 1
-0.0340190236285641 -0.0325700276229516 1 1
-0.0775710653199836 -0.0756370503569211 1 1
0.070809361702943 0.0695670148784686 1 1
0.0984454667495686 0.0955507339873638 1 1
-0.0350290790169055 -0.034972371766685 1 1
0.0773440804855527 0.0747683008005379 1 1
0.0599042996078007 0.0564442080807453 1 1
-0.038926546300779 -0.0378477457893732 1 1
-0.0373040947662834 -0.0358864571642331 1 1
-0.140519953656329 -0.135163496649977 1 1
0.0430656191915135 0.0407677424007033 1 1
-0.065682244718729 -0.0639954128318067 1 1
-0.0908720035559631 -0.0888876356977653 1 1
-0.0168238038597155 -0.0163992329572004 1 1
-0.0636176070353962 -0.0607142204721924 1 1
-0.0911117284833343 -0.0908035755064243 1 1
0.0322861844904916 0.0313702745629157 1 1
-0.0890276956942437 -0.0832818423728654 1 1
-0.0184999657697439 -0.0176175100977471 1 1
0.00141172103487935 0.000519144119186955 1 1
-0.0217660419988009 -0.0211368025475723 1 1
-0.0594321694553536 -0.0573105874552217 1 1
0.0587763791257526 0.0574414855555758 1 1
0.0343963504990233 0.0327432931371566 1 1
0.0887589500035636 0.0862382950343591 1 1
-0.00273782365218083 -0.0023596995045487 1 1
-0.139851827032142 -0.136780125796344 1 1
0.0692792694878203 0.0680118274733761 1 1
-0.0322014671528888 -0.0308939946466865 1 1
-0.0170368238315828 -0.0162957002153643 1 1
0.0613131713374677 0.0592700780520836 1 1
0.0817803602468802 0.0792773346782897 1 1
-0.111693334088752 -0.107880681148847 1 1
-0.0638733619672043 -0.0616409827952319 1 1
0.0592489230915264 0.0565059100544114 1 1
-0.111848792552212 -0.108491658917618 1 1
-0.0149737739359175 -0.0143115368903706 1 1
-0.0397782484479286 -0.0384708741441858 1 1
-0.105373705786504 -0.101978535796464 1 1
0.0157798729890293 0.014945163022036 1 1
0.0293412860773312 0.0277433754601326 1 1
-0.0379337712853512 -0.0380507451354278 1 1
-0.0335646493067394 -0.033576700890146 1 1
-0.155352158192492 -0.150235027503198 1 1
-0.0537639982714736 -0.0523038724379001 1 1
0.0712504071220197 0.0688890675863739 1 1
0.0562373927544089 0.0556164708381978 1 1
-0.123384035169535 -0.118719074202068 1 1
-0.0113588481648094 -0.0106633004288894 1 1
-0.0411358704082776 -0.0417441944551662 1 1
-0.155115577767157 -0.149310415951827 1 1
-0.0451785314031125 -0.0428987283516594 1 1
0.012155346837032 0.0129849653022054 1 1
-0.0695162263257457 -0.0673183107143669 1 1
-0.0466737318743307 -0.045284224972385 1 1
-0.170703181530873 -0.167188439391507 1 1
0.0730740989000341 0.07060277910791 1 1
-0.00414352129913874 -0.0056119178424151 1 1
-0.0754719436469318 -0.0736243840720164 1 1
0.0641163568501124 0.0635128112229685 1 1
0.0486148492500826 0.0472571162935551 1 1
0.115694849127215 0.11306648750123 1 1
0.00556430752742174 0.00549446841474629 1 1
-0.112725239204643 -0.109442601377886 1 1
0.216759145256054 0.210753372045205 1 1
0.0332165778637556 0.0322656558154258 1 1
-0.189161927977935 -0.183683126120984 0 0
0.0906504037722953 0.0877728510424459 1 1
-0.102210063707397 -0.0977292808075681 1 1
-0.117879182057085 -0.113408746835989 1 1
0.0158680225611104 0.0140013115266791 1 1
-0.0220659293703079 -0.0211185618767205 1 1
-0.0356293318534507 -0.0343144581782691 1 1
0.0502038577062281 0.0494836800445352 1 1
0.119059797282249 0.116730494919566 1 1
-0.0876441182699393 -0.0837009666068306 1 1
0.0072162020656419 0.00752348581950263 1 1
-0.054773414479863 -0.0542185882285863 1 1
-0.0894672263977078 -0.0881440214289836 1 1
0.0494146769360979 0.0481897688136372 1 1
-0.0513775723800039 -0.0493785891333498 1 1
-0.187719298091805 -0.182016632928694 1 1
-0.122753200495569 -0.118896736526033 1 1
-0.130504958020058 -0.127248916177116 1 1
0.000387527358589277 0.00201612527067762 1 1
-0.0823976950191347 -0.0790529822222731 1 1
0.00424228401573515 0.00353307555762573 1 1
-0.0604715734660169 -0.058533661464312 1 1
-0.0266559129851445 -0.02608209325226 1 1
0.0926259972698553 0.0883761444822117 1 1
0.0192498726819971 0.0199816308934143 1 1
-0.153759360807158 -0.148963747417341 1 1
-0.161455472855414 -0.15779491099081 1 1
0.0450807415820213 0.0437234835065616 1 1
-0.106707355010561 -0.102221871874228 1 1
-0.067377451802124 -0.0653635567902978 1 1
0.00508582250331682 0.00672796229857289 1 1
-0.0227662974466301 -0.0236946441365857 1 1
-0.0728815079099474 -0.0721161196620983 1 1
0.14918303928719 0.14446959355478 1 1
0.010841462692825 0.0104560439611311 1 1
-0.172872642306706 -0.168586699328899 1 1
-0.0870943577760762 -0.0847872386398965 1 1
-0.132433944934194 -0.128124349933793 1 1
0.0367893315490089 0.0352823685993622 1 1
-0.12425433872039 -0.120846471291017 1 1
0.138729613008271 0.134777715013962 1 1
-0.118441081772319 -0.114753875561059 1 1
-0.0270795226800123 -0.0262487770934824 1 1
0.0483522749981363 0.0471529232518425 1 1
0.00772670237008561 0.00656867739549586 1 1
0.239525840968006 0.231379010150132 0 0
-0.0169164600084692 -0.0170594876216569 1 1
0.0306312340097242 0.0299479065609178 1 1
0.09105320556947 0.0890901558533386 1 1
-0.0481212791445858 -0.0462477846972109 1 1
-0.183526526352012 -0.178827198801337 0 0
-0.0365713537496837 -0.0372225304633633 1 1
-0.125242644814147 -0.12126752948372 1 1
0.0489844242952363 0.0477533671174147 1 1
0.120741772923255 0.117740712123198 1 1
0.0721448849344939 0.0699613448050367 1 1
-0.0492182120023762 -0.0491838259999646 1 1
-0.255516047498593 -0.246432040306546 0 0
-0.0540603826311642 -0.0532974959218517 1 1
-0.0359454194266362 -0.0349850268260652 1 1
-0.186000292375577 -0.181258690232399 1 1
0.0510812628050105 0.0480368686434212 1 1
-0.039704554350277 -0.038677995305444 1 1
-0.0457191716947135 -0.0459738085130055 1 1
0.112906120964719 0.108920660059305 1 1
-0.0598992087050534 -0.0577218901500781 1 1
-0.0307667769457601 -0.0304747703145543 1 1
-0.114946604433232 -0.112614418698734 1 1
-0.0479401137815126 -0.0461056271576667 1 1
-0.00757209992525623 -0.00639345293523708 1 1
0.0690730930266279 0.0659823039295927 1 1
0.00657190275542739 0.00676324843920317 1 1
0.00501106674501488 0.00600500211521372 1 1
-0.105413881849977 -0.100659030648671 1 1
0.155574039173634 0.150565622552393 1 1
0.0461350586483983 0.0447091895697651 1 1
-0.0742680914701769 -0.0708664365235653 1 1
-0.0894937938588616 -0.0865502585277539 1 1
0.0538833776828354 0.0542360425870806 1 1
-0.0323412323482753 -0.0307361240033716 1 1
-0.1638149253416 -0.159190058640628 1 1
-0.00555762624893227 -0.00694853926619888 1 1
-0.112034689893154 -0.109632889385316 1 1
0.0576651284712119 0.056200461396567 1 1
-0.00274952109112304 -0.00233665622301907 1 1
-0.152382156310522 -0.147769295943462 1 1
0.0106272423546983 0.00921586331778438 1 1
0.00133639489946002 0.00232530140071071 1 1
-0.011902452574633 -0.0111912543407991 1 1
0.0149407083154115 0.0136114758232206 1 1
0.0259520023422185 0.0248254479897187 1 1
-0.179229849544587 -0.174132434239538 0 1
-0.0343517203941603 -0.0331580793549552 1 1
0.024983033263984 0.0246980652012629 1 1
-0.0340371611096191 -0.0326609431909525 1 1
0.106626954545678 0.104366930485257 1 1
-0.00344344328276441 -0.00245674211515103 1 1
-0.0657616914087172 -0.0642126764414132 1 1
0.118115080895874 0.114747560828557 1 1
0.104634354191844 0.100108112695085 1 1
0.0445774244909787 0.0428468928504353 1 1
0.185016912837082 0.177990406744198 1 1
0.0762748564254764 0.0754051951603309 1 1
0.103477348214191 0.101162763246567 1 1
0.134774031968139 0.13098817676087 1 1
0.0132529278369508 0.0127493668275384 1 1
-0.0850935877497116 -0.0836785603585276 1 1
0.0504595148362461 0.048034124126166 1 1
0.169582334128075 0.162355810932418 1 1
0.0408361760268012 0.0402263526094667 1 1
-0.000554899120774381 0.000395122928099345 1 1
-0.0260462247577249 -0.0251750628366869 1 1
-0.109086769534888 -0.106044856177413 1 1
-0.0527184110092108 -0.0505136929933682 1 1
-0.00844295140485504 -0.00743394690265738 1 1
-0.0929085603362773 -0.0905007881253586 1 1
0.195968235108875 0.189725025934412 1 1
0.0536837744562843 0.0538140929960398 1 1
-0.0226373532962058 -0.021794293906421 1 1
0.111428708449736 0.108658629124753 1 1
0.0904974211646405 0.0883121397787642 1 1
-0.0839236673678367 -0.08226998690828 1 1
0.0613051579352613 0.0596656511139546 1 1
0.0230070489142138 0.0224451240526143 1 1
0.173817411976072 0.168361290952991 1 1
-0.0919246576720527 -0.0894872197775157 1 1
-0.18521360723336 -0.180716730871851 0 0
-0.146632789546026 -0.142910123981094 1 1
-0.0819996242741448 -0.0780316042399172 1 1
0.166454778566267 0.160700723840172 1 1
-0.0302376352728209 -0.029204390204762 1 1
-0.182334655547359 -0.176855924892324 0 0
-0.142053628102763 -0.136254075686037 1 1
-0.0894963165869413 -0.0867386864400768 1 1
-0.00819146082034519 -0.00854824300823426 1 1
0.00765941669692015 0.00775599898566531 1 1
-0.0365462261044351 -0.034188276764587 1 1
0.140177673929395 0.135323607872594 1 1
-0.0289274372169449 -0.0294015190049323 1 1
0.127100472418745 0.123187435469777 1 1
-0.1443269233629 -0.139500673865475 1 1
-0.0493737563665409 -0.0483164993181041 1 1
0.0220995749431049 0.0207239329781824 1 1
-0.0324020937994473 -0.0308576879835917 1 1
-0.086728234616664 -0.0850601630138626 1 1
0.00413521262415186 0.00309283598477661 1 1
0.121007516078386 0.117234447867332 1 1
-0.114343562718747 -0.110360382832832 1 1
0.228650817499812 0.222111066102999 0 0
0.0258105712504455 0.0237565150026977 1 1
-0.0831419011225142 -0.0798341681508986 1 1
0.0375847167234992 0.0370675291903029 1 1
0.159685928745387 0.155290593112553 1 1
0.134973647142255 0.130511147627343 1 1
-0.0951198479016903 -0.0927382585535033 1 1
-0.0478291374003958 -0.0469541555177289 1 1
-0.105937970354933 -0.102780478226974 1 1
-0.0601587752128643 -0.0580440105983506 1 1
0.0796818012614571 0.0766033581558142 1 1
0.00644750946552838 0.00506991438622253 1 1
0.0125796364161327 0.0127265146178414 1 1
-0.147413376850719 -0.142962556183597 1 1
0.063805423359522 0.0627430169281429 1 1
-0.0590124779721112 -0.0577010704800058 1 1
0.0324268268902427 0.0315803960525123 1 1
0.0560780771051681 0.0559880062805088 1 1
0.0873223019013897 0.0860420654963002 1 1
-0.068635164100138 -0.0669224811264658 1 1
0.129013291103735 0.125872826665124 1 1
0.254485483022402 0.247730478106831 0 0
0.0922641455324707 0.0905031038043025 1 1
0.103482421835006 0.10058360434085 1 1
0.122784901395954 0.119957502882619 1 1
0.229905931507088 0.223745333521084 0 0
-0.00668958556390507 -0.00659784642639882 1 1
-0.0652882901867782 -0.0622043401677282 1 1
0.0525874816115869 0.0508914059025982 1 1
0.00541183192560091 0.00589716379802247 1 1
-0.082711149110334 -0.0805180028658158 1 1
-0.0261289572299394 -0.025779406298436 1 1
-0.043567503413745 -0.0411182059038932 1 1
-0.00275936011902079 -0.00369771737196336 1 1
0.0407606828778662 0.0405306877397406 1 1
-0.0284764477802585 -0.0281151949861945 1 1
0.0184328352769157 0.018510380042221 1 1
-0.0546299408776374 -0.0534423770669029 1 1
-0.00713624381687322 -0.00748845072314009 1 1
-0.0891487764305366 -0.0864072508292956 1 1
0.0434296296477025 0.041621740447827 1 1
0.0636316467884228 0.060707209958148 1 1
0.114085002283567 0.110796405606699 1 1
-0.148758990132744 -0.143944293769271 1 1
-0.0695620943914537 -0.0662611574770923 1 1
-0.0313893866469052 -0.0306561226830241 1 1
-0.0618800180422872 -0.0579138586014931 1 1
-0.0753238214684102 -0.0730081649151405 1 1
0.0752638753144317 0.0741235328871912 1 1
0.0176813682121467 0.0170163180123864 1 1
-0.0133763742870389 -0.0130284870797279 1 1
0.066197516354764 0.0645777489009488 1 1
0.175627539610045 0.170650981934398 1 1
0.121732764199802 0.118872684144718 1 1
0.19671092989565 0.191396021879261 0 0
-0.169635708216881 -0.164758872847794 1 1
0.0327515543581132 0.0326552710051173 1 1
0.0309237023663264 0.0322152205944324 1 1
-0.0870162583489527 -0.0840555154254564 1 1
-0.0569464655640841 -0.0554333955580979 1 1
-0.146833551273192 -0.142572718235303 1 1
-0.00960105361480339 -0.010462785585177 1 1
0.00509869234990936 0.00519408423589258 1 1
-0.00829258578799708 -0.00796503733565933 1 1
0.0547378609040883 0.0534469452397885 1 1
0.0358235952810937 0.0357637960818202 1 1
0.00959142778467902 0.00902007380106266 1 1
-0.0450042118540031 -0.044263057704877 1 1
0.0298193207880777 0.0304157803948629 1 1
0.0275495699077407 0.0254071055859475 1 1
0.0741376601336251 0.0722965419884477 1 1
0.123195214066783 0.119321337866926 1 1
-0.0919932026381468 -0.0894546261087272 1 1
0.0574935068131731 0.0554638621917843 1 1
0.067701664179221 0.065538217006966 1 1
-0.0140601601702259 -0.0137226362008001 1 1
0.00812543211838956 0.00830037657724988 1 1
-0.0837110000316196 -0.0813815371426822 1 1
0.0617565430807874 0.0609267283907142 1 1
-0.0679576885871828 -0.0658174899754244 1 1
-0.116597709567959 -0.112992441100665 1 1
-0.12293008250235 -0.118708222039515 1 1
0.161707266026357 0.156186216147463 1 1
-0.109270439838547 -0.107177513738321 1 1
-0.0831026379473155 -0.0812382164516386 1 1
0.0868705333374158 0.0853877061708213 1 1
-0.0166644139572838 -0.0160542190673912 1 1
-0.0376919420319275 -0.0381292742271142 1 1
0.0518809301137287 0.0509833636524839 1 1
0.0492002637413274 0.0482143947192333 1 1
0.0287108519594699 0.0267954592954676 1 1
-0.0750081968125804 -0.074399651815067 1 1
-0.168470972554372 -0.164067253840876 1 1
-0.0320913234566051 -0.0319056458728666 1 1
0.120302815939274 0.116270168161474 1 1
0.123026737061636 0.119972892366217 1 1
-0.151111829303152 -0.146162480944166 1 1
-0.0416252125572383 -0.0415489384857878 1 1
0.0420078419794205 0.0409344526891011 1 1
0.112344045383077 0.108235754207566 1 1
0.0353362433829228 0.0339703367588657 1 1
0.0353919243641223 0.0342445975829243 1 1
-0.197638155379967 -0.191412141632255 0 0
0.00832132301015325 0.00735842009810209 1 1
-0.07307154140888 -0.0717326729526373 1 1
0.114184315178592 0.110502110731681 1 1
0.100056533269494 0.0971401696314215 1 1
-0.134166712926818 -0.131108104802434 1 1
-0.159899227919233 -0.154351141358113 1 1
-0.0109122435779191 -0.0120033161200876 1 1
0.0273241549775044 0.0262207144793165 1 1
0.145871019278829 0.141120060909641 1 1
0.0983276296320952 0.0966009969474752 1 1
-0.0166073900691172 -0.0164547520054723 1 1
0.0397032022989593 0.0397473545956418 1 1
-0.0466688028246427 -0.0456824665561554 1 1
-0.00925150737078354 -0.00853121372939816 1 1
-0.0389055141556665 -0.0382225879923732 1 1
0.170439811571524 0.165680203006098 1 1
0.113500921863344 0.109586747394607 1 1
0.0440391724522183 0.0420222343366897 1 1
0.0381107200203185 0.0374565695043434 1 1
-0.0698935590799687 -0.0689255494369941 1 1
0.000354056157322166 -0.00102130009959513 1 1
-0.0473209963707403 -0.045943287202119 1 1
-0.069259431235812 -0.0671784015951707 1 1
0.179559752808392 0.172325206015765 1 1
-0.0903110324123361 -0.0893653868777498 1 1
-0.100246149220124 -0.0969461805709104 1 1
-0.0998679479045336 -0.0977506634593829 1 1
-0.185840392370386 -0.180452821179262 0 0
-0.00629061790733237 -0.00621005625390843 1 1
0.0516297296877625 0.0486633912287856 1 1
0.0770829117252891 0.0756531535175897 1 1
-0.0724380285230798 -0.0702930858475164 1 1
-0.0983159096033588 -0.0929028544540222 1 1
0.035054066370924 0.0339439446204243 1 1
0.059218151977537 0.0561248153657333 1 1
0.128563710180568 0.125440464648063 1 1
0.0921144250047355 0.0907912789657789 1 1
-0.169452403856119 -0.165341190093774 1 1
0.159356232261945 0.155829150213228 1 1
-0.0494654810224038 -0.0477961537052737 1 1
-0.0853946653925507 -0.0822408562087423 1 1
0.0663247440515421 0.0619702528250299 1 1
0.0161886565967067 0.0154479911081756 1 1
-0.062217472246638 -0.0613564840629288 1 1
0.0814506508688015 0.0791527741467817 1 1
-0.0265540556707657 -0.0258801555584082 1 1
-0.077000375817135 -0.0758244433290082 1 1
-0.010980909577198 -0.0105683654179671 1 1
-0.0695967087137168 -0.0666128309543198 1 1
-0.0283081385878071 -0.0271466654761041 1 1
0.0586403593307002 0.0573526051694281 1 1
0.0678425900647126 0.0652389750617648 1 1
-0.146956680317911 -0.141912567452617 1 1
0.0464142417265339 0.0454067696174654 1 1
0.182201240674984 0.175641638402812 1 1
-0.113146620592497 -0.110430952316388 1 1
0.0835255376223674 0.0812791826112373 1 1
0.0355572654283102 0.0347955860748303 1 1
-0.0218784132838578 -0.020859963263687 1 1
-0.00644945170230023 -0.00743283998367388 1 1
0.105866928191161 0.103539775866391 1 1
0.00669448401705981 0.00513453264238402 1 1
-0.0432538132968429 -0.0414088087360552 1 1
-0.0303110633057347 -0.0298251404687336 1 1
0.00816196198105517 0.00678220160561067 1 1
-0.000937276397027216 -0.00247981556614167 1 1
-0.0810799114028354 -0.0781150066693611 1 1
-0.0748745354154994 -0.0724907850781185 1 1
-0.160683062306627 -0.156101305080708 1 1
0.00402663185417497 0.00456100207651721 1 1
-0.151619949045946 -0.147365207806554 1 1
-0.0438637587262349 -0.0431904104861851 1 1
-0.115949381634603 -0.111443630062077 1 1
-0.110287546093813 -0.105712216736914 1 1
-0.048218841401098 -0.0472437797401571 1 1
-0.0405385057830451 -0.0391787962695228 1 1
-0.182538683356346 -0.176040355042237 1 1
-0.147530489686127 -0.141593611329326 1 1
0.0253708437285492 0.0252048448778105 1 1
-0.0382513024110643 -0.0369020129601646 1 1
-0.159018100503749 -0.152741477384009 1 1
0.0440824697507494 0.0434952028704304 1 1
-0.0638541381996832 -0.0617686364458078 1 1
-0.0581801133586495 -0.0572250476100695 1 1
-0.0178154423171399 -0.0175004351482394 1 1
0.0568066971587928 0.0550329645544996 1 1
0.0385512934725151 0.0380823133952231 1 1
-0.0391114205039355 -0.0369905125257014 1 1
0.127504600364442 0.123644377987361 1 1
-0.0261935318550302 -0.0256700987939463 1 1
0.143970669580274 0.138350348904992 1 1
0.0498831950425137 0.0496173299789199 1 1
-0.0849553797409252 -0.0844838848018997 1 1
-0.0628535846562515 -0.0614074622073349 1 1
-0.153609475464719 -0.148424793347477 1 1
0.0695388478119951 0.0671941025631196 1 1
-0.0166843491683414 -0.0164428131973287 1 1
-0.128603188313957 -0.123652766616833 1 1
0.121708651341216 0.1176717154755 1 1
-0.0916288664624337 -0.0901937072708307 1 1
0.0751265110471698 0.073416586987856 1 1
0.180139274644792 0.175250090266287 1 1
0.138031364154626 0.134012805145837 1 1
-0.136712262027179 -0.132374188140729 1 1
-0.179356355125773 -0.174284867705308 0 1
-0.0418599867638337 -0.0398789204205193 1 1
-0.110736751980025 -0.106676356332759 1 1
0.0462619346984865 0.0446765273035433 1 1
-0.0148256354280431 -0.0148966646760475 1 1
0.0116446835629683 0.010852295744291 1 1
-0.00753014496668093 -0.00721334151575528 1 1
0.0394057187766416 0.0372018772616 1 1
0.0292304272146746 0.0283619160613652 1 1
0.0975551023239293 0.0938785349657301 1 1
0.149946352576111 0.145683325094905 1 1
-0.00542302305030367 -0.0057526617292501 1 1
0.000754402615877461 0.00159116282111238 1 1
-0.0229729109765124 -0.0223531767110229 1 1
-0.0304103107857033 -0.0303159912483121 1 1
-0.115189688094664 -0.110318766063848 1 1
-0.0444126307660473 -0.0433156156773519 1 1
0.0268124019109456 0.0280341806583977 1 1
-0.0687343442332986 -0.0663398647717061 1 1
0.0370372220428866 0.0354765585879043 1 1
-0.0057134621237531 -0.00588477417746594 1 1
-0.0581146740253537 -0.0568132671279091 1 1
-0.272627526794271 -0.264713410292577 0 0
0.109289761515219 0.105521643883223 1 1
-0.0317853047779243 -0.0317849534336897 1 1
0.0669362385091227 0.0639329587262601 1 1
0.0112931844450029 0.0115841856252747 1 1
0.143414518561494 0.139519850066075 1 1
-0.0391623539613582 -0.0381138605735108 1 1
-0.0676463968724196 -0.0658786880728668 1 1
0.0911798678839144 0.0883439041653871 1 1
-0.0662212637183744 -0.064880576413966 1 1
0.232721369267386 0.227602596854666 0 0
-0.152888641544967 -0.148968779052673 1 1
-0.12154564649936 -0.118228682165753 1 1
0.128382054971352 0.124379792264042 1 1
0.040288748838283 0.039463904985612 1 1
-0.0921863698037951 -0.0888594263637589 1 1
0.0250269078909288 0.0224700198018441 1 1
-0.0396373751838438 -0.0386314968147826 1 1
0.0406594018179183 0.0393295308507787 1 1
-0.013827493367067 -0.0143848648322246 1 1
-0.026071405522986 -0.0237177276243299 1 1
0.237142861656575 0.230446604976033 1 1
-0.0416022806205732 -0.0401060513145741 1 1
-0.0133602334598112 -0.0128832352722364 1 1
0.0658545930864766 0.0641151183633807 1 1
-0.0960374038467446 -0.09375473085706 1 1
-0.0182867850084326 -0.0192139801672192 1 1
0.0968786248436295 0.0950453260799728 1 1
0.0493917194743427 0.0478329714637829 1 1
0.01636392742707 0.0178079129157568 1 1
0.0250056840638091 0.023352781461736 1 1
-0.0392483530542018 -0.0381026911087997 1 1
-0.148228209169831 -0.142037476074968 1 1
-0.111569347928017 -0.108723190892661 1 1
-0.242699436906269 -0.235418870053153 0 0
0.0356020503300493 0.0359158326744704 1 1
-0.169013140396702 -0.164399358465284 1 1
-0.118739554453582 -0.115526309910039 1 1
-0.176736475122054 -0.171334813196802 0 1
-0.00323520261335137 -0.00368993626231215 1 1
0.0819432331579348 0.0792356315009597 1 1
-0.0563513172870046 -0.054311889776068 1 1
0.144981927480311 0.140678076105145 1 1
0.0372889921770923 0.0366964389681407 1 1
0.00705805082371593 0.00690223123356641 1 1
0.0222666660217361 0.0216522996569302 1 1
-0.121859038032543 -0.118540409531602 1 1
0.211004417051499 0.205020920458198 1 1
-0.102996590172495 -0.0999526936365218 1 1
0.157007796660285 0.151537112916005 1 1
0.158476511088814 0.154280703737098 1 1
0.17029235942524 0.164844781717914 1 1
-0.209062443484967 -0.20313183471527 0 0
-0.0554090339006073 -0.0547516545002914 1 1
0.0967163454208081 0.0938335570407289 1 1
0.0395606682224369 0.0402286499903893 1 1
-0.110211443247626 -0.107205573890479 1 1
0.122875834314777 0.119924466415533 1 1
-0.0722920318573748 -0.0695516338774624 1 1
-5.44158458599051e-05 0.00020227473496294 1 1
-0.0741783305955926 -0.0722773706977028 1 1
-0.0229920845583183 -0.0217036437183721 1 1
0.189214166033839 0.184044001800321 0 0
0.0748255903510098 0.0705663444742063 1 1
-0.0458348043708942 -0.0446269733833163 1 1
-0.19243939041717 -0.184251984873278 1 1
-0.0903024773595281 -0.0890802933754667 1 1
-0.0241802042499989 -0.0232134180448558 1 1
0.0249100595620397 0.0243724398980081 1 1
-0.0829958784130853 -0.0809983611496658 1 1
0.0423085514789243 0.0392349194648225 1 1
0.0914514217650141 0.0889352452230378 1 1
0.0306694521162919 0.0290254948169195 1 1
-0.0892916573762968 -0.0870711170436592 1 1
-0.055634510728438 -0.0533228916902919 1 1
-0.0673649027009482 -0.0646075886774594 1 1
0.0729250191559894 0.0691076986602507 1 1
0.121006820309446 0.117206445763803 1 1
0.155061533153691 0.150593070932771 1 1
0.218685462236518 0.213393414257187 0 0
0.0114013915575828 0.0107883134669605 1 1
-0.120465426780345 -0.116681857752642 1 1
-0.0397638293725895 -0.0388378278214839 1 1
-0.00871063157119856 -0.00743312310344325 1 1
-0.14742832580445 -0.142549875403 1 1
0.0958453775743216 0.0910368290970089 1 1
-0.0483766419839312 -0.0456339515160781 1 1
0.10333782211148 0.100357435907984 1 1
0.00749401315406539 0.0073228830482139 1 1
0.0366528495654236 0.0361699183914879 1 1
0.0242113655829565 0.0234623095847029 1 1
0.0951336605461793 0.0927078369869099 1 1
-0.130402146372953 -0.126156917843367 1 1
0.0558976351748021 0.0535016797698907 1 1
0.0812032299885301 0.0785501171293363 1 1
0.140843450414641 0.13571492849447 1 1
0.1332270909504 0.128618461457298 1 1
-0.0161161487780142 -0.0148128892293211 1 1
0.270897412930002 0.260859874589208 0 0
-0.119787590674457 -0.11584805357063 1 1
-0.0581249085394927 -0.0565051832710754 1 1
0.112515648585223 0.109193621661712 1 1
-0.0248725429154469 -0.0238956955719688 1 1
0.0641333686844957 0.062451737744119 1 1
-0.0313509300417479 -0.0289564152623928 1 1
-0.0222572982931343 -0.021354834850581 1 1
0.0512078866314999 0.0500778747479172 1 1
-0.0566077463157513 -0.0547983874513165 1 1
0.104045530739677 0.100093646899658 1 1
0.0630706196169896 0.0608549771922947 1 1
0.0514391307077336 0.04944195766424 1 1
0.133504559982323 0.12983573228284 1 1
-0.0176563636639531 -0.0174663728853802 1 1
0.0546042063418433 0.0533292334529427 1 1
0.104366812263814 0.0999642208370954 1 1
0.0561284447942998 0.0557570626691758 1 1
0.120190360973066 0.116798342502329 1 1
-0.0143984933670959 -0.0145431479253833 1 1
-0.0135090674663941 -0.0130733042122731 1 1
0.201445092057799 0.195261708017045 1 1
0.0691460654712813 0.0656022525551458 1 1
0.00974354741990354 0.0102010728360019 1 1
0.0264504735155669 0.0256242028615227 1 1
0.156674754224285 0.152254136619485 1 1
-0.0245286406444293 -0.0248573830006475 1 1
-0.00245721145672507 -0.00226074656275477 1 1
0.217130072310352 0.212028895374263 0 0
0.112694476789963 0.108835346541382 1 1
0.102316533241449 0.0995308598468925 1 1
0.0295296322877097 0.0284128574136317 1 1
0.141288397631962 0.136809573805044 1 1
0.074308564385394 0.0736169018000729 1 1
0.103326523624348 0.101383011223842 1 1
0.0587774749616871 0.0564595477312118 1 1
0.0647037250745004 0.0629848300799985 1 1
0.136511939732519 0.133607517228144 1 1
0.14224152116629 0.138071846841447 1 1
0.00436138876507439 0.00430368890393297 1 1
-0.00973933847990686 -0.00772059274531032 1 1
0.0621134278349215 0.0617660387957992 1 1
-0.0389307533255844 -0.0370439878526453 1 1
-0.00828948788957247 -0.00642391586058829 1 1
-0.13214445730578 -0.128503543877572 1 1
0.10922406994691 0.106288447076022 1 1
-0.23790998477517 -0.232314793044422 0 0
-0.00156387464780983 -0.00207838922081855 1 1
-0.00978417357430307 -0.00931288405113654 1 1
0.0523610658641566 0.0510222178636107 1 1
-0.0167653982420743 -0.0159330281530059 1 1
0.0652200406791647 0.0634699170991079 1 1
-0.0754702144235546 -0.0725246668662206 1 1
-0.26278727426704 -0.255570933048953 0 0
-0.0436353676734193 -0.0425775709906411 1 1
-0.0733210014587697 -0.0695371009347408 1 1
0.122079704097702 0.118036014358036 1 1
0.0965402300737972 0.09359445979101 1 1
-0.0305789430089391 -0.0300496223833278 1 1
-0.0708473404558735 -0.0692098221189864 1 1
0.00499863355649436 0.00460760883238247 1 1
0.0316118884107842 0.0314510473118237 1 1
0.0780025014302818 0.0743694033821917 1 1
0.0715980444755691 0.0703524431627742 1 1
0.12320712153401 0.120270671258844 1 1
0.055389305392179 0.0532309419366028 1 1
-0.0949268793441378 -0.0913834264832851 1 1
-0.128361352763652 -0.123678933693108 1 1
-0.0930630499973805 -0.0915528849278959 1 1
-0.0943684244368648 -0.0900840171411314 1 1
0.0315133035769039 0.0300601108731904 1 1
0.212288011850178 0.206086107108989 1 1
-0.0220559627364215 -0.0209741427473212 1 1
-0.0052479800322367 -0.00576838697881716 1 1
0.00302186418373109 0.0036727912266114 1 1
0.146092724195695 0.141619267827674 1 1
-0.0786399415005672 -0.0768633845578416 1 1
-0.121449826651219 -0.11923778455033 1 1
0.00216328790292463 0.000564286419947664 1 1
-0.0285062277874085 -0.0291337690253522 1 1
0.0127708256824483 0.0117368207356118 1 1
-0.0135059067834163 -0.0130998591202835 1 1
-0.136695119085909 -0.132656607776881 1 1
-0.0295583636396351 -0.0282900850966108 1 1
0.12162690363478 0.117137679253662 1 1
0.106147366440855 0.10319367505302 1 1
0.0739915594248695 0.0717943540420581 1 1
-0.04186034027248 -0.0412550760222442 1 1
-0.100361608524687 -0.0970612348817365 1 1
-0.015515529037459 -0.0145184514734219 1 1
-0.100996535695785 -0.0984067335704443 1 1
-0.21237373549974 -0.206155108856738 1 1
0.00304548103646909 0.00417236012259204 1 1
-0.1051135866766 -0.102025212645056 1 1
0.0367497337915746 0.0361444853195833 1 1
-0.0173717517507793 -0.0168597135391446 1 1
-0.208144143297036 -0.201749918424763 0 0
0.0516306734389309 0.0510194116387015 1 1
0.117268847993995 0.114418605019599 1 1
0.0124980621049655 0.0117503438550077 1 1
-0.133893468782387 -0.130230526303227 1 1
-0.126539210786998 -0.123209569930698 1 1
-0.0580824530050392 -0.0550447400159831 1 1
0.179025472090903 0.173582052781179 1 1
0.280703836120559 0.270829374310526 0 0
0.0590132249608425 0.0579684224976917 1 1
-0.000969742862329915 -0.000362843413181418 1 1
0.135238884360363 0.13118439615311 1 1
0.000319582197127157 -0.000540842380569154 1 1
0.090235304574781 0.0874406174139807 1 1
-0.0558564477556537 -0.0559024856318706 1 1
-0.0574154703888095 -0.0556563234135484 1 1
0.0745120796840269 0.0713433987587288 1 1
0.144912434390965 0.140567040518439 1 1
0.0349848307481097 0.0343635800675919 1 1
-0.0267156822819199 -0.02666375638856 1 1
0.107573153005438 0.105032958121164 1 1
-0.109989291851182 -0.107436592454145 1 1
0.112399820459733 0.108518633429749 1 1
-0.0469376412129867 -0.0448599623546838 1 1
-0.037278494435966 -0.0371317754776693 1 1
-0.0259364197928143 -0.0243812646258599 1 1
-0.0254983380961883 -0.0245836376351629 1 1
0.0973176682906912 0.0959472102020526 1 1
-0.0745121998703093 -0.0711623060861529 1 1
0.0545797447480339 0.0522213064654057 1 1
0.029311202350262 0.0302953187059507 1 1
-0.0154652300276388 -0.0141807992747721 1 1
-0.0278049256680845 -0.028700981735346 1 1
0.0915439123824941 0.0904065019149452 1 1
-0.169367215073439 -0.163304327665506 1 1
0.133957182078207 0.130421373191733 1 1
-0.0484396708874579 -0.0470305167248684 1 1
0.0165280845160562 0.0160669638464569 1 1
-0.0949154273729466 -0.0925111016748587 1 1
0.125729331225304 0.12071899788074 1 1
0.100379662022867 0.0958501009191405 1 1
-0.0787462248007411 -0.0769053584465776 1 1
-0.0922254617031182 -0.0887996061214122 1 1
0.0753636176137404 0.0722993021870827 1 1
-0.0336096990410617 -0.0326908397422853 1 1
-0.148710187658003 -0.144941077336142 1 1
0.106336959567238 0.103296527391692 1 1
-0.0264326064609088 -0.0262614942842056 1 1
0.0223250112644685 0.0190621751000626 1 1
-0.0245400120271657 -0.0238250116336217 1 1
-0.178422097379412 -0.173755177266038 1 1
0.0426148755019836 0.0412849104729101 1 1
-0.0386011033869986 -0.0389234570659407 1 1
0.0201899797567623 0.0186101518527885 1 1
-0.0726982703775183 -0.0706491224096108 1 1
-0.0860815510637898 -0.0824112285554322 1 1
-0.0844885123617824 -0.0824283696630014 1 1
-0.092175654489248 -0.092013981414007 1 1
-0.193691884740562 -0.189619702359704 1 1
-0.057676294005275 -0.0566049785303767 1 1
0.0292803704288473 0.0287888920213962 1 1
0.0381501697095074 0.0369956846879596 1 1
-0.00242200404437826 -0.00282976725747646 1 1
0.0776558962487255 0.0761503773693416 1 1
-0.041880877594767 -0.040106887033335 1 1
0.116425143436684 0.112285372511802 1 1
-0.0987799103878131 -0.0955372856100224 1 1
0.0817064980007351 0.0781728698472934 1 1
0.0715481268716418 0.0689108729951322 1 1
0.0467081485822946 0.0441443025076787 1 1
-0.0867392179469398 -0.0839724522558561 1 1
0.0671484483644047 0.0637350027891633 1 1
0.120589471899747 0.117982299752296 1 1
0.0713937160869905 0.0687243210051748 1 1
-0.0425135728120501 -0.0415574957849494 1 1
-0.0346438222877317 -0.0337068142646686 1 1
0.0248900381799095 0.0238620106741438 1 1
-0.0694870216701521 -0.0671294198464938 1 1
-0.0281709804155797 -0.0277072895332021 1 1
0.0491119888737091 0.0472614996310865 1 1
-0.0133037474626679 -0.0126193562798438 1 1
-0.0757447387868664 -0.0719968452741252 1 1
0.117714773075105 0.11380324718278 1 1
0.0755265605987201 0.0743793453669481 1 1
-0.115125408617022 -0.110916340045973 1 1
-0.0335427978366283 -0.0325365741561353 1 1
0.12894486765718 0.126229621826873 1 1
0.013134071844718 0.0124618314575428 1 1
0.0620109793443904 0.0601791756925736 1 1
-0.00711391399504623 -0.00659749816571763 1 1
-0.0793405809543334 -0.0770359141331989 1 1
0.135996362826713 0.132961816086733 1 1
0.165430283818898 0.161454012254692 1 1
-0.00959042076492672 -0.00888061778109274 1 1
0.13317539479134 0.128794792197969 1 1
0.108013674674847 0.105500389323354 1 1
-0.0596377387920103 -0.0589139179448932 1 1
-0.175631214087995 -0.170615026894219 1 1
0.127822245078984 0.124712876040683 1 1
0.0125267299935964 0.014010701505345 1 1
0.121090030038866 0.117764338653546 1 1
-0.0488724616842109 -0.0471358337994839 1 1
0.0583852121971048 0.0570638201983349 1 1
0.206507204287997 0.199972517665177 0 0
-0.0371983684763136 -0.0358754419579429 1 1
-0.0766392601739355 -0.0743332333268927 1 1
0.100816822461049 0.0984234981529942 1 1
-0.0137100686409601 -0.0135398775057487 1 1
-0.246482148961717 -0.239376368340557 0 0
0.0728891224885468 0.070244950356396 1 1
0.0625615235973356 0.0615247645712051 1 1
-0.0795198913444506 -0.0752700370683795 1 1
-0.0875894735574905 -0.0847605537887478 1 1
0.231909796836802 0.22428193806591 0 0
-0.0132547625161792 -0.0115769299410731 1 1
0.0339963932651447 0.0331721964536705 1 1
-0.0968726984200449 -0.0941926629914661 1 1
0.0347515279904136 0.0337905059185368 1 1
-0.109835635293347 -0.105965967127803 1 1
-0.0239874565715604 -0.0240853437561317 1 1
-0.0695692160726951 -0.0672630281553018 1 1
-0.0469063445217708 -0.0469136655102103 1 1
0.0503945759938196 0.0492483295985294 1 1
0.0621109264096848 0.0594245023472908 1 1
-0.0527672675396355 -0.050553751965543 1 1
0.158202229217333 0.152293407120381 1 1
0.0398657280277691 0.0394364852564274 1 1
-0.15022822611394 -0.145385569958878 1 1
-0.0498750735973902 -0.048413785008874 1 1
-0.0890023827393786 -0.0857759080704378 1 1
-0.0788799051775884 -0.075976314001992 1 1
-0.0743741373394305 -0.074207656478698 1 1
0.0618305682905942 0.0589813727229001 1 1
0.0959759477444228 0.0930824973156197 1 1
-0.252037492736627 -0.245450104331498 0 0
-0.283164780070863 -0.274834148467149 0 0
0.0634500512017303 0.0614403803832778 1 1
0.0910719501364917 0.0881022080499023 1 1
0.0808796424393537 0.0780744128961607 1 1
-0.0790215049899618 -0.0772525567932012 1 1
-0.00923860457066489 -0.00873520187490347 1 1
0.00196480971214718 0.00259361210338055 1 1
0.0198961913837976 0.0195694499371382 1 1
0.0606492039588547 0.0588461340179233 1 1
-0.039389562016051 -0.0382893072829208 1 1
-0.0190069218161278 -0.0189613775656984 1 1
0.0807154228433425 0.0777306948105482 1 1
0.00629500314776865 0.00501677778839961 1 1
0.0537209327747531 0.0533052384420912 1 1
-0.0988452089693996 -0.0956260769617344 1 1
-0.0264560530144457 -0.0259352556555968 1 1
0.17914877285496 0.173395220277269 0 1
-0.0999917312972889 -0.0975009339170151 1 1
-0.185388879340359 -0.179164590264462 1 1
-0.131932629472191 -0.129153140080982 1 1
0.0261240351827432 0.0250712782033456 1 1
-0.0454378701085811 -0.0447909761382715 1 1
0.0413684198770229 0.0405270839024149 1 1
-0.0884998105022751 -0.0853936078889743 1 1
0.185890707021157 0.180509452640118 0 0
-0.0328717318481469 -0.0318669940092089 1 1
-0.255472766334219 -0.24831556050082 1 1
-0.0140727823224552 -0.0139562897242938 1 1
0.0887742988524699 0.0872175506559688 1 1
0.0607373588076198 0.0588185999813221 1 1
0.149826386916495 0.144721348473532 1 1
-0.0177291169687552 -0.0167548492364735 1 1
0.114975879391783 0.110649022494882 1 1
-0.016020673209584 -0.0160222457820897 1 1
-0.0841834207579084 -0.0809723463479588 1 1
0.113702736219391 0.111847731908336 1 1
-0.0521541010103046 -0.0513518008232089 1 1
-0.00683320559459842 -0.00596602589040277 1 1
-0.138938078866398 -0.135357295457402 1 1
-0.074581036887592 -0.0729227342709857 1 1
0.081444182627969 0.0815041263009794 1 1
0.0875329532027643 0.0835297758656928 1 1
-0.00754779564638913 -0.00698877830887742 1 1
0.0534126911381577 0.0509358534070075 1 1
-0.00197350628978515 -0.00264544163225656 1 1
0.0728456446447445 0.0698339550969637 1 1
-0.0392612602458734 -0.0383972943262211 1 1
-0.078894513503976 -0.0765780539627119 1 1
-0.0640397265435625 -0.0613588494688748 1 1
-0.0411587381322418 -0.041366157960905 1 1
-0.0964953004833022 -0.0929837397119069 1 1
-0.0863244901127895 -0.0843990232188911 1 1
-0.00339638765720546 -0.00327094537088286 1 1
-0.0835228489069056 -0.0825232227834349 1 1
-0.0520314016443284 -0.0529105169011335 1 1
-0.085034814778533 -0.0829175396334472 1 1
-0.0736501562979742 -0.0712785872792237 1 1
-0.0544057934590703 -0.0518935382219891 1 1
0.149672208178577 0.145316491453029 1 1
0.047035024990785 0.0461412723928325 1 1
0.210840386754048 0.205149376267324 1 1
-0.0336250570703761 -0.0328866749566399 1 1
0.0506644149265802 0.0493313088635539 1 1
0.0157429867295094 0.0148024353507486 1 1
-0.117357613638876 -0.115606160196556 1 1
-0.161657458012222 -0.154804635116486 1 1
-0.126166539752553 -0.122497842502736 1 1
0.186470526899967 0.180452047304034 0 0
0.00322247553178406 0.00184410282694657 1 1
-0.0133148309955654 -0.0117232477064001 1 1
-0.0229596093345172 -0.0223843152783354 1 1
-0.266571066242391 -0.257927527015905 0 0
0.289118620197641 0.28064102146987 0 0
-0.0804671498100658 -0.0787631989278765 1 1
-0.146748772531091 -0.141975298591481 1 1
-0.0403074641065164 -0.0395496063825887 1 1
0.160692895413277 0.155255947504877 1 1
0.149566441763041 0.143658590731857 1 1
0.0209824550732602 0.0207827550553125 1 1
-0.0122324307755649 -0.0124167151105605 1 1
-0.00461443323716186 -0.00409341530667448 1 1
0.0692626891427443 0.0663680117374109 1 1
0.129201864533543 0.124878625420092 1 1
-0.169806775102556 -0.165769541181138 1 1
0.0812809301545595 0.079125645805924 1 1
0.0665678761232262 0.0633065344964566 1 1
-0.00396797786878028 -0.00270606518272751 1 1
0.133658713218547 0.128462044223259 1 1
-0.0816155232814352 -0.0792936984573108 1 1
-0.0200738073675061 -0.0197110708166552 1 1
-0.287886883913717 -0.27844446169408 0 0
-0.0618372404861192 -0.0598460859262841 1 1
-0.201237500443771 -0.195611327320595 1 1
0.0179011132231003 0.0177367306957906 1 1
-0.0150253208357253 -0.0141341333351196 1 1
0.0995772267687788 0.0973690268691071 1 1
0.0239531996352952 0.0230700399344273 1 1
-0.0371622019652864 -0.036303585475044 1 1
-0.0927823458875216 -0.0897275716390178 1 1
0.0831379952605671 0.0804108623020934 1 1
-0.186001736175725 -0.179835632462379 1 1
0.100788795993504 0.0978181030485891 1 1
0.131415994424398 0.128192810180425 1 1
-0.0354423843217094 -0.0339091835506626 1 1
0.0756911159108093 0.0730869897868085 1 1
0.0681262151179997 0.0652695911609874 1 1
-0.0937068546116729 -0.0916573651453197 1 1
-0.0690732543288691 -0.0675828104740197 1 1
-0.0443845490921503 -0.0437507324087225 1 1
0.0149860310174001 0.0146066397511938 1 1
-0.032917685436333 -0.0313695579802669 1 1
-0.02609270672794 -0.0250309342024981 1 1
-0.250353865530886 -0.242535329574772 0 0
0.0159598100717261 0.013723207692996 1 1
-0.063849249161254 -0.061814341236076 1 1
-0.0562221788959372 -0.0556378068867692 1 1
-0.0548168061602587 -0.0531801005543091 1 1
-0.0342283325454108 -0.0334525479496482 1 1
0.003436655801225 0.00283287111176632 1 1
-0.0527747769818095 -0.0514519433051528 1 1
-0.00623511182644629 -0.00512598416219067 1 1
0.140271802561887 0.137777989435532 1 1
-0.0153588106758275 -0.0119850708236843 1 1
-0.0588238799024013 -0.0581549934093605 1 1
0.0117173618568146 0.0120510428463515 1 1
0.00547456821070492 0.00363489421744281 1 1
0.0143835749099544 0.0132647098866442 1 1
-0.0865459706872062 -0.0844799508642377 1 1
0.209876549774149 0.203855076038228 0 0
0.05386357605477 0.0527398895641515 1 1
-0.0703625501729915 -0.0681066929357083 1 1
-0.0235470087795334 -0.0228710811791259 1 1
0.080059253784873 0.0772512938391235 1 1
0.112958180107307 0.109974817807439 1 1
0.0041795236273878 0.00413834124327946 1 1
0.0650264019159544 0.06498583564271 1 1
-0.269047566300231 -0.259250442699585 0 0
0.0633505336618173 0.0612655875844357 1 1
0.00891304534452866 0.00960260706493604 1 1
0.039170532316143 0.0387174821726017 1 1
0.0325059754094915 0.0316596458808801 1 1
-0.116527717382016 -0.112748855326261 1 1
0.112186604947314 0.109249873895342 1 1
0.0469204349973343 0.0450588660107812 1 1
-0.0642411182312372 -0.0626141975937508 1 1
-0.0323603810953163 -0.031481381475735 1 1
-0.229966805521035 -0.221688566533465 0 0
-0.263244907786135 -0.25548626603269 0 0
-0.115997126273164 -0.113460691030631 1 1
0.0597702623612627 0.0572500254202949 1 1
0.111262405926089 0.107840323818251 1 1
-0.0274987424160715 -0.0268706801057402 1 1
-0.0248692782477807 -0.0230073352159182 1 1
0.0766547778972944 0.0737456113943961 1 1
-0.074088209915786 -0.0725714344651981 1 1
-0.109928397436631 -0.106868643357686 1 1
0.103966695548903 0.100597335058971 1 1
0.0385615308923997 0.0379036757290847 1 1
0.0343285728504613 0.0339785107264892 1 1
0.0867934559664078 0.0849758597436425 1 1
0.0407965714468908 0.0402952901956372 1 1
-0.062791854647536 -0.060910539608844 1 1
-0.0507030879584744 -0.0491182315748022 1 1
0.00346930340506291 0.00339685890850198 1 1
0.195428019387773 0.189392099152795 0 0
0.0252676535284802 0.0260041636302905 1 1
-0.0669416561171125 -0.064058524882012 1 1
0.0188354465714129 0.0186677888231649 1 1
-0.0114726340339516 -0.0105300143162196 1 1
-0.0250275707925928 -0.0236168169444972 1 1
0.0726851186213173 0.070271947457287 1 1
-0.227355982125778 -0.221173743354899 0 0
-0.0553596325496697 -0.0529865348511309 1 1
-0.0253516661571476 -0.0258870882517756 1 1
-0.102649791538668 -0.0994161269551786 1 1
-0.102390558837713 -0.100719619022411 1 1
0.104514737757213 0.102538451833617 1 1
0.0346121515676465 0.0350417901578755 1 1
-0.124541214670899 -0.120635776253909 1 1
0.00121490528984694 0.00100970577427168 1 1
-0.0783499061596467 -0.0756003095183657 1 1
0.180318889526048 0.175046369865339 1 1
0.0462802819085542 0.0434979553960101 1 1
0.0299881712167279 0.0297535141422303 1 1
-0.0887755351953286 -0.0859624583288644 1 1
-0.1597418213943 -0.155101320579805 1 1
0.135129841570808 0.130832429544695 1 1
0.0684277064267996 0.0666938382120787 1 1
-0.191703405097458 -0.183539761009895 1 1
-0.0773905133502905 -0.0749439389286047 1 1
0.0199951394890817 0.0207832587644219 1 1
0.116609784459591 0.113631981538757 1 1
-0.251256158968062 -0.243820333338122 0 0
-0.00168915076525736 -0.00288671011101162 1 1
-0.0401161855515601 -0.0380687352978872 1 1
-0.1763683192509 -0.170687507115909 1 1
-0.0573237864706682 -0.0548898085491999 1 1
0.0152150845553504 0.0140811276338264 1 1
0.0346021179814477 0.0340232548179783 1 1
-0.0115579567072527 -0.0118848210289699 1 1
-0.19536524500794 -0.190148324058031 0 0
-0.0114785403587752 -0.0111958519749175 1 1
0.0870638748426153 0.0848357482198635 1 1
-0.00524895049729528 -0.00512694547394109 1 1
-0.159691258396059 -0.156138292127138 1 1
0.0117172160588695 0.012096719591877 1 1
0.013911896059804 0.0129106786773214 1 1
0.0366131137220978 0.0358512432435834 1 1
0.184545604494862 0.179729080022609 0 0
0.0160184565857966 0.0143708540415368 1 1
0.0568100385758466 0.0548518829420417 1 1
0.00611284463879488 0.00477150063392046 1 1
0.0303620475472525 0.0295117768209145 1 1
-0.0325417419215763 -0.0314046036907603 1 1
-0.0751808718685874 -0.074394465677364 1 1
-0.0379835614891152 -0.0359838270627367 1 1
0.0134971925391443 0.0133464396089539 1 1
-0.134125660987359 -0.128730909541163 1 1
-0.0266360240332896 -0.0260589992533167 1 1
-0.0944898281911395 -0.092135165391124 1 1
0.0277046597631801 0.0286171235091997 1 1
-0.0566708020634477 -0.0532784547739105 1 1
0.0401928717074322 0.0403693806106631 1 1
-0.00765535428945525 -0.00782334047719132 1 1
-0.0510409873784855 -0.0492309318591362 1 1
-0.0940571355195151 -0.0918281206173078 1 1
-0.0489262391361861 -0.0473254586077364 1 1
-0.260753820843472 -0.253168212062707 0 0
0.00901453087409802 0.00886391961325388 1 1
-0.0238038568211249 -0.0231882941401361 1 1
0.104275294543828 0.101515789231861 1 1
0.0463708299229181 0.0446796855902152 1 1
-0.0143957840517965 -0.0152404126079365 1 1
-0.179495289994675 -0.173384930621229 1 1
0.0604496666988315 0.0578775177174152 1 1
0.0452874517452917 0.045010436215471 1 1
-0.026296892976122 -0.0253943261361705 1 1
0.0694713820421435 0.068514892085705 1 1
-0.0557491123811005 -0.0553808857929358 1 1
-0.0772025783305511 -0.0735746527893018 1 1
0.0255347497703856 0.0258867654199954 1 1
-0.02074147315538 -0.0211732558671487 1 1
0.0645400021889808 0.0629824837802505 1 1
-0.180636393390692 -0.175614998034661 0 0
-0.0200562187669678 -0.0193351077041544 1 1
0.0534351960071288 0.0514320325756253 1 1
-0.287289206858534 -0.279833570101638 0 0
0.0969233619396459 0.0929861492764331 1 1
-0.22818056687811 -0.220987801398305 0 0
-0.0528830850374746 -0.0515683987168013 1 1
0.0195117993008522 0.0189005502312666 1 1
0.198692800930943 0.192919709731634 0 0
0.0787879875921434 0.07726104948202 1 1
0.180786872926629 0.175260440263239 1 1
0.231406196623707 0.224531348246509 0 0
0.0568000766637284 0.0544002559682216 1 1
-0.0811248016362201 -0.078010294126186 1 1
0.0815227837006389 0.0789277315763281 1 1
0.0394623155952051 0.037991871578429 1 1
-0.0100087227892323 -0.00897206951673495 1 1
-0.02665492873329 -0.0259625723033432 1 1
-0.00878867055003385 -0.00927507365441387 1 1
-0.0134366673013671 -0.0134835409085194 1 1
-0.00152164892599839 -0.00125091156982886 1 1
-0.0675116551137275 -0.0658276367935117 1 1
0.029081757955555 0.0278229728311251 1 1
-0.201507265915316 -0.195939055365237 0 0
0.124352972599619 0.121616717678675 1 1
0.0746882982176262 0.0720484519299315 1 1
0.0699119624085606 0.0681723169108107 1 1
0.010792561739094 0.00994605957324573 1 1
-0.00128392667375836 -0.00238357569482725 1 1
0.0173634258716682 0.0172554239264444 1 1
-0.115757204289999 -0.113160353805753 1 1
0.00134897054437974 0.00135083005754048 1 1
0.0600209700560359 0.0566682819489063 1 1
-0.0290298682450802 -0.029271893754468 1 1
-0.207582001183693 -0.201978492385799 1 1
-0.024006742651049 -0.0227265880237263 1 1
0.0906602103983852 0.0887643385981557 1 1
0.102102569209055 0.100500676507933 1 1
0.0346805587177026 0.0338097895020443 1 1
0.00456912006029652 0.00203721352144138 1 1
0.036945162321552 0.0350210498011644 1 1
0.0696204641578131 0.0665665078131059 1 1
-0.254717092973057 -0.247604961865523 0 0
-0.140821403501913 -0.134680823784285 1 1
0.0125398827829696 0.0129947300681183 1 1
-0.241963921913723 -0.235002807398804 0 0
-0.0893534808888101 -0.0848458240845791 1 1
0.0114509678007744 0.0117414731411442 1 1
0.0530092905595178 0.052152955103373 1 1
-0.0421433293808676 -0.0403699342524014 1 1
0.0169616821630133 0.0161905337807079 1 1
-0.272168453082446 -0.264024724634913 0 0
-0.0968158379882496 -0.0944478438790738 1 1
-0.0764903575185862 -0.0751331596042463 1 1
0.0892802705095936 0.0871627530880676 1 1
-0.0584916366481979 -0.0581861849591684 1 1
-0.137087421096116 -0.133392964895099 1 1
0.0190601906235904 0.0185161622369105 1 1
-0.149051134411934 -0.142697823689961 1 1
0.0119841334706268 0.0115916265526093 1 1
-0.034091449454692 -0.0338684909367578 1 1
0.177353616183251 0.172335574034919 1 1
0.144496241706513 0.138811054474043 1 1
-0.0843622691111809 -0.0827409890589062 1 1
0.0563570093015309 0.0552525248090446 1 1
-0.0161453044605732 -0.0147410770778209 1 1
-0.205260483651366 -0.19905428855107 1 1
0.018668449278483 0.0185825318432741 1 1
0.0846767382542014 0.0821228802522892 1 1
-0.00443775967393733 -0.00516046323101187 1 1
0.0441757281300456 0.0436682989497332 1 1
-0.0534495717697129 -0.0515189411851015 1 1
0.0623890947812083 0.0604624732248845 1 1
-0.0271561400448628 -0.0260699176689605 1 1
0.0260366413732378 0.0269775729454066 1 1
0.0371656484406722 0.0360936624632286 1 1
0.0784679833881142 0.0746515658160293 1 1
-0.078532322811665 -0.0753655447253933 1 1
-0.117103364343038 -0.113928802621505 1 1
0.0556699589424133 0.0537006787429397 1 1
0.139801646373377 0.135715725784218 1 1
-0.0421903421577894 -0.0411744470642221 1 1
-0.053058358257915 -0.0508818088784366 1 1
-0.016780182069355 -0.0155928485468533 1 1
0.0676785485302932 0.0656224254462562 1 1
0.109054404925117 0.106380195455694 1 1
0.170123445160626 0.165183052153099 1 1
-0.146884097232598 -0.141612319762926 1 1
0.0435316398687394 0.0431406713220101 1 1
-0.0804767422391993 -0.0794693058288536 1 1
-0.100039710995619 -0.0970058260432455 1 1
0.0234090375920093 0.0227456963935661 1 1
0.104779659449759 0.10307460313999 1 1
0.132220657094624 0.127116819243329 1 1
0.0621344026688062 0.0610292871260887 1 1
-0.0740179436480606 -0.0713817542391507 1 1
-0.101826893508577 -0.0993763511638245 1 1
-0.0951934522004538 -0.0923561358111876 1 1
-0.0249462088770868 -0.0247768524238853 1 1
-0.033347933549361 -0.0318743402737558 1 1
-0.0143921943168488 -0.0130112404755693 1 1
-0.164038499262998 -0.159042295471586 1 1
-0.00795481508149392 -0.00794311081117332 1 1
0.111352478589095 0.109057605668994 1 1
0.158880476809375 0.153600970476157 1 1
-0.0369356722185374 -0.0373612277041325 1 1
0.0181621172467096 0.0175678647373521 1 1
-0.10322547174827 -0.10009150364083 1 1
0.061113465210383 0.0586180298815252 1 1
-0.0573399283787458 -0.0545975299329723 1 1
0.0109781034626443 0.0104353500609927 1 1
-0.0697819904428226 -0.0688887052659798 1 1
-0.101341962170155 -0.0987806164765928 1 1
-0.061034974832276 -0.0593896586263155 1 1
-0.0610839291077429 -0.0585191508557409 1 1
-0.0818850871369424 -0.0799173732155403 1 1
-0.0875887146397899 -0.0837712281510579 1 1
-0.0432298204639651 -0.0404809184271135 1 1
0.0433310142210399 0.0417931834709313 1 1
0.0413264210685712 0.0382574382263253 1 1
-0.0938854298299703 -0.090639860686456 1 1
0.0441322077934589 0.0433093190032151 1 1
-0.0645297782356387 -0.061792972416707 1 1
-0.0949937758153694 -0.0922481409752407 1 1
-0.0175521173604568 -0.0171355637499981 1 1
0.0242813195691411 0.0239247431905797 1 1
-0.0283169614343538 -0.0279935249214126 1 1
0.0282233724595682 0.0270414653762406 1 1
-0.0752193361267156 -0.0727672882416512 1 1
0.154821465526948 0.14912781415712 1 1
0.0423138821996018 0.0411872801495205 1 1
-0.101845095754933 -0.0988714501404493 1 1
0.152125641135219 0.147875530121498 1 1
-0.0827420164225501 -0.0795886589098197 1 1
-0.00949296160990374 -0.00956211686471586 1 1
-0.0258671763018599 -0.0250989774245382 1 1
-0.103545528858262 -0.0997715641468623 1 1
-0.164560708400957 -0.157610162462672 1 1
0.15429480089409 0.150017838353083 1 1
-0.0478916363187352 -0.046654726588098 1 1
0.013789541061612 0.0125512671079096 1 1
0.000846837453084413 0.000641305360158547 1 1
-0.0137734002739621 -0.0120335690573703 1 1
-0.0394070801449943 -0.0390590610635911 1 1
0.141011565075314 0.136008778181179 1 1
0.0222442254552683 0.0216683483465489 1 1
-0.0252956929779019 -0.0248479389370913 1 1
-0.000634670653191466 -0.000627977004458726 1 1
-0.0527432349566136 -0.0508875440358902 1 1
-0.0979989965500761 -0.0972813495056916 1 1
-0.00556904538504654 -0.00485634841933243 1 1
0.141915916702711 0.138647033414673 1 1
0.0588006464083174 0.0578901712585924 1 1
0.0650910668640864 0.0639408247774044 1 1
0.0132594366050239 0.0143481452333594 1 1
-0.0788311073341798 -0.0766283851697485 1 1
0.0798871038111059 0.0774530914680934 1 1
0.0675101648645613 0.0653337603318953 1 1
-0.0714154815232602 -0.0683268166292747 1 1
-0.0757775727894925 -0.0730788160782794 1 1
-0.0997152579520148 -0.0969235573317613 1 1
0.0107475685396451 0.0099366307059427 1 1
-0.0904921466322393 -0.0881504066997528 1 1
0.0202986962394965 0.0192735287104156 1 1
-0.127603879779724 -0.124567885733583 1 1
-0.0307188073772702 -0.0302469015881939 1 1
0.160616387695617 0.156532010979937 1 1
0.0478900898855732 0.0457753997687893 1 1
0.0537767642165301 0.0513642193194871 1 1
0.137138811033068 0.13224513469241 1 1
-0.114948424026331 -0.111588638780932 1 1
0.144471412050546 0.1398938830428 1 1
0.155806261097457 0.150709895639561 1 1
0.14692940878245 0.142212865731731 1 1
0.075187464762163 0.0719413831573 1 1
0.000634117623041205 0.00126788589135543 1 1
0.0268368373600364 0.0254740698649527 1 1
-0.0112119485100831 -0.00998590316713913 1 1
0.01073663641093 0.00988864089303389 1 1
-0.0255821576221937 -0.0234376078975314 1 1
-0.0604141638662475 -0.0588300779094476 1 1
0.0743535363435398 0.0718439801499982 1 1
-0.0851582212893444 -0.0835394929342611 1 1
-0.0409394991480542 -0.0398838490662781 1 1
0.262441753167617 0.25695800848585 0 0
-0.0579822918400253 -0.0564565923317435 1 1
-0.0336118107673136 -0.0353033823117154 1 1
0.139562157262922 0.134639299812838 1 1
0.027180410387084 0.0266459840953729 1 1
0.0245907205182342 0.0239640258347964 1 1
-0.166939682365136 -0.161512538975387 1 1
-0.0655271086948656 -0.0633297635868713 1 1
-0.0937832540772807 -0.0908796829539488 1 1
-0.0315660046844404 -0.0286855087417105 1 1
0.0611020690428211 0.0597209644244398 1 1
-0.14411746144468 -0.139909314465222 1 1
0.103535829008421 0.0991157304967265 1 1
0.0715642655085825 0.0689538159332146 1 1
0.109407997973331 0.106263036541165 1 1
-0.0857681254884649 -0.0847223624216072 1 1
0.0615734471664238 0.0599762609599052 1 1
0.109333953703139 0.105474347477219 1 1
0.023710274254664 0.0230095684017587 1 1
-0.20611818727318 -0.200108969676583 0 0
-0.00858229221653399 -0.00858879265122425 1 1
-0.00373800121574857 -0.00465299408584044 1 1
-0.0926570471695968 -0.0918019864954464 1 1
-0.0420528913692156 -0.0405766212701247 1 1
-0.0492253223075272 -0.0482647213215606 1 1
0.0203657234464926 0.0207850737395014 1 1
-0.141513854804044 -0.136777378894807 1 1
-0.0360530549740219 -0.0349784162820708 1 1
-0.0144760910527323 -0.0140593743014941 1 1
-0.0839139272079913 -0.0821550071579465 1 1
0.0943135245837821 0.0913576227480803 1 1
0.032443894895022 0.031780647487714 1 1
0.115849418598947 0.111624711389021 1 1
-0.0396873485227246 -0.0379512358571175 1 1
0.0716702616374513 0.0690606996006258 1 1
0.0257995873043748 0.0258056378598546 1 1
-0.0721979718869761 -0.0707879546772533 1 1
-0.0339900161608563 -0.0339354226574475 1 1
0.092274684404267 0.0898749909799982 1 1
0.165378478628259 0.159934155431963 1 1
-0.149861448355001 -0.144425433290645 1 1
-0.0631251706221111 -0.0614574086226941 1 1
-0.0668973532117771 -0.0657906940367725 1 1
-0.212182565062158 -0.204984480235338 1 1
-0.216904985359386 -0.211085155704294 0 0
-0.101876280630662 -0.0983696740765893 1 1
0.0944358603897342 0.0901866004167043 1 1
0.0161419371501818 0.0149905307258876 1 1
0.0686114234770534 0.0665876889216089 1 1
0.11161177885859 0.10751230298265 1 1
0.107011871154172 0.104138087412949 1 1
0.107454668371012 0.104422756985163 1 1
-0.149046160474141 -0.143906855431357 1 1
0.138360216745391 0.13441031552047 1 1
-0.0618770386137805 -0.0590077660637678 1 1
-0.00967734700048685 -0.00921695336194352 1 1
0.0138038842676078 0.0142147081465921 1 1
0.103850396917366 0.101082313226016 1 1
0.084836892225948 0.0807278087488457 1 1
-0.0195565480491462 -0.0194977367904732 1 1
-0.0276286683439881 -0.0258885817420118 1 1
0.0597287793327294 0.0584016594572903 1 1
0.0390144257516318 0.037374397978678 1 1
-0.0679167223048014 -0.0645984312009668 1 1
-0.0867965671080488 -0.082241024339896 1 1
-0.0664158671610846 -0.0638091740213817 1 1
0.0839555860534556 0.0822007481220128 1 1
0.148915574472667 0.142712481926206 1 1
-0.0735484269832619 -0.0729533212863927 1 1
-0.0573024141540375 -0.0541816927989672 1 1
0.032497561352115 0.03061397200313 1 1
-0.0441279820708166 -0.0439195428285477 1 1
-0.00859734393447551 -0.00578270133694642 1 1
0.201931527417818 0.196777994160171 0 0
0.118900996753327 0.114985757164807 1 1
0.025234758865628 0.0240604429330024 1 1
-0.104942109859511 -0.10068541968973 1 1
-0.0552348029730214 -0.0551104896485379 1 1
-0.0679197523110663 -0.0652938210134326 1 1
0.080043022892692 0.0787282660265951 1 1
-0.138648974303339 -0.134323503598378 1 1
-0.0066980643723129 -0.00645559263999331 1 1
0.0541968706456396 0.0516280324551271 1 1
0.055536503196187 0.0539871548151922 1 1
0.167945746562525 0.162949251123435 1 1
0.010795299597556 0.0100320814929127 1 1
-0.0705223940620485 -0.0688828213713378 1 1
0.000218356686721669 -9.82943178457207e-05 1 1
0.222261740147296 0.216506940788188 1 1
0.106601686938852 0.102416553749982 1 1
-0.0433553200280515 -0.0418521493014363 1 1
-0.0646991821435114 -0.0621829737548504 1 1
-0.129799988005911 -0.125463327373663 1 1
0.163694665862989 0.158146491057278 1 1
-0.0477969293594637 -0.0464948826700709 1 1
0.105766199156789 0.102676938131059 1 1
0.0483457004927636 0.048858097351366 1 1
-0.059451159548375 -0.0563018637382804 1 1
0.0249753922473139 0.0250672926605865 1 1
0.000207960454920563 0.000565375070003517 1 1
0.0982124796624257 0.0969081525858488 1 1
0.0202602706258478 0.0193654376171371 1 1
0.0337790820858891 0.0322044770178326 1 1
-0.00212317450698738 -0.00232938830835771 1 1
0.0224502007298816 0.021572702468562 1 1
-0.0298031308138151 -0.0287265439492868 1 1
-0.12393442618739 -0.119130801193609 1 1
0.146446120990696 0.138774918008673 1 1
-0.110899408914871 -0.107814798932356 1 1
0.0336542438985449 0.0331931982794097 1 1
0.0849208026910728 0.0835773326753631 1 1
0.0454125912876117 0.0437632045742777 1 1
0.18633703334257 0.18094730886372 1 1
0.120064239725341 0.116560020047981 1 1
0.115102503226499 0.111801960584862 1 1
0.0466841839224572 0.0444098582791518 1 1
-0.0843662397419226 -0.0833042133828487 1 1
0.0159933731492945 0.0145112002764282 1 1
-0.0851795442991429 -0.0831457938846153 1 1
-0.0230460066977379 -0.0218804332348879 1 1
0.178930322012242 0.174657585542477 1 1
-0.155751745897937 -0.151992172989503 1 1
0.0304720340436998 0.0298974600211225 1 1
0.00593900888985543 0.00593478462720972 1 1
0.01740747116531 0.0167020583383191 1 1
-0.0469083343159248 -0.0444526167725202 1 1
-0.146524132632392 -0.142306482230803 1 1
0.0794243932371514 0.0778491602744103 1 1
-0.0670380534382866 -0.065259944561771 1 1
0.0520745016725178 0.0504155736643571 1 1
0.0638239467629264 0.0618285671797216 1 1
0.0111506411012883 0.0116521759057418 1 1
0.01087698361807 0.00961117952848643 1 1
0.0784606735058153 0.0756315760663766 1 1
-0.117032774442325 -0.113179872149772 1 1
-0.0160529613124605 -0.0157879834118724 1 1
0.00259783563836562 0.00346473824952274 1 1
-0.081275938746373 -0.0787361594900725 1 1
-0.020063125692538 -0.0192373662329812 1 1
0.0450356509557099 0.0437398718753338 1 1
0.125283376196818 0.121850137296177 1 1
-0.116822177424663 -0.113165312033995 1 1
-0.177335018339743 -0.171826099144028 1 1
0.0534100276761514 0.053692481185228 1 1
0.110259843428892 0.108090566228874 1 1
-0.0289065184567914 -0.0284845947644907 1 1
0.0819122321525056 0.0805202699359992 1 1
0.0342289219372318 0.0329568553664142 1 1
-0.104327058740968 -0.101189161354476 1 1
-0.120937829614769 -0.116951170347617 1 1
0.14264039528329 0.137280873579585 1 1
0.225892982555837 0.219906990484521 0 0
-0.00715679683611168 -0.00570784399897551 1 1
-0.0118561821660272 -0.0102722876683301 1 1
-0.0549049136451893 -0.0520521785176713 1 1
-0.000353077673894003 0.000276264095250091 1 1
0.139316034853264 0.135484314819703 1 1
0.0285686367371563 0.0276454895671488 1 1
-0.106516362859841 -0.102830645412594 1 1
-0.117146031454265 -0.113863644619023 1 1
-0.176206548273131 -0.168119557423628 1 1
0.127425823391941 0.125446294925924 1 1
-0.0351384653523767 -0.0333387256569299 1 1
0.189746896357731 0.185064829142239 1 1
0.0467469912124782 0.0452958165963171 1 1
-0.0153319333545764 -0.0161888878876879 1 1
0.0446449330786185 0.0424566774286314 1 1
0.0550575664930575 0.0544342509182653 1 1
0.103713384749131 0.101090115344176 1 1
-0.0822129490615578 -0.0801405567733918 1 1
0.0228795440080171 0.0219761278940535 1 1
-0.0207814675459053 -0.0207421771372656 1 1
0.0167433594649742 0.0162477181534493 1 1
0.202453477726457 0.195825554978344 0 0
-0.00837937843229346 -0.00852982720037646 1 1
0.0281033477341017 0.0274119218181522 1 1
0.13141330877237 0.127359556144428 1 1
0.043018903829111 0.0420019966245858 1 1
-0.0895286129019061 -0.0864222467727911 1 1
-0.10408771068476 -0.101232649974452 1 1
-0.067008259928317 -0.0643130031943671 1 1
-0.0254387232104702 -0.0241959730323039 1 1
0.145961661161957 0.139692799106285 1 1
-0.016940552984696 -0.0172454532088087 1 1
0.144184768255911 0.13917988051862 1 1
-0.186356291463251 -0.181316440158469 1 1
-0.408498697982819 -0.396804078181227 0 0
-0.181771646148533 -0.176317020000662 1 1
-0.0109078322726308 -0.00991209297528297 1 1
-0.00541212044133036 -0.00504294711386745 1 1
0.0038155699241536 0.004579765851119 1 1
0.0410996559508956 0.0403090583803239 1 1
-0.169203812528542 -0.162488609450701 1 1
-0.0307103000760484 -0.0303200118554674 1 1
0.031875292780261 0.0322036522998871 1 1
0.0173437245217768 0.0183019021438511 1 1
-0.157574125322603 -0.151100578207554 1 1
-0.0141037546116499 -0.014543242643837 1 1
0.0632839822211056 0.0602468329863176 1 1
-0.048382761281154 -0.0480558674380887 1 1
-0.0633882251916388 -0.0617545446287498 1 1
-0.16897693872195 -0.164244099644175 1 1
0.0428807372558143 0.0418266924446948 1 1
-0.129522518332454 -0.125519922906552 1 1
-0.0965167576671888 -0.0941473822833165 1 1
-0.117078837060759 -0.113861354068371 1 1
-0.0173420706287474 -0.0172964171951106 1 1
0.00354592273073623 0.00309784739330953 1 1
0.0703926733192795 0.0692903497207323 1 1
-0.235191803293889 -0.227483390643764 1 1
-0.202113789537596 -0.196699456908863 1 1
-0.0604553093857815 -0.058885370603319 1 1
0.0157253269996345 0.0145702015765873 1 1
0.131771103287407 0.127649921727159 1 1
0.10871578777344 0.105984694050366 1 1
0.114658939264243 0.110770555492715 1 1
0.141239146385856 0.138051004047735 1 1
-0.020195840549654 -0.0198927205624841 1 1
0.157519888885273 0.153040483608146 1 1
-0.163862340872371 -0.159473667831347 1 1
-0.0432459557762579 -0.042403299527274 1 1
0.0672118103446446 0.0645462179273203 1 1
-0.0490548438697654 -0.0480827965519168 1 1
0.0108927603479584 0.00890651731209601 1 1
-0.00457584142495951 -0.00502538941569817 1 1
-0.0740832355596952 -0.0711616013407901 1 1
-0.101595443441254 -0.0988015461333321 1 1
0.00256440767482669 0.00105441153373876 1 1
0.0395501875531244 0.0378004618996389 1 1
-0.255659525331966 -0.248528815103074 0 0
-0.00508128459473463 -0.00396404351983312 1 1
-0.1940961617257 -0.18891216014518 0 0
0.0372259303255103 0.0359238719202941 1 1
-0.013366222453293 -0.0133331838167313 1 1
-0.120681165740292 -0.116649465610146 1 1
-0.0657800365373822 -0.0632507656095179 1 1
0.0287960641424378 0.0309672238967239 1 1
0.0606086421352821 0.0607672424757188 1 1
0.00411619384766167 0.00464847951358026 1 1
-0.0303743611542226 -0.0307763191518995 1 1
0.121879956969285 0.119118963676446 1 1
-0.0803939779752282 -0.0779697737736285 1 1
-0.0278775906835637 -0.0270269481799065 1 1
0.0395042771743265 0.0374305187800088 1 1
0.00612370391997951 0.00611441898272588 1 1
0.00945677796657936 0.00875156807500702 1 1
0.15904847747639 0.154642939851838 1 1
-0.0688891782781043 -0.0670709206339673 1 1
0.315705596254531 0.305752194027271 0 0
-0.0282816229352907 -0.0270988630665208 1 1
0.0566428258061271 0.0552538058634429 1 1
-0.00956341112584332 -0.00886122446563243 1 1
-0.101465429065492 -0.0994441731367763 1 1
0.00790488877296411 0.0067094690356155 1 1
0.194445213813534 0.186756906719794 1 1
0.0459959412774126 0.0445033552922639 1 1
0.212875930818175 0.207559642095908 0 0
0.287079593309358 0.278218924083887 0 0
-0.0887016710313621 -0.0861598240916888 1 1
0.0449802640646011 0.0444234030946385 1 1
-0.246912246173398 -0.23929185980224 0 0
-0.102074571565915 -0.0994552038323044 1 1
-0.0960658876760726 -0.0930767976726619 1 1
0.183470438269284 0.178019163003199 1 1
-0.00702835844609839 -0.00649249517856198 1 1
0.0652435351156495 0.0636850822726595 1 1
0.141821463937878 0.136011466251293 1 1
-0.00822269049113615 -0.00867737499371606 1 1
0.120695784931718 0.115687623288519 1 1
-0.0295325437407219 -0.0299489086835776 1 1
-0.0975413725835167 -0.0946286399665013 1 1
0.0422085917792723 0.0423467031123052 1 1
-0.0109842907628265 -0.0106571613809578 1 1
0.0144142996599853 0.0152562108687444 1 1
-0.0467863190004831 -0.043586375045485 1 1
-0.014315360533889 -0.0130565020616464 1 1
0.177118832908557 0.172704134891408 1 1
-0.0575538519511955 -0.0554953617064609 1 1
0.04810561053404 0.0478683912743249 1 1
0.0266794872844522 0.0259544892060634 1 1
0.258880083209659 0.25225363933184 0 0
-0.0826682749151535 -0.0783405297320516 1 1
0.0627144163003769 0.0617346228581757 1 1
-0.169371005709692 -0.164974792729023 1 1
-0.111681568859506 -0.108026582995465 1 1
0.0204734974367486 0.019768804557571 1 1
-0.0691203736611038 -0.0668145390036042 1 1
-0.161484748242505 -0.15631535078465 1 1
0.149973350819513 0.146439952592771 1 1
0.0445935209866706 0.0422655356352858 1 1
-0.0990541404669708 -0.0970123067114145 1 1
-0.0742267773740697 -0.0739650220276374 1 1
0.128529650662115 0.125540126352082 1 1
-0.179458812323694 -0.17394793364395 1 1
-0.218464601201717 -0.212859775477606 1 1
-0.0650091323333455 -0.0633194807403505 1 1
-0.0751813294485705 -0.0732475621494346 1 1
0.113529051697074 0.110849824286967 1 1
-0.201728194471211 -0.194989631623566 1 1
0.0983100646734866 0.0950998292943122 1 1
0.0121365543202865 0.0129694192957618 1 1
0.116396801803668 0.113157311743323 1 1
0.0713460225669158 0.0696996886457663 1 1
0.114762867374931 0.111353679049572 1 1
-0.113498118194698 -0.110725251826318 1 1
0.0503489762318424 0.0492892724887592 1 1
0.159524978514584 0.155802148649947 1 1
-0.0857483562514296 -0.0831036431703441 1 1
0.09165640364145 0.0894750150382811 1 1
-0.0198886499054402 -0.019601908599377 1 1
-0.00279611442428533 -0.00428141712999012 1 1
0.0105590295870923 0.00886932323214057 1 1
-0.0341666157438884 -0.0343432887274458 1 1
0.0503798353764853 0.0489926387367057 1 1
-0.0353564339280133 -0.0345829371793756 1 1
-0.00235343635338487 -0.000777053083564704 1 1
-0.0564061175030052 -0.0538813351903938 1 1
-0.10037963886236 -0.0958748747230158 1 1
0.0705812084131908 0.069326969141776 1 1
0.0951930297356647 0.0923127600455405 1 1
-0.0871873607287922 -0.0842190914663689 1 1
0.000328783124606666 0.00137272668069294 1 1
-0.141604582090651 -0.138136807356583 1 1
-0.0744041612903215 -0.0708493140752148 1 1
0.0629325074191446 0.060339517580797 1 1
0.0395912072479478 0.038196684925951 1 1
0.0536458195285511 0.0521908347913591 1 1
0.064754946437416 0.0634177997166408 1 1
0.0494439713459044 0.0484707634601454 1 1
-0.0740180514841741 -0.0718151707766762 1 1
0.0208075028773566 0.0197322882114257 1 1
-0.0508823558432174 -0.0489932490295076 1 1
-0.0869316493437028 -0.0836600287484461 1 1
0.167517579256955 0.16339404274776 1 1
0.0300673174019136 0.029798496388303 1 1
0.175733002914404 0.171242336482593 1 1
0.0582909459787617 0.0571275215599956 1 1
0.0365026186205358 0.0362156005640054 1 1
-0.0122792968749261 -0.0113427636582374 1 1
-0.0550224139612034 -0.0542026617772136 1 1
-0.288461058958164 -0.279496296044437 0 0
0.0668275356566524 0.0646276484877837 1 1
0.0584665727218701 0.056499412260543 1 1
-0.0412767546435998 -0.0402519258407453 1 1
0.0134623663250266 0.0150387032158442 1 1
0.0101565624940732 0.00995834170876953 1 1
0.136316664845287 0.13086040198897 1 1
0.042838231114859 0.0416608743776904 1 1
-0.0467325692056018 -0.0450923429679262 1 1
0.181153741294841 0.177689733983715 0 1
0.0974945832744327 0.0947257217845142 1 1
0.347097014133072 0.336339322867352 0 0
0.0720005662233217 0.070415607116905 1 1
-0.0891445499354842 -0.0854797041317192 1 1
-0.00928345187929932 -0.00836078875801202 1 1
0.0438084880551359 0.0416626059093375 1 1
0.081513267923381 0.0799694894529943 1 1
0.0981553366708589 0.0952231608324264 1 1
0.0955648583505447 0.0936224459570038 1 1
0.0147461060782885 0.0147823600453258 1 1
0.0189132036663881 0.0195201477201945 1 1
0.162916897104779 0.158536714876387 1 1
-0.0332295809763898 -0.0315992062458348 1 1
-0.138931093059945 -0.134036378553838 1 1
-0.0145751981646634 -0.0130504323550539 1 1
-0.0628848623530275 -0.0602320599813955 1 1
0.0457566913653464 0.0443297225816464 1 1
-0.111366260624353 -0.107898183004997 1 1
-0.00505471289203754 -0.00586852032082568 1 1
-0.0471605112731254 -0.0456915633871962 1 1
0.000839219947547648 0.00286798118767685 1 1
-0.0119534861019152 -0.0123984875626109 1 1
-0.0196054285621622 -0.0176322182939218 1 1
-0.0328323859689081 -0.0323801793387188 1 1
0.012247396962286 0.0120061294096693 1 1
0.0668847838670647 0.0657858222999711 1 1
-0.0760404908706844 -0.0754790687102159 1 1
-0.0202422983516433 -0.0208422375011361 1 1
-0.103919193761983 -0.10117722108942 1 1
-0.0926860555292859 -0.0901982466956081 1 1
0.0247788147338235 0.0233105514652392 1 1
0.0876813814171394 0.0850101187772937 1 1
0.0165133843884898 0.0157481459814219 1 1
0.0224776199113944 0.0226248700974861 1 1
-0.184097921984505 -0.178077241200122 0 0
-0.0884307986114422 -0.0859724899080343 1 1
0.0677616936465601 0.0652141229967849 1 1
-0.0596868868885715 -0.0586655183278409 1 1
0.00228823379761981 0.00245928228586089 1 1
-0.0935060240602316 -0.0883335699260907 1 1
0.0124299072184292 0.0102668445924688 1 1
-0.0418748780943794 -0.0406962459827256 1 1
0.187897450799305 0.179346630570638 1 1
-0.0131701325266084 -0.0125658227907755 1 1
-0.128689637565762 -0.124568098273496 1 1
0.248612630618855 0.24237686166633 0 0
0.012551935025707 0.0126552790641649 1 1
-0.326329686772971 -0.315948169644682 0 0
0.0206879629033462 0.0196520958562009 1 1
-0.11935380545766 -0.116022169465462 1 1
0.0542596182061086 0.0524570861613156 1 1
-0.0367295261371505 -0.0354557097087519 1 1
0.13722137086361 0.132996335294499 1 1
-0.0561169484650999 -0.0532907629221791 1 1
0.103055090173385 0.0999108459706638 1 1
0.00135245567486644 0.00198521325215948 1 1
-0.0556166472070108 -0.0548548370496428 1 1
-0.0815447548913762 -0.0790900930811064 1 1
0.0247712318546333 0.0248723098495794 1 1
-0.000482028324875643 0.00028893205322621 1 1
-0.0374234914093761 -0.0358140941043009 1 1
-0.167120404512575 -0.163097787819809 1 1
0.0284564045799946 0.0276204257051336 1 1
-0.139542402382593 -0.135922984075835 1 1
0.139289112281248 0.134815782970653 1 1
-0.0863632019154809 -0.083767970854883 1 1
-0.033604602118374 -0.0336505086095059 1 1
0.101731670660126 0.0986817316638645 1 1
0.119811864026351 0.116693856996472 1 1
-0.038615977074725 -0.0374418569350251 1 1
-0.00537115804755424 -0.00513489712645888 1 1
-0.166307923725993 -0.161342650962035 1 1
-0.0399505417289531 -0.0379150795084754 1 1
0.0488663334345465 0.0469542061903309 1 1
0.0229923355085502 0.0226879327900274 1 1
-0.120877708293134 -0.11896550031335 1 1
-0.0702672838105109 -0.0686564280918806 1 1
-0.107848583843531 -0.104844498762116 1 1
-0.0654163600331967 -0.0631407586415881 1 1
-0.0374261414031537 -0.0368807937230359 1 1
0.0771358391263861 0.0732627731941656 1 1
-0.0897682252253944 -0.0875921998666442 1 1
-0.0192115356339796 -0.0181001334130589 1 1
0.0953953185176471 0.090030763348406 1 1
0.200221781862741 0.193843179405645 1 1
0.112789658633364 0.109392854783768 1 1
-0.0460522131380561 -0.0450260622672421 1 1
0.0029879136893064 0.00283467122016247 1 1
0.000616862157203054 0.000740325120984946 1 1
-0.0487125261486889 -0.0483261061209357 1 1
-0.11034230614227 -0.106455584313976 1 1
-0.0431017859054623 -0.0420195061311557 1 1
-0.0245259121910517 -0.0238934083996617 1 1
-0.0945000406289218 -0.0918722020110996 1 1
0.105731597947714 0.103059968505398 1 1
0.0264483664362894 0.0245253338199792 1 1
-0.0758240463175327 -0.0744722402314181 1 1
0.017590367176652 0.0169787507994055 1 1
-0.0459451270371005 -0.0447840808239056 1 1
-0.123727007894208 -0.12085043616325 1 1
0.067536368052239 0.0645807225178995 1 1
-0.00177772051995044 -0.00138964555756926 1 1
-0.042105362760918 -0.040661660149891 1 1
-0.0474590675684723 -0.0479189579467567 1 1
-0.163068263470529 -0.157900936099696 1 1
0.0293457259381561 0.0283099716381196 1 1
0.13012241910026 0.124799247419275 1 1
0.00985968944232505 0.0101865754579897 1 1
-0.0488437712524981 -0.0486290111278735 1 1
0.0566641134440767 0.0554767114206364 1 1
-0.197997787374284 -0.192379651867922 1 1
-0.0319813027622762 -0.0303432324586918 1 1
-0.0635866934955172 -0.0611528154366964 1 1
-0.0477493590444637 -0.0459642733240625 1 1
-0.0929705753718789 -0.0911425392372096 1 1
-0.00551428121886379 -0.00605094857144414 1 1
-0.108026883832649 -0.10382430604257 1 1
-0.0674195650901778 -0.0653034192624588 1 1
-0.165204991317149 -0.159908404889602 1 1
-0.0495479082020497 -0.0487884249813531 1 1
0.0940120963269034 0.0905379510834384 1 1
-0.0640935163276565 -0.0626562895108491 1 1
0.0863894167654871 0.0839498622349002 1 1
0.040298890536393 0.0391104441006657 1 1
-0.0996280081262202 -0.097251864755969 1 1
0.0463986804746351 0.0427789333995251 1 1
0.0111230250463116 0.0101254811289766 1 1
-0.0805609331557934 -0.0783132655119739 1 1
-0.0306010698753752 -0.0309272122524144 1 1
0.0403228658557117 0.0398692564477531 1 1
0.183336081913424 0.17711227112329 0 0
0.163285657941617 0.158790536608946 1 1
-0.0165639612012427 -0.0152055739893449 1 1
0.189934101723231 0.184345885243647 1 1
0.178789168541574 0.172674145087179 1 1
-0.0241610348456521 -0.0232163131358143 1 1
-0.0193268641871558 -0.0190516843348834 1 1
-0.0553512593488638 -0.0519594686551327 1 1
0.289906292293036 0.282044082105792 0 0
-0.0248765370525403 -0.0248629166476911 1 1
0.0280905852725022 0.0280790969696838 1 1
0.118761547216183 0.115166471870695 1 1
0.125498218974388 0.121051448463559 1 1
-0.0430868400575739 -0.0421613575578278 1 1
0.0846137038446241 0.0817813744646747 1 1
0.130998680771231 0.126819912039106 1 1
-0.08826918991943 -0.0856295645626681 1 1
0.0960415988969797 0.0932374510625635 1 1
0.0435325701201756 0.0413761546781964 1 1
-0.0825865828838236 -0.0803542545004093 1 1
-0.0799974428170929 -0.0773552242976296 1 1
-0.0629527356212407 -0.0605664819118146 1 1
0.161629737708849 0.157119347590992 1 1
0.0893239380102065 0.0872603933609251 1 1
0.111577071003324 0.10782291037755 1 1
0.102771043360224 0.100291811147878 1 1
-0.285127285374361 -0.276081264784048 0 0
-0.0195368414054409 -0.0181334513439714 1 1
-0.0680442738149796 -0.0660621187854536 1 1
0.0457984024495464 0.0442525908857376 1 1
0.115642569391471 0.113023645068022 1 1
0.192236618241314 0.186924413119121 0 0
-0.0618507830651217 -0.0608064454309923 1 1
0.181042068968525 0.174506479898038 1 1
0.102461961496397 0.0989781968824601 1 1
0.0736259377090023 0.0721088079082608 1 1
0.132632645194406 0.128968951621938 1 1
0.0716359144431759 0.0695232733524115 1 1
-0.168688061886634 -0.164739783935916 1 1
0.137405054824873 0.133618659246081 1 1
0.0407556874849417 0.0393613641504171 1 1
-0.213597663289739 -0.208068893735844 1 1
0.0264842941314496 0.0266487333166055 1 1
0.0565288145593939 0.0556905999840971 1 1
-0.0875673220319696 -0.0842343793781805 1 1
-0.00778570998635709 -0.0078589078244699 1 1
-0.0137786343715457 -0.0136314410832964 1 1
0.129266251559907 0.126100854974279 1 1
0.00870071626438115 0.00869776925631548 1 1
-0.131871167640052 -0.128326497931591 1 1
-0.00799677994604139 -0.00753290068120261 1 1
0.00220788125479859 0.00191052828083769 1 1
-0.138238291961877 -0.134364477707284 1 1
-0.0284151486597147 -0.0286423399865799 1 1
-0.159933476933109 -0.155785604140685 1 1
-0.0321874352038043 -0.030388530647385 1 1
-0.0926136637850206 -0.0902255250189589 1 1
0.0352399085815481 0.0344725275062193 1 1
0.088252350660952 0.0848441308026052 1 1
0.104645181129384 0.101851618934984 1 1
-0.0504721545639873 -0.0490213492385511 1 1
-0.00260656444295332 -0.00275406932062729 1 1
-0.0385957835032935 -0.0377037099409153 1 1
0.163955907981915 0.160430225707815 1 1
-0.0789573476725033 -0.0769265670727094 1 1
-0.0745070561896597 -0.0705865922854799 1 1
-0.0748475373372126 -0.072798656279523 1 1
0.065721907442806 0.0634853651191359 1 1
4.3705004037678e-05 -5.89974943153784e-06 1 1
0.0347565077714538 0.0342129262758236 1 1
-0.103693662290059 -0.101597198730587 1 1
-0.256559825673377 -0.248996155215564 0 0
0.0067292981614025 0.00611340573707128 1 1
-0.00119067315771935 -0.00196159529267607 1 1
0.0657563571086756 0.0637840271363123 1 1
0.0754444427124395 0.0721276310252169 1 1
-0.125070035822535 -0.121155223344959 1 1
0.0768424979078638 0.0752196299304027 1 1
0.0528745231668095 0.0516324743221816 1 1
0.0798371988613822 0.0791362148660283 1 1
-0.0226852080094728 -0.0227261423037311 1 1
-0.00818569450200973 -0.00779729869206916 1 1
-0.0602846799436456 -0.0587874820482284 1 1
0.116566649326638 0.112640023665599 1 1
0.167006624107309 0.162025757808957 1 1
-0.00993498201177471 -0.0105961854971702 1 1
-0.107420588461535 -0.104631941434596 1 1
0.116809065087552 0.114440068426255 1 1
0.18040658211106 0.176415238723201 1 1
-0.0057410967911051 -0.00632270926874614 1 1
0.00219877260933133 0.0019979333023811 1 1
0.0696002381810491 0.0680318368970066 1 1
0.00147335571433818 -7.24108404799584e-07 1 1
-0.15871491883586 -0.154338590610742 1 1
0.0180374497561253 0.017894384088592 1 1
0.0322889214861903 0.0312552456711601 1 1
-0.100390501346239 -0.0976365488643685 1 1
-0.129327364068913 -0.126497310157412 1 1
0.0369873884291466 0.0369194330332673 1 1
0.0397083177756364 0.0376017500228397 1 1
0.343345536904015 0.334182065560335 0 0
-0.000183451020522325 -0.000580215126308039 1 1
0.00339966904685836 0.00458438842509745 1 1
-0.178477812963738 -0.172137347791555 1 1
-0.0496659594788896 -0.0481683055718786 1 1
0.0359568561637638 0.0343462988544406 1 1
0.194693976544844 0.188696359423929 0 0
0.0417582229347018 0.0406750979934834 1 1
0.0348827598656874 0.0337783920878876 1 1
0.200416450386554 0.19325634795053 1 1
0.0457414215174782 0.0440408014377895 1 1
-0.0830466306221822 -0.0804070385568107 1 1
-0.0537657542490728 -0.0514350985193507 1 1
0.148880092240186 0.141648737854424 1 1
-0.0786001117982091 -0.0769554568214779 1 1
0.0475541504382081 0.0457784805790745 1 1
0.022247892778053 0.0210495520633966 1 1
0.0622205924981733 0.0609476438650628 1 1
0.0741709939468166 0.0716257583989122 1 1
0.114325750625078 0.110674022644695 1 1
0.15690088422173 0.152092256174098 1 1
0.0319092005199725 0.0304509431616155 1 1
-0.0763595380144459 -0.0736058044644972 1 1
-0.118668929161148 -0.114749889266766 1 1
0.0293854899079848 0.0278731859872097 1 1
-0.157292381562323 -0.154381121920931 1 1
-0.152517168688093 -0.1475674349863 1 1
0.0136316753972205 0.0132838884414195 1 1
0.063590647145957 0.060788031039175 1 1
0.0936338185616613 0.0898792564304286 1 1
-0.0911502406717978 -0.0888951211102758 1 1
0.0115607613774647 0.0113963631621295 1 1
0.101313891089398 0.0970060835020803 1 1
-0.042216662554353 -0.040026783285987 1 1
0.0317945293413774 0.0299740006106003 1 1
-0.00354317518805617 -0.00388470354760531 1 1
-0.00365423806463474 -0.00514043707281216 1 1
-0.231410935761058 -0.224675629571183 0 0
-0.0528253731724614 -0.0516828161016998 1 1
-0.00348136121741621 -0.00240176663169905 1 1
-0.056573877312816 -0.0556687080578433 1 1
0.105557492621279 0.102386148718774 1 1
-0.000812397659066284 -0.000334077844359001 1 1
0.0990614611863602 0.0941740999668236 1 1
-0.257390536511768 -0.249956978835044 0 0
-0.0790850186876278 -0.0764838514841255 1 1
-0.0144600465140712 -0.013951297947114 1 1
0.0449230975152169 0.0433528881537899 1 1
0.138653018544042 0.134817372884432 1 1
-0.152008528272142 -0.148874725749343 1 1
-0.0442638957566329 -0.0442531973529378 1 1
-0.0118114506397534 -0.0113417062247467 1 1
-0.250503762819157 -0.243233919833678 0 0
0.0381408125912101 0.0370637886208815 1 1
0.0398854066549861 0.0386271979497694 1 1
-0.127533495215954 -0.125052661949875 1 1
-0.104509580334323 -0.101429199324772 1 1
0.0909671127229074 0.0873782879786294 1 1
-0.0188833331219023 -0.0187962632235832 1 1
0.0379933459084524 0.0359064127661603 1 1
-0.281939326668202 -0.273480770209933 0 0
0.0889922137985094 0.0857196329483146 1 1
-0.151686115409568 -0.147998139773032 1 1
0.158028593885438 0.153994064133732 1 1
0.0669858179278067 0.0661204831693347 1 1
0.0149551211544525 0.0154800887552127 1 1
-0.0722931752192054 -0.0701759035514231 1 1
-0.136086257002936 -0.132176842742973 1 1
-0.00150045062865656 -0.00196459017213036 1 1
0.0457806904558837 0.0443118818641463 1 1
-0.10253231058289 -0.100094984833549 1 1
0.00885439958783637 0.00804854001669707 1 1
-0.0943373241841627 -0.0905327957492673 1 1
-0.104707559520962 -0.101917956587967 1 1
-0.00094976847634501 -0.000424131619983355 1 1
-0.0902759665953167 -0.0872462933236047 1 1
-0.0380342507161541 -0.036955974196049 1 1
0.091827606545226 0.0888693586706538 1 1
-0.0391337292633296 -0.0372385088491238 1 1
-0.0344700912833029 -0.0333358679609081 1 1
0.0704824197863955 0.0675519996908387 1 1
-0.0383320368011955 -0.0376866102058147 1 1
0.086243036298009 0.0826360163086427 1 1
0.170865668801108 0.165594647577019 1 1
0.177949878959529 0.17284238026652 1 1
-0.0447783863832795 -0.0430511018596069 1 1
0.0700192960798243 0.067591612564228 1 1
-0.00839996343990457 -0.0102215600070485 1 1
-0.0499118556587885 -0.0485924294363717 1 1
-0.111638143710191 -0.108917773512972 1 1
-0.0493854695249242 -0.0460127079059223 1 1
0.0543025729344139 0.0525904082746717 1 1
0.0657947917816522 0.0646103727840404 1 1
-0.0609640658199507 -0.0610879837854234 1 1
0.068956924658913 0.065255584783047 1 1
0.0820871482237495 0.0794362559049066 1 1
0.11761516341513 0.114373946695559 1 1
0.166578894094589 0.161689671896525 1 1
0.0707911342740888 0.0680114251116358 1 1
-0.118835652217191 -0.115597998545834 1 1
0.00541723953926288 0.00595798383243541 1 1
0.0623327613579022 0.0606558228168974 1 1
-0.00532005953799781 -0.00284328076256087 1 1
0.107999416336132 0.106250409085125 1 1
-0.132916371990727 -0.129655839038954 1 1
0.063778068577717 0.0617916155658654 1 1
0.00550773419640081 0.0055945100472968 1 1
0.0492269218496653 0.0478106646025479 1 1
-0.0332479598204046 -0.032646939075814 1 1
0.130215945484457 0.126186478362953 1 1
-0.0630234562745417 -0.0600728311764125 1 1
-0.119863932024675 -0.116833039787185 1 1
0.0984488154243256 0.0962197227623077 1 1
0.00471873152700461 0.0043129322493853 1 1
-0.178294534342492 -0.171990207083963 1 1
-0.0189181981595472 -0.0191848795176911 1 1
0.125556610406148 0.122203066285423 1 1
0.0875348123839227 0.0856274942866689 1 1
0.126727390621522 0.121488630642798 1 1
0.151089510466519 0.147677878330353 1 1
-0.0477753764171016 -0.0465282192086429 1 1
-0.129233888093321 -0.12472521201462 1 1
0.0184045577960762 0.0158678646935617 1 1
-0.118043775292617 -0.114304176733675 1 1
0.0889921586601425 0.0866876097741546 1 1
-0.0101025047613446 -0.00999775251239961 1 1
-0.0378345292587936 -0.03752577922016 1 1
0.0355592276483949 0.0347123500497338 1 1
-0.0214302490238542 -0.0209036867352256 1 1
0.110533024393451 0.105853733837955 1 1
0.0370596630110255 0.0362073601371788 1 1
0.0730601486064393 0.068083141103275 1 1
-0.0980759680279983 -0.094031417100504 1 1
0.0670280604050397 0.0665428634937301 1 1
-0.0966795868685224 -0.0951068773318459 1 1
0.0285133339394142 0.0264052318889042 1 1
-0.0129217070370253 -0.0121516050031762 1 1
-0.0434979351689879 -0.0421593278541398 1 1
-0.10459246406757 -0.102945467385845 1 1
0.1765364228653 0.171803996447951 1 1
0.0452882447829532 0.0440171795415456 1 1
-0.0362539934284214 -0.0346130241566916 1 1
-0.100143576829549 -0.0967577849614209 1 1
0.103337632544963 0.0998735387916132 1 1
-0.155746555082406 -0.151607399364629 1 1
0.0574644826178069 0.0557174438411524 1 1
-0.0760170699349726 -0.0734505672052105 1 1
0.00465904173788973 0.00389381323902575 1 1
-0.0152398662135051 -0.013954884820586 1 1
0.0371836182551422 0.0369615743962091 1 1
-0.00517131135931116 -0.00467359970394992 1 1
0.0329325355178561 0.0318359527287936 1 1
-0.0721588194488484 -0.0713752286711002 1 1
0.186696131174691 0.181501036648196 1 1
-0.0535834677672141 -0.0526864161080911 1 1
0.0681610603529969 0.0654622965459025 1 1
-0.144748561629103 -0.138697884921174 1 1
0.0653149167571926 0.0637852690411194 1 1
-0.0291605902284798 -0.0283168081350297 1 1
-0.0330989385251899 -0.031517758737828 1 1
0.0588726146615447 0.0560668898812851 1 1
0.0522599715916317 0.0488158244272443 1 1
-0.0180962295360144 -0.0172347894774423 1 1
0.00251673524879391 0.0034990364608402 1 1
0.0794279536112682 0.07648238234955 1 1
0.106570690501956 0.103987054665885 1 1
0.210593391986121 0.204472322057378 0 0
0.0308452598407043 0.0287248052731331 1 1
0.00171813505152833 0.00152541230566799 1 1
0.0120821732157082 0.0119283636053965 1 1
-0.103431559044377 -0.0989477097994479 1 1
-0.0710111153616182 -0.0697009138259644 1 1
-0.00146737689176856 -0.000750795058609385 1 1
0.0165135630547246 0.0167510814158351 1 1
0.129922429824099 0.125543825826653 1 1
-0.103896656181069 -0.0999988907336882 1 1
-0.161114257656088 -0.156295913342257 1 1
0.249381959895522 0.242598520829339 0 0
-0.0124286462864487 -0.0120073316976615 1 1
0.145189940137609 0.140457546238229 1 1
0.153979390210977 0.148180858838975 1 1
0.163864757546284 0.158808810156765 1 1
0.0295503525686143 0.0291485311854705 1 1
0.238815767526482 0.232120910461028 0 0
0.138981321894661 0.134995702891319 1 1
0.00930983853064238 0.00954742645500324 1 1
-0.0195366654078266 -0.0184928327302849 1 1
0.0847035588915915 0.081060396133216 1 1
0.0253233803600669 0.0249480442001225 1 1
-0.0642352592462133 -0.0626359337848553 1 1
-0.00350007800994211 -0.00286424497893259 1 1
0.0154478578892849 0.0158973384906266 1 1
-0.066902546745022 -0.0651785127137516 1 1
-0.0176956097558032 -0.016520528736423 1 1
-0.0657641948742453 -0.0627467662475334 1 1
0.0702470842603477 0.0680116074288261 1 1
-0.00545291626312335 -0.00391418514617036 1 1
0.212267604798819 0.203920279598558 1 1
-0.0962509824796784 -0.0934144632008577 1 1
0.169644337629302 0.165450387502422 1 1
0.119122869151357 0.114553826116471 1 1
-0.078229754976326 -0.0758568184743767 1 1
0.125978129900114 0.123194153764783 1 1
-0.180828058309626 -0.174041639229116 1 1
0.0200793421535802 0.0192736911019069 1 1
0.0864061460526887 0.0833756759277916 1 1
0.103165216386241 0.102142237670605 1 1
0.0780603311425184 0.0755304208364403 1 1
-0.0482929134925663 -0.046431747503416 1 1
-0.04460818430118 -0.0440341200608185 1 1
-0.0612161658198399 -0.0596962379900376 1 1
0.0243058904598169 0.0237648734342657 1 1
-0.0618115257861831 -0.0606625639537072 1 1
0.0565082023421465 0.052940735194287 1 1
0.0862293550708259 0.0845760090955892 1 1
-0.091912755875943 -0.0899598517099862 1 1
0.0567237341666573 0.0544662393691085 1 1
-0.0235725196888105 -0.0222334365788051 1 1
-0.0473445971921451 -0.0446067438111388 1 1
0.119488702518561 0.116023072188162 1 1
0.0860041937278556 0.0824743029267859 1 1
-0.0466899610877888 -0.0455497495639414 1 1
0.182964528948954 0.179701738355933 1 1
0.0194448014052721 0.0188439230237463 1 1
-0.177313788623167 -0.170736834933756 1 1
0.0325448471504267 0.0328001751181967 1 1
-0.17730108072177 -0.172802956997433 0 1
-0.129410239454889 -0.125258603890675 1 1
0.0977194229932646 0.095940422556512 1 1
-0.00541577502309986 -0.00656976005576979 1 1
-0.0152087102343099 -0.0156992948474461 1 1
-0.0522283864504711 -0.0492095419724369 1 1
-0.0121566828023944 -0.0112155569684359 1 1
0.00448844456638805 0.00372670973245708 1 1
-0.023682819055117 -0.0207899985658592 1 1
-0.0894358264314458 -0.0848026567543528 1 1
0.0688008934608116 0.0655334755638381 1 1
0.0276869333749501 0.0289297881584782 1 1
0.0560246694665923 0.0550460170145228 1 1
-0.162443108486434 -0.158674936349774 1 1
-0.0325187334229905 -0.0322811283646876 1 1
-0.209175232596465 -0.201962574597617 1 1
-0.171184828476406 -0.1657863460317 1 1
0.0991053179019673 0.0969460128006359 1 1
0.084726615306128 0.0819649526804596 1 1
0.013148657655695 0.0140533036264999 1 1
0.207946688158985 0.200868565282769 1 1
-0.0561530166195797 -0.0544588820121459 1 1
0.0315186943030752 0.031362533518965 1 1
-0.115467915281017 -0.111503640861872 1 1
-0.125839875684964 -0.120902596376956 1 1
0.199573233831544 0.19416695026354 1 1
-0.101502037886387 -0.0990633004562046 1 1
0.0718594527256709 0.0701047274670868 1 1
0.0010746744383436 0.000183198254821762 1 1
0.0208110664925035 0.0198099237279743 1 1
0.106441752739265 0.103581279509911 1 1
0.000501273577184217 0.00123800072596672 1 1
0.0196827231090114 0.0185643694415113 1 1
0.121661479917306 0.120273140941799 1 1
-0.0793831167568656 -0.0774039357753382 1 1
-0.0726568475805629 -0.0698271780815861 1 1
0.134206235354746 0.129983707329263 1 1
-0.0451719770245945 -0.0422735633282005 1 1
-0.0875414750256739 -0.0867142628148465 1 1
-0.0094037665917925 -0.0104012700377529 1 1
0.120441802050975 0.117059185961224 1 1
-0.0247409804905582 -0.0240593960489936 1 1
-0.0225344467235298 -0.0214031111705415 1 1
-0.0646888074660291 -0.0629903555332318 1 1
0.0875250145067434 0.0870780836939514 1 1
0.0606840932960832 0.0580845763500695 1 1
-0.0801753930762149 -0.0779683416815806 1 1
0.156989645467832 0.152679758505002 1 1
0.0359623120609861 0.0342265574063081 1 1
-0.0389860986539283 -0.0376174363176469 1 1
0.0906012755177685 0.0888185599781735 1 1
0.117550764006184 0.114100171963863 1 1
0.0373942733048348 0.0368908273538414 1 1
0.0302495595358644 0.0277535972441931 1 1
-0.175909325511511 -0.170376477979013 1 1
0.0356893624015975 0.0343085405307787 1 1
-0.000831748946866873 -0.00143993328393169 1 1
0.0391661622350574 0.0373797469201149 1 1
-0.106104807020953 -0.102624006493413 1 1
-0.0434246348158686 -0.0428564510543267 1 1
0.0416731164643182 0.040321751892053 1 1
0.111336913617962 0.108500254018375 1 1
-0.0834252904042182 -0.0803794348717068 1 1
-0.0674758497374676 -0.0658349355634692 1 1
-0.0944473224589311 -0.0916051772074518 1 1
0.0720982332159569 0.0693184915770426 1 1
-0.118969576720722 -0.11562476031446 1 1
0.0235614508804906 0.023087843025974 1 1
-0.107168378382442 -0.104018576537799 1 1
-0.170755121333829 -0.165658510849071 1 1
0.0457622823671951 0.0440433123413147 1 1
0.200723872084024 0.194464608725549 0 0
0.077689274254738 0.0754478087698791 1 1
0.114384533726297 0.111182340320735 1 1
0.0521280293499818 0.0508920107734342 1 1
-0.0314760332115942 -0.0304758311762654 1 1
0.118662392092689 0.116572652519618 1 1
-0.0714295432117018 -0.0697814690765669 1 1
-0.0217684198269098 -0.020896418670583 1 1
0.113497543101952 0.110357291105581 1 1
0.0947163823907655 0.0913961936275241 1 1
0.0235230923338948 0.0222032337245005 1 1
-0.0678618477899792 -0.0657458881309771 1 1
-0.175287380999442 -0.170838812887046 1 1
-0.133947707986796 -0.129759158957454 1 1
-0.0158081848365673 -0.0157461016704948 1 1
-0.00167021983799171 -0.00208026221030485 1 1
0.173436331816392 0.168236130301294 1 1
0.0250536876361457 0.0245473785427382 1 1
-0.0729439214651562 -0.072449035424154 1 1
-0.225547849615259 -0.218627640842814 0 0
-0.0675476460176309 -0.0654455565982238 1 1
0.0635514274053794 0.0617148835468579 1 1
0.000793179760310524 0.00138572662758197 1 1
0.0186577026229752 0.0203395766674503 1 1
-0.18374196702188 -0.177431077344427 1 1
-0.05291824836716 -0.052207225931069 1 1
0.155152693748239 0.149187733675019 1 1
-0.0217294919339272 -0.0215166942235165 1 1
-0.00502074572601373 -0.00390996781454249 1 1
-0.0377976200252553 -0.0364912405980328 1 1
0.0106760022565223 0.0109429945506516 1 1
0.0525661395711384 0.0501941855721747 1 1
0.0898477917139981 0.0879355557692097 1 1
0.0316570100283807 0.0317168011678905 1 1
-0.0198066698935147 -0.0185248469927569 1 1
0.0244708653680204 0.0223471570749744 1 1
0.046581348401421 0.0458597726537881 1 1
0.145723847076692 0.141556285634758 1 1
-0.0242172475117177 -0.0239496111986461 1 1
-0.0500130033707543 -0.0485096158332372 1 1
-0.0340975040732687 -0.0339478395421855 1 1
-0.0914666774206818 -0.0895780552372316 1 1
-0.0529830964472616 -0.052459098055402 1 1
0.0844751886476947 0.0816776694313916 1 1
0.0757372633883094 0.0731740980597799 1 1
-0.00862631319654352 -0.00689063902528037 1 1
0.0841767779803435 0.0816831381058944 1 1
-0.17867344608942 -0.173712634432685 1 1
0.0321782053584525 0.0312879620388887 1 1
0.0573853977865945 0.0564224379795178 1 1
0.0387016844915254 0.0372579701787955 1 1
-0.0650874631101041 -0.0625006591887408 1 1
-0.0324295885066532 -0.029155266429755 1 1
0.0368544685390109 0.0338652879779798 1 1
-0.165867428974393 -0.160580250681855 1 1
0.0740428013086222 0.0720419204511712 1 1
-0.0315791631866377 -0.0304782575551897 1 1
0.0995315337764123 0.0960106843878918 1 1
0.100448641138715 0.0981872802963608 1 1
0.00673547537635613 0.00653054914400535 1 1
0.00743109863389004 0.00742223801849449 1 1
0.0934396700659513 0.0878979443888513 1 1
0.0839679262904361 0.0810931447428541 1 1
0.16705681750082 0.161433015169351 1 1
-0.0648851310654142 -0.064704088811282 1 1
-0.0531508554557226 -0.0519401083996337 1 1
0.166669773639113 0.161688373610854 1 1
0.127185529562767 0.123940218797961 1 1
-0.062248457951857 -0.0605292650221125 1 1
0.234428094709059 0.228092784002739 0 0
0.114951245322403 0.112053307503514 1 1
-0.0349753092513523 -0.034129643896937 1 1
0.0373050947731982 0.036504444806368 1 1
-0.125853006959365 -0.122019600236206 1 1
0.0885974587653005 0.0867243444895457 1 1
0.0355669967794197 0.0339602411395497 1 1
-0.0841887955958898 -0.0820724979908118 1 1
0.143556188279951 0.140352154990661 1 1
0.157084249159066 0.152622739124301 1 1
-0.0881704153844465 -0.0850650901001373 1 1
0.219643046649206 0.21518681802567 0 0
-0.147809240783398 -0.143340530367846 1 1
0.0167360931261021 0.0155326616134477 1 1
0.0898045090626343 0.0871150761539526 1 1
-0.0743743574459268 -0.0726376898150967 1 1
-0.0546636829936986 -0.0516482440006122 1 1
0.0471950279887924 0.0473170714876375 1 1
0.148603718705691 0.144854049296433 1 1
0.0279201999413699 0.0266967979631389 1 1
0.113549617491966 0.109570982046462 1 1
-0.127758521626254 -0.123485936470921 1 1
-0.189492445552755 -0.183448931615724 1 1
0.012476119756303 0.011954873302042 1 1
0.154685104890277 0.151424069741726 1 1
-0.0610707301050443 -0.0598136879858183 1 1
-0.0843605956584413 -0.0827809631104892 1 1
0.0852669265905102 0.0849723264373778 1 1
-0.0100219097484134 -0.00931563710000255 1 1
-0.0911339618145039 -0.0885337242694496 1 1
0.00671112464117215 0.00551089111379603 1 1
0.0992317737686924 0.0973033167853703 1 1
0.0924519977079944 0.0904085638218514 1 1
-0.00861867696253091 -0.00812301007749655 1 1
0.217879122788056 0.211885419126787 0 0
-0.0599370653454343 -0.0579319109534962 1 1
0.0611497236335452 0.0599325564795001 1 1
-0.0125534026629881 -0.0119738191280998 1 1
0.0133256302760489 0.0137639843692903 1 1
0.0687257598489971 0.0671169915577279 1 1
0.182784432229835 0.176103089994167 1 1
-0.17896903385428 -0.174840643105363 1 1
0.10287613445849 0.100654926730582 1 1
0.00592169809395147 0.00586064302711757 1 1
0.0396502951075683 0.0382308025491718 1 1
0.087425233323442 0.0849410405264281 1 1
-0.275454412187037 -0.267340061439421 0 0
0.133225862733251 0.129223532248754 1 1
-0.173140617365807 -0.16712785726851 1 1
0.178676239612825 0.173751636371388 1 1
-0.190316212987851 -0.183738182470885 1 1
-0.0153255024358871 -0.0142570358203748 1 1
0.0288812326696644 0.02768545957348 1 1
-0.0058892746950843 -0.00501614311357542 1 1
0.0168919972912927 0.0169196761822933 1 1
-0.119764304485857 -0.116703631437198 1 1
-0.0514036684169922 -0.0495702881760462 1 1
0.00273790658916975 0.00409220567671801 1 1
-0.144453922764702 -0.139603654762349 1 1
0.0108396820970159 0.0102978084563641 1 1
0.0441361091029503 0.0424218311473911 1 1
-0.0530092384812356 -0.05277126577512 1 1
0.0241521040802718 0.0230764161954166 1 1
0.0277381420801931 0.0272046889612188 1 1
0.0560464582812953 0.0544926991524071 1 1
-0.0324476607008291 -0.0310734059772339 1 1
0.0140830109618544 0.0140603906894015 1 1
0.105955168687574 0.102954093530522 1 1
-0.0665094393168167 -0.0650094515541645 1 1
-0.0476861448436878 -0.0454306136483882 1 1
0.122795177664069 0.119138419005046 1 1
-0.00588930581304455 -0.00557644486249959 1 1
0.0846196245985307 0.0832478871319954 1 1
0.0220646767916749 0.0207473592167402 1 1
-0.0433905295496175 -0.0433772828059923 1 1
0.0164831765160147 0.0140526456346228 1 1
-0.000743277879888544 -0.000683211008044991 1 1
-0.0152416182105996 -0.0151392553807989 1 1
-0.00450910277158478 -0.00477955389840957 1 1
-0.0589107501018727 -0.0578654472758455 1 1
0.0377000520216795 0.0375343172291727 1 1
0.0158772607530937 0.015598021155472 1 1
-0.0219402429189714 -0.0206878913085065 1 1
-0.107182363169342 -0.104206717594725 1 1
-0.0144994997442578 -0.0141410670532702 1 1
0.123576514613216 0.120784813536707 1 1
0.0233809537432411 0.023666822035258 1 1
0.0171152572579475 0.0168407365020257 1 1
0.112328108351635 0.109381391287606 1 1
0.00216086173689215 0.00212556985515528 1 1
0.0668144752664714 0.0657620429097402 1 1
-0.0448821176977964 -0.0439104870027519 1 1
-0.0830753439575141 -0.0816362402115988 1 1
-0.00322645143799274 -0.00333282879665773 1 1
-0.0438818149886354 -0.0435489516482543 1 1
-0.0304772689796157 -0.0282664045964092 1 1
0.0407407417429183 0.0393950045159806 1 1
0.14670549415815 0.141869485379958 1 1
0.0708400358338301 0.0674315825284138 1 1
-0.0354695796300874 -0.0345503776794783 1 1
-0.0801429161223464 -0.0780048821691151 1 1
-0.191037392698331 -0.1855582466872 0 0
-0.0217388853119274 -0.0211623042970289 1 1
-0.0501621847385708 -0.0467000848939352 1 1
-0.0516277346334889 -0.0501708770833053 1 1
0.128553072971318 0.126172444624423 1 1
-0.10189399618978 -0.0985353784845328 1 1
-0.0653990068007151 -0.0638585441707416 1 1
-0.0304323254466503 -0.0294126467993767 1 1
0.287899096233126 0.27942402459992 0 0
-0.229360196685128 -0.223129263848893 0 0
-0.133567942383267 -0.129930399002356 1 1
0.0982811135952106 0.0952244513116965 1 1
0.0672963476392799 0.0666555753295123 1 1
-0.0550376199874176 -0.053787179921348 1 1
-0.0687181155469081 -0.0659179728133036 1 1
-0.0237875728153009 -0.0226318507868714 1 1
0.169090996086656 0.165097772085529 1 1
-0.0339239651730515 -0.0328678473641369 1 1
-0.0382710357288985 -0.0355410353946188 1 1
0.219670945836916 0.211685805948077 0 0
0.0541100097483994 0.0518054760423263 1 1
-0.0898067663761749 -0.0874501624806166 1 1
-0.134584014939648 -0.132162313329816 1 1
0.0691018420868402 0.0682831119474716 1 1
0.0580161959211612 0.056169227288725 1 1
-0.120665369196086 -0.118285084041799 1 1
-0.150784456896267 -0.145589724293882 1 1
-0.259664318436981 -0.251928077082861 0 0
-0.174161458128004 -0.169010886383463 1 1
-0.0339706146614441 -0.03169057742837 1 1
-0.0518783156171467 -0.0491741725345057 1 1
0.0891696495444104 0.0865333066272548 1 1
-0.023340880003585 -0.0217372668310279 1 1
-0.122662640579957 -0.117500802931511 1 1
0.161102605426753 0.156150904362871 1 1
0.23820065388835 0.230875261356824 0 0
0.0784720519990678 0.0765496612511165 1 1
-0.00218332952516058 -0.00232177727670915 1 1
0.0247865129945422 0.0233899748590787 1 1
-0.0160987356051901 -0.0158087768353877 1 1
-0.0802963773760558 -0.0787255734769014 1 1
0.028820426688029 0.0276068468283544 1 1
0.0658561756616766 0.0621646855471186 1 1
-0.127625104629287 -0.124115851775919 1 1
0.114844083963712 0.111793254335981 1 1
0.170979404733302 0.167125169800968 1 1
0.0516594753921592 0.0502795979269758 1 1
-0.0150113280185625 -0.013893161950402 1 1
-0.0856628916103007 -0.0834172033991161 1 1
-0.0442928095195194 -0.0429420358459183 1 1
0.251909159518945 0.242558761066287 0 0
0.0835483730803216 0.0817807277086967 1 1
-0.199054533349456 -0.193264351722968 1 1
-0.0251735781491922 -0.0247718720492734 1 1
0.0318041952017771 0.030849950380089 1 1
-0.00747970248933813 -0.00632499553682735 1 1
-0.0805144915015095 -0.0783791823379617 1 1
0.116392866928876 0.111764330267093 1 1
0.0548540141642367 0.0547876274806452 1 1
0.0197372252843248 0.0191168964415497 1 1
-0.0745985862158718 -0.0717638029202299 1 1
-0.0127256045844438 -0.0124429295122356 1 1
0.123740947491851 0.119454210293789 1 1
-0.0692199986401745 -0.0666550521158355 1 1
0.071990615701249 0.069540582211279 1 1
-0.0380986614702322 -0.0366178296530232 1 1
-0.0019164274134359 -0.00113680392500926 1 1
-0.0536447454801607 -0.0514598098577757 1 1
0.0634660208130994 0.0603788435612151 1 1
0.0705709536496802 0.0673451131393905 1 1
0.103786374150475 0.101441759673489 1 1
-0.0277292841283593 -0.0270756012210483 1 1
-0.0124237243176203 -0.0127033979984182 1 1
0.0744289520063889 0.0710333475821041 1 1
0.248387330682828 0.242112304412685 0 0
0.00677857154559721 0.00616325251272867 1 1
-0.00876425127488529 -0.00937726382713377 1 1
-0.0163066590670351 -0.0161746539913914 1 1
0.31204468737906 0.304000632360176 0 0
0.0666751428730727 0.0648630675667811 1 1
-0.285751346315367 -0.277700881237554 0 0
0.0207302398391009 0.0199839902865053 1 1
-0.0600368115312942 -0.0580314201220457 1 1
0.0734622688277876 0.0717330545862216 1 1
0.000982018159932987 0.000698477273887215 1 1
0.0017740276617604 0.00106298408321441 1 1
0.00725905782051161 0.0068514074179637 1 1
0.0337724457015321 0.0317258062789921 1 1
-0.0604576492853339 -0.0590728542189319 1 1
0.0786785644220586 0.0774505261679061 1 1
-0.12191102051115 -0.117098770628678 1 1
-0.207527846595646 -0.20087469026811 0 0
0.0440156516597941 0.0421467692711539 1 1
-0.104590480011263 -0.101421004052421 1 1
-0.0443289127588965 -0.0421379951535874 1 1
-0.00870853122534077 -0.00771920797806601 1 1
-0.045806515447996 -0.0439288693687837 1 1
-0.0347049609825625 -0.0339328082184618 1 1
-0.0524174423526521 -0.0518806471099168 1 1
-0.203786680855154 -0.198618678669647 0 0
-0.0347256861175192 -0.0342147411513084 1 1
-0.0606510132699809 -0.0584099414697795 1 1
-0.0217123454719089 -0.0216571767318351 1 1
0.0261708793915831 0.0252129083863309 1 1
0.0233941692842518 0.0226384497234377 1 1
-0.0301002125878521 -0.0295075487870517 1 1
0.0120104789258997 0.0113159194426699 1 1
-0.0442174981453221 -0.0427529086328288 1 1
0.103205359172273 0.101284522314073 1 1
-0.0117672083166213 -0.0112109534157414 1 1
0.131489468366416 0.128136328407629 1 1
-0.0692239890955308 -0.0667647595337524 1 1
-0.00532686699329508 -0.00566933054535448 1 1
-0.00159766244560738 -0.000582924078366071 1 1
0.131636779105199 0.128562384003647 1 1
0.180567477326114 0.176372002835012 1 1
0.107059209176439 0.10342548439473 1 1
0.0653541374844157 0.0624957626848065 1 1
0.152146472749289 0.147564037337163 1 1
-0.117463331728958 -0.114703640615524 1 1
-0.00649938141678738 -0.00505278681496545 1 1
0.122417274716375 0.119059206300871 1 1
-0.0351733143840971 -0.0342306288524528 1 1
-0.0306420376039784 -0.0313990966372393 1 1
0.155733669566055 0.150535966408463 1 1
-0.00152507842073975 -0.00339584522937492 1 1
-0.0152857224079509 -0.0143845267708402 1 1
0.119619988873527 0.11507187072824 1 1
0.0344200059428618 0.0327081628841865 1 1
0.173244697598256 0.168479310373354 1 1
-0.043461367410258 -0.043849517683938 1 1
0.191390168772467 0.184435554117409 1 1
0.187393401799499 0.182990240434803 0 0
0.0206263015143525 0.0199435920985403 1 1
-0.0634974132066225 -0.061084462499743 1 1
-0.0378585323148125 -0.0365378420002422 1 1
-0.124084993966472 -0.119991189054647 1 1
0.00607052112799459 0.00683488538919554 1 1
0.235087314478698 0.227929063981571 0 0
-0.0446773427732771 -0.0432197586013982 1 1
0.235306963354233 0.22814595952771 1 1
0.0574638844447088 0.0554586994815608 1 1
0.0830624562178453 0.0822227059519311 1 1
-0.0479595186856296 -0.04724769855843 1 1
0.0732209950083294 0.070377447371239 1 1
-0.166637701932231 -0.162086993566487 1 1
-0.013530290589652 -0.0126508987331206 1 1
-0.0726339256650074 -0.0697898730115822 1 1
-0.0415570334781541 -0.0404052419222764 1 1
-0.0071597317479073 -0.00688696241102249 1 1
0.0162643042652649 0.0149331173872419 1 1
-0.0987456944828293 -0.0958236873803487 1 1
0.072625294207162 0.0709469507306542 1 1
0.00697237682946848 0.00600474536183034 1 1
0.137378574936466 0.132667706792932 1 1
0.192257982775054 0.184437871357555 1 1
-0.071542261070462 -0.0679734857307359 1 1
0.20873299069041 0.202035247260345 0 0
-0.0607512017263569 -0.0587338483215238 1 1
0.0089292610135227 0.00799867886069803 1 1
0.0403192978279776 0.0376825461739885 1 1
-0.0137483055052395 -0.0133008174276166 1 1
0.0447126863670229 0.0447559018764866 1 1
-0.0239420976209774 -0.0234825257584313 1 1
0.0829410750913063 0.080796367680806 1 1
0.0476462827657233 0.0461222262592348 1 1
0.0203560364879767 0.0214216713288645 1 1
0.0564078155034623 0.0542334974529285 1 1
-0.0270133348810037 -0.026523422791706 1 1
-0.0197321071248081 -0.0212732055040416 1 1
0.00572855853577713 0.00582040421102387 1 1
-0.116647264900669 -0.112273172354117 1 1
-0.0726004091567967 -0.0718872822397422 1 1
-0.012119272391002 -0.0110968786989086 1 1
-0.0796044685637635 -0.0761531723266421 1 1
0.0208182329132364 0.0185698585183604 1 1
0.00659860750983178 0.006611678649294 1 1
-0.0652634768049361 -0.0629753349178045 1 1
-0.00240248261351181 -0.00276706257623897 1 1
0.112789153881445 0.110792024793355 1 1
0.0736368155020418 0.0734332733287287 1 1
0.0150508204764048 0.0147569334312126 1 1
-0.0367310539992367 -0.0362648114819404 1 1
-0.0426690484313288 -0.0414352181236681 1 1
-0.0575631776741353 -0.0564171754670548 1 1
0.0977992836073505 0.0941733558091987 1 1
-0.186319438180473 -0.181314223970679 1 1
-0.129191844736624 -0.127210799623575 1 1
-0.0282436107392997 -0.026280170316978 1 1
-0.0605597291324994 -0.0602057907155206 1 1
0.026757701368884 0.0282484154527005 1 1
-0.0541763125567702 -0.0511247625463385 1 1
0.0382823229786583 0.0355252435176732 1 1
0.0279068755978313 0.0279244109450048 1 1
-0.0379733539907989 -0.0366181851392999 1 1
-0.000685045336437602 -7.36604730127779e-05 1 1
-0.180724717282719 -0.175588631942343 0 1
-0.0141816974659696 -0.0119669223917035 1 1
0.0598946264000344 0.0580797623936409 1 1
0.090914294668069 0.0878508184559242 1 1
0.282774552652085 0.275028161886328 0 0
-0.108996203503511 -0.105388046050286 1 1
0.0901657495822626 0.0858648341642668 1 1
0.141705713773536 0.137914912772769 1 1
-0.00654057246680988 -0.0057883660999131 1 1
-0.150043809064288 -0.145681291206052 1 1
-0.0396787874898598 -0.0366147816364156 1 1
-0.0138186791714532 -0.0130125921093306 1 1
-0.061099968230547 -0.0597165017373845 1 1
-0.126494070895196 -0.122975829972829 1 1
-0.202854829276661 -0.198231481608944 1 1
0.03034476455391 0.0297564524443924 1 1
0.0807808224706942 0.0787270273660817 1 1
-0.0972855271661567 -0.0952119244113577 1 1
-0.00550863030106642 -0.00604982967235169 1 1
-0.0438445240757873 -0.0422771605958611 1 1
-0.0449266155370387 -0.0419828637490899 1 1
-0.0906655924277717 -0.0878153145287964 1 1
0.0511030451541421 0.0497273647623584 1 1
-0.125650793382251 -0.122415625271243 1 1
0.111111159681546 0.107903986693707 1 1
-0.112087690615636 -0.108760635102573 1 1
-0.0438406789891832 -0.0441305906568821 1 1
-0.032079320094573 -0.0304466197918389 1 1
0.0906829015280628 0.0875041221034924 1 1
0.0139988617912542 0.014073369875969 1 1
-0.0245359435333498 -0.0240546290172897 1 1
0.0101558378645019 0.0107807497684337 1 1
-0.174291573364368 -0.169028363389059 1 1
-0.0490814349546459 -0.0490847767996145 1 1
0.0560897193150199 0.0533473846748618 1 1
0.0894992634548888 0.0863668923516593 1 1
-0.0182791856717504 -0.0181807471414657 1 1
-0.108737354493955 -0.10441193922682 1 1
-0.113509592006714 -0.110426663065562 1 1
0.0860788025973499 0.084604067569527 1 1
0.0932805137999095 0.0924150364981767 1 1
-0.159757734361354 -0.155194268920824 1 1
0.0633772218432252 0.0616885879044448 1 1
0.101245004884108 0.0988451815691782 1 1
-0.0223905703513876 -0.0184964318581767 1 1
-0.167941593084397 -0.163351359490053 1 1
0.0802638306806129 0.0777009420508622 1 1
-0.055958244134094 -0.0534554923665884 1 1
0.0508889849767085 0.0475714603218798 1 1
-0.0684184201183751 -0.0673896280829678 1 1
0.082426821000447 0.0812301365509241 1 1
-0.0524399682783761 -0.0506685702689495 1 1
0.0152218405878447 0.015440359738105 1 1
0.132674547279994 0.129031372853588 1 1
0.122860652914297 0.119378644692492 1 1
-0.0133719384377276 -0.0131424423691927 1 1
-0.0404027527375783 -0.0400523741307554 1 1
-0.153316316252023 -0.149293423844575 1 1
-0.117392085187556 -0.114615985677016 1 1
-0.109080896602999 -0.106177844641708 1 1
0.0952379817814477 0.0924766990157385 1 1
0.0625958418382271 0.0609192968607045 1 1
0.132469078696515 0.12842278767615 1 1
-0.034787773369208 -0.0344533672126563 1 1
-0.0705676821411119 -0.0687502227177527 1 1
0.140042579942804 0.133824886854092 1 1
0.205453172826312 0.198352389741891 1 1
0.0954758087011773 0.0921739121064872 1 1
-0.139992706051354 -0.135527431852432 1 1
0.265690537403678 0.259591687160366 0 0
-0.0773260407257561 -0.0746837437182851 1 1
0.127756112970536 0.12414161087163 1 1
0.0640551134360426 0.0630615948357287 1 1
-0.0240244633219474 -0.0232292794531861 1 1
-0.148650266647764 -0.144356793966831 1 1
-0.0683497727600532 -0.0651227465677917 1 1
0.139731343448658 0.134866991656783 1 1
-0.0406064225540094 -0.0375866034726352 1 1
0.0283005084912835 0.0262638263780311 1 1
0.0532248556893404 0.0528121549066721 1 1
0.0101879799700012 0.0109717959556853 1 1
0.0809581493610116 0.0779988209723627 1 1
0.119551529814205 0.117010190590459 1 1
0.0570148335571755 0.0559946626702456 1 1
-0.0330850548431193 -0.0324501983860178 1 1
-0.0418068231857216 -0.040856147427161 1 1
-0.0388499139501985 -0.0369501921523119 1 1
-0.234546242390549 -0.227834416969146 0 0
0.146810184054133 0.142915215548996 1 1
0.205326995100157 0.197601324144637 0 0
-0.12003830253576 -0.115898741939156 1 1
0.121474577458517 0.117511380039274 1 1
-0.0489494262199065 -0.0480637727949563 1 1
0.0262731290056029 0.0262297030945595 1 1
-0.0684153877578197 -0.0673218510675892 1 1
-0.0503577166725431 -0.0501487154663494 1 1
-0.0729916728102734 -0.0712242597377715 1 1
-0.111716623954729 -0.107568053586346 1 1
0.152645321561297 0.148154927163021 1 1
-0.136223006903512 -0.13322687340295 1 1
0.14018633201723 0.135098654529639 1 1
-0.0800590682462508 -0.077648236579201 1 1
0.0144904005254676 0.0150599568125433 1 1
0.0334913403829313 0.0315709930731541 1 1
0.121398525831972 0.117815619863877 1 1
0.0109959174814187 0.0119913407541296 1 1
-0.215375177315677 -0.208848137495538 0 0
-0.0953240877843317 -0.0922501506342221 1 1
-0.100746639417568 -0.0953349714046158 1 1
0.114724916276973 0.112112906407558 1 1
0.204975240419483 0.19940910763586 1 1
0.0372539895106875 0.0355681158319092 1 1
-0.0478741335821605 -0.045389214994936 1 1
-0.0645924974993491 -0.0622933554332526 1 1
-0.041617351568505 -0.0408567879875724 1 1
-0.126050937364234 -0.122496714971897 1 1
-0.080208818188246 -0.0785460607564114 1 1
0.0138688835234192 0.0127688688590773 1 1
0.229046155124079 0.220991590930048 0 0
0.035957901999944 0.0355104398320748 1 1
-0.0227749859337658 -0.0214250633745985 1 1
-0.1903088458451 -0.183778004977223 1 1
0.0748920214637358 0.0749911799950238 1 1
0.00137550325486937 0.000727849265772154 1 1
-0.0160136011167203 -0.0145548268789945 1 1
-0.0351391543226419 -0.0346540387198755 1 1
0.0428176509104429 0.0419904452328082 1 1
0.188794496325286 0.181985130954239 1 1
-0.205260397285186 -0.199312333128502 1 1
-0.0898765586140467 -0.0874430233435159 1 1
-0.00295609595528287 -0.00287306167643182 1 1
-0.106630726658232 -0.102999010222262 1 1
-0.0866098141777145 -0.0852148288375807 1 1
-0.130352260363219 -0.126326481081153 1 1
-0.0139430317034044 -0.0150780380408751 1 1
0.0571848256880899 0.0549012846186285 1 1
0.019521381601278 0.0194556059468151 1 1
0.0936251044550084 0.0918364551318566 1 1
0.149717803840313 0.14362383817146 1 1
0.11885916913179 0.114099508161573 1 1
-0.0582744296081027 -0.0557342925759126 1 1
-0.110507895392082 -0.10641350039904 1 1
-0.0599618896235861 -0.0555730173965728 1 1
0.020274948958827 0.0195394182400123 1 1
-0.0964310455736615 -0.0945180981122009 1 1
0.0833049064301762 0.081029385408809 1 1
0.0503810055291738 0.0495571045014045 1 1
0.0204999562694766 0.0190650416408999 1 1
-0.0107218419118994 -0.0108005657476067 1 1
-0.0903665286549874 -0.0875215111921402 1 1
-0.067428878787805 -0.062625681886907 1 1
0.0447146632732736 0.0445860468901862 1 1
-0.0104991424648984 -0.0100412438158082 1 1
-0.0584355714747552 -0.0560912143779002 1 1
0.148643140729894 0.144784753003333 1 1
0.0217814014525793 0.0208308296061628 1 1
0.0144038812773842 0.0148670752000248 1 1
0.035086356628687 0.0347453321364104 1 1
-0.109944271088433 -0.106749810330657 1 1
-0.0388680387889042 -0.0368141778099043 1 1
-0.105523827789253 -0.102726229283547 1 1
0.00570766105019127 0.00461696603736226 1 1
-0.021767548921244 -0.0225247404182586 1 1
-0.0392370252029659 -0.0392617954449631 1 1
0.0119087258824599 0.0109829511056566 1 1
-0.0777929417457922 -0.07535718457445 1 1
0.0312618475098561 0.0301013614457747 1 1
-0.0126898748162768 -0.0123906633412529 1 1
0.165362642963947 0.161424640393772 1 1
0.0267985578096639 0.0260182422235637 1 1
-0.0534355860754827 -0.0525611910109055 1 1
-0.180959752748643 -0.176189174610476 1 1
-0.0366279279684008 -0.0354608924839124 1 1
0.199296539281744 0.194491648481412 0 0
0.328256317441735 0.318227523080563 0 0
0.034903617895438 0.0329939644868188 1 1
0.144033564581032 0.140917385885629 1 1
-0.0846692965056628 -0.0829849728575143 1 1
0.0240950723202975 0.0231513401192438 1 1
0.106171860752323 0.102984745363195 1 1
0.0903137891930227 0.0887258284283688 1 1
-0.0118437966007461 -0.0115593539965121 1 1
0.00711454511446531 0.00724283589795553 1 1
0.0862096278802816 0.0844284762960543 1 1
0.000520562296732002 0.00124394268593517 1 1
-0.0776178083279407 -0.07526540361347 1 1
0.232014102830261 0.224275606246694 0 0
-0.0069775080370976 -0.00568472680591861 1 1
0.0659406329050435 0.0640115321188331 1 1
-0.262648586691764 -0.254409351624378 0 0
0.0290689709358235 0.0298047257651371 1 1
-0.173207180766176 -0.167797022705663 1 1
-0.0995310586963851 -0.0968348822238413 1 1
0.114480181445769 0.11104445341489 1 1
-0.140368676970904 -0.136027220845599 1 1
0.0844087705290828 0.0828781214807945 1 1
-0.0612101904455634 -0.0580223089449651 1 1
-0.18520640457393 -0.180426487111739 1 1
-0.081283502328749 -0.0787572862577332 1 1
-0.108595556569176 -0.104596443859797 1 1
0.138103424396524 0.133965249268049 1 1
0.0593109132649405 0.0583951687277563 1 1
0.0916483024057373 0.089715540129448 1 1
0.0944707534669294 0.0912256776496977 1 1
0.0213920187931061 0.0209268297013734 1 1
-0.00372438409363989 -0.0053647471370201 1 1
0.0284190016118123 0.0279809428591023 1 1
-0.150857263057515 -0.146134386404713 1 1
0.0648404009227256 0.0623455962061054 1 1
-0.139697734961077 -0.135825121995334 1 1
0.0102823677493194 0.0106929396307374 1 1
-0.0531396881686165 -0.0531768187357002 1 1
0.0792384624483998 0.0760754162282475 1 1
-0.0917635747518345 -0.0879578820831459 1 1
0.11348605417882 0.110253466816568 1 1
-0.0138467532226741 -0.0134437077375178 1 1
0.0752129477241056 0.0729946541299203 1 1
-0.000777739454467297 0.00072726050993354 1 1
0.150906289588595 0.14633420789918 1 1
-0.00855689411487809 -0.00658101445102618 1 1
-0.0661656818011831 -0.0638464042009904 1 1
-0.125983693426636 -0.122486301359006 1 1
-0.156056843438172 -0.151343049106802 1 1
0.052783795153999 0.0515802938703868 1 1
-0.189543961248489 -0.18466842010765 1 1
-0.0117295290214937 -0.011707291267382 1 1
-0.117994147064815 -0.114379227717499 1 1
-0.0776018286214812 -0.0763975602182979 1 1
0.10009690140888 0.0970208306454369 1 1
-0.0956645825783022 -0.092524365798194 1 1
-0.031898433531833 -0.0306010895477979 1 1
0.00408322679961721 0.00448175415324087 1 1
-0.0126829938428397 -0.0126233873962624 1 1
0.172925843472639 0.168435971247887 1 1
-0.0657879647221887 -0.0634901608042181 1 1
-0.0027951495707549 -0.000946633286686115 1 1
0.0194233079028481 0.0189547675535101 1 1
0.0696235556701216 0.06626399202238 1 1
0.0252932602058136 0.0236255362063293 1 1
-0.105166127254135 -0.102489082163127 1 1
-0.176436678544274 -0.171613562135799 1 1
0.147398382443841 0.143692687892595 1 1
-0.0573112144043931 -0.0549265765556084 1 1
-0.194647005755334 -0.189460710533707 0 0
-0.00276098133404239 -0.00177860572955667 1 1
0.00300959265871921 0.00505085859093638 1 1
-0.275762642833957 -0.265719223392939 0 0
0.0151250363888616 0.0157441851002729 1 1
-0.00944940519325074 -0.0101931522811162 1 1
0.0708693470766534 0.0692674449098949 1 1
-0.000794226895856398 -0.0014674466544055 1 1
0.0743170095820706 0.0717159701449277 1 1
0.220918613418357 0.213019884501354 0 0
-0.0271822361966224 -0.0250495535485405 1 1
-0.0282942702126751 -0.0271750756130149 1 1
-0.0476986610412394 -0.0464897747243816 1 1
0.00406775381520139 0.00312361346302915 1 1
0.0666564700872824 0.0637036855438146 1 1
-0.052411780273678 -0.0517095928200198 1 1
0.0332203061397193 0.0311830933771156 1 1
0.0641233413289491 0.0638894116893766 1 1
0.128354956392045 0.124696302300319 1 1
-0.0904736248545462 -0.0875376711972241 1 1
0.0883203555523134 0.085746467477431 1 1
-0.0696517056488535 -0.0691195969375997 1 1
-0.0810973399467712 -0.0789621024058542 1 1
0.041483931399212 0.040503524716272 1 1
-0.124516589578028 -0.120392037516688 1 1
-0.134496064603592 -0.131457024466604 1 1
0.0703773700807813 0.0674199278770928 1 1
0.0190484996104253 0.0194012538293074 1 1
-0.105709733378037 -0.101489151666314 1 1
0.129485424024603 0.125880701015444 1 1
0.0728982781126036 0.0716371871808544 1 1
0.11841469832345 0.115014944775061 1 1
0.0661764434317143 0.0642978567397047 1 1
0.136164249672621 0.132516862922226 1 1
0.0561579015344055 0.0553895846577817 1 1
0.159915676376573 0.155861095358444 1 1
0.0622104647612292 0.0623210508707549 1 1
0.0609141475912006 0.0593798318677201 1 1
0.173709412305394 0.16899759864057 1 1
0.0115201634130621 0.0101984193340452 1 1
-0.110076877917599 -0.107893797739763 1 1
-0.183847243861647 -0.175766675140595 1 1
0.0975553829568939 0.0945854820306154 1 1
-0.106500309655602 -0.104969407468099 1 1
-0.0503275736102235 -0.0500815596637899 1 1
-0.0213577475615555 -0.0198712661004825 1 1
0.0529765143925455 0.0518869471091428 1 1
-0.161377102623835 -0.155671375966731 1 1
0.0178338450444024 0.015602720538581 1 1
0.0477613003750479 0.0461137867157795 1 1
0.118450423126662 0.116087982827831 1 1
0.0751787039687972 0.0724839956811967 1 1
0.142890882396543 0.1380691879859 1 1
-0.00821783080662726 -0.00659443357374933 1 1
-0.0716900187013684 -0.0703005285271435 1 1
-0.0981375385974028 -0.095711198426748 1 1
-0.218882685457176 -0.21216960204011 1 1
-0.0259131394464962 -0.0228581893132699 1 1
-0.0470056683216134 -0.0453162333225325 1 1
0.0102971078589563 0.0110540387380327 1 1
0.0553164384943074 0.0554147418996248 1 1
-0.122128617164362 -0.119276903146107 1 1
-0.105821591593091 -0.102102369579199 1 1
0.0213630451224815 0.0227953255497882 1 1
0.160913017250906 0.156749757678727 1 1
0.0294950214995004 0.0298082843561913 1 1
-0.0482340924113598 -0.0445591677479731 1 1
0.151259153513967 0.14765284343348 1 1
-0.129932358191074 -0.12645147434762 1 1
-0.0019923965931407 -0.00171271937412771 1 1
0.00733376498455913 0.00690614067429657 1 1
-0.222901326792353 -0.215353274020005 0 0
0.0364039064268982 0.0352494316493311 1 1
0.148762677489724 0.145077286819367 1 1
-0.0170854185452881 -0.0161555384284843 1 1
-0.13324321166413 -0.129584354817492 1 1
-0.0253932351552435 -0.0242431547842131 1 1
0.0127080768805343 0.0122581048867845 1 1
-0.0438284438662369 -0.0419472631276533 1 1
-0.0623427889336306 -0.0586438572356952 1 1
-0.120753120690025 -0.117332713618987 1 1
0.00236309633722201 0.00236998581753296 1 1
-0.0295256672613695 -0.026092213547206 1 1
0.00215526734901828 0.00103407296784268 1 1
0.0281884888103178 0.0271606102118467 1 1
0.0718133918837267 0.0697953134673718 1 1
-0.0662607500871598 -0.0616767966030018 1 1
0.0771162192643709 0.075901332302259 1 1
-0.0470518066970805 -0.0455671047312758 1 1
-0.116214031405678 -0.112737366725618 1 1
0.175786252637361 0.171261513300563 0 1
0.0999932952618762 0.0965719699934829 1 1
0.0652569327313202 0.0630527510128221 1 1
-0.0785955593096932 -0.0765369798929648 1 1
0.00992273124998655 0.00838846445356788 1 1
-0.10786853058607 -0.105499831285354 1 1
-0.0574535602978227 -0.05560381598956 1 1
0.109605477067278 0.105853790001761 1 1
0.0564694672341943 0.0554692993610291 1 1
-0.0248396320618296 -0.02436163315464 1 1
0.0578907204059323 0.0565683022667472 1 1
0.166267348943126 0.161007088720169 1 1
-0.0239426838364165 -0.0234426033109167 1 1
-0.0309575808939215 -0.0304561835873349 1 1
0.00584746079252059 0.00607637213211239 1 1
0.028461031883135 0.0284082582731471 1 1
0.12332672857859 0.118741350630659 1 1
-0.0436440753180613 -0.043473059256731 1 1
0.100122321505218 0.0953135317427325 1 1
-0.143424412432803 -0.139401325398941 1 1
0.160503228229122 0.152893352746427 1 1
-0.0284623585744124 -0.0260792407777105 1 1
-0.0104212806418878 -0.00969259373894936 1 1
-0.122594230868968 -0.119476654291161 1 1
-0.171915079649261 -0.167373087462875 1 1
0.0196494821701388 0.0189645109098345 1 1
-0.034470804420429 -0.0320239005055161 1 1
0.0986330849051872 0.0952972840131056 1 1
-0.0972396168774099 -0.0941375477314814 1 1
-0.0225940657638631 -0.0232890529243619 1 1
0.0011439065130202 0.00252713615028818 1 1
-0.0772024646624126 -0.0747546403783803 1 1
-0.0612167955774516 -0.0587412299782053 1 1
-0.000975853856665358 -0.00087062876548544 1 1
-0.0159405786135184 -0.0154460907717279 1 1
0.0562456365658422 0.0551219184256619 1 1
0.0680505512347267 0.0653018622465278 1 1
0.190264261662191 0.182710501281644 0 0
0.143391816033781 0.138899083352291 1 1
0.117412118699089 0.11426326386336 1 1
-0.00364006136661945 -0.00326149073673237 1 1
-0.0607025153147478 -0.057836566532654 1 1
0.0161310801537633 0.0152910707216706 1 1
-0.0848197201631493 -0.0821819675134096 1 1
0.0883239595366318 0.0853388817599001 1 1
0.0195344446233389 0.0189037003041264 1 1
-0.139090393911228 -0.135249615603731 1 1
0.0484070113386223 0.0459356189788881 1 1
0.220790832579366 0.214460913961038 0 0
0.0457002388139995 0.0438871909455336 1 1
0.120152124056492 0.115386471937838 1 1
-0.0528884161299764 -0.0512709705302893 1 1
0.000390704456412773 -0.00023276601925957 1 1
-0.0990531565397436 -0.0969199135257379 1 1
0.137145825686626 0.133841681297605 1 1
0.0206005473807576 0.0210860849498097 1 1
-0.152048949129082 -0.148149040990325 1 1
-0.13181246454489 -0.127916385303869 1 1
0.00239179480746788 0.00322172944449834 1 1
0.264014003264651 0.257028617482731 0 0
-0.0168552507808409 -0.0167617896984338 1 1
0.143405370432165 0.137913945570171 1 1
-0.219384775409091 -0.213574873123472 1 1
0.0175994202462521 0.0155877729200075 1 1
-0.0101857756272283 -0.0109562849327708 1 1
-0.0786381193724954 -0.0775372338604339 1 1
-0.0763031818258405 -0.0740133512421654 1 1
0.15286118411728 0.149049719581101 1 1
-0.198310677026502 -0.191969530417128 0 1
0.150336656449309 0.145768662554427 1 1
-0.0369561038089521 -0.0354891840397045 1 1
0.152243668785785 0.147323193542315 1 1
0.133998003305283 0.130479638333488 1 1
0.00689766050684957 0.00653331923117929 1 1
-0.06537736201521 -0.0633338067631287 1 1
-0.0586511098356597 -0.055883103720081 1 1
0.100497283422292 0.0965379046739401 1 1
-0.0556690513370216 -0.0539466181653218 1 1
-0.299963905724321 -0.291773247623451 0 0
0.181915337338652 0.176863262155987 0 1
-0.122447185620743 -0.118582241403301 1 1
0.141331216916049 0.13790412583115 1 1
0.296634941510256 0.288149134131551 0 0
0.0611248155930572 0.0594296025221824 1 1
0.152253819030309 0.147386866869772 1 1
0.0149737066105276 0.0144446336190084 1 1
0.0678132763360139 0.0658556535791662 1 1
0.150413479789383 0.146208592352303 1 1
-0.118851910697416 -0.115007388411039 1 1
0.063786896413909 0.0619790368288878 1 1
0.054173565876758 0.0524059807830521 1 1
0.222633781143023 0.21571438099528 0 0
0.0538148649000857 0.0519674708442463 1 1
-0.0164210419010746 -0.0138950677672075 1 1
0.218048305952877 0.213617109031049 0 0
0.0413672688652396 0.0404562628298443 1 1
0.0173230990760172 0.0155308897346446 1 1
0.0147934176146438 0.0136779320311159 1 1
0.0188188104027402 0.0182557304318017 1 1
0.0754129807575241 0.0732890317990947 1 1
0.00841301426050675 0.00992611463345174 1 1
0.105417779640308 0.102954144850615 1 1
0.0826048343481266 0.0800704719403609 1 1
0.00103836105233845 0.000390537189595572 1 1
-0.0807102321301294 -0.079652171457635 1 1
-0.0206672762673575 -0.0194029270032736 1 1
-0.175315881079846 -0.171124863939087 0 1
-0.0935158519290079 -0.0905843732959458 1 1
-0.0506722565717971 -0.0499645317989461 1 1
0.219217563817111 0.21202157296292 0 0
-0.0942495070199971 -0.0900808311053283 1 1
-0.0105961550263891 -0.0108560792654352 1 1
0.071836380514091 0.0708771144900086 1 1
0.177280055320087 0.170886643137069 1 1
0.101901108122913 0.0992290577567876 1 1
0.176605569649241 0.171477057387771 1 1
0.108627290375043 0.105600091614293 1 1
-0.0593071152243657 -0.0576479499561487 1 1
0.0468285517878518 0.0449965064396575 1 1
0.0489780637549147 0.0461738976816193 1 1
-0.14508110318444 -0.140559827440828 1 1
0.0706363592562697 0.0688212500872791 1 1
-0.0903314274077805 -0.0883009966884586 1 1
0.0150086464443154 0.0146825299204448 1 1
0.0843452267173408 0.0815720253818421 1 1
-0.0310022406165597 -0.029297800209172 1 1
0.0663926221552547 0.0642296571332962 1 1
0.118308149627953 0.113862115146603 1 1
0.0640058032027639 0.0625207274439197 1 1
0.131021490306002 0.127846326365837 1 1
0.016426307467762 0.0150925033841668 1 1
-0.0671480362453752 -0.0671036102537363 1 1
0.0335824405704795 0.0337662010491974 1 1
0.138570815220039 0.133809015936119 1 1
0.0895505414592529 0.087737657787311 1 1
0.0558539822828971 0.0541804129114735 1 1
-0.11844070412165 -0.115975450242996 1 1
-0.103510118717372 -0.1017674975015 1 1
0.116804422322728 0.11353022536793 1 1
-0.0410957336272691 -0.0414622489695381 1 1
0.0834691811103719 0.0810645165917497 1 1
-0.0288005835745341 -0.0299565187739757 1 1
-0.0269227151483917 -0.026213704551666 1 1
0.0314612096643775 0.0300482556239143 1 1
0.00989386308013215 0.0120910566668332 1 1
0.109899584272084 0.107463585517703 1 1
0.0874314645679619 0.0862362816787099 1 1
-0.0225900198977706 -0.0217082999548368 1 1
0.04841561185179 0.0471593902266735 1 1
0.145078536962175 0.141602633010598 1 1
0.254250267623824 0.246439148350394 0 0
-0.00965128261820895 -0.0105525256535107 1 1
-0.0242063534733326 -0.0242156869146602 1 1
-0.0696610692645969 -0.0686324696636808 1 1
0.00448150316231623 0.00425215259385034 1 1
-0.188250990773989 -0.18284058162574 0 0
-0.100566120541576 -0.0958745864045031 1 1
-0.0452260382223808 -0.0455909735250512 1 1
0.0711592848009158 0.0690422873890291 1 1
-0.0351767705115679 -0.0329600221541209 1 1
0.0943095399348489 0.0917292383629647 1 1
0.106208197656078 0.103241278391667 1 1
-0.0323368045686758 -0.0307412546736636 1 1
0.166682335345162 0.16116506518883 1 1
0.0220966143168672 0.0209596580227695 1 1
-0.079032408096239 -0.07694129716385 1 1
0.0045629979549088 0.00547967091333885 1 1
-0.0312965284173365 -0.0320081647433762 1 1
-0.0952533690594802 -0.0912858034927359 1 1
-0.168482757244177 -0.163363594021969 1 1
0.0181493677176639 0.0164308496195274 1 1
0.0260917762948355 0.0255498511391371 1 1
0.0656630950589831 0.0635750125983854 1 1
0.00139540037860422 0.000588560076694863 1 1
0.0826013229859565 0.079591416196474 1 1
0.0101639686739058 0.0104131521987165 1 1
0.0317386561474426 0.0302984821671928 1 1
-0.136535888779282 -0.132267560262869 1 1
0.125332127612355 0.121867576033053 1 1
-0.132801172177152 -0.129052609907992 1 1
-0.0315230329631788 -0.0297025325784694 1 1
-0.00783690990214846 -0.00924529545061145 1 1
0.0372613694386485 0.0367550687574818 1 1
-0.0911120610661446 -0.0884117021872828 1 1
0.0124490123487483 0.0104334095761026 1 1
-0.165295762012358 -0.161555678371478 1 1
-0.0230437748183048 -0.0231128846677399 1 1
0.153903676616286 0.149138585831232 1 1
-0.0675712807276446 -0.0652675297514535 1 1
0.100693481638591 0.0962919479190583 1 1
0.0373802619882288 0.0361182619520752 1 1
-0.216895994909354 -0.211221616561459 0 0
-0.200403051695564 -0.193344099661732 0 0
0.0767022022762337 0.0730805876681003 1 1
0.121115034389465 0.115876238525014 1 1
-0.0767305957203794 -0.0749132141642941 1 1
-0.0185559923003838 -0.018155087639999 1 1
-0.0207367894478244 -0.0208095640399635 1 1
0.103157132278411 0.100700386941495 1 1
-0.0638256410355935 -0.0623711920371153 1 1
-0.0356841455863382 -0.0353873587547588 1 1
0.0644458696697448 0.060760350124375 1 1
-0.0516217990852199 -0.0514140748392336 1 1
0.0251140074100075 0.0250482556645357 1 1
-0.0266023397151337 -0.0266526729257291 1 1
0.221621693804326 0.21553547946084 1 1
-0.0229484200888053 -0.0218250399736117 1 1
-0.060906431458737 -0.0586547177486128 1 1
0.0265206714997706 0.0260033644352927 1 1
-0.038525907294572 -0.0372010293971935 1 1
-0.0728162359551167 -0.0711979208221164 1 1
-0.00721213292974309 -0.00668953458060881 1 1
-0.114006192896488 -0.109830632415751 1 1
-0.100279871163433 -0.0987180497995959 1 1
-0.0193800044509314 -0.0181597172797038 1 1
0.177306243687286 0.173510749435764 1 1
0.0867135869956067 0.0850070489433849 1 1
-0.0330883950659544 -0.0331208383240851 1 1
-0.0438433977482034 -0.042416372264526 1 1
0.0566634180009153 0.0558125636034231 1 1
0.049143068210007 0.0472274477423084 1 1
-0.147470266088248 -0.142596701856085 1 1
0.0692357984516987 0.0671428330080216 1 1
0.0530054222133665 0.0518083810586403 1 1
-0.0860081965061815 -0.0851261583937785 1 1
0.162162429302271 0.15694700527877 1 1
0.112519271215476 0.108654563758284 1 1
0.00702568748393688 0.00770642527262389 1 1
-0.111325325322372 -0.107127699321917 1 1
-0.224783915118745 -0.219606270544664 1 1
-0.0556386014186627 -0.0530356135404294 1 1
-0.018127651902604 -0.0176691246996296 1 1
0.040617441648512 0.0388268015980159 1 1
0.0107952581095774 0.0104082118264043 1 1
-0.149712940492878 -0.146108718726802 1 1
-0.00952426542086753 -0.00888847673367684 1 1
-0.069906982982018 -0.0676093992665618 1 1
0.0762016812056641 0.0721711135714852 1 1
-0.102776108618115 -0.0986292751069132 1 1
0.0155196096428006 0.0169361895950406 1 1
0.108877416879712 0.106691970495735 1 1
-0.00871457360550151 -0.00952208212893791 1 1
-0.0201368019606269 -0.0205202146798799 1 1
-0.077846401518005 -0.0754712164148243 1 1
0.145601687853042 0.140913422856295 1 1
-0.095577255557734 -0.09439916731704 1 1
-0.0276148361113948 -0.027037694041631 1 1
-0.0542515711073829 -0.0527147011000072 1 1
0.0506173099480293 0.047557642123159 1 1
0.0124396204738741 0.0119344726912512 1 1
-0.0973877994560438 -0.0944370864633705 1 1
0.0443370985367857 0.0429571666179293 1 1
0.0234899178749028 0.0223755323510295 1 1
-0.0344958329472338 -0.0337341886119961 1 1
0.0701918946494338 0.0680333090660537 1 1
-0.0375453966866993 -0.0375674368591946 1 1
-0.0396844979779664 -0.0382949772444477 1 1
0.0621134981120282 0.0604143772695765 1 1
-0.0555638675107275 -0.0525505595445317 1 1
-0.123041540935551 -0.119388047105316 1 1
0.015097682836051 0.0153349547087315 1 1
0.124719580228307 0.121248511578106 1 1
0.077845551715502 0.0761345692485971 1 1
0.0450069619649743 0.0445276998794091 1 1
-0.0227494284715194 -0.0215044730859692 1 1
-0.0575710940537037 -0.0567040034790186 1 1
-0.0462910414101949 -0.0438371232343094 1 1
-0.033263224187193 -0.0324063853212299 1 1
-0.0576267234745522 -0.0556981040989722 1 1
-0.135767451101637 -0.132447837870166 1 1
0.0376014504173777 0.0381837254849033 1 1
0.0882635201815059 0.0844631774917063 1 1
0.02803841030271 0.0274195546974635 1 1
-0.159310342253408 -0.154838194069158 1 1
-0.00573860650614615 -0.00542210582648419 1 1
0.127083588234205 0.123142683769323 1 1
-0.058021934132434 -0.056393116306192 1 1
0.129050609813793 0.125859964759308 1 1
-0.0725294074238804 -0.0702621587664906 1 1
-0.106840384976462 -0.102928176577591 1 1
-0.0238286178147424 -0.0228728968698424 1 1
-0.0400373042478078 -0.0394211787889358 1 1
0.091711827554316 0.0884721741688643 1 1
-0.0609982019293742 -0.0598986019838918 1 1
-0.0457811149090457 -0.0465143383148751 1 1
0.011567815798658 0.011452007891431 1 1
0.127031231161622 0.122468040597767 1 1
-0.0381930361473496 -0.036380637325677 1 1
-0.0886660123178432 -0.086253443959848 1 1
-0.00864598848995097 -0.00682919082167143 1 1
-0.0830239537849259 -0.0804307153968143 1 1
-0.0711945300755525 -0.0679824360744883 1 1
-0.0630656113619606 -0.0605941183913875 1 1
-0.0771563484853798 -0.0739030456623293 1 1
-0.0930186392114447 -0.0908909668910765 1 1
-0.135844272443979 -0.132176116982973 1 1
-0.0588368623703271 -0.0552660842649472 1 1
-0.0990433525332411 -0.0960995101718814 1 1
-0.16140964063938 -0.157140538640306 1 1
0.164372723915779 0.15978633528266 1 1
-0.0255440017786327 -0.0268730300487822 1 1
0.211908410901415 0.206045819887993 0 0
0.14705651280111 0.141705516163235 1 1
-0.0240742624934063 -0.0234179809609634 1 1
0.03429918984919 0.0325096391130335 1 1
0.065717035390135 0.0637175600849851 1 1
-0.228386582873074 -0.222664438510131 0 0
-0.054548899209589 -0.0531231313196332 1 1
-0.0915049743680768 -0.089982844095323 1 1
-0.123635134819165 -0.119893835060283 1 1
-0.0522471770229885 -0.0508669633179838 1 1
0.0954765306947064 0.0934488494856881 1 1
0.00922559807376092 0.00856318316894878 1 1
-0.0833728753650177 -0.0810212234088152 1 1
0.197232509386496 0.192046096471238 0 0
0.0849285290202213 0.0820611038884247 1 1
0.228739459816171 0.222630419426413 0 0
-0.0817482691440648 -0.078412699264178 1 1
0.0618566557274284 0.05944147741683 1 1
-0.0606773669700067 -0.0596659169985148 1 1
-0.024676759485711 -0.0234817937758073 1 1
-0.0854338761748507 -0.0838892587907734 1 1
-0.0932177449903713 -0.0906498951130848 1 1
-0.0875198874368626 -0.0870367902568634 1 1
0.00780941995381884 0.00669207602790154 1 1
-0.198864295063861 -0.192408294939986 0 0
-0.153443500157955 -0.149130675271478 1 1
-0.169330425890109 -0.164177226076795 1 1
-0.210304485735885 -0.204735388498666 1 1
0.126440980120186 0.122571280957031 1 1
0.00835834027246958 0.00843529809596302 1 1
-0.0890086581172378 -0.0869531571577976 1 1
-0.111680877253956 -0.109918650643804 1 1
0.13384913468303 0.128302486923522 1 1
-0.0239712463130049 -0.0232154606841474 1 1
-0.0263968181353612 -0.0268279270308025 1 1
0.0800295887405206 0.0770046150058913 1 1
0.0682224489026902 0.0658516442155648 1 1
0.0292044406946554 0.029147772663782 1 1
0.0584776122259656 0.0559290846165115 1 1
-0.0332487860170424 -0.0336939974428313 1 1
0.282803917073926 0.275055045765968 0 0
-0.156447969425912 -0.152319886167931 1 1
-0.0130284737931669 -0.012851670688007 1 1
-0.00585626504951887 -0.00615959766310902 1 1
0.122629248995142 0.11773468109299 1 1
-0.1070062483437 -0.103431047023537 1 1
0.0709974633013715 0.0690361169009202 1 1
-0.0894994393371668 -0.0881491435692189 1 1
0.0478589246974668 0.0463955279000759 1 1
-0.0280855387307767 -0.0277084977065844 1 1
-0.0670153312539151 -0.0653299986511539 1 1
0.159897382090385 0.154420160989413 1 1
0.0822382083534573 0.0792840136411598 1 1
0.153566764748879 0.150056094226807 1 1
-0.0182584384188261 -0.017720138619956 1 1
-0.13950747914845 -0.135282926721438 1 1
0.0479773595257772 0.0467602336468251 1 1
0.129179501238299 0.124799439288677 1 1
-0.00192544185019467 -0.000549183202651557 1 1
0.0597231327667173 0.056362184544492 1 1
-0.0576677109986618 -0.0556623255158255 1 1
-0.0672971568641429 -0.066389674418435 1 1
-0.162048508980335 -0.155874201322536 1 1
-0.0685010422479027 -0.0669782689196545 1 1
-0.093914666109679 -0.0909451344560263 1 1
0.153295137814927 0.149017577428865 1 1
-0.0183316682071898 -0.0178352322140298 1 1
0.0616739635003283 0.0603622504108314 1 1
-0.042760152690027 -0.0420963472735725 1 1
-0.0937473348176199 -0.0892414958023703 1 1
0.0556295288026722 0.0541544232088364 1 1
0.0770113486172259 0.0743050948332519 1 1
0.00924848763644881 0.0081149674992085 1 1
0.0863599734483119 0.0833328624819469 1 1
-0.0332927105386498 -0.0314313598950512 1 1
0.00957513516158902 0.00888263127738073 1 1
0.226857411790684 0.220533241542793 0 0
0.103837557842122 0.100841311161289 1 1
-0.0246066739020181 -0.0250284243989868 1 1
0.241699908293535 0.23565142018373 0 0
-0.0475484101315275 -0.0450216343165858 1 1
-0.091630362018863 -0.0873027719342345 1 1
-0.22614565641106 -0.219420575781453 0 0
0.0271281368505893 0.0267568492325581 1 1
0.0522033305040333 0.0508177725199727 1 1
-0.185163610582035 -0.179878300478646 0 0
-0.0105519642471999 -0.00979396112548211 1 1
-0.0792556798120606 -0.0753309238313806 1 1
-0.0733514219039868 -0.0712442069434027 1 1
0.0843055380869505 0.0820394519051337 1 1
0.0495735467083515 0.0474760805504974 1 1
0.0758072205785765 0.0747089199668537 1 1
0.187224811914414 0.182870573280813 1 1
0.0523008154206698 0.0507341299640138 1 1
-0.224389956183615 -0.217649593129818 1 1
-0.0242925869185836 -0.020582967489139 1 1
0.0193304786319528 0.0193130961182646 1 1
-0.0889522991074242 -0.086008108283179 1 1
0.0503572570800775 0.0486126349031871 1 1
0.124639189693388 0.120835276766398 1 1
-0.0479025945033077 -0.0458579094018959 1 1
-0.00123311996405617 -0.00184489373980222 1 1
-0.0101505218974407 -0.0110647941402001 1 1
0.0894457887375108 0.0867654765981964 1 1
0.119697169326171 0.115812659269418 1 1
-0.00947319941842993 -0.0097125550446647 1 1
-0.000812650877740151 -0.000759147109569166 1 1
-0.0749135584057027 -0.0713298835568088 1 1
-0.138634300113027 -0.133888055398881 1 1
0.0935886197612763 0.0916164960037875 1 1
-0.0634593894038136 -0.0629018664616811 1 1
-0.106570014358744 -0.102254981070609 1 1
-0.00775231835416036 -0.00640648197809356 1 1
-0.0560245378288105 -0.0540144716612822 1 1
-0.167124935386242 -0.161740989293214 1 1
-0.116016464257354 -0.111765402223601 1 1
0.045440322825687 0.0442371261369468 1 1
0.0576661958656258 0.0549180324704576 1 1
0.0172315227487954 0.0178390719529237 1 1
0.143525897196523 0.140139020994723 1 1
0.188751442025959 0.182505163209679 0 0
-0.0114642376966223 -0.0113557387639969 1 1
0.0677134052301796 0.0660557053396889 1 1
-0.126807407145711 -0.121914557886807 1 1
-0.0126809642836989 -0.0132527499288958 1 1
0.0680371863837946 0.0658795159399259 1 1
-0.0343360899401179 -0.0336515601137854 1 1
0.00174172616924228 0.000806532238648419 1 1
-0.0832656397973912 -0.0813696932602872 1 1
-0.0923630010672121 -0.0905513849737373 1 1
-0.0422381857051662 -0.041185956644374 1 1
-0.0660444825337363 -0.0639494438294494 1 1
-0.0905070715917601 -0.0878011009274988 1 1
0.0436713165437186 0.041730503751076 1 1
0.142025431685797 0.137850183145428 1 1
0.163596766688553 0.159795038758741 1 1
-0.0721386711048424 -0.069052026592424 1 1
0.0419812275063145 0.0426459641542445 1 1
0.0506078646573994 0.0493657385721577 1 1
-0.108040244573437 -0.105448020427453 1 1
0.0636044768095748 0.0623518583430702 1 1
0.0802064595191467 0.0784411448960249 1 1
-0.149033248462034 -0.144496483784862 1 1
0.0645861560405572 0.063719978401165 1 1
-0.00127505885636162 -0.000475954436677799 1 1
0.112335671676623 0.107715860310178 1 1
0.124190526327494 0.121562533711264 1 1
0.0688445419482222 0.0665628729878617 1 1
0.0622260171699793 0.0600530317437829 1 1
-0.0261339326254076 -0.0253872141382156 1 1
0.0683539165898932 0.0665632385205783 1 1
0.212470159700772 0.20548132498086 0 0
0.111627051250757 0.108001208521488 1 1
0.120948492773705 0.117984456351014 1 1
-0.0323337991085957 -0.0314461593896605 1 1
-0.119745749362743 -0.116013404723838 1 1
-0.140335270123124 -0.136101160727284 1 1
0.161396434349174 0.154899966659614 1 1
-0.0998294870590119 -0.097364011285611 1 1
-0.0607878892429008 -0.0602020710439374 1 1
-0.0361850318655678 -0.0354385783280863 1 1
-0.043267539166477 -0.0421601116951838 1 1
-0.0830896933455281 -0.0805420054691637 1 1
-0.0914272798806445 -0.0885281669562353 1 1
0.0260175498609975 0.023050058176433 1 1
0.137702238172692 0.134003081141264 1 1
0.0931773760946668 0.0903414055605183 1 1
-0.00205574930720204 -0.00229835463872561 1 1
-0.0150764608110423 -0.0146262947856393 1 1
0.120247736037116 0.115387859112607 1 1
-0.101516001006891 -0.0993150604675566 1 1
-0.206157377335845 -0.201558782161858 1 1
-0.0401058145611488 -0.0390633070172681 1 1
-0.0083356990910763 -0.00934471129046388 1 1
-0.123680947452392 -0.119750487744567 1 1
0.112898110940414 0.110461367093285 1 1
0.0494506266099978 0.0491834254043773 1 1
0.091044112426445 0.0884960182798732 1 1
-0.0485647868725083 -0.0480426737356382 1 1
-0.0851758168046142 -0.0832871953632063 1 1
0.0370387703331825 0.0373265382323862 1 1
-0.173721241136607 -0.16871563458591 1 1
-0.0247366886281858 -0.0236896136840677 1 1
-0.133035556106094 -0.129560229169414 1 1
-0.179604735857518 -0.173317907872645 1 1
-0.100821503611515 -0.0978827921926144 1 1
0.0557880260261343 0.0562393335507352 1 1
0.0276019652740033 0.0261021134370584 1 1
-0.0698487869113393 -0.0682751108671781 1 1
0.115142285203802 0.111643565533368 1 1
-0.0725746239192203 -0.0699906590876049 1 1
0.0212668640490716 0.019719605613407 1 1
0.187973803178839 0.182702034556392 0 0
-0.050723275509659 -0.0490847542446928 1 1
0.0168067132345496 0.0154165895305091 1 1
0.0288595228343227 0.0292468545604018 1 1
-0.0392371114695672 -0.0361844937265534 1 1
-0.23462137708315 -0.227304505731662 0 0
-0.0598693156625688 -0.0569356339626821 1 1
0.0387896705536851 0.0381802374435534 1 1
0.0949797969172592 0.091758507977418 1 1
-0.069813720217468 -0.0672312957301193 1 1
0.0226278721181789 0.0221244941272728 1 1
0.0419851407121711 0.0401904292324919 1 1
0.0553893338400357 0.0541173594004686 1 1
0.00481908428774841 0.00523957613516213 1 1
-0.115843158925392 -0.112188087463293 1 1
-0.0163328902471222 -0.0161511105763978 1 1
-0.0314869120399668 -0.030068859106445 1 1
-0.0266204905057154 -0.0256073596279835 1 1
0.043173267060828 0.0417101415092093 1 1
0.028194687711113 0.0281138263086713 1 1
0.0427922781887616 0.0415609321442365 1 1
0.0707858997723645 0.0685104956776716 1 1
-0.119860498752429 -0.116660688772814 1 1
0.0239043384154159 0.0219744049707375 1 1
-0.0576001482146821 -0.0555508774328255 1 1
0.0420547313869929 0.0406456352413538 1 1
-0.0718408165940509 -0.0700490911947813 1 1
-0.210256241379938 -0.203723142122397 0 0
0.0521826704249047 0.0500355745956937 1 1
0.265536083726713 0.257886405614663 0 0
0.0550102999554082 0.0526834747784456 1 1
0.035246304086696 0.0346275377960952 1 1
0.0755176729295557 0.0727365659074202 1 1
0.0126621864485876 0.0131262715447811 1 1
0.024513769692085 0.0235998336871765 1 1
0.204892730285182 0.197326835399908 1 1
-0.0263900507336997 -0.0253906355344109 1 1
0.0494253088563502 0.0481650901784213 1 1
-0.0698148380835138 -0.0679559120992017 1 1
-0.0886074173995133 -0.0859332990747781 1 1
0.0829744137425229 0.0804771716506698 1 1
0.193588531185509 0.188445687583792 0 0
-0.0590335794333746 -0.0578973502195225 1 1
0.109948618796373 0.106834829757667 1 1
-0.0272414785724708 -0.0263251852492063 1 1
0.0247369149953107 0.0241400046179088 1 1
0.127590387524809 0.124064574498764 1 1
-0.024726803195009 -0.0239673130097465 1 1
-0.00890290417518852 -0.00951015214238279 1 1
0.017401177576938 0.0179628950561115 1 1
0.284681412709525 0.277124198687374 0 0
0.154609975144287 0.150379470821062 1 1
0.00243779179934766 0.00410753993646827 1 1
-0.014375059253753 -0.0142506597948319 1 1
-0.00768517252438199 -0.00753688479281293 1 1
0.00447146165639844 0.00487602754240419 1 1
0.0115866767718 0.0103353415426879 1 1
0.0941804726875558 0.0911260061229783 1 1
-0.048083525021814 -0.0468669232088815 1 1
-0.121388035774539 -0.116154951946494 1 1
0.0487051042693616 0.0474679304396121 1 1
-0.0377620936404822 -0.0355332112983468 1 1
0.131030379145532 0.12661602581783 1 1
-0.240915533746255 -0.234672173002095 0 0
0.074911967675223 0.0735664766053565 1 1
0.0276187448313685 0.0273013174336266 1 1
-0.0239737613326603 -0.0232056319475638 1 1
0.152012775964842 0.147143061027121 1 1
0.000579738740657752 0.00167726652896746 1 1
0.0981302071804674 0.0956605604820878 1 1
0.158288184450725 0.153984628823255 1 1
0.0740411761871702 0.0715378352742079 1 1
0.0125233006756144 0.011234735268171 1 1
0.187892568809504 0.183178063201595 0 0
-0.0477089772545346 -0.0471650746072897 1 1
0.0407554239854925 0.038900156805294 1 1
0.123728357523501 0.120388500922406 1 1
-0.00659761235993736 -0.00653882989183179 1 1
0.0351812793830644 0.0334711653950709 1 1
0.0195154731567388 0.0175612255433256 1 1
0.176475476812785 0.171063039929884 1 1
0.0288580493330223 0.0260700187494511 1 1
-0.13649998390556 -0.13420001976429 1 1
-0.0483300952249552 -0.0467873251712338 1 1
-0.0581121991888502 -0.0563870204752158 1 1
0.0752592914055982 0.0732718593775411 1 1
-0.0968767486496207 -0.0930976536447379 1 1
0.118220412254175 0.114645332940285 1 1
0.0129163474591616 0.0118355291626363 1 1
-0.00200445745817304 -0.00338577463263841 1 1
0.17871400280729 0.174139810143716 1 1
0.0198765496659329 0.0186735417187412 1 1
0.0346853803474727 0.0341999415203303 1 1
-0.127583082127091 -0.124086947963372 1 1
-0.0405933339321436 -0.0405225009646025 1 1
0.0624714385464968 0.061267697375191 1 1
0.112498135909788 0.107460120626274 1 1
-0.0128083932167658 -0.0121492413165846 1 1
-0.134331757077591 -0.131281330256549 1 1
0.101819322735592 0.099345482087232 1 1
-0.111886747682362 -0.108366120605171 1 1
0.150400991800595 0.147333543164663 1 1
0.0117916582700258 0.012713367261217 1 1
-0.0172519511374872 -0.0163071336191756 1 1
-0.0795986903296682 -0.0771474925045965 1 1
0.0431778910469113 0.043181284204444 1 1
-0.0143079128393894 -0.0128062141800396 1 1
0.0984362123223897 0.0961781683356959 1 1
0.0869261787805747 0.0839099944438882 1 1
-0.0430714284059623 -0.0425040001623734 1 1
0.116428722630256 0.113145744112481 1 1
0.0366556342154006 0.0350184009149079 1 1
0.245709884655584 0.238073228395287 0 0
0.00857228153259281 0.00806313091379338 1 1
-0.126602463683596 -0.121495969992352 1 1
0.111414633087076 0.107494854680684 1 1
0.173728186753735 0.169425827699029 1 1
0.0552330242153928 0.0520695542337003 1 1
-0.0489689503189221 -0.0480031553541964 1 1
-0.0518448310461093 -0.0490495894167463 1 1
-0.253301735650601 -0.246249104224828 0 0
0.0242186727311925 0.0236015407508421 1 1
-0.036610733289448 -0.0353153861176711 1 1
-0.0437225170202504 -0.0408597518845183 1 1
-0.0828583421181333 -0.0807939510646966 1 1
-0.0682629601909683 -0.066686575741847 1 1
0.0497945081060345 0.0482830303967553 1 1
-0.0968962605785086 -0.092837637762522 1 1
0.0354531188737451 0.0346734003237175 1 1
-0.136950499703399 -0.132327486883889 1 1
-0.0305527817672898 -0.0307823793261382 1 1
0.0905054504493129 0.0873258949769753 1 1
-0.0877134305224497 -0.0867099499303455 1 1
0.0946902750135417 0.0916269657806526 1 1
-0.0353955075908665 -0.0336110905351095 1 1
-0.0135123111360212 -0.0143859544595558 1 1
0.0954074265885331 0.0912194247320182 1 1
0.0879838715547642 0.0846408207223579 1 1
0.0461676960857555 0.0443146667981779 1 1
0.0621094703284923 0.0610487368300267 1 1
-0.215800471967874 -0.211524535380409 0 0
0.152354648919557 0.149250037185524 1 1
0.0102885934673719 0.0109233480803744 1 1
-0.0238074447524904 -0.0241556041828304 1 1
0.107174530286537 0.105086355922758 1 1
-0.123601772686108 -0.120587930176932 1 1
0.136240859178501 0.131555196696141 1 1
-0.0641528908135933 -0.0623579033458167 1 1
0.218230480775516 0.212324247055047 0 0
-0.0267202440072601 -0.0237852566090912 1 1
-0.0280181356927707 -0.0290333958517016 1 1
0.113556174620284 0.109149804764882 1 1
0.0201167016825766 0.0201976283795323 1 1
0.0943576469999015 0.0916306328086299 1 1
0.120980480195117 0.117875729212089 1 1
0.00320734014354111 0.00274896370798179 1 1
0.0021487900629377 0.00203644259469075 1 1
0.0313535697223258 0.0297847278444704 1 1
0.0260778826003428 0.025318936718988 1 1
0.00423710998224443 0.00471793269075371 1 1
-0.0701558943026432 -0.0677676853870235 1 1
0.0618864958107187 0.0603144427548306 1 1
-0.177612661904459 -0.172627199022259 1 1
0.0643341042170815 0.0629867594341627 1 1
-0.0171803008994244 -0.0163010621667372 1 1
0.100346223320016 0.0972322595198157 1 1
0.010394889186389 0.0101093790407246 1 1
0.132306839584121 0.126509830244433 1 1
-0.118431854417493 -0.114768642446962 1 1
0.0250995019168461 0.0252681737674755 1 1
-0.0331955759588054 -0.0317944465984539 1 1
0.0967212705834336 0.0928746032702 1 1
0.0605707135207981 0.0573070681377913 1 1
0.174721922064183 0.169294555867888 1 1
0.0135498695666402 0.0126041104647943 1 1
-0.101709897991543 -0.100817023768632 1 1
0.0326356193772523 0.0300702564737974 1 1
0.0122695437769899 0.0122829547167566 1 1
-0.062924317702849 -0.0609734637078391 1 1
-0.0945882853569228 -0.0922061467138136 1 1
0.00892382716914965 0.00889237260471697 1 1
-0.0765302289655888 -0.0741238038722028 1 1
-0.128056110809374 -0.123985959327418 1 1
-0.0642784343278261 -0.0614174073489411 1 1
0.0836543455138132 0.0818763042035257 1 1
0.0531687210073646 0.0510207287944484 1 1
0.0893920745506966 0.0875910086165379 1 1
0.0379812190017845 0.038907125813722 1 1
0.00883576143292962 0.00843601185787012 1 1
0.122265603000611 0.120092261752679 1 1
-0.0344082744867312 -0.0321260408535393 1 1
0.154874928670452 0.150310518820697 1 1
0.0213105359664353 0.0195872114987173 1 1
0.104125286343825 0.101314128091888 1 1
-0.195034996461241 -0.18894260040973 1 1
0.00365652911207121 0.00445219916390736 1 1
-0.199632891129867 -0.192937930491014 1 1
0.0797312065620513 0.0771544723598262 1 1
0.0853663508234401 0.0831917430113237 1 1
0.0732445019418454 0.0715933195717167 1 1
0.0483324652535052 0.0474081740801615 1 1
0.252409794786982 0.244668733583 0 0
-0.0428972895662962 -0.0428828199315099 1 1
-0.050448761677428 -0.0485064555055751 1 1
-0.0585258426475022 -0.0572589952050371 1 1
-0.0176495043597454 -0.016670335316976 1 1
0.0946964899324985 0.0915788836333835 1 1
0.226627217820878 0.22077354703013 0 0
-0.0926592391849832 -0.089921516455307 1 1
-0.045711834423474 -0.044939778919211 1 1
-0.181177956109134 -0.176016115777449 0 1
-0.105830441764342 -0.102958572149418 1 1
0.112944797460633 0.110763025128692 1 1
-0.0351140213513327 -0.0359338581678429 1 1
0.1421536631873 0.13770955007129 1 1
0.0221398634999936 0.0221891181994498 1 1
0.0746223151579788 0.0735167978583645 1 1
-0.0942415288956026 -0.0908546412866993 1 1
-0.00137321566949937 -0.00188178542496479 1 1
0.0126505661075826 0.0120806065285946 1 1
0.0499999828134765 0.0482305976334718 1 1
0.160494456265377 0.154796678979544 1 1
-0.0825179546475639 -0.0805347575780085 1 1
-0.0539733151096732 -0.052360959870804 1 1
-0.131451199683692 -0.127139274945431 1 1
0.051821445820545 0.0507544392698106 1 1
-0.0631957807276628 -0.0607051381774236 1 1
0.029927591644639 0.0289489723367379 1 1
-0.0447672433982367 -0.0440636170737413 1 1
0.0955532779538533 0.0923973803012608 1 1
-0.107531238609203 -0.103201598304958 1 1
-0.167312445800564 -0.163594063494031 1 1
0.111721371565851 0.108621768510644 1 1
0.238295216541357 0.231602642759107 0 0
-0.23388145536145 -0.227908413337871 1 1
-0.067327543638773 -0.0655605174223699 1 1
-0.151667980623707 -0.148315118789149 1 1
0.0119944271290065 0.0108475576314655 1 1
0.157967003059036 0.152671107345042 1 1
0.0117945776166561 0.0108141470135193 1 1
0.0485687251810512 0.047697068432621 1 1
-0.0744798461304936 -0.0737086791084019 1 1
-0.000459564540032808 0.00210598833048687 1 1
0.0201326872925222 0.0198545740296953 1 1
0.0467028033360263 0.0452173939186493 1 1
0.106045097632588 0.104422433965751 1 1
0.142165803986416 0.136009747491426 1 1
-0.0378545063766881 -0.0374229366237794 1 1
-0.090769364344129 -0.0885562767170752 1 1
-0.12139120268657 -0.118400492823857 1 1
-0.0767295157449455 -0.0738037099040824 1 1
0.124954020612483 0.121003003961609 1 1
0.138494654693225 0.134452645062575 1 1
0.0658568730593949 0.0641746900297287 1 1
-0.00229085719862935 -0.00208131759697106 1 1
0.0977039964936491 0.0948082850888256 1 1
-0.0751573745630862 -0.0727136515382227 1 1
-0.0962296530854117 -0.0939949741193473 1 1
-0.0276176777211033 -0.0272516923116313 1 1
0.0585224191959064 0.0575161158127451 1 1
-0.0883085479473467 -0.085476402207693 1 1
-0.0418469921717549 -0.041106256198334 1 1
0.0470155327021025 0.0448059038048536 1 1
-0.196580079208251 -0.190826140901734 0 0
-0.0371054754390273 -0.0358458187598069 1 1
0.0311593981802972 0.0306880244734403 1 1
-0.0973963181197863 -0.0944549952358014 1 1
0.0260646923910974 0.0270642043355035 1 1
-0.152894711467822 -0.147544472625707 1 1
-0.0397356234070346 -0.0392309153649691 1 1
-0.183639697972914 -0.180353003073504 1 1
-0.0913919796237254 -0.0883460303383269 1 1
-0.0233670232974131 -0.0231106819590596 1 1
-0.115238632024021 -0.111251720751005 1 1
-0.000297652237421878 -0.000261033920176803 1 1
-0.101231458836512 -0.097817149338034 1 1
-0.138435675372141 -0.135549341509007 1 1
-0.488578786606724 -0.473871975035648 0 0
0.0857292983182385 0.0826506003633886 1 1
0.0425591479064168 0.0414337352453381 1 1
0.00697070641607813 0.00682973234751398 1 1
0.0210733831390792 0.020756196847269 1 1
0.00874592115353646 0.00959352731755072 1 1
-0.0883246176252891 -0.0849138523706587 1 1
-0.0184576157858997 -0.0165776040152152 1 1
0.116781677005763 0.113323570315384 1 1
-0.0735897951989496 -0.0726752732647207 1 1
-0.00581742830580017 -0.00506292203234039 1 1
0.0686688721215246 0.0682951594996131 1 1
0.0859693072371427 0.083137197332819 1 1
0.163488877901833 0.159493922237751 1 1
-0.0469620426697832 -0.0441476261187749 1 1
-0.117781631205327 -0.114717411576705 1 1
-0.0594579929687079 -0.057511120658106 1 1
0.0164605885255824 0.0154058328115253 1 1
0.176836580579404 0.171956011174579 1 1
-0.0344341114222856 -0.0348571814318141 1 1
0.0652313811303994 0.0641279239236772 1 1
0.0377348817921793 0.0367407468569251 1 1
-0.20633618641054 -0.200781356118325 0 0
-0.217714729930241 -0.210320366564409 1 1
-0.0435324145742406 -0.0424828792064987 1 1
0.22167075800232 0.215955814736523 0 0
0.0862965983065243 0.0829816440792897 1 1
0.122681583144216 0.118738616845381 1 1
-0.193727851692143 -0.187102903391877 1 1
-0.0702252338610031 -0.0676568742928991 1 1
0.00761887091196977 0.0082054156489325 1 1
0.00516302882920795 0.00455431471720168 1 1
0.0180952689124195 0.0184748025418052 1 1
-0.095451475441964 -0.0931470669947307 1 1
0.00963846082878175 0.00959485880585562 1 1
0.042703451274198 0.041159347682718 1 1
-0.0594926906216597 -0.0583292336790717 1 1
0.00299794656251818 0.00328982264640062 1 1
-0.0167696363472454 -0.0175789403478738 1 1
0.0696143070289884 0.0699376246965409 1 1
0.0255189188365946 0.0257477609886031 1 1
-0.0435689074830704 -0.042245119544081 1 1
0.189439625792986 0.183735519604813 0 0
-0.104337384675592 -0.101957862546793 1 1
0.062237997332013 0.0592833850688105 1 1
-0.432194225194887 -0.419472340422726 0 0
0.060659928586622 0.0606866987250194 1 1
-0.0276465907949136 -0.0273807119688141 1 1
-0.0611355316356576 -0.059160484823465 1 1
-0.0566739401548096 -0.0544530089176405 1 1
-0.0211675858047331 -0.0198978167327192 1 1
-0.0636051497653735 -0.0626446013799556 1 1
-0.0865087338825187 -0.0829900889313064 1 1
-0.0456082814455732 -0.0441212105757783 1 1
-0.0889312054748292 -0.0866069883231404 1 1
-0.0407738226551587 -0.0392869758726293 1 1
-0.115508587837808 -0.112523890525069 1 1
-0.0230190834384387 -0.0225006672924804 1 1
0.066683211150546 0.0647881061284296 1 1
0.0397432372672571 0.0384935805951407 1 1
0.166792371934001 0.16411950906022 1 1
0.0140116896006607 0.0141917095071261 1 1
0.114321623840345 0.111197372523785 1 1
-0.0281562081878465 -0.0271225412149189 1 1
0.0668739418590233 0.0661797329505467 1 1
0.0123625211959763 0.0126052348781075 1 1
-0.0234402265656555 -0.0245651012987781 1 1
-0.0525738461394656 -0.0518638009777664 1 1
0.0672259832176776 0.065315915955981 1 1
0.0281893310856402 0.0276292367974116 1 1
0.0970328531551768 0.0929365891780531 1 1
0.0409820842981573 0.0388837103438068 1 1
-0.00427012509597881 -0.00343687707171743 1 1
-0.137727219159871 -0.13419399348908 1 1
0.0471313037114901 0.0460499360442819 1 1
-0.0136713548379805 -0.0131115045805084 1 1
0.073951925556919 0.0713365650124723 1 1
0.0669226006179492 0.0657000406291781 1 1
0.0227046638090002 0.0212161541116007 1 1
0.0929108977732612 0.0903871132564685 1 1
0.228942631868553 0.221077749443232 1 1
-0.142827250123696 -0.137987025260799 1 1
0.115385001506963 0.112612718569074 1 1
0.0272909744646578 0.0259660208744593 1 1
-0.0117779659661605 -0.0117804260299776 1 1
-0.0597783986497208 -0.0592060490406958 1 1
0.0227171862326595 0.022739693410151 1 1
0.107978724209709 0.105276114909635 1 1
0.120626235097106 0.116973907857575 1 1
-0.205646119338593 -0.199158097994571 1 1
-0.11329599865204 -0.110810051028864 1 1
-0.0996325581432106 -0.09610353080969 1 1
-0.0696627855932967 -0.0685982952958645 1 1
0.0217145297734399 0.0207772800521469 1 1
0.0476415795784914 0.047478907646816 1 1
-0.0261271455739085 -0.0260566403119038 1 1
0.0472818504562642 0.0464404450911534 1 1
-0.00968777445295219 -0.00970623643483598 1 1
0.150578202588995 0.14519275955553 1 1
-0.00270479776356607 -0.000237487153151422 1 1
0.172994585496259 0.166685305590336 1 1
0.0350053336993425 0.0335015727640283 1 1
-0.181068514593358 -0.175881384928782 0 1
0.0181243513207684 0.0176734485880322 1 1
0.04610835014186 0.0451182548370959 1 1
0.045821183057898 0.0443363840807072 1 1
-0.0551195027863937 -0.0531323866350491 1 1
0.0606706965207908 0.0591275076321409 1 1
-0.0495595821638895 -0.0477296498791537 1 1
-0.0230189939193713 -0.0224092494586193 1 1
0.216156300495936 0.209288791591084 1 1
0.0659009086538547 0.0646434457514686 1 1
0.183803987422889 0.178755848549715 1 1
0.0476592264260516 0.0465644867885044 1 1
0.105694147519781 0.10225087683537 1 1
0.0945048683650077 0.0913839981418211 1 1
0.047720894240018 0.0462909814163748 1 1
0.140403474370484 0.134254201439236 1 1
-0.0401038209714646 -0.0390816532971906 1 1
0.102875333057303 0.100548250239822 1 1
-0.0957504457522225 -0.0928007211172142 1 1
-0.161258457778906 -0.156416779560762 1 1
0.0139630100682125 0.0156740380977091 1 1
0.0895503116828786 0.0882621725454468 1 1
-0.0618144508717789 -0.0585459442699183 1 1
0.113723084759185 0.110056771078922 1 1
-0.00474474127645585 -0.00349218034320298 1 1
0.00852369251606606 0.00762772967416209 1 1
-0.0461253726791654 -0.0446567175124827 1 1
0.149985943672489 0.145425885685407 1 1
0.0785386288438511 0.0764573366833871 1 1
0.027108268028663 0.0283455181021668 1 1
0.236933836944406 0.230248307187442 0 0
-0.0169676196339857 -0.016970132492687 1 1
0.056846550790559 0.0539245206102242 1 1
-0.0113130301367143 -0.0111235895881622 1 1
0.14408056525055 0.140187179986724 1 1
-0.0953352358871863 -0.0911205206325698 1 1
-0.0659069986630428 -0.0639221080247974 1 1
0.148332468207558 0.144382510806038 1 1
0.056230841273776 0.0538416241867239 1 1
-0.110916000653828 -0.106479445616934 1 1
0.0499356683205408 0.049332696895737 1 1
0.10045889193174 0.098704345467935 1 1
0.00134184116306175 0.00253811423214503 1 1
0.0317940029317765 0.0318491154695385 1 1
0.0843087093905699 0.0810794824148282 1 1
0.0492586220852259 0.0474416064003419 1 1
-0.113194310829193 -0.109401952172556 1 1
0.0300718975097979 0.029102037966585 1 1
0.0776551309312246 0.0757860265349764 1 1
-0.194729989369104 -0.189894793616612 1 1
-0.0064478209787261 -0.00784119345640389 1 1
-0.0922539212143985 -0.0883647874064177 1 1
-0.0319292784055481 -0.0307941385259447 1 1
-0.0337195805510973 -0.0313989964485437 1 1
-0.0920821613154728 -0.0887370244818276 1 1
0.123117065888597 0.119679920821485 1 1
0.0802018981385985 0.0770036208317584 1 1
0.0786055623620588 0.0771465353614143 1 1
-0.00561891612023294 -0.00449746914792536 1 1
0.0302055151101793 0.0298499321911207 1 1
0.0115349968535946 0.0108734651202713 1 1
-0.0742564475055465 -0.0708100866646044 1 1
0.0881222600483474 0.0859854166062385 1 1
0.0700691245577588 0.0687146271301382 1 1
0.120811483029951 0.116796874526019 1 1
-0.00937051228867861 -0.00876322438091224 1 1
-0.0502881031201659 -0.0493925617084376 1 1
0.00800151736032429 0.00798468207639291 1 1
0.125802190891028 0.121319286270801 1 1
-0.13550867305629 -0.13207087022265 1 1
0.00924160292518758 0.00996225534306904 1 1
0.130193233083615 0.126440572321744 1 1
-0.0401850116243159 -0.038997116242244 1 1
0.0292100754215923 0.0308270097892238 1 1
-0.01262331929063 -0.0137784250369823 1 1
-0.0808609907687539 -0.080306066317015 1 1
-0.10173432040732 -0.0970571479227663 1 1
0.106543657773135 0.10396119730408 1 1
-0.228442138523119 -0.221996181608854 0 0
-0.0880939302159289 -0.0857547108852209 1 1
0.150527322446392 0.145787494917774 1 1
0.0687173327396447 0.0674308154142786 1 1
0.040623762231031 0.0409691827387847 1 1
0.0179886915167241 0.0174346311809196 1 1
-0.0381399634643938 -0.0368276460613255 1 1
-0.0268166948193295 -0.0269417855171558 1 1
-0.13808447443603 -0.133642856034249 1 1
-0.017285645498019 -0.0176466395018422 1 1
-0.105629636311604 -0.102375650651263 1 1
-0.0638015172081389 -0.0602948851653093 1 1
0.118734837492172 0.115294765609802 1 1
-0.0762649100403847 -0.074165076197744 1 1
0.0867448001900919 0.0837174037375689 1 1
-0.0165340927047742 -0.015813325132974 1 1
-0.102992200025873 -0.100130842440263 1 1
-0.279001656285708 -0.271278148511165 0 0
0.0771615961496492 0.0758843827690665 1 1
0.151784137718558 0.147071721493689 1 1
-0.156333394715389 -0.151695891031222 1 1
-0.165307684641003 -0.1602392762226 1 1
-0.0474170596575813 -0.0454374591195566 1 1
-0.254289136835307 -0.247200403201405 0 0
-0.156532674757496 -0.152299555667184 1 1
-0.200571373577586 -0.193462000039156 1 1
-0.169747991217288 -0.164669227493337 1 1
0.0680750319903084 0.065872736912643 1 1
0.045540943469841 0.044311620984201 1 1
-0.0659504141534353 -0.0647183001936009 1 1
-0.0442541178496982 -0.0435283983270764 1 1
-0.0245073579207489 -0.0228658341560621 1 1
0.0884220112582058 0.0854461566654764 1 1
0.00717025266882299 0.00606015952117963 1 1
0.000143871845257718 -0.000164097039172044 1 1
-0.106541712327586 -0.101483975136606 1 1
0.0444548569379218 0.042435606436831 1 1
0.101047535244363 0.0968974896612346 1 1
-0.0105541556592123 -0.0102168507835039 1 1
-0.0852366012274601 -0.0839111346784445 1 1
0.0931616188125411 0.0905106238912525 1 1
-0.122582718208326 -0.118778325854699 1 1
0.0791217537567683 0.0756855837684461 1 1
-0.1717968371886 -0.167525223361177 1 1
-0.0545366925733767 -0.0533610878286132 1 1
0.00138730092355101 0.00116259442390788 1 1
-0.0998721401264715 -0.0965093570977942 1 1
0.352334140077198 0.339996635229182 0 0
-0.00120017058300049 -0.001343043608087 1 1
-0.134966978642421 -0.130981145777354 1 1
-0.00871427049000826 -0.00777871060311116 1 1
0.103392194939758 0.100336364785042 1 1
0.0211881081810981 0.0204183299252299 1 1
0.00695616339994351 0.00703097842988446 1 1
0.00599605370824373 0.00612300697613407 1 1
0.0699463290061166 0.0681613463830503 1 1
0.0326670776455787 0.031191061083503 1 1
0.163999643323629 0.159296752227164 1 1
-0.0399349444949696 -0.0384891941084647 1 1
-0.00625530955842716 -0.00457267705922014 1 1
0.00622168697862135 0.00593859554928444 1 1
0.162833732130364 0.158765451351809 1 1
0.0650269991150199 0.063356126919466 1 1
-0.101705789466029 -0.0995390440172483 1 1
0.0410005213913263 0.0400167125312849 1 1
-0.0802121249034474 -0.0777019505967791 1 1
-0.156325139366011 -0.152603393262812 1 1
-0.105410151682797 -0.101348182134089 1 1
-0.0405032025413256 -0.040246525960245 1 1
-0.13476621389497 -0.131277438876276 1 1
0.0953069179816791 0.0934221518612552 1 1
-0.00316168128613047 -0.00225403848603305 1 1
0.0319325112717503 0.0303190249763927 1 1
0.0554972312047044 0.0542914838488448 1 1
0.0570027965060393 0.055220635368694 1 1
-0.00354738323848194 -0.00345253858290404 1 1
-0.24581264453429 -0.238437479935269 0 0
0.156212333591793 0.15220198189832 1 1
0.105117284865138 0.102062637103539 1 1
0.0537618938294807 0.0528336483879938 1 1
-0.166103234511477 -0.16246412767706 1 1
0.0103949205941233 0.0107185722329931 1 1
-0.00503635174030918 -0.00549114864752869 1 1
0.00637935952226959 0.00597409986564042 1 1
0.0654808225731206 0.0643898853963171 1 1
-0.0944240714588304 -0.0911281231255985 1 1
0.0399654311965298 0.0386971702254709 1 1
0.0785271909569197 0.0761687108274172 1 1
-0.128363102553966 -0.123703188868681 1 1
-0.140526041070333 -0.137155067804958 1 1
0.159689913950476 0.15498511715233 1 1
-0.130118163348083 -0.12694533516602 1 1
0.0383761696393634 0.0383685044300538 1 1
0.0726184151790548 0.0711056622293729 1 1
-0.0221448177161583 -0.022657003410119 1 1
-0.0242682676596212 -0.0230200573703107 1 1
0.138046329178332 0.134299654181809 1 1
-0.00498991370519714 -0.00448376671028818 1 1
-0.0495078893584367 -0.0476447762384356 1 1
-0.0103764466564865 -0.0110325008824765 1 1
0.156723952135197 0.151158300415427 1 1
-0.0171684838535706 -0.0168267440036848 1 1
0.0370362555708742 0.0352224413019222 1 1
0.107197319205824 0.104934095759614 1 1
0.0138331778930235 0.0130544181212199 1 1
0.163526464842867 0.158586710989591 1 1
0.0685174607972273 0.0663298313909876 1 1
-0.0265556765279475 -0.0258377897524003 1 1
0.104814901104805 0.102033683512357 1 1
-0.0701698486557965 -0.0662546611960866 1 1
0.138825065059227 0.134937352524357 1 1
0.0134050028596096 0.0126074472786821 1 1
0.0357168119406719 0.0339694882733536 1 1
0.0677441838683872 0.0655784708971941 1 1
-0.0948215451174623 -0.0918097891936476 1 1
0.00291032145754534 0.00410929852289033 1 1
0.0396427526470622 0.0382144681079467 1 1
0.024618011487186 0.022926002722149 1 1
-0.01986060541751 -0.0184753753257686 1 1
-0.0376289930196718 -0.0367196889604818 1 1
-0.0976124893176303 -0.0957576285412166 1 1
0.0132828245296336 0.0129464719333721 1 1
-0.0206421381661796 -0.020253266379451 1 1
-0.0143771459696715 -0.0139106437832373 1 1
0.0679157442077967 0.0656489665919467 1 1
0.0130538085161111 0.0114080035673693 1 1
0.033580336710152 0.0320195129516596 1 1
0.171631126630068 0.167106214580295 1 1
0.0555619433961967 0.0529434404296659 1 1
-0.155341836667306 -0.151841740933854 1 1
0.0899224174765642 0.0875726665478166 1 1
-0.000674544452898513 -0.000907971161460259 1 1
-0.0185566677596575 -0.0180690972392781 1 1
0.210046416836139 0.203250739987594 0 0
0.0554932646248666 0.0526147271880169 1 1
0.0503385523055293 0.0501521029524608 1 1
0.00203942162530871 0.00188384148868287 1 1
0.0597308811756964 0.0575211003364877 1 1
0.0441360719777232 0.040151739923068 1 1
-0.0433769262304665 -0.0414417532002455 1 1
-0.0557774348173135 -0.0535551638462205 1 1
-0.0896329230842937 -0.0876924147701361 1 1
0.126430612968303 0.123086526103421 1 1
-0.0205062270370867 -0.019504251114596 1 1
-0.0785332138040423 -0.0773077180936074 1 1
-0.108112327384186 -0.105189403799631 1 1
0.0277655064180561 0.0274955505035418 1 1
-0.0901374260179025 -0.0877021617178299 1 1
0.0909188470111734 0.0889718665401653 1 1
-0.0178806803058796 -0.0177934862620665 1 1
-0.114430845402697 -0.110812638582236 1 1
-0.00381006378985035 -0.00375355482384301 1 1
-0.000475658570030173 -0.00149653518052748 1 1
-0.0505417830691503 -0.0498444637146765 1 1
0.313454329972878 0.305210991084939 0 0
0.0802023222501065 0.0780164766217911 1 1
0.126192470502129 0.12273624486231 1 1
0.0432820188898642 0.041759355261861 1 1
-0.0239265373787838 -0.0227419555755156 1 1
-0.0175363347255051 -0.0162484594291452 1 1
0.0594035479566213 0.0581324836060991 1 1
-0.0754302532939067 -0.07432744316915 1 1
-0.0785003280609641 -0.0777740644478398 1 1
0.062822602792904 0.0607774097473144 1 1
-0.161104842808245 -0.155067494985125 1 1
0.169730299661523 0.16510056189509 1 1
0.109486279729536 0.104886874616419 1 1
-0.0777084900825804 -0.0746963480237511 1 1
-0.0154487872688013 -0.0154757061249151 1 1
0.00933156525436834 0.00876233267357219 1 1
-0.0795332660488177 -0.0785444901676546 1 1
0.0850175861532176 0.0824241518244907 1 1
0.0455827670685199 0.0449383425887719 1 1
-0.121558100039239 -0.117388065324672 1 1
0.127757931855138 0.123816819621649 1 1
0.141434966750612 0.138828088372762 1 1
0.0516835979797227 0.0508823434669314 1 1
0.051683502131782 0.0497289075744167 1 1
-0.141415262260262 -0.137303372526286 1 1
0.169555921125664 0.164713570792396 1 1
0.236421211840621 0.229252775576574 0 0
-0.196743121152792 -0.191313568636154 0 0
0.0362084774494831 0.0354923995693562 1 1
0.116201851689984 0.112626825036278 1 1
-0.154116230771673 -0.148874622494701 1 1
-0.144805104094749 -0.140696053721242 1 1
0.0921134460021059 0.0906614930851334 1 1
-0.00703046876582529 -0.00790000038651494 1 1
-0.127748246528953 -0.123934666138267 1 1
0.1440537429589 0.139170958258611 1 1
-0.102406394116807 -0.0978378686885961 1 1
-0.119911028406009 -0.117565612815883 1 1
0.169168641419476 0.163479199745044 1 1
-0.0213225268254969 -0.0198418219827417 1 1
0.165203593968856 0.16067693088583 1 1
-0.082340561294914 -0.0799799712900764 1 1
-0.117296385960972 -0.113891060214517 1 1
-0.00968837665844334 -0.00928594658426278 1 1
-0.0503339439373496 -0.0497386955464871 1 1
-0.0169643727825425 -0.0156848866834066 1 1
-0.221740397752245 -0.214079307777472 0 0
0.0896928946279077 0.0882724027145986 1 1
0.0675084444334848 0.0667990388027048 1 1
0.0261451580539726 0.0252503229254281 1 1
-0.0175017936610669 -0.0167447022091643 1 1
-0.254466674971909 -0.24792505049485 0 0
-0.0473926443144724 -0.0471368232538862 1 1
0.0323575246323082 0.0327980443079356 1 1
0.111562126202659 0.108912474112892 1 1
-0.0161816609923335 -0.0159965928518627 1 1
-0.0834963365922492 -0.0817439541291809 1 1
-0.112214867018805 -0.107784323538731 1 1
-0.0362993867374019 -0.0353834248040355 1 1
-0.107181653858298 -0.104176477088543 1 1
0.0548224811418021 0.053587495868055 1 1
-0.0404562278034297 -0.0409798103051659 1 1
0.0122485893458307 0.011061399114136 1 1
-0.0429250829161586 -0.0411294207860528 1 1
0.0270405737326761 0.0267090881846292 1 1
-0.0242263090963514 -0.0239294207663327 1 1
-0.0616205498939691 -0.0600332389215582 1 1
0.0143237628437669 0.0145349787099467 1 1
-0.117734314718235 -0.113522374463395 1 1
-0.0596273141680554 -0.0589844513349713 1 1
-0.22055162604226 -0.214103613421961 0 0
-0.0108851124791332 -0.0116098961105851 1 1
0.103306986108197 0.10048505067738 1 1
-0.0395003383244436 -0.0369104388846167 1 1
-0.116184272600014 -0.11387676472064 1 1
0.0278123765077809 0.0272907097853447 1 1
0.000696651248156228 0.00127937022311987 1 1
-0.00904308605714238 -0.00935839369741222 1 1
-0.188286926644264 -0.182949240014746 1 1
0.0690743004991277 0.0671494487964107 1 1
0.0531350573843945 0.0530333098694181 1 1
-0.207054900222925 -0.19947992852091 0 0
-0.187703602023982 -0.18417899363341 1 1
0.111358079610138 0.107621157277861 1 1
-0.166757789287032 -0.162443545020025 1 1
-0.142962051376767 -0.138581043832029 1 1
0.000818886689862086 0.0024034324553544 1 1
-0.016443214585816 -0.0164983436596753 1 1
0.0549550599093069 0.0523263391742534 1 1
-0.0179303202506104 -0.0167731603524545 1 1
-0.0189787150589433 -0.0177949192739915 1 1
-0.157761657918463 -0.152102520342736 1 1
-0.00210321758028438 -0.00201044244583343 1 1
-0.105908236645957 -0.102889741715571 1 1
-0.0888906920449161 -0.0870174791478096 1 1
-0.0945392245570107 -0.0921886136416555 1 1
0.10385297133452 0.10172766323579 1 1
0.0936556621984135 0.0911936675222293 1 1
-0.0590664681783394 -0.057607426746941 1 1
0.0227797236802098 0.0221357187955194 1 1
0.114525374982506 0.111051433381553 1 1
-0.101017236985576 -0.0963448092954762 1 1
0.105547274630675 0.102176953553456 1 1
-0.0151885162310891 -0.015044464153993 1 1
-0.133849017438286 -0.129855723362376 1 1
-0.0795463888435895 -0.0778508432227061 1 1
0.0188252224375611 0.0182974593248328 1 1
-0.0343891211108547 -0.0335537628646296 1 1
0.0450840551038817 0.0416083077336099 1 1
-0.0490807966916139 -0.0475820105358371 1 1
-0.101960002381854 -0.0995548615182452 1 1
-0.0366833244051808 -0.0354882168955841 1 1
-0.0570472835633098 -0.0540470642316092 1 1
-0.0749160949219059 -0.072069597818561 1 1
0.0552993791193357 0.0536040702498072 1 1
0.00891807162675327 0.00963468007840709 1 1
0.0319474471058755 0.0309585890181221 1 1
0.00436868718760735 0.00384768288823738 1 1
0.0194280105616916 0.0184625762894416 1 1
-0.0203203290766071 -0.020463390277343 1 1
-0.00270858100754751 -0.00347945056569107 1 1
0.086300846374411 0.0840168788478713 1 1
0.119036238543427 0.115381137510286 1 1
0.148517012119397 0.143565334617955 1 1
0.00369328650357316 0.00386734944849405 1 1
-0.118743079354424 -0.114850692533747 1 1
0.132793246408633 0.129212476094274 1 1
0.136277590908585 0.132281853392852 1 1
0.153211266705848 0.148346956748904 1 1
0.113197703014046 0.109409991151118 1 1
-0.0362349843477627 -0.035303795047897 1 1
0.0525992290121077 0.0494700143976565 1 1
-0.0457000933288233 -0.0442434580006425 1 1
0.129021291049486 0.125752050603457 1 1
-0.0613923573535669 -0.0593918908406218 1 1
-0.0488072236681202 -0.0486398630647257 1 1
0.0554917734259952 0.0545129154754408 1 1
-0.0439096925684134 -0.0431808958348478 1 1
0.182898692942449 0.178130530958508 0 0
-0.0195848705692511 -0.0193153565198059 1 1
-0.0761901738168883 -0.0742096101533444 1 1
-0.136058037464538 -0.131705490728187 1 1
-0.0724541110045584 -0.0703078095505995 1 1
0.159457294985474 0.153093978132742 1 1
0.127284967391482 0.122600081101151 1 1
0.0191183586830693 0.019074534996385 1 1
-0.0677714307117902 -0.0663962428622024 1 1
-0.0181404978745804 -0.0169673962839717 1 1
0.127883836656096 0.122820292424853 1 1
0.18370853776548 0.178970967148024 0 1
0.14071051229617 0.13673536084217 1 1
-0.123070721008503 -0.119647604699155 1 1
-0.0306776465329545 -0.0285746011014161 1 1
0.0255767578631597 0.0249159136281554 1 1
-0.0208673733893599 -0.0182118610068558 1 1
0.0389625040812402 0.0384399758295152 1 1
-0.0811327402041885 -0.0765002770211766 1 1
-0.145927367219916 -0.141244211756762 1 1
-0.044652371962391 -0.0434209979414502 1 1
-0.115095288737649 -0.111449863889743 1 1
0.0104717623682776 0.0106120799087072 1 1
0.0069991813346409 0.00616607014595742 1 1
0.127340900283276 0.123100179211612 1 1
-0.0416435726884075 -0.0400031574143122 1 1
-0.129722019713502 -0.125687907770001 1 1
0.0126279946548665 0.012744231732021 1 1
-0.029755342252078 -0.029717728624882 1 1
0.113293853848537 0.110950335730509 1 1
-0.0316441833843345 -0.0302631088360735 1 1
0.130429862936628 0.126512094322063 1 1
-0.0302313915657798 -0.0276793252516312 1 1
0.0368011086791338 0.0356678843069247 1 1
0.0407485802271661 0.0390847980037984 1 1
0.00570797980875467 0.00569113113374019 1 1
0.13981887542334 0.135909131263476 1 1
-0.0902620251147777 -0.0884979829167397 1 1
-0.00483797678518947 -0.00453147818249247 1 1
0.133208330102917 0.129967137088344 1 1
0.153838068045541 0.148782243091151 1 1
-0.0951155840778417 -0.0914201008414832 1 1
0.042681313402017 0.0431424998092307 1 1
0.0816212297310453 0.079867590153951 1 1
0.0513006394764408 0.0505630658220113 1 1
0.0621006062321694 0.0589677165502595 1 1
-0.0896159842175006 -0.0872343924814274 1 1
-0.138415236012428 -0.133243542262146 1 1
0.154432448552228 0.151445941424656 1 1
-0.0623218160056921 -0.0591932243242506 1 1
0.0624670654704905 0.0614181905723429 1 1
0.111648801344489 0.10815977677436 1 1
0.0101186469434003 0.00949112049483643 1 1
-0.0593308740955586 -0.0557883758906274 1 1
0.292073824283802 0.285000612150983 0 0
-0.00258524776307521 -0.0030814067343807 1 1
0.119575540042217 0.116860143528194 1 1
-0.0614635917191195 -0.0590247482718661 1 1
-0.0687814703759603 -0.0676409208863194 1 1
0.0688371868084997 0.0675988041416421 1 1
-0.0600948427460667 -0.0580288101661576 1 1
-0.0563124159593592 -0.0539587667402012 1 1
-0.00661224851741671 -0.0075169445698275 1 1
-0.208927948219733 -0.20297139560535 0 0
-0.12148796682843 -0.117703086905199 1 1
-0.212095475810243 -0.206130690285123 0 0
0.0042795529117507 0.00469257925654208 1 1
0.0656133892261427 0.0648027146508435 1 1
0.0109713733194894 0.0109053901185395 1 1
0.142283659110236 0.138517799511346 1 1
0.016551639551704 0.0158689290433378 1 1
-0.00886716183394958 -0.00775357842686757 1 1
-0.0939154069382873 -0.0913004524250941 1 1
0.0207941920819206 0.0210264850880202 1 1
-0.0915756969420799 -0.0893842761122137 1 1
-0.0483488673449394 -0.0472824859439213 1 1
-0.234273621433919 -0.227297101900774 0 0
-0.0334762362125322 -0.0326239492245092 1 1
0.150688449294822 0.146233927736895 1 1
0.0398723655286897 0.0371298484655543 1 1
0.17578005568782 0.172713168361374 1 1
-0.162884087028633 -0.1578523829316 1 1
-0.019946001575035 -0.0195650088672678 1 1
-0.0613391182510581 -0.0599928707846787 1 1
0.103191266080782 0.0991044332467538 1 1
-0.0060309283172547 -0.00627352478404489 1 1
0.123339995456094 0.119817501169253 1 1
-0.0996134707267266 -0.0966500966059824 1 1
-0.0108681052600638 -0.01175368411987 1 1
-0.0430642467630662 -0.0430267659062679 1 1
0.0181726612828329 0.0172492020474761 1 1
-0.144748702318541 -0.139734001492051 1 1
0.0370265193864746 0.0355145741571671 1 1
-0.0367638433093257 -0.0361419036908164 1 1
-0.0521976856937909 -0.0502773874158158 1 1
-0.0957293615483753 -0.093610087762834 1 1
-0.00168646475500834 -0.000658864409568014 1 1
-0.16372193839371 -0.159712326406506 1 1
-0.0468529485733238 -0.0445974186135582 1 1
0.119572031414893 0.118514446588207 1 1
0.0019205574845899 0.0015476706105621 1 1
-0.143661503382294 -0.139374518605705 1 1
-0.017973151020232 -0.0165599992469042 1 1
-0.168596108654068 -0.162605739511854 1 1
-0.0530336712064648 -0.0503617295143274 1 1
-0.227865195353202 -0.221133594201395 0 0
-0.0159038181959641 -0.0155098658895442 1 1
0.217906410066667 0.210473158477281 0 0
0.129331077650533 0.125188504126879 1 1
-0.0258877703953779 -0.0249598674272565 1 1
-0.0919358423747131 -0.087774425302289 1 1
0.0108043785977512 0.0110463156345753 1 1
-0.0716471324965182 -0.0696030228488717 1 1
0.104834615973144 0.100670257343923 1 1
0.0733145784555267 0.071287319675915 1 1
0.0507812762747952 0.0496455373243583 1 1
-0.0292056921102589 -0.0280957103088933 1 1
-0.011138401794501 -0.0109894934993411 1 1
0.107626766660323 0.104683565283186 1 1
0.0213070662767838 0.0196125238687337 1 1
0.0442566565770916 0.044423532933134 1 1
-0.0473208776364362 -0.0449298867764287 1 1
0.0393871842848333 0.0372633329100119 1 1
-0.110444343477308 -0.108159070369506 1 1
0.0252485044131508 0.025083759129006 1 1
-0.0330811500696495 -0.0324254295578689 1 1
0.032793357242812 0.0318275085074122 1 1
0.0681223433313954 0.0659903717271288 1 1
0.0816278088705384 0.080546874174169 1 1
-0.0798078673653857 -0.0781179354789613 1 1
-0.0728577440241313 -0.0708812651618345 1 1
0.0821483116869183 0.0798278985823358 1 1
0.118734237305509 0.114266883911099 1 1
0.205411782174609 0.19865427946751 0 0
0.0232590791718137 0.0228450386833422 1 1
-0.13494620797747 -0.130456643597097 1 1
-0.0589782272458308 -0.0572840031555701 1 1
-0.025310785308568 -0.0237180637039539 1 1
0.0993976345293006 0.0962592184367233 1 1
0.185377400350224 0.179223238801948 1 1
-0.198770301504267 -0.192145228944144 1 1
-0.090780551343519 -0.0879564340826352 1 1
-0.00293764631303657 -0.00255825305695234 1 1
0.169861377051053 0.16410800864197 1 1
-0.0294614938146843 -0.0272261206212186 1 1
0.0993478286672199 0.0973082538827191 1 1
0.0406559411104066 0.0385863265866703 1 1
0.131148525298771 0.127248030478098 1 1
-0.155232045699767 -0.150270014149433 1 1
-0.0997943233675248 -0.0966196163768261 1 1
-0.0600192832756759 -0.0578183473566307 1 1
0.0772621051889684 0.0742946146074702 1 1
0.0590282165867055 0.0587493907510461 1 1
0.0107598459515407 0.0101763448691957 1 1
-0.100200594110518 -0.0971160946650374 1 1
0.0177233286677777 0.0161905500937082 1 1
-0.0145226582669042 -0.0140954703623276 1 1
0.110951715569119 0.106780529806086 1 1
0.180893531907024 0.175561941234084 1 1
0.0100401735687781 0.0102858309144674 1 1
-0.0837359520878817 -0.0815515479153886 1 1
0.243823030479585 0.237981085975417 0 0
0.110412782450244 0.108029031656131 1 1
-0.108080096730921 -0.105986353114165 1 1
-0.020145396343951 -0.0190332339735833 1 1
0.0212151261362866 0.0207308971763377 1 1
0.110939409175567 0.11038125498736 1 1
-0.0539921692097653 -0.0527676301037471 1 1
0.0293537152230376 0.0280679228009503 1 1
-0.019513736154117 -0.0189912032933331 1 1
0.066419479696611 0.0646503891346353 1 1
0.105106756187973 0.102035404736185 1 1
0.00477026435155951 0.00438592404041971 1 1
0.00895698089306512 0.00888325423545678 1 1
0.0986223319790396 0.0955872315115583 1 1
-0.144232454790614 -0.138106890408436 1 1
-0.11540904761382 -0.110515820541427 1 1
0.0224320969000889 0.0211217718301886 1 1
0.130615993586391 0.126755223078407 1 1
-0.0313841747295264 -0.0310223181184875 1 1
0.0247723549125347 0.0242281207252819 1 1
0.0950717552663446 0.0919875400020422 1 1
-0.0731156950421165 -0.0708688990276105 1 1
-0.118328347678984 -0.11509005383643 1 1
-0.07798551075817 -0.0753351084807527 1 1
0.2473344646729 0.240455756773596 0 0
-0.0536377259080361 -0.0519003308330027 1 1
-0.00591882079469997 -0.00515505027319821 1 1
0.0207809978885059 0.0193539344255148 1 1
-0.0692686335588504 -0.0672616081672666 1 1
0.171477059656136 0.167753032421188 1 1
0.0991261539177284 0.0955165783974075 1 1
-0.0202286206980349 -0.019728835592357 1 1
0.17991482876133 0.173656404501675 1 1
-0.100480428630392 -0.0977855612894575 1 1
0.0804183829130394 0.077835929525593 1 1
-0.0136479927382009 -0.0135307702131888 1 1
-0.100367520845731 -0.0980791146071177 1 1
-0.0311610545008678 -0.0284819141206096 1 1
0.0358617820635677 0.0344865330918019 1 1
-0.0353221301888074 -0.0357722036869222 1 1
0.0259069223876862 0.0254589401111952 1 1
-0.0540072968510093 -0.0533108842927362 1 1
0.154877113712989 0.150920410585814 1 1
0.0151511283744474 0.0147189769063985 1 1
0.0935227431225159 0.0907077314315331 1 1
0.0839592641629668 0.0823598908911191 1 1
-0.157634850858938 -0.155030231824412 1 1
-0.164202781714662 -0.159587369135393 1 1
0.111215074276795 0.109613933243627 1 1
-0.113901239250756 -0.11122522553649 1 1
0.0733422155011192 0.0712610414637539 1 1
-0.0441368593988104 -0.0428309267130832 1 1
-0.137952573139123 -0.134031629727242 1 1
-0.0971135379352495 -0.093955865800317 1 1
-0.0787664079116295 -0.076298176978306 1 1
0.126979716979472 0.1246585403655 1 1
-0.0295317850101856 -0.0290475335665866 1 1
-0.0506134771978237 -0.0505276726334734 1 1
0.056045252646786 0.0551379065658477 1 1
0.132722805684537 0.128359267316962 1 1
0.0709370750666446 0.0686863224026745 1 1
0.0462894532616355 0.0451103360133968 1 1
-0.00595136401309315 -0.00634930075419531 1 1
0.11779644949491 0.11408494166326 1 1
-0.0993124140335958 -0.0967618389152622 1 1
0.0258092442024609 0.025898840814755 1 1
-0.0267168885477921 -0.0244040296806967 1 1
0.0367141323086041 0.0355495391689566 1 1
0.0116891103602828 0.0104042437159899 1 1
-0.0280698738464695 -0.0257944335542413 1 1
-0.0641585793643934 -0.0620884060272199 1 1
0.0497604361193462 0.0460492135401773 1 1
-0.0633811156604046 -0.0608000280435032 1 1
0.00997468824354833 0.0104760458716086 1 1
0.0995869600649997 0.0963118920380737 1 1
-0.0414388836526899 -0.0427833936014205 1 1
-0.151082510639786 -0.146603710111278 1 1
-0.037007802771787 -0.0361504856271851 1 1
-0.112525121252452 -0.110055773225234 1 1
-0.101916307936818 -0.0982237310638907 1 1
-0.0566921893078779 -0.055264451646995 1 1
0.0730070746453921 0.070063933127222 1 1
0.0199311376272227 0.0178449889742735 1 1
-0.163255480616424 -0.158178066418235 1 1
-0.0569721565948739 -0.0535316656039969 1 1
0.101400481862138 0.0970618911606178 1 1
0.0547449547650128 0.0543133283312336 1 1
-0.00185760303308904 -0.00212908681223778 1 1
-0.0810556596915036 -0.0781394008907645 1 1
-0.0226608852302234 -0.0231009684909416 1 1
-0.0338019778165562 -0.0330828600345646 1 1
-0.000325270491677163 -0.000484978136039215 1 1
0.107687014657712 0.104688045597601 1 1
-0.0897617071113047 -0.0855706949988927 1 1
0.0715320004781413 0.0708252040939903 1 1
0.0652474608015267 0.0631119044705541 1 1
0.123384826583081 0.118915654966547 1 1
0.170606530966211 0.166873718320231 1 1
0.0496375648100748 0.0487560932782486 1 1
0.019482094566992 0.0190402611794691 1 1
-0.0767513606198754 -0.0753575924146887 1 1
-0.181804445333992 -0.17633167848745 1 1
0.0512347961957173 0.050235172598592 1 1
0.131888200072925 0.128681942129194 1 1
0.176909573513456 0.173108823957166 1 1
-0.208580202581369 -0.202104949770766 1 1
-0.15805088122128 -0.152985520061942 1 1
0.0350011728800274 0.034203704413305 1 1
0.031982692903928 0.0317014905465941 1 1
-0.0128768982689444 -0.0111670904012959 1 1
-0.160788226893133 -0.155997963952043 1 1
0.0487132006653088 0.0474375883938841 1 1
0.0505970374497205 0.0494934599660407 1 1
0.0477028626660259 0.0472839632464103 1 1
-0.0449439970988812 -0.0436537394168711 1 1
0.28838404679505 0.280005745233048 0 0
-0.00315826344307395 -0.00416054395629894 1 1
-0.063400469845824 -0.0616042914835788 1 1
0.0548146423283006 0.0530588372770194 1 1
0.16620472831956 0.161054586681414 1 1
-0.0170132218317051 -0.0164600176207799 1 1
-0.039035427789097 -0.0376229978188558 1 1
-0.0400945041286011 -0.0379070584712784 1 1
0.0995044267216985 0.0955782800131149 1 1
-0.0526523603130211 -0.051180574876469 1 1
0.0175540462532026 0.0174856836479117 1 1
0.0263234064189988 0.0271509208125558 1 1
-0.0365550846723937 -0.0362109149742639 1 1
-0.155058294616304 -0.151288080548965 1 1
-0.118227421421934 -0.114255360154457 1 1
0.0638955729754443 0.0608609427058361 1 1
-0.132112887666572 -0.127108633804831 1 1
-0.130299275920873 -0.126351992435855 1 1
0.0267499457315947 0.0249106403371671 1 1
-0.0816667438375723 -0.0786265517496724 1 1
0.120548602808603 0.116843839989983 1 1
0.0391152218005027 0.0378030003115687 1 1
-0.0683891017359469 -0.0646915226555742 1 1
0.0498079760010196 0.0472165562682228 1 1
-0.064601563145112 -0.0623774955365811 1 1
-0.0367955249557044 -0.036149042654497 1 1
0.0678516651513438 0.0647528083758849 1 1
-0.0318503833295014 -0.0307007364575731 1 1
0.109378630501636 0.106524034897033 1 1
-0.193273920907524 -0.188239619972764 0 0
-0.00801637603792298 -0.00819783104367722 1 1
0.0603347229745383 0.0588780178496618 1 1
-0.0124815258988251 -0.0125215141390463 1 1
0.0117545514211549 0.0120490206517047 1 1
-0.00216752048927 -0.0023927535401037 1 1
-0.116069385229461 -0.111197785569487 1 1
0.0127085748585662 0.0133087086221815 1 1
0.120549114245658 0.11810852309795 1 1
0.0603288581481526 0.0602571454481625 1 1
-0.031099196760061 -0.0301575983337688 1 1
0.0215194013806615 0.0201157936940133 1 1
0.00388470040702623 0.00351695854854285 1 1
0.0898824056153418 0.0883235134627639 1 1
0.237945159236841 0.232052448988118 0 0
0.121246491049108 0.117075947854432 1 1
-0.0355093346374487 -0.0331861569402649 1 1
-0.0130799510745169 -0.011822162432454 1 1
0.0373353029937179 0.0367731021304566 1 1
0.156516410232312 0.153005662995241 1 1
-0.0216555371310754 -0.0200662016469895 1 1
0.0398794326729036 0.039401938540914 1 1
-0.0195137602063118 -0.0191826667420028 1 1
-0.0624017318885657 -0.0600310170764535 1 1
0.255301016143888 0.248429521144851 0 0
0.0469995034483604 0.0448913127404248 1 1
0.0553616175659403 0.0534216267409484 1 1
0.207895116028033 0.202126486449343 1 1
-0.0898420566791872 -0.0882991000611705 1 1
0.110220757301126 0.106857212844227 1 1
-0.0168277325604712 -0.0154960430510161 1 1
-0.0699905023844098 -0.068169354647895 1 1
0.0459179957184581 0.0432584390581253 1 1
-0.0595368697022972 -0.0572184228481538 1 1
-0.0573766243840311 -0.0549541817794634 1 1
-0.0676365545544948 -0.0649320836364347 1 1
0.00563413809310619 0.00643430046982024 1 1
0.0368176947138423 0.0354402937961433 1 1
0.0692590973804706 0.0651064088994268 1 1
0.166702124914158 0.161515498018739 1 1
-0.0599273818285395 -0.0571826218357556 1 1
-0.181586552857435 -0.176701342328041 1 1
-0.0521673145804137 -0.0499095187328662 1 1
0.108431894513508 0.106494441508472 1 1
-0.0373150488174593 -0.0359125953997146 1 1
0.0305408527404705 0.0284568657766467 1 1
-0.00393933169463042 -0.00328207604768765 1 1
0.0458498593213901 0.0447850120930463 1 1
-0.040281952506807 -0.0399982566682335 1 1
0.0691566891359101 0.0679470788216441 1 1
-0.192446735928836 -0.186769853283451 1 1
0.0274081329037329 0.0263825717240315 1 1
-0.108974082639436 -0.106775860568383 1 1
-0.03115071609747 -0.0294491650364032 1 1
-0.135878081829643 -0.13228665554642 1 1
0.0168576123331776 0.0173840861899549 1 1
-0.192220154117445 -0.186699604759715 1 1
-0.0446830493816657 -0.0433078248520831 1 1
0.110532901010709 0.107594794711885 1 1
-0.100649469660261 -0.0969998687404991 1 1
0.0555018857134154 0.0547317797004466 1 1
-0.0585883093288497 -0.0560116283802079 1 1
0.0509777201046728 0.0489496505080593 1 1
-0.0847532678562109 -0.0834487197150705 1 1
-0.00473391632120296 -0.0043723019972387 1 1
-0.0628797975457445 -0.0618989556211952 1 1
0.165974725728961 0.161799345801601 1 1
-0.010813017695087 -0.0106668356444927 1 1
0.00575263157874443 0.0057555095966935 1 1
-0.0128166570801272 -0.0130696949623094 1 1
0.02581193093705 0.025817668941319 1 1
0.0572663130162711 0.0550739970980556 1 1
-0.0252654159979163 -0.0237470235288285 1 1
-0.011447950488491 -0.0102808624876225 1 1
0.00206129599078548 0.0031095023316036 1 1
0.0398271664150654 0.0389113503711111 1 1
0.159285873961466 0.155080985692382 1 1
-0.198233508626288 -0.192160748125955 0 0
0.156199516444947 0.150470510257017 1 1
0.0299023349114207 0.0290613007620374 1 1
0.0929606021269584 0.088758431693678 1 1
0.0950874703036387 0.0927624247461829 1 1
-0.00284729482041063 -0.00330332824833032 1 1
-0.0893880887032214 -0.0873209152328846 1 1
0.0777876551644533 0.0765578184975349 1 1
0.110012711942132 0.106513312428709 1 1
0.0330043024898569 0.0315502734523549 1 1
0.0763376242970263 0.0748277766465231 1 1
-0.0851239299750168 -0.0826168476436084 1 1
0.102056469081167 0.0995495552413753 1 1
-0.178750852350858 -0.173438286090531 1 1
0.0352195958228024 0.0340143709713105 1 1
-0.0596052068200981 -0.0563153260708875 1 1
0.0902294050811586 0.0886901328166056 1 1
0.0668242986086359 0.0655277356645274 1 1
0.200721172797941 0.195121274788328 0 0
-0.0942159051108039 -0.0932682259195284 1 1
0.0604634596450588 0.059117947972292 1 1
-0.0250639636088797 -0.0245314569250507 1 1
-0.00610106477387916 -0.00593066869168348 1 1
-0.187068001219865 -0.181525372103344 0 0
-0.03039099803349 -0.0297222998055946 1 1
0.0266229120583526 0.0264896969390248 1 1
-0.0139197440187518 -0.0137183556149511 1 1
0.0870781037040231 0.0848699363425338 1 1
-0.0962513282041529 -0.0937285638440174 1 1
-0.0856595887183129 -0.0826053612652897 1 1
-0.133317549091314 -0.130279252598605 1 1
0.0438855803524475 0.0419513372521458 1 1
-0.0106980774081701 -0.00990531719933358 1 1
0.068210436057475 0.0665110865072019 1 1
0.114571115363282 0.111240839826125 1 1
-0.0502945845011147 -0.0496348212958081 1 1
0.101034544360003 0.0976888347767648 1 1
-0.0192710884431767 -0.0189112862132216 1 1
0.101589465688197 0.0990446770489542 1 1
0.0029565276816107 0.00289565870232626 1 1
-0.0507842842370242 -0.0504936878014526 1 1
0.0236576361800581 0.022107834807373 1 1
0.0856439174550759 0.0837401029823667 1 1
0.183498350741933 0.17929232710222 0 0
-0.0355785954863228 -0.0355122499760782 1 1
-0.0920485197261459 -0.0908174529898252 1 1
0.108837016070818 0.105846737320006 1 1
-0.0374103557414501 -0.0357079892608192 1 1
-0.0277647528920911 -0.0292680183517381 1 1
-0.0394622019735358 -0.0380288552633303 1 1
-0.148668166914304 -0.143947016517129 1 1
-0.116123832999965 -0.112994763116585 1 1
0.0718074013182362 0.068549976136639 1 1
0.0984953476138482 0.097222028278124 1 1
0.0224289161618083 0.0215944504096481 1 1
0.215620412143421 0.208864976456209 0 0
0.0484092006849552 0.0462566892845668 1 1
0.110873850234668 0.107943763182419 1 1
0.0263375431147899 0.0257395655925499 1 1
-0.13637156980122 -0.132029021685367 1 1
0.0346560521834083 0.0335745627407592 1 1
-0.0263622628010456 -0.0255640567982107 1 1
[truncated: 23,534 more chars]
