# Supplementary material for: Bias caused by sampling error in meta-analysis with small sample sizes
Source: PLoS One. 2018 Sep 13;13(9):e0204056. doi: 10.1371/journal.pone.0204056 (PMC6136825; doi:10.1371/journal.pone.0204056)
Supplement: S4 File — (ZIP) [file pone.0204056.s004.zip › results N = 20 theta = 0 tau = 0.2 sz = 30-50.txt]

"cohen.dl.theta" "hedges.dl.theta" "cohen.dl.cp" "hedges.dl.cp"
-0.0621210445134918 -0.0601969984936281 1 1
-0.14083105563879 -0.137856094066398 1 1
-0.00270926939707461 -0.00321704267053543 1 1
0.0656353492098192 0.064162786896952 1 1
-0.117843447633846 -0.115457827685588 1 1
0.138307101226196 0.136603911201485 1 1
-0.00333998486415077 -0.0030134264617353 1 1
-0.106514438507482 -0.104144871114516 1 1
-0.147078825795597 -0.143464061609125 1 1
0.0760665814541926 0.0746229234168508 1 1
0.0436527369763638 0.0430261484281041 1 1
0.0803583347854578 0.0786312690046365 1 1
0.079993935663881 0.0791799905775114 1 1
0.073876237526476 0.0726135100164342 1 1
0.154914734798264 0.151961684730664 1 1
0.0939844968529285 0.0931378849876792 1 1
-0.0561927191668447 -0.0548399319999907 1 1
-0.0633498157364335 -0.0612743484603794 1 1
-0.0922024217191935 -0.0908296983063474 1 1
-0.0174873356868308 -0.0169724155141181 1 1
-0.0466709639165454 -0.0461356099471596 1 1
0.0784775311312372 0.0770303146696498 1 1
0.106373468098427 0.10511558237983 1 1
-0.0860422510774331 -0.0844192381537301 1 1
0.0110506093229825 0.0101129335027934 1 1
0.161007675620462 0.157855526947933 0 0
-0.0500280428066196 -0.048701795634694 1 1
-0.0539134444426572 -0.0525258380147599 1 1
0.0617361230761403 0.0600684352678294 1 1
-0.119074165484275 -0.115818774068773 1 1
0.0507774679785805 0.0497446561888557 1 1
-0.0367910895273935 -0.0350620991725946 1 1
0.0491795684558994 0.0484017126941501 1 1
0.0912800480364479 0.0888169009722763 1 1
0.00706270910708006 0.00854120032746898 1 1
-0.111810928057087 -0.10977539464671 1 1
-0.0818220062295137 -0.0792389515025244 1 1
0.0504839044426888 0.0500602870894001 1 1
0.150876588752124 0.148457293700701 0 0
0.0132807651864712 0.0126741874449448 1 1
0.0343624181963486 0.0343138522847247 1 1
-0.183672470180826 -0.180139306275371 1 1
0.105585027605316 0.102859011349623 1 1
0.0983806131469529 0.0963530435123782 1 1
0.0585557712224464 0.0578250597370951 1 1
-0.0653864832689406 -0.0643063294757404 1 1
0.077621974057697 0.0757801644710191 1 1
0.0912324761918105 0.088763779083485 1 1
0.013159081520856 0.0126908772343807 1 1
0.0479376897707654 0.0467033720710146 1 1
-0.0248359334363925 -0.0247384971501263 1 1
0.0397688297159022 0.0393207842922207 1 1
-0.219447942300697 -0.21472256075638 0 0
0.0292235801680366 0.0287064134826946 1 1
-0.0354215780298787 -0.0342267878021744 1 1
0.112783824031835 0.110405307383625 1 1
-0.0901256163792461 -0.0887081317816122 1 1
0.0486917560721521 0.0475024631118984 1 1
-0.00511806068428415 -0.00469566219327086 1 1
-0.0156996541379223 -0.0148068577814922 1 1
0.0151544096445486 0.0146039218266312 1 1
-0.0507336690605929 -0.0494000413520953 1 1
0.081893260142725 0.0795561558127784 1 1
-0.076216190683569 -0.0750585557540994 1 1
-0.00439118846798957 -0.00433429128414337 1 1
0.110382643127138 0.109128009538135 1 1
0.144201700678985 0.141517378022447 0 1
0.0428573139005217 0.0407169357062737 1 1
-0.131484390799338 -0.129345860158591 1 1
0.0673187163657323 0.0651054147083736 1 1
-0.127644193283755 -0.12455555232267 1 1
0.0581756133570939 0.0561011346207237 1 1
0.0117765006325133 0.0107244059387671 1 1
-0.0235954818544002 -0.0227979598044985 1 1
0.0730792596650969 0.07180741406549 1 1
-0.0813118266153923 -0.0798396395899308 1 1
-0.135597623054012 -0.132561612109351 1 1
0.0417774925734601 0.041067105351807 1 1
-0.0578657707465039 -0.0568169513170256 1 1
-0.11319228885191 -0.111362941121287 1 1
0.125784549801435 0.122831171587299 1 1
-0.016668256734893 -0.016309084757846 1 1
0.0233820559334659 0.0234962568535128 1 1
0.190836515361976 0.187625997838568 0 0
-0.0520297249056277 -0.0512560299769284 1 1
-0.0739751294179192 -0.0727518011389218 1 1
-0.121744411391745 -0.119904414229415 1 1
0.00421716211641796 0.00418361643872492 1 1
0.0132316596603498 0.0128958731652532 1 1
0.063305920839765 0.0616788641609432 1 1
0.0516511371506519 0.0508901439166849 1 1
0.0846178914206737 0.0832734029097194 1 1
-0.0794904009377919 -0.0781800849326905 1 1
0.0504890216434174 0.0491937311077323 1 1
0.0069830113043329 0.00743682884104598 1 1
0.0628029107163343 0.0627412406171279 1 1
0.0412221864484538 0.0398871158093771 1 1
-0.0125611040151083 -0.0123927453273094 1 1
0.0664677335730943 0.065517752607794 1 1
-0.0922966820794838 -0.0909245523803732 1 1
0.136879507417909 0.134650558182963 0 1
0.0283914023462021 0.0289219728000658 1 1
-0.0213017621632358 -0.0212130031615689 1 1
0.0571746410201898 0.0564315156760991 1 1
-0.0231218274832985 -0.0237463652343814 1 1
-0.0360952493308771 -0.0352243748339381 1 1
-0.0494347208895844 -0.0486817535253489 1 1
-0.0390539859917389 -0.0383564497343829 1 1
-0.129808329149511 -0.127346152297461 1 1
-0.0755574411274566 -0.074031171045943 1 1
-0.0551052755456272 -0.0544502975037962 1 1
0.0674809908678639 0.0658468201573088 1 1
0.115710494404766 0.113433152129821 1 1
0.0289104248980299 0.0285686061988011 1 1
-0.0163938355334722 -0.0166563771543559 1 1
0.0978199848456443 0.095807384429403 1 1
-0.0309690135457596 -0.0305441961269108 1 1
-0.0490607234663639 -0.0480735384064578 1 1
-0.0818021584442405 -0.0810272841043802 1 1
-0.0903154392551575 -0.0886647824479113 1 1
-0.0518195528036427 -0.0507063524665112 1 1
0.0737239305292752 0.0713219341276319 1 1
-0.01054796148337 -0.0101834009452591 1 1
-0.0177408725278408 -0.0174179686930581 1 1
-0.084618800543488 -0.0828869599804437 1 1
0.105106952330521 0.1031943799591 1 1
-0.0575442711184227 -0.0562989838320763 1 1
-0.131619370105692 -0.12865683758756 1 1
0.000147032671691038 -0.000255712922319528 1 1
-0.104717379042113 -0.102236360579596 1 1
-0.093007080142767 -0.0899287007417589 1 1
0.197492047900205 0.193601652280634 0 0
-0.068308965676308 -0.0670388492110697 1 1
-0.0422691239177533 -0.0416048926699954 1 1
-0.0535110280917344 -0.052425819557256 1 1
-0.180800538234632 -0.178168324765087 0 0
0.0675416577579896 0.0669049347596137 1 1
-0.0715275843068122 -0.0709058732397535 1 1
0.0863824574017809 0.085090439937454 1 1
0.141553467636528 0.139369425774015 1 1
-0.00264659113845661 -0.00266802428026404 1 1
0.11694198771236 0.114014523550781 1 1
-0.0808721434740235 -0.079725013612705 1 1
0.198679417911139 0.194777165808938 0 0
0.158484108500783 0.155779045649246 0 0
0.00190287377091939 0.00145443038126076 1 1
-0.075254548451625 -0.0734823424126638 1 1
0.0649937880165641 0.0639271988478074 1 1
0.00715875522866452 0.00719309528722282 1 1
-0.0619557420595606 -0.0603866321649034 1 1
0.0153154672653092 0.0149817881720705 1 1
0.13515141460344 0.132378081691059 1 1
0.0361298296360343 0.0347170250633006 1 1
0.0352671517095458 0.0338198386369081 1 1
0.0325317151884086 0.0324552419136929 1 1
-0.0191676691327678 -0.0181658589070378 1 1
-0.00676930673154663 -0.00659908573739175 1 1
-0.0189633002972849 -0.018167795674033 1 1
-0.077691283348153 -0.0764707240866204 1 1
0.0192906361235567 0.0193794475918596 1 1
-0.0474478603960835 -0.0472960151602712 1 1
-0.0466497725921547 -0.0448421448910545 1 1
-0.0523975791103954 -0.0508235959303457 1 1
0.109147245677752 0.106883739592585 1 1
-0.035630533840229 -0.0339794628128772 1 1
-0.0650308307223206 -0.0639649369884973 1 1
0.308104303623561 0.302438080627698 0 0
0.111975246948017 0.110183404001547 1 1
0.110825292209346 0.108832460923356 1 1
-0.0731383546145178 -0.0720630337537424 1 1
-0.0497534610651513 -0.0482025303122235 1 1
-0.14358215670735 -0.140391195208066 1 1
0.0608591330210204 0.0597814443592351 1 1
0.0439783234939245 0.0428960506684522 1 1
0.140257912560341 0.137615025964012 1 1
-0.0204262132385076 -0.0204845989618671 1 1
-0.17053179138401 -0.166655393184693 0 0
-0.188587241802323 -0.185291231706841 0 0
0.0635433945981113 0.0622862700495815 1 1
-0.146321709642772 -0.143886173747705 1 1
-0.0179348863375362 -0.016701203249673 1 1
-0.0528267829266699 -0.0510518483000471 1 1
0.0150082421643385 0.0153586646834906 1 1
0.0191512343458054 0.0198937046175422 1 1
-0.0192371964181376 -0.0184621123448598 1 1
0.0417928349813488 0.0408737367321568 1 1
0.102082478926264 0.0998955663258126 1 1
-0.0162623511347396 -0.0157861298788482 1 1
0.0651136035108045 0.0637544189045513 1 1
0.0725826781112759 0.0714174402104067 1 1
0.0308270697941101 0.0306544651755016 1 1
-0.00844214535678289 -0.00800866510318119 1 1
-0.130787153147237 -0.128833101082544 1 1
0.163520983955837 0.160107881077946 0 0
0.134630634774511 0.13252581346481 1 1
-0.169328570213195 -0.165827707938171 0 0
-0.129510902262522 -0.126844360071037 1 1
-0.113147980096928 -0.111750152823727 1 1
0.104717212449573 0.102039481168691 1 1
0.102369929231525 0.100708223757343 1 1
0.000978888287743857 0.00053566885131915 1 1
-0.170259764318106 -0.167310674019667 0 0
0.189336567373262 0.186260345466144 0 0
-0.127407249938313 -0.125574764717772 1 1
-0.034243048354486 -0.0341491830740417 1 1
-0.0743070436006252 -0.07311885822959 1 1
-0.154267047934805 -0.151739731188031 0 0
0.11937960721314 0.117113353806225 1 1
0.0448921664887786 0.0444042847249903 1 1
-0.0300428422985849 -0.0287538239768945 1 1
0.0941994335867863 0.0922097442197562 1 1
0.215342852950271 0.211472303965046 0 0
0.0104420794811725 0.0109592183035745 1 1
0.0383948184906844 0.0370931709875862 1 1
0.0274612682153653 0.0266756844499471 1 1
-0.0849779562879172 -0.0838588138186548 1 1
0.0671957133488685 0.0660914317494944 1 1
0.140374265670512 0.137605849553018 0 1
-0.0451124659776087 -0.0442941137341593 1 1
0.191844327960809 0.188224574460079 1 1
-0.0719102584135643 -0.0711669784585464 1 1
0.0306319284527333 0.030281820633678 1 1
-0.0120961206006123 -0.0117970585730274 1 1
0.139596823202297 0.137080296318078 0 1
0.0204075325541277 0.0207113144581732 1 1
-0.00093243565088405 -0.00153708635350245 1 1
0.103013576310219 0.100710908254694 1 1
-0.053928135368606 -0.0529317424542601 1 1
-0.0569647262684957 -0.0559918625759595 1 1
0.0600062172356292 0.0592814346160239 1 1
0.0465101180575239 0.0454225596040298 1 1
-0.102247297752566 -0.100445959319205 1 1
0.0715278942537057 0.0704700379892029 1 1
0.0581621962506584 0.0569408165870281 1 1
0.0860220754626914 0.0841633622680269 1 1
0.0621404586317089 0.0612895957634837 1 1
-0.151532759064334 -0.147639077290593 1 1
0.0825517923906959 0.0814473062381151 1 1
0.152789466225942 0.149830934241303 1 1
-0.0710218055289623 -0.0695788015010976 1 1
-0.107177702322836 -0.10549325925404 1 1
-0.0357084875217884 -0.0354673949780459 1 1
0.101670571258693 0.0987567693478571 1 1
-0.140269380078471 -0.136789368354598 1 1
-0.153209240718222 -0.150728629676707 1 1
-0.0470810087175311 -0.0457080487109381 1 1
0.00405859639536351 0.00412258497818054 1 1
0.109721848353792 0.107511741857958 1 1
-0.00105827534937667 -0.0016473466867853 1 1
-0.0215131003915437 -0.0214379969385761 1 1
0.0144311567034335 0.0140698863485382 1 1
0.0607161914769913 0.0585245715203609 1 1
-0.0892056608050113 -0.0880734256289052 1 1
0.0716336355207888 0.0702648389024762 1 1
-0.0236243980288966 -0.0227462158788229 1 1
-0.0227834611303209 -0.0216387898858018 1 1
-0.0388984174178802 -0.0379413811605198 1 1
0.0640174496648698 0.0631378749316476 1 1
0.141971824922691 0.138525995927549 1 1
-0.0233049369910647 -0.0223286531452191 1 1
-0.127316332716732 -0.124336650453923 1 1
0.0248558487221772 0.0243580535945866 1 1
0.0922819569876231 0.0902105785767926 1 1
-0.0116573074703476 -0.0122929468199949 1 1
-0.00368978641558449 -0.00437925014207336 1 1
-0.0750879369232826 -0.0737762053061375 1 1
-0.00279954157419493 -0.00145540696042977 1 1
0.0288071987865242 0.028317783597098 1 1
-0.111836235727171 -0.10977043988265 1 1
-0.0131929850331017 -0.0127632443668359 1 1
0.0520311496059571 0.0510369406375674 1 1
-0.0140971766296341 -0.0136462446678288 1 1
-0.0426023917358158 -0.0416308868518915 1 1
0.0389542720063952 0.0387688174330785 1 1
-0.0220657182030194 -0.0219015833482167 1 1
0.0941993214627594 0.093248173952826 1 1
0.0252376933054411 0.0245482876398259 1 1
-0.142525373977818 -0.14040849728994 1 1
-0.00378650320337184 -0.00379761621046793 1 1
0.0951992925349782 0.0927399868562589 1 1
-0.069983898667775 -0.0696169965479143 1 1
0.0356999928013463 0.0358755928569512 1 1
0.0586552337727083 0.0577740486066667 1 1
-0.00330226033597551 -0.00367122517575188 1 1
-0.0896711778492452 -0.0884469114895802 1 1
0.0720225476409211 0.0705765819182763 1 1
-0.0358266476894355 -0.0355231437359342 1 1
0.089087989419537 0.0874145247727142 1 1
-0.1242067782935 -0.121464254483011 1 1
-0.0325967055971794 -0.032003643203598 1 1
0.115637240184691 0.114032294797462 1 1
0.0440989294096264 0.0432386683889857 1 1
0.0253269530640778 0.0258917615983873 1 1
0.0317120437635146 0.0301513134095318 1 1
-0.0104962394386791 -0.00966371022277572 1 1
-0.0531013603710313 -0.0522995244601287 1 1
0.111825499091904 0.10953120740766 1 1
-0.0216034202731616 -0.0207298195070443 1 1
0.018636416888997 0.0178846328944593 1 1
0.00488032656081556 0.004668826523681 1 1
0.0832983183011348 0.0811645333840412 1 1
0.0902644818614236 0.0881782001976175 1 1
0.00794615452150374 0.00807811764231963 1 1
-0.0313064931716964 -0.0303674585424107 1 1
-0.119790482333664 -0.117064979366959 1 1
0.115504833877293 0.114027678961492 1 1
-0.0431418252920523 -0.0433131128661531 1 1
0.0535337111581306 0.0528930171941732 1 1
-0.141374836559895 -0.138440291980086 1 1
-0.0256767000636269 -0.0244090391791271 1 1
-0.0999445277370808 -0.0973911909620225 1 1
0.08582085331129 0.0839541296729381 1 1
0.105598846579415 0.103929390307118 1 1
-0.0414413279445789 -0.0402811569850001 1 1
0.0177643238340128 0.0170425523086292 1 1
-0.0498231889975249 -0.0482235304386379 1 1
0.0113762549710728 0.0108515455022793 1 1
0.0659013731505778 0.0648974133070248 1 1
-0.232597880958072 -0.227937100458549 0 0
-0.00749141145130406 -0.00781028495580872 1 1
0.00403857665667717 0.00476195853364711 1 1
-0.135520329870871 -0.133023597156671 1 1
0.0983404167794611 0.0958500063524075 1 1
0.190993318414524 0.187567097997704 0 0
0.0502877059023604 0.0491982944920672 1 1
0.0925232358255378 0.0906458584211215 1 1
-0.0153634183979031 -0.0156227739380997 1 1
0.0152829799734689 0.0147022175106191 1 1
-0.0714487185189723 -0.0708962487385992 1 1
0.0188783942507051 0.0189114870808464 1 1
-0.0323584577137299 -0.0309895639555974 1 1
-0.0169717987785756 -0.0169157673589835 1 1
0.00620994759230214 0.00557070086624783 1 1
0.18223747665 0.179660682588955 1 1
-0.0471726521461603 -0.0470620620013335 1 1
0.0259801150612684 0.0246335296906956 1 1
0.0169310204460964 0.0164940731082139 1 1
0.0257358699157117 0.0241645702603425 1 1
0.118644792633419 0.116412934937706 1 1
0.0266030898083753 0.026051625218128 1 1
0.0581986700431303 0.0571490912599591 1 1
0.139580891354811 0.137643188978666 1 1
-0.087947653416069 -0.0863678036421312 1 1
-0.0150431966838942 -0.015097323744789 1 1
0.047629071787016 0.0464841312153961 1 1
0.143863046866543 0.140546927024583 1 1
-0.0139929932311706 -0.0137743249250289 1 1
-0.19635409043256 -0.19271484189001 0 0
-0.038470093373769 -0.0374610598382517 1 1
0.124718068377213 0.122765206422851 1 1
0.165587044311764 0.162670762141443 0 0
-0.0644308275160372 -0.0635448036369394 1 1
-0.0314988958570308 -0.0304009782342013 1 1
-0.0674445948600768 -0.0661956316008586 1 1
-0.142563673987594 -0.140588543492029 0 0
-0.107872067515365 -0.106659635214823 1 1
-0.0885949600796878 -0.0871516233814864 1 1
0.0687814852971896 0.0672812636756096 1 1
0.0124991661630207 0.011856108430429 1 1
-0.0772949016696148 -0.0764203442057113 1 1
-0.0238328814789674 -0.0234000894052979 1 1
0.186641984716704 0.183068197302479 1 1
0.0564608979680445 0.0553831677295719 1 1
-0.0862249482809266 -0.0850342543638248 1 1
-0.0759038140849937 -0.0738256751299069 1 1
-0.0560069119334577 -0.0540793689461114 1 1
-0.0234548910514085 -0.0235721647137619 1 1
0.0743922270706251 0.0729112782409035 1 1
0.00711688018110309 0.00789872965213209 1 1
-0.146056820755181 -0.143212872098548 0 0
-0.12520814001118 -0.123599683463592 1 1
-0.00267084474109138 -0.00259211690084018 1 1
0.152241546468 0.148949957520655 1 1
0.0493798221454827 0.0487410083002618 1 1
0.108337246192175 0.106541781120839 1 1
0.0554093811375566 0.0547315677210148 1 1
-0.0540905423863549 -0.0528829864566319 1 1
-0.0426245398934312 -0.0417894101025485 1 1
0.0361369835044472 0.0353380631820468 1 1
0.111220515151709 0.109018355927484 1 1
0.075964754814971 0.0741862017396161 1 1
0.0595514735882013 0.0593322900800832 1 1
0.0178507716021346 0.0175620184242671 1 1
-0.0508291987379558 -0.0504064351992987 1 1
-0.00758317015248215 -0.0078459730753783 1 1
-0.127085723990393 -0.125186469320855 1 1
-0.129838994688978 -0.127785486523783 1 1
0.0136772196285059 0.0140849221281597 1 1
-0.109326618584255 -0.107468509418543 1 1
-0.056564559794431 -0.0563886027278741 1 1
-0.0870074977763333 -0.0848532044679452 1 1
0.187288025969377 0.183579482670906 0 0
0.0529243176706028 0.051741538810579 1 1
-0.0834940183073057 -0.0830733306644693 1 1
0.138979241014872 0.135654493214921 1 1
-0.0248363010036977 -0.0239533487198522 1 1
0.00474385429238636 0.00406350697745911 1 1
0.0439453153804455 0.0421027420693076 1 1
0.091365534165838 0.0891069818551912 1 1
-0.095280280678205 -0.0927879887555497 1 1
0.040956994825399 0.0406320516177975 1 1
-0.138786228075572 -0.136468963357907 1 1
0.0740456258761091 0.0722037887462151 1 1
-0.0615983925553497 -0.0600949095502538 1 1
-0.0524159409906839 -0.0512624255627655 1 1
0.0295108745242462 0.0289629552519307 1 1
-0.089770662521704 -0.0887148954185912 1 1
0.125498123755939 0.123062665536511 1 1
-0.0283836759340217 -0.0281917012355843 1 1
0.144142013649107 0.14082801600507 1 1
0.188004825026813 0.185141198115452 0 0
-0.038924862960763 -0.0382087429599434 1 1
-0.160917112672047 -0.157938556254148 0 0
-0.046218279556833 -0.046648633896679 1 1
0.0850394602439399 0.0837077873490114 1 1
0.0958482638870844 0.0942379782685283 1 1
0.10925054360328 0.107373070669034 1 1
0.132377887196776 0.129713149871967 1 1
-0.00931210319975835 -0.00934737975677219 1 1
0.010471071367969 0.0101996094013026 1 1
-0.057566966992335 -0.0564677478084193 1 1
-0.0154302901991728 -0.0149201294213659 1 1
0.0523028138050698 0.051225714021909 1 1
0.0578501781630231 0.0569278544893221 1 1
0.0527245458097004 0.0521139854095434 1 1
0.0471989393452437 0.0460715294057093 1 1
0.172880845606521 0.169614874035949 0 0
0.039958526663116 0.0387524349565217 1 1
0.00289572619476827 0.00427158880833352 1 1
0.0371696964512973 0.0377929142473867 1 1
-0.0597177095481784 -0.0589862779931527 1 1
-0.0836158203716879 -0.0820513630970769 1 1
-0.0567951459282658 -0.0561044780876518 1 1
0.128295339917839 0.126384457000418 1 1
-0.099502439373145 -0.0979064247534163 1 1
-0.122934078226151 -0.121341861605253 1 1
-0.0870714834767585 -0.0858878981950509 1 1
-0.0688983031600703 -0.0676568726826444 1 1
-0.0413190292949638 -0.0402730843869434 1 1
-0.0498369674342053 -0.0490414229678117 1 1
-0.157877931656973 -0.153728922588474 1 1
-0.0152758551834206 -0.0138568687614868 1 1
-0.0834632143830692 -0.0809473878664367 1 1
0.000896058848383296 0.00173880499438511 1 1
0.136503608857231 0.134567238201736 1 1
-0.0476214197768805 -0.046337006221798 1 1
-0.151037208750714 -0.147768991910864 1 1
0.136783933874062 0.135199138668359 1 1
0.0332397233553039 0.0324717276875149 1 1
-0.0495821927600925 -0.0486218697744208 1 1
-0.0181016449497135 -0.0177096366874601 1 1
-0.0481235589067275 -0.0475965142276313 1 1
0.0260269405566127 0.0254587795805432 1 1
-0.0584560216892489 -0.0578374424064758 1 1
-0.045553947503206 -0.044669009564383 1 1
-0.0568614115423039 -0.0548599056438768 1 1
-0.129014406421769 -0.126095711787349 1 1
0.0693812164039158 0.068637495531924 1 1
-0.0758452228621519 -0.0744450717707467 1 1
0.0486626345979606 0.0484060152791784 1 1
-0.116189696424333 -0.114265080486682 1 1
-0.0416812431116105 -0.0411278433752447 1 1
0.0204696653524306 0.0199724608201738 1 1
-0.0173860084921726 -0.0173579759404363 1 1
0.0593586929283019 0.0585178640140363 1 1
0.12407934000212 0.12200965671706 1 1
-0.00164933205023953 -0.000963867176432364 1 1
-0.0845936624751091 -0.0828848657503282 1 1
-0.181323863408772 -0.178318339508129 0 0
-0.0648130722571031 -0.0635618728785709 1 1
-0.226405962902916 -0.222646871526319 0 0
0.11903151950996 0.117242620901294 1 1
0.0162775848120777 0.0163492098789541 1 1
0.00619117765685405 0.00627047150413429 1 1
0.0584247683842531 0.0578130264197149 1 1
-0.0845766124514437 -0.0827800103322742 1 1
-0.0540357644764605 -0.0529594633357881 1 1
-0.156362974553306 -0.153698910980856 1 1
0.0947991737275474 0.0933366254076485 1 1
-0.0257556705992794 -0.0255630919437142 1 1
0.0421821413603314 0.0409742703393097 1 1
-0.0268761783619432 -0.0262983576974685 1 1
-0.0693771974759937 -0.0674630740226956 1 1
-0.0326128554662304 -0.0318339252944058 1 1
-0.0813767377993474 -0.0797993316679408 1 1
-0.118798457627816 -0.116814597411424 1 1
-0.00670331668458994 -0.00674139524781418 1 1
0.0433392441316857 0.0425786456043343 1 1
-0.0622690612239825 -0.0610703154065604 1 1
0.0330209112608415 0.0328609446787873 1 1
0.0574621306620165 0.0564265526472749 1 1
0.11026768982093 0.1082507874461 1 1
-0.0560975381884925 -0.0553518916931421 1 1
-0.0349298822869862 -0.0341910934015578 1 1
-0.0305054413935859 -0.0303098905379909 1 1
0.0043238914211316 0.00422411826558857 1 1
0.0283625749784697 0.0282989331909322 1 1
-0.0184746460932347 -0.0175559217572801 1 1
-0.153829085344464 -0.150721775117314 0 0
-0.0084482327619337 -0.00822109877173029 1 1
-0.115018911169891 -0.11288836282771 1 1
-0.060304283700992 -0.0596810744040806 1 1
-0.0767329164014223 -0.0748737833435162 1 1
-0.0139070613766463 -0.0138684063885077 1 1
-0.0381598264711397 -0.0375653197041554 1 1
-0.0233356091346043 -0.0228983557180963 1 1
0.08628197433139 0.0849768352549289 1 1
0.0393019422781049 0.0394759283851237 1 1
0.00940169169000466 0.00914961997260588 1 1
0.0216413634602077 0.0208656940842616 1 1
-0.0482666684747158 -0.0475370508085667 1 1
-0.042170299766324 -0.0413733891089397 1 1
-0.0432918692988893 -0.0437114156549682 1 1
0.0660474707419786 0.0643352011158537 1 1
0.0222028239477602 0.0213420693517498 1 1
-0.0297214645227341 -0.029020986567928 1 1
0.0109132222661194 0.0105891046779261 1 1
0.115072525182779 0.112756520129661 1 1
0.0345028811793248 0.0347085144262983 1 1
0.0510317977233657 0.0501920479079682 1 1
-0.025139500792131 -0.0257983153606195 1 1
0.0268542553890428 0.0259937592923195 1 1
0.0508953170993204 0.0493580500028018 1 1
-0.0238128824966555 -0.0232730325206724 1 1
0.0738629244898626 0.0726032555315739 1 1
0.0322685872223566 0.0317457408056471 1 1
-0.0862120899984501 -0.0841382845741698 1 1
-0.0682927371741949 -0.067404198132341 1 1
-0.102507880415177 -0.10074798182995 1 1
0.0832211213590935 0.0818597125324786 1 1
-0.0757800761721812 -0.0747077003048534 1 1
-0.00704048027404314 -0.00746003599811587 1 1
-0.00495375036213663 -0.0050448771348723 1 1
-0.0741047091291129 -0.0731755213560139 1 1
-0.0200811738696438 -0.0195428207382506 1 1
-0.0952706155332491 -0.0935427918670962 1 1
0.205460544597711 0.201852387142965 1 1
-0.16826866415163 -0.165794190742203 1 1
-0.0215605027204046 -0.0217001145280069 1 1
-0.0936964304576083 -0.0922571200428327 1 1
0.151252506533447 0.149547514145608 0 0
-0.00864626941350613 -0.00760425082049859 1 1
0.0694742597452114 0.0681915830562943 1 1
0.0106143567258271 0.00990226917966235 1 1
0.0112113064765468 0.0120025182201921 1 1
-0.156847472258697 -0.154343644640342 0 0
-0.11041673868425 -0.109663353906452 1 1
0.00847585526177897 0.00812092611815816 1 1
-0.259802852177223 -0.254837053635034 0 0
-0.0726177672446287 -0.0710373163988403 1 1
-0.0862722090116327 -0.0848210610226699 1 1
-0.0570163343046917 -0.0563190932947671 1 1
0.087740435346932 0.0864742793315132 1 1
0.165830936944991 0.162404235386706 1 1
-0.10658904596465 -0.103672369544115 1 1
-0.0168415489238544 -0.0154318550998782 1 1
0.177733257652127 0.173887897037288 0 0
-0.132591478959949 -0.130516918556701 1 1
0.10674267925333 0.103529470002108 1 1
-0.0644659058853759 -0.0631495754151884 1 1
0.0990737745277588 0.0975048753392455 1 1
0.0141820510133959 0.0137060637916019 1 1
0.00468957445799399 0.00434926858351956 1 1
-0.0939931587002761 -0.0924632372665886 1 1
0.0956066824218765 0.0940660679566924 1 1
0.0701258807175328 0.0691825514593356 1 1
-0.0410647416742576 -0.040381453091016 1 1
0.0516050151386445 0.0501429419091642 1 1
0.103217645386367 0.101870654099718 1 1
-0.0146929241589195 -0.0156130195860452 1 1
-0.0939762165380993 -0.0926607445684474 1 1
-0.0459496385873088 -0.0453096972380612 1 1
-0.108875156237737 -0.106718148798262 1 1
-0.018884443370083 -0.0180859915549142 1 1
0.128886506395568 0.126077550804515 1 1
-0.0858438205007687 -0.0841289021409365 1 1
0.00871319760477446 0.00850111238974469 1 1
-0.124115328701259 -0.12178345730462 1 1
-0.0918871884635063 -0.0885528748624572 1 1
0.141467484570046 0.138376619449491 1 1
-0.0583880798635035 -0.0576435783755383 1 1
0.09213164411073 0.0905223882138029 1 1
0.0106335512610926 0.0103227810276285 1 1
0.143859492388961 0.141333946225139 1 1
-0.00639871184604479 -0.00603191766991833 1 1
0.0775934726982485 0.0761107191439331 1 1
0.0610198207211784 0.0593008747670635 1 1
-0.164943292089439 -0.16183040708871 0 0
-0.0837836987104076 -0.0829000819723746 1 1
0.0292840541402386 0.0287986569890465 1 1
-0.0362276668510017 -0.0353942246010473 1 1
0.0647002866518514 0.0641227706933712 1 1
-0.112990825498513 -0.111420648889049 1 1
0.0854091037993956 0.084256794675222 1 1
0.0962583059802901 0.0947021971421749 1 1
0.0408243629785704 0.040503173409011 1 1
-0.0470890302359839 -0.0467689441643239 1 1
-0.0209940196432751 -0.0209278927128532 1 1
0.136058725611564 0.133928536798266 1 1
0.0172921691449779 0.0167569321772524 1 1
-0.000688399920923248 -0.00099479325007352 1 1
-0.0265408863981461 -0.0264006031386234 1 1
-0.00451803322708156 -0.00443637089244048 1 1
-0.0229007825961982 -0.0229486119754026 1 1
-0.0810377821540763 -0.0790218064092151 1 1
0.0148919671692396 0.0147113125519893 1 1
0.00227586304190169 0.00128442314081521 1 1
-0.0509429760499527 -0.0489256930436598 1 1
-0.0781925603342475 -0.0767747227716013 1 1
-0.0790484594844025 -0.0776162966015601 1 1
0.128562476561528 0.126144627091061 1 1
-0.0855163007897162 -0.084959214337609 1 1
0.109462583189649 0.107095413477925 1 1
-0.0105226143611394 -0.00994484565931024 1 1
0.0503308786886797 0.0490931819158011 1 1
0.0328383774907789 0.0323623742699239 1 1
-0.0716931432446817 -0.0708164316565402 1 1
0.0585634493665664 0.0577701014354949 1 1
-0.000532620648985696 -0.000370407263229556 1 1
-0.0124466331173123 -0.0130094385002192 1 1
0.0890354813356452 0.0871062258906802 1 1
0.154181498745817 0.151474326636786 0 0
0.0444957369647991 0.0434854630371178 1 1
0.0365810433797409 0.035807399540168 1 1
-0.0136909493646231 -0.0133938997393778 1 1
0.0105648129026145 0.0111964847662683 1 1
-0.0802539844715029 -0.0793670897096073 1 1
0.145075612821235 0.142404134240404 1 1
0.0683629655603394 0.0670082154643323 1 1
-0.00299418964320829 -0.0021108284819667 1 1
0.0533765618971604 0.0525843033798141 1 1
0.0235771317838918 0.0231479431437869 1 1
0.0280529515747913 0.0272358881106124 1 1
-5.08601414111812e-05 -4.4935945669667e-05 1 1
0.195582232877448 0.191408367390448 0 0
-0.0905877863810695 -0.0882529303899467 1 1
0.0618377185978498 0.0606386632286117 1 1
-0.0442867139077457 -0.043102622584727 1 1
-0.074852250822835 -0.0736751735758295 1 1
-0.0395670132231177 -0.0388724047954063 1 1
0.00256601832752694 0.00359210763536576 1 1
0.0570350483764821 0.0556940311955348 1 1
0.0747965298040879 0.0736227641789727 1 1
0.0940071787819948 0.0920871981317413 1 1
-0.00531612719697354 -0.00505204306040825 1 1
-0.0344115686941133 -0.0339614772926482 1 1
0.0508321734772686 0.050221506367343 1 1
0.116148833783248 0.114966791278693 1 1
-0.0469344076761868 -0.0461859777243506 1 1
0.00101586913449707 0.000954128897576095 1 1
0.110225401217475 0.10825501972791 1 1
-0.0411232359476088 -0.039747009132339 1 1
-0.0152897384171725 -0.0149109454590437 1 1
-0.0274788767031056 -0.02747373424618 1 1
0.129384484677061 0.126227808945012 1 1
-0.0622166751455373 -0.060706620610242 1 1
-0.0390039687370584 -0.0390330751024914 1 1
-0.00894532760040358 -0.00842480549541708 1 1
0.0491183732535136 0.0482423805462191 1 1
-0.124394194783777 -0.122770552805068 1 1
0.0419163942702414 0.0404254150524061 1 1
-0.116818045359765 -0.11498226057212 1 1
0.137897232066544 0.136361951732086 1 1
-0.00266364185312785 -0.00118679620442541 1 1
0.0942519889368195 0.09327774832335 1 1
-0.055620471395057 -0.0545304179150758 1 1
0.0193593636045915 0.0187232783996389 1 1
0.0211816327733309 0.0214004733971214 1 1
-0.0584918565167612 -0.0575501193820531 1 1
0.0251124869422249 0.0248519875706976 1 1
0.114461053793468 0.11268493673848 1 1
-0.0873379655178152 -0.0857238460266432 1 1
-0.0491183551265133 -0.048700278176874 1 1
0.0627477873000017 0.0617559268091695 1 1
-0.0827174697227716 -0.081748860236696 1 1
0.0742054229161202 0.0727375154284016 1 1
-0.147201158778818 -0.144000843844307 1 1
0.0390474780883421 0.0386637992039041 1 1
-0.0678213827293779 -0.066415405259741 1 1
0.165555817801617 0.162255807523108 0 0
-0.181570341027982 -0.178231110338798 0 0
-0.0718174187872243 -0.0704898652170678 1 1
-0.0974668971784888 -0.0952698960569843 1 1
-0.0733734843078888 -0.0721170680711874 1 1
-0.0234485789461067 -0.0231555870117617 1 1
-0.00426244532930185 -0.00521061328174198 1 1
-0.0521328360907772 -0.0515282566803168 1 1
0.0127921228118402 0.012277418214955 1 1
-0.0645143260620891 -0.0638004453740706 1 1
0.0115605142842538 0.011982773878712 1 1
-0.0441219052973327 -0.0432865853399484 1 1
0.132541686471337 0.131286109307785 1 1
-0.0195256890103789 -0.018855676043468 1 1
0.0401820266440956 0.0386484257634735 1 1
0.091568970705464 0.089993984104985 1 1
-0.118996298944866 -0.116794417967793 1 1
-0.0498196908981202 -0.0491981151799096 1 1
-0.0128997223993935 -0.0129327114022585 1 1
0.0440663204219938 0.0435487241694991 1 1
-0.0463984805160589 -0.0450797218297604 1 1
0.0725709782543002 0.0709442502184508 1 1
-0.00149704106738391 -0.00227506955047835 1 1
0.17419875318352 0.170458059609576 0 0
0.0648509518708752 0.0625399518182164 1 1
0.123509581827014 0.121534046544824 1 1
0.0111913303737022 0.0104372411377418 1 1
-0.165229472736803 -0.16265234406929 1 1
0.0296186867171564 0.0285281047238505 1 1
0.242554464712322 0.237575690886218 0 0
-0.0661755369457207 -0.0646286947420782 1 1
-0.0270403156150097 -0.0270350931210088 1 1
-0.028636949558236 -0.027846266933627 1 1
0.0171859632171137 0.0170578763107462 1 1
-0.095848442914847 -0.0940944108249326 1 1
0.0451352079161721 0.0436110527861253 1 1
-0.129523649594736 -0.126540462604336 1 1
-0.155285533730888 -0.152847397114904 0 0
0.0360462988905157 0.0366846191253586 1 1
0.0936725619807396 0.0920659449570832 1 1
0.0849177569573934 0.082630625357767 1 1
0.0774856755436295 0.0753619797704078 1 1
-0.0103585129401815 -0.0100267571314224 1 1
-0.0594274553649917 -0.0584283887863631 1 1
-0.00649219798162753 -0.00571455417650581 1 1
-0.0420071955433959 -0.0409656522043834 1 1
0.136492713452165 0.134033746719639 1 1
-0.0630784243444438 -0.0607275376357045 1 1
0.105117758092713 0.102973178775742 1 1
0.0401081430490612 0.0397978793828881 1 1
-0.0124817024141603 -0.0117980999868286 1 1
-0.150371756850814 -0.147783553365208 1 1
-0.174431974140462 -0.170322072828655 0 0
-0.105448588773842 -0.104884650931711 1 1
-0.0829153756114215 -0.0816392147396968 1 1
0.182500989955745 0.179686043433849 0 0
-0.144683007840797 -0.14233123858872 0 0
0.139929261445594 0.136900488877047 1 1
-0.0677288927574574 -0.0669936333026196 1 1
-0.0289024194362765 -0.0282730130241282 1 1
-0.0823550717708419 -0.0805014014487675 1 1
0.0116054743098084 0.0114433217758287 1 1
0.071122629256081 0.0689232073607 1 1
-0.176227772557763 -0.17288519712563 0 0
-0.0272676010567539 -0.0274067188199598 1 1
0.0120195535368135 0.0126628649988342 1 1
-0.0472616093524458 -0.0465721597989615 1 1
0.0028610553583509 0.00333500717594271 1 1
0.133366945245717 0.130673796000193 1 1
0.0449135718939045 0.0433312201193489 1 1
-0.0796315701672256 -0.0772605078273528 1 1
0.00563990242116817 0.00467452404530973 1 1
0.025882638187632 0.0253368223367553 1 1
-0.0153864894018904 -0.0153934936790812 1 1
0.0182798499480921 0.0180538234082838 1 1
-0.0297441550245081 -0.029445784535017 1 1
-0.0832272654244012 -0.0814653228347096 1 1
0.187114439763834 0.183357056062399 0 0
0.00195516211098234 0.00147994932508971 1 1
-0.105243176430497 -0.103333317469555 1 1
-0.103145580830963 -0.102345430759901 1 1
-0.146653385154782 -0.144518666595825 0 0
-0.0195956478080181 -0.019329120625293 1 1
-0.0787118602850193 -0.0772527996868499 1 1
-0.00927903276941136 -0.00850821106842126 1 1
0.0320048480081309 0.0319334353650842 1 1
0.00433703573791324 0.00452136029183439 1 1
0.0903409383281777 0.0886529742091396 1 1
0.00497889610150665 0.00420098694695901 1 1
0.00532951672083059 0.00491441521017161 1 1
-0.140436118636964 -0.137258571536193 1 1
-0.0639844334918182 -0.0625163594536031 1 1
0.177228123910308 0.173445989564692 0 0
0.0569821078627792 0.0562027119747443 1 1
0.0604491675537744 0.0591920174579285 1 1
-0.242436850786511 -0.238142986427842 0 0
-0.0612739440181542 -0.0606084202521326 1 1
0.0323573512924186 0.03246862864616 1 1
-0.00116178490931288 -0.00120041122586228 1 1
-0.0576598232405615 -0.0574154795404997 1 1
-0.0224518369387466 -0.0222046569922468 1 1
-0.05587546663186 -0.0548583714682246 1 1
-0.0360804015602892 -0.0350547281389989 1 1
-0.0212985732685546 -0.0210197695443076 1 1
0.134019535426491 0.131253854124558 1 1
-0.105893164461697 -0.103338370762578 1 1
0.0202825881671765 0.0200997542328984 1 1
0.110663838496567 0.108059853079383 1 1
-0.0644846858261471 -0.0629489954579536 1 1
0.100182149009284 0.0981424548945851 1 1
0.00532222593312603 0.00508058233070125 1 1
0.0623253998967105 0.0614291710608893 1 1
-0.0658596853296566 -0.0634651738502975 1 1
-0.0714174853678685 -0.0697880314771706 1 1
0.308015037172577 0.302635128581902 0 0
0.0750012042593845 0.0739528846709936 1 1
-0.114034225173368 -0.111789232421388 1 1
0.0516113829580692 0.0507094907159587 1 1
-0.0917410247768071 -0.090006769831735 1 1
-0.0289409193647094 -0.0287404974806107 1 1
-0.0469216321645764 -0.045667649022789 1 1
0.0380358299313912 0.0368376289626266 1 1
-0.0101972258572978 -0.00987726898997709 1 1
-0.00855293269040032 -0.00857618112122937 1 1
-0.0197688289279161 -0.0194525268490453 1 1
0.0730923688219783 0.0724636368204726 1 1
-0.021138160442443 -0.0208334208330913 1 1
-0.145096720803023 -0.142323640913131 1 1
0.0738222332356738 0.072951603623103 1 1
0.109217212867276 0.108262062995533 1 1
-0.020913227593744 -0.0197316024850579 1 1
0.00616884691116875 0.00598821664736335 1 1
0.0263713561404756 0.0259695651702829 1 1
-0.000687801397552409 -0.00129090522735397 1 1
-0.0338614986059512 -0.0333186006173895 1 1
-0.050929634230416 -0.0504741678258463 1 1
0.0267310377375148 0.0261295877742944 1 1
0.136640143742952 0.132614170573807 1 1
0.0285030299916968 0.0281153116064327 1 1
-0.0426193570570697 -0.0412824952401115 1 1
-0.0781693571704007 -0.0769815932962999 1 1
0.0307547888176584 0.0307521735222486 1 1
0.0100105660695613 0.0100735265385645 1 1
0.0836568443529868 0.0815106113026949 1 1
0.0909177533625519 0.0888500388476371 1 1
0.0615862389255857 0.0605997750040495 1 1
0.0626799902927162 0.061716079789025 1 1
-0.0494022837926538 -0.048667753636627 1 1
0.0404351036110106 0.0395531046324248 1 1
0.0874811830885163 0.0854177781719098 1 1
0.161837775551365 0.158118644218297 1 1
-0.0313273490276722 -0.0299609899612669 1 1
0.156587141141897 0.152894334714043 1 1
-0.0865501912029907 -0.0848042401927367 1 1
-0.15114907032389 -0.147721184799523 0 0
0.14973071143659 0.14641591645162 1 1
0.190213041343061 0.18664216719096 0 0
0.0675830158839537 0.0668403846100546 1 1
-0.0296875202970894 -0.0294049572940668 1 1
-0.00145788623306856 -0.00167469012719919 1 1
-0.11284990461187 -0.110384830795466 1 1
-0.00809831021425011 -0.00721133763028423 1 1
-0.0839807864225888 -0.0811615889890128 1 1
0.0696266830970447 0.0683240623388465 1 1
0.0632416143320048 0.0625407406412342 1 1
-0.0865967582638565 -0.0845714667829804 1 1
0.130721077632155 0.129129356791755 1 1
0.0770622364727627 0.075196842580344 1 1
0.110247734177608 0.109060343629562 1 1
-0.0295962072528615 -0.0295342725738557 1 1
-0.000996491549284431 -0.000563989885515766 1 1
-0.0367855706407524 -0.0362777792451608 1 1
-0.0326296905845709 -0.0316084012295166 1 1
0.0428427290707228 0.0425645888554438 1 1
-0.0424052066642839 -0.0413935527939271 1 1
0.137535065429951 0.134947264192939 1 1
0.0197460665468515 0.0202145824896943 1 1
-0.0916235311205611 -0.0906485499480952 1 1
-0.183903543782663 -0.180195727397931 0 0
0.115180989696095 0.112930924938328 1 1
0.0118745575798033 0.0104332881910774 1 1
-0.0270071769725452 -0.0269140085738576 1 1
0.110060657157366 0.108513440983671 1 1
-0.0954199916320046 -0.0941210747222582 1 1
-0.0553597663040384 -0.0541749147234768 1 1
-0.284727572120182 -0.279239637910773 0 0
-0.0755039277666918 -0.0738334737463744 1 1
-0.0564523097569862 -0.0557991738054756 1 1
-0.0585472702794581 -0.0578576125401539 1 1
-0.0504080752813966 -0.0505489513513939 1 1
0.177305659874999 0.173898807759393 0 0
0.12293346528901 0.121011651282177 1 1
-0.128644300005348 -0.126865207733044 1 1
0.075384965645987 0.0740962645624131 1 1
-0.126870502355471 -0.124528679820346 1 1
-0.0208740908943016 -0.0206439058482735 1 1
0.128144226483505 0.125789885777445 1 1
0.0379514236004042 0.0372758230744163 1 1
0.111253774268153 0.109004652511553 1 1
0.0811526682853879 0.0806988842169459 1 1
-0.0657023323241923 -0.0636959638521299 1 1
0.00644801146583216 0.00606003757906501 1 1
-0.133689309471448 -0.1311052146389 1 1
-0.0166078913832158 -0.0154984152940298 1 1
-0.0476841741852663 -0.0467851704078807 1 1
-0.158324943984517 -0.155109235209533 1 1
-0.0741359850182103 -0.0729493315554685 1 1
0.00078422735410956 0.000889840331209413 1 1
-0.039126595274336 -0.0388223765934424 1 1
-0.0421554497009856 -0.0417014814708921 1 1
-0.0516238290694559 -0.0511213532819575 1 1
-0.034283877027805 -0.0328471252907747 1 1
0.157282538577544 0.154265391758581 1 1
0.05293835824404 0.0517787041766745 1 1
-0.0853145056425411 -0.0837890167820583 1 1
0.0545515957001956 0.0535384618630673 1 1
0.0498195067504168 0.0487006326326237 1 1
-0.0140637471396938 -0.0135096037807235 1 1
0.0624731794625128 0.0610367224458814 1 1
-0.0873765151076227 -0.0864213362864776 1 1
-0.0120011426311251 -0.0116031169918182 1 1
0.12022299895763 0.118678121877243 1 1
-0.14286949447115 -0.139773767398017 1 1
0.0521156599391263 0.0511284141884768 1 1
-0.14778258516767 -0.144256318247638 1 1
-0.0479308107045089 -0.0471727745493767 1 1
0.0193549604368285 0.0195746486063426 1 1
-0.0352455751897395 -0.0349058522191418 1 1
0.0357107377372803 0.0345878704841566 1 1
0.0311856526003755 0.0304370303766325 1 1
0.0717401199851453 0.0701083083270453 1 1
-0.0369649873543297 -0.036207188249376 1 1
-0.00967967110384147 -0.00952631461891807 1 1
0.15943691889447 0.156613309907914 0 0
-0.0258136882435683 -0.0250503427725604 1 1
-0.0137896567075725 -0.01307456454083 1 1
0.0206546729148929 0.0198132431358407 1 1
0.123448431043165 0.121283158383078 1 1
0.0427396680915813 0.0422526751673561 1 1
0.0755324696652401 0.0742631365143119 1 1
0.125620289371446 0.123246889666048 1 1
-0.0988917114775991 -0.0966498611461848 1 1
-0.0829083729498558 -0.0810576130717295 1 1
0.0297278072234104 0.0290396187275098 1 1
-0.0723431667630942 -0.0714202142504974 1 1
-0.0568069437234561 -0.0557645277147387 1 1
0.0922178844456531 0.0903886988297036 1 1
0.0798371074135347 0.0778843006402119 1 1
0.0244506093687108 0.0238855201022541 1 1
0.0692289092403519 0.0681963528710033 1 1
0.0267757018991393 0.0266188515637966 1 1
-0.110704365436522 -0.108031094127441 1 1
0.0492530830757176 0.048590170226912 1 1
0.0228132747146149 0.0226879724868631 1 1
-0.0351614082764566 -0.0347058561210713 1 1
-0.0587051876837961 -0.0576580848383571 1 1
0.0852573558765127 0.0832961551906052 1 1
0.0503064484652651 0.0493232882419949 1 1
0.0157643468703657 0.0154798891532011 1 1
0.196632350976448 0.192440296034237 0 0
-0.0068099939523792 -0.00673890002359695 1 1
0.140635233599333 0.138207251631112 0 0
-0.0338289068120525 -0.0328359518636804 1 1
0.0229218222765297 0.0218880937417024 1 1
0.0952513320910868 0.0940016194269561 1 1
-0.0277012407851808 -0.0261481400990682 1 1
0.119033507524096 0.115986218096568 1 1
-0.0783426372831092 -0.0770082554600165 1 1
-0.0189944052832097 -0.0179680459748414 1 1
0.0562463606262197 0.0549497707929926 1 1
0.00853219345946891 0.00913261694309351 1 1
-0.0321986947140308 -0.0325931188236613 1 1
0.0513101282374313 0.0497767438472451 1 1
0.0528257352283468 0.0526099806847204 1 1
-0.00562483829746538 -0.00573367585116227 1 1
-0.00416248044860053 -0.00420495610300744 1 1
-0.0640323012238066 -0.0632063369514254 1 1
0.0636119464077581 0.0632677076515439 1 1
0.0245541176495733 0.0248946034416236 1 1
0.113754738836013 0.112116095421125 1 1
0.0126024666621316 0.0122130594830829 1 1
-0.0863389101701878 -0.0849425207537394 1 1
-0.00175915784844135 -0.00220944041467978 1 1
-0.0324693196212423 -0.0315374841691078 1 1
0.0255355405462222 0.0256390948537614 1 1
-0.00879613088389002 -0.00855543311200478 1 1
0.0525658691584097 0.051499195482952 1 1
0.108466844673082 0.105852742749732 1 1
0.0431032717596472 0.0426768245882998 1 1
0.00990470824244794 0.0104678992771067 1 1
0.0857783996351857 0.0830899515349971 1 1
-0.0348500309978509 -0.034161203470752 1 1
-0.0404093570874243 -0.0389086858001155 1 1
-0.0167993439262173 -0.0170233095514135 1 1
0.112674537958005 0.109891696883497 1 1
-0.101882012760177 -0.0997194426340575 1 1
-0.0616787617492829 -0.0607487533192191 1 1
0.0312192291662278 0.0309386217155619 1 1
-0.0571592634987363 -0.0561620436834188 1 1
0.125316039755983 0.123636468713017 1 1
-0.0584732775814248 -0.0570973660604463 1 1
-0.0117252554764198 -0.011739188764854 1 1
0.0403345105444039 0.0393091523516967 1 1
0.0805711268934175 0.0786636702961794 1 1
0.0036657036624457 0.00282387269442724 1 1
0.0244378319804995 0.0233336509337169 1 1
0.0248691715530474 0.0244805192806871 1 1
0.104909215850283 0.102876424319641 1 1
0.000918023077803137 0.00140811313662886 1 1
-0.0269611717655117 -0.026988248532753 1 1
0.0375347843817218 0.0366246705252038 1 1
0.0110322412161479 0.0106151665240735 1 1
-0.0625377688374368 -0.0621112379811849 1 1
-0.0811790307946568 -0.0792075204962931 1 1
-0.108205289510328 -0.106295404058486 1 1
-0.179650824103672 -0.176252905585166 0 0
-0.0202758683198836 -0.0203631146025406 1 1
0.0412990514394317 0.0398843779623967 1 1
0.0454946391021917 0.0445175920455724 1 1
0.0401049849165147 0.0387916234773218 1 1
0.0226083677936039 0.0221544263007822 1 1
0.0521308853369617 0.0508776246635671 1 1
0.0984554964247099 0.096675713688761 1 1
0.00217212593315038 0.00153161011395879 1 1
0.0442425112282947 0.044045538211607 1 1
0.186134915490224 0.182596589291631 0 0
0.0114069378812481 0.00987455943347347 1 1
-0.081606885696717 -0.0808489300262098 1 1
0.144918679065484 0.142531098030588 0 0
0.050803077702847 0.0499640904334282 1 1
0.066338455733149 0.0651166301870331 1 1
0.00523503830959149 0.00517539673535372 1 1
0.163450866010915 0.160767344828729 0 0
-0.0761595697632183 -0.0739013383502706 1 1
-0.0330068571725117 -0.0319513012573569 1 1
-0.046592542142105 -0.0457879363103736 1 1
0.051446998647501 0.0507451295221942 1 1
-0.0324106116763807 -0.0319125222676642 1 1
0.0251111757282218 0.0242673627740905 1 1
-0.100412852942542 -0.0992342660174812 1 1
0.0547073075826825 0.0531466107777506 1 1
0.0716488761725454 0.0703497938922772 1 1
-0.117644615543326 -0.115380516192498 1 1
-0.165255285379329 -0.162125269257215 1 1
0.012182293454893 0.0122751062649527 1 1
-0.128020199703889 -0.125760175091531 1 1
0.0361146392680254 0.035694790886403 1 1
0.0401712397990603 0.0396805464701525 1 1
0.0620854274377395 0.0600435879956967 1 1
-0.0677248195625458 -0.0663055909132101 1 1
-0.0195294681132407 -0.0187866135079216 1 1
-0.0106074771872891 -0.0104330369023418 1 1
0.0665164806698699 0.0656390786812234 1 1
-0.00479525692596359 -0.00479783096081791 1 1
0.0791562356570908 0.0768750763224797 1 1
-0.0407295154427956 -0.0386926269730842 1 1
0.0813846646477156 0.079815797288882 1 1
0.0388140838633388 0.0376213585019553 1 1
-0.171429456522524 -0.167878786141595 0 0
0.0388633468119674 0.0380145839466468 1 1
0.0300681802614396 0.0294609973124523 1 1
-0.0238846014620972 -0.0239394822737042 1 1
-0.0330829347677844 -0.0334989113088695 1 1
-0.0657160715769155 -0.0649776854402912 1 1
-0.00663349542365764 -0.00598864020325512 1 1
-0.0305185032395141 -0.0298792230902413 1 1
0.0269482465787156 0.0276648028878574 1 1
0.218968182788399 0.215957433685267 0 0
-0.0731065644570791 -0.0720742119390974 1 1
-0.127045405518719 -0.124599248704463 1 1
-0.114547197261871 -0.112164770472482 1 1
-0.0187335961975833 -0.0182870459902418 1 1
0.0618519646746089 0.0607555315003072 1 1
-0.202034495155027 -0.19856684442952 0 0
0.058067866358008 0.0574378894871222 1 1
-0.0482262870975175 -0.0477989922738259 1 1
-0.0445255760644309 -0.0438472266880964 1 1
0.156913338454927 0.154327253798826 1 1
0.0299250670912508 0.0286235785554735 1 1
-0.0398366814330302 -0.0391871379700694 1 1
-0.0158136174597901 -0.0167163793667936 1 1
0.0299502777959588 0.0296289547425865 1 1
-0.00742507995046743 -0.00727499386694535 1 1
-0.115032413525142 -0.113033570997633 1 1
-0.0692731433208614 -0.0683801277462954 1 1
-0.104070885550214 -0.101697819140162 1 1
0.1540241360907 0.150774384433949 0 0
0.00581070647730466 0.00626389207096131 1 1
-0.0727965144071563 -0.070380897962552 1 1
-0.0780475702869193 -0.0755878321638035 1 1
0.0279385747248237 0.0275066584665419 1 1
-0.00505268252664572 -0.00474392421084423 1 1
0.144888653197813 0.142633398664849 1 1
0.0186123517118281 0.0187596046987589 1 1
-0.00863526894122054 -0.00858994771838042 1 1
0.0608446036230948 0.0595329935509836 1 1
-0.139932415365709 -0.138013419160157 1 1
-0.0710058463460623 -0.0696344933554031 1 1
-0.00315644542466643 -0.00322759255926575 1 1
-0.105769877650855 -0.102869921662804 1 1
-0.0236383163492934 -0.0238171797745411 1 1
0.0437432676573784 0.0426143149945433 1 1
0.0161633362013131 0.016347799819413 1 1
-0.0714822502607695 -0.0698508175350356 1 1
-0.0309228511208242 -0.0303759970035924 1 1
-0.0127998233254352 -0.0127627094979117 1 1
-0.157107671099117 -0.153981202764091 0 0
0.00191684442072404 0.00203915497682986 1 1
0.0852625721314544 0.0837350127530332 1 1
0.157987309403239 0.153908027520645 1 1
0.00894821773511701 0.00885101859975468 1 1
0.00799210223032377 0.00799537051233628 1 1
-0.0820887823515972 -0.0805273026732762 1 1
0.0600643190568212 0.0589006825548358 1 1
-0.00764440847511421 -0.00690418540633587 1 1
-0.00377439516756359 -0.00362155171803273 1 1
0.0239871289778664 0.0248995837738926 1 1
0.0841618973627632 0.0829784998722635 1 1
-0.0204613659192096 -0.0201931281132202 1 1
-0.00315652181628815 -0.00327243177511702 1 1
0.156804503178038 0.153971089354072 0 0
0.103829282779161 0.10222657012621 1 1
-0.157487717006224 -0.154623953472178 1 1
0.081754354134534 0.0801974137732514 1 1
-0.0715218787125628 -0.0700792894746323 1 1
-0.0613611662117373 -0.0599405329514687 1 1
0.0563067560589494 0.0556690231799611 1 1
0.0262281851449681 0.0249327629857103 1 1
-0.113258885216751 -0.111038674739696 1 1
0.0252118536688773 0.0250176520744949 1 1
-0.103533934498123 -0.100729823257844 1 1
0.00746980804904888 0.00798332320672911 1 1
0.0646301548909436 0.0627974405465457 1 1
0.0533941004866624 0.0525318811218381 1 1
0.0368587818329441 0.0367316554715608 1 1
-0.0290183769374907 -0.0284760787724166 1 1
0.0466630105422619 0.0459158307182385 1 1
-0.0738970692046736 -0.0725219443380314 1 1
0.0136997832527526 0.0124726634951036 1 1
-0.00923416281270095 -0.00890075219067249 1 1
-0.0993795156331451 -0.0979089644577099 1 1
-0.0919377347374196 -0.0900387570852109 1 1
0.0348615792033211 0.0329043333360895 1 1
-0.0558552867206702 -0.0550970787721776 1 1
-0.0462790968916397 -0.0457206211506829 1 1
-0.0542992779063297 -0.0526847295315988 1 1
-0.00853851408326723 -0.00836855566238635 1 1
-0.0282457346675015 -0.0276560078114392 1 1
-0.029568393353376 -0.0295969987420996 1 1
-0.0938334426971185 -0.0921030993032739 1 1
-0.0442522785152627 -0.0423181767344442 1 1
-0.0268231827351911 -0.0265679503871529 1 1
-0.0383434717359184 -0.0374008263044466 1 1
-0.0306475569121589 -0.0308622126077779 1 1
-0.0878046255961973 -0.0851506100945647 1 1
-0.0262102077469529 -0.025344656953128 1 1
0.0467238496878525 0.0469249267840532 1 1
-0.0445980971666661 -0.0419937648015898 1 1
-0.0890686745238925 -0.0872245396957481 1 1
0.0640083557407282 0.0632879200742817 1 1
-0.04852498296307 -0.0483597577186089 1 1
0.0272570300593422 0.027223789180138 1 1
0.0432251526426725 0.0425857811189587 1 1
0.104402053699825 0.102521721927107 1 1
0.0289012080219637 0.0278276736502375 1 1
0.0392604273358587 0.0386732791931634 1 1
-0.0584781094738444 -0.0572010894591061 1 1
0.0406192058894289 0.0382047513464811 1 1
-0.0607456831052875 -0.0601784911507381 1 1
-0.0610529183019562 -0.0596904090171594 1 1
0.0692062963420545 0.0680955606608343 1 1
0.126543657665209 0.124155814362765 1 1
0.0546151793988967 0.0534815377624967 1 1
-0.110994724792874 -0.108726764574132 1 1
0.162166906847766 0.158858356415114 1 1
0.0470341359182588 0.0451563411137193 1 1
-0.117421892688152 -0.115056980107713 1 1
0.0467294814456049 0.0452208483930214 1 1
-0.00968747035500566 -0.00875083440086063 1 1
0.0793730438014576 0.0778983831959732 1 1
-0.134289213524893 -0.131592771221067 1 1
0.00760193450056078 0.00776717846914399 1 1
-0.0610964977962644 -0.0602551737815899 1 1
0.0494343529919073 0.0488519322056222 1 1
-0.0447863656895225 -0.0439212169967722 1 1
0.0121839598753551 0.01126601223828 1 1
0.0846887797173239 0.0836506834284142 1 1
-0.105302110663057 -0.103453908407725 1 1
0.0345440325386225 0.0339472134835362 1 1
-0.023661502846469 -0.023028752690373 1 1
0.034763553705111 0.0334415589779882 1 1
-0.0353283406320297 -0.0345182742962947 1 1
-0.012539952404629 -0.0116825016791522 1 1
-0.0523622267031881 -0.0513352488813178 1 1
0.0263381424611682 0.0257216008232494 1 1
-0.179442828099625 -0.175638731525879 1 1
-0.0236452681328611 -0.0233002326233412 1 1
-0.0255641002712049 -0.0248932337560952 1 1
0.088099542632973 0.0858204803685714 1 1
0.0676335895152532 0.0656708052137894 1 1
0.0119429434256443 0.0116712919017771 1 1
-0.00718200455014035 -0.00684493880155974 1 1
-0.0620546812507171 -0.0611203076545453 1 1
0.0740522982071927 0.0726894502088499 1 1
0.0679633348081191 0.0661171491736746 1 1
0.12920748567051 0.126749124983659 1 1
0.0130137714112886 0.012963994674249 1 1
0.0401885317966793 0.0394373904633672 1 1
0.263448215380441 0.258461716910556 0 0
0.0613856952971688 0.0609010306995514 1 1
0.0335193131547284 0.0325267551923693 1 1
0.0203399726555226 0.0207802620264955 1 1
-0.0282132837683008 -0.0267304070364343 1 1
0.123349278200111 0.121109409187768 1 1
0.102551591329799 0.100777240640758 1 1
0.0593232710785475 0.0571937249666405 1 1
-0.0469436741924492 -0.0466291472069703 1 1
0.024872124992155 0.0233221477352772 1 1
0.0740988528623524 0.0723791171169941 1 1
0.0999764400016089 0.0977159093572951 1 1
-0.0088641562827339 -0.00941176401442999 1 1
0.076196315649553 0.075067605133936 1 1
-0.109607112177658 -0.107511174620046 1 1
0.066320047817609 0.0645934683968983 1 1
0.0547205143297038 0.0538145974918926 1 1
0.022116978872952 0.0224003916026594 1 1
-0.0628776677238853 -0.0612611326473364 1 1
0.0448813454904238 0.0440854491954014 1 1
0.0919962046673453 0.0909973460330745 1 1
-0.122094213018934 -0.119547279778239 1 1
-0.127244133657656 -0.125393571946913 1 1
-0.101226461792092 -0.0998357169586641 1 1
-0.0492869396973669 -0.0484230894506401 1 1
0.00131733946072969 0.0014899455365907 1 1
-0.0816998357538953 -0.0801887328026737 1 1
-0.105051692459408 -0.10212686882303 1 1
-0.0496927780908227 -0.0489124078779459 1 1
0.0663460051989255 0.065078353321321 1 1
0.00953159879315811 0.00954709988716661 1 1
0.0199018259951675 0.0200089275438057 1 1
0.10089621044455 0.099985449800989 1 1
0.147711755462876 0.143936586396333 1 1
0.0586646470158504 0.0564015905266772 1 1
-0.033477437125609 -0.0331184419161348 1 1
0.0397299948767885 0.0391109607412525 1 1
0.161152612436843 0.157783958163018 1 1
-0.0470534743592863 -0.0458288125941623 1 1
0.153371149162868 0.151179401230445 1 1
-0.155502739784436 -0.15272563015357 0 0
-0.113135038126622 -0.111203299196175 1 1
-0.0437249117411733 -0.0430562731116727 1 1
0.0577672405315488 0.0577324259409929 1 1
0.0640121290599747 0.0625483006444197 1 1
-0.0275945373282629 -0.0271141559712225 1 1
-0.143846340465339 -0.141381112633346 0 0
-0.0909876831180405 -0.0894499900150526 1 1
-0.000533525944119167 -0.00067949735755679 1 1
-0.127325016982679 -0.124438194043078 1 1
-0.0420173003500798 -0.0412169372083108 1 1
0.155003495120418 0.151457431822871 1 1
0.0056508309369623 0.00486440322173404 1 1
-0.0454558797483836 -0.044704188101628 1 1
0.0546206541743255 0.0541128392319124 1 1
-0.07629317596009 -0.07479157953128 1 1
0.0931908823748816 0.0916565052109379 1 1
-0.153812593545094 -0.150456365174709 1 1
-0.0859395402565429 -0.0838316853401941 1 1
0.00246202124626427 0.00204884492679755 1 1
-0.0916660656125531 -0.0903517242310606 1 1
-0.0798283570567693 -0.0785395413983208 1 1
-0.0534262766220226 -0.0530438077229283 1 1
0.116674817296357 0.115696449173346 1 1
0.02084182208821 0.0206379302963731 1 1
0.0835118663028436 0.0818682456886667 1 1
-0.0251539115100563 -0.023424554573319 1 1
0.101466501483443 0.100110352037369 1 1
-0.059463677484536 -0.0580926979518478 1 1
-0.0739580483003761 -0.0721363407985659 1 1
0.0667934641798021 0.0656765750973015 1 1
0.00521419241025265 0.00401318027247188 1 1
-0.128880349720897 -0.126439147412129 1 1
-0.122467894626921 -0.119547413724913 1 1
0.202524924379898 0.199378532628804 0 0
-0.0383122033334679 -0.037684085457978 1 1
-0.0281682072157349 -0.0270489619779666 1 1
0.0353521906001392 0.0346616873209687 1 1
-0.0237925188981506 -0.0236067490432495 1 1
-0.0637697486429897 -0.0615166999155977 1 1
0.0731750725771911 0.0718195179314793 1 1
-0.0813421328041307 -0.0796855407873907 1 1
0.00216639069727514 0.00256631161329077 1 1
0.0659763391190138 0.0649673815043712 1 1
-0.101717688138261 -0.0994456268808262 1 1
-0.0465089578964493 -0.0456720763218608 1 1
-0.0227151860330738 -0.0220018011024897 1 1
0.0203940631141834 0.0202334880444503 1 1
-0.132057210712921 -0.12998389061362 1 1
0.078112442442696 0.076738603741124 1 1
0.000559747997960859 0.000541638818023358 1 1
0.00991142403162355 0.0098166046724895 1 1
0.0556820923120215 0.0543355987539434 1 1
0.0204590241544749 0.0202789455799179 1 1
-0.0232733962078933 -0.0230075116138718 1 1
0.154610433230441 0.152414585059903 1 1
0.0691912166269407 0.0685114878950118 1 1
-0.0225389511767818 -0.0225651394061225 1 1
0.0502291572272767 0.048726929953564 1 1
0.149077490843537 0.145598772920113 1 1
-0.0896578045086617 -0.0883331968532362 1 1
-0.106976641269193 -0.105479253755945 1 1
-0.0489002326160996 -0.0476496776355259 1 1
-0.112807074412482 -0.110762890110788 1 1
-0.00592874636675665 -0.00589499538660991 1 1
0.107892866865785 0.105558214411778 1 1
-0.0481533478260423 -0.0471822695859922 1 1
-0.10722234329317 -0.105459544027545 1 1
0.0057118595658919 0.0049156237940008 1 1
0.078373842243845 0.0773359581846479 1 1
-0.0887585618355086 -0.0873324420346484 1 1
0.00273997296825523 0.00308085773053881 1 1
0.00740864863176654 0.00653745929534149 1 1
-0.122280136899557 -0.120351720667335 1 1
0.0505572642640907 0.0489744875831796 1 1
-0.245522028393686 -0.240679631065888 0 0
-0.199970148323697 -0.195649332012683 0 0
-0.154635661102452 -0.152514692484441 1 1
-0.0496691493672304 -0.048980888489929 1 1
0.00701081482953372 0.00632698709072665 1 1
0.0572915325046898 0.0567027121434254 1 1
0.0281000545078723 0.0276711004431589 1 1
0.163129920938567 0.160330793557975 0 0
-0.0671548758071736 -0.0657045474497518 1 1
0.093489165391885 0.0909458192993936 1 1
0.218009911816915 0.213969781892973 0 0
0.142182477444651 0.139301705401587 1 1
0.152972294065473 0.150193559927084 1 1
-0.0609798702351396 -0.0599274606111296 1 1
0.068012714165608 0.0669128558675544 1 1
-0.0286688852981821 -0.0281180926014859 1 1
0.0605498195943485 0.0594342548187393 1 1
0.118629931888844 0.116690666902611 1 1
-0.0804613071885526 -0.0793168089921256 1 1
0.155986582988201 0.153243658815085 1 1
-0.0320404169463064 -0.0315363881109822 1 1
-0.0776066533706459 -0.0761952596375828 1 1
0.0301411297238128 0.028993440614264 1 1
0.106955202427547 0.105690634878612 1 1
0.0978481016256273 0.0971864462726144 1 1
-0.0306960970826191 -0.0302826461179106 1 1
-0.0579585574971027 -0.0566103835528025 1 1
-0.112684936490518 -0.110570972370097 1 1
-0.0874144772202012 -0.086165530309871 1 1
-0.00773196390871654 -0.00820168474618138 1 1
0.0457384985592496 0.0456096543500806 1 1
-0.0508196161980299 -0.0490212589441167 1 1
-0.111532508581612 -0.109063654522385 1 1
-0.0530560024627414 -0.053321579846583 1 1
-0.0154640904284402 -0.0144196939701437 1 1
-0.0773628179433231 -0.0762932455250538 1 1
-0.148688676617241 -0.145786782965084 0 0
-0.102767367525113 -0.101624581980372 1 1
-0.0137415757640438 -0.01405287227353 1 1
-0.0484672510787765 -0.0473413023306673 1 1
0.131024551479419 0.128580919135048 1 1
0.0415927679237086 0.0409141639558112 1 1
-0.0739073118400844 -0.0721844137101847 1 1
-0.142238076589171 -0.139675021308311 1 1
0.130914834605506 0.128690326102947 1 1
0.000895567963166623 0.00130108226792513 1 1
0.0896192431154143 0.0874306970924106 1 1
-0.0209644492591626 -0.0199124941194114 1 1
0.0765569021170493 0.0754017229311348 1 1
0.074566673042916 0.0728992413393126 1 1
0.0281882811712024 0.0277611011129035 1 1
0.0132429795887847 0.0137060778832161 1 1
0.0738249674326269 0.0722787467882268 1 1
-0.219426190569214 -0.21424270111908 0 0
-0.0427868485799209 -0.0415434360884026 1 1
-0.0119666921721002 -0.0123401318328321 1 1
-0.0124423956866526 -0.0135294996844238 1 1
0.00223563423036142 0.00239165405651155 1 1
-0.0301993810790202 -0.0287390087035883 1 1
-0.0369339206760829 -0.0371036458306977 1 1
0.086886116006255 0.0851696035516209 1 1
0.0322354336194068 0.031780996984484 1 1
0.0650861279530155 0.0638491114996987 1 1
-0.077437525612745 -0.0769600867651054 1 1
-0.112095041406799 -0.109875196854132 1 1
-0.0642872091201179 -0.0618709671561433 1 1
-0.0146198984283939 -0.0146803364549382 1 1
0.0185045732730043 0.0187327793983995 1 1
-0.0470249103674692 -0.0467685665655624 1 1
0.287525597646802 0.282638172046379 0 0
-0.0154237133625359 -0.0139902888382678 1 1
-0.173689584860596 -0.170845621052129 0 0
-0.00612778897465674 -0.0063504005904183 1 1
-0.0810597046901899 -0.0790483158281604 1 1
0.0504804492295842 0.0493847441812853 1 1
0.12027101516884 0.117739869893848 1 1
-0.0866720463023067 -0.0843638887042494 1 1
-0.00761387982577303 -0.00751452400099301 1 1
0.130625647286052 0.128562705642348 1 1
0.0423434746655222 0.0416973204451557 1 1
0.0392259720477142 0.0386608380657578 1 1
0.0345938751014327 0.034430159055747 1 1
-0.145512218865884 -0.142907889556831 1 1
-0.00985987909403757 -0.0090966346579501 1 1
-0.0460191946597315 -0.0456571648704889 1 1
-0.0193343180093343 -0.0193294322864227 1 1
-0.0473992473709803 -0.0450635669075491 1 1
-0.0575479417672694 -0.0572943671247333 1 1
0.0332916186268139 0.0331243468256239 1 1
0.00821794419868197 0.00771136450775614 1 1
-0.0336283311215605 -0.0332577502259983 1 1
0.0773980371691117 0.0756746086277009 1 1
-0.0947624054685906 -0.0924260436397626 1 1
-0.0582890336504828 -0.0569096349392086 1 1
0.0773493064404359 0.0743440020052725 1 1
-0.204020817072352 -0.200114806027196 0 0
-0.100325457397521 -0.0978478282039092 1 1
0.0502295780686747 0.0492668337724964 1 1
0.0646568767145599 0.063554975706213 1 1
-0.0597970655207689 -0.0589668973582324 1 1
-0.0188414995177049 -0.0181360859852446 1 1
0.00404017845872624 0.00402065093965015 1 1
-0.102298351142942 -0.101045322067087 1 1
-0.0321679854104605 -0.0314058801676054 1 1
0.0815606475904202 0.0800125669522364 1 1
-0.00988856942441073 -0.0099554523226822 1 1
0.00853722456146928 0.00802706563445148 1 1
0.0958384475380771 0.0939391446117429 1 1
-0.0899914451049464 -0.0869931519990487 1 1
-0.0955483521161163 -0.094005864875992 1 1
-0.00822896327997087 -0.00730253520335161 1 1
0.115207552918168 0.112309456263534 1 1
-0.132460512787435 -0.131015020642015 1 1
0.0845839146997672 0.0819352802487352 1 1
0.00694541451776427 0.00722495483980323 1 1
-0.0387929610349058 -0.038233887647416 1 1
0.089539093951703 0.0880027116625874 1 1
-0.00323970807812338 -0.00283929907072578 1 1
0.0751506858939027 0.0732098098036839 1 1
-0.105378326785036 -0.103339295320292 1 1
-0.0450717729609371 -0.0440008649092678 1 1
-0.0307881203953435 -0.0298187239443785 1 1
0.0174875343524137 0.0171534700892159 1 1
-0.0223448054068034 -0.021632086523394 1 1
-0.116877129615202 -0.114871154051162 1 1
-0.0663397576746327 -0.064711493515343 1 1
0.0427402984505111 0.0420919561670437 1 1
0.0936371113878603 0.0922697904058138 1 1
-0.00309305950493008 -0.00309054296090601 1 1
0.0227579772837336 0.022463600729783 1 1
0.0387305038739506 0.037192308174657 1 1
-0.0739308173140428 -0.0730493929278117 1 1
0.0573605167609926 0.0572356994266866 1 1
-0.0823596882550292 -0.079579826110114 1 1
-0.0253715587655393 -0.0254870748664452 1 1
0.0602198267112839 0.0592446389796773 1 1
0.121764416470158 0.119088272568025 1 1
0.0849353015157863 0.0835371684455663 1 1
0.0715317195308805 0.0706781792843062 1 1
0.0320707119782473 0.0319586445079165 1 1
-0.0350519992988668 -0.0359465767071686 1 1
-0.00616278889472508 -0.00554420661896082 1 1
-0.106096235671133 -0.10394446719196 1 1
-0.0584750976272219 -0.0575406928658218 1 1
0.0053252514694008 0.00438897151415384 1 1
0.225466000494546 0.220999493660035 0 0
-0.0911887389874497 -0.0894312437785391 1 1
0.022600341444093 0.022456244722805 1 1
0.0763476057986161 0.074867582162743 1 1
0.0784821791622418 0.0761092953214289 1 1
-0.218661673584342 -0.214838652863605 0 0
0.0769726601682361 0.0756378748207545 1 1
-0.103702143515353 -0.101544764759681 1 1
0.00769961050118546 0.0075480398055329 1 1
-0.000403065492782712 -0.000468576910366971 1 1
0.0189323477555194 0.0189910009663804 1 1
0.056523929042509 0.0556011862003119 1 1
-0.00869806207916529 -0.00851906121651935 1 1
-0.0369570703951441 -0.0358387990770497 1 1
-0.110316803765029 -0.10834221669227 1 1
0.0801400442912552 0.0792534936627211 1 1
0.0277030451375803 0.0272625208015474 1 1
-0.0852421599864355 -0.0842228093835777 1 1
0.0706044731902489 0.068186465692788 1 1
0.0573674653104206 0.0572326423143503 1 1
-0.0349384825812365 -0.034206774475873 1 1
-0.0427131215622007 -0.0416228851118152 1 1
-0.0102558695959002 -0.0099747546796089 1 1
-0.184223911569355 -0.179578872542573 1 1
0.0304128009989544 0.0296045119378742 1 1
-0.0477661188444554 -0.0473816252269132 1 1
0.0405587045930243 0.0397074043934313 1 1
0.0502802210588655 0.0491057385120386 1 1
0.00840303764813529 0.00840869068074442 1 1
0.0467362912537247 0.0456793086603732 1 1
0.0421883129491384 0.041363569568024 1 1
0.10110003323123 0.0989921321001333 1 1
-0.0319589433983192 -0.0313962229301457 1 1
-0.0314291759986812 -0.0302541952100153 1 1
0.148799540104183 0.145868592950348 1 1
0.148946254094718 0.146921109301234 1 1
-0.0775990553074592 -0.0760096198409971 1 1
0.038141070803351 0.0370925035436568 1 1
0.00792748950401158 0.00778210418897285 1 1
-0.0187728091361693 -0.0187228137634964 1 1
0.128413869975528 0.125544790236916 1 1
0.050065744292635 0.0490115717583152 1 1
0.144682720183312 0.142646481420294 1 1
0.044450515488447 0.0435052353665245 1 1
-0.00579346971229432 -0.00564035807322351 1 1
-0.0686616954893228 -0.0669371486717084 1 1
-0.012661512738987 -0.0127664612627169 1 1
-0.0370818904160218 -0.0359698164127598 1 1
-0.11264792770823 -0.109652663822806 1 1
-0.0137389112130795 -0.0140385586189203 1 1
-0.11322726311165 -0.11092278894458 1 1
-0.0189840722207142 -0.0185547596266413 1 1
0.00546179190568229 0.00551453213278621 1 1
0.0533701153343819 0.0527000020996102 1 1
-0.0156301467608527 -0.0150818136680417 1 1
-0.0666999251792601 -0.0662153572349517 1 1
0.0871430926725594 0.0852751556915912 1 1
-0.045269480485976 -0.0438692355646112 1 1
-0.027586212325945 -0.0269284817817608 1 1
0.102904321509345 0.101467800229643 1 1
-0.0833039478479803 -0.0818536376243243 1 1
0.194597580279294 0.189692912096465 0 0
0.0676406273600454 0.0666858634251495 1 1
-0.178766309314521 -0.175674357242044 0 0
-0.0263651983291574 -0.0261367545245576 1 1
-0.0806849664580878 -0.079228673862244 1 1
-0.0397566194400689 -0.0390905517535731 1 1
0.0107395796842973 0.0106138450205362 1 1
0.0987014287790533 0.0965539129783543 1 1
-0.0930257385423233 -0.0910609874352579 1 1
-0.0871303761094316 -0.0846711609876044 1 1
0.0762327058008688 0.0746448158112462 1 1
-0.185730369182635 -0.181335845066592 1 1
-0.0938307389004994 -0.0928396415828533 1 1
0.0269542587938144 0.0251751965273645 1 1
0.0180034049831171 0.0176442753489225 1 1
0.0135271064392582 0.0132917546121297 1 1
-0.0294403901767678 -0.0295148796523641 1 1
-0.04001180261596 -0.0391536174113646 1 1
0.140367848745218 0.13725747169803 1 1
0.0796988787964708 0.0775656327669545 1 1
-0.045407743634246 -0.0453691719355529 1 1
0.0304644808573128 0.0296255183159708 1 1
4.94625048645739e-05 -0.000963462118489952 1 1
0.103392138921882 0.101458653802829 1 1
-0.0609842853156894 -0.0600633199868462 1 1
0.00272531268300224 0.00277721208703169 1 1
0.0672899164833135 0.0645313444550237 1 1
-0.0305273561926553 -0.030054705323887 1 1
-0.0760390758081691 -0.075069608070451 1 1
0.0173625703740804 0.0166530939712626 1 1
0.0296231577211237 0.0294361978990458 1 1
-0.0535785447743425 -0.052600429447747 1 1
-0.134748187450635 -0.131840595129041 1 1
-0.22934623410003 -0.224317268779792 0 0
-0.142999646474276 -0.14062397846479 0 0
0.0946234393903313 0.0917198487552299 1 1
0.0729296873642624 0.070942485732193 1 1
0.00768042126985169 0.00693663894032528 1 1
0.0748018004184289 0.0733150655635273 1 1
0.0831426192686447 0.0819246988261404 1 1
0.118386481488731 0.116145685135133 1 1
0.0717444789519284 0.0703828375068751 1 1
0.139247589873701 0.137075440311078 0 1
0.126198930697406 0.123910081124938 1 1
0.0269833217835372 0.0264637854739008 1 1
-0.0153621009165961 -0.0137531526933159 1 1
0.0579993800748713 0.0575608298698528 1 1
0.0352483580178466 0.0347142852773974 1 1
-0.0115620333360352 -0.0113052157368227 1 1
-0.0245730644806057 -0.023672656914367 1 1
0.00519544733545197 0.00479452087830798 1 1
-0.0139787343889036 -0.0136617580550724 1 1
0.0328588347972943 0.032285467627939 1 1
0.0563211791893651 0.0556417772048512 1 1
0.111426307137181 0.108869203077993 1 1
-0.114126389890132 -0.111418504415288 1 1
-0.188322053509785 -0.183648756322594 1 1
0.00845307229955894 0.00808037928265189 1 1
-0.0973408923754131 -0.0954242538001204 1 1
-0.0277902802435721 -0.0269308772374578 1 1
-0.0172703258525555 -0.0181829472548058 1 1
0.0161974354726044 0.0161844764443919 1 1
-0.00625720267265017 -0.00574343287087681 1 1
-0.147984490877198 -0.145312866221898 1 1
-0.0752796980577497 -0.0749830508985308 1 1
0.0400178025767336 0.038529993569217 1 1
-0.125374648668184 -0.12368844088628 1 1
-0.0312941813832904 -0.0306192399817075 1 1
0.0330582064834112 0.0323868036793942 1 1
-0.0692476006119661 -0.0677161169800071 1 1
-0.119419479840268 -0.116873918966384 1 1
0.0255386957503884 0.0249164265699549 1 1
0.0740106975582982 0.0723710885142516 1 1
0.131796251137043 0.129312598867837 1 1
-0.112985463552471 -0.11054265266558 1 1
0.0658430811705646 0.0640593970665362 1 1
0.0577142545994321 0.0565182446278056 1 1
-0.111618088693751 -0.109867635627875 1 1
0.0600723187666382 0.0589137810332508 1 1
-0.095015585894411 -0.0941573108033737 1 1
0.129887589078198 0.127592504897562 1 1
0.082253659527924 0.0806812389673233 1 1
0.0320632825491187 0.0315105404279642 1 1
0.0656553334058091 0.0636241930984961 1 1
0.136283458284685 0.134454377687871 1 1
0.114012631866468 0.111744300492134 1 1
-0.0535713098409425 -0.0529551835921574 1 1
-0.0268116082530138 -0.0259424488792217 1 1
-0.0579329439801306 -0.056221976847485 1 1
-0.0925382370307561 -0.0913944148822694 1 1
-0.221729302143363 -0.216993329779635 0 0
-0.0480516337945495 -0.0467585561659967 1 1
0.157610397211074 0.155351180786322 1 1
0.0179436945892642 0.0178785976226991 1 1
-0.0293118302088927 -0.0286749413278602 1 1
0.0720868477363735 0.0710013605117654 1 1
0.11053813862987 0.108626275516609 1 1
-0.0303532687990321 -0.0292041684831602 1 1
0.0071532344720303 0.00789054021731995 1 1
0.0665539014405588 0.0663732106816886 1 1
0.191676168582197 0.188058884018264 0 0
-0.134392250133407 -0.132593658722597 1 1
0.0106417192481637 0.010990587926166 1 1
-0.0465963562898092 -0.0464692833262826 1 1
-0.0462786236182199 -0.0456364753110508 1 1
0.150660073382827 0.147774772408746 1 1
0.127079474319816 0.124613978463707 1 1
-0.0208387453372789 -0.0199480999335781 1 1
-0.063640188670421 -0.0626016599043765 1 1
0.0835022082940203 0.0815466090210155 1 1
0.0338044083569724 0.0338349863347295 1 1
-0.203138584394953 -0.199795087873297 0 0
0.0901562781465395 0.0891693254861796 1 1
-0.0759630843361789 -0.0752914378775195 1 1
0.0158532119207209 0.015341265998445 1 1
0.0778622649680416 0.0766637956108388 1 1
0.0618843002133628 0.0607332700860233 1 1
0.0139202677146579 0.0133482706901554 1 1
-0.213829426401487 -0.209563433588391 0 0
-0.0704517395958612 -0.0689990109052736 1 1
0.0802073135972692 0.078135040736609 1 1
0.124661775811172 0.121616497659181 1 1
-0.0475727718048815 -0.0466670938027286 1 1
-0.0801916587638558 -0.0784101476150525 1 1
-0.0474972139639963 -0.0465866397555199 1 1
0.0330846724514908 0.0327714011727934 1 1
0.0544380417890735 0.0533426162501613 1 1
-0.0906421144953292 -0.0892226267665595 1 1
0.153808899192706 0.151170917257357 1 1
-0.0552572749662715 -0.0551848362078841 1 1
-0.0133130050014532 -0.0133149736094276 1 1
-0.0214179601952836 -0.0214805929840833 1 1
-0.00250143156963971 -0.00307952474309542 1 1
0.0324594931314461 0.0309196690815018 1 1
-0.0385603390080205 -0.0382854139538294 1 1
-0.0498283480694121 -0.0488876491719777 1 1
0.0663042051680933 0.0651668255223708 1 1
0.0768664625054686 0.075718120030984 1 1
0.179588022402611 0.175069110546491 1 1
-0.0297101264691955 -0.0289061897557972 1 1
-0.0721764611315358 -0.0710408799931782 1 1
0.114348377566319 0.112845791533038 1 1
-0.108930212029154 -0.10782332742642 1 1
-0.0683095455029157 -0.0672481156808055 1 1
-0.0871701256750094 -0.085090231484086 1 1
0.0496080496979682 0.0491034720805574 1 1
-0.0137530357502599 -0.0136775005293451 1 1
-0.056220200174888 -0.0558676857538166 1 1
-0.0885656471871165 -0.0875735871336492 1 1
0.0274863217109246 0.0261954747857525 1 1
-0.113569750834777 -0.111560877292495 1 1
-0.0935697553227168 -0.0917596100577673 1 1
-0.165934835775968 -0.162720675965717 0 0
-0.051357870498902 -0.049527968969685 1 1
0.0161493739959407 0.0154242663328683 1 1
-0.0210854839063403 -0.020003234739317 1 1
0.0577669200887123 0.0567410829239444 1 1
-0.0188519933943265 -0.0187289293653018 1 1
-0.099677745067144 -0.097608956918665 1 1
0.119906123343026 0.117883014075196 1 1
0.085618689570917 0.0840509021087613 1 1
-0.116238201004362 -0.114311806019428 1 1
0.0379479615665694 0.0371253431703144 1 1
-0.0391989713786012 -0.0381372676138321 1 1
0.118626446676614 0.115720301093952 1 1
0.0497290426185269 0.0486531775136336 1 1
0.115614115525923 0.113588020759385 1 1
0.0257164862632919 0.0253867222920177 1 1
-0.0961887081825454 -0.0950025152182634 1 1
0.136809155311873 0.133912148705184 1 1
0.128000722924265 0.126069332246087 1 1
0.119651317347018 0.117938136398872 1 1
0.0656213341148864 0.0643414764293085 1 1
0.0417373066771264 0.040896302740067 1 1
0.0405811772120288 0.0392665120733275 1 1
0.111115721644745 0.10936862422606 1 1
-0.0485508418075843 -0.0481700151438545 1 1
0.000105342980695922 -0.000582135560925637 1 1
-0.0222974082681069 -0.0220430953845415 1 1
-0.0801032944118332 -0.0782852395342486 1 1
-0.0298867599367382 -0.0299202906978369 1 1
0.022358601892139 0.0223999198959081 1 1
0.0402532892655144 0.0392677915375558 1 1
0.0356796487339402 0.0352251713172087 1 1
0.00542818067462045 0.00519987781999929 1 1
0.165653022934062 0.162720571443612 0 0
0.0831183682291154 0.0815155893603738 1 1
-0.00222045770977476 -0.00279272307334438 1 1
0.0520716706903841 0.0514912365280498 1 1
-0.092055958486638 -0.0896331466100789 1 1
-0.0369918293062655 -0.0366111241419967 1 1
-0.186988532450365 -0.183511986160036 0 0
-0.0212555539547519 -0.0216996593937554 1 1
-0.0559887605484185 -0.0548337960089762 1 1
-0.0922037661218116 -0.0906524910292758 1 1
-0.0658514716146926 -0.0649253492062637 1 1
-0.0763792370058729 -0.0750480243946566 1 1
-0.15073376754756 -0.147147954698022 1 1
0.153258516656602 0.150600346223024 1 1
-0.00602952232133057 -0.00567288199187378 1 1
-0.112249300443003 -0.110219208519644 1 1
-0.136820761515574 -0.134621106330586 1 1
0.0621799198829009 0.0604714110091512 1 1
-0.0610824530265245 -0.0607188219622365 1 1
0.0207040026152346 0.0199943544927281 1 1
0.0230176448548463 0.0232750316686046 1 1
-0.12438881083003 -0.122142341956052 1 1
0.0772225452263933 0.0748055901700504 1 1
0.0747210530592572 0.072892391907032 1 1
0.0917520154850612 0.0899985016678165 1 1
0.0316350763411663 0.0304309168797301 1 1
-0.0569316607590926 -0.0551843583174581 1 1
0.00516796272920758 0.00502387514668378 1 1
-0.105965342224995 -0.10461310112622 1 1
-0.0075634912207188 -0.00677536990341767 1 1
-0.143753439830726 -0.141163418306141 1 1
-0.099332792732466 -0.0977964466637202 1 1
0.00993492803685803 0.00953504194682459 1 1
-0.0601796058747484 -0.0593793386340315 1 1
-0.121935151006887 -0.12023780054011 1 1
0.0531391855949426 0.0521967246702297 1 1
-0.0212146461984664 -0.0208954292874935 1 1
0.0911370900365319 0.0903192219589753 1 1
-0.0992118050077138 -0.0974986280826304 1 1
0.0812360763382754 0.079865074602062 1 1
0.0604594337014554 0.0603108582160658 1 1
-0.0031922528878736 -0.00298773456179653 1 1
0.0188343936262964 0.0187874999119125 1 1
-0.0240689307349514 -0.0233913949085957 1 1
0.216333117133338 0.213030504613969 0 0
0.0742699747754449 0.072680935308839 1 1
0.191009249814094 0.18642124190321 0 0
0.192816397011548 0.18937708467944 0 0
0.114181620638701 0.11277805478177 1 1
0.0861777610263967 0.0847404081007881 1 1
-0.0649938597338598 -0.0640622868696156 1 1
-0.0678708876671692 -0.067600215458383 1 1
-0.0189040003475897 -0.0185436555539886 1 1
-0.0429349940939681 -0.043470442248482 1 1
-0.0724762743210826 -0.0712026888549814 1 1
0.00107970913064321 0.000471711753321481 1 1
-0.168340296059925 -0.16453205326487 1 1
-0.040310894250312 -0.039082710241793 1 1
0.0107253040940728 0.0113215854983062 1 1
0.0861229732563411 0.0844843233578428 1 1
0.10057686128069 0.0989993073178752 1 1
0.00538476611685587 0.00509938952974866 1 1
0.00578354378577917 0.00699692593109847 1 1
-0.0315203110543205 -0.030867876947396 1 1
0.0206558546075527 0.0196640503628393 1 1
0.00107565000398795 0.000337655633723739 1 1
0.0721625731989814 0.0719386294824494 1 1
-0.0974900162985532 -0.0956666167110972 1 1
-0.0677422533269474 -0.0650368930304545 1 1
0.142398779310058 0.139396711290629 1 1
-0.16843537613585 -0.166063383758102 0 0
0.0223882484091142 0.0219609965381217 1 1
0.00494914132009827 0.00521777260189633 1 1
-0.0356753398170335 -0.0348946049090148 1 1
0.018494632447064 0.0177990364074914 1 1
0.0264147048530062 0.0249946970381278 1 1
-0.0553686782056028 -0.0553915165190601 1 1
0.0926311844953227 0.090937626187265 1 1
0.154280205757081 0.151093766063503 1 1
0.288692652140215 0.282223565331002 0 0
0.024657265286737 0.0249075545253027 1 1
-0.110152849713627 -0.107844462112492 1 1
0.0102058589144228 0.010652557243328 1 1
0.114450011172501 0.112697823857351 1 1
0.0577764392740696 0.0572056453326908 1 1
0.0304613739922625 0.030645055006335 1 1
-0.0454603824052762 -0.0442641568383674 1 1
0.115531035525862 0.112870797140115 1 1
-0.0260874336787393 -0.025333522206438 1 1
-0.0106338670599379 -0.0095037936882781 1 1
-0.0437238765270681 -0.0436441185455946 1 1
0.053090998153691 0.0517575020553453 1 1
0.0886299534292193 0.0870981085595688 1 1
-0.00175976176584858 -0.00153754222788682 1 1
-0.0289340090682026 -0.0284333718701446 1 1
0.00694881238569977 0.00675761769683633 1 1
-0.0487772734282506 -0.0479450432239121 1 1
-0.0861837081997322 -0.0851527577247499 1 1
0.0241143125986019 0.024001568123798 1 1
0.157640350913775 0.155857505226396 1 1
-0.0118174506389488 -0.0108353074500051 1 1
-0.166208235041072 -0.162577354867871 1 1
-0.0210840981336789 -0.0205979141465648 1 1
0.0263510954108726 0.0255413769104521 1 1
0.0583483272374137 0.0572634577718467 1 1
-0.057420101833477 -0.0563186508148192 1 1
0.0455839086403881 0.0443060513643536 1 1
0.00291947159580317 0.00349632789699595 1 1
0.0549522146337555 0.0538573298374925 1 1
-0.0286513895895839 -0.028152682479578 1 1
-0.0581969216483333 -0.0562753571721805 1 1
0.0762322031423993 0.0748392918796547 1 1
-0.0070220202173335 -0.00706114978590186 1 1
-0.0300013598490078 -0.0300371183613572 1 1
-0.0660100050810642 -0.0648199738329567 1 1
-0.165409835430597 -0.161851005717916 1 1
-0.145993325038215 -0.143132342769034 1 1
-0.00320912618476401 -0.00357473483345579 1 1
0.101265136095304 0.0989936993408075 1 1
-0.0578352764075188 -0.0566567057048078 1 1
0.0324897924234556 0.0324262635319728 1 1
-0.0423959917787469 -0.0415402167372082 1 1
-0.0303742506776887 -0.0295859608776261 1 1
0.0507453743195503 0.0492730300900951 1 1
-0.102088167959529 -0.100438358429117 1 1
-0.109460093986722 -0.107512229986356 1 1
-0.110300185638774 -0.108748957320543 1 1
0.000598456741195352 0.000543798038056827 1 1
-0.0182413325711508 -0.0186958865881093 1 1
0.155878435177184 0.151896176846691 1 1
0.0294552108440735 0.0288074827118126 1 1
-0.0366398926731692 -0.0358706164281352 1 1
-0.0736542312977587 -0.0722747833783507 1 1
-0.120779542018817 -0.118160214936639 1 1
-0.0613315169418686 -0.0602236132064911 1 1
0.0282101960913509 0.0273151916451113 1 1
-0.0461610469025591 -0.0459636368859061 1 1
0.0317080389035051 0.0313083734843461 1 1
0.122957274683479 0.119649209614942 1 1
-0.115331165119301 -0.114185464410379 1 1
0.0792745737733593 0.0775560780681229 1 1
0.0458791970599057 0.0454622642799473 1 1
-0.00725488404220928 -0.00698906345345038 1 1
-0.0816096643643469 -0.080411111106245 1 1
-0.0266719499431595 -0.0259405000553119 1 1
0.0224274107475745 0.0223536620672032 1 1
0.0287336779574513 0.0289237250897416 1 1
-0.119976662133533 -0.118015043499448 1 1
-0.0992565022661637 -0.0972028391931355 1 1
-0.0200786460320749 -0.0198156278110917 1 1
-0.0322281567097224 -0.0311679662315371 1 1
0.0299428283899373 0.0298873739913222 1 1
-0.028730908968663 -0.0284331204187338 1 1
0.225706257091477 0.221236636638916 0 0
0.0660546234752131 0.0650943949208595 1 1
-0.0407379714411705 -0.0399234460756665 1 1
0.000125994800275362 -0.000123407266613843 1 1
0.0498281794935669 0.0486561556385794 1 1
-0.118271314900767 -0.116053195596593 1 1
-0.0321373182871192 -0.0316540245658306 1 1
0.0119393372131902 0.0110940791866954 1 1
0.126784086757218 0.123231152201498 1 1
-0.0772609796170916 -0.0754803696198486 1 1
0.0333860205182003 0.0323929816722598 1 1
0.0813363685039056 0.0797087256646517 1 1
-0.117722400368946 -0.115371753474489 1 1
-0.0860395460335189 -0.084438724589443 1 1
0.0362186646679311 0.0366569363572137 1 1
-0.0428153292468427 -0.0420335233902082 1 1
-0.0273967041705832 -0.027123693149354 1 1
-0.041937451120982 -0.040574248262811 1 1
-0.00759691585483047 -0.00777659147471678 1 1
-0.110330651038496 -0.107979963516005 1 1
0.154681098593481 0.15210282277711 0 0
0.049512138109481 0.0483177166782342 1 1
-0.0986413760081902 -0.096391146500703 1 1
-0.120768158906498 -0.118640659883202 1 1
-0.0322082207212045 -0.0315903938562412 1 1
-0.00304476194099853 -0.00357715243444576 1 1
0.0236789011658915 0.0233974679580463 1 1
-0.0319539286873161 -0.0312874308116532 1 1
-0.127329369096697 -0.12467282580631 1 1
-0.029612299114673 -0.0297442792918779 1 1
-0.0814981216441436 -0.0796037525679184 1 1
-0.100462930960896 -0.0980611470108083 1 1
0.0530626659121418 0.0519029116243281 1 1
0.0258103236997329 0.0244639620665405 1 1
-0.0904518520566563 -0.0888537217609795 1 1
0.0165128783166158 0.0163189318232978 1 1
0.121177299932818 0.118783132328517 1 1
0.0578246881963877 0.057097661731035 1 1
0.012155071958922 0.0122686198867324 1 1
0.00754694548548571 0.00761605547451113 1 1
-0.109208911523799 -0.106258651194727 1 1
0.0195977260875906 0.0199657924480255 1 1
-0.145199422166042 -0.142598866159844 0 0
-0.00177349302815895 -0.00232775200887852 1 1
0.0147797230334982 0.0144730327905245 1 1
-0.0860031199992835 -0.0849356903426908 1 1
-0.147404789842914 -0.144396839835395 1 1
0.0663393644020229 0.0653153357758596 1 1
0.130622723949953 0.128622323549191 1 1
-0.0310660059284286 -0.0306398764513458 1 1
-0.0375631771184949 -0.0364804775187419 1 1
-0.101202583358578 -0.100038956684169 1 1
-0.0123556178656045 -0.012059377255769 1 1
-0.0633105263131862 -0.0623544411147359 1 1
0.000176812176077876 0.000324236694620213 1 1
-0.0267234754634291 -0.0263333450106464 1 1
-0.0896584532681687 -0.0881478133239057 1 1
-0.074867837423595 -0.0737499490373456 1 1
-0.0718924360069224 -0.0705395564741136 1 1
0.0303566519727526 0.0298889012924118 1 1
-0.16098504711536 -0.157667545026508 0 0
-0.00881818713768738 -0.00833769888304219 1 1
-0.0919818255605838 -0.0900688148104496 1 1
0.0503599248601216 0.0503145697586802 1 1
0.178639243206609 0.175805296852706 0 0
0.0963532873952459 0.0938978640890812 1 1
-0.139063116978238 -0.136495326368971 1 1
0.049703785577124 0.0490355723039743 1 1
-0.00720304255762181 -0.00698037678503658 1 1
0.0828982828345826 0.0810502753662163 1 1
0.0917517205149359 0.090593734983995 1 1
-0.0256374414406761 -0.0249642011236952 1 1
-0.0594719673481674 -0.059600805080771 1 1
-0.0345728531831395 -0.0334954314670478 1 1
-0.0728421060521376 -0.0707372608176808 1 1
0.223905825395079 0.219413254454307 0 0
0.0194819217385096 0.0189554604219298 1 1
0.0778083792909272 0.0760310125915146 1 1
0.104302752840842 0.102421409746548 1 1
0.0315570773801705 0.0301347586309246 1 1
0.0492947503504956 0.047998960355656 1 1
-0.0666501821217228 -0.0643963698727078 1 1
-0.150357582240688 -0.147959056887096 1 1
0.0986697520494765 0.0970084849153098 1 1
-0.0102678048324725 -0.0108295934181845 1 1
0.0178176671990653 0.0177467354523224 1 1
0.114306614956855 0.11161836460441 1 1
0.0220993214505905 0.02256181950093 1 1
-0.0291887517738719 -0.0286392341845973 1 1
-0.0303012191872832 -0.0299200414226795 1 1
0.00252669815080443 0.00172037818009669 1 1
-0.112713763042784 -0.111212728212132 1 1
-0.140333064245734 -0.137682653529259 1 1
-0.09017945251309 -0.08860220684989 1 1
0.0237192841533554 0.023545300208433 1 1
-0.0335102152608493 -0.0321085024838623 1 1
0.0412748497237095 0.0412581296682496 1 1
4.13077979611015e-05 -0.000278836541446444 1 1
0.183603059313402 0.179954861902406 1 1
0.0602805349638224 0.0593924510296311 1 1
-0.148541972425532 -0.1456238162475 1 1
-0.0599942629713839 -0.0589975944556843 1 1
0.0916177382490566 0.0893122930045463 1 1
-0.0461874285947631 -0.0446418846800262 1 1
-0.103142073455486 -0.100694848439825 1 1
0.0577438075401205 0.0568440008254826 1 1
-0.0430651215117065 -0.0410486304427008 1 1
0.0807749136990997 0.0794223223428548 1 1
-0.0281305389509328 -0.0274348953200924 1 1
0.0328244709605899 0.032175349633334 1 1
0.09177152290426 0.0896787088446086 1 1
-0.196636839043597 -0.192861108125532 0 0
-0.0939826945344194 -0.0922380040804039 1 1
-0.195579271151209 -0.19153021874389 0 0
0.0679648357939925 0.0654586408374854 1 1
0.111216142222381 0.10869872828294 1 1
-0.0740058366610139 -0.0728008984703572 1 1
0.0172116112134302 0.0170454032733008 1 1
-0.0948895695272682 -0.0929532801261908 1 1
-0.0585197051092787 -0.0573839844888428 1 1
-0.0859606947210119 -0.0841934870184892 1 1
0.127507178790166 0.124777916321734 1 1
0.0712007145914771 0.0706739163547992 1 1
-0.12530953036735 -0.123375228967869 1 1
-0.177583494198907 -0.174115549494572 0 0
0.0545707285482218 0.0538112674693149 1 1
0.0864841035240343 0.0847937394301088 1 1
0.0327268469864652 0.0326025064594408 1 1
0.0629351063643721 0.0627334213491451 1 1
-0.0834477433953264 -0.0818693264948072 1 1
-0.0162182496818789 -0.0162210325849467 1 1
0.000891766890747783 0.000329800146449406 1 1
-0.140154243503243 -0.137887437165843 1 1
-0.15983798896798 -0.1570974179481 1 1
-0.0214211310466224 -0.0207840124577741 1 1
-0.116942106042077 -0.115542333408425 1 1
0.059616230446976 0.0583437810367737 1 1
-0.118150097776659 -0.115409499693771 1 1
-0.0165681817364016 -0.0157291368390347 1 1
0.00840899482016069 0.00832628165023744 1 1
0.0716561645897597 0.0701669112197632 1 1
-0.123204902979675 -0.120901798270943 1 1
-0.178747422203141 -0.174366236538141 1 1
0.0706699518111597 0.0693039008428664 1 1
-0.0565213237119156 -0.0561849569156513 1 1
-0.0172954911553872 -0.0166966929251705 1 1
-0.132382503793315 -0.129621692867998 1 1
-0.0125198301292999 -0.0119093670759861 1 1
0.0438523669700365 0.0428096033827067 1 1
0.0827232935868816 0.0812136508998984 1 1
-0.0617521214805995 -0.06065120150099 1 1
0.071379410876509 0.069888830320217 1 1
-0.0388960229050868 -0.0381856313515846 1 1
-0.0585498911505565 -0.0571417220625297 1 1
0.166033233779941 0.163290266592655 1 1
-0.0154723352332333 -0.0143049472782281 1 1
-0.0710487557471037 -0.0692483162547866 1 1
-0.0547228658344359 -0.0536657633967961 1 1
0.038082899868196 0.0382706848289627 1 1
-0.100703534245983 -0.0985795224121997 1 1
-0.0763908884571022 -0.0750077934901353 1 1
0.124330348936174 0.120974446846255 1 1
0.123658161139706 0.12119899724669 1 1
0.0605150936990758 0.0581399589985871 1 1
0.101574779135646 0.0998784198113415 1 1
0.0337072514603555 0.0329791585482685 1 1
0.0609016913912493 0.0596892803893694 1 1
0.0657845699482815 0.0645279287636878 1 1
-0.0718911031488874 -0.0706996278279893 1 1
-0.0461965533184802 -0.0447651669683759 1 1
0.0456660838072086 0.0448946035541122 1 1
-0.130918838647369 -0.12911489491628 1 1
-0.0164997000679403 -0.0155410874647793 1 1
0.101543911535665 0.0998768083397427 1 1
-0.00990631314005158 -0.00958070220873144 1 1
0.0506302712281633 0.0492673357137283 1 1
0.133040168074549 0.130528322550952 1 1
0.0660274415093531 0.0636646618005551 1 1
-0.135725651875875 -0.133787525614042 1 1
0.0340628908225344 0.0335562382484458 1 1
-0.0262986483087119 -0.0261303769982171 1 1
-0.0594336704010106 -0.0590793672377117 1 1
0.0655312966421253 0.0637658855295689 1 1
0.103850377603128 0.101227095709693 1 1
0.16060256684566 0.157830660356672 0 0
0.0479043909020015 0.0472307685750978 1 1
0.0773933937715003 0.0755143584660524 1 1
-0.0156640886979103 -0.0165145518001296 1 1
-0.0376140094755696 -0.0362276364264598 1 1
-0.0511771753037904 -0.0502808355593367 1 1
-0.0712076385969483 -0.0697642390805825 1 1
0.102660817713843 0.0999057163690881 1 1
0.0468448943688133 0.0449303252801145 1 1
0.0111243185077671 0.0101733803510701 1 1
0.14514734668313 0.140928736096223 1 1
0.0800679984647568 0.0784816487395132 1 1
-0.108158721211396 -0.105714387135901 1 1
0.0664646109878797 0.0635390968796781 1 1
-0.0738296447258328 -0.0723968913154279 1 1
-0.027847472752619 -0.027561271698457 1 1
-0.0321058061787537 -0.0313411970778409 1 1
-0.0823657263362444 -0.0811345626230962 1 1
0.0157583838347183 0.0155745364671108 1 1
-0.034154805536961 -0.0327781877986883 1 1
-0.132349656243703 -0.130297222497218 1 1
0.0306173312655113 0.029645218968157 1 1
-0.0375129336911234 -0.036705646256634 1 1
-0.0446489881507674 -0.0447442984296892 1 1
-0.00589628864484178 -0.00586829162433352 1 1
-0.070418424096825 -0.0689340125775898 1 1
0.0576354098755048 0.0560321801519902 1 1
-0.209114796567621 -0.205929768607748 0 0
0.104014058351067 0.101729455818676 1 1
0.0138674955831144 0.013315427612444 1 1
-0.0976648968318896 -0.0957244022090069 1 1
0.0517029245223615 0.0506150616042747 1 1
-0.0582849459790979 -0.057419264519568 1 1
0.113050579240584 0.110850662268651 1 1
0.0225180015291468 0.0222888718104081 1 1
-0.056106779224982 -0.0551570822601116 1 1
0.0413440592430407 0.0399547140454226 1 1
-0.00903245220175767 -0.00999300257759874 1 1
0.0013619110680691 0.00098723636920096 1 1
-0.0411851504131496 -0.0399300431465386 1 1
0.0244437078688035 0.0243098507227181 1 1
-0.163465283388278 -0.160627924550598 0 0
0.0406434340272665 0.0403832461232057 1 1
0.0631626466754107 0.0620177860005614 1 1
0.0268036434907875 0.0263543185716585 1 1
0.223840044434778 0.219114923698342 0 0
0.0492743002574287 0.0487860736720831 1 1
-0.000537224144837945 -0.000775887765471765 1 1
0.0374618333139518 0.0367576012671572 1 1
0.000986006052276015 0.000261307783961083 1 1
-0.0943035486919347 -0.0925918768761335 1 1
-0.110025768663012 -0.107834930695079 1 1
0.0366005360183263 0.035986524871565 1 1
-0.0471366881595441 -0.0458255151238427 1 1
0.0841056326336224 0.0830192179685115 1 1
0.0697641944486841 0.0678984870664972 1 1
0.0264773869999371 0.0259131381305683 1 1
-0.0484454569282912 -0.0476095667585913 1 1
-0.062972220476516 -0.0619568240047878 1 1
-0.0221257891082571 -0.022555590422037 1 1
0.0199892555114331 0.0195083139868289 1 1
0.0999837606299425 0.0977794985824405 1 1
-0.0403490559658194 -0.0386318472413683 1 1
-0.127155880032047 -0.125007831687203 1 1
0.25564939404846 0.250568201440348 0 0
0.149900696288843 0.146753983119842 1 1
-0.155436759412825 -0.15208330519702 1 1
-0.00168705393687185 -0.0027702608701624 1 1
0.09812285855303 0.0958019247521837 1 1
0.0734664393726014 0.0719606687225015 1 1
-0.00206848604191583 -0.0018120244196679 1 1
-0.0236618698527485 -0.0237503710059602 1 1
-0.0171945682409696 -0.0158509759216485 1 1
-0.0342719696331693 -0.0335904887996035 1 1
-0.077601422360473 -0.0756468147925537 1 1
0.0801991669606191 0.0786950571469267 1 1
-0.0646434026279489 -0.0627981861928928 1 1
-0.13244025753941 -0.129695943559164 1 1
0.182340966870897 0.178031675562813 1 1
-0.0374785205937384 -0.037995293135158 1 1
-0.196736012404854 -0.193574339690161 0 0
0.0239027574730487 0.0230402921913045 1 1
-0.0396643546891982 -0.0391235494300107 1 1
-0.011410794106412 -0.0112957071110172 1 1
0.14779526107215 0.145323569712554 0 0
0.00513447913846765 0.00493987269987154 1 1
0.190245298204448 0.186611886609546 1 1
0.0535003731295102 0.0515668557421304 1 1
-0.000475974428878069 -0.000344820250641395 1 1
0.0254768357334932 0.0257555494852418 1 1
-0.0556601328887291 -0.054793237168099 1 1
-0.103525840551716 -0.102999554436119 1 1
0.0880750303053075 0.0868284755928199 1 1
-0.132325751116617 -0.129351276323072 1 1
-0.0326309886974972 -0.0322434481412694 1 1
-0.124782157076207 -0.122437547251628 1 1
0.0260733171910672 0.0246267017980061 1 1
0.110175030113236 0.108886559568436 1 1
-0.0224600063732226 -0.0223050657823338 1 1
-0.010544068970879 -0.011636260132658 1 1
-0.0299170737535452 -0.0292521799268359 1 1
-0.00301062798027382 -0.0027358645972639 1 1
-0.1450485269275 -0.142764240017565 1 1
-0.0994024744549221 -0.0971522304262328 1 1
-0.0397198668450038 -0.0392631280704574 1 1
0.0422362309387649 0.0399531700824896 1 1
-0.00503529823676286 -0.00466792216173983 1 1
0.0952720875602941 0.0937286941815481 1 1
-0.0871355947255527 -0.0851808956639973 1 1
-0.0213969855631331 -0.02044796613089 1 1
-0.120726110372706 -0.118646525312463 1 1
-0.0217284187940094 -0.0211476241088007 1 1
0.0499780491918833 0.0492547500709457 1 1
0.0881601548999794 0.0861967066802187 1 1
0.0615789117451531 0.0604192564853673 1 1
0.126842038951378 0.124649558501952 1 1
-0.0597488034477743 -0.0588683132270297 1 1
0.0216699395629418 0.0207198965963256 1 1
0.0848220321457924 0.0832805370663564 1 1
-0.0437103638112525 -0.0423905400520296 1 1
0.034286613415715 0.0335265198802091 1 1
0.0357281136688943 0.0358918467014224 1 1
-0.00276938302706804 -0.00354845281459303 1 1
-0.0317578212510088 -0.0317143781757311 1 1
-0.0166912727349326 -0.0173595906918328 1 1
-0.115109071151671 -0.113224560752044 1 1
0.0632403540298942 0.0609915300918968 1 1
0.0917113232126264 0.089865023614826 1 1
0.0277643589091142 0.0274053930081544 1 1
0.179574379392962 0.177228133117646 1 1
-0.0474076746107632 -0.046916805791695 1 1
0.0455999469863295 0.0448641797206497 1 1
0.0627777829589442 0.0617543662875117 1 1
0.169904370570567 0.166950247099148 1 1
0.100090304600471 0.0989221946960543 1 1
-0.0203189598919146 -0.0194991339338844 1 1
0.156636378998591 0.15398379116687 1 1
-0.00726859415425913 -0.00656700282830604 1 1
-0.00490866793771479 -0.0053020412908658 1 1
0.0603912235652631 0.0587650918599789 1 1
-0.0470549675814161 -0.046593500038968 1 1
-0.0511957048069109 -0.0504048768471173 1 1
-0.124304620665413 -0.122079403848913 1 1
0.0971770736708498 0.0956905741024869 1 1
-0.0104097865037773 -0.00977505993380592 1 1
-0.0450369774625674 -0.0436673724008268 1 1
0.0742956345406834 0.0728726999386524 1 1
-0.0362498211009674 -0.0360037055759326 1 1
0.0678839807602367 0.0666056939894608 1 1
-0.120534858884412 -0.118271149738392 1 1
-0.13943885874287 -0.137206283355986 1 1
-0.00133122606038665 -0.00108774135042358 1 1
0.00429752543695138 0.00479462654408259 1 1
-0.0972978471280919 -0.0951564068428183 1 1
0.0738839134348723 0.072530992960009 1 1
-0.0687671171729685 -0.0680143962886831 1 1
-0.00558639540992481 -0.00536782015702688 1 1
0.048732619800287 0.0477533563540197 1 1
-0.025807621244279 -0.0260911991844728 1 1
-0.0269348859380772 -0.026452592575179 1 1
0.0319352117703902 0.0325449261207396 1 1
0.126864927894374 0.12388770478599 1 1
-0.0424129293027779 -0.0422816987995399 1 1
-0.0636165476454194 -0.0633281310168043 1 1
0.00511013167403471 0.00533599166338905 1 1
0.00876430142169445 0.00835466977810266 1 1
0.0966820393802526 0.0949802409781351 1 1
0.00130118008413018 0.00158465585482797 1 1
0.0556885515971442 0.0542618204990401 1 1
-0.0415690130485401 -0.0402160952021699 1 1
0.00978889425070666 0.00998186278205139 1 1
0.0305953601534848 0.0306953992307982 1 1
-0.157141575705696 -0.154626187225553 1 1
0.0232159136249801 0.0224673282126104 1 1
-0.0252851071916992 -0.0244994351992536 1 1
0.000255710205421757 0.000178143510640537 1 1
-0.0138792826310405 -0.0139285446096273 1 1
-0.0907948192314051 -0.0888271479502299 1 1
-0.0810950026157015 -0.0793748405592095 1 1
-0.14481839571232 -0.142032025670406 1 1
-0.031305861605995 -0.0300436817397198 1 1
0.163421052063008 0.160250701735365 0 0
0.00058863983074718 0.000658320081931156 1 1
-0.0423001267154375 -0.0414608641169872 1 1
0.0119474188221844 0.0117074418847883 1 1
0.2301036903688 0.225748044235628 0 0
0.0180981102891249 0.0180777821302303 1 1
0.0538984648436009 0.0526883732568123 1 1
0.0734829366559872 0.0724280777456075 1 1
-0.0270378084670256 -0.0269000860393579 1 1
0.158924672282495 0.157035380634823 1 1
0.0325510469221272 0.031553984474649 1 1
0.0675222745061431 0.0661788483824352 1 1
0.119120013388327 0.116702529104317 1 1
0.0973287038458311 0.0962748714471797 1 1
0.0946289880285852 0.0928357719608264 1 1
-0.00314910167197355 -0.00360269057053667 1 1
-0.0678461991433393 -0.0658164365590309 1 1
0.0215604846724191 0.0217484175176358 1 1
0.00161961279937122 0.0017973287347479 1 1
0.00543611858506531 0.00641324940936557 1 1
-0.0426705190258393 -0.0417250299767052 1 1
0.0167432206466103 0.0173279805547817 1 1
-0.0165949534899213 -0.0161170219974288 1 1
0.11734093577393 0.115397734551712 1 1
0.0154993444517364 0.0152583814394918 1 1
0.0692928867652653 0.0676541181784315 1 1
-0.0378560065159796 -0.0368448135790074 1 1
-0.14973152588046 -0.147122442070233 1 1
-0.108856608701047 -0.107292776478474 1 1
0.121468469969009 0.11943187412534 1 1
-0.0213306774889122 -0.0204227346495711 1 1
0.0187350848843639 0.0179252911921764 1 1
-0.00683219322429673 -0.00689928297577763 1 1
-0.034296857722217 -0.033555447313688 1 1
-0.038669533038403 -0.0376150545131831 1 1
-0.114905101600007 -0.113090226883028 1 1
0.0884981235057885 0.087371134761289 1 1
-0.0828850168976383 -0.0816741332861432 1 1
-0.0358322674253222 -0.0350440306046119 1 1
0.0969156592347671 0.0957989065139517 1 1
-0.0208751163468367 -0.0200220193771618 1 1
-0.0617522069447675 -0.0606701763150178 1 1
0.0577697541020067 0.0574603658829464 1 1
0.0517558154237584 0.0505103912290054 1 1
-0.047062533559525 -0.0461288470068243 1 1
-0.127177453204203 -0.124294152103615 1 1
-0.0434259960571032 -0.0424301278689059 1 1
0.0248528626300219 0.0241992317736033 1 1
-0.0643677139280284 -0.0622859075876029 1 1
-0.00198258736030335 -0.00168061650780069 1 1
0.0232074395457561 0.0227837871449522 1 1
0.00365053361653861 0.00454018521292467 1 1
0.0440052197665427 0.0434476804320082 1 1
-0.259212040812797 -0.254690985256195 0 0
0.0369689696169793 0.0371757290965705 1 1
-0.0151285569898579 -0.0146110046246606 1 1
-0.0645813853161014 -0.0636396855673275 1 1
-0.00762739851313446 -0.00790835939050719 1 1
0.0493930416910803 0.0489870529629049 1 1
0.0438401459215046 0.0424923857942318 1 1
0.164341164759526 0.161644944256068 0 0
-0.0905975484219404 -0.0885677888775053 1 1
0.0237760385042713 0.0221224687910801 1 1
-0.00852751022057686 -0.00840575462198286 1 1
0.0231106107578158 0.0223487624281754 1 1
0.0178341888229063 0.0175065664010906 1 1
-0.096507551934028 -0.0944015217221458 1 1
0.0811839710848738 0.0792773059743441 1 1
-0.109888698486872 -0.108471455577689 1 1
-0.174011641446858 -0.171404796701128 0 0
-0.10732288923355 -0.10557802191353 1 1
0.245751703895218 0.241823256603303 0 0
-0.022459751661522 -0.0221718118753566 1 1
0.0700384106245295 0.0679754434625426 1 1
0.11250907158843 0.110987601352137 1 1
-0.0073977283774366 -0.007223193131456 1 1
0.00529087041885143 0.00516923970713431 1 1
-0.0369051634084685 -0.0358715695815986 1 1
-0.0610991929705095 -0.0594237194330257 1 1
0.0493435662281883 0.0486123615734685 1 1
0.0797930632222275 0.07789086178053 1 1
0.0980190775572117 0.0960888817622049 1 1
-0.0644455377051172 -0.0632227037027741 1 1
0.00286894762688151 0.00243414326527835 1 1
-0.0320677810188134 -0.0316358782354507 1 1
-0.0341961838164747 -0.0331939044848417 1 1
-0.000477937200557919 -0.00106180977396284 1 1
0.0160952283671557 0.0160338801488238 1 1
0.0134071554956149 0.0122891442579171 1 1
0.00830246761985096 0.00833987910139948 1 1
-0.00605685114027142 -0.00668082159225588 1 1
-0.0243411483413425 -0.0238452930748321 1 1
0.0258707699458151 0.0252904126356726 1 1
-0.00826253548968326 -0.00760060871882598 1 1
-0.0151477316229377 -0.0150654829030642 1 1
0.119058853269676 0.116878140871622 1 1
0.0031517342972494 0.00325781591173817 1 1
0.0769374272583048 0.0749807122202263 1 1
-0.00223971089711294 -0.00241422830727746 1 1
0.0713422193108076 0.0699970444656643 1 1
-0.0706621896574387 -0.0697594112408904 1 1
0.144836072839423 0.142146092953193 1 1
-0.222257905257312 -0.218016582853254 0 0
-0.0112165200352234 -0.0108940712357375 1 1
0.0776673639538258 0.0751387996919584 1 1
-0.0287288519663344 -0.028161230237643 1 1
-0.0275485338235169 -0.0276285477059238 1 1
-0.128092101187634 -0.125976438573064 1 1
-0.124847480706264 -0.123016139005563 1 1
-0.00765795216575852 -0.00775516172168275 1 1
0.0599776388408477 0.0590193864034645 1 1
-0.0314982195202524 -0.0317669861588106 1 1
-0.065656161945388 -0.0633208823439457 1 1
-0.132870553051823 -0.130490769468328 1 1
0.0445893130857173 0.0431661011178245 1 1
0.00152173531747052 0.000468772422107255 1 1
0.165956435409836 0.163318196725857 1 1
-0.019434828733057 -0.0191886793206381 1 1
-0.0233055614762058 -0.0228788163954777 1 1
0.00864348754001169 0.00833513724811526 1 1
-0.0577496542751301 -0.0568737661013879 1 1
0.028525663476305 0.0276387355639016 1 1
0.0773689152807991 0.0754321376668149 1 1
-0.118221891954186 -0.116408723412296 1 1
0.0862780570458376 0.0842533017359855 1 1
-0.0424850254052629 -0.0420140968534703 1 1
0.102275520798159 0.10053905755638 1 1
0.0142577607747676 0.0140664762852293 1 1
0.0423461004769252 0.0418676259011651 1 1
0.0512432227516949 0.0499397681747575 1 1
0.0150520666422801 0.0136926986890832 1 1
-0.12652469767385 -0.123846588919355 1 1
-0.0442452161451534 -0.0427029206050945 1 1
0.00169627274753662 0.00183443715380582 1 1
-0.110933664166693 -0.108362005081269 1 1
-0.0981533793884112 -0.0964681590649772 1 1
-0.000987297018611721 -0.000987073862301156 1 1
-0.0926779119107462 -0.0910633705569119 1 1
-0.185747638897483 -0.182194384349525 0 0
0.0204755130520735 0.0202330967743988 1 1
-0.0400413756719369 -0.0389218606422056 1 1
-0.115204561796396 -0.112531272666972 1 1
-0.167889258052216 -0.16468411502098 0 0
0.144665423545461 0.14205690381658 1 1
0.0505324270313804 0.0502222889727484 1 1
-0.0290194744193606 -0.0282244009879677 1 1
-0.0484086360982994 -0.0462181262590309 1 1
0.0338253875352362 0.0338489484958232 1 1
-0.00907498804004091 -0.00809878185729313 1 1
-0.0504426637257216 -0.0495605198485734 1 1
0.058191121655901 0.0573056367881743 1 1
-0.0745132527500452 -0.0731694844411179 1 1
0.0476035484683921 0.0477835135974847 1 1
0.0160377164332288 0.0162631264297065 1 1
0.0144365411388105 0.0145722601922547 1 1
-0.0311861366512379 -0.030391802680403 1 1
-0.0583384007370414 -0.0574900434175952 1 1
0.127498657878722 0.125577731516119 1 1
0.0498704991216302 0.0495405452776925 1 1
0.0901030247484032 0.0883260487821337 1 1
0.0370037428286256 0.036713143634586 1 1
0.0870029770879314 0.0856801935891468 1 1
-0.0318451734622615 -0.0317146591910443 1 1
-0.163786796688169 -0.160894372882847 1 1
0.0436974880824258 0.0428346641764066 1 1
0.015390862551959 0.0157284980819279 1 1
-0.0442503373511024 -0.043250540001546 1 1
0.0332122245461302 0.0323060954950497 1 1
0.0340616072111666 0.0343607676637944 1 1
0.0762181239703891 0.0750746830936341 1 1
-0.0313301524200566 -0.0309878166260083 1 1
-0.00328561693787209 -0.00352883089303574 1 1
-0.0360167845277196 -0.0353350285055236 1 1
0.000976498663992163 0.00139426261070635 1 1
-0.116631019630857 -0.114374660253156 1 1
0.0680836788486738 0.0673662082518295 1 1
-0.0823656031526944 -0.0802244194501107 1 1
0.0387939642942981 0.038075680856058 1 1
0.0297108464881511 0.0288472016736991 1 1
0.0352167440535633 0.0345242815405563 1 1
-0.0965718921784725 -0.0947707389639532 1 1
-0.181244339986653 -0.178228066507012 0 0
0.0180610060156863 0.017265042221395 1 1
-0.115836327312982 -0.113373442992519 1 1
-0.0960258449537982 -0.0942767719131469 1 1
0.0653867725626026 0.0650972156414345 1 1
0.123513877060924 0.121078290149891 1 1
0.0056431789086379 0.00543565009281479 1 1
0.110627669959717 0.10865188663617 1 1
-0.0146727434964113 -0.0142881675462064 1 1
0.0281129972407171 0.0280535435874218 1 1
0.078886626589768 0.0776690226765458 1 1
0.109700464938125 0.10772021510819 1 1
-0.106892273188124 -0.103971787614515 1 1
-0.00845190459031172 -0.00819760126611841 1 1
0.0456041025539811 0.044791066617176 1 1
-0.058983089985402 -0.0584195011648967 1 1
-0.127011968607051 -0.12470619447351 1 1
-0.139189473644262 -0.136056352814286 1 1
-0.0166661611254249 -0.0162826937833567 1 1
-0.00850504418166044 -0.00889564913223188 1 1
0.0701784380867418 0.0689791873674407 1 1
-0.0913735421571624 -0.0904288196714038 1 1
0.0596901916040083 0.0583218656027242 1 1
-0.0398016051891696 -0.0379944232288928 1 1
-0.114064637012798 -0.111159123662747 1 1
0.0541610961488926 0.052796191541106 1 1
0.068429140175939 0.0670156428286665 1 1
0.123467870976067 0.121370700476653 1 1
-0.129610735067275 -0.126969133093694 1 1
0.124486058827832 0.122358360646386 1 1
-0.0477354014262493 -0.0469922579092595 1 1
-0.085594509016066 -0.0845572230730067 1 1
-0.00225458342643241 -0.00197826625836609 1 1
0.113877347858995 0.111219803463523 1 1
-0.147201223806747 -0.144198347435049 1 1
-0.172928299236621 -0.16984634696952 1 1
-0.0167397958504521 -0.0167529962812954 1 1
-0.0319371374670423 -0.0311717366205892 1 1
-0.00462483707569545 -0.00440815656247225 1 1
-0.00459335465929701 -0.00468888935075517 1 1
0.0723929792840618 0.0711129549177403 1 1
-0.0400772769249481 -0.0398286269321826 1 1
-0.123782052368901 -0.120804016276113 1 1
-0.0240612191768891 -0.0230200756243264 1 1
-0.0536669412171167 -0.0529760041133282 1 1
0.0341252958968614 0.0335997320575417 1 1
0.0438822939204564 0.0432352100422199 1 1
-0.0243796588800736 -0.0242705499477225 1 1
0.176026640338003 0.172543378255738 0 0
0.105277172680002 0.103321929834559 1 1
0.0860442105100764 0.0842411869380504 1 1
0.00962120541846841 0.0088676651632852 1 1
-0.0115370447057131 -0.0118421059549505 1 1
-0.00844938466591439 -0.00842802139520247 1 1
-0.0103695140128068 -0.00987949501170809 1 1
0.0368009038563408 0.0357571130411456 1 1
-0.055958345349026 -0.0557370506030578 1 1
-0.0199821393510924 -0.0199653850922327 1 1
0.0730719638149469 0.0715465656698788 1 1
-0.0395249241829248 -0.0382162466997319 1 1
-0.0991360226593753 -0.0976815864577538 1 1
-0.000389592881632983 0.000492791277946762 1 1
-0.0588856740966821 -0.0573877025589784 1 1
-0.0138621706431718 -0.0137307340852103 1 1
0.0199323283079197 0.0193775581215023 1 1
-0.217037015960371 -0.212512616513149 0 0
0.0192193029137036 0.019700012688873 1 1
-0.0230052565314726 -0.0225607058739511 1 1
-0.140950777474065 -0.139426799694593 1 1
0.0811924528406794 0.0799314871636304 1 1
0.0491123364350003 0.0483805879712186 1 1
-0.053288757408788 -0.0510963971176647 1 1
0.0733170666087275 0.072314081980632 1 1
0.0312214845773066 0.0317804790736494 1 1
0.0204245217443092 0.0203746022440862 1 1
-0.0567020245186022 -0.0558422941282037 1 1
0.0153621173768 0.014701323879214 1 1
0.0368465742099411 0.0358923125431113 1 1
-0.0136187658175777 -0.013512146790783 1 1
-0.0201082980356517 -0.0193118884769047 1 1
-8.75117453046654e-05 -0.00123050498905974 1 1
0.0450191346676098 0.0441016055955623 1 1
0.0201096336490121 0.0193914913052964 1 1
0.0969060867507158 0.095343052130197 1 1
-0.0587605716509253 -0.0574081619968921 1 1
-0.0088527075734474 -0.00857167251550564 1 1
-0.000308992389469721 0.000170141121050826 1 1
-0.080737513600341 -0.0793079060035917 1 1
-0.0695923770004992 -0.068674247627961 1 1
0.168291288132609 0.165448232665246 0 0
-0.148295324928387 -0.144706956549759 1 1
0.0805835894295253 0.0784015469522247 1 1
0.155154843251674 0.152626874531862 1 1
-0.0115011286349998 -0.0115320446513508 1 1
0.0383831582499737 0.0371789685713727 1 1
-0.118185798775053 -0.116177153627941 1 1
0.092344592814887 0.0902692735171985 1 1
-0.050600055823702 -0.0494137452040954 1 1
0.033326865879585 0.0318608973455146 1 1
-0.0399269084924941 -0.0382118734563338 1 1
0.0154465843001705 0.0150246595341788 1 1
-0.0496870613641884 -0.0484376309434274 1 1
-0.067888418212669 -0.0654673200118851 1 1
-0.0157304535499215 -0.0146966660794198 1 1
-0.0604593799054271 -0.0592553019468163 1 1
0.0702278695290703 0.0683055220078038 1 1
0.0482741078956999 0.0461171394424906 1 1
-0.0508547818071062 -0.0497523075777651 1 1
0.00045602797291986 0.000757050138142742 1 1
0.027866507992197 0.0273408616256978 1 1
0.212625773257256 0.209559094122346 0 0
0.0412857512334807 0.0399596218409604 1 1
-0.00419225838788506 -0.00406123997548184 1 1
0.145503599924139 0.144115660205098 1 1
-0.0799703043579446 -0.078235431786499 1 1
-0.0430093426671973 -0.0419292102376773 1 1
-0.0483282813249155 -0.0482288756370585 1 1
-0.129762994453125 -0.127692005412957 1 1
-0.095551385923245 -0.0940642709526405 1 1
-0.056085310976007 -0.0545699019127228 1 1
0.0570489713296533 0.0562712129307344 1 1
0.0126075583736663 0.0134892976336622 1 1
0.0449508425851483 0.0442179622150535 1 1
-0.0848137789474247 -0.0831060145667638 1 1
0.106236638901699 0.104003829873212 1 1
-0.0432543826938078 -0.0426634193187907 1 1
0.0711655836552205 0.0702225929283394 1 1
-0.0177773405420503 -0.0171905714361636 1 1
-0.0554359231661343 -0.0543621392558076 1 1
-0.0374430428610812 -0.0364283775172352 1 1
-0.0690067630754404 -0.0673358528921646 1 1
0.0294223350947778 0.0288896378975605 1 1
-0.0111827661531499 -0.0107248430475259 1 1
-0.112560881974574 -0.110462117959005 1 1
-0.00383625539879966 -0.00375139054395219 1 1
0.0140227725061985 0.0147760619533069 1 1
0.0764522141226375 0.0754249351645581 1 1
0.0237078071247151 0.0227367980597855 1 1
-0.0767394518697863 -0.0754587592467356 1 1
0.1452253179909 0.142325753228661 1 1
-0.0092071248759813 -0.00907101011381507 1 1
0.0585725744823774 0.057415993158459 1 1
0.062084466858652 0.061107155591706 1 1
0.0569813596888359 0.0552724881518492 1 1
-0.0357117831568495 -0.0349211226218252 1 1
0.0262284953552495 0.0267978227166529 1 1
0.0304473095510224 0.0295069082043327 1 1
0.103086094415659 0.101389763579668 1 1
-0.0107935415320242 -0.0101170117845365 1 1
0.0596737240766664 0.0584919476891417 1 1
-0.00734554854748566 -0.00613258411629238 1 1
-0.00633437437233946 -0.00543428971344537 1 1
0.0752736098057547 0.0738138465168073 1 1
0.122005505329468 0.119793887517702 1 1
0.0585571838291381 0.0574982747696502 1 1
0.0154825404189471 0.0149375993848092 1 1
-0.0467300546549101 -0.0452730845132486 1 1
0.14299089424371 0.140940043921354 1 1
-0.0783336931507601 -0.0753417336793089 1 1
-0.0338970035750162 -0.0325068189475255 1 1
0.103824789100232 0.101480903304302 1 1
0.0115778449915234 0.0118145597588724 1 1
0.0587744239273656 0.0581563036091928 1 1
-0.0458182917209809 -0.0452966447122506 1 1
0.0435408225972595 0.0424976209119379 1 1
-0.0108102365135218 -0.0108434412399587 1 1
0.180899633187033 0.177856148906326 1 1
-0.0228080001484247 -0.0209765846531068 1 1
0.0643886095557732 0.0625786636636931 1 1
0.0693373819517684 0.0683184131342084 1 1
-0.0892976099821449 -0.0870418420041663 1 1
-0.0826481290992621 -0.0807688802940555 1 1
0.00245940672068701 0.00261321912378067 1 1
0.120654470723621 0.118232408302621 1 1
-0.0635559405998662 -0.0619613349254034 1 1
0.00831969384228104 0.00786052295120628 1 1
-0.0139515639495415 -0.0133328210220478 1 1
-0.0351005897307893 -0.0341645341093775 1 1
-0.0567026119946724 -0.0553914258834613 1 1
-0.0538684007345 -0.0532214775477031 1 1
-0.0409690128429896 -0.0401402007547495 1 1
0.00590695258338105 0.00582159210519757 1 1
0.0432859321286509 0.0417258124912445 1 1
0.0872126296135115 0.0847021854688653 1 1
-0.00264979571799281 -0.00243373391508024 1 1
0.0697972829734216 0.0680919040024673 1 1
-0.080119036925322 -0.0787102411044958 1 1
0.0685639529948855 0.0675008794976327 1 1
0.0740788356224355 0.0723900552847029 1 1
-0.00774307636846829 -0.00696769619052045 1 1
-0.0250233562620683 -0.0246859675668396 1 1
0.018998589472368 0.0186133323632559 1 1
-0.037822246180416 -0.0371585808993363 1 1
0.0538178345166389 0.0523569695901238 1 1
-0.0863496164726641 -0.0841676058861761 1 1
-0.150707654986788 -0.146921290442679 0 0
-0.0249221553225891 -0.0249161912241933 1 1
-0.146355816292167 -0.143229401236398 1 1
-0.0358172562608787 -0.0354305931693444 1 1
-0.100704856780212 -0.0999057020905367 1 1
-0.0967033412133919 -0.0950029101468021 1 1
0.0242387970934718 0.0236439755777649 1 1
-0.105087975063038 -0.103119316250679 1 1
-0.00800224674166782 -0.00736684569129602 1 1
0.0773917160533536 0.0751700007642016 1 1
-0.0355566047767913 -0.0354782668398384 1 1
0.00015719567587863 0.00117883161006801 1 1
0.154139793578321 0.151674808041589 1 1
0.040783418111777 0.0398531505557142 1 1
0.000503041244628598 0.000275603600908829 1 1
-0.0284462908082103 -0.0281351791011876 1 1
0.014289377330037 0.0142057648259492 1 1
-0.0165690272617013 -0.0165242298466839 1 1
-0.0232435306299665 -0.0232780461911544 1 1
-0.0410294389347333 -0.0400865577122003 1 1
-0.0496147368878374 -0.0489407626174336 1 1
-0.078604649943454 -0.0777229265434025 1 1
-0.125105779348056 -0.12275593124293 1 1
0.0290030966346888 0.0289702052679046 1 1
-0.00667393598442063 -0.00606096817358961 1 1
-0.0171784384081365 -0.01673632010376 1 1
-0.0605752260304681 -0.059714713267295 1 1
0.224424495852071 0.221094146273368 0 0
0.0603747257324855 0.0594539886779328 1 1
-0.0441752823570309 -0.042088025412365 1 1
-0.0587991428516848 -0.0575951840536314 1 1
0.0445960406423437 0.0439370435069764 1 1
0.0141789186608339 0.0144399511417033 1 1
0.0260251243667958 0.0244508413783977 1 1
0.0223277229249121 0.0215887278578756 1 1
-0.0185588280651054 -0.0182377349154514 1 1
-0.0380598092709873 -0.038076030773002 1 1
0.182525912324245 0.178798877929247 0 0
-0.0474227277167215 -0.0470287160188218 1 1
-0.201889963089344 -0.198553000815043 0 0
-0.161590521342147 -0.158506011622716 1 1
-0.0804822841270284 -0.0779964252050293 1 1
-0.135278218218385 -0.132964225586741 1 1
-0.0389857122553303 -0.0385020956953653 1 1
0.0119760845194792 0.0108384734537795 1 1
-0.116272214010647 -0.114135546637869 1 1
-0.0869429949844398 -0.0853168253845293 1 1
0.0634445828266438 0.0617292148160742 1 1
-0.0375995757871938 -0.0375916776276956 1 1
0.055388948128078 0.0536550576423304 1 1
0.0127547846995826 0.0126930568611057 1 1
0.0258675487321764 0.0250877815502115 1 1
0.056506322978796 0.0563345804151864 1 1
-0.0303873160226742 -0.0293445995729957 1 1
-0.0388204608384796 -0.0380735749488269 1 1
0.140765597715958 0.139246193246911 1 1
-0.0630436060676829 -0.0618783305288633 1 1
0.223729871093959 0.219350420956203 0 0
0.097565866614688 0.0958404759056964 1 1
0.144862287372928 0.142582785946362 0 0
-0.10211703360157 -0.0993625101839535 1 1
-0.129290294022143 -0.126573481948147 1 1
-0.0301377516566949 -0.0287537737953078 1 1
0.0959123760782133 0.0940275446574213 1 1
0.0678013995023462 0.0666530442487413 1 1
-0.093032756364555 -0.091895658503585 1 1
-0.0078749549141682 -0.00736305456660125 1 1
-0.0546392926032683 -0.0532587753034772 1 1
0.00678769914055201 0.00673415239604408 1 1
-0.0719660275625622 -0.0708353450590247 1 1
0.0505753919570825 0.0499918505778161 1 1
-0.0126299054537783 -0.0123133045303263 1 1
-0.0491555335572135 -0.0491444271315396 1 1
0.0926520635231428 0.0911401851955839 1 1
0.0443732460928514 0.0429661725762649 1 1
0.0143311453984847 0.0147673364880413 1 1
0.00399060202853617 0.00420375085161604 1 1
-0.0610327179965858 -0.0595820976675592 1 1
-0.0117472590840641 -0.0116331945626725 1 1
-0.00469664783040159 -0.00448101359861857 1 1
0.0300690570365341 0.0292178796621633 1 1
0.182451050542833 0.17909604263002 0 0
0.0315202257412632 0.0313344868472676 1 1
-0.100902476338517 -0.0994103415499023 1 1
0.0221502086755166 0.0219647830091675 1 1
0.025054214709734 0.0245492887187566 1 1
0.00599238520261755 0.00601656713232398 1 1
-0.0530713070381181 -0.0522427359362228 1 1
-0.0607252668442847 -0.0596707049259487 1 1
0.0672994595775733 0.065976972123745 1 1
-0.0997784664996932 -0.0978761238856329 1 1
0.000169891137870883 0.00114249043085236 1 1
0.0178466287783619 0.0171901262900095 1 1
0.0141055491463965 0.0144478787007609 1 1
0.0047216385721132 0.00443450390492326 1 1
0.0899932829524978 0.0882906869157331 1 1
0.00613048022410339 0.0050310191549493 1 1
-0.0473232613351074 -0.0444764778985107 1 1
-0.139356732342757 -0.135736693813172 1 1
-0.0384829565627067 -0.0380591699418288 1 1
0.143072746960555 0.141646228299012 1 1
-3.65557218061918e-05 0.000102527916163518 1 1
-0.0291704230134421 -0.0279153923566499 1 1
0.279833348166275 0.273924098671509 0 0
0.00440171741201721 0.00413294811340652 1 1
-0.00624289446667155 -0.00602715299828848 1 1
0.0954613533606879 0.093388429774847 1 1
0.0276123064623953 0.0275051629885322 1 1
0.0532494965960527 0.0516508872375147 1 1
0.0787715320050969 0.0777325468184782 1 1
0.134581814860498 0.13237473494788 1 1
0.120966531420565 0.119124527539735 1 1
0.0575328464997004 0.0565744654241052 1 1
-0.0953597775510886 -0.0935113312907098 1 1
-0.0214861995196237 -0.0213765326803945 1 1
-0.0240444065148744 -0.0241573480469824 1 1
0.0170111697054785 0.0171841239128021 1 1
-0.117352440528506 -0.115015920656124 1 1
0.153205786599061 0.150654838939526 1 1
0.0566507950290858 0.0558949594373858 1 1
0.0226211795840058 0.0221266358013343 1 1
-0.00715308071341932 -0.0072648069148507 1 1
-0.0197482933291696 -0.0195728289260423 1 1
0.0585531838199394 0.0574990889216207 1 1
0.00289654571695844 0.00257299797637219 1 1
-0.121825012722834 -0.119763500630977 1 1
-0.0250843611908339 -0.0241985054076685 1 1
0.136531381830568 0.134106154708611 1 1
-0.044878443449926 -0.0437022886341352 1 1
0.0464193765607442 0.0449911754859416 1 1
0.0356754754088548 0.0348707123630341 1 1
0.104683846243586 0.101784747107406 1 1
-0.077406077393298 -0.0768135231006093 1 1
0.0820613161274684 0.080563315689276 1 1
0.0405012193856725 0.0400704178442322 1 1
-0.0675315234557855 -0.066690817299762 1 1
-0.0250052249605088 -0.0248505007322355 1 1
-0.0851503532081091 -0.083771701552798 1 1
-0.0677888032114259 -0.0665010979263718 1 1
-0.0186298852841694 -0.0180171293831875 1 1
0.0463062498354154 0.0451080566912302 1 1
-0.041410383377399 -0.0404499288907861 1 1
0.00834300598203535 0.00818639158909032 1 1
-0.0178410921121429 -0.0173978166013708 1 1
-0.0736138239190069 -0.0721381205326274 1 1
0.0836802237944955 0.081541713880794 1 1
0.0252860670298171 0.0248181151524735 1 1
-0.0529991979809275 -0.0515279835444847 1 1
-0.0977728353190788 -0.0958061718346143 1 1
0.051650580592096 0.0510725113678234 1 1
-0.094493630452465 -0.093477173010276 1 1
0.0741143938332199 0.0740310549226241 1 1
-0.232183849161996 -0.227222476907657 0 0
0.0635246834348955 0.0620139412213328 1 1
-0.0201501085477825 -0.0207954585373407 1 1
-0.0986912950262964 -0.0967525379377526 1 1
0.0188854138272555 0.01786100225953 1 1
0.146566057422342 0.144456652728737 0 0
0.0829620647822324 0.0818192010342657 1 1
-0.0861242289335548 -0.0845027110172401 1 1
0.100946496495431 0.099465192119633 1 1
-0.00907322949723776 -0.00902773832793159 1 1
0.0610967597146463 0.0597243500480528 1 1
0.0166484526220394 0.0155924648540033 1 1
-0.05269912640296 -0.051499197466463 1 1
0.0413652526873499 0.0412258756840296 1 1
-0.024560059430114 -0.0238819684421374 1 1
0.0179094220107683 0.0174249915364583 1 1
-0.065107639854817 -0.0637997384777 1 1
0.014386790136303 0.0149975097016022 1 1
0.0304489627503941 0.0300340035201156 1 1
0.128143554568379 0.125674049377093 1 1
-0.03808247673119 -0.0367922245775781 1 1
-0.0428143210908172 -0.0420823959249779 1 1
-0.030793362943557 -0.0302955068284102 1 1
0.0134754624927143 0.0132292589000202 1 1
-0.00827795403188403 -0.00877967675602082 1 1
-0.0765007241668482 -0.0747236815623882 1 1
-0.0112844420702135 -0.0112746989533872 1 1
0.0360031661098461 0.034589865511547 1 1
0.0218802690735715 0.0213653787600248 1 1
-0.137163848993393 -0.134618910080692 1 1
0.0620586321217962 0.0610450572285496 1 1
-0.142985272448438 -0.140322905994867 1 1
0.0245620279447576 0.0243152583957773 1 1
0.0410461373488434 0.0402427367643582 1 1
-0.01776515229602 -0.0172710416804719 1 1
-0.00544127514142092 -0.00538304455674783 1 1
0.103889033550472 0.102139578424843 1 1
0.223412941359537 0.219372536831929 0 0
-0.00542776312528621 -0.00505854752759254 1 1
-0.0383953318541113 -0.0393242392371241 1 1
-0.0132894242725147 -0.0126874486754974 1 1
0.0717388390327674 0.0697962887482162 1 1
0.0681274760763159 0.0665135273085876 1 1
0.0742127507730795 0.0728512783229993 1 1
-0.0841531454357402 -0.0827785901100674 1 1
0.125605860387335 0.123508869316802 1 1
0.00233404240407312 0.00228661652095617 1 1
-0.152667436069294 -0.150005475849243 0 0
-0.0522241618895171 -0.0507662232037614 1 1
-0.0494938172219175 -0.0487117038084027 1 1
-0.0313695893864445 -0.0306418794252043 1 1
0.0109465647036785 0.0105525512775059 1 1
0.0401459180035256 0.0385945465857378 1 1
0.0811490810821817 0.0788445159400265 1 1
0.146647519029427 0.144033559850431 1 1
0.101579451126274 0.0998347953146929 1 1
-0.128150720653075 -0.126351320197251 1 1
0.0115578860520051 0.011395102227773 1 1
0.0518146680280865 0.0497877884792677 1 1
-0.0153679820102088 -0.0159418663881643 1 1
-0.000932309272499609 -0.00124614848518588 1 1
0.157983143399889 0.155228885900764 0 0
-0.0199052802991578 -0.0197072411032443 1 1
0.0550987612907447 0.0543069241883393 1 1
0.0480682611299709 0.0474668909174214 1 1
0.067049206562027 0.0663686012629704 1 1
0.12839739568739 0.12543895199505 1 1
-0.00644957635804724 -0.00728980329775219 1 1
0.14666877204897 0.143788616989592 0 0
0.104940616170762 0.102559316106831 1 1
-0.0233479600579917 -0.0229714831379103 1 1
-0.0187058968741605 -0.0191781075761903 1 1
0.0489332665735066 0.0481678542597811 1 1
-0.0238152813315991 -0.0230309249887969 1 1
0.089319593286785 0.0868939028702085 1 1
0.0815413652702142 0.0792506557509781 1 1
0.0140145167645116 0.0135691199839416 1 1
0.049632767401309 0.048607952632973 1 1
-0.0451793985275628 -0.044733881048248 1 1
0.0967585181763026 0.0950073339402516 1 1
-0.0880717453229996 -0.0864616243148221 1 1
0.030482179408965 0.0296258470065448 1 1
-0.0169141956377607 -0.0175071149775196 1 1
-0.0934463191214558 -0.0917349602232865 1 1
-0.198066202075533 -0.19448106882503 1 1
-0.0123726855276295 -0.0127097002732426 1 1
-0.100326692576193 -0.0977924486793912 1 1
-0.0576341565613731 -0.056970487985949 1 1
-0.0255418486317321 -0.0240503607494888 1 1
-0.0632160638113516 -0.0610862470048884 1 1
0.191714965493761 0.187292248674026 1 1
0.112400161394921 0.10974594068634 1 1
-0.093019809825489 -0.0912706310461857 1 1
-0.0804014288185781 -0.0779189492796561 1 1
0.0359329954400339 0.0343340610478142 1 1
0.0102808627373831 0.0101268879453833 1 1
0.146482367312269 0.143656070826812 1 1
-0.079432706035574 -0.0777421328498306 1 1
0.0406736173073784 0.0401924360740116 1 1
0.0791672812087923 0.0789155446074844 1 1
-0.0123039097016845 -0.0118496858576502 1 1
0.0963125684611525 0.0945095537171815 1 1
0.0639653511986525 0.0631097093663942 1 1
-0.0916477732368808 -0.090390972296475 1 1
0.0903128638236084 0.0881810333941816 1 1
0.0132641338338474 0.0129802657855978 1 1
0.171688213620418 0.167548133175784 1 1
0.110969249667447 0.109229903330282 1 1
-0.0214683495238166 -0.0219692326555703 1 1
0.0594655313888768 0.0574352711764344 1 1
0.00321400209578002 0.00327455159313065 1 1
0.135526312306892 0.133947899973018 1 1
0.141447701189509 0.139477090849918 1 1
-0.0928766905355533 -0.0910375512400049 1 1
-0.0471929776452261 -0.0462761727563837 1 1
0.0546168559607437 0.0533464964200869 1 1
-0.130284600202025 -0.127294341821075 1 1
0.0473338727889998 0.0462482949608773 1 1
-0.0820060415324856 -0.0813562011496262 1 1
0.0145761330956255 0.014348123960426 1 1
-0.00783250506478736 -0.00739728841408337 1 1
-5.12375054916633e-06 -0.000366432818130796 1 1
-0.0165225012204458 -0.0168263269193165 1 1
0.00846954243067995 0.00905761429882833 1 1
0.169602536894285 0.165863326019881 1 1
-0.183701084116243 -0.180290114866889 0 0
0.0415338318455297 0.0413964276757585 1 1
0.0647526410533742 0.0634552158057232 1 1
0.0309526232788494 0.0309061275694529 1 1
-0.0851864579523926 -0.0833860259899577 1 1
-0.0883796494719525 -0.0863260085810902 1 1
-0.0871393925004878 -0.0856122260777762 1 1
0.0438600519823294 0.0431909251388544 1 1
-0.12504959584743 -0.122538746713218 1 1
0.0380435878425421 0.0364174324203148 1 1
0.140739788342299 0.138228110518196 0 0
0.0488779964086071 0.0479820266857261 1 1
-0.0714448657194019 -0.0696698577837484 1 1
0.0619048071624642 0.0609075234316383 1 1
-0.10434486935624 -0.102460977214844 1 1
0.0891911230767262 0.0871352947654803 1 1
0.0271253466426513 0.0262599109229831 1 1
-0.0580263964853131 -0.0575776040818709 1 1
0.0698338706656451 0.0685884726624893 1 1
0.0722349338630631 0.0712325834271853 1 1
-0.0567476856869951 -0.0551148484843888 1 1
0.1314054178025 0.128911363673322 1 1
0.0204925410678732 0.0204556656358206 1 1
-0.0340945106465658 -0.0335331424844853 1 1
-0.129200786755363 -0.127113039180591 1 1
-0.103595062479224 -0.101784299932665 1 1
-0.0960773107116429 -0.0947471381701307 1 1
0.0653599143169476 0.0636073175528326 1 1
-0.0901528024834487 -0.0890071688237849 1 1
0.123893254810587 0.121731578600415 1 1
-0.0577191805344593 -0.0566826008370076 1 1
-0.00035647835229489 -0.00120304569555127 1 1
0.0889198176710529 0.0874735114223919 1 1
-0.00420299479009584 -0.00473823029328773 1 1
-0.168882829943003 -0.165959353896311 1 1
0.0272416518087326 0.0268647563103934 1 1
0.0613669474760706 0.0603303876743359 1 1
0.0571460709301513 0.0556999985573926 1 1
0.0450096780227827 0.0446666999325617 1 1
0.111354908524148 0.109115123091913 1 1
-0.0300105589020366 -0.0300561785069362 1 1
-0.0243723970568517 -0.0229776763542545 1 1
0.129053205062564 0.126770081230267 1 1
-0.0954137751038748 -0.0937704174864153 1 1
0.102851792228452 0.100352658499707 1 1
-0.00893234361445458 -0.00941834930023622 1 1
-0.0455597020614128 -0.0444588294543925 1 1
0.022922897050675 0.0231503142894669 1 1
-0.0677339301030571 -0.0657520824563592 1 1
0.0763628573973434 0.0752258027099994 1 1
-0.0881506002743765 -0.0862140420903904 1 1
-0.0465389990546141 -0.0450869834008591 1 1
-0.00147360099773208 -0.00224015581191088 1 1
0.0713196118505548 0.0699135475165656 1 1
-0.063960146242926 -0.0626060242970281 1 1
-0.113148792864426 -0.111389764487312 1 1
0.0739149428761544 0.0726154210271579 1 1
0.0087793598224126 0.00866256611260936 1 1
0.258782720752951 0.253480994956403 0 0
0.0508989384931332 0.0493407488959188 1 1
-0.0421095969758575 -0.0417002580010183 1 1
0.108967463507113 0.107398846077558 1 1
-0.0778456867966244 -0.0766389892161049 1 1
0.186669034125727 0.182646179477714 0 0
0.0421632023465341 0.0411211379387579 1 1
0.0901032561589009 0.0891322554250095 1 1
-0.0414119423558631 -0.040438711976269 1 1
0.119007331356594 0.11707130669607 1 1
0.0250458625080759 0.0248895387768491 1 1
0.0506841839060915 0.0499977368866472 1 1
0.0884945170060411 0.0872281753353754 1 1
-0.0915535907143886 -0.0904822991429964 1 1
0.0483141025732241 0.0465938242166623 1 1
-0.0529353319544773 -0.0511218958194259 1 1
0.147222381463391 0.1444656064453 1 1
-0.102763442844147 -0.099738492403831 1 1
0.00898279770414982 0.00861092762021322 1 1
-0.0596158079552023 -0.0584501595936756 1 1
0.0416769647865707 0.0416209082755679 1 1
-0.072413552006461 -0.0705289586424331 1 1
0.0290950346632201 0.0288508193485928 1 1
-0.0798957283160118 -0.0783491733209135 1 1
-0.0775668409685357 -0.0757739552316432 1 1
-0.050591737095744 -0.0493294341935571 1 1
0.21634525477595 0.212083889451088 0 0
-0.00700284141385496 -0.00643203525524063 1 1
0.0604198826697965 0.0584745145381165 1 1
-0.0957847823566024 -0.0934704147038292 1 1
0.0689943077215268 0.0672837485139025 1 1
-0.11214892999955 -0.109399768710307 1 1
0.049141897154065 0.0481116147842088 1 1
0.108489857158748 0.107382481404463 1 1
0.0181232702461633 0.01790885009474 1 1
0.09697876996587 0.0950169252845113 1 1
0.0333426449112692 0.0323697287823353 1 1
0.0145204523431111 0.0143474607157867 1 1
-0.0953742461290485 -0.0930941938186778 1 1
0.133101638590444 0.131593939503367 1 1
0.071500513300244 0.0699645614404196 1 1
-0.0134503582327917 -0.0125722906327995 1 1
0.0494160465016058 0.0489586001657336 1 1
0.037920544290069 0.036669658202161 1 1
0.0425261971672995 0.0419913702481437 1 1
0.0749841972048907 0.0722202948021337 1 1
-0.0356460700726499 -0.0340409228610793 1 1
0.126520988408979 0.12373085089309 1 1
0.0603565241871319 0.0593690632304345 1 1
0.0618738752924737 0.0603989141407042 1 1
-0.0217425903958241 -0.0216787884541447 1 1
-0.00531604289795091 -0.0053605196756675 1 1
0.0396364750921145 0.0390179060344412 1 1
0.0895671847251556 0.0874503258453626 1 1
-0.0425587374902269 -0.0415821477244657 1 1
0.00912052886515988 0.00798475029798731 1 1
-0.0603225083454527 -0.0589785590284704 1 1
0.00445386551710971 0.00430505500710813 1 1
0.0729487219306234 0.0720496543496015 1 1
0.0347058151119476 0.0342276842263385 1 1
-0.0303330786712252 -0.0299553590767498 1 1
-0.223616299960146 -0.219519779248415 0 0
-0.144759243361035 -0.142213882094343 0 0
0.026805034863723 0.0263432086266672 1 1
-0.109817597944127 -0.108430419189741 1 1
-0.143659804703167 -0.141987094485897 1 1
0.0829075093364822 0.0815838560809967 1 1
0.0190919489335156 0.0190172792757633 1 1
0.122250519872395 0.120045248322761 1 1
0.0251853747895619 0.0248161975033684 1 1
0.0302484353533145 0.0298556056449266 1 1
0.00947886431702641 0.00928350065796199 1 1
-0.0790874942880152 -0.0772034753204791 1 1
-0.0146398534411658 -0.014181259663964 1 1
-0.0399369195553512 -0.0390987976866939 1 1
0.0628530834068797 0.0622360172183526 1 1
-0.0117080782595008 -0.0117345255543509 1 1
0.145304641831048 0.142794628491042 1 1
-0.0995954745057179 -0.0975956647160516 1 1
-0.152247254435961 -0.149832239949191 0 0
0.000406273978441017 -0.000474756058591682 1 1
-0.00649142894061545 -0.00628298063241779 1 1
-0.125232986736305 -0.122774669735551 1 1
-0.131241784571837 -0.128846852032993 1 1
0.0150804860826883 0.0152975984067254 1 1
0.0368675002241131 0.0364564259794144 1 1
0.0211539470052135 0.0206519017361227 1 1
-0.0285234324187324 -0.0282834746648103 1 1
-0.0970993939499558 -0.0959231361223507 1 1
0.104322012073029 0.102714686301893 1 1
0.0495902868410605 0.0486441767751176 1 1
0.151850673477979 0.148959190074589 0 0
-0.057208797791731 -0.0563957779069874 1 1
0.00801525762000688 0.00773031437803866 1 1
0.0373045666917136 0.0365986317234032 1 1
-0.00167620723336095 -0.00136142626987942 1 1
0.10934118062492 0.107268286040437 1 1
0.0966598988616062 0.0951349559217222 1 1
0.0184369445266192 0.0179102538592377 1 1
0.103627260617762 0.10177681026061 1 1
-0.0308173100241276 -0.0309706887498517 1 1
-0.176040025898471 -0.173279987800583 0 0
0.0449708046205692 0.0436029963496089 1 1
0.0183740109789065 0.0174169046981333 1 1
-0.069311313943758 -0.0680996098711507 1 1
0.0235343122670245 0.0232189089516705 1 1
-0.152336195032873 -0.149432406693104 1 1
0.0789136809751498 0.0773797495544209 1 1
0.0935916923322985 0.0905790354596391 1 1
0.097024822065606 0.0950850834642069 1 1
-0.0365094858966654 -0.0355211575060211 1 1
-0.133955318416741 -0.131504990993817 1 1
-0.0506960896987573 -0.0500262218804767 1 1
0.0912310067660966 0.0883538539675373 1 1
0.00332336684277889 0.00313845373475169 1 1
0.0231423602663809 0.022364868489592 1 1
-0.0479815450718305 -0.0471563603089425 1 1
-0.228262675571195 -0.223505916392009 0 0
-0.0346507290677334 -0.0343843326969396 1 1
-0.0475464340421631 -0.0472546415358789 1 1
-0.0285649009754068 -0.0290290711254215 1 1
0.00842595951979508 0.0075687095635632 1 1
0.0214746549858824 0.0208897408096918 1 1
-0.0644058754991415 -0.0634329343340023 1 1
-0.102049743413289 -0.0989889497132493 1 1
0.0921541218000287 0.0911178544856123 1 1
0.0639403625647409 0.0627723694865904 1 1
-0.0464218720568626 -0.0457598124000798 1 1
-0.0561971767609286 -0.055401126115997 1 1
0.133771074319195 0.131292439324834 1 1
-0.180201869587709 -0.176953432975165 0 0
-0.121488419816038 -0.119777608048157 1 1
-0.106210102608908 -0.104517850320271 1 1
0.00823126914925639 0.00841212547987105 1 1
-0.094295346673416 -0.0928244442493734 1 1
-0.127715762941206 -0.125380092256002 1 1
0.0617277472860046 0.0610942739295639 1 1
0.0683795149170376 0.0669794841228585 1 1
-0.106712396743456 -0.105012348804719 1 1
0.0543129272557258 0.0536867683589655 1 1
-0.0539763869381965 -0.0526828402628559 1 1
-0.175455671450449 -0.171114690322452 1 1
0.0545583279446655 0.0551602458699793 1 1
0.0346092696202175 0.0334940629563548 1 1
-0.00294393057787748 -0.0032539041904943 1 1
0.0657939399480337 0.0646059145466727 1 1
0.0488730574397456 0.0478286538565768 1 1
0.203106481078418 0.199614834488851 0 0
0.118708365300285 0.117141592335132 1 1
-0.14411071260852 -0.141473929225115 1 1
-0.0125495819303042 -0.0121514663182852 1 1
-0.0610670978959745 -0.0601253291573499 1 1
-0.0342348930350726 -0.0335606000518808 1 1
-0.10309021662447 -0.101468161471714 1 1
-0.0838688069968577 -0.0824925946477642 1 1
0.0879640581986776 0.0873033544897871 1 1
0.0986583926420987 0.0964020046882222 1 1
-0.0458154176471404 -0.0454414039633073 1 1
-0.0652363154412953 -0.0645797932287708 1 1
-0.117103229405391 -0.114486980598429 1 1
0.0324168072598935 0.0315530480547945 1 1
-0.0992111798440482 -0.0967518426959822 1 1
0.00590045770973387 0.00547318845508632 1 1
-0.155284063316184 -0.151684398396568 1 1
0.00393750428462197 0.00381536134099891 1 1
-0.0543894237223367 -0.0534261018552322 1 1
0.0789131830687457 0.0779657827218146 1 1
0.0402531875124472 0.0397491860353906 1 1
-0.119331898559354 -0.117366306846458 1 1
0.0944304303476418 0.0924346574136202 1 1
-0.138867459469849 -0.136899954501381 1 1
0.0498905999008082 0.048902951033792 1 1
0.0578320932177086 0.0559533050029548 1 1
0.0113178378838758 0.010950316839948 1 1
-0.133062448269527 -0.13012673699318 1 1
-0.00216061262216581 -0.00288826558633743 1 1
-0.0171262781003314 -0.0174396523481745 1 1
-0.0402257260942908 -0.0389667865323473 1 1
0.0573677917758244 0.0565890091815532 1 1
-0.166204427782329 -0.163380740281383 1 1
0.125559797630466 0.123562045720656 1 1
-0.0351223599419522 -0.0344783487365558 1 1
-0.0574868147040365 -0.0565941764522296 1 1
0.101541695318893 0.0992827159315764 1 1
0.00659446822430588 0.00626641011681703 1 1
-0.0161370694661092 -0.0162289344681809 1 1
0.0110460460794704 0.0106451979252537 1 1
-0.0761503183496053 -0.0744065678920013 1 1
0.0717174167183943 0.0699706043416144 1 1
0.0482883375771869 0.0478822080680311 1 1
-0.0300083515926165 -0.0286852412054987 1 1
-0.115158110962632 -0.113253055809943 1 1
0.0616843706421952 0.0610919244679439 1 1
0.0378385611206817 0.0370221999894642 1 1
0.0393526733106762 0.0384450940345289 1 1
-0.0667578738114004 -0.0650251172937079 1 1
0.00168136676343891 0.0012798448276194 1 1
0.119840435447766 0.117122118763295 1 1
0.110340795391392 0.108162494471627 1 1
-0.126040641535256 -0.123530256921874 1 1
-0.116798620526186 -0.114556815432533 1 1
-0.0426945855749011 -0.0417155745677112 1 1
-0.0956697143327756 -0.093889134680247 1 1
-0.110416846024657 -0.107867357858496 1 1
0.185500712791274 0.181720976700207 0 0
-0.10035060665307 -0.0978084570523927 1 1
-0.0159575394721565 -0.0159556675808001 1 1
-0.0418794504674229 -0.041242078139116 1 1
-0.00550883275118403 -0.00537644077909131 1 1
0.0361618835125124 0.0352092390387864 1 1
-0.0781045966352335 -0.0773411361199279 1 1
-0.0909490028938737 -0.0885959778619962 1 1
0.00999261270582052 0.00972216906373402 1 1
0.0434691292882719 0.0425989228494442 1 1
-0.0239889963444785 -0.0240410032600056 1 1
-0.0423878031078959 -0.0412063499085077 1 1
0.100492397502829 0.0986536132008477 1 1
0.0574662216436875 0.0566042102299789 1 1
0.0859948034547093 0.0840621127854978 1 1
-0.0849174833746806 -0.0835586567764585 1 1
0.00708275477620517 0.00620608712548618 1 1
0.00508771224247842 0.004727872301207 1 1
-0.00381895638833784 -0.00383862050181668 1 1
-0.0987971864074895 -0.0976544297607178 1 1
-0.0201795576930085 -0.0207339350894549 1 1
-0.0133455459688155 -0.0131079259490731 1 1
-0.115997869358074 -0.115026667830932 1 1
0.00265144812533512 0.0025710154629558 1 1
0.0185237001966673 0.0181382780297448 1 1
0.161853406278108 0.15890344248119 0 0
-0.112699653900635 -0.110458792484939 1 1
-0.0302908798893997 -0.0297798007438827 1 1
-0.0988621341315227 -0.0966384788438218 1 1
-0.0249028590697837 -0.0247703809573563 1 1
-0.0416227377996933 -0.041285288858317 1 1
0.134604737565436 0.132776898416035 1 1
-0.0431728366794853 -0.0426393539251307 1 1
0.0893993607346472 0.0873890627229999 1 1
-0.0379197916839971 -0.0370337179389461 1 1
0.0711327591301387 0.0690480428892298 1 1
0.0206554473575492 0.0203988355573061 1 1
-0.161916237332281 -0.158933281661402 1 1
0.0580016195039106 0.0563034706888721 1 1
0.0104848849540668 0.0107423165568891 1 1
0.0484570427000667 0.0472632054837753 1 1
-0.0332012820639921 -0.032345148172258 1 1
0.0223478651663162 0.0219041832502818 1 1
0.0173409878285387 0.0177449430662871 1 1
-0.0599828741406003 -0.0588390765529009 1 1
0.0132069403843956 0.0118799155325426 1 1
-0.047925848452856 -0.0465757800080994 1 1
0.223847054786123 0.218275622760475 0 0
-0.0129740973964067 -0.0130504874166671 1 1
-0.0287885645532153 -0.0279454327823697 1 1
0.0742736832307116 0.0741828342738762 1 1
-0.0221665982710303 -0.0216696648539339 1 1
0.0694794990196822 0.066727229146176 1 1
-0.0857483782110271 -0.0844601765044524 1 1
0.106329977053625 0.10487428973926 1 1
0.138605262813041 0.135810506183192 1 1
0.277180807640902 0.271934598056793 0 0
0.185336044252214 0.18153256821071 0 0
0.0856899925151098 0.0834090307310364 1 1
0.0665180977763533 0.0643786032940198 1 1
0.00321142284220244 0.00356116280585305 1 1
0.0473803113662445 0.0466103411200934 1 1
0.0181425129394308 0.0178355935572834 1 1
0.0858304495504184 0.0843753027888949 1 1
0.0335969535967025 0.0325722583872544 1 1
0.0950594727083158 0.0932426916658603 1 1
0.00874002484380332 0.00834420088165926 1 1
0.00412370836134534 0.00463391889887676 1 1
-0.0423993296298909 -0.0409022571914689 1 1
-0.0882822886442005 -0.0862862476051917 1 1
0.062916914687102 0.0620389195162926 1 1
-0.0738033760151531 -0.0723908077539292 1 1
-0.0219599799472014 -0.0214655503371569 1 1
0.0688723255289467 0.0676574045564937 1 1
-0.108750529269082 -0.10742881297138 1 1
0.0272990539592452 0.0268578139866633 1 1
0.0490199980413822 0.0473498214495482 1 1
-0.0475646915319845 -0.047198683201901 1 1
0.0402183591113886 0.0392368354321637 1 1
-0.006992470204991 -0.00714651118963933 1 1
-0.0267573063927502 -0.026567452803857 1 1
0.0755103801129388 0.0740879484281216 1 1
0.00286055811595184 0.00246815765258347 1 1
-0.0872121678804317 -0.0862727265375521 1 1
0.0521508144333228 0.051680088357498 1 1
0.0250392044867113 0.0240566066733924 1 1
0.0421286482381884 0.0413618066662465 1 1
0.0163862994339692 0.0167446411147602 1 1
0.0550463455008307 0.0539453253671948 1 1
0.125423310444104 0.123306203877255 1 1
-0.123269835740934 -0.120287788000909 1 1
-0.109354860640941 -0.107206615147661 1 1
-0.0206371761236007 -0.0203182719917021 1 1
0.0311189243745781 0.03093083349574 1 1
0.000465529451594188 -1.93819002663256e-05 1 1
-0.091636890691628 -0.0897581949236777 1 1
0.0414301016554869 0.0410081664668063 1 1
0.090734013874027 0.0890175500414162 1 1
0.00611051170391824 0.006259423540362 1 1
-0.131345360187401 -0.129663598870414 1 1
-0.0910316267877774 -0.088175635711197 1 1
-0.160440571159443 -0.157332612168086 1 1
-0.140206997670167 -0.138265213836775 1 1
-0.206009785505957 -0.202035607123463 0 0
-0.156980964590714 -0.153625866729166 1 1
-0.0265472924400112 -0.0256280693762155 1 1
0.0175823060997677 0.0170417012572741 1 1
0.0182764593711915 0.0182717542924759 1 1
0.0114820094565766 0.0118181191083986 1 1
0.0768465255917502 0.0754446705208977 1 1
0.0490503474299027 0.0473315975200075 1 1
0.110827260135579 0.109018576294486 1 1
-0.182028380528885 -0.179005027372477 0 0
-0.050357345364909 -0.0499057631687176 1 1
0.0975782057665165 0.0958263608287213 1 1
0.00875350216472555 0.00921894995452649 1 1
0.0603765469683927 0.0579755464876565 1 1
0.0837238738719253 0.0816603994563975 1 1
-0.0352082641978847 -0.0337460021045084 1 1
0.0647130976700295 0.0626803889975778 1 1
-0.0422571870096152 -0.0413735805467277 1 1
0.0660166517859981 0.0644095003314623 1 1
-0.117562640806958 -0.114786738946039 1 1
-0.0133610840838218 -0.0132652929643424 1 1
0.108026216574506 0.106539703861718 1 1
-0.107997834662554 -0.105707587751047 1 1
3.99398218593541e-05 0.000164110186856489 1 1
-0.107686667925571 -0.106097779307508 1 1
-0.0348833191973471 -0.0338333026812053 1 1
0.08604453639366 0.085885207570197 1 1
0.106927464167893 0.105247446610369 1 1
0.0672509955615647 0.0671110569974105 1 1
0.117222287265357 0.114584162378009 1 1
0.0605298379291028 0.0592791398042212 1 1
0.0784393685073644 0.0767511870084757 1 1
0.114036388035423 0.111866395928377 1 1
-0.117741905121163 -0.114810407752816 1 1
-0.0146789903795397 -0.0156777894463816 1 1
0.0197479664679587 0.0192697524039573 1 1
-0.0812044820580805 -0.079740198503717 1 1
-0.0327407231606192 -0.0331718465415599 1 1
0.00880207614185164 0.00862064003913456 1 1
0.00950392310187312 0.00886552244455518 1 1
-0.0107880336921521 -0.0105539996996919 1 1
0.169968515853049 0.166092534553901 0 0
-0.0964311303819099 -0.0949148772669272 1 1
-0.0631402932394687 -0.0621847024120838 1 1
0.00629898339706902 0.00627191956881243 1 1
0.0223598614536647 0.0217954375062342 1 1
0.00604728435141078 0.005945843690363 1 1
0.0537941932698122 0.053368700533983 1 1
-0.0206657246309276 -0.0202840907569705 1 1
0.0320335372646864 0.0314141391717777 1 1
0.0689567476976434 0.067650936333616 1 1
0.169148254812877 0.165309844958142 1 1
-0.0885603391759342 -0.0866129131433486 1 1
0.134349284692047 0.132357624196655 1 1
0.000535128252172584 0.000197790826475367 1 1
-0.0705466771614672 -0.0701617515383245 1 1
0.101774724342588 0.0997628898769509 1 1
-0.0718947738300957 -0.0706241804832423 1 1
0.0858004636818037 0.0836987491645355 1 1
-0.0227861108849865 -0.0234548454001691 1 1
-0.0101481463699662 -0.00942950239294724 1 1
0.0413451186276137 0.0407903313335473 1 1
-0.0993250013435113 -0.097018627854502 1 1
0.0837045989130597 0.0817958774394824 1 1
-0.193623359433105 -0.190211446631466 0 0
0.0229538900270865 0.0226354017770894 1 1
0.00883379875087978 0.0088718192494497 1 1
-0.0168492101484369 -0.0160577446693518 1 1
0.0864620315692431 0.0846980417854202 1 1
0.221105636248654 0.217709935305749 0 0
-0.0097933256383473 -0.00877794587237813 1 1
-0.0910497250488557 -0.088988417460841 1 1
-0.0563415651993872 -0.0560493592648521 1 1
-0.0232094818573036 -0.0228011445106792 1 1
0.090721707354645 0.0892186334466049 1 1
-0.00409659694761503 -0.00421820096816584 1 1
0.0481857915696402 0.0458685263377431 1 1
0.01916590184685 0.0191049714518243 1 1
-0.0697798583639109 -0.0677329109086239 1 1
-0.103143756732459 -0.100664058935363 1 1
0.0318375471049443 0.0313394859594503 1 1
0.082430620030181 0.0809464253251409 1 1
-0.164329109232508 -0.161407139009372 0 0
-0.0609498633954924 -0.0600740959131578 1 1
0.112757868040483 0.110350110781927 1 1
0.00898877400768503 0.00859096070929188 1 1
-0.0374097939791228 -0.0370080188537772 1 1
-0.0499817204891162 -0.0488426297583248 1 1
-0.0360825338961842 -0.0340955091909547 1 1
-0.0125267049785761 -0.0131207966293985 1 1
-0.0576017137757027 -0.0568277728875961 1 1
0.13430360595165 0.131522293302608 1 1
-0.024360560391611 -0.0240559061669546 1 1
0.0275322389460538 0.027552312615687 1 1
0.0734376865962191 0.0717038461088383 1 1
0.023775540294371 0.0226456354756013 1 1
0.0198147308732725 0.0196895660452369 1 1
-0.100419703377075 -0.0986417662059274 1 1
0.0650901179910572 0.0643784002279543 1 1
-0.098042726807694 -0.0970604334882586 1 1
0.103027271203963 0.101309232824796 1 1
-0.0538936544857986 -0.0529426138899787 1 1
0.0328397383746573 0.0325881429843775 1 1
-0.094305635085141 -0.0925264935760498 1 1
-0.0608767093813737 -0.0592213820567068 1 1
-0.0246978951634232 -0.0237311433612988 1 1
0.0935841352801424 0.0910267635679771 1 1
-0.0270749984363904 -0.0268758486237499 1 1
-0.0286607040077902 -0.0278385124844948 1 1
-0.219342441096741 -0.215833008774057 0 0
0.110653307055287 0.10921103306491 1 1
0.0692547691514735 0.0691909832549655 1 1
-0.00288340653583706 -0.00320692548509797 1 1
0.0577671565575441 0.0573915732533037 1 1
-0.0317033130651976 -0.0307013118325481 1 1
0.0155285937659391 0.0155280182270887 1 1
-0.129843538457081 -0.127461147417062 1 1
-0.0649086545945369 -0.0639723650939979 1 1
0.0595241360821049 0.0590785910424005 1 1
0.0302432548336275 0.0301332175112857 1 1
-0.214262325160415 -0.210279853067119 0 0
0.125585446560682 0.122844953261874 1 1
-0.101531748129617 -0.099503754509229 1 1
0.14594935769032 0.142927732055314 0 0
0.16611549878926 0.162999173600168 0 0
-0.0794404140108754 -0.0780677564157023 1 1
-0.00971551444127536 -0.00938270457210167 1 1
-0.0429103880931119 -0.042268900109672 1 1
0.095387034293698 0.093384655368172 1 1
0.155448425835105 0.152576322300547 1 1
-0.0525625247612974 -0.0524865952452068 1 1
-0.0519466084833073 -0.0522834746616887 1 1
-0.0948007944046683 -0.0933774998501319 1 1
0.15380708171313 0.150977656660042 1 1
0.0773738036131976 0.0760717927225751 1 1
0.0197830763418028 0.0191607766226828 1 1
0.0310209220081558 0.0300872711593902 1 1
0.0140343409702651 0.013880670874668 1 1
-0.0915656871358704 -0.0897954006333021 1 1
-0.157822952046286 -0.15505566754495 1 1
-0.0209313335608839 -0.0209443238364024 1 1
0.111411851914605 0.109580443959397 1 1
-0.255237340539707 -0.250953934685197 0 0
-0.0962303760896722 -0.0950064256217413 1 1
-0.0268136641399412 -0.0269510728754024 1 1
0.00418375409143025 0.00516887613495918 1 1
0.0485897767220733 0.0471844888483587 1 1
0.107125333833522 0.104658662442052 1 1
-0.106453318245867 -0.105020429271136 1 1
0.0454098635279382 0.0445863700209023 1 1
0.0392929681811612 0.0382829049081806 1 1
0.141707120046232 0.139170040756606 1 1
-0.01389045100561 -0.0131103727414846 1 1
-0.0258782620691168 -0.0259294486580289 1 1
-0.0828706131258658 -0.0813887776084336 1 1
-0.00675512332528667 -0.00571163369018855 1 1
-0.0603612379294819 -0.0590940777864846 1 1
-0.0313677709499784 -0.0304605312838255 1 1
0.0782120739874198 0.0756100950717317 1 1
0.0259238297463963 0.0257174686355702 1 1
-0.0918413289680956 -0.0898789509551213 1 1
0.0121721613371709 0.0123490560838533 1 1
-0.0454056706399251 -0.0451004779145135 1 1
-0.0327098342497742 -0.0322441497130553 1 1
-0.0376087994885467 -0.0379619027506748 1 1
0.0155200054501016 0.0143568336000925 1 1
-0.0339099876312687 -0.0331419351044933 1 1
0.0444152536993866 0.0429035056198087 1 1
-0.0159711535643321 -0.0161205809174828 1 1
0.0457910034042688 0.0448643876755373 1 1
-0.103367866612094 -0.101727951154874 1 1
0.0445643816424523 0.0429893278418191 1 1
0.137809943515685 0.135794517727009 1 1
-0.0983266093230134 -0.0965259062630828 1 1
-0.0277610378579741 -0.0279115127495772 1 1
0.0232515076491785 0.02200773406548 1 1
-0.0168840153234205 -0.0174024645073231 1 1
0.0357897056872616 0.0350801434242318 1 1
0.0111788094402061 0.00991686908207057 1 1
-0.0479771161589873 -0.0466778502635999 1 1
-0.0534843803983326 -0.0529213400379854 1 1
0.104901050482982 0.102988258554292 1 1
-0.0487140413849407 -0.0477172310212261 1 1
0.0838423285499704 0.0826776187974332 1 1
0.081568677026458 0.0796350309132227 1 1
-0.0775265377435349 -0.0768886481950448 1 1
0.146429746338972 0.144379145184059 0 0
0.103980522943159 0.103089920304377 1 1
-0.115985732280473 -0.114559020731973 1 1
-0.051465293492719 -0.0507295628155281 1 1
0.00939324593012513 0.00874167436510326 1 1
0.0192545200840793 0.0198124060856845 1 1
-0.0399892281100208 -0.0391828131697817 1 1
-0.0433928228555044 -0.0416209397602548 1 1
-0.0502227688355176 -0.0492127579577277 1 1
-0.192137006756681 -0.188663120232932 1 1
-0.0514019194760864 -0.0509526388357405 1 1
0.089539693663268 0.0878699004812151 1 1
0.0014489610865818 0.00175508913060143 1 1
0.0792670879142445 0.0777833110801544 1 1
0.15862333834879 0.155767776089612 1 1
-0.106505645414485 -0.104958721190748 1 1
-0.141032667277906 -0.138572421924124 1 1
0.0951454859456004 0.0940566937752371 1 1
-0.113464102427043 -0.110973179770933 1 1
-0.000551481169705752 9.04511672373889e-05 1 1
-0.119807718316653 -0.118317252889446 1 1
-0.0736932223246217 -0.0734397824375881 1 1
-0.052199500677469 -0.0510991921229871 1 1
-0.0468215482796537 -0.0458163920712182 1 1
-0.0197365706069562 -0.0188847609751815 1 1
0.0821930841700817 0.0807689823093914 1 1
0.0175349548543239 0.0169435820294659 1 1
0.0368699429327445 0.0357469802990052 1 1
-0.0836639870642032 -0.0819902856603613 1 1
-0.0982378893562657 -0.0964002198598421 1 1
0.0256326117703187 0.0254225839759894 1 1
0.015330499475446 0.0143155984162809 1 1
-0.108477866744486 -0.105980551684911 1 1
0.0730634816348185 0.0707476662631513 1 1
0.0747428612874059 0.0735254212033321 1 1
-0.0933149375293133 -0.0916317711927687 1 1
0.0753480863820108 0.0735046113422604 1 1
-0.0576402412688843 -0.0574003358521024 1 1
-0.0244884638688516 -0.0243685082220711 1 1
-0.0300809674556705 -0.0303072606700218 1 1
-0.0996918362448621 -0.0959930845857918 1 1
-0.023557127325778 -0.0224334192357542 1 1
0.0439438237366055 0.0433354390583031 1 1
-0.129411079702293 -0.126599122140928 1 1
0.0267713107577073 0.0262053574986923 1 1
0.0608589319068606 0.0595781101807528 1 1
-0.0144985277000699 -0.0139192285692812 1 1
-0.0995766659442573 -0.0987217875440203 1 1
0.158311003788248 0.154940752231766 1 1
0.0441862301583792 0.0437453796746999 1 1
0.177503056523497 0.175241535284041 0 0
-0.054419654102607 -0.0527274139341743 1 1
-0.113250586246962 -0.110538306098967 1 1
-0.0101063897233918 -0.0109930991894143 1 1
0.0271500132128208 0.0263477644285682 1 1
-0.016057065226283 -0.0157231638263554 1 1
0.000253661071895236 0.00124655366253417 1 1
-0.118875300959721 -0.116744126213107 1 1
0.00443691774148763 0.0038556439716243 1 1
-0.0687013560055608 -0.0673672030184766 1 1
-0.0207775824872046 -0.0205842919362189 1 1
-0.215975797356041 -0.211485173631549 0 0
0.100103324226412 0.0983525998233793 1 1
-0.0381927358792467 -0.0375242823679646 1 1
0.0976730085257568 0.0969493293495356 1 1
-0.029103804481279 -0.0282270699736908 1 1
0.0815915736444056 0.0795639865774322 1 1
-0.122939470823317 -0.120629082825413 1 1
-0.0455075209641071 -0.0443994393744035 1 1
0.0721569443824435 0.0704474641039879 1 1
0.0241794230546838 0.0237033483388109 1 1
0.0254976333128549 0.0255523188559259 1 1
0.0561418289225878 0.0543784658138225 1 1
0.0333704622044553 0.0323950652332677 1 1
-0.0470883541320598 -0.0447665118161905 1 1
0.0532088442679213 0.0525962934459029 1 1
-0.016181318258733 -0.0161155193017146 1 1
-0.0202440449227356 -0.0200583630792788 1 1
-0.0700565352898044 -0.068106335688665 1 1
-0.00236385630738198 -0.00235075779989456 1 1
-0.0478232791981023 -0.0472344935394311 1 1
-0.0276168299331895 -0.0272194666757324 1 1
-0.123374119454374 -0.120344563863429 1 1
-0.00136099501952816 -0.00172609654538715 1 1
0.111867771447765 0.109334750806319 1 1
-0.00442834981837945 -0.00469090898489109 1 1
0.0133995989781319 0.0127880222714262 1 1
-0.0917820571652176 -0.0899337796744936 1 1
-0.0522183935482639 -0.0506958574594657 1 1
0.0155866142605302 0.0145997549243294 1 1
0.0282214439690685 0.0277780060449778 1 1
0.035760774178771 0.035168732033181 1 1
-0.0641280695393293 -0.0636753447407963 1 1
-0.0288504876190476 -0.0290160323673185 1 1
0.012196631214506 0.0122365799999792 1 1
-0.0185391264763159 -0.0180832967164692 1 1
-0.0109809344307597 -0.00984058737688781 1 1
0.0763912796632828 0.075419015200585 1 1
-0.0498788582560348 -0.0496952041954275 1 1
0.157815579671392 0.155018114467008 1 1
0.0869578467883087 0.0857482360164426 1 1
0.138102272754535 0.135347678424349 1 1
-0.0571291537993142 -0.0566617336871427 1 1
0.0971416548367386 0.095408031830889 1 1
0.0494575703521419 0.0485278398981087 1 1
-0.233026592938645 -0.228162035970798 0 0
0.0548174984420368 0.053604978817673 1 1
-0.0270280607546771 -0.0266471514311512 1 1
-0.0321719920924873 -0.0312527247546396 1 1
0.00710776151498813 0.00644962860202373 1 1
0.112714015262208 0.109814960591932 1 1
0.0721606491405497 0.0704072983754873 1 1
-0.10145224190951 -0.0999616345149184 1 1
-0.0380099197634254 -0.0370880828974418 1 1
0.0256513079322983 0.0254324720043152 1 1
0.0520485138118884 0.0511578050532161 1 1
-0.0399910047195994 -0.0399713684054767 1 1
0.107690020498231 0.105679131905126 1 1
-0.00880700217218277 -0.00862754456801164 1 1
0.000409291147421212 -0.000279249473033981 1 1
0.000564163623840989 0.000269220163060845 1 1
0.0988269737562376 0.0971308468684047 1 1
-0.0363574116729706 -0.0346125181702336 1 1
-0.0627962763175568 -0.0627445843517354 1 1
-2.76209720826114e-05 -0.000720041013764612 1 1
-0.053969754604829 -0.0525753991727749 1 1
0.083798118075377 0.0814350919609887 1 1
0.061279612509389 0.0601281785921896 1 1
-0.143025016026269 -0.140595074060161 1 1
-0.0680629253076805 -0.0666909593423227 1 1
-0.0262508503491447 -0.0256804784333547 1 1
-0.161157198147841 -0.157959752341815 0 0
-0.0224033960688531 -0.0218857875233115 1 1
0.0687041103221533 0.067882944415769 1 1
0.00763685207886364 0.00729362339877256 1 1
-0.102696146630115 -0.100931353146672 1 1
-0.0535991587409998 -0.0528354328218191 1 1
-0.0259757543739164 -0.0252016147322362 1 1
-0.00452878537132591 -0.00396726359943856 1 1
-0.108604372709574 -0.106503955372841 1 1
0.0591249977406202 0.0580459658228476 1 1
-0.0603872337999849 -0.0596506308760908 1 1
0.00712958733156714 0.00711977410607176 1 1
0.0510583587252671 0.0506678223366741 1 1
0.10463646247373 0.103095530195482 1 1
0.0176357781699766 0.0174820358942343 1 1
0.016649780330975 0.0162115619401194 1 1
-0.00783911684102751 -0.00714997835678811 1 1
0.0170391695301466 0.0171042193303713 1 1
0.0421379393827243 0.0412176360052442 1 1
0.0761475468450241 0.0738044314530679 1 1
0.0758407093793326 0.0741334154770344 1 1
-0.075712208914673 -0.0743162188137291 1 1
-0.0895918060698701 -0.0881011001572987 1 1
-0.0255958502056676 -0.0246318152742289 1 1
-0.0199929486249926 -0.0191521162122051 1 1
0.0540477630185633 0.0542804535194313 1 1
0.0677603146999584 0.0668085631742422 1 1
-0.0900408455725838 -0.0884306862346739 1 1
-0.0688874486447188 -0.0689348617577519 1 1
-0.0829499140966447 -0.0817726557536069 1 1
0.122357533091216 0.120138757061632 1 1
0.0651202004297077 0.0641712089784878 1 1
-0.0605693763596003 -0.060196933463946 1 1
0.017098256174058 0.0166817761633965 1 1
-0.0473687119296272 -0.0462590058042068 1 1
-0.0191043302150735 -0.0192590295717287 1 1
-0.0701687964197262 -0.0689360616804893 1 1
0.103444730097018 0.101458510471021 1 1
-0.0408884148771405 -0.0402106567882022 1 1
0.0422480919250366 0.0417078523384717 1 1
-0.0847645392367518 -0.0824665955773017 1 1
-0.0227478081813808 -0.0230166941696537 1 1
-0.0211961820538947 -0.0204559220340226 1 1
0.102420071061513 0.100321598547045 1 1
0.0461036262494953 0.044824965729634 1 1
-0.0178360970146029 -0.0173329874349277 1 1
-0.174313824420783 -0.170353805866159 1 1
-0.00315119275775961 -0.0028794064353744 1 1
0.042375224386976 0.0416066307955717 1 1
0.0335985216161902 0.0328029512021815 1 1
0.0151204374970564 0.014900891368533 1 1
0.0149064621338365 0.0152424374825653 1 1
-0.269385148446297 -0.263613041344574 0 0
0.0070776874885972 0.00731672248134494 1 1
0.0243433598611758 0.023373523245956 1 1
-0.013129134689996 -0.0129421700797308 1 1
-0.134761791901647 -0.132568528550252 1 1
0.0801838484800213 0.0786301648751432 1 1
0.0376195440636047 0.0372246966409644 1 1
-0.0199357095897524 -0.018849155763888 1 1
0.153147005537013 0.150098015630875 1 1
-0.142403804871457 -0.140242511138388 1 1
-0.115813204113268 -0.114717319299756 1 1
-0.0892178478300652 -0.087713659577237 1 1
0.0252168262890564 0.0252607102498634 1 1
0.0662819430800781 0.0652727483132429 1 1
-0.0432270162433773 -0.0424717247894624 1 1
0.0579439407152905 0.0569843577673984 1 1
0.0019947183169312 0.0021631403749183 1 1
0.0575828824033911 0.0564978949219176 1 1
0.0915885868248562 0.0894533644966697 1 1
-0.160287748244954 -0.157369407390769 1 1
-0.119338722088068 -0.11675808415497 1 1
-0.0822976218533749 -0.0810357118010474 1 1
-0.00422342697187977 -0.00474027978332887 1 1
-0.117937694589499 -0.117222650463702 1 1
0.154956100388931 0.152180194168419 1 1
-0.0226032287496833 -0.0208575929949151 1 1
-0.0511524812504166 -0.049949643452042 1 1
-0.0462969500214744 -0.045250286036014 1 1
0.0591274521861007 0.0583429835043553 1 1
-0.0315002461323668 -0.0319210833093797 1 1
0.0702126910582542 0.0688942703472474 1 1
0.129930044531333 0.127518205702631 1 1
0.0354147725219971 0.0343916230439399 1 1
0.0384447387825131 0.0375616366799211 1 1
-0.0452824596545356 -0.0443552334208734 1 1
-0.087913427536267 -0.0859645165221019 1 1
0.138560585737705 0.136406414238333 1 1
-0.116672886330788 -0.114581121044208 1 1
0.0703838026107302 0.0688992577026357 1 1
0.0114137301615497 0.0119019012788241 1 1
0.121071869744116 0.119193203166184 1 1
-0.0290916275527909 -0.0277586758406719 1 1
-0.0294740385919799 -0.0292059258110886 1 1
-0.0300882823899366 -0.0294602745441467 1 1
-0.0104710703955408 -0.0103084064957484 1 1
-0.0418251304530712 -0.0409701029285325 1 1
0.00893525863371723 0.00884467313656295 1 1
0.0409197928930001 0.0402190150970896 1 1
0.0355634035758366 0.0349428191015741 1 1
-0.0841818788437531 -0.0828325704620678 1 1
-0.126168416766801 -0.124451028956747 1 1
0.0873828346850679 0.0865458630321105 1 1
-0.0618658413641009 -0.0611464483603058 1 1
0.145243633814903 0.142091422259325 1 1
0.0357376499399321 0.0357239502120619 1 1
-0.04983663009334 -0.048400361561349 1 1
-0.113067936897755 -0.111656911658569 1 1
-0.132668014294376 -0.130576193306112 1 1
0.0181114800491136 0.0172850159959046 1 1
0.176888208190046 0.173730080804059 0 0
-0.0252920912330733 -0.0249872726207682 1 1
0.080594654422556 0.0790635041772664 1 1
0.146593398871874 0.143874036701891 0 0
0.159245395449277 0.155746984274205 1 1
-0.0676740833290566 -0.0668677870067128 1 1
-0.00583771812856091 -0.00566994108889148 1 1
0.0055044667241351 0.00512473488920018 1 1
0.0034532380333724 0.00309144688287082 1 1
0.0533263397125228 0.0524977104887944 1 1
-0.0539385580839899 -0.0519384279059926 1 1
0.00240333384491691 0.00235922798561188 1 1
-0.0324540222229253 -0.0315980235332423 1 1
-0.195827367009698 -0.192979663971372 0 0
-0.0679852750542221 -0.0674203652124733 1 1
-0.0301038269819892 -0.0302180768707355 1 1
0.0573643694105354 0.0563884129032532 1 1
-0.117448680599506 -0.115049574122133 1 1
0.000121382189495851 -5.15588212968848e-05 1 1
-0.128948470327708 -0.126697606905553 1 1
-0.0285780363797502 -0.0284553763915385 1 1
0.152466741618802 0.148818932300676 1 1
0.0421040307610586 0.0415523769719586 1 1
-0.0333464642977356 -0.033576967192205 1 1
-0.0694649066925879 -0.0672308256905402 1 1
0.0856760695679378 0.0839755979696345 1 1
-0.0192298215031097 -0.0199016411487854 1 1
0.0122890554227992 0.0123218651535352 1 1
-0.0840148382113867 -0.0828235070672975 1 1
-0.209511356191332 -0.20536999962157 0 0
-0.0703460500559525 -0.0692195088907904 1 1
-0.0340412051198039 -0.0337226533541122 1 1
-0.0354827900091985 -0.0345818870967686 1 1
0.0376438323543853 0.036591546331246 1 1
-0.0838557466515236 -0.0821065602402944 1 1
0.0260172952834645 0.0254405550753508 1 1
-0.0274616505801466 -0.0261340442979151 1 1
-0.013739007536749 -0.0127545421738784 1 1
0.00808569186353077 0.00754810924795255 1 1
-0.0518696991652368 -0.0509790734337023 1 1
0.0397778157897903 0.0389293320797497 1 1
0.00540401857357123 0.00532204826848324 1 1
-0.0494122829431966 -0.0483300700879906 1 1
-0.0486985125739948 -0.047458675971935 1 1
0.0471596723944088 0.0458487358752849 1 1
0.0372332858967171 0.0366276048860579 1 1
-0.0337089928489059 -0.0332365893576539 1 1
0.118951666725458 0.116320674040582 1 1
0.058254883485797 0.056804852377987 1 1
0.051951508536379 0.0511903054453132 1 1
0.131960341825844 0.129639897351029 1 1
-0.120165082399011 -0.117474495932198 1 1
-0.0844794966148582 -0.081456828642829 1 1
0.0880871633970582 0.0865664924852832 1 1
-0.139387848920102 -0.136460243109269 1 1
0.0482759692678169 0.0466968312765661 1 1
0.0276018331570073 0.0266451070801394 1 1
-0.163293657260185 -0.159679766281358 1 1
-0.00136026532306783 -0.00105830204874581 1 1
0.00718849374771911 0.00611509515198193 1 1
-0.0586847397511552 -0.0578286019722703 1 1
-0.0675871401829126 -0.0663442116065271 1 1
-0.0065966342735674 -0.00659097523941756 1 1
-0.0561134781875352 -0.0553344523672779 1 1
0.108015847246195 0.105693104987337 1 1
0.0422172555056755 0.0417310053670356 1 1
0.0853890359710143 0.0833324363899742 1 1
-0.0196650555566787 -0.0188428431467291 1 1
0.0152295305874902 0.01538019045919 1 1
-0.070010995201756 -0.0683384028987321 1 1
0.149757998453057 0.147469712164564 1 0
-0.0899499609243767 -0.0883807032406057 1 1
-0.0460031368712507 -0.0445151060066615 1 1
0.0101092003172887 0.00950516706864823 1 1
0.154853900615636 0.151914511451123 1 1
0.039182375151775 0.0389672084001578 1 1
-0.00871639671468441 -0.00854499489782872 1 1
0.0200086892271935 0.0199633253958818 1 1
0.0335082988794013 0.0323742131074081 1 1
-0.0872044637579258 -0.0859653852878347 1 1
-0.0519116871196194 -0.0508147960142718 1 1
-0.126685981061794 -0.125466915050465 1 1
0.0927211935029428 0.090807678694349 1 1
0.021728339096024 0.0214070386782859 1 1
0.00277681280681203 0.0035466210597622 1 1
-0.0397782624718434 -0.0398022390642321 1 1
0.00773677178520975 0.00801893881638488 1 1
0.0124788073405298 0.0125812290267398 1 1
0.07395711469506 0.0720485099200407 1 1
0.0337545821574578 0.0340746412597252 1 1
-0.158175514350202 -0.155676418225899 1 1
0.0530812427261377 0.0530781561865845 1 1
-0.0196359337193281 -0.0193883472077733 1 1
0.164786326415921 0.16199522021399 0 0
0.107747181725722 0.105440217542479 1 1
0.0342194700531998 0.0327971776348844 1 1
-0.108440838850853 -0.106578800837231 1 1
0.0832712576736036 0.0815395945372572 1 1
-0.0343929537260807 -0.0339057634696446 1 1
-0.125218576637451 -0.122795427261148 1 1
0.0513065818805444 0.0497368988729863 1 1
-0.027917124874319 -0.0274391656464451 1 1
-0.275196371087091 -0.270206078398333 0 0
0.0657813549226811 0.0644212870507403 1 1
0.0359863192283492 0.0343733571915473 1 1
0.106334630477648 0.10386511264783 1 1
-0.00895021701771863 -0.00880626821958896 1 1
0.0745400698156828 0.0729201622922449 1 1
0.0479611599556195 0.0471305691674414 1 1
-0.0967447245065208 -0.094328375601901 1 1
-0.0503565583303459 -0.0493846994641625 1 1
0.00281823536544455 0.00228565243485119 1 1
0.0396961875612379 0.0385457387871925 1 1
-0.058726420889158 -0.057800747684033 1 1
0.0195632580990201 0.0189690767051459 1 1
-0.0224271968368112 -0.0223200605869248 1 1
-0.0247398475818957 -0.0239346421016613 1 1
0.0453143581439823 0.0442697353484426 1 1
-0.0427093468538918 -0.0420439737880369 1 1
-0.0511369737734444 -0.0503731922150278 1 1
-0.0360131957890066 -0.0353393924836559 1 1
0.146278015638795 0.143820298044359 1 1
0.0307905506204091 0.0307618050924835 1 1
-0.177782211809693 -0.174367713692507 1 1
-0.0863357461597031 -0.083770255844903 1 1
0.159462161918996 0.156664633574866 0 0
-0.0858207375419205 -0.0841940154475398 1 1
0.0506770096613181 0.0504027920767624 1 1
0.00749165223016681 0.00686818455970539 1 1
-0.111272850246532 -0.109212251325116 1 1
-0.0970894429094833 -0.0950370936820038 1 1
0.102720233535817 0.100210676086148 1 1
-0.116911214652868 -0.114139074997249 1 1
-0.131484963600721 -0.128758127835242 1 1
0.0115445527321134 0.0105692851566069 1 1
-0.0698594371169002 -0.0681539322330772 1 1
-0.0267932028831641 -0.0262519179541536 1 1
-0.117649238152397 -0.115959669008924 1 1
0.0249407953428212 0.0238549994526288 1 1
0.162172473245898 0.159635349750766 1 1
-0.0760852834582323 -0.0733912384486416 1 1
-0.0306696485840902 -0.0307344727897691 1 1
-0.0448738334823311 -0.0442329991697398 1 1
-0.075116033345808 -0.0742971260278542 1 1
0.013172218421783 0.0132400448652783 1 1
-0.0739190334016885 -0.0724747750396012 1 1
0.151088926404574 0.148402662017231 1 1
-0.0491880174419379 -0.0482862975342032 1 1
0.0683150447761415 0.0664961627898279 1 1
0.128083756226596 0.125608411480568 1 1
-0.0364239451393302 -0.0361124064811214 1 1
0.21532724466963 0.210917965694899 0 0
0.00230089397379007 0.00235779753923105 1 1
-0.0412273659662031 -0.0413032258129833 1 1
0.0490638593666545 0.0479759789648462 1 1
-0.213819763740698 -0.20948610039041 0 0
0.0601158507986184 0.059593325466348 1 1
0.111533143335053 0.109208498888765 1 1
0.01076782026265 0.0109710376300489 1 1
-0.0633082252656203 -0.0623346421853566 1 1
0.0499900580268681 0.0493379691734435 1 1
-0.0420577099298662 -0.0417759256577876 1 1
0.181233161623248 0.178031824822852 0 0
0.099386602775475 0.0983344784018282 1 1
0.127684809816211 0.125415723585559 1 1
0.00622146573183542 0.00569767212210863 1 1
0.0025256610667437 0.00266364049842659 1 1
0.0259124266247091 0.0256706947319656 1 1
0.0382559253559944 0.0382027996830896 1 1
0.0226982981299065 0.022846773336478 1 1
0.104621228756982 0.103291939892062 1 1
-0.0522786190263552 -0.0518112379249403 1 1
0.143326242229023 0.140733899782896 1 1
-0.0054091658031198 -0.00524758750206131 1 1
0.140314238403906 0.137516321936886 1 1
0.226018189372931 0.222041121663381 0 0
-0.0606522508704189 -0.0599919975152662 1 1
-0.118184568222536 -0.115883712734236 1 1
-0.024892845345294 -0.0246270561500724 1 1
-0.0456271288977887 -0.0451339219984591 1 1
0.108006851335539 0.106114532731326 1 1
-0.0127561972441472 -0.0127579943762039 1 1
0.108297954372758 0.106009023593808 1 1
0.0302751571443874 0.0292634857048301 1 1
0.206556880878346 0.202469109412458 0 0
0.0155778974584935 0.0163321708302445 1 1
0.0459048084717612 0.0452328029153952 1 1
-0.0267601585029037 -0.0259309356377644 1 1
-0.0265463356382535 -0.0267417614779371 1 1
-0.0487026538252069 -0.0471362310171629 1 1
0.0127461020886051 0.0128471109546896 1 1
0.00577339076270786 0.00526222197207746 1 1
0.0667206850997206 0.0662361457718604 1 1
0.12075692724289 0.118354764756324 1 1
0.0885597468211449 0.0870286197765603 1 1
-0.0403579108256285 -0.0398713293950849 1 1
-0.0170842716871738 -0.0177840644664985 1 1
-0.00393173892433111 -0.00404720409711583 1 1
0.0245000912183902 0.0240371446137481 1 1
-0.0905092719395501 -0.089179471684993 1 1
0.107513052591612 0.105162981410394 1 1
0.0350215636350732 0.0339846741538661 1 1
-0.145413897313308 -0.142869022084634 1 1
-0.0106748334577637 -0.010832887463748 1 1
0.0410423078847177 0.0403824606268002 1 1
-0.016178108059871 -0.0155764520076299 1 1
0.041781527907133 0.0403655051916647 1 1
0.0760442928037812 0.0744256887017851 1 1
-0.0320970619657265 -0.0314197529121014 1 1
-0.0235038036015087 -0.0228454747251819 1 1
-0.0685470000345499 -0.0668140608481264 1 1
0.010761398901792 0.0111959068141748 1 1
0.0187674461464906 0.0179586835132039 1 1
-0.0334161180801784 -0.0330800686012911 1 1
0.065205937197891 0.0640356025691228 1 1
-0.167383049712109 -0.164031637526821 0 0
0.10082391539349 0.100167711880878 1 1
-0.0132611704446983 -0.0129232844699223 1 1
-0.067162126860441 -0.0648863545497917 1 1
0.0222738312625419 0.0218999087194915 1 1
0.0576887195314035 0.0569187890608297 1 1
-0.00274578909694136 -0.00305839674833417 1 1
-0.0472395756025552 -0.0459956823835951 1 1
0.0793554373325229 0.0776813076631156 1 1
-0.0609431496876005 -0.059860361472155 1 1
0.0957515864279648 0.0934001555525116 1 1
0.024466514490025 0.0242524647653567 1 1
0.0702101036402663 0.068998510725318 1 1
0.0985605721169087 0.0956475012178397 1 1
0.0554895146948448 0.0546152234874103 1 1
-0.0144081660139722 -0.0135419361005098 1 1
-0.125553225515624 -0.122939412117757 1 1
-0.026726568103589 -0.0263989980076584 1 1
-0.185619310859266 -0.182023544480597 1 1
-0.0401108500751717 -0.0399075459315707 1 1
-0.161433423501275 -0.158259350285372 1 1
-0.0304980960680264 -0.0289511041539925 1 1
-0.0103934530328731 -0.00997613997002604 1 1
-0.115767194361117 -0.113465977217666 1 1
-0.0240857239678258 -0.023285882121898 1 1
0.0490716288248006 0.0482464785337956 1 1
0.00552843112827554 0.00589951820818463 1 1
0.0756177504279075 0.0744659030126915 1 1
0.212332058634465 0.208797855079804 0 0
0.153672370229923 0.15026997097374 1 1
-0.0385435917420938 -0.0375012676362437 1 1
-0.065608232081532 -0.0637168268589413 1 1
-0.118304187545844 -0.115459480728901 1 1
0.0558749700243252 0.0554299482883062 1 1
0.0642792466857938 0.063157995875394 1 1
0.133070383781426 0.131047266820543 1 1
0.0728739126621496 0.0718547274785666 1 1
-0.0197404288981448 -0.0183766070011109 1 1
0.080460294112296 0.0794706143982425 1 1
-0.0469602023098751 -0.0463508858528612 1 1
-0.0464871568652219 -0.0459500959465035 1 1
-0.0456085436058106 -0.0432539577528619 1 1
-0.00497083364053243 -0.00553206314472927 1 1
0.0521083473085446 0.0520369956773988 1 1
-0.0636276540615102 -0.0620758179659018 1 1
-0.00763642188764422 -0.00778215493451099 1 1
-0.0652663253876008 -0.0643272451669719 1 1
-0.0904847315923027 -0.0892779543691231 1 1
-0.0605075182493959 -0.0604614273265207 1 1
0.0738060798874345 0.0725819111649072 1 1
-0.0468421785458101 -0.0465705306188239 1 1
-0.0857789985616856 -0.0841937317640283 1 1
-0.0811913258992881 -0.0799383274653787 1 1
-0.00628933976578241 -0.00597863323283288 1 1
0.113642563128564 0.112039949067797 1 1
0.0302234428968534 0.0303546801662571 1 1
0.0456314828355112 0.0447712463053477 1 1
0.112600660402047 0.11187407386814 1 1
-0.0427788872766245 -0.0420174024787563 1 1
0.168835548283373 0.166669265188868 0 0
-0.0730777504834807 -0.0710864601750248 1 1
0.119736623135883 0.116632701651585 1 1
-0.00525628605853339 -0.00568529182463536 1 1
-0.0910091474686026 -0.089496991173606 1 1
0.0346788361713135 0.034063731965084 1 1
-0.0769761308578245 -0.0761401361617754 1 1
0.00485976079164635 0.00509522151329922 1 1
0.0534817785762256 0.0512477499312525 1 1
0.015097177667607 0.0157511683932668 1 1
0.0275612839065262 0.0267541847987307 1 1
0.123170847101151 0.121013894403005 1 1
0.0107751018282352 0.0105366276220546 1 1
0.0492495936811535 0.0478935416583879 1 1
0.0931172471161712 0.0915294006549805 1 1
0.0139171279849231 0.0145190364675337 1 1
0.0191725396599999 0.0183152643400646 1 1
0.0077720284227386 0.00716258389655211 1 1
0.0812351807312235 0.0794626419363138 1 1
0.0157008659092848 0.0156176838024314 1 1
0.1492585580539 0.145806340766518 0 0
0.0584554574631503 0.0570572301097776 1 1
0.123170913937852 0.120970761750322 1 1
0.0534444273340627 0.0522165528626587 1 1
-0.087731714351883 -0.0860374673865318 1 1
0.0132884351649225 0.0128647027048169 1 1
-0.0657626592072331 -0.0642611273261258 1 1
0.0178153016815436 0.0175645786490609 1 1
0.0595049744225866 0.0585310784739873 1 1
0.0146423413327783 0.0145701721219971 1 1
-0.0475246929310897 -0.0467305136284077 1 1
-0.00256800112375002 -0.00239788217593838 1 1
-0.0733823517247072 -0.0725700060690005 1 1
-0.119840105264241 -0.116535524241509 1 1
0.0023943876960161 0.00239181684449574 1 1
0.00850509825872474 0.00942303033092406 1 1
-0.074365640162301 -0.0730843972617263 1 1
-0.0437713485265089 -0.0424598333561684 1 1
-0.00413049050073253 -0.00385440582458615 1 1
0.231623104098604 0.227668156920623 0 0
-0.00158695542318899 -0.00168069075107259 1 1
-0.0699203065949565 -0.0690396688831525 1 1
0.0401300817540409 0.0397707064078149 1 1
-0.157698827771121 -0.155001002151787 1 1
-0.132555121062532 -0.130063430105731 1 1
0.0875112055836245 0.0849327019514804 1 1
-0.0638608200220409 -0.062205239438399 1 1
0.0129746659466904 0.0125127431205456 1 1
-0.147349071566613 -0.144991394498565 0 0
0.0582174177810054 0.0570808274686958 1 1
-0.0342295434560243 -0.0336630654154687 1 1
-0.0605314362304291 -0.0593530686005217 1 1
0.00682511019639306 0.00618988840207024 1 1
0.00815675854691445 0.00792421200539208 1 1
-0.0701067318093538 -0.0689489799275506 1 1
0.17251274821384 0.169614113656765 1 1
0.0341488203843342 0.0333039087354249 1 1
0.0222227192643379 0.0214430956026572 1 1
0.00691201363949141 0.00652043508708056 1 1
0.0299134199386067 0.0285594737354292 1 1
0.0460795640150638 0.04534060331276 1 1
-0.00403291479099982 -0.00413702578611931 1 1
-0.0236458183089524 -0.023168190939835 1 1
0.0153294128197814 0.0151208418685198 1 1
-0.102021035644464 -0.099916423055435 1 1
0.0746154785002577 0.073130687985287 1 1
0.0217189956768307 0.0206428884483375 1 1
-0.127864383938639 -0.125490357062948 1 1
-0.0200628840285173 -0.0191495955636415 1 1
-0.0210789255391682 -0.0208905710858709 1 1
-0.00028036122908232 -0.000147179882843017 1 1
-0.0754016254968088 -0.0739199066044328 1 1
-0.18207722139577 -0.178308870087695 0 0
0.0409873838305924 0.0400091574443459 1 1
0.0125136287887247 0.0127041399443665 1 1
-0.099621820634789 -0.0974280577216157 1 1
-0.0988190175145939 -0.0967198603898825 1 1
0.101021858873386 0.0994116511124575 1 1
-0.0264030428730518 -0.026582283015639 1 1
-0.1120892802371 -0.109827527251706 1 1
0.0249306047208618 0.0248123415379624 1 1
0.0376799694522034 0.038276273357095 1 1
-0.0134964264024436 -0.0138370339435833 1 1
0.172322640080842 0.169231777381748 1 1
-0.0238710768197728 -0.0238266092280117 1 1
-0.145039362479716 -0.143354047098721 1 1
-0.121650684481355 -0.118447654948072 1 1
-0.124561717842348 -0.12239228180645 1 1
0.0782893387612863 0.0759332991673037 1 1
0.225917400606133 0.221305197649753 0 0
-0.0455827131594227 -0.0448759767312269 1 1
-0.0129410164438993 -0.012610830514264 1 1
-0.0469806178568323 -0.0461052226321833 1 1
0.0158447310720911 0.0157593235524963 1 1
-0.0751425979735197 -0.0736869199755792 1 1
0.0427046964343953 0.0413373271949112 1 1
0.00689121150179372 0.00696722199880021 1 1
0.0409508711548742 0.0394336185801831 1 1
0.0378186155723122 0.0369760770393675 1 1
0.0546734198916918 0.0544874905964373 1 1
0.223702878667348 0.219601316539838 0 0
0.0164432615578046 0.0169669980527515 1 1
-0.0795207084151699 -0.0791054856101234 1 1
-0.0121202089778586 -0.0129948803273922 1 1
0.0155455160554317 0.0157699153132863 1 1
-0.016225706861589 -0.016636852060384 1 1
0.0271350889260537 0.0270817396553597 1 1
-0.0337370602200061 -0.0331175233338475 1 1
-0.0852288913056146 -0.0847005400154468 1 1
-0.0723746548940101 -0.0706993470076798 1 1
-0.115275635461634 -0.11318266737748 1 1
0.154885385731691 0.151970961789608 0 0
-0.0462271436276799 -0.0452558234468061 1 1
-0.0238982809602714 -0.0232113074022416 1 1
-0.303995752761785 -0.297410002830834 0 0
0.0379614691334388 0.0367453928540091 1 1
0.06884403399867 0.0673117884460037 1 1
0.0463718989482008 0.0456774890155782 1 1
0.0176726140665862 0.0184173801799079 1 1
-0.0682394009473362 -0.0667716694203508 1 1
0.115316876743357 0.113331783849903 1 1
0.0572285618464606 0.0547351610750362 1 1
-0.0197062111472365 -0.0205866412162997 1 1
0.169753782169745 0.166620048016625 1 1
-0.0179979614153909 -0.0171829293126405 1 1
0.12187476226728 0.119083109358065 1 1
0.172450551781152 0.168726133029536 1 1
0.0289462211807141 0.0278251360236742 1 1
-0.0197018584927138 -0.0185494038827233 1 1
-0.037433270145147 -0.0373965176963059 1 1
0.073842666455764 0.0724011142255962 1 1
0.0485073714415952 0.0477739962627497 1 1
0.0874052487489098 0.085910276138003 1 1
-0.00459620660749519 -0.00423441705271543 1 1
-0.0119722335767678 -0.011710503439984 1 1
-0.0208187478746744 -0.0207105111952389 1 1
0.0491083835456789 0.048398349070361 1 1
-0.0917584001380414 -0.0915470184992154 1 1
0.0529284687496893 0.0516682532545216 1 1
-0.113997116976879 -0.111946667340169 1 1
-0.025852634677351 -0.0256423112474335 1 1
0.00964175899947664 0.00899695174236096 1 1
0.0547250538378659 0.0533190353556394 1 1
0.0980776595527978 0.0966220070030302 1 1
0.00170083683320918 0.00124209433994837 1 1
0.166566935499546 0.163195982203645 0 0
0.0241003114587431 0.0242156767033873 1 1
0.175068387072209 0.172012709268096 0 0
0.0529025782578423 0.0519297355139318 1 1
-0.155542101345015 -0.153870049988666 1 1
0.0825605567845839 0.0813681014494854 1 1
0.075389847273338 0.0741295857645953 1 1
-0.170190706831611 -0.167166999682365 1 1
0.108425346615463 0.106442565209453 1 1
0.089584309922384 0.0890828017471021 1 1
0.0135274977586982 0.0133631654101808 1 1
-0.0419612239281413 -0.0405898263177519 1 1
0.0609056670126542 0.0600538286716921 1 1
-0.0487659125021524 -0.0477742913843839 1 1
-0.0171119862370044 -0.0163046809692214 1 1
-0.0439794263490867 -0.0435022346555999 1 1
-0.00439371284421551 -0.00465932778297063 1 1
-0.0470714797724676 -0.0460297854747686 1 1
-0.030471988900728 -0.030032625679011 1 1
-0.00279796595761323 -0.00250346950297419 1 1
0.0076096304195189 0.00717556601983099 1 1
-0.0911897122946805 -0.0896066105647309 1 1
0.0816380777524662 0.0800341574141774 1 1
0.0202659755453956 0.0202241657036093 1 1
-0.0952855260768136 -0.0931904432816479 1 1
0.0430058462605082 0.0431671440196346 1 1
-0.0431485581499243 -0.0425370214272408 1 1
0.0645672003682417 0.0635767162750977 1 1
0.082870142609967 0.0803188310585152 1 1
-0.0192597828596114 -0.0185474855246957 1 1
-0.0443259641015419 -0.0445138523178705 1 1
0.0653828840563719 0.0642468555892665 1 1
0.026115753516938 0.0256877358522712 1 1
0.00451756507036772 0.00460908171841465 1 1
-0.000776288449722662 -0.00107642574991045 1 1
0.0407091067222104 0.0399576961589309 1 1
0.0576561638097517 0.0565513495618961 1 1
0.200031523659105 0.195719606539455 0 0
0.0553284780479423 0.0546158754952061 1 1
-0.117892203019578 -0.115692093167162 1 1
0.0173441895072527 0.0157723614747616 1 1
-0.0872809045915665 -0.0860486477892684 1 1
0.0431317898751067 0.0423299017492178 1 1
-0.0846008262199445 -0.0821349687324395 1 1
-0.0891127384489427 -0.0874638768320839 1 1
-0.0382101943804482 -0.0386598930704955 1 1
0.0379238876345952 0.0374887927273737 1 1
-0.0914336801728956 -0.089204401325599 1 1
-0.0137601841004981 -0.0135363191863609 1 1
0.0253296473516064 0.0246062692522952 1 1
0.104633910281545 0.102618219349655 1 1
0.0536536932268723 0.0528211421098535 1 1
-0.000889425423507322 -0.000276179517900219 1 1
-0.183394975550862 -0.180029121967671 0 0
0.0766942575389963 0.0751323638791141 1 1
-0.0040439488818531 -0.00349330413969097 1 1
-0.11050613978602 -0.108538388828865 1 1
-0.0839364604132183 -0.0821893490470336 1 1
-0.103366919512134 -0.102572497792905 1 1
-0.160695570548198 -0.157502187001631 0 0
0.161879683769478 0.158891122932475 0 0
0.115813194711722 0.113562956414842 1 1
-0.000438847452304892 0.00035992177422222 1 1
-0.171965272454013 -0.168330363778394 0 0
-0.177774523377533 -0.17437591639001 1 1
0.0822012354907481 0.0810528238983989 1 1
-0.139089734341965 -0.136353418662231 1 1
-0.027397596715753 -0.0260959837320685 1 1
0.0653823749039835 0.0642810888740367 1 1
0.0593181641144299 0.0587384641709082 1 1
-0.0792401757311436 -0.0770906774093568 1 1
0.267285281537988 0.262113098215136 0 0
0.0245959527356643 0.0246224408538638 1 1
-0.0607903318660693 -0.0591907961333988 1 1
-0.0130578103697117 -0.0123425472260596 1 1
-0.0452110210597102 -0.0442591416979034 1 1
-0.0525436872291717 -0.0511980253272031 1 1
0.1995937809443 0.195188970097416 1 1
-0.0182785866220962 -0.0189502582883543 1 1
-0.0780162266574396 -0.0768066891895492 1 1
0.07596490799818 0.073681655628343 1 1
-0.0234887395934478 -0.022484145877157 1 1
-0.0773648665536366 -0.0755996589091648 1 1
0.00588458985449574 0.00452983776321585 1 1
-0.0894845050552776 -0.0871938305330694 1 1
-0.104874953376244 -0.102790384181017 1 1
0.0364020824254129 0.0356894507177357 1 1
-0.0421441409284455 -0.0418579160356374 1 1
-0.0569852151772789 -0.0562279652396097 1 1
0.0672919839711923 0.0661130710180309 1 1
-0.16653379288986 -0.163501010264814 0 0
-0.0664913090648618 -0.0653405284256044 1 1
0.0527512341890212 0.0516236499992835 1 1
-0.0865486497171912 -0.0850723928764836 1 1
-0.0146611205638802 -0.0147408055690372 1 1
0.0465019065060841 0.0456274745442589 1 1
-0.0251330284084472 -0.0246841319696447 1 1
0.00874925477847945 0.00893943072316263 1 1
-0.0866266899975338 -0.0836464176506344 1 1
0.0274715517831312 0.0265050907083199 1 1
-0.110523955092453 -0.108959831537567 1 1
0.0544525998740599 0.0529863429589267 1 1
-0.141646545677931 -0.13943275189111 1 1
0.245823209517332 0.241070441411558 0 0
-0.00452167367832196 -0.00399257965949859 1 1
-0.0322143642844815 -0.0316922904797472 1 1
-0.0893907558842306 -0.0882833537003253 1 1
0.0593949591426823 0.0583801509840459 1 1
-0.0535530469496036 -0.052460252387723 1 1
-0.103989535603881 -0.101812129368152 1 1
0.168910233813143 0.165723563343165 0 0
-0.0613442330956546 -0.0588204417417489 1 1
0.115468898826551 0.113117744675851 1 1
0.0166989204195921 0.0164985878630802 1 1
-0.134059621078481 -0.131299302661257 1 1
0.0445575899698415 0.0433856505658167 1 1
-0.0322538903299308 -0.0316927221938726 1 1
0.0170359967121444 0.0157549514628842 1 1
-0.0577198787928184 -0.0564024755992226 1 1
-0.0647890723085983 -0.0643284159451981 1 1
-0.0312249993171103 -0.0312322895326615 1 1
0.00285583451729135 0.00295385661306667 1 1
0.0216302499281534 0.0217629566772979 1 1
0.0715624387711792 0.0711076852250158 1 1
0.0274832943026749 0.0272958320963086 1 1
-0.029493575985636 -0.0290214731499129 1 1
0.0668704519172445 0.0657641740949599 1 1
0.0138583890484081 0.0137810098045394 1 1
0.0154512114676767 0.015176864287512 1 1
0.13063913836759 0.128427868966384 1 1
-0.123917468172005 -0.122427011166361 1 1
0.0791307179991862 0.0777601380356814 1 1
0.106041340192647 0.104040644698462 1 1
-0.0851921970411509 -0.0835798287481602 1 1
-0.061492616953717 -0.0598545824567096 1 1
0.191059569906474 0.187944886092882 0 0
-0.0744139573936356 -0.0732235243055434 1 1
0.0465391684738284 0.0460091328195478 1 1
0.0129149700441917 0.0127232654981569 1 1
-0.0324641678730651 -0.0315883733709764 1 1
-0.0149368858552279 -0.0142819271799241 1 1
0.0354985811538425 0.0344551900553296 1 1
-0.0651994744955803 -0.0644178057348709 1 1
0.0408170920158896 0.0396559175883299 1 1
0.0896720100184181 0.0880154060530144 1 1
-0.0227581193445368 -0.0219234267561888 1 1
0.143455765604184 0.140991568620707 1 1
-0.0377874647899491 -0.0370473495790789 1 1
0.0900860927453887 0.0892808020991801 1 1
-0.0127552861254398 -0.0129399662988517 1 1
-0.107951455656611 -0.105773018231113 1 1
-0.0342230799579463 -0.033215697672431 1 1
-0.0781705066100538 -0.0763739144705745 1 1
-0.10754642295153 -0.106756968576177 1 1
0.0281164918278849 0.0267444684336185 1 1
-0.0367548349477866 -0.0360763655141078 1 1
-0.0366535314587681 -0.0355145545814724 1 1
0.0750330473664503 0.0730144190136319 1 1
0.105455435611836 0.103727756328236 1 1
-0.083876646565227 -0.0826423021238464 1 1
-0.0823129210069264 -0.0815599085690352 1 1
0.0605340739132147 0.0596584325508673 1 1
-0.169107567018093 -0.166155179069241 0 0
0.0226937527625442 0.0219980350646486 1 1
-0.0366916219267932 -0.0362409568182607 1 1
0.0440767739701501 0.043510246702379 1 1
-0.0262404648437347 -0.0255781125423984 1 1
0.00531419318261329 0.0045165656956697 1 1
0.122881563194161 0.119847459952388 1 1
0.0267545718703441 0.0254672949521139 1 1
0.000319438913843093 0.000203347194757046 1 1
0.0929585796785051 0.0909675878689867 1 1
-0.0200923802842455 -0.0204714052705901 1 1
0.0854746326541652 0.0838486338599959 1 1
0.165851113569335 0.162186385386699 1 1
-0.00176730351707571 -0.00191605153787759 1 1
-0.152821362426846 -0.149778119859874 1 1
-0.121031442145494 -0.118906386339965 1 1
0.0197591143420419 0.0194508934446074 1 1
0.0699860536099728 0.068634504615296 1 1
-0.0336265425708924 -0.0321393443078653 1 1
0.0015392066563349 0.00172912745633166 1 1
0.06917591406751 0.0675777950055834 1 1
-0.0300412202565882 -0.0304727344916573 1 1
-0.105827992710039 -0.10461179597959 1 1
-0.0640714966654837 -0.0622426285223656 1 1
-0.0533790021810255 -0.0517788710304331 1 1
-0.122618629724108 -0.11967588383672 1 1
0.0785044787471232 0.0769144867272393 1 1
-0.0614612045226831 -0.0597845888771964 1 1
-0.0298298110222706 -0.0293762539525526 1 1
0.0245680445195762 0.0239563859460173 1 1
-0.0241869128260451 -0.0239030838978787 1 1
0.0502434912103509 0.0496858060508417 1 1
-0.169708621035937 -0.166190186817521 1 1
0.103851376656758 0.10322242998067 1 1
-0.00489129968850679 -0.00487661480114605 1 1
-0.0392561941332583 -0.0385385974624016 1 1
-0.0389702139597223 -0.0383556544973279 1 1
-0.0371668586380157 -0.0370816873234937 1 1
0.0599958114514539 0.0588866217858842 1 1
-0.00262408866008292 -0.00294374844356125 1 1
-0.155621645235413 -0.152466577864971 0 0
-0.109529473771266 -0.107243408653955 1 1
-0.0822631853508544 -0.0804471778508416 1 1
0.0444980864619274 0.0438758720498609 1 1
-0.00087971886269641 -2.48526564925527e-05 1 1
0.105965298792397 0.103854534840317 1 1
-0.00679069090952772 -0.00649798007899909 1 1
0.00869447557511769 0.00847518173012247 1 1
0.120435520013799 0.11795131687583 1 1
0.0606146947299535 0.0588855326852688 1 1
0.157369403731008 0.154445863353568 1 1
-0.0498517923538543 -0.0489214077005752 1 1
0.099028235566154 0.0978318885799873 1 1
-0.0424764168280944 -0.041693214476377 1 1
-0.0901771679224151 -0.0886787110193349 1 1
0.168235810531562 0.1650719897437 1 1
0.106523544562223 0.104874394178041 1 1
0.130069871287368 0.127428013690923 1 1
0.190774245694555 0.187593161094245 0 0
-0.00617139995806937 -0.00631319835342458 1 1
0.0422973075284304 0.0419367337993541 1 1
0.00744090731525168 0.00822623479002936 1 1
-0.0248452738989338 -0.0238844397685233 1 1
0.0818746879423791 0.0798853286898081 1 1
0.077248563985605 0.0755306261450363 1 1
0.0887797033901603 0.087253180565049 1 1
0.0331686482743336 0.03374062137368 1 1
-0.01435712985508 -0.0137704391452741 1 1
-0.0574993473840789 -0.0557545555085453 1 1
-0.0566957319842764 -0.0563717862652779 1 1
-0.0478244960122232 -0.0464228764661449 1 1
-0.0612699075759556 -0.0596796287761789 1 1
0.054030981285702 0.053399700043336 1 1
-0.0635756904920114 -0.0624614324589358 1 1
-0.0531033435737695 -0.0520191836982153 1 1
0.0358809018760261 0.0345620731713677 1 1
0.195696396012927 0.193261847153975 0 0
0.0409916367443905 0.0402917753814567 1 1
-0.0665308963761286 -0.0659524266611016 1 1
-0.0134119672599389 -0.0135755359640949 1 1
0.100621750928157 0.0990126606300247 1 1
0.135705590895634 0.132332676670074 1 1
-0.0597068027943728 -0.0585030337009233 1 1
-0.0354798328573988 -0.0344404043799275 1 1
0.00944522069919944 0.00892717476936887 1 1
0.0162883464223894 0.0150702549123164 1 1
-0.0138991411172364 -0.0138645780094814 1 1
-0.0481160577079736 -0.0473141026605133 1 1
-0.105378312006752 -0.103878953331402 1 1
-0.0789001923548027 -0.0762478976094557 1 1
0.0432353843422178 0.0425809940498502 1 1
0.0441034114520519 0.0430334416788115 1 1
0.0176268055127797 0.0175782632001907 1 1
0.0602280228317764 0.0595642664558725 1 1
0.139243587699998 0.136313362323958 1 1
-0.0301469433145672 -0.0299593038838119 1 1
0.0293525196035898 0.0290988368894889 1 1
0.0327529061410151 0.0329467233790107 1 1
0.0375330728521675 0.0373022704346927 1 1
0.0105679715301041 0.00974488168123236 1 1
0.0580267177489102 0.0572239579058463 1 1
-0.126707388124117 -0.1240628857331 1 1
0.0299353194876422 0.0289189293246352 1 1
-0.00960679822564757 -0.00922762393651612 1 1
0.0362011238296037 0.0358288415150954 1 1
0.0232489265910312 0.022936722048105 1 1
-0.063275312004514 -0.0623313065532321 1 1
0.180976089544659 0.177455351363376 1 1
-0.0590750196020681 -0.058252435394928 1 1
-0.0716404234672279 -0.0695477435798127 1 1
-0.0255952114841954 -0.0253132732228501 1 1
-0.037960511011074 -0.0384807422168242 1 1
0.0114375307186609 0.0111189747290124 1 1
-0.0304269809302832 -0.0296997784611469 1 1
0.0866972810012917 0.0849114436929955 1 1
0.0436028146197776 0.0420805301546794 1 1
0.00716633650995183 0.00746667599860211 1 1
-0.0523147190573315 -0.0507481760273998 1 1
-0.0524351992138237 -0.0513572518547938 1 1
0.151906442211272 0.14817706256958 1 1
-0.0171009393110066 -0.0166835305025595 1 1
0.0483490535820468 0.0473471310916828 1 1
-0.0595008291717241 -0.0583220870958874 1 1
-0.0900746704788709 -0.0883114701876401 1 1
0.202978962004559 0.198796529831565 0 0
0.0528615162347152 0.052295370659204 1 1
-0.0499476080801365 -0.0485097248935141 1 1
-0.0276904140631075 -0.026555888930791 1 1
-0.16558396363636 -0.161868275383425 1 1
-0.0343835741333354 -0.0335407827562373 1 1
-0.0782013310798235 -0.0771632802211435 1 1
-0.108556977023976 -0.106659633382353 1 1
-0.0345809835122899 -0.0331643461691335 1 1
-0.103248709853219 -0.101643320805081 1 1
-0.113841712062724 -0.111879059521159 1 1
0.106639699298541 0.105015209812737 1 1
-0.0144290220910975 -0.0144973093060907 1 1
0.0179613483624937 0.0180661517181276 1 1
0.0317709798877065 0.0315870160756443 1 1
0.00968877042596979 0.00930108369984406 1 1
0.0375510339576473 0.0367798537249281 1 1
0.121870908412393 0.119683063920323 1 1
0.145333498212605 0.142869167924169 0 0
0.130180346524677 0.127094168082417 1 1
0.0810205421513884 0.0803487349910984 1 1
0.0469758021765563 0.0458976576904241 1 1
-0.0699013495978682 -0.0688297143565697 1 1
-0.154714235058419 -0.151943825862054 1 1
0.00802763822269506 0.00754097972166965 1 1
0.0709016751464362 0.0701356128478417 1 1
-0.0728166088707414 -0.0721124735421941 1 1
-0.0324426688718842 -0.0322369181155017 1 1
0.1150095230707 0.113025800250057 1 1
-0.10831646089313 -0.106047371123768 1 1
-0.02398200480182 -0.024338767766077 1 1
0.0568960695758969 0.0557303398739103 1 1
-0.0224901709662021 -0.0217028546470728 1 1
0.156482700315086 0.153321670307145 0 0
-0.0514453690385651 -0.0503084214050948 1 1
-0.0188147818301371 -0.0179578243996989 1 1
0.0995479736486253 0.0979937995178719 1 1
-0.0758584634001662 -0.0743091986407709 1 1
-0.0431565151379484 -0.0431913246334137 1 1
0.0433071415368411 0.0425033951281908 1 1
-0.0287239638428822 -0.0276918581752647 1 1
0.103249323120578 0.101191689701031 1 1
-0.00271969263180515 -0.00265267854692058 1 1
0.0797684488284104 0.0788465537199602 1 1
-0.0323640384025969 -0.0327683678522865 1 1
-0.0588436854813921 -0.0570911632521671 1 1
-0.00884167653997617 -0.008644633363217 1 1
0.00858161845535929 0.00764149389731865 1 1
-0.0906707722317893 -0.0888941337571799 1 1
0.0973471590200976 0.0953128352713259 1 1
-0.0900858391911025 -0.0889670099053787 1 1
0.0223798754999978 0.0217230174689795 1 1
0.171715336060497 0.168948241328127 0 0
0.064678002524813 0.0641595351931193 1 1
0.0215458514624551 0.0216858789074809 1 1
0.00175752006153652 0.00191153863574876 1 1
0.00553150117288577 0.00586157172990662 1 1
0.0414127408053317 0.0404639051257042 1 1
0.0684945326731922 0.0677373725836399 1 1
-0.0508830221722528 -0.0505647078967212 1 1
0.0468107034940557 0.0458717447919236 1 1
-0.121717951801696 -0.119018946001864 1 1
0.0332941652946087 0.0331619332350989 1 1
-0.0139819340670465 -0.0131337283056896 1 1
-0.08578035933778 -0.0846109343541385 1 1
-0.0642296494409111 -0.063002326154052 1 1
0.0853692660590055 0.083063987521534 1 1
0.0450283052963148 0.0435899023005483 1 1
0.013178459303654 0.0126993987384769 1 1
0.0642746117686289 0.0633281171091535 1 1
0.0447980228653765 0.0437349134980456 1 1
-0.260230710330756 -0.254870986237631 0 0
0.0921513792239596 0.090763359741898 1 1
-0.0352835646420189 -0.0350241045597008 1 1
-0.191391389033846 -0.187960442338755 0 0
-0.0466410854586627 -0.045908751616258 1 1
-0.114828395579471 -0.112710550196047 1 1
0.00972173374179758 0.00957207009429343 1 1
-0.0363552937742844 -0.0354847060100727 1 1
-0.154755358016944 -0.151979429849738 0 0
0.104156025388744 0.10290107190628 1 1
-0.00282149246929431 -0.00315063155998274 1 1
0.0459533077144648 0.0459761036614573 1 1
0.0139616263817769 0.0135013656806173 1 1
-0.0155394522390385 -0.0154080045820952 1 1
0.067376689392941 0.0662636634060856 1 1
0.0107665318142471 0.010620110610698 1 1
-0.0486811978873608 -0.0479718514243946 1 1
-0.0427162463424726 -0.0414435908372173 1 1
0.00237625969748969 0.00259877662311383 1 1
0.039696714764029 0.0390063578842805 1 1
-0.0786762810851379 -0.076252500648281 1 1
-0.0980078703500151 -0.09589912826751 1 1
0.144868036976532 0.142845057121731 1 1
-0.00997462287390887 -0.00937576533647728 1 1
-0.130004576366993 -0.128223887235406 1 1
-0.232506374994165 -0.228402365641159 0 0
-0.0111498046422946 -0.0110615632799419 1 1
-0.00127202081353656 -0.000980914053941968 1 1
-0.0742534024889787 -0.0722692945843623 1 1
0.294784285157261 0.289492206260348 0 0
-0.0919642983592517 -0.0900933885273591 1 1
-0.0339248722673637 -0.0335883478900887 1 1
0.0348930636218481 0.0353473006286537 1 1
-0.0481181108519657 -0.0472228252712422 1 1
0.0183561734325862 0.0177517714102449 1 1
0.0357105455476723 0.0359527542945914 1 1
-0.0247554518808886 -0.0244147482686973 1 1
-0.00573998260721903 -0.00563460411009814 1 1
0.00330164513230649 0.0027582741777214 1 1
-0.172755635630354 -0.169030370515027 0 0
0.106152760819105 0.104061505494807 1 1
-0.0735696473527394 -0.0726159048096588 1 1
-0.00675920300200546 -0.00595119574683065 1 1
0.076632863629972 0.0744613291996308 1 1
-0.0130515355643903 -0.0123000883982824 1 1
-0.0557192207684583 -0.0548950325900105 1 1
-0.188876419054341 -0.184438496902221 1 1
-0.191271022857928 -0.188149732573993 0 0
0.0362207641135253 0.035277350100984 1 1
0.0479176154234446 0.0469518813090287 1 1
0.0590058067137976 0.0576540634075271 1 1
-0.0836379938529576 -0.082621991211736 1 1
-0.00546620886339496 -0.00580264412748193 1 1
0.0778852617703837 0.0766814575326805 1 1
0.0587709297309229 0.0582151897138542 1 1
-0.152764903326056 -0.149960512649008 0 0
-0.0840846475859986 -0.0817586774158037 1 1
-0.128627610970766 -0.126412248880982 1 1
-0.00892463164354611 -0.00888365522753844 1 1
0.0234235802388435 0.0228975656881993 1 1
-0.127072650004414 -0.125032831626495 1 1
-0.0923147704449244 -0.0908917509292703 1 1
-0.0930760358853273 -0.0912080359319017 1 1
-0.0721337276006328 -0.0709338637189556 1 1
-0.0399078250072459 -0.0397275028804732 1 1
0.128140933725533 0.125871989111737 1 1
-0.110708818914857 -0.109043397748425 1 1
0.0970758998936517 0.0954096961866452 1 1
-0.0300467907464227 -0.0294115191281228 1 1
0.0939329874664609 0.0922942983291309 1 1
-0.0562159477076483 -0.0551228896560379 1 1
0.0251438204906464 0.0236751186748552 1 1
-0.0899520204562327 -0.0889266427690554 1 1
0.0811862004080769 0.0796288463114556 1 1
0.0107142728142701 0.0108917301208153 1 1
-0.0199064055446372 -0.0200407550621982 1 1
-0.0454281109350162 -0.04533015652279 1 1
-0.10915922627396 -0.107227268137408 1 1
-0.00396725699484956 -0.00355301688247892 1 1
0.196467993704496 0.192146453888225 0 0
-0.0975121827800438 -0.0959491935137258 1 1
0.0370500949456413 0.0356469972019147 1 1
-0.103093192127315 -0.101109122302756 1 1
0.163398925235907 0.160696211777653 1 1
0.0481478109174426 0.0467293058769829 1 1
0.116340031749336 0.113829037420622 1 1
-0.101073478293414 -0.0992702905772286 1 1
0.0377683724313362 0.0371250624116101 1 1
-0.0121655142887521 -0.0126720432783346 1 1
0.106872057586661 0.103972373681916 1 1
-0.0100339708301247 -0.010142841593784 1 1
-0.0217009406262927 -0.0219917387185914 1 1
0.0945261218628747 0.0920070937135313 1 1
-0.013563581907894 -0.0134655832941999 1 1
-0.0216957497863113 -0.0213756736124771 1 1
-0.0372144919416555 -0.0370655744970076 1 1
0.033952688322589 0.0330248559836945 1 1
0.12616259412672 0.123840115665303 1 1
-0.106198757521096 -0.104220369844138 1 1
0.142503916972512 0.140125739310213 1 1
0.0170054852875554 0.016612919603748 1 1
0.0164288173917653 0.0163332655263211 1 1
-0.107619443068289 -0.105395610949083 1 1
0.0884407659356585 0.0871886806389774 1 1
-0.125714677657253 -0.123466882290265 1 1
0.141310592801867 0.139350768390742 1 1
-0.0653325874921027 -0.0637284174413651 1 1
0.000747886734072103 0.00100414169385239 1 1
0.291210663678722 0.285790235436475 0 0
-0.0729323562845495 -0.0714570069410358 1 1
0.0551320025266843 0.0549229320259098 1 1
0.00659306998984421 0.00628263134656263 1 1
0.140594645122746 0.13699500273922 1 1
-0.0567702331673311 -0.0550585668190029 1 1
0.178125952629285 0.174969395586532 1 1
-0.000547390459582709 0.000356035349266901 1 1
-0.216716245702525 -0.212288579915934 0 0
0.103591976033826 0.101001720527881 1 1
-0.0316969151287532 -0.0307315114296519 1 1
-0.0368102840320329 -0.0354005325811043 1 1
-0.132245386780594 -0.129772622389778 1 1
-0.153786475912422 -0.150813913857083 0 0
0.103350981165043 0.101754695193043 1 1
-0.00239277946082254 -0.00112289773191899 1 1
-0.0436805256895435 -0.0433663642467437 1 1
0.0602004770804401 0.0586617988196921 1 1
0.0370168662458014 0.0366056252238397 1 1
-0.150335716396362 -0.148059348884526 1 1
-0.0136943069357556 -0.0136271872097289 1 1
-0.10493739366454 -0.102848978614455 1 1
-0.00565474531712437 -0.00554295851342173 1 1
0.0209949717841072 0.020832343344102 1 1
-0.0774138982187478 -0.0762991489381636 1 1
-0.0693034114666284 -0.0685261895870806 1 1
0.0105873571620271 0.0106636643116494 1 1
0.126724572403328 0.1239188849374 1 1
-0.091590501114743 -0.0900242550374713 1 1
-0.0282542862141809 -0.0275536215163834 1 1
-0.108345047658259 -0.106562335158043 1 1
0.0999319116822164 0.0981420456849914 1 1
0.0558139196358048 0.0551110588464343 1 1
-0.0621340763666591 -0.0607105861067216 1 1
0.0163028383818908 0.0160107290924228 1 1
0.118471661149316 0.116505819547946 1 1
0.058250740974277 0.057245676117437 1 1
0.0442748513043196 0.043473282420501 1 1
0.193451270314706 0.189979187465886 0 0
0.105026940502241 0.102213634560172 1 1
0.0339625244476375 0.0346522788009171 1 1
0.0276569958758665 0.0272077054951756 1 1
-0.0115919367842625 -0.0116487175748546 1 1
0.188825857660063 0.185040208181658 0 0
0.0363085853867531 0.035282463031205 1 1
-0.0243347059053888 -0.0239606059631439 1 1
0.0806303187573745 0.0797117657405488 1 1
-0.0526525676823568 -0.0521157312401021 1 1
-0.148476121182799 -0.145341205464547 1 1
-0.0610585531312983 -0.060444339248355 1 1
-0.0621113378004663 -0.0609886995112831 1 1
0.0790295892305907 0.0772636075871369 1 1
-0.0318330984310573 -0.0316126786218655 1 1
0.0416102986491915 0.0414474748241752 1 1
0.00263995884097272 0.00242603679293516 1 1
0.078799646127669 0.078133902431339 1 1
-0.0335981461136935 -0.0323598031185473 1 1
-0.0221288719885373 -0.0219736418067057 1 1
-0.077645046893656 -0.0759681708978709 1 1
0.068749452933511 0.0676892950731538 1 1
-0.0159310443674921 -0.0147650794506299 1 1
-0.0308803304121029 -0.0307705114799853 1 1
-0.0775483598989997 -0.0762640824263799 1 1
0.0565593066826268 0.0556740992574999 1 1
0.0430710089621192 0.0431499902034547 1 1
0.143079093816998 0.140604346612371 1 1
0.0571706558325584 0.0559144882447021 1 1
0.0353736079032597 0.0350366153352055 1 1
-0.0234039762595669 -0.0225027744798843 1 1
0.130686856317639 0.128104755727063 1 1
0.0399090142526825 0.0384704388435904 1 1
0.019972205941576 0.0201786069015108 1 1
0.0751022023312208 0.0736551945473291 1 1
0.0678434682442891 0.0666972743403183 1 1
0.0455989441640476 0.0454491525134517 1 1
-0.0739291564039313 -0.0723214382732543 1 1
0.080477822908631 0.0796864693563412 1 1
0.0250968847480351 0.0238578130223814 1 1
0.084240249858844 0.0828185612477368 1 1
0.0971627717545401 0.0953498191925039 1 1
-0.0708556624052029 -0.0699616948043039 1 1
0.00321011336789293 0.00234854354766875 1 1
-0.0207182376367145 -0.0206494777642803 1 1
0.014805902993203 0.0146066074203232 1 1
0.0250476800038082 0.0252718315805715 1 1
0.00936485921051516 0.010254337222781 1 1
-0.0126374759172687 -0.0119273660959342 1 1
0.151325059515786 0.148321010128439 1 1
-0.0325820997559835 -0.0312775476373145 1 1
-0.0747293563311075 -0.0738855264948523 1 1
-0.0135656613288668 -0.0128466343709824 1 1
0.135241383571705 0.132494283133966 1 1
0.0169567182676016 0.0166229875502551 1 1
-0.033555765711681 -0.0324938391061724 1 1
0.00921838209180946 0.00854119276439486 1 1
-0.0115274662766363 -0.0112898291489127 1 1
-0.120736498744983 -0.118101043075294 1 1
0.13613706793207 0.133945123331622 1 1
0.0202925044071637 0.0203060951086467 1 1
-0.00389384042164891 -0.00432034017735852 1 1
0.0601269021577557 0.0601765384369059 1 1
-0.0526078095738255 -0.0514825744565509 1 1
0.135493249528682 0.132715878414067 1 1
0.0247753593429573 0.0242494367408687 1 1
0.0662384139545975 0.0641573917381813 1 1
-0.132836522766905 -0.129561160097543 1 1
0.0468730989781936 0.0466075839480786 1 1
-0.0558449798986071 -0.0548738776608538 1 1
0.168486135879301 0.165448404172602 0 0
0.00957121450330384 0.00964763708658726 1 1
-0.0070024716400028 -0.00716914529189587 1 1
-0.0292714823572456 -0.0287297340306174 1 1
-0.059932530479877 -0.0590240391957209 1 1
0.108983763481119 0.106499892499177 1 1
0.0653584949057881 0.0635238557729231 1 1
-0.178507457864048 -0.175027048041896 1 1
-0.106012115287148 -0.103858928665869 1 1
-0.0192445214541173 -0.0191669120616988 1 1
-0.00228635231529277 -0.00295992865106586 1 1
-0.0230995329983044 -0.0227055670612381 1 1
-0.0169120037390733 -0.0172937306207219 1 1
-0.0189235872183512 -0.01892674932664 1 1
-0.0233212624862615 -0.0231821650125622 1 1
-0.193568323924497 -0.190197989242586 0 0
-0.0606596866868874 -0.0598804583272468 1 1
-0.0118940072010199 -0.0113392005368552 1 1
-0.202653083594055 -0.198920246990849 0 0
0.0643359453072353 0.0631054458975073 1 1
-0.0457670287754188 -0.0441222502656111 1 1
0.109542153312685 0.10754177095585 1 1
-0.0505086580766199 -0.0496408661561214 1 1
-0.0173613766734438 -0.0172250986759346 1 1
-0.0403268267478256 -0.0394805268068111 1 1
-0.164115090109891 -0.160428671927501 1 1
-0.00428542643255648 -0.00362400140217581 1 1
-0.0776661993708774 -0.0761618480702088 1 1
0.0558500665224485 0.054980190742505 1 1
-0.0532268201505788 -0.0521531266690679 1 1
0.0268026420938522 0.0265771525095692 1 1
0.0679228464695701 0.0665059341902617 1 1
0.151661454696039 0.148722715556166 0 0
0.0165692584623052 0.0163843971214337 1 1
-0.0148988506560829 -0.0145669745350059 1 1
-0.0484009947586657 -0.048013781523739 1 1
0.0237567991631227 0.0238807472400184 1 1
-0.0699785253508242 -0.0693218758698346 1 1
-0.0572689753849996 -0.0553930765194834 1 1
-0.0290286478307325 -0.0278649469650631 1 1
-0.0130451383512831 -0.012753868255029 1 1
-0.0439947118574219 -0.0432340102671615 1 1
-0.0301842927154307 -0.0291890774578866 1 1
0.0622232433372767 0.0609371252573022 1 1
-0.0794405119133494 -0.0775329699509556 1 1
-0.0335225293895156 -0.0326890879243678 1 1
0.0857049177647218 0.0840407213920429 1 1
-0.0300802859462341 -0.0299793870043875 1 1
-0.0691863430940297 -0.0685802775779858 1 1
0.0391338562931615 0.0383701863047465 1 1
0.144383038823361 0.141519962003697 1 1
-0.0363127469163948 -0.0364838676283164 1 1
-0.0223277431962668 -0.02297040116907 1 1
0.108368690873691 0.106415027910238 1 1
0.0605499044159789 0.0593319993132609 1 1
-0.197584545367157 -0.192518592922326 0 0
-0.0357456967328152 -0.0345451098014206 1 1
0.0366943636078121 0.0356291669705989 1 1
0.0110833695420839 0.0111112562837805 1 1
-0.114114274237801 -0.112112035009764 1 1
0.0217705400114822 0.0213097928351412 1 1
0.0308446009231989 0.0308598571970843 1 1
0.0889285949449343 0.0872648568092812 1 1
-0.0535322745837134 -0.0528594448925526 1 1
-0.0341686830586258 -0.0332413229938995 1 1
0.0452969183721746 0.0443476699389274 1 1
0.10238118149075 0.101479991421386 1 1
0.0771205351256319 0.0754247676535718 1 1
0.0109509924820165 0.0108511269292645 1 1
-0.141855970252964 -0.138726498075199 1 1
0.192629851791604 0.188932280976239 0 0
0.0509165983774435 0.0498573856955171 1 1
-0.16835971654326 -0.165541840169029 1 1
-0.0210756196494739 -0.0208014089446676 1 1
-0.111949138186026 -0.109121246790431 1 1
0.0332911168406633 0.0326916584011705 1 1
-0.110606192063794 -0.109267471225105 1 1
-0.109780823770621 -0.107964675983235 1 1
0.0838104559782246 0.0824032873065149 1 1
-0.0397499284059367 -0.0396253741628518 1 1
0.0413518096343591 0.0411264774532645 1 1
-0.073257305322972 -0.0723825826021079 1 1
-0.121659333406095 -0.119986808534763 1 1
-0.130066783376506 -0.126868548767976 1 1
0.142147503949094 0.139246683406168 1 1
0.0744005879427331 0.0734101690179809 1 1
-0.153890688434938 -0.150492203312156 1 1
-0.0912107715920784 -0.0899390373154901 1 1
0.0883932448667692 0.085904763061948 1 1
-0.178992421223599 -0.175252577675043 0 0
0.0155060656003181 0.0142948208166786 1 1
0.0161941008420993 0.0158761833967615 1 1
0.167593283787171 0.164033816194324 1 1
0.0612220750900981 0.0594755476546898 1 1
-0.144565920366207 -0.14187884215104 1 1
0.023694272482747 0.0225816861697894 1 1
0.0559115144876062 0.0546094862405544 1 1
0.0645483809191177 0.0642204748179137 1 1
0.137469459337156 0.135006597322623 0 1
-0.068149963923718 -0.0667934643032899 1 1
-0.0656867200725085 -0.0643009472948253 1 1
-0.00580659648310898 -0.00523923338393259 1 1
-0.087251719617004 -0.0857938511069281 1 1
-0.0559159166155251 -0.055114052154429 1 1
-0.0314905332163247 -0.0312015372305262 1 1
0.015289364718353 0.0138790176499425 1 1
0.116794069705423 0.114251070484903 1 1
-0.0125769242158255 -0.0122226929484718 1 1
-0.0638796123234039 -0.0628733461756196 1 1
-0.0694238069582904 -0.0676005542265482 1 1
-0.0246560912873326 -0.0241982644981427 1 1
0.0307840648844289 0.0303846472642086 1 1
-0.00171356925548793 -0.00134203863350768 1 1
-0.116000750154664 -0.113701281489509 1 1
0.0738720371305706 0.0725181530883291 1 1
-0.0478570820036829 -0.0465865773367292 1 1
-0.0507284746743539 -0.0500878558229926 1 1
0.121960375948457 0.120130820272215 1 1
-0.162128187499755 -0.158486411552377 0 0
0.124413070050192 0.120739823937655 1 1
-0.103684283153781 -0.101470716820348 1 1
-0.0757758104077574 -0.0747693958128099 1 1
0.0121325648906029 0.0118674702757938 1 1
-0.0782739820780589 -0.0777223657001004 1 1
0.0898922553845884 0.0883551975418755 1 1
-0.0320768159894812 -0.0309737698513416 1 1
0.0586800066799147 0.0577302565458426 1 1
0.0658414968514074 0.0644195760842988 1 1
-0.0194516926118274 -0.0193870543508612 1 1
0.0362092037647422 0.0352896566160669 1 1
-0.110777376552525 -0.109170077045934 1 1
-0.0221858995470698 -0.0226645489935684 1 1
-0.0650901974596614 -0.0644991652649965 1 1
-0.0943169078466002 -0.0925949489865103 1 1
-0.0466519641726162 -0.0465612150619909 1 1
0.0366447365353067 0.0345670473902213 1 1
0.145611696943973 0.143039139697125 1 1
-0.121417898135555 -0.120340141763222 1 1
-0.150513494326477 -0.1473818663802 0 0
-0.176381551973621 -0.173270992611898 0 0
0.015062514880854 0.0144317446834466 1 1
-0.130105865033323 -0.128112158540457 1 1
-0.0248398075103666 -0.0243114683523316 1 1
0.0368715015085581 0.0362593369802764 1 1
-0.00892939448860878 -0.00937608383373984 1 1
0.0723190678091001 0.0707221715975128 1 1
0.0527569909518959 0.051772853327552 1 1
0.0457900053191391 0.0453324964657314 1 1
-0.088570308529515 -0.0868241941863287 1 1
0.0809434027991611 0.0791850563594312 1 1
-0.0903737042210859 -0.087854119051414 1 1
-0.027455144082276 -0.0267240124056324 1 1
0.0180726737879611 0.0171173841611778 1 1
-0.150586449506411 -0.148285720210669 0 0
0.150222406812241 0.146915223504447 1 1
0.0263589639962846 0.0258227975830393 1 1
0.00338714591871902 0.00337409641464218 1 1
-0.107443108163208 -0.105140521476014 1 1
0.0111024138925042 0.010880448251258 1 1
0.00248750020513861 0.00176103423280683 1 1
-0.149200934483405 -0.147115267704909 1 1
0.122497633256607 0.12096126433505 1 1
0.0682249232086861 0.0669845529493094 1 1
0.0604352897263251 0.0591602261812211 1 1
-0.0108865261308709 -0.0111225757192355 1 1
0.0328132698784002 0.0322670628079817 1 1
-0.112262427411895 -0.109517126488905 1 1
0.00680124433935813 0.00673398475739171 1 1
-0.0681646212907258 -0.06607152431476 1 1
-0.127854192021857 -0.125477772055916 1 1
-0.0900443003315882 -0.0882396099447936 1 1
0.0381904517953765 0.0376747206548993 1 1
-0.0454449481375229 -0.0443318449753152 1 1
0.0768250069417227 0.0753252163426244 1 1
-0.140058194605784 -0.137813132004665 1 1
0.021607357472733 0.0212051435991045 1 1
0.0717146884563913 0.0711225604167705 1 1
0.146974822426514 0.144306861293 0 0
-0.0267611570616609 -0.0266915645360971 1 1
-0.0871596596825144 -0.0851571190929697 1 1
0.0650214653013104 0.06498411364592 1 1
-0.0893685459162705 -0.0869266649731725 1 1
0.0674527496053009 0.0656235679411467 1 1
-0.00865157729923543 -0.00849845964460474 1 1
-0.0145928436873613 -0.014535655934767 1 1
-0.151476459045001 -0.148773694043896 0 0
-0.0257827173722304 -0.0255901886089826 1 1
0.0626759464995068 0.0606192013275599 1 1
0.179338772157554 0.176866377064419 0 0
-0.0996081966674 -0.0982338209868096 1 1
-0.0279588755600472 -0.0267915287488849 1 1
-0.11092285852593 -0.108632008249002 1 1
0.0659817399410241 0.0645057906869909 1 1
-0.0759456709620237 -0.0749568389675148 1 1
-0.145486161452019 -0.14199697316894 1 1
-0.0315942911295221 -0.0298442324019202 1 1
-0.0263491103137887 -0.025319698677498 1 1
0.0291815889958827 0.0282897435387839 1 1
0.0364446547674584 0.0357754313785635 1 1
0.00807905677879336 0.00829971670439698 1 1
-0.0840348804077574 -0.082425731506317 1 1
0.0180445868139303 0.018292275423309 1 1
-0.0396976558648053 -0.0382489174298113 1 1
0.03209919520989 0.0322330572081054 1 1
0.00435792255736127 0.00408232129405234 1 1
-0.0407931941408587 -0.0405603403203586 1 1
0.0310448436352901 0.0314538078910398 1 1
0.00103914975569885 1.98261314380728e-05 1 1
-0.0144521780834342 -0.0140266774311521 1 1
-0.12490366616166 -0.121854010251494 1 1
0.0268131679931764 0.0258034243147115 1 1
0.0122238767036646 0.0132450910264223 1 1
-0.00209022457040396 -0.00209789475333521 1 1
0.00164516613863488 0.00118286142251215 1 1
-0.113024685785978 -0.111742644394714 1 1
0.0393676222746369 0.0386652658164652 1 1
-0.0477918078573052 -0.0465338915519035 1 1
0.111359003054354 0.109594572370093 1 1
-0.0231644658325818 -0.0220179615548586 1 1
-0.00114898765433254 -0.000749260163822783 1 1
0.0609258330476893 0.060056426149199 1 1
0.121980419878801 0.119444516436893 1 1
-0.0283902695184904 -0.0284520198126397 1 1
0.0919439424737483 0.0902181643705492 1 1
-0.106277088730227 -0.10470168471313 1 1
0.0158958440431465 0.0159979561217072 1 1
0.0790414554570528 0.0790635915833848 1 1
0.0798114652583201 0.0786077432920888 1 1
0.0602692377706484 0.0592310950494749 1 1
-0.0850538862298097 -0.0837058266602941 1 1
0.00678377544224865 0.00550366515576848 1 1
-0.0579417764079129 -0.0568736527395707 1 1
0.034647908440395 0.0344926277877956 1 1
-0.0625033663623145 -0.061629212455803 1 1
-0.0425579753447088 -0.0421141231890399 1 1
-0.0116065286182547 -0.0114587041663485 1 1
-0.0554303262313983 -0.0543216289078018 1 1
0.121297250290274 0.119006870552751 1 1
0.0488206570317497 0.0479135463754721 1 1
0.0249173311391704 0.0255388302767615 1 1
0.0495410704629543 0.0480718173252111 1 1
0.0500103803197176 0.0500072438207666 1 1
0.0381898902982834 0.0375540582335053 1 1
-0.0739178749195476 -0.0726735624868032 1 1
0.00735746390691117 0.00755689901604264 1 1
0.00503167321609469 0.00473618014782386 1 1
0.153143310571813 0.151274057782984 1 1
-0.0379925588583499 -0.0369376670647417 1 1
-0.0196466042994412 -0.0196584063996573 1 1
-0.044558925096509 -0.0439043770016356 1 1
-0.082928622353214 -0.0810752308521539 1 1
0.101826777549672 0.0986934667491154 1 1
0.0804308793771874 0.0792165932087091 1 1
-0.0627491877602695 -0.0606441338774854 1 1
0.0793542130280771 0.0772011310678477 1 1
-0.0496452561390622 -0.0487229163188634 1 1
0.100412451766193 0.09888187899085 1 1
0.0733010848432107 0.071926523508046 1 1
0.120231157378893 0.118649824181422 1 1
-0.191924953829013 -0.188985587594464 0 0
-0.0067341456953983 -0.00791068605309659 1 1
-0.0603791744482357 -0.0589610921226537 1 1
-0.0155106216371289 -0.0156495611904239 1 1
0.0841863059753773 0.0827089162049504 1 1
-0.0572727357747788 -0.0563526260891571 1 1
-0.0824099279794007 -0.0806970055190633 1 1
-0.0223296876583199 -0.0217928308928876 1 1
0.0272847640546127 0.0267834687053671 1 1
0.0776919193094424 0.0761160572155837 1 1
-0.132243102566401 -0.129835052463223 1 1
0.0438553370912196 0.0422894410031667 1 1
-0.00890342760986118 -0.00890182576956349 1 1
-0.137759204128987 -0.135618482333356 1 1
-0.145802480680434 -0.143083827748713 1 1
0.0401913703904711 0.0383757622528957 1 1
0.0320923260974301 0.0312061531967578 1 1
-0.00921916712686773 -0.00895977258157132 1 1
0.118144321416666 0.115926697066511 1 1
-0.00430435123083756 -0.00483109516111318 1 1
0.0415497825262736 0.041453241993358 1 1
-0.0165571674828004 -0.0163804116603076 1 1
-0.0776953262717696 -0.0764398286356461 1 1
0.192206758199954 0.188559783024259 0 0
-0.0574184792264359 -0.057034735880832 1 1
-0.186863775336186 -0.183475603167963 0 0
0.0151057987162334 0.0145773543993857 1 1
0.166962126953485 0.164051371904462 0 0
0.0231225557995382 0.0218708975941138 1 1
0.0354714375862665 0.0349066339281746 1 1
0.0721829064308926 0.0709940661185209 1 1
-0.0093073477301735 -0.00906309161847603 1 1
-0.0889852643429875 -0.0878217408734817 1 1
-0.0229958885971462 -0.0228787759456832 1 1
-0.0158079653666489 -0.0156571476962999 1 1
0.159167891072394 0.156026439346397 1 1
-0.121203757147901 -0.118699963341826 1 1
0.0636512898910046 0.0618906473785179 1 1
0.0626598168043142 0.0624031835213025 1 1
0.0302498252037911 0.0289147869078936 1 1
0.173287372868021 0.169700051081503 1 1
0.00278736868185503 0.00330753808250784 1 1
0.0799277161921453 0.0781486410768672 1 1
-0.0105232207127132 -0.0104358926105769 1 1
-0.043238051214151 -0.0422740047877867 1 1
0.12962545519677 0.128180509932343 1 1
0.0195961044463918 0.0189135868282222 1 1
0.0367982392983677 0.0366579098091962 1 1
0.0858391888840276 0.0832139250653727 1 1
-0.209272980098778 -0.205705880592422 0 0
0.0411834800804175 0.0412978870650274 1 1
0.0574541661368635 0.0552578161603929 1 1
0.0646180732597981 0.0633344949713341 1 1
-0.0977528812636084 -0.0958414072483303 1 1
0.00452346869677311 0.00446226626814837 1 1
0.0881487312766264 0.0864605208641746 1 1
0.0649230914619395 0.0638420339876189 1 1
0.208716660253079 0.204408527030595 0 0
0.0480404376712398 0.0478499098653843 1 1
-0.0821770483237478 -0.0817028558172067 1 1
-0.0446673772746967 -0.044090004352511 1 1
0.162808735332883 0.159900567367828 0 0
-0.028663113090821 -0.0280949452564465 1 1
0.0736436012831144 0.0712650550511151 1 1
0.0461759335457507 0.0453191020295451 1 1
-0.1160800411886 -0.11287871241567 1 1
0.012436925421397 0.0116639636548748 1 1
-0.050857274794171 -0.0498725659367898 1 1
-0.040169934984485 -0.0399512237015291 1 1
-0.095069478254837 -0.093143870504941 1 1
0.0753240756158232 0.0739350932944677 1 1
0.134636697108546 0.13291176238441 1 1
-0.0116344949413126 -0.011146028198948 1 1
0.0912178825840116 0.0898561491745894 1 1
-0.181606517450629 -0.17867778225021 1 1
-0.0815807411721185 -0.0804814000965504 1 1
0.040944531686676 0.0404305139632122 1 1
0.0524058550909324 0.0524167024329637 1 1
0.0658781742650643 0.0657025428242444 1 1
0.0468010415461145 0.0454359812806961 1 1
-0.0081313008235185 -0.00815456801344681 1 1
0.0146698573519265 0.0147901369015304 1 1
0.041282884811021 0.0407853671643799 1 1
0.132313518821929 0.129686759442655 1 1
-0.160955033391656 -0.157912601105177 0 0
0.0295262389645669 0.028613714688001 1 1
0.0553451877477121 0.0542331219177887 1 1
0.0294090016538674 0.0290446983891469 1 1
-0.043540008775593 -0.042574991065942 1 1
-0.0412688587051715 -0.0405021810215945 1 1
-0.00194156827655651 -0.00139630449227602 1 1
-0.167156226314171 -0.163543266141502 0 0
-0.116394701447681 -0.113558553204821 1 1
0.0004649253098548 0.000596930183880788 1 1
-0.0520769719687443 -0.0505812926712318 1 1
-0.147695199241137 -0.14376830292707 1 1
0.0681123638264685 0.0671170039351298 1 1
-0.0208468285000056 -0.0209001316210308 1 1
0.000732177965751155 0.000754864773230237 1 1
0.0668270460578593 0.0654399274995112 1 1
-0.176410791678879 -0.173753328443965 1 1
-0.138939990578583 -0.137248619513881 1 1
0.144294298586766 0.14140148011134 1 1
-0.184324981265744 -0.180968877075394 0 0
-0.0446170572196703 -0.0440035850260579 1 1
0.0552860780808758 0.0536655693386872 1 1
0.016098475132567 0.0160235441055763 1 1
-0.0421313583993353 -0.0411823327361613 1 1
0.0361630543366045 0.0352538944129933 1 1
0.00195884724369346 0.00203289968078538 1 1
-0.125682063492478 -0.12378738603441 1 1
-0.0567306646905537 -0.0565358708485982 1 1
-0.0198547682771811 -0.0197604306632355 1 1
-0.0329852744023296 -0.0326255167474318 1 1
0.186090263557455 0.182455889271937 1 1
0.0945086187204204 0.0928116725553749 1 1
0.0849603333073838 0.0833994492652255 1 1
-0.0719521062178073 -0.0712526607801279 1 1
-0.0462312155587036 -0.045198677302305 1 1
0.0378311679970106 0.0370012300205892 1 1
0.173660576127841 0.170979906295397 0 0
0.0243106940859193 0.0233541011165261 1 1
-0.0776978761671648 -0.0756473592051353 1 1
0.0815717332128761 0.0800739269936912 1 1
0.0493637444462026 0.047505602485883 1 1
-0.0720910965975261 -0.0706169047990213 1 1
-0.119210341354559 -0.116911874528454 1 1
-0.00711645078167622 -0.00694901711715651 1 1
0.12560473600148 0.122340062432487 1 1
-0.024861807220479 -0.0246729560302979 1 1
-0.0545368946159249 -0.054229624204721 1 1
-0.0858940889340235 -0.0845866277840865 1 1
-0.066599551397957 -0.0654781673600132 1 1
-0.0333025975113559 -0.0328371843593181 1 1
0.0693046449789829 0.0684374204178911 1 1
-0.00466259709637709 -0.00492097735492864 1 1
-0.0141547000648436 -0.0127667309807503 1 1
-0.0783494043003065 -0.0776970066234785 1 1
-0.0746493157107283 -0.0735242562642422 1 1
-0.073076833597728 -0.0715171989169364 1 1
-0.0883257730387939 -0.0869741561124019 1 1
0.0465127922163672 0.0457767497415816 1 1
0.0210779789685605 0.02095369869318 1 1
0.133293250629679 0.130692920707844 1 1
0.0741097808129608 0.0736896100945543 1 1
0.0602142817843577 0.0590588487787912 1 1
-0.0518816147517702 -0.0512874753072562 1 1
-0.0732549054069434 -0.0718945658594791 1 1
-0.0305787376013583 -0.0295235424353346 1 1
-0.0343953261462921 -0.0334287525016097 1 1
0.0400791938124256 0.0402123663982398 1 1
-0.0273986521423042 -0.0268009795941243 1 1
0.121325071865003 0.118649323358803 1 1
-0.135016912535387 -0.132027289552238 1 1
0.196029384785169 0.19258336881743 0 0
-0.100667399313485 -0.0987869533049743 1 1
-0.0162195912197622 -0.0161060037832484 1 1
-0.0118572332821509 -0.0113505264322743 1 1
-0.0342191083015977 -0.0339330433551247 1 1
-0.0249392977751106 -0.0244812815590086 1 1
-0.120547475274074 -0.117707070954572 1 1
-0.115982864380511 -0.113554754967109 1 1
-0.0657933645228062 -0.0636995918147442 1 1
-0.0371168963731252 -0.0371865706395745 1 1
-0.0306489980852106 -0.0298324858587173 1 1
0.0115724170060909 0.0120277045917868 1 1
-0.0300361274535605 -0.0294466043933117 1 1
-0.0660040947438323 -0.0651675479151468 1 1
0.0415200337794954 0.0408079082017527 1 1
-0.0894708014327667 -0.0870937150051618 1 1
-0.0572099589896347 -0.0567475496539046 1 1
0.0496253425244617 0.0496126412867125 1 1
0.0115288159733888 0.0120433235011707 1 1
-0.0195756074869198 -0.0194129951548202 1 1
0.037558393992949 0.036447267946742 1 1
-0.0812020843521724 -0.0794028510554575 1 1
-0.0202140565573437 -0.0205774352900434 1 1
0.0406251161606421 0.0403092838043815 1 1
0.0644487395485616 0.063226490788006 1 1
-0.0265253343835445 -0.0260227379425097 1 1
0.00727314342995972 0.00644418691451641 1 1
0.0498811227211196 0.0488196326022324 1 1
-0.0903308778530456 -0.0881984958249458 1 1
-0.146362147577155 -0.143330684379873 1 1
-0.0493057904749546 -0.0479401432520003 1 1
0.0201716582440664 0.0205225132827533 1 1
0.0362890529417182 0.0344210226913687 1 1
-0.0552867206837162 -0.0551500535868638 1 1
0.0400379781890439 0.0397809168486982 1 1
0.0764358401511964 0.075518934120815 1 1
0.0949541757086113 0.0932590190360819 1 1
-0.12505004039203 -0.122002228045432 1 1
0.0729637858302248 0.070975658268101 1 1
-0.118242811471181 -0.116306104942151 1 1
0.0407992989831801 0.0405673432446388 1 1
0.00205676906284728 0.00168240222885133 1 1
0.0386121758799281 0.0383539532376832 1 1
-0.150749755358513 -0.148288627115309 1 1
-0.0419037050445575 -0.0408916258109291 1 1
-0.024026871985254 -0.0230795728355099 1 1
-0.0432359233771446 -0.0426573001437256 1 1
0.0352506422049455 0.0340071663784257 1 1
0.0237447961452933 0.02353505896559 1 1
-0.178221871000597 -0.175247774268946 1 1
-0.0780605667446281 -0.077326644968122 1 1
-0.0325945251081597 -0.0316803980646863 1 1
0.117914997906212 0.115942144705864 1 1
0.096139847094691 0.094286085179588 1 1
-0.117292523722026 -0.115001558184361 1 1
-0.254389952092473 -0.250065548670688 0 0
0.091090238161241 0.0893794459451007 1 1
-0.0201497866794001 -0.0200723293870364 1 1
-0.0418797086795687 -0.0408127732332048 1 1
-0.0349850537751089 -0.0337738849352003 1 1
-0.0490541855528051 -0.0482521910467699 1 1
0.155284273653949 0.152757378407979 0 0
-0.0472231632420089 -0.0465234067387806 1 1
0.00413628002407897 0.00549436823244319 1 1
-0.0484022787959686 -0.047500548862704 1 1
-0.073515561502798 -0.0715451927423822 1 1
0.127301087860254 0.12635710965531 1 1
0.0753716197018918 0.0739479900105736 1 1
-0.0585226424265521 -0.0572736255199339 1 1
0.0576205347495186 0.0561797290851319 1 1
0.147104157246643 0.144630124197649 1 1
-0.11132297450113 -0.109537782081267 1 1
-0.0562645865102465 -0.056210403680447 1 1
-0.119900393009637 -0.11818938996713 1 1
0.143561908572373 0.140995331569156 0 0
0.106961154050023 0.10503841091496 1 1
0.0234378519547731 0.0226080566556638 1 1
0.0475891267416863 0.0466163770766475 1 1
-0.148759648609434 -0.146254166873229 1 1
-0.00851714755909271 -0.00854820883822083 1 1
-0.0082180358993548 -0.00766065026426694 1 1
0.0765417543968714 0.0754437629661808 1 1
0.0390004504881304 0.038221142154878 1 1
0.060840029567761 0.0598006203697421 1 1
0.133809838781681 0.131691093193438 1 1
0.0947727743700418 0.0930835862040111 1 1
-0.0705409268773014 -0.0696336602198875 1 1
0.0522831956627185 0.0522492460941448 1 1
0.169826945452255 0.166034915354328 0 1
-0.0378569014671061 -0.0377033625913378 1 1
0.0207206608316322 0.0201800631795873 1 1
0.139563282217933 0.137103755671173 1 1
-0.0507828092607809 -0.0500290383465599 1 1
-0.112057694020106 -0.109644554674987 1 1
0.0966245770506037 0.0957489545905937 1 1
0.00427704899949535 0.0039896074999896 1 1
0.0841322800955284 0.0830540239009469 1 1
0.0132069389748097 0.0129213369407115 1 1
-0.0448536676514835 -0.0444215916527144 1 1
-0.0141450269029495 -0.0136516325034991 1 1
0.109329212281345 0.106884517312359 1 1
-0.104911568974644 -0.102820462616125 1 1
0.0328441298714063 0.0322860508476099 1 1
0.0219962803233465 0.0214001229495594 1 1
-0.0056288287814685 -0.00510373579254314 1 1
-0.0095530435721461 -0.00927816398281358 1 1
-0.03043203114329 -0.0294142227989529 1 1
-0.0583091316654404 -0.0562534307015731 1 1
-0.163999303431752 -0.161626954041384 0 0
-0.0522736525579864 -0.0513437330416674 1 1
-0.0597338598704754 -0.059534578067643 1 1
0.0486088833344138 0.047503601517373 1 1
-0.000316854887743983 -0.000253444629285694 1 1
-0.0509524006441655 -0.0506746332373831 1 1
-0.147148128471232 -0.143890302939062 1 1
0.011625562548357 0.0111905911669177 1 1
-0.0199011814117455 -0.02024606974079 1 1
-0.0633252800008331 -0.0624524046481469 1 1
-0.0869860747443898 -0.0854733677018509 1 1
0.0149240337022158 0.0144373266195182 1 1
-0.133554312410027 -0.130402055920064 1 1
0.00556073412813411 0.00496419268097817 1 1
-0.101321818081969 -0.0994292746501517 1 1
-0.0693854526919003 -0.0672056503034333 1 1
0.167525163674046 0.163558043457612 1 1
-0.104268164479593 -0.101585457270554 1 1
-0.0309072840153605 -0.029963322630802 1 1
-0.0408141414197195 -0.0391677425814798 1 1
0.0202942395395018 0.0198796737293795 1 1
-0.081036611671536 -0.0804793462516952 1 1
0.0188322192022291 0.0191818678728786 1 1
-0.0137335650674458 -0.0136450531334742 1 1
0.0692780976146221 0.0684931662445564 1 1
0.106002019089427 0.103941324598796 1 1
-0.000746859769615942 -0.000498525416429362 1 1
-0.0958661185379299 -0.0942235550154202 1 1
-0.0111500009423187 -0.0107807438225166 1 1
0.0655456371278302 0.0649668362535147 1 1
0.0942883834651434 0.0911249848677276 1 1
0.0869423138931918 0.0856302541491038 1 1
0.0412613854379968 0.0405331692254377 1 1
-0.181924652426543 -0.178868800890512 0 0
-0.183397016853583 -0.181073827153976 0 0
-0.164302918433521 -0.16133892939625 1 1
-0.129067661714382 -0.126484244692352 1 1
-0.0736901672696944 -0.0723463887632493 1 1
0.00843191396919508 0.00868316753894435 1 1
0.100229394280587 0.0987134430659599 1 1
-0.0473549182378428 -0.0466617936369413 1 1
-0.0132750566165191 -0.0131005814891016 1 1
-0.0581155535361516 -0.0568151257927174 1 1
0.0113312545584291 0.0119516054537388 1 1
0.204064797725075 0.200830030327361 0 0
0.110966140692666 0.108412295380212 1 1
0.0027851372576116 0.00315413270084138 1 1
-0.0520743185733178 -0.0512242683012301 1 1
0.194806632209164 0.191391057756154 0 0
0.0505836263711311 0.0505078030731211 1 1
0.076601820626182 0.0748462024971293 1 1
0.0902356702670828 0.0884623312217034 1 1
-0.0113340019424023 -0.0122987818983547 1 1
0.157552148935012 0.154010455721088 0 0
-0.066810850399466 -0.0647573504985851 1 1
-0.12764518051307 -0.124133276545897 1 1
0.00546574240594982 0.00534605504466201 1 1
-0.025128768709386 -0.0239956465957487 1 1
0.150908418612461 0.148424634057753 1 1
0.0724302790063071 0.0719269273458919 1 1
0.0124010790249991 0.0122208047686885 1 1
0.113757192170974 0.110984383142083 1 1
-0.0298362604249508 -0.0288225640406234 1 1
-0.0332901795916926 -0.0327610751288979 1 1
0.15655462782422 0.153046631579123 1 1
-0.0128214770928298 -0.0121176610751951 1 1
0.00478647751821404 0.00481171269170126 1 1
0.105683653907323 0.104285313347563 1 1
0.0584964477001892 0.0567369469613604 1 1
-0.0620628221008169 -0.0606361697688179 1 1
-0.019687832379836 -0.0190613891527372 1 1
-0.0428084487021348 -0.0419949091955724 1 1
0.0308820525465152 0.0301681293552555 1 1
-0.0415637849346193 -0.0405780667953246 1 1
0.0482347853063064 0.0470680913379837 1 1
0.145114739651899 0.143317744267053 1 1
-0.00516478179977556 -0.00516465883000395 1 1
-0.090961106166622 -0.0893282351491178 1 1
-0.0952756930739474 -0.0935992323531317 1 1
0.0212685011565658 0.0213076383048552 1 1
-0.082168587285542 -0.0800997904602261 1 1
0.162919278792045 0.160310927148468 1 1
-0.0950952143866892 -0.0926025699997986 1 1
-0.0831572187060756 -0.0817793984540118 1 1
-0.0122815819270426 -0.0121221529973767 1 1
0.00380975489970568 0.00398319990868606 1 1
-0.0607220524622388 -0.0588404896406858 1 1
-0.118873511605115 -0.117312287059683 1 1
-0.0879882967229072 -0.0864626928872499 1 1
-0.00331084599093077 -0.00269602550277668 1 1
-0.0594324024810481 -0.0579575340793035 1 1
-0.0382760476744865 -0.0375257124110039 1 1
-0.0364019259559918 -0.0358565045444444 1 1
-0.0603536582948889 -0.0595793678468452 1 1
-0.125154716211771 -0.122886429254187 1 1
0.135623170097063 0.132754205520455 1 1
-0.0850249192354608 -0.0834490026835296 1 1
0.124703468826138 0.12220880259095 1 1
-0.00275919105139389 -0.00268852643387499 1 1
-0.0945084314826844 -0.09300098206619 1 1
-0.0372173053455374 -0.0368584996863667 1 1
0.0390221151937103 0.0380397259808119 1 1
-0.0162831051749938 -0.0156282565503554 1 1
-0.109501335766936 -0.106954513253099 1 1
0.0659103250649023 0.0643302728429095 1 1
0.114480356955373 0.112271226090133 1 1
-0.154975870118207 -0.151795445449645 0 0
0.067999752859141 0.0665508473725679 1 1
0.165820409890663 0.162034826113573 1 1
0.128796849536333 0.126611551262889 1 1
0.05734687235185 0.0560992881356631 1 1
0.0280789362707626 0.0272515149750538 1 1
-0.0353887594159527 -0.0347772327276786 1 1
-0.0370074743044161 -0.0363035512055967 1 1
0.00712793811192192 0.00745706133014724 1 1
-0.0509480953827741 -0.0503253112395067 1 1
0.0139252617203638 0.0142366846633485 1 1
-0.082641544726702 -0.0813837849209558 1 1
-0.0527934754778473 -0.0520827774925503 1 1
-0.0564897403498497 -0.0558177559673458 1 1
-0.12861224158695 -0.126515520190649 1 1
-0.0344279733454968 -0.0341247701464496 1 1
0.030081393149421 0.0295642225052646 1 1
-0.116026899352097 -0.112927069939146 1 1
-0.077298657245623 -0.0767544093837269 1 1
-0.00700744438982122 -0.00713912836447407 1 1
0.059207522956406 0.0579111961387496 1 1
0.0797995003429075 0.0784290588988398 1 1
0.0557567619991454 0.0548373539395563 1 1
-0.0755041793893065 -0.0737554121141658 1 1
-0.142318930909597 -0.139867976744708 0 0
0.0056984079152 0.00555859300719348 1 1
0.0175366645813865 0.017245398054433 1 1
0.151709906136306 0.149016947404791 1 1
0.00465195520724278 0.00475979044551761 1 1
-0.073188480171197 -0.0723041206437089 1 1
0.0395381601527284 0.0397962170089705 1 1
0.0321524606107881 0.0320242336560576 1 1
0.0473215160210715 0.0462096580466122 1 1
0.0207658208553925 0.0201648990090686 1 1
0.184698501105682 0.181232780288785 0 0
0.0265427445413914 0.0254395756543554 1 1
0.0189046920985503 0.0186081815794784 1 1
0.121131865715833 0.118727845235009 1 1
-0.113540527112793 -0.110954221995349 1 1
0.0597460402649012 0.0583840403735268 1 1
-0.011567065230269 -0.0114285373608544 1 1
0.0326833836020078 0.0315488280824218 1 1
-0.0271109960504992 -0.0262649036973292 1 1
-0.0263970928708034 -0.0260593757092648 1 1
0.00249131389401699 0.00255981299649547 1 1
-0.0304097703211381 -0.029666718900573 1 1
-0.0557844699927821 -0.055072773339012 1 1
0.136971829094849 0.134321291757053 1 1
-0.0815183147392619 -0.079751058265913 1 1
-0.0437520658490218 -0.0435495266201303 1 1
0.0516834903568617 0.0504806742690468 1 1
-0.0646323405539586 -0.0630631670094906 1 1
0.0369571302499139 0.0362004496311239 1 1
-0.10743752226483 -0.105318298814912 1 1
0.090715651234705 0.0885301070963096 1 1
-0.230009845554802 -0.226100239401966 0 0
-0.0514841368210069 -0.0499423033007285 1 1
0.0208654363564968 0.0195956034940391 1 1
-0.00847706750687356 -0.00846851411946929 1 1
0.0124478100727134 0.0129125727549836 1 1
0.0821147948648467 0.0808211805469449 1 1
0.00281201836632525 0.00288994765007903 1 1
0.050247672988423 0.0496261905549322 1 1
0.0748067310836163 0.0733035661774703 1 1
-0.0958514019596482 -0.0940088384186437 1 1
0.0522546829048591 0.050961303340732 1 1
0.101121401261452 0.0996535416117995 1 1
-0.120216088946662 -0.117716784106613 1 1
0.0320785655630287 0.0313570396021275 1 1
-0.00810343336699131 -0.00818486528825823 1 1
-0.00953942475340886 -0.00959974059069799 1 1
-0.200396238011028 -0.196618520978149 0 0
-0.0384889624851175 -0.0387965401334888 1 1
-0.0219927490120888 -0.0208089377652735 1 1
-0.0571590623851252 -0.056355632760667 1 1
0.0623297817906951 0.0613089930957017 1 1
-0.048391529454287 -0.0473445847605987 1 1
-0.0190934218949727 -0.0193864837073062 1 1
0.133519533565271 0.131177025779985 1 1
-0.00241501633517755 -0.00227187634212723 1 1
-0.0444769141456439 -0.0439257386178379 1 1
-0.0121144793735345 -0.0109183664762233 1 1
-0.0114058218366121 -0.0107238403488822 1 1
0.0781785714327946 0.0761362412486059 1 1
0.133580685002382 0.132132776321545 1 1
-0.00398933975965991 -0.00527654872835385 1 1
-0.153315830724123 -0.150064789047425 1 1
-0.0624473523997844 -0.0625366525249997 1 1
0.090196156279414 0.0880433205376818 1 1
0.0385785567851707 0.0377026791255681 1 1
-0.0400753841053209 -0.0402282180810405 1 1
-0.0234028459454852 -0.0225239576131184 1 1
0.083210704143988 0.0819471736386664 1 1
0.0827047168506509 0.0812641349544988 1 1
-0.033176267707603 -0.0323753410385673 1 1
-0.109610835892369 -0.107466290686001 1 1
-0.0202041492143487 -0.0199369207100075 1 1
-0.102124175645688 -0.0996314898977877 1 1
-0.0260810390707039 -0.0254899356286412 1 1
-0.136140774579223 -0.13427980000514 1 1
-0.0210791958290018 -0.0198384459973859 1 1
-0.0496474537122343 -0.0481392295240599 1 1
0.0147516727002328 0.0153445133786528 1 1
-0.0211522518563162 -0.0198191075201749 1 1
-0.0674701340387248 -0.0654667694681192 1 1
-0.0989994028388026 -0.0971350840872419 1 1
-0.124462639791587 -0.122522526075868 1 1
-0.00809468782552092 -0.00778899602769914 1 1
0.0440430614666941 0.0435540566343473 1 1
0.0280211957485047 0.0274628537781772 1 1
0.0372998401402625 0.035599475902988 1 1
0.061225067151466 0.0592414930915735 1 1
-0.00630996719720017 -0.00630799884528646 1 1
0.114372081269069 0.113036516030189 1 1
0.00463769695310567 0.00445926313129011 1 1
-0.06409883543133 -0.0633427397596084 1 1
0.0709289674530976 0.0686994934923661 1 1
-0.0338723076766934 -0.032956909908613 1 1
0.002976907331324 0.00310751425174288 1 1
0.00857695685449771 0.00806839413120024 1 1
-0.12479879609897 -0.122912314651861 1 1
0.102751797747223 0.101988208353087 1 1
0.047982070767388 0.0468764254103893 1 1
-0.0736118995126363 -0.0724568083870723 1 1
0.0948502155948761 0.092795046569414 1 1
-0.00245447519838039 -0.00213040750218988 1 1
0.112956297918949 0.110853896246684 1 1
0.100095070683388 0.0983467707263357 1 1
0.0590138737444367 0.0575448849958457 1 1
-0.137051130026467 -0.134277109512868 1 1
0.160857943720079 0.157986331299575 0 0
0.0175570364384669 0.0179603931356105 1 1
0.0510496309118699 0.0505965356775406 1 1
0.0443857394709246 0.0430159394318377 1 1
0.15836910545955 0.155492844604419 0 0
-0.0866765817385994 -0.0855784211698584 1 1
0.0594857060433007 0.0587625107987114 1 1
0.0442357874331997 0.0421552449689693 1 1
0.136387087965645 0.134036415049048 1 1
0.130773472828489 0.12798508540132 1 1
-0.00972528432565323 -0.00991961424032901 1 1
0.115364142795085 0.112710993744736 1 1
0.120976060570512 0.119357987274258 1 1
0.0286009243056085 0.0278602221299654 1 1
-0.0045248774470031 -0.00457203575053569 1 1
-0.00253992142696145 -0.00222760509068166 1 1
0.00781694479667139 0.00750998200904796 1 1
0.055215044297699 0.0540473373948658 1 1
-0.000198664892604759 -0.00053086136214113 1 1
0.139414428537068 0.136705127468758 1 1
-0.0359501574232859 -0.0345612707844151 1 1
0.130958836079549 0.12877767695151 1 1
0.0630610575383419 0.0620543683108315 1 1
-0.0301962609482051 -0.0288197518230307 1 1
0.0820154678523238 0.0811877207868635 1 1
-0.0492394682088988 -0.0482871238405085 1 1
0.00756405868042549 0.00765754848346193 1 1
-0.00611558522404733 -0.00527836041194048 1 1
-0.061686524718448 -0.0603029506638292 1 1
0.00832541368986036 0.00831560441971229 1 1
-0.00480506703563083 -0.00489488877672853 1 1
-0.14672270063928 -0.143877168178959 1 1
-0.131187829503981 -0.129834690600244 1 1
-0.0273329423515465 -0.0267249616173078 1 1
0.104728600651995 0.103099404503783 1 1
0.00357296213980345 0.00406194703339608 1 1
0.0984459070686999 0.0964070661725325 1 1
0.0541008342059707 0.052937352740747 1 1
-0.248408798774455 -0.244107988955593 0 0
0.15071268756936 0.148147211907251 0 0
-0.0309066338479429 -0.0295019644787305 1 1
0.0502166649122957 0.048353838563474 1 1
-0.0152251638023342 -0.0151517556662697 1 1
0.00599207869315871 0.00584713433916524 1 1
0.166440895239298 0.163950006869403 1 1
0.0291026623413078 0.0277637616693135 1 1
-0.0854075492230301 -0.0846017430778199 1 1
-0.234062149241977 -0.230168351179662 0 0
0.0915027391470244 0.0887017630846986 1 1
-0.00088751583022151 -0.000829575729770911 1 1
0.0814739911414217 0.0800451740961198 1 1
0.0165255927969878 0.0158686675821059 1 1
-0.00621725950081454 -0.00607397231735733 1 1
-0.0293431997933179 -0.0288860240746301 1 1
-0.0371249337910663 -0.0357669725581132 1 1
0.0593030863198542 0.0577485643140309 1 1
-0.00324659557120265 -0.00346992261627026 1 1
0.0927982863837063 0.0904191370381746 1 1
-0.00267087982238823 -0.00191806301667568 1 1
0.147949508471613 0.145533854656583 0 0
0.0687552463313641 0.0677850903126042 1 1
-0.0723092081393888 -0.0713121446337856 1 1
-0.00517517713402102 -0.00518414153698737 1 1
0.108453101527462 0.106746315994621 1 1
0.0188622627566213 0.0181005280121053 1 1
-0.00538128134522833 -0.00514957336823238 1 1
-0.0768523799147414 -0.0753901175404796 1 1
-0.0212369073148725 -0.0208913033521693 1 1
0.0156021051165706 0.0151248119144954 1 1
0.170271024075386 0.166531006952877 1 1
0.0544414026361974 0.0529638448062362 1 1
0.0405540030329722 0.0400794829805366 1 1
-0.139488337674378 -0.137330936820448 1 1
0.0403625031771751 0.0396477726235493 1 1
0.0845301104868834 0.0823764181916975 1 1
0.0853592770018964 0.0840767240208335 1 1
-0.00976085024534478 -0.00931287040862931 1 1
0.0465567818669178 0.047201777613887 1 1
-0.0646104842823048 -0.063647184856936 1 1
-0.0489393942645304 -0.0477964713526301 1 1
0.125819643390658 0.123086336063148 1 1
0.100155215737801 0.0978686380054725 1 1
0.0150101423769888 0.0150423549908851 1 1
-0.0237221512530153 -0.0233708705865742 1 1
-0.0822579693980209 -0.0811105656473103 1 1
-0.143188933453524 -0.139456266341781 1 1
0.0300841718064959 0.0288864416558558 1 1
-0.120699012821264 -0.118703608357235 1 1
-0.00482519473091037 -0.00481471885716358 1 1
-0.0824736261795515 -0.0803499318644034 1 1
-0.0269840509485833 -0.0263999999774622 1 1
-0.125901317645965 -0.123830759332981 1 1
0.0384387010832527 0.0375259317466146 1 1
-0.0223580757850546 -0.0219475326819865 1 1
-0.0188382931666269 -0.0184670144706099 1 1
-0.0126675469755218 -0.0116167376248375 1 1
0.00653829417583919 0.00681791231995528 1 1
0.030493378834008 0.0299002600394417 1 1
0.0281082877378523 0.0275546096504136 1 1
0.0499349167255504 0.0492464633735941 1 1
0.0311311080540401 0.0297478706693769 1 1
0.0266784628142048 0.0260849658073576 1 1
0.0427490764660728 0.0424241075067847 1 1
-0.0302980061411022 -0.0300182046842302 1 1
-0.198588353125639 -0.193905104890122 0 0
0.0945689094223515 0.0925878591171562 1 1
-0.0245613983246942 -0.0247911051728171 1 1
-0.0450575711304923 -0.0446629670447821 1 1
-0.0500760950841247 -0.049023643971442 1 1
-0.0214573107690913 -0.0205681153119367 1 1
0.0893955455582346 0.0874687078930954 1 1
0.0555534800040219 0.054581029954596 1 1
-0.139096541814694 -0.137417186327065 1 1
0.0657981427634129 0.065048241304808 1 1
0.045562625484878 0.0447332143401792 1 1
0.0440429004246722 0.0420856287998054 1 1
-0.0293855537905209 -0.028145688066789 1 1
0.102139913106465 0.10034659210718 1 1
0.17918785834396 0.17502625721208 1 1
0.00376316340924513 0.00379396651623159 1 1
0.060099734723799 0.0589436203009858 1 1
0.0337229326406804 0.0332348955793498 1 1
0.145814389118456 0.1429483142216 1 1
0.0305144574754817 0.0299579858896275 1 1
0.11473912500326 0.112334972647371 1 1
-0.0808877591905045 -0.0791305514788512 1 1
-0.0508357728379489 -0.0501141697903105 1 1
-0.0122897264585777 -0.0131791540063801 1 1
0.145636008979865 0.142575512514979 0 0
-0.0468186548643206 -0.046299981481307 1 1
0.0362434259869902 0.0355657816279624 1 1
-0.0213067349444804 -0.0208752135073397 1 1
0.0750480390161026 0.0734346207859343 1 1
0.195130617875642 0.191807157982082 0 0
0.0330396296231643 0.0325669932980288 1 1
0.0398764877954502 0.0390124314721669 1 1
0.0977866897773273 0.0964087666079433 1 1
0.0442212237014293 0.0424670681373917 1 1
0.255445914495375 0.250886581596321 0 0
0.131178114939556 0.128337353721463 1 1
-0.157394754929224 -0.154914240702105 1 1
0.0226862267778103 0.0224110016098359 1 1
-0.0989386830507491 -0.0976400999309424 1 1
-0.0633519119900578 -0.0620860124695518 1 1
-0.0282275180849146 -0.0282513272115274 1 1
-0.0614869316086669 -0.0597621315121933 1 1
0.0225138969318315 0.0226722689862574 1 1
0.0551487380469514 0.0541324843611243 1 1
-0.183570724605782 -0.180014019214649 0 0
0.00613890473851155 0.0055283501557775 1 1
0.0843425182435468 0.0823093283058244 1 1
-0.0581525922998174 -0.0568213038718479 1 1
-0.00150549824076008 -0.00214348666010609 1 1
0.0141591574618099 0.0135299178212273 1 1
-0.00142168768732158 -0.00185087559401305 1 1
-0.0483413168693446 -0.0467184835343971 1 1
0.0688105991995599 0.0677615233292767 1 1
0.0867753948997999 0.0842929236796619 1 1
0.079954644521407 0.0790656704234812 1 1
0.112956566541365 0.111056481875136 1 1
-0.0928657305450086 -0.0908228295964595 1 1
-0.089961560649917 -0.0881731257559275 1 1
-0.0286551346954762 -0.0285506019638176 1 1
-0.0502782295112011 -0.0497415751529165 1 1
-0.132249049623473 -0.13025070748024 1 1
-0.0787924476141796 -0.0773047299852664 1 1
-0.0562237386957163 -0.0549729678705595 1 1
-0.0701211516513043 -0.0686976163995608 1 1
-0.00446784802122684 -0.00468704610618126 1 1
0.0492852011278192 0.0487010078180627 1 1
0.0673503935717467 0.0670074230776969 1 1
0.0434129460352328 0.0418023805081639 1 1
-0.0215915295380939 -0.0216973305070736 1 1
0.0107758040191357 0.00992270296183881 1 1
-0.142168800518889 -0.139232221048863 1 1
-0.00703862931590634 -0.00805090276801459 1 1
0.00547732952863107 0.00501446206902148 1 1
-0.0347340809722708 -0.0344301242922849 1 1
0.09331952258211 0.0916594538455631 1 1
0.0366471068147545 0.0358539434384875 1 1
0.0255875182272696 0.025166334690264 1 1
0.0718032545076825 0.0708300129252241 1 1
-0.0121207854607579 -0.0121810056134418 1 1
-0.0188208750050913 -0.0185529090609306 1 1
0.0120761123913081 0.0117473530637637 1 1
-0.0924624183637782 -0.0908886170428109 1 1
-0.0489348289269276 -0.0488457774593097 1 1
0.108372788170487 0.10660952723955 1 1
0.0296024002620581 0.0288642495606725 1 1
0.0741943195132684 0.0729088677418879 1 1
0.171323618520536 0.168877680446759 1 1
-0.0675566976117787 -0.0661860518013856 1 1
0.165325101277483 0.162057629100153 1 1
0.0325304185541632 0.0316991113909185 1 1
-0.141938856103478 -0.139198622236288 1 1
0.0894626372964556 0.087681795297519 1 1
-0.0221207242411822 -0.0224356380487389 1 1
0.024732637866707 0.0233734986268052 1 1
-0.0850533138999911 -0.0833807076856903 1 1
0.118165028410938 0.116316573178967 1 1
0.0343465975483183 0.0336709182373785 1 1
0.054450434786914 0.0532414240673945 1 1
0.13102822854783 0.128517945659494 1 1
0.255879641875784 0.251441012648571 0 0
-0.0195965388495104 -0.0201805654457712 1 1
0.0366540616419608 0.0357359452370126 1 1
-0.0203643505300775 -0.0200529424141691 1 1
-0.156756414074887 -0.153327501652036 1 1
-0.0062674549903693 -0.00604657097662751 1 1
-0.0919718752176654 -0.0900108355709574 1 1
0.0367749419918826 0.0360087653420519 1 1
0.0184814621823055 0.0174816389702511 1 1
0.0594011743236284 0.0578679287968299 1 1
-0.0928442776667474 -0.0914394953276982 1 1
-0.0756489044185322 -0.0741893133081396 1 1
-0.0602961868031787 -0.0595008607951495 1 1
-0.118891453270227 -0.116408150440384 1 1
-0.112577196405938 -0.111288948242158 1 1
-0.0267499377396427 -0.0260790290067825 1 1
-0.0854882385822642 -0.0849739748515233 1 1
0.0470276948464085 0.0462315939229174 1 1
-0.000126140597442277 -0.000302461285948519 1 1
-0.0989052788040853 -0.0972682695595416 1 1
-0.106591552320714 -0.104073542676279 1 1
0.0407410503792715 0.0400242740591544 1 1
-0.00771718577272412 -0.00786052783478953 1 1
-0.014872933338339 -0.0139136943377913 1 1
0.0417738148698855 0.0405054316415403 1 1
0.142122101916059 0.138838243608265 1 1
-0.0368365281261905 -0.0349292213485818 1 1
0.00790669544936208 0.00661677507282796 1 1
0.0198229138130375 0.0195516038143541 1 1
-0.0585881406550623 -0.0576747879759957 1 1
-0.0766084967496428 -0.0753942129658767 1 1
0.0267035480449432 0.0261565581958465 1 1
0.0115661356374106 0.0117193700222428 1 1
0.0196626972207905 0.0191764237795403 1 1
-0.077899602296342 -0.0772789027645078 1 1
-0.0103904925396349 -0.0100003349630147 1 1
-0.0495413961946644 -0.0483785377665621 1 1
-0.0853736631745794 -0.0828551786956042 1 1
-0.0246470687470134 -0.0245895672340877 1 1
-0.124302613492497 -0.121819322176694 1 1
0.05791948151038 0.0567230517979685 1 1
0.0109403850819416 0.0107088530143173 1 1
-0.017406970236904 -0.0171282273327386 1 1
0.0927194438611703 0.090035930644165 1 1
-0.000852912097403985 -0.0013381482029439 1 1
-0.0382590507606482 -0.0373377190626134 1 1
0.0449774156811685 0.0443025369527675 1 1
-0.119634289355926 -0.11697154245257 1 1
0.0504244541298584 0.0500850801513612 1 1
0.0350563822055579 0.0341863232196541 1 1
-0.020206541144847 -0.0197876480152634 1 1
-0.0582896879053806 -0.0575782386057181 1 1
-0.100482995051427 -0.0983393138065408 1 1
-0.020078478952992 -0.0189918785799651 1 1
-0.000838593516093812 -0.000887624579089683 1 1
0.0546793279432025 0.054075003263406 1 1
-0.0644653247248786 -0.0634845319386217 1 1
0.0136558243188974 0.0147391100194043 1 1
0.0115975832361021 0.0109504469338027 1 1
0.0302065029274617 0.0297779187729951 1 1
-0.00509912998451899 -0.00577324127656926 1 1
0.0103764259642591 0.0106774884658427 1 1
-0.0451753394112589 -0.0435360944125118 1 1
0.0206678342785406 0.018864051309079 1 1
-0.025949983041345 -0.0255885100397613 1 1
-0.0161714287249061 -0.0157006614467566 1 1
-0.0121693131521335 -0.0118775152685088 1 1
-0.195961762875964 -0.19248803651623 0 0
0.113648760496484 0.111081433812374 1 1
0.0285778921740304 0.0278644662625643 1 1
-0.0229889401255616 -0.022588903186187 1 1
-0.110982857744364 -0.109254944362294 1 1
-0.00706521996923417 -0.00678711898251605 1 1
0.0279292127200726 0.0276578088334653 1 1
-0.0182593585197891 -0.0185292635510525 1 1
0.123541201378459 0.122029341463261 1 1
0.196507619648676 0.191898937583721 0 0
-0.0546468010886345 -0.0535107740952621 1 1
-0.047755153982143 -0.0462997108933042 1 1
0.105360502472662 0.103754767136105 1 1
-0.175468211157402 -0.172926738039685 0 0
-0.0989863175972182 -0.0976851249806956 1 1
-0.0185683971525048 -0.0194860123287179 1 1
0.0450342512663911 0.0445396402482885 1 1
-0.0489957077637131 -0.0481586562116534 1 1
-0.0583312244060285 -0.0579538269876474 1 1
-0.0494309198039494 -0.0491782350462032 1 1
0.030411377064234 0.0294935555558608 1 1
0.00576678154893837 0.00681485647649277 1 1
0.0317107537857362 0.0310818040268649 1 1
-0.0330120771458453 -0.0329378421258688 1 1
-0.174055656611179 -0.1709167503496 1 1
0.00226691312799725 0.00271905968762346 1 1
-0.119580503128588 -0.116830647346544 1 1
0.13856491471812 0.136720590002908 1 1
-0.082666560395381 -0.0811210723164013 1 1
-0.119875064468414 -0.117126039631062 1 1
-0.0229378078700512 -0.0225176956998442 1 1
-0.0107643279787665 -0.0109530282565164 1 1
0.0709794243712772 0.0694351149806994 1 1
-0.00619864531846119 -0.00620531527032168 1 1
-0.076358791804522 -0.074910048879847 1 1
-0.0318541755317731 -0.0312581005185181 1 1
-0.0203844295178818 -0.0202306620292128 1 1
-0.0328927162438142 -0.0325773518472354 1 1
0.0219312335445179 0.0214510320659459 1 1
-0.000472609547575834 8.62523689706182e-05 1 1
-0.156437694379543 -0.153322449248243 0 0
-0.0729631991780915 -0.0716036516871731 1 1
0.0589736171147657 0.0588876719688023 1 1
0.173429740089871 0.170742353742877 0 0
0.0263176935081551 0.0260683136640566 1 1
0.126145573435087 0.124162242974264 1 1
0.123314157656553 0.120771748870388 1 1
0.0921396382081903 0.0904618552395863 1 1
0.0152557340992889 0.0150355076579541 1 1
0.0899177742588049 0.087683938329583 1 1
0.0779495033358586 0.0768097401592359 1 1
0.0365075904641514 0.0358864578467588 1 1
0.075902656968397 0.0735464414768082 1 1
-0.0171456924247544 -0.0174142557976586 1 1
-0.00271831266518504 -0.00206834262042955 1 1
0.0529457864299613 0.0525868127744863 1 1
0.120856683353672 0.117923171004615 1 1
0.158930872337348 0.155345674159076 1 1
0.0552743013713842 0.0545018993004304 1 1
-0.0438150649894192 -0.0428099171770576 1 1
-0.194407975759442 -0.190964463865536 0 0
0.0394681999635233 0.0384457814095578 1 1
-0.0147434317916957 -0.0144301314776521 1 1
0.0351499498027446 0.0346319563384419 1 1
-0.12292916309729 -0.120716628951418 1 1
0.11764294686831 0.114991849540609 1 1
0.186258563326756 0.182737232777844 0 0
0.0140014879993513 0.015002794346747 1 1
0.0102312042500986 0.0102231212245866 1 1
-0.0538057268795853 -0.0536955078532892 1 1
-0.0457726330757548 -0.046335332457299 1 1
0.0693094430145515 0.0683122825684599 1 1
0.147025218563449 0.144530409191939 0 0
0.0407554551722931 0.0406254296975045 1 1
0.0415021273231009 0.0406464666572549 1 1
0.0112746924669001 0.01080717412032 1 1
0.0558909873307641 0.0544288629479809 1 1
0.0524031995931963 0.0514617167273587 1 1
-0.127953440943141 -0.125828426469674 1 1
0.0256405766221809 0.0246334725825979 1 1
-0.0760525453496351 -0.0743575151710323 1 1
-0.0915776710138059 -0.091011687253564 1 1
0.0617602817112408 0.061178420147833 1 1
-0.1080191062126 -0.106645807227727 1 1
-0.0493388193230153 -0.0493313496192665 1 1
-0.0397572219732289 -0.038915470459465 1 1
-0.117816139586551 -0.116107869124511 1 1
-0.080735307160368 -0.0786556504973012 1 1
0.129873728285158 0.127322396000698 1 1
-0.0591007513227674 -0.058812589956191 1 1
0.161951883296857 0.158534704815388 0 0
0.114539209852334 0.111464640628288 1 1
-0.0986550029592766 -0.0969306357176453 1 1
0.030299899371637 0.0297346768243637 1 1
0.0045652852950327 0.00459368930751635 1 1
-0.0235953853297114 -0.0234097677859812 1 1
0.0564691122361356 0.0555791630854054 1 1
-0.0572386802642016 -0.0560298497519037 1 1
0.0278786078936468 0.0266578951153404 1 1
-0.000284245311455723 -0.000937857913437279 1 1
-0.0171395292829512 -0.0165350181404356 1 1
0.0949751103440499 0.0934444259812105 1 1
0.107194831186727 0.106221284273795 1 1
0.076241266818036 0.0750628433042214 1 1
0.0261570741048595 0.0254157245011086 1 1
-0.0778283406742807 -0.07661411215306 1 1
-0.133582962661304 -0.13130511933889 1 1
0.0256177116209619 0.0249018680085251 1 1
-0.0483885470960352 -0.0474263591065458 1 1
0.0401160284592505 0.038765786718478 1 1
0.0224484287113886 0.0224772774873594 1 1
0.0291099273248616 0.0280471433188028 1 1
-0.0552762054264765 -0.0542101735740841 1 1
-0.0582573784898168 -0.0562001816001787 1 1
-0.00836455415579697 -0.00815025647357287 1 1
-0.0103296570387047 -0.0105766892920083 1 1
-0.123554365373925 -0.121981915994439 1 1
0.0533924239515359 0.052135501687855 1 1
-0.00070225775822337 -0.00127318291046764 1 1
-0.0994646048507781 -0.0973661705605749 1 1
0.078709009823134 0.0771070273894259 1 1
-0.0737486637895247 -0.0714104200148884 1 1
-0.090656247013908 -0.0892566207797769 1 1
0.0240642294334445 0.0233470556069902 1 1
0.000588677427086416 0.000233740301384549 1 1
0.0854584867753638 0.0840225360420948 1 1
-0.036007443141084 -0.0364309521611168 1 1
-0.0357434608644822 -0.0351481809411868 1 1
-0.0450346158123887 -0.0447961606431826 1 1
0.0153946598222627 0.0153981409258554 1 1
-0.0035012978072686 -0.00393972062903546 1 1
0.00948105338490562 0.00899643121254027 1 1
-0.0941623769376423 -0.0923031818120073 1 1
-0.180157409698256 -0.177038759607487 0 0
-0.0648675760980005 -0.0635594728033604 1 1
-0.0486968356135777 -0.0487209148957113 1 1
-0.0475836106446818 -0.0461194430888452 1 1
-0.0918258525335867 -0.0904130549573236 1 1
0.148585533098346 0.146107015077351 0 0
0.013665106534801 0.0142042530010528 1 1
-0.0107762742913234 -0.0107592737595356 1 1
0.125517617885587 0.122413932775681 1 1
0.0791871306017182 0.0758440930968872 1 1
0.0702318591050612 0.0684669166459996 1 1
-0.004801191606196 -0.00408218020452926 1 1
0.0651336666453698 0.0632630226796801 1 1
-0.0420781836857184 -0.0418610903413344 1 1
0.0609646742840217 0.0599315822007101 1 1
0.0138891418349949 0.0142767053464444 1 1
-0.00109956383927006 -0.00159469846119033 1 1
0.0414353418179625 0.0404667745769686 1 1
0.0953171701698208 0.0935916829606946 1 1
0.0209449099056554 0.0209276543156442 1 1
0.0728780295849073 0.0712460549884749 1 1
0.0466499888190639 0.0457115282818713 1 1
0.154447350833517 0.151683465264117 1 1
0.0510359760024618 0.0502511527934987 1 1
-0.0297023653636039 -0.0291384391675505 1 1
0.179654857532739 0.175284916488106 1 1
0.0888138075336838 0.0878252389916336 1 1
0.0522819216589116 0.0506896873482596 1 1
0.0213863209306237 0.0213042074534162 1 1
-0.0248441548386509 -0.024809137451093 1 1
-0.0955200869581113 -0.0935058828171248 1 1
0.0582483192876796 0.0568165474080277 1 1
-0.00766378129419335 -0.00788659490924284 1 1
-9.59955202061923e-05 -0.00049526500077931 1 1
0.0109354404922358 0.0106897793520778 1 1
-0.0496321516601234 -0.0480827049841678 1 1
-0.023690168594813 -0.0226264473932603 1 1
-0.00686361224697884 -0.00558982121398671 1 1
-0.126435491057361 -0.123979981401293 1 1
0.138690703671954 0.136290519734488 1 1
-0.109326983741748 -0.107467030941109 1 1
0.0174501520657176 0.017862953085342 1 1
0.108531925657433 0.106864120950898 1 1
0.0483226401518117 0.0469305776623019 1 1
-0.156998701193667 -0.154228827856278 1 1
0.0998582116188794 0.0987968939523463 1 1
0.0317373349148856 0.0311949461136201 1 1
0.109954489321733 0.108114920388699 1 1
0.238499506112925 0.233637706106101 0 0
0.138895476915689 0.136158047229075 1 1
0.0259384542042871 0.0256379309241049 1 1
0.207376625837879 0.203063275611573 0 0
0.000286874745420333 0.000146557865234563 1 1
-0.0755933730640302 -0.0742480700293625 1 1
-0.0354557970554643 -0.0347195561726741 1 1
0.0796389436349213 0.0784331308413813 1 1
0.0938215295943349 0.0920338122978687 1 1
0.0736373524619821 0.0718301512420961 1 1
-0.0996796654365504 -0.0973915724520857 1 1
-0.10988067172551 -0.10820467120595 1 1
-0.0267114191755715 -0.0260123228332808 1 1
0.0237225867262852 0.0228885459350905 1 1
-0.154637886804097 -0.152159292394337 1 1
0.0904447018220844 0.0883531756841483 1 1
0.0111167682158846 0.0115672901957514 1 1
-0.0161775953687463 -0.0154735657998789 1 1
0.194105701835421 0.190600670669484 0 0
0.192870928278614 0.19000386813959 1 1
-0.0444806993514623 -0.0433226551131229 1 1
-0.188426402418906 -0.185135091568172 0 0
0.024661181341413 0.0241284396007327 1 1
0.0485770915405286 0.047616843940393 1 1
0.0667282739556375 0.06456373154239 1 1
-0.142938502536049 -0.140279681992019 0 1
0.0352980306276569 0.0345516326502076 1 1
0.0595133617367392 0.0579454218562171 1 1
-0.075883919551979 -0.0733372583193043 1 1
0.0609077126400343 0.060034928317283 1 1
0.073416886320021 0.0714479044666786 1 1
0.00475768158479231 0.00543061113456491 1 1
0.132840502562772 0.13002848048343 1 1
0.0893012432681381 0.0878605449845299 1 1
-0.1998463573269 -0.19661354366293 0 0
-0.0730482322271639 -0.0719740780480767 1 1
0.171656984797171 0.167976846690425 1 1
-0.128359646498231 -0.125584057794079 1 1
0.056375630125198 0.0561824311420993 1 1
-0.00734369687133489 -0.00734912892064855 1 1
-0.0485260000110421 -0.0474978428342835 1 1
0.0150457196106882 0.01511602895913 1 1
-0.0312772535333677 -0.0313377610103275 1 1
-0.0499332960189832 -0.0490877770134952 1 1
-0.0188092438271329 -0.0181782204823116 1 1
0.00112917888295007 0.000930069916788078 1 1
-0.0319560543499579 -0.0313617367678264 1 1
0.0134551903560396 0.0125403825775555 1 1
0.0641658206183435 0.0626175744189303 1 1
0.010672774228187 0.0113159583495033 1 1
-0.107864026850536 -0.10589360615253 1 1
-0.00546539182426588 -0.00613049987129757 1 1
0.0339026130980652 0.0326251185579939 1 1
0.00853777257271224 0.00896825946988192 1 1
0.104556334713794 0.102502347006203 1 1
-0.114310855688072 -0.112340500963118 1 1
-0.0171839570393166 -0.0173960025625942 1 1
0.241273526031099 0.237107480690542 0 0
-0.0586760546770371 -0.0579060479862358 1 1
0.028082458868642 0.0275061010188882 1 1
0.063855905658789 0.0619603843424669 1 1
-0.112006644058524 -0.109468386037675 1 1
0.0979277045328667 0.0964523756030171 1 1
-0.0131630741425502 -0.0134144783704249 1 1
0.0677275117318608 0.0666734823569653 1 1
0.0795105083272014 0.0780441773588912 1 1
-0.0146710271184495 -0.0139727095580876 1 1
0.0231972107661551 0.0229000520348547 1 1
-0.0587690259014639 -0.0571577856598104 1 1
-0.0313980180010403 -0.0312220006158639 1 1
-0.0655073723402648 -0.0647850199867487 1 1
0.0156312611600147 0.0154046032101747 1 1
-0.0241676155666874 -0.0242798626100656 1 1
-0.072422492060435 -0.0710170104282035 1 1
0.0620388820155272 0.0606843080185987 1 1
-0.0551460169935474 -0.0539442985858886 1 1
-0.0748345113400016 -0.0735762237551598 1 1
0.0144427785394405 0.0139582979345771 1 1
0.0321023885309452 0.0317260847422357 1 1
-0.0523088506745392 -0.0511852319045761 1 1
0.0650569617278464 0.062029191102072 1 1
0.198862169841203 0.194867547611261 0 0
0.028135918300094 0.0271004795180657 1 1
-0.0746558377659834 -0.0719004626183187 1 1
0.0370003635848712 0.0364073001733387 1 1
0.101792853075698 0.100206859504262 1 1
0.124503300347571 0.122651337618124 1 1
-0.0512227187601657 -0.0505133097067987 1 1
-0.0143250133996348 -0.0143030561715426 1 1
0.0687391216506625 0.0678661208120218 1 1
-0.183508006625782 -0.180041617796142 0 0
0.0721164725760175 0.0710831540477234 1 1
0.0549756131500806 0.0551677531008753 1 1
-0.0470847967673382 -0.0464466337311031 1 1
0.0738379716784719 0.0718956834514333 1 1
0.012856491821583 0.0122257457562507 1 1
0.00497312262609351 0.00380573255589526 1 1
0.00376366451967808 0.00371603325454415 1 1
0.0133672768210517 0.0133298236028767 1 1
0.0437265069746873 0.0429511871044902 1 1
0.0658426841694131 0.0644147893250902 1 1
0.00268723805950883 0.00317704897304088 1 1
-0.0455776466323453 -0.044979933606482 1 1
0.0258076163452174 0.0246866941114427 1 1
-0.0697629466872138 -0.0688412890988594 1 1
0.00791019088623973 0.0080581195806228 1 1
-0.0176923806026277 -0.0173271198382746 1 1
-0.0827096797151245 -0.0817594459119048 1 1
0.0920505095735457 0.0908368769397673 1 1
-0.0938037511937011 -0.092039747942363 1 1
0.0138521611398156 0.0136769694461371 1 1
0.0973837681541966 0.0955256806410537 1 1
0.144496141323468 0.142243854664718 1 1
0.152971865067498 0.150062022181648 1 1
-0.0648446576090483 -0.0647296787112656 1 1
-0.0259795084674584 -0.0256147300475386 1 1
-0.0688540162800083 -0.0677885295164139 1 1
-0.0162827613123684 -0.0164355142985386 1 1
0.0469496245659778 0.0460318625679702 1 1
-0.0327887887576894 -0.0309580064572755 1 1
-0.0731820470019751 -0.0718320790119171 1 1
-0.0150368588567222 -0.0142832491426949 1 1
0.0247062512264575 0.0236541861464665 1 1
-0.00797946615691679 -0.00775277919035001 1 1
-0.0520023408018964 -0.0511900235231453 1 1
-0.0405337199589373 -0.0404524798234574 1 1
0.0056621626064122 0.00550564886951174 1 1
-0.0589079738427201 -0.0579683045809333 1 1
0.0246531854842672 0.0236998882662149 1 1
0.0523359719139836 0.0512645245105913 1 1
0.133532175840202 0.130394706243349 1 1
-0.0362475730414096 -0.0348031378900187 1 1
0.0616022930513913 0.0599497962132127 1 1
0.160848732329759 0.1575105825398 0 0
-0.00956356681815448 -0.00927453796716092 1 1
0.0151070487136008 0.0146515894488726 1 1
0.0218104721836665 0.021614194937821 1 1
-0.0294163434386296 -0.0290688873925356 1 1
0.0253712029928559 0.0252917980339518 1 1
0.0574104897916494 0.0558472589722562 1 1
0.0465261932647839 0.0457571418614463 1 1
-0.115697628950919 -0.112785146921487 1 1
0.0505401933983906 0.0500153370404522 1 1
0.0534985702568515 0.0524019454450723 1 1
-0.120095895031004 -0.118083489875173 1 1
0.0382091870019861 0.0360626184110967 1 1
-0.128140014133231 -0.125789834791227 1 1
0.0174645209676026 0.0181449383516467 1 1
0.0223227596106947 0.0221204519931346 1 1
-0.0366596666582351 -0.0351128717907088 1 1
0.0824598045452546 0.0807255597615012 1 1
0.109055631352651 0.107649708055282 1 1
0.157189501890088 0.154921967012399 0 0
0.0942438140490769 0.0918316283592054 1 1
0.0739917395234448 0.072009128507584 1 1
0.118069797110306 0.115698705526361 1 1
-0.142656759693382 -0.138941674169193 1 1
0.0194127331185099 0.0188568274398031 1 1
-0.00944161773518069 -0.00963033227013205 1 1
-0.150266769882493 -0.14739862921824 1 1
0.077201125341652 0.076085744541804 1 1
-0.149057238604942 -0.146294466787029 1 1
0.0784259044472083 0.0763146176245276 1 1
0.114805522899222 0.112252736739861 1 1
-0.168018476749152 -0.164779459279511 0 0
-0.00507113760462772 -0.00481268584489863 1 1
-0.0552170976211176 -0.0540705504151516 1 1
0.0882910815090514 0.0855107226726834 1 1
0.0197564778135615 0.019887465065872 1 1
0.0214755747106726 0.0198800705835518 1 1
-0.0162979894865398 -0.0163667453743016 1 1
0.0244648507326587 0.0232231042733981 1 1
-0.020036113536132 -0.0197208566283876 1 1
0.034166549894279 0.033234246583147 1 1
-0.0412973689774315 -0.0403493239759928 1 1
-0.0318473035646365 -0.0317095586039729 1 1
0.157865762122556 0.155491959058259 1 1
0.109466867131997 0.106738379337281 1 1
0.0762605092825429 0.0753021789729177 1 1
-0.0924376206308524 -0.090947023781801 1 1
0.0648076213453199 0.0631994620895722 1 1
0.102654349466077 0.100724579392715 1 1
0.0555192194877608 0.0545813662872744 1 1
0.0333074753914897 0.0328483765469321 1 1
0.0498519513163071 0.0479984969618922 1 1
0.0404496050947369 0.0402975427595616 1 1
0.0621958320323558 0.0613408326100044 1 1
-0.13588083814248 -0.132677579627599 1 1
0.038350232917697 0.0373350376558462 1 1
-0.0278321947763669 -0.0267925435862804 1 1
-0.0125153015984082 -0.011869313103352 1 1
-0.0406247915799837 -0.0401201014346896 1 1
-0.0160291350064498 -0.0162489339623372 1 1
0.0584824679119765 0.0574346898146633 1 1
0.0305602662739179 0.0300067374895099 1 1
-0.0245508300137469 -0.0234454524684782 1 1
0.145518835195455 0.143061273602898 1 1
-0.0485677338088098 -0.0476595822241641 1 1
0.00421076982883472 0.00465320648086825 1 1
0.132401639564383 0.130548246324623 1 1
-0.015032804413165 -0.0147332278181206 1 1
-0.0438070017439776 -0.0431723766432896 1 1
-0.0624461079040264 -0.0606368804308171 1 1
0.0810510177686711 0.079012648719557 1 1
0.0812485526984341 0.0801454747368487 1 1
0.119399570916843 0.116983773608832 1 1
0.111790716555186 0.110189130885496 1 1
-0.0145877984340279 -0.0142126320925252 1 1
-0.166553193020115 -0.164129491441408 0 0
-0.0476962561805265 -0.0478602518715712 1 1
0.0183366538566989 0.0184707014664446 1 1
0.0971954878474936 0.0958935502386983 1 1
0.10646229563604 0.104453298409278 1 1
-0.0697792245405427 -0.0677620033820128 1 1
-0.156118693160342 -0.153700974610614 0 0
0.183815958282816 0.180467851561183 1 1
0.00923868675753828 0.00889274145528739 1 1
0.0372960239417245 0.0365802336648551 1 1
-0.138813149845521 -0.136797001016018 0 1
0.0365418856871323 0.0361965012594675 1 1
0.0590767717896843 0.0584068512249101 1 1
0.0347322428656443 0.0348463453613785 1 1
0.0292550672344545 0.0280515388050021 1 1
-0.00650971235453409 -0.00633943379774554 1 1
0.0502389554685491 0.0490962685387682 1 1
-0.0102397446052208 -0.0101852888280779 1 1
0.0388952480011687 0.0379658369209991 1 1
-0.0685125102713375 -0.0675595099879393 1 1
0.0299054734202062 0.0300155385785717 1 1
-0.0842027119962224 -0.0815246166739239 1 1
-0.138056264193468 -0.135786314697216 1 1
-0.090470366910945 -0.0875150138840112 1 1
-0.0358692430040227 -0.0354464619601376 1 1
-0.0210168920507051 -0.0205466247677346 1 1
-0.11228005269337 -0.11000412346041 1 1
0.00738243009007665 0.00758484407446612 1 1
-0.0132038007676753 -0.0136290250127736 1 1
-0.0450671497925113 -0.0440145065608343 1 1
-0.0468064866095074 -0.0458754104930553 1 1
0.0184180336056165 0.0179904628028889 1 1
0.00126422285214194 0.000843623216996813 1 1
0.11579551931993 0.113116687977122 1 1
-0.152255631096394 -0.149232230307553 1 1
-0.104361317421041 -0.102375120976263 1 1
-0.0200515775712845 -0.0193190774897626 1 1
0.20494815878037 0.200985672273652 1 1
0.0139212121370118 0.0137475260137759 1 1
-0.035944141858517 -0.0344152634946426 1 1
-0.139037626609594 -0.13664258380757 0 1
-0.0608606870022656 -0.0598045599572855 1 1
0.00681286972159629 0.00688031762484209 1 1
-0.00662547615104917 -0.00625387580954961 1 1
0.124786954587488 0.122545452648611 1 1
0.0570865788103872 0.0560853429204332 1 1
-0.00153194614848642 -0.000972617897440875 1 1
-0.146952315188357 -0.144009775685214 1 1
-0.107080754965898 -0.105490858586264 1 1
0.0124620063814363 0.0131434907961582 1 1
-0.181245589343278 -0.1784848966832 0 0
0.0574896517503653 0.0561845335955821 1 1
0.120313362080181 0.117795143255908 1 1
-0.06872856957729 -0.0667891000336453 1 1
0.0893775677591905 0.0874506439865018 1 1
0.0243528553140272 0.0247308924980318 1 1
-0.153332316631766 -0.15061554737242 1 1
0.0903051812685502 0.0895701245542612 1 1
-0.0663597553351022 -0.0651893258486447 1 1
0.203049975748494 0.199575324594732 0 0
0.0513805612497003 0.0502034323392245 1 1
-0.0854638477575533 -0.0843630184858982 1 1
0.0517849204092249 0.0497491017540993 1 1
0.102464769480827 0.100419193974958 1 1
0.0635803277573838 0.0621824036533155 1 1
-0.0498618443051039 -0.0486212688156793 1 1
-0.172040562190139 -0.168239416957326 1 1
0.0203436791841921 0.0199675278793138 1 1
-0.0329820839800644 -0.0322927683548743 1 1
-0.0570334630800627 -0.0555432942681275 1 1
0.0447215267522404 0.0444626315234198 1 1
0.0121294710447853 0.0118540922785203 1 1
-0.149135291887896 -0.146357041746691 0 0
0.112464588525644 0.110198578927354 1 1
0.075170097113811 0.0734981806179326 1 1
0.0151189235534074 0.0153924457349045 1 1
0.084192509964952 0.0833468651613764 1 1
-0.0563304467474647 -0.0553638565533757 1 1
-0.140298745455521 -0.137148572042953 1 1
-0.0797483106378081 -0.0793537365129865 1 1
0.00313971057371783 0.00304396297794497 1 1
-0.0565510769656368 -0.0559591709264525 1 1
-0.0621109613582446 -0.0610772687368366 1 1
0.100393353254199 0.0983270958104665 1 1
0.0719750822551989 0.0701897839297682 1 1
0.000647687692156795 0.000222946776628598 1 1
0.101938771864018 0.100483823447683 1 1
-0.0226620775489363 -0.0222336664703561 1 1
-0.048532033806241 -0.0475717149786034 1 1
0.135820597493447 0.133223761283557 1 1
0.00654817300941731 0.00726959450042717 1 1
0.0439160701180346 0.0428726301303493 1 1
0.0686298274935636 0.0677976219161242 1 1
0.13731497160355 0.135425847592447 1 1
0.013663588687768 0.0130143634969364 1 1
-0.0744429969303169 -0.0729275670651563 1 1
-0.0884334249488574 -0.0878106889209636 1 1
-0.0154319694673427 -0.0147872234876112 1 1
-0.0824271450970874 -0.0808431069210814 1 1
-0.0217677427715736 -0.0208757118133903 1 1
0.00532634893938464 0.00525702490107662 1 1
-0.0195428542147916 -0.0183587608234233 1 1
0.10131160622869 0.0990846722526943 1 1
-0.0702651532656216 -0.0689726472541889 1 1
0.0222597190686004 0.0212504275255205 1 1
0.0886756238709646 0.086367737906024 1 1
0.14253522873237 0.140619655520515 1 1
-0.0699052612874762 -0.0685457326598631 1 1
-0.0532254932454438 -0.0523485411549391 1 1
-0.154530487979964 -0.151606134890512 0 0
-0.0844511721896973 -0.0829078407013803 1 1
-0.0219547661047115 -0.0211512456885931 1 1
0.0186254863376539 0.0186930267690263 1 1
0.105323485637022 0.102941083177774 1 1
-0.0302615192788247 -0.0292844312477908 1 1
-0.024373786915316 -0.0242578346232961 1 1
-0.00411049220387802 -0.00399282113556345 1 1
0.116584627222495 0.114746699438008 1 1
0.0644664813522269 0.0632611390127742 1 1
-0.147672910912463 -0.145831692279986 0 0
0.0703799479804753 0.0678682298409328 1 1
0.0546221445228326 0.0534001817935764 1 1
0.0345744031124777 0.0338834998437565 1 1
0.00134802517031841 0.00122800944932949 1 1
-0.180315493050761 -0.177395813872983 0 0
0.0856727761725376 0.0845812045551997 1 1
-0.0473365077065702 -0.0458629731078772 1 1
0.0572858685927776 0.0568886777228834 1 1
-0.00541543402557475 -0.00564865632893964 1 1
-0.059493762165911 -0.0588991879069235 1 1
0.0384799250892987 0.0385944571829789 1 1
0.0292390770139793 0.0292880335159186 1 1
-0.0153415690174664 -0.0140692495614498 1 1
0.11346728638828 0.110926490908638 1 1
-0.0379362542402907 -0.0367911515756419 1 1
-0.0392826058995383 -0.0385631064281713 1 1
-0.100226529336883 -0.097931180752861 1 1
0.0812265208785362 0.0797538058205745 1 1
0.0158646693780443 0.0156225363793476 1 1
-0.0447209192815377 -0.0442905675321572 1 1
-0.0146438174706186 -0.0149620534878309 1 1
-0.195535219032244 -0.191660947341992 1 1
-0.0395429651621234 -0.0392690438393779 1 1
-0.0600093839744864 -0.0582295602883832 1 1
0.094033157068727 0.0933637529757572 1 1
-0.0945208215276055 -0.0936707950445095 1 1
0.0130357384685838 0.0128206598492664 1 1
-0.0263221848156588 -0.0259949984137395 1 1
0.0358445039267278 0.036274514825712 1 1
-0.00927506930200476 -0.00911367541786616 1 1
0.00382676915003233 0.00327069285322249 1 1
0.00779694069889048 0.0081061376491828 1 1
-0.0555421926512902 -0.0537610680863352 1 1
0.0940575311051838 0.0921294492997918 1 1
-0.00405300064901364 -0.00440068078769801 1 1
0.127574611095304 0.125834397597002 1 1
-0.0230387778832042 -0.0217797178342912 1 1
-0.063428151435387 -0.0618369344134024 1 1
-0.1213478665441 -0.11905188150662 1 1
-0.0443851968516743 -0.0436359620571519 1 1
-0.115529812759072 -0.113782053528743 1 1
-0.169057862799722 -0.165660451771945 1 1
0.156750603842369 0.153879061978966 1 1
0.0727718985544841 0.0712918760203886 1 1
-0.0943085054538925 -0.0921908109894754 1 1
0.139511907603492 0.136286309370196 1 1
0.0513308270584 0.0502183592176303 1 1
0.0538537130249516 0.0530800619674759 1 1
-0.0975640991347174 -0.0956412467725901 1 1
-0.0140067016168818 -0.0133689680898324 1 1
-0.0352959168240272 -0.0345161146906524 1 1
0.116820591879227 0.114317475365846 1 1
-0.0127256562224373 -0.01216287312177 1 1
0.0410538718674747 0.0409293226269265 1 1
0.0789717764940447 0.0775811216759282 1 1
-0.028304416276554 -0.0277551956545061 1 1
-0.0720024426051996 -0.0706185735535211 1 1
-0.00384769755270212 -0.00375866956334786 1 1
0.233066759474344 0.228785834476448 0 0
-0.0429309037475646 -0.0410414803576659 1 1
0.0332991411732288 0.0334122528716413 1 1
-0.0941537241713124 -0.0923625657153231 1 1
0.0694674504339307 0.0686870818891325 1 1
-0.0942704260963074 -0.0917912018292549 1 1
-0.113679167758484 -0.111020282915232 1 1
-0.20067726317522 -0.197382833885797 0 0
-0.0560437744105314 -0.0547435718385227 1 1
0.0897450407538943 0.0875207865008375 1 1
-0.0117254405841733 -0.0114068139407335 1 1
-0.0161679879655936 -0.0154162271902883 1 1
-0.0317744715787042 -0.0312072161781945 1 1
0.0551105476884057 0.0543086310223911 1 1
-0.023633302788366 -0.0218845526435806 1 1
-0.055115686547484 -0.0544051017190243 1 1
0.0591638399514823 0.0575876103082557 1 1
-0.0910798128975435 -0.089486360014108 1 1
0.0483501520560766 0.0479180349181646 1 1
-0.117137101829841 -0.114820881953468 1 1
-0.0639761086962918 -0.0618645576287539 1 1
0.0678279628003593 0.0665629704036425 1 1
0.192018939288401 0.188169177047853 0 0
0.0698790851654954 0.0687616117711282 1 1
-0.0751856899911275 -0.0745816804910692 1 1
0.0903065160593458 0.0889372811615775 1 1
-0.0370544578840629 -0.0361277001128341 1 1
0.154049511315898 0.15082763106422 1 1
0.0340595240495579 0.0338216854977191 1 1
-0.142053205439506 -0.13923979884752 1 1
-0.10390078447921 -0.101966759790478 1 1
-0.164751836737547 -0.161629240369263 0 0
-0.106278029789718 -0.103892291669308 1 1
-0.115901286088857 -0.113358790195332 1 1
-0.117732581048681 -0.116014022248983 1 1
0.0221825554605599 0.022016344293581 1 1
-0.0828564683974068 -0.0807682006872348 1 1
0.00312087466824814 0.00389325889871707 1 1
-0.0159044966400126 -0.0158719842433351 1 1
0.0190715792196835 0.017896796798672 1 1
-0.0311989518004384 -0.0297952756194652 1 1
0.157136412802935 0.154411458773338 1 1
-0.0375515359786268 -0.0375248905288118 1 1
-0.042271039636567 -0.0416862010197174 1 1
-0.153035205983112 -0.150220046665119 1 1
-0.119914708004468 -0.11765353931861 1 1
-0.0140180319990028 -0.0141437117529136 1 1
0.0304568378541687 0.0291524844253766 1 1
-0.120949147804032 -0.118104784598501 1 1
0.176822574560632 0.173932132516228 0 0
-0.0485029280505379 -0.0480109891185701 1 1
0.0466982044660726 0.0458773682041817 1 1
0.0163901007554395 0.0161185914345735 1 1
0.072592688588905 0.0705476029178409 1 1
0.112766624534219 0.109605871029483 1 1
-0.334058771606101 -0.32775084494202 0 0
-0.0639078060491277 -0.0627501387261471 1 1
-0.101589759559849 -0.0997373748154686 1 1
0.0726691956204666 0.0718516610489393 1 1
-0.173212467711435 -0.17014139714342 1 1
0.0199669654781197 0.0196400078801913 1 1
0.0188747664370777 0.0189970899077102 1 1
-0.0691217824773017 -0.0677562443799982 1 1
0.102649397488461 0.101560508124021 1 1
-0.132242209498228 -0.129935605909735 1 1
-0.0712154752119262 -0.0700480310008713 1 1
0.036690072341404 0.0357805065996382 1 1
-0.0718774712207137 -0.0704480214056778 1 1
0.0473164068827513 0.0460589819451537 1 1
0.141809885217916 0.139846589709313 1 1
-0.01644031102199 -0.0161588772317644 1 1
0.0179387621534095 0.0179626271697511 1 1
0.0353476717562394 0.0354357446242904 1 1
-0.0573590383782339 -0.0564719764701503 1 1
-0.0328910304350101 -0.0324345158192719 1 1
0.0445006899400339 0.0446944220322115 1 1
0.247624880854964 0.242015964282095 0 0
0.00595336136970048 0.00569944660180623 1 1
-0.126712255599388 -0.123561112017571 1 1
0.00402309931475923 0.00339617936491298 1 1
-0.0934779925191041 -0.0916344438808573 1 1
0.0251566310910166 0.0248810979226778 1 1
0.0311930783926009 0.030635696009977 1 1
0.0786581862619444 0.0775357929536581 1 1
0.0476583447543152 0.0457447681815296 1 1
-0.0425151091804206 -0.0411542522413275 1 1
-0.0907694035008276 -0.0880377059191317 1 1
-0.0284913321314385 -0.0280047976209127 1 1
-0.00606255407703367 -0.00653186830430046 1 1
-0.0973964714085418 -0.0950515296443789 1 1
0.0402159875029856 0.0390259267705681 1 1
0.0925076556254788 0.0911977890980512 1 1
-0.0414956085786894 -0.0405972552773098 1 1
-0.0300542557803495 -0.0292907129345424 1 1
-0.110406925926545 -0.10866508819005 1 1
-0.0561158142279614 -0.0552046978380493 1 1
0.0715427039047548 0.0698579937769508 1 1
-0.0750365207728369 -0.0741083618380745 1 1
0.0296200089724002 0.0283766172790226 1 1
0.104754431150175 0.102230836994141 1 1
0.0335684098884612 0.0320853490233447 1 1
0.0194992670789998 0.0191709526067907 1 1
-0.0462104208299698 -0.0455083687216045 1 1
0.023195704511736 0.0225238250303682 1 1
-0.0292881775674171 -0.0279914936900083 1 1
-0.0591499825158171 -0.0587599752267703 1 1
-0.00462146033809258 -0.00391583578459566 1 1
0.166461662347575 0.163474802116503 0 0
-0.10468882264903 -0.102825350158917 1 1
0.0132226296710385 0.0132561327569513 1 1
0.113742318342695 0.111326162567394 1 1
0.0234392912967266 0.0228859091827616 1 1
0.0208297023956075 0.0204838944124045 1 1
-0.0196494908670837 -0.0187735187560818 1 1
-0.0485146772615324 -0.0475555892652631 1 1
0.0439769670780406 0.043221941379004 1 1
-0.0159685724727182 -0.0159678022109624 1 1
-0.0499284779975598 -0.0487479403334567 1 1
0.236422119714097 0.231360232654749 0 0
-0.124908627986238 -0.122498983588571 1 1
0.253690430163378 0.249035218125911 0 0
0.00339854227193375 0.00289900863911575 1 1
-0.0767124633347012 -0.07520510705612 1 1
0.125825819395691 0.124182648238992 1 1
0.109453350340263 0.107533458976096 1 1
-0.305068816079507 -0.299800565749787 0 0
0.129048196989751 0.125426085225405 1 1
-0.0398816545204424 -0.0390411287260429 1 1
0.0524317169351167 0.051731180462328 1 1
0.132283627365193 0.129615764649459 1 1
0.12368480412011 0.120441199542091 1 1
-0.0696151832719925 -0.0673231081864883 1 1
-0.00827301090546763 -0.00820995433924976 1 1
-0.0155180378292152 -0.0158293226757466 1 1
-0.0159568056266532 -0.0156171925825661 1 1
0.144756134724561 0.142299702406157 0 0
0.0262026988952807 0.0249435138450001 1 1
-0.022122098631247 -0.0214766352363442 1 1
-0.0645998666280195 -0.0635351842260029 1 1
0.00528106279471248 0.00487603052811127 1 1
0.0765990953028809 0.0750079827142931 1 1
0.0048758441372524 0.00544049023834129 1 1
-0.00918641293492071 -0.00916996697445983 1 1
0.0883239671118421 0.0865216586599308 1 1
-0.0221523426748008 -0.0215204157718879 1 1
0.0243627297358652 0.0226915855870244 1 1
-0.0250486203391399 -0.0245448193352003 1 1
0.0143774161206053 0.0141096423344692 1 1
-0.106080207582391 -0.104173771252471 1 1
-0.107467413367623 -0.105611085577737 1 1
0.0602745889650556 0.0594358025601857 1 1
0.0504916121786202 0.049375384171114 1 1
-0.0810544607071568 -0.0802237564271052 1 1
0.188259092922648 0.185405667817454 0 0
0.0884140231767796 0.0868461942782611 1 1
0.235506587682516 0.231124727908364 0 0
0.00780234923289039 0.00711896492912144 1 1
-0.0248999954251636 -0.0238832847684624 1 1
0.0293559339754937 0.0283416548136916 1 1
3.21567370620832e-05 0.000504854844928214 1 1
-0.0875044171603358 -0.0862790936056629 1 1
-0.0767197772071656 -0.0755843308059015 1 1
-0.0265599497450763 -0.0259419937981809 1 1
-0.0664503386445518 -0.0656666293136571 1 1
-0.0389277408248449 -0.0383727698343365 1 1
-0.101209811812965 -0.099757980497529 1 1
-0.0311177573880106 -0.0320726459669307 1 1
0.00101282186591406 0.00121263308252695 1 1
-0.0865076140533706 -0.084684772512722 1 1
0.061098037051389 0.0600077281668055 1 1
-0.113050785525558 -0.1109470681766 1 1
-0.106187839976341 -0.104881212541443 1 1
-0.0876428559611418 -0.0865638335253403 1 1
0.0418941176279344 0.0413190442425362 1 1
0.0931569751748787 0.0918367773656329 1 1
0.0208925542046228 0.0208139604118661 1 1
-0.157117021437789 -0.154762598184719 1 1
-0.0757795496430435 -0.0746133943372525 1 1
-0.0765928792900455 -0.0757341219143572 1 1
0.0382521303488906 0.0370989046183477 1 1
0.0152283127991708 0.0148403669089736 1 1
-0.1498291701439 -0.147665913366079 1 1
0.0431593888856816 0.0423662994570165 1 1
0.130312789384107 0.128157656451167 1 1
-0.1395560394224 -0.136737104536703 1 1
-0.0106935975483139 -0.00999155523175291 1 1
0.0170742128265788 0.0162853159900952 1 1
0.123974908952639 0.121664398666988 1 1
0.161985278260113 0.159496450060298 1 1
-0.0125042975196327 -0.0124390665788716 1 1
0.0415979457129826 0.0412480234012104 1 1
-0.0362842266387711 -0.0350956778359116 1 1
-0.0206265502104925 -0.0198220330998606 1 1
0.0785890277168333 0.0777473566316236 1 1
0.224684690933047 0.220816462198476 0 0
-0.0797697034642199 -0.0774037246082237 1 1
0.109431387297351 0.106875363667655 1 1
-0.0653345406758238 -0.0644772299606639 1 1
0.00741007607339098 0.00828944991951082 1 1
-0.0155109013565747 -0.0146851295642937 1 1
-0.0371868205927832 -0.0368477131075141 1 1
-0.016511751026037 -0.0164604463305057 1 1
-0.11469826852203 -0.112983338358839 1 1
-0.0337180491939314 -0.0326303892063549 1 1
0.0505336999641699 0.0490989203193821 1 1
0.0390991137070573 0.0393398926862338 1 1
0.0488686163673124 0.0475016004874864 1 1
-0.0340362552800506 -0.0329612091958809 1 1
-0.0459735324825316 -0.0461975525773917 1 1
0.0217618589852962 0.0204038981858543 1 1
0.0919165570475334 0.0899828811174882 1 1
0.0750611322678108 0.0733333012967502 1 1
0.0722760284367292 0.0713315602460433 1 1
-0.0572230242983937 -0.0553899928209908 1 1
0.0468106225321775 0.0459435676529692 1 1
-0.06187916551294 -0.0607829603865933 1 1
-0.0538898358300778 -0.051828596546615 1 1
0.10294810782707 0.10159956770977 1 1
0.00500971001956937 0.00445253322976272 1 1
0.244157740126395 0.239796543662061 0 0
0.005584212322173 0.00551419002840575 1 1
0.043288279146387 0.0423679088969072 1 1
-0.00952383020372847 -0.00850549216958383 1 1
0.0231008864106135 0.0224493626457035 1 1
0.106516699630448 0.104270317303475 1 1
0.0878356971944643 0.0860987582595761 1 1
-0.120040128421972 -0.117973739790322 1 1
-0.0763602062071284 -0.0752302231513172 1 1
0.00438213315568054 0.00506763912232746 1 1
-0.143907090734547 -0.141034883120685 1 1
-0.097958372535004 -0.0961680967412235 1 1
0.0975595139189846 0.095894255672855 1 1
-0.0147933317597283 -0.0150076628927539 1 1
-0.0724300131017041 -0.0704807070893515 1 1
-0.100355984092226 -0.0983522788436466 1 1
-0.082365544071491 -0.0817570879745086 1 1
0.0946264066933877 0.0932254931880202 1 1
0.0733222228941994 0.0716828122947138 1 1
0.0173391843117886 0.0169419824076995 1 1
0.22071857342306 0.216254075359197 0 0
-0.0738682609756278 -0.0722988462885108 1 1
0.187085276267303 0.183840790303699 1 1
0.148788828966695 0.146427824847193 1 1
0.0754775093619514 0.0743899920302191 1 1
-0.182001868380242 -0.178619272682746 0 0
-0.11007472849781 -0.107193195244116 1 1
-0.0907343327606665 -0.088680038105658 1 1
0.0197048868329126 0.0197803141688256 1 1
0.123451375205249 0.120970316114604 1 1
-0.00405671217459688 -0.00415210343333383 1 1
0.0143576983663027 0.0138512912146436 1 1
0.0375222589526847 0.0368921320065414 1 1
0.0267716597161828 0.0263291651480649 1 1
-0.133010475874049 -0.130400064219229 1 1
-0.0206413343274314 -0.0206815159109397 1 1
0.0429119851614367 0.0428218298678618 1 1
-0.0184243756221579 -0.0178245381868714 1 1
-0.0252520894088713 -0.0251348263683071 1 1
-0.103532587740338 -0.101741917852581 1 1
0.075752881421736 0.0750005907869994 1 1
0.0795679408540848 0.0781755268436923 1 1
0.0725549114096334 0.0710998542518737 1 1
-0.149871536270328 -0.147773796240694 1 1
0.0277478310365908 0.0278721899654757 1 1
0.12879178866184 0.12668624748222 1 1
-0.0148181146603933 -0.0150979935948938 1 1
0.0446271809546983 0.0442695566857589 1 1
0.0545589779624519 0.0536766010351195 1 1
0.0482173767446062 0.0484545540017843 1 1
-0.0116768718240012 -0.0124711448555597 1 1
-0.112554635842849 -0.109548637521119 1 1
-0.0195143270645495 -0.0193675750915027 1 1
0.0206143489653793 0.0205998359284927 1 1
-0.0511384480327268 -0.0503994081304741 1 1
0.0953193355772707 0.0939628599380874 1 1
0.000365665380954848 0.000796808978290791 1 1
0.022532944565343 0.0227005062978847 1 1
-0.0601945458982345 -0.0591755679791076 1 1
0.135688278994683 0.133494377710905 1 1
-0.104449902069996 -0.102862787078345 1 1
-0.00902701207087422 -0.00918363693119795 1 1
0.0977948701548964 0.0961626018397839 1 1
-0.0304625880948165 -0.0306223335564925 1 1
0.076622305016379 0.0751699218635748 1 1
-0.00133288343773999 -0.000938003727830065 1 1
0.0764278714248994 0.0751413912378188 1 1
-0.0605837566812213 -0.0596077847009889 1 1
0.0189363588955849 0.018992940448587 1 1
0.00204797255570565 0.00145692257054205 1 1
-0.0109920294914611 -0.0110391658411481 1 1
0.0657643972820271 0.0641519085391907 1 1
0.124763344713606 0.122389449779097 1 1
0.0933998694575067 0.091811177038173 1 1
-0.0528701857248372 -0.052582073780095 1 1
-0.0587393458842488 -0.0575036222318827 1 1
0.00979506923628666 0.0102988726930792 1 1
0.159335912520205 0.156197616000875 0 0
-0.0390764852094658 -0.0383185701974147 1 1
-0.216832088841023 -0.212451683067492 0 0
0.0530851098720125 0.0520334679569314 1 1
-0.0783557258932149 -0.0766580847548828 1 1
-0.035756879220912 -0.0350740902164486 1 1
0.0645723864262616 0.0631694377668109 1 1
0.146283351698908 0.143434146248897 0 0
0.115319612316378 0.114343656350028 1 1
0.00859996742084832 0.00785686593474846 1 1
-0.0526302224134026 -0.0513102831104107 1 1
-0.110038800171573 -0.108127261153865 1 1
0.011647206611129 0.0111287556130854 1 1
0.0896927072481609 0.089325318668819 1 1
0.0937998688141044 0.0919145873567987 1 1
-0.0298373086631007 -0.0288977023298196 1 1
-0.112181567477985 -0.110648123439916 1 1
0.0521719481388735 0.0510816293498937 1 1
-0.105277988252494 -0.102728091325828 1 1
-0.12773339816731 -0.125625934634192 1 1
0.0796464562173427 0.077181164605264 1 1
0.12622923997062 0.123839180779108 1 1
0.192224307111718 0.188961647235562 0 0
-0.142034473934717 -0.13749697207396 1 1
0.0299872263291502 0.0284856639562892 1 1
-0.0484964938004063 -0.0475565349847115 1 1
0.0330860833128905 0.0324880297705249 1 1
-0.0441534902837966 -0.0433900652180392 1 1
0.0233235225411578 0.0226573800451214 1 1
-0.00132324255569666 -0.00140301919577274 1 1
0.069008348720748 0.0675001466576728 1 1
-0.158292214747429 -0.155822658785425 1 1
0.01204810942867 0.0122490550055314 1 1
-0.00522528114875449 -0.0052981281451603 1 1
0.0872008259241176 0.085595653809583 1 1
0.065046090935417 0.0638510017530678 1 1
-0.0247346452263549 -0.0239515241752769 1 1
-0.0904881961024888 -0.0893497090206301 1 1
-0.00786374678286997 -0.00762659294440424 1 1
-0.0362570556557163 -0.0356577020313831 1 1
-0.051965405732123 -0.0508228096872443 1 1
-0.0217751598764749 -0.0211726542415848 1 1
0.00464665811322914 0.00464789716271347 1 1
0.0548438641349751 0.0532550705621146 1 1
-0.100817299139673 -0.0994075192653781 1 1
0.117526693153912 0.115388990564238 1 1
-0.159391723483324 -0.155274393881917 1 1
0.0131449792780866 0.0115896362307089 1 1
-0.0812476344495186 -0.0793401148054101 1 1
0.214643231420817 0.211254382863896 0 0
0.067449073091894 0.0662626169040055 1 1
-0.0153307602780841 -0.0144817227146781 1 1
0.0819119582940922 0.080322863977327 1 1
-0.0751872701804266 -0.0737286229680729 1 1
-0.0931366739486726 -0.0916263715274288 1 1
0.098733603426549 0.0964186162010643 1 1
-0.181907074759267 -0.178665178707086 1 1
-0.0178078679539439 -0.0172268333008535 1 1
0.121563497156973 0.120176937465268 1 1
0.00994757570973837 0.00968432991184753 1 1
-0.0419929150512104 -0.0413702872812123 1 1
-0.00918699612155981 -0.00979891034273486 1 1
-0.0894367730433198 -0.0881121336960221 1 1
0.0576918109193884 0.0569246406683593 1 1
-0.00628568000913608 -0.00636893289030112 1 1
0.0472027311639368 0.0468818689337155 1 1
0.0329760730852708 0.0318891747091236 1 1
0.0220430768634262 0.0217923529167542 1 1
-0.0561665054070246 -0.0545645686012478 1 1
-0.00631270972634728 -0.00620069523923937 1 1
-0.022951365440277 -0.0222872305707873 1 1
-0.0926621708790036 -0.0912240523984816 1 1
0.0417579277867828 0.03981923558295 1 1
0.0181058257370247 0.0190306867410778 1 1
0.140659547054141 0.138632463884533 0 1
-0.0252865768452506 -0.0244958335126783 1 1
0.0238463748818579 0.0233403203520697 1 1
-0.0875981855776952 -0.0859413104662286 1 1
-0.104132868329281 -0.102282865378715 1 1
0.043146408655651 0.0418160016959274 1 1
-0.122272408348873 -0.119662131852492 1 1
-0.056064559725403 -0.0555711465237077 1 1
0.0608339627895121 0.0592346332775877 1 1
-0.135238939693268 -0.133003560296422 1 1
0.00453577941937879 0.00479679607369899 1 1
-0.0786161148810857 -0.0769570198064254 1 1
0.163058027011257 0.159903983844542 1 1
0.0679606561536879 0.0665729997092552 1 1
0.0912817357471548 0.0900922967498659 1 1
-0.137703353084439 -0.135899338147621 1 1
-0.0179353543506922 -0.0174327673570548 1 1
0.105630272385085 0.102571960543169 1 1
-0.118268665420279 -0.116327602065532 1 1
0.144937504453857 0.142254660190957 0 1
0.0169089089263657 0.0166379881934312 1 1
0.131096112811527 0.12947202877151 1 1
0.00109246536491761 0.000263748147392554 1 1
-0.00661080507177443 -0.00651810835184144 1 1
-0.00633952282507473 -0.00648004110208698 1 1
-0.161767215494805 -0.158827068465874 0 0
0.0294085740714876 0.0283750514410508 1 1
-0.0204353474832609 -0.0202351092010715 1 1
-0.0443189352824045 -0.0439199013616284 1 1
-0.0440057544691543 -0.0437397723337076 1 1
-0.101579858156336 -0.0998439055865111 1 1
0.0308122596952226 0.0304213622005375 1 1
0.0439612193393456 0.0438157279395862 1 1
0.011427898908104 0.0111404626045543 1 1
0.0311770142269424 0.030613342914442 1 1
0.0546823836048381 0.0525519916788658 1 1
0.105321514753774 0.103568059201693 1 1
0.00738034672784754 0.00676370615535526 1 1
-0.0211302137277958 -0.0207670557988656 1 1
-0.0533545365499228 -0.0525508506078732 1 1
-0.0755459544679132 -0.0740560289727214 1 1
-0.14155019006415 -0.139018798324532 1 1
0.0778614962054769 0.0764017701478236 1 1
-0.0695590675614013 -0.0681640204792068 1 1
0.000268851001884427 5.84791965554821e-05 1 1
0.14574387218061 0.14203740379529 1 1
0.00339989182422548 0.00310560130514759 1 1
0.00450307808888513 0.00384199508205524 1 1
-0.023127978362251 -0.022925269135989 1 1
-0.0616100617605862 -0.060044516184671 1 1
0.0250532519992419 0.0240854853166089 1 1
-0.0602665978163778 -0.0592591094978807 1 1
0.121575597334489 0.119440068309476 1 1
0.0919688196375818 0.0900698289073468 1 1
-0.0659957255485743 -0.0640606997923255 1 1
-0.0199611597189351 -0.0203781562361941 1 1
-0.0445755581292674 -0.0438324940825324 1 1
-0.100535654801905 -0.0977891684415513 1 1
0.129107370465037 0.12573767258967 1 1
0.330270548431328 0.325293630532694 0 0
0.0131761361333081 0.0132205188557049 1 1
0.0797932329561351 0.0772624068494469 1 1
0.118382062824519 0.115552813267654 1 1
-0.0547889452310038 -0.0543750519982188 1 1
-0.0186683075173868 -0.0171543369368088 1 1
-0.0538598952248166 -0.0522367030507292 1 1
0.0374018513474958 0.0357367155525111 1 1
-0.0593733683985324 -0.0578667497243446 1 1
-0.103081848611222 -0.101111316051643 1 1
-0.0885682294114747 -0.0869348915219574 1 1
0.0171265752805301 0.0162072385173317 1 1
-0.0331194287450902 -0.0328697352715176 1 1
0.14280725328043 0.140267797090866 1 1
-0.0246126657730059 -0.0240317770500976 1 1
0.12263215101116 0.120407592608488 1 1
-0.0956406265600293 -0.0934567393297832 1 1
-0.101299990332241 -0.0983918482336071 1 1
0.142068172753887 0.139731578396076 1 1
-0.0447076430317904 -0.0437843600766357 1 1
0.00904802356809539 0.00972639293244371 1 1
0.126377754755567 0.123719596327615 1 1
-0.153652537669369 -0.15100565592161 0 0
0.117841858497405 0.115217099805996 1 1
-0.0238916353168643 -0.0227842143973936 1 1
-0.00659197383350343 -0.00708882432213132 1 1
-0.0312092274152862 -0.030801897823407 1 1
0.0114321807698863 0.0117285252405649 1 1
-0.081010363210668 -0.0799872716023767 1 1
-0.0770426315255972 -0.0763802090412375 1 1
0.044259317568626 0.0432495579183872 1 1
-0.0866850507389626 -0.0851837912477568 1 1
-0.191830061351258 -0.187732587984183 1 1
-0.110646705940814 -0.108420908775223 1 1
-0.146519362994762 -0.14335993563086 1 1
-0.0234697445927308 -0.0233720896137472 1 1
-0.157776203238261 -0.154887746451576 0 0
0.00463774671914435 0.0051669411504933 1 1
0.081706355056825 0.0800327503561779 1 1
-0.248721272087389 -0.244097479836217 0 0
-0.0615719667513594 -0.0605939418156977 1 1
-0.0411297578132757 -0.0400434931798574 1 1
-0.137079357963931 -0.134420018773165 1 1
0.00773842562108768 0.00746937798705995 1 1
0.0245428545260668 0.0244301885309215 1 1
0.0258157117364711 0.0255533634765726 1 1
0.0779429895634462 0.0763811142664747 1 1
0.117382206172289 0.114616627377204 1 1
0.0360919462852899 0.0356674507001807 1 1
-0.0240313685581247 -0.0242347350110396 1 1
-0.0318130726852901 -0.0309492924201772 1 1
0.0141354978350005 0.0140814203656093 1 1
0.00842324995355089 0.00750834119084192 1 1
-0.0261541094737281 -0.0248881410100979 1 1
-0.0858105365524342 -0.0839080358137516 1 1
0.0187091830759097 0.0184790272992052 1 1
0.0206754194884917 0.0200660885432787 1 1
-0.028981567985493 -0.0282453610625961 1 1
0.109236288611663 0.107212016132773 1 1
-0.0641050583442467 -0.062934057534467 1 1
-0.0971907368631836 -0.0957027457096163 1 1
0.0301954456521142 0.0292903059975631 1 1
-0.00062801468991619 -0.000696403879898766 1 1
0.01810745202034 0.0180427715575885 1 1
0.000169107314062444 4.81752215924711e-06 1 1
-0.0178930478901462 -0.0167476064540827 1 1
-0.0981980103417989 -0.0962071240756882 1 1
-0.0490830791626761 -0.0482520104895341 1 1
0.148937939707072 0.145812391896666 0 0
0.130640727623896 0.127873412283953 1 1
0.00192285365433379 0.00164720320795549 1 1
-0.0544999099772427 -0.0532115728100717 1 1
0.0305298226877908 0.0293357646623998 1 1
0.132547953855783 0.129611821131446 1 1
0.0794124109953641 0.0779275179387147 1 1
-0.0743144640481229 -0.0730928121982223 1 1
0.0788909519268977 0.0776412191116061 1 1
0.129005137815165 0.126760890993313 1 1
0.0197315382624031 0.018674599280119 1 1
0.0304336778867175 0.0299741358297022 1 1
-0.023940736296127 -0.0237404236077427 1 1
-0.0167739669198884 -0.0162473521202791 1 1
0.142761612470805 0.139944517089819 1 1
-0.10693208871666 -0.105198234238645 1 1
0.0784043951646047 0.0767754797411037 1 1
-0.0412122057825227 -0.0406097721868823 1 1
-0.13893814495691 -0.136998203461414 1 1
-0.0649331620257116 -0.0630833772068706 1 1
-0.148919192139491 -0.146455157816195 1 1
-0.0208798490592216 -0.0212545317158253 1 1
0.0523876079440125 0.0507952744113984 1 1
-0.0447432415751228 -0.0439597774954945 1 1
0.0934661582459232 0.0914381841928104 1 1
0.015771839735019 0.0163052362370652 1 1
-0.0701372040532717 -0.0685611657981053 1 1
0.0667668897327597 0.0647676654165807 1 1
0.139298567322472 0.137025128059092 1 1
-0.0207770138431412 -0.020570597826026 1 1
0.0629806526509966 0.0620545759987724 1 1
0.0427157678349224 0.0419046420650217 1 1
0.0596708152211209 0.0587836432792923 1 1
-0.0607759813180647 -0.0600765428051341 1 1
0.0761078377844108 0.0749400876022739 1 1
0.0305574304268524 0.0301588883081579 1 1
-0.0435582644461342 -0.0427576352188664 1 1
-0.0176089305341517 -0.017334876486804 1 1
-0.158601549710238 -0.155615499579819 1 1
0.0520991392172934 0.05099235604278 1 1
0.0145954050552987 0.0143310117359771 1 1
-0.0499514882123129 -0.048928621288952 1 1
0.0614489260625157 0.0601505861404338 1 1
0.0366299306705351 0.0354442012261943 1 1
-0.0829287934035602 -0.0814894330858509 1 1
0.0574073580923109 0.0568891105387668 1 1
0.193391634081023 0.189199228676228 1 1
-0.246457672114835 -0.241183100978882 0 0
-0.170706517153122 -0.16767312895751 0 0
-0.030578640880488 -0.0304869051717763 1 1
0.0569856676540748 0.0560712480000707 1 1
0.0418573311724807 0.0411608286092712 1 1
0.0677545887654216 0.066948655679903 1 1
0.00932731694845423 0.00923138543358952 1 1
0.0140412064743209 0.0143649629408228 1 1
0.0878539773278932 0.0862831886544286 1 1
0.110580053976044 0.108345658059265 1 1
-0.0927678574041257 -0.0909521378013487 1 1
0.0441651287835525 0.0436936763336431 1 1
-0.146035074525922 -0.143485843718409 1 1
-0.0535000090244138 -0.0523807638955941 1 1
-0.0502201555317034 -0.0490143905582234 1 1
-0.215548067211227 -0.212154700669808 0 0
0.0583278137813258 0.0570597544974314 1 1
-0.0259064768263584 -0.0249582962626353 1 1
0.0706470099073105 0.0694719112929683 1 1
-0.116289184014248 -0.114464150451887 1 1
-0.094501741871554 -0.0926428259738722 1 1
0.112756033958918 0.111034117589488 1 1
-0.109334568858562 -0.107206284269608 1 1
0.180659736459332 0.177028380541932 0 0
-0.0720155687839373 -0.0709680452908229 1 1
-0.0141822018690805 -0.0132586487067667 1 1
-0.0511487047189022 -0.0489448661920818 1 1
-0.156143708023684 -0.15310536152215 0 0
0.161478305465453 0.158778222503087 0 0
-0.0233251244976653 -0.0222461578206689 1 1
-0.180166788815953 -0.177051465993551 1 1
-0.0309853609565924 -0.0308069782140869 1 1
0.00543910053370554 0.00505813806811042 1 1
-0.0113480034251132 -0.0107137081062953 1 1
0.0225429339325925 0.0222811950688146 1 1
-0.10973567097854 -0.108157365133418 1 1
-0.02724885947117 -0.0272095352966542 1 1
-0.0214420361168053 -0.0216027202459147 1 1
0.0288135690182196 0.0290344796823976 1 1
-0.111286577440208 -0.108817469085939 1 1
0.0403492309251816 0.0392590992124387 1 1
-0.114720938079261 -0.114094501055948 1 1
-0.148749398690433 -0.1465603216399 0 0
-0.0444834980236292 -0.0433955493923432 1 1
-0.0444873168173064 -0.0435465873001575 1 1
0.0706271858373039 0.0694828938463279 1 1
0.0870051481763198 0.0854801531905119 1 1
-0.223956078447396 -0.219928336352284 0 0
0.0652026683309168 0.0643379962003668 1 1
-0.0342924581604871 -0.0334668720773911 1 1
-0.0458699857205683 -0.0451262800085888 1 1
-0.0919947113878238 -0.0906231602034725 1 1
0.110401189325065 0.108863116885661 1 1
0.00206812967235672 0.00278656996183581 1 1
-0.0602219953144827 -0.0591637120999827 1 1
0.144101709010457 0.141843032319882 1 1
0.00201259721626993 0.00105643770875001 1 1
0.0971138215205964 0.0956290373400083 1 1
-0.103042021912051 -0.101498251176881 1 1
0.112974471345612 0.110874489033323 1 1
-0.0383933867095086 -0.0372190061340615 1 1
-0.0226839185000229 -0.0228138647928622 1 1
-0.0403498350362482 -0.0396220872514524 1 1
0.102243919523141 0.0999898727780427 1 1
-0.0526351894305837 -0.0514525647439586 1 1
0.0673865000581011 0.066204988130076 1 1
0.00405431422700963 0.00361207921532037 1 1
0.0495972350097367 0.0480728274321477 1 1
-0.0277249639717854 -0.027580301900636 1 1
-0.0213876072384986 -0.0204437363695963 1 1
-0.0226796566813774 -0.0222325398436285 1 1
-0.0288435842316484 -0.0278859718620247 1 1
0.0949345852717392 0.0933027322430646 1 1
-0.034928854305004 -0.0336041267986275 1 1
-0.139336182634886 -0.137083846211519 1 1
0.110072558495076 0.108101426834532 1 1
0.091544466657958 0.0898018727128248 1 1
-0.116118682126924 -0.113691913078258 1 1
-0.0536335500351477 -0.0524043210129193 1 1
-0.0350210703928604 -0.0343769500059482 1 1
-0.0719645895182077 -0.0706476000239581 1 1
0.0315715920494309 0.03113510138071 1 1
0.056784970098787 0.0558831682251411 1 1
0.0125171395613038 0.0128178333936913 1 1
0.122915644829208 0.12068630085704 1 1
-0.0709577441361192 -0.0696460313096184 1 1
0.0188157298591474 0.0190306061666033 1 1
-0.0211658386714157 -0.0208053349690553 1 1
-0.0553192465540685 -0.0549074389698104 1 1
-0.0258892652466332 -0.0250251623244296 1 1
-0.0274012087733327 -0.0273821196113196 1 1
-0.0466490853131007 -0.0442198408568348 1 1
0.0312041900004637 0.030309162098387 1 1
0.0764058046627799 0.0754737404560784 1 1
-0.0251053788593486 -0.024406099439448 1 1
-0.0261889941521197 -0.0248171145403827 1 1
0.0253543939781125 0.0251290883395087 1 1
0.0187263990081395 0.01769476304334 1 1
0.037530107979132 0.0370279909010333 1 1
0.0467351814941245 0.0467399678172377 1 1
-0.0681249040877427 -0.0669177030752911 1 1
-0.170846832563215 -0.167770812136712 1 1
-0.000617553829475243 -0.000926112672668135 1 1
-0.116090708435007 -0.114657112423957 1 1
-0.0743012133023881 -0.073559423692078 1 1
0.0192312049531837 0.0196355163628491 1 1
-0.0754340498605773 -0.0744758937969608 1 1
0.146785593289818 0.143522241307465 1 1
0.0267744038159056 0.0259678129030696 1 1
0.0354441961507074 0.0335550928833501 1 1
-0.0621642111913291 -0.0606229923943401 1 1
-0.00793879962897557 -0.00795016099262265 1 1
0.0245951388563684 0.0242881446345494 1 1
0.030146859877804 0.0288647382201786 1 1
0.116966476220966 0.115196399480399 1 1
0.121813862413838 0.119745080211653 1 1
-0.0974330673950496 -0.0947915439900409 1 1
0.0744826194079563 0.0729579369578865 1 1
0.0311824756195335 0.0308779179189713 1 1
-0.14541958561055 -0.142799076888579 0 0
-0.127917429510338 -0.125650126324318 1 1
0.0908880214236982 0.0888072490853436 1 1
0.0584709774004605 0.0574855466442701 1 1
-0.128241880621765 -0.125700393261063 1 1
-0.0949645938059229 -0.0930427274617223 1 1
-0.0624289971711131 -0.0613691300513923 1 1
-0.0565792019418052 -0.0559240438669794 1 1
0.0413834060893708 0.039402302642247 1 1
0.110055383950692 0.109169122352531 1 1
0.040335551018126 0.0400268238448307 1 1
-0.0121994700980137 -0.0120324254818622 1 1
0.063584193877936 0.0624190497140951 1 1
0.0793390842881419 0.0782277115000239 1 1
-0.00993476240251608 -0.0100053296918564 1 1
-0.175627132550188 -0.171583895151418 0 0
-0.0642291507604172 -0.0636238959087982 1 1
0.0203199167719201 0.0193598654608069 1 1
0.011638808929847 0.0112177202182472 1 1
-0.0486555074102433 -0.0475495954651942 1 1
-0.028647770920825 -0.0286237158904892 1 1
0.0290750420567166 0.0282796820005634 1 1
0.0193483420917786 0.0187658902798725 1 1
-0.0735313369956522 -0.0716440854940132 1 1
-0.0765648043456358 -0.0748924486218498 1 1
-0.0520554925454166 -0.0507400579394184 1 1
0.00856567562616175 0.00863643941417695 1 1
-0.0775331918803451 -0.0762681024357391 1 1
0.148857372471296 0.146197224731847 0 0
0.0979578455167558 0.0959004698466553 1 1
-0.00248049206449026 -0.00260339713636139 1 1
0.0130874929215053 0.0132232466935129 1 1
-0.197545143107264 -0.194015385531771 0 0
-0.0232112177546333 -0.023206034167349 1 1
-0.149512790380943 -0.147757421997432 1 1
0.0818825472210892 0.0799296520047027 1 1
0.10495598584039 0.103666950196384 1 1
0.0568587373473924 0.0566685957174928 1 1
0.0923411849109257 0.0913477066510401 1 1
0.140148325845684 0.13766784414409 1 1
-0.0271787430206413 -0.0264037382402148 1 1
0.0490055599322185 0.0481830105139182 1 1
0.00383918473024551 0.00347797168564686 1 1
0.0619700027512046 0.0606969896774649 1 1
0.00484946652832756 0.00370752098134124 1 1
-0.0150329113167586 -0.014705153694987 1 1
0.0380175137769525 0.0374823564790099 1 1
-0.0799538563002428 -0.0782105072518482 1 1
-0.0151956391076579 -0.0149010722387038 1 1
-0.0455511594072844 -0.0447727975798837 1 1
0.077951352966532 0.0770984208833578 1 1
-0.131890970464886 -0.129709029636832 1 1
-0.0217460635112571 -0.0208868681077844 1 1
-0.104897538888268 -0.103467352798971 1 1
-0.187475354490063 -0.18412291496296 0 0
-0.0129415757656565 -0.0124894282443448 1 1
0.0627201157939329 0.0607974254992815 1 1
0.101402291788951 0.0988685254659157 1 1
0.126750234920463 0.124254880064264 1 1
0.0549928030172906 0.0545539407440908 1 1
0.116875148567556 0.11487497096455 1 1
-0.0283546967174203 -0.0281396856683169 1 1
0.0624672226762808 0.0613262156388918 1 1
-0.00733746045579645 -0.00701341707253915 1 1
-0.208470013484825 -0.204712124332842 0 0
-0.0913436383507059 -0.0897634167570815 1 1
-0.199943425210758 -0.195982892823151 0 0
-0.103018085499269 -0.101451662531366 1 1
-0.180273278107905 -0.176730332915152 0 0
-0.0455582625549355 -0.0454637887494388 1 1
-0.1004193785508 -0.0989726148833806 1 1
0.0056663845036186 0.00542544914316065 1 1
0.144306168215691 0.142214125750858 1 1
-0.0129497013103984 -0.0120674732917269 1 1
0.0780783306693799 0.0766029737942321 1 1
-0.024658542154965 -0.0242648262740191 1 1
-0.087177595832143 -0.0856237446146717 1 1
-0.0600736265011 -0.0591302983681874 1 1
0.128403200926386 0.126239952726225 1 1
0.0302353893848383 0.02883559443451 1 1
-0.0126869936867833 -0.0126382289711797 1 1
0.0431547893400768 0.0427110641478783 1 1
-0.0181965236667332 -0.0180523561942121 1 1
-0.100175711734411 -0.098350520738826 1 1
0.0526563808245728 0.0516209778999983 1 1
-0.191895881662467 -0.188393143558691 0 0
-0.0258795716349661 -0.0252057609252227 1 1
0.0348919475655724 0.0349354813104789 1 1
0.13366123799283 0.130453214249985 1 1
0.114765669997695 0.112337355498078 1 1
0.0809954654446053 0.0797954993114738 1 1
0.0552226668641368 0.0551431394748807 1 1
0.120620716414718 0.118845782297139 1 1
-0.139322167638596 -0.135994725427352 1 1
-0.0414310176961165 -0.0398321219128968 1 1
-0.0458974760767154 -0.0449930894510453 1 1
-0.217349035056974 -0.212866772737327 0 0
-0.0618738814146814 -0.0603349500871683 1 1
-0.0173634333626151 -0.017716402958176 1 1
-0.0232677908640561 -0.0229173158515368 1 1
-0.0335517537164283 -0.0320926528031816 1 1
0.0810863923387454 0.0794405962408991 1 1
-0.00108859917692848 -0.00107617536766681 1 1
-0.0427516786940893 -0.0417832390544191 1 1
-0.0889500162564617 -0.086704101885988 1 1
0.00766668146499543 0.00731826123499824 1 1
-0.073438655302513 -0.0720057893089859 1 1
0.0694891288650901 0.0683598798349201 1 1
-0.110137497192396 -0.108171265800204 1 1
-0.0664578636414645 -0.065292359629865 1 1
-0.1700417013879 -0.167234827858697 1 1
0.00816721293768092 0.00799508855185537 1 1
0.042468074224186 0.0417274720393467 1 1
0.112814720818046 0.111926062625146 1 1
0.0499643621292238 0.0483067190649618 1 1
-0.0218692195896169 -0.0215200150854612 1 1
-0.0440702268451349 -0.0432582489171795 1 1
-0.0285421934928301 -0.0281156306697034 1 1
-0.053279289696621 -0.0510497042265762 1 1
0.0043517664419293 0.0042917502235845 1 1
-0.263362049349382 -0.257597935938719 0 0
-0.0279080352657177 -0.0271170759034007 1 1
-0.0425515616454474 -0.0414604690939917 1 1
0.0724215753215874 0.0711042400314309 1 1
-0.0310389367153872 -0.0302320731458158 1 1
0.0763836960199196 0.076437916397474 1 1
0.0369523073719462 0.0373106599714738 1 1
0.15201344779422 0.14934844639523 1 1
0.0352323430445262 0.0344053791793105 1 1
0.0413681726984299 0.0402770532292299 1 1
-0.0519304693319022 -0.0509370684638725 1 1
-0.00440534909228134 -0.00400799837260145 1 1
0.0121515782089507 0.0117248063811105 1 1
-0.00838159932293749 -0.00806027817564101 1 1
0.0175325161115229 0.0167589167100234 1 1
-0.0123173114368346 -0.0120877052852446 1 1
0.0357400737476444 0.035081630155192 1 1
-0.14220045796946 -0.139986992617279 1 1
-0.00912828002857874 -0.0078593488222638 1 1
0.032072236761517 0.0309317573377328 1 1
0.0624902213840357 0.0613087476086306 1 1
-0.00885195502590936 -0.00859184050714069 1 1
-0.0220105759277586 -0.0219556204771404 1 1
0.195315895388792 0.191799887503705 0 0
-0.117590884931733 -0.115416425523714 1 1
-0.104455800813264 -0.103406495191586 1 1
-0.23777907022904 -0.231991971468139 0 0
0.0671613918413054 0.0659685977080981 1 1
-0.0221151175401115 -0.020737101596945 1 1
0.0909666349624023 0.0896642758751086 1 1
-0.0123753859330316 -0.0116212270723935 1 1
-0.105772481273904 -0.103676669578073 1 1
0.0138820362377249 0.0139098148419766 1 1
0.0379265653553014 0.0384988544283338 1 1
0.0711823795795672 0.0698982892424594 1 1
-0.0100090967874991 -0.00938337354725635 1 1
-0.0797682305940173 -0.0785191448699288 1 1
-0.0336995690789599 -0.0335113073314202 1 1
-0.0378381822355364 -0.0368123672431705 1 1
0.0268769897923561 0.0270744954465431 1 1
0.0611965807767843 0.0601117568424014 1 1
0.00834177856993637 0.00845625976903389 1 1
0.159902572583942 0.156081942338535 1 1
-0.0103073507287556 -0.00963323843320553 1 1
-0.0699134790377454 -0.0686646102767613 1 1
0.0157126036503577 0.0154315495241034 1 1
0.032461882967878 0.0320942879831875 1 1
0.016489076290121 0.0159516576004395 1 1
-0.012079264649868 -0.0111384554807861 1 1
0.0972052862861393 0.0936094334789721 1 1
-0.102118684488547 -0.100151445837505 1 1
0.0540786996994698 0.0522375292686531 1 1
-0.0812048689229081 -0.0792678420644153 1 1
0.0442483261501926 0.0427602043719758 1 1
0.073214018156797 0.0715162803693075 1 1
-0.0624450541025038 -0.0613812129622831 1 1
-0.0270077347978836 -0.0251787311742646 1 1
0.165418624708104 0.161795050893213 1 1
0.0350836331723065 0.0343248804976415 1 1
-0.0993586440527061 -0.0975527775995982 1 1
0.166287284531019 0.163363119278331 1 1
-0.120373433002995 -0.118337041186439 1 1
-0.123228816201953 -0.121468945959155 1 1
0.0427393280546985 0.042133952750665 1 1
0.00542880926240677 0.00514246047769292 1 1
0.0905354262878531 0.0888924794450509 1 1
-0.148651283947026 -0.146211914836765 0 0
0.127912932612888 0.125654652026462 1 1
0.11232026091594 0.110779452456609 1 1
0.0920814341802868 0.0904594587317447 1 1
0.0421007485182934 0.0411094060605783 1 1
0.108896139697938 0.106872429589263 1 1
-0.230084424272746 -0.225900466169587 0 0
0.0517838337576275 0.0503804929161795 1 1
0.0261363511310982 0.0260927990798952 1 1
0.0302781569924786 0.0293223037617695 1 1
0.0350417807275501 0.0339189244227973 1 1
0.14859198964629 0.146440666848493 1 1
0.0700843326338721 0.0684216507996247 1 1
-0.00218684599039521 -0.0021418201063396 1 1
-0.242612209948979 -0.238018356389041 0 0
-0.144859047140545 -0.141593632902721 1 1
-0.0456503878591797 -0.0442171428624466 1 1
0.0277775691355095 0.0267744004880166 1 1
-0.0238438277595867 -0.0224940250857399 1 1
-0.0306935073849932 -0.0311677722706021 1 1
0.0439447650091277 0.0433585068731201 1 1
-0.0215094956987461 -0.0209431574567284 1 1
-0.167433675833403 -0.164522381886312 1 1
0.0814982542206151 0.0798781104934217 1 1
0.017466357681701 0.0181413575349549 1 1
0.0185396946943881 0.0182519388938188 1 1
0.0869368390358287 0.0856718559369486 1 1
0.0286988535779762 0.0282223105964826 1 1
0.121689916765249 0.118842658275776 1 1
0.142632074744468 0.140230482667649 1 1
0.00455629222059405 0.005188213327894 1 1
-0.0871897595451925 -0.0857317601077728 1 1
0.0547623001765782 0.0532996577328632 1 1
0.0276446856957001 0.0272570292157469 1 1
-0.0768766616805417 -0.0755109281611872 1 1
0.0841790737479571 0.0822392399105486 1 1
0.00071762735454996 0.000806649735667618 1 1
0.0193197713187152 0.0189668151737587 1 1
-0.038329420098339 -0.0380119168262051 1 1
-0.0201782740903092 -0.0207053917395726 1 1
0.0349330835200733 0.0343565563212047 1 1
0.0794539263015846 0.0779422572344914 1 1
-0.0672560146493425 -0.0661558749023066 1 1
0.0300542432244377 0.0295189583517957 1 1
-0.00570579724827563 -0.00607577081953009 1 1
0.0896317206651726 0.0879470254278841 1 1
0.00132004021991186 0.00109114646126183 1 1
0.140803632613708 0.137476182955774 1 1
0.0790734125822259 0.0778631504324635 1 1
0.0138714834813363 0.0137237905613541 1 1
0.0344648501693916 0.0329763647951553 1 1
0.10220983436115 0.100325439168467 1 1
-0.112091500590955 -0.110174970854497 1 1
-0.103722409272071 -0.101748825262413 1 1
0.0939804355300544 0.0926467220266251 1 1
-0.0480498884520854 -0.0476490406570021 1 1
0.144526164942049 0.142221591981517 1 1
0.121952642129516 0.119699738472928 1 1
-0.0309974247114041 -0.0310033353121851 1 1
0.129388700921642 0.127442981851997 1 1
0.0217583164217802 0.0204028898518485 1 1
0.138447351729783 0.135626959028422 1 1
-0.020703428766983 -0.0201458259151343 1 1
-0.132224319293354 -0.128095926550973 1 1
-0.119691734589184 -0.11718201473358 1 1
0.0585147807581636 0.0584201937881802 1 1
-0.135546526144422 -0.1327038333861 1 1
0.0913981673779077 0.0903344430718897 1 1
0.0583287043860242 0.0574721666820018 1 1
-0.0338279375093303 -0.0328843020918613 1 1
-0.134439837076928 -0.132065354268756 1 1
0.0321656659980463 0.0313326157384076 1 1
-0.0638178347428076 -0.0624040449175161 1 1
-0.0611255064355449 -0.0594983935211463 1 1
0.231518402278319 0.227255546791191 0 0
0.0275810296001219 0.0275646490213499 1 1
0.0257867377950433 0.0257005673222595 1 1
-0.081633394653581 -0.0815829689912781 1 1
0.150266569960708 0.148265111610625 1 1
0.00293106551865304 0.00269438760780177 1 1
-0.0433408924434578 -0.0431814842638021 1 1
0.0125014284687206 0.0123031919384495 1 1
-0.154415446447173 -0.151869590771849 0 0
0.0311521781806476 0.029844910160634 1 1
-0.170810084315285 -0.166365684844591 1 1
-0.00535839129881602 -0.00498430602076531 1 1
-0.0924827705728709 -0.0911450488541942 1 1
0.0232309293696378 0.0234950360815231 1 1
0.105297850420368 0.103491943046071 1 1
0.115816977263741 0.114041545946543 1 1
-0.030675192297664 -0.0297570136968476 1 1
0.0548798824381375 0.0540809873839803 1 1
-0.100948563311983 -0.0988972230804223 1 1
0.0792727006401808 0.077916126231191 1 1
-0.0289099479585639 -0.0275436887637616 1 1
-0.0315698591028551 -0.0310064479739461 1 1
0.0779538863827577 0.0777419316662026 1 1
-0.0132052337985359 -0.0127962715600302 1 1
-0.0881701132059213 -0.0864083243478531 1 1
0.0550381283468984 0.0542072693128766 1 1
-0.0645703200229195 -0.0634239542938794 1 1
0.0561605388093163 0.0551981213989511 1 1
0.0854724836757056 0.0828042198904258 1 1
0.10704679409198 0.10464727860323 1 1
0.147899700796281 0.145299500022434 0 0
0.087590348219795 0.0849856611198077 1 1
-0.067004295603479 -0.0654188821072452 1 1
-0.189908848151795 -0.186631972719435 0 0
0.132290318165526 0.128348773235641 1 1
0.0487743676538246 0.0479925339578875 1 1
0.0745607302088147 0.0725599543845268 1 1
-0.0879790952644647 -0.0868217638978826 1 1
0.00435780219275203 0.00359365127259669 1 1
-0.070252691918186 -0.0688454758594209 1 1
-0.104114126768369 -0.102537181666219 1 1
0.0714214426859727 0.0700965872962113 1 1
0.0160565609633827 0.0158980127778378 1 1
0.031087731005907 0.0312095440173505 1 1
0.0893389991362486 0.0876331090406138 1 1
-0.0849333154106134 -0.0831082070404007 1 1
0.0581200438892397 0.0571502419070075 1 1
-0.0459745340432467 -0.0447744333187625 1 1
0.0844595168310294 0.0827681600954712 1 1
-0.0595232335979521 -0.0583210489801336 1 1
0.131021426283584 0.128789173180421 1 1
-0.00395815674968393 -0.00422244178393675 1 1
0.075380489750319 0.0741276567091084 1 1
-0.00329993893782429 -0.00347202194210813 1 1
0.0428381417064364 0.0422360968099498 1 1
0.0642709609864717 0.0639375720181292 1 1
0.0679748013703315 0.0664148396402139 1 1
-0.0853603114238377 -0.0841826147272551 1 1
-0.00470304719259365 -0.00531603527228641 1 1
0.10486230437078 0.102544226076468 1 1
0.0482693401436785 0.0477861923644488 1 1
-0.0166543352584716 -0.0162704683538 1 1
0.0529517312765535 0.0517612071541431 1 1
-0.0836948712288144 -0.0817362712870969 1 1
-0.0737156902431159 -0.0720584817529331 1 1
-0.127039269268209 -0.125239119641585 1 1
0.0468731989018873 0.0458905236897912 1 1
0.0346057198125336 0.034080082725328 1 1
-0.0343620014221324 -0.0338716047635333 1 1
0.117227043563448 0.114586747800557 1 1
0.0425535011545367 0.0418103429656477 1 1
-0.00775736685460973 -0.00848799003877 1 1
-0.0516399370277814 -0.0505214677075107 1 1
-0.0314748747034562 -0.0300853232301238 1 1
-0.0252920381518346 -0.0246240989742217 1 1
0.00130671454019015 0.00154673644516977 1 1
-0.147031403892572 -0.144662001400641 1 1
-0.00179391773486213 -0.00216835437660676 1 1
0.0413212494661964 0.0412228537885596 1 1
0.0783498808664869 0.0772492128317385 1 1
0.0631619489826718 0.0623159335504255 1 1
-0.123687821572187 -0.121508115837479 1 1
0.0294233673081673 0.0289811787408467 1 1
-0.0662452850058559 -0.0644736299325198 1 1
-0.020643021852809 -0.0197201939693432 1 1
0.222795955614079 0.218775258716836 0 0
-0.0598679603554377 -0.0583901859612003 1 1
0.0538877740382567 0.0527661567852672 1 1
0.197226134100376 0.193251397571006 0 0
-0.0376836490941467 -0.0378377521880721 1 1
0.0314254318923659 0.030038455129567 1 1
-0.0435154078902072 -0.0427103866339025 1 1
-0.120012915698758 -0.116854574055783 1 1
0.0552073215973902 0.0553524861656563 1 1
0.0401218508537264 0.037940124770425 1 1
0.165402166405646 0.163146399097012 1 1
0.0449707816056639 0.0445615005189191 1 1
-0.0487728370574815 -0.048426151336365 1 1
0.0470861317714871 0.0464930729751528 1 1
-0.084935396258326 -0.0832328238492538 1 1
-0.0643009612771635 -0.0626528474945198 1 1
-0.192456513311785 -0.18845286753274 0 0
0.0705849956811328 0.0696327550181245 1 1
0.138513386130787 0.135960942313989 1 1
-0.0624994529489557 -0.0619618083831822 1 1
-0.000573827095387742 -0.000355041788823375 1 1
-0.133231432130995 -0.130755481705984 1 1
-0.0408819975335952 -0.0402339450590528 1 1
0.146593212264685 0.144190184566095 1 1
-0.0361325600045306 -0.036361097960244 1 1
-0.140422778032458 -0.137785168820795 0 1
-0.0176256880115098 -0.0175859584771637 1 1
-0.132713444834316 -0.129121235816911 1 1
-0.134990576314195 -0.132350543045826 1 1
-0.0881902376786911 -0.0864095512538627 1 1
0.0663786758082186 0.0657489192426617 1 1
-0.0905253191826554 -0.0882601041972898 1 1
0.0970398905825124 0.095263561832155 1 1
0.158295805422544 0.15564137050828 1 1
-0.00467914274073627 -0.00467105189853699 1 1
0.0453787452587179 0.0445127409315679 1 1
0.0878200324201797 0.0858492147016352 1 1
-0.0701636232648194 -0.0688708042098015 1 1
-0.121635591827814 -0.119048258349313 1 1
-0.0419960757075432 -0.0415926235487169 1 1
0.0712703346054041 0.0696855232592173 1 1
-0.0177980204194853 -0.0173732739700957 1 1
0.0881127505121192 0.085734121965548 1 1
0.0366424957535644 0.0348912388971494 1 1
-0.0324846915272407 -0.0312115735519696 1 1
-0.0399467861352517 -0.0386384078010868 1 1
0.0439426937366462 0.0437771599961677 1 1
0.0907572912003826 0.0880846609616458 1 1
0.077968255988618 0.0758868476050816 1 1
-0.00951772077923343 -0.00962927652262575 1 1
0.0860446740990316 0.083323345299655 1 1
-0.011866307289191 -0.0109936929670915 1 1
0.0963068433332563 0.0952193603316792 1 1
0.00707725299017429 0.0068655376338883 1 1
-0.0573918621353735 -0.0557512039960915 1 1
-0.055954953933518 -0.054134480960123 1 1
0.0755938006409203 0.0751472282373381 1 1
-0.0391883101665396 -0.0387406967496004 1 1
0.0401546013709155 0.0396455998883951 1 1
0.095284195122803 0.0941612312450054 1 1
0.0964968794190495 0.094884928624576 1 1
-0.0588168101451781 -0.0573160089269249 1 1
0.0209112265141604 0.0198454135807162 1 1
0.0193774624432191 0.017874047104638 1 1
0.0634309795734061 0.062086330317676 1 1
0.0146063476731978 0.013304735307912 1 1
0.0489577814086373 0.0481208815173148 1 1
0.121582740105122 0.11975923258668 1 1
0.165194497348184 0.162211879591913 0 0
0.018267435422651 0.018921969133173 1 1
0.112664120953066 0.110584483190045 1 1
-0.131153968174677 -0.128719697122199 1 1
-0.0963921571644276 -0.0948161723535828 1 1
-0.024362396215208 -0.0242627708384315 1 1
-0.0739386333184261 -0.072428818706498 1 1
-0.192779675265188 -0.188580099508617 0 0
-0.194705183192176 -0.191101800719582 0 0
0.00347792183939434 0.00380275818085259 1 1
-0.120482500331183 -0.118457819938117 1 1
0.100450520138952 0.0983090550157439 1 1
-0.0478307515639022 -0.0462610851130201 1 1
-0.0661345255747827 -0.0642093462356317 1 1
-0.0423547886302427 -0.0417074644019459 1 1
0.0815256131507104 0.079376551697519 1 1
0.0587974792114261 0.0576368651019438 1 1
0.0270832384271384 0.0267941473054808 1 1
-0.0011249204285968 -0.00078934841430904 1 1
0.0666280921476309 0.0672742666734473 1 1
0.0664209313599019 0.0654163367851479 1 1
0.0083296322603535 0.00842427198286041 1 1
0.0568261701353349 0.0557283163003474 1 1
0.0477840704477034 0.0468445772619852 1 1
-0.0395052136457271 -0.0380720801640643 1 1
0.125388887350107 0.122418562802815 1 1
0.0827761137132086 0.0813296851769027 1 1
-0.0866122535893466 -0.084162956566454 1 1
0.121894297817694 0.119826791063103 1 1
0.0420791905110972 0.0407689740979614 1 1
-0.0292156173060748 -0.028690263256072 1 1
-0.055248905152792 -0.0537066947234482 1 1
0.0701429246320822 0.0688845693196789 1 1
-0.00561403048273595 -0.00593532752580008 1 1
0.0853241899084963 0.0831389239662023 1 1
-0.0431382721652789 -0.0428657834097049 1 1
0.0181666452126806 0.0179600879492663 1 1
0.165004218452259 0.161215193341567 1 1
-0.0346454303690373 -0.0341268266181387 1 1
0.121226313980904 0.118263701674539 1 1
0.0814993175128519 0.0804859772148827 1 1
0.0210347517022544 0.0198264119395525 1 1
0.0492939553704597 0.0476790648931405 1 1
0.0356898852669578 0.0344961939106981 1 1
-0.0342824338237097 -0.0344451317849249 1 1
-0.0869438866848024 -0.0850911842941907 1 1
0.0792949229793691 0.0777238332223134 1 1
0.0530741204164762 0.051753497259437 1 1
-0.0143046243325364 -0.0140224144494239 1 1
0.000904932610678763 0.000741844161139199 1 1
0.0769280293138284 0.0760723503122335 1 1
0.0478545530499308 0.0470004141458378 1 1
0.023167328793993 0.0227409640259676 1 1
-0.0128935708637008 -0.0126435180093269 1 1
0.0347879075009706 0.0334351542178533 1 1
-0.0216749384269207 -0.0210877381477881 1 1
0.0952736318906614 0.0930898753499941 1 1
-0.0894651094908388 -0.0881944175904214 1 1
0.116749755857156 0.114851554553596 1 1
-0.0971423574478071 -0.0956446118469196 1 1
-0.00209325873663004 -0.00169258012400608 1 1
0.200374627677868 0.197052296491014 0 0
-0.0919306989002158 -0.0900442140447454 1 1
0.0319056248059271 0.0317743128748228 1 1
-0.0447709633544212 -0.0443804074603536 1 1
0.118540577364821 0.116061544913071 1 1
-0.0588476445184254 -0.0579808732971626 1 1
-0.0267515585429286 -0.0264058683609938 1 1
-0.109811103678705 -0.107049424644955 1 1
-0.109376661710829 -0.107282838688355 1 1
-0.0184916920198529 -0.0180273559560833 1 1
-0.106653579468902 -0.105508733027813 1 1
-0.109296849261692 -0.108148485350513 1 1
0.0356755874253919 0.0349365345781669 1 1
-0.05990606365734 -0.0583328227749883 1 1
0.076433963524165 0.0757416712233144 1 1
-0.167106339042658 -0.164189402614747 0 0
0.0693229387818101 0.0670788057246732 1 1
0.0425137779123685 0.0418473360102334 1 1
-0.0453087299090495 -0.044281734443528 1 1
0.0163624967346627 0.0163143545146057 1 1
-0.125621231673219 -0.123035540212233 1 1
-0.00959658441426273 -0.00917462577976577 1 1
0.0512013455397763 0.0501711948202763 1 1
-0.186210499879075 -0.183225744461525 0 0
-0.133361897085286 -0.131410398326528 1 1
0.011364375095317 0.01132584580608 1 1
0.0496911636445413 0.0483120854126452 1 1
-0.0984819201427777 -0.0972538650691749 1 1
-0.054412330494543 -0.0533702807284829 1 1
-0.129793453615338 -0.127019909432604 1 1
-0.128658319299709 -0.12538885770192 1 1
-0.0534470716795318 -0.0535722567817766 1 1
-0.155122376854144 -0.151280569325053 1 1
-0.0505571822610557 -0.0502554898641352 1 1
0.00636291940666614 0.00709997741886817 1 1
0.0591173183464877 0.0583835356921275 1 1
0.0105046447041657 0.010323334051169 1 1
0.034770482868688 0.0339555909863298 1 1
0.0134264818997369 0.0134543426161972 1 1
0.00630767396625199 0.00623448100310117 1 1
0.0292624570788372 0.0294097131306785 1 1
0.00221001506920673 0.00135933824091013 1 1
0.0508475928621861 0.0498637718267827 1 1
-0.0259817091905407 -0.0260644325564119 1 1
-0.229498338414974 -0.225566068522775 0 0
0.0577774669305555 0.0569150159792382 1 1
-0.0378461114011133 -0.0371708672924104 1 1
-0.0466914194881426 -0.046832645978263 1 1
0.222577158434232 0.218772059381721 0 0
0.0489463708888455 0.0490597844665517 1 1
0.104461600726428 0.103055387415122 1 1
0.0337011354583782 0.0338925034448037 1 1
0.0417783734634986 0.0409950455617264 1 1
0.0819121715687669 0.0811461213162578 1 1
-0.137483430977691 -0.13432401214151 1 1
0.0114803603909382 0.0112271474441918 1 1
0.156663670496363 0.153680837840161 1 1
0.0411250540087174 0.0411307091651795 1 1
0.0174174915855016 0.0168167959692014 1 1
-0.0537573590013862 -0.0532222770488837 1 1
-0.0384702669255607 -0.0378978478242008 1 1
-0.0264860885401497 -0.0259000826806749 1 1
-0.161402046673724 -0.15871411698889 0 0
-0.0122394625471245 -0.0124137111212689 1 1
0.151868943031098 0.149248155116735 1 1
0.11921618982549 0.117683821345562 1 1
-0.0732741230933008 -0.0721194602287632 1 1
0.00904873194034695 0.00832603783321966 1 1
-0.109351259151604 -0.107439406588297 1 1
0.0745136499017334 0.0727553377870293 1 1
-0.108504557747795 -0.10748684170321 1 1
0.0249420129675548 0.0240386997372754 1 1
-0.0120978114884883 -0.0121790127298578 1 1
-0.0338206956919484 -0.0331355993285858 1 1
-0.0095182400514917 -0.00930008135361163 1 1
0.068414216639741 0.0670854576518564 1 1
0.0265825758115067 0.0258191978540478 1 1
-0.0681672045421399 -0.0668776763953013 1 1
-0.0814429373618525 -0.080234229567898 1 1
0.0344510395594496 0.0328810561136553 1 1
-0.0288647655199488 -0.0287333725404723 1 1
-0.0917697966860313 -0.0902113462757318 1 1
0.10887598094048 0.105450408959893 1 1
-0.106749940748849 -0.104713840402752 1 1
-0.0237277767830603 -0.0233727448033366 1 1
0.0190034928026649 0.0186887688844759 1 1
-0.104211501395728 -0.102397568946621 1 1
0.168689811232708 0.164923827565488 0 0
-0.000246140601066262 0.00116614437129154 1 1
-0.0882250099639573 -0.0864114787485869 1 1
0.0134411360909002 0.0132600055244286 1 1
-0.0560053846606117 -0.0551224226255905 1 1
-0.00525588249976348 -0.00486919735444135 1 1
-0.0109870119009773 -0.0111564208565872 1 1
-0.0188147164982635 -0.0177359157773091 1 1
0.0222301516185795 0.0229808239734859 1 1
-0.145077067899162 -0.142118230466524 1 1
-0.033459533500321 -0.03294149517689 1 1
-0.0012937633383633 -0.00167366720536055 1 1
0.0170439259193596 0.016154604563701 1 1
0.083391509671166 0.0814275116836271 1 1
-0.127963889372794 -0.125429878923221 1 1
0.0520690079668691 0.0512317791889059 1 1
-0.0207234079383071 -0.0208079519132815 1 1
-0.0226134607868059 -0.0227910209898268 1 1
-0.00805963273703109 -0.00825284268319216 1 1
0.1306850729651 0.128170424198462 1 1
-0.139049190390416 -0.137097504681121 1 1
0.0360468719699692 0.0354482921632476 1 1
-0.0543212906707855 -0.0544293970531807 1 1
0.125897211488067 0.123716918510912 1 1
0.0718237291592673 0.0701944428764497 1 1
-0.0225805122797267 -0.0215140946559992 1 1
-0.00439368106588447 -0.00516048701870624 1 1
0.151102584432385 0.148057954208921 1 1
-0.084442416753545 -0.0825325873325603 1 1
-0.0346995081201246 -0.0336598950717644 1 1
-0.0192972513742081 -0.0191608471419823 1 1
-0.035044384089226 -0.0344792586668103 1 1
-0.0946669670386956 -0.0930077950961818 1 1
-0.0425692346417259 -0.0409422905207293 1 1
0.0525935979567718 0.0512116265409508 1 1
-0.0419469520064749 -0.0412388431156495 1 1
0.0047376596102692 0.00500690244689847 1 1
0.0777130528418571 0.0765006934645838 1 1
0.0230710378202345 0.0227759771023775 1 1
-0.0571568974454263 -0.0557055901286601 1 1
0.0323638405798109 0.0319493725102806 1 1
-0.107296886837781 -0.105178914160507 1 1
-0.0549716578714302 -0.0542001654409671 1 1
0.0448524554572827 0.0443067386075075 1 1
0.0745037276385116 0.0730960484134207 1 1
-0.0507773783331183 -0.0499191053570918 1 1
-0.11670787430883 -0.113451212083086 1 1
-0.00297703652865483 -0.00275866200022424 1 1
-0.0895461223750243 -0.0886510907438351 1 1
0.0443290763333356 0.0434362603610361 1 1
-0.114203476286748 -0.112103960954725 1 1
0.0343080458866504 0.0336834350582136 1 1
-0.0773331894278822 -0.0764232262029439 1 1
-0.0321291989060198 -0.0324901308512169 1 1
0.0241820675306651 0.0237491405153528 1 1
0.0986817256417548 0.0957073458334074 1 1
0.0556861407128352 0.0547364598692942 1 1
-0.00323696194671519 -0.00333507845392802 1 1
-0.0607372124095784 -0.0594283048956091 1 1
0.0805466887465617 0.0790558156221419 1 1
0.00496898557993672 0.00619675242667683 1 1
-0.00153790736387577 -0.00149941386091447 1 1
-0.00335800965548699 -0.00350980583741806 1 1
0.00275044399700037 0.00179874602480722 1 1
0.0482410611268114 0.048127738609733 1 1
0.0101989133564794 0.00981278918229407 1 1
-0.0219164769315963 -0.0207263672249933 1 1
0.0610703823905577 0.0598416409436923 1 1
0.163045786822295 0.160628373356974 1 1
-0.0474999058674575 -0.0467048491592715 1 1
0.00565382356883941 0.00651891162452612 1 1
0.135302443110996 0.13201185752317 1 1
0.0215294426679596 0.0204963662024007 1 1
-0.0965154796002403 -0.094983432083393 1 1
-0.108582971878956 -0.106751118363461 1 1
0.108829164580029 0.106961081002352 1 1
0.0427504785883309 0.0417441958842837 1 1
-0.0576487393240978 -0.0564164032117841 1 1
-0.0179089557150267 -0.0174415253964804 1 1
0.0315765542210601 0.0307787115022793 1 1
0.00979166919850064 0.011129433473028 1 1
-0.0651309818420345 -0.064090738226733 1 1
-0.105211883820895 -0.103210624411872 1 1
-0.034842088034395 -0.0338915422690663 1 1
-0.0368726342085913 -0.0360348893381298 1 1
0.1431335062876 0.140396640864182 0 0
-0.109938245988593 -0.108729364911572 1 1
-0.104949313749423 -0.102875989142086 1 1
-0.0404860173624029 -0.0396710099692636 1 1
0.00597061186407779 0.00635120578373832 1 1
-0.0163229344382426 -0.0160363104769751 1 1
-0.0242584928216106 -0.0233038593064028 1 1
-0.0484294267267279 -0.0482756065957184 1 1
-0.0155417047642589 -0.0149237117766989 1 1
-0.100989368948216 -0.0993806810937907 1 1
0.131024310275679 0.128619102194707 1 1
0.213288641939843 0.209664897529364 0 0
0.00889348282917231 0.00799770832704648 1 1
0.017694726410044 0.0170523461462618 1 1
0.0112510435975003 0.0110509099864028 1 1
0.0281007452408664 0.0269092031947657 1 1
0.0820283967147048 0.0808438906690149 1 1
-0.142618766911287 -0.140729562418712 1 1
0.0484504879104976 0.0482825120765505 1 1
0.0257280777538276 0.0257555212528981 1 1
0.00977734940389793 0.0105402587030274 1 1
-0.085823248140337 -0.084652677544575 1 1
0.115922060586349 0.114647873930365 1 1
0.00910890048425667 0.0090137084315845 1 1
0.0949747853447604 0.0930007456637194 1 1
0.0173064108016482 0.0182517908563806 1 1
-0.0429622048779301 -0.0422110395059234 1 1
0.111050461362831 0.108099088490484 1 1
0.149102982492994 0.146240935931303 0 0
0.0116920901244297 0.0111425587699199 1 1
-0.0714858443538478 -0.0698897990582599 1 1
-0.0251204203582939 -0.0253970326943069 1 1
0.118360628979687 0.116430340753765 1 1
-0.0404910681902566 -0.0396733503282783 1 1
0.0476637668056893 0.0476233208584767 1 1
0.0711048631501687 0.0693070641221174 1 1
-0.0191722204035314 -0.0187650841569356 1 1
-0.10515572608413 -0.103781322742393 1 1
-0.0665934783277091 -0.0652386659778945 1 1
0.0539442901870695 0.0518682309242531 1 1
0.0981397475010578 0.0961053261919112 1 1
-0.104724508061182 -0.103000790122261 1 1
-0.00743313262458244 -0.00728068986865422 1 1
0.134289134251337 0.131742340197254 1 1
-0.145922645995773 -0.143611358593113 0 0
-0.00646260372591783 -0.00574270414672404 1 1
-0.0716095416464699 -0.0702433141989703 1 1
0.225616725229069 0.221548569374701 0 0
-0.120852329076687 -0.118795770457572 1 1
0.0148655923421293 0.0148393550457039 1 1
-0.247766568952944 -0.242831817509494 0 0
0.0360966062692225 0.0350273549550815 1 1
0.157177937071045 0.154371631736447 0 0
0.0398526904635017 0.0390670459447357 1 1
-0.169323465854651 -0.166551613498594 0 0
0.0346812258022596 0.034320051046442 1 1
-0.119363781109394 -0.117535898364614 1 1
0.0477350395634265 0.0472421117046364 1 1
-0.114660943389661 -0.112780484365495 1 1
0.0858260868216085 0.0844933431459204 1 1
-0.00814423883979768 -0.00745689194690287 1 1
0.103637353924385 0.101779678042285 1 1
0.021284093967022 0.0212898591488985 1 1
0.172543837651588 0.169605712461318 0 0
-0.0236564746417388 -0.022434774937088 1 1
0.019801114000911 0.0191073119233768 1 1
-0.00556009695992851 -0.00544609154371097 1 1
-0.0779642724999282 -0.077226553073711 1 1
0.0535900023205149 0.0529194726061239 1 1
0.0195450616916115 0.0199884276614881 1 1
0.00290043241966275 0.0027189596872548 1 1
0.0715723721891612 0.0706075957109952 1 1
-0.0173763596375713 -0.0175777609974409 1 1
-0.0336154541593733 -0.0321785687745834 1 1
0.0214529815037085 0.0213763534534098 1 1
0.0386996395506649 0.0380535858017733 1 1
-0.048888964550594 -0.0491582212520919 1 1
-0.0109218175021303 -0.0115895607493987 1 1
0.117107698942803 0.114800119102456 1 1
0.0880442857033545 0.0862244426985151 1 1
0.0892715115459835 0.0881160399761005 1 1
0.118132781018687 0.115259481655706 1 1
-0.0453441027723928 -0.0452432544558002 1 1
-0.0739120635990013 -0.0721297896270253 1 1
0.105235972847104 0.103764979572834 1 1
0.0840536305892007 0.082106321747889 1 1
-0.086195635933778 -0.0850513488851452 1 1
-0.0505138011089354 -0.0495535723723438 1 1
-0.0762957159353536 -0.0751274164800116 1 1
0.0647476872124133 0.0629506911349593 1 1
-0.0754587905700719 -0.0740151395049686 1 1
0.0792210932513538 0.0782220259452277 1 1
0.0567984604516591 0.0555555520394141 1 1
0.0938758453094172 0.092465508151182 1 1
0.00119154878929161 0.000842876688763865 1 1
-0.214185542787562 -0.210302124002057 0 0
0.0639712936474063 0.0621941228034153 1 1
-0.0709404877410903 -0.0698779751856082 1 1
-0.0102625368258058 -0.0101133920313939 1 1
0.056935622582364 0.0562272400527009 1 1
0.0839009757250691 0.0824171845267932 1 1
-0.0252535284325222 -0.0248859629023078 1 1
-0.106650610646938 -0.105010916694141 1 1
0.0302657796111236 0.0299646703442746 1 1
-0.0679355254169052 -0.0668176559504053 1 1
0.0211884004861965 0.0205476116151162 1 1
0.0877529018713323 0.0861917637558076 1 1
0.0560801714409812 0.055012059142382 1 1
0.0827499186292948 0.0814494731398061 1 1
-0.0798775046975572 -0.0786690066866608 1 1
-0.0956091777971169 -0.0953279873083954 1 1
-0.0800455211520616 -0.0781374647167853 1 1
-0.202136435464281 -0.198556545182959 0 0
-0.100803967487315 -0.0987082611428226 1 1
0.0325169392487476 0.0313272502534572 1 1
-0.0317875396884383 -0.0317555494564115 1 1
-0.0335357611440401 -0.0328353281401134 1 1
0.0623784630840721 0.0604191115315464 1 1
0.00320296868790836 0.00334385426734573 1 1
-0.0301379329390113 -0.0292502653126735 1 1
0.118584150669817 0.116553256066549 1 1
0.0418135572280323 0.0414998562505454 1 1
0.10319034163721 0.101843695051239 1 1
0.0184415309994219 0.0179165448964581 1 1
0.0291770291786247 0.028745734223939 1 1
0.0599780816632079 0.0584377454861384 1 1
-0.0358502518320653 -0.0354912092684222 1 1
-0.0577053735072821 -0.0577421752978107 1 1
-0.0374695121272666 -0.0367032256669048 1 1
-0.0936836987299118 -0.0921628577296766 1 1
-0.00864055113321969 -0.00852659433095483 1 1
0.279486859363591 0.273525237641514 0 0
0.0451652632051909 0.0447317288194173 1 1
-0.0990726407790214 -0.0972756005703683 1 1
0.0444095222809518 0.0434404654397679 1 1
0.0466681364499278 0.0449057683682953 1 1
0.0449403532097811 0.0430700658120986 1 1
-0.195069409725668 -0.190433980660638 0 0
-0.0094311155551677 -0.00980521020717771 1 1
0.0630550615098218 0.062870738799447 1 1
-0.069552236262936 -0.0682010640555711 1 1
-0.00454781767714911 -0.00450528465858094 1 1
0.141343748655663 0.138191470645365 1 1
-0.0520658410188623 -0.0510674408111048 1 1
-0.103940429757896 -0.102341023739966 1 1
-0.036223504128668 -0.0350324328234394 1 1
0.295333289444839 0.289591301269237 0 0
0.0582189792316197 0.0568160385715495 1 1
0.0155509699841865 0.0155240990253299 1 1
0.0347251798161941 0.0338644918262103 1 1
0.0353392603171703 0.0348448914785904 1 1
-0.0154820034719429 -0.0156250783960912 1 1
-0.0701554887129812 -0.0691727207507024 1 1
0.0358418354999346 0.0353408151638697 1 1
-0.0725034610447011 -0.0710150407831401 1 1
-0.0514124522606937 -0.049979474887397 1 1
0.15142153108824 0.148123861205196 1 1
-0.0372429994541331 -0.0363246547358225 1 1
-0.0148110822150943 -0.0146912534024425 1 1
0.0126076731893405 0.0121342230094389 1 1
0.0288708217684764 0.0283919905842153 1 1
0.0844397660202402 0.0823231182674373 1 1
-0.0728045843433141 -0.0714260592558196 1 1
-0.167243939230821 -0.163566021897726 0 0
0.142432773553342 0.138953429495626 1 1
0.0207465401346729 0.0207144269668542 1 1
-0.0476335808680232 -0.0458629508145078 1 1
-0.0227837018831359 -0.0221654751313308 1 1
0.106489569647561 0.10358095392105 1 1
0.0199989514951822 0.0200052006744494 1 1
0.132338009425168 0.129875597500493 1 1
0.0316157013162032 0.0313849423511164 1 1
-0.0514069863731035 -0.0501420739524673 1 1
0.0421731275777766 0.0414487707994103 1 1
-0.0295709356788188 -0.0291391296863316 1 1
0.0630153716630774 0.0617412094526034 1 1
-0.0507407128346345 -0.0495816474304093 1 1
-0.0330240825583518 -0.0326791171482538 1 1
0.0161018276955556 0.0159833658681856 1 1
-0.0591156562545751 -0.0586844852682591 1 1
-0.0284560261601155 -0.0271196532133726 1 1
0.073160977275654 0.0717585269766345 1 1
-0.0318737428956692 -0.0302737310773785 1 1
0.0426158504164705 0.0420013921710998 1 1
-0.0833144025107919 -0.081209270052141 1 1
-0.0448286797668453 -0.0447822154942219 1 1
-0.0222009015983734 -0.0225709363654657 1 1
-0.00499777075592503 -0.00481486639614563 1 1
0.152085706846039 0.149249505976635 0 0
0.134720988005071 0.13184439332536 1 1
-0.021655303487042 -0.0210878515638379 1 1
-0.0256037320169728 -0.0256049338649724 1 1
0.0114412641873428 0.0117337635366049 1 1
-0.0257074733341925 -0.0248629312547594 1 1
-0.265594119238657 -0.260589885474393 0 0
-0.157717753071256 -0.155055856916169 0 0
-0.119777906391031 -0.11773079511346 1 1
-0.0965131832238698 -0.0951044347110642 1 1
0.0645187237045502 0.063401249105618 1 1
0.180058836599833 0.176694062162469 1 1
-0.0141141374225221 -0.0140290038241503 1 1
-0.100293383636338 -0.0988246256087587 1 1
-0.081496113494786 -0.0795508420487307 1 1
0.0228856382402291 0.0223179785047502 1 1
-0.0336442855634384 -0.0336600750641557 1 1
0.0341005561620913 0.0337746209386387 1 1
0.148623742248758 0.146839070571182 1 1
-0.0826777502799115 -0.0816204867241699 1 1
0.11083696518598 0.108566780903388 1 1
-0.1401853618618 -0.137931101473892 1 1
0.032769249922543 0.0317258874286307 1 1
-0.0894994405480039 -0.0883335605845311 1 1
-0.0454434376351728 -0.0445251969209167 1 1
0.229909405648209 0.226851456252227 0 0
-0.0108448167326121 -0.00985553950378876 1 1
-0.10917516731376 -0.107004692144584 1 1
-0.049802011111038 -0.0487712378426994 1 1
0.0488046909949287 0.0478328292943953 1 1
-0.0200081373079593 -0.0194442483745288 1 1
0.191760577707805 0.188175135919679 0 0
0.0242921189123841 0.0227653449018015 1 1
0.05061660690239 0.0496107816401539 1 1
-0.0441405202153995 -0.0429519922734222 1 1
-0.0189982657943728 -0.0187829941984777 1 1
-0.0208552848838618 -0.020346070151391 1 1
-0.212315405461635 -0.208484472522957 0 0
0.0532955033833887 0.0524529590200592 1 1
-0.0295487970601058 -0.0285560962099364 1 1
-0.0730911452017689 -0.0717947632846342 1 1
-0.0186437599249669 -0.019095318666072 1 1
-0.000824580752943624 -0.000651485974647507 1 1
0.0244315386771804 0.0234860804983781 1 1
0.09043600758625 0.0886083115509219 1 1
-0.00209129186900876 -0.00223846594800056 1 1
0.061971338837588 0.060693692132678 1 1
0.0651679877971082 0.0633631655032838 1 1
0.00682609660015642 0.00724465587567082 1 1
-0.0731779972118554 -0.0728656502469374 1 1
-0.0121729302379463 -0.0111492982477909 1 1
0.0270546878404035 0.0259174084900258 1 1
0.101011327182323 0.0992432566896006 1 1
0.127893882938534 0.124970870754469 1 1
-0.0555205042532357 -0.0539152609276141 1 1
0.0746887227426471 0.0733225842259842 1 1
0.0349028559194223 0.0346796516701239 1 1
-0.0623151098179538 -0.0618309177237236 1 1
0.065630625791517 0.0644677449259539 1 1
0.126911682495631 0.124710574329035 1 1
0.0126857211067566 0.0122461993613999 1 1
0.0318270752382267 0.031664495443817 1 1
-0.0343505704299343 -0.0343719680046604 1 1
0.16192239778756 0.158493538175102 1 1
-0.231709185830946 -0.228063921844437 0 0
-0.165468885663444 -0.162671249012002 0 0
0.0943202912154983 0.0929143861515106 1 1
0.0525841226115836 0.0506476200137663 1 1
0.012617204374213 0.0112849512480206 1 1
0.00679361571742677 0.00627093913230032 1 1
-0.0909878832549265 -0.0895112110857244 1 1
-0.108804359755364 -0.106856960830728 1 1
-0.0548442919374624 -0.0540427602109921 1 1
0.00362447732543594 0.00381250940124346 1 1
-0.0689586062289259 -0.0683595391618913 1 1
0.0815066016471865 0.0799734963394608 1 1
-0.0416090215360461 -0.0399717694264774 1 1
-0.0352697677809462 -0.0343162398088524 1 1
-0.116695400137457 -0.114963775248513 1 1
0.0262502782599813 0.0258652777475457 1 1
-0.0894117868581533 -0.0882293037252581 1 1
-0.000742520469842591 -0.0018118809824807 1 1
0.191446123605072 0.187126587903258 1 1
-0.126813376462485 -0.124768825447156 1 1
0.00291821361557454 0.00235200087247458 1 1
-0.00248806612320227 -0.00238976829269507 1 1
-0.0796200917541851 -0.0779449335907512 1 1
0.15429333484786 0.151555348879457 0 0
-0.0122528624345155 -0.0130537113270442 1 1
0.0763462595563669 0.0748990963533462 1 1
-0.0362213472035772 -0.0352166418401299 1 1
-0.00674277748213291 -0.00625406222260389 1 1
-0.0285768856338014 -0.0272917819960559 1 1
-0.0910841723938936 -0.0899212723303158 1 1
0.159965702343185 0.156923868805306 0 0
0.0803594306166809 0.0788646443836981 1 1
-0.0595495498388039 -0.0585161647914101 1 1
0.108766211373717 0.107066584299925 1 1
-0.0474162365922445 -0.0464444696162862 1 1
0.119468702450278 0.118369099030859 1 1
-0.0168715256850886 -0.0157786136724732 1 1
0.127074206344335 0.12428740168911 1 1
0.0435416138872639 0.0426991744312407 1 1
0.0181500514878543 0.017117250973438 1 1
0.0635255518164564 0.0624750446205532 1 1
0.173538395413986 0.17100231180136 1 1
0.0234117905686333 0.0229242832057162 1 1
0.0433596445861196 0.0428316065037898 1 1
0.0283368569141256 0.027803069807385 1 1
0.00944176356430436 0.00927532288532603 1 1
0.084068053007379 0.0819288686059799 1 1
0.00556352752133321 0.00542411250666719 1 1
-0.0368530819549855 -0.0359933522744336 1 1
0.0353943246087752 0.0345172499371311 1 1
0.0163900910084588 0.0161232518838359 1 1
-0.0155110270507395 -0.0145357028948262 1 1
0.100563135486084 0.0986230580784973 1 1
0.0552528976322224 0.0542349912140801 1 1
-0.0246524826818429 -0.0238190096175877 1 1
0.0577170512847284 0.056235044722626 1 1
-0.0591958077283882 -0.0579649783005874 1 1
-0.018488686922978 -0.0178425464285941 1 1
0.0337230955591575 0.0319031317032363 1 1
0.0683315635063638 0.0672173180983879 1 1
-0.0396479664122648 -0.0391615066984356 1 1
-0.109754069650608 -0.107535533082359 1 1
-0.030899055620193 -0.0299268910875292 1 1
0.088100783434057 0.0866513305131657 1 1
0.0148981163943435 0.0152844983743619 1 1
-0.0253148768629137 -0.0251389268207849 1 1
0.019638522234277 0.0191256081810179 1 1
0.0799863289068656 0.0780147245508478 1 1
-0.0257149639810235 -0.0250369631280637 1 1
-0.0048018151790242 -0.00433697284501634 1 1
-0.142409698738885 -0.139643797468769 0 0
-0.162134428707934 -0.159089402000369 0 0
-0.0880715488546996 -0.0864895638781567 1 1
-0.0618738202626269 -0.0607181548199072 1 1
-0.0260821856100378 -0.0253464401685621 1 1
-0.0954895460847189 -0.0935541062810152 1 1
-0.139929896072312 -0.137661917599462 1 1
-0.028590156093311 -0.0273069930160213 1 1
0.0292984082383313 0.029004555948517 1 1
-0.0382329096314421 -0.0376300235784763 1 1
-0.0403530236888758 -0.0393890713765197 1 1
0.084652964578021 0.0829254607857289 1 1
-0.139647052569713 -0.136764599130647 1 1
0.0637904696335406 0.0624036311489532 1 1
-0.0475508304679447 -0.0466394496948797 1 1
0.0631680803500268 0.0619743925382318 1 1
-0.153462051764544 -0.151156204654036 0 0
0.0414427346572833 0.0416582500284853 1 1
0.0961946662885561 0.0934619481097561 1 1
-0.0453973297610388 -0.0448935590084005 1 1
-0.0628463600784782 -0.0620994749964865 1 1
0.0761596449013634 0.0743028142782639 1 1
-0.077884860785053 -0.0762993419513483 1 1
0.079065248887624 0.0778031057058172 1 1
0.0186203234915071 0.0186444496790746 1 1
0.0564734257780311 0.0557449716717178 1 1
0.0862129654373551 0.0840841841195299 1 1
0.0135053316286098 0.0130642296120295 1 1
0.0572445647227383 0.0562206382552543 1 1
-0.0570244528755775 -0.0556530535325377 1 1
-0.0302759803521306 -0.0297787000282218 1 1
-0.0312370944868619 -0.0297980686229113 1 1
-0.00442154585663988 -0.00405064747991664 1 1
0.026472931608983 0.025631081484725 1 1
-0.165037391268657 -0.162300082709645 1 1
-0.038668603614645 -0.038483683219226 1 1
0.0279025272756088 0.0273552310192634 1 1
-0.00344170636114551 -0.00271264231920507 1 1
-0.15190832940741 -0.149732868198265 1 1
0.0337815372854468 0.0329907415288322 1 1
-0.0787197003620684 -0.0770948974608337 1 1
0.0167636833219573 0.0162283341983154 1 1
0.104785074326122 0.10332094150722 1 1
-0.0377008336608679 -0.0365679727934632 1 1
0.0181494805226668 0.0180854213989798 1 1
-0.0577678991026191 -0.0565909455065127 1 1
0.0011613615063255 0.000525191858001226 1 1
0.105922823903678 0.103132478492143 1 1
0.0347611420080033 0.0338538484002785 1 1
-0.00852477050555702 -0.00813498090830776 1 1
0.0256238140808002 0.0246897705259723 1 1
0.0533255065797075 0.0510984314326169 1 1
-0.0226918037059655 -0.0229186228502262 1 1
-0.0697381604002673 -0.0686112493470557 1 1
0.00123110653140079 0.000541035403064306 1 1
-0.0869011769454055 -0.0856617917400282 1 1
-0.0140612489285614 -0.013549654040609 1 1
-0.0239314254161293 -0.0233826498958786 1 1
-0.00755917253157675 -0.00759377665790658 1 1
-0.209472297975011 -0.205367097732505 0 0
-0.00630181646148897 -0.00598018223077197 1 1
-0.0424822099167981 -0.0416069754778159 1 1
-0.0270302220958543 -0.0274290509443828 1 1
-0.172632518067324 -0.16932259067431 1 1
0.0688761330564727 0.0677518804550142 1 1
-0.107610316004616 -0.10568805181208 1 1
0.0148319818424319 0.0145445802717861 1 1
0.186848809038093 0.183594368616852 0 0
-0.0113326745492353 -0.011162584920485 1 1
-0.0660358661836936 -0.0646557017673809 1 1
0.05698541454664 0.0554765092082416 1 1
0.0347136829069937 0.0341987396766277 1 1
-0.0698560113871911 -0.0684324124879379 1 1
0.00607803946790487 0.00582779004467945 1 1
2.21494017811673e-05 0.00121129014633522 1 1
-0.127353757536452 -0.125220412860356 1 1
-0.0299682561789299 -0.0294703345869137 1 1
-0.000420509071869945 -0.000662156219089123 1 1
0.0285175505793561 0.0279922068994445 1 1
-0.0287564452102277 -0.0282582077216936 1 1
0.0467516585366972 0.0450071516470449 1 1
-0.121402908601117 -0.11942749549652 1 1
-0.0226050717134953 -0.0211136653147427 1 1
-0.120254581710204 -0.117225839832805 1 1
0.0260753711202875 0.0257612191384612 1 1
-0.0409928726956365 -0.0405053294169801 1 1
0.0494999058612735 0.0494723449317468 1 1
0.0749253399477172 0.0733254893748331 1 1
-0.228634586198091 -0.225004686296529 0 0
0.143248819495267 0.139319069571122 1 1
-0.0419834828644758 -0.0419177619394873 1 1
0.0308518116670041 0.0296105375565354 1 1
-0.0567700553441503 -0.0556188568427321 1 1
0.0239774089370404 0.0237016633929498 1 1
-0.0612413559438283 -0.0597519083704287 1 1
0.0837215929923014 0.0824519063611813 1 1
-0.0430762651899532 -0.0424687275941889 1 1
-0.147343781487976 -0.144749797218629 0 0
-0.0466740957900213 -0.0461020633408016 1 1
0.0811057371539235 0.0796556794142152 1 1
0.0185263405250605 0.0182017425469445 1 1
0.00647595588509775 0.00564197750579666 1 1
-0.0793288736499783 -0.0773609134293061 1 1
-0.025960523128421 -0.0256665367897223 1 1
-0.079426040205112 -0.0782267435687942 1 1
0.0626243200782043 0.0609310247613277 1 1
-0.0350744721058601 -0.0343660858855719 1 1
-0.0568940633351488 -0.0565732949050874 1 1
-0.103293643972917 -0.101422359697802 1 1
-0.023740231725738 -0.0244144434693227 1 1
-0.0407436775183101 -0.040991997893011 1 1
-0.00508879883314544 -0.00562662121026848 1 1
-0.141140815750963 -0.138413204966141 1 1
-0.102786038162079 -0.101248568339846 1 1
-0.163480828912114 -0.161545139590255 0 0
-0.0202324791428437 -0.0192824851216997 1 1
0.0151515134729789 0.015004710500094 1 1
-0.128782639822582 -0.127475648815762 1 1
-0.0687897282110449 -0.0666553387176743 1 1
-0.131078571609725 -0.12877113016783 1 1
0.002863561138956 0.00224006714878851 1 1
0.0657225565982723 0.0645247870865297 1 1
0.00181447158906676 0.00201359979275386 1 1
-0.0874394067153291 -0.0846476211152913 1 1
0.0897687483129258 0.0880353093975145 1 1
-0.0952348809951105 -0.0936368991512095 1 1
0.139524243449663 0.136967432251233 1 1
-0.0436964726152036 -0.0429343084788564 1 1
0.125377564705332 0.122786223981459 1 1
-0.0160527789936658 -0.0155114077963376 1 1
0.0793184358643351 0.0776053709424061 1 1
-0.033369146429591 -0.0335921325132314 1 1
0.117701351103257 0.115597488716342 1 1
0.00649217503627956 0.00658005902203933 1 1
0.0552334215340549 0.0544508491551317 1 1
-0.000871184994447406 -0.000837403150981408 1 1
0.0439105141816989 0.0432036378580757 1 1
-0.108843508520341 -0.107469634792596 1 1
0.0569875266967496 0.0561343932949478 1 1
-0.0497022195428813 -0.0490332955385277 1 1
0.12252533295301 0.11990551153827 1 1
0.0365489295446193 0.0353542343364994 1 1
-0.212106746145986 -0.208658628402969 0 0
-0.100950982332596 -0.0987241003982562 1 1
-0.0613302330058123 -0.0597326153205821 1 1
0.117892482930658 0.116396791202887 1 1
-0.149571743965164 -0.146723963822569 1 1
0.081204576890106 0.0800712454209913 1 1
0.0542146766654326 0.0532797043415908 1 1
-0.101833287327367 -0.100683584818806 1 1
-0.0228250178614862 -0.021657615297762 1 1
0.0382234165086799 0.0370247621502242 1 1
-0.049645174631852 -0.0490738549255088 1 1
-0.0566501618245363 -0.0560110595481557 1 1
-0.00957047926166645 -0.00870759758020628 1 1
0.150437214753348 0.146590513824322 1 1
-0.0318594316598466 -0.0313037406546521 1 1
-0.143855512922016 -0.141564734695311 1 1
0.0879091097853966 0.0858129637851547 1 1
-0.0904451424120923 -0.088823873949877 1 1
0.0214305857460605 0.0206653852236458 1 1
0.0438129542765397 0.0433836518736074 1 1
-0.0551041621128269 -0.0542760203301187 1 1
0.0409356000904601 0.0404671492731307 1 1
-0.0136707748255808 -0.0135463451659375 1 1
0.0264613999471813 0.0259964006450989 1 1
0.0257023489993034 0.0252571099292697 1 1
-0.125063120130846 -0.122920569286666 1 1
-0.0197276991470132 -0.0192228344998676 1 1
0.0832127909114393 0.0805834479500133 1 1
0.0234192080197904 0.0237717404756661 1 1
0.0739567347213449 0.0726271947309665 1 1
-0.0138893723224994 -0.0134776094890864 1 1
-0.0752375616248901 -0.0729624121371783 1 1
-0.0538373435001976 -0.0530329445105863 1 1
-0.0655719345906664 -0.0637323855465724 1 1
0.0100493397313419 0.0102838412217047 1 1
0.0782279444265851 0.076558530604603 1 1
0.0595670295649752 0.0577997998819008 1 1
0.144772160992871 0.141752096339941 1 1
0.0440554886707446 0.0439187080496646 1 1
-0.0464167335926615 -0.0452347372335274 1 1
-0.11262817263595 -0.111021788207227 1 1
0.045673904011186 0.0446771157967178 1 1
0.0899624689284956 0.0878517942449866 1 1
-0.00678301967304428 -0.00697493230855764 1 1
-0.076829248574016 -0.075949395540217 1 1
0.00486014751311303 0.00444908220226768 1 1
0.118296485417243 0.11613937574019 1 1
0.034141522000613 0.033767287181932 1 1
-0.0926798503103261 -0.0907727205978081 1 1
0.0422564690794654 0.0411462459353872 1 1
-0.0468896053120187 -0.0458111744377357 1 1
-0.0836545172529213 -0.0826862468153581 1 1
-0.134250300083161 -0.132157817207007 1 1
0.0405612865955386 0.0392577131781281 1 1
-0.0380230673022917 -0.0373581385252747 1 1
0.0259898455593921 0.0256210202905869 1 1
0.000580024953929337 0.000547035602125833 1 1
0.160286758303494 0.157195930747578 0 0
0.026296173313413 0.0259705055632859 1 1
0.155636102060423 0.153072405730303 1 1
-0.025053315050929 -0.0247046456786147 1 1
0.0975872896649223 0.0950563662785726 1 1
-0.0988936279103543 -0.0975186542821081 1 1
0.00757820231714405 0.00768314249955135 1 1
-0.248200999144933 -0.24429683652815 0 0
-0.0636213986882132 -0.0630921381481111 1 1
0.0231257982690266 0.0222981705000081 1 1
-0.0204898528014592 -0.0197642797521734 1 1
0.113061149888161 0.110700823457471 1 1
-0.123866781518937 -0.120917275100526 1 1
-0.0362911577220488 -0.0350778474571563 1 1
0.0256971117971886 0.0252537281532811 1 1
0.0875487845221834 0.0855263100493092 1 1
-0.110788862779911 -0.109163622743443 1 1
-0.157144906220516 -0.154253459063316 0 0
-0.0658618163953904 -0.0647263008090548 1 1
0.0220923070706971 0.0217265423330284 1 1
0.00382891517996164 0.00317055965834619 1 1
0.0986942257809662 0.0972432152500422 1 1
-0.0634236159954391 -0.0625792575822326 1 1
-0.00516962007889299 -0.0052255185292768 1 1
0.065556734437398 0.0651170509818802 1 1
0.0710357743498607 0.0692212620583363 1 1
0.00586540097158728 0.00633330146166638 1 1
-0.0262972771785501 -0.0254442967679352 1 1
-0.0261528095618214 -0.0245028928601416 1 1
0.0111063100520499 0.0108356710577166 1 1
0.0113272563237628 0.0109026273693604 1 1
-0.0428262740783091 -0.0423902040577288 1 1
-0.0299125784759203 -0.0295020401789609 1 1
-0.0293313815364587 -0.0287410852427672 1 1
-0.0855484687970661 -0.0842896542558193 1 1
-0.0235121302679257 -0.0236614483727268 1 1
-0.130432779088325 -0.12782849091268 1 1
0.117385293227629 0.115288747909846 1 1
0.0449001406600526 0.0448261117423067 1 1
-0.0373471151891181 -0.0369093533578352 1 1
0.219594946198522 0.214527722566102 0 0
-0.0392571981343694 -0.0376297016953547 1 1
0.0844546343779187 0.0833207915709737 1 1
-0.0737366512132282 -0.0715364761612769 1 1
0.0844945344857513 0.0827724488497868 1 1
0.0534790257912151 0.0519824805220569 1 1
0.0463583680020639 0.0462353498616557 1 1
0.0879029024721222 0.0864565858367295 1 1
-0.0972905273045779 -0.0947996792860514 1 1
0.0829665768822825 0.0818119350020798 1 1
0.172250661572814 0.168267646198488 1 1
0.222372880419311 0.217911656641896 0 0
-0.0563633224971213 -0.055293698424905 1 1
0.216107153513027 0.212668341905035 0 0
0.098847942786368 0.0973325973079285 1 1
0.132049979447645 0.129877097877159 1 1
0.0394474623156453 0.0386365546913246 1 1
0.0831844161716338 0.082029082283345 1 1
-0.0224042928987654 -0.0227414239841134 1 1
0.0322685938808766 0.0312059016095801 1 1
-0.11313604993236 -0.111240040592746 1 1
0.0390354134846527 0.0383770851832023 1 1
-0.101580525686467 -0.0995638844293036 1 1
-0.00770614658716133 -0.00806045677290649 1 1
0.0338303886078951 0.0327816088339277 1 1
0.0263339237629645 0.0251975529464479 1 1
-0.0791015810700185 -0.0776529008718108 1 1
0.135814293035627 0.133287877681325 1 1
-0.100550915678932 -0.0988383450853279 1 1
0.0895857131199969 0.0879785179867137 1 1
-0.243678332699329 -0.239417022092884 0 0
-0.0644642268989724 -0.0635563968514717 1 1
-0.0804322703260921 -0.0790578441490146 1 1
0.0309836702905833 0.0309361698052088 1 1
-0.132723983681978 -0.13056031631741 1 1
0.0342219817715986 0.0335554903586084 1 1
-0.106020998130882 -0.104721368372456 1 1
-0.0227107826822333 -0.0220173938702697 1 1
-0.180498666959726 -0.177189938044337 0 0
-0.0162893500630934 -0.0158059596367139 1 1
0.0259643817827815 0.0253077173185867 1 1
-0.0689981556549321 -0.0670561023167155 1 1
0.198174402177429 0.194929483484154 0 0
0.0312306163999723 0.0297060073015728 1 1
0.131411009892883 0.128802867614445 1 1
0.172523558258364 0.169111178899837 1 1
-0.0628513322550994 -0.0618861314674528 1 1
-0.088970816779518 -0.0888482536149786 1 1
-0.0272089790215769 -0.0275753056330078 1 1
0.150837096841561 0.14815711883019 0 0
0.0545660645773177 0.0542826321337183 1 1
0.0370754577434799 0.0358681922706402 1 1
-0.0153174495811273 -0.0152722020118028 1 1
-0.00289928437136967 -0.00224076041011815 1 1
-0.0802627987817991 -0.0787557233170085 1 1
0.209139041542582 0.206426061094466 0 0
-0.00329620301534313 -0.00357143381766212 1 1
-0.124112112356797 -0.121883109074291 1 1
0.0778345591508701 0.0767810952698333 1 1
0.0852009772031898 0.0838161430049102 1 1
-0.0752855952736441 -0.0733906076951333 1 1
0.0460934325127522 0.046539488485262 1 1
0.139953652415137 0.137468644006148 1 1
-0.116277844772173 -0.11385446111305 1 1
0.0201312650721445 0.0205518275036028 1 1
0.138622926622741 0.136625076570369 1 1
-0.0490322716068986 -0.0476265059124465 1 1
-0.0457674975241321 -0.0457510574466594 1 1
0.0362021111766809 0.0349298724274595 1 1
-0.0605743028332037 -0.0582652116411592 1 1
-0.0566143487520043 -0.0555884092455932 1 1
-0.00159592575939012 -0.00131269100167204 1 1
0.0126778809150867 0.0120752402068408 1 1
-0.0959126063440948 -0.0939850208226001 1 1
0.00422930064502898 0.0049430376889906 1 1
-0.0022582238120402 -0.00338138472674787 1 1
-0.0362457339109194 -0.0357978545667908 1 1
-0.0806593739554703 -0.0783385242844307 1 1
-0.0868584065099704 -0.0855077525608556 1 1
0.117049139471761 0.11476534283791 1 1
0.0552337557259602 0.0550066184521551 1 1
0.0698442433182144 0.0690082533783915 1 1
0.0249362820857764 0.0251396435541236 1 1
0.0299443481167079 0.0297663938123726 1 1
0.00397620040478365 0.00360360607776873 1 1
0.113031453281714 0.110878967055733 1 1
-0.022873812036093 -0.0226308211788041 1 1
0.127926170382215 0.125410504747535 1 1
0.0553249159595143 0.0544199466113662 1 1
0.0855580605949108 0.0836709318229044 1 1
-0.0407534544520191 -0.0401690182078169 1 1
-0.108248272132603 -0.105885623861337 1 1
0.0836418332219357 0.0826630522018267 1 1
0.0472502409624027 0.0453538116309227 1 1
-0.0153328151670603 -0.0146992618943649 1 1
0.0113549113583999 0.0106961282935705 1 1
-0.0837457583503241 -0.0826752890996807 1 1
0.092194633916836 0.0895127276547679 1 1
0.0248097409796842 0.0236335230823625 1 1
0.160806839078082 0.158140052595657 1 1
-0.0693879138096253 -0.068945405998241 1 1
-0.0733376969161115 -0.0719989188924369 1 1
0.173697536763238 0.170670235192831 1 1
0.29583605149715 0.290116266457951 0 0
-0.0360371552328091 -0.0362766223056473 1 1
0.0228400859058789 0.022202191669014 1 1
-0.0625120895416057 -0.062096689804208 1 1
-0.202704672011467 -0.199291194981342 0 0
0.13268958719121 0.130169241349226 1 1
-0.0583479948915578 -0.0561003930840085 1 1
-0.0330449470920137 -0.0334226420139887 1 1
-0.0256469719162869 -0.0241939954789462 1 1
-0.0173396024645723 -0.017236197120508 1 1
-0.0803762156865685 -0.0787968742042682 1 1
0.174429030140176 0.171662621494681 0 0
0.0341181119541361 0.0320029566972275 1 1
0.0912819825455485 0.0905221029574405 1 1
-0.0867044263682421 -0.0850826559172978 1 1
-0.0710658421396605 -0.0697471446017049 1 1
0.113340195663887 0.111283531613488 1 1
0.0841601510235214 0.0825726314716747 1 1
0.102358450334137 0.10115954875027 1 1
-0.0901273302794591 -0.0882429980018556 1 1
0.109375556483358 0.106653696721321 1 1
0.0437549817648451 0.0422805274704225 1 1
-0.0787822787778437 -0.0771036163652207 1 1
-0.163724355282775 -0.160284667949599 1 1
0.113716640945526 0.112331143758799 1 1
-0.0414211029851179 -0.0408399737147778 1 1
-0.133455090537022 -0.131012032933678 1 1
-0.118664594893833 -0.115937006472837 1 1
0.0596514142852286 0.0586588793721856 1 1
0.0119961782061011 0.0120975091701251 1 1
-0.10122878867203 -0.0993842661992864 1 1
0.0696341854889076 0.0681149852413286 1 1
0.058809202231202 0.0587176626909897 1 1
0.0341913394387971 0.0332449765393255 1 1
0.0337764348373836 0.0328940186253203 1 1
0.0490396969956179 0.0483693635071834 1 1
0.0178145415748334 0.0164648652075013 1 1
0.0612757066635319 0.0597938995230934 1 1
-0.0640310954193816 -0.0627623419925977 1 1
-0.0294847009473723 -0.0289465631363813 1 1
0.0718910315659793 0.0703853477257539 1 1
-0.0165162412421044 -0.0161174635090341 1 1
0.026020903630538 0.0252196475454767 1 1
0.0674893622281061 0.0659182325146176 1 1
-0.0891366872516946 -0.0877708942341832 1 1
0.108261570144387 0.106559532631666 1 1
0.132072873480231 0.129745458204008 1 1
-0.0534695813849353 -0.0513362539856729 1 1
-0.16237306649362 -0.158824696364296 0 0
-0.0529781735666411 -0.0521240123119313 1 1
0.122182471139687 0.119861473419515 1 1
0.0335647899436347 0.0325259714561165 1 1
-0.0650313306658713 -0.0636432135374723 1 1
0.039761364834582 0.0392793979219458 1 1
-0.0192313308826194 -0.0187608788731339 1 1
0.224193010401014 0.220397387801027 0 0
0.00571351965683988 0.00551387093074926 1 1
-0.0217597856107217 -0.0213771288680039 1 1
-0.0241500085823584 -0.024124315507405 1 1
-0.189464181057102 -0.185517041103125 1 1
0.105568986997419 0.103967023638364 1 1
-0.0478711146167152 -0.0468783744462851 1 1
-0.0733347314179393 -0.0723058802837003 1 1
0.0260377999831706 0.0255228643488321 1 1
0.0266305571366507 0.0263086798163486 1 1
-0.0759551667716416 -0.0750902321285808 1 1
0.000914458900755931 0.000478971004007332 1 1
-0.045646404242437 -0.0438684321325995 1 1
0.0398861740783212 0.039337592179965 1 1
-0.0100745871829493 -0.00991432972938457 1 1
0.089186101518934 0.0868818046009328 1 1
-0.00852978942564682 -0.00817589310849445 1 1
0.0891643745988273 0.0864780529528987 1 1
0.0836410807987962 0.082540421553182 1 1
-0.101122952103158 -0.098222750084933 1 1
0.106014184153661 0.104910210013962 1 1
-0.0197777181456371 -0.0193539098856977 1 1
0.0180848943706036 0.0176776099305399 1 1
-0.0312904831029626 -0.0302171137267532 1 1
-0.103594653224058 -0.102241043493138 1 1
0.0460957709494831 0.0453535876496836 1 1
0.00635357785895563 0.00680502264131108 1 1
-0.154620586376884 -0.151681881172305 1 1
-0.00836590876470936 -0.00854962408342894 1 1
0.0315537786158908 0.0306741104444831 1 1
0.0826346054249295 0.080848349489381 1 1
0.124957968102881 0.122768131396897 1 1
-0.0470443900599459 -0.0463626841013535 1 1
-0.0156975859719647 -0.0148984255441975 1 1
-0.0437203783348545 -0.0436386813567091 1 1
0.0180788864987412 0.016654479507847 1 1
-0.068325899099367 -0.0670929614324877 1 1
0.0529007763708513 0.0525450784285763 1 1
-0.0106192502476536 -0.0105798912818852 1 1
0.0406412878438984 0.0399069367185927 1 1
0.0790061589684838 0.0781734026079442 1 1
0.00322328442613961 0.00242799868834042 1 1
0.0787795743309316 0.0774140130075583 1 1
0.00454187315785908 0.00457087807382387 1 1
-0.106371637349577 -0.104270238033462 1 1
0.0380283349634854 0.0372146226361974 1 1
-0.165781929035175 -0.163221552137098 0 0
-0.0667880671293197 -0.0654697461200888 1 1
0.0155148817878098 0.0152141696862353 1 1
0.0507582932088556 0.0496620924896522 1 1
-0.0813486681856463 -0.0784521054386527 1 1
0.0644767801165886 0.0632618751415214 1 1
-0.0526474010233311 -0.0511880946085893 1 1
0.12998900523425 0.128841983543545 1 1
-0.149738535865357 -0.146712356507278 1 1
0.0687121064167789 0.0672877425969519 1 1
0.14495893754962 0.141598229656815 1 1
-0.0208642542959013 -0.0196049085548789 1 1
0.0378503622385706 0.038061620804344 1 1
0.111541343767119 0.109263640589165 1 1
0.047006211237358 0.0456306744301592 1 1
0.0591627511722184 0.0572982556836362 1 1
-0.0301254987074232 -0.0289744195012794 1 1
0.161323242054122 0.158178165679315 1 1
0.0437045063965614 0.0422957368378664 1 1
0.053223111961411 0.0525920579894158 1 1
-0.0127643788588255 -0.0123826621935038 1 1
-0.164102074735993 -0.161206427557261 1 1
0.0370164354520945 0.0357349754141432 1 1
0.106215858648123 0.103006694121553 1 1
0.0795486375181876 0.0779694237792788 1 1
0.115951177004453 0.113138466034761 1 1
-0.124709001641902 -0.123014426450132 1 1
0.116924243399941 0.114728628710294 1 1
-0.028949659628278 -0.0277873647277746 1 1
0.0762374716368065 0.0751337252889387 1 1
-0.0826692249515577 -0.0808873158447819 1 1
0.0178251208440452 0.0180213206092581 1 1
-0.0127011495126986 -0.0130795128825424 1 1
-0.135717784257872 -0.132665057315922 1 1
-0.122433460725497 -0.119962391038203 1 1
0.0817176443340256 0.0794144460887832 1 1
-0.0795605592673256 -0.0779929892206822 1 1
0.11415436348367 0.112068312984026 1 1
0.0313521774913497 0.0314433823942992 1 1
0.0281167534993131 0.0274496733753381 1 1
-0.0360685584184731 -0.0351577868261906 1 1
0.0395462034351951 0.0380634724171143 1 1
0.207800370009868 0.203785856690149 0 0
0.107570523533921 0.104911019308613 1 1
-0.013627742266551 -0.0140429816570222 1 1
-0.160864544886271 -0.158613391059048 1 1
0.0880649529762858 0.0866083408902377 1 1
-0.0467815636373899 -0.0458103306623925 1 1
-0.130187428044056 -0.127448618409943 1 1
-0.122670380129949 -0.118891438369288 1 1
0.0763403654468016 0.0752463320460462 1 1
-0.106906752233539 -0.105077272479336 1 1
0.107732344644508 0.105864736954184 1 1
-0.097563275985677 -0.0947619237546588 1 1
-0.023552905283174 -0.0232929819262134 1 1
-0.0877889327338725 -0.0870745631788376 1 1
-0.113791897931418 -0.112107666347995 1 1
0.0508678470907343 0.0501575083806742 1 1
0.140207598868972 0.137485938998555 1 1
0.0858632030386662 0.0843455617154121 1 1
-0.124834024720294 -0.121648002217633 1 1
-0.0631098107799462 -0.061504985674698 1 1
0.10887408317303 0.107084287805029 1 1
-0.0892902439581421 -0.0870403190484665 1 1
-0.0685709004706565 -0.0672833946834583 1 1
-0.0472922386308316 -0.0467162036618338 1 1
-0.249720793249314 -0.245384826498105 0 0
0.072248361468121 0.0706102853085502 1 1
-0.0288242511425946 -0.0281888970392913 1 1
0.0475688571188869 0.0460745406511807 1 1
0.00650477605539959 0.00653173695179153 1 1
0.011739118700447 0.0114028594756259 1 1
0.0310313215379033 0.0304037866861723 1 1
0.110836379278828 0.10865283622969 1 1
-0.245835001833146 -0.241310637600988 0 0
0.162743671141919 0.160374395856063 1 1
-0.0154486630312385 -0.0149363373156578 1 1
0.0366756894154687 0.0361081777282814 1 1
0.0384765185740665 0.0383197871916346 1 1
-0.0569934533958938 -0.0563317942697864 1 1
-0.0224187712899882 -0.0218525495874251 1 1
-0.0830597546519853 -0.0820359589358808 1 1
0.00256163523910997 0.0023431739441378 1 1
-0.0939944438426962 -0.0916773296804344 1 1
0.00595303068761685 0.00580588327908015 1 1
0.112934495555649 0.110829557026354 1 1
-0.084252963790592 -0.0825971893635294 1 1
-0.0209741350344452 -0.0209851665951223 1 1
-0.0310355529953907 -0.0307951183096224 1 1
-0.0589415328825914 -0.0575393785630575 1 1
0.0326221955992213 0.0327902056213899 1 1
-0.00720828508341978 -0.00720015650845341 1 1
0.000522187809471461 0.00120328653746172 1 1
0.0489126269879214 0.0481631304136672 1 1
-0.054599360823951 -0.0526872998161159 1 1
0.0341354167882879 0.033506586632111 1 1
0.0306255813157154 0.0298898684206184 1 1
-0.0124115331287465 -0.011934136022542 1 1
0.0459865297270115 0.0452850636373559 1 1
0.092614978736227 0.0910206348883292 1 1
-0.0118760696000371 -0.0111263042736131 1 1
0.0334136835447261 0.0328613349752944 1 1
0.0605913225364119 0.0594699001456872 1 1
-0.059596895674103 -0.0585433082714973 1 1
0.0833642539976563 0.0820442341566728 1 1
0.0316540382773833 0.0302954004631669 1 1
0.110598420029208 0.108124797447207 1 1
-0.0206802291675516 -0.0203131795574908 1 1
-0.0511544986607648 -0.0498007882960858 1 1
0.0182226916163365 0.0168211158762553 1 1
0.126443935761227 0.122965925487314 1 1
-0.0398486067862115 -0.0394606651554643 1 1
-0.0432010369943502 -0.0426500167023143 1 1
-0.00525079785279058 -0.00531162152207648 1 1
0.246258812481416 0.240974100028745 0 0
0.175527086114529 0.17273508604068 0 0
-0.0985682804966539 -0.0966758480012724 1 1
-0.0967004055967961 -0.0942005627541646 1 1
0.0381871007855194 0.0372436971720037 1 1
-0.143772642753859 -0.140204443322435 1 1
-0.0139825356701623 -0.0131096937772151 1 1
0.0819566081086432 0.0805682278003783 1 1
0.143563568017606 0.14105378844895 1 1
0.0888537689595862 0.0878606313161619 1 1
-0.0753418504936258 -0.0739591698594769 1 1
0.0653889316250959 0.0639387089763651 1 1
0.0578775431702228 0.0555060444948053 1 1
0.135758239668245 0.133320107301515 1 1
0.0795370523254274 0.078078589609066 1 1
0.0326655630452707 0.0316958870616523 1 1
-0.0117865992273408 -0.0116134413858299 1 1
0.035669692071026 0.0342086064262678 1 1
0.106238990793692 0.104393084929353 1 1
-0.203917032801918 -0.200424246298363 0 0
-0.10203229845407 -0.0992602815550958 1 1
-0.0193724745925292 -0.0186154490474269 1 1
0.0945606655384564 0.0930593016993864 1 1
-0.100594926414344 -0.0985152063136032 1 1
-0.0314907675987214 -0.0307984989244605 1 1
-0.0126974353621158 -0.0131602453464025 1 1
0.0671347936082137 0.06572228904301 1 1
0.00144619031385667 0.00127683170789796 1 1
-0.0413239490749616 -0.0407526644601031 1 1
0.0904889111126412 0.089305296631856 1 1
0.0504365443879168 0.0484820788919967 1 1
-0.0875081405073053 -0.0861560947910706 1 1
0.0584038865746414 0.0576138366032662 1 1
-0.0228333006698341 -0.0237968913213661 1 1
0.0793171604694961 0.0779881480753018 1 1
-0.105534202232824 -0.104050196429881 1 1
0.00760545392094523 0.00775522792941479 1 1
-0.110574152190684 -0.108134570628037 1 1
-0.0115483628615538 -0.0110622386351318 1 1
-0.0141498916993057 -0.0137776793479561 1 1
-0.12119756562802 -0.119408681626949 1 1
0.00236886162984584 0.00106104464712968 1 1
-0.121748920095603 -0.119952059880601 1 1
0.040909056286098 0.0396629771358161 1 1
-0.111215692168258 -0.109004118856341 1 1
0.077003098414528 0.0750627738705337 1 1
0.034726946380196 0.033405387118669 1 1
-0.0300714652821922 -0.0307447154913676 1 1
-0.0311124610372697 -0.0304140987247233 1 1
-0.0305224923152229 -0.0300558603397475 1 1
-0.113989696817769 -0.112778371246485 1 1
-0.0928278382209999 -0.0916192132842219 1 1
0.0543987937270568 0.0534400474404544 1 1
0.0347109043386371 0.0337248240299124 1 1
-0.0981633824937043 -0.0962266475129129 1 1
-0.0679889268342747 -0.0669140256191556 1 1
0.00664347068761655 0.00691531645425093 1 1
-0.0124331319490708 -0.0117601298710683 1 1
-0.0940890262392413 -0.0923521311289783 1 1
-0.0350650161263522 -0.0341951414878873 1 1
0.0710212890728677 0.0700460196261238 1 1
-0.00921344950110119 -0.00918201925528191 1 1
0.01033650394024 0.0096724059927975 1 1
0.00611636110789277 0.00672964058919316 1 1
-0.205454308682672 -0.20253392243327 1 1
0.0797533830465022 0.0789484438611964 1 1
0.0521793937468488 0.0520341660410865 1 1
0.00666943033363942 0.00658442904386679 1 1
0.197684567149367 0.192403485017061 1 1
-0.066394362730501 -0.0642411921054455 1 1
0.0630503203372597 0.0626461529145441 1 1
0.0402837435591925 0.0394060418584404 1 1
-0.0199075305547711 -0.0189634285830299 1 1
0.0865616973582738 0.0844890669394605 1 1
-0.0992075841715824 -0.0979943021292347 1 1
-0.0430967341578315 -0.0419101667578992 1 1
-0.127100828791214 -0.124357104946096 1 1
0.0483443474378182 0.0476250504086872 1 1
0.0598540021499316 0.058771967080523 1 1
-0.0571128583308367 -0.0564686165714698 1 1
-0.038713812586003 -0.0385309770938113 1 1
-0.126006261672911 -0.123901983960806 1 1
0.118205963187741 0.11601282739106 1 1
-0.0446221131618645 -0.0431785686308459 1 1
-0.112838874450032 -0.110895385912589 1 1
0.0574002688023935 0.055981629599488 1 1
-0.00483369480954108 -0.0048283185268764 1 1
0.126758081232553 0.124860605451881 1 1
0.0844689087220748 0.0829847278198056 1 1
-0.140054508649788 -0.137781520863502 0 1
-0.0508803826860154 -0.0503128668541625 1 1
-0.102595903247515 -0.100822617717745 1 1
-0.0550048377349762 -0.0545551002926373 1 1
0.0661157447811087 0.0648081835171027 1 1
0.0938642956262698 0.0921354364671168 1 1
-0.0126589525816422 -0.0122814284683384 1 1
0.0506116998726002 0.0498564715676457 1 1
-0.0432665010150726 -0.0418187177094605 1 1
0.0068349203543908 0.00643042594241229 1 1
0.184020053163065 0.181191511854161 0 0
0.0243375993581533 0.0239882718130654 1 1
-0.0533419777016062 -0.0517027597767338 1 1
-0.0351508310143612 -0.0337248707976797 1 1
-0.165861756741145 -0.163357817852593 1 1
0.0404085351100719 0.0395647794684135 1 1
0.0255402134075879 0.0259502777113059 1 1
0.101183742976728 0.0990095100221542 1 1
0.131079735385097 0.12944088324774 1 1
0.178923807447449 0.17579109853852 0 0
0.0387451988938941 0.0380979571862764 1 1
0.0874535159511719 0.0866021802161317 1 1
-0.122550115908818 -0.120161600226124 1 1
0.076950000999325 0.0750769459797226 1 1
-0.0160823014986063 -0.0157581895885736 1 1
0.0148212987567291 0.0156056558044502 1 1
0.130965228619967 0.128556173117401 1 1
-0.0937180140565061 -0.0917670491125314 1 1
0.172613713919688 0.169810296355404 0 0
0.101756877349195 0.100933422066798 1 1
-0.149709887310806 -0.147344654057826 0 0
-0.144263883217062 -0.141811918573309 1 1
-0.119422619886673 -0.116362273318237 1 1
0.0152843472547048 0.015330422061559 1 1
-0.00112469653177741 -0.000622884768254534 1 1
0.0224000317713828 0.0215573304486098 1 1
-0.0511210893580309 -0.0503139241201542 1 1
-0.0313389259031552 -0.0306535793709443 1 1
0.0365833367002337 0.0358757240509734 1 1
0.0259107283833928 0.0251246832448239 1 1
-0.163495400660154 -0.160283866250367 1 1
-0.155888321005901 -0.152999100635743 1 1
0.0639535538329795 0.0629361639527329 1 1
-0.0233902487793984 -0.022210847083113 1 1
-0.0545870847083804 -0.054374197419618 1 1
0.199873924248213 0.19594195551517 0 0
0.0355894393810083 0.0345841923410983 1 1
0.0206407680356792 0.0205785907268557 1 1
0.0256484559398633 0.0257957365809968 1 1
-0.0362767400644372 -0.035444093371792 1 1
0.0223673343071015 0.0224015543648308 1 1
-0.17070868219463 -0.168094792175593 0 0
-0.193215511986815 -0.189215125460793 1 1
0.00997900703655821 0.00925254301655562 1 1
-0.00568520809771214 -0.00578102257476935 1 1
0.175634057886692 0.172600242978075 1 1
0.0204008606138969 0.0198570372438289 1 1
0.0761167475134687 0.0745130363613767 1 1
0.0602028660441821 0.0593828981387726 1 1
0.042361044926545 0.0414460216395103 1 1
0.0671917246304154 0.0662224748961036 1 1
-0.068023501274866 -0.0666365443767718 1 1
-0.066452992022074 -0.0648775792811668 1 1
-0.0975702912169428 -0.0958706660806902 1 1
0.0742602764696213 0.0724311407040689 1 1
-0.0148941307224525 -0.0143103768269818 1 1
-0.000738546758689489 -0.000626076179413881 1 1
0.0238164622954149 0.0229488569060832 1 1
0.0546552370496124 0.0537615129741061 1 1
-0.0611537509799333 -0.0601242957044235 1 1
-0.000419691813461059 -0.000652622431903862 1 1
0.00485312570441336 0.00378612181217961 1 1
-0.081086083785618 -0.0796993989656722 1 1
-0.0299252832741111 -0.0289221129368102 1 1
-0.0922338170287317 -0.0902793645293009 1 1
-0.0768754103754893 -0.0752175928872455 1 1
0.00940702938292184 0.00905414222958812 1 1
0.185102634954256 0.181880651958831 0 0
0.132136293703846 0.129373231864103 1 1
-0.0109949674715835 -0.0110633430341792 1 1
-0.0545650168184221 -0.0533266330732142 1 1
-0.14452017743374 -0.141609471670737 1 1
-0.00750614221224139 -0.00740821218128569 1 1
-0.0410648086835219 -0.0406581633318413 1 1
-0.0191589794666436 -0.0191731787968295 1 1
-0.0815811813430075 -0.0797868635223798 1 1
0.123336578815612 0.121379934607275 1 1
0.0317593228507608 0.0313631182354039 1 1
0.0491025477817086 0.047380134798478 1 1
-0.0760544347039793 -0.0750322282630826 1 1
0.130229726136018 0.127915794599277 1 1
-0.203576142160328 -0.200221358864547 0 0
0.00834568663850281 0.00802212054357034 1 1
0.0150692200557252 0.015653895554351 1 1
0.212726391313791 0.209034200237407 0 0
0.0141554787917561 0.0141412107028087 1 1
-0.0310892614007803 -0.0305249484907736 1 1
-0.0595180273395278 -0.0580958081459212 1 1
-0.0317322886684518 -0.0312040360452608 1 1
0.00539352245853383 0.00535008993994599 1 1
-0.0989362141527558 -0.097343250702784 1 1
-0.0465022978404828 -0.0456935609028991 1 1
-0.0911088349823907 -0.0886538281600752 1 1
-0.0700976275792757 -0.0686424718511439 1 1
0.0481806755898407 0.046932158252075 1 1
0.0425376342784265 0.0420472539709834 1 1
-0.0047720887965043 -0.00487651587608671 1 1
-0.0759822260938119 -0.0738263628119203 1 1
0.181501815050149 0.177762395543318 1 1
0.167288705935186 0.164447513491087 1 1
0.0274277702948738 0.0265860281391956 1 1
-0.0315162523530957 -0.0297321071029975 1 1
-0.0319205280629706 -0.0314764445819234 1 1
0.118566316499327 0.116505040769707 1 1
-0.186173637755984 -0.182856732838546 0 0
0.0779989910762511 0.0768959772946284 1 1
0.101231036488521 0.100166235421641 1 1
0.0767622371257814 0.0750082802845061 1 1
0.214539555008001 0.210122306205365 0 0
0.110963306623018 0.108577511959756 1 1
0.0448559573125079 0.0444660630772324 1 1
-0.101080872898856 -0.0995654245124709 1 1
0.0971003638457051 0.0953149786365064 1 1
-0.139056686536977 -0.135967356966294 1 1
0.00489110143132374 0.00462120155177068 1 1
-0.0711285366448889 -0.0696858832925166 1 1
-0.0333150212745252 -0.0324828104816266 1 1
-0.083917907028498 -0.0818761356197452 1 1
-0.012130602476689 -0.0121725502792366 1 1
-0.0302167049071117 -0.0297412679559793 1 1
-0.0238972073009348 -0.0223168352495276 1 1
-0.0940255342792088 -0.0921773440896768 1 1
-0.0136920808147346 -0.0132314577069017 1 1
0.0223380844983811 0.0220137342621091 1 1
-0.000704000658034682 3.60007926887606e-06 1 1
0.0571436372693077 0.0561107191591554 1 1
-0.0968597372265886 -0.0953973525195583 1 1
0.018103788330238 0.0179547132432761 1 1
-0.0560439886815324 -0.0553411402943747 1 1
0.0324540302717916 0.0321593961321592 1 1
0.0115733408259261 0.0112127417979826 1 1
0.00830097252131323 0.00725028875126244 1 1
0.0650284493097142 0.0636621887704004 1 1
-0.0329446059786773 -0.0322801114267629 1 1
-0.0975605061695804 -0.0949390136314194 1 1
0.173018304096336 0.169814897459455 0 0
-0.0833450566976302 -0.0816507715025982 1 1
0.163572658002605 0.161055993235282 0 0
-0.0419103958771439 -0.0407912987572592 1 1
-0.094731954490605 -0.0925750003814069 1 1
-0.0294317688132212 -0.0281748508807254 1 1
0.154853886268362 0.151844437407011 1 1
-0.172814259876566 -0.169460704208896 0 0
-0.159828956692038 -0.156299890588564 1 1
0.0580227007354446 0.0567211837609307 1 1
-0.0256225802316692 -0.0254682632236528 1 1
-0.0324939150156386 -0.0318888463148915 1 1
-0.133123872820485 -0.130908201871906 1 1
-0.107512871818022 -0.105280680204208 1 1
0.0723770765462991 0.0710590889739818 1 1
0.103073286978161 0.101434526231962 1 1
0.0972856529284418 0.0953837945933346 1 1
0.000199743970086704 0.000622986118545511 1 1
-0.169494442483612 -0.166824485216412 1 1
-0.00068034334586909 7.49213823360156e-05 1 1
-0.0371191474293474 -0.0368586905116682 1 1
0.0331170098331139 0.0319057642381173 1 1
0.0737183264534748 0.0728236882624037 1 1
0.0245136777355051 0.0241840190370152 1 1
-0.0121518082859482 -0.0116822560477048 1 1
-0.0134357706980052 -0.0132161322326963 1 1
-0.0465582171642159 -0.0455428585162599 1 1
0.0185092641372544 0.0186710209672665 1 1
-0.0113641528500334 -0.0119997464394892 1 1
0.00491160126908432 0.00589787687881217 1 1
-0.144831544397878 -0.142432296162629 1 1
-0.0297856932444026 -0.0293225746066349 1 1
0.0601115014073166 0.0581561985030562 1 1
0.0809652719489941 0.0790408623607485 1 1
-0.0207802054298711 -0.0206719804063066 1 1
0.145773038346509 0.143763228923693 1 1
0.106714571387499 0.104500516328148 1 1
0.019797758549977 0.0193036693965506 1 1
0.0495797288242474 0.0496501278305683 1 1
-0.0163656349258574 -0.016557517573083 1 1
0.0416194380208206 0.0407530266141973 1 1
-0.178013478003758 -0.174626747199708 0 0
0.0471499347858616 0.046523844685321 1 1
-0.082690138064349 -0.0817990077857494 1 1
0.0486741764559171 0.0476842867219751 1 1
0.0585859874487281 0.0572202103452053 1 1
-0.113261193401481 -0.110266816332365 1 1
-0.0371491582758506 -0.0362700405387868 1 1
-0.21261279407463 -0.208837527106323 0 0
-0.0649562795244257 -0.0637294850577335 1 1
-0.114543923197069 -0.112691812496758 1 1
-0.0546508287245032 -0.053593287411765 1 1
-0.0310340345471143 -0.0302798198258905 1 1
0.0248715275499635 0.0242958537837007 1 1
0.00529671724357161 0.00455220513062964 1 1
-0.00394518966735658 -0.00419842507247288 1 1
0.0245209765786979 0.0242215637311303 1 1
-0.00121088739517253 -0.00125786473202291 1 1
-0.193092444959694 -0.189741308924345 0 0
0.0295086184050583 0.0282990612669628 1 1
-0.00617230137059255 -0.00593938535863635 1 1
0.127935652784576 0.125960980906978 1 1
-0.097990651895984 -0.0958063553050514 1 1
0.0813433625230995 0.0795704712209276 1 1
0.128078720131153 0.126001615508399 1 1
0.112231352378324 0.109239857911174 1 1
-0.18858774604689 -0.18596711800895 0 0
-0.0860852819179346 -0.0846559316164582 1 1
0.0119920987465758 0.0114503017934826 1 1
-0.209307292683873 -0.205774432304167 0 0
-0.0148262451743638 -0.0143574217907345 1 1
0.034030912863404 0.0329005193071978 1 1
-0.0347958213276302 -0.0348253513777989 1 1
-0.0940127229294392 -0.0919391940301865 1 1
0.0779797903564971 0.0770081868684172 1 1
0.0738815346500238 0.0724958108966447 1 1
0.102211324951084 0.0995216470460622 1 1
0.0767415231236152 0.0756780220894093 1 1
-0.0501207109158988 -0.049259791764155 1 1
-0.103109874886484 -0.101222893957812 1 1
-0.0220865509357199 -0.0212168140112364 1 1
-0.090252091037121 -0.0892210869070266 1 1
-0.0796130112530093 -0.0783628721439969 1 1
0.0371171621664816 0.0366160524427332 1 1
-0.0204617197588153 -0.0214183589173077 1 1
0.107832608267309 0.105456072747249 1 1
-0.0797584000127114 -0.0786796452299785 1 1
-0.0964122316509014 -0.0943489568258353 1 1
0.0984417520294813 0.0968445587630841 1 1
-0.0577994350893109 -0.0565134078661319 1 1
0.15446777122128 0.152133891081667 1 1
-0.0536480421520463 -0.0529571482875167 1 1
0.00298718128559095 0.00315057659112556 1 1
-0.0434593909273541 -0.0422735508012297 1 1
0.0470497934801007 0.0463579288746359 1 1
0.0615895896285529 0.0604222054687654 1 1
0.065382807634885 0.0632014639714151 1 1
-0.0388554783678456 -0.038471572353263 1 1
0.109855785973635 0.108076709483706 1 1
-0.0226836109120349 -0.0220742856790507 1 1
-0.010778947552008 -0.0106993097672446 1 1
-0.111426333758709 -0.108774240988946 1 1
0.134546237884838 0.132799027140104 1 1
0.0187220925394227 0.0176372214682749 1 1
0.106066137573638 0.104533535808828 1 1
-0.0799018619142496 -0.0781925495229685 1 1
-0.142837396421453 -0.140219142395555 0 0
-0.0279327491844098 -0.0269662881145565 1 1
-0.179392275307082 -0.175773730749987 0 0
0.110805119243188 0.107591822088888 1 1
-0.121046893669449 -0.118514317844645 1 1
-0.11470779423261 -0.113009122040499 1 1
-0.0625672445299146 -0.0622499663163264 1 1
0.0739804755158083 0.0719686582941994 1 1
-0.077096576967493 -0.0752806100332335 1 1
-0.0816979640506387 -0.0803938254941118 1 1
0.0423254496014408 0.0411384043148462 1 1
0.0884283605041212 0.0869763629669903 1 1
-0.1367912835021 -0.1348245565334 1 1
-0.184903376977587 -0.181767461200398 0 0
0.145419817733966 0.143117366928654 1 1
0.0994845044929193 0.0970807876553437 1 1
0.0533775706781182 0.0530800578936214 1 1
-0.0367405613489903 -0.0365186518935604 1 1
0.0847083268835551 0.0835759480438063 1 1
0.0352613982434826 0.0350835787764664 1 1
0.102554194360134 0.0998180664276127 1 1
-0.25695016275003 -0.252589758993642 0 0
-0.0599742417174651 -0.0581941989817169 1 1
0.0978947327490786 0.0960581233656701 1 1
0.0611590245651978 0.0594966646155781 1 1
0.00844250237858364 0.0081930556799743 1 1
0.0462755737558958 0.0456145343697701 1 1
0.0177302232220589 0.0169262754999258 1 1
-0.0550263780662869 -0.0543861576996068 1 1
0.0712474987653273 0.0693842854644932 1 1
0.119669964703288 0.11728858265899 1 1
0.116213742539389 0.114045996395035 1 1
0.0137107038270216 0.0141417321871433 1 1
-0.0285027804536233 -0.0283046915520419 1 1
-0.0554695844069173 -0.0537575151422697 1 1
-0.105630348244331 -0.103398633617713 1 1
-0.117590481131695 -0.114949864600005 1 1
0.0145220856323947 0.0144290994217051 1 1
0.00404266567581317 0.00471665658373904 1 1
-0.0182873471185187 -0.0171498270432871 1 1
0.0683486523675953 0.0670466663253879 1 1
0.0234785777830546 0.0232175525192886 1 1
0.0530406356102722 0.0515456600829254 1 1
-0.135923724163114 -0.133503053183474 1 1
-0.0266507225572367 -0.0261014488156264 1 1
-0.0739496243480469 -0.0729515487963115 1 1
-0.0889572306463135 -0.0871104249373685 1 1
0.010383071441686 0.00977772421379875 1 1
0.0285796513968704 0.0282870719787477 1 1
-0.0219746585483927 -0.0214098686431652 1 1
0.104224946018078 0.102717944132438 1 1
0.0647158150886739 0.063055952825428 1 1
0.0720701922978188 0.0704297522482689 1 1
-0.049724022429947 -0.0483505612449818 1 1
0.0977968285032386 0.0953536441355527 1 1
-0.0390955990445847 -0.0380358828137275 1 1
-0.19779614062652 -0.193791030718814 0 0
0.0136577087232794 0.0128284927631431 1 1
0.056349241861099 0.0552676055260064 1 1
0.00271426622249378 0.00130804374291095 1 1
0.0636424128435631 0.0622647504630737 1 1
0.00020660110807182 0.000535018648709685 1 1
0.125770018110404 0.123372312547619 1 1
0.0182881930786804 0.0176877826520578 1 1
0.101818257501204 0.0994547368252748 1 1
-0.0426036714048876 -0.0423082608877186 1 1
0.142812478913459 0.140259393040628 1 1
-0.00633467963487305 -0.00599841015345536 1 1
0.0440981120486638 0.0431483831336969 1 1
-0.138702023251281 -0.137701606452013 1 1
0.129714814481344 0.126643780959028 1 1
0.0673046381285401 0.0657207475204862 1 1
-0.144554398598361 -0.140326615197509 1 1
0.0737259881661734 0.0720059195298717 1 1
-0.046900623427002 -0.045778961339022 1 1
-0.130817118250271 -0.128590937240256 1 1
-0.0814673578720548 -0.0799173407069441 1 1
-0.208660617515819 -0.204213451325152 0 0
0.00754489851722155 0.00800043604971441 1 1
0.0622100640394001 0.0617619777989732 1 1
-0.124454608241245 -0.122089665041087 1 1
-0.0958651471433631 -0.0951212724447074 1 1
-0.150278828237108 -0.14700577047654 0 0
-0.127137375420879 -0.125107903517953 1 1
-0.193808514360348 -0.190290057379636 0 0
0.114656792608077 0.112160873423103 1 1
-0.030006964472086 -0.029432293298284 1 1
0.0661730139413909 0.0644852522920635 1 1
0.0641421568737001 0.0627660438706968 1 1
-0.00736455899164557 -0.00724651796311341 1 1
-0.00981579542804069 -0.0104245422863115 1 1
0.108921162326761 0.107407714700828 1 1
-0.061431652051831 -0.0600756676690064 1 1
0.0138146086851947 0.0127696394073188 1 1
0.116699654257547 0.114639530298801 1 1
0.102784110385051 0.101708711286925 1 1
0.0277081204294748 0.0269232839246609 1 1
0.250402842747336 0.246472406733548 0 0
-0.0729294536881213 -0.0713704855653707 1 1
0.0752306116618235 0.0742141587476931 1 1
-0.161614572196565 -0.158856318149269 0 0
-0.078163768412945 -0.0768246850214878 1 1
0.0858757666474297 0.0833812519379854 1 1
0.0839493710086226 0.0825689561884454 1 1
0.0462591303384291 0.0462106184538407 1 1
0.0753587083103384 0.0737299329404675 1 1
-0.0509456276155199 -0.0497596753618271 1 1
-0.0265103637609147 -0.026056420563966 1 1
-0.0203057250920868 -0.0208931329428975 1 1
0.05348686036607 0.0513815036252688 1 1
0.0156913628637955 0.0155445234767646 1 1
0.029093974815789 0.0290650495128747 1 1
-0.0157607214579362 -0.0153589477165658 1 1
0.0787248838009887 0.0769285308347306 1 1
-0.00400188857481121 -0.00413386162903954 1 1
-0.103777066231679 -0.101963370268197 1 1
-0.0236641567104592 -0.0236669090651334 1 1
0.0215505369440979 0.0216720473007739 1 1
-0.00686727226190906 -0.00645205919270081 1 1
-0.000837099453847757 -0.000423086973488052 1 1
-0.0169973673347125 -0.0164248390559713 1 1
-0.0550582614952532 -0.0540976354757578 1 1
-0.0885986093244008 -0.0871475307515976 1 1
-0.0339953101153661 -0.0328947103642453 1 1
0.0363378678297293 0.0359627568132502 1 1
0.0544661197744758 0.0533396007555762 1 1
-0.142423063683003 -0.140580140034246 0 0
-0.156831805479878 -0.153017616485143 1 1
-0.0270949337108145 -0.0260436938536933 1 1
0.0466251377812848 0.0458828054763632 1 1
-0.116396114341311 -0.113964360590032 1 1
0.0941758032082553 0.0925130191671234 1 1
-0.0126438008613862 -0.0121172652816329 1 1
-0.00871386694629782 -0.0088015709131286 1 1
0.0435756962282043 0.0428280429426393 1 1
0.08860021579371 0.0869134891781776 1 1
0.0759527634381575 0.0745534217588905 1 1
-0.0465639615942454 -0.0456403436544737 1 1
0.133274353889761 0.131945303940683 1 1
-0.0714710999126111 -0.0704523806352028 1 1
-0.12529956167742 -0.122905744547101 1 1
0.0516654462266011 0.050343693454401 1 1
0.00325277186737564 0.00409968659258123 1 1
-0.0300775304896027 -0.0298264269077342 1 1
0.067967834976693 0.0673641685168661 1 1
-0.0755698494410163 -0.0745400805998123 1 1
0.101483477569057 0.0989565271884186 1 1
-0.0217264839211062 -0.0217495164347822 1 1
0.0787472764611172 0.076655495288021 1 1
0.02079411662121 0.0205800856710669 1 1
0.0263425202078755 0.0256640667499195 1 1
-0.0927290626773195 -0.0902214372210042 1 1
-0.00229183339864705 -0.00272765377191583 1 1
-0.149771663049036 -0.146516720772739 1 1
0.0790843598396955 0.0777745555112129 1 1
0.186843745219121 0.184287476527655 0 0
-0.233107304979594 -0.227990288940424 0 0
-0.0563359073023834 -0.0555869342502848 1 1
0.0087180159760936 0.00823044779293012 1 1
0.085148338683565 0.0835539218346531 1 1
-0.0226814321979581 -0.0226295184416437 1 1
-0.00709557675244325 -0.0068668723145108 1 1
-0.0756091285942218 -0.0741285394505602 1 1
0.0840909226592083 0.0827356780220442 1 1
0.0692717815264332 0.068690151066642 1 1
-0.000641313095533649 -0.000517890926688141 1 1
0.0598260065711561 0.058986058054844 1 1
-0.000594134385187911 -0.000618361040871437 1 1
-0.0293978573584779 -0.0287910059624105 1 1
-0.0334051670833652 -0.0327972196613462 1 1
0.0840838387678312 0.083358032469325 1 1
0.0183437551507062 0.0183651080911584 1 1
0.0998014862573731 0.0979477761606483 1 1
-0.210970555028407 -0.207110370824829 0 0
-0.148902594798662 -0.145901726937444 1 1
-0.0338215937143952 -0.0337762962563349 1 1
-0.068325208612214 -0.0670090967857164 1 1
0.0568328348923445 0.056922965578811 1 1
0.029904577669157 0.0287108644189985 1 1
0.0587925270138996 0.0576724318735893 1 1
0.0692161923812269 0.0670606511887686 1 1
0.0257324176303031 0.0254210829198786 1 1
-0.196557210011223 -0.192048924841868 0 0
-0.0806287370329041 -0.0793309154331562 1 1
-0.0525825423466594 -0.0514539611219597 1 1
0.024668349629961 0.024015306622208 1 1
0.0370128458397608 0.0375538253146817 1 1
-0.163107319938874 -0.159878313146125 1 1
0.0805111836566671 0.0787392194292986 1 1
-0.0707159968611449 -0.0690875768285365 1 1
-0.0497216124909689 -0.0487935327041723 1 1
-0.00715098337922979 -0.00618791361083178 1 1
0.0083487843454625 0.00834751744023252 1 1
0.0679642765629168 0.0660204600371888 1 1
-0.0131558410212868 -0.0126224198314668 1 1
-0.116487826436663 -0.114620279616753 1 1
0.0315052842814849 0.0305623642492134 1 1
0.039372817638232 0.0389453142726267 1 1
0.0350993464637445 0.0343292074587032 1 1
-0.0171569022178676 -0.0169329427009651 1 1
-0.102761470019963 -0.100815076501189 1 1
-0.010651562508648 -0.0105201458969447 1 1
-0.0267738472300782 -0.0260791075627821 1 1
-0.0752609316527098 -0.0739166835835303 1 1
0.0105300434149548 0.0113327572240969 1 1
0.166598043883643 0.16429929776143 0 0
-0.028639150007224 -0.0288210501068867 1 1
0.00762133819184034 0.00739839640285983 1 1
0.05785199361369 0.0574967624385153 1 1
-0.0789750730287118 -0.0776194597313788 1 1
-0.0487863543646876 -0.0484323858200172 1 1
0.0224084187170682 0.0222305766979102 1 1
0.13438352162206 0.131695661516091 1 1
0.172999330598268 0.170134025419789 0 0
0.0192671984064374 0.0181620676573302 1 1
0.0791747998629382 0.0776690024817202 1 1
-0.0583643425404349 -0.0578149106430703 1 1
0.0275293170482423 0.0274613632546912 1 1
0.152137509926708 0.149896864512453 1 1
0.0372703248736243 0.0366948679805326 1 1
0.0564269863860525 0.0562852258172896 1 1
0.0507760686447234 0.0492224931597861 1 1
0.0795918516753869 0.078281296722058 1 1
0.040003745364836 0.0386355401713806 1 1
0.00778415055229684 0.00734421571832727 1 1
-0.00758981089073989 -0.00775031225791619 1 1
-0.0966374077169385 -0.0944014973259588 1 1
-0.00630346125805134 -0.00611024552152762 1 1
0.0678506676345275 0.0657558953039063 1 1
0.0878758926972918 0.0867147903848993 1 1
-0.113085050721054 -0.111856957101325 1 1
0.129716821905133 0.126957638723969 1 1
-0.0627555539976193 -0.0615772659966746 1 1
-0.0201711237451364 -0.019191793320146 1 1
0.138421685590805 0.135723586712584 1 1
0.0782859458985916 0.0758505217019157 1 1
-0.219842031708803 -0.215952150660102 0 0
-0.0203684340893238 -0.0196042765816827 1 1
-0.0449775744230207 -0.0445868557433307 1 1
-0.0765589624881456 -0.0751945690469665 1 1
0.138934119178988 0.13669491799957 1 1
0.0466182987799893 0.0456135464845664 1 1
-0.0633296138545291 -0.0622653932358591 1 1
-0.0331854673571598 -0.0320566533786184 1 1
0.014364483667279 0.0140793152685117 1 1
-0.0626859480143697 -0.0619614242368716 1 1
0.0227695649847757 0.0222092491044297 1 1
-0.0680990453365591 -0.0663725196769402 1 1
-0.0523751828399333 -0.0514958519911512 1 1
0.0180575827675796 0.0181250513642287 1 1
-0.0184342398325809 -0.0176255157835287 1 1
0.210587314812053 0.20626374736738 0 0
0.119537727798527 0.11769788487777 1 1
-0.0542895196590438 -0.0538162512235234 1 1
-0.0871847231522963 -0.0852443441044016 1 1
-0.00148275636332655 -0.00200523453752588 1 1
-0.0889124978252185 -0.0870383953521124 1 1
-0.0105824966934994 -0.0109048599358246 1 1
0.140520427289268 0.137502313681316 1 1
-0.0553579854082026 -0.054262082118594 1 1
-0.019058553116202 -0.0195900220950553 1 1
-0.0573461249153947 -0.0567365937058631 1 1
-3.3627517997778e-05 4.54989692611034e-05 1 1
-0.122179844370853 -0.119741065141196 1 1
0.00620760369189788 0.00656761718237285 1 1
-0.0127349043194195 -0.012529263058114 1 1
-0.0732936421216357 -0.0720569735708805 1 1
0.0380879830197681 0.0376397350241418 1 1
-0.0324230769013108 -0.0319876093587313 1 1
0.109212436557146 0.10674055003121 1 1
-0.126941918995451 -0.123308257842408 1 1
0.030245450306591 0.0300803508092375 1 1
0.245476242079245 0.241220682548127 0 0
0.00926217931226373 0.00923416616949582 1 1
-0.117940686684788 -0.116097951834555 1 1
0.0486869383876091 0.0476390917836856 1 1
-0.0734811871170382 -0.0724193966007602 1 1
0.0472525746718909 0.0465400012954483 1 1
0.088664579537408 0.0866793474763111 1 1
-0.00023411470429961 -0.000156615710573225 1 1
0.05042803788364 0.0501864503275266 1 1
-0.00635485801571974 -0.00653535825968262 1 1
0.0920896936379487 0.090754237873603 1 1
-0.0795840925909919 -0.0780681278161067 1 1
-0.00466425750977453 -0.00444947299769327 1 1
-0.0301032789990126 -0.0285765958796276 1 1
-0.0110049654198289 -0.0101622951290878 1 1
0.0463260750274846 0.0464319979989532 1 1
0.0884314084259008 0.0870519512240219 1 1
-0.0079155349514546 -0.00819289861930243 1 1
0.0553575608720929 0.0541341421941746 1 1
0.0140883845483598 0.0141228833916592 1 1
0.0167593767392914 0.0170211855276347 1 1
-0.140335548216203 -0.137571710523756 1 1
-0.0350716302602828 -0.0352502884629727 1 1
0.0157614749326194 0.0151861599527243 1 1
0.0125969484203688 0.0124668655560125 1 1
0.0661042333819395 0.0661882448483647 1 1
0.0838064855987987 0.082007315044097 1 1
0.00336823416120906 0.00323348449476707 1 1
-0.011381658440203 -0.0113410071134265 1 1
-0.0251982828562565 -0.0250330745169317 1 1
-0.02985563844257 -0.0294629220840812 1 1
-0.0252695079916441 -0.0240243744090423 1 1
0.135864103944945 0.133433025661204 1 1
-0.106293880746986 -0.104257947050293 1 1
0.0672516389504266 0.0654645397010628 1 1
-0.10345057164935 -0.101659825723786 1 1
0.0654699643251611 0.0639933284218488 1 1
0.020294381271921 0.0200354638436925 1 1
0.0543150861224753 0.0531696189920357 1 1
0.0280310948936225 0.0267501749705643 1 1
0.0335115756126451 0.0329535059153152 1 1
-0.00431262201466114 -0.00469413487289307 1 1
-0.093305515212159 -0.0917511215118097 1 1
-0.0308499507592174 -0.0308060676295981 1 1
-0.132408802246904 -0.129462606632556 1 1
-0.179431965399262 -0.176099591990264 0 0
-0.0117150478817393 -0.010713263620786 1 1
0.0370120024412327 0.0364437198394909 1 1
0.0557240446945248 0.0545613989924594 1 1
0.0403600695840038 0.0394860693423218 1 1
0.157083028622275 0.154309047457221 1 1
0.0332886017413589 0.0335320182493596 1 1
-0.101595835727486 -0.0997584467714923 1 1
0.143037231212529 0.13979203719894 1 1
0.0121375895947159 0.0118345190434087 1 1
-0.0115259337627739 -0.0112760418974308 1 1
0.0973867171803278 0.0963021570845029 1 1
-0.00202562814405459 -0.00213135450967671 1 1
-0.102104022230073 -0.100353025116427 1 1
-0.0606800194825953 -0.0604871484026529 1 1
0.0624984262590882 0.0618197330843717 1 1
0.00914104664935392 0.00907879700710947 1 1
-0.00912807637859907 -0.00942461050976612 1 1
-0.0609690042186261 -0.0609082250722388 1 1
0.248999726118307 0.244462362418097 0 0
0.0583954504827201 0.0575034212378694 1 1
-0.0289286460911532 -0.0287804610080284 1 1
-0.0326089678120748 -0.0315128755650951 1 1
0.110579463512255 0.108562928603043 1 1
0.0250616066892568 0.0244643041022928 1 1
-0.01954131910747 -0.0191594958352998 1 1
-0.0833334507836883 -0.081637387613103 1 1
0.0683461343390404 0.0677080086776845 1 1
-0.0590213542885543 -0.0585858959509762 1 1
0.0158842054759514 0.0150572388868479 1 1
0.060739209395305 0.0586492633724631 1 1
-0.0607945619436784 -0.0595796748506978 1 1
0.129609030304469 0.127016006136324 1 1
-0.012553557045956 -0.0110583366840872 1 1
0.0956133323898629 0.0936186586765697 1 1
0.0688650767554476 0.0673738385934997 1 1
0.0440591185629046 0.0448425084904576 1 1
0.156343551605146 0.152976657823028 0 0
0.0442122157792271 0.0444084106389758 1 1
-0.0959925059923714 -0.0941369838583548 1 1
0.113816385370538 0.111769999573396 1 1
0.0440339698145487 0.0432772481314055 1 1
-0.043263627721365 -0.0421528373383035 1 1
0.0211910505546506 0.0202809391101094 1 1
0.0818127936313017 0.0792611104012195 1 1
-0.00230206501103316 -0.00235351311951026 1 1
-0.0217755355073726 -0.0214683522576706 1 1
-0.0630365127804335 -0.0621258652315877 1 1
-0.113710006847353 -0.112053921297466 1 1
0.0051161965092654 0.00540790721527143 1 1
0.0165710053331208 0.0164134990291054 1 1
0.0507414887801414 0.0497308254539128 1 1
0.0323668231797622 0.0315318941106256 1 1
0.0269595424678406 0.0258822690833542 1 1
0.0839730457223594 0.0825623508017184 1 1
-0.0490551572058061 -0.0482016396714285 1 1
0.0263430985283913 0.0265325531357573 1 1
0.076122879860462 0.0739916400532359 1 1
0.116088691505606 0.112703745392107 1 1
0.0821175854590722 0.0803971104183943 1 1
0.0809026594690681 0.0795440276465334 1 1
0.0927272185083676 0.091719995339377 1 1
0.0851608782283395 0.084342266117833 1 1
-0.0223768627099141 -0.0217553548817322 1 1
0.143317704908615 0.140678752101373 0 0
-0.0840410773129025 -0.0822723252434808 1 1
-0.0259473238507779 -0.0255915133991686 1 1
-0.0295046792009862 -0.0277878679330832 1 1
0.0420860788347667 0.0415580908108188 1 1
0.0643687683351646 0.0630930092520707 1 1
0.0446720617780582 0.0442714692895929 1 1
0.0494981492522098 0.0488843769307047 1 1
-0.0786483046387301 -0.0765184875200102 1 1
-0.0437558425380269 -0.0426904917650035 1 1
-0.0356961300900864 -0.0348830364540831 1 1
-0.0481756671494884 -0.0479482998892944 1 1
-0.201422699875055 -0.196263642809869 0 0
0.081180633803563 0.0794257075932502 1 1
0.0415899141391005 0.0412333929565336 1 1
0.19779369548022 0.193973549938439 0 0
-0.0303951400516822 -0.0296613112326196 1 1
-0.0813875136476997 -0.0800525684485255 1 1
0.029922547624601 0.0296078438507973 1 1
-0.0758574163076184 -0.0738405852466477 1 1
-0.0771767982296263 -0.0758123514809156 1 1
0.0660628337540172 0.0646554858669628 1 1
-0.0869758352784582 -0.0851331181147039 1 1
-0.050535003719089 -0.0500710020601643 1 1
-0.0911481082345029 -0.0898647167123671 1 1
-0.0839669766841579 -0.0818990177573214 1 1
-0.00689061557232738 -0.00757512605232089 1 1
-0.0717505560520682 -0.0699661989311039 1 1
0.0451136074305858 0.0449228945166967 1 1
-0.16799430601023 -0.164636992772607 0 0
-0.0266085666399174 -0.0264168918153277 1 1
-0.0794357555780104 -0.0780068546869872 1 1
-0.0555331654687574 -0.0545813414995399 1 1
0.138507640686952 0.136725521395111 0 1
-0.114717931772014 -0.111732377654118 1 1
0.0923576831276217 0.09060539194877 1 1
0.17962618839971 0.176086363081629 0 0
-0.10074127962869 -0.098872749549423 1 1
0.0812101206408635 0.0798169744823601 1 1
0.116046707250149 0.114003528010764 1 1
0.046595961407465 0.0456854147376686 1 1
-0.0844720037808353 -0.0831103840221195 1 1
-0.0350969619654557 -0.0348236325675631 1 1
0.096094754760162 0.0935817170157961 1 1
0.000201008594445707 0.000230048958950282 1 1
-0.00139348976325876 -0.00209270645267517 1 1
0.115331536547773 0.113253621784169 1 1
0.0149138790679635 0.0150308318570196 1 1
-0.101691638836253 -0.100522861943628 1 1
-0.117350275830715 -0.113805523365841 1 1
0.115608123398494 0.113637450308328 1 1
0.160885878727964 0.157479724330312 1 1
-0.0979994113559341 -0.0950970523619511 1 1
-0.12628097153019 -0.12400794449599 1 1
0.103012453364468 0.101306120713497 1 1
0.0187031876190488 0.0174838054986293 1 1
-0.0431062743241442 -0.04245612201992 1 1
0.0202351100918864 0.0201241066103884 1 1
-0.0982150272840277 -0.0967574979318634 1 1
-0.0471761044346797 -0.0460457612275352 1 1
-0.0712054723585048 -0.0699326141716224 1 1
0.0590462939800483 0.0581500580015323 1 1
-0.0332582640957621 -0.0317838567459216 1 1
-0.0621041087652888 -0.0608716152528543 1 1
0.0557052925649459 0.0550065289572232 1 1
0.13416859440436 0.13165370980782 1 1
-0.14397019337819 -0.141113814103887 1 1
0.0971975230989584 0.0955278948755239 1 1
0.0396967587873828 0.0386333807469039 1 1
0.139078104891425 0.136108848438306 1 1
-0.0049949704102351 -0.00464404687075529 1 1
-0.0760234542977698 -0.0752800957015349 1 1
-0.0858758728672801 -0.0847699897360476 1 1
-0.15501575590981 -0.151914476237693 1 1
0.0914402591495027 0.0903028540294867 1 1
-0.0352696047835629 -0.0345469871570101 1 1
0.00901774813526442 0.00884347348051676 1 1
0.0819229853492077 0.0800389789810262 1 1
-0.0220913075952356 -0.0217351284732368 1 1
0.076773296378802 0.0754469894597317 1 1
0.0955724179694935 0.0943262078365648 1 1
-0.172022260122007 -0.169015607221185 0 0
-0.246401672431614 -0.241328272409749 0 0
0.0485049949952591 0.0484736287972846 1 1
-0.0301157398306608 -0.0302678819057518 1 1
0.0626444993808704 0.0610318105417073 1 1
0.00883027335154071 0.00854025401669319 1 1
0.00987275556734099 0.00966012912043984 1 1
0.113510568313151 0.1113712895802 1 1
-0.073598179212946 -0.071886777065144 1 1
0.0119121681940933 0.011694249356123 1 1
-0.0524519131267264 -0.0521590919432752 1 1
0.122645014486312 0.119997283729903 1 1
-0.0342945232989147 -0.0332851845251672 1 1
-0.158526258501918 -0.155796332941994 1 1
-0.0975570097131943 -0.0953391904147644 1 1
0.0276305244074419 0.0272830972478615 1 1
-0.126379130214274 -0.124309860912226 1 1
-0.0404507434206089 -0.0407166925766838 1 1
0.122094998463204 0.120124233276101 1 1
-0.00997634197862914 -0.00987567671266397 1 1
0.0910279105427618 0.0893431715555126 1 1
-0.0837301519873053 -0.0811518078802156 1 1
-0.139841430543179 -0.136663135774807 1 1
0.121928273875216 0.119399376051732 1 1
0.0329479450253919 0.0323137256680671 1 1
0.0134385144973495 0.0135050699145944 1 1
0.0405428368895967 0.0400108312481303 1 1
-0.122023697024455 -0.11846687592734 1 1
-0.0268690241297107 -0.0259790273701752 1 1
0.0256265702410438 0.0250846025140469 1 1
-0.103553334542085 -0.10191082034989 1 1
0.0970180508658476 0.0943945157137927 1 1
0.0140649753546524 0.0134124879056788 1 1
-0.0982024706242496 -0.0964450973595029 1 1
-0.0258935981725026 -0.0255316369589692 1 1
0.0176743474137823 0.017463576079234 1 1
0.106595010683951 0.10518698591679 1 1
-0.151793035356716 -0.148376429960636 1 1
-0.118317885036782 -0.117189968143475 1 1
0.0137077157541165 0.0131367174683291 1 1
0.0353070365364061 0.0339598431038239 1 1
0.0878855792852627 0.0861624381995265 1 1
-0.0226635845011204 -0.0226551090035487 1 1
-0.0344068371354556 -0.0337528745912128 1 1
0.00750825769629946 0.00623035575294296 1 1
0.0227335011876155 0.0221427318994437 1 1
-0.000674045984782582 -0.00042479978594308 1 1
-0.00591850922010518 -0.0059007752304108 1 1
-0.111897641025209 -0.10947977093701 1 1
0.0322258355996701 0.0311286183888822 1 1
0.0649862686209447 0.0641854951654059 1 1
0.00737302470930458 0.00718004411332281 1 1
-0.0723449685541767 -0.0706794116094493 1 1
-0.00759614047383568 -0.00762593252070881 1 1
0.0287091833296217 0.0299732880071017 1 1
-0.00736304210589677 -0.00844954416535582 1 1
-0.00226600766379721 -0.00290976835847026 1 1
-0.0895763603723153 -0.0876723067799218 1 1
-0.125314434943238 -0.123081858592234 1 1
-0.0238570060616701 -0.0234466096464811 1 1
-0.0539916194085832 -0.0533571058116704 1 1
-0.0810271908618827 -0.0795683982541081 1 1
-0.0555247370568744 -0.0541375722942155 1 1
0.00416353217208184 0.00490788515091883 1 1
0.0170048863060139 0.0165841806376558 1 1
-0.0394255129303037 -0.0388566560827241 1 1
-0.0156665630726878 -0.0157699899385821 1 1
0.0579428382587435 0.0559142693091383 1 1
-0.104034863247957 -0.102360859629618 1 1
-0.0467177882556141 -0.0463019247051796 1 1
-0.0236314779496599 -0.023750165666324 1 1
0.00244716675381271 0.00225960754299139 1 1
-0.0680297529978006 -0.0675830948914142 1 1
0.032740801330101 0.0315363641371197 1 1
0.0926127211164957 0.0909208276883281 1 1
0.0544129891017556 0.0532007296550409 1 1
-0.115656179274783 -0.113165116264366 1 1
-0.0766301773881449 -0.0754966022986416 1 1
-0.00183799512208589 -0.00140242553202298 1 1
0.144469824246931 0.140895823757966 1 1
-0.0612869095688774 -0.0599833516952894 1 1
0.0343117975837191 0.0339464752990118 1 1
-0.0274742683341823 -0.0269797846577745 1 1
0.0488299179262573 0.047349552420706 1 1
0.0484182839557441 0.0470320127453977 1 1
0.0459385105224415 0.0450768733276183 1 1
0.114033029795298 0.112074876190499 1 1
0.169916916527202 0.166534330549342 0 0
-0.0122922571184694 -0.0118493867443835 1 1
0.133618488615677 0.13125192711093 1 1
0.0949183649143062 0.0931364554660628 1 1
0.0217086569082594 0.0219746857804885 1 1
0.101022123398322 0.0977186184621218 1 1
0.0899366154802954 0.0877038035224142 1 1
-0.0947926114314589 -0.0928376697822764 1 1
-0.0841279336133564 -0.08295647401846 1 1
-0.0224070158784224 -0.0220131460342235 1 1
0.0943183119086482 0.0927380413373237 1 1
-0.0664761887576486 -0.0654964763578731 1 1
0.175850268917014 0.17309418059979 0 0
0.0868403711383046 0.0845641904865263 1 1
0.0713416187057215 0.0700072337149042 1 1
-0.0224595227005167 -0.0222385257837306 1 1
-0.125869322752271 -0.123659661458698 1 1
0.0724923770246249 0.0711367622164126 1 1
-0.0999621728859081 -0.0981391027703954 1 1
0.00273371562372232 0.00288785661776871 1 1
-0.158587948348055 -0.15479982661298 1 1
-0.129392820026459 -0.127193360450287 1 1
0.207890915469021 0.204407372121653 0 0
-0.0411602464789751 -0.0404043539229871 1 1
-0.0407150356774782 -0.0404015034230144 1 1
-0.0239397408020257 -0.0231496576328272 1 1
0.0395788200607448 0.0397340614472168 1 1
0.0468822430312516 0.046114621226674 1 1
-0.0619273738550996 -0.0601193462544359 1 1
-0.103445012098774 -0.100731920992904 1 1
-0.0751049135776489 -0.0737489519903782 1 1
-0.0190218613167377 -0.0182745365326242 1 1
0.03922531579632 0.0386957689793449 1 1
-0.0030727750076174 -0.00237463639157556 1 1
0.0747485763682622 0.0733511701224532 1 1
0.0632349391312252 0.0617937051280146 1 1
-0.00442481081408729 -0.00404825131885492 1 1
-0.0830375699740647 -0.0816842887445282 1 1
-0.0449381677113581 -0.0441021351822275 1 1
0.0118948021361779 0.0118888005608671 1 1
-0.000236591425451307 0.00075246448313996 1 1
-0.0422813945702844 -0.0411813735039574 1 1
0.091000720152913 0.0890378506995898 1 1
0.163998111781879 0.161894917226333 1 1
-0.0314121189527288 -0.0311694427045346 1 1
0.0569675729711198 0.057136316967057 1 1
0.0816463028804242 0.0799566560276204 1 1
0.0435314556991274 0.042047701663077 1 1
0.0370328002638746 0.0365390926868651 1 1
0.0402500046503367 0.0394089657797239 1 1
-0.0687675260750362 -0.0666838564810452 1 1
-0.0369622867313704 -0.0351720527354634 1 1
0.114544825435788 0.112910297466593 1 1
-0.118025065765517 -0.116230755715051 1 1
0.0233677739052646 0.0223578285563949 1 1
0.0692958769219331 0.0684213797759376 1 1
-0.12861905431812 -0.126025478519697 1 1
0.132736768841925 0.130037786591442 1 1
0.0551878868614534 0.0548954602169646 1 1
-0.0699633349371971 -0.067459022273089 1 1
-0.0979254500379461 -0.0962679224990977 1 1
0.0977113283953698 0.0971068277497096 1 1
-0.204458871002365 -0.201360006309912 0 0
0.109787567034732 0.108114596622804 1 1
-0.0169879976488542 -0.0160932854497817 1 1
-0.0233324357245151 -0.0233668363953752 1 1
-0.0616184969751692 -0.060240092145673 1 1
-0.0850252590478719 -0.0829474364514496 1 1
-0.0362884220250608 -0.0360615308171494 1 1
0.0437908501835449 0.0440465843518219 1 1
0.0187236969873955 0.0176633440668607 1 1
0.0533440972562905 0.0525892732902863 1 1
0.188742155711156 0.184705117117731 0 0
-0.150844983076434 -0.148353732060669 0 0
-0.109901265170749 -0.107482602529484 1 1
-0.0106402288232318 -0.00985118852112911 1 1
0.0138412059965717 0.0130060829562606 1 1
-0.0214953889940122 -0.0209770723833594 1 1
0.0733545947424908 0.0716505753659655 1 1
-0.0607224139387756 -0.0598170456583801 1 1
0.0520322963554167 0.051602633980024 1 1
-0.105764993547627 -0.103579668428643 1 1
[truncated: 25,437 more chars]
