# Supplementary material for: Bias caused by sampling error in meta-analysis with small sample sizes
Source: PLoS One. 2018 Sep 13;13(9):e0204056. doi: 10.1371/journal.pone.0204056 (PMC6136825; doi:10.1371/journal.pone.0204056)
Supplement: S4 File — (ZIP) [file pone.0204056.s004.zip › results N = 20 theta = 0 tau = 0.2 sz = 5-10.txt]

"cohen.dl.theta" "hedges.dl.theta" "cohen.dl.cp" "hedges.dl.cp"
-0.0583604455196773 -0.0811800974758364 1 1
0.236233898399012 0.242456643556439 1 1
0.401578264084314 0.368544624819319 0 0
-0.0997875823259251 -0.0878719601728784 1 1
-0.160373798845377 -0.134925153215271 1 1
0.0555981109325999 0.0522742101716757 1 1
0.186174678902854 0.173256391466814 1 1
0.0937811524989802 0.098368054353465 1 1
-0.367121831173143 -0.325328281505025 1 1
0.290891124829816 0.255894105599972 1 1
0.215853647267545 0.194809068518052 1 1
-0.0316831894552356 -0.0206359359245851 1 1
-0.176258866937152 -0.177195122357671 1 1
0.160606370690583 0.134865188726743 1 1
0.275516017808801 0.254952292821663 1 1
-0.0139671378917148 -0.0439906601704621 1 1
0.0765706820780788 0.0729631360715951 1 1
0.0776953607573588 0.069270224114615 1 1
0.140552344620425 0.127550803146146 1 1
-0.158342245336967 -0.148091191286627 1 1
-0.337421001805937 -0.334511808306627 1 0
-0.157744042024036 -0.148560909262726 1 1
0.22385739183491 0.206932945844465 1 1
-0.154243050163838 -0.1660511292322 1 1
-0.0215627036522105 -0.0296705157946453 1 1
0.0467910961855524 0.0497036886969051 1 1
0.185936132508743 0.150164991203087 1 1
0.0430991020209278 0.0374524340887631 1 1
-0.496769816327819 -0.44694359095247 0 0
-0.129681062364517 -0.121904690547004 1 1
-0.0541145227518482 -0.0478515840184246 1 1
-0.0652989830030372 -0.0207320603117875 1 1
-0.0848532919454451 -0.153615419728831 1 1
0.234971104864227 0.23409598335264 1 1
-0.143478276418419 -0.118215816735041 1 1
-0.0366297565864961 -0.0516737081556538 1 1
-0.0920464135755212 -0.0898225655543531 1 1
-0.170844029443924 -0.161603941202787 1 1
0.0635628890672851 0.0275679660319905 1 1
-0.0953379455457603 -0.0825560077583201 1 1
0.153033687996632 0.137747371096096 1 1
0.246653993973325 0.223357484518166 1 1
-0.179289630555482 -0.150932106668304 1 1
-0.00659041400374182 -0.00712275213534667 1 1
-0.0863832268951647 -0.0452227220120088 1 1
-0.00567361084100594 -0.00262256843913251 1 1
0.0636171738735023 0.038996241072428 1 1
-0.0391003863329132 -0.0692200820206486 1 1
0.091146042370656 0.0582048661493441 1 1
-0.191279539413348 -0.171454976525502 1 1
0.0354648301081803 0.038692002865356 1 1
-0.461485780834634 -0.446133612403639 0 0
-0.163849662040933 -0.151960930716761 1 1
0.110795047781441 0.119946370258672 1 1
-0.0264054327524462 -0.0219579888067743 1 1
0.165763716648689 0.156530632125605 1 1
-0.0442419446600244 -0.0368597055492649 1 1
0.0828426638123086 0.063768436468495 1 1
-0.0393759417631291 -0.0316165391189063 1 1
-0.00422185195270985 -0.00125460222039566 1 1
-0.162430159339864 -0.14637238732169 1 1
0.0479258263055024 0.0500784460064419 1 1
0.0819365795961047 0.0665353697870424 1 1
-0.0731355960887291 -0.0602102174279746 1 1
-0.105483274376942 -0.095716659470046 1 1
-0.040115020983091 -0.0256109511616844 1 1
0.279627294663336 0.258045029329682 1 1
0.0124797281331261 0.0100435062883599 1 1
-0.140510405824322 -0.131601228809879 1 1
0.0670918457843319 0.0614441707066719 1 1
0.0173823293621566 -0.00225225678251989 1 1
0.0985676353535839 0.0687222103715985 1 1
-0.175793485629631 -0.166324997077464 1 1
0.0386154909772129 0.0182053464928744 1 1
0.0368993549912505 0.0416769227337242 1 1
-0.0456519853226105 -0.041209462520951 1 1
-0.0320454718038459 -0.0300615439297215 1 1
0.0722160970770561 0.0944513951972792 1 1
-0.337125516636189 -0.289775315336152 1 1
-0.200524532312944 -0.1813870960305 1 1
0.447769132896811 0.409187082776311 0 0
-0.0291470862588462 -0.0280674001429456 1 1
0.107553029230044 0.103864540957155 1 1
0.259498536638111 0.208487199972552 1 1
-0.0300497116205712 -0.0160762184595153 1 1
0.0487654113895969 0.0262633968667199 1 1
-0.314559683300282 -0.289196858520157 1 1
0.0319281591623989 0.0384651189697726 1 1
0.203127163581751 0.168630320808097 1 1
0.0787397265606848 0.0682243188062454 1 1
-0.0560384722473253 -0.013507267944138 1 1
0.139991954667092 0.111040945993713 1 1
-0.181769729689113 -0.145509516368681 1 1
0.170990549663339 0.130887254094607 1 1
0.076089248866566 0.0610896808122621 1 1
0.122348454126492 0.122617585867844 1 1
0.0705130880025933 0.0536746583634919 1 1
-0.348541846717527 -0.322563965283827 1 1
0.0541365473714346 0.0519719634591493 1 1
-0.0487164217856102 -0.040529419932658 1 1
0.220874210898662 0.191508811790513 1 1
0.136384351905997 0.120706563855112 1 1
0.0103267289490677 0.00807569000828661 1 1
-0.100745703400315 -0.0884819481723189 1 1
-0.130871633980068 -0.12665162266583 1 1
-0.0566903861174627 -0.0408704514073951 1 1
-0.265991042304176 -0.215448801549421 1 1
0.0121909612470028 0.0206471238361647 1 1
0.0347939596230851 0.0310057013827887 1 1
-0.0809066494817407 -0.0549374695707247 1 1
0.147862889888387 0.13944802725235 1 1
-0.285962973255153 -0.223130265358832 1 1
0.0281722794358072 0.0352950889943838 1 1
0.186662833555854 0.169390187023733 1 1
-0.210123319867083 -0.18512612970646 1 1
-0.107359574913934 -0.0744235894300314 1 1
0.0825718040806211 0.0550463524316351 1 1
-0.00834876853551721 -0.00214871106597993 1 1
0.155070663868715 0.120054963124184 1 1
0.087586229950644 0.0792080106210485 1 1
-0.153979214209118 -0.151244008758799 1 1
0.000173669075930687 -0.00284385020204601 1 1
0.095652564914841 0.0701412247150724 1 1
0.173705874085622 0.161486205937195 1 1
-0.160763041221709 -0.152714582363984 1 1
0.192095802397289 0.147300976392946 1 1
-0.123698391091173 -0.13863641400017 1 1
-0.101847302696786 -0.089896044313418 1 1
0.0967993595968935 0.0585981112076955 1 1
0.195339924061642 0.190967276840378 1 1
-0.00309585774025644 -0.00935658965615778 1 1
0.16916469654163 0.152797855993466 1 1
-0.170572122501497 -0.171250677227546 1 1
0.123397084413511 0.106222749237064 1 1
-0.089274514088539 -0.0902769943536527 1 1
0.0961443423309651 0.096119572189633 1 1
0.147604285558484 0.124238008228542 1 1
-0.129442898930562 -0.078459550791087 1 1
0.0167211001011728 0.021633211650932 1 1
-0.0537754831481594 -0.051957130277645 1 1
-0.0504214627946552 -0.0496920844340022 1 1
0.048097771840887 0.0695263154133713 1 1
-0.0868424385185481 -0.0739999383730594 1 1
0.348590415223852 0.32484794027806 1 1
0.10165214771512 0.080436313221225 1 1
0.144911793401688 0.128373013730719 1 1
-0.0907693306323123 -0.073105774824028 1 1
0.145909019649365 0.109588061683994 1 1
-0.06898511531044 -0.0488584754403975 1 1
0.0663787609711379 0.0696095324636466 1 1
0.00454382571256213 0.00361544703599018 1 1
-0.177254355040674 -0.176642997621404 1 1
0.0808057738264196 0.075445127573235 1 1
0.118069967954645 0.0741990268225542 1 1
0.0209153129999152 0.0224298015601665 1 1
-0.0763349524720095 -0.0578773926009176 1 1
0.121225803071938 0.115791535555052 1 1
0.0865271294706732 0.0836617697041176 1 1
0.107209961351591 0.0942694374572246 1 1
0.0383504917564843 0.0324959399249123 1 1
-0.108017328553534 -0.0699686494663804 1 1
0.331311648162215 0.317164959889977 1 1
-0.21817333300397 -0.197684072714681 1 1
-0.0895694366505992 -0.0906437370276234 1 1
-0.0782743039349721 -0.0753000132009543 1 1
0.05983471657659 0.0656230197979818 1 1
0.384635021093288 0.349942011840263 1 1
-0.0826027628011037 -0.0649465018366678 1 1
0.170992869896243 0.155951893933407 1 1
-0.0829572437943451 -0.0899955085822475 1 1
0.339370842172315 0.32274870285869 1 1
-0.0227924174792942 -0.00493130066079576 1 1
0.299777214935692 0.260264794920383 1 1
0.255765033589131 0.218408128673322 1 1
0.146235335669531 0.114760506567504 1 1
-0.212113843474119 -0.189247231470347 1 1
-0.0158516799811911 0.00178555291538287 1 1
-0.11394837013511 -0.116185027627325 1 1
-0.0208660667700307 -0.026181175373647 1 1
-0.0383271936162466 -0.0301659418201562 1 1
-0.111627393818645 -0.116283976165952 1 1
-0.222553056814568 -0.191628040295566 1 1
-0.0440935747328205 -0.0324678669953372 1 1
-0.286617831956215 -0.259542304724483 1 1
0.149078972018402 0.124701750680809 1 1
0.0110268620786839 0.0227587543293478 1 1
-0.0892186563335714 -0.0543493588267272 1 1
0.178079448269276 0.163045625358498 1 1
0.261036616880919 0.2195298367275 1 1
-0.0569403744696341 -0.0366009733696021 1 1
-0.27308939129933 -0.244715893682452 1 1
0.0113567441339414 0.0436984914802461 1 1
-0.20018044446293 -0.18174493129198 1 1
0.0870158954012874 0.0913463770025241 1 1
-0.0437108197016965 -0.0369137249588414 1 1
0.269740471900795 0.253460247572043 1 1
-0.138311871099416 -0.125277475294887 1 1
-0.00607900319126917 0.024310140432682 1 1
0.0506447671191352 0.0625546134253845 1 1
-0.0972875268189221 -0.0823080436691989 1 1
0.278421969363212 0.246392802509551 1 1
0.0553196845335627 0.0515832572305822 1 1
0.15495291844759 0.15023014687489 1 1
0.0764506211419686 0.080890090513045 1 1
0.0216417813233456 -0.00476369632074449 1 1
0.254203956997251 0.233270886417592 1 1
-0.0474630192097379 -0.0434116782982521 1 1
0.134701846928078 0.126825828036245 1 1
-0.258553383377216 -0.227524353983519 1 1
-0.260909277753429 -0.241456706949634 1 1
0.00154578300518965 0.0131974586759583 1 1
-0.066892436926016 -0.0564431308880226 1 1
-0.215904885271227 -0.194722955422272 1 1
-0.057515950439092 -0.0262038948231195 1 1
-0.142598048573433 -0.121722418842059 1 1
0.0371874854891055 0.050579839200665 1 1
-0.095521860823308 -0.0995745198557772 1 1
-0.141878834604864 -0.133365558241928 1 1
-0.306345220629454 -0.280387144054465 1 1
0.0179533772653848 0.00540625506469176 1 1
0.113146871558069 0.109547199352587 1 1
-0.188415807726132 -0.174287858396233 1 1
0.00468827163563136 0.00440926132976487 1 1
0.245454326898125 0.218838605604083 1 1
0.0768212302789294 0.0909039202618698 1 1
-0.029812970724056 -0.0155483709769316 1 1
0.217268937286367 0.183313207847092 1 1
0.0702983631065053 0.0524694198706822 1 1
-0.109560195248951 -0.0694258933088757 1 1
0.0580050614846296 0.0601870665502625 1 1
0.189215756276803 0.136369906274349 1 1
0.105577662192835 0.110897228444898 1 1
0.207725232503331 0.180654866470976 1 1
-0.119398756428093 -0.13353488005157 1 1
0.0474889495598814 0.0622422080597647 1 1
-0.0528583978486434 -0.0466043821216318 1 1
-0.0725725951470275 -0.068650425785742 1 1
0.0911800515619111 0.0750371451391825 1 1
0.000383237106543484 -0.019786661726612 1 1
-0.165139471237327 -0.157294255051364 1 1
-0.279254124334646 -0.253698411544164 1 1
0.144389661788724 0.141500848872119 1 1
0.162300527036771 0.170202728119033 1 1
0.383241871476125 0.35041194846663 0 0
0.16045320613464 0.148532530888888 1 1
-0.0693675304146338 -0.0771265508403506 1 1
0.0504580925175149 0.0383823452301824 1 1
0.158736458079072 0.162181396259671 1 1
-0.161824138096282 -0.161738123621824 1 1
-0.0396163237900366 -0.0211794343103947 1 1
0.266299796127953 0.233662445590177 1 1
-0.0216165956586747 -0.00817209758109134 1 1
-0.229475218935819 -0.219988067841585 1 1
0.190442170220818 0.184211789452835 1 1
0.236491513401384 0.188858841575707 1 1
-0.057773371294107 -0.0468776409318407 1 1
-0.314959806621309 -0.259802841830171 1 1
0.0275684243354295 0.026503545050759 1 1
0.165138680453858 0.133632927732557 1 1
-0.196416484123287 -0.156685164606114 1 1
0.080755040522476 0.105103566003079 1 1
-0.0517705430361732 -0.063399545255988 1 1
-0.0721204541088402 -0.0686153428922633 1 1
0.0301159866134323 0.0208429773691302 1 1
-0.214250509981256 -0.216672608283814 1 1
0.149534457159995 0.143977523197111 1 1
0.0569147018330026 0.0443690202822292 1 1
-0.117299828805871 -0.111335087099762 1 1
0.00591574624428895 0.00546660402071719 1 1
-0.0223905711324262 -0.026868608192185 1 1
0.0538826718105668 0.0460722223779562 1 1
0.202081975588769 0.159149598546785 1 1
-0.168504772215572 -0.137725109591987 1 1
-0.102126101027889 -0.087886119896853 1 1
-0.187324617093788 -0.18618668382766 1 1
0.00631928842336343 -0.0126242299428175 1 1
0.112906176398522 0.0840075751990559 1 1
0.0430031056645029 0.0313706741396628 1 1
0.129191584461144 0.129283144807402 1 1
-0.00208619901331627 -0.0258513331565732 1 1
-0.175802939364705 -0.148749949210154 1 1
0.10069391582173 0.0981981038503482 1 1
0.167729312929199 0.149863459905715 1 1
0.133217327298418 0.120117428198701 1 1
0.122998296453095 0.144488956373884 1 1
-0.0583129210628237 -0.0446972676571384 1 1
0.133039575833804 0.128703178545971 1 1
-0.24128327051779 -0.210837855338844 1 1
0.108341962429371 0.0872240002294283 1 1
0.00133359456599844 -0.0196091844519287 1 1
0.113449161103681 0.107265434729726 1 1
0.00196542719956547 0.00463808354356439 1 1
-0.0558753428828738 -0.0433932047076734 1 1
0.319485045711685 0.277682812382482 1 1
0.209922966263634 0.185942623014826 1 1
0.196215803623387 0.175022845283743 1 1
-0.058697811070191 -0.0674068077962273 1 1
0.0825349315799882 0.0647594125887447 1 1
-0.0628860000897245 -0.0573341621176595 1 1
0.163915019713596 0.151388698649536 1 1
0.129762433849863 0.133753456515998 1 1
-0.207818702497657 -0.193652584066989 1 1
0.197630390825143 0.18369444701545 1 1
0.0303375623351642 0.0212725680996436 1 1
-0.282286178342823 -0.24675683488235 1 1
-0.211557476443302 -0.173535275429119 1 1
-0.0283671531825141 -0.0250225410923193 1 1
0.0238166331178067 0.0366357596343105 1 1
-0.121470965711074 -0.0967702215701771 1 1
0.380129279231047 0.322766617871346 0 1
0.107724269882477 0.112728028382364 1 1
0.190913399799218 0.188549105556202 1 1
0.21094069578872 0.195332227011458 1 1
0.124644887010221 0.123269215858817 1 1
0.142569225556198 0.132335594086131 1 1
-0.252415610773485 -0.220587213070405 1 1
-0.038936880144713 -0.0365878058259728 1 1
-0.0051395701159097 0.0157480760351782 1 1
-0.0635303685738814 -0.0802195233042693 1 1
0.0337186307962841 0.0130500751654301 1 1
0.00433550007200365 0.00230029944429267 1 1
0.174835926169918 0.152967329963287 1 1
-0.181813696223357 -0.171953384890864 1 1
0.129461077263325 0.0962120167120475 1 1
0.216642668780584 0.197211566393977 1 1
0.0452377541931392 0.0538970204060023 1 1
-0.184592982535951 -0.175801384394269 1 1
0.0387553400846492 0.0397239189915167 1 1
0.145212839392547 0.135641341587468 1 1
-0.222974417221312 -0.190233099972341 1 1
-0.150061985387358 -0.142384991781951 1 1
0.086763303958857 0.08122009921966 1 1
-0.0593691141491304 -0.0875252801212318 1 1
-0.0429975652429128 -0.0370007719429577 1 1
0.0272967729069657 0.00753178990653942 1 1
0.00862176270872901 0.00125961891255945 1 1
0.0388177257697768 0.0373136582666191 1 1
0.159466718907501 0.146270182630953 1 1
0.407263167882603 0.36430406614823 0 0
-0.252586152682826 -0.265046757199178 1 1
-0.0647281792337737 -0.0432980254998686 1 1
-0.100875339171622 -0.0920210368715139 1 1
-0.187543129987869 -0.166007884110445 1 1
0.00711493880827739 0.00667332172473392 1 1
-0.161829320811772 -0.152091077090777 1 1
0.111834376777029 0.117658267789081 1 1
-0.131371030437152 -0.127746291437116 1 1
-0.0139122816228055 -0.0175275778022126 1 1
0.138894898992662 0.0996213434403076 1 1
0.056388339418673 0.0511758523889408 1 1
0.0142069007930532 0.007053126216231 1 1
-0.288329816377382 -0.266400275114171 1 1
-0.295759348828002 -0.257736738019354 1 1
-0.017259881536536 -0.0245270241627369 1 1
0.0392922270545329 0.0400919500914662 1 1
-0.051870033310891 -0.0224259827385767 1 1
0.0474968485317928 0.049207782663976 1 1
-0.02379779871022 -0.00217596212029961 1 1
0.0331576458821733 0.0234271522826876 1 1
-0.0223672697641282 -0.0381259939928911 1 1
-0.238926016740625 -0.218383461888425 1 1
0.0279824009029958 0.01574563274678 1 1
0.0954670571246181 0.0944787694758569 1 1
0.150090374088587 0.125711503902675 1 1
0.117564936072204 0.111407885126733 1 1
-0.016176700970905 -0.0268561968600096 1 1
0.351860784479426 0.30759750257013 0 1
0.0294146493410737 0.0194694405664697 1 1
-0.313048866905534 -0.275086409433319 1 1
-0.137402759699374 -0.126174550571658 1 1
-0.154709047900581 -0.133901341529089 1 1
0.0298150933918068 0.00792457853718036 1 1
-0.136519178636284 -0.123172393724111 1 1
0.0620477392499052 0.0738950019333266 1 1
0.0375589620920644 0.0278897089462634 1 1
0.179193761832218 0.166087871474838 1 1
0.477365116812106 0.435174614207846 0 0
-0.0131055158018052 -0.032642417561882 1 1
0.0892428752096464 0.0752338914580075 1 1
-0.178206658695719 -0.138736316361962 1 1
0.0914487851612096 0.0552787167932264 1 1
-0.0911406191757882 -0.0956700203944158 1 1
0.234373156499616 0.215121689338136 1 1
0.353020539196534 0.318928317845269 0 1
0.404097556334042 0.363744598860164 1 1
-0.0376207418111109 -0.0371803981043115 1 1
-0.163788480577031 -0.14561042178777 1 1
0.013889420706429 0.0175636839230323 1 1
-0.106175103935219 -0.0983589646193027 1 1
-0.133856624168422 -0.135427747095573 1 1
-0.308370292176358 -0.268093240033905 1 1
-0.0735326803846619 -0.0652960340453514 1 1
-0.135906337369315 -0.105111681178689 1 1
-0.107098899172736 -0.0787894777901535 1 1
-0.00585329623663998 -0.0128878824470675 1 1
-0.0280258961302644 -0.0322768962719643 1 1
-0.182790972199988 -0.200682555994523 1 1
-0.0825742063704427 -0.0697107207890914 1 1
-0.221480020007917 -0.224068174526423 1 1
0.0270037516533929 0.0323779180299214 1 1
0.0880225537565983 0.0755128894783858 1 1
-0.123677552972564 -0.121069330988926 1 1
-0.0824739595528434 -0.0705227427478078 1 1
-0.115204510580736 -0.092356960509017 1 1
-0.030411082349384 -0.0179210978360854 1 1
0.0768286896834327 0.080207895090406 1 1
-0.353245827743999 -0.31455280222102 0 1
-0.0855888283240401 -0.0601636116917659 1 1
-0.417458264314691 -0.387697714358416 1 0
0.195593673372397 0.196368865288449 1 1
0.0339401692440069 0.0347659591831754 1 1
0.095129558277911 0.111801103912529 1 1
0.251729660091341 0.264052498777348 1 1
-0.217576870234312 -0.214834911455528 1 1
0.0620060447897092 0.0276303594971659 1 1
-0.0523398086691929 -0.0734459413619575 1 1
0.198047421338968 0.166619278326157 1 1
-0.0586802125225332 -0.0666019472648819 1 1
-0.257684794893154 -0.238015900391781 1 1
-0.201837221932258 -0.155212382351859 1 1
0.0179651204531194 0.0376445844249483 1 1
-0.0147697581487263 0.00582592504866247 1 1
-0.127011048269011 -0.0984415045895432 1 1
0.169596958905293 0.160949315959363 1 1
0.149752558119998 0.134946715158237 1 1
0.0240101951684977 0.0129540147542096 1 1
0.0922575005669231 0.0790951513254245 1 1
-0.332422963811984 -0.325806550636807 1 1
0.131804090116168 0.136003513689715 1 1
-0.0311191898537125 -0.0349347630980956 1 1
-0.155322586029002 -0.153379377883683 1 1
-0.180172461928866 -0.171714771285924 1 1
0.159303131428082 0.13295312581333 1 1
-0.162425269940281 -0.107324891061927 1 1
-0.0281681045358638 -0.0238701500135299 1 1
0.217953087989417 0.200147057579029 1 1
0.0875294357195445 0.0737557535231173 1 1
0.0798429373335984 0.0840338267247223 1 1
-0.0482204746855181 -0.024532534037575 1 1
-0.209607395205077 -0.212559576537109 1 1
-0.238063837927718 -0.199975802408245 1 1
-0.055058093005327 -0.0452114130562831 1 1
0.223239247816805 0.216688067918739 1 1
-0.146313405031313 -0.1213542335041 1 1
0.119764349155548 0.0869395255176887 1 1
0.00499948706659122 0.00913847077564496 1 1
-0.00906999855185919 0.00415504055174044 1 1
-0.0896632355067321 -0.085500683773482 1 1
0.111674675682755 0.0871801141718932 1 1
-0.122525435731868 -0.117717383471695 1 1
-0.119296214403245 -0.0965377398818315 1 1
0.156158933179125 0.161177272080288 1 1
0.196620055882801 0.16338712864132 1 1
-0.140998306663257 -0.139030793337963 1 1
-0.113712564526212 -0.108661049858058 1 1
-0.00140517835262005 0.0058015433536998 1 1
-0.129115938161397 -0.134321704219892 1 1
-0.0281275367534178 -0.024417322413534 1 1
0.116397834208308 0.0976719181956968 1 1
0.0572175338207573 0.0625180900586124 1 1
0.00284721129710765 0.00633018213744005 1 1
-0.00339989850306696 -0.00537251816563118 1 1
-0.0174024993878139 -0.00889629362768914 1 1
-0.0560350977649958 -0.0632100186407459 1 1
0.0560727369344004 0.0471820183995786 1 1
-0.00462415661621019 -0.00534443490887537 1 1
-0.0539042981602689 -0.0475232680616895 1 1
-0.282200064145285 -0.269624394043141 1 1
-0.0691428930260513 -0.0768716449115587 1 1
0.147228841264798 0.166462549009319 1 1
-0.0937445924497775 -0.0887558449141002 1 1
0.0491241214756365 0.0232433924215624 1 1
0.0419413809323662 0.0410624067365333 1 1
-0.117813655808473 -0.110087691546892 1 1
-0.135466390261481 -0.101713475321834 1 1
-0.11025051996145 -0.10814397340469 1 1
-0.0220429291667351 -0.0305012302629206 1 1
-0.251647121544292 -0.254717342169111 1 1
0.0959087466392303 0.0823788580580577 1 1
-0.0173420637688807 -0.0126141345892367 1 1
-0.0268044579914666 -0.0228647619548208 1 1
0.0206383226369161 -0.00199059309439623 1 1
-0.0872469731121686 -0.0694612228826582 1 1
-0.0733691643822905 -0.0702413701375294 1 1
0.176630363717811 0.173298753516153 1 1
0.010722719902421 0.0385382179712484 1 1
-0.0367485002196359 -0.0277357213733149 1 1
0.0725876946090891 0.046246398166436 1 1
-0.215216387017383 -0.200555257108497 1 1
-0.166252739218314 -0.157414067701378 1 1
0.138230343962655 0.121614676569334 1 1
-0.115948962652438 -0.108109004394825 1 1
0.217734726492025 0.194381940843945 1 1
-0.246561649709359 -0.217597557428573 1 1
0.215399593785039 0.203151050610932 1 1
0.230043040927418 0.210687249269243 1 1
0.015216112639683 -0.0130238534335326 1 1
0.0267126960449817 0.0245211118402002 1 1
0.0560345167347577 0.0452361868186487 1 1
0.00426050609627889 -0.0101641527444898 1 1
-0.0674681747732362 -0.0518943417085984 1 1
0.255611035849506 0.239792507101148 1 1
0.0851188368177862 0.0688708029521189 1 1
-0.143568537194821 -0.147256313822623 1 1
-0.242519315688297 -0.207404726325096 1 1
0.0621924547870397 0.0823689641764971 1 1
-0.0885867430975065 -0.0904785011984149 1 1
0.201811057007 0.180007304345999 1 1
-0.16455325925815 -0.159472777570122 1 1
0.00316471973549114 -0.00331525385747501 1 1
-0.0926664541788572 -0.090623382091106 1 1
-0.0764972083202744 -0.0604961917056157 1 1
0.0903384579698709 0.0708928060984528 1 1
0.0501239559118414 0.051052725140188 1 1
0.0410261005733724 0.00186789731221131 1 1
-0.0861434426953196 -0.105801861684399 1 1
0.368827652848615 0.315657696098947 1 1
0.149160893752211 0.122446594687557 1 1
-0.255330935920266 -0.227959301634037 1 1
0.245463483297839 0.198346138294764 1 1
0.193351942283748 0.168851179812589 1 1
0.0428484175298583 0.0666501453141074 1 1
-0.0281059660805566 -0.0278116625401528 1 1
0.0562395100935817 0.0498018259939295 1 1
-0.037543481976694 -0.0158742441495618 1 1
-0.113935573014534 -0.0940147736701237 1 1
-0.0598842784657381 -0.0522473760000769 1 1
0.0868072899037813 0.0633244188287164 1 1
0.173557658832118 0.17080517778785 1 1
0.105962979856 0.118683549498641 1 1
-0.122275738549599 -0.108995511820259 1 1
-0.0819635367074243 -0.0774984087779919 1 1
0.290893509893456 0.26901967164699 1 1
-0.0448937401613209 -0.0211927954988156 1 1
-0.11501397311262 -0.0839665446003181 1 1
0.0396804436845899 0.0567319020222782 1 1
-0.33504246406154 -0.295242363921064 1 1
-0.0842851374306587 -0.0857475860645696 1 1
-0.162566244007562 -0.137626478213384 1 1
0.0216215016831865 0.0139103106016299 1 1
0.0241446026801819 0.018230388672908 1 1
0.11082679937686 0.106514328270533 1 1
-0.118151710068841 -0.104201624755296 1 1
-0.182702099354087 -0.145360751262555 1 1
0.275006074648665 0.250675807578225 1 1
0.125917561346777 0.118677854019683 1 1
0.258739262718566 0.243093780856764 1 1
-0.0376648462751228 -0.0273900965929514 1 1
-0.356510940898199 -0.323687687251207 1 1
-0.205222142807771 -0.168678721659834 1 1
-0.108515998134274 -0.0949420283504857 1 1
0.159446602247757 0.138870444841694 1 1
0.0766946680600997 0.0758939816525948 1 1
-0.0767086509205484 -0.0706167171270452 1 1
0.0465198216666407 0.0351780148809647 1 1
0.0550501672754347 0.0499464770213523 1 1
0.18127508360827 0.170190288231818 1 1
-0.290897202129543 -0.281393337790071 1 1
0.173317344213118 0.147456767954551 1 1
-0.0745353059008426 -0.0517054534453859 1 1
0.0136862519074268 0.0137341470816918 1 1
-0.16959751322066 -0.140751106322616 1 1
-0.0881311423672715 -0.0739177743789815 1 1
-0.254270646827094 -0.238709064415671 1 1
0.203005123544242 0.185494233735261 1 1
-0.10533235756306 -0.102626280176277 1 1
-0.279554346832082 -0.249179345496401 1 1
0.251484865243437 0.234800059010403 1 1
-0.015236656397271 -0.0168873871801037 1 1
-0.163358685734563 -0.132319787724341 1 1
0.148542635304018 0.145578154831535 1 1
-0.147193015776736 -0.11939746494398 1 1
-0.0722972921170091 -0.0813813156609773 1 1
0.183080590176534 0.152873244355526 1 1
0.167399532885535 0.190602263954442 1 1
-0.00928819877090302 -0.0400899698956122 1 1
-0.101683809121547 -0.0804853765367956 1 1
0.198847050806674 0.177057546045368 1 1
-0.0103700928676351 0.00163701614538485 1 1
-0.0149041317872831 -0.0181796577476523 1 1
0.0163937902480336 -0.00120295554654396 1 1
-0.100855774481865 -0.0943660346575327 1 1
-0.160529425157943 -0.152340419282171 1 1
0.315187921901041 0.288316731955166 1 1
-0.0726521821016152 -0.077908037407481 1 1
-0.109949813271937 -0.0985686787702305 1 1
-0.229471279388139 -0.198363604925544 1 1
-0.42594358904301 -0.371098509933052 0 0
-0.141847014456201 -0.143572470599961 1 1
0.118542482882861 0.109905089027266 1 1
0.201192972534362 0.183420735320683 1 1
-0.151356714304875 -0.137248595036695 1 1
-0.0709069110951657 -0.0490232570349295 1 1
0.0641133889283323 0.0185481123701347 1 1
0.0652494794758797 0.0482438243267184 1 1
-0.133941923259715 -0.111803333964822 1 1
0.217804201280056 0.193934678402606 1 1
-0.259079382775705 -0.2181543710379 1 1
-0.26168287660667 -0.225283095759232 1 1
0.331669227801274 0.310403661366496 1 1
0.123624103091733 0.118805587464831 1 1
0.0977476148939702 0.1109244771989 1 1
0.0542850699016272 0.0764073183999199 1 1
-0.058051227000357 -0.0684605918357922 1 1
0.129106298467923 0.125013342945675 1 1
-0.120793760944873 -0.0978789440254442 1 1
-0.0735228536886388 -0.0749754779480813 1 1
-0.0555991441427218 -0.0397707914816563 1 1
-0.1325067179431 -0.110236855569351 1 1
-0.213381813078162 -0.198902754247319 1 1
-0.154414841697939 -0.127995029119589 1 1
-0.231313362353963 -0.227793927932911 1 1
-0.0982242743110087 -0.0752697846042996 1 1
-0.000568276813637497 0.00753754865527032 1 1
-0.0993845737813881 -0.0850417945015334 1 1
0.133028629058908 0.1370692445772 1 1
-0.303958962861421 -0.280279100709311 1 1
0.317793473703994 0.303782315513786 1 1
0.298020538623675 0.264567155677212 1 1
-0.0134290464114504 -0.0137324819039854 1 1
-0.170859587640773 -0.155910112212052 1 1
0.122764102272217 0.0957831713077994 1 1
-0.144327637366455 -0.132778451751085 1 1
-0.207527116035387 -0.194709252168176 1 1
-0.0713023598053962 -0.0576310119762306 1 1
0.00648351082090219 0.00968532697592145 1 1
0.102803391089403 0.0633581781495639 1 1
0.0606577436288821 0.0478608342636161 1 1
0.00454225660198222 -0.0238693118127361 1 1
-0.0714089701453406 -0.0620872959670191 1 1
0.139194401498536 0.138223640108866 1 1
0.0151009727317135 0.0313705186693972 1 1
-0.197565836975856 -0.168702276085802 1 1
0.11457632023194 0.0985457270855532 1 1
0.279513674058127 0.243169625524286 1 1
0.124061598436922 0.101458276520771 1 1
-0.00295856886187496 0.0296308703477106 1 1
-0.110016008962743 -0.0677987169286007 1 1
0.162245326265353 0.169006092984272 1 1
0.254582069949146 0.221355645099461 1 1
0.0765468337702958 0.0655858107979958 1 1
0.0664587187738062 0.0609338761272534 1 1
0.138683071337586 0.117618568022231 1 1
0.217482186138268 0.183494704468648 1 1
-0.0348102944443013 -0.0353282719355085 1 1
-0.278795953029495 -0.25554372358467 1 1
-0.154400239380799 -0.138230838389609 1 1
0.0123264354783272 0.00962754660341544 1 1
0.185588656800258 0.161986067653203 1 1
-0.0716082683275421 -0.062465883911407 1 1
0.0646931547702648 0.0571821279281018 1 1
0.16213421005181 0.123438452866053 1 1
0.0887316445947569 0.0459025046914338 1 1
-0.14564027385307 -0.117298912471569 1 1
-0.0677479110796936 -0.0781194231608587 1 1
-0.0478369257131968 -0.0760571067547731 1 1
-0.15719185488489 -0.164322000605713 1 1
-0.00186046303929073 0.0103192679675252 1 1
0.110046681680225 0.0863100944648918 1 1
0.190366956452281 0.15930837445196 1 1
-0.0651470772151663 -0.0542538822361214 1 1
0.0311918853754051 0.0232580903168751 1 1
-0.278431885412643 -0.24565824763386 1 1
-0.0899827427932317 -0.0759899351054247 1 1
0.0193576785981153 0.0233288412743247 1 1
0.250090262112062 0.220453824891979 1 1
-0.255333209328871 -0.208121742499651 1 1
0.0737737907561298 0.0672858373028864 1 1
0.149114596702851 0.103798049015315 1 1
-0.0574458862315456 -0.072138438569265 1 1
0.0116589113291702 0.0105854325304445 1 1
-0.0818638108013799 -0.073780622307083 1 1
-0.101266416698663 -0.103574348222069 1 1
-0.185876030146526 -0.186614039122233 1 1
0.0541842866319146 0.0620984337366869 1 1
0.363373205354481 0.335409162729509 1 1
-0.0664121201771877 -0.0444153714945982 1 1
0.0894245211643555 0.101585485582263 1 1
-0.0112530453872394 -0.0047743130872073 1 1
0.0214755507300409 0.0146472601924618 1 1
-0.0935096000853524 -0.0891081699643249 1 1
-0.112599206238253 -0.0715485448973796 1 1
0.0160231564377239 0.0306893624563507 1 1
0.0577866394210505 0.0590929044551502 1 1
0.137970185186192 0.114380265618346 1 1
-0.123843906395632 -0.0743044853520325 1 1
-0.0343990901815466 -0.035164284557923 1 1
-0.204752653642837 -0.190494769938387 1 1
-0.0778575385356268 -0.0757048465627111 1 1
-0.149883545408186 -0.145541764819842 1 1
0.109407387998956 0.102150169927241 1 1
0.0889496658365662 0.0846573735561236 1 1
-0.0752629783259757 -0.0983261257329564 1 1
0.0923494111089926 0.11986640977947 1 1
-0.06649735541255 -0.0544270654295304 1 1
0.158096306791343 0.140616592737618 1 1
-0.35034086685269 -0.334021455436247 0 0
0.103768322279602 0.102045344547274 1 1
0.0401132332908534 0.0347003105280683 1 1
-0.106914963745562 -0.0859900589292876 1 1
-0.202845219311042 -0.178861952147852 1 1
0.018016477570195 0.0124572631663229 1 1
-0.317625600483278 -0.297026086899787 1 1
0.0910956665847562 0.0615764310938935 1 1
-0.237502557190794 -0.22399741978403 1 1
-0.0350159585467451 -0.0340711458837437 1 1
0.0883703303682338 0.0854022172606379 1 1
-0.00884075606312391 -0.0227321144699086 1 1
0.168769039187218 0.163983643341327 1 1
-0.0779030778464701 -0.06633344666267 1 1
0.0619251445393965 0.0529111182554763 1 1
-0.165470787476922 -0.136824978096229 1 1
0.0141980743376711 -0.00091331961094894 1 1
0.199433376291605 0.18682822356132 1 1
0.0279272220705389 0.0199692194273458 1 1
0.00232432959277326 0.0069713309044617 1 1
0.000377678864874428 -0.000690376754131146 1 1
-0.103278185624427 -0.0980759771936336 1 1
-0.199107448596022 -0.182477197536536 1 1
-0.149831099623568 -0.129769740894168 1 1
0.273274086915711 0.235946295046059 1 1
0.0221923202975016 0.0327239358397138 1 1
-0.372285327439066 -0.347123965065389 1 1
-0.0163477842189779 0.00829567669115992 1 1
-0.14732709913904 -0.128184519157218 1 1
-0.342122803283229 -0.308594014935954 0 1
0.300418109595163 0.242853270829829 1 1
0.0411044238368583 0.051657549359793 1 1
0.00890634802112601 0.00398178381658724 1 1
-0.0726909440518738 -0.0663947787681149 1 1
-0.21668233240296 -0.204866884820025 1 1
-0.0109771851754256 -0.0186904505273208 1 1
-0.288860372357911 -0.266920779121523 1 1
-0.403246776193122 -0.343270382474157 1 1
-0.0611550685342582 -0.0622523566189408 1 1
0.0959170422367046 0.0795211304830727 1 1
0.352309956661434 0.32442664989744 1 1
-0.11960096291412 -0.118555786797987 1 1
0.177278713292053 0.18060084730549 1 1
0.0512337434468367 0.0623475693691887 1 1
0.0605550336141803 0.0582415935369159 1 1
0.0960404489469041 0.07213931364433 1 1
0.221894715820945 0.192711029207389 1 1
-0.0318116821941045 -0.0318554057808307 1 1
0.503867680043089 0.463848447571555 0 0
-0.0220849807114301 -0.0385210411771496 1 1
0.398497698238685 0.360203276406546 0 0
0.0297356380142193 0.0219398322403998 1 1
-0.0727925220857624 -0.0604946873152527 1 1
0.0227768874027942 0.0320706144124577 1 1
0.0440031804826096 0.0388071221768675 1 1
-0.199313658233357 -0.167598731087646 1 1
-0.0561224364581627 -0.0329869718358772 1 1
0.0127273364939062 0.00891023180369065 1 1
-0.0703850958827588 -0.0667428489340839 1 1
0.00236239642519505 0.000144107373771229 1 1
-0.309358612564949 -0.327967188954839 1 1
-0.227048132614546 -0.188376083704501 1 1
0.106600939587877 0.0879808579514788 1 1
0.0600129471079145 0.0427238695718111 1 1
0.119274509225251 0.118257905129141 1 1
0.0589678323715083 0.0291574429602312 1 1
0.0870824278445472 0.085088060722028 1 1
0.0630112467172016 0.0712375131212142 1 1
-0.0863897153210779 -0.0536573257560258 1 1
-0.20515649521097 -0.193735826269253 1 1
0.196644707783374 0.156670031997887 1 1
-0.123643003064416 -0.10815478193957 1 1
0.00503339844806158 -0.00215809514494257 1 1
-0.0549130333598815 -0.0689196026243956 1 1
0.28983595983163 0.26475313246204 1 1
0.306466335545752 0.269729779635455 1 1
0.12414603417328 0.134116806389238 1 1
0.0397670144795113 0.0347838265574308 1 1
-0.176845147832025 -0.16558033887101 1 1
0.112690088545457 0.10864312228634 1 1
-0.0140829118457456 0.0072911066694563 1 1
0.156380679703519 0.136189700508429 1 1
-0.299751510525718 -0.25981062265159 1 1
0.0403938729262018 0.0465791027691168 1 1
0.105903374424164 0.0977529263140903 1 1
0.11326963071727 0.0960511040711602 1 1
-0.0359016847981158 -0.0251834770991262 1 1
-0.0549023735756621 -0.057605685107797 1 1
-0.0352106956268838 -0.0436417675650054 1 1
-0.208879918982312 -0.224573430210071 1 1
-0.522338094111561 -0.478694835397053 0 0
0.134924904055698 0.131562789353703 1 1
-0.0371621650267305 -0.0497732042006399 1 1
0.0150751641443815 0.0129106242930409 1 1
0.199127216153503 0.18454685947932 1 1
-0.0120953982739461 0.00218456674976951 1 1
-0.15231837295162 -0.15026253039967 1 1
0.144117583607488 0.129481972696028 1 1
0.145681195182318 0.128485682096485 1 1
-0.345115348880562 -0.327164213828724 1 1
0.029431488347955 0.0185279386260116 1 1
-0.193731418288091 -0.188822671961811 1 1
-0.099816308949591 -0.0722543046693693 1 1
-0.0279129176359063 -0.0224167045332147 1 1
0.0452036562434785 0.0299430815308116 1 1
-0.00399438352718928 -0.00498745817281791 1 1
-0.0843303446025055 -0.0810987029327377 1 1
0.0624488409858915 0.0486405646173578 1 1
-0.13294187415777 -0.124481110462428 1 1
0.0504166450270245 0.0363139260954778 1 1
-0.137964286540533 -0.0993015714346617 1 1
0.117890195579468 0.108646071384728 1 1
0.253777141604539 0.257492027023724 1 1
0.0932131005781888 0.105740844718846 1 1
-0.27878323457265 -0.250834694821673 1 1
0.173684226050776 0.165641484131412 1 1
-0.149717807252473 -0.141710541353155 1 1
0.0216177637169812 0.000231111804230511 1 1
0.051984909030651 0.0573017617717921 1 1
0.189722635108602 0.183696148659332 1 1
-0.17699157322217 -0.159067382172639 1 1
0.207812707779547 0.187148166362874 1 1
0.338534937988683 0.30485819023328 0 1
-0.0948734512107855 -0.0808224008325733 1 1
0.00207899047846533 0.0010274807771217 1 1
-0.0304301600168413 -0.0232846762801775 1 1
-0.125844761734812 -0.138452361516614 1 1
-0.291415599801925 -0.254773227609693 1 1
0.209192118812734 0.190325549476369 1 1
0.10418759315461 0.0997111703252475 1 1
0.0176595395940588 -0.00198245477988811 1 1
0.04635583326735 0.0468181081229679 1 1
0.280605135157581 0.255069635469531 1 1
-0.136627897389586 -0.125386438841552 1 1
-0.0783889023999563 -0.0751652867699862 1 1
-0.0497038150931551 -0.0362311380630407 1 1
-0.14328886691066 -0.121395302618991 1 1
-0.156404969524726 -0.138385226062828 1 1
0.261367764296589 0.230809454570854 1 1
-0.0340930516483121 -0.0191356999890533 1 1
0.0604558575204675 0.0672049621914971 1 1
-0.157098209968313 -0.150593174660992 1 1
0.0364670887589367 0.0268874988486253 1 1
-0.222600904878289 -0.200315578307503 1 1
-0.0494036359256771 -0.0518662427364598 1 1
-0.226858828648968 -0.200068980634673 1 1
0.0318537802018638 -0.0029853438217174 1 1
-0.196871161527863 -0.197455814265781 1 1
-0.0331564821076768 -0.0223184273448691 1 1
0.201797334842319 0.175942615378596 1 1
0.0920487069451858 0.0973667783838923 1 1
0.153475353656322 0.130916693034158 1 1
-0.0316313211879768 -0.0123777873280707 1 1
-0.0980060192906602 -0.0554010766342096 1 1
0.0735509293529188 0.0588276832869174 1 1
-0.00750933043311561 -0.0063277569214225 1 1
0.123315799494677 0.101778008427797 1 1
-0.143988958327814 -0.110872508338757 1 1
0.0726603490335978 0.0693900145703495 1 1
-0.00465001956755792 -0.0242660417435236 1 1
0.0889730016713705 0.0825117393191328 1 1
-0.0561117438432168 -0.0631978384507252 1 1
-0.0277983732646527 -0.0121094959288433 1 1
0.175925010064961 0.164782392267725 1 1
-0.343078525796767 -0.332789890310357 1 1
-0.148906895571012 -0.165112407400727 1 1
-0.166197206852107 -0.145178198221325 1 1
-0.0717087817687 -0.0756017776200815 1 1
-0.0196301823762714 -0.0155536390583155 1 1
-0.0856732289969832 -0.0535616175025961 1 1
-0.286516026270361 -0.285505956090795 1 1
-0.154980093598082 -0.137131980834365 1 1
-0.144057018915504 -0.115818233714202 1 1
0.0801933946451324 0.0690376842797908 1 1
-0.0329756560203702 -0.00980958370673739 1 1
-0.167441419413744 -0.151402045160867 1 1
0.0280363134243389 0.0454336145010616 1 1
-0.342801387161749 -0.317143186084999 1 1
0.128924116117695 0.124655323963756 1 1
-0.135207663488954 -0.10636285426838 1 1
0.126924664040558 0.101642420436887 1 1
-0.0786047266178623 -0.0880568152211207 1 1
0.194615557776019 0.169015004985275 1 1
-0.267956842245102 -0.247245070826476 1 1
-0.217913966620409 -0.198756021242314 1 1
-0.274257145376896 -0.250188070150817 1 1
-0.0637556245185161 -0.0560400527685476 1 1
0.227268827415479 0.230557410739859 1 1
-0.179382069609622 -0.171965402598996 1 1
0.055806588902426 0.0575442599348296 1 1
-0.264586617260107 -0.240870192912999 1 1
0.0424710600420901 0.0354647306671592 1 1
-0.171822725594359 -0.167102600570252 1 1
-0.302599650801279 -0.269372310120003 1 1
-0.094780837419598 -0.0695629712094882 1 1
0.568845828221625 0.486185086290917 0 0
-0.249790259734312 -0.242124156756403 1 1
0.0184292468592689 0.035487617687099 1 1
0.0657281237794515 0.0775576461397273 1 1
-0.346144149523198 -0.33880928234211 1 1
-0.1602427784268 -0.149667927189859 1 1
-0.00254197338947528 0.00776188305150526 1 1
0.00765653046543424 0.032020032667367 1 1
-0.111322271331289 -0.126490012298036 1 1
-0.216348413188075 -0.225155407296153 1 1
0.218962340976117 0.183332287022734 1 1
-0.0237851076740901 -0.0213497594753592 1 1
-0.0852947798511043 -0.0751046154013207 1 1
-0.134062019700805 -0.112653100672659 1 1
0.0441217944313856 0.0511358147362651 1 1
-0.113965778648718 -0.11923134378056 1 1
0.0538911946949474 0.0424820957075572 1 1
0.249577789708694 0.229667948209097 1 1
0.0457820477080874 0.0354234799244288 1 1
-0.220311465560761 -0.207921074206276 1 1
0.0511183058617903 0.0337316342179455 1 1
0.107731984351841 0.0879626327332508 1 1
-0.201366890830421 -0.198413210368721 1 1
-0.127257601295464 -0.121287132444932 1 1
0.177276704530008 0.13116096375881 1 1
0.0490140235001904 0.0444606036936659 1 1
0.147044092580665 0.0963752855935523 1 1
-0.383517906730305 -0.357568141801676 0 0
-0.10813869339028 -0.102693355741366 1 1
-0.195937610196506 -0.156858953370881 1 1
0.0272449453099609 0.0405399587415913 1 1
0.0380993461451407 0.0342605481689437 1 1
-0.218666671178822 -0.198203236384327 1 1
0.0692506417202303 0.0461850414025273 1 1
-0.217532849024752 -0.204033304100867 1 1
-0.0400061268249607 -0.0418113285379342 1 1
0.29162859536393 0.268803762505296 1 1
-0.199748100955886 -0.160561247664241 1 1
0.0669775412110151 0.0635513600858419 1 1
0.0693585029307002 0.0693939596293846 1 1
0.137598976736656 0.111963642667189 1 1
0.175808831762544 0.169104640371224 1 1
-0.147362036828889 -0.124727296113101 1 1
-0.169473855872273 -0.166394865996378 1 1
-0.0383101716906577 -0.0535025244105773 1 1
-0.0706524452291928 -0.0494722884394299 1 1
-0.23675692206874 -0.195055942542051 1 1
0.223191421742517 0.200806390702331 1 1
-0.0771781411391183 -0.0744563362683091 1 1
0.0116265940939492 0.000506165497906892 1 1
-0.120155530401562 -0.107052060620604 1 1
0.0119514015888225 0.0113113533599312 1 1
0.466040850844389 0.443634265199967 0 0
0.0992202743180911 0.0719989977584216 1 1
0.0581343378270844 0.0591569915240886 1 1
0.00817733512305437 0.000570006848990133 1 1
0.103728791517722 0.107085969492703 1 1
-0.123933977984504 -0.113064460626424 1 1
0.0079592932265032 2.73355445446046e-05 1 1
-0.139962308519943 -0.144496522822504 1 1
-0.114985606697485 -0.101919808975368 1 1
0.120355631819584 0.114713243930568 1 1
-0.0432258960893203 -0.0303932136522379 1 1
0.0710125050668741 0.0575044687697425 1 1
0.131400943834808 0.144299744992241 1 1
-0.0830880144631303 -0.0784863740902832 1 1
0.119485313515387 0.0966815733346463 1 1
0.0940294064889547 0.0740205085990264 1 1
0.207896254602288 0.183663932413097 1 1
-0.112192670971017 -0.092368302249571 1 1
0.0889242357553133 0.082916760170491 1 1
-0.217451371598794 -0.199601350052302 1 1
0.461770783747931 0.397708115830129 0 0
-0.0884266507707669 -0.0899661171382738 1 1
0.206870880743623 0.192469728318679 1 1
-0.242715966865182 -0.219323236847202 1 1
-0.752800482955124 -0.67480389081633 0 0
-0.127855319254288 -0.0945073786919638 1 1
-0.0826630662568698 -0.0909689285132838 1 1
-0.161120351168867 -0.157737503441598 1 1
-0.137047676082156 -0.127156036884123 1 1
-0.231531597536991 -0.202445241080369 1 1
-0.0396283172724425 -0.0444840921725247 1 1
-0.0376984248807532 -0.0366257950945605 1 1
0.103345378633974 0.0917952439803521 1 1
0.0577028708636491 0.0287728301849467 1 1
-0.37523873126707 -0.349378420464155 0 0
0.0554382687788009 0.067674925924819 1 1
0.18550745407559 0.142865853228742 1 1
-0.133312758570379 -0.115023308831298 1 1
0.183667312117219 0.174757585556409 1 1
-0.125368636118961 -0.092906767710566 1 1
0.00779995281219961 0.0309301064997357 1 1
-0.00525540494070241 -0.0014074906256318 1 1
0.272813453732877 0.260379196142327 1 1
-0.212813075559553 -0.201638132974015 1 1
0.0559680348806658 0.055643657398875 1 1
0.100469924339156 0.0811173208745295 1 1
-0.00620279425835303 -0.013902039546929 1 1
0.327036575764168 0.258768103823295 1 1
0.0550778574969127 0.0541567009653595 1 1
-0.137023638080326 -0.126369995906738 1 1
-0.337025691563451 -0.298341819062442 1 1
0.0046825488760192 0.00174911738132242 1 1
-0.174876873363422 -0.172564359410916 1 1
-0.0822452019862406 -0.0836249652913204 1 1
0.000978699295339926 0.0188072686353715 1 1
-0.198254174801403 -0.188675813849632 1 1
-0.0623654189776726 -0.0381582777340808 1 1
-0.00306650045646546 -0.0472851608610113 1 1
0.0792343183737601 0.0613315393923294 1 1
-0.215018008335076 -0.200756168515869 1 1
-0.252373662660684 -0.204152329032571 1 1
0.116307517517264 0.10660185966187 1 1
0.0756482720080814 0.0573034390342137 1 1
-0.120221394784522 -0.122783495928957 1 1
-0.0947250751917166 -0.0867315928996586 1 1
-0.0552117488723548 -0.0514443886881139 1 1
0.0128507894861404 0.0320841258487357 1 1
-0.144235836977722 -0.111039032535526 1 1
0.000195953310788102 0.0225703286034126 1 1
-0.0812469577935243 -0.076518719499833 1 1
0.11605985586218 0.115820235622182 1 1
0.212946325428332 0.21395916717885 1 1
-0.0655390879227935 -0.042737987863144 1 1
0.0658359496283707 0.0688368145307076 1 1
0.0836864672456298 0.0772886161544549 1 1
0.0966348690852064 0.0760556374691313 1 1
0.15912919035007 0.151137503220211 1 1
0.0738918420460164 0.0681463133077707 1 1
-0.199052434775384 -0.158666807423124 1 1
-0.151626074548713 -0.1393613002352 1 1
-0.147968003646561 -0.115005084264317 1 1
0.0262364145942946 0.0201949005413697 1 1
0.176088762342351 0.174846059547588 1 1
-0.215992834436837 -0.206014332850417 1 1
-0.0982297010587221 -0.112492469186227 1 1
-0.0327819474830038 -0.0254987933984989 1 1
0.145811441429968 0.126352021206982 1 1
-0.177382378514834 -0.147316307933884 1 1
0.0765612554870523 0.0575607357313989 1 1
0.0918816570377579 0.0800317367377661 1 1
0.0978763214053021 0.115511983746675 1 1
-0.0642911674470608 -0.0534387795800783 1 1
0.0932124809021569 0.0671866445807144 1 1
-0.0174343360584238 -0.0335151687357641 1 1
-0.0707713060023741 -0.0532598289945251 1 1
-0.169755590831178 -0.137527073175183 1 1
-0.136242003351962 -0.131902724031251 1 1
0.147065935943855 0.126296154278731 1 1
-0.026175710774666 -0.012244314703818 1 1
0.139359438790713 0.127145807140272 1 1
-0.0432573546774166 -0.0202111178015322 1 1
-0.0093886746521334 -0.0120028778863975 1 1
-0.193144584583398 -0.180276961996457 1 1
-0.00654619416276531 -0.0359047336696914 1 1
0.0325099993901757 0.025074432883805 1 1
-0.0435419953165184 -0.0291468662665611 1 1
0.19789970796011 0.202850067994974 1 1
-0.00507237776781704 0.00152685818669053 1 1
-0.0197385935374148 -0.000545072763028186 1 1
0.120240879271525 0.107006055751721 1 1
-0.115309167798806 -0.101449788564785 1 1
-0.18422566221544 -0.182444689229731 1 1
0.216435704038105 0.201123280455614 1 1
0.0817190091487844 0.0824723575828361 1 1
-0.0532316279832269 -0.036729595260295 1 1
-0.192948983627702 -0.171226884327556 1 1
-0.013567263456606 -0.0178201509981076 1 1
0.0874487907111053 0.0777141040954752 1 1
-0.41994429783579 -0.399857529139783 1 1
-0.1536719802947 -0.130615718953596 1 1
0.172129885675684 0.138285251298221 1 1
-0.159705629892691 -0.154894773187532 1 1
-0.0772167325262482 -0.0288494405902029 1 1
0.2197245592568 0.180240379062856 1 1
-0.0893819721077101 -0.0865888423874014 1 1
-0.3472630456757 -0.323570545855409 1 1
-0.223249011876186 -0.216750127611596 1 1
0.05584981396188 0.0670725734907905 1 1
0.00929293524808728 0.00754324253612317 1 1
-0.115419319197578 -0.0995262328709487 1 1
0.172071317535261 0.157266291646489 1 1
-0.0762383728785368 -0.085585875889134 1 1
-0.0210383936940627 -0.0100355454167318 1 1
-0.0296575756350516 -0.0453814861323595 1 1
-0.0682650053389201 -0.0661442381256698 1 1
0.0151082720980311 0.035361604932455 1 1
-0.19678674400132 -0.180089239306066 1 1
0.0678550500401003 0.0513211667388748 1 1
0.10598740556137 0.095178861528385 1 1
0.214026316453269 0.229942125906759 1 1
-0.118852992620786 -0.121378473162604 1 1
-0.171458838113154 -0.167307863618745 1 1
-0.1046416117333 -0.0964530330136709 1 1
0.00658009940320831 0.00474321932794968 1 1
-0.00117312420113602 0.0256815133403222 1 1
-0.117060093806092 -0.11933057275736 1 1
0.00433379852130882 -0.0304327838494685 1 1
0.240377086945507 0.228019487974208 1 1
0.0561480289070819 0.0237900592603034 1 1
0.188301846920946 0.152065751313472 1 1
-0.209683171326921 -0.171972032564701 1 1
0.0743949120664614 0.0439064707887703 1 1
-0.071234613723524 -0.0993638038113095 1 1
0.0573529156043019 0.0544200076917137 1 1
0.137179885193896 0.16078021274643 1 1
0.38509668814104 0.358957015131393 1 1
0.048892544691806 0.0646324671776537 1 1
0.23119445618093 0.194892280873999 1 1
-0.627608446055059 -0.580575404793012 0 0
-0.0841211735885354 -0.0784710574569735 1 1
0.111316226930115 0.10811214246196 1 1
-0.122720052639408 -0.118676055098346 1 1
-0.209418804797418 -0.192549151761748 1 1
-0.122490932273154 -0.14156054165462 1 1
-0.120076792572315 -0.112497930369693 1 1
0.12648885729405 0.120289206312349 1 1
-0.034884613693659 -0.0289882164159263 1 1
0.152403455261772 0.170474056888744 1 1
0.104488523433019 0.107261133633729 1 1
-0.0545354729715002 -0.0763257173288682 1 1
0.238628301246716 0.218435305031442 1 1
0.259073347565396 0.247239805378373 1 1
-0.0266592670086755 0.0130610139668544 1 1
0.0270373224459084 0.0337472781529975 1 1
0.010457473908507 0.00508019147393356 1 1
0.0827083142349744 0.0632040051784076 1 1
-0.0719011968309116 -0.0655638571416198 1 1
-0.0998440864998075 -0.0594945899281034 1 1
0.214498155384161 0.195920717663281 1 1
0.0174906997364206 0.000119711018921734 1 1
0.298417514871007 0.26647385752063 1 1
0.153286320004248 0.125204054071925 1 1
0.00296092204244184 0.00812432755559699 1 1
0.29420819876728 0.244394554150852 1 1
-0.0849167188888193 -0.0739315424578757 1 1
-0.0428857084029417 -0.0455165597564131 1 1
0.316082878039963 0.290273134835389 1 1
0.00403210569949394 0.00483180911612211 1 1
-0.00325493048221013 0.00766562433612653 1 1
0.00700938719541638 0.00938172160150785 1 1
-0.0130440910008534 -0.0282481433035446 1 1
-0.0891342993895085 -0.0468119107091736 1 1
0.229308608149742 0.201678576814401 1 1
0.0729003810772135 0.0238813198968665 1 1
0.0173867651085236 0.0074383367800207 1 1
0.0281045634107699 0.0169309208884135 1 1
0.178656413494726 0.186197093808114 1 1
0.184714442933128 0.170806263524955 1 1
-0.125022331727903 -0.129281975931514 1 1
0.172757481442683 0.151320232731728 1 1
-0.0609742279316106 -0.0684779010108429 1 1
0.326152144011362 0.303474160222743 1 1
-0.112295907649192 -0.0917738956637563 1 1
0.307482149154585 0.270115645959363 1 1
0.157627325278667 0.137987170907817 1 1
0.226345801859798 0.207300919953769 1 1
0.0652337000601366 0.0445940750370579 1 1
0.0244839204460396 0.0214723838826945 1 1
0.0776427314196026 0.0546962751044803 1 1
0.26581244424739 0.250440295622198 1 1
-0.00612154071506429 -0.00537753374422265 1 1
-0.240498335023832 -0.200857949593775 1 1
-0.0643149564881942 -0.053012271061265 1 1
-0.0390307023852534 -0.0282508931715968 1 1
-0.275070637245831 -0.248366196100049 1 1
0.255098887089388 0.229951848951973 1 1
-0.241184122566366 -0.225591921363327 1 1
-0.206782452296958 -0.209839748508701 1 1
-0.105596951830385 -0.100605153015513 1 1
0.0171946973841817 -0.0128903767857821 1 1
-0.0766800279513138 -0.0685254732741664 1 1
0.128884092915296 0.11403189163309 1 1
0.0711482443517907 0.0694851779586437 1 1
0.0711700483215043 0.0441808893209964 1 1
-0.0835219047582421 -0.0767600159068382 1 1
-0.25606117555176 -0.233292984689563 1 1
0.0777222742084056 0.0771329722796684 1 1
-0.0271637055335005 -0.0507718520474261 1 1
0.0633610467640716 0.0640446717662222 1 1
0.169256023236523 0.172271763468394 1 1
-0.283695385511879 -0.278892990858395 1 1
-0.224319471192904 -0.194794454447863 1 1
0.0898771889559246 0.081806190033069 1 1
-0.201066266553118 -0.174275418283459 1 1
-0.0177856042990613 -0.0240566986941033 1 1
0.485315218560866 0.433675526735043 0 0
0.0433183187598914 0.0359990451809729 1 1
-0.444925406529026 -0.400044790877484 0 0
-0.093029665886601 -0.103356933610402 1 1
-0.146309265684591 -0.120587900448656 1 1
0.39215917869473 0.338821563249824 1 1
0.178688138051895 0.160464142853708 1 1
0.193358078854876 0.192112655415524 1 1
-0.125186343102119 -0.115137628825531 1 1
-0.0649539556014095 -0.0612203691527206 1 1
0.149461526272407 0.133651683551472 1 1
-0.109032636450656 -0.106722673146846 1 1
0.209235663572725 0.200878591137483 1 1
-0.292970035343388 -0.258785159648714 1 1
-0.222607639168136 -0.195217071078087 1 1
0.194050886454153 0.193930442709326 1 1
-0.195521643099227 -0.168938489025745 1 1
-0.0727461784110502 -0.0531858465088983 1 1
0.0494532952326416 0.0426403108829369 1 1
-0.151244754631201 -0.140211628079251 1 1
-0.0600098633300747 -0.0550728619020395 1 1
0.00490370111643339 -0.0110248253772294 1 1
-0.0768144356796412 -0.052080988200872 1 1
0.182879758859341 0.159557287832837 1 1
0.370913629484963 0.309164562374523 1 1
0.0520300012458155 0.0303675685878995 1 1
-0.152789427813702 -0.141181910806372 1 1
-0.195360813893223 -0.175929966270668 1 1
0.114186565973899 0.0974291938930287 1 1
0.240582694657948 0.22305701025768 1 1
-0.186261697107406 -0.164006540732352 1 1
0.0593853849217428 0.053538673543527 1 1
-0.181258382200876 -0.179020336696002 1 1
-0.160684481091524 -0.119823638612797 1 1
0.243216937853552 0.219992503252468 1 1
0.031499722439439 -0.00151156956337979 1 1
0.125340406336493 0.107307509813392 1 1
0.384510020282189 0.336131859429851 0 1
0.194230557508394 0.190011066854582 1 1
0.118237122873779 0.0857817924046519 1 1
-0.0328465724551758 -0.0190157213880624 1 1
-0.154466957018136 -0.157279044712337 1 1
0.084263626217736 0.0899979085098229 1 1
-0.096317845000607 -0.0669717907611299 1 1
-0.0699988683284892 -0.0739153057044306 1 1
-0.00663758972320641 -0.016912741128666 1 1
-0.042540683996019 -0.0395720315436647 1 1
0.152361060857218 0.109851937687615 1 1
0.0705877094939413 0.11828941083606 1 1
-0.0325458126461017 -0.0185172270856093 1 1
0.196949952183875 0.183568592535148 1 1
-0.119459252530201 -0.129419934340096 1 1
-0.0740666353963936 -0.0520277850074456 1 1
0.251984293834453 0.218030976193959 1 1
0.108661856567488 0.0975260469361244 1 1
0.172627792714739 0.133988283296007 1 1
0.0418816708751993 0.0351221495036066 1 1
-0.474057369564489 -0.43701621912746 0 0
0.0785421525600099 0.0621368650341678 1 1
0.239612007454786 0.216859121851627 1 1
0.25811597390366 0.214145894085276 1 1
0.153367302517787 0.161798091350288 1 1
0.145425740129869 0.133475036602758 1 1
-0.112710405153927 -0.0966974715974408 1 1
0.0936392542804444 0.0760039365580784 1 1
0.0429742403293412 0.0404028590623488 1 1
0.0222775837353193 0.0311266473561077 1 1
-0.0919935583903922 -0.0722034410990497 1 1
-0.0198040242447507 -0.0278568001382179 1 1
0.202356273159589 0.179954608156665 1 1
0.183055958405422 0.167806180040571 1 1
0.105309448396824 0.101282135816811 1 1
-0.0449685206268963 -0.0449500891443253 1 1
-0.094550781228832 -0.100248869188164 1 1
-0.123607180074599 -0.126918472245289 1 1
-0.176197193219446 -0.173906613317725 1 1
-0.140013561713858 -0.136792847699542 1 1
0.0382665377801129 0.0188461624180523 1 1
0.145669526979327 0.126801689854611 1 1
-0.0747766984522956 -0.0484561572264701 1 1
-0.109452875299633 -0.0799343309848155 1 1
-0.0211755086716334 -0.0220322006645397 1 1
0.280084640436354 0.26405067648241 1 1
0.261022878622007 0.207233372025766 1 1
-0.164620169519022 -0.150536589366024 1 1
0.126906389197807 0.150157951507641 1 1
0.368107946294236 0.322772188696786 1 1
0.0626395405436357 0.0323241840003984 1 1
0.0365093459873507 0.0446029567680041 1 1
0.18875146425721 0.17713866427323 1 1
-0.0708478646959964 -0.0644477519816409 1 1
0.0614730105033351 0.0704089777365113 1 1
0.436823851058387 0.390446259829775 0 0
0.0302981349932025 0.00511824081361392 1 1
-0.0628814101529724 -0.0554887457426215 1 1
0.176693692772352 0.177218013467161 1 1
0.00819447847180987 0.00163185621533517 1 1
0.350069021938406 0.330057419122125 0 1
0.0525549411467303 0.0540240817986404 1 1
-0.0676523045751382 -0.0864688946414244 1 1
-0.0674087880590575 -0.0549772898677796 1 1
-0.169731116213397 -0.1610418773021 1 1
0.0778895549933298 0.0777566354127002 1 1
-0.241007755545208 -0.240262027065014 1 1
0.55827094881873 0.519443242049493 0 0
0.252217086354226 0.217162198208679 1 1
0.0609750513023989 0.0719323669992664 1 1
0.205511120515803 0.221312628150371 1 1
0.0765404380811025 0.0587632642788755 1 1
-0.191967389632458 -0.185809954885754 1 1
-0.236383775004568 -0.217743327851972 1 1
-0.229658645891292 -0.201059410315036 1 1
0.184103899019543 0.140127669180976 1 1
-0.0519285214792877 -0.0475750546452391 1 1
-0.157121423277008 -0.155625234855896 1 1
-0.189146637758999 -0.171125140265024 1 1
-0.091238256891836 -0.0854939583550932 1 1
-0.231620300182096 -0.220410065540886 1 1
0.174792384929815 0.167729169637832 1 1
-0.236012978373368 -0.226139988290002 1 1
0.0150670805878556 0.00297891196441977 1 1
-0.0567656580895873 -0.0597045160226932 1 1
-0.161517554673299 -0.149657357832318 1 1
0.447663359594071 0.404664401182987 0 0
0.282230016764096 0.250328558582073 1 1
-0.04388818320055 -0.035615119756109 1 1
-0.00453821000826233 -0.0119624884144978 1 1
0.00526934453955131 -0.0199262572725755 1 1
0.1712358763785 0.143319068614921 1 1
0.451675311257635 0.401418775752193 0 0
0.0784752176068705 0.0971225083499255 1 1
0.540279709865531 0.472998903846373 0 0
-0.0918839232993981 -0.110521621104529 1 1
0.0192645132081 0.0181574060539629 1 1
-0.173494588030436 -0.145212722018586 1 1
0.104473496241284 0.0940147144886 1 1
0.102970635214356 0.0722760435962205 1 1
-0.211903694840678 -0.17562255695442 1 1
0.06662983773565 0.0606884137380541 1 1
-0.155550302247416 -0.165854270187335 1 1
0.165345125910224 0.158688435365029 1 1
0.0777104763472747 0.0856246252481258 1 1
-0.0919642054600064 -0.0949736694194421 1 1
0.352771602709964 0.325723072697999 0 1
0.1639411069709 0.156499895595638 1 1
0.14290391903581 0.117841666670936 1 1
0.285654764041684 0.257875776901279 1 1
-0.0343351727823858 -0.0113117138566475 1 1
-0.35876136515851 -0.324048277130348 0 1
-0.0434769604281792 -0.0491335821813613 1 1
-0.0720216880610923 -0.0342689669064302 1 1
0.0923931015773116 0.0991162372618588 1 1
-0.13819760804919 -0.120545040628027 1 1
-0.159391634530031 -0.150245321988395 1 1
-0.0378786381928438 -0.0272171821129175 1 1
-0.0039265011809281 -0.0201761050137682 1 1
-0.0769066619311133 -0.0922182363608124 1 1
0.0212856229797731 0.00437735283244079 1 1
0.151988609687036 0.14287838632157 1 1
-0.0754132785061984 -0.0691929129981382 1 1
0.160198293856313 0.148412214664695 1 1
-0.221039138892094 -0.202021503686384 1 1
-0.0760622418895132 -0.0871446259412964 1 1
-0.121726628961861 -0.104519519132632 1 1
0.0390810925596532 0.0271667487297886 1 1
-0.128947779924165 -0.110920798758893 1 1
-0.151585893744423 -0.146017718726031 1 1
-0.165930695492887 -0.16663136616435 1 1
0.0888531008923523 0.0900437937219361 1 1
0.213180000357725 0.215610431442161 1 1
-0.0631675294077091 -0.0362839398814547 1 1
-0.125656721860865 -0.107613882016793 1 1
0.118401276111101 0.120977681029946 1 1
-0.0895369109045316 -0.0823449024815164 1 1
-0.104342241837211 -0.0939213803141151 1 1
0.0820693750959537 0.0766362138152948 1 1
-0.0511649860375303 -0.0358260029334833 1 1
0.10800080046083 0.104524052118321 1 1
0.109191465103001 0.117785252231209 1 1
0.0347679223365273 0.0276365348905538 1 1
-0.281428191764358 -0.244511277873408 1 1
-0.013174026165136 -0.0116616965738353 1 1
-0.0303880591659601 -0.0368342513686925 1 1
0.139271765787409 0.136990946063511 1 1
0.00777974202461013 -0.0031971176285933 1 1
0.189845403013123 0.168614107906952 1 1
0.00128090327425672 -0.0149059200134933 1 1
0.119295766998885 0.139445375640318 1 1
-0.269633111951668 -0.263946678495829 1 1
-0.0296403942769174 -0.0171261808217477 1 1
0.192178864837446 0.182608341832539 1 1
0.0230166505495603 0.00702760935993929 1 1
0.227358571231177 0.231175633546649 1 1
0.129223755703465 0.0891612869503777 1 1
0.318275061652115 0.293836746989469 1 1
-0.301019766326883 -0.255073979296778 1 1
0.0520592198344481 0.0376034904747664 1 1
-0.0835870687375325 -0.0722526200803961 1 1
-0.157089776776642 -0.129490793004564 1 1
-0.143920735080759 -0.124135272880596 1 1
0.311599919347885 0.287209324381474 1 1
-0.196539797816864 -0.189705980698943 1 1
0.298994842404542 0.271839500095827 1 1
-0.0772575497338232 -0.0616541957262493 1 1
0.374580311697192 0.340622387407432 0 0
0.108051480006457 0.0993182947846245 1 1
0.115385877967176 0.106942260391344 1 1
-0.0763249874627044 -0.0601504846245351 1 1
-0.015621067864034 -0.0293019711893301 1 1
0.200937325381987 0.184010095712777 1 1
-0.23302626546138 -0.233231271145783 1 1
0.255911973979878 0.250423177916598 1 1
0.257565430616002 0.240048147732441 1 1
0.178637586208585 0.15751123400353 1 1
-0.0886661518427214 -0.100933193072478 1 1
-0.111013152430241 -0.0790693254069881 1 1
-0.0328042620398412 -0.0521100681073211 1 1
0.152908706075093 0.120802195739555 1 1
0.182798308301248 0.190498603570958 1 1
-0.119366405181576 -0.120209405803376 1 1
0.358131944293003 0.337134733616145 0 0
-0.0684859774267457 -0.0496081135110822 1 1
-0.115565480348038 -0.0775521114332753 1 1
-0.23382748793274 -0.247514973476596 1 1
0.0589136977263204 0.0484296259679806 1 1
0.00854325071411459 0.00425833330339696 1 1
-0.152589229001234 -0.130666434973944 1 1
-0.0514456464096847 -0.0382194919294235 1 1
0.00448962915116486 0.0122301256105575 1 1
-0.21381787633318 -0.20573061201371 1 1
0.406082568945342 0.38454185302168 0 0
-0.0864140752963437 -0.0698485414482887 1 1
0.0278493908103703 0.00675571062646685 1 1
-0.0771042575660613 -0.0941937355795231 1 1
0.0147410625202436 0.0233719255684392 1 1
0.160697022311868 0.161419258373667 1 1
-0.0181383699723158 -0.0178089915101184 1 1
0.0378762367241982 0.0624635638347968 1 1
-0.00788012348314721 0.0156550484662357 1 1
-0.282939503721775 -0.242823609775781 1 1
-0.00731484274590945 0.00212841825286033 1 1
-0.174482818911599 -0.16096098646269 1 1
-0.0298674873997704 -0.0342194660296428 1 1
0.0347394344760541 0.0289572354973451 1 1
0.187892021326723 0.191235471809747 1 1
0.176608973167686 0.139339691655749 1 1
0.0453338347924465 0.0278727892030781 1 1
0.0735638159764328 0.0679957699976937 1 1
-0.115679082884282 -0.121237285417709 1 1
0.0114462990585791 0.0102152234634957 1 1
-0.104444929255998 -0.102279380234472 1 1
-0.0183204949934076 -0.00716082715324544 1 1
-0.241992613417984 -0.230183467077988 1 1
-0.204237825818133 -0.200462052351704 1 1
0.127656961651913 0.108895290668667 1 1
-0.219101081415586 -0.186021593498707 1 1
-0.00704278925972785 -0.0145938087562945 1 1
-0.05645863086191 -0.0380286132998595 1 1
-0.180976076619957 -0.159982473211136 1 1
0.188136085108143 0.136332725725229 1 1
0.066203672810594 0.0709865289946317 1 1
-0.00661559698397347 -0.013021102168051 1 1
-0.0985362824148357 -0.0621639634824477 1 1
0.148853548830301 0.143074696988376 1 1
0.195994971615655 0.174525168627523 1 1
-0.123167741331555 -0.115580773993667 1 1
-0.446858673551568 -0.408416566720543 0 0
-0.300912801314027 -0.274289594002503 1 1
0.238658543315175 0.223159521828063 1 1
0.0905681705665967 0.0632816866412463 1 1
-0.186070310291077 -0.158228943985215 1 1
-0.0279382946975945 -0.00872377562161744 1 1
-0.261011128148315 -0.270517314175993 1 1
0.0641158918011068 0.0673502598532701 1 1
-0.0509201485517318 -0.0579679955029516 1 1
-0.079326401800376 -0.0485346977934448 1 1
0.306886945288052 0.29491812317909 1 1
-0.250796178043101 -0.235817841504219 1 1
-0.126170321251564 -0.101592772180941 1 1
0.0500699231438907 0.0456955074654308 1 1
0.00384528560761077 0.0187606145160988 1 1
0.147419088660106 0.131739218403675 1 1
0.0771573531369313 0.0740019444360865 1 1
-0.120071133429074 -0.116405234153969 1 1
0.249955504164402 0.268345033194695 1 1
-0.00313599763222283 0.00742909140181637 1 1
0.14479163030213 0.0939868426997176 1 1
-0.116953946274274 -0.0900150135294858 1 1
0.0335949679624092 0.00605373032314007 1 1
-0.328410213992675 -0.296712186611264 1 1
0.218343799458788 0.178398739763049 1 1
-0.0338349536939121 -0.025857826895405 1 1
0.117529022130401 0.105927368345453 1 1
-0.380820252600694 -0.318465564012893 1 1
0.203524699966162 0.176096047177976 1 1
-0.241451584594888 -0.189932331677754 1 1
0.0921605832417356 0.0913097162276472 1 1
-0.301737949939939 -0.230247962156002 1 1
0.214768668925754 0.196633522148054 1 1
-0.0449457828289063 -0.0474066057323361 1 1
-0.29688203822426 -0.27197947537363 1 1
-0.253018966224098 -0.235338179962494 1 1
0.456119040336789 0.421456076466343 0 0
0.10496895568809 0.078238859382082 1 1
0.42639965394748 0.38067827750529 0 0
0.00437872819916202 0.0332920460012611 1 1
0.183690879671865 0.155214913656596 1 1
0.391069531013083 0.374987925414803 1 1
-0.286570777871324 -0.269947249879901 1 1
0.219428735543573 0.195124480384288 1 1
-0.260041040011005 -0.230650851130388 1 1
-0.0465396742179122 -0.0485900845929848 1 1
0.191057219690487 0.174648087259795 1 1
-0.133817780883692 -0.129154437202098 1 1
-0.0466959783562177 -0.0482605754421665 1 1
-0.101618541702673 -0.0842521219498402 1 1
-0.286004915320771 -0.266072971080398 1 1
-0.176041665600514 -0.142931370721789 1 1
0.204738979628197 0.173727048269215 1 1
-0.0697453123192775 -0.054857870043191 1 1
-0.070397267431127 -0.0439994760151371 1 1
0.1628760566445 0.139344845531994 1 1
0.221811662648553 0.235587173015209 1 1
-0.0281939322579578 -0.0199262276291876 1 1
-0.210385635928243 -0.19034722339676 1 1
0.241136555864832 0.21654637492803 1 1
0.134202503416625 0.119352724427623 1 1
-0.0716936600037064 -0.0491954348296189 1 1
-0.034866766184494 -0.0323974335318376 1 1
0.143443465208119 0.14832146866427 1 1
0.37571734900194 0.325315022250411 0 1
-0.270024310504206 -0.253492007651522 1 1
0.148836867118502 0.115139037476057 1 1
0.00278690200049285 0.00890500672941258 1 1
-0.0351291776805264 -0.0284207045613752 1 1
-0.0130136657889774 -0.0228504394172734 1 1
0.244617849736813 0.232637514995535 1 1
-0.00784402265694415 -0.0195687640984132 1 1
0.00817473766318197 0.0120777135141758 1 1
-0.0225656349261555 -0.0284695430427076 1 1
0.0232152855155923 -0.0107501701512536 1 1
-0.181534782786338 -0.15772184360711 1 1
0.0151270674433942 -0.00144755340127683 1 1
0.0317837678553892 0.0322772733157333 1 1
0.0196791805881184 0.0176181473808331 1 1
0.193953492324249 0.196115909128066 1 1
0.17677574289196 0.152695632375483 1 1
-0.184611054390032 -0.176578869702304 1 1
0.322510708951995 0.293717653996466 1 1
-0.136492363815896 -0.148055145366477 1 1
0.0721452424968534 0.0747891380474363 1 1
0.128007645030223 0.113995510784045 1 1
0.0209763913212182 0.00678841468155306 1 1
-0.134930486084354 -0.13552270909951 1 1
-0.093590890958665 -0.103117222828825 1 1
-0.0584163882781187 -0.0612418223196396 1 1
0.0792732338327566 0.0798593331074152 1 1
-0.0977319675003526 -0.0712128739891246 1 1
-0.0921173936475565 -0.0993531054268333 1 1
0.084098300082264 0.0771707938579856 1 1
-0.420140472320243 -0.370975366159942 0 0
0.0176020677310565 0.0142383043897801 1 1
-0.065597255967118 -0.060629018336755 1 1
-0.111690187196422 -0.0994427892753109 1 1
-0.191780206674367 -0.184780146670699 1 1
-0.0171131967032569 0.00387259668660894 1 1
-0.167163144910479 -0.159808349227916 1 1
0.127180218635982 0.0953658205862663 1 1
-0.209191282010568 -0.200779555655876 1 1
-0.0958365098693958 -0.09678847036333 1 1
0.193151496320154 0.178667290053658 1 1
-0.187029747874368 -0.162384297679185 1 1
0.0298577608797992 0.040899418100375 1 1
0.0168764695330521 0.0044481490313873 1 1
0.157671802287138 0.155736751758105 1 1
-0.406397722231434 -0.389219031505354 0 0
0.332121282280772 0.309658316967335 1 1
0.186306395930874 0.180924583450335 1 1
0.289978156850363 0.262350277195075 1 1
0.0472349034260694 0.0499799790264345 1 1
-0.133081345112301 -0.124941068544849 1 1
-0.0351960505642637 -0.00715412804406326 1 1
-0.00169809446604894 0.0162001140418993 1 1
-0.162322673639216 -0.126603216213448 1 1
-0.0572856401652718 -0.0632179053931306 1 1
0.362717792733629 0.337968593810195 0 0
-0.199113583326261 -0.195598010212737 1 1
-0.124932601758614 -0.0938576996390986 1 1
0.154305367782003 0.15503096675207 1 1
0.0793380787046382 0.0933999967351552 1 1
-0.173589820042541 -0.163146876336835 1 1
-0.150689681757886 -0.129980557095745 1 1
-0.0852428316129314 -0.0796922463648233 1 1
0.0253066961396149 0.0250799385591241 1 1
-0.404211779671317 -0.375238705640002 1 1
0.142656080272998 0.119500773456052 1 1
-0.0848523299814258 -0.0630426123676319 1 1
-0.188272811148399 -0.171122737037092 1 1
0.160013617315472 0.140459096286503 1 1
0.293399263040691 0.241543501251923 1 1
-0.0776713881167407 -0.0715056212311672 1 1
-0.332916031302177 -0.298521218135974 1 1
0.0601567134385514 0.034306784048594 1 1
-0.0140787752438671 -0.0363654390991792 1 1
-0.123663627255284 -0.121358155332976 1 1
0.283122771318101 0.292607965247245 1 1
0.268223787885297 0.248386067268801 1 1
0.0443010261555222 0.0321073767796037 1 1
0.108635176411025 0.119165904427254 1 1
0.0146282826787452 -0.00321832636071442 1 1
-0.123977566243715 -0.0864572153773587 1 1
0.229343596715924 0.224175450426509 1 1
0.134401184956925 0.134424052494708 1 1
0.0689095780821435 0.0546960326926191 1 1
0.439021882238369 0.402824577686877 0 0
0.0840151894554214 0.0657295799903691 1 1
0.0273809733685057 0.0291070578732631 1 1
-0.125263991114284 -0.0933920127212083 1 1
0.0945045816153432 0.0633718674488257 1 1
-0.0857419056503794 -0.0950818928712564 1 1
0.0563982111005282 0.0725876444535533 1 1
0.0417446693564587 0.0557643787643244 1 1
0.294648672054013 0.268300821508975 1 1
-0.0869613212497043 -0.0723299067968549 1 1
-0.173701899469649 -0.175469265281064 1 1
-0.175697640981538 -0.144299493467121 1 1
-0.0436859911214794 -0.0433469794775385 1 1
-0.183010604321443 -0.159662944696891 1 1
-0.0236852299489529 -0.0259507698569302 1 1
-0.177064248911833 -0.171696117874411 1 1
0.0266450493852812 0.0362476950023582 1 1
0.13308046124445 0.115828988047265 1 1
0.14365856736837 0.128256543408329 1 1
0.288832692030743 0.259479866951468 1 1
-0.132297565783787 -0.1092575321532 1 1
-0.109719093973904 -0.0767480354153131 1 1
-0.144102427102635 -0.128452433165854 1 1
0.0532976075083052 0.0593868630103689 1 1
-0.0744249602248541 -0.0698805686523508 1 1
-0.153640454181113 -0.151026943532918 1 1
0.0391371864381885 0.0479697586372407 1 1
0.113947917793337 0.115193808438623 1 1
-0.0446429917348908 -0.0341034682116744 1 1
-0.411423440979978 -0.360985203965209 0 0
-0.257758037416498 -0.204032203905867 1 1
-0.000949477657389661 -0.0149013308182145 1 1
-0.117006811966342 -0.103776613254702 1 1
-0.303501672450329 -0.246368495141578 1 1
-0.434130859029675 -0.406327495897223 0 0
-0.154198504342959 -0.140700058638968 1 1
0.329736341163006 0.29135373359246 1 1
-0.202902273335094 -0.184748773410005 1 1
0.0540337783352958 0.0365034472926785 1 1
-0.200270858153964 -0.175997455479353 1 1
-0.080643204414393 -0.0226707055994789 1 1
-0.246450584034217 -0.234994080013612 1 1
0.092902977667661 0.0537124989274463 1 1
-0.0272603472352807 -0.0654641441763519 1 1
0.220056494871516 0.207499187886868 1 1
0.345686854466261 0.349283891384055 1 1
-0.0305165647949241 -0.0330755448932144 1 1
-0.15295769493091 -0.130252297600575 1 1
0.161449796553053 0.133977667410416 1 1
0.0395623527815364 0.0468935553390455 1 1
-0.198921603334466 -0.195195900020404 1 1
-0.235879416475599 -0.224899601848987 1 1
-0.0307229320061507 -0.0213545462828351 1 1
-0.0282340990890674 -0.0144168324429127 1 1
-0.016839313140082 -0.0225405015132668 1 1
-0.205688037887659 -0.189958897913041 1 1
0.15569972174494 0.147089715772969 1 1
0.0880377490069376 0.0648251832889845 1 1
-0.203419533701818 -0.18323118296036 1 1
-0.490664806901348 -0.462486017047885 0 0
0.126004262843714 0.104858577184863 1 1
-0.0124649511869125 -0.0246231269140288 1 1
-0.182327313364331 -0.137506163794692 1 1
-0.0882009839481908 -0.0834425576441601 1 1
-0.136089759299864 -0.117782440181725 1 1
0.053428576633988 0.047738433150118 1 1
0.138536946274674 0.128094118606528 1 1
0.0494636166526554 -0.00190715031897353 1 1
-0.342441893249837 -0.288688955709689 1 1
-0.252951812301238 -0.210658608664562 1 1
-0.292697452307751 -0.266829678338511 1 1
0.335615540558829 0.316294488004446 1 1
0.10281271933686 0.0874724950506508 1 1
-0.0436885287352008 -0.0422769910936589 1 1
0.00231473153065066 -0.0233284617629672 1 1
0.24372024983673 0.21752468985033 1 1
0.0479078474275462 0.0486507193915783 1 1
0.0364412124624213 0.0505951546307944 1 1
0.134000709470082 0.128999405108196 1 1
0.310289512104934 0.262132199462293 1 1
0.0617008354463374 0.0604344804453419 1 1
-0.0389319934644132 -0.0345129966386956 1 1
0.166328141521813 0.148667362800037 1 1
-0.0978277791252427 -0.0760647414141529 1 1
-0.0822254861669264 -0.0527055177871951 1 1
0.174039326649922 0.162626708007466 1 1
0.148460851656534 0.128685467993919 1 1
0.237686667414535 0.210632588817307 1 1
-0.258405708923515 -0.253301332906299 1 1
-0.0617337511690018 -0.0676366260076003 1 1
0.113941517435984 0.103975705350612 1 1
-0.213891749341598 -0.164726165592797 1 1
0.212642703416938 0.189145853640333 1 1
0.0180139286887974 0.0115405263789778 1 1
0.030657809580946 0.0617636569456281 1 1
0.183900111930616 0.201059768283956 1 1
-0.0732196778375831 -0.0707910916593319 1 1
-0.186410221285475 -0.244462095881623 1 1
-0.0850548555975166 -0.0787143540883988 1 1
-0.0110252364096509 -0.00409964803804271 1 1
-0.160608188346016 -0.15696187971385 1 1
0.182524991645595 0.156330194698113 1 1
0.147671649206884 0.131746212468736 1 1
0.252067117377671 0.235848018313356 1 1
0.348247956797556 0.311030459400021 1 1
-0.31517756969709 -0.289586717761023 1 1
0.073118929669217 0.0428073206147975 1 1
0.0499795187780441 0.0496688436406579 1 1
0.254053316351547 0.228056509288851 1 1
0.0447107753891769 0.0108616007991537 1 1
0.322927048133709 0.289192555810763 1 1
-0.0173354066419919 -0.00508289570792381 1 1
0.0290856933228801 0.0251399102856729 1 1
-0.155373454001752 -0.135642225537306 1 1
0.061631859229625 0.0690892574681656 1 1
-0.0815424648883272 -0.0772482863811444 1 1
-0.136388420144056 -0.108729337515615 1 1
-0.033670035072163 -0.0358219688607112 1 1
-0.0388244053320267 -0.0394428500086473 1 1
-0.0972285537509342 -0.0967865760346482 1 1
-0.0928367821403808 -0.075378361262227 1 1
0.152991714763443 0.143755432553286 1 1
-0.258285578630386 -0.238189471299084 1 1
-0.0965942989023687 -0.0808357462307474 1 1
0.175857445099082 0.163140184018469 1 1
0.094181880143249 0.100758882775957 1 1
-0.191126602733231 -0.173562833371608 1 1
-0.0478040121214816 -0.0419849708001453 1 1
0.117008199363091 0.104461296924399 1 1
0.0314727778704871 0.0346847423148167 1 1
0.0970048061195597 0.0853912550936246 1 1
-0.203003350301719 -0.189623963791791 1 1
0.104345769670322 0.0791741086307308 1 1
-0.0958940252601697 -0.0658028583200828 1 1
-0.0397951355857638 -0.0367944471534091 1 1
-0.0658507312666788 -0.0303061302091484 1 1
-0.308037834922921 -0.269146433677593 1 1
-0.372911326151058 -0.332893051457138 0 1
-0.273511466420714 -0.241049562459027 1 1
-0.0853223097923833 -0.0832610322023209 1 1
0.153739443088289 0.139460549276297 1 1
0.178513395477997 0.154751018418762 1 1
-0.0100675251667828 -0.0280647390232802 1 1
0.236490734028853 0.20097376098616 1 1
0.223508615719729 0.185438034394453 1 1
-0.0236771409781488 -0.0195280305453401 1 1
0.0490435605182768 0.043507787685078 1 1
-0.154023308163709 -0.140964363825073 1 1
0.318124600436158 0.294767624498466 1 1
0.0244085225647467 0.0215369316630453 1 1
-0.0606071869981596 -0.0526804601952076 1 1
0.154269618153351 0.116959553072699 1 1
0.0335259178994274 0.029458991486596 1 1
0.33232892259166 0.301850656212422 1 1
-0.120317261281723 -0.104383852653661 1 1
0.293680951357908 0.277162906072653 1 1
-0.0117813044235773 0.00578042572576012 1 1
-0.210773856261389 -0.193593082784406 1 1
0.219029520724051 0.190006520380618 1 1
-0.230733449176952 -0.165039397382056 1 1
0.0343167343657318 0.0432248606103728 1 1
0.313882031524785 0.295406090995772 1 1
-0.0107833858190882 0.019856755573181 1 1
-0.0230256429967299 -0.0313314845817141 1 1
0.114680633088793 0.102742627601313 1 1
0.10757097452174 0.0903816901234644 1 1
-0.0198068005922331 -0.0184426645874499 1 1
-0.110434204051589 -0.127107046281476 1 1
-0.099930972424014 -0.091803232751174 1 1
-0.126380640534839 -0.0972994621607024 1 1
0.226594724301528 0.207233764003749 1 1
0.0917392927248516 0.0775213020798177 1 1
0.0703661276050849 0.0628218590537842 1 1
-0.140032577079927 -0.148345655854327 1 1
0.103029309571671 0.0753338597304266 1 1
0.0590914602362364 0.060410505819249 1 1
0.351559139964804 0.325349618342805 1 1
-0.29762982459222 -0.265044956977445 1 1
0.429841688494747 0.39283601424375 0 0
0.0448467922163355 0.0465307243795576 1 1
0.260724760103087 0.268088027189469 1 1
0.106652541417551 0.109634638967976 1 1
-0.183161828506169 -0.166117363271363 1 1
-0.0110402324726181 0.0054582356550647 1 1
0.360610320128541 0.323120397389668 1 1
0.213475015933974 0.197280167628691 1 1
-0.045616269183309 -0.0451105877995032 1 1
-0.0579193502318971 -0.0395872134809537 1 1
0.120881398854092 0.122076707046473 1 1
-0.102210919476899 -0.0889178856141713 1 1
-0.310414334989135 -0.264709246587716 1 1
0.117910996675074 0.112513859933968 1 1
-0.23343066823778 -0.220487968809257 1 1
-0.0788401620317113 -0.0700299204006334 1 1
-0.278980776864879 -0.23296699421404 1 1
0.210305815539866 0.181306573246812 1 1
-0.0462431535434314 -0.049343808314688 1 1
-0.212557226734525 -0.199185854290631 1 1
0.0580829291461025 0.0430504961860022 1 1
0.013047590981205 0.0218249672800503 1 1
0.079099114889269 0.0459722768435449 1 1
0.108106514757075 0.115536044725842 1 1
0.0958050468135412 0.122660872210258 1 1
0.0290589783254288 0.0210078902484017 1 1
0.0374617214797861 0.0346395329748591 1 1
0.143610607559116 0.131119273112952 1 1
0.0408850944812501 0.0360896513617451 1 1
0.266927319351316 0.23709650130576 1 1
-0.0105750240152936 -0.0121128763685698 1 1
-0.0462431517700903 -0.0513149657686638 1 1
0.244506225540483 0.232787533109173 1 1
-0.204815120473145 -0.175469810784094 1 1
-0.244903858411483 -0.217138642870265 1 1
-0.0378310737484299 -0.0219848356819841 1 1
0.00860251580207095 0.0148466437832882 1 1
-0.297726098420283 -0.271063699874966 1 1
-0.117086187034245 -0.110606437118318 1 1
-0.177565277978564 -0.172791692390996 1 1
-0.209660727203161 -0.135312379737485 1 1
-0.0778754805170875 -0.0740536676270081 1 1
-0.132920201097074 -0.13425179209035 1 1
-0.0810912711386017 -0.0683041717634977 1 1
0.0740475832864772 0.0828321656377925 1 1
0.0648798112436833 0.0686717067830312 1 1
-0.147651818791718 -0.136900626591571 1 1
0.0547512442427762 0.0448695514693558 1 1
-0.00120903540126558 -0.0139392367089503 1 1
-0.0963836091743028 -0.0854747974576127 1 1
-0.037010038146766 -0.0682015718041874 1 1
-0.0561458258614416 -0.0360614100264661 1 1
0.122628229643653 0.108556554694174 1 1
0.0375310285783734 0.0851743137763876 1 1
0.348261709399694 0.302012782457578 1 1
0.132399875631111 0.113676794526734 1 1
-0.00324897166554999 0.0185561404870532 1 1
0.100144189662367 0.104927048082604 1 1
0.129559979832547 0.120459154811366 1 1
0.0470371591224561 0.0600601726592916 1 1
-0.0514776535049289 -0.0372396859621211 1 1
-0.104165568434924 -0.0945650914315742 1 1
-0.142685192660489 -0.130979735285523 1 1
0.226412776536793 0.206440682328859 1 1
0.00169724556577469 0.0242776541473025 1 1
-0.14761360260285 -0.135841025050683 1 1
-0.125901902827602 -0.121937700585475 1 1
0.268929655736296 0.22752951888695 1 1
0.062172826130518 0.0592914067009253 1 1
-0.171071541797223 -0.161144639857473 1 1
-0.0750958900747029 -0.0767571154100981 1 1
-0.149295326336091 -0.135990514111169 1 1
0.245588064834329 0.230575849382353 1 1
-0.163229038412158 -0.153254270715513 1 1
0.0591152999970011 0.0397751857772832 1 1
-0.118985006181756 -0.126745120127709 1 1
0.128151945986721 0.0986730002164356 1 1
-0.231653489813906 -0.222657969156785 1 1
0.0138929366618597 0.0178194119306095 1 1
0.133352588048251 0.107106655844494 1 1
0.043002330803928 0.0401106034320229 1 1
-0.0116369954956629 -0.00020364777797293 1 1
0.074122532666286 0.0709262252412484 1 1
0.0581867931248711 0.0740054022049703 1 1
0.149844037990216 0.129130735668773 1 1
0.121031047216455 0.109506736013325 1 1
0.270173200909766 0.240513468532443 1 1
0.053106387736024 0.0548705727313781 1 1
-0.208166221000407 -0.163414038757119 1 1
0.149884019567213 0.106782609537509 1 1
0.144879407897058 0.140456455023089 1 1
0.304154834925065 0.267526150913988 1 1
-0.0977399067434454 -0.0852567061372275 1 1
-0.194861505882167 -0.185880994971433 1 1
-0.0651415375872656 -0.0450057647464958 1 1
0.174737057641866 0.140753170466405 1 1
-0.235196844963855 -0.217521804041475 1 1
0.137277256165039 0.126738900604609 1 1
0.150148726773426 0.150857851911964 1 1
-0.0995837335682407 -0.0914778488495885 1 1
0.0599719008636189 0.044385898981753 1 1
0.113050519782843 0.10503869237423 1 1
-0.0728580551767891 -0.0727446310729938 1 1
0.261021424054111 0.259239636596088 1 1
-0.212369516736044 -0.211011002203014 1 1
-0.325350125873049 -0.293593941777287 1 1
0.0873523460622653 0.055311579284988 1 1
0.188809258708342 0.169798035881602 1 1
-0.202140410866029 -0.173815753274578 1 1
0.138334483745539 0.124167753025348 1 1
-0.0810056835586982 -0.0779065603748833 1 1
0.248315371008385 0.22393527266498 1 1
-0.251780400721984 -0.220454518367598 1 1
-0.0302063799114466 -0.000201823429127194 1 1
0.0122620693066538 0.0190583062951892 1 1
-0.0832870682444621 -0.0738639571349737 1 1
0.19651763079264 0.168706535646147 1 1
-0.0571748054655601 -0.0244888900703495 1 1
-0.014204899332307 -0.00472775030561057 1 1
0.196829210626455 0.165806402954369 1 1
0.0889697242700446 0.0944216354388889 1 1
-0.147851291519109 -0.155957571779174 1 1
0.12280240995417 0.0945594976300062 1 1
-0.17976475248536 -0.201514368392131 1 1
-0.109641946991549 -0.0908386427382585 1 1
-0.0473359822331395 -0.0606877598432247 1 1
0.176539795638172 0.167286740420938 1 1
0.344563846810709 0.336959528956504 1 1
0.0715451232611185 0.0590468744752211 1 1
-0.0335344374803536 -0.0269561488750052 1 1
0.267271052157261 0.237190682739392 1 1
0.306993563439869 0.269904763498292 1 1
-0.258292023449235 -0.222389999806848 1 1
0.277085484111538 0.265901981968425 1 1
-0.0427502452509352 -0.0361170849759723 1 1
-0.0701535341324705 -0.0714023715447151 1 1
0.165270295621977 0.140392313115603 1 1
0.154764310576545 0.146770219297606 1 1
-0.170674826571585 -0.149561847446728 1 1
-0.104674678665196 -0.0943490564538631 1 1
-0.0556048754013747 -0.0366919823078208 1 1
0.022695730830416 0.0176326617111934 1 1
-0.0966755501804801 -0.076827815823616 1 1
0.0686806973420696 0.0656182660774547 1 1
0.15336651611232 0.145618311032425 1 1
-0.15038366137601 -0.132520723283366 1 1
0.122081541522275 0.125698335814267 1 1
0.0404031263872189 0.0393811336655683 1 1
0.117454373848373 0.123181915106386 1 1
-0.130047471989492 -0.126031827847499 1 1
-0.0112588585638469 0.00913314922831793 1 1
0.146269303910345 0.164547428061358 1 1
0.191986109334693 0.191767433322519 1 1
0.0473003582012012 0.0551486857017315 1 1
0.0463379542757898 0.061038739389961 1 1
0.0846183839587474 0.079996696022613 1 1
0.221788709371084 0.173908461660933 1 1
-0.0326345404103992 -0.0237380705132078 1 1
0.0502875448448961 0.0600660124472038 1 1
-0.115459969914133 -0.104114933105003 1 1
-0.0130728120044614 -0.0198766772261126 1 1
-0.0276006740760839 -0.015207751815494 1 1
0.164509846646922 0.158635509357865 1 1
-0.0879767986706189 -0.0682099874064555 1 1
-0.0117288711297303 -0.00876107166293571 1 1
0.0190106630793837 -0.00408276014467849 1 1
-0.028435144254159 -0.029159245468258 1 1
-0.0339856671965742 -0.0492195117751398 1 1
0.1548778229033 0.101713956505719 1 1
-0.437656554710017 -0.387783300022431 0 0
0.0776602275741495 0.0758120020774594 1 1
0.0559493381086722 0.0450090473226731 1 1
0.099299529925971 0.0813485569443575 1 1
0.110771571812235 0.088956873874585 1 1
0.390431037320915 0.359249998191792 0 0
-0.000519999703455076 -0.000919778212954091 1 1
-0.303518315135418 -0.285760334333272 1 1
-0.0132542058033664 -0.0195682726412664 1 1
0.00234303691081171 0.000148957565064277 1 1
0.0492786587732524 0.0510137651492664 1 1
-0.211460990871844 -0.18934212295201 1 1
-0.0838313719525216 -0.0541411066733639 1 1
-0.0419280554847586 -0.0401401477939275 1 1
0.23470721804827 0.22989770181128 1 1
-0.179950315154187 -0.15225375582912 1 1
0.212658342616993 0.179789122666037 1 1
0.0253283287209798 0.0325286763128533 1 1
-0.122545162060654 -0.109734665674086 1 1
-0.00745262994820885 -0.0174607250683895 1 1
0.0359814906608494 0.0422816852691978 1 1
0.00508284369322157 0.00610872005188381 1 1
0.099645424627378 0.110091645205182 1 1
-0.00339065804985402 0.000567636110209768 1 1
-0.278738104505354 -0.260363952954622 1 1
-0.109539874578465 -0.0983104914292979 1 1
-0.299189757691017 -0.263943606367823 1 1
-0.210938653362539 -0.192894562615635 1 1
0.109798673536554 0.09741709946612 1 1
-0.0565586046656842 -0.0287149625053953 1 1
0.0895375305961202 0.08319527882363 1 1
-0.201192418280146 -0.180997952631581 1 1
0.119971446771436 0.078815792344273 1 1
0.0606696105519656 0.047207197988234 1 1
-0.212753661346002 -0.177322841768061 1 1
-0.160642978553319 -0.139385043943465 1 1
0.0230755916474015 0.0227811261191764 1 1
-0.0877396681491518 -0.0667732918018713 1 1
-0.0434848986688009 -0.049064336554716 1 1
0.183902677903855 0.172784587237294 1 1
-0.253135278478623 -0.23156677189763 1 1
0.027477020309603 0.017060560552325 1 1
0.0728714558207245 0.0736420785053712 1 1
0.199814759200999 0.174087334092483 1 1
0.181905429452813 0.165958472515634 1 1
0.0522541509351367 0.0414596604159489 1 1
-0.128392347597348 -0.127683439876704 1 1
0.13467071548771 0.114448104743628 1 1
-0.0996769133263549 -0.112111065022531 1 1
-0.0417531888672573 -0.0363561546003182 1 1
0.108186080533887 0.0982652631939795 1 1
0.0438517587083409 0.0177915000446775 1 1
-0.151930635537618 -0.132190016091854 1 1
-0.0238862744692008 -0.0175286951314978 1 1
-0.202939746696411 -0.163711354844828 1 1
-0.197506553448257 -0.187018735647989 1 1
-0.22738247388978 -0.187512855119218 1 1
0.0452212407070982 0.039010995158482 1 1
-0.0404752697140492 -0.0301869151076005 1 1
-0.123632735042084 -0.0969810195070309 1 1
-0.0361050373208597 -0.0473852045789473 1 1
0.0772965866528846 0.034551139985697 1 1
0.189149818055997 0.163332572893097 1 1
-0.0796148718291099 -0.0811068054090259 1 1
0.0854593795243638 0.0776918438880292 1 1
0.143940298155875 0.0724835123373107 1 1
-0.234497564508962 -0.255821612399165 1 1
-0.297451905718224 -0.270977819107619 1 1
0.0843209744342771 0.0832099041250619 1 1
0.184648656215172 0.180082251546054 1 1
0.19718527434236 0.184445589588621 1 1
-0.136416798786014 -0.135729711336915 1 1
-0.218371451228125 -0.217408719832904 1 1
0.449053890900358 0.425656177505991 0 0
0.125802475656062 0.115759904006229 1 1
-0.0502499948274488 -0.0472207448117497 1 1
-0.228136778902806 -0.1898497691941 1 1
0.252762368450217 0.193856422132441 1 1
0.0959332680359901 0.0972640241071205 1 1
-0.223381098058957 -0.201593035563512 1 1
0.0425710421924963 0.0525400144563408 1 1
0.0132341546889883 0.0377551871807798 1 1
-0.131363591276202 -0.114168637566484 1 1
0.138785221045878 0.110592479963715 1 1
-0.330629728007852 -0.321791074152119 1 1
0.104897829284979 0.122534015229859 1 1
0.420987466710137 0.380906206892616 0 0
0.173437797086089 0.163425841932061 1 1
0.0271288916692132 0.0190196781957625 1 1
-0.207454664161841 -0.190619177260878 1 1
-0.0844535726076063 -0.0941618833810806 1 1
-0.0806033494889396 -0.077166492136822 1 1
-0.268314431730739 -0.242327058387699 1 1
-0.0446424616182512 -0.0425021546245242 1 1
-0.139871113153022 -0.125156124024317 1 1
0.0729287447694513 0.0965173398074584 1 1
-0.0137903165367925 -0.00360076874287285 1 1
0.0241901725990781 0.032560881943789 1 1
-0.0909807451835451 -0.072378339042655 1 1
0.295320535673701 0.285286922535443 1 1
-0.113431512916586 -0.094946466277122 1 1
0.177357098530849 0.160941378104077 1 1
-0.0848889643660486 -0.0794326085243501 1 1
-0.00673852966863845 0.0289409441176995 1 1
0.0909275563344971 0.0866879602529396 1 1
0.0576430219724323 0.051145726883505 1 1
0.0119405268550252 -0.00539757702274753 1 1
-0.259605019254502 -0.246549703749778 1 1
0.0709063626015042 0.039662371655674 1 1
0.140726385868383 0.12762861676523 1 1
-0.0198142968516164 0.00354334845948676 1 1
-0.0131013369224132 -0.00100294946110874 1 1
0.102788354328114 0.0901327673707548 1 1
-0.00349228755163275 0.0123064972664728 1 1
0.356867280067454 0.327446223418769 0 0
-0.16845793151903 -0.151951730124948 1 1
-0.121636703245284 -0.102533901589019 1 1
0.00192970222246084 -0.00456732312935891 1 1
-0.0472751884843965 -0.043457653353615 1 1
-0.237057913694364 -0.183953450906675 1 1
-0.115741646495827 -0.105902577485982 1 1
0.0578696589234347 0.0687828256037485 1 1
0.123900255123002 0.123141141699913 1 1
-0.124910147757537 -0.0857594775949615 1 1
0.257647494276579 0.233697458827125 1 1
0.220495234280485 0.210959739385116 1 1
0.179669630492505 0.170607223511654 1 1
-0.104856672068042 -0.0990301739821902 1 1
-0.0180231683620076 -0.0319132478638771 1 1
-0.326363938631138 -0.27804611961438 1 1
-0.411649849105366 -0.341270521667792 1 1
0.10701621978129 0.102040123974141 1 1
0.143749040306288 0.112902768063114 1 1
-0.0355437951257721 -0.0415662988863821 1 1
0.315996601320233 0.298310370316872 1 1
-0.0630621770116087 -0.0594886412167035 1 1
0.0472237308685694 0.0547142964745254 1 1
-0.001308585909974 -0.00269124147960579 1 1
0.306878083148548 0.254706313246671 1 1
-0.28350023376668 -0.260852621204728 1 1
-0.0676658003673239 -0.0792748236021297 1 1
-0.128511591410153 -0.134146758233839 1 1
-0.0335165418261918 -0.0447115273738882 1 1
0.0280391177170143 0.0111507076503623 1 1
-0.0820213405516755 -0.0776711673236966 1 1
0.305191280017248 0.295898745064903 1 1
0.0226103792121411 0.0430965120503098 1 1
0.0487746213641573 0.0334070384296334 1 1
0.019555661137715 0.0236277346047433 1 1
-0.14287183301949 -0.155551922558759 1 1
-0.131746900567582 -0.134451026797211 1 1
0.243533131550347 0.247045265028486 1 1
-0.397604333629977 -0.369540516486545 0 0
0.125824637361744 0.109939186249047 1 1
-0.106791722662159 -0.0811900683103953 1 1
-0.122920846538729 -0.119093365416555 1 1
0.300407209479189 0.26228564462824 1 1
-0.00850987341268983 0.0173488590892168 1 1
0.0394952033899256 0.0564496806897009 1 1
0.0441609747183363 0.0604542125592124 1 1
0.139505862806822 0.127160847477764 1 1
-0.00265796452081356 -0.00984038802427884 1 1
-0.505952006638382 -0.437413679528749 0 0
-0.122901172189954 -0.104490338250597 1 1
-0.410225528948532 -0.367233494264971 0 0
0.223533633132828 0.207549044026778 1 1
0.109696777179547 0.0935245694275952 1 1
0.17092576388333 0.176571706410652 1 1
0.062876252993506 0.0715366998665832 1 1
-0.0935538803368078 -0.0887623791294241 1 1
-0.20270415657154 -0.181688207820417 1 1
0.0536352438033623 0.0365084918736637 1 1
0.243925564392759 0.233298677017645 1 1
0.0825828626769697 0.0970042200899869 1 1
-0.114085597666334 -0.0865600702256246 1 1
-0.00530498928177095 0.00626753341036113 1 1
0.044601300534049 0.0151468281837439 1 1
0.249539422352539 0.234796774780233 1 1
0.117985301640478 0.111217642570955 1 1
0.0868483344566274 0.0786407801595989 1 1
0.119947617677886 0.107456597956249 1 1
0.0419049519675906 0.040192689739249 1 1
-0.114178163499139 -0.103183832702554 1 1
-0.19240653140091 -0.16859731991955 1 1
0.0399042385524011 0.0489577209351716 1 1
-0.497210857653955 -0.450167369458565 0 0
-0.0295411961927406 0.0061433302371318 1 1
-0.280653084242889 -0.28474232776465 1 1
0.168311440745228 0.157339248326575 1 1
-0.165529845108913 -0.136431294268779 1 1
-0.0321372208510562 -0.0213187135909323 1 1
-0.176861103326426 -0.170267885360307 1 1
-0.0317991218966419 -0.0425455477901839 1 1
0.0439362675643929 0.0264045187563472 1 1
0.0870483045365537 0.101831501812957 1 1
0.135082172574631 0.138900553811238 1 1
0.0809473007251149 0.0939473015528629 1 1
-0.308112971983696 -0.267378143591815 1 1
-0.226142764903217 -0.206149702996977 1 1
-0.10078752792549 -0.0845823853037792 1 1
-0.121156168907638 -0.124025803239449 1 1
-0.0876344918919496 -0.0576834904175961 1 1
0.142301919828617 0.118391083002498 1 1
0.0516353301768449 0.0523315322276986 1 1
0.290651836311602 0.262268088607377 1 1
0.20295527930275 0.175421671175057 1 1
0.0992426082781053 0.0966762010813206 1 1
-0.251199256580051 -0.214407696359791 1 1
-0.0180902449948896 -0.0154205571344498 1 1
0.0669437512598828 0.0612094335413833 1 1
0.0102401102085773 0.0179417463254223 1 1
0.170271270959529 0.155733088748259 1 1
-0.237496614060423 -0.223365059334866 1 1
0.0623035669388836 0.057040664550887 1 1
0.115929613437041 0.0899984153689224 1 1
-0.148919282093312 -0.141452044221176 1 1
-0.0479533933875655 -0.0241320677836254 1 1
0.150644489612018 0.127408326568018 1 1
0.100630595871098 0.0883287740187937 1 1
-0.175683545539218 -0.169488897693435 1 1
-0.26837989127473 -0.233915094482528 1 1
0.0674370179057932 0.073400372392233 1 1
-0.28982441160122 -0.27979595156574 1 1
0.138967368249848 0.131214312243736 1 1
0.0737404485387356 0.0420686502379513 1 1
0.235081405625719 0.238442158596345 1 1
0.0319787455959854 0.0353373619700926 1 1
-0.00537239926095496 -0.0174072376136393 1 1
0.260537153080919 0.229874113029753 1 1
-0.269092312024458 -0.254289663087729 1 1
0.111186982610926 0.10738056341457 1 1
0.234959570007499 0.207585446003494 1 1
0.105539205767575 0.105143445625181 1 1
0.136453282922506 0.15304968300419 1 1
0.317734099002001 0.280950839052546 1 1
-0.218765084733576 -0.189056453961271 1 1
-0.0787429726907967 -0.0724913525153272 1 1
-0.350906475423063 -0.311306633035699 1 1
0.275718287874449 0.256604518276765 1 1
0.181736597161813 0.165967976878501 1 1
0.085885551153528 0.0817130029768633 1 1
0.275792993899444 0.254008479604259 1 1
-0.0195209104347601 -0.00688182279617709 1 1
0.0214315814640951 0.01814595694371 1 1
0.43520644223784 0.392683955441246 1 1
0.0288668837563718 0.0223759790981169 1 1
-0.164629596177944 -0.153984364703536 1 1
0.0269217341779472 0.0350755530469021 1 1
0.220982743494357 0.186570921115535 1 1
-0.021337933895072 -0.0103600447874907 1 1
0.128423498376058 0.124972678961511 1 1
-0.0550633810670797 -0.0577827669627317 1 1
0.249930183993321 0.203762003935112 1 1
-0.0709703242227416 -0.0357974176135364 1 1
-0.390198536912527 -0.363244693121497 0 0
-0.172190131103696 -0.156341279418203 1 1
-0.0745225965226404 -0.0901636408765429 1 1
0.0228536734804445 0.0146258203197466 1 1
0.0753874024961832 0.0639960420928659 1 1
-0.172367925183704 -0.152243055767243 1 1
0.0749841722454209 0.0494844154496704 1 1
-0.0071988793980652 -0.0275316926544261 1 1
-0.0928706475069294 -0.0858428655950528 1 1
-0.350562827112432 -0.358057435353131 1 1
-0.0341622966195216 -0.0130406084378734 1 1
-0.200631518789742 -0.173611080357073 1 1
0.189926454115623 0.161161211738206 1 1
-0.184109481764658 -0.201647256138015 1 1
-0.170817586953982 -0.157939625402162 1 1
-0.0470005239353496 -0.0243540636152352 1 1
-0.102153426023792 -0.0962368663149974 1 1
0.0393530325255534 0.0265037123349694 1 1
0.103792849702026 0.0893199944766628 1 1
-0.205792293500247 -0.167793206092027 1 1
-0.0750682657881309 -0.0683488568407307 1 1
0.156395101119551 0.149717390996492 1 1
0.166577280023453 0.155376294416639 1 1
-0.00407058787421494 -0.0222329976894345 1 1
-0.011324054832044 -0.0217643857251223 1 1
0.0745219917818108 0.0793285008859967 1 1
-0.0265503018875844 -0.0548632996380556 1 1
-0.203369241583245 -0.178573546560544 1 1
-0.341536974670288 -0.303762891195595 1 1
0.00334029535512469 -0.00117989833546219 1 1
-0.271325915335771 -0.247016345102728 1 1
-0.197387067351485 -0.173168323548016 1 1
0.0678106976953894 0.0669329087988094 1 1
-0.215358598705422 -0.191060045665247 1 1
0.137137557540474 0.11131497304716 1 1
-0.0876691001015026 -0.0620748091461327 1 1
0.057121737619427 0.0642164240002574 1 1
0.291229003133399 0.224550600422304 1 1
0.0128740945250349 0.0142220932593733 1 1
0.0271581338498195 0.0108228726620342 1 1
0.15734184465417 0.143683347852444 1 1
0.245447425899749 0.24222007711382 1 1
-0.194580731090459 -0.188052636695087 1 1
0.341158490990199 0.290676985462561 1 1
-0.0400660227738356 -0.0596806963038641 1 1
-0.264073037638745 -0.250298943361741 1 1
0.0799809107735949 0.0664001496216676 1 1
0.0318480362839988 0.0198531653953143 1 1
-0.0543199225338729 -0.0620167721543031 1 1
0.294424159064843 0.269258508883925 1 1
-0.232710631928008 -0.192428761883402 1 1
-0.0945814804209 -0.0743334649499881 1 1
-0.082497502016354 -0.0728293843959715 1 1
-0.146009383427998 -0.143835854442227 1 1
-0.0171095363801518 -0.0475978842860661 1 1
-0.109167139750304 -0.106151432395668 1 1
0.054084550972909 0.0588347250682418 1 1
-0.114848857879523 -0.0914411864294114 1 1
-0.0788752381359509 -0.0728041691983076 1 1
0.00248372390558075 -0.00328595312728653 1 1
0.166953735971926 0.157259776586774 1 1
0.0127712383224527 0.0231575003105601 1 1
0.0410412821538613 0.050339260797378 1 1
0.276551000147462 0.246825813257416 1 1
-0.126524719448049 -0.142332686099331 1 1
-0.152369303478729 -0.141759848318929 1 1
0.0978770594127761 0.11188542560655 1 1
-0.0151985241322476 -0.0098908197341256 1 1
-0.0631877243000626 -0.064734617354335 1 1
0.0447536320469512 0.0521532757898953 1 1
-0.17349619080966 -0.157217187259815 1 1
-0.0314318450742152 -0.0541266715082603 1 1
0.00479084326522439 -0.0228463645135279 1 1
0.07871720072629 0.0688085779603814 1 1
-0.0683325310644179 -0.0646570253035686 1 1
-0.161553776855764 -0.1597751108802 1 1
0.105714045192076 0.0922553632376065 1 1
0.0774746880630389 0.0656761371420923 1 1
-0.0748048262663631 -0.0726103444657771 1 1
0.359596773174369 0.309703348664704 1 1
-0.0365944819854011 -0.0286123773931999 1 1
-0.109796038939577 -0.0865359507227799 1 1
0.0375503683254407 0.0482334000702872 1 1
0.00465018470864054 0.029654970584939 1 1
-0.170866745097684 -0.145117327367234 1 1
-0.0531141953451113 -0.0625928740055953 1 1
-0.19529038449827 -0.194916904914709 1 1
0.0787170723775876 0.0945956115064304 1 1
-0.106993332461997 -0.113537485595642 1 1
0.0595728868039169 0.044303726597623 1 1
-0.385001390468419 -0.330681761695633 1 1
0.504751691509816 0.430770440965498 1 1
0.139636851434711 0.118650505662589 1 1
-0.192003047889711 -0.177400469052414 1 1
-0.0116413702359458 -0.0210477393389197 1 1
-0.0416434851699759 -0.0333734403325431 1 1
-0.162862560287251 -0.15496787054644 1 1
0.0208198870663522 -0.00501888094070987 1 1
-0.0288170416636114 -0.0200038548594006 1 1
0.0239789925645718 0.0184689947667772 1 1
-0.153927594079407 -0.136290711653724 1 1
0.0560432649499238 0.0641620256249616 1 1
-0.0329930426647039 -0.0175204375179475 1 1
-0.229325813301136 -0.208409708124158 1 1
-0.130987701186341 -0.0868091532344359 1 1
0.117321877219156 0.108364689993557 1 1
-0.481922400612961 -0.432816453877807 0 1
-0.0984524179522385 -0.0513233078236673 1 1
0.134723418345459 0.128698718813887 1 1
-0.1241928614369 -0.107074656662023 1 1
0.0401077659421068 0.0389056833697323 1 1
0.306916555636331 0.275128309644931 1 1
0.0976922795696866 0.103992748789134 1 1
-0.115377591524254 -0.0949484091538564 1 1
-0.191320452944175 -0.190943514674526 1 1
-0.0299149739392436 -0.022314734780811 1 1
0.0809673440035043 0.0974472803929864 1 1
-0.129888769847376 -0.117277788574732 1 1
-0.187317633306506 -0.182828244497672 1 1
0.198610873932816 0.199775643366512 1 1
-0.172810729234981 -0.14146741927808 1 1
-0.0693783057766904 -0.070432132453121 1 1
-0.104797592233706 -0.0942709145444187 1 1
0.0278918132103171 0.0626765591042096 1 1
0.0212863901790817 0.0420233107114999 1 1
0.0812582630978991 0.0690884575695223 1 1
-0.319700906182009 -0.266105347045561 1 1
0.0439169515267311 0.0433353263895536 1 1
-0.290229324428297 -0.261079391245538 1 1
-0.295202287713628 -0.260113587722097 1 1
0.0190880949925314 0.0285389103010385 1 1
-0.228973351050176 -0.208702058765104 1 1
-0.0919573722086152 -0.101218328529358 1 1
0.145874591583909 0.13081848821073 1 1
-0.00798241747317059 -0.0137377996327473 1 1
-0.0377976128698011 -0.0288299974168076 1 1
-0.10617527322131 -0.0526251728438882 1 1
0.039414174371381 0.0503440646687596 1 1
-0.0505102991435209 -0.0506677078862871 1 1
0.0855345061515597 0.0887242417744502 1 1
-0.0415320131388055 -0.0190140639652387 1 1
0.0274392483438675 0.026248604472061 1 1
-0.0877759635612824 -0.0823934127562152 1 1
0.0192334333166692 0.0197093536476241 1 1
-0.285582638654868 -0.286016148953613 1 1
-0.123237966756104 -0.0981057053725728 1 1
0.206954833563205 0.161200295982658 1 1
-0.0970476387875605 -0.087067878802176 1 1
0.0496806295649732 0.0355205625064801 1 1
0.243176696785837 0.245333755033359 1 1
0.174889403347497 0.162202190005498 1 1
0.12391775662375 0.0867836100316547 1 1
-0.107513843224343 -0.112378103888868 1 1
0.174510247842984 0.150338152149651 1 1
-0.06298001069759 -0.0600062788259865 1 1
0.0277762259579303 0.0177157904849545 1 1
-0.109098934040219 -0.110631236959426 1 1
0.145523629528803 0.102684325244771 1 1
0.105210185765269 0.070521492418507 1 1
0.122927997346144 0.109385063035059 1 1
0.050288956108539 0.0595192778159356 1 1
0.0860703276215017 0.0724695629828476 1 1
0.0463831493178673 0.0408907662620561 1 1
-0.0296072254299378 -0.0473220960887011 1 1
-0.21150262314043 -0.198356786176596 1 1
-0.0737976832856422 -0.0678408371174682 1 1
0.0325546193736574 0.0447097625640844 1 1
-0.08380956235835 -0.0765990321334055 1 1
0.240323464033978 0.220599464786881 1 1
0.0733403214190318 0.0748083852522988 1 1
0.33417752084702 0.318734309777491 1 1
0.161837670062982 0.152018119727892 1 1
-0.0917086670143576 -0.068839947571838 1 1
0.0475335846828146 0.0652553539655515 1 1
-0.0309363451142393 -0.0516181784428069 1 1
0.431313902775893 0.390000141943931 0 0
0.100457347087092 0.0991895649577217 1 1
-0.0481918814340382 -0.0479757382518521 1 1
-0.219633343648931 -0.184520623113691 1 1
-0.367047577145832 -0.33716776316864 0 1
0.148028956634297 0.121885262879802 1 1
-0.00175998626049009 0.0218831435736958 1 1
-0.361864937316139 -0.353400589632485 1 1
0.135569299775294 0.11163743233206 1 1
-0.128473328765648 -0.12442172700189 1 1
0.00534075501797104 -0.0122349784532382 1 1
-0.148633015005928 -0.127615154085526 1 1
0.0466537458626484 0.043847669948231 1 1
-0.202124866559237 -0.181181650590453 1 1
-0.0933479127315101 -0.0553002638343749 1 1
0.113276136064127 0.101504050357194 1 1
-0.143561031743687 -0.142282537336966 1 1
-0.00718748828101157 -0.0141643936515159 1 1
0.233885654923305 0.230008877811334 1 1
0.179521834618278 0.186336948682843 1 1
0.0621112990234628 0.0495668067236292 1 1
-0.312080718847082 -0.301101464121466 1 1
-0.139400868747829 -0.136912375802664 1 1
0.205704534553855 0.192045106515459 1 1
-0.0437501843983182 0.00403725127230326 1 1
0.13614287206207 0.105955998682425 1 1
0.226925983789696 0.199860108164785 1 1
0.0497932278812676 0.0626948394020093 1 1
0.382344242473585 0.336918821733725 0 0
0.167155813196756 0.154701625489262 1 1
-0.115441825904843 -0.119920438040425 1 1
-0.0581952008058327 -0.0541712924961651 1 1
0.0121179446517126 0.00182848803967232 1 1
-0.145235116282476 -0.11349666422841 1 1
0.123260335614136 0.12714654867816 1 1
0.128186671152474 0.117531484371154 1 1
0.0295856516987245 0.0330481658956159 1 1
-0.250878015596441 -0.198901457704934 1 1
0.0478870153590882 0.0494268106502643 1 1
0.0245818489078293 0.0166364470566287 1 1
-0.143270555837461 -0.13424675573602 1 1
0.0603506185308387 0.0748821988450876 1 1
-0.0289140230319578 -0.0181847438180346 1 1
0.114763741525874 0.0862141079047705 1 1
-0.207468638344795 -0.198747776086712 1 1
0.0166499352241413 0.0359740688470978 1 1
0.0424327723673183 0.0330569970502805 1 1
-0.0416885355368089 -0.0389423999765394 1 1
0.0169688032553591 0.0148376382253711 1 1
0.351499774489274 0.328562494826555 0 1
-0.236269346889163 -0.223160303043685 1 1
0.329601604952129 0.31346506140422 0 1
-0.1352115502026 -0.121736846273761 1 1
0.0520229468935941 0.0515407157118075 1 1
0.035301321826676 0.0347233089751472 1 1
0.0150825192247828 0.0155062005860667 1 1
0.00272185733459727 0.0086123097145756 1 1
-0.115694144993987 -0.0877473502848325 1 1
-0.131006898012569 -0.107236365593504 1 1
0.143380484688477 0.114789017377443 1 1
-0.0160197943864943 -0.00240005688424012 1 1
-0.271953232598635 -0.260477117996516 1 1
-0.00284531313911711 0.00317376752818557 1 1
-0.213940967413738 -0.197419033556167 1 1
-0.146292396581584 -0.117693214457099 1 1
-0.0762613740190519 -0.0416352593804271 1 1
-0.162874061251084 -0.136611994968701 1 1
-0.189282546669363 -0.169807099029332 1 1
-0.139385505246482 -0.125202455014874 1 1
-0.10129985217103 -0.105933573556325 1 1
0.039157674886605 0.0446359816623017 1 1
0.263916952640383 0.228310134601097 1 1
0.119561834953234 0.0999097295381002 1 1
-0.0541087888704548 -0.0625173028060483 1 1
-0.0738833838522126 -0.0654049874827151 1 1
0.06737168555645 0.0458644299963472 1 1
-0.0213139279692189 -0.0299125919902381 1 1
0.0384474606025519 0.0394202109689567 1 1
0.137958840047963 0.127320223620814 1 1
0.415359799514982 0.38201755626315 0 0
-0.0144821103117072 -0.0200779289827645 1 1
-0.0499451347327358 -0.0538896988432699 1 1
-0.0457516370157549 -0.0301134342308271 1 1
-0.0743952758779327 -0.0775336611387242 1 1
0.0325421964767881 0.0303649908742194 1 1
-0.166110818041095 -0.141594725630963 1 1
0.238532283261942 0.203760911913571 1 1
-0.311547054930482 -0.251539195417023 1 1
0.0142175194961323 0.00326677087353013 1 1
-0.146437518415236 -0.115043661406346 1 1
-0.0817666719945359 -0.0690534259672622 1 1
-0.189113835902301 -0.188042001949309 1 1
-0.131121298832517 -0.113852650467342 1 1
0.0294314679115382 0.009417836337639 1 1
-0.0451200965673534 -0.0395865388678265 1 1
-0.207270923975282 -0.205462930368659 1 1
0.0272144912860598 -0.00249466839946492 1 1
-0.023919462085615 -0.0331305974473229 1 1
0.100048022176512 0.103554768042961 1 1
-0.0632878891772147 -0.0661100078477556 1 1
0.0324099457593124 0.0248811766911309 1 1
0.202698948702307 0.169769900277434 1 1
0.0970697222647818 0.0718876487985862 1 1
-0.12529025498386 -0.117825807053415 1 1
-0.18164271199596 -0.183003258643809 1 1
0.387756950511825 0.296632620858172 1 1
0.241612004368966 0.209713766630742 1 1
-0.0885232339813092 -0.0992996359924862 1 1
-0.327517536023461 -0.283791480485512 1 1
0.189256327885871 0.174198790127491 1 1
-0.285225844209205 -0.268366972176198 1 1
-0.164678122938915 -0.155085517745453 1 1
0.0128741237606916 0.00479997772273805 1 1
0.180297796367291 0.161280255176356 1 1
0.0160908938486049 0.0138638618416956 1 1
0.255234501384668 0.231183770695159 1 1
-0.0459161619182418 -0.0116341763137632 1 1
-0.0801215714119353 -0.0344637631479643 1 1
0.0831316176335604 0.0516427940656767 1 1
0.108553067426525 0.103848915529216 1 1
0.143656040742079 0.165053344622822 1 1
-0.0683876373796376 -0.062786720675023 1 1
-0.163296324322715 -0.137290225696117 1 1
0.0287195658788987 0.0246336825313637 1 1
0.272650170217121 0.232759592204141 1 1
0.1456573366318 0.137194797606733 1 1
0.159207126509837 0.157538252746527 1 1
-0.0114995678995239 -0.0178637503267952 1 1
-0.200078313618601 -0.18359681698104 1 1
0.228913744602501 0.191622516363665 1 1
-0.0732443533149811 -0.0501767220344901 1 1
-0.0744131038469428 -0.0735514114353445 1 1
-0.233896377745802 -0.22322746265387 1 1
-0.118743160802064 -0.0997745285731871 1 1
-0.0846024087452858 -0.0863225825173699 1 1
-0.0309425319508673 -0.027611060933057 1 1
0.223168589277813 0.224844529903959 1 1
-0.0589121480563189 -0.076184350538875 1 1
-0.110084786609782 -0.0794508183809219 1 1
-0.078911774888614 -0.0782840503620086 1 1
-0.178724664706211 -0.18524240814672 1 1
-0.0387315483921838 -0.0506464025934862 1 1
-0.309022112929264 -0.296527347131539 1 1
-0.256028300643764 -0.232894184533802 1 1
-0.0736339010501659 -0.0606178369895549 1 1
0.0371468176380474 0.0118672151452239 1 1
-0.0888923070505631 -0.0947352822528475 1 1
0.0819466967044984 0.079417502687237 1 1
0.0699439374473222 0.0443407863494152 1 1
-0.0622366938888752 -0.0417597051593252 1 1
0.0835799387852168 0.0913153748813822 1 1
0.22601119132684 0.201154266672039 1 1
-0.0516551649310229 -0.0437997819009986 1 1
-0.231267328146244 -0.197439931813877 1 1
0.042389769286997 0.0382574165187521 1 1
0.413455541486874 0.390363467488679 1 1
-0.072198700589266 -0.076321120485561 1 1
0.0170843190222105 0.00555835507451778 1 1
0.0597671436661924 0.0584424821401182 1 1
0.0631275122381457 0.0369772167565306 1 1
-0.0901641252735168 -0.102156089109522 1 1
-0.0197211774738595 -0.0512630133378813 1 1
-0.0835215140699367 -0.0774798743522479 1 1
-0.136490514644424 -0.110786209935563 1 1
0.0950347328306607 0.103428985160285 1 1
0.0426870002136132 0.0407557121059347 1 1
0.0925159231218471 0.0840246325574008 1 1
-0.214837967987622 -0.186814046561027 1 1
-0.0706913519764133 -0.082947276846735 1 1
0.0499325738704148 0.0688127001038294 1 1
-0.00494862874849568 -0.000597504653833285 1 1
-0.0657843313122526 -0.0610130744448182 1 1
-0.190434564788946 -0.173833037421003 1 1
0.0927640517534307 0.062780600412485 1 1
-0.11564217803224 -0.107494824033351 1 1
0.00936544747359352 0.0354406351324661 1 1
-0.00424726837480559 -0.0405265989718615 1 1
0.236963648141432 0.223341790835408 1 1
-0.0909333627790871 -0.0695841731039648 1 1
-0.00699093202222312 -0.0326075917124825 1 1
0.223570916886549 0.221572523593781 1 1
-0.106333043831429 -0.115322897692575 1 1
-0.214863797709888 -0.186442610693726 1 1
0.242056438334116 0.218631462159129 1 1
0.209933988969663 0.173950591297537 1 1
0.228939805596004 0.210038985384815 1 1
0.0735510945631394 0.085492527958427 1 1
0.354624767952194 0.315504870067761 0 1
-0.113149868313592 -0.109999539603039 1 1
-0.273516992219737 -0.249140358563707 1 1
0.133339461726922 0.119624796667317 1 1
0.228484613025973 0.204641525087368 1 1
-0.0226157627080688 -0.0250349076439815 1 1
0.173033248006774 0.149731678882408 1 1
0.0688999543050438 0.0755079861208889 1 1
0.0335910991886498 0.0335480510218208 1 1
-0.149590630505117 -0.129667820753905 1 1
0.227819613995751 0.216770539610389 1 1
-0.362256141805271 -0.302148401605259 1 1
0.210914458122588 0.194013549037164 1 1
0.2469825648435 0.204950593382233 1 1
-0.260337003964122 -0.232080910737927 1 1
-0.221974636130519 -0.206123220967046 1 1
-0.261990487040257 -0.257371669723373 1 1
0.0213224864187605 0.026818580290439 1 1
0.0710497775869741 0.0816647353120942 1 1
0.125128858461355 0.110207669958831 1 1
-0.00406806880403561 -0.0226850221985053 1 1
-0.0448386850530546 -0.0345139232063252 1 1
0.140542556250545 0.123297172019615 1 1
-0.050662650253933 -0.0499213621358319 1 1
0.0980961747240143 0.095434411109342 1 1
-0.226143126514624 -0.205404359405414 1 1
-0.0842031253269713 -0.0781852556934505 1 1
0.0795482384674388 0.0838477792865327 1 1
0.20583193517252 0.195267681918286 1 1
0.106800089631357 0.0915655062634149 1 1
-0.26341728282267 -0.230061106638798 1 1
0.357426262806151 0.318008365923113 1 1
0.00260220711932757 0.00652515369527187 1 1
0.152454763158118 0.138857479518844 1 1
0.0689862793027458 0.0474182738436359 1 1
-0.0926868787628946 -0.0545659291343616 1 1
0.0620470615866061 0.0867795825607492 1 1
0.378987892444929 0.338819286516771 0 0
0.0931754945172108 0.0963052022967281 1 1
0.160418772774613 0.148399515954769 1 1
-0.208789201661565 -0.195438699121879 1 1
0.395655328616986 0.375055979460662 0 0
0.0561940263366512 0.048027827179564 1 1
0.216273717934089 0.177394427443259 1 1
0.0291476227357815 0.0187669458121278 1 1
0.11466900470991 0.072837921023667 1 1
0.028346579712049 0.0114947559070488 1 1
0.375656256054542 0.361805603546251 1 0
0.0114499088824223 0.00506897818656306 1 1
0.0586424751571252 0.05925141874531 1 1
-0.0786336730700788 -0.0759671959986879 1 1
-0.0050560291649299 0.0206529077090352 1 1
-0.134008960966697 -0.142959165043252 1 1
0.189933550451345 0.176224866456318 1 1
-0.00443653695526253 -0.0152460295191329 1 1
-0.364485702424736 -0.295810793879613 0 1
0.230795748001509 0.195371078866833 1 1
-0.133249321047966 -0.124470869682314 1 1
0.0556709250545596 0.0435374816495931 1 1
-0.0149723578266692 -0.00526372939150877 1 1
0.034791345975918 0.0372205897873666 1 1
0.0652688104301449 0.0577540668457822 1 1
-0.0964621758942517 -0.087772330694781 1 1
0.11021126022031 0.12768139029626 1 1
0.103719850607147 0.105571322382347 1 1
-0.0311336512587512 -0.0273100155744277 1 1
0.104899430575286 0.102462579316104 1 1
-0.125202150788802 -0.10470010482233 1 1
-0.16021561886747 -0.118786281276231 1 1
-0.102213957253351 -0.116855255722687 1 1
0.211480634703547 0.186195229250713 1 1
0.0441319855075125 0.0357772225288858 1 1
-0.0561183140619994 -0.0563197414765708 1 1
-0.115748015635241 -0.117602314180673 1 1
-0.0773748950063777 -0.0658301078981112 1 1
0.256394661321382 0.213917824642047 1 1
-0.214175713151079 -0.184021772430961 1 1
0.0240332481640002 0.0469888101892305 1 1
-0.129935008963276 -0.116980370290825 1 1
-0.166417616307064 -0.15421183995994 1 1
0.0211950576617331 0.0181893489545487 1 1
-0.298433148663117 -0.243384063655401 1 1
-0.320523059004338 -0.280270158309989 1 1
-0.0239925227677108 -0.0152676539646915 1 1
-0.0276054143374905 -0.0277749018637693 1 1
0.113632732957374 0.107215283328124 1 1
0.164060076900958 0.129334439580219 1 1
0.115367450334851 0.119425389856081 1 1
0.175450616484599 0.135926451726439 1 1
0.34382700298689 0.312329623844695 1 1
0.320443092093159 0.325153620777562 1 1
-0.0291559418405216 -0.0166499288330204 1 1
0.130824545102774 0.114703983249734 1 1
-0.126329172406845 -0.105322646442637 1 1
-0.0860589952624221 -0.0674242762467066 1 1
-0.0455576820879706 -0.0259012240383969 1 1
0.162083157189945 0.144483603919552 1 1
-0.104163078358409 -0.0986397961798352 1 1
-0.185320481264905 -0.166672265004588 1 1
-0.0486479044204587 -0.0474031053010435 1 1
-0.00827050730586016 -0.0202852342399714 1 1
-0.171105047283886 -0.150631085700445 1 1
-0.345569485545677 -0.307711625228116 0 1
-0.0103987811079029 -0.0219459849407005 1 1
0.0667088735119949 0.0768296556295064 1 1
0.0117743651747163 0.0110623326329766 1 1
0.242224015581941 0.193338452641937 1 1
0.00136888382636232 0.010228886589518 1 1
-0.151248522097373 -0.115069653090909 1 1
-0.200221906250666 -0.206980429912253 1 1
0.0266852546948182 0.0235543473676926 1 1
-0.273957822644038 -0.26719471402425 1 1
0.08503724166483 0.0875398269713424 1 1
0.0948523909327121 0.0822117177949123 1 1
-0.199141383620659 -0.175192688945608 1 1
0.300658582374437 0.254379724878553 1 1
0.252155588891552 0.227728384278364 1 1
-0.143878248595885 -0.149352210106048 1 1
0.252386878943469 0.240641523373173 1 1
0.038175507280825 0.0425305445255956 1 1
-0.0966688141081382 -0.0915659825183869 1 1
-0.0329936127110847 -0.0539542615119488 1 1
-0.210078955128565 -0.189724990674952 1 1
0.230016269348389 0.206050327467901 1 1
-0.105092706852951 -0.0940496214290251 1 1
0.390643672910916 0.359482782098997 1 1
0.108769251621265 0.0925683871988058 1 1
0.201464749137095 0.204940067025701 1 1
0.00632996502885668 0.0017261554531697 1 1
-0.066530444322087 -0.0352336908996976 1 1
0.116754053122165 0.108506506301369 1 1
-0.015183690981031 0.00491241458318492 1 1
-0.0114851197098471 -0.0239759715420025 1 1
0.255882579618151 0.232453837678788 1 1
-0.0305033934503863 -0.0255598024304771 1 1
0.0712951353965735 0.0592886393989256 1 1
-0.209093748297228 -0.186588643522845 1 1
-0.0635466108809554 -0.0636783908890713 1 1
-0.0376467959315524 -0.0383931762775187 1 1
-0.0638240005090806 -0.0580310201931637 1 1
-0.133716192972414 -0.112816941950817 1 1
0.211851062977362 0.197211825564856 1 1
0.00647539617988666 0.00296891725777837 1 1
0.244717455752529 0.217996945129462 1 1
-0.079842909778918 -0.0908148869262608 1 1
0.0140046856315614 0.0174564260075671 1 1
0.0713169024278282 0.0698535831827134 1 1
0.0824855269917098 0.0805740292755859 1 1
-0.252367021185586 -0.220816601844166 1 1
-0.296257719537444 -0.263945477474535 1 1
-0.237494743822604 -0.21274690575326 1 1
0.230387048255286 0.206897530546379 1 1
0.0625425242060684 0.0643929189989992 1 1
-0.284746161694912 -0.261734132545062 1 1
-0.0891710356551983 -0.0712560230684093 1 1
0.0218749508863981 0.0222094123446082 1 1
-0.180359851048198 -0.176458049948286 1 1
0.131226571225393 0.116617822726398 1 1
-0.085698937820979 -0.0708003545095255 1 1
0.0546542129243696 0.045467587993698 1 1
0.236699486305647 0.212676573948771 1 1
0.199524816649598 0.181036661182556 1 1
0.215522381606275 0.20223732835003 1 1
0.122026734648661 0.11569605487543 1 1
-0.0917096653459243 -0.0849918965377667 1 1
-0.152312336048097 -0.13881435072767 1 1
-0.126543590934123 -0.132078897166254 1 1
-0.0774771934935574 -0.0506837239302042 1 1
0.120998094160871 0.107836161766493 1 1
-0.0436999979282135 0.00145479676150769 1 1
0.0819428644321467 0.0750853164397875 1 1
0.0117591876119926 0.0103904543598072 1 1
0.0573257346512795 0.0563087445210027 1 1
-0.27136190454921 -0.253847990568259 1 1
0.269981377825358 0.228629847353697 1 1
0.0565438725193613 0.0645128048035146 1 1
0.257386353887114 0.217019892167542 1 1
-0.0431837656240871 -0.044470323325828 1 1
-0.106232132935994 -0.0930462895549812 1 1
0.240372365695109 0.230479515664218 1 1
0.0976263356783051 0.0705008808886214 1 1
0.376969341940797 0.323339165505343 1 1
-0.0140642499714539 -0.00166014354088719 1 1
-0.0321225578228277 -0.00920765379298362 1 1
-0.0644924980729374 -0.050605444655691 1 1
0.269899798021449 0.265161941092543 1 1
0.022007525398325 0.0215220813391021 1 1
0.145327995742279 0.130548634783952 1 1
0.021154676299549 0.0132680124182293 1 1
-0.0305720023068666 -0.0326167082396559 1 1
0.293717476639657 0.248745601811384 1 1
0.0496709121477105 0.0320252874404389 1 1
0.116501602993092 0.122210203181141 1 1
0.128633869103928 0.118998443757714 1 1
0.122005160759732 0.121411878781055 1 1
0.0312259893665027 0.00838366481058199 1 1
-0.369599558980975 -0.339595554424536 0 0
0.0050496737360329 -0.0049428720341484 1 1
-0.0321038031439094 -0.0241764545182939 1 1
0.168071208660072 0.162307620791823 1 1
0.13267665091169 0.116965907198643 1 1
0.165879389096524 0.139609954695812 1 1
0.335648308981509 0.308898982997591 1 1
0.0281630482599148 0.0160788167627633 1 1
-0.0163751321340601 -0.0270619310314821 1 1
-0.111369397078747 -0.0923544044501775 1 1
0.184922709224808 0.169722557847697 1 1
0.00597864366119669 0.00359221341937822 1 1
-0.259813344760635 -0.245080588645409 1 1
0.306822177563638 0.277069631510834 1 1
-0.125102890501386 -0.109845863635884 1 1
0.252834185346366 0.209472786203368 1 1
0.17957970386171 0.170728447112985 1 1
0.136113215384128 0.130871629313776 1 1
-0.274996536399929 -0.221118866284053 1 1
-0.247767720817414 -0.218775009649065 1 1
-0.0964076791408017 -0.0829626036559382 1 1
0.0868503491607237 0.0666552445062807 1 1
-0.0629361566032915 -0.0700458811348049 1 1
0.101512152263147 0.0772721741172691 1 1
-0.0327562075801891 -0.0259099224840734 1 1
0.181260142611177 0.133569823011772 1 1
0.121841589728878 0.105306832550688 1 1
0.0760181827251609 0.0764169730811504 1 1
-0.114543424742451 -0.0931798487960387 1 1
0.106966665383233 0.0838988042615066 1 1
-0.122424191488389 -0.118259091572413 1 1
-0.0129253299222354 -0.000653646944524688 1 1
-0.0117615324885281 0.00967192136921886 1 1
-0.166393591972843 -0.11599489931044 1 1
-0.237227825259715 -0.216297276908313 1 1
-0.352658037452864 -0.308999659027276 1 1
0.0774965082478238 0.0666515146770428 1 1
-0.0845272284756129 -0.0799492584793503 1 1
0.10339932514977 0.115096630810182 1 1
-0.0558243027298386 -0.052975674891974 1 1
0.0794568771613902 0.0735954102325136 1 1
0.0585301946947699 0.0640477317513542 1 1
-0.276439811940559 -0.239035493669288 1 1
0.274575465315894 0.241665135063727 1 1
-0.125333457681307 -0.0846420429814225 1 1
0.230584417484515 0.204809844377511 1 1
0.107197997946251 0.106104481140616 1 1
-0.0983792384353148 -0.0770228660636744 1 1
0.194422334601184 0.169052308804904 1 1
-0.147669012506089 -0.131122135212933 1 1
0.00918388014846444 -0.0132233913713238 1 1
-0.167253357785328 -0.162320763061639 1 1
0.132226123320788 0.132464614115257 1 1
0.0535705847545448 0.0261417611859402 1 1
-0.244587269221416 -0.204484942944318 1 1
-0.0977618368094114 -0.0948511078024483 1 1
0.00164747621167 -0.00238106687734623 1 1
0.0183960779466366 0.0271242511211405 1 1
-0.293242712437886 -0.259862069659928 1 1
-0.201266189235061 -0.142937587279124 1 1
0.266768001634213 0.230777461787441 1 1
0.0108496428403534 0.0114450942627546 1 1
-0.0529759017729783 -0.0654884553120117 1 1
0.111188121562781 0.0973244311081406 1 1
0.00137243158602089 -0.00512552974137575 1 1
-0.179282535552095 -0.150586506202002 1 1
-0.024305255852159 -0.0211373020280732 1 1
0.095212787654269 0.103576178352253 1 1
-0.00201040712215609 -0.00821614665239336 1 1
0.217439528833869 0.209338221425232 1 1
0.487152506680885 0.447044187152242 0 0
-0.152032427193717 -0.142551517409255 1 1
0.0116239483566113 0.0469208661752065 1 1
0.0211547714009774 0.0130507227688068 1 1
0.150793465404445 0.152524786810498 1 1
0.0608462607649532 0.0710349308714951 1 1
-0.116889862854123 -0.0997173037104507 1 1
-0.0900966975188991 -0.0334850480198668 1 1
-0.106776273338743 -0.0974898551910539 1 1
-0.0836525986936854 -0.0918944309834033 1 1
0.112345071283599 0.13035289795483 1 1
-0.171315817558537 -0.145861794902127 1 1
-0.188914437644505 -0.191059905268922 1 1
-0.0102998095822667 -0.00987731475610813 1 1
0.14030432833943 0.145406970044633 1 1
-0.330310577779227 -0.28682962922217 1 1
-0.315887723556236 -0.281513622370264 1 1
-0.0846965806712325 -0.0889374056335602 1 1
-0.288920283039006 -0.258233329698514 1 1
-0.124741391390392 -0.105637811184869 1 1
-0.0086268052417548 -0.0316119318419512 1 1
-0.0907232438502558 -0.0850944886276306 1 1
0.465847878804497 0.42986644989344 0 0
-0.162529678885045 -0.137478054897893 1 1
0.17937232312665 0.166311025006066 1 1
-0.287228308657857 -0.226931650698472 1 1
0.00235899271481569 0.00374670822647332 1 1
-0.154384418870469 -0.132549304989231 1 1
-0.159757490262469 -0.131298777944839 1 1
0.142000889425938 0.122948028437471 1 1
0.25714338473789 0.22429321750774 1 1
0.127724822238308 0.154535630110429 1 1
0.281368946335906 0.229712542089251 1 1
0.0660519310426871 0.0518456045017204 1 1
-0.24299243191942 -0.227928528729628 1 1
0.299558165727803 0.275540765150404 1 1
-0.0411620393902757 -0.0398694584179565 1 1
-0.262368162314953 -0.247978010470564 1 1
0.0758412025305717 0.0778957368801509 1 1
0.110776442264735 0.0908278409952992 1 1
0.121773358641902 0.107234471831531 1 1
0.0207095910690992 0.000960824564309043 1 1
0.0686970401281451 0.0523073958560724 1 1
-0.223501472367453 -0.206892307219437 1 1
-0.0304406018932603 -0.0409108152348218 1 1
-0.137991073168112 -0.116402702963541 1 1
0.109981949194573 0.0939523983326411 1 1
0.150839506817175 0.138867658260075 1 1
0.17742587460083 0.166218114330112 1 1
-0.105510925750247 -0.0943562186206763 1 1
0.0473263378703423 0.0418179774515852 1 1
-0.0834955250972968 -0.0652489272755128 1 1
-0.0553138307809744 -0.0612482216297182 1 1
0.150400104345503 0.140594913259763 1 1
0.261844017780285 0.246001261691643 1 1
0.0835552813565404 0.0770075703127048 1 1
-0.093918296902912 -0.104045434578289 1 1
-0.323309400077828 -0.286551345213027 1 1
0.106613469849997 0.0865318165372778 1 1
-0.113568976122666 -0.0954021367520654 1 1
-0.106871340061163 -0.116801326911778 1 1
-0.156265348071245 -0.150712854062962 1 1
-0.066216165432882 -0.0599690894810485 1 1
0.0173635626805838 0.000762638074292543 1 1
0.0692856459590526 0.0737770992000769 1 1
-0.0168402387339737 -0.0288656007919902 1 1
-0.0171724961126756 -0.00221925931690713 1 1
-0.0163135824342871 -0.0332819606895759 1 1
0.0699200866144841 0.069683086921886 1 1
-0.0292677387492553 -0.0369014734823376 1 1
-0.0610385001288987 -0.0571036917849093 1 1
0.298538144697519 0.305177284580545 1 1
-0.194631990920124 -0.166370573277155 1 1
0.0910304507734262 0.0761973287677268 1 1
0.125538030552919 0.129783826396015 1 1
0.104760813439732 0.088082810527066 1 1
0.102834332880998 0.0858148806072591 1 1
-0.0666407023404552 -0.075465777439026 1 1
-0.126703571024201 -0.113485479105556 1 1
0.209055505616189 0.198972299756283 1 1
0.285150977818472 0.264055501059678 1 1
0.407583229160589 0.369857013928186 0 0
0.0592309787459424 0.0539061624950637 1 1
0.0687037386836071 0.0841587601911987 1 1
0.00597942993905535 0.000913704366677322 1 1
-0.104503259128355 -0.0934498102519231 1 1
0.0320920751566414 0.0274900286554779 1 1
-0.00504973955745242 -0.0297238337026618 1 1
-0.14804071103296 -0.133256798330584 1 1
0.119206789003905 0.123794758197601 1 1
0.156131690812097 0.150513366511567 1 1
-0.215398232996422 -0.157274391334357 1 1
0.143541628629471 0.142264296308025 1 1
0.056156590892399 0.048845919239615 1 1
0.0626113593513774 0.0598570671437742 1 1
-0.296739804005968 -0.27899379174992 1 1
0.198681489954138 0.202249668375924 1 1
-0.040310857149312 -0.00858365040929094 1 1
0.027398112754947 0.0120933821660094 1 1
0.101784007957893 0.0927627692251475 1 1
0.280876805067558 0.250621189958674 1 1
0.0648901318975879 0.065166657017044 1 1
-0.192661976029688 -0.174536484929299 1 1
0.0849805666141486 0.0692365025407194 1 1
-0.203774976738915 -0.176031543472354 1 1
0.150877355882986 0.133328879786154 1 1
-0.140287057022665 -0.125873757720694 1 1
0.0939494773329241 0.091198558251283 1 1
-5.5339350221421e-05 0.00959888105316223 1 1
-0.0618586695328111 -0.0572552489210731 1 1
0.0129027023869335 0.00532007680083591 1 1
0.333767701321605 0.279362049137683 0 1
-0.10415844254062 -0.104897084658804 1 1
0.0326162998477757 0.0288950253275772 1 1
0.159205210874309 0.132526962495154 1 1
-0.150024520829381 -0.117788752363977 1 1
-0.0848106922802986 -0.0739559951252541 1 1
-0.0226993047253136 -0.00269529734831551 1 1
-0.0605854057026909 -0.0433953832663774 1 1
-0.211853202965394 -0.21979724873502 1 1
-0.0219149122179297 -0.00765093398422075 1 1
0.0991380879216417 0.0895099735310546 1 1
-0.209405145955477 -0.184393385082207 1 1
0.19664179477357 0.179238809323747 1 1
0.114708501080615 0.110679016873658 1 1
0.0780945840860173 0.079837787037979 1 1
0.207580302307002 0.182950316480155 1 1
0.308638282193705 0.244255422896263 1 1
-0.154088775687866 -0.120418495236817 1 1
-0.142178850525106 -0.13932117711107 1 1
0.00315168972266812 0.0142839414606438 1 1
-0.175325827378248 -0.168258076519997 1 1
0.0407551809178987 0.0347719613659879 1 1
0.216134797449166 0.178263195886021 1 1
0.292992421766638 0.255681213850905 1 1
0.0536498236415352 0.0542614845298924 1 1
0.206074345496947 0.186357141352364 1 1
-0.114706390601804 -0.140687603026001 1 1
-0.363789728774662 -0.328498982687936 0 0
-0.000896229139911989 0.00307808182120249 1 1
0.457327327458856 0.387565376509778 1 1
0.106455542934182 0.109802530953195 1 1
-0.215025141350061 -0.193451493231086 1 1
-0.0332777283524928 -0.0255043007948112 1 1
-0.230900021996277 -0.1895418349549 1 1
-0.309391950284785 -0.284493068508375 1 1
-0.317358601327365 -0.306584533832559 1 1
-0.00149140945015714 0.000989220792928763 1 1
0.301187865073628 0.272722004390581 1 1
0.0299787831570344 0.0123607289925156 1 1
0.0648342196309003 0.0635326208412788 1 1
-0.0565017269594337 -0.018608453191382 1 1
0.190503889155221 0.170721881422984 1 1
-0.0102354520035847 -0.0156343767491988 1 1
0.317835183882777 0.294876469982276 1 1
0.0456145549575401 0.0143010781318424 1 1
0.318340357151307 0.289941880257201 1 1
-0.123359565190498 -0.0997774434234001 1 1
0.211789280635744 0.162536796802783 1 1
-0.045756592468278 -0.0434007546416027 1 1
-0.202926409808225 -0.194805140090583 1 1
-0.261181221608993 -0.216341599563944 1 1
-0.0741070913226852 -0.0656997566529987 1 1
-0.24478629792563 -0.214753130150844 1 1
-0.0230518007663633 -0.0185530807952524 1 1
-0.0111930532839715 0.00177887394456137 1 1
0.287850805707223 0.270825059218624 1 1
-0.060596859881201 -0.0954330382894071 1 1
0.130274642097907 0.111271181871674 1 1
0.111799715873925 0.081896958666881 1 1
0.133203279333983 0.123052636425641 1 1
-0.0503383005246303 -0.0265957754860715 1 1
-0.106130402590115 -0.157546729184706 1 1
0.0919129360558495 0.0872266939432941 1 1
-0.142170749995974 -0.128802096296836 1 1
-0.352775470432925 -0.330935885026312 1 1
0.00785125115727014 0.000428923199833495 1 1
0.0807179623143449 0.108313647472182 1 1
-0.104636452887207 -0.0892498056396582 1 1
-0.378269569034715 -0.320778701686682 1 1
-0.0808294708179423 -0.0506900345770395 1 1
0.0657561882984679 0.0739982804480615 1 1
0.0131446117099203 0.0124123698593452 1 1
0.116582909666385 0.118483195343065 1 1
0.0563343522990363 0.0384690554985452 1 1
-0.0616358752081905 -0.0639768593977753 1 1
0.051936559436408 0.0162398484733818 1 1
-0.308667257219637 -0.264359913281558 1 1
0.192262714140231 0.168075624100887 1 1
-0.253454496065191 -0.217517124149033 1 1
-0.0421009234619231 -0.0318719412517021 1 1
0.599733916749002 0.546962669996456 0 0
0.0846948514428877 0.0582895398837743 1 1
0.262281512816915 0.237773937984439 1 1
-0.111281063922286 -0.0864119900886914 1 1
-0.0177178194297384 -0.0199103369538397 1 1
0.295157570980151 0.258186577716796 1 1
0.206958065932448 0.204861962904577 1 1
-0.282404298936502 -0.256923578607483 1 1
0.0617498674709355 0.05079066749977 1 1
0.200731660453545 0.204076965147981 1 1
0.121602971580153 0.109582275692465 1 1
0.0367081284291251 0.0337949043975292 1 1
-0.212590694265334 -0.194358783950549 1 1
0.218391173281066 0.212812615916661 1 1
-0.0315893955705699 -0.0306722928524571 1 1
0.108145291616189 0.11750533703024 1 1
-0.256844186510809 -0.216924326715772 1 1
-0.0471886918975384 -0.049100926128001 1 1
0.165286204336615 0.139246719588646 1 1
-0.0702066758815027 -0.0730295440856994 1 1
-0.164827223380881 -0.162077176561705 1 1
0.054613600658314 0.0639703405825983 1 1
-0.0375253059363224 -0.0333976719234724 1 1
0.266716624257303 0.267678811707237 1 1
-0.0952601696671827 -0.0902456454180261 1 1
0.00382518567808733 0.00607136254320902 1 1
-0.151887972866762 -0.146985432135756 1 1
0.0530997961070372 0.0543553795935086 1 1
0.144000772528499 0.135761370631052 1 1
-0.269146883825192 -0.254143402224186 1 1
-0.031108835662555 -0.058953624295927 1 1
0.0935811231274172 0.0643839011635969 1 1
0.0981573283714651 0.09862727900219 1 1
0.206511008983643 0.203822144949207 1 1
-0.0576182871134096 -0.0314053338036665 1 1
-0.127128078026317 -0.115640603761269 1 1
-0.123138079489637 -0.108101252299663 1 1
-0.012231401611562 -0.00343199609893933 1 1
0.221399865035466 0.194259600500005 1 1
0.0520916596472094 0.0443375564759966 1 1
-0.287927541396946 -0.254205228663683 1 1
0.0728247651659319 0.0594383275485171 1 1
-0.321507194424612 -0.283785871834683 1 1
-0.0924919424489906 -0.0963563349356466 1 1
0.0876649806468033 0.08281535150183 1 1
-0.0769525315319666 -0.0784666739667509 1 1
0.287636493598744 0.24893222727467 1 1
0.00915987038503018 0.00719065367474934 1 1
-0.144224391520849 -0.138168254368426 1 1
0.0812156433254996 0.0517388895412017 1 1
0.196370410157375 0.17227271634561 1 1
-0.157522882987498 -0.135269660706106 1 1
0.100512015003327 0.0967552163230955 1 1
-0.112387874983033 -0.106364225167511 1 1
-0.0478776077991543 -0.0512608490475812 1 1
0.0022148110161047 0.00266026454519182 1 1
0.104153125027583 0.134430056550771 1 1
0.0604293261777679 0.0738694235490263 1 1
0.196106942876997 0.214763613343653 1 1
-0.20608423923835 -0.183425443641108 1 1
-0.143563210303054 -0.111793674559031 1 1
0.151480942865514 0.146861081044932 1 1
0.316246005088935 0.286281149479408 1 1
-0.130127959885485 -0.114738095883251 1 1
-0.0547821438920547 -0.0553793563658723 1 1
-0.132295100645941 -0.128861315500984 1 1
0.195157337740571 0.194925921272063 1 1
0.168929026787754 0.13311988241376 1 1
-0.0848264048167217 -0.0929166464627088 1 1
-0.106882773188771 -0.104136711868797 1 1
-0.0949280100421144 -0.0758221349095177 1 1
-0.066366019255115 -0.067991843233397 1 1
0.14790695240088 0.142640418122235 1 1
-0.170309908802345 -0.164158611681066 1 1
-0.10098812076213 -0.088276021495235 1 1
-0.297526365238683 -0.29521823209252 1 1
-0.0659568433358226 -0.071829347396274 1 1
0.119530894567819 0.112692274153474 1 1
-0.258668051507486 -0.237337915923587 1 1
0.12285856761112 0.122285090751893 1 1
0.0482461226684161 0.0470938342474064 1 1
-0.343286233226041 -0.326040940785196 0 1
0.103600480888255 0.111865290876816 1 1
-0.0909963746402206 -0.0971018959628568 1 1
0.015291820000797 0.02424707319708 1 1
0.113080998124342 0.118723781320785 1 1
-0.233343735948714 -0.201487384069735 1 1
-0.00622287435442666 0.0013528784116951 1 1
0.0163396749192433 0.0340488706694455 1 1
-0.114980216898502 -0.07418051334065 1 1
0.214952256470959 0.198519959719885 1 1
-0.00437185756019541 -0.0064875903819443 1 1
0.145111702559616 0.118205325619458 1 1
0.218124866247142 0.191892612865758 1 1
0.105320150466655 0.119727462213114 1 1
0.0991097123836924 0.0676955450721832 1 1
0.264170559689812 0.225962543514183 1 1
0.254408070444139 0.227860559352495 1 1
-0.128721300230022 -0.102944533088853 1 1
0.175609960080272 0.137499645993575 1 1
-0.0816033439684115 -0.0761590314986535 1 1
-0.249612494234648 -0.224431252971119 1 1
0.0792994170358355 0.0687437537827705 1 1
0.292829068082866 0.267726253177084 1 1
-0.307801488822925 -0.252960955845266 1 1
0.0657792634762573 0.0390812017115666 1 1
0.0324794659333538 0.0338903281834541 1 1
0.0287900871086237 0.0210004787750938 1 1
-0.107249039035352 -0.0795678278276627 1 1
-0.0474857190497729 -0.0453227291192622 1 1
-0.028759838731358 -0.0212355711555553 1 1
-0.130093660420344 -0.124931916262727 1 1
0.0744155133656152 0.0706579974411313 1 1
-0.305689683348895 -0.292719139330959 1 1
-0.384557395317588 -0.314161746433913 0 1
0.110674905406246 0.0959323100268334 1 1
-0.295891288560177 -0.29292456371266 1 1
0.0817912310421974 0.0751565182004136 1 1
0.140482092751987 0.0970484212468188 1 1
-0.0457237684065662 -0.038539775432111 1 1
-0.195451171760827 -0.192922066066262 1 1
-0.0341304724731475 -0.0113502770235213 1 1
0.245427756853808 0.206458723137413 1 1
-0.0233780877555813 0.0319557814785598 1 1
-0.286811084935224 -0.239363307241604 1 1
-0.173967114974127 -0.154419135073112 1 1
-0.118458821531532 -0.106167284013428 1 1
-0.0353911859630491 -0.0361026989467256 1 1
0.0933263743219521 0.0860926226675341 1 1
-0.22637889871375 -0.215900501572113 1 1
-0.0838083969277463 -0.0674220576471895 1 1
0.0613627221199552 0.0627159753274668 1 1
0.124214097348414 0.11140300771542 1 1
-0.0700741680061965 -0.0629293953789825 1 1
-0.22179684579914 -0.20251941874721 1 1
-0.251515062553295 -0.220423097588588 1 1
-0.174572946056417 -0.168965121408432 1 1
-0.306824660128301 -0.215615657130021 1 1
-0.0693562063782629 -0.0643255518776148 1 1
0.169445680907506 0.14857783517581 1 1
-0.0575348008456388 -0.0819341468349002 1 1
-0.0422781957066637 -0.0419952899337734 1 1
-0.0702273789635729 -0.0540819700760446 1 1
-0.0160714474020701 -0.0368491227514391 1 1
0.0707174930834806 0.0590084505250222 1 1
-0.00897180799127373 -0.0395940610909591 1 1
-0.0709977897152208 -0.0548760860100774 1 1
-0.0771294732541208 -0.0741870296742511 1 1
-0.0553802974303551 -0.0593966819183448 1 1
-0.0171641269344481 -0.00884181474310503 1 1
0.249699564145358 0.235696005876528 1 1
0.14786008541302 0.138798035592194 1 1
-0.00997295411971925 -0.0395545061028253 1 1
0.463503119019935 0.437387601064932 1 0
0.20336262104834 0.190688762377553 1 1
-0.102259013546525 -0.106148620951358 1 1
0.00376465931052243 0.00249626026513584 1 1
0.00634536744174793 0.00105969774905726 1 1
-0.191626090166188 -0.180418934830491 1 1
0.078465359904984 0.0619000665548128 1 1
-0.135362269245871 -0.10039483785245 1 1
-0.0489956415493548 -0.0534431855472891 1 1
-0.0340521800870481 -0.0363913566543226 1 1
-0.0331052448923318 -0.0107421163277062 1 1
0.152374816713715 0.136953808952316 1 1
0.0451540776964816 0.0490620436818768 1 1
-0.0204978411706689 -0.0254236837952455 1 1
-0.289225361465104 -0.281919816312313 1 1
0.109793344587632 0.149745368200733 1 1
0.0328868095523014 0.0185518420584329 1 1
0.172103593487759 0.136157905446543 1 1
0.165557724545728 0.134871080079117 1 1
-0.0478338698817289 -0.0146224329375224 1 1
0.116109401376056 0.102182139458743 1 1
-0.082983544328375 -0.0947239538363188 1 1
0.176064419293524 0.139278165393641 1 1
-0.27303565853102 -0.237923081504637 1 1
0.108759127059916 0.096110816616074 1 1
0.215988764430312 0.209175736070696 1 1
-0.0430143739674642 -0.0161452211933647 1 1
-0.0558896652024083 -0.0617507363743623 1 1
-0.164721842271353 -0.184299539307448 1 1
-0.20238388945546 -0.199334253501448 1 1
-0.0288692508179636 -0.0280142404755593 1 1
0.29579195621015 0.283714028643468 1 1
0.107215491260287 0.0938842272415753 1 1
-0.0887431372457065 -0.0211520606819033 1 1
-0.0215322769704941 -0.013454251735814 1 1
-0.173761516787586 -0.173358350915219 1 1
-0.0404983586828992 -0.0143031709764777 1 1
0.0721376970938728 0.0656031867157564 1 1
-0.0892688489798791 -0.0826556466307685 1 1
0.0806860760093085 0.0607418441021858 1 1
-0.0216869640350718 -0.00293334178170097 1 1
0.0640243635913128 0.0711537298052382 1 1
0.00263212340018487 0.00992037284901124 1 1
-0.193192579465558 -0.159653488341746 1 1
0.205684914310371 0.178805912265574 1 1
0.0301540500952262 0.00394467563250213 1 1
0.0403108237725168 0.042747233166738 1 1
-0.196036154906513 -0.196474838279118 1 1
0.182389687519541 0.160576701281259 1 1
-0.171807284645636 -0.160206630706445 1 1
-0.0236626149371477 -0.0175973290581988 1 1
0.35427170772331 0.315385441396106 1 1
-0.0494167271552213 -0.0504209659666212 1 1
-0.284793273422532 -0.299787088875788 1 1
0.0351797045391054 0.0136714370880453 1 1
-0.0699557723105513 -0.0516384741680092 1 1
-0.209320187328976 -0.181675265411576 1 1
0.173604667849973 0.148410219426247 1 1
-0.154015155071569 -0.151085835230413 1 1
0.15276839902829 0.130464406468699 1 1
-0.214111498191848 -0.199986382649433 1 1
0.303303072510338 0.267120647162255 1 1
-0.387789536943081 -0.355490481737379 0 0
-0.434150264778076 -0.397732635203948 0 0
0.363368527723203 0.317145834153492 1 1
-0.0135758518446058 -0.00176861802514201 1 1
0.123230580061443 0.142306926894506 1 1
-0.0322256466782459 -0.0200435334288769 1 1
-0.101732032127902 -0.0974564112773676 1 1
-0.0794411828902534 -0.0899966263502391 1 1
0.0801909167430347 0.0511827207184064 1 1
-0.219844053798537 -0.204963751316609 1 1
0.143566156180869 0.134452743311439 1 1
-0.150600484145158 -0.116778612790111 1 1
-0.0475912786074319 -0.035045513074447 1 1
0.0882297713296972 0.0790269294095001 1 1
-0.0247608173440501 -0.0303261935242293 1 1
0.166850939945256 0.15457240109452 1 1
-0.0408139660936104 -0.0342999950291758 1 1
-0.0762486170338888 -0.0814161025935963 1 1
0.15002157692871 0.129440507831915 1 1
0.0757216956170978 0.0661992143136543 1 1
-0.319138026849878 -0.280859205396683 1 1
0.151182334445042 0.134536833795652 1 1
-0.0699534142444217 -0.0860084726181657 1 1
0.0426732806181233 0.0242082526928655 1 1
0.124111730742043 0.149289872289882 1 1
0.143875921245877 0.115670932626003 1 1
-0.0619302913607118 -0.0683801642839815 1 1
-0.170769244319342 -0.199611490178509 1 1
-0.177192039259991 -0.161862756770834 1 1
-0.191565787932061 -0.178008499133132 1 1
0.0339505686612127 0.00969729804727447 1 1
-0.0250581013643651 -0.0351047607315524 1 1
0.129149874264843 0.0974685535561142 1 1
-0.144861801210678 -0.127461149131445 1 1
-0.00105082080924323 0.0265344988297507 1 1
0.0282042146843847 0.0169178161574979 1 1
-0.0339427568317959 -0.0493282510859822 1 1
0.473491948791629 0.437486439232956 0 0
0.0578517211053158 0.068047797253341 1 1
-0.0564765362679053 -0.0497608777426502 1 1
-0.129069180670122 -0.110266248273411 1 1
0.230119059744441 0.225204777736508 1 1
-0.0128800534075294 0.000952499478621045 1 1
0.154269120843665 0.149709954175341 1 1
0.214358059160354 0.215000120828682 1 1
0.0603614529550289 0.0535710125574046 1 1
-0.129875396824161 -0.113088530995636 1 1
-0.130949056306614 -0.104160257110416 1 1
0.18253767714449 0.164230356174867 1 1
-0.0673852668349831 -0.0547320303015445 1 1
-0.174014526199214 -0.172702461685138 1 1
-0.193715231242671 -0.182207390861873 1 1
0.230848607133179 0.196766369108464 1 1
-0.0504002640397615 -0.027982464056859 1 1
0.172705645584458 0.179825525074484 1 1
0.0243487467220305 0.0138198258049266 1 1
-0.0422672558103884 -0.0479160117182407 1 1
-0.0711312554004296 -0.0570528172292433 1 1
0.248812950276248 0.24821579263247 1 1
-0.35941115611601 -0.333250932584518 0 0
-0.117805017330676 -0.110494904114821 1 1
-0.105115355437557 -0.0884846363494116 1 1
0.188435955765164 0.201318606827101 1 1
0.141518652087085 0.125764308358026 1 1
0.277598201102216 0.263754211520748 1 1
0.244899429362132 0.226305285787662 1 1
0.0213715014179252 0.0184946288676846 1 1
-0.312601880336674 -0.278034239995817 1 1
-0.174253903947678 -0.16978146478962 1 1
-0.106608917080116 -0.107348400374392 1 1
-0.0244955930936851 -0.0310595842168422 1 1
0.223222327310997 0.202363021249526 1 1
-0.0593405636227211 -0.0588283310787538 1 1
-0.0681739745396884 -0.0366027818882585 1 1
-0.092474678320294 -0.0773751529234419 1 1
-0.123566472220998 -0.119083451431113 1 1
0.137071095767727 0.134233446636902 1 1
-0.282757909665024 -0.252072471031316 1 1
0.299290479971993 0.257852212857273 1 1
-0.146545215759248 -0.117643177230732 1 1
-0.168792237587067 -0.157389130805125 1 1
0.0197403074249329 0.0464240131850508 1 1
0.126099403231319 0.104490143567075 1 1
-0.192982583543003 -0.171395689108384 1 1
0.210917198770604 0.207100442292176 1 1
0.25478235045614 0.230593918075279 1 1
-0.0866874149282987 -0.0751095925349676 1 1
-0.0185490652785732 -0.0117505222831587 1 1
0.0480147941722271 0.0390196948880644 1 1
-0.00207989533512587 -0.0049741149574964 1 1
0.0251985673012585 0.0240265842260531 1 1
-0.0706282660824449 -0.0671711021537103 1 1
-0.16305806940932 -0.122430050071425 1 1
0.163808768084757 0.113168704860699 1 1
-0.0246471292529536 0.0129586125611754 1 1
-0.142400731422217 -0.13671458136256 1 1
-0.259475104121788 -0.251603743695472 1 1
0.0693197555345852 0.0436805411094819 1 1
0.21240106495338 0.197196147724251 1 1
0.0542449524358455 0.0457941735405965 1 1
0.193352317412901 0.180573521065636 1 1
-0.0523651255919534 -0.0358920372194401 1 1
0.0447743484816636 0.0688965224222435 1 1
-0.235002972571869 -0.215610446413089 1 1
0.108752950706477 0.0978612777611831 1 1
-0.123888382428987 -0.107119027041829 1 1
0.016388162025347 -0.000606523513934851 1 1
-0.0497224492849396 -0.05392181915326 1 1
0.181564213531459 0.161108659971521 1 1
0.265000811132651 0.220846695707399 1 1
0.169208942242217 0.142789497554619 1 1
0.209869119368066 0.199194229639655 1 1
0.136974214791131 0.125668659169563 1 1
-0.0395468543491324 -0.0397034444310617 1 1
-0.132919102631234 -0.11915366619377 1 1
-0.259639384468364 -0.214738971568762 1 1
0.0460833631713331 0.0419879161932999 1 1
0.0833022375474892 0.0927935365782909 1 1
0.158035371566164 0.145072136251398 1 1
0.0163549349363119 0.0214368065339724 1 1
0.0873501550923367 0.0917216129634776 1 1
-0.0421098080815427 -0.0580041596952643 1 1
0.270857191534048 0.243201814393405 1 1
0.173539574463795 0.164406389977668 1 1
0.0376058419358712 0.0255164075130665 1 1
-0.305661000381089 -0.298007248178749 1 1
0.049896155959392 0.0428799680660858 1 1
0.199410583579479 0.190720028073303 1 1
-0.160606159449026 -0.152923733671077 1 1
-0.058085381825493 -0.0578830083131212 1 1
0.0102263849591374 0.0418393354769597 1 1
0.29091332359568 0.258134635706001 1 1
-0.273577254060023 -0.25279910231878 1 1
-0.153204674812803 -0.145354840551747 1 1
0.375226302650517 0.332808657898804 1 1
0.010098457339856 0.0166658031174428 1 1
-0.00750537769259048 -0.0165293998793445 1 1
0.338720748271525 0.295931349246964 1 1
0.155529661284049 0.131727326484508 1 1
0.045027807190203 0.0428965697485231 1 1
-0.279487283284326 -0.261113037213532 1 1
0.303022723487132 0.281927171937081 1 1
0.304962099834207 0.277856073393363 1 1
0.0683730695304529 0.073078211238611 1 1
0.183086137874155 0.176165111942433 1 1
0.257261673417473 0.252711312833306 1 1
0.227676222397255 0.215066940799052 1 1
0.127218263109974 0.139878301515174 1 1
0.0158165637917748 0.0260545562280175 1 1
-0.195039886604283 -0.185246739734449 1 1
-0.181698192105431 -0.147802539123335 1 1
-0.00407550929389052 0.0166730619181838 1 1
0.0574383048277947 0.0448407298886575 1 1
-0.0339019078952711 -0.0243741868947464 1 1
0.0326439485062933 0.0386257681930362 1 1
-0.0487029121231686 -0.0511146690649111 1 1
0.123287059736034 0.0999372307360314 1 1
-0.154330975161383 -0.122782019972257 1 1
-0.17860624174914 -0.158500907823737 1 1
-0.285733968734106 -0.249191754299732 1 1
-0.0158116993173879 -0.0305616557513264 1 1
-0.0537123626604811 -0.0441196948845862 1 1
0.167495014235363 0.155241206990378 1 1
0.380249460829298 0.357124802814465 1 1
0.152961222142798 0.137165793714294 1 1
0.0768455797921984 0.0575329099102332 1 1
0.0172725753978259 0.015173674587347 1 1
-0.0359857143328695 -0.0227117977522969 1 1
0.166927792298459 0.149335425361128 1 1
-0.102190354246341 -0.0768631475125123 1 1
-0.236686686310144 -0.21522598257921 1 1
0.0385048453056893 0.0508161086493291 1 1
-0.111220866584911 -0.0980843530321457 1 1
0.324821953198366 0.278457419175579 1 1
-0.00126451703454693 -0.00276184488931119 1 1
0.196839877322367 0.184488141004627 1 1
0.0353970935544809 0.0382554215924769 1 1
-0.236477945791038 -0.21088416760526 1 1
0.479784211516955 0.429377092880457 0 0
0.260076741721861 0.285931355444139 1 1
-0.13394680321828 -0.132340657130968 1 1
-0.0134130009430862 -0.0111591241297778 1 1
-0.0829106808011099 -0.0756299770245778 1 1
0.107463271605158 0.0908721761026739 1 1
0.0880231896432526 0.0870843536957181 1 1
0.125341392393441 0.0894865665256395 1 1
-0.021600168248152 -0.0207363625049578 1 1
0.066469222926027 0.0354403295235915 1 1
0.15723055902704 0.167642228861295 1 1
-0.0251912837623551 -0.0169023879116641 1 1
-0.0282273361872108 -0.032271327322802 1 1
-0.0425836908972035 -0.0371194773607795 1 1
0.0698298617694726 0.0658776579459723 1 1
0.00209272163899257 0.039916089107431 1 1
-0.0686916414429018 -0.0573649128669968 1 1
-0.213333181869633 -0.178191910512173 1 1
-0.0456875700022006 -0.0146715250014813 1 1
0.323976559219925 0.330853000416434 1 1
-0.361711620341906 -0.333876519657228 0 0
-0.0214883214542569 -0.00606350742536122 1 1
-0.276858152066675 -0.256751459826326 1 1
-0.262199593350975 -0.215274669217139 1 1
0.12190439815522 0.124189602181603 1 1
-0.0515081467013343 -0.0459726897490676 1 1
0.273833535954398 0.247709647141254 1 1
-0.178186372360721 -0.178155561730902 1 1
0.0759220389085083 0.0710287474441387 1 1
-0.192982590900826 -0.180583100478269 1 1
-0.29274979569051 -0.246912226672487 1 1
0.141314321597725 0.140754800702201 1 1
-0.152054820871888 -0.142943234716055 1 1
0.0266739822221857 0.0187023706903256 1 1
0.0156810293297749 0.00428303513188253 1 1
0.203798883817718 0.162856231942279 1 1
-0.101392337331809 -0.0846820504599044 1 1
-0.0183915819031892 -0.0211875794358468 1 1
-0.201480521280586 -0.153405907075993 1 1
0.337480748976311 0.291407158845269 0 1
-0.131161661731896 -0.139449147454463 1 1
-0.179867130513117 -0.177897727501043 1 1
-0.112261805124312 -0.0809364114719115 1 1
-0.10808530436094 -0.0937035958967065 1 1
0.0534334831860744 0.0495044228722001 1 1
0.0298282086351187 0.0324550190007767 1 1
0.318118997209719 0.23935370634746 1 1
0.0326319753984516 0.0495847955147451 1 1
0.259829079876736 0.224681983693145 1 1
0.0399937165067728 0.0448005705469127 1 1
-0.172485683940177 -0.165657313002156 1 1
-0.0648972927341589 -0.0699760944296235 1 1
-0.0659607516385972 -0.0607931392888063 1 1
0.0830044294252369 0.075415768833434 1 1
0.0605756236987722 0.049900086228102 1 1
0.0875281486933181 0.0857799264028379 1 1
0.0664790660779174 0.0584175913042287 1 1
-0.0594612148638451 -0.0751264591347567 1 1
0.310892283565364 0.280834041305155 1 1
-0.247279030156807 -0.227801289232742 1 1
0.0197293593614867 0.0189783393219039 1 1
0.0592046842167204 0.0630022106997851 1 1
-0.1056938272535 -0.0778129614064093 1 1
-0.383143902100605 -0.342752593355867 1 1
0.0537047562663591 0.0672566833733389 1 1
-0.00731849912559112 0.0108451281594206 1 1
0.0792954877626831 0.0529404065815177 1 1
-0.171602145162195 -0.155302461721024 1 1
0.228204894861849 0.198918375740012 1 1
0.111232502250668 0.0942714760736904 1 1
-0.0308744963347329 -0.0282163484998516 1 1
0.0456728732671604 0.0381295589279119 1 1
-0.0817920598468255 -0.0839833385038256 1 1
-0.0143535908372318 -0.0362770055392044 1 1
-0.126490921808079 -0.11213814825974 1 1
0.397268467469992 0.383527528553499 1 1
0.202460151444902 0.184050645862548 1 1
-0.00982347256338489 -0.0145452854299241 1 1
0.0498789970290382 0.039665728132007 1 1
-0.221136011841414 -0.211018748189179 1 1
0.102986624418737 0.0827002172748781 1 1
-0.143081274242214 -0.119974758113974 1 1
0.104177832934957 0.0921029077371327 1 1
0.0603939643198626 0.0610497173212998 1 1
0.0227773560600482 0.0171545496051054 1 1
0.178174458168462 0.159132059439535 1 1
-0.0837243926956673 -0.086727915068139 1 1
-0.0297320359264144 -0.0344849152615639 1 1
-0.0154627967933898 -0.0115916637973255 1 1
-0.0618873582456415 -0.0588969142874728 1 1
-0.407127449632715 -0.359851462216019 0 0
0.106259432800163 0.0973170926654836 1 1
0.0635221811337554 0.0790095538945507 1 1
-0.380748912677113 -0.340742634308531 0 0
0.135456080946919 0.132772617332977 1 1
0.11022524601333 0.108139613802865 1 1
0.0646435465730343 0.0748202291837278 1 1
0.145936582946085 0.100144775590989 1 1
-0.00674482432832642 0.0104376355885444 1 1
0.0922163619437593 0.0684827002002993 1 1
0.231890431654003 0.202060639256593 1 1
0.0168214246646387 0.00679768034121646 1 1
-0.274847775421339 -0.25304809888249 1 1
-0.0200138014328276 -0.0182367752725895 1 1
0.0278091156670966 -0.027795425697853 1 1
-0.0709569288584806 -0.0552743721342238 1 1
-0.0811820265225837 -0.0667019680161997 1 1
-0.16451260379399 -0.174036918453476 1 1
0.182928377324453 0.156476543400868 1 1
0.0420628861838341 0.0334012497323574 1 1
0.161900109165597 0.146159583921825 1 1
0.212251653701531 0.205342061705256 1 1
-0.139666576543253 -0.0754528185063282 1 1
0.205786325105047 0.177625335297789 1 1
0.0322041070580493 0.0272705502691015 1 1
-0.109222447098441 -0.0867083712007312 1 1
-0.0678687682144708 -0.0908056122606588 1 1
-0.120623514848657 -0.136212468004765 1 1
0.0687526012325592 0.0531878243821931 1 1
0.031616654416726 0.03375841072485 1 1
-0.167127768327437 -0.160701781699683 1 1
0.272943261851712 0.238035962833122 1 1
-0.0168892505663989 -0.0206091338433474 1 1
-0.271567613143833 -0.229874896542547 1 1
-0.00228208281286193 -0.00959969262097368 1 1
0.231890331709394 0.180318340104055 1 1
-0.510784822198586 -0.471750620043794 0 0
0.1911321843008 0.19512982297848 1 1
0.0531995344079321 0.0608914748590297 1 1
0.174445004682628 0.161432019904811 1 1
0.183321753027285 0.166771120059418 1 1
-0.0316601384763892 -0.0198962870382262 1 1
-0.00157733635414591 -0.00952959230381299 1 1
-0.317477141136788 -0.282448643059417 1 1
0.257922654381453 0.240825413111396 1 1
-0.001425073898318 -0.00472109155257592 1 1
-0.0666068689742988 -0.0396370444627465 1 1
0.447496166681136 0.415181101869264 1 1
-0.0117209770629082 -0.0151207907956092 1 1
-0.0804147740416032 -0.0873701564797805 1 1
0.010506157029174 0.0214967925001245 1 1
-0.248458529318514 -0.201458232283311 1 1
0.0942023017094278 0.0990161785172434 1 1
0.284999911931121 0.263081775335748 1 1
-0.157179902333247 -0.174886951521063 1 1
0.0418681055214389 0.0342248307245972 1 1
0.199799501937866 0.187930641030975 1 1
-0.12279226407072 -0.0987782580905761 1 1
0.178426144247843 0.1547159185649 1 1
-0.100370726502618 -0.127230246394227 1 1
0.517607401331062 0.457487207308824 0 0
0.153386235577101 0.162883522203067 1 1
0.17648113953038 0.138302605964055 1 1
0.148693661655816 0.128024882325408 1 1
0.00399519621671269 0.00518025062913928 1 1
0.247501165304855 0.235371075649276 1 1
0.0668101255911939 0.059156155160179 1 1
0.314242797899477 0.28258097316613 1 1
0.0789450986479314 0.0459559654863126 1 1
-0.0126208249621755 0.0098519468928163 1 1
-0.283892714748861 -0.253225938464126 1 1
-0.0670396081875739 -0.0792711132749104 1 1
-0.224077153433017 -0.207601970721761 1 1
-0.000368145021269278 -0.0204806546227267 1 1
0.1567440271482 0.125001642719159 1 1
-0.283389138468419 -0.239624707832641 1 1
0.262039544866872 0.235635577421401 1 1
-0.103345875166771 -0.10153442686584 1 1
-0.255947276544647 -0.247719670595965 1 1
-0.456342936553667 -0.403890610414904 0 1
-0.251489539454479 -0.226080575096517 1 1
0.0353448630872549 0.0355875305506774 1 1
0.176045277136779 0.178440667766182 1 1
0.193546351476337 0.163785679619758 1 1
-0.0557638223851621 -0.0528585748532585 1 1
-0.264231316787047 -0.232828556831612 1 1
-0.312811129285686 -0.280662858213311 1 1
0.00307402924620015 -0.00538047872891628 1 1
-0.04876558252526 -0.0524555668571063 1 1
-0.196655261572326 -0.193547604266154 1 1
-0.125827322245967 -0.0829157558699199 1 1
-0.0964710762882675 -0.0701038631263206 1 1
-0.0623881049517863 -0.0492866071450635 1 1
0.0939102476595582 0.0737004548594205 1 1
-0.201284046665078 -0.19023139366728 1 1
-0.293194811331473 -0.271417591102575 1 1
-0.00193508248636402 -0.00210410344725265 1 1
0.184402137478778 0.15015439337037 1 1
0.183389134637979 0.168685706523187 1 1
-0.00132489519727324 0.0152600547641815 1 1
0.0989902051591819 0.122170677364094 1 1
-0.213724564660276 -0.203794967704478 1 1
0.201802173649236 0.190848896754679 1 1
0.147591440379255 0.10877666632146 1 1
-0.199078581737851 -0.17632826010729 1 1
0.145518966413021 0.130727452811922 1 1
0.519865303012525 0.495700617594437 0 0
-0.0304374076797524 -0.0705519742241453 1 1
-0.154280553825959 -0.146721542274581 1 1
-0.147517591871199 -0.136169249398288 1 1
0.0271903527559442 0.0271152713073781 1 1
0.182164211924691 0.15575178475325 1 1
0.0374524298637531 0.0362517020853631 1 1
-0.260575865245814 -0.232611819926719 1 1
-0.0773574232595472 -0.0739886852263039 1 1
-0.248071321326543 -0.221352488668991 1 1
-0.0945970110699505 -0.0969639991550393 1 1
-0.18298923191959 -0.174150174196009 1 1
0.0459770194054998 0.064749600401218 1 1
0.104594431599979 0.117996712923263 1 1
-0.0525465978913826 -0.0330619658957892 1 1
0.207663435764105 0.182489350691468 1 1
-0.193278933027932 -0.209899087787919 1 1
0.0822638539346156 0.0706829346367042 1 1
-0.0590952418407207 -0.0143207601301229 1 1
-0.160028046986993 -0.154913680821343 1 1
0.206681245595866 0.209368957229196 1 1
0.0474953742343354 0.0340924267681716 1 1
0.022036211163594 0.0289633129432103 1 1
-0.103185259361299 -0.0805191788963648 1 1
-0.144108387429888 -0.141336176232988 1 1
-0.0287333490048374 -0.0297676994279861 1 1
0.138229332965383 0.104179138849836 1 1
-0.162674491377608 -0.155926182378396 1 1
0.138245036339381 0.129504606817484 1 1
0.065526010822176 0.0537863689889457 1 1
-0.136835093956489 -0.135001432463786 1 1
-0.0354269405741784 -0.0194210123336816 1 1
-0.297748542570652 -0.272587938986357 1 1
-0.0647843363609594 -0.0440144334219936 1 1
0.0410679102845364 0.0315951898602436 1 1
-0.360833607383442 -0.337149854558353 0 0
-0.0244628821916074 0.0305287210570822 1 1
-0.0190148820518089 -0.0421459174307722 1 1
-0.156250552645874 -0.122653689007533 1 1
0.31893657002341 0.272288398811792 1 1
-0.204649577291037 -0.190625437601726 1 1
-0.0563690250694833 -0.0509154946013127 1 1
0.0229662173214963 0.0365435159263654 1 1
0.153104571862776 0.137225222928885 1 1
-0.18083077508089 -0.152363965358229 1 1
0.0592253392846322 0.0468923631786378 1 1
0.164511791443404 0.127050753137488 1 1
0.0590141758255758 0.0446579118846176 1 1
-0.109720718728333 -0.116969136828045 1 1
-0.00285181089426497 -0.0271654708341426 1 1
-0.132358430050098 -0.131370764444262 1 1
-0.0606147044088718 -0.0359518363007357 1 1
-0.15131289233663 -0.139544640074146 1 1
-0.143135337407124 -0.129926888739451 1 1
-0.271518895634453 -0.239819886460269 1 1
0.140513117203439 0.152029212664121 1 1
0.127608139581984 0.111051398638106 1 1
0.127848828344155 0.116878554224535 1 1
0.130235403020289 0.115985772113327 1 1
-0.183942297283023 -0.165693111524087 1 1
-0.00842957735939426 -0.00422744162558545 1 1
0.278426083066299 0.228236489781493 1 1
-0.0141136889183072 0.0179905797109801 1 1
0.162841119883988 0.120049550049632 1 1
0.171419602661118 0.154018838120928 1 1
0.0713018763048373 0.0693730500495123 1 1
-0.13954732293627 -0.120083851703614 1 1
0.0709611509635588 0.0448027536282417 1 1
-0.0529239616867746 -0.0681415275127069 1 1
-0.255139143461758 -0.214017118556383 1 1
-0.0572110960404623 -0.0443863279647484 1 1
0.0463040210914042 0.0313069706258812 1 1
-0.0438289529588803 -0.043567747315679 1 1
-0.215975061806011 -0.189283841349226 1 1
-0.212848073833084 -0.211508336502798 1 1
-0.0418043771391389 -0.0580983316950855 1 1
-0.372982671743928 -0.309379800587721 1 1
-0.013607011651005 -0.0016815791379293 1 1
-0.0134026766601305 -0.0327006138971949 1 1
-0.16203587115858 -0.140435129222413 1 1
0.0375395419215765 0.0345727952610989 1 1
-0.12234467595954 -0.113943309188736 1 1
-0.136299496524705 -0.102878693205535 1 1
0.124959574551632 0.100004675308734 1 1
-0.0372382392479731 -0.0381677654393738 1 1
-0.0471723848655666 -0.0396509241182611 1 1
0.0278944679990185 0.0197962599983589 1 1
-0.16522248614981 -0.160870435753772 1 1
0.1035274095733 0.0965482115218929 1 1
-0.0377359677059478 -0.0389806921886849 1 1
-0.370508250156006 -0.3499040915411 1 0
-0.156159049936404 -0.12893898672869 1 1
-0.244750162925332 -0.217006939298519 1 1
-0.150023569291764 -0.13872748829871 1 1
-0.220303145916676 -0.202936395870587 1 1
-0.14379450602629 -0.118123603517994 1 1
0.165101262073384 0.130333400814463 1 1
0.196294056499107 0.181484838750138 1 1
-0.00824543642662041 -0.0106676473212921 1 1
0.289845498742564 0.248280389264905 1 1
0.0236912593153106 0.0143750853752356 1 1
-0.0705118864925446 -0.0550154430575271 1 1
0.024731809000177 0.00681445757790239 1 1
0.362625599120058 0.338774526259935 0 0
0.0779187214865584 0.0583387602702668 1 1
-0.172061950660824 -0.153767627932459 1 1
0.0880932962464296 0.0690508028570461 1 1
-0.22167790091951 -0.224013465156141 1 1
0.1001759693749 0.0875343273545029 1 1
0.226195613983671 0.222036333625325 1 1
0.282285758857455 0.257537076029504 1 1
0.0582588458093419 0.0841604031418071 1 1
0.0505721337576843 0.0448960852221723 1 1
-0.163323834979069 -0.154705258513906 1 1
0.236601619810174 0.222082569927878 1 1
-0.0760356739438074 -0.0709121894843703 1 1
0.10905403733405 0.0722736907263933 1 1
-0.125904432793859 -0.111538297937937 1 1
0.166696672445485 0.150032186660133 1 1
-0.0473633887940719 -0.0396102234821018 1 1
-0.0683003641756131 -0.0522630382021443 1 1
0.250382318970115 0.226168172759843 1 1
-0.109015781358859 -0.104027582817056 1 1
0.369705073930059 0.354193286863611 1 1
0.0754965343281276 0.073055686217012 1 1
0.0517288864648941 0.0525282280178805 1 1
0.0978928080677137 0.10860003612982 1 1
0.224546770976958 0.202032286502115 1 1
-0.107627802621156 -0.103754228815194 1 1
-0.341197833767526 -0.31236441413572 0 1
0.340324703889477 0.232947753187778 1 1
0.0419965409870478 0.0339761000830912 1 1
-0.319855400059084 -0.297785438595559 1 1
-0.28491237363209 -0.246737185146806 1 1
0.0173655058383862 0.0357437015023845 1 1
-0.237562902374736 -0.205282276204539 1 1
0.124048512578152 0.121468222754998 1 1
0.228652992398704 0.196556416327989 1 1
0.338469059926299 0.320297969209719 1 1
-0.0595938330715247 -0.0596192568517929 1 1
0.111567584434717 0.112825842548984 1 1
-0.167194491488247 -0.137266278151533 1 1
0.18115509254794 0.177864253868957 1 1
-0.0126931160252184 -0.0165449225002705 1 1
0.0885299286274217 0.0776769016924957 1 1
0.157688872879911 0.167738020168988 1 1
-0.070640139202511 -0.0713560660217602 1 1
0.0397915362170341 0.0435253361387037 1 1
-0.338287798598381 -0.318382533145183 1 1
0.147390473605006 0.129353680166306 1 1
0.0414152414590074 0.0344037718458576 1 1
-0.0080395008865677 0.00156819468652052 1 1
-0.299641064511589 -0.272303737200511 1 1
0.304492103733501 0.28432770388856 1 1
0.035973111528695 0.0303207057264648 1 1
-0.0319800403083936 -0.0190512663171953 1 1
-0.0627767107654484 -0.0712385553743272 1 1
0.00915892778503124 -0.00301676931410321 1 1
-0.162563654665436 -0.133115682774824 1 1
-0.206237216162848 -0.197391114252752 1 1
0.075051248863617 0.0875297214194743 1 1
-0.0617912100121921 -0.0617282567397742 1 1
-0.173705506445284 -0.152373107846559 1 1
0.0798511143380217 0.0473890576740732 1 1
-0.187035037182974 -0.164586714108953 1 1
0.235708365062491 0.223570826682153 1 1
0.0344749272970417 0.0363546646792946 1 1
0.123549388421758 0.106680796673824 1 1
-0.268687543794724 -0.254492564678043 1 1
-0.302905883230381 -0.278938858559749 1 1
0.0935326781423147 0.0549052544711097 1 1
-0.0195104812883539 0.00746857685975387 1 1
0.117721503533253 0.11847133460705 1 1
0.0604352827410301 0.0826643099740646 1 1
0.00996561491289099 0.0120266051497423 1 1
0.108821416685136 0.113247246810987 1 1
0.0748570908564095 0.0528133727224032 1 1
-0.0881091852521415 -0.0781225686759336 1 1
0.143030075676979 0.119062447044414 1 1
-0.0348679673056032 -0.0296109132705544 1 1
-0.465350460170736 -0.427767729746024 0 0
-0.0324207287942913 -0.0325356294173136 1 1
-0.149861871142486 -0.116337801207662 1 1
-0.0570615839208639 -0.0350342337281438 1 1
0.0830451406689066 0.101875992858498 1 1
-0.0891548576061754 -0.0804060765829573 1 1
0.0386412207778579 0.0479831268490369 1 1
0.167161054230299 0.151359555918275 1 1
-0.0283265023595945 -0.0310083546912725 1 1
-0.00274558010462066 0.000257306217584116 1 1
0.119496898892118 0.114138504076425 1 1
0.132697549632522 0.0992176984755886 1 1
0.0412531795756866 0.0295193829393614 1 1
-0.0205516438046201 -0.0222976116880022 1 1
-0.169648980962566 -0.145041964637781 1 1
0.295675089398161 0.304272445002936 1 1
0.0293691469732533 0.0446999007294846 1 1
-0.0409799179346943 -0.0276774702068198 1 1
-0.0692648653517374 -0.0912816648148919 1 1
0.158718903383633 0.132480371859144 1 1
-0.0174870746967693 -0.0142239778084453 1 1
-0.0512953637854026 -0.0523745610472853 1 1
0.0090602507169046 0.00922615281300089 1 1
-0.197695591700947 -0.171955777673615 1 1
0.00778641481026877 0.0193500887536634 1 1
0.0562794966957441 0.0640544018229327 1 1
-0.205058582349806 -0.188591588921782 1 1
0.1333736326148 0.126581921768252 1 1
-0.132140102891131 -0.133367498091761 1 1
-0.109917227959571 -0.107475376364532 1 1
0.133984581415925 0.102578514304036 1 1
-0.0565361053918716 -0.066353027370091 1 1
-0.25837009300109 -0.237310332213867 1 1
0.253497661657994 0.228043102870558 1 1
0.0282787170465251 0.0239013079898446 1 1
-0.321457998051069 -0.274704389260881 1 1
-0.19312636469443 -0.198051481290323 1 1
-0.253525342908368 -0.249398081483177 1 1
0.212499727564311 0.200573882080339 1 1
-0.073065152909151 -0.0743181773425644 1 1
-0.0460121676989519 -0.0469900482692802 1 1
-0.410753131604483 -0.372657061257094 0 0
-0.251171813902028 -0.241578018770245 1 1
-0.302005344776511 -0.272452356346663 1 1
0.0024976311232481 -0.0162531567696415 1 1
-0.0776595617731519 -0.0533179920181543 1 1
0.171526947416871 0.14888319146082 1 1
-0.173756196091521 -0.166372687923949 1 1
0.02226926437429 0.00728775498768164 1 1
-0.0724591694327649 -0.0521700053311338 1 1
0.367630551631762 0.354247282967858 1 0
-0.0508864768265806 -0.0456691086186948 1 1
0.0372166585105594 0.0273941795727458 1 1
0.285928902962566 0.26198953919036 1 1
-0.204763756238451 -0.162571842389326 1 1
-0.409633997550481 -0.359899655522765 0 0
0.281763557520076 0.291376986021742 1 1
-0.477157978386677 -0.422053958170938 0 0
0.193989089045999 0.179317069064683 1 1
-0.11842574843201 -0.122137677570161 1 1
0.0718552871595768 0.0795030241485895 1 1
0.283877587675117 0.258529081398038 1 1
0.112301476949137 0.0906557125450235 1 1
-0.281289238859917 -0.282446704482598 1 1
-0.00555463572919574 -0.0260624119990482 1 1
-0.0791081995439982 -0.0705204547542556 1 1
0.0897019564092125 0.0756925888418992 1 1
0.0358302057618934 0.0278993551580168 1 1
0.196411513764396 0.197569320093447 1 1
-0.0971790017407846 -0.0959576586851436 1 1
-0.0648635750402812 -0.0595281006611972 1 1
0.103408040899834 0.0778940253767922 1 1
-0.133995360899948 -0.100835657480531 1 1
0.0747450891502974 0.0728546897335178 1 1
-0.169327795263946 -0.167472522685738 1 1
0.0167372214575208 0.019168532537382 1 1
-0.0941444736376027 -0.0825516550060187 1 1
0.0574674310968143 0.0564063046193395 1 1
-0.00404551139854821 -0.0139356333221017 1 1
0.290317137239667 0.286692492713627 1 1
0.0569032650864602 0.0416491119937495 1 1
-0.0397754426220283 -0.0100864954090997 1 1
0.277776745667107 0.252019484581115 1 1
0.22468269566273 0.20507085456991 1 1
0.235584435782653 0.210937092917343 1 1
-0.177821855303197 -0.177958418590573 1 1
0.0608164998765988 0.0456601199408695 1 1
0.284159968288967 0.230651152164837 1 1
-0.33205945167754 -0.318517224143186 1 1
0.0684602339015566 0.0677526441388586 1 1
0.114098121896053 0.107083489376177 1 1
0.191192380542843 0.154194014064643 1 1
-0.214833236319202 -0.196957961385052 1 1
-0.142595824962726 -0.12872444621465 1 1
-0.125788869193315 -0.115288674510999 1 1
-0.180622958016956 -0.147931313502495 1 1
0.0680528480130136 0.0725740734019684 1 1
0.368440335413248 0.350511544271053 1 1
0.112379170640147 0.123307180172352 1 1
-0.120632394962082 -0.103966816222313 1 1
-0.266775074013748 -0.199770718344018 1 1
0.426151805216182 0.390582782679254 0 0
-0.0938398225319949 -0.0833118659608371 1 1
-0.0318043372224831 -0.0376933061295174 1 1
0.0931756532912327 0.0752759808890634 1 1
0.139393394243445 0.102589965810361 1 1
0.263649665154517 0.220978512247559 1 1
-0.43708164033985 -0.395939999700577 0 0
-0.179853085600836 -0.153506311735728 1 1
-0.0781168352775568 -0.0665791614886046 1 1
-0.135192114357402 -0.121828455504178 1 1
-0.223456467396885 -0.191795876181093 1 1
-0.107731265762249 -0.0551903125045993 1 1
0.333833934420868 0.299839430635332 1 1
0.238125283836968 0.203518080311084 1 1
-0.0844827538843271 -0.0766816626922096 1 1
0.215886041510541 0.179490485290602 1 1
-0.100604737389729 -0.06664574334026 1 1
-0.0341869032963728 -0.0486502890609044 1 1
-0.199486250508506 -0.195973405732874 1 1
0.100077842435052 0.0760020478151025 1 1
-0.0432835139962368 -0.0293658734437918 1 1
-0.00436931522435312 -0.0283643412675793 1 1
-0.173867156181147 -0.146630880526003 1 1
0.0108829730433504 0.0263767208822387 1 1
-0.320507176746356 -0.288683069547966 1 1
-0.398822612047486 -0.355581305098053 0 0
-0.253484249802658 -0.229670334633063 1 1
0.0603689654531381 0.0348989465524705 1 1
0.126136452081 0.119082296597544 1 1
-0.143984124183043 -0.152152145689851 1 1
0.0602344095034495 0.0568867853776019 1 1
-0.288700301925589 -0.278242591617196 1 1
0.00742205526900654 -0.000350188926288263 1 1
0.0253988463289063 0.00154866474113446 1 1
-0.0105287882525586 -0.0190528628803391 1 1
-0.0474817446667843 -0.0409847185648435 1 1
0.22100474966747 0.213668927291963 1 1
-0.203012549575707 -0.183067727405782 1 1
0.0194292549944354 0.00883514206879951 1 1
0.278904046223685 0.253646972053899 1 1
0.173336611933431 0.161289768420795 1 1
0.369289642520123 0.356697625415671 1 1
0.0229611975703858 0.0105739568098289 1 1
0.155415815878225 0.151749349881018 1 1
0.00680881526848074 0.0119152624173957 1 1
-0.349638502672232 -0.299149051857639 1 1
0.11848393497014 0.127018648400887 1 1
0.105248766222264 0.0854396540005332 1 1
-0.0293206593332851 -0.0267729895326095 1 1
0.272617443151029 0.232789114907326 1 1
-0.133437582598406 -0.129001097583992 1 1
0.154050696245552 0.139624512474122 1 1
0.0217094432960873 0.0177056779020218 1 1
-0.247549464552399 -0.242913537886287 1 1
-0.178479019786682 -0.156395902659386 1 1
-0.170233929847543 -0.160259272087572 1 1
-0.0394211153220512 -0.0320934609254046 1 1
0.0193047193585003 -0.000755151279310334 1 1
0.0574709027264514 0.041964269648006 1 1
-0.186052503761144 -0.166456628994686 1 1
-0.0965234447634359 -0.0833835558765226 1 1
0.0144841162408062 0.0179346752653707 1 1
0.0408388877323612 0.0271673817840226 1 1
-0.110552134246946 -0.127868304417349 1 1
-0.143955120766365 -0.126285448521118 1 1
0.0405679996960427 0.032473680574549 1 1
0.258867592462155 0.243885131675791 1 1
0.0502488841899759 0.0721743812453304 1 1
0.0674951669718873 0.0518221588372191 1 1
-0.0735482296623451 -0.040697942212475 1 1
0.0628746312211454 0.0439435252272718 1 1
0.25567161398518 0.220783119002804 1 1
-0.00207490950669788 -0.00543180687515199 1 1
0.098895945324554 0.0690257270899391 1 1
-0.257871080446214 -0.230822618893004 1 1
-0.216045285010607 -0.19454414380943 1 1
-0.117016644502713 -0.0913585920443508 1 1
0.0508225499697384 0.0513008775563611 1 1
0.104928888311602 0.0925635667354757 1 1
0.0480376737599132 0.0389264536887345 1 1
0.188267111854667 0.155729558752781 1 1
-0.231192246308678 -0.222796998171562 1 1
0.267101831095587 0.24921728351121 1 1
0.204683305484153 0.196353305075287 1 1
-0.125240304935703 -0.122908664908807 1 1
-0.04694160116964 -0.0501878599718065 1 1
0.000431967059949856 -0.00600882923206962 1 1
-0.169623669410928 -0.159327413916687 1 1
0.11794474248955 0.0922757203145426 1 1
-0.104805859461055 -0.103828015290903 1 1
-0.00508243059275918 0.0123215733430762 1 1
0.0709617351529653 0.0564234553428935 1 1
0.0961963411492797 0.105909922240476 1 1
0.00375253797020337 -0.0106230011044325 1 1
-0.0409287677611938 -0.046208566452103 1 1
-0.182302155131802 -0.167876658694158 1 1
-0.144374494087917 -0.140406102290261 1 1
0.0748290541718982 0.0521361848147513 1 1
0.261198558168777 0.203153197414248 1 1
0.00911079410218099 0.00142787837350719 1 1
-0.289134633270155 -0.242085011561218 1 1
0.141247764398886 0.109971101163652 1 1
0.0705165683972484 0.0951835691060331 1 1
0.350185387891813 0.338975049795695 1 1
-0.250754693549716 -0.231548967952611 1 1
0.110077581275851 0.132526684304547 1 1
0.109814457689593 0.12709668755081 1 1
0.243002467357228 0.218226643361947 1 1
-0.0522753813162988 -0.0346354554743104 1 1
-0.122510306828381 -0.0966004464853038 1 1
-0.0230421105536213 -0.0193275578987819 1 1
-0.282914737991187 -0.252011717304173 1 1
-0.263935430184989 -0.250130850075309 1 1
0.0440372605045302 0.0416681296436438 1 1
-0.120085827068445 -0.0944865472439005 1 1
-0.0125406505772109 -0.0202833976774118 1 1
-0.0720399802139736 -0.0571829526148293 1 1
-0.0383948387893455 -0.0356617079819353 1 1
0.0936057662023164 0.088305106301264 1 1
0.0841532585598674 0.0854578793849776 1 1
0.0474713148679028 0.0248359370245628 1 1
-0.0807501663416333 -0.0777623932166163 1 1
0.0266309069913213 0.0260583847325803 1 1
0.0759899330562347 0.0790968241993098 1 1
0.158013930515807 0.146256129280722 1 1
-0.115554518492315 -0.102461855220943 1 1
0.181963544843188 0.171556377638802 1 1
0.0983304632594445 0.0991212143391449 1 1
-0.127145486317334 -0.104517334671159 1 1
-0.236328227861068 -0.215831068753065 1 1
0.253291587935371 0.226095932347789 1 1
0.194466684246082 0.193825937385946 1 1
0.0617522118510399 0.0616832521063805 1 1
0.0275982581571085 0.0270072854303843 1 1
-0.0463608120963227 -0.0473785382268373 1 1
0.121758817173132 0.115875405594506 1 1
0.0387860987129087 0.0382704942937572 1 1
-0.248796457780669 -0.236179897216757 1 1
0.390382468775824 0.342218700368026 0 0
-0.0706278131305255 -0.051640713778203 1 1
0.0952007984370875 0.0493393711335405 1 1
-0.173563336044542 -0.145209492586078 1 1
0.144697212898453 0.131063736829418 1 1
-0.106744033421161 -0.0908591920324097 1 1
0.0851267767135771 0.103129501696619 1 1
-0.113173284240262 -0.100667147515751 1 1
0.222295010887701 0.212996503074362 1 1
-0.119555133080404 -0.11351906675645 1 1
0.174647309521429 0.142328847405789 1 1
0.0638781835142919 0.0878933713223093 1 1
0.297100607123765 0.27658272694104 1 1
0.190320916647853 0.216092557117807 1 1
-0.343801749962796 -0.301279571617928 1 1
-0.0513369331388153 -0.0509515078707701 1 1
-0.141101438029901 -0.11858772126957 1 1
-0.367982805963355 -0.318494339134132 0 1
0.0393401651784331 0.0280918222346016 1 1
-0.0247728114356076 -0.0184748168786037 1 1
-0.0354242870744544 -0.0520190814284038 1 1
-0.0305552103217062 -0.0342046768867327 1 1
0.255494146313045 0.227656557400812 1 1
-0.0663544308945294 -0.0623639494634112 1 1
0.218297550737341 0.208142755952375 1 1
0.134938713877191 0.118545855645749 1 1
-0.12817792209157 -0.121262117567546 1 1
0.232449269080068 0.222124451668299 1 1
-0.0437139749655838 -0.0432779911215778 1 1
-0.130271622547679 -0.0862934202027662 1 1
-0.179355161916776 -0.180642256817832 1 1
-0.25358539612186 -0.202122502669164 1 1
0.218803103102063 0.22409500929619 1 1
-0.453908620411198 -0.405386145008881 0 0
-0.134210949908923 -0.118726142990947 1 1
-0.0607870453617628 -0.0563047363358404 1 1
-0.0787255384971048 -0.0992690166067781 1 1
0.0472059948198155 0.0616585712389963 1 1
-0.202969597862712 -0.178186780093167 1 1
-0.128170344235809 -0.103535798026306 1 1
-0.0352973563158112 -0.0227935702213618 1 1
-0.106716776599263 -0.0818204778357539 1 1
0.142508435113325 0.13305271638009 1 1
-0.131326718686248 -0.104976442655832 1 1
0.160594882620761 0.159142187385332 1 1
-0.0403669456552771 -0.0416897738448056 1 1
0.0414783518778893 0.0319003960179205 1 1
0.0339252979407434 0.0379945573087978 1 1
-0.039270211957184 -0.0333954277482134 1 1
-0.252962310083528 -0.2222649295669 1 1
0.0900421674916751 0.0949545525495553 1 1
0.19337965795895 0.177294037894543 1 1
-0.136149931714529 -0.115249277268997 1 1
-0.0834953589837681 -0.0744234573340795 1 1
0.049164390922247 0.0546379545925932 1 1
0.114704887809583 0.0976137422445263 1 1
0.205584862293177 0.182669432288146 1 1
0.079347172386747 0.100901745137232 1 1
0.139432922221886 0.118398497566038 1 1
-0.00122399240097893 -0.0124005614002267 1 1
-0.0662286653787942 -0.0546211583137753 1 1
-0.0823927685485381 -0.0785749306357733 1 1
-0.154516420415871 -0.144950768807099 1 1
0.0482235442884655 0.0231623386353147 1 1
0.188943281746658 0.1732867431989 1 1
-0.0304762202507432 -0.016749968023416 1 1
-0.0554463624288371 -0.0300606154009797 1 1
0.112322302151685 0.0882955496225412 1 1
0.0259733103413716 0.0362202921781354 1 1
-0.228413920369993 -0.226417790973759 1 1
0.0555181710206002 0.0423314483831216 1 1
0.175287468958275 0.159214373195755 1 1
-0.128721578349715 -0.118529367135448 1 1
0.153919242562397 0.151026155534978 1 1
0.481964236251062 0.428199993878086 0 0
0.149029026375032 0.146426926306628 1 1
0.00922863488470127 0.0165985751586066 1 1
0.341894790814169 0.32727334400652 1 1
0.0907691158131542 0.0914509001319762 1 1
-0.0407348889157486 -0.0526090495847466 1 1
0.129593431073894 0.105095412743155 1 1
0.0100151595354516 -0.00240639561084535 1 1
-0.349105070553275 -0.311985633693881 1 1
-0.180506821001278 -0.18630485923379 1 1
-0.0249565528068077 -0.0135128016465656 1 1
-0.169943768649604 -0.154787118670346 1 1
-0.127853146472888 -0.149039037841577 1 1
0.15839205569677 0.149612255930484 1 1
-0.00814239927762274 -0.0152020356926417 1 1
0.0797392057246175 0.0653017968377458 1 1
-0.165569756841891 -0.144497686004287 1 1
0.108216309385073 0.0938269117062854 1 1
0.264953980075189 0.253484466718816 1 1
-0.290845372517996 -0.260505020398204 1 1
0.171278035147969 0.157381977449691 1 1
-0.279368690560079 -0.236732549691016 1 1
-0.0447590268049142 -0.068986973841781 1 1
0.29353256822966 0.25469994943183 1 1
0.0340007217758727 0.0381805720874976 1 1
0.117739231618789 0.104142257503438 1 1
0.101893948155051 0.0926759381040795 1 1
-0.148570298879539 -0.160559363093432 1 1
-0.131579777671145 -0.104117709062398 1 1
-0.00450629185972164 0.00190943069440076 1 1
0.32815626766472 0.307657833706435 1 1
-0.170689044317336 -0.158453941187053 1 1
-0.0467804157503533 -0.0692994417431153 1 1
0.264812902213411 0.244639164682713 1 1
0.282817438055265 0.255080954947603 1 1
-0.0874723630438154 -0.0729952593863424 1 1
0.0306166624968984 0.0349664613823573 1 1
-0.316591279060037 -0.272027712650296 1 1
0.106937689853333 0.118635265770144 1 1
0.0246108914180453 0.0177133785876906 1 1
0.0198275334600658 0.0253967381067581 1 1
0.349359154682834 0.316319693553633 1 1
-0.161365609917718 -0.143651970781986 1 1
-0.234001621433161 -0.230166229628989 1 1
0.0347486845243046 0.0199089072938889 1 1
-0.389811804060941 -0.364466415405172 0 0
0.243845428478691 0.231202177469798 1 1
-0.214171774878104 -0.188337336661591 1 1
0.143137576813209 0.124408757692919 1 1
0.0511819943594111 0.0417339064504354 1 1
0.209107505520144 0.190137744943859 1 1
-0.0744130003626716 -0.0781971470451202 1 1
0.103027179182163 0.0938349450371649 1 1
0.0475744440910096 0.0696672422638653 1 1
0.00603035845483046 -0.0108845994575167 1 1
-0.126489993648644 -0.128207487574327 1 1
-0.0522143093895533 -0.0335130462483494 1 1
-0.237116090121851 -0.21289346781235 1 1
-0.172028147148669 -0.166385655785665 1 1
0.0688940582727223 0.0422845307098898 1 1
-0.203727925646997 -0.190002668485628 1 1
0.245216398189717 0.208354707283545 1 1
-0.16834800460562 -0.153261168435838 1 1
-0.00387954515382472 -0.00700143915439852 1 1
-0.157609899466015 -0.135079058330129 1 1
0.148681461466827 0.139748080376088 1 1
-0.0811635909249878 -0.0770013659570543 1 1
0.319006706210709 0.287843165252464 1 1
-0.162866472455432 -0.146181701642109 1 1
-0.238639261750937 -0.201006682833616 1 1
-0.399127482547183 -0.37489149178012 0 0
0.0885577843868803 0.0951290562139883 1 1
-0.120531791393353 -0.0954093516520841 1 1
-0.141601483479855 -0.133991118425081 1 1
-0.232907069416742 -0.210498908073778 1 1
0.0939410898817076 0.131981925410555 1 1
-0.20238266906292 -0.185653127372921 1 1
-0.116084168283434 -0.101221800976852 1 1
0.0751833564196202 0.0767985461148982 1 1
-0.10456044954063 -0.0803308917295369 1 1
-0.339514625597339 -0.311625067692294 1 1
-0.419904822072956 -0.383928508188404 0 0
-0.0357647324123637 -0.046428684017185 1 1
0.0878672180992977 0.0598565929105717 1 1
0.0365778378993434 0.043354720651816 1 1
-0.0364702631166262 -0.0260818688710907 1 1
-0.0525614911576274 -0.0458139452357041 1 1
0.183195237499004 0.161701239513251 1 1
-0.0125367987918166 -0.00426338107584409 1 1
0.136046307582 0.118551907905761 1 1
-0.100779418574629 -0.0941118174087407 1 1
0.0413232274844806 0.0288875052946454 1 1
-0.0200414323391332 -0.0161644162631283 1 1
0.0137248874209644 0.0198979331970566 1 1
-0.0907027346703195 -0.101319487185869 1 1
0.122599210267799 0.123945248080454 1 1
-0.207694049835487 -0.196991669039421 1 1
-0.038187146117684 -0.0259346721195609 1 1
0.358410565391669 0.321199913172395 0 1
0.0332959253355481 0.0531594865812927 1 1
-0.0276499616887164 -0.0210579249144594 1 1
-0.064334595567164 -0.035897589350017 1 1
-0.13511365059633 -0.140222612820764 1 1
0.0218020623423194 0.0261987216631387 1 1
-0.19375215136728 -0.189513640663412 1 1
-0.0899141423938418 -0.0837359769649374 1 1
0.300817659618378 0.309591711680392 1 1
0.00771399998123282 0.0119062731874803 1 1
0.197097733560539 0.194339691867932 1 1
0.0893815696166145 0.0555461263833985 1 1
0.240170231259427 0.217062196331439 1 1
0.161092680696497 0.151464961896438 1 1
0.14709115501155 0.116451970478367 1 1
-0.0409750922969436 -0.0464372750333186 1 1
0.0939381239320114 0.0724847099897428 1 1
-0.166164567379142 -0.176343541607439 1 1
0.230524730875377 0.217403040022827 1 1
0.327836649676334 0.277232235349955 1 1
0.039779338145255 0.0320397031508179 1 1
-0.0941526790614712 -0.0965424482021835 1 1
-0.06922724265763 -0.0812498779265251 1 1
-0.0706310438856722 -0.0739741564408969 1 1
-0.107684433866634 -0.0915107870109455 1 1
-0.10015836406824 -0.0987610184813292 1 1
0.0405016867322511 0.0557116375342902 1 1
0.0207718645925539 -0.000429296304035558 1 1
-0.239684813753222 -0.236215713482544 1 1
-0.0590786396037872 -0.0521678461756782 1 1
-0.154375086157302 -0.137464411768525 1 1
-0.0531726825922928 -0.0349243672289233 1 1
-0.17375952011741 -0.148789150771359 1 1
-0.150068528841242 -0.164209082792201 1 1
0.0156584320125437 0.000985588629232002 1 1
0.222559568262739 0.215871005930192 1 1
0.154685148659089 0.134881714860877 1 1
-0.0824370714398068 -0.0869486900808688 1 1
0.00654128462558406 -0.000270502765513584 1 1
0.275001661129109 0.257166894445645 1 1
0.122594958170292 0.101575828783647 1 1
0.393376205103688 0.360852247923012 1 1
-0.203213945427778 -0.195441092530635 1 1
-0.078285191000493 -0.0764924341592043 1 1
-0.288198413264453 -0.253186765587727 1 1
-0.162698962915055 -0.144793742377805 1 1
-0.0377265827716741 -0.0392426711958383 1 1
0.174197540368288 0.144730640789008 1 1
0.0602122622823555 0.0740947724868703 1 1
0.146259942044358 0.134753313951495 1 1
-0.181335089909786 -0.170829784008049 1 1
0.0958374572371735 0.0912301447463162 1 1
-0.148044223237113 -0.124691859241139 1 1
0.0485295244031476 0.0772588371745019 1 1
0.256578523933656 0.24688883212794 1 1
0.288550081086574 0.258084161126231 1 1
-0.11989237493268 -0.105123959690077 1 1
-0.348255860061085 -0.296612335853026 1 1
-0.020888917213359 -0.0121955290262413 1 1
0.030175147713708 0.0226963151080214 1 1
0.13772122964419 0.123818867563914 1 1
-0.208641556439726 -0.18713728569805 1 1
-0.0955755623872412 -0.0901187139271925 1 1
-0.210686916355223 -0.181730296758068 1 1
0.110094655635461 0.10220308216315 1 1
0.121153449270079 0.1369825782275 1 1
0.268767096010361 0.236627231796242 1 1
-0.00873957992607068 0.00639755809810524 1 1
0.312056740222816 0.269398790272267 1 1
0.392173545030951 0.342259654039527 1 1
0.363144906361053 0.350086444184622 1 1
-0.114666347831796 -0.114394610683471 1 1
0.024260837436032 0.0261862598900258 1 1
0.0742684028290484 0.0901842268140513 1 1
-0.330390111323321 -0.291795014943646 1 1
0.0334030197815619 0.0129944080004597 1 1
0.653437490027567 0.611362626235269 0 0
-0.533200744985335 -0.476730277091003 0 0
-0.0830501699279696 -0.0786122236265379 1 1
0.149304688128745 0.116137853798537 1 1
0.108057179147716 0.0928009635539538 1 1
-0.0830129728584132 -0.0766874182499739 1 1
-0.0908441064128852 -0.0858355334642051 1 1
-0.40479630750552 -0.348053860917802 1 1
0.0980424547239316 0.0817404272526101 1 1
0.0189142657881886 0.0304685572824869 1 1
-0.150901650300825 -0.131117044443541 1 1
-0.162045335883497 -0.151612804364421 1 1
-0.173617772007185 -0.129392757457064 1 1
-0.0355933949797518 -0.0478386618791181 1 1
0.370979776060873 0.334181208547041 1 1
-0.0796217241408693 -0.0832204402730873 1 1
0.159252584392287 0.120419694485507 1 1
0.0388566486201265 0.0310564361492316 1 1
0.355897406913677 0.332335692166263 1 0
0.277920304135779 0.286917731777609 1 1
-0.462983673800573 -0.437207134281776 0 0
-0.173547125889879 -0.155305853701916 1 1
0.351700559560137 0.345170988350411 1 1
-0.0555658259945374 -0.0398529395092787 1 1
0.100651439419922 0.0861095710752667 1 1
0.0927116006429952 0.082970857301089 1 1
-0.0398447348460508 -0.0476497554157325 1 1
-0.283069315273657 -0.252254183414003 1 1
0.10920362887434 0.123466267108185 1 1
-0.0541642316507458 -0.0489705505390249 1 1
-0.201218354294065 -0.150848323718135 1 1
0.152266175004192 0.160815265183717 1 1
0.139700664947106 0.125875142848215 1 1
-0.0657912270550095 -0.055262437433703 1 1
0.051579288806299 0.0335983951313829 1 1
-0.0305162086982167 -0.0321052692806024 1 1
-0.120850536445568 -0.116749830016113 1 1
0.00724860206788577 0.0333203440999048 1 1
-0.237673624187506 -0.209426479792014 1 1
0.160271759352086 0.154043396204145 1 1
0.0481795401585515 0.0518436309122014 1 1
0.308909692316804 0.266380067046412 1 1
-0.0194551078527792 -0.0265703408634483 1 1
0.0722442279553809 0.0719955078244583 1 1
-0.139997819422285 -0.124541820053011 1 1
0.12378473927481 0.102949477971216 1 1
0.215766776083273 0.222809566813821 1 1
-0.255479804917253 -0.223586503898907 1 1
-0.18059063157269 -0.145963840619083 1 1
0.00677334383305907 0.008201985385263 1 1
0.0108706577202594 0.0128370297148335 1 1
-0.0863234720454322 -0.0653545883652817 1 1
0.0697000919184249 0.0447987162162486 1 1
-0.0219784286928046 0.0212140118158055 1 1
0.392560409697167 0.362947471513737 0 0
0.106738282499454 0.125085459859634 1 1
-0.404194982362982 -0.378330693710045 0 0
-0.0798407331216186 -0.074029825103895 1 1
0.0411874087014374 0.0121629993798924 1 1
0.242612482239999 0.229426015578712 1 1
-0.0810199465112342 -0.0557725197485194 1 1
-0.260047120445529 -0.259002441476709 1 1
0.0946894105757436 0.067057506031522 1 1
-0.0539034010369378 -0.055190777580458 1 1
0.160156299315765 0.165091728697966 1 1
-0.0419942107176932 -0.0429930470591697 1 1
-0.345842581647626 -0.300011339717791 1 1
-0.274522762660606 -0.262185569524793 1 1
-0.0437396057841996 -0.0386761417748724 1 1
-0.170478433897193 -0.132210814259943 1 1
0.0421380548412568 0.0316709214891325 1 1
0.00126119220836605 -0.0205068167498179 1 1
0.073446116539537 0.0574213097039144 1 1
-0.166847627694701 -0.157254143397955 1 1
-0.453989151743325 -0.379426551514626 1 1
0.158504338246252 0.13630290509496 1 1
-0.11170020117888 -0.0995666531483401 1 1
-0.0289360659932301 0.0152013267315004 1 1
0.189776095569321 0.192476946410854 1 1
-0.397401394210033 -0.374499424287235 0 0
0.156773097601723 0.130631915853726 1 1
0.0253298791566582 0.0124508862525393 1 1
0.135464368573729 0.104265059378363 1 1
-0.208988268101907 -0.197679139502208 1 1
-0.0100037830926107 0.0154130946256647 1 1
-0.0173253184296089 -0.0390215539922233 1 1
0.126009891322614 0.102755189317385 1 1
-0.079769395232467 -0.0642028168375806 1 1
-0.0556768743474204 -0.0824172070664021 1 1
0.158987882904767 0.159674468818552 1 1
0.197507553802214 0.198700025914162 1 1
0.0364208278523103 0.022266169783965 1 1
-0.156755834655957 -0.131667367836304 1 1
-0.308700422387391 -0.270200851864353 1 1
0.131937510397638 0.112039979517178 1 1
-0.0844401449113547 -0.103832434000581 1 1
-0.0038382877245591 0.00567950914995621 1 1
0.00625763703395971 -0.0026926383646145 1 1
0.0770494327588898 0.0801932103623457 1 1
0.153722102086738 0.141960990022502 1 1
-0.037989408464267 -0.0378966541171666 1 1
-0.098296084720059 -0.0902830188099824 1 1
0.13748886279266 0.135501156555287 1 1
-0.313398770496832 -0.283586122188124 1 1
-0.108687997424952 -0.100013378890542 1 1
0.0704478717126866 0.0577523188690324 1 1
0.053121254900009 0.0418249270455869 1 1
0.0366291178092491 0.0171506173460229 1 1
0.161538547343579 0.144200332243637 1 1
-0.0510035188630045 -0.0231424747205366 1 1
0.023879958357557 0.0148891952472348 1 1
-0.150169057268828 -0.138998085627675 1 1
0.188310425283481 0.175227749199446 1 1
0.0765408632554119 0.0824086123645118 1 1
0.0114951770446752 0.0170805395093817 1 1
-0.0918919120121941 -0.058199208014191 1 1
-0.127383358720318 -0.136832213701688 1 1
-0.114949206252796 -0.10862842768641 1 1
0.131208496715314 0.123425897280242 1 1
-0.0686308088242538 -0.0589148371942561 1 1
0.108795193935806 0.0989301551688539 1 1
-0.257945577370687 -0.217326286780668 1 1
-0.0757223920414951 -0.0667479999399937 1 1
-0.031850610774703 -0.0380627487377199 1 1
0.107572205796355 0.0855460797065876 1 1
0.147744121436691 0.125930608655184 1 1
0.13280601442812 0.123656848770479 1 1
0.241572753553121 0.21751698357883 1 1
-0.167432770241768 -0.158113042717498 1 1
-0.11508081069992 -0.0910741476182831 1 1
0.00503565396769893 0.00873968991691716 1 1
0.039312746313935 0.0406416438739328 1 1
0.127171149800267 0.148806351731355 1 1
0.0252789209278277 0.0274687776424627 1 1
-0.194590864737956 -0.169340156908454 1 1
0.00199390894299609 -0.0108603526801665 1 1
-0.164617839895431 -0.138584933058776 1 1
-0.0873535453136661 -0.0629592237161585 1 1
0.333365078423138 0.314868461554316 0 0
0.0353158164560552 0.0154454609112108 1 1
-0.189197915702903 -0.164722928402269 1 1
0.232428011625192 0.214536196180094 1 1
-0.0881336046081612 -0.0731935435876253 1 1
-0.0665477105609962 -0.062836355185791 1 1
-0.218875675789462 -0.20716338603654 1 1
0.419029023100717 0.380599160604766 0 0
0.0438765928349711 0.0363445759079106 1 1
0.346009804047498 0.302751441559327 1 1
0.145321961458792 0.144909380210787 1 1
0.39035827094814 0.381665983139877 0 0
0.0362199843928383 0.0196339857488352 1 1
0.0671591371143365 0.0575007120850221 1 1
0.0645489323025706 0.0660480086421742 1 1
0.256692282470166 0.256700562769116 1 1
0.212974693104283 0.204983424279383 1 1
0.0263500850010428 0.0422353500333453 1 1
0.0820402782060808 0.0822080961109548 1 1
0.0593840882781974 0.0448472545393056 1 1
0.0318686616318045 0.0202852857222922 1 1
-0.382694081847839 -0.33779596410404 0 0
0.0937348749301 0.0620510610492422 1 1
0.0707208752083106 0.0774208240842271 1 1
0.0222664167154978 0.0355125784227079 1 1
-0.0465728851564393 -0.0275257631733498 1 1
0.031534003812079 0.0194815271280915 1 1
0.0313100412437206 0.0305330533391098 1 1
-0.103459687670249 -0.122663491983607 1 1
-0.246342566045802 -0.21673770019256 1 1
0.00905030700016601 -0.000218132111253024 1 1
-0.257984262050158 -0.227737720784595 1 1
-0.0453687154697744 -0.0433561642803886 1 1
-0.197982187995419 -0.193039060930119 1 1
0.153024373013107 0.140570117629833 1 1
-0.291596584005888 -0.249566394713629 1 1
0.145235509749039 0.150819123096083 1 1
-0.12994000061628 -0.112908481946378 1 1
-0.00729454468831656 0.016401394018539 1 1
-0.122573285314189 -0.122283507477429 1 1
0.0916631715500379 0.101810740471116 1 1
-0.180436447008949 -0.173997837835559 1 1
-0.0235268374769553 -0.0323416205117232 1 1
0.0478074576904978 0.053233787797002 1 1
0.0217943596935353 0.0164337458651703 1 1
0.29064034941292 0.265563620976069 1 1
0.0679521091587733 0.0539691804963113 1 1
0.104620789766307 0.102686862841471 1 1
-0.101523760213427 -0.0948972736275807 1 1
-0.00567555314419525 -0.00101562637709426 1 1
-0.204086264137914 -0.197206593650762 1 1
0.0516404911605445 0.0455458579221967 1 1
-0.198068488196265 -0.163545198130257 1 1
0.0339869720005895 0.0412245256615229 1 1
-0.0519575822937226 -0.0476782934839136 1 1
0.0673873950406326 0.0566776690230706 1 1
0.0198608637732143 0.0409811594591037 1 1
-0.235404908141468 -0.21699117864154 1 1
0.01480405643021 0.0186865837028232 1 1
0.165465800204237 0.147878443343989 1 1
-0.0731919063959782 -0.0814031893993803 1 1
-0.209830769840669 -0.173641186692823 1 1
-0.0105185119320819 -0.0162143129853399 1 1
0.322632995951033 0.299991352283954 0 1
0.134435996135392 0.131717969082086 1 1
-0.205131268339594 -0.179611311324598 1 1
-0.453095041453407 -0.416090001266813 0 0
-0.0111105281338113 -0.00876617929115616 1 1
-0.142385941091619 -0.118090418573768 1 1
-0.0398745750574695 -0.0290826290489665 1 1
0.0960508876729772 0.0843502580992949 1 1
0.217053545380121 0.189110138570698 1 1
-0.250406912622575 -0.22243419139042 1 1
-0.0456757277437118 0.000290894508584716 1 1
-0.12159475636224 -0.100827303324501 1 1
0.272714964808078 0.235519388119697 1 1
-0.0864270355838038 -0.0862656563767389 1 1
0.193069218143433 0.172691633199129 1 1
-0.00663803294660352 -0.0116371920202802 1 1
0.176100442430677 0.156558789789707 1 1
-0.310125753548431 -0.291493071939085 1 1
-0.079369583054354 -0.0650360618556817 1 1
0.253687761889599 0.248224949094373 1 1
0.296676370036887 0.263008663462202 1 1
-0.0310700774106933 0.012680018337771 1 1
-0.282692592206309 -0.253688769947727 1 1
-0.16413870165036 -0.147151807465149 1 1
-0.0620968076577074 -0.0585559677442268 1 1
-0.1733457605717 -0.157548491370233 1 1
-0.296322567758744 -0.251413358197522 1 1
0.0388870875354439 0.0290572678274951 1 1
-0.0228137790952679 -0.0101623945983399 1 1
-0.258907066237369 -0.228233022115013 1 1
0.127133455487168 0.112549173612595 1 1
0.113881979006618 0.113214994094836 1 1
-0.203579793620657 -0.168588974789744 1 1
0.0480626944906107 0.0409543651977866 1 1
0.038616674369805 0.035313414498113 1 1
-0.0900358576937581 -0.0759570231481697 1 1
0.131277850906648 0.117248461657758 1 1
-0.210923554196972 -0.184520976138765 1 1
0.222666339487865 0.177471623788524 1 1
0.11150102428012 0.0865632985383089 1 1
-0.071229892659394 -0.0631928113872419 1 1
-0.0192262550756724 -0.00865229699962851 1 1
0.161930124559241 0.155485268334908 1 1
-0.0523501076925587 -0.0445721942713281 1 1
0.117054665602836 0.0736263718379193 1 1
0.116367825943295 0.105534567618502 1 1
-0.0950260824410424 -0.0913014453095841 1 1
0.0763620291184833 0.0873973173088615 1 1
-0.0115433201076756 -0.0180537399469192 1 1
0.321637080875097 0.27606959099959 1 1
-0.192742667387069 -0.171637073067233 1 1
0.000613289666064562 -0.00892240638474922 1 1
0.0217338733270933 0.0205135993840601 1 1
0.09600324781306 0.0963977222265997 1 1
-0.0176061485989537 -0.00964812217213558 1 1
-0.0114405598031291 -0.0299302562098844 1 1
0.249956915146718 0.215471286623681 1 1
-0.188313512913343 -0.178362301712078 1 1
-0.331996148258223 -0.316331454333299 1 1
0.0646519333437107 0.0676762450558367 1 1
0.254959080088779 0.240584438234052 1 1
0.0128409414011734 -0.0126219153419899 1 1
-0.107891491064338 -0.0900720312075402 1 1
0.198032215224192 0.192157401761068 1 1
0.11647066321244 0.126702628624426 1 1
0.295379479298675 0.27766546023385 1 1
-0.0696269892244916 -0.0671368376705817 1 1
0.00124891272510367 0.023702621027173 1 1
0.0235258736168113 0.0268562897243006 1 1
-0.0107714602673065 -0.00765870796384819 1 1
0.281563388042339 0.283434033720564 1 1
0.0534677139814192 0.074358946656867 1 1
-0.0815606237807414 -0.066237280559126 1 1
-0.318245726534015 -0.278342864392394 1 1
0.166366182901708 0.148470537023871 1 1
0.00271155653244333 -0.00237245275047605 1 1
-7.67426228096349e-06 0.00130093336042263 1 1
-0.113456515735935 -0.0988869687983681 1 1
-0.0423798959351457 -0.0526685538880886 1 1
0.144282015149209 0.125538148872727 1 1
-0.148738399169393 -0.121444306930142 1 1
-0.397891338570186 -0.355381085030942 0 0
0.331904905970824 0.292533578788063 0 1
-0.0882397817554547 -0.0717133252191314 1 1
0.105704886701298 0.110789475733544 1 1
-0.256163750920291 -0.241447652028338 1 1
-0.169143032991895 -0.153678135201859 1 1
-0.167116260750378 -0.161735884102092 1 1
0.121237933190115 0.12195270310395 1 1
-0.0951051742088076 -0.0612124961853407 1 1
0.157637172416711 0.153268222688005 1 1
0.108716804640117 0.0711836410765216 1 1
-0.102614284589182 -0.0934997604232373 1 1
-0.191239760370249 -0.162412527582628 1 1
0.173188179921558 0.159165230995048 1 1
0.20039990735146 0.174365539596306 1 1
-0.0489781911812719 -0.0348103144239622 1 1
-0.137081734238047 -0.130983153248172 1 1
0.0619210219381434 0.0436991730163182 1 1
-0.0138285114678899 -0.0174417448100456 1 1
0.216362729840399 0.213683308591619 1 1
-0.0639414070150227 -0.0465812974540128 1 1
-0.0683286501434806 -0.069510908540547 1 1
-0.0849234848394651 -0.0652710044386628 1 1
-0.00165568581178163 -0.00264583032240453 1 1
-0.09915124425417 -0.102012738920618 1 1
-0.154930109556552 -0.125989380018812 1 1
-0.410365835464359 -0.370953606293267 0 0
0.152491392849012 0.135691043024036 1 1
-0.00784110289291996 -0.014208331226332 1 1
0.0474802086486518 0.078861575720257 1 1
0.0411215929555155 0.0872123588947276 1 1
-0.0135195011166275 -0.0229386915801867 1 1
-0.0598282771447179 -0.0594088877812639 1 1
0.230558483520767 0.216194299462234 1 1
-0.204484130426448 -0.182437420251474 1 1
0.0787181852922424 0.0687954829160819 1 1
-0.0638009956955878 -0.0509358357574732 1 1
0.0797427445709692 0.0443412644502673 1 1
-0.202031714987403 -0.183855060887618 1 1
-0.351981552948352 -0.322611327812781 1 1
0.435932990288039 0.368437142858521 0 0
0.0175258890072836 -0.0220229840821551 1 1
-0.0537288051563398 -0.0738258945112163 1 1
-0.174238862413738 -0.146411181274529 1 1
0.0399145530930898 0.0743163231121056 1 1
-0.292827841360559 -0.245814201290575 1 1
0.0774314279646224 0.141099409360301 1 1
-0.251657033112914 -0.248733143399352 1 1
0.0475076491420507 0.0343820520133831 1 1
-0.108656394651437 -0.0963532468661744 1 1
0.0303224426842379 0.0540206828001029 1 1
-0.027709362333913 -0.00944832630221415 1 1
0.153702373181137 0.136763211890991 1 1
-0.0862567326786579 -0.057150528207387 1 1
0.0386022890498326 0.0254409984911083 1 1
0.152731596753808 0.151964821678971 1 1
-0.0231474253554237 -0.0202876390322496 1 1
0.101556392306961 0.0598652324584572 1 1
0.236323176183301 0.240545595537853 1 1
-0.101559879244648 -0.0622426887191875 1 1
0.153897705379381 0.132245511345723 1 1
0.0163374201780262 0.014445854824867 1 1
0.195746388343366 0.215641519597922 1 1
0.179971904869317 0.176526068187594 1 1
0.0997610016675602 0.087958073409512 1 1
-0.0194556229397536 -0.0240852868849917 1 1
0.166138921181345 0.155940674418705 1 1
-0.00429737028102289 0.00273669323571235 1 1
-0.44558312888965 -0.398840073986338 0 0
-0.498876843688272 -0.433330694148908 1 1
0.357191056949287 0.317999129192687 1 1
-0.143469047668949 -0.149105678609359 1 1
0.0711594002223045 0.0495319246460805 1 1
-0.0339781484394874 -0.00965028059407675 1 1
0.0227637186393784 0.0195566428936956 1 1
0.0899135288789469 0.0866089571236989 1 1
0.0287907000389365 0.037043929356243 1 1
0.10007684236031 0.105459599942369 1 1
-0.136085148762516 -0.1058225099068 1 1
-0.227975794514338 -0.232136949460274 1 1
-0.291528164161862 -0.252319106521032 1 1
0.0426024643594481 0.039504918149253 1 1
0.0788102502083952 0.0805196911340608 1 1
0.183496380376438 0.190549565769521 1 1
-0.0316829843270409 -0.0218338487913687 1 1
-0.128387827461703 -0.0984195168513803 1 1
0.270685767837921 0.258963456633228 1 1
-0.0311845529925977 -0.0318190102003064 1 1
0.0612350847349781 0.0618154730342302 1 1
0.204803478540602 0.16328115377933 1 1
-0.350624128912633 -0.291548655075006 1 1
-0.323818812223718 -0.284704637289367 1 1
0.270712745357855 0.247370355428693 1 1
-0.342895515302536 -0.303358107825158 0 1
0.223979318695329 0.19835566728351 1 1
0.15077335914324 0.165382141764584 1 1
-0.00490595597909235 -0.00585704597294263 1 1
-0.0979100281988969 -0.103266391136808 1 1
0.0209012693011884 0.00704746304183074 1 1
0.102570596154736 0.100253313797229 1 1
-0.0261085215308187 -0.0314179478354002 1 1
-0.0372804986208014 -0.0407684727962004 1 1
-0.0530547270326639 -0.0646636715244435 1 1
0.232601037704057 0.18893962338425 1 1
-0.0552320936921824 -0.0506561495323637 1 1
-0.187883811010748 -0.190690083567831 1 1
-0.00803860379827617 -0.0076293014297498 1 1
-0.0227508601355363 -0.0111178031615579 1 1
0.212893113747831 0.193714176743393 1 1
0.136975817623102 0.0984123184328382 1 1
-0.130836193256832 -0.1080952153458 1 1
0.0131952713447726 0.0430290636468411 1 1
-0.190723665149201 -0.172947086096245 1 1
-0.217373958942426 -0.224295013539804 1 1
-0.143403540889347 -0.134695646121853 1 1
-0.0599978532686829 -0.0604399968497513 1 1
-0.315932045751925 -0.285633020084172 1 1
-0.00318099213106601 -0.0234197633448924 1 1
-0.106389387011873 -0.0673903803116576 1 1
-0.0425162912417773 -0.0687960193013939 1 1
-0.13786264459304 -0.119785339248649 1 1
0.136265478339094 0.117605459664597 1 1
-0.173918270927605 -0.155600005760446 1 1
-0.0513854297272604 -0.0283492281575541 1 1
-0.00986877630915963 0.0143832230811918 1 1
-0.184775945387568 -0.156162854084431 1 1
0.195344239371364 0.16278886508058 1 1
0.295154940351699 0.269392960381262 1 1
-0.00963181298485636 -0.0237342756956274 1 1
-0.0589039164485005 -0.0678583444067071 1 1
-0.101233235129731 -0.0835846549133131 1 1
-0.00624683194512387 -0.00725958162352493 1 1
-0.0235759212636683 -0.0388765029697131 1 1
-0.140595219849036 -0.136934520547065 1 1
-0.125988346816838 -0.106068534713425 1 1
-0.0282127547082345 -0.0262473503611176 1 1
-0.111619069824505 -0.112182625171898 1 1
0.0785338495631819 0.0654966160962878 1 1
-0.339075187308343 -0.282667334400851 1 1
-0.0197934481186563 -0.0105168604353556 1 1
0.0206116563874032 0.0136686953111979 1 1
-0.123416504490535 -0.11860770364467 1 1
0.0849590662405009 0.0732863240536259 1 1
-0.0667050510269147 -0.0652034449658769 1 1
-0.259925984413311 -0.208595232142442 1 1
-0.289704591149447 -0.215881536759003 1 1
0.225325410963366 0.196595206642574 1 1
0.351155815315667 0.313542491966746 0 1
0.00787314076232505 0.00218772614095911 1 1
0.0714194615053652 0.0513860767710017 1 1
-0.139615453600759 -0.140659294851594 1 1
-0.00331965414176726 0.0149885138683219 1 1
-0.30924769227698 -0.2797912523115 1 1
0.110857805128385 0.10940842353872 1 1
0.187720856133186 0.159213134097344 1 1
0.183174687007962 0.158011333374026 1 1
-0.056094668800638 -0.0676690486616712 1 1
-0.184970129596438 -0.149631005479122 1 1
-0.0244397578431806 -0.0216969920388981 1 1
0.0608147827739752 0.0578815608691833 1 1
0.246259970692321 0.237666838785723 1 1
0.0471589613142868 0.0530011251737945 1 1
-0.147534543815299 -0.134647677937506 1 1
0.0189569628962145 0.0291009855312783 1 1
0.035064240293406 -0.0138430071510672 1 1
0.0601706955783787 0.0631184975870138 1 1
0.197415905151723 0.185969692734175 1 1
0.198649437101045 0.197628623196491 1 1
-0.12285700800802 -0.112777196725113 1 1
-0.166437736149078 -0.132413368621349 1 1
-0.198302562047412 -0.21369823332206 1 1
0.390525897984993 0.34621412904065 1 1
-0.136835452853776 -0.127964926829618 1 1
-0.0502523664561193 -0.0413130132954923 1 1
-0.344935155430055 -0.309606652633287 0 1
-0.0596463007431452 -0.0352854537627786 1 1
0.0454655708322253 0.028213375188355 1 1
-0.0416554811758202 -0.036676630508853 1 1
-0.178449677770233 -0.150598509604674 1 1
-0.0921463801315309 -0.0986991354941478 1 1
-0.0752816557632655 -0.0684356684565792 1 1
-0.169057539447913 -0.149588149845144 1 1
-0.160109541268027 -0.0956655519195179 1 1
-0.181365169795728 -0.145655826624891 1 1
-0.0134538661524147 -0.0283967542341934 1 1
-0.140791137035723 -0.125820304463155 1 1
-0.158554268236196 -0.139627564103464 1 1
0.031645964198063 0.0304755826552163 1 1
0.0131848977377286 0.00876702892892804 1 1
-0.0374793944694055 -0.0480566421750303 1 1
-0.241540410114777 -0.207452673141629 1 1
0.106839160929351 0.0882135684779453 1 1
-0.22739672502646 -0.224924453638798 1 1
-0.11371963603006 -0.107565154127879 1 1
-0.0175424877344644 -0.0055142177368901 1 1
0.120045147804779 0.169186990307494 1 1
-0.151062862611491 -0.145469829591886 1 1
0.0726728490418967 0.0699408413579526 1 1
0.109588995953338 0.107987509058871 1 1
0.10264563420404 0.0853694088552969 1 1
0.206343371804196 0.178370573738224 1 1
0.0123155367942938 -0.0047775281970491 1 1
0.00967766750572325 0.000268253321242053 1 1
-0.0904707041673938 -0.0936043739708966 1 1
0.271269757547087 0.240796631443749 1 1
0.162148330941011 0.137681024224141 1 1
-0.281959457146598 -0.253422827842331 1 1
0.0107517669267302 0.00618959869500256 1 1
0.153573364894264 0.158368223943061 1 1
0.196918525257301 0.178759886136034 1 1
-0.0255382837000412 -0.0295078981605563 1 1
-0.154883513277216 -0.14744918047675 1 1
-0.109314071781249 -0.0877976689095786 1 1
0.267756745586636 0.244669524119594 1 1
0.0953496288076704 0.0781873384802645 1 1
0.185819541849379 0.16599556343378 1 1
-0.0741619053241307 -0.0755417030084227 1 1
0.013268042439661 0.0280218621588434 1 1
-0.110955695950743 -0.0838833563610089 1 1
-0.0220379432563375 -0.0161933492806733 1 1
-0.0463351846456401 -0.0383157640728303 1 1
-0.138044984738908 -0.130708202142032 1 1
0.187775021133188 0.20321551222885 1 1
-0.151264081393517 -0.138055515648705 1 1
0.0312410037646901 0.0227649780030332 1 1
0.135486356664817 0.130091695503082 1 1
-0.341344887085682 -0.315142547215445 1 1
0.0692828887309276 0.0871028983709332 1 1
0.214882231996411 0.189479811887407 1 1
-0.0344420614911026 -0.00534638025458977 1 1
-0.0945288967622306 -0.0898867014650032 1 1
-0.024725366686594 -0.0351439648789459 1 1
0.234914002015594 0.207808637704083 1 1
-0.0669994659318875 -0.0815772240343407 1 1
0.445240078145779 0.417311174643705 1 1
0.220835708541789 0.21872026708761 1 1
-0.231347968428261 -0.211593768851402 1 1
-0.349833705304908 -0.320142238378433 1 1
0.0628577366341257 0.0458137976879133 1 1
-0.00131856521249338 -0.00130070764751947 1 1
-0.284057802274294 -0.250013339891207 1 1
0.15929553180347 0.137173324896519 1 1
0.00502449961143626 0.00124082667061792 1 1
0.0308661916123147 0.0520380099472276 1 1
-0.242065236841942 -0.219437783668813 1 1
0.161397471654253 0.167631922405935 1 1
0.101214817152535 0.091135483107006 1 1
-0.0831774294029789 -0.0748584959753504 1 1
0.220109562219371 0.164443248889241 1 1
0.147230048948938 0.128706560043179 1 1
-0.00521529897508668 -0.00681331866101029 1 1
-0.172751037440536 -0.164836726279108 1 1
-0.320510373856313 -0.290574197434438 1 1
0.0466162790828856 0.0303589075245899 1 1
0.0732373296850095 0.0653387925138582 1 1
0.0790077677305137 0.070524353797367 1 1
0.305336892200406 0.271709526556886 1 1
-0.0242901238152689 -0.0521320288286231 1 1
-0.0217002872736643 -0.0133746761898013 1 1
0.138846425758278 0.147005723677267 1 1
0.0843382668165969 0.0795563333232553 1 1
0.0558186297498614 0.0534140143187358 1 1
0.222768080953861 0.195428808044374 1 1
0.216416362657905 0.19394008681231 1 1
0.081234309527007 0.0873694178017156 1 1
-0.0422118298892336 -0.0325319485324044 1 1
0.200559731076827 0.185961556661883 1 1
0.124178251283009 0.121187931447023 1 1
-0.15015226576052 -0.140194011987756 1 1
0.181183054460415 0.159621221885192 1 1
0.248671221827624 0.228498336621772 1 1
0.0883868738552056 0.079814131255286 1 1
-0.250172038029931 -0.22382634338797 1 1
0.329675240599982 0.307844696619801 0 1
0.0643295558434555 0.0465849476829039 1 1
-0.155505367785373 -0.129880206611055 1 1
0.0770918819131679 0.0655119522898755 1 1
0.114256904838921 0.0959557338804495 1 1
0.297931708518565 0.256590829951647 1 1
0.0152746164526749 0.0259665329972 1 1
0.0752222884091454 0.0692078547891419 1 1
0.109420513737607 0.100867907705849 1 1
0.174090300073265 0.14800777254523 1 1
0.2084068403932 0.169675134464426 1 1
-0.0221718235631855 -0.0181893607060808 1 1
-0.0120854499944129 -0.0217293132032021 1 1
0.138119327590948 0.108202893206631 1 1
-0.207562808249002 -0.192570462566505 1 1
-0.164776813359524 -0.158400939124717 1 1
-0.0588221330814989 -0.0704298211975035 1 1
0.160137705910526 0.157711983480226 1 1
-0.264535142392626 -0.228196483061146 1 1
0.0662594143359963 0.0560847671258402 1 1
0.153459958723922 0.139385556414772 1 1
-0.0635276564448977 -0.0503283914951579 1 1
0.0373308580090102 0.023449250779518 1 1
0.0719844809945142 0.0569266733362452 1 1
0.280402506512708 0.249637190644512 1 1
-0.0293829540186175 -0.0378129482215682 1 1
0.299357543732331 0.255763108664004 1 1
0.00073395047955351 0.0267260781951878 1 1
-0.122676926855539 -0.0998434540022461 1 1
0.0417819994382049 0.0387119810195596 1 1
-0.162340533240464 -0.150786319994375 1 1
-0.0158100700645069 -0.0403387082003844 1 1
0.0109009537740204 0.00363920896800698 1 1
-0.13762398107642 -0.12271518962474 1 1
-0.0991471118604575 -0.0882154225054866 1 1
-0.027389959676553 -0.0341918336124383 1 1
-0.154397512394292 -0.148280466353724 1 1
0.00768286844742203 0.0150853599936578 1 1
0.0474953446115344 0.0387305905641437 1 1
-0.175461172830294 -0.171936732255207 1 1
0.162261904559766 0.149194622291472 1 1
0.151205786332685 0.126027230341868 1 1
0.264785325739449 0.244285779613054 1 1
0.0595174741542403 0.0568282051935202 1 1
0.138856345366401 0.12252935010484 1 1
0.195533185143892 0.176372153013872 1 1
0.0267193531597414 0.0367175730387864 1 1
0.0189831473038889 0.0117670569419532 1 1
0.109490784321666 0.110111324333098 1 1
0.117915883356228 0.0973916856274352 1 1
-0.0443614959248802 -0.0552764817017462 1 1
-0.191676931312729 -0.167385261471148 1 1
-0.181108004771994 -0.154151750876812 1 1
-0.168665692057142 -0.150839421166337 1 1
-0.232348246621702 -0.202644944177943 1 1
-0.0984225055368153 -0.084960176196722 1 1
0.0148425669338442 0.0115423048860757 1 1
0.0466098399708271 0.0336172913780049 1 1
-0.169373335104461 -0.164670776381053 1 1
0.0365823939220853 0.0269407417927267 1 1
-0.0148311630889696 -0.0135419928077268 1 1
0.0693735337953974 0.0673675059063044 1 1
-0.0262493102504285 -0.0091341206412069 1 1
0.0896203090551103 0.0787146058649938 1 1
0.0606117396765739 0.0319382214175809 1 1
0.134421826700941 0.129918040351743 1 1
-0.374069362752401 -0.353549726144452 1 1
0.144297847410237 0.170613197229402 1 1
0.178170635659695 0.143503032622983 1 1
0.105793322608139 0.125281720948259 1 1
-0.0586214371843186 -0.0742689762091912 1 1
-0.135132276957817 -0.150533134128625 1 1
-0.0774519507811144 -0.0743828023834389 1 1
0.0824304909039395 0.0738082246414875 1 1
0.263985438349648 0.258736687327872 1 1
-0.0562501562577096 -0.0782879778233588 1 1
0.0154662564481881 0.0321063266321637 1 1
0.360935517676939 0.318819564194195 0 1
0.100928869113885 0.0922536021571484 1 1
0.0150597984503085 0.0191636722131756 1 1
-0.017230294695506 -0.0053705821162898 1 1
0.0247584735197139 0.0199994231532575 1 1
0.061109660461005 0.0628418644559042 1 1
-0.00127369985156169 0.00404898528586031 1 1
0.0165613694664838 0.0230209525367142 1 1
-0.221533712168411 -0.186522467382522 1 1
-0.0748208181741106 -0.0614352748913076 1 1
0.0952197791665192 0.0940806374980471 1 1
-0.29505755366652 -0.249570729168275 1 1
0.0932255750731243 0.0853224512743836 1 1
-0.0624542573799084 -0.0591133653547397 1 1
-0.102425951989157 -0.109547750610537 1 1
-0.0287852331945277 -0.0281640871213327 1 1
0.000403236086379183 0.0125186141239007 1 1
0.000576344705331903 0.0177332107769756 1 1
-0.0752643557520807 -0.0517466725105623 1 1
-0.349009242685917 -0.33699889765121 1 1
-0.137708723619645 -0.129941820144679 1 1
0.261087408907545 0.230087104871193 1 1
-0.2404292860216 -0.205682686228511 1 1
-0.132373775826543 -0.0995770616917114 1 1
0.163218960329337 0.135342967345166 1 1
-0.549210360178313 -0.486654582701324 0 0
-0.0118481657326502 -0.00766344665512439 1 1
0.0550975959700206 0.0387356774450658 1 1
-0.11892025892262 -0.134023295691059 1 1
-0.16862613693702 -0.142889728209732 1 1
-0.0215468680123727 -0.0274612622703666 1 1
0.0187074939388696 0.0154930502033222 1 1
0.284546164755357 0.268434882189115 1 1
-0.304286393370223 -0.282396825827899 1 1
0.085645953031007 0.083507870985486 1 1
0.0599646498955709 0.0573753564645244 1 1
-0.300137834970239 -0.284437824828657 1 1
0.277530999468077 0.269017364648461 1 1
0.258642398969714 0.257361628789517 1 1
-0.280778439181074 -0.247858225875499 1 1
0.0629266547162627 0.058780164432383 1 1
-0.247072611848748 -0.223855380535341 1 1
-0.00806192541264909 -0.0175224131261731 1 1
0.278676744117584 0.242895664959628 1 1
0.0244782896757079 -0.01408004389894 1 1
-0.0557955395876334 -0.0524123970927227 1 1
-0.0452222444954909 -0.0189503282397168 1 1
0.0978356891342904 0.0906127143838433 1 1
0.365004268331166 0.321162586783988 1 1
0.174366392928586 0.156321595311596 1 1
-0.0812573848284644 -0.0590369739327712 1 1
0.346665169194051 0.314515358008301 1 1
-0.306528337245451 -0.295738265997394 1 1
0.105174802858816 0.107153301795795 1 1
-0.0269773163898473 -0.0313243276450911 1 1
-0.304899753548595 -0.26492715945713 1 1
0.0808829847393803 0.0669764365790349 1 1
-0.160644635469947 -0.145900715771779 1 1
0.234231175004144 0.175107640545743 1 1
0.176019512532088 0.158783174453795 1 1
0.225509692478656 0.212902083609847 1 1
-0.186348270349649 -0.171263689089238 1 1
0.296363306030714 0.265481884734902 1 1
-0.143407177654876 -0.126943289428687 1 1
0.0653786351378606 0.0522618003220409 1 1
0.0960487081373098 0.067379489511008 1 1
-0.0229100448116431 -0.0241253968845406 1 1
-0.0598495246033153 -0.094160937265105 1 1
0.0344816753855945 0.0292856491722207 1 1
0.150090928048828 0.124333374338292 1 1
-0.153537144381392 -0.149817629162698 1 1
-0.11873140351157 -0.0906167124891201 1 1
0.136239361684243 0.114329390175913 1 1
0.255350833103288 0.239311186484292 1 1
-0.458004853821083 -0.432566725050677 0 0
-0.0646050257439832 -0.0625098022798067 1 1
0.136294081760316 0.131003957121354 1 1
0.270225718020449 0.249272378430089 1 1
0.239735628281695 0.259162378753504 1 1
0.15662647881092 0.153353231627733 1 1
-0.0846865868201882 -0.0895144625319377 1 1
0.0167270287611321 0.0254771286573267 1 1
0.0152354218345644 0.0049902024997816 1 1
0.14432194345429 0.129422263906606 1 1
-0.0565562421508865 -0.0556062909475409 1 1
0.0117569916009445 -0.00629414344906845 1 1
-0.089649062207094 -0.100815243878042 1 1
0.180834597662824 0.159870661196904 1 1
0.0698669528140936 0.0585202143882619 1 1
-0.0534625028708346 -0.0476227999965566 1 1
0.150197958732475 0.12737543428416 1 1
0.102641148216382 0.114590514292007 1 1
-0.298059013978858 -0.26302905835717 1 1
-0.208827514029364 -0.193584922751416 1 1
0.119730869844316 0.0858852232048156 1 1
0.0983365094894222 0.0977820425721657 1 1
0.130909689802624 0.122069678164063 1 1
-0.166068775417816 -0.166568814157938 1 1
0.113098623956361 0.122578535492093 1 1
-0.132106595059618 -0.111086126945779 1 1
0.0677741367078394 0.0371860220172514 1 1
0.0976940840399418 0.0625047464116792 1 1
0.0382735690648839 0.0310454325797686 1 1
-0.0548854141383946 -0.0520966758567633 1 1
0.0438538793496258 0.0512329849538797 1 1
-0.254125810620521 -0.253787650889093 1 1
-0.292355531148564 -0.272258032125085 1 1
0.13397710000278 0.11416029496683 1 1
0.150116706919215 0.140828412457663 1 1
0.0483085891120194 0.0357662541937813 1 1
0.162105488304091 0.129739545541403 1 1
-0.283358774892337 -0.238666211271155 1 1
0.283099010900748 0.272955114469374 1 1
-0.148417137475095 -0.12560083951687 1 1
0.22053644589746 0.178965713693666 1 1
-0.253457470088822 -0.243609917439209 1 1
-0.0205001835885557 -0.0437295427055928 1 1
-0.0954087829648408 -0.117421472670678 1 1
0.131718032200753 0.0933089834327231 1 1
-0.0443377792029384 -0.0134012160684493 1 1
0.0292053959830091 0.0519574481074354 1 1
0.051223131794233 0.0536134091209182 1 1
-0.321655814177773 -0.301738437924546 1 1
-0.103666877282975 -0.101335808615453 1 1
0.0292475508206214 0.00751870669127493 1 1
-0.23084501287208 -0.229169663123859 1 1
-0.080537440013615 -0.104338285608638 1 1
-0.104857580835712 -0.101106810495426 1 1
0.0887525560550272 0.0808287824554463 1 1
0.340026418864908 0.318719187015277 1 1
-0.151506425428139 -0.131804147078549 1 1
0.0412547623221198 0.0295874294831711 1 1
0.0637062534669566 0.0297032211601251 1 1
0.00493254610757661 0.00349251078447993 1 1
-0.00800214425265453 -0.00284130689716222 1 1
0.126616191777046 0.103583101365297 1 1
-0.0659167134750478 -0.0559180440586076 1 1
-0.135888531478516 -0.111965567415367 1 1
-0.0489306157387847 -0.0487428312694421 1 1
-0.136466010917971 -0.123500967954277 1 1
-0.155542588801059 -0.147390879864113 1 1
-0.0145587356700144 -0.0207834607240967 1 1
-0.0254105245647359 -0.0325358928181848 1 1
-0.105058271094353 -0.119363624626247 1 1
0.314851882955745 0.289224109218346 1 1
-0.0565577959038828 -0.0304252255984706 1 1
-0.0142721404795478 -0.0183426229746646 1 1
0.0860121816463814 0.0799758887351519 1 1
-0.0153385301811374 -0.00891987887967303 1 1
0.0278012771999314 0.014643914434159 1 1
-0.0379816405797057 -0.0330474648276834 1 1
0.0931463592596461 0.106167294830546 1 1
0.0842707874686355 0.0894929927333804 1 1
0.186186864331732 0.169162206796742 1 1
0.0434035115640299 0.0852564819336609 1 1
0.144600475476343 0.142844834969164 1 1
-0.157510214977401 -0.166330615009998 1 1
-0.265149295459456 -0.253301438457605 1 1
0.0340130563491655 0.046155427179445 1 1
-0.0847886324764756 -0.0698084044421144 1 1
0.186918673349879 0.164828014284559 1 1
-0.433443452754003 -0.405437392257031 0 0
0.216994955398853 0.162461470398327 1 1
0.084699607336557 0.0654587530867999 1 1
-0.122477254338059 -0.11406821139814 1 1
-0.39216549557045 -0.31097783332367 1 1
-0.0901164206031018 -0.0821606614298734 1 1
-0.153235876608496 -0.140629880118455 1 1
-0.389612059716718 -0.345143216356318 1 1
0.0120950775015239 0.0406553385563549 1 1
-0.0343639104442329 -0.0588229879402699 1 1
-0.0233896570683624 0.00216461456155217 1 1
-0.0532333333258821 -0.0373902985992482 1 1
0.0679074314169149 0.0784101005320609 1 1
0.14694201836545 0.133574884683009 1 1
-0.163207806355482 -0.147128071843943 1 1
-0.0767045017412226 -0.0703794935195965 1 1
0.118676268114922 0.12198759199399 1 1
0.138061960616558 0.114956564203352 1 1
0.217182973427345 0.201692393988254 1 1
0.225866103416999 0.219892083801328 1 1
-0.132871541245494 -0.154402871051883 1 1
-0.144303215977939 -0.130488389309289 1 1
-0.157017532737462 -0.134773819484228 1 1
0.0607629091984508 0.0551321014762276 1 1
0.271387398555867 0.256966954524922 1 1
-0.04121739981033 -0.040111373687419 1 1
0.0403977959718213 0.0306328105581704 1 1
-0.11303812978799 -0.0760145854080452 1 1
0.0317015013015493 0.0220589751649567 1 1
-0.114442916394817 -0.112736507558681 1 1
0.220249049135141 0.195170542820856 1 1
0.00184827176387941 0.0107439848800554 1 1
0.144922943768085 0.130181149111444 1 1
-0.127956352791883 -0.124437595325973 1 1
-0.0964564814402178 -0.0849569853769899 1 1
0.129252889962587 0.138066469024801 1 1
0.0947149210570171 0.0701568892940985 1 1
0.0246600729680352 0.0312280676637373 1 1
-0.222174239561848 -0.205517288340141 1 1
-0.129688937112641 -0.123061548010855 1 1
0.176170014638776 0.178108048933321 1 1
-0.24833556760353 -0.247992530761597 1 1
0.18739800705845 0.174099684386806 1 1
-0.182571645476231 -0.15650021143384 1 1
-0.156145731647401 -0.125469180190555 1 1
-0.0272322647883501 -0.00371864573918679 1 1
0.0314558700437638 0.0277020771240883 1 1
0.106272365776681 0.115407531530826 1 1
-0.0154097157683175 -0.00392047823245747 1 1
-0.0120868896774768 -0.0128556252772301 1 1
-0.0854072100342068 -0.0827022710292643 1 1
0.188897234016734 0.176043581581297 1 1
-0.0803235396786887 -0.0395189497505688 1 1
-0.261045682920499 -0.198429571527162 1 1
-0.00110906010176983 0.000433605558262953 1 1
-0.291287396468394 -0.282772838173726 1 1
-0.181961170154678 -0.165192290292654 1 1
0.189574349673392 0.182795254374298 1 1
0.0801750777648363 0.0737693625538969 1 1
-0.00531114568578602 0.0248084600455186 1 1
0.00584153844824603 0.000856706732097774 1 1
-0.0576392015987548 -0.0498525234700828 1 1
0.0487575604865932 0.0460488247007925 1 1
-0.396163657005699 -0.372341472879496 1 0
-0.139339563812778 -0.116556999989931 1 1
-0.26022074004292 -0.208369782031664 1 1
-0.209940390812966 -0.151963733842352 1 1
0.258573294478796 0.235419739045358 1 1
0.341199732783556 0.326843778315516 1 1
-0.00180239693323608 0.0284226956092595 1 1
0.0958047710475557 0.0903522527583432 1 1
-0.275915726996615 -0.299828891995958 1 1
-0.0930405574558417 -0.107357626681017 1 1
0.26316258364315 0.231789461344783 1 1
-0.101255543466942 -0.088733575731734 1 1
0.329740391058418 0.293924658730703 1 1
0.147017702675808 0.132933483368982 1 1
0.160184845487445 0.147177213425254 1 1
0.180857177923709 0.158618666068128 1 1
0.0229364829609618 0.00509723510630602 1 1
0.148837401134816 0.121858655702461 1 1
0.131949080863676 0.122679372038775 1 1
-0.108134792819584 -0.110878969411949 1 1
0.0390744860937537 0.0312796196554917 1 1
0.267729854414705 0.257129308601242 1 1
0.0777168357865381 0.0543351181831272 1 1
-0.00897607053166053 -0.00457867132327052 1 1
-0.0859115169400661 -0.0954759869531219 1 1
-0.104404198838725 -0.105943460809653 1 1
-0.0250625920514948 -0.00219207978991095 1 1
0.162240524985676 0.125019546061395 1 1
0.0330884795897224 0.0407949463436782 1 1
-0.136326924096936 -0.127654222095471 1 1
0.00221846528269702 -0.0183294029449561 1 1
-0.166615174441661 -0.153361936221517 1 1
-0.10227994865538 -0.0882765350426486 1 1
-0.0489540176995361 -0.059103345115245 1 1
-0.00424924051143755 0.0141805926779757 1 1
0.119188610047073 0.110835859595584 1 1
-0.0531559999363978 -0.0423655366344185 1 1
-0.0294025347550177 -0.0242101949649362 1 1
0.0107307176341625 0.0204938111790959 1 1
0.0876567036585569 0.079211404789794 1 1
0.178136247925202 0.146597933701261 1 1
-0.0962280873379419 -0.101164609822396 1 1
-0.0369685395439633 -0.0232126089691822 1 1
-0.221202939206168 -0.197597185516044 1 1
0.163252372446103 0.152913152659962 1 1
-0.174592621226119 -0.146113909024789 1 1
-0.087878744652152 -0.0840488542084092 1 1
0.161337117091122 0.154806803495871 1 1
0.252305811153363 0.202329050336711 1 1
0.226489857264513 0.225848558724774 1 1
-0.0265894505728659 -0.0212898787299752 1 1
0.166580127311829 0.162949049444688 1 1
-0.153831465013472 -0.142268445077035 1 1
-0.213776550794572 -0.164355323177731 1 1
0.398082476691046 0.389339829519107 0 0
0.0852477611095359 0.0879276290141424 1 1
0.0156544135381019 0.0142073379942605 1 1
0.0343922403710996 0.0446557541534599 1 1
0.0636972997876847 0.0544716152279661 1 1
-0.162129375340971 -0.169108620041144 1 1
-0.386986047708504 -0.346547840451177 0 0
0.144656662830947 0.118413721397565 1 1
0.182171474800762 0.148572109671313 1 1
-0.096808651090979 -0.0882546951380893 1 1
0.000598720288306615 0.00226645680926783 1 1
-0.0973225417872402 -0.0904407618740231 1 1
0.0244959478811531 0.0181635941513943 1 1
-0.23469189534304 -0.209032751318342 1 1
0.0715114842949214 0.0656249975454839 1 1
0.151665485746238 0.1373901383135 1 1
0.282025969324636 0.247630815531609 1 1
0.0470300889777803 0.0550535116798503 1 1
-0.188723440902377 -0.160331670900915 1 1
0.0964211703496936 0.0938223692326359 1 1
-0.0624917094796392 -0.0554741399898847 1 1
0.212653834044009 0.171956024456556 1 1
-0.124969616625098 -0.0932536853066299 1 1
0.056392182651748 0.0525981121440312 1 1
0.290847012377395 0.244444519756144 1 1
-0.188284018583027 -0.183297688025449 1 1
-0.00959792526691733 -0.00876041884864118 1 1
0.0196795675456469 0.00991231863740599 1 1
-0.00280517057686632 0.00597869049636548 1 1
0.106097881666483 0.0961783708573353 1 1
-0.146717534361693 -0.117389605891942 1 1
0.0166403222855727 0.0165445828350495 1 1
-0.0469472783697678 -0.0210240965602884 1 1
-0.231576969131834 -0.206951542525793 1 1
0.134013014501286 0.119889168910503 1 1
-0.00897473921061073 0.00753230895292623 1 1
-0.183518854986519 -0.150936207632988 1 1
0.13025998969187 0.12133446738253 1 1
-0.0431509217923477 -0.0342683058309277 1 1
-0.0301476350954121 -0.00649139801336912 1 1
0.0751911216463538 0.0610767541206311 1 1
0.0383477747167986 -0.00622019818274278 1 1
-0.0970320079216017 -0.091195860938146 1 1
0.131443975818293 0.103742701278215 1 1
-0.0739372152776132 -0.0683422476891547 1 1
-0.0297949037281605 -0.0565118675230549 1 1
-0.186081800484792 -0.156389273419431 1 1
0.231040713619935 0.201206510376021 1 1
-0.093172121371076 -0.083707042519307 1 1
0.168319582841923 0.158204661466457 1 1
0.192696118225606 0.17319055485265 1 1
0.0268265472867598 0.0375283713831714 1 1
-0.0665141114393319 -0.0767070583662946 1 1
-0.139375136951124 -0.134340848587353 1 1
0.00154487717417881 -0.0112852512551295 1 1
-0.0394798904987909 -0.0414766667778064 1 1
0.118012621571661 0.105986073948834 1 1
-0.0824283926117131 -0.0776356157135749 1 1
0.0642941831412065 0.0662983436367103 1 1
0.069828340247304 0.053444585275966 1 1
0.0687073081691519 0.0574466557814226 1 1
0.130759680980973 0.100444914422188 1 1
0.0723127298021075 0.0451347202296134 1 1
-0.068559551403015 -0.0795565075057617 1 1
0.05782523717061 0.0462729750073274 1 1
-0.0631772800863486 -0.0688895605965989 1 1
0.0201418088454566 0.0123115500696252 1 1
0.179804018126958 0.147964453013114 1 1
-0.185485004330657 -0.173592190591777 1 1
0.110914105667026 0.0677914666515654 1 1
0.24284556913307 0.211989079198557 1 1
-9.1077008448525e-05 0.00406075525976437 1 1
-0.17528721450425 -0.17020963457621 1 1
0.232869251339563 0.227382800826647 1 1
-0.00377714798608272 -0.0151349090978031 1 1
-0.483275136421675 -0.41034638167772 0 0
0.156995657989614 0.16384513934955 1 1
0.333714875111944 0.314949858872202 0 1
-0.226776172073681 -0.154346719813845 1 1
0.0113622784669498 0.0051546700484616 1 1
0.17247272210199 0.162361466730471 1 1
0.141725819474704 0.128322514149676 1 1
-0.0845860532930868 -0.0636960356733385 1 1
-0.10970467434505 -0.105788527844969 1 1
-0.103024129356552 -0.0938714047294295 1 1
-0.165920844475385 -0.173764725444526 1 1
-0.123849063923263 -0.0941974498704865 1 1
-0.0951703195083516 -0.0752933659817917 1 1
0.112508267008289 0.0954620867418775 1 1
-0.340303398894297 -0.325402777768989 1 1
-0.249267591426887 -0.210161180480567 1 1
0.194156739154285 0.192789104989389 1 1
0.0696918133527651 0.068039501754116 1 1
-0.005199829556951 -0.00636016208156135 1 1
-0.0574838721135151 -0.0615121466941051 1 1
-0.268560402441051 -0.289300735800697 1 1
0.132031955755316 0.119053410315075 1 1
0.215022434754369 0.212884708649546 1 1
0.0287355029050677 0.011249906444255 1 1
0.18349712452636 0.176210508702478 1 1
-0.273024332053675 -0.257639153808084 1 1
0.13693975127036 0.141147426581809 1 1
-0.164986781681566 -0.160716290720745 1 1
-0.122654057230385 -0.111098049331285 1 1
-0.217074077589694 -0.206947710787883 1 1
-0.0644213935311906 -0.0596711064524447 1 1
-0.123409840115979 -0.105363465611348 1 1
-0.0613541173143087 -0.0552548843321838 1 1
0.035184714124885 0.0204043717840264 1 1
-0.0695511543821815 -0.0757659256640452 1 1
0.0909486349477919 0.0918382232475395 1 1
-0.237296939984807 -0.219209652586043 1 1
-0.0188782223838219 -0.0192905159153827 1 1
-0.154185392830516 -0.127150350303617 1 1
0.296540786459964 0.260078969653334 1 1
-0.0249170725124864 -0.0289211246872763 1 1
-0.282680955406103 -0.259777042549006 1 1
0.0973592163779601 0.115823723450972 1 1
0.164941675013394 0.151459310541054 1 1
0.060409516984111 0.060800657761836 1 1
0.0549311716361512 0.057700793013641 1 1
-0.0784562300470547 -0.0618496236551047 1 1
0.0826600266704057 0.0880421790074227 1 1
-0.163138326544066 -0.156319912538501 1 1
0.0215103525468939 0.0220372727156565 1 1
0.0740675403171931 0.0620542346617896 1 1
-0.14049492862595 -0.144418785746887 1 1
0.10091848240906 0.0882969202479799 1 1
0.165024064233623 0.162482703537932 1 1
0.0178858618543913 0.0257046616400599 1 1
0.224618996480353 0.21610859482376 1 1
0.0380424976803666 0.0353754264640468 1 1
0.0146942914402936 0.0345784129841096 1 1
0.188246387530058 0.166585509319119 1 1
-0.158887924789897 -0.151333653779878 1 1
0.165662698765651 0.138228215585419 1 1
-0.12401217413651 -0.0884277261577257 1 1
-0.230761241226122 -0.172533447853967 1 1
-0.267154104194874 -0.235924379021418 1 1
-0.00426818184429645 -0.00274388474366542 1 1
-0.0369712587290793 -0.0376449535716451 1 1
-0.111495492112092 -0.100441494491343 1 1
-0.19967162860671 -0.186676600823133 1 1
0.0338804824215154 0.0108310067773851 1 1
0.170267424031799 0.155577184573898 1 1
0.156368125569012 0.131755812618217 1 1
-0.363986994541736 -0.329461312165446 0 1
-0.0994793904964847 -0.0920446801454059 1 1
0.0578511494492081 0.0384738569618439 1 1
-0.286664881419886 -0.262342677898331 1 1
-0.159719357863973 -0.159932309713346 1 1
0.102846190346615 0.0949883247521438 1 1
-0.0784541546811637 -0.101107640535317 1 1
-0.144292538968176 -0.1429871238622 1 1
-0.0787393698766506 -0.0615217351731503 1 1
-0.163259928439167 -0.153775465021668 1 1
0.269178642751791 0.258454956269555 1 1
-0.0261127977179543 -0.0279243399089618 1 1
-0.094760504233949 -0.0738321676560751 1 1
0.0586358070983841 0.055056756250588 1 1
-0.0409930085131213 -0.0208224739323591 1 1
-0.0636040006073842 -0.159773756169158 1 1
0.0203944878124527 0.0143569600603637 1 1
0.0225515005996571 0.011361795430056 1 1
-0.168296253198373 -0.150166790292351 1 1
0.334292474441138 0.303527930621632 1 1
0.0113558478040295 0.0218242359511806 1 1
-0.0280539003717182 -0.0140066965338131 1 1
-0.0524109134407597 -0.0460682469783008 1 1
-0.114595556486573 -0.121287448199014 1 1
0.0279071566953899 0.0235594898717197 1 1
0.269943964279609 0.242006610409336 1 1
-0.149850400066672 -0.138474191016597 1 1
0.0160831020387173 0.00971019744694574 1 1
-0.158779111793508 -0.115230069358948 1 1
-0.140993811420483 -0.127396428906428 1 1
0.150796945340614 0.123606478846278 1 1
0.0343294007959082 0.0238499341145469 1 1
-0.223263168041226 -0.184700039953593 1 1
0.276271956541238 0.264349800467444 1 1
-0.225208376696018 -0.204128163153857 1 1
-0.0320425680329836 -0.0163767206861816 1 1
0.134027112380606 0.137133663408543 1 1
0.0709629284681159 0.058284593987939 1 1
0.125448726135453 0.118978583542811 1 1
-0.0129524551736001 -0.0211390191288597 1 1
0.301551650112201 0.276828328587544 1 1
-0.160739371412072 -0.146677033529479 1 1
-0.326811026290313 -0.295254506252439 1 1
-0.320230955888341 -0.287802916989195 1 1
0.0534134809821078 0.0432152793983844 1 1
0.0742342421785805 0.052003326718455 1 1
0.0341825165227297 0.0290022695349381 1 1
-0.255985266374741 -0.255231287796826 1 1
0.0463788089408982 0.0203571737430423 1 1
0.0278907891909481 0.0296898338845559 1 1
0.149030429011313 0.140960077514446 1 1
0.0069693873705285 0.0151684676391022 1 1
0.0663971384213859 0.0850746442996858 1 1
0.0898597077908608 0.0847615065642245 1 1
0.0772051458262914 0.0688541292883541 1 1
-0.0403961927223569 -0.0309295327093791 1 1
-0.0792950366069201 -0.0599073392199413 1 1
-0.216203075838973 -0.194750331510482 1 1
0.157520965581806 0.146664301546408 1 1
0.515224640811793 0.464185419082409 0 0
0.175559779542497 0.161580801207583 1 1
0.0715841495621904 0.056718543737748 1 1
0.123885126602287 0.115886846456311 1 1
0.190526099887166 0.15784667584319 1 1
-0.0370150082236703 -0.0370305358989487 1 1
0.261684380985115 0.24624642830426 1 1
-0.00545859160035486 0.000658677937275434 1 1
0.0713477554182215 0.0515961341367935 1 1
-0.079886611994002 -0.0567328460161773 1 1
0.051824671678664 0.0428083494252261 1 1
-0.0773938007830955 -0.0689054344121693 1 1
-0.151853712576337 -0.15091180802854 1 1
-0.184711131486833 -0.170796969903758 1 1
-0.0579416193379341 -0.0584835127634557 1 1
-0.12384170439906 -0.119375637226799 1 1
-0.148275609213641 -0.130768949848232 1 1
0.132061293183481 0.108993367342603 1 1
0.0607973721058798 0.0590290350099974 1 1
0.0614200927086398 0.0825282400884261 1 1
-0.0233808707801738 -0.0118938159694948 1 1
0.051724931194892 0.0616603301196083 1 1
-0.254069845033235 -0.227477232765296 1 1
0.45778522903877 0.4120415638208 0 0
0.0278229325989813 0.020104836205144 1 1
-0.292423520492724 -0.256905495173726 1 1
-0.0292871786613022 -0.0657675930121139 1 1
-0.0107611153203734 -0.0201883444886922 1 1
0.101109409443949 0.0977444434280969 1 1
-0.0616337552990074 -0.0624708744182594 1 1
0.188835520708275 0.162407789427031 1 1
0.0242633453911164 0.0221541584422199 1 1
0.11410902525564 0.114913328164029 1 1
-0.351191446725393 -0.311837036283076 0 1
-0.0420476381930314 -0.0167651519676551 1 1
0.20557423028212 0.187069423655026 1 1
0.188413555946689 0.157855773484819 1 1
-0.0959479117063533 -0.0911790226427338 1 1
0.328834740957833 0.293704940930856 1 1
0.197117597037233 0.179318609713829 1 1
0.271407036955027 0.238097313040664 1 1
0.0534462279646681 0.0515731616111422 1 1
-0.11422620366037 -0.0804400940632035 1 1
0.0940358408507054 0.0882256089388007 1 1
0.253703595806261 0.244266803361076 1 1
-0.0207021094627518 -0.0191605023857092 1 1
-0.101564893193774 -0.0879351662910061 1 1
0.13585025651116 0.121196868529708 1 1
-0.0603623221587148 -0.0528146331537414 1 1
0.00265502965020284 0.0044911958262765 1 1
-0.145287961641864 -0.139728203138121 1 1
0.104489832842731 0.125329032257581 1 1
-0.303178214997125 -0.28496772981459 1 1
0.11413461768032 0.114624762693479 1 1
-0.152551328224609 -0.135497662366937 1 1
-0.203988838461071 -0.190681490283315 1 1
0.154491347607169 0.151259314391728 1 1
-0.00308760655557076 0.00553441252716827 1 1
-0.0134781096677552 -0.00898771927931702 1 1
0.000320238996687247 -0.00115920486984873 1 1
-0.172690637646515 -0.14991763287748 1 1
-0.193719350990219 -0.180911859566099 1 1
0.27672871843162 0.250629987104541 1 1
0.105976770709189 0.101513158749436 1 1
0.136229306134347 0.112941274342785 1 1
-0.0149720877023325 -0.0278916477239862 1 1
-0.200569100316392 -0.169666208898935 1 1
0.105336875015078 0.0924339234961374 1 1
-0.129183947987798 -0.104894591176004 1 1
0.0555548548116088 0.0406769547605209 1 1
-0.0997275582496992 -0.0909943761247188 1 1
0.147514622467363 0.142020594466351 1 1
-0.182874981184353 -0.149250359687955 1 1
0.0144842709871302 0.011168023341688 1 1
-0.0872262548784566 -0.0967921784282398 1 1
-0.0816845441637538 -0.0601880952452244 1 1
-0.204050585752345 -0.196999847895896 1 1
-0.280911208361924 -0.25865444575077 1 1
-0.251755104876743 -0.215979320408406 1 1
-0.273155286535841 -0.272501810637087 1 1
0.344508696035772 0.283458183182822 1 1
0.0273092767415685 0.0261965109118064 1 1
-0.00904626143229815 -0.00361442834691891 1 1
0.0906617079664566 0.0768501208659685 1 1
-0.167719473020067 -0.128710163842068 1 1
-0.122608262384116 -0.113486751616738 1 1
0.172157908758865 0.254687849604915 1 1
-0.132863240752448 -0.121280562058538 1 1
0.00144276147756264 -0.00200711736203677 1 1
0.237229445271722 0.212256100478482 1 1
0.0298095955248335 0.0318236628867767 1 1
-0.175261300849823 -0.153444855957786 1 1
0.138559302662627 0.151568137573559 1 1
0.0291748021268079 0.0261370285748406 1 1
-0.0179167760895741 0.0131038329855633 1 1
0.122213884754422 0.129223701014219 1 1
-0.129034049813343 -0.108085711404917 1 1
-0.0349847788454012 -0.0525266141286567 1 1
0.161710679154676 0.151268971918273 1 1
0.0794948864697633 0.0786181614643247 1 1
0.0957081881977227 0.0964359130735521 1 1
0.0493719388066929 0.0496648889944046 1 1
-0.00891698520132699 0.0227732726468652 1 1
-0.0863846028240666 -0.0792214402496969 1 1
0.1406439397791 0.125324554071188 1 1
0.112071757562785 0.100571223501029 1 1
-0.177848841900112 -0.166154848274425 1 1
-0.483024917161532 -0.4431035585817 0 0
0.0338789149570163 0.0347563734158444 1 1
0.319201412321712 0.286753576818809 1 1
0.130817147543539 0.0911823109728894 1 1
0.133634671298232 0.115652122834028 1 1
-0.239397028982321 -0.20638482517496 1 1
-0.102182894923395 -0.0666990141613382 1 1
0.30973000558041 0.287655668409855 1 1
-0.181496623238023 -0.166304002158323 1 1
-0.172730155072957 -0.146044799719 1 1
-0.0147865361746978 -0.000203701438621924 1 1
-0.177383646778868 -0.153969912044632 1 1
0.17005636225195 0.140132274425186 1 1
0.0993346298882303 0.0813998196967401 1 1
0.0687803474354366 0.0784163597641411 1 1
-0.0199241013289161 -0.00325574574382142 1 1
0.239146234526457 0.208172911656673 1 1
-0.270041608892282 -0.240241520810725 1 1
-0.0798756636611609 -0.101825496235382 1 1
-0.172087291701875 -0.170240818198175 1 1
0.034053795744734 0.0334454907782738 1 1
0.498485762073171 0.483090514724535 1 1
-0.0646031669751549 -0.0633299205134186 1 1
-0.0251641056419238 -0.0367649523788725 1 1
-0.13617931425167 -0.112253127892046 1 1
-0.0550646109622394 -0.0282843355337887 1 1
0.191722352350681 0.168991795196226 1 1
-0.0514691293835701 -0.0632343418841298 1 1
0.259519478450932 0.224389731111666 1 1
0.00895804724075587 0.0331378081832923 1 1
0.0589791917025335 0.0425405633798199 1 1
-0.050471685894029 -0.0411137059014277 1 1
0.0543647828935448 0.0360263145867048 1 1
0.108648767688061 0.0792515603163228 1 1
0.25277713437352 0.232034236154274 1 1
-0.0448018262303224 -0.0765173348138223 1 1
0.0630536250876917 0.0739575949463815 1 1
-0.14137139286777 -0.110269565463465 1 1
0.0545281359554269 0.0270528787059758 1 1
-0.00601440071070511 -0.00893834996564289 1 1
-0.0144225308268663 0.000983459737720176 1 1
0.0592237621375607 0.0462556166956371 1 1
-0.17085953405438 -0.150132104112949 1 1
-0.133405667998157 -0.134453435556931 1 1
0.0111777587199591 0.0118891866670843 1 1
-0.0545593640774762 -0.0445062971820254 1 1
0.0656635457169569 0.0535149987683572 1 1
-0.0491752294068019 -0.0547434905239686 1 1
-0.0114554812635982 -0.00637910177079219 1 1
0.017924766778652 0.0103076150713656 1 1
-0.0922133165412062 -0.105186846417085 1 1
0.0803831932722456 0.0658696731403687 1 1
-0.216653971410569 -0.203236423893396 1 1
-0.123356337391418 -0.106886888628031 1 1
0.324810760321484 0.30017769272597 1 1
-0.0734033326905991 -0.0579059719299349 1 1
-0.157058015508257 -0.149947137738442 1 1
0.0308523387261598 0.0444651982320052 1 1
0.0184440822998664 0.0305351959139169 1 1
-0.158516484110228 -0.166428829512596 1 1
-0.0786598638942668 -0.0491939150738098 1 1
-0.171015085012007 -0.16673392915492 1 1
0.332024620030135 0.305123120818845 1 1
0.174070497338581 0.155804701728366 1 1
0.0401581734509052 0.0356167019069729 1 1
-0.0804729943055207 -0.0577553377255719 1 1
-0.268868772764585 -0.236306683429424 1 1
0.094110833697571 0.0915983784107783 1 1
0.314960076354264 0.261037546184478 1 1
-0.123827779835528 -0.167175181575374 1 1
-0.00448370221749861 -0.0277896832373761 1 1
0.0507474808429329 0.0321505995372639 1 1
-0.139781626015771 -0.119824531226792 1 1
0.0715761616100991 0.0618137854572096 1 1
-0.443122500235421 -0.419754672958414 0 0
-0.0909219343105584 -0.095653368022756 1 1
-0.0702857146122864 -0.072667704994474 1 1
-0.130129975506852 -0.116357665362919 1 1
0.382081813844108 0.327489869592757 0 1
0.102999563924823 0.0834930190359656 1 1
-0.347973513621434 -0.287124934037735 1 1
-0.00302080011757628 0.000472198192244152 1 1
0.0811793769335859 0.0961664462803304 1 1
0.0684042134528696 0.0554074269033679 1 1
0.0376102023106441 0.0282917374732722 1 1
0.119287289017124 0.077957339582198 1 1
0.108846412166938 0.108337143391915 1 1
-0.207183092188169 -0.206755872476604 1 1
0.181066216582311 0.158208372049832 1 1
0.0310972056049817 0.019393985384883 1 1
0.232514535828546 0.203486227631381 1 1
0.0173898569013189 0.00665383372007475 1 1
-0.249853441739338 -0.210205091415455 1 1
-0.18881732748778 -0.161196648160132 1 1
-0.393933543956819 -0.346485711919605 0 0
0.0477501121132965 0.0432514391463549 1 1
-0.157640750409393 -0.145262813136424 1 1
0.0641785678420843 0.0538914543671812 1 1
0.117636590969032 0.106347027996724 1 1
-0.0484162451243177 -0.0498909579805257 1 1
-0.181562299935177 -0.134480936936665 1 1
-0.0943968747571361 -0.0920601324651036 1 1
0.14361423954606 0.143738196235737 1 1
-0.15711598881936 -0.139450914612864 1 1
0.187740397426937 0.166473869081107 1 1
-0.124678524450665 -0.108587060389209 1 1
-0.275773224811372 -0.244247236026304 1 1
0.0270340756668976 0.00915826363446316 1 1
0.200733071269562 0.217272215086316 1 1
0.341750524825215 0.307696022563451 0 1
-0.187183017463836 -0.183530660978898 1 1
0.0484593942891609 0.0872625753609591 1 1
-0.115933385865029 -0.0853042538645665 1 1
0.198510284630902 0.172765927094868 1 1
0.150265036918335 0.147887163169045 1 1
0.150486515255515 0.141443667991028 1 1
0.0641257025316621 0.0929784628280092 1 1
-0.200533400596675 -0.18024837866065 1 1
-0.00358938067554531 -0.0179675553857542 1 1
-0.0591694441693923 -0.0928842255603859 1 1
0.0947297098932992 0.0790264653610421 1 1
-0.0605282632530904 -0.0435860146380856 1 1
0.112842389719787 0.0939606504241392 1 1
-0.0649922041995358 -0.0678352601606648 1 1
-0.322792266414508 -0.297006895459629 1 1
-0.0710533097863752 -0.0482888627936515 1 1
0.164807989845374 0.137271696569728 1 1
-0.00681548207122833 0.000533156372664812 1 1
-0.108450011670269 -0.102450751511662 1 1
-0.327413516879952 -0.293756616269496 1 1
0.00252179372778214 -0.0241109901032271 1 1
0.185178772590431 0.22100419615046 1 1
0.0525436953316602 0.0520098862970148 1 1
-0.356006320229318 -0.334192472486791 1 1
-0.199114933562939 -0.177350202412091 1 1
0.0367874363885683 0.0124375159053238 1 1
-0.149570857330797 -0.125456518235977 1 1
0.0881828379823641 0.0861708493998551 1 1
0.21631403625127 0.177187680513861 1 1
0.019099838116259 0.00990570855954929 1 1
0.200579259513382 0.201386950873869 1 1
0.0858733761603593 0.0898685829705257 1 1
-0.199663744660161 -0.169636737689713 1 1
0.209116602002552 0.184596699269468 1 1
0.00325627754773216 -0.0156071692796205 1 1
0.0174175918083784 0.00632462644248598 1 1
-0.131617984200379 -0.159700842614356 1 1
-0.217140344445945 -0.177819708562968 1 1
0.185135416506493 0.162970852249757 1 1
-0.171616725333212 -0.14294255896682 1 1
0.0415918039826241 0.0401295024474218 1 1
0.205392691580367 0.194707048271214 1 1
0.204310228288661 0.182067195480121 1 1
-0.0635713371032076 -0.0654065092433883 1 1
0.146231857834438 0.173586553620325 1 1
-0.410593274165144 -0.400778328528447 0 0
0.0264935418206098 0.0424134370902086 1 1
0.0684386270032005 0.0770215880446289 1 1
-0.303705338573741 -0.271662344023498 1 1
-0.130258480035043 -0.124245692260149 1 1
0.176903467121558 0.185663942703164 1 1
0.218768363217723 0.20586893559698 1 1
-0.125890541822967 -0.124040717006923 1 1
0.164092732925331 0.15163436112559 1 1
-0.0130954892770407 -0.0127291158720144 1 1
0.183633734240254 0.161852219777295 1 1
0.0666867236615492 0.0480913916117063 1 1
0.0974550780340146 0.0660239777285513 1 1
0.0273874973514497 0.0276431252977287 1 1
-0.114416679576042 -0.0775344348281462 1 1
-0.0188818088467504 -0.022101103636947 1 1
0.291703816554875 0.287341463780389 1 1
-0.000444397427447368 -0.0175764702906082 1 1
0.290504406480095 0.2479066643373 1 1
-0.0820377320355162 -0.060303847709476 1 1
-0.196906133435114 -0.178592228515799 1 1
-0.175199959802183 -0.142639804169238 1 1
-0.0043489434147496 0.0227004658722592 1 1
0.107461172997123 0.103118461027636 1 1
0.035856723296352 0.0391563336408172 1 1
-0.214560856972257 -0.26360520309918 1 1
0.138635075772056 0.12320543802281 1 1
0.146920141670806 0.128988810392652 1 1
-0.161470310850614 -0.143251955401556 1 1
0.0157014178943375 0.0253029751908046 1 1
0.138894697942722 0.1110507418387 1 1
-0.231257033631794 -0.196605328279812 1 1
0.0442716467649005 0.0657004237767335 1 1
0.00398480994835234 0.00932425687375381 1 1
0.265362607875685 0.235824843534592 1 1
0.224893790934548 0.21205988198812 1 1
-0.195941947194156 -0.179039649094645 1 1
-0.0414115783657986 -0.0453089233558581 1 1
-0.232790240527117 -0.192936858770305 1 1
-0.0323466625164865 -0.0550109692518016 1 1
0.125518373061462 0.0962077404758118 1 1
0.00770382935567278 -0.0147412432059893 1 1
0.144704418629529 0.110787112477892 1 1
-0.0666535477188985 -0.036270206625358 1 1
-0.0458956187768481 -0.0121003317074634 1 1
-0.272583253190974 -0.258394503885956 1 1
-0.0718357373452436 -0.0838615776237225 1 1
-0.182542870453403 -0.150964013479661 1 1
-0.156405708409155 -0.15345657290626 1 1
-0.0141302837939722 -0.0295111337063802 1 1
0.104240902427339 0.0969988714122938 1 1
0.172492069400498 0.165310977179698 1 1
-0.139899877809562 -0.118651242232533 1 1
-0.242373482445728 -0.208297985888346 1 1
0.202148513838519 0.183389208936668 1 1
-0.0179040253597177 -0.00655228762218317 1 1
-0.0342060217366117 -0.0367165774068483 1 1
-0.0860871251071129 -0.0968976125992682 1 1
-0.0278093586480795 -0.0387414608783451 1 1
-0.0472952198116055 -0.0387441981340816 1 1
-0.0277137821738205 -0.0651005084887413 1 1
0.00782978380536243 -0.000976653147174926 1 1
-0.0156711855819721 -0.024216257452799 1 1
-0.148787273918708 -0.166934489781854 1 1
-0.18942376049588 -0.206061148838095 1 1
0.0618537103268013 0.0344832688769839 1 1
0.202326393045765 0.186158554019607 1 1
-0.15135996839559 -0.145509895303529 1 1
-0.298882317108073 -0.26675046648088 1 1
0.119518868157227 0.0683601729688892 1 1
0.0593558585331525 0.0431916685944459 1 1
-0.0668311644515533 -0.0682837910758568 1 1
-0.0707843296394557 -0.0737439616517477 1 1
0.0107949325302575 -0.0220920413146111 1 1
0.0788849257126494 0.0686797480469439 1 1
-0.0590737660420136 -0.0420251138427266 1 1
0.0574515057975334 0.0505220261195358 1 1
0.0580296035200709 0.0696150793169255 1 1
-0.121039893405789 -0.112646000857652 1 1
0.129401625155278 0.119708374571006 1 1
-0.156096498851454 -0.144832122215644 1 1
0.157756814241918 0.171769993352427 1 1
-0.05090771422541 -0.0480924875574334 1 1
0.0905354670296956 0.0700769741104779 1 1
-0.10460944909536 -0.0971873301008225 1 1
-0.040481433694509 -0.0398406414756493 1 1
-0.234842673635027 -0.199767525291723 1 1
-0.183805428907336 -0.184188042982453 1 1
-0.102055269946373 -0.0946568071604869 1 1
0.143183359260778 0.147288812123681 1 1
0.0905460137485765 0.0771341532159795 1 1
0.00635728436051298 -0.00539763136370738 1 1
0.392498162449122 0.344195027896401 0 0
0.0198431344878882 0.0133748953148383 1 1
-0.079656512195561 -0.0419078766872162 1 1
-0.289979533839672 -0.254461772282363 1 1
-0.259109792355508 -0.233646371103412 1 1
0.0276166958154938 0.0414798070252823 1 1
-0.240007567855934 -0.281557408049458 1 1
0.129380655609365 0.112178411671132 1 1
-0.0293087068446413 -0.0195191021959047 1 1
0.0218632205031126 0.0312346158616505 1 1
-0.040283296168588 -0.0284252655881805 1 1
-0.000442421008696223 0.0153409472802186 1 1
0.0380248881105458 0.0285304831214302 1 1
0.148702946785249 0.106466350247811 1 1
-0.0611943224954967 -0.0723907691672833 1 1
0.0550595617395438 0.054009217045163 1 1
-0.00604811623659135 -0.0141815887538251 1 1
-0.146444138723471 -0.136824415419679 1 1
-0.0630097544278192 -0.0627457396842225 1 1
-0.169784178793708 -0.154686749661306 1 1
-0.21090905693781 -0.207254664828406 1 1
-0.148829528784781 -0.130628113236495 1 1
-0.297904359146964 -0.28634975626758 1 1
-0.0951330535011405 -0.0679379040736497 1 1
-0.00128911448667836 0.0137002862938331 1 1
0.110538626620058 0.105600292954502 1 1
-0.0105426121590773 0.000784393731438102 1 1
0.207631340653103 0.176188744341645 1 1
0.00220414083842026 0.00935712254840689 1 1
0.0676009057768568 0.0752294955725783 1 1
0.064370865845171 0.0478783254080275 1 1
-0.0226133802924683 -0.025224716706587 1 1
-0.00125238392634874 -0.0138680380624445 1 1
0.0199236412933009 0.0215141926635317 1 1
0.0265245013990441 -0.00055812391762175 1 1
0.0746950340912083 0.067252739213241 1 1
-0.0786097270000821 -0.0851219393779217 1 1
0.445503725990746 0.397169145698249 0 0
0.00494200875580068 0.000912156677474907 1 1
0.0312141370746647 0.0170769444493996 1 1
-0.150700107096126 -0.143592423962531 1 1
0.0543901916572753 0.0256023857948744 1 1
-0.0761570463088973 -0.0366531214190463 1 1
-0.00518248573395275 -0.00863058296211283 1 1
-0.113266481338724 -0.0840074132379898 1 1
-0.0680709752947853 -0.0646869610524841 1 1
-0.223852820956277 -0.212546435481995 1 1
0.136897084362416 0.136958462284269 1 1
-0.0240305375648017 -0.0291422256314694 1 1
-0.109137624078153 -0.0875840959205366 1 1
0.139589333650191 0.135026831837135 1 1
0.0980128314225795 0.0937292627092911 1 1
-0.110312257297712 -0.0821770672555775 1 1
0.120944845186606 0.10435616076842 1 1
0.122020605471374 0.10886381782319 1 1
-0.181571713525007 -0.164290117124228 1 1
-0.104824973385626 -0.109233240152814 1 1
0.0341076343341567 0.0291095478727048 1 1
0.187288760329005 0.162359705051485 1 1
0.100639781850001 0.0857640087238946 1 1
-0.0144276717864618 0.00569908582288442 1 1
0.0312563526544021 0.0341720700031925 1 1
0.143281586648177 0.125193345237235 1 1
-0.0989939245209095 -0.0810176016097838 1 1
0.0767098902458328 0.0585073534283413 1 1
0.236211854743971 0.210379168380113 1 1
-0.107280751998483 -0.106224553334159 1 1
-0.000886636836232323 -0.00439618635681756 1 1
-0.0690018166857779 -0.0259092859865269 1 1
-0.119135412502865 -0.116977872180015 1 1
0.051873963553577 0.056762574321411 1 1
0.0060684126119625 -0.000578392786695345 1 1
-0.150184342973344 -0.129717323622025 1 1
-0.264138665630063 -0.262196639045709 1 1
-0.103569543858273 -0.113771260703776 1 1
-0.313562256690876 -0.288916104140198 1 1
-0.0675526714330988 -0.0558219079240072 1 1
0.167161457479571 0.156264530122329 1 1
-0.237425346538708 -0.225803294423503 1 1
-0.263387941936366 -0.236976090218154 1 1
-0.183765643739524 -0.177592851354949 1 1
-0.0689762218365814 -0.0398468248034764 1 1
-0.223241137435626 -0.216838081030646 1 1
0.0846835175507753 0.0680044955701491 1 1
0.0453455611404495 0.0379765913114321 1 1
-0.155441078209761 -0.139783381017841 1 1
0.141181063285169 0.114600679289639 1 1
-0.142189597147374 -0.110494626159543 1 1
-0.117959792316137 -0.086055149195743 1 1
-0.440738572604905 -0.442132156729125 1 1
0.202041338200509 0.196220330473425 1 1
-0.139017331086676 -0.13671772158013 1 1
-0.230489134475458 -0.191036501854763 1 1
0.104296219163101 0.0895908395022535 1 1
0.231020097416996 0.191728150946584 1 1
-0.0751927061347313 -0.0577928429245593 1 1
-0.0580509449566794 -0.033308157080737 1 1
0.403490317100328 0.375698367289796 1 0
0.366224021923299 0.359474730329209 1 1
-0.156430611796237 -0.153277598102364 1 1
-0.00554496765246132 0.00492344614987962 1 1
-0.102654300215003 -0.0792341583387565 1 1
-0.232542594135448 -0.214928572023974 1 1
0.00791229996449315 0.00151709310170912 1 1
-0.0874389743490173 -0.0623861905136777 1 1
-0.451661573362366 -0.418610241719922 0 0
0.0299147202763575 0.0371650464924899 1 1
0.0898331793446423 0.0900507506328784 1 1
-0.331670138208295 -0.265540340114706 1 1
0.0944696606699631 0.0733599421490221 1 1
-0.100482384522874 -0.112150219333488 1 1
0.0332265618393948 0.0232731929909229 1 1
-0.147842364943521 -0.125832566008118 1 1
0.11206934859111 0.0941551889034621 1 1
0.0380710614249566 0.0558512231474706 1 1
0.222700355464787 0.187276619395887 1 1
0.0495727680423136 0.0622580741701737 1 1
0.0591603848606365 0.0506144306249979 1 1
0.00478406360014684 0.00615064010762954 1 1
-0.0521131353138054 -0.0421947585376974 1 1
-0.100595050801288 -0.0826892416809466 1 1
0.0933562414303286 0.0815690855100384 1 1
-0.118962956026183 -0.0841774245573881 1 1
-0.0390996967943653 -0.038967670711746 1 1
-0.185596773676968 -0.181267498388941 1 1
-0.0394329087233866 -0.0514053661813345 1 1
-0.305893859832892 -0.283133255749783 1 1
-0.0213292843633798 -0.0267571868848342 1 1
0.0463919238777342 0.0568333252780402 1 1
0.182404378263015 0.192341168881823 1 1
0.0483156842615254 0.0335136235939107 1 1
0.0453850723460762 0.000273353984161135 1 1
-0.00893503316259894 0.00400354499171761 1 1
-0.00275180215685002 -0.0167824789731167 1 1
-0.0364395818652687 -0.0377448956199591 1 1
-0.0609693143958256 -0.0546191864386534 1 1
0.151582131434806 0.120252984904523 1 1
-0.154430410952245 -0.123332179634772 1 1
-0.40070103801466 -0.331407549585114 0 1
0.188756243417307 0.158418640583314 1 1
0.048771744384631 0.0381570670994689 1 1
0.0350900976525168 0.0247804538901232 1 1
0.170397859171167 0.168606374915421 1 1
0.0239015169327057 0.0216261623500792 1 1
-0.0792942973485941 -0.0603986599275569 1 1
-0.160854241332724 -0.148070004021676 1 1
-0.0729158374753663 -0.0513416225259866 1 1
-0.11117078416386 -0.106973187328917 1 1
-0.0861395778334344 -0.077844088348774 1 1
-0.012782216509451 -0.029368534154346 1 1
0.216818501529854 0.210299214534411 1 1
0.0466294546819121 0.0333710394807453 1 1
-0.0684006977717142 -0.0445306334730517 1 1
0.177456777555849 0.174781538890444 1 1
-0.00569302514009224 -0.00833273235066468 1 1
0.266511346246517 0.241853552424289 1 1
-0.0925143032218771 -0.155890484115731 1 1
-0.0207875266182866 -0.0210762413871307 1 1
-0.0348385498928967 -0.032452355701989 1 1
0.052214102378187 0.0446433008950544 1 1
-0.00993675620185792 -0.000209205265655946 1 1
0.101599116915723 0.0960065323509405 1 1
0.157008027698812 0.156467503462473 1 1
-0.000529446585831705 0.00153457930795536 1 1
-0.0598932104573844 -0.0569222285141966 1 1
-0.217136901304757 -0.193383556073432 1 1
0.111075164937892 0.097201596989771 1 1
0.0511552584554239 0.0432027915380847 1 1
-0.374786178745862 -0.345618883107571 0 0
0.0625661002592515 0.0593874096652607 1 1
0.102000432263539 0.0828871037655389 1 1
-0.0209115063479332 -0.0303369788148181 1 1
-0.231684300846541 -0.206394092865844 1 1
0.155990001815292 0.144273120065413 1 1
0.147447290729681 0.155245121590059 1 1
-0.0493176570190932 -0.0664464244014374 1 1
-0.133411717986411 -0.0993245448841689 1 1
0.236433105929277 0.202471065968486 1 1
-0.206928747628375 -0.174585790631872 1 1
0.132306078576739 0.13425379675362 1 1
0.253407125292443 0.222328205413685 1 1
-0.158377128137544 -0.14741725789253 1 1
-0.0113949468170919 -0.0196478876093366 1 1
-0.0768194900783576 -0.0693215336594247 1 1
0.100860561232684 0.0971500382852436 1 1
0.268618769515539 0.260289105581238 1 1
0.0866824408286035 0.0782688423864747 1 1
-0.282035586214609 -0.265242428072802 1 1
0.120171245713807 0.117484004772256 1 1
-0.279380054010254 -0.264792878531216 1 1
-0.102105208063253 -0.0929723257529995 1 1
0.0101701739765443 0.0104577608587071 1 1
0.0913028237362172 0.0614173271310273 1 1
-0.227972869134806 -0.194430051005109 1 1
0.149325869179511 0.142355749555813 1 1
-0.0634324086418259 -0.0656684704323327 1 1
-0.187985629569963 -0.167496776051762 1 1
0.116862126129327 0.118395191193996 1 1
0.074191740958839 0.0723086508257701 1 1
-0.077863483066772 -0.082803685059895 1 1
0.324680343324526 0.307738176480448 1 1
-0.0963193659708902 -0.0891468165616484 1 1
0.062498589852231 0.0472112507816178 1 1
-0.0260129530997154 -0.0265550724696396 1 1
-0.192366523592673 -0.172820785784121 1 1
-0.0958945453502517 -0.0624077029221439 1 1
0.123988436547187 0.109691172414944 1 1
0.131274045530346 0.0952067199000757 1 1
-0.237989295227847 -0.216123178279122 1 1
-0.159413247883004 -0.143907747658127 1 1
-0.26149318471026 -0.220013151443415 1 1
0.0625077975778021 0.0472273003726025 1 1
0.0604331341502709 0.0283405823284508 1 1
-0.326558516031058 -0.298560141138168 1 1
0.00146805276317295 0.00254223394722791 1 1
0.149900427473174 0.147290980504112 1 1
0.144947286896799 0.1265314595198 1 1
-0.0777181809073493 -0.0679819250534415 1 1
-0.0355899066605845 -0.04087130172284 1 1
0.113746304977708 0.0929467965865335 1 1
0.291559597548211 0.276245592374657 1 1
0.0177914598124845 0.00204512981129595 1 1
-0.0443727813815267 -0.0416410013676668 1 1
-0.133119495268578 -0.133430070093863 1 1
-0.264339237219962 -0.243285703572737 1 1
-0.242315334872206 -0.216487058840326 1 1
0.207382913240326 0.186816366572153 1 1
-0.141216066671911 -0.129848471205382 1 1
-0.269575590210533 -0.26979151862174 1 1
-0.0791472016849921 -0.0611981309357888 1 1
0.00119623305093022 -0.0032141707976039 1 1
-0.0327436439867441 -0.0458056176326062 1 1
0.24704760133428 0.227550454610794 1 1
-0.103932069257667 -0.102623181613093 1 1
-0.179347266739093 -0.160121430530046 1 1
0.0758962385766987 0.0606160659367723 1 1
-0.00170487206368167 0.000644718172886666 1 1
-0.184809955770666 -0.161608247726661 1 1
0.013320433411161 0.0206446726904223 1 1
-0.0274033110273465 -0.0265025773688857 1 1
-0.149926967326292 -0.134487943462605 1 1
0.125051419819968 0.129992155030751 1 1
-0.339285570078743 -0.303567342308662 1 1
0.104929127163758 0.116279268802131 1 1
0.0466292931723869 0.0328995612608723 1 1
0.0185373679588967 -0.00871338771018926 1 1
-0.0754379611075335 -0.044649630155984 1 1
0.00943087012657323 0.028927142857552 1 1
0.0477771019495479 0.0590479725734074 1 1
-0.289961984210374 -0.264430590206036 1 1
-0.213351665706777 -0.200394469828414 1 1
-0.00288918422021502 0.00971958814177672 1 1
-0.224317888612052 -0.198013501680531 1 1
0.224362714797467 0.232804320769705 1 1
0.177137217401666 0.172799089338811 1 1
0.0733809587744988 0.0791624374919899 1 1
0.125748230965941 0.103900908763247 1 1
-0.0321976846853829 -0.0310071733872987 1 1
0.195538936980061 0.182890667038173 1 1
0.11986351170328 0.109880460750851 1 1
0.535393179042444 0.49596010449797 0 0
0.142351067068849 0.126311422001293 1 1
0.122897795966728 0.119120067388573 1 1
0.122461251007334 0.112881312454089 1 1
0.189180644008361 0.182484191746571 1 1
-0.0165132578306898 0.0022960985723904 1 1
0.173658186777691 0.155958944131266 1 1
0.106172479782777 0.079885682282787 1 1
-0.143399921864922 -0.119946065093096 1 1
0.364362594900019 0.339621683017078 0 0
0.138396746162736 0.128362652380151 1 1
-0.0566810208849844 -0.0529841816075649 1 1
0.276941521571035 0.251361890529482 1 1
0.14644080150409 0.125019168564331 1 1
-0.0525763746051753 -0.0486616990053103 1 1
-0.357926574080988 -0.34045424620526 0 0
0.00785118997156691 -0.00113853657106642 1 1
0.0450562737567887 0.0320180689151275 1 1
-0.187620441616709 -0.166133725249061 1 1
-0.028469846584452 -0.0333767192157881 1 1
0.0621121657681904 0.0666661227956942 1 1
0.0252739381974041 0.0305583943330438 1 1
0.0334683741809218 0.0175804824722786 1 1
-0.0421648130481531 -0.0509458807454161 1 1
-0.306504015066618 -0.27250599990781 1 1
-0.0152396301100512 -0.0307627911106202 1 1
0.0786480278850492 0.0743521785318642 1 1
-0.118940425124809 -0.103706697507154 1 1
-0.0634692231226027 -0.0605991904578004 1 1
-0.0848249376489099 -0.103042208683963 1 1
-0.113437987440106 -0.104149995123707 1 1
0.0101163886763306 -0.00356185399021398 1 1
0.115762201155077 0.111265393898664 1 1
0.0378894438705362 0.0407509591485237 1 1
-0.0913392609706943 -0.103781599641447 1 1
-0.270611586986113 -0.233808447251321 1 1
-0.144912234415861 -0.128122456114385 1 1
0.0517863806123979 0.0432073865974185 1 1
0.0562464912559621 0.0529393412358015 1 1
-0.112036234928368 -0.0641256017588399 1 1
0.0958516860409056 0.102044972622845 1 1
-0.0929732324679009 -0.0938497454279384 1 1
-0.0512575448256018 -0.0556768402805774 1 1
-0.171996487892225 -0.151563462236324 1 1
-0.19304759356436 -0.174717506928681 1 1
0.302601852935262 0.273859067697937 1 1
-0.214746313803987 -0.190991924766407 1 1
-0.0805650144174872 -0.0743176623467071 1 1
0.000293572733116906 0.000291615478679723 1 1
-0.046463706236677 -0.0516890323489394 1 1
0.130509133655532 0.12842055492378 1 1
-0.0944980730740476 -0.0982700227243617 1 1
-0.152010845331888 -0.131998142808657 1 1
0.043018813723198 0.035756177278916 1 1
0.211979664991354 0.179356583629942 1 1
-0.176041686106961 -0.18158029089327 1 1
0.0190484365314319 0.0164446449283761 1 1
0.202158713891129 0.237562527306723 1 1
0.198167447530993 0.160031293402067 1 1
-0.289106668384939 -0.256305939647515 1 1
0.255676752355782 0.2387765442238 1 1
-0.216477206399618 -0.188228466135508 1 1
-0.0875480069415688 -0.0513869979626583 1 1
-0.0277797479365375 0.0130952522878834 1 1
-0.161441389257601 -0.154908357207955 1 1
0.181720778856451 0.172376241010803 1 1
0.113905503070944 0.100376221502087 1 1
0.155048069496488 0.150573698178212 1 1
0.635262840335527 0.54512930717683 0 0
-0.199239941211492 -0.191482852542532 1 1
-0.12185738410306 -0.100995150417929 1 1
-0.0552936993108178 -0.0468066571576718 1 1
-0.0275005030160374 -0.0136143349947294 1 1
-0.0175761839092757 -0.0275574550134364 1 1
-0.386081110570327 -0.34976924253945 0 0
-0.143084933779863 -0.105721718659895 1 1
0.0352148418530051 0.0294452893361098 1 1
-0.00887310810551866 0.00607471077795358 1 1
-0.446954285687547 -0.39873407303703 0 0
-0.273319269236104 -0.237878473694885 1 1
-0.0867075606349565 -0.0628720486324301 1 1
-0.103268961677411 -0.0871931379017351 1 1
0.0980021722654977 0.0700921592569074 1 1
0.0261597414132186 0.0122776478652917 1 1
0.116326974757071 0.1203844467362 1 1
-0.00228614715134949 -0.00107913820887779 1 1
-0.20642436781488 -0.170474114824688 1 1
0.348621230874789 0.324290330356287 1 0
-0.0402394863880213 -0.0348793342892892 1 1
-0.267769119456959 -0.226750383468844 1 1
-0.412938773383639 -0.373436688270995 0 0
-0.0331040620174826 -0.0149162654350497 1 1
-0.0216867590087093 -0.013573964669248 1 1
0.0472670487047026 0.00200640563443075 1 1
-0.318682501130418 -0.286806901201495 1 1
0.135799376098619 0.117617567982678 1 1
-0.181556037848116 -0.143030185935261 1 1
-0.156335971916337 -0.120801593970155 1 1
0.265946839728221 0.232506989873589 1 1
0.290124876088672 0.248358699766964 1 1
-0.00197109892326019 -0.00902624991916571 1 1
-0.0798254812998079 -0.0531628003290335 1 1
0.0119733233451504 0.022327198898994 1 1
-0.0197195715137379 -0.0230889260096877 1 1
-0.125907300594714 -0.103835592465973 1 1
0.331469738229792 0.277355630100963 1 1
-0.114653913621995 -0.0960427761970863 1 1
0.078541885325214 0.051147839277837 1 1
0.0329014177482153 0.0212950138946052 1 1
0.229176725740744 0.16124491940372 1 1
0.136482781496412 0.139464195511205 1 1
-0.0670453514253621 -0.0354899301187626 1 1
0.131054412557138 0.126632506574221 1 1
0.0695841284565565 0.0565066234933458 1 1
0.152806746440455 0.120656836928078 1 1
0.00227530687764516 0.0222827599768267 1 1
-0.103150429743124 -0.0808883320152391 1 1
-0.199502470893123 -0.204126258870001 1 1
0.0397737532257252 0.0392517917444726 1 1
0.0743471389856484 0.069763885027477 1 1
-0.0358094932888871 -0.0499694186496494 1 1
0.316748432626217 0.28418210601151 1 1
0.116938086202107 0.131531927227598 1 1
-0.00489504627343372 -0.0288603211645957 1 1
-0.209843437504094 -0.194314964330561 1 1
0.0395836805029577 0.0144063586208034 1 1
0.0582039519025378 0.0547784274844925 1 1
-0.0789702122398395 -0.106665519923649 1 1
0.0932247879175065 0.090534227914228 1 1
-0.431604259932126 -0.4093417022408 0 0
-0.0529847339189654 -0.0468808515778169 1 1
-0.130819607099185 -0.0830548641006155 1 1
0.280239513657978 0.272787801719026 1 1
-0.0704108589194002 -0.0556397816031692 1 1
0.073031505957831 0.0723063738579459 1 1
-0.109549920792614 -0.109327996541068 1 1
0.48748438894221 0.44646084341509 0 0
-0.00199694156812054 -0.00370590320399428 1 1
0.230681933738547 0.213226031475843 1 1
0.296100792036553 0.265633927129136 1 1
-0.17535867115616 -0.141998127432161 1 1
-0.0684254709607539 -0.0735433780526375 1 1
0.162027689069173 0.151496110305276 1 1
0.176250265013571 0.146947696693406 1 1
0.210718460468058 0.18717668805449 1 1
0.307963755959984 0.30078740934229 1 1
-0.202152892819658 -0.195306496789981 1 1
0.338296790909611 0.306885617236873 1 1
0.299496733664121 0.270469500582405 1 1
-0.144057358160845 -0.133226602610735 1 1
0.0623291251170844 0.0456365381515447 1 1
0.306185649936204 0.287191059390709 1 1
0.0164957867987382 0.00847339186658418 1 1
-0.202092100705531 -0.181715701643018 1 1
-0.181805780557229 -0.173359266900263 1 1
-0.111504167192765 -0.101669601952699 1 1
0.0943300559404853 0.0956104915746435 1 1
0.168596828669715 0.157584630096942 1 1
-0.301397985503072 -0.276592215075781 1 1
-0.10821225350822 -0.0855213136832742 1 1
0.149040389968572 0.136680109735477 1 1
-0.161677392576916 -0.116025952634755 1 1
0.0107422575052835 -0.00193072236990918 1 1
-0.301240450855533 -0.267714504563496 1 1
0.0723067934716055 0.0460829814751476 1 1
-0.137767506317825 -0.136104227074502 1 1
0.161758243455453 0.166023869275485 1 1
-0.230812140632153 -0.207217171143369 1 1
-0.178727350278459 -0.155319739163332 1 1
-0.0454514817408794 -0.0438922498218124 1 1
0.0170960948567421 0.0163564760709852 1 1
-0.0830040627292661 -0.0773656469556994 1 1
-0.367534258733979 -0.368062483736872 1 1
0.0974697157890329 0.0972837231003185 1 1
0.0683088653066776 0.0596235566385781 1 1
-0.0660273115833227 -0.0803454204416563 1 1
-0.158787208274393 -0.13383135438763 1 1
-0.0906849266278126 -0.0812118157878592 1 1
-0.135583577819016 -0.110297628392891 1 1
0.0241109663499636 0.0192040957957404 1 1
0.225153513145698 0.215592962038308 1 1
-0.147317132651932 -0.139591956318818 1 1
0.234223327303809 0.204976985839384 1 1
-0.0810294573173956 -0.0729280149270468 1 1
0.22051660729245 0.19955712087046 1 1
0.0254442990144809 0.0160608950803527 1 1
0.257235811336724 0.2368031205672 1 1
-0.199816567424906 -0.17834135759671 1 1
0.00158483579711768 0.0173484427374385 1 1
-0.112098906867704 -0.0971083661185178 1 1
-0.126902333814483 -0.115226566578196 1 1
-0.035481033306347 -0.026934066263056 1 1
-0.0826147402412215 -0.0731829431303989 1 1
-0.100899947174075 -0.0954615749760842 1 1
0.064272498667818 0.076189114895671 1 1
0.175508057991568 0.170234756339037 1 1
0.0454674458381641 0.0132811543340198 1 1
-0.333529106901525 -0.272817258253184 1 1
-0.133389782878828 -0.125255915721023 1 1
0.161887296931776 0.154253421393308 1 1
0.074271760299669 0.0442292695009142 1 1
-0.0506132949842936 -0.0826158159058463 1 1
-0.200281249979539 -0.186225936005765 1 1
-0.127570471916278 -0.105702581801922 1 1
-0.0274034718495215 -0.0245518634248536 1 1
0.179706215392748 0.167038332643117 1 1
-0.464740887974717 -0.407262053205805 0 0
-0.00620428812949056 -0.00263465316719091 1 1
0.00246477027588553 0.0114309185062787 1 1
-0.258011562916458 -0.245827492793099 1 1
0.241867004941922 0.213444880802272 1 1
0.0203053065057145 0.0400115232514487 1 1
0.14323809933917 0.11700509075501 1 1
0.175508900233673 0.154325652169685 1 1
0.150488114368251 0.145938175515233 1 1
0.272271005777203 0.218346069516481 1 1
0.0482659114225542 0.0527791877258796 1 1
-0.0417614291873655 -0.0383278399972602 1 1
-0.129006211940362 -0.124763946500725 1 1
-0.0182867753969776 -0.0229335098262127 1 1
-0.127433837676595 -0.128219222376682 1 1
0.177809945662995 0.153753687954112 1 1
-0.191942081823843 -0.165884292283986 1 1
-0.0118573141012364 -0.0264023514410336 1 1
0.0362438567396684 0.0239319818333104 1 1
0.00616611724157509 0.0294289506843948 1 1
-0.322613767527327 -0.296335286620183 1 1
-0.0578206406705789 -0.0609277965695429 1 1
-0.314073311111577 -0.290294254041402 1 1
-0.023188024050287 -0.0240239968663238 1 1
0.191093576673443 0.1720404215198 1 1
-0.0925277383166705 -0.0687541085215775 1 1
0.0517481069452746 0.0403689304569432 1 1
-0.356369952070244 -0.296039008181302 1 1
0.146280595737639 0.125886847692745 1 1
0.209397143796286 0.159393529869793 1 1
-0.139988776548393 -0.119197891263033 1 1
-0.229581196687782 -0.20878776085152 1 1
0.272533830582991 0.248914499302085 1 1
0.134095186698241 0.134331568908392 1 1
0.0419038859709947 0.0371351406885419 1 1
-0.0922381079998613 -0.0766775841842373 1 1
-0.0697040550588592 -0.0638885441041779 1 1
0.0295838604874321 0.00941622767127731 1 1
-0.164228785524466 -0.166317872573698 1 1
0.0477622065428361 0.00221734484021562 1 1
-0.190550970614657 -0.192696694834128 1 1
-0.00822426647938295 0.0112579973568301 1 1
0.363927722105141 0.336272456922266 1 1
-0.0517867974292905 -0.0411358048618913 1 1
-0.224259296242577 -0.20271233212777 1 1
-0.0171834565242237 -0.0386512281259374 1 1
0.0245242656959653 0.0165117176043383 1 1
-0.10459736627895 -0.0845694691325711 1 1
0.241520496434645 0.263101682497372 1 1
-0.0408977835454915 -0.0460920302413031 1 1
0.0534442479844052 0.0617408116246274 1 1
0.265268169377089 0.251407467285921 1 1
-0.108581158089635 -0.0787207463219625 1 1
0.152078888751245 0.14080851039233 1 1
0.272997416380472 0.244355444764765 1 1
-0.22120760496462 -0.204004876985663 1 1
-0.0161840776677504 -0.0161757648792281 1 1
-0.162507916016976 -0.144850223708368 1 1
0.192463788484534 0.176035196988304 1 1
0.0417277026054417 0.0158914754601076 1 1
-0.258271523739249 -0.243246512604545 1 1
0.175513916457723 0.149521247321835 1 1
0.0891530084223087 0.0768457166882576 1 1
-0.0741612659902126 -0.0735168112752884 1 1
0.180375573403645 0.169267638495049 1 1
0.373482498972741 0.331786296098131 0 0
0.0318298991027849 0.0439080763468007 1 1
0.209942825521456 0.178793030789502 1 1
-0.0780629256245245 -0.0771013679111433 1 1
0.15249361931652 0.137913195455468 1 1
-0.21519316139409 -0.158029872013487 1 1
-0.255472784126131 -0.235238006432344 1 1
-0.092941149443223 -0.0690876865382059 1 1
-0.233197929503128 -0.217818229488106 1 1
0.0918305858974586 0.104292942825225 1 1
-0.105478018778359 -0.101005307482069 1 1
0.115405765176096 0.0922063595798966 1 1
-0.0369423478324936 -0.0268569428631957 1 1
0.0752974174604258 0.0895976203543412 1 1
0.140688667943386 0.151535764934283 1 1
0.312479006438108 0.291352139313574 1 1
-0.20580989687211 -0.19731269307203 1 1
0.0194628900474453 0.0122085023881148 1 1
-0.179771379726062 -0.165490377238478 1 1
-0.157218444491301 -0.13868100036382 1 1
-0.131448736355526 -0.135961129011639 1 1
0.121768320146524 0.0975364230153951 1 1
-0.244010840873422 -0.22675197805989 1 1
0.238536640947991 0.21937457440688 1 1
0.0477337634624636 0.0602153522602203 1 1
0.179834414764492 0.188546254325921 1 1
0.0971584903172204 0.0962455537321576 1 1
-0.00873095183173268 -0.010854143530957 1 1
0.0111192188202483 0.00765369349333686 1 1
-0.0517479528471243 -0.0307361079629394 1 1
-0.0791541634801067 -0.0617996339564758 1 1
0.177044897888779 0.14736309365102 1 1
-0.132053690950534 -0.114079875571672 1 1
0.0485959078428848 0.0419328888869111 1 1
0.194279227001533 0.19052686586407 1 1
0.0258406893859303 0.0217580495538521 1 1
-0.188042268283124 -0.161267986488775 1 1
-0.270367082398829 -0.237331344736873 1 1
-0.00658972414316576 -0.0077383359366689 1 1
0.0899007018516439 0.0933203200104629 1 1
-0.267932517612858 -0.25055708613049 1 1
0.0162650049879013 -0.0121891317224575 1 1
-0.171932395931399 -0.167922103229822 1 1
0.095074735342913 0.073489820576418 1 1
0.0431206277018954 0.0524120947004386 1 1
-0.000868534282106722 0.0137190153014377 1 1
0.217638852186182 0.18901087672902 1 1
0.129631922304142 0.117359257338404 1 1
-0.0407998746446197 -0.015941287578951 1 1
0.350370924963572 0.331850325802278 1 1
0.278886693479302 0.204725950040415 1 1
-0.435210560842337 -0.393083279957183 0 0
0.0915166588615742 0.0874805462549439 1 1
0.0154422803110664 0.0287661088509486 1 1
-0.00944087462284727 0.00662349162268961 1 1
0.071894109277586 0.0720261577673447 1 1
0.133806629987994 0.115419795046743 1 1
0.00499644845103205 0.00687184559206178 1 1
0.153526284598927 0.133892569526665 1 1
-0.102611275317794 -0.0928416162527277 1 1
-0.031438757348912 -0.0314182374981935 1 1
0.156003267386746 0.135269879890077 1 1
-0.120551870601858 -0.119450163134523 1 1
-0.119124674223976 -0.10818997728371 1 1
-0.175148199442218 -0.176472803054759 1 1
0.0968212370962343 0.0885124731409644 1 1
-0.310827311128235 -0.274294798375355 1 1
-0.000796769192206614 -0.00716414369652177 1 1
0.126656412211758 0.124434063045894 1 1
-0.224100073276155 -0.188985026158216 1 1
0.179617623439584 0.169984600039471 1 1
0.127142317953722 0.100713462464116 1 1
0.0357275941930305 0.027718272289994 1 1
-0.197683249941918 -0.186082844445654 1 1
-0.0429719166442802 -0.0724093550292224 1 1
-0.0898586037196841 -0.0761736896017411 1 1
0.0380203277973354 0.0642451347466089 1 1
0.0614134586874697 0.0654624216661138 1 1
0.0643400431396157 0.0469430865751897 1 1
0.237575326171327 0.202706207510347 1 1
0.0462389669464478 0.0559713416101748 1 1
-0.198880702931354 -0.182403209595143 1 1
0.228623814819452 0.195169607321775 1 1
0.000134492381350691 -0.0112851742833562 1 1
0.0551593522226543 0.0402781553357564 1 1
-0.0388474094747804 -0.0583877431720641 1 1
-0.00861910523163105 -0.0171335985945864 1 1
-0.00239583380685086 0.0148309385101637 1 1
0.109105431092463 0.109411482805695 1 1
0.401628790019628 0.373163122663962 1 1
0.0574925295645412 0.0453489488787328 1 1
-0.183731210460826 -0.178628804228462 1 1
-0.202244015182049 -0.184120911248627 1 1
-0.00122776560593538 -0.00280306520590169 1 1
0.216471723427683 0.176893503265478 1 1
0.119626102898848 0.117713426313284 1 1
-0.526191495213651 -0.482928549497249 0 0
-0.286704042722759 -0.250554743460102 1 1
-0.0323677146603841 -0.0379253529972103 1 1
-0.164179067703289 -0.160883862166872 1 1
-0.16762738418207 -0.15143811705422 1 1
0.0590802949553045 0.0319881833681067 1 1
0.0890714398442174 0.0745202875548613 1 1
-0.10417891326509 -0.0957398929016021 1 1
-0.0205179930637752 -0.0389966082242765 1 1
-0.189571906535123 -0.171217181202732 1 1
0.0614810237625854 0.0754109852334499 1 1
0.242102759476589 0.224871000843321 1 1
-0.0944125848340695 -0.0804872917931126 1 1
0.00509129166006187 0.0116183368320769 1 1
-0.0886415727931756 -0.0788856589519307 1 1
-0.192611000924975 -0.165716732876954 1 1
0.0500073110269322 0.0505682840322526 1 1
-0.124456663224779 -0.124119487232069 1 1
0.226531498967381 0.182208496328255 1 1
0.0320233494829225 0.0314560705991834 1 1
-0.272654904468713 -0.251740866165677 1 1
-0.108910987772878 -0.0977084724442264 1 1
0.218623528108505 0.185665000107075 1 1
-0.214466428679211 -0.179491524457494 1 1
-0.196793562014018 -0.171387785846634 1 1
-0.0032411366526998 -0.00757754239300371 1 1
0.0925540558511756 0.0823788293070587 1 1
0.23801193620445 0.221707045043695 1 1
-0.414028861002906 -0.364518388753474 0 0
-0.048248771336944 -0.0582247239137532 1 1
-0.0182887694433418 -0.01820385053376 1 1
0.151973419299548 0.128625542318321 1 1
-0.0812908180198355 -0.0838921279705451 1 1
0.158439644974965 0.16083336734368 1 1
0.10788814199166 0.0930645304400679 1 1
0.292032436396883 0.25168498165185 1 1
0.19633430690842 0.184484905130101 1 1
-0.112382873691414 -0.0894277708374437 1 1
-0.0284898281944177 -0.0197472783183807 1 1
-0.123543930451697 -0.106814209046832 1 1
-0.115997044037567 -0.101334482658637 1 1
0.0070135344771215 0.0118505109792112 1 1
0.0706882450302955 0.0564657207205443 1 1
-0.0142981901721917 -0.0194038065591866 1 1
0.0202207219369305 0.0187450859485501 1 1
-0.111642147437767 -0.0912284553484056 1 1
-0.0705920376165835 -0.0684286648763437 1 1
0.0148711235715618 0.0236791449998999 1 1
0.248616872241056 0.207855553861678 1 1
0.0938944690016922 0.0865322276327044 1 1
0.0868220860221153 0.0651437008540958 1 1
-0.37244578026164 -0.32508021769866 1 1
0.0863680856017829 0.0757919261870811 1 1
-0.119034290726789 -0.102452709695498 1 1
-0.111407583942789 -0.0983069264111837 1 1
-0.00061149089324057 0.0302044821186451 1 1
0.536664309843575 0.472417273321747 0 0
0.141809601888696 0.10868036472057 1 1
-0.235238081374467 -0.214583025861583 1 1
-0.0691279238264812 -0.0514400387966584 1 1
-0.00223428295226841 -0.0245413043980166 1 1
-0.0509774786812535 -0.0596440977270462 1 1
0.00487798898467005 0.00399970854066118 1 1
-0.013875516014622 -0.0169287893634168 1 1
-0.0990282942042726 -0.0925639669467167 1 1
-0.224260593845218 -0.206782260427462 1 1
0.176778149885402 0.155645096662345 1 1
0.246721953113214 0.23307172326808 1 1
0.0912685258520603 0.0605789829014681 1 1
-0.19606870087803 -0.190134493092131 1 1
0.312279619990227 0.271460061108838 1 1
0.248166531351335 0.247932417909745 1 1
0.229162659090108 0.20077044708064 1 1
-0.232782599629858 -0.202476326499015 1 1
-0.117432289606422 -0.120128779725779 1 1
0.168195277719738 0.156672118214036 1 1
-0.0606532973647594 -0.0562973478018414 1 1
0.0803610051673113 0.0424781397933005 1 1
-0.159926320911808 -0.136085765521401 1 1
0.0745384758480377 0.0479131754238238 1 1
-0.187844192500973 -0.176227198268426 1 1
-0.0936418826788583 -0.0872903247616514 1 1
0.129836997489226 0.127880802419096 1 1
0.378824202262092 0.344337651041676 0 0
-0.0313475061243651 -0.0340290863273944 1 1
0.172871106796713 0.138996562412631 1 1
-0.147486875277522 -0.135222845814598 1 1
0.281267833659772 0.277352913227052 1 1
-0.000370373074213066 -0.00379974053218292 1 1
0.244754640700497 0.230031897565055 1 1
0.233063628975615 0.226045923936049 1 1
-0.185681869801685 -0.16810345602918 1 1
0.0822613654396173 0.063064396039973 1 1
0.13860296035554 0.116503768107943 1 1
-0.114831065611604 -0.104626190974117 1 1
-0.181555571155861 -0.171029505146432 1 1
0.0482790876913655 0.0362612376879271 1 1
-0.198379258049538 -0.173408137296523 1 1
-0.100800877527327 -0.0919855355698879 1 1
-0.127603354093156 -0.118157246954692 1 1
0.168493180433846 0.154109852231761 1 1
-0.170532119644537 -0.166869041883647 1 1
-0.0433978251411816 -0.0597039576754967 1 1
-0.0320920124625975 0.00065459152070578 1 1
-0.125577955860627 -0.0995048757100733 1 1
-0.0111084362616187 -0.0020560074607986 1 1
0.265175115565544 0.256560696289609 1 1
0.082653767810101 0.0817819009482435 1 1
-0.175425674395438 -0.15615029845568 1 1
0.0422491817114278 0.0488440649888458 1 1
-0.0593398894337255 -0.064204652982533 1 1
-0.0346236192287244 -0.0311540133267688 1 1
0.0887547255564868 0.080313047500172 1 1
-0.25714148381807 -0.212747533672095 1 1
-0.068925394271061 -0.0719804259413252 1 1
0.147264368961934 0.13088810154013 1 1
-0.276457731069919 -0.239616579305223 1 1
0.101090927834991 0.110027639585004 1 1
-0.014322775987587 -0.0176537736805102 1 1
0.240030605799326 0.207425932729789 1 1
-0.0938198505584006 -0.0782840886265396 1 1
0.346099949566067 0.303317541628092 1 1
-0.0684568322595098 -0.0509338612553523 1 1
-0.163682403043021 -0.157164623582845 1 1
-0.0693180905470763 -0.0494294295469377 1 1
-0.104260906077166 -0.0984232754159945 1 1
0.0615039005213182 0.0730325462641321 1 1
-0.0165405565593385 -0.0261127728281938 1 1
0.203089330647664 0.172079526440957 1 1
-0.120201710709556 -0.0633202604297758 1 1
0.0625031592608844 0.0618158123404772 1 1
0.177739404351907 0.129538214604498 1 1
-0.190049638129432 -0.184601290606042 1 1
0.153151805790822 0.150223084904519 1 1
0.0155914240955336 0.0238346077317684 1 1
0.18370328476035 0.168070356157746 1 1
-0.0757333048853971 -0.0772514885777194 1 1
-0.0137894641958556 -0.0148698124406925 1 1
0.251928669885856 0.233357793128015 1 1
-0.0193686310814561 -0.0267232713924152 1 1
0.045382902417118 -0.00104348497644037 1 1
-0.151738302874622 -0.149723362731896 1 1
-0.0530885816137915 -0.0254192533003398 1 1
-0.0457244380554037 -0.0706593087861055 1 1
0.250168311723265 0.226989062039177 1 1
0.220932071264303 0.186808497729486 1 1
0.20525683635431 0.193300595505282 1 1
-0.193312802576374 -0.16598266399857 1 1
-0.0401930438941893 -0.00913159839928805 1 1
-0.35628050266713 -0.306423727189138 1 1
0.134830216820257 0.132875493421699 1 1
0.0494841001912019 0.0524199071056594 1 1
0.202769044017351 0.191147645966747 1 1
-0.169165669318485 -0.14972483138291 1 1
0.0678252913305619 0.067978269953494 1 1
-0.0889659215418933 -0.0800561595929167 1 1
-0.000978894258171339 0.012631307756813 1 1
-0.0689839163978465 -0.067585973681204 1 1
-0.225782849440886 -0.2030642983572 1 1
-0.126374778178107 -0.141574770281136 1 1
-0.175247156946547 -0.151131885261425 1 1
-0.0746095806352091 -0.064679313148133 1 1
-0.0542463405963919 -0.0348456386542792 1 1
-0.383106263576983 -0.352659122571985 0 0
0.145424003074309 0.116604725607042 1 1
-0.0354280910861448 -0.0107369062152641 1 1
-0.214269172316247 -0.175312196646831 1 1
-0.07562210063224 -0.0778796677821038 1 1
-0.0289173799760356 -0.0330539529953106 1 1
-0.324763036287929 -0.295895609817366 1 1
-0.232195684448663 -0.203834660392195 1 1
0.124877293546093 0.111931719619259 1 1
-0.081192362961323 -0.0915592196492996 1 1
-0.166211455482005 -0.152176704379367 1 1
-0.0021771855570851 0.00677687390977574 1 1
0.435761577455124 0.394055742392594 0 0
-0.107450225574768 -0.0763878412828555 1 1
-0.0193213901908855 -0.0121029152546773 1 1
0.0803224390503131 0.0743140380645314 1 1
-0.275411564358277 -0.238138638311922 1 1
-0.0557952517069993 -0.0560403028969971 1 1
-0.174199734508222 -0.152666994479495 1 1
0.0363406542288962 0.0589041859738256 1 1
0.164412928623734 0.162792129022669 1 1
0.0629505158662781 0.0695418044710361 1 1
-0.0495426125310951 -0.0485727473834823 1 1
0.124146784708461 0.110108480038618 1 1
0.106783325860931 0.0398450237099997 1 1
-0.0507576539487276 -0.0656635819764056 1 1
-0.0389678310345586 -0.0261241294590598 1 1
-0.0115505999992428 -0.00232519043565126 1 1
0.0539071383945524 0.0468089670207021 1 1
-0.158610318075624 -0.136296676103509 1 1
-0.19219963479947 -0.208305231027816 1 1
0.107320500877552 0.102021777671814 1 1
-0.206168213971685 -0.184027741866218 1 1
0.16579475935633 0.13764346751484 1 1
0.331780915196375 0.288982976768821 1 1
-0.318411428501704 -0.276261348287898 1 1
0.0706268060068753 0.0615110540175514 1 1
-0.118974967820208 -0.118532116095844 1 1
0.0237793797330493 0.0220294254373443 1 1
0.0383143101771995 0.0365579807333552 1 1
0.256627386397909 0.255564460223078 1 1
0.137885933014279 0.112781876618785 1 1
0.295715516116891 0.279470296862392 1 1
0.17137566282811 0.158161719317538 1 1
0.132875422339053 0.132021582269981 1 1
-0.0424754885385069 -0.0356869202548372 1 1
0.0731065801327096 0.0646815269376915 1 1
-0.103609302520911 -0.106087987296742 1 1
-0.0265439130854158 -0.030571155357194 1 1
0.124028514377064 0.118989793941404 1 1
0.134731057462284 0.1279314985041 1 1
-0.111533733059002 -0.0924622918301349 1 1
-0.0179840153307422 -0.0156230314666025 1 1
-0.11253810476171 -0.105432990726405 1 1
-0.177791595980848 -0.172960260489418 1 1
-0.0567237621338558 -0.0672266296777361 1 1
-0.0980323605634719 -0.0977334285739673 1 1
-0.0968951320451189 -0.0813444053392878 1 1
0.0597229910632622 0.0655686771811888 1 1
-0.215455562594289 -0.197141180306144 1 1
0.229126568207025 0.203599063946567 1 1
-0.0889313319172812 -0.087463653980587 1 1
-0.0353658556298128 -0.0418622986108209 1 1
0.183105238395582 0.16700573795416 1 1
-0.139386403815282 -0.133397185645385 1 1
0.000348405095823942 -0.00330321880413652 1 1
0.0878754761318472 0.0675995880407662 1 1
0.1568145733158 0.137483589974543 1 1
-0.092211459678062 -0.0851320350998775 1 1
0.20667366656976 0.178329639086456 1 1
-0.318016803947007 -0.247810049751081 1 1
-0.171899667978637 -0.145445176261408 1 1
-0.156449490007326 -0.163415470893177 1 1
0.0637822862956978 0.0518306809712058 1 1
-0.05473490693658 -0.0556554145196076 1 1
0.0518480060302604 0.0429987479829487 1 1
-0.0406393893604078 -0.0361737780608078 1 1
0.149776643603747 0.14475079256486 1 1
-0.356358002884892 -0.330159297030573 1 1
-0.107377395846175 -0.112170400707564 1 1
-0.201035294615134 -0.157588774727064 1 1
-0.0893222172949267 -0.109122618773097 1 1
-0.261725219220418 -0.241655311784859 1 1
-0.154155170529851 -0.100154209465066 1 1
0.254915632375424 0.210093400559864 1 1
-0.14124825000112 -0.139988718497906 1 1
-0.226302553374901 -0.190726740360793 1 1
0.260547003969739 0.229871418803817 1 1
0.339266822001383 0.299120118431241 1 1
-0.110948146164557 -0.0778993282426572 1 1
-0.0724587908580699 -0.0625574898691333 1 1
-0.176311688530222 -0.184618014331932 1 1
-0.269134934945472 -0.263301618639539 1 1
-0.0842072750320295 -0.0705906252435772 1 1
0.188228379813274 0.142955224031972 1 1
-0.467841689601539 -0.420061897261218 0 0
-0.0428134037187905 -0.0391768794934408 1 1
-0.0511500376229842 -0.042583113397259 1 1
-0.11585373281748 -0.0986295343349013 1 1
-0.245144228638901 -0.214604701937561 1 1
0.129906453817474 0.120410094473066 1 1
-0.3821713036655 -0.324927653991692 0 1
0.0163483295301859 0.00962204898019732 1 1
-0.0120385490862444 -0.000480908124431516 1 1
0.129050578726962 0.0948315975978737 1 1
-0.381290966635106 -0.343820615515676 1 1
-0.141869317600017 -0.160588046353287 1 1
0.551259170735663 0.482328165175875 0 0
-0.251862784597046 -0.222406064931732 1 1
-0.0959940860468246 -0.0717418903040395 1 1
-0.00244928185207951 -0.0235144187174498 1 1
-0.00800328809919196 -0.0464527547054567 1 1
-0.0850297759890803 -0.0972599529125155 1 1
-0.0621505519787637 -0.0324482283960584 1 1
-0.067914527165691 -0.0640283869639437 1 1
-0.347719324766633 -0.312885894876437 1 1
-0.0143819772111262 -0.0082426533556392 1 1
0.0326160064480416 0.0534570642540831 1 1
0.19720754459378 0.17506633987259 1 1
-0.071145232656272 -0.0641220085958622 1 1
0.144265180452278 0.155925046590728 1 1
0.0991670564760158 0.101973244149218 1 1
0.356072566784849 0.317491319940453 0 1
-0.18493854748807 -0.186154226482901 1 1
-0.091037987102856 -0.0789495709665818 1 1
0.331157449440496 0.301132192054457 1 1
-0.0400259742396292 -0.0409962885354284 1 1
-0.10451532012709 -0.0848062362939121 1 1
0.181486058952057 0.162569735772518 1 1
0.152982792726309 0.136918975860609 1 1
0.269954776052545 0.263520189411758 1 1
-0.10358912182284 -0.111457551947968 1 1
-0.138676099496315 -0.135922510292833 1 1
0.0174250450892148 0.0145990009975142 1 1
-0.00475773439967827 -0.00743450984855868 1 1
0.342153736532202 0.31508131536593 1 1
-0.00529884395460161 -0.00519213428806117 1 1
-0.0524259993640038 -0.0564424296339194 1 1
-0.158762033780215 -0.153997093751876 1 1
0.0275616336541169 0.035551880522239 1 1
0.297143629436033 0.255999695050453 1 1
0.0714835229611262 0.0669529916049778 1 1
-0.281919334707124 -0.255267109406938 1 1
0.270713968627581 0.238351297069604 1 1
-0.218635397370496 -0.187377103431506 1 1
0.230473213344592 0.200998762678367 1 1
-0.140509436733428 -0.119187237801859 1 1
0.0602926198896605 0.069768670675788 1 1
0.120265768353075 0.102752377976469 1 1
0.0857172943580626 0.0841837822669417 1 1
0.107672707470473 0.0948905092246249 1 1
0.230337493563091 0.198758399792297 1 1
-0.081607113004675 -0.0859018482038071 1 1
-0.0962448871524304 -0.0935571095989859 1 1
-0.107143750424453 -0.100913292555365 1 1
0.345765976441783 0.306883269903342 0 1
-0.133090746389037 -0.108591635194815 1 1
-0.166276217654662 -0.152330610079865 1 1
0.130223929515532 0.114646404620217 1 1
0.146431550864727 0.11809778832437 1 1
0.233463430772512 0.188138090034301 1 1
0.156398683764482 0.139805942988967 1 1
0.103398086177771 0.12447653698607 1 1
0.199130488215744 0.171225167104927 1 1
0.00214116806764993 0.00801539851452649 1 1
-0.106930744142408 -0.0920147687216261 1 1
0.509529611692988 0.473921842738429 0 0
0.135106635983935 0.105834699490566 1 1
0.175753278987655 0.152032528492039 1 1
0.337369573875413 0.327994451068385 1 1
0.0315121567853575 0.0330939144784342 1 1
-0.0228856108614903 -0.000676906578080894 1 1
0.0856662808318921 0.0736252869041473 1 1
0.276797873756182 0.252673916297491 1 1
0.196986229619195 0.183508811207636 1 1
0.128581165844182 0.126546486606027 1 1
-0.0153901222767759 -0.0303475346848091 1 1
-0.153265141220848 -0.147535293185111 1 1
0.0100551502606057 -0.0223970250313096 1 1
0.0597666011535639 0.0673468008038672 1 1
-0.174991781967004 -0.154169821366588 1 1
-0.12121424528195 -0.116952770595699 1 1
0.130453469055511 0.131809300031661 1 1
-0.113957569980405 -0.0953703624618223 1 1
-0.287694684044035 -0.269214817978003 1 1
0.265463123657957 0.251860525102472 1 1
0.166106317016778 0.134689553610017 1 1
-0.160831779130716 -0.15733047168464 1 1
0.198794110550234 0.195862515124002 1 1
-0.236406639779861 -0.211263938006167 1 1
0.2193453014843 0.19435848220397 1 1
0.168953287657915 0.162111992931809 1 1
-0.00570277491662934 0.0120673791907193 1 1
-0.140865459156107 -0.127372841833386 1 1
0.256022450034919 0.23179450868446 1 1
0.112616012909075 0.103680714861033 1 1
-0.0329203579400177 -0.023428856548845 1 1
-0.103925985467592 -0.0896180223072788 1 1
0.109256175549872 0.114538215307761 1 1
0.0994873027846194 0.0703607617551748 1 1
0.374486116565152 0.352630104199534 0 0
-0.0291744374117964 -0.0412303872420639 1 1
-0.0657009914897891 -0.0926632482038355 1 1
0.0977266731186174 0.0976429756929342 1 1
-0.422755790291359 -0.368772078381135 0 0
-0.00183002416904217 0.0142162882154939 1 1
-0.00610270189258406 0.0141628810540188 1 1
-0.169719413475379 -0.166253703311174 1 1
0.0462756471957677 0.0198033051222153 1 1
0.0211177539837108 0.0201047674192201 1 1
-0.220006248192364 -0.189539564365725 1 1
-0.00921154140644071 -0.00169537206559795 1 1
0.0402754648233899 0.0365479094300672 1 1
0.00701810774675127 0.00881513903367805 1 1
-0.0219885213005612 -0.0211973265427503 1 1
0.0325036314402803 0.0278582987816541 1 1
0.00906810121198972 0.00490785901538331 1 1
0.0933768233472118 0.0814009457604559 1 1
0.321273134172728 0.286434109565195 1 1
0.134127857187767 0.125647802083638 1 1
0.236306911981222 0.226251056081178 1 1
-0.0690668827836826 -0.0706767458270931 1 1
0.250980232839469 0.227435509520556 1 1
0.141126599352525 0.121215275503398 1 1
0.108492214079441 0.103992782065502 1 1
0.165296107944155 0.147745976181294 1 1
-0.0822310064637081 -0.0951586657980112 1 1
0.16920328546526 0.177003150355691 1 1
-0.13659371041357 -0.124473498560448 1 1
-0.0814965226204387 -0.0763846054199817 1 1
0.100934059657374 0.0670601916111573 1 1
0.127485432304068 0.0955261285838146 1 1
-0.166594970179084 -0.166113213443239 1 1
-0.133144862873214 -0.134352757825084 1 1
-0.067818876571645 -0.0529538810426161 1 1
-0.0510647003070697 -0.00494160576115637 1 1
0.135985995374214 0.114475848776565 1 1
0.21623003792967 0.178066326545036 1 1
-0.0641830972318806 -0.055605595054433 1 1
0.0448541735281289 0.0560888794708695 1 1
0.0489109988063898 0.0183810346110513 1 1
-0.0403761229659991 -0.0100627166003278 1 1
0.111966568607917 0.106531758167898 1 1
-0.342978301018918 -0.298168576561256 1 1
-0.153909109511761 -0.135429073987136 1 1
-0.0416913424667509 -0.008244018046086 1 1
0.152354660453822 0.132226943624846 1 1
0.16322946935743 0.132478496559967 1 1
-0.0413611158368562 -0.0385214012322452 1 1
-0.132153647823 -0.117913529365736 1 1
0.520711981843765 0.468349843404985 0 0
0.0890933116911711 0.0952161072756647 1 1
0.12976928538599 0.125561215550247 1 1
-0.0195076783351487 -0.0275496391783401 1 1
-0.0599631225745186 -0.0689074365282992 1 1
-0.277901966819146 -0.271668924238638 1 1
0.0609605633071082 0.0376166278380874 1 1
-0.0177736952016196 -0.0303100444391538 1 1
-0.372288865466555 -0.326047511775921 1 1
0.123092967650554 0.111006594201151 1 1
-0.201421179873134 -0.155428758937979 1 1
0.191334682309779 0.183404284714148 1 1
0.0801147565364536 0.0923568167204857 1 1
0.108669091662958 0.0969950848690694 1 1
-0.357321545235191 -0.329709643836928 1 1
0.155155555633138 0.132014570523657 1 1
0.0968799495874047 0.0765631125839825 1 1
-0.00114450556690861 -0.0123353967342438 1 1
-0.00165252011923601 0.0172757349993842 1 1
-0.0153751058266154 -0.0178458468369798 1 1
-0.0868043235809394 -0.0902994890809094 1 1
0.080536620377439 0.0863409067051556 1 1
-0.0183996875594578 -0.029840976156331 1 1
0.152488571770881 0.113598725545566 1 1
0.0285371089434708 0.0394382857001642 1 1
-0.338620573187259 -0.3011995634589 0 1
-0.328759603652099 -0.314572486583381 1 1
0.0525473244044521 0.0663530521875857 1 1
0.202656953926562 0.183072140557114 1 1
-0.216750466958988 -0.213778552262522 1 1
0.265721551829851 0.258485245015648 1 1
0.11230920692837 0.108761041153174 1 1
0.0391236895543134 0.0343936347386725 1 1
-0.00218480933179693 -0.0120735807966951 1 1
-0.137964047382299 -0.141264476061392 1 1
-0.0784352416015335 -0.0870146943347037 1 1
0.0715038334544536 0.0302762954842231 1 1
-0.0952090435301256 -0.101939393448364 1 1
0.130522056435186 0.113148079897031 1 1
0.0114793743068275 0.0205877788054731 1 1
-0.371647966362017 -0.332299604537747 1 1
-0.0369745643114233 -0.0467221323313068 1 1
0.217228094988154 0.199947003832322 1 1
0.0753950866429271 0.0522680636769679 1 1
0.252228786977999 0.228689316289144 1 1
-0.309018497935091 -0.299444568437959 1 1
0.169899333407927 0.175942042629301 1 1
-0.0606372328384251 -0.0655799326322649 1 1
0.0530211671163098 0.0494099574226509 1 1
-0.0768825817791658 -0.070189491977118 1 1
-0.260527917083544 -0.234483204957184 1 1
0.0691354004326859 0.0350555966678538 1 1
0.04291425714432 0.043493924203105 1 1
-0.164492089846062 -0.149746581315935 1 1
-0.0393537689083579 -0.0326552533321684 1 1
-0.119674742008961 -0.128814825030018 1 1
-0.138604788689029 -0.130298226634179 1 1
-0.0275950122776403 -0.0223615005308964 1 1
-0.0691236594116272 -0.0725386056054043 1 1
-0.0516116965291464 -0.0428425601492723 1 1
-0.0368356036633685 -0.0350885395463099 1 1
-0.00199771417109176 -0.0084946003934358 1 1
0.0972267899384377 0.0695247538312193 1 1
0.016846271283392 0.00926353363070588 1 1
0.261539698433857 0.251250770465216 1 1
0.306046406732493 0.292221548913736 1 1
0.227262840101422 0.209296161876313 1 1
0.244889551570647 0.215818295007853 1 1
0.197500682682777 0.182520750701547 1 1
0.138139672799596 0.13502958928356 1 1
-0.00842687012988175 -0.00392524229460954 1 1
0.0250240548546316 0.0122248717257359 1 1
0.0189029926456784 0.0140301960739925 1 1
-0.0760043659630827 -0.0676242510770807 1 1
-0.182571561274965 -0.155482513584702 1 1
0.320455703240326 0.311712078461584 1 1
-0.33326964137797 -0.296487912000845 1 1
0.0665576661180751 0.0560756816726287 1 1
0.257371219332139 0.230951342979922 1 1
-0.00981944856708278 -0.0209690931982489 1 1
-0.0715935965726685 -0.0740391227747268 1 1
-0.0625319017849868 -0.0451515214365188 1 1
0.320404753259103 0.289390301958754 1 1
-0.139433381456473 -0.105991097480349 1 1
-0.382761390374704 -0.334110895599288 0 1
0.0581241061808506 0.0828754725297472 1 1
-0.0320753310920223 -0.0120914003221274 1 1
-0.340397658100334 -0.334093405605141 0 0
0.171636990629444 0.128592910919425 1 1
0.0439306124731091 0.0340890224874537 1 1
0.304375798841185 0.283515696020039 1 1
0.218978615328245 0.208265191540342 1 1
-0.0206906732146914 -0.0189298309930215 1 1
0.0950919362068771 0.0776595452171089 1 1
0.173949305948415 0.15230442195756 1 1
-0.273597437106095 -0.248309223915168 1 1
0.0601299197826178 0.0631617610059599 1 1
-0.0970417878977886 -0.0856896710720553 1 1
-0.145169993513609 -0.159163216349412 1 1
0.0977450134371759 0.0657251634126604 1 1
-0.154640846302964 -0.133389489838935 1 1
0.17716659993599 0.16433736274857 1 1
0.189043257976818 0.196674857904967 1 1
-0.122092969919125 -0.171297529335131 1 1
0.130898300367581 0.151101128630259 1 1
-0.0429367307134484 -0.0304247115845195 1 1
-0.160824759323006 -0.145533096293128 1 1
0.241494344584674 0.22188149921263 1 1
0.316289727365302 0.293528222980365 1 1
0.04611294059254 0.036741121759955 1 1
-0.154672423452666 -0.15528520211869 1 1
0.301398297322357 0.22536084591203 1 1
0.110998797541691 0.121227541860156 1 1
-0.162556962009188 -0.158335158355212 1 1
0.0018679065666784 0.00503450834630918 1 1
0.107716532726439 0.111471856780182 1 1
-0.0374290076152278 -0.0166115991201807 1 1
-0.374809363920288 -0.348094121517997 0 0
0.0649459696477217 0.0565152715001505 1 1
0.00452143328335912 0.00696191436211456 1 1
0.0947925051164728 0.072828726596762 1 1
-0.0142734624975934 -0.0377374108423341 1 1
-0.0500239666230316 -0.0747867303364307 1 1
0.224263052510443 0.209738137385432 1 1
0.130059650700584 0.119981955155467 1 1
-0.236244636477225 -0.230630126787464 1 1
0.0081332443489531 0.00246078167542051 1 1
-0.102056336191918 -0.0870316653580631 1 1
0.299405960875503 0.276820246085913 1 1
-0.236781572334792 -0.206264898991855 1 1
0.0976139804337217 0.11883667330772 1 1
0.0210672443585761 0.0219097601195864 1 1
-0.0556857701037263 -0.0621027032456581 1 1
0.154754530614615 0.145171316413002 1 1
-0.111406628948066 -0.111933364012607 1 1
0.292037078821097 0.260564147506216 1 1
0.0371157882532387 0.0328544889186616 1 1
0.152397795845308 0.18061023920464 1 1
0.166778071777015 0.14982376075114 1 1
-0.23456406811861 -0.239219208210812 1 1
0.105657908859035 0.0960404560261584 1 1
-0.0212934206132713 -0.00313752348040984 1 1
0.0300456551887666 0.0208859708545164 1 1
-0.149938200472993 -0.137252768379387 1 1
-0.0583805508629934 -0.0351590530111537 1 1
0.196819630187663 0.217571812445993 1 1
0.151371854735118 0.149861021016991 1 1
0.00711785217813682 -0.00462043164765107 1 1
-0.031612262260516 -0.0315620591888696 1 1
-0.0920975814795527 -0.0728136263373017 1 1
0.243326534841019 0.236091026634284 1 1
0.251097869264092 0.231677162196445 1 1
-0.0894650424954361 -0.0787933043171101 1 1
0.0574663721716657 0.0545664477797443 1 1
0.0992366129635322 0.0787480871626066 1 1
0.34771730043872 0.31412297334053 0 1
0.129446497285414 0.124374361165479 1 1
0.251162222336629 0.235799174598941 1 1
0.198052753118988 0.170951901609296 1 1
-0.08097985664707 -0.0232050579178376 1 1
0.0964753375706627 0.0742193267650428 1 1
-0.058554862929832 -0.0593305282236161 1 1
0.157079283663808 0.154149817543772 1 1
0.0876239535999037 0.0771644437564048 1 1
-0.00120637573937547 0.0223736400310864 1 1
0.0553922819044296 0.0403748147751822 1 1
-0.0908342425012592 -0.0980359095573791 1 1
0.310545430756591 0.256141861340115 1 1
0.057425599254088 0.0549440884611336 1 1
-0.00522337844479184 0.0190557080802155 1 1
-0.146939241155716 -0.117604067407576 1 1
-0.072393082996211 -0.0747575376401144 1 1
-0.000106756495936392 -0.00690158847312652 1 1
-0.109469548046602 -0.0835471268092138 1 1
0.0211541337603242 0.0212055494531063 1 1
-0.152840364517563 -0.136741625292071 1 1
-0.0317838304969206 -0.00114491454606837 1 1
-0.120451934025926 -0.135316251510004 1 1
0.205554992033548 0.19425331083923 1 1
0.0307083627658099 0.0262545481237667 1 1
0.0806472750234777 0.0640639337071712 1 1
0.0674228105128998 0.0587307891225559 1 1
0.195801177919128 0.176965618386436 1 1
-0.0309074386689426 -0.0330224948137071 1 1
0.0300742317278133 0.019157476697127 1 1
0.264932386075341 0.226413188310298 1 1
0.0221874705737419 0.0416810759247845 1 1
-0.173585789356506 -0.155437913291854 1 1
-0.0954569666672915 -0.071771208428864 1 1
-0.00373327886551275 0.00291793446796233 1 1
0.263055891798927 0.241193102970047 1 1
-0.0499942723577982 -0.0499591368160374 1 1
0.355646936109052 0.318796630980248 0 1
-0.10899593557865 -0.0928675639814266 1 1
-0.0557728706498763 -0.0772725780494544 1 1
0.26251013251741 0.231096834675118 1 1
0.104111733578143 0.0868396333460017 1 1
-0.0545926451360559 -0.0491932851546833 1 1
0.202294568249626 0.194969508418029 1 1
-0.0876403948718068 -0.0901094709993484 1 1
-0.254964090507769 -0.223016361289785 1 1
-0.0381549038926757 -0.0324293187731282 1 1
-0.0231004256493019 -0.0405958403958922 1 1
0.176255424496407 0.158310238260993 1 1
-0.0959607019384604 -0.0918516098018168 1 1
-0.0790499681555799 -0.0744939955245643 1 1
-0.143894448911356 -0.132063310862883 1 1
0.163589153349052 0.149676182111952 1 1
-0.138382765449768 -0.127240278382396 1 1
-0.123675618805862 -0.103736285701998 1 1
-0.220669025787455 -0.202409867415943 1 1
0.282475873458639 0.254759892426942 1 1
0.169759744675386 0.157706243319339 1 1
0.10963646644117 0.0930884466945162 1 1
-0.10922538177126 -0.114274628409758 1 1
-0.104858839221629 -0.0955406819522029 1 1
0.199235880126583 0.196777136271452 1 1
-0.102805325418564 -0.106880096575916 1 1
0.118457777390043 0.0954325760128583 1 1
-0.0444892143307453 -0.0353677716071306 1 1
0.176577422683607 0.164577828168732 1 1
-0.155842490570251 -0.148098219731178 1 1
-0.0269765593926223 -0.032538282301372 1 1
-0.15127762388172 -0.138379556810848 1 1
0.0658329787942769 0.0283536491050464 1 1
-0.248275070871314 -0.222731126094642 1 1
-0.112014950789652 -0.116267888995729 1 1
-0.20410121745914 -0.161897494478209 1 1
-0.046815331027946 -0.042424777228769 1 1
-0.181145036038986 -0.159297963239159 1 1
-0.114930315100801 -0.112417070491045 1 1
-0.286014713848031 -0.255591417339303 1 1
0.207225079724318 0.18987262803984 1 1
-0.136228735313141 -0.111597747511701 1 1
-0.0838390489973174 -0.0811151257310663 1 1
-0.0213818629903182 -0.0348965225592781 1 1
0.218892690385454 0.199461309335655 1 1
0.0397035628114255 -0.0251638409803488 1 1
0.243568370734944 0.209387343557895 1 1
-0.111911096517611 -0.0896885502958165 1 1
0.309523179810542 0.279099096356773 1 1
-0.0114139081349412 -0.0135538247310094 1 1
0.0766709156712763 0.0568875375727121 1 1
0.0885514143667651 0.081420649074241 1 1
-0.240309075222479 -0.21582035467645 1 1
-0.296643934332254 -0.283848232554282 1 1
-0.147990953149735 -0.132654204454037 1 1
-0.0825119357952469 -0.0652718783587275 1 1
-0.369756321242028 -0.355969569204019 0 0
-0.0418921657281886 -0.03921522278758 1 1
-0.221510395169076 -0.200741431933136 1 1
0.117113992632415 0.115613819864604 1 1
-0.0248167497616805 -0.0224575146636448 1 1
0.0196861890718674 -0.00439470510578231 1 1
-0.0790271717613972 -0.0828656416761005 1 1
0.262800355572624 0.232648882254794 1 1
-0.00243144538961286 0.00311833756503933 1 1
-0.00351459397527956 0.0106481607056496 1 1
-0.188438245521362 -0.164806095567686 1 1
-0.162383989356899 -0.151075037475579 1 1
0.0907615536449825 0.08020193974774 1 1
0.102424201385848 0.0922991819151969 1 1
-0.12630069407125 -0.109566130040474 1 1
-0.0546068399557792 -0.0329141108607103 1 1
0.000640919627254183 -0.00344656153744761 1 1
-0.00269536321484345 0.0108340949612209 1 1
-0.00536882793572702 -0.0196248892536513 1 1
0.0428863266679617 0.0415652173146272 1 1
0.278789607403255 0.261580523279165 1 1
0.0808752648281008 0.0802614766525219 1 1
-0.144824515811638 -0.12250136462894 1 1
0.0108463291655463 5.7365418403163e-05 1 1
-0.0584550543991994 -0.0738116652827281 1 1
-0.00573312817999998 -0.00802903956803958 1 1
0.0189185351016801 0.015129893731095 1 1
0.233434624914578 0.191623039613811 1 1
-0.00766415409085678 -0.0132774746429611 1 1
-0.00486998968757924 -0.00874867014872928 1 1
0.113754563567545 0.105851166694187 1 1
-0.143797238209577 -0.125325648503548 1 1
-0.406230156045403 -0.367539762676077 0 0
0.140934217652252 0.13183292602538 1 1
-0.165889875955684 -0.136061812803467 1 1
0.237192761279725 0.26768150436518 1 1
0.0208711661925762 -0.0496943306030042 1 1
-0.191437539022642 -0.159297441666431 1 1
0.0549381526186761 0.0649312370134718 1 1
0.141781087176731 0.114025938720345 1 1
-0.0515473103223292 -0.0480779001434643 1 1
0.0120694145645009 -0.0166823778094067 1 1
0.157212155058836 0.14108722791781 1 1
0.225363369927974 0.2191440945686 1 1
0.0655822752131719 0.0574954940198984 1 1
0.166433883146583 0.140687488193926 1 1
-0.378524661051857 -0.333137331828036 0 0
-0.00485037861959839 -0.0065698479095118 1 1
0.182588516053799 0.168403954844402 1 1
0.0211506648051028 0.0387735479591984 1 1
-0.030550979255853 -0.0327952217613901 1 1
0.111189842906342 0.102353150144897 1 1
-0.0620545419219033 -0.0539382950229291 1 1
0.230602477322294 0.20697534258987 1 1
0.323414989822479 0.291088300646566 1 1
0.108984086707 0.0794077624727087 1 1
-0.136415806788179 -0.122466879372233 1 1
0.0666384798169435 0.0656335433092834 1 1
0.236480921870381 0.207999335114932 1 1
-0.079366960217007 -0.0670520187247839 1 1
0.197391061439764 0.152126743629008 1 1
0.057134434907996 0.05407474121432 1 1
0.258291742124707 0.245884312278004 1 1
0.178639985205671 0.174931997170114 1 1
-0.0478011147771638 -0.0384737928711455 1 1
-0.0115578633851049 0.011549892840042 1 1
-0.157577277739619 -0.126873087297592 1 1
-0.138066361152318 -0.134743926822747 1 1
-0.0268421793071363 -0.0401023936043569 1 1
-0.21183847054957 -0.183284783625662 1 1
-0.157128153122444 -0.154005845729754 1 1
0.0755845416029103 0.065321353043151 1 1
0.052773846181772 0.0454189417861687 1 1
-0.0230870047183203 -0.0398677602298355 1 1
-0.176496047420962 -0.153863978894324 1 1
0.00748260171118152 -0.00167976945869499 1 1
0.00640183045825791 0.00897688739493547 1 1
0.0168518898257315 0.0326196036993991 1 1
0.0962302147054112 0.0959327472088414 1 1
-0.0294535931700644 -0.0329842865952578 1 1
-0.23917698711336 -0.217040133476249 1 1
0.198097715756636 0.174300167888426 1 1
-0.060717433119646 -0.0342851759141707 1 1
0.203236151253387 0.199886125816577 1 1
-0.150101982048389 -0.131848556839253 1 1
0.0140687470346541 0.0119844663202829 1 1
-0.0836746118374716 -0.0616824445584028 1 1
-0.00103706599245162 0.00973818152158956 1 1
-0.00511359702939485 0.0162633278966914 1 1
0.0404788934747891 0.0294677971913763 1 1
-0.10182555798104 -0.0857978310885247 1 1
-0.0270656623496189 -0.00419857308888064 1 1
-0.0507646153306401 -0.0375059927553914 1 1
-0.0842103328929024 -0.0691142821133981 1 1
0.258499511317871 0.237479945717338 1 1
0.215646006446391 0.182403888064818 1 1
0.0858004136326564 0.0933404914562411 1 1
-0.228098636060513 -0.172773432850959 1 1
0.211495972761835 0.183592035240615 1 1
-0.0199543236816278 -0.0104821284372142 1 1
0.466159246565773 0.421333501988313 0 0
-0.138498762780228 -0.122784218999956 1 1
0.0881402779051503 0.0774081951424102 1 1
-0.0510934517655075 -0.0153856122031083 1 1
0.380487520264804 0.338563608765479 0 0
-0.247188860794643 -0.226389163036723 1 1
-0.0375314374662394 -0.0230634421297604 1 1
-0.0365424051324124 -0.0193175097058933 1 1
-0.0590908370284408 -0.0510171336704651 1 1
-0.36916679221399 -0.339268104833797 0 0
0.124660447019247 0.116396539912032 1 1
0.104734640778868 0.107173520675006 1 1
-0.0317979361154358 -0.0238813863401363 1 1
-0.144824907461566 -0.126280726569609 1 1
0.189438542472917 0.166747195544285 1 1
-0.187734215043996 -0.180038756815681 1 1
-0.126340451148864 -0.113789661272122 1 1
-0.0981559937608696 -0.111373235337702 1 1
-0.0205624344749365 -0.0207090291434952 1 1
0.117915640576954 0.109869556426427 1 1
-0.141128028116551 -0.120376967668401 1 1
0.0924198825215802 0.0896953353581892 1 1
-0.125819177477395 -0.109364320011339 1 1
0.564193069577992 0.501202117042623 0 0
0.000372872441621187 0.025723130650721 1 1
-0.122544362048016 -0.118895768302398 1 1
0.18363429689532 0.173688735211656 1 1
-0.0883760916462735 -0.0594009349944208 1 1
-0.0463422225189877 -0.0540297009332281 1 1
0.135322015624449 0.126730529138319 1 1
-0.111452724095438 -0.107955060027343 1 1
-0.0653274200508059 -0.0382485152821806 1 1
0.242884878082765 0.237061232188355 1 1
-0.314720279570396 -0.275959417468384 1 1
0.0934166030479275 0.0915592215424967 1 1
-0.237004838169615 -0.198915825077818 1 1
0.0857383889484829 0.0721650958979851 1 1
-0.188223926288679 -0.173214917800912 1 1
0.0533281469636057 0.0482116813417828 1 1
0.308698908416855 0.27731748585149 1 1
0.0909016609472178 0.0856303893603579 1 1
0.031172399899541 0.0335153813001479 1 1
0.018960339279641 0.020431453514926 1 1
-0.138223320926613 -0.117529365969091 1 1
-0.117187048590403 -0.114252298523792 1 1
0.42488596441547 0.392220845202883 0 0
-0.081933431749674 -0.0681690289699469 1 1
-0.000752051398731787 0.0210941765821123 1 1
-0.0164878464288071 -0.0105099504471904 1 1
-0.345803656961938 -0.30913736283222 0 1
-0.185958306184962 -0.187489448756453 1 1
-0.208873745512147 -0.206917766669037 1 1
-0.0556870516886515 -0.0540184028625492 1 1
0.164924511405334 0.148259256101379 1 1
-0.240853266403267 -0.233902937934632 1 1
0.0208606006498854 0.0194445860970528 1 1
-0.201292024822653 -0.182198874713932 1 1
0.403762677434213 0.380404499598688 0 0
-0.160796560561363 -0.136333539515891 1 1
-0.148544397626309 -0.137857613146991 1 1
0.151316944626866 0.163031963408718 1 1
0.271996619441039 0.249439170542442 1 1
0.0480490642233917 0.0411743359899884 1 1
0.241233842565333 0.216436886902118 1 1
-0.105278902735309 -0.0832414683687766 1 1
0.0628586723397742 0.0395101800669702 1 1
0.230010803787792 0.225527961346775 1 1
-0.175095189060653 -0.146911307206235 1 1
-0.0375987792848539 -0.0297738480775542 1 1
0.506389412941067 0.467414968468493 0 0
-0.0804115162962984 -0.0616416011381227 1 1
0.0133811656456987 0.00658945481235484 1 1
0.0405412719623464 0.0654405590349294 1 1
0.117993108643201 0.117117664404149 1 1
-0.245959621374643 -0.225160611369566 1 1
0.168492252396862 0.158700255783796 1 1
0.0882072858197867 0.0856714118656752 1 1
-0.0867166150516788 -0.0820207065373363 1 1
-0.160234054734962 -0.150301339736461 1 1
-0.00565901461301033 -0.0020073352064334 1 1
-0.0218029609182505 -0.0317599394269076 1 1
0.0288344868030506 0.0277034996810224 1 1
-0.30207669624635 -0.294830717345872 1 1
-0.0227672798260111 -0.0229177960197102 1 1
-0.18441664699978 -0.154490015416756 1 1
0.0927872981517941 0.0744450568293892 1 1
0.181358372980387 0.166242763885901 1 1
-0.0102523207452078 -0.0164225382965633 1 1
-0.27149078112706 -0.236315928199494 1 1
-0.0436269912309037 -0.0386223555191499 1 1
0.24290940755372 0.205140264465911 1 1
0.146398774208874 0.126622947914257 1 1
0.145882109312788 0.128069404940727 1 1
0.169851336527505 0.151553292155655 1 1
0.219144668935597 0.202997472004174 1 1
-0.0714950272054243 -0.0624110966348196 1 1
0.129132654497461 0.105564972491939 1 1
0.0589959172801431 0.0442960190196257 1 1
-0.00908148737676798 -0.0159459361705652 1 1
-0.0469194863156353 -0.0426145524926152 1 1
0.241483110257887 0.21814752961906 1 1
0.233221777691678 0.194344904455552 1 1
-0.0437104559827099 -0.0207300991936102 1 1
-0.0443837646079237 -0.044193571664412 1 1
-0.233264755309768 -0.215591217568833 1 1
0.227302209535956 0.191682463971571 1 1
-0.324059472240078 -0.282748447757589 1 1
0.0169102388243233 0.0113284276598556 1 1
0.0819500228858074 0.0531712579766424 1 1
-0.0936806751014424 -0.0913653949439052 1 1
-0.128914748489642 -0.100774599206346 1 1
0.115821126198382 0.096777472790136 1 1
0.467753156109701 0.425174669937895 0 0
-0.271725506135422 -0.259958041725401 1 1
-0.341155894889678 -0.300019079925639 1 1
0.301397874504051 0.273952714012216 1 1
0.0734302531704998 0.0603044102686232 1 1
-0.0236479334749026 -0.0159718371205837 1 1
0.271731092957475 0.266484998298191 1 1
-0.148246119551829 -0.115959514568485 1 1
0.276736170947181 0.259327957582457 1 1
-0.101615950054302 -0.108179752205846 1 1
0.0910169897702025 0.0736253152430459 1 1
0.216752386522698 0.201058813785793 1 1
-0.0451938255143649 -0.0203963513143215 1 1
0.133019760520184 0.109939329481468 1 1
0.113865956344761 0.114070305467876 1 1
-0.182249204575585 -0.147750532631975 1 1
0.247548246023658 0.242273302323983 1 1
-0.135182249307222 -0.118329519879849 1 1
-0.254504445605154 -0.224525878072092 1 1
0.132280282451073 0.0983228644492534 1 1
-0.22418395375906 -0.189130435307076 1 1
-0.583435721205284 -0.479824526445666 0 0
0.151701375577608 0.121540692898468 1 1
0.209764437765996 0.190917786416692 1 1
0.0249552181999225 0.0203468657471531 1 1
0.204867835072139 0.171610632078829 1 1
0.0108805578037208 0.0237943154180379 1 1
0.0464179334858411 0.0144152127709542 1 1
-0.241854493690741 -0.214611447154371 1 1
0.0820827351298829 0.0815602518375592 1 1
-0.00626568540623831 -0.000653065914415347 1 1
0.314953248367111 0.28921936343415 1 1
0.0443782661864971 0.0372675346553273 1 1
-0.275149664913403 -0.276863436931402 1 1
0.152257388749166 0.137814277693118 1 1
0.0894146131309302 0.126594980820647 1 1
-0.236695587620154 -0.204646056323796 1 1
-0.235878308575086 -0.227802076012293 1 1
0.287268585878867 0.237060886374235 1 1
0.0720525916423357 0.0700264116444951 1 1
-0.501353540399347 -0.451182882977685 0 0
-0.0139678774733984 -0.0109685059746257 1 1
-0.00703264472003922 -0.00733490234516151 1 1
-0.0660003327695102 -0.0567404919168867 1 1
-0.319099002858481 -0.292986984547957 1 1
-0.0613048284218348 -0.0436064903805141 1 1
0.230001946197588 0.206764865694511 1 1
0.00642740126234979 -0.00933772479522457 1 1
-0.191695113406363 -0.185022626216726 1 1
0.245541120483086 0.234814249449501 1 1
0.304836750412105 0.257206798424397 1 1
-0.0869474468888957 -0.0555796978684956 1 1
0.101359380818434 0.0937118156627617 1 1
-0.214489339658526 -0.201649898909306 1 1
-0.240238103697827 -0.215541239257827 1 1
0.426850583923486 0.355693573756651 0 1
0.151453483793203 0.185222974807145 1 1
0.055165272195609 0.051173324343088 1 1
-0.0568418908370249 -0.0503372436854946 1 1
-0.124805755835044 -0.101208078593936 1 1
0.0834210051803627 0.0803196133357274 1 1
0.301407320634926 0.28378082024899 1 1
0.00986532688586573 0.00703058249926686 1 1
-0.00497311353940039 0.00571575122603778 1 1
0.469917426050455 0.440319044659298 0 0
-0.050534950273433 -0.0471391143063335 1 1
0.036755793888189 0.00586382452650594 1 1
-0.0691106832774353 -0.0466934263482424 1 1
-0.0751358334624372 -0.0700681844755571 1 1
-0.12585686257792 -0.128472952014996 1 1
0.082038927026628 0.0860902563836461 1 1
0.157216776597701 0.125674289573066 1 1
0.00690844859085133 0.00410681058597031 1 1
-0.18943831727961 -0.196957874589306 1 1
0.249144300968737 0.206467424724826 1 1
-0.255600322836475 -0.25126104675548 1 1
-0.0579838853915939 -0.0533241258007434 1 1
-0.073671421540984 -0.059575016801928 1 1
0.388094001019354 0.381360171614476 0 0
-0.0526702322778516 -0.0583436638101593 1 1
-0.13315020770684 -0.127401276964285 1 1
0.14652349621961 0.137831144857694 1 1
-0.163369295616769 -0.147985883288481 1 1
-0.22830597738391 -0.1949447636429 1 1
0.050370901718332 0.0471242720145795 1 1
0.184669970143248 0.15690880908507 1 1
0.13424315034856 0.132488067580016 1 1
-0.0417996103968501 -0.0029939096906829 1 1
-0.22940004747851 -0.225749577688027 1 1
0.296635673104163 0.277488705031687 1 1
-0.340501881763945 -0.315640683315325 1 1
-0.0619819918880407 -0.059450823525083 1 1
-0.260224480877678 -0.244922334564941 1 1
-0.0325834768181747 -0.0295108930947082 1 1
0.0576935483794037 0.0507150980129743 1 1
-0.103696837216978 -0.0904785150127112 1 1
-0.123790187318705 -0.121640464433391 1 1
-0.16619750420153 -0.169800187220963 1 1
-0.153329418092845 -0.119379243163186 1 1
0.107488137978087 0.0946647709144583 1 1
0.17568802381354 0.173166585653572 1 1
-0.158227230187181 -0.165526442576444 1 1
0.24387714434236 0.207094385276979 1 1
0.0692505165940922 0.0669895203723434 1 1
0.0867638192682219 0.0655641317421163 1 1
0.186116055470626 0.155932128394534 1 1
0.316712234546151 0.293838070971981 1 1
-0.07917729180424 -0.0757392989196331 1 1
-0.0791893971682386 -0.0711587307886871 1 1
-0.225647639627429 -0.205933629545188 1 1
0.182585666584528 0.164110768423358 1 1
-0.281527688229157 -0.26191000709729 1 1
-0.10999351861917 -0.0955480813399768 1 1
-0.0226404408420245 -0.00391662330180075 1 1
0.159058670578905 0.164591251318683 1 1
0.164924716338633 0.139908017897356 1 1
0.0282100325729531 0.0336291634334599 1 1
-0.0292464896611067 -0.0178365103875464 1 1
-0.0811942076771199 -0.0633226007992628 1 1
0.223746058675667 0.179166134783653 1 1
-0.239599573652934 -0.21118684695178 1 1
0.167016123681861 0.128202360667326 1 1
0.229723463977252 0.23377100893137 1 1
0.235407333199928 0.222045740496245 1 1
0.04225981524289 0.0204240937369137 1 1
-0.130956738187736 -0.113304378788093 1 1
-0.164022247133103 -0.132396150815312 1 1
-0.271926418003036 -0.257960497708161 1 1
0.0575885678613839 0.0319634032041972 1 1
-0.138431502789473 -0.128723147811533 1 1
0.369098958045049 0.336224101267157 1 1
0.0712857223280146 0.0495421685343263 1 1
0.198350875731763 0.193503781768734 1 1
0.154817972529285 0.143325732376022 1 1
0.0832610589341964 0.108998182463011 1 1
0.014609493552266 0.0132357160527052 1 1
0.0268665433018743 0.035077691396906 1 1
-0.407373092285908 -0.368617154821373 0 0
0.201474268312464 0.200494742237775 1 1
-0.253043937823798 -0.215037613515684 1 1
-0.152860672352292 -0.158900094994535 1 1
-0.0902953084394927 -0.0850983730853136 1 1
0.143742564267163 0.123813961108404 1 1
0.084084019995813 0.0749117647450452 1 1
0.0694753061760572 0.0475964212729382 1 1
0.0586979160136963 0.049047782770502 1 1
0.0185864054624985 0.00563050855380135 1 1
-0.212547290291433 -0.188704619162542 1 1
0.134990859059523 0.127067991102695 1 1
0.0101819022672747 0.0220057141737066 1 1
-0.131642328243737 -0.0886481781462303 1 1
-0.143343051572705 -0.129559695883294 1 1
-0.184794912820482 -0.13289639682945 1 1
-0.106828608000857 -0.0993165409135158 1 1
0.108154931917696 0.113384777573008 1 1
-0.136504975180999 -0.126168889584501 1 1
0.0720927449025326 0.0626108216741136 1 1
0.130407085907588 0.121492654617396 1 1
-0.152564528554562 -0.131537119079984 1 1
-0.0337928494548643 -0.0407841290512427 1 1
0.061501531354899 0.0425203816384122 1 1
-0.0106657793901992 -0.0318918962133305 1 1
-0.288060341618384 -0.227069374530636 1 1
-0.498344312107414 -0.435886965256322 0 0
0.00500642983824509 -0.00230896106181941 1 1
0.368118629784036 0.301797247075326 1 1
-0.418819226889386 -0.366609155632237 0 0
0.0488919039680738 0.0249277647882694 1 1
-0.121245731111177 -0.11125287451633 1 1
-0.154548055495419 -0.15249723225778 1 1
-0.0307879812345218 -0.0183273335004505 1 1
0.205785791628023 0.207216828542536 1 1
0.129520687686483 0.0922008451251489 1 1
0.416613765760483 0.383715306448702 0 0
0.157734304864924 0.154144994948214 1 1
-0.0541945248010193 -0.0578482577347232 1 1
-0.275856644883118 -0.257903296125224 1 1
-0.0503073403310128 -0.0544230916123737 1 1
0.0618247917037534 0.0292889839658592 1 1
0.0295470462298458 0.0364429412601359 1 1
-0.0845903535947032 -0.0709232548411208 1 1
0.174469405821718 0.151579249698777 1 1
-0.0691222054786752 -0.0736950156476504 1 1
0.00948641514315484 -0.00119659884383123 1 1
-0.206983429092481 -0.211645675705187 1 1
-0.134358648925242 -0.123414336405195 1 1
0.202309641910453 0.163149757584931 1 1
-0.30616503547253 -0.269641352647552 1 1
0.0574085331756399 0.0521345704846401 1 1
0.157546632034691 0.135100159104009 1 1
-0.0920398545086465 -0.0704858957741246 1 1
0.312736500315559 0.271537508112523 1 1
-0.0152214796911033 -0.0308824778567044 1 1
0.1770458600116 0.174675042001367 1 1
0.268700357431268 0.249787250781586 1 1
0.100569655173152 0.0894954940129538 1 1
-0.0974899425972778 -0.108794085241718 1 1
0.116113367445619 0.107039320753445 1 1
0.268164933481246 0.25666963995884 1 1
-0.153157779360828 -0.136117032850128 1 1
0.289184772130527 0.265207339497948 1 1
-0.309431768203871 -0.273948665378866 1 1
-0.114285634017375 -0.0947272693715989 1 1
-0.0415147079719773 -0.0277964909020769 1 1
0.0461479812867549 0.0497548048177313 1 1
-0.219008652700178 -0.197087572946375 1 1
0.0881650092729157 0.0354825568387383 1 1
0.241861353669926 0.216269917673066 1 1
0.0502981108947544 0.0346585411545611 1 1
-0.0363013005106099 -0.0318175841573552 1 1
-0.024858141748329 -0.0458978954347459 1 1
0.185132290273642 0.158041197874774 1 1
0.101930045558223 0.105346975473548 1 1
0.0131699138711213 0.0229350688522421 1 1
-0.220181381509494 -0.22079534839009 1 1
0.0283630733033855 0.0264569648663306 1 1
-0.195346105948235 -0.169991767738002 1 1
-0.0799315366208459 -0.0566840152653246 1 1
0.0977811908271647 0.112770667069315 1 1
0.266807858098136 0.223686306274218 1 1
-0.0495876600469644 -0.0807784211069196 1 1
-0.373570303953593 -0.355458682666981 0 0
-0.326490310084136 -0.286184553357382 1 1
-0.0181614467231788 -0.0220820007236638 1 1
0.0188573773867713 -0.0176958484500173 1 1
0.205231394985322 0.178861687760278 1 1
-0.275784491944299 -0.273266784129859 1 1
-0.12167465860052 -0.143643112593697 1 1
-0.00753578434418629 0.000780413186369573 1 1
-0.0357152822010537 -0.0164245103149409 1 1
-0.0232030130400952 -0.0103270874960409 1 1
0.252528092562659 0.236012205355186 1 1
-0.193679402816074 -0.173132087797167 1 1
-0.131157219269616 -0.120186503933496 1 1
0.0486084522671924 0.0574258113613981 1 1
-0.0147031892062097 -0.0289276611540806 1 1
-0.228503960255593 -0.198467853270949 1 1
-0.0365709292019825 -0.0609934054956441 1 1
-0.0174827749366531 -0.0111350549924913 1 1
0.0614815252641042 0.0644240235087974 1 1
-0.0160440921678907 0.00426616883938519 1 1
0.0971864602669818 0.0847705994478872 1 1
-0.00231847551000174 0.00703851877457807 1 1
0.0700011055375414 0.0475738828129032 1 1
0.0594266033553917 0.0705563794962456 1 1
-0.23849276549169 -0.198864050890182 1 1
-0.0660196967141162 -0.0533014508692885 1 1
0.0387805180719189 0.022086533611033 1 1
0.0179242022220779 0.0109020555198686 1 1
0.197138747879539 0.202590642287298 1 1
-0.0799143057890233 -0.0772324215745866 1 1
-0.132664802055294 -0.10264670672101 1 1
0.287828379822592 0.253842906706831 1 1
0.181726192163319 0.179647537273427 1 1
0.19979407136622 0.182874786664505 1 1
0.100554588262412 0.110859205811064 1 1
0.024283855553844 0.019611560959987 1 1
-0.0985402504572616 -0.0745517862394145 1 1
-0.103500241293505 -0.0914850005826161 1 1
-0.279951867330217 -0.249575442828468 1 1
0.0811562991050299 0.0572223313734801 1 1
-0.344249808910067 -0.307313198601644 0 1
0.0817102732667151 0.0711714212407861 1 1
-0.276773010447986 -0.262898526311583 1 1
0.0928115279743607 0.0832225154665649 1 1
-0.110718265268818 -0.104247978429153 1 1
0.228467673917652 0.218782969456552 1 1
0.178348884063524 0.156663167924154 1 1
0.091013252726702 0.0586487210596947 1 1
0.238478312266954 0.220022230330723 1 1
-0.00272453502823506 0.00415699114010835 1 1
-0.32623078146935 -0.302799526179303 1 1
0.00285373818249918 0.010295841409749 1 1
0.130183545502072 0.131415093286528 1 1
-0.0140694022298544 -0.0125275621204323 1 1
-0.231040566616305 -0.213134321899526 1 1
-0.323804276917196 -0.285354554674758 1 1
0.0116958095653818 0.00816871511304346 1 1
-0.345484645640885 -0.294310229807305 1 1
-0.170282952591036 -0.168945016140177 1 1
-0.120213272551569 -0.110579142479417 1 1
-0.193086992085135 -0.172895496639099 1 1
0.167025185005425 0.140395399520341 1 1
0.167691058711259 0.150679154161434 1 1
-0.202651921615109 -0.186383951770799 1 1
-0.109565604706976 -0.1170427607114 1 1
-0.124107329025609 -0.112825146838641 1 1
0.0415843185434519 0.0274700631841609 1 1
-0.100065158754652 -0.088292188456643 1 1
-0.134741171694439 -0.109206784524163 1 1
0.388915921317216 0.34396817176947 0 0
0.128762618647984 0.115079560986354 1 1
-0.0217734774234637 -0.0374218915330831 1 1
0.082526771174818 0.0704642551230488 1 1
-0.0388290620988864 -0.0480810251088718 1 1
0.0686484075787132 0.0680081114372844 1 1
0.233842853576283 0.215368419439688 1 1
0.216692766083966 0.204404270297369 1 1
0.154083275203871 0.137934219087463 1 1
0.135499137705075 0.12423796166354 1 1
0.0604200543931839 0.0625897716651945 1 1
0.176930429034213 0.177713343643265 1 1
-0.0940457812073929 -0.0771803175525165 1 1
-0.338379416929745 -0.319974053548355 0 1
-0.500852060988773 -0.465656002652181 0 0
0.0741074220699941 0.061027277206318 1 1
0.22146218290638 0.234906180616192 1 1
0.1876073406188 0.169591865381232 1 1
-0.0395632085878059 -0.0315658650673337 1 1
-0.113317957428359 -0.103965924392374 1 1
0.156259007557668 0.168651805414925 1 1
-0.00830494799433459 -0.0191926794586281 1 1
-0.081098004533617 -0.0774291706078605 1 1
-0.165903582645929 -0.154153366891269 1 1
0.210122695513734 0.179648422842707 1 1
0.101453762215421 0.10846981451929 1 1
-0.018346401498669 0.0103215175358214 1 1
-0.292025085615102 -0.280495826925905 1 1
-0.148873968127289 -0.0997167971016806 1 1
0.247962313872798 0.235747097866344 1 1
-0.265235378796473 -0.238509926810634 1 1
-0.065649406071656 -0.072521425055206 1 1
0.0944219099872216 0.0800307091748927 1 1
-0.0635587771004444 -0.0645268744509218 1 1
0.267061755582719 0.238218617307299 1 1
0.196534255572326 0.170247817491007 1 1
0.0402190376064529 0.060508597860833 1 1
-0.0308661231108744 -0.0699108167179337 1 1
0.0308962955230911 0.0368518033172527 1 1
-0.27663733859693 -0.245464175396721 1 1
-0.181028050633617 -0.1675322513136 1 1
-0.005910782147837 -0.0121703886756103 1 1
-0.0253375097308898 -0.0316326890239347 1 1
0.178383742851863 0.158819129573835 1 1
0.115981617283228 0.0988928330121041 1 1
0.208453531326078 0.182852018419156 1 1
0.12719057966715 0.120855310774613 1 1
0.115603271765216 0.100637707196183 1 1
0.0451094097611992 0.0365396915054679 1 1
0.309586571591092 0.251533879117605 1 1
-0.0148003093105499 0.00438734956820482 1 1
-0.0172120731938363 -0.00436124134880909 1 1
-0.160379297667188 -0.150836498976363 1 1
-0.222336025177282 -0.211097659185296 1 1
-0.197172369840243 -0.184135036899211 1 1
-0.00369506536982293 0.00571419423146272 1 1
0.365729091301513 0.329560459586458 1 1
0.196404042167164 0.179135101881749 1 1
0.182057481237228 0.169283591314634 1 1
-0.071675458932688 -0.0654099091574816 1 1
0.339819948706834 0.326819418710851 1 1
0.0746328341480644 0.0822222148234182 1 1
-0.302746186487457 -0.251089490569968 1 1
-0.0619026024382312 -0.0620502732856629 1 1
-0.177301215033985 -0.149209096218111 1 1
0.0797721269960799 0.0864965680798637 1 1
-0.272897821700985 -0.255953456398401 1 1
0.0491209825922722 0.0449673535213346 1 1
-0.0272317607964781 -0.0363287785900796 1 1
0.00892508721410121 0.0259318377198066 1 1
-0.0764923998786721 -0.073355467936619 1 1
0.0335810306656068 0.034392559948445 1 1
0.261568469623971 0.221205441157696 1 1
-0.0582805327725077 -0.0408146991301644 1 1
-0.0605039611712919 -0.0582882402627875 1 1
-0.0462041031479648 -0.0458318284042305 1 1
-0.0795182142962753 -0.071509120904015 1 1
0.0586721596639852 0.0487887981586318 1 1
0.0472714983453888 0.0213071801431646 1 1
0.384178093135143 0.36091591327586 0 0
0.0096374155085274 0.0141067506125931 1 1
-0.0320368458293929 -0.0345036082251222 1 1
-0.207322154932174 -0.1930108901645 1 1
-0.0390171631888762 -0.0534165368469902 1 1
-0.00275280810587615 -0.0123826539568627 1 1
0.255389527800872 0.215710840171054 1 1
0.262872742767232 0.246787974159839 1 1
-0.0287998197041759 -0.0450274234087062 1 1
0.182521095302947 0.153771479464863 1 1
-0.123015497916994 -0.117905621096174 1 1
-0.0178836778419866 0.00417729830203625 1 1
-7.94958577667454e-05 0.00126846064265489 1 1
0.0959237684267695 0.0784579909454811 1 1
0.0940875551016279 0.0786673905003559 1 1
0.168935742253994 0.142323120883383 1 1
-0.0446949728126992 -0.0304141622434403 1 1
-0.33634852337607 -0.267611022167289 1 1
-0.0208582712772731 -0.000204630422767679 1 1
0.0983461568306247 0.0726007428813715 1 1
0.0923521327988004 0.0807677015157887 1 1
-0.0910347443406482 -0.0957022808852797 1 1
-0.0344366668435607 -0.0538302009927665 1 1
0.128083612843735 0.127728331277124 1 1
0.0374711176447142 0.0158685480540073 1 1
0.182547998089179 0.157300126788424 1 1
0.2764653437252 0.271928303939976 1 1
-0.161214039067014 -0.161682507651877 1 1
-0.22247934795689 -0.189099849041109 1 1
0.0131395870004633 0.0108567158644634 1 1
-0.0482028124373648 -0.0363315972241906 1 1
0.0542042641464102 0.060872720537453 1 1
-0.2682327886222 -0.23577702414584 1 1
0.0919003816647418 0.0773088109999473 1 1
-0.142820117698038 -0.117154560689466 1 1
-0.0460334052789807 -0.0270886699363605 1 1
-0.117469139246043 -0.12526088079102 1 1
-0.148504746054145 -0.147127833830095 1 1
0.0970138126765187 0.103633561325094 1 1
0.137936362158023 0.13623574513204 1 1
-0.239635310975459 -0.209180004820772 1 1
-0.112468261216771 -0.117058197670001 1 1
0.00850578218045138 0.0295192724259849 1 1
-0.258870527512284 -0.239440772731225 1 1
-0.136493413770682 -0.120899301114355 1 1
0.128816328501577 0.116269239321516 1 1
-0.242698787617847 -0.229958326983286 1 1
0.0309907970005523 0.0479710071357286 1 1
0.175973457384467 0.159956409336078 1 1
0.236677244763322 0.202624259018057 1 1
0.369866753674606 0.339588179542165 1 1
-0.0953504227349222 -0.0728116350985721 1 1
0.209453945341563 0.211408541667779 1 1
-0.118533610541425 -0.0974517422058195 1 1
0.0227613329860157 0.038632232382837 1 1
0.0663618481848688 0.0667191737511704 1 1
-0.230333113529237 -0.239155605879412 1 1
-0.139648190597573 -0.144921515238777 1 1
-0.348068400443535 -0.317761352268425 1 1
-0.275350500411677 -0.234187773579255 1 1
0.0628139544300538 0.0774877456375913 1 1
-0.174917150234408 -0.150714843577199 1 1
0.0924801798179931 0.0577596781068051 1 1
0.0429478964350399 0.0334152451489269 1 1
0.00388163683091919 0.0186455398653881 1 1
0.106614566462249 0.109041403515014 1 1
-0.130175508855789 -0.101730295630304 1 1
-0.0268221995081271 -0.0113601148691144 1 1
0.0197144545847715 0.00933234722956328 1 1
0.125721899982886 0.125646779453402 1 1
-0.0266576351583388 -0.0169927067286021 1 1
0.0617910293342076 0.0505386096978233 1 1
0.216112616414932 0.202865795972997 1 1
0.0595041428952621 0.0584647163821347 1 1
-0.233412447174101 -0.212130916129915 1 1
0.0473668490644934 0.0639344429297545 1 1
0.107597095196132 0.0931345731280988 1 1
0.150553287221891 0.141718975064531 1 1
-0.29697628126561 -0.283529131583398 1 1
-0.0393126257728077 -0.0390831910571207 1 1
-0.0256158285069148 -0.0115776712073084 1 1
0.0955408937861578 0.0852669102561434 1 1
0.269993541796717 0.247485412719422 1 1
-0.315848712919476 -0.268455601236684 1 1
0.1589938605834 0.156084230063627 1 1
0.345805953946654 0.309099054672199 0 1
0.0782725758904744 0.0782269584081604 1 1
-0.0440382487667075 -0.0471808370223222 1 1
-0.0545734744461294 -0.0305301422987603 1 1
0.0554085865723871 0.0528302902492592 1 1
-0.357221302297123 -0.327198397452073 1 1
0.12445403851187 0.0981868940142695 1 1
0.139682061160265 0.120978794570494 1 1
-0.0719750989605389 -0.0795081568044538 1 1
-0.147115617881757 -0.134380130605951 1 1
-0.139095052892202 -0.117312108385267 1 1
-0.141762796562732 -0.144814720573397 1 1
0.06584195708456 0.0603987489568885 1 1
-0.0402584535149533 -0.0406989637806832 1 1
0.196110676389346 0.174830033318405 1 1
-0.088498354967929 -0.086713753002966 1 1
-0.148925782590306 -0.141894304417005 1 1
-0.36631236828489 -0.331023092015925 1 1
-0.252269591534581 -0.212604220178971 1 1
0.211402377555336 0.173154618635125 1 1
0.088963956317104 0.048690022637592 1 1
0.00458644341793164 0.0187836996329779 1 1
-0.00850325646056894 -0.0222302852482544 1 1
-0.0747760305160512 -0.104632861364938 1 1
0.145999023227585 0.142711691594506 1 1
0.0969895092886282 0.0873154446992133 1 1
-0.162129324161643 -0.164731544255125 1 1
-0.116103739395179 -0.127715602418051 1 1
-0.163125049071563 -0.142677752066328 1 1
-0.273463186431121 -0.267243594844015 1 1
-0.000260769545875943 0.00850666704430639 1 1
0.0535313480425144 0.0494415472005549 1 1
0.035781190258262 0.0366457410521299 1 1
-0.120656020214694 -0.115387377329366 1 1
-0.0926036137593542 -0.100783815666454 1 1
-0.135418868876209 -0.151307698276722 1 1
0.312164441092963 0.267138636266366 1 1
0.268609403217802 0.237341148552374 1 1
-0.104335845260321 -0.11120966154376 1 1
0.0526473774311499 0.0366686748289032 1 1
-0.0484808839923688 -0.045092688126922 1 1
0.295887613687204 0.265425680494049 1 1
-0.212197720843628 -0.21824076056182 1 1
-0.0171295880761713 -0.00682245276342188 1 1
0.125746028495668 0.102583478095657 1 1
-0.0962001111687535 -0.0762232890702231 1 1
0.142084479853235 0.125905809128804 1 1
-0.147649531508488 -0.133033049290509 1 1
-0.061477458605606 -0.0529641709439654 1 1
-0.0814944471172099 -0.0766153027322679 1 1
-0.096006441383503 -0.103619125602669 1 1
0.0942733832196086 0.0897266535427858 1 1
0.126949086634295 0.122859271558534 1 1
0.0980004400882732 0.0828169162794385 1 1
-0.138662477263949 -0.136516296160241 1 1
-0.290844715096183 -0.249576958985212 1 1
0.223693318128033 0.19334770219556 1 1
-0.271167822857377 -0.223081413016651 1 1
-0.289741102932156 -0.249729932583511 1 1
0.172018051713573 0.132699786142338 1 1
-0.0586007345198357 -0.0549298736766896 1 1
0.24614404514198 0.213844571061857 1 1
-0.143294526589394 -0.129071794422162 1 1
-0.278586498883576 -0.252326875881613 1 1
-0.0128135459454806 -0.00636617209090275 1 1
-0.153592826674152 -0.122899096265181 1 1
0.100828787463217 0.0991799243078123 1 1
-0.310314156366497 -0.287805901084258 1 1
0.0344080597464793 0.0709865142907373 1 1
-0.298212038256197 -0.233394827122404 1 1
-0.196682058229669 -0.154210265504842 1 1
0.1603760465908 0.161870836587 1 1
-0.053640288309612 -0.0395401666703775 1 1
-0.146468063818923 -0.131692667444996 1 1
0.492324940664409 0.438654701915649 0 0
0.140437290041993 0.122992526604882 1 1
0.138082434578063 0.133434534618218 1 1
0.0698420314621934 0.0694111163478018 1 1
-0.270406481799114 -0.230542276054548 1 1
-0.253110643273941 -0.232805179602813 1 1
-0.0590804337414133 -0.0306819749585116 1 1
0.176135288774203 0.152905354814956 1 1
0.121287827639587 0.0966468635287649 1 1
-0.382386993696958 -0.359093939706638 0 0
-0.119293895654591 -0.105066585630628 1 1
0.0661132435258218 0.102642602832621 1 1
0.147141332156808 0.142938186259711 1 1
0.206517890801815 0.169811554334366 1 1
-0.0864762745415964 -0.0634299184837339 1 1
-0.0546633045849022 -0.0536116540083219 1 1
0.203890858882983 0.185195250323058 1 1
0.0747741319421435 0.0621650346998997 1 1
0.231974647699334 0.219843799190917 1 1
0.161487145189766 0.146223656016981 1 1
-0.125931420010878 -0.10541417359677 1 1
0.0225610239640206 0.0185023066223983 1 1
-0.0306553907667329 -0.0279935765935965 1 1
-0.165202747747397 -0.147915414909642 1 1
0.0165621343734758 -0.0154447648497782 1 1
0.272228858419246 0.251090690553978 1 1
0.0480910033777829 0.0243807756602167 1 1
0.101788142822083 0.0693697192067605 1 1
0.253616079700879 0.21960600519367 1 1
0.0169187008942673 -0.00267968607108419 1 1
0.034144717081029 0.0615793889747203 1 1
0.0927406251483904 0.0817246307525675 1 1
0.243097513284402 0.20035160874075 1 1
-0.243293482914883 -0.222571886856184 1 1
0.248955001072125 0.232867055094579 1 1
-0.154349258227291 -0.100353995239155 1 1
-0.220719435321172 -0.193993359058451 1 1
0.275490547691037 0.23761838701825 1 1
0.310770463984156 0.283401567086918 1 1
-0.165972139156866 -0.15622809368227 1 1
-0.0225849334414512 -0.0322449954308746 1 1
0.115125713067991 0.116024871359914 1 1
-0.124713620068181 -0.123853134312682 1 1
-0.00842661765874923 0.00882329907567585 1 1
0.0045829190598919 0.00561042420455064 1 1
0.0918587484897013 0.0588526766848607 1 1
0.0586216269835549 0.0323973046998654 1 1
-0.0486725026903155 -0.0405272549931525 1 1
-0.094612757727107 -0.0495858678066969 1 1
-0.175024053645502 -0.159452070385437 1 1
0.100073812199238 0.0759351661415264 1 1
0.112736992291836 0.0994534726432278 1 1
-0.133345383852645 -0.127989263856357 1 1
-0.230770623298752 -0.212656386119408 1 1
0.073283961789521 0.0910893357865649 1 1
-0.192146581771477 -0.17344653500825 1 1
0.234629406737002 0.212967049717945 1 1
-0.196954000732325 -0.171119979310289 1 1
-0.0791994961180774 -0.0794298236220016 1 1
0.0125121940180537 0.000189767179990894 1 1
-0.0210741076589276 -0.0269312899534919 1 1
-0.136205952644343 -0.117046654025363 1 1
0.0700041315913789 0.065016118562626 1 1
-0.0103288637545789 -0.01633957888856 1 1
-0.0440920813692376 -0.0346147733249897 1 1
0.431654951044119 0.402814437995004 0 0
0.0725852968823742 0.0846168493915408 1 1
0.0231405127843972 0.0320605194148093 1 1
-0.00873893256535301 -0.0510223243119395 1 1
0.0906122662969223 0.0888410982902252 1 1
0.00282708975161464 0.0031215778369886 1 1
-0.0856229204924219 -0.0884602019980261 1 1
-0.0572406949619539 -0.0499682758861853 1 1
0.104508831271691 0.109121930856415 1 1
-0.03395841712734 -0.0169424192415287 1 1
0.189067338902322 0.173644961019108 1 1
0.125895422991253 0.140034066491961 1 1
0.0421094827154076 0.0359322721932256 1 1
-0.0749854192477269 -0.0666172716727924 1 1
0.0318067043699682 0.0355819553608274 1 1
0.0573645369153305 0.0505604677560294 1 1
-0.173115651815643 -0.157353227764576 1 1
0.123941315668082 0.125118506135651 1 1
-0.0123139723910473 -0.0114278101137596 1 1
0.210046462846566 0.184833887329137 1 1
0.257371145784453 0.222503450960183 1 1
-0.117618203193369 -0.0629143705400508 1 1
-0.0850744576663838 -0.0680623440379068 1 1
0.0721207233164679 0.0746303653559611 1 1
-0.258545550433756 -0.236531924430474 1 1
0.342536617511717 0.285853993471804 1 1
-0.154260198838931 -0.138112878462773 1 1
0.153177850431204 0.135133339045855 1 1
-0.201344231824053 -0.178165015611056 1 1
-0.0340264487251082 -0.0287049766569315 1 1
0.0187250847195977 0.0149779563200356 1 1
-0.111969615622928 -0.110080647492246 1 1
0.0313321878050728 0.038486844667388 1 1
-0.0918752459978583 -0.0948548512336526 1 1
0.0747466306277669 0.0707137179096049 1 1
0.0581339932890995 0.0548421044615307 1 1
-0.323694963768802 -0.243864772238801 1 1
0.0131648774078231 0.0176833048343974 1 1
0.274266823685061 0.237390603146055 1 1
0.0923903198182174 0.0812104417347588 1 1
-0.218131195656002 -0.190011015366062 1 1
0.0384745296216881 0.0308011933624024 1 1
0.175693710930611 0.152207934448056 1 1
-0.0181688027823527 -0.0251146521868161 1 1
-0.0237951503588021 -0.0187988767642513 1 1
0.0989647121503849 0.0960843812845241 1 1
0.417042611199133 0.379383760962665 0 0
0.30635917439223 0.270418375681513 1 1
-0.0291596128841632 -0.0188876240578554 1 1
-0.0145981323576807 -0.0187903580339564 1 1
0.272079750054141 0.263870397345388 1 1
-0.012517838580351 -0.0211158802832261 1 1
0.403700413585603 0.359994325542391 1 1
0.049070278574809 0.0740595820979221 1 1
-0.297406235419064 -0.257953307360239 1 1
0.0443980082322942 0.0247163233226478 1 1
0.000491433131731323 0.00867469653293473 1 1
-0.199399727425923 -0.158567227635852 1 1
-0.143654729400585 -0.133407837249591 1 1
-0.342862855963269 -0.30540524176203 1 1
-0.240080207790753 -0.226144139390172 1 1
0.0654928710951953 0.0452108189749058 1 1
-0.0383628723302629 -0.0326553449369828 1 1
0.0693712972335476 0.0745880313687552 1 1
-0.0617994893382946 -0.0367818992840166 1 1
0.00746715197224573 -0.00454855490665251 1 1
0.181830967566837 0.172034709305875 1 1
-0.0356714495590557 -0.0402484537593556 1 1
-0.108043289123048 -0.100556251419264 1 1
0.0343507239410799 0.0507703609871164 1 1
0.115007220936489 0.102933511797267 1 1
-0.131133311763787 -0.133559519954841 1 1
0.208703087245239 0.195169094439618 1 1
0.121274691793011 0.105311747767078 1 1
-0.0582644233009635 -0.0471876789886478 1 1
-0.0708679315629255 -0.0300199479443646 1 1
-0.209763247228616 -0.196539353740481 1 1
-0.011210285251787 -0.00890674599666171 1 1
0.0601644772536563 0.050660737649736 1 1
0.022282754800218 0.0444016022788844 1 1
0.0519831308187034 0.041141406931579 1 1
-0.0479751944110565 -0.0429097678627765 1 1
-0.182644970423896 -0.148998362736778 1 1
-0.188670322515567 -0.188726055090864 1 1
0.0701139390036109 0.0366238932956089 1 1
0.0588059723521376 0.0568949407081575 1 1
-0.0868479829949326 -0.105589623499191 1 1
-0.104533821830057 -0.112938291594311 1 1
0.324999853741135 0.301195139702848 1 1
-0.0370096375633822 -0.000735184502017131 1 1
-0.200944412229403 -0.156233901768389 1 1
0.362850882838255 0.334049904199246 0 1
0.0136971277701142 0.00738186011247936 1 1
0.0831104824939159 0.0832827047358286 1 1
-0.0427072281340236 -0.0395156641345871 1 1
0.239603088689966 0.217849185773045 1 1
0.0652555353628295 0.0429454461376177 1 1
-0.128346901217063 -0.111674269666277 1 1
-0.170246952952148 -0.157410868467464 1 1
-0.213802641843907 -0.184568946446202 1 1
-0.000646081007595251 0.00018273804723612 1 1
0.101214058687637 0.0894842727147723 1 1
-0.0703241694013651 -0.0893079750044812 1 1
0.0927205960601226 0.100370291687923 1 1
-0.188370572900044 -0.181279641810367 1 1
-0.178717023285981 -0.168205308782325 1 1
0.112606356690325 0.0711380279778312 1 1
0.0502650664610215 0.0376506669484507 1 1
0.0665146111619317 0.0645957816111966 1 1
-0.0836172860287663 -0.0533246044696904 1 1
-0.0381597466034089 -0.0183008719331109 1 1
0.129358790023424 0.122538586507827 1 1
-0.103407339535852 -0.10621765206871 1 1
-0.446040771418683 -0.410806275885544 0 0
0.00210022288484913 0.00455191031421884 1 1
-0.11963259673684 -0.0897117109907581 1 1
-0.0322723395616923 -0.0337048464327979 1 1
0.0434516392198472 0.0153426403236034 1 1
-0.333312017683772 -0.309229167883352 1 1
-0.202863352966704 -0.188962192873899 1 1
0.125382450746284 0.12679449142746 1 1
-0.0836223252871934 -0.0691760953013409 1 1
0.0169769333817045 0.00583931829617373 1 1
0.0505920388970994 0.0545001751485356 1 1
0.140572070254661 0.133078465983135 1 1
0.303301892965911 0.258081859350797 1 1
-0.0941825273469371 -0.0937247218341609 1 1
-0.289276895985562 -0.267459746369756 1 1
0.114327062395546 0.0948345089005213 1 1
-0.114201200435046 -0.108793508609162 1 1
-0.393914731536041 -0.364550957102671 0 0
0.0468712482391623 0.0492262246312599 1 1
-0.104706425550885 -0.0785473578804407 1 1
0.132904868550181 0.113304440202162 1 1
0.111823481272788 0.105722683616752 1 1
-0.0492380761653387 -0.0737609290359796 1 1
0.0827905575354886 0.0868400185126025 1 1
0.0957856878768333 0.0697501087481426 1 1
0.189466529817981 0.17447879335957 1 1
-0.103567845055314 -0.10389023523499 1 1
-0.0348318167654552 -0.0235050745076746 1 1
-0.23864355549109 -0.186167681192613 1 1
0.0147716421764374 0.0100363185316539 1 1
-0.0763488242176845 -0.0649178623483492 1 1
-0.237512050292806 -0.221759656947474 1 1
-0.114430630013729 -0.107755864365102 1 1
-0.0427874888131671 -0.0565846516840295 1 1
-0.121050215186685 -0.097797890045617 1 1
0.00978165466583295 0.00913636928230216 1 1
0.41232979668314 0.367813448351354 0 0
0.0933678704580446 0.105764360505615 1 1
-0.0509287652718802 -0.0366302270666444 1 1
-0.24073720637879 -0.227539105069512 1 1
-0.0609445029905829 -0.0377428020403403 1 1
0.16388899564135 0.147003502510576 1 1
0.102402403576216 0.0802664927936926 1 1
0.0156958351036368 0.0041523316564195 1 1
0.120121300990939 0.136263658218687 1 1
0.14901838273548 0.129867520927171 1 1
-0.338902564358323 -0.316227745357706 1 1
-0.0690685065639335 -0.055018902703959 1 1
0.0195391139980827 0.0345317607793982 1 1
-0.0986136296530175 -0.0914185072020216 1 1
-0.13729161153123 -0.162929846926718 1 1
-0.0401217648326082 -0.0390380483575831 1 1
0.00141262168488322 -0.0116393273924762 1 1
0.301535806970528 0.251689727582928 1 1
-0.2853071859047 -0.262712082967146 1 1
0.330388894874477 0.324316402846076 1 1
-0.0340643860854862 -0.0192600292017633 1 1
0.0210584712211687 0.00185047888505135 1 1
-0.137968666982751 -0.11839661667856 1 1
0.0922037495612278 0.100282760452284 1 1
-0.329237969431412 -0.299614569781069 0 1
-0.0560813183120505 -0.0405893866867602 1 1
-0.220815417255371 -0.181696693593485 1 1
-0.250915306169698 -0.223579239262491 1 1
0.0552696613635968 0.0545344244762284 1 1
0.076513828476645 0.0859724865703441 1 1
-0.0324975298910471 -0.0187680021648413 1 1
0.229370560386381 0.224523472036437 1 1
-0.270547457604698 -0.249661791595468 1 1
-0.183746689284749 -0.161490169050133 1 1
0.2584604489002 0.215809268885448 1 1
-0.0821816590935502 -0.086006519036806 1 1
0.0598498375693056 0.0353418197590922 1 1
-0.064478284325129 -0.0795913467118693 1 1
0.00310486554532717 0.0123672185776987 1 1
0.1974793882552 0.154937143362189 1 1
-0.199004861688689 -0.17198992787868 1 1
-0.315442476516248 -0.300138933133147 1 1
0.387917326211868 0.362605891898073 1 0
0.104036507943228 0.0890649031525126 1 1
0.0377215557553508 0.0325486704876421 1 1
0.171502925675993 0.144258485054518 1 1
-0.024717919630749 -0.0159592402558675 1 1
0.340933275098009 0.307561444344068 1 1
0.185184100649725 0.170278804403442 1 1
0.219016968744781 0.192510803191373 1 1
0.0143120663826124 0.00451759674696558 1 1
0.0113356832403013 0.00775162756125116 1 1
-0.194874892581141 -0.15594994735852 1 1
0.0748452232889783 0.0601040871195447 1 1
0.214334179534505 0.212188095291508 1 1
0.213142957206061 0.200118083675614 1 1
0.290197115964261 0.263058608444866 1 1
0.395218449927735 0.342877255020551 1 1
-0.177553293371329 -0.142021382388385 1 1
0.0393685199403239 0.0246331731811005 1 1
-0.237704829109841 -0.235791586492514 1 1
0.222749373001821 0.215527209673496 1 1
0.236291685540328 0.230385431192839 1 1
-0.0878687047086326 -0.0876241430752227 1 1
0.0463368476395919 0.0525542762875246 1 1
-0.0669171257227265 -0.0585296779051363 1 1
-0.0416151090820144 -0.0331972825927452 1 1
-0.050692020631058 -0.039942070896052 1 1
-0.151499100858534 -0.136241862864054 1 1
0.0585624160254866 0.0515476129779569 1 1
-0.152488739093491 -0.140221785878271 1 1
-0.116373763034492 -0.105275367362448 1 1
-0.0476164554129257 -0.0521465049446206 1 1
0.108050157036894 0.108184278539514 1 1
-0.278771917026571 -0.269134236584274 1 1
0.0125322315377665 0.00446512086446028 1 1
-0.166373763022088 -0.128944361816629 1 1
-0.219849833244254 -0.224839414338754 1 1
0.0558121574472243 0.0558582967179349 1 1
-0.394339313046386 -0.35465535803592 0 0
0.125171571058541 0.12971636311586 1 1
0.310741231802921 0.294508466778772 1 1
0.163350914301109 0.151309084378244 1 1
0.0378302935782822 0.0726011381195678 1 1
0.726651634593305 0.647243036069565 0 0
0.0659431395818418 0.0561059488423282 1 1
0.114077021584745 0.104100676170114 1 1
0.0376596043949234 0.0426003025318348 1 1
-0.0109978646074058 -0.00679652941563559 1 1
0.000592506470887802 0.0164707049617927 1 1
0.22879223438919 0.187324151106032 1 1
0.125039854878467 0.121326927160792 1 1
-0.122627293021166 -0.128481870603793 1 1
-0.124515019493165 -0.129881157670816 1 1
0.124929192098793 0.125072878370375 1 1
-0.19172841836049 -0.16373540598779 1 1
-0.15255352729467 -0.154863330246437 1 1
0.2984297291848 0.272426672308888 1 1
0.0329241938482501 0.0147480846324407 1 1
-0.114130797475926 -0.113551103541893 1 1
0.00203618686623298 -0.00454027073322882 1 1
-0.41491054686843 -0.313716592057702 1 1
-0.163573408294702 -0.120434172144237 1 1
0.289692080445377 0.266191385027471 1 1
-0.0254795729682672 -0.0294653041396854 1 1
-0.0333307144821341 -0.0267327284150049 1 1
-0.244678223899231 -0.215911170170103 1 1
0.0337829675989804 0.047597611584831 1 1
0.198049360466659 0.180803067745277 1 1
-0.029254767502012 -0.0148298601787964 1 1
0.123155004968316 0.116180653690068 1 1
-0.280206925802025 -0.266744569405157 1 1
0.262630770000531 0.226595030016925 1 1
0.193862189649866 0.187178705362221 1 1
-0.122148689288898 -0.14273066312454 1 1
0.300302109335586 0.256485976311552 1 1
-0.102607172020612 -0.0887254989459486 1 1
0.0615043624679204 0.0558937420526951 1 1
-0.0139913925246948 -0.0398951975779673 1 1
0.11987839399248 0.129290192203084 1 1
0.175556551415905 0.15956849516883 1 1
0.0126428018812237 -0.0185405645513203 1 1
-0.0443305835288808 -0.0221320179660498 1 1
-0.131883918601569 -0.126883216563996 1 1
-0.0275883198577994 0.0117264419277388 1 1
0.27869483747554 0.232841157622983 1 1
0.0209833426986479 0.0231449285629486 1 1
-0.0341091549963684 -0.0323517191956198 1 1
-0.162331797018793 -0.136611360763448 1 1
-0.222484217611247 -0.221108362205563 1 1
0.279713442614493 0.262535878520065 1 1
-0.0363433438241675 -0.0507036586703926 1 1
0.0274409467271087 0.0316801755081293 1 1
0.176877841743255 0.155216517806669 1 1
-0.0715019887007501 -0.0595264272637831 1 1
0.0214872973058778 0.0106933652059228 1 1
-0.148210188545743 -0.128677264378539 1 1
0.100223905543781 0.0955797841203299 1 1
0.139167645931388 0.125620236903409 1 1
0.149102793471463 0.133025561444001 1 1
-0.0364473061477121 -0.0408116610521389 1 1
-0.211101362559354 -0.195886096976307 1 1
-0.0417452888698288 -0.0141654475528951 1 1
-0.180741176026348 -0.161422745699949 1 1
0.599198133320498 0.548179636827655 0 0
0.191647895669482 0.182234673977461 1 1
-0.0410250274917943 -0.0297979204144524 1 1
0.0380221940555474 0.0811812608687025 1 1
0.103876423022841 0.0916068951441807 1 1
0.237693274294948 0.225192567769684 1 1
0.0866431844153928 0.086220778950422 1 1
-0.081473110966258 -0.0449069286968363 1 1
-0.117333855495141 -0.109608498253481 1 1
0.0389293510597754 0.0324178561864996 1 1
-0.183650616526913 -0.1633418622101 1 1
-0.0521345688831333 -0.0361459460732226 1 1
-0.0197757106754351 -0.00890593699663935 1 1
-0.0539610579040172 -0.0380167288800821 1 1
-0.120451600736157 -0.0794615489864651 1 1
0.252549724383144 0.219708402325401 1 1
0.0126887736272053 0.00302474391019958 1 1
0.186429473968403 0.179810200481861 1 1
-0.0621886609861531 -0.0627209816072786 1 1
-0.235521453828644 -0.193630724167047 1 1
0.0618207623927062 0.0464690113968601 1 1
0.0883115627266314 0.0818009813708266 1 1
-0.368391542598521 -0.335852424653654 1 1
0.0540612904046879 0.0582560956173757 1 1
0.24302499792297 0.215425849027115 1 1
0.247653072327232 0.235733824054129 1 1
-0.19333047352336 -0.14165337452128 1 1
0.0455865178643348 0.035510260519725 1 1
-0.394230506480559 -0.351311006547193 0 0
0.0170044606545266 0.0244558339509385 1 1
-0.171919015503486 -0.115505987292818 1 1
-0.100040829621052 -0.107566214919812 1 1
0.0622785226395914 0.0629242079421942 1 1
0.167094564496803 0.144001355726895 1 1
0.0850712964633152 0.0684145594038226 1 1
0.114489344891969 0.108884527994671 1 1
0.176554962079425 0.170933130659485 1 1
0.149950754353047 0.125441024665074 1 1
0.259849769864841 0.224575198725161 1 1
0.158041145142184 0.140051507805643 1 1
0.0159822658502623 0.0166252346247527 1 1
0.12754092686268 0.134576435393494 1 1
0.0182490322017239 0.0331393395642289 1 1
-0.128213163893412 -0.107176868206029 1 1
-0.210934765816362 -0.162287703073265 1 1
0.214559944360319 0.184463383516436 1 1
0.129946544744479 0.124862320725195 1 1
0.104421845979037 0.0787346579005948 1 1
0.160524433039687 0.159380959199044 1 1
0.139092046098338 0.118265981615246 1 1
0.238800037511863 0.238048611043338 1 1
-0.198348238923968 -0.139587634447449 1 1
0.000794292922272136 -0.0031899621385257 1 1
0.0133436360843997 0.00502830509945625 1 1
-0.0120452734194529 0.00915154716452554 1 1
0.0182444907432802 0.0155040037269103 1 1
0.338697063592918 0.272133620316996 1 1
0.10522769266723 0.0935714388318576 1 1
0.0640529251687186 0.0560578063261111 1 1
0.108995760542474 0.0924761818288533 1 1
0.0866797828245156 0.0670718714353615 1 1
0.278582207616549 0.2218771505678 1 1
0.183086275040182 0.171417921541316 1 1
-0.0715308597096559 -0.0709240472678711 1 1
-0.151182086579497 -0.13626581694776 1 1
-0.0184602391320187 -0.0017392648045185 1 1
-0.0536506109272892 -0.0362155012665807 1 1
-0.323629613472351 -0.30729646050058 1 1
-0.0540961855502143 -0.0497768811585973 1 1
0.262864464643389 0.273473412617885 1 1
-0.0665205722085624 -0.0568897058123431 1 1
-0.109258547907732 -0.13134667217191 1 1
-0.00518343032998834 0.0148759565065253 1 1
-0.0828336068161178 -0.100033183190185 1 1
-0.0155774532949967 0.00221319521319587 1 1
-0.15451840644628 -0.128782732260638 1 1
-0.266416796332327 -0.240815966429728 1 1
0.0497257317300978 0.0359532125509208 1 1
0.236661692508331 0.214011439762529 1 1
0.203526401582222 0.171153492727548 1 1
-0.184781013936723 -0.158150771837355 1 1
-0.0493295655254289 -0.0323643696736315 1 1
-0.023956600079279 -0.0183813354739142 1 1
0.13799705454314 0.118001512062458 1 1
0.209030144512308 0.183914726170897 1 1
-0.140833886910861 -0.11314322461528 1 1
-0.0156956249070244 0.00153248582014749 1 1
-0.0518233203542688 -0.0461152482403926 1 1
-0.316366608266569 -0.310966725929554 1 1
0.0750651582821117 0.0938984977955481 1 1
0.108919968126968 0.0970181547096864 1 1
0.141304486076978 0.118856237408149 1 1
0.225846468029962 0.196852242542192 1 1
0.03805086586179 0.0598028552426531 1 1
-0.112195169468943 -0.108375171091599 1 1
-0.141717607136784 -0.164533623552394 1 1
0.0729267113469353 0.048073621964013 1 1
0.173711256948889 0.168319568737756 1 1
-0.208821092358271 -0.193842128444289 1 1
-0.159415948160555 -0.146627219430282 1 1
-0.0988111945107863 -0.0917091907534139 1 1
-0.00732722000600705 0.00928605882526918 1 1
0.235744496869903 0.228103279732366 1 1
0.0753108876718595 0.0732707254744136 1 1
0.31870620838628 0.297385028044623 1 1
-0.234473562154438 -0.184443353639833 1 1
-0.0374779155101774 -0.0404221366474251 1 1
-0.388444635391845 -0.35455029930374 1 1
0.0788323963134209 0.0623261411800926 1 1
-0.131857251258574 -0.111985481672436 1 1
-0.206088851891971 -0.195323779964895 1 1
-0.0127143182759549 -0.000490385859808422 1 1
0.0541403879301673 0.062254612766304 1 1
0.0230987881349262 0.0183293436064838 1 1
0.00572776710290881 0.0186751601960212 1 1
-0.0217543551396745 -0.0309606183913192 1 1
0.379632205931344 0.334197284484934 0 1
0.204588662398907 0.192014258480527 1 1
-0.254413195452027 -0.245726426882069 1 1
-0.139850314719074 -0.138629232448988 1 1
-0.0395080491655976 -0.0413406562594385 1 1
-0.0193088500078693 -0.0143222493751395 1 1
-0.115284799513621 -0.0995044239199367 1 1
-0.29406115770688 -0.267650818524923 1 1
0.021560993779966 0.0281829931882822 1 1
0.38545246552686 0.338254949589038 0 0
-0.409539016964702 -0.370052020952242 0 0
0.147141963383756 0.131680351327854 1 1
-0.00268949328202891 0.00114441860678929 1 1
-0.0729299147688384 -0.0664370419840126 1 1
0.0805057826980629 0.0634885779321206 1 1
-0.215724332628101 -0.198266441619478 1 1
0.0259999162436995 0.0245755704910278 1 1
0.283925968170586 0.234176832888053 1 1
-0.269233428210767 -0.235959845844092 1 1
-0.0863206254532859 -0.0598866113517079 1 1
0.489179342915509 0.4507317413095 0 0
0.145517842885139 0.124164709287417 1 1
0.238026113276127 0.221321968950979 1 1
0.101730668509799 0.0984815365883261 1 1
0.0248021392162887 0.00255876740320678 1 1
-0.0230326514478351 -0.00575386666968121 1 1
-0.0502012465109097 -0.0466908334133036 1 1
-0.089216549304858 -0.0677845483566762 1 1
-0.3277683785932 -0.267669096324128 1 1
0.0219270669813517 0.018262940154512 1 1
-0.0261174657326286 -0.0255370382032921 1 1
-0.0579959634546092 -0.0535275467218977 1 1
0.016066627390852 0.0159028393957803 1 1
0.111554277438984 0.104033215703554 1 1
0.2469794114386 0.239645902531739 1 1
-0.171965896767744 -0.187095173054547 1 1
-0.1973970873985 -0.171375465345989 1 1
0.130192883685862 0.124654049827501 1 1
0.0383040364327363 0.028468137784979 1 1
-0.22241506596559 -0.221679532436455 1 1
0.369162352757705 0.337233605029059 1 1
0.0611770269809896 0.063133062967533 1 1
-0.111599017451677 -0.117134942709843 1 1
0.192841460760344 0.171339648974039 1 1
0.294171082456609 0.27655610855515 1 1
-0.00592680737584861 -0.0051397393341843 1 1
-0.0486558108365265 -0.0245462856634897 1 1
0.00545646922670397 -0.00661369158239529 1 1
0.0160664323549359 -0.0154457306718441 1 1
0.0573146023474018 0.0584643325657158 1 1
-0.0700775688989895 -0.0668577204633698 1 1
-0.0340712720175698 -0.032051717344336 1 1
0.10246746280368 0.102476787206453 1 1
-0.230274778752939 -0.220180835854512 1 1
0.0190035519277959 0.00559851051940622 1 1
0.24841681604374 0.240252201738397 1 1
-0.265726484318331 -0.257055432280799 1 1
-0.177220896628291 -0.166329090083714 1 1
-0.034094256086477 -0.0454550737939295 1 1
0.259223720146653 0.242106748890962 1 1
0.0988055672873273 0.100178442058399 1 1
0.1434838430083 0.14801667192989 1 1
0.138378737431176 0.118533346350033 1 1
-0.166033803954806 -0.136188189791914 1 1
-0.218099865495005 -0.193342487579778 1 1
-0.0801473730674717 -0.0730270597196526 1 1
-0.235242986536505 -0.202530964285337 1 1
0.0311091483527854 0.0301048268056001 1 1
-0.0868957464860952 -0.0807459165821947 1 1
-0.0739811564948162 -0.0674870343916535 1 1
0.0977273208627416 0.0904413658156568 1 1
0.0827403099389567 0.074891719818874 1 1
0.183354557182304 0.171519180117269 1 1
0.165523600759137 0.160281564994921 1 1
-0.0191793107563835 -0.0222673294905283 1 1
0.0184739054859652 -0.00107014613854599 1 1
-0.0347690493693261 -0.0200272748358713 1 1
-0.101616084984583 -0.0771896805982249 1 1
0.126410816487032 0.114811544933729 1 1
0.0110544515760494 0.0019952298843917 1 1
0.272836268173203 0.235843200436029 1 1
-0.166019632534428 -0.169273297494494 1 1
0.0938784346729844 0.0680336691824478 1 1
0.0277151138104475 0.0201162028071618 1 1
0.0934264973266083 0.0692991606086421 1 1
0.113144126793763 0.104058030429402 1 1
0.0230888291727131 0.023265293687972 1 1
0.117536262067751 0.0995325027812251 1 1
0.0852331416875471 0.11225159210835 1 1
-0.349486019084706 -0.379430297537055 1 1
0.079179057492064 0.0803559657488477 1 1
-0.0909727680084194 -0.0780976541927939 1 1
0.0967437926341482 0.0831702533372062 1 1
-0.0555219194059871 -0.0359363457159199 1 1
-0.0821162965124026 -0.0808481793787031 1 1
0.113796189396369 0.101988294910063 1 1
0.0858080068746463 0.0865830583399504 1 1
-0.396234644988712 -0.339924539928296 0 0
0.0953061458584811 0.0787918540335352 1 1
0.0351115840940189 0.0621242674078826 1 1
0.0259395538811417 0.0303748906869079 1 1
-0.0899280340845953 -0.0867375637209665 1 1
-0.18777119581201 -0.144423255301461 1 1
0.166567693659264 0.13727462298164 1 1
-0.0253249988973706 -0.0116832216094108 1 1
0.137356775961233 0.111150285141749 1 1
0.264334105795085 0.227383889830254 1 1
-0.294300787668431 -0.271317346830671 1 1
-0.427498604615479 -0.370125849971592 0 0
0.00779739126673643 0.0170114492181468 1 1
-0.131361571710609 -0.107940567278159 1 1
0.00498998873322813 0.00235631813127985 1 1
-0.0896658334305897 -0.0916473192117436 1 1
-0.270011657128932 -0.246877445871692 1 1
-0.489832591579231 -0.422333246646317 0 1
0.00631811705281721 0.0056113003883428 1 1
-0.229699628463016 -0.211500611807939 1 1
0.104648932565679 0.0892432270929923 1 1
-0.232718584951013 -0.214357659276997 1 1
0.0597706146850344 0.0431186050928293 1 1
0.0896524831485073 0.0683136338916499 1 1
0.0487906951422555 0.0287881959339691 1 1
-0.152281172411238 -0.118216953352877 1 1
0.0760540087569836 0.0609124438438595 1 1
0.16245572201284 0.152176018205468 1 1
0.0424695746603533 0.0310829471850036 1 1
0.00132015223630687 -0.00736102422960614 1 1
-0.0555024239135512 -0.0436226032370699 1 1
0.184062547908028 0.159913020499687 1 1
0.00264963631720734 0.0159695133698257 1 1
0.0399954672575561 0.0448173402706142 1 1
-0.123690803857037 -0.136977640103652 1 1
0.0482043240971664 0.0264866348097658 1 1
0.12508118552738 0.110508866043944 1 1
-0.0192675732103021 -0.00175419878546657 1 1
-0.113108919343648 -0.0948895355160767 1 1
0.339223434801344 0.321528952332124 1 1
0.325970063967477 0.306307192751597 1 1
0.125159984552297 0.109611346967189 1 1
-0.0416890692864032 -0.0178677266667349 1 1
0.0247131899550771 0.0251521730231193 1 1
0.0887835397902385 0.076146879819839 1 1
0.163163162625647 0.140535539067655 1 1
-0.227578771189034 -0.213913929491525 1 1
-0.064113391412721 -0.0608641481778838 1 1
-0.187986191185485 -0.149228621139647 1 1
0.0370591526895682 0.0411236675496263 1 1
0.191205636407549 0.187388032207583 1 1
-0.0814469168571207 -0.0933669168564137 1 1
0.0606386040735694 0.0704318685840597 1 1
0.0707011603174944 0.070551673627326 1 1
0.212222735620401 0.191178270559742 1 1
-0.174601370533995 -0.141936173072346 1 1
0.0120303634163504 0.0298988287039654 1 1
-0.0240521924228477 0.0115221106757832 1 1
0.166359635446186 0.167585110554802 1 1
-0.157527270398118 -0.143514661705199 1 1
-0.0756239681253331 -0.0875442881708354 1 1
0.150195428193212 0.149925551237109 1 1
-0.0393257825031834 -0.0315155542465119 1 1
0.027492700044648 0.0275859723595657 1 1
-0.275553975970723 -0.265271952429545 1 1
0.153872754725851 0.118937320973271 1 1
0.0924191553950634 0.0873314319739871 1 1
0.256537282654655 0.229432135407966 1 1
-0.218592062785104 -0.207829035256272 1 1
0.122755437553304 0.110749744278838 1 1
-0.2729742286526 -0.231537434902476 1 1
0.255024436943319 0.23158730478492 1 1
-0.0366745727011361 -0.0397341350154263 1 1
-0.166374244876842 -0.143052527621411 1 1
-0.135360160275441 -0.159554979064367 1 1
-0.0118983357783074 -0.0180244527523193 1 1
-0.0656433312920815 -0.0473375021834487 1 1
-0.0801409909343705 -0.0765347316654177 1 1
0.137832986872773 0.1145988328867 1 1
0.212169225798862 0.168688285543622 1 1
0.22249743676622 0.227284185501068 1 1
0.233620919885116 0.199375119979101 1 1
-0.0458405034476047 -0.0510074536779286 1 1
0.101095539165153 0.0775163268689378 1 1
0.0247032302537499 0.0317802521581193 1 1
0.0435816956467002 0.0726049088477676 1 1
-0.216216094126088 -0.191982324171625 1 1
-0.00649217410241761 0.00672856498608625 1 1
0.0979736062120998 0.106472952099417 1 1
0.0100873968011459 0.0204435715919971 1 1
0.188206045165271 0.171533728621086 1 1
0.242518032075319 0.227116153570466 1 1
0.348703684984287 0.32011703528327 0 0
0.0872757815614019 0.0919610173770848 1 1
0.0912281116756518 0.0725119255026646 1 1
0.239244317464042 0.206547612646342 1 1
0.266298976978451 0.256862099949683 1 1
0.0250062952519676 0.0243482658547984 1 1
-0.403570507385268 -0.368168175215923 1 1
0.0127204471292861 0.0136117801811537 1 1
-0.0643608449733222 -0.0431859929826461 1 1
0.031175863098718 0.0209131476048043 1 1
-0.116341825447119 -0.101089290113437 1 1
-0.169857473287532 -0.155372909845884 1 1
-0.228552275882053 -0.230699390539344 1 1
-0.0893156671804856 -0.0703363841517795 1 1
0.165783034675289 0.159672831813793 1 1
0.165823695575968 0.16571546567635 1 1
0.113903445736454 0.112806583603039 1 1
0.24248205893631 0.21809397678433 1 1
0.0138437062179308 0.0250754263568568 1 1
0.00123214685923739 0.000449864808137499 1 1
-0.0687445526539717 -0.0952145673411012 1 1
-0.0596981699452911 -0.0599366097379195 1 1
0.0146578010696611 0.0239220794176361 1 1
0.0910096080862827 0.0823285509544906 1 1
-0.0818031462120584 -0.087414858362151 1 1
0.0668597139961863 0.0503871660790758 1 1
-0.0225033181654105 -0.0160642766623956 1 1
-0.0351924509715218 -0.0163049182367127 1 1
0.231997599958741 0.209765908194749 1 1
0.168514210445164 0.148379703453755 1 1
0.375903187114488 0.326363506915006 0 1
0.269080435827774 0.252061213206507 1 1
0.31258904553554 0.270508035148041 1 1
0.251163510949564 0.249271371318739 1 1
-0.263301006620584 -0.210258327974187 1 1
0.0375865064462284 0.0555998938867866 1 1
0.178029031104108 0.144442983065905 1 1
0.249224607545714 0.241044623281024 1 1
0.0718820533321637 0.0568031646008101 1 1
0.109475388426701 0.105750365380411 1 1
0.0495614256406692 0.058683560953687 1 1
-0.0375103695424563 -0.0502923109265758 1 1
-0.192713184871584 -0.179062540312753 1 1
-0.0435426242067762 -0.0561557102604914 1 1
0.0252859556376765 -0.00274849517523867 1 1
-0.255312008303437 -0.248785084424771 1 1
0.104545089772916 0.0894690347038102 1 1
-0.192624719357511 -0.16946562304579 1 1
-0.2226317716626 -0.190726578023031 1 1
-0.191290075808996 -0.180638226386756 1 1
-0.171126455795715 -0.149754084011198 1 1
0.148046904350522 0.106765680992531 1 1
0.0220085177536897 0.0130392304529564 1 1
0.179875862621089 0.170936725084662 1 1
0.157438685776868 0.110533569488228 1 1
0.0261900749205848 0.0251934439842185 1 1
0.0415497425336838 0.0355605933637708 1 1
-0.0775158464504456 -0.0819167427313327 1 1
-0.287561982880877 -0.266612086379288 1 1
-0.18369939234954 -0.169434703376161 1 1
-0.0528227172967793 -0.0462464273464965 1 1
-0.117984198943167 -0.146150566664556 1 1
-0.0228945865218838 -0.0318763272044874 1 1
0.272357280581649 0.238387430656136 1 1
0.194893080199823 0.152914775546074 1 1
0.0652282340525832 0.0673136444859683 1 1
0.23898874296499 0.235006668834045 1 1
0.0987320031321151 0.0842944201694067 1 1
-0.0381219781017528 -0.0234631046329686 1 1
-0.00770634446127901 -0.0255348456469735 1 1
-0.101771314431395 -0.105154979998393 1 1
-0.0824371235633622 -0.0943736006238952 1 1
-0.0735535579503243 -0.0701102637355663 1 1
-0.0689030326234948 -0.0916394652850549 1 1
0.168255221991823 0.141740887452551 1 1
0.161066887861129 0.134274168421438 1 1
0.138085011670645 0.130883742373768 1 1
0.137615772008831 0.134941154454475 1 1
0.13003999345063 0.125668275440545 1 1
0.376273081502371 0.354782688708446 0 0
-0.174434578121917 -0.145703437459439 1 1
0.0711662126261625 0.0421608960427485 1 1
0.193161657658907 0.186451025438486 1 1
0.208312344642849 0.185513947382849 1 1
-0.00445379896142508 -0.00438917352507146 1 1
0.258283592321044 0.247777807617733 1 1
-0.100307647028184 -0.079365281765974 1 1
-0.0982301971081776 -0.0894647622800391 1 1
0.13905245191927 0.13658561997995 1 1
0.0822354756784451 0.0561913405665554 1 1
-0.0455342216240175 -0.0199800603161588 1 1
-0.029231860569197 -0.0349284609287535 1 1
0.0734397723118883 0.0779062352741184 1 1
0.0123983875978487 -0.00346901019219141 1 1
-0.141904612891821 -0.135181632052828 1 1
-0.0919957465252969 -0.0861661690361795 1 1
0.0157824823729743 -0.00245868255846083 1 1
0.115998771606263 0.0883050581158002 1 1
-0.0421565344458309 -0.0443832656368774 1 1
0.480002736068275 0.439918368444438 0 0
-0.0196145033903298 -0.00844649641476106 1 1
0.0693197640713243 0.0614540584770949 1 1
0.0811195450009692 0.06918218743656 1 1
0.0184944613969557 0.0372134326485417 1 1
-0.311258139715349 -0.25548597874012 1 1
-0.400296165676 -0.35347945541293 0 0
-0.159375814269975 -0.147267402091145 1 1
-0.173640128016643 -0.162509706576907 1 1
0.0153198122058789 0.0275795459266547 1 1
-0.0888425750698426 -0.0809683250631601 1 1
0.26369919256718 0.241135610858467 1 1
-0.0663618412703554 -0.0544427343057967 1 1
-0.0712165533959443 -0.0464803865292006 1 1
-0.0257093278536727 -0.00845864956086048 1 1
-0.0798401050258236 -0.0691644436419702 1 1
-0.127772316951852 -0.0897503158442255 1 1
0.00236664143863724 -0.000115958733273455 1 1
0.136408533090965 0.132331254658125 1 1
0.109533676399887 0.105000187420787 1 1
-0.167523301636188 -0.156869989115121 1 1
0.0296502380983616 0.0529747754306454 1 1
0.118745079240053 0.0922097895818793 1 1
0.335958754882631 0.284018436070013 1 1
-0.0415251755810206 -0.0414970491420706 1 1
-0.0840074353784443 -0.0671049694807215 1 1
-0.278895104548778 -0.231780579367738 1 1
0.0761807185890481 0.0823020670370296 1 1
0.0618876027109473 0.0759241450698868 1 1
0.126190164860379 0.126023625081497 1 1
-0.0992316476421795 -0.0717917811690268 1 1
-0.0920787348356368 -0.10065399154156 1 1
0.133744534117826 0.107207637580591 1 1
-0.108795435138612 -0.119629397370482 1 1
-0.0313815221509827 -0.0361269612683714 1 1
-0.136373876010853 -0.140610039296207 1 1
0.153572527361254 0.128210449062996 1 1
-0.121902305676797 -0.114721387745479 1 1
-0.19306081822489 -0.185148688619577 1 1
-0.263433801726258 -0.239122439161423 1 1
-0.139499342722351 -0.114339019823922 1 1
0.1455558443269 0.118627835880447 1 1
0.318752618065685 0.285626279724838 1 1
-0.185795230234372 -0.176013185547621 1 1
0.0290377445157818 0.00728481200306436 1 1
-0.039506885250624 -0.0427635183978489 1 1
-0.182154088911589 -0.166188437413061 1 1
0.118781390248703 0.12629310990881 1 1
-0.131885074838382 -0.128076356711169 1 1
-0.0439245627467573 -0.027649404664019 1 1
0.10788451987564 0.0922481515671267 1 1
0.040281424294918 0.0302556318458734 1 1
-0.0379689691959166 -0.00663893074498545 1 1
-0.119450593036649 -0.102477338861135 1 1
0.109227443299149 0.0923905740461258 1 1
-0.0556064586905055 -0.0473429806613706 1 1
-0.354971894874193 -0.324352407764914 1 1
0.0828255203290374 0.0753593124057106 1 1
0.173428483176509 0.130599663499179 1 1
-0.201684545690508 -0.178291932049286 1 1
0.0586144384256634 0.0207822562760667 1 1
-0.0322809175890752 -0.0273776972714385 1 1
0.393907401042992 0.402203708385328 1 1
0.371447602281448 0.329158755467898 1 1
0.290369825429511 0.285395467323878 1 1
-0.189462535025939 -0.172138495580204 1 1
-0.0669002391307702 -0.0579288827784595 1 1
0.162550938032837 0.132873057342361 1 1
0.00777427103724486 0.018831230498961 1 1
0.00647970407681862 0.0257842401841738 1 1
0.00799887135855815 0.0376197873949001 1 1
0.20178960644197 0.167140503887996 1 1
0.0237668641637251 0.0303976227943021 1 1
-0.105023321045762 -0.0888237614540503 1 1
0.0701826394090692 0.0765147975249861 1 1
-0.143667211918125 -0.154832245563361 1 1
-0.120257672443368 -0.110560956208809 1 1
0.122340356358647 0.0993386265164192 1 1
-0.128915634027524 -0.140112261192305 1 1
0.403482748493683 0.360600909510218 0 0
-0.111070423226909 -0.0913791695526423 1 1
0.301497525093109 0.277519146846977 1 1
0.164681138896578 0.12903166681256 1 1
-0.115748543544283 -0.0959940251733694 1 1
0.138137195419529 0.124398981013862 1 1
-0.0205243920565056 -0.00886202460245284 1 1
0.0846889573615768 0.0770846284539828 1 1
0.149419269759703 0.128034582531161 1 1
0.148965159540207 0.139281272200082 1 1
-0.0094789009883506 -0.0162412274426959 1 1
0.232450405447846 0.219104384048161 1 1
-0.157520835454827 -0.153921193228882 1 1
0.268328261426666 0.21392295726062 1 1
-0.00927157594526146 -0.0159035324884696 1 1
-0.144223777730872 -0.128727752899721 1 1
0.0936736846312548 0.0957615029065138 1 1
-0.174269584757573 -0.136754739667369 1 1
0.14856991706613 0.132360812545303 1 1
0.13007724419408 0.113405274654334 1 1
-0.0766365965214184 -0.0711044144267749 1 1
-0.260190064833097 -0.260373585757468 1 1
0.0698578367209072 0.0478761674745003 1 1
0.194182586921116 0.168392431009361 1 1
-0.166647372744678 -0.203560797835425 1 1
0.0363821331857003 0.0521732320110952 1 1
-0.0323332550631386 -0.0304800533741695 1 1
0.109732419310825 0.114290307604094 1 1
0.136020499123614 0.120865332114719 1 1
-0.0891239569110062 -0.0916597715116786 1 1
-0.146629054436544 -0.146473712376953 1 1
0.0608742754396245 0.0574156175360778 1 1
-0.0528368246412027 -0.0728510352574145 1 1
0.27865147239827 0.219594381981414 1 1
0.193792954813554 0.192032126409533 1 1
0.149069745469719 0.137537012127361 1 1
0.175633875006193 0.149119637922738 1 1
0.097197987736372 0.0681913594701024 1 1
0.124471112302741 0.112379735835233 1 1
-0.134227320022567 -0.10911376970276 1 1
-0.0357717443991106 -0.0407178258272003 1 1
-0.46358466289676 -0.435184607521756 0 0
-0.111090828710191 -0.0952312123517716 1 1
0.262361179647897 0.189584054686506 1 1
0.302020042706544 0.266982749990016 1 1
-0.0801181143835958 -0.0681166323696293 1 1
0.168425891990444 0.16315124277191 1 1
-0.105794700669442 -0.0914710067925001 1 1
0.0264107444150377 0.0259815291237512 1 1
-0.0731670678164206 -0.0800719250159686 1 1
0.102319396449334 0.111668966889576 1 1
0.372063241588634 0.340680738591889 0 0
0.299900080569983 0.264117680814513 1 1
-0.060395742070828 -0.076127926748541 1 1
-0.0109450249077755 -0.010575868630555 1 1
0.177937737495923 0.153762346023384 1 1
0.0624293048498378 0.0837144546690166 1 1
0.142500347613005 0.135433426707033 1 1
-0.184365117445801 -0.145799081025276 1 1
0.0964811874665935 0.0962083704383917 1 1
-0.0406797756279199 -0.0400841244877436 1 1
0.192842934462681 0.160302786701815 1 1
0.0745306806171136 0.0544854252519701 1 1
0.0131676027018004 -0.00116306417366722 1 1
-0.0806030271995751 -0.0697406463754908 1 1
0.257548910541345 0.235510057812457 1 1
-0.238326384973302 -0.231073781254123 1 1
0.140508121519941 0.126959741161581 1 1
0.0948869786134668 0.0802442571451941 1 1
0.183252644172871 0.146765585515896 1 1
0.10857281577972 0.104107850480686 1 1
-0.4520640155083 -0.403686445843642 0 0
0.016405447077654 0.0183743755856755 1 1
-0.270450788833683 -0.257992782995694 1 1
0.113916643759243 0.118889491836358 1 1
-0.10894826398644 -0.113002071960093 1 1
0.125813785898145 0.120010850865567 1 1
-0.351887133310139 -0.326195117879842 1 1
-0.122941813872601 -0.114250506850114 1 1
-0.0805824278850878 -0.0807955791982179 1 1
0.239713806370805 0.221268508928715 1 1
-0.0962707612504777 -0.0816868395972847 1 1
0.194206733574042 0.155410857237934 1 1
0.149466763482675 0.0967307793431357 1 1
-0.0906228879302995 -0.0366133605513602 1 1
-0.101682203751265 -0.109085351287035 1 1
-0.0335176169676478 -0.0161593763551648 1 1
-0.0850964478327731 -0.0778264059756046 1 1
0.083718083602173 0.0822765992252766 1 1
-0.177591924764885 -0.15763914901708 1 1
0.190165110348332 0.169418969586132 1 1
0.017760137343676 -0.00492100535527226 1 1
-0.264800212604745 -0.206098408222425 1 1
0.0542670908603338 0.0412145146555493 1 1
-0.167561912510696 -0.131320139022797 1 1
0.0240364821525969 0.0300235511502368 1 1
-0.194550240691078 -0.161586302514033 1 1
0.0929973588468462 0.0865219146355457 1 1
0.209596325631699 0.186443708359833 1 1
0.310027655229337 0.296215684842755 1 1
-0.249260045911425 -0.226062740794581 1 1
0.131405466681196 0.121734150904174 1 1
-0.148254030299091 -0.148447780712492 1 1
-0.157518695901634 -0.133692859040025 1 1
-0.118425266150505 -0.104270809688981 1 1
0.0673242091148742 0.0500483613664466 1 1
-0.334039016766733 -0.296569029224576 1 1
0.169854875998689 0.174443432833005 1 1
0.154002397703452 0.143328853748942 1 1
-0.139703223954989 -0.119926843974089 1 1
0.23589369080229 0.205839752559574 1 1
0.0666291020982274 0.0582017641911886 1 1
0.108094864993727 0.0944264308235096 1 1
-0.303467251769017 -0.289174568978213 1 1
0.175314441399705 0.163586682653471 1 1
0.22835697744903 0.210882423761471 1 1
-0.0208251523627355 -0.0264498343201697 1 1
-0.140750070379571 -0.145195143154287 1 1
-0.0477950133680444 -0.023385541830621 1 1
0.341219240947769 0.30842503749474 0 1
-0.144812095143487 -0.121983178344961 1 1
0.0526178318611909 0.0358774703116814 1 1
0.197443387847472 0.201349513876545 1 1
-0.0206406826097525 -0.0283190410852003 1 1
-0.16153566988106 -0.156535623553489 1 1
-0.105388663082994 -0.0975511204246941 1 1
-0.332248770414105 -0.293719044689206 1 1
0.115976664426604 0.09420602645357 1 1
-0.198579404784128 -0.180362258961767 1 1
0.07842217844618 0.139873488219067 1 1
0.0681041197177652 0.0674441653725915 1 1
-0.0584665284461142 -0.0552112494620284 1 1
-0.136394519617727 -0.101497838440943 1 1
0.148911352478828 0.139137769146813 1 1
-0.306951587313454 -0.277413164885515 1 1
0.0228340274476492 0.00804094292974465 1 1
0.0529030846778889 0.0460850407868481 1 1
0.109574421757001 0.104879789578642 1 1
-0.119985899655282 -0.0871789367580887 1 1
-0.125221682597484 -0.128703576321022 1 1
0.269482877684901 0.25625698819121 1 1
-0.0753680739265204 -0.0649307205908201 1 1
0.205216221456205 0.188927459177209 1 1
-0.0717257600863993 -0.0634058613838678 1 1
-0.128888526420607 -0.112881798048723 1 1
-0.0791615819485642 -0.0599059919869754 1 1
-0.109206740047721 -0.0987478904055316 1 1
-0.131680245576142 -0.1281562631656 1 1
0.0370766764892591 0.0253754106108468 1 1
0.183024672643494 0.176707315599032 1 1
0.0316632033002699 0.0333120725421371 1 1
-0.0202371570819375 -0.000794701094083028 1 1
0.121934447675081 0.120953083193016 1 1
-0.06843793209913 -0.0650204867895177 1 1
-0.0450078741793473 -0.0186498065251458 1 1
0.106297596846005 0.0665742798756339 1 1
-0.204881754524644 -0.184085218237547 1 1
-0.172758156422973 -0.115787492356814 1 1
0.113652968529681 0.0969012870926525 1 1
0.0218254756744279 0.0239365887189355 1 1
-0.22304949464846 -0.201125927729418 1 1
0.227353674790393 0.20913969474334 1 1
-0.102397120062074 -0.0942773034136383 1 1
-0.105369789994537 -0.0979728387913264 1 1
-0.0298407339506739 -0.0317205644628342 1 1
-0.023067966979159 -0.0155625552968452 1 1
-0.282087601016421 -0.263331741625849 1 1
-0.0843428650700488 -0.0579819943555815 1 1
-0.155787057534557 -0.158025511102072 1 1
0.00500962937263523 -0.00473476605218488 1 1
-0.018892250446127 -0.0526269760924885 1 1
0.109100512230651 0.035050721951598 1 1
0.0968600137543636 0.0964053343885253 1 1
-0.121308187337472 -0.113483340370734 1 1
-0.228033637126336 -0.208202428650992 1 1
0.00229077627587778 -0.00523615925156952 1 1
0.0216612416882791 0.0255448477258906 1 1
-0.393115642132517 -0.341609853407845 1 1
-0.244326258330762 -0.188391429790378 1 1
0.151100265179109 0.149604647341727 1 1
0.0445143220647534 0.0478043591804558 1 1
-0.0916660138166357 -0.0605029514806175 1 1
0.174633680308735 0.148739083278536 1 1
0.00507523561170404 0.0230842470397521 1 1
0.155885985225487 0.115024655757891 1 1
0.0494484562304546 0.0566149788307302 1 1
0.0276196941438326 0.0271452760674185 1 1
-0.12997367413313 -0.14346289118328 1 1
-0.0650452128637632 -0.0609919350475679 1 1
0.00853822712312173 0.0489570812545378 1 1
0.257195495073149 0.243226935563875 1 1
-0.0710758742835365 -0.0609218037794867 1 1
0.246003581271057 0.237135244086548 1 1
-0.293527262332742 -0.272689423445062 1 1
0.288219495790078 0.271877346976947 1 1
0.0569140540591203 0.0558066456912925 1 1
-0.041176520162844 -0.0343246244032896 1 1
0.0126186072085034 0.0264396335217692 1 1
-0.167859290699477 -0.147027206247953 1 1
-0.519335235606984 -0.479318455393282 0 0
-0.209355662276516 -0.185454853542398 1 1
-0.18630359669513 -0.162216830058318 1 1
-0.106761586477182 -0.0803951260506401 1 1
-0.00813875523366699 -0.000559351448933387 1 1
-0.143151820853453 -0.119713606628329 1 1
0.170974361456592 0.151396658962084 1 1
-0.0599878374364404 -0.0544485038668761 1 1
-0.12158033839654 -0.103831247443687 1 1
0.137755153887321 0.140266473440977 1 1
0.0200300551257829 0.031997362495987 1 1
-0.141162237098546 -0.149160465717943 1 1
-0.0265495362687543 -0.0318371156839351 1 1
-0.022877505048741 -0.0161752904044333 1 1
0.215380470131917 0.189050818244198 1 1
0.285529743093759 0.255373689462135 1 1
-0.0157947766739432 -0.00942946103838476 1 1
-0.199452327931807 -0.17907517729485 1 1
-0.135965107378893 -0.1086726882808 1 1
-0.0106709237916385 -0.00630280372511373 1 1
-0.189179996016424 -0.167309859184725 1 1
0.103639652680703 0.0906239533260454 1 1
0.300506800853589 0.257420438809459 1 1
-0.117019675946735 -0.112739614399656 1 1
0.0871947137471508 0.0860325519779387 1 1
0.04415893234678 0.0298651739158537 1 1
-0.203887949469842 -0.19490176299312 1 1
-0.107402518466344 -0.0892666489396436 1 1
-0.148377953841107 -0.144687171972374 1 1
0.0954555099763134 0.0878875747237836 1 1
0.292925882670802 0.242931700761648 1 1
-0.00940664577867658 -0.0128035117242342 1 1
0.0352974127167034 0.0442954629502063 1 1
0.144142163918051 0.105774090227538 1 1
-0.214559485725326 -0.21072756207558 1 1
-0.115545162978175 -0.107804735568509 1 1
0.0158913293333914 -0.0112845903528029 1 1
-0.171775672450647 -0.172943708563531 1 1
0.0579631811325537 0.0396564378953459 1 1
-0.385491095165663 -0.349889879203064 1 1
-0.070060705690182 -0.0894105861582316 1 1
-0.139108731608633 -0.151103675681524 1 1
-0.261918623144334 -0.236375407931314 1 1
-0.252700010721892 -0.222961302167969 1 1
-0.137307448150412 -0.111671153399717 1 1
0.374929547888068 0.340611744635842 0 0
0.104019273497216 0.0923876359758452 1 1
-0.191158814837584 -0.179721746881961 1 1
0.0494757631473742 0.0430812065430356 1 1
-0.131465772194539 -0.128179109949546 1 1
-0.276609931902256 -0.240316667847796 1 1
-0.0940965418656245 -0.0892666588510341 1 1
-0.109664894792288 -0.115509001981149 1 1
0.058925787692083 0.059074526789139 1 1
-0.213494154354272 -0.204844375744176 1 1
0.421844706306459 0.417751116444658 0 0
-0.216223939742575 -0.216052714069139 1 1
-0.160450045209966 -0.160577816570511 1 1
0.0416114324822949 0.0374495549802968 1 1
-0.0184532425696105 -0.00148937706261404 1 1
-0.232919120954275 -0.223728859655379 1 1
-0.121525099929014 -0.0998612761138221 1 1
0.280528903258747 0.243630335986863 1 1
0.0624608601300828 0.0533085165480757 1 1
0.0495169296540446 0.0493231427753101 1 1
-0.0861734961210188 -0.0723562448797951 1 1
-0.102081622499928 -0.0908371077871299 1 1
0.146236920322356 0.122063243002684 1 1
-0.0533741500381386 -0.060050996595228 1 1
0.00617294269553161 -0.00173512944380735 1 1
0.0714908048706396 0.0587437724124156 1 1
0.162731818975973 0.130988870771816 1 1
0.167859308613082 0.144813999980904 1 1
0.118813547226992 0.112143098035 1 1
0.176237849369513 0.16750323526054 1 1
-0.00937979527399033 0.00491111531670245 1 1
-0.0236787151792081 0.0019543679555396 1 1
-0.0872069298521861 -0.0987732060490301 1 1
0.133836964123869 0.110774602294394 1 1
0.0571742226373631 0.0526992406952843 1 1
-0.0378062995674991 -0.0420445128277375 1 1
0.250004331587877 0.221517631262312 1 1
-0.189545051458945 -0.191819349894976 1 1
-0.0136862836637614 -0.0231576445985726 1 1
-0.196559902136979 -0.171989695898952 1 1
-0.0561065993517176 -0.065352644808918 1 1
0.203326530634485 0.168465422748781 1 1
-0.0809365485287941 -0.07259484660753 1 1
-0.382500652547338 -0.342016861150467 1 1
0.250877967041917 0.230509730489379 1 1
-0.22082252634589 -0.204771397887074 1 1
0.174583882544338 0.165283417313593 1 1
-0.0634649678606424 -0.0624705155345366 1 1
0.00721515891183954 0.0157911934869673 1 1
0.0283966129917547 0.0387188312645953 1 1
0.0467963161295355 0.0195856809327906 1 1
-0.0796562833919639 -0.0849518828163323 1 1
-0.03285792966772 -0.0040763797391488 1 1
-0.040306251518057 -0.0397066905762677 1 1
-0.016385911262192 0.00119574622324119 1 1
0.0666057928541927 0.066239406213314 1 1
-0.0435543575653753 -0.0863654439272669 1 1
-0.03759118595886 -0.0361415520352493 1 1
-0.073621859131782 -0.0585263388101919 1 1
0.222466139967704 0.208803276122808 1 1
0.219112801495813 0.197811988572638 1 1
-0.0288245784250256 -0.0281101851024966 1 1
-0.11260697224619 -0.1064394833778 1 1
-0.285724296503864 -0.269678021033256 1 1
-0.163026190934287 -0.158537873987795 1 1
-0.264689093848963 -0.241280258983964 1 1
0.0326430045093827 0.0337551429277181 1 1
0.0543456561657011 0.0428430316462808 1 1
-0.144219534176506 -0.143837851148207 1 1
-0.155540152620782 -0.136234618676067 1 1
0.199096114351584 0.196541638190114 1 1
-0.21641018693649 -0.203097153503917 1 1
0.210105415800338 0.204993679857365 1 1
0.00632815207315446 -0.0142422164572183 1 1
-0.065545796981075 -0.0673858671105917 1 1
0.0740983658497887 0.0610914252373325 1 1
-0.146114778473904 -0.147200515135699 1 1
0.0465223141851921 0.0435813579353082 1 1
-0.0286389733483562 -0.0358234234241284 1 1
0.049000448146676 0.037537220967221 1 1
-0.0434850020655613 -0.0380276381067437 1 1
-0.131244904437225 -0.133133763221226 1 1
-0.31819659486945 -0.300499004027958 1 1
-0.132863212304482 -0.108543001701551 1 1
0.0540971274302405 0.0300061594429182 1 1
0.226258403745129 0.212042100275756 1 1
0.0289465348853453 0.024296751792737 1 1
-0.0879975257484733 -0.0878689288374832 1 1
-0.225323877855349 -0.179063340679474 1 1
0.0524072223671559 0.0493588884238946 1 1
-0.0107869800742594 -0.0264171886839977 1 1
0.358017185760231 0.337360061829477 0 0
0.201184334466372 0.199199895406485 1 1
-0.182539584340728 -0.156831750249864 1 1
-0.250226192899782 -0.225079638160433 1 1
0.0856747559529491 0.0635046113844593 1 1
-0.104252201650241 -0.0853276672374052 1 1
-0.056568165852457 -0.0219871568833632 1 1
0.325953135596291 0.306921918365817 1 1
-0.0939940111499729 -0.0784986127621491 1 1
-0.0913221269471967 -0.0773245880529024 1 1
0.236493700429521 0.196846158711661 1 1
0.0660369807192236 0.0634947191563198 1 1
-0.0359264896990037 -0.0437073901627291 1 1
0.391424917250792 0.353478337176993 1 0
-0.235095926286563 -0.192046790325043 1 1
0.117447554136634 0.103686329556748 1 1
-0.0170088041264989 -0.0185787168807293 1 1
-0.0736982745778531 -0.0770410507056106 1 1
0.278161624774846 0.243058099858258 1 1
0.191824505535151 0.193587013111187 1 1
0.0830516885716396 0.0659192440867856 1 1
0.325156662747636 0.290934766191067 1 1
-0.118276143092866 -0.113980909892412 1 1
-0.154074429030455 -0.142255315312643 1 1
-0.344445587539245 -0.305827532285576 1 1
-0.225055477258884 -0.181473812122359 1 1
-0.0182016453983642 -0.0325346086207482 1 1
-0.175472536888926 -0.139220421931902 1 1
-0.0721494420090196 -0.120267014898546 1 1
-0.163809403617349 -0.173350296844695 1 1
-0.25245291902249 -0.204446290627903 1 1
-0.0572766449120344 -0.0505517967880861 1 1
-0.195579049056498 -0.174106978017202 1 1
0.189901305880605 0.161080807239413 1 1
-0.340013932537405 -0.309731838651443 0 1
0.154773560159364 0.161199572667171 1 1
-0.0473158818947061 -0.0289314317483609 1 1
0.0544738157709633 0.0509662572596317 1 1
0.053366030240596 0.0599265570975547 1 1
-0.118805011752649 -0.0963933663877385 1 1
-0.113123048945697 -0.0934172874755468 1 1
-0.0183016326343213 -0.0399617001181276 1 1
0.0742071122190839 0.0869521563122298 1 1
0.155431722764573 0.130959111686953 1 1
0.0869793611941043 0.0805366248545775 1 1
0.286178027105782 0.263476088276432 1 1
0.0050290176180553 -0.026123672914692 1 1
0.218761739845622 0.216138294424834 1 1
0.264376655907759 0.233942406880916 1 1
0.0977850433594022 0.0848847951336947 1 1
0.0818761456821133 0.0718440178199124 1 1
-0.0235738816669009 -0.028945001295615 1 1
-0.0272180785074106 -0.036930553295831 1 1
-0.0775181705204974 -0.0705445194993625 1 1
-0.346653670152531 -0.328737584556795 1 1
-0.512447294860445 -0.459045763704343 0 0
-0.166113730291501 -0.152804761461258 1 1
-0.0184801496692367 -0.0065204696235744 1 1
-0.0760360793296937 -0.0755209501137164 1 1
0.274844987397827 0.223111088428459 1 1
-0.161063167198123 -0.139635871829791 1 1
0.254091427480086 0.209609126806294 1 1
0.159950133037762 0.159349605145746 1 1
0.269565179502936 0.26327684400404 1 1
-0.193887719214695 -0.185290828191008 1 1
-0.127516789428153 -0.131424059450056 1 1
-0.137426695165431 -0.132052249210923 1 1
-0.0923881633399734 -0.0876218527446281 1 1
0.165238900951669 0.14230632088783 1 1
-0.0344972452820654 -0.0511541732201601 1 1
0.194594816320485 0.176415849035736 1 1
0.19848547911486 0.183166826652018 1 1
0.0981756539462457 0.0970609286408501 1 1
0.130052310010675 0.128423683871875 1 1
0.058150052524819 0.048786055284551 1 1
-0.0398984005258114 -0.0323502247271006 1 1
0.127123666357497 0.126150106672635 1 1
0.149451350357997 0.160570395803542 1 1
0.0397708916463518 0.0160112431315148 1 1
-0.112809083818119 -0.0845346911169614 1 1
-0.306193504898442 -0.293290369638506 1 1
0.0099387264393884 0.00579199266789099 1 1
0.153462923776011 0.131080961402283 1 1
0.312214053692016 0.270029653045642 1 1
0.0976800354919301 0.0717573213701463 1 1
-0.344766344299027 -0.309163464857703 0 1
-0.209939016302579 -0.188236770023831 1 1
-0.18293953641353 -0.173412959868735 1 1
-0.00115343429438635 0.00675530183132511 1 1
0.0325633405495123 0.0182764930396378 1 1
-0.0923001129089741 -0.0917129578406684 1 1
-0.193754578700449 -0.157847404886468 1 1
0.106028970550966 0.110874532587595 1 1
-0.0663760424944693 -0.0561267139837045 1 1
-0.20560735941584 -0.19252411715091 1 1
-0.094908675519673 -0.0969995700722043 1 1
0.18831307607352 0.168464431100811 1 1
-0.25939509672679 -0.241139896482531 1 1
0.167824719870836 0.16039953828944 1 1
0.0836445745546782 0.0781051410394272 1 1
0.108636142905286 0.112617721748383 1 1
-0.0677152919311542 -0.0464216385493617 1 1
-0.145454164718452 -0.0972376620305638 1 1
0.034568733557494 0.0342351582417796 1 1
0.374333734123376 0.337630424268719 0 0
-0.00312103566866674 -0.0251554831067548 1 1
0.00530470839931321 0.00855937941630066 1 1
0.0592374674760686 0.0660743819665945 1 1
0.13135149408682 0.12655902477046 1 1
0.20371836529664 0.184136068630299 1 1
-0.227197680459227 -0.200620267283853 1 1
0.0484960858442854 0.0349064395393573 1 1
0.10009719649755 0.116681942467756 1 1
-0.0534903349560541 -0.045531448215747 1 1
-0.00713301625714331 -0.00765510131096643 1 1
-0.326029628021691 -0.292977510057213 1 1
0.142463465636283 0.119941354329881 1 1
0.15211956244255 0.137594994680912 1 1
0.0116309190711084 0.027445227091101 1 1
-0.134857264496421 -0.130736673117393 1 1
0.0676817268636 0.0368793015605392 1 1
0.00765956688214835 0.00578126983946082 1 1
-0.359156641089146 -0.339878605450359 0 1
-0.0991673447150657 -0.0827278938192265 1 1
0.170662570249895 0.15658936664406 1 1
-0.0769472823359392 -0.060822688618826 1 1
-0.0244203153440118 -0.00662447139200292 1 1
-0.00743005275203527 -0.00683195905007923 1 1
-0.0143556515913572 0.0124545141478821 1 1
0.0821020862608185 0.0780527565680593 1 1
0.160161047736536 0.1378967521473 1 1
0.140530839394267 0.118214351710794 1 1
0.0659682761800573 0.0582307889135483 1 1
-0.0395888707986894 -0.0175377955235741 1 1
0.123224093895914 0.0889277282368946 1 1
0.0579321190082562 0.0592761322277095 1 1
-0.302406309621086 -0.267864262582437 1 1
0.0627107828961677 0.0570327800537972 1 1
0.252318531659988 0.238885438763942 1 1
0.282470033861028 0.24275326941753 1 1
0.101009894203594 0.0881290355852316 1 1
0.238966139684947 0.216229155815151 1 1
0.140782493395093 0.140410171576697 1 1
0.178768613959191 0.17659046260451 1 1
0.168008557725115 0.167749852863089 1 1
-0.215192896194814 -0.201914514358299 1 1
-0.210993445261672 -0.199845579125206 1 1
0.0343902294451372 0.030740430238832 1 1
0.195617082415767 0.165620970962609 1 1
-0.392190674578828 -0.344015116628843 1 1
-0.19632270921031 -0.182820080978631 1 1
-0.0352122698600524 -0.0271438426552074 1 1
-0.0703654557425906 -0.0835328600311949 1 1
0.118684028935987 0.113500007894891 1 1
-0.104645840957788 -0.095665025146961 1 1
-0.134664356422461 -0.134225028148092 1 1
-0.0283000519055331 -0.0182487886711692 1 1
0.0672135399929967 0.0888681327890845 1 1
0.317063783270834 0.28640504307328 1 1
-0.155275996873237 -0.14668817406154 1 1
-0.360945155391065 -0.34055277397267 0 0
0.0952895205433087 0.0895168640785124 1 1
0.168036346220621 0.134714837027919 1 1
0.183455428757171 0.160505267493164 1 1
-0.00356122196313493 0.00482582582283058 1 1
-0.13772769058621 -0.126453413756804 1 1
-0.106215755027763 -0.0964357497456504 1 1
-0.100934675454336 -0.0788629536742686 1 1
-0.0413045889102118 -0.0300128614805651 1 1
-0.0851606274807842 -0.070132991532498 1 1
0.202765096583907 0.173926983578191 1 1
-0.150969776446862 -0.1439125924217 1 1
0.126774070814008 0.0957984131182257 1 1
-0.156412312715237 -0.107008993719185 1 1
-0.0254362571836732 -0.0209989322758292 1 1
-0.11528883441661 -0.115985258165804 1 1
-0.172971908931837 -0.156612114114774 1 1
0.228022357320738 0.184168724808706 1 1
0.0453994431389327 0.0446982418268616 1 1
-0.126883607038555 -0.134905448636626 1 1
0.135320593163523 0.110037885057989 1 1
0.184619258332575 0.161531039694824 1 1
-0.019014684416833 -0.00822967173159749 1 1
0.233173396814369 0.246957661951631 1 1
0.0658407537171267 0.0747554792542963 1 1
0.182194133631246 0.15141204039486 1 1
-0.086282767796597 -0.0390393573049466 1 1
0.229760964311836 0.222021892363531 1 1
0.0336214957312858 0.029720901728722 1 1
-0.083201981819346 -0.0590855633492081 1 1
0.212971618873407 0.175738352616646 1 1
0.0814800790518391 0.0764596993644008 1 1
-0.0987056772339246 -0.0990374925206771 1 1
0.158247883735527 0.127285616537096 1 1
-0.151896301250355 -0.130936055746543 1 1
-0.314545240978323 -0.297255782098582 1 1
0.195995233917835 0.165669527055841 1 1
0.0848633328080532 0.072148419613326 1 1
-0.103332847325851 -0.0896339803438539 1 1
0.203508922604501 0.187775866079616 1 1
0.124666024457181 0.112128539231878 1 1
-0.0901442207785409 -0.0468722553400704 1 1
0.146959205996552 0.131360488694989 1 1
-0.0829310162777507 -0.0766949419874516 1 1
0.226999236049 0.198242360559283 1 1
0.165206753106594 0.138270996591437 1 1
0.172327193429237 0.183158929454754 1 1
0.0856484667322164 0.0767321230968821 1 1
0.0263345165809433 0.0254978767371949 1 1
0.392775686237364 0.368747152925023 0 0
-0.0642631569243682 -0.0398538537218097 1 1
0.195126204367891 0.180911849501317 1 1
-0.243915074852434 -0.202055061065292 1 1
0.176055248623147 0.129911695237674 1 1
-0.261946654840726 -0.202551762518495 1 1
-0.0800912369627693 -0.0489737885311753 1 1
0.0914576075288495 0.0639031379932672 1 1
0.0763949694050745 0.0731892856383527 1 1
-0.304090538798334 -0.288223121358376 1 1
-0.113542041969196 -0.096079203506705 1 1
-0.0397104761233411 -0.0373189506666153 1 1
-0.100059179964135 -0.0960811852059615 1 1
0.100317098065415 0.121604016256811 1 1
-0.0481200866923163 -0.0615084211945619 1 1
0.0427075270365564 0.0182860659151702 1 1
0.0846204971781577 0.100566217010448 1 1
-0.121743779468631 -0.109517283068173 1 1
-0.0620858531296179 -0.0617968290620033 1 1
0.149620350549744 0.137362516001929 1 1
-0.0537107887168377 -0.0232343221755736 1 1
-0.042114448339383 -0.0554134191466636 1 1
-0.2173715476923 -0.21965684613058 1 1
-0.119414915190519 -0.110870608812983 1 1
-0.163633939495279 -0.157815757994714 1 1
0.152993881636198 0.141127907838556 1 1
-0.125611048590221 -0.110589359214467 1 1
0.0962417435848446 0.0882664693283103 1 1
-0.182517995255316 -0.167606267517615 1 1
-0.0444548588378654 -0.0369444766561016 1 1
-0.139319321667789 -0.132116955079949 1 1
-0.172492650266738 -0.145719824428063 1 1
0.0325134022283314 0.0216596090313609 1 1
-0.109500472578151 -0.0879597633820019 1 1
-0.37476644118932 -0.355178465170058 1 1
0.146980040548719 0.150590441423529 1 1
-0.0885286865140684 -0.0693861890905732 1 1
0.249541561500681 0.228812821805002 1 1
-0.0188879569264916 -0.0142176085586111 1 1
0.236527513009979 0.195219508700382 1 1
0.163020458713681 0.179590559926289 1 1
-0.0507650312995035 -0.0460776194356048 1 1
0.0384639848890529 0.0316741202865213 1 1
0.136422142429844 0.141074239452014 1 1
-0.194324910876482 -0.182920894913107 1 1
-0.0504785979814662 -0.0863970237888693 1 1
0.155134837134239 0.138225200133592 1 1
0.0907273253993714 0.0929819895117501 1 1
0.423278073492716 0.366694598102129 0 0
0.180059048885102 0.165356528062426 1 1
0.100280417135666 0.0790583266530205 1 1
-0.131923789396526 -0.136833236860366 1 1
0.121683682882669 0.113832995006183 1 1
0.149939651190918 0.136351980355135 1 1
0.215498470434897 0.208135179667482 1 1
0.039893134777634 0.0189040732908663 1 1
0.00201759421544838 0.00418538704349634 1 1
-0.110541638243781 -0.108702540044632 1 1
0.0379577707539443 0.045346987703521 1 1
-0.283418328453499 -0.250580755006661 1 1
-0.0521936863625406 -0.0561891154403774 1 1
0.0497451118429934 0.0599956891299278 1 1
-0.0487554739781269 -0.0379235265054633 1 1
0.105987569543996 0.102401096839164 1 1
-0.143625131004929 -0.168510410826702 1 1
-0.388885087655421 -0.321629962272557 0 1
0.0561038086744794 0.0467681499979946 1 1
0.188824858073379 0.185947183038195 1 1
0.0323254553785838 0.0260699697736116 1 1
-0.0848355701682788 -0.0831230380730352 1 1
0.0789775735125574 0.07592692015798 1 1
-0.137733290419927 -0.120886226192188 1 1
-0.0977703631131384 -0.0983868505581089 1 1
-0.164158382668036 -0.147721330991863 1 1
-0.265025917741939 -0.228375903467983 1 1
-0.185477844459201 -0.166839312400434 1 1
0.173177128113646 0.172386408474343 1 1
0.0542217997992273 0.0521472301995207 1 1
0.0871613331906232 0.0630020714596671 1 1
-0.0759036788842888 -0.0538982852204276 1 1
-0.0102105683928071 -0.00785018002108884 1 1
0.253032078057671 0.226402000579157 1 1
-0.0654042238078131 -0.0548143630385677 1 1
-0.195768115532155 -0.164172079377472 1 1
-0.207575440863893 -0.18105206768426 1 1
-0.0492150975400115 -0.0335570740352418 1 1
-0.0427424219478819 -0.0552286250128897 1 1
0.0193411974722873 0.0156066438961848 1 1
-0.00833857272321235 0.00205254884999236 1 1
-0.16376345856107 -0.151382172547631 1 1
0.276383178659116 0.261453634825426 1 1
0.0825277052749604 0.0763868204526367 1 1
0.160536855900212 0.140274838788803 1 1
-0.0584094538158021 -0.0499489351649739 1 1
0.263206031300015 0.236300881113471 1 1
-0.212972526316057 -0.233720968664965 1 1
0.122114203182911 0.102967305454352 1 1
-0.158620610906228 -0.143119769042285 1 1
0.00423533743353975 0.0208593451515115 1 1
0.285675593482677 0.257528939436957 1 1
0.14200932152003 0.146357412036866 1 1
-0.31486986864687 -0.301991740620737 1 1
0.124503128441304 0.119927337212997 1 1
-0.0678149334184036 -0.0607383478946833 1 1
0.16319277855256 0.108954804274301 1 1
0.0341964091192434 0.0637007857907925 1 1
0.211013200780941 0.188751623439252 1 1
0.209492753131637 0.184807816070164 1 1
0.066325907542276 0.0511884852288146 1 1
0.0891596137046218 0.0934077294266173 1 1
-0.0386635687127937 -0.0335753278480916 1 1
0.13490284614916 0.12809593594164 1 1
0.168715204546638 0.175963871730661 1 1
0.0210850311646431 0.0427237212247442 1 1
-0.0827068826160714 -0.0807123398430123 1 1
-0.0530203985018994 -0.0498019493558626 1 1
-0.0725568006072304 -0.0585999835787372 1 1
-0.0910375865600001 -0.10312442406745 1 1
-0.0220096867952497 -0.0152745323338034 1 1
0.199963707959128 0.188867047936012 1 1
0.308788878262056 0.258122555072026 1 1
0.116943791773727 0.100511018794901 1 1
0.222136304639045 0.202495088549367 1 1
-0.11909151578304 -0.105598051520199 1 1
0.364037573330764 0.342090700492979 0 0
-0.159530088887852 -0.176262768424539 1 1
-0.24585878356719 -0.217351224611231 1 1
-0.197791807548374 -0.166231022277656 1 1
0.441370600880202 0.387895788875154 0 0
-0.12352550687307 -0.116163533868433 1 1
0.17085165922247 0.146874568684147 1 1
-0.203857511493743 -0.182693616338907 1 1
0.0707581462861359 0.0685976601277576 1 1
0.0919723995050678 0.0916989024072987 1 1
0.30936842800611 0.276221973272536 1 1
-0.254704359427026 -0.235994676473794 1 1
-0.26005282346982 -0.234613777161029 1 1
0.254071344455795 0.209709231855738 1 1
-0.0712178834767306 -0.0532040355118945 1 1
-0.103031106522363 -0.0952114830370809 1 1
-0.196091074031898 -0.193613446347202 1 1
-0.0316821632796742 -0.00989482346369302 1 1
-0.146029505283892 -0.131363057338914 1 1
-0.175512761491071 -0.152951265964765 1 1
0.0220328664192075 0.0422056034440785 1 1
-0.0524824191880266 -0.0227324091872296 1 1
-0.0812772484219131 -0.0729392624524522 1 1
0.0966435547397121 0.0779606417626754 1 1
0.189456643328755 0.175819761459792 1 1
0.0901091474839804 0.0739411433833605 1 1
-0.0113229680531551 -0.00507647893204887 1 1
-0.151883156456627 -0.126673679372843 1 1
-0.0924069445611274 -0.0918903651796116 1 1
0.281523619695484 0.258386418127779 1 1
-0.0291703432291564 -0.0132062193168273 1 1
-0.276822169487032 -0.26543999249688 1 1
-0.131201237594838 -0.119660503917766 1 1
0.158625342036723 0.152002577428607 1 1
0.243876351935383 0.252831874500738 1 1
-0.107684459993828 -0.0968763047142501 1 1
0.224929600965512 0.205090671010949 1 1
-0.0782100952502612 -0.0552952451939011 1 1
-0.08675285948233 -0.0956955606527876 1 1
-0.125358364509092 -0.114168884066565 1 1
-0.034835364030369 -0.0277489193547582 1 1
0.0572864550609736 0.0509309529578527 1 1
-0.0385725353207845 -0.0190860308342953 1 1
-0.310421322539967 -0.294623819909694 1 1
0.0399893182034528 0.0279767695182334 1 1
-0.0341333938147834 -0.0240455392959524 1 1
-0.184715522565634 -0.175102434706972 1 1
0.288286709801174 0.269693587724346 1 1
0.550792820310742 0.504344097869258 0 0
0.00380446364984986 0.0245637842061153 1 1
0.233171075194045 0.22202624553403 1 1
-0.0854174116530501 -0.0742959072026832 1 1
0.354799725206586 0.308150895722754 0 1
0.185861354173545 0.170326916746377 1 1
-0.221907110809726 -0.192998524602962 1 1
0.0687400657214558 0.0627805856893956 1 1
-0.227997482498873 -0.204787940394784 1 1
0.135636333288545 0.112416358743241 1 1
0.150912992547846 0.156811662256204 1 1
0.010640451368969 0.0130315962933717 1 1
0.0965621264989656 0.0952906849966456 1 1
-0.151038428297158 -0.127292864284552 1 1
0.11344925044564 0.100072209765566 1 1
-0.168509663134582 -0.150771647167067 1 1
-0.522436298632292 -0.478457077337669 0 0
-0.0644137698643943 -0.0783101218684539 1 1
-0.0437239837112909 -0.0589962882803241 1 1
0.0975005490623847 0.0855551402903693 1 1
0.200593385690768 0.181823465468252 1 1
-0.140165765299637 -0.135722269870524 1 1
-0.143675257036112 -0.14186523348818 1 1
0.00430067908882915 0.00249269700287638 1 1
-0.310256779352429 -0.271448905586494 1 1
-0.0602904284373292 -0.0375432400718833 1 1
0.153310260306757 0.139612967320031 1 1
-0.00328629794868993 -0.00575829014287651 1 1
-0.288912959580649 -0.254567041395196 1 1
-0.362279479723647 -0.325546762239014 0 1
-0.284314669515679 -0.273218834513664 1 1
0.125878839983928 0.114478137344618 1 1
-0.0171758097170443 0.0217617503525803 1 1
0.302818786712203 0.278651338985295 1 1
0.0426827277893285 0.0330092358218369 1 1
-0.186509871257434 -0.166583163700912 1 1
-0.0685004339719705 -0.041838894635764 1 1
-0.0399701528658448 -0.0464929392797044 1 1
-0.142493114531169 -0.128298310570715 1 1
-0.0393980796945558 -0.0382841034989607 1 1
0.163849126354131 0.14131819332073 1 1
-0.311259546719221 -0.313180737483885 1 1
-0.172152500170765 -0.164758287411273 1 1
0.139173194734059 0.135069060584437 1 1
-0.257185651724334 -0.246435125249236 1 1
0.0774140453279034 0.0678561284634338 1 1
-0.0197828438199386 -0.0218324668086429 1 1
-0.281597842801925 -0.262476092204814 1 1
0.108651211482004 0.0809453669782268 1 1
0.256307983608358 0.244678566777857 1 1
-0.000595210445241502 -0.00640526358436146 1 1
-0.316253430669684 -0.286371755576582 1 1
0.480072160936914 0.455361521882214 0 0
-0.136677151013313 -0.117998150420815 1 1
-0.22582201699835 -0.213264684276836 1 1
0.399823329291662 0.379633757693451 0 0
-0.140776226594048 -0.12740652264162 1 1
-0.0913101620198917 -0.0871078425753722 1 1
-0.363526447499805 -0.323081217728281 1 1
0.0560458259206762 0.0721338246500466 1 1
0.0281082755703898 0.0221096930901125 1 1
0.127615057147658 0.128887580972158 1 1
0.118759617774305 0.127251783986798 1 1
0.0410452195188987 0.0216173402941558 1 1
0.249417510531203 0.198298762265573 1 1
0.157125940859858 0.134897460481333 1 1
0.121325601360472 0.10428283478537 1 1
0.35740980038555 0.32891743382613 0 0
0.0522082313191451 0.0458421202125979 1 1
-0.0636831370753805 -0.0832589516115905 1 1
0.248213967219673 0.246494972462785 1 1
-0.183325444145029 -0.138304819535404 1 1
-0.352580711576456 -0.332694119361097 0 1
-0.193641259533958 -0.178303178449346 1 1
-0.383042051158191 -0.373833149519036 0 0
0.0163793190619006 0.00965756341914557 1 1
0.031595915065786 0.0228564048128639 1 1
0.0515216847202076 0.0652089845774524 1 1
-0.295833402185197 -0.277760916467998 1 1
-0.173134451570149 -0.163480359513901 1 1
0.199921709001938 0.160789307655611 1 1
-0.0354678146292098 -0.0195186809781601 1 1
-0.0783232639806034 -0.0715589852921196 1 1
-0.220498994226308 -0.19812006479641 1 1
-0.0391570397967848 -0.0336955205545768 1 1
0.0532626631329715 0.0321715307114733 1 1
0.025190169701491 0.0243976082444345 1 1
-0.228193617503368 -0.171833977807214 1 1
0.220801169248495 0.176041186924559 1 1
-0.0744614374278037 -0.0601815045986713 1 1
0.235688994396344 0.206553942046998 1 1
0.145787135984791 0.127443914734577 1 1
-0.0927669736259218 -0.080422781748947 1 1
0.209494151020543 0.219286919957824 1 1
0.00161476487692934 0.0452923822533885 1 1
-0.0310381367473246 -0.0292593118798864 1 1
-0.33690196863224 -0.322735222294628 1 1
0.0560976312482655 0.049760232040412 1 1
0.0223617695398863 0.0166453950389564 1 1
-0.083761031975234 -0.0742269705354945 1 1
-0.26255106353639 -0.257492351734226 1 1
-0.0201037264442755 -0.0250440313389819 1 1
0.301218271165674 0.27631974332189 1 1
0.209381643588056 0.205017278044582 1 1
0.201090691174818 0.185742620786418 1 1
-0.139597356979842 -0.130405043077885 1 1
-0.0499655765676692 -0.0428131651536647 1 1
0.112018115173661 0.0900775048418499 1 1
-0.0512786764048929 -0.0214606317342722 1 1
0.301050011415508 0.27824761988676 1 1
-0.104795928033066 -0.103811040527392 1 1
-0.183878437626082 -0.164806612383899 1 1
0.10826884260939 0.0994625789695592 1 1
-0.190623681354716 -0.165483405373865 1 1
-0.179598626033546 -0.150375182047212 1 1
-0.0393098397991767 -0.0561947439593392 1 1
0.0564257776213933 0.0426092886376687 1 1
0.0350012218747643 0.0257643605322762 1 1
0.229843888434781 0.219523170104471 1 1
-0.105381757237259 -0.103799212200662 1 1
0.123478332024272 0.100679581607476 1 1
0.0735431291481215 0.106481838504379 1 1
-0.218560460140811 -0.196886227212029 1 1
-0.153257387336109 -0.133441662295071 1 1
0.211126905995794 0.186955102511558 1 1
0.0781288839816582 0.0597957012941217 1 1
-0.079314450224003 -0.0570511586642312 1 1
-0.133606718948368 -0.104268892248203 1 1
-0.0682560413439141 -0.0707657144340729 1 1
-0.0165288157760105 -0.019903261587731 1 1
-0.0869066794194975 -0.0656780006831818 1 1
-0.0801206196668729 -0.0678744010947575 1 1
0.0976321051684323 0.10681617366564 1 1
0.0402602125619195 0.0547835872035517 1 1
-0.0480909801289438 -0.0377051019960735 1 1
0.0192817132504189 0.0299462479018876 1 1
-0.0467531516774225 -0.0389331898537188 1 1
-0.0177985711227891 -0.00254892163630597 1 1
0.100254848249583 0.0815526034920167 1 1
0.214483344359242 0.180156408927987 1 1
0.0928114703848822 0.0923021897848875 1 1
-0.165277363227465 -0.147733974846469 1 1
0.170156699776759 0.154470706747921 1 1
0.13518459665789 0.0914885952095287 1 1
-0.189836900552349 -0.175058761767985 1 1
-0.00899915336806022 -0.0166081499203147 1 1
-0.129733169789241 -0.124846132792808 1 1
0.156357177808467 0.132762335237791 1 1
-0.133631729852227 -0.113386133427057 1 1
-0.106504246957243 -0.0995314981238944 1 1
-0.0620040165037839 -0.0838322744172365 1 1
-0.264446851575254 -0.249525027382085 1 1
-0.242414044520193 -0.211434775521893 1 1
0.352100149926776 0.327421046579464 1 1
0.184365509085267 0.169075841362433 1 1
-0.116806985361125 -0.119413780040186 1 1
-0.399604545037586 -0.378175829726306 0 0
-0.23949679553168 -0.2068486502806 1 1
-0.07344209702558 -0.0612066397466275 1 1
0.123491181986729 0.0914390140854134 1 1
0.0317308207346591 0.0196834483728151 1 1
-0.305345525708343 -0.289591943996499 1 1
-0.0656611640648791 -0.0790703864234666 1 1
-0.0448724506068242 -0.0353666063586606 1 1
0.128453780460738 0.104024441385768 1 1
-0.114200690425052 -0.0962814370917399 1 1
0.127697432219496 0.111551115856871 1 1
0.0490202445716194 0.0398032348797253 1 1
0.0993975430680003 0.0926557261221399 1 1
0.0436893234564967 0.0635779682722898 1 1
0.0451873709546952 0.0137538266951611 1 1
-0.0672458485224088 -0.0646769554934407 1 1
-0.0597214499166095 -0.061228340496379 1 1
-0.14417149912856 -0.1508396779307 1 1
0.00730460101706299 0.00965679370961818 1 1
-0.12076021885582 -0.0965746869502574 1 1
-0.346028858850468 -0.27971646054829 1 1
0.285421110034192 0.271149845077972 1 1
-0.115052512637573 -0.135280409358294 1 1
-0.23498431860875 -0.217872130786558 1 1
0.0780660099538341 0.0499819132544421 1 1
0.0140838119060663 0.0262262778344496 1 1
-0.0629366318388054 -0.0403493219572986 1 1
-0.0146750540934074 0.00727798244274364 1 1
0.0220900400648858 -0.000630372542506502 1 1
0.134471796852754 0.12721031790459 1 1
0.105286568032352 0.113863135000404 1 1
-0.0667679102764651 -0.0797754493792265 1 1
0.0797556925427937 0.0865177837673941 1 1
0.140106139930336 0.106549611665456 1 1
-0.278288784693261 -0.25197018835461 1 1
0.147681962302638 0.133095593660965 1 1
-0.119505010536031 -0.0731053696068622 1 1
-0.14787206449027 -0.125450363956053 1 1
0.187544880868258 0.162553943038602 1 1
-0.176239481555863 -0.165592197396643 1 1
0.23104341538053 0.231544715720972 1 1
-0.107914330895723 -0.115804331276853 1 1
-0.325480943975914 -0.302528129492209 1 1
-0.0100029750433308 -0.0370813499784416 1 1
0.106024901793309 0.103799089289331 1 1
0.243656417288442 0.221604227299638 1 1
0.22871352919176 0.201881075811888 1 1
-0.211012578442673 -0.181556800966459 1 1
0.025816636659053 0.0243571799389913 1 1
-0.0397590712271224 -0.00783671811780089 1 1
0.232763543721786 0.20708492468899 1 1
-0.301096835340634 -0.287363491093046 1 1
-0.217674216525287 -0.192265990113791 1 1
-0.365911207173993 -0.307018354617141 0 1
-0.240181580071202 -0.218341247168701 1 1
0.0451603424108959 0.02742566245832 1 1
-0.058414548265586 -0.068849903077622 1 1
-0.15659776225318 -0.123332117713752 1 1
0.112382404988906 0.103478999500425 1 1
0.181643643867581 0.17638422245193 1 1
-0.0681453968925113 -0.0531544858838106 1 1
-0.0331446070450011 -0.0285919428576373 1 1
0.0566145416660981 0.0467039916791882 1 1
0.0398748184301774 0.0242283852062565 1 1
-0.0750889817066904 -0.056791806425998 1 1
-0.0819764896833778 -0.0582554019811755 1 1
-0.274430741419475 -0.246205224214979 1 1
-0.28732162332353 -0.253969891580616 1 1
0.147093119259318 0.144205780087579 1 1
0.057019526561374 0.0658306204443723 1 1
-0.215522656119607 -0.216748772532239 1 1
-0.16625896232121 -0.168598558751535 1 1
-0.0586870913497898 -0.0336356938267067 1 1
0.0591288408153725 0.0784926766007385 1 1
0.0807310636552383 0.0666351979168816 1 1
-0.0467557830461202 -0.0161891722267 1 1
0.072080384225014 0.00395775707242834 1 1
-0.192954905958595 -0.168517574946072 1 1
-0.260113730086542 -0.233327714371333 1 1
-0.142211141520915 -0.117691851429958 1 1
-0.19123639298193 -0.178122663365246 1 1
0.0493799656655088 0.0393896966322506 1 1
0.409656218302267 0.372800250006095 0 0
[truncated: 18,365 more chars]
