# Supplementary material for: Bias caused by sampling error in meta-analysis with small sample sizes
Source: PLoS One. 2018 Sep 13;13(9):e0204056. doi: 10.1371/journal.pone.0204056 (PMC6136825; doi:10.1371/journal.pone.0204056)
Supplement: S4 File — (ZIP) [file pone.0204056.s004.zip › results N = 20 theta = 0 tau = 0.2 sz = 50-100.txt]

"cohen.dl.theta" "hedges.dl.theta" "cohen.dl.cp" "hedges.dl.cp"
-0.139296208926447 -0.137470494158075 0 0
0.108770551018914 0.107261932301982 1 1
-0.0285736868919392 -0.0287138778438295 1 1
-0.00330761977025508 -0.00338565205195035 1 1
0.00637481798618434 0.00582298696890356 1 1
0.0379050083608837 0.0379628463888952 1 1
-0.0355540451879886 -0.0349080583049868 1 1
-0.0304602866043769 -0.0298888999615501 1 1
0.0225295969855715 0.0221356905979149 1 1
0.0565322495685184 0.0562175109759304 1 1
-0.0654210691610671 -0.0645101523812169 1 1
-0.0329972571109175 -0.0321112683622826 1 1
-0.0801933675172019 -0.0792824851506789 1 1
-0.0336629500036295 -0.0332609004496437 1 1
0.125199179345223 0.124611823892467 0 0
-0.00602014563326639 -0.00598270311049411 1 1
0.104311179621667 0.103424495026775 1 1
0.0716864332828801 0.0709922594008459 1 1
-0.0409643162376813 -0.0409778507149585 1 1
-0.0902676176896542 -0.0893734227578147 1 1
0.0781243122185308 0.0771770847144469 1 1
-0.0179369937413825 -0.0176753753076648 1 1
0.0518515218652057 0.0519927774416789 1 1
-0.0122275662051019 -0.0120456412580373 1 1
-0.0568148735774832 -0.0564246206889494 1 1
0.0605558287538099 0.0601757203583902 1 1
0.10060808927528 0.0998527591970097 1 1
-0.0356271172468133 -0.0353781032736565 1 1
0.0769300411361382 0.0762851984131886 1 1
-0.0946279118853689 -0.0932470716203303 1 1
0.0402892267380966 0.0399364847610977 1 1
-0.0441105336474933 -0.0433846032702452 1 1
-0.0310749293697701 -0.0305416381016784 1 1
0.108253775008517 0.107045014644341 1 1
0.165227582726431 0.163150169176269 0 0
-0.0305196376664182 -0.0303987983983723 1 1
0.0209895148062066 0.0212022756868658 1 1
0.0859931550485075 0.0855203913182531 1 1
-0.0680739479962993 -0.0677288007328354 1 1
0.0982974558192975 0.0972904611449003 1 1
0.0867091337694281 0.0861827039867688 1 1
-0.110908105144694 -0.109891049680522 0 0
-0.00449456583242005 -0.00460807717762681 1 1
0.136913597503879 0.136007198937188 1 1
-0.197244652935612 -0.195557232038798 0 0
-0.0512662472007643 -0.0509966723050506 1 1
0.101439473742604 0.0999900751194659 1 1
-0.00594437519695119 -0.00617322978793338 1 1
-0.115829819653814 -0.114798229177439 0 0
0.133530712839101 0.132297967696759 0 0
0.0231642653517587 0.0225740382604614 1 1
-0.0440544754147411 -0.0439954859101886 1 1
-0.0361075632158507 -0.0356587503258622 1 1
0.0278325767649386 0.0274018761015408 1 1
-0.076810583299811 -0.0754757032011542 1 1
0.0563578337247519 0.0554898745450127 1 1
-0.040590770523254 -0.0403624092754912 1 1
-0.0121458733674006 -0.0120714441064945 1 1
0.00664510031831722 0.00690821781576748 1 1
-0.020815112621742 -0.0202925538976624 1 1
0.05144344073382 0.051098501793347 1 1
0.00682396605565175 0.00683772128828134 1 1
-0.0763968639163658 -0.0750764951364504 1 1
0.0330768262601409 0.0325772309133252 1 1
-0.134294049407093 -0.13299017974657 0 0
0.112117131785477 0.110672995049049 1 1
0.0764030400348548 0.0757984765755453 1 1
-0.04038450423906 -0.0399331778143171 1 1
0.0226846494353394 0.0221994492354742 1 1
-0.0183923007851642 -0.0183626391759914 1 1
-0.0772746684240185 -0.0764320371016863 1 1
0.058381661720672 0.0575624916625976 1 1
-0.0602324139252201 -0.0590907546463942 1 1
-0.105287691343097 -0.104343243579521 1 1
-0.0346892856294376 -0.0341736473977524 1 1
-0.0112834556110478 -0.011548691174673 1 1
-0.061956906217909 -0.0610572565682894 1 1
0.0977489748186942 0.0968717069767766 1 1
-0.0312926425237903 -0.0308971046024592 1 1
0.0226944921435182 0.0230717840011292 1 1
0.113021350684748 0.112186262824203 1 1
-0.0544365175545161 -0.0538418048170268 1 1
0.00115376667708386 0.00111612292364851 1 1
-0.0399566349901885 -0.0395823423224908 1 1
0.0161428469138623 0.0158574222362371 1 1
-0.0527857127951466 -0.0521097778596259 1 1
0.0855533739749386 0.084410182397853 1 1
0.114180745259984 0.113315352139075 1 1
0.047687411117543 0.0475438793563182 1 1
-0.0427585195285063 -0.0422665524601303 1 1
-0.0142417386580033 -0.014117405992176 1 1
0.0161087433388257 0.0157286530181149 1 1
-0.0175009296395899 -0.0174621194196404 1 1
0.0681469922956695 0.0675474822518896 1 1
0.00456393270867507 0.0045585033035873 1 1
-0.112223206636683 -0.110678903375159 1 1
0.0341924629761153 0.0334480157391746 1 1
0.0673043397072421 0.0667077232065465 1 1
0.0209805244816687 0.0211022636374138 1 1
0.0141722381701595 0.0136174668869549 1 1
0.00335493613476702 0.00345247191575316 1 1
0.0237658231393592 0.0239377315223645 1 1
-0.0210472014794131 -0.0207316749356769 1 1
-0.0351139252136293 -0.0350363111065549 1 1
-0.158583855791476 -0.157472128031216 0 0
-0.0131480160700734 -0.0131039466259369 1 1
-0.0427259918460069 -0.0425333580188998 1 1
-0.109763210770296 -0.108453630478946 1 1
-0.0810269271008757 -0.0802426210050691 1 1
-0.103246089876318 -0.10182581089023 1 1
-0.0498953915446345 -0.0490913038271315 1 1
-0.0336687103500736 -0.033312639415772 1 1
0.0509214243065104 0.0500204354064397 1 1
0.048778302903874 0.0485857227480438 1 1
-0.022262011490239 -0.0220081650568724 1 1
0.0521484686643658 0.0511721070671475 1 1
0.056965445651866 0.0559365472331031 1 1
-0.0911294147395189 -0.0899678480583549 1 1
0.0206568032647854 0.0202152941876106 1 1
-0.0182036928795317 -0.018364742966781 1 1
-0.0316404686847842 -0.031039700480728 1 1
-0.0522178768769698 -0.0520723793875312 1 1
0.0265075718035237 0.0263471887238655 1 1
0.0464111221252531 0.0459409469291287 1 1
-0.0835538410418294 -0.0826958128824732 1 1
-0.0020091009072117 -0.00193620574420798 1 1
0.028550276769656 0.0283462137846078 1 1
-0.0271148608765799 -0.0269268759705449 1 1
-0.0581280311559588 -0.0573487443880421 1 1
0.00499244752491524 0.00507546422459516 1 1
-0.0671762632018545 -0.0659523933321145 1 1
0.0453350200714628 0.0452852265791454 1 1
-0.0562307167848758 -0.0555078986953511 1 1
-0.00201911001279167 -0.00189916037568993 1 1
0.00578889078931815 0.00559578313155962 1 1
-0.0586148033491755 -0.0580345782756687 1 1
-0.01297048770146 -0.0128205265667242 1 1
0.0400475077095742 0.0396196379457282 1 1
-0.00800096299895645 -0.00793618971422854 1 1
0.125183360626092 0.123799649174203 1 1
0.00686020870125171 0.00656262809528942 1 1
0.0364034008836475 0.0358282455615921 1 1
0.027429355781551 0.0267569087319546 1 1
0.165647294209589 0.163827762830805 0 0
0.0451080897199909 0.0445187904569917 1 1
0.00897419062626913 0.00925373397890063 1 1
-0.0410546151963486 -0.0410556265981541 1 1
0.0554145466179329 0.0550937640506783 1 1
-0.0402170332438046 -0.0396188618957273 1 1
-0.143503286066547 -0.14164403371393 0 0
0.0456477584958034 0.0449900462521619 1 1
-0.0643001586626699 -0.0639953786206711 1 1
-0.0436948699645319 -0.0429355188376208 1 1
0.0481124923955368 0.0473603769115089 1 1
0.0043196727926712 0.00447853953336731 1 1
-0.0526066103134821 -0.0520281222193817 1 1
-0.0774795912537772 -0.0767624160246569 1 1
0.0472568148066428 0.0467241963767754 1 1
0.00559912726213918 0.00526717718866734 1 1
-0.0261616163118342 -0.0257801657386936 1 1
0.109814314014053 0.108442830510334 1 1
-0.0350761996380265 -0.0341784314348582 1 1
-0.0812959638970276 -0.0805988575103963 1 1
-0.0710602621878859 -0.0704328800179701 1 1
0.00343676403141068 0.00401659398227665 1 1
-0.0436060454728339 -0.0433431135065302 1 1
0.130760517536995 0.130031172195659 1 1
-0.0360008871367646 -0.0357410592398869 1 1
0.0550707249589551 0.0539866544152108 1 1
-0.0709462280462548 -0.0702657378050683 1 1
-0.0471479896935879 -0.0466246444754895 1 1
-0.0717227462741905 -0.0707860847763023 1 1
-0.0737409067470148 -0.0732870102141948 1 1
0.0490836147925376 0.0485145310337278 1 1
0.0691816574738441 0.0685883014037215 1 1
0.0597406169967082 0.0590533481199219 1 1
0.0416998146674752 0.0416139152380775 1 1
-0.102748238320238 -0.101516139865428 1 1
-0.0409931394162799 -0.0407329173394755 1 1
-0.070045154081866 -0.0697357457436495 1 1
-0.102914373745219 -0.101923199145002 1 1
-0.0311159027885556 -0.0307000558379944 1 1
0.0367990609486169 0.0365377330621958 1 1
0.0250710489265425 0.0251667327021933 1 1
0.018911444023863 0.0187152855575452 1 1
-0.0853349944816491 -0.0840743207805497 1 1
-0.0788215395549792 -0.0785899120079438 1 1
-0.0375366300696641 -0.0366242841178366 1 1
0.0340846290543917 0.0342185992000838 1 1
0.0861241365948845 0.085409901646118 1 1
-0.022013714207028 -0.0217703264158026 1 1
0.09687469069472 0.0961601783036651 1 1
-0.0920409978044114 -0.0913417638155185 1 1
0.14922433528094 0.147897807815089 0 0
-0.0886303141951716 -0.0874930103963595 1 1
-0.0624474377687014 -0.0620041922187391 1 1
-0.0336781735641075 -0.0331724913673655 1 1
-0.042441819016861 -0.0425384453283238 1 1
0.00929938577702908 0.00929094554455726 1 1
0.0442231509668654 0.0444134525990665 1 1
0.0807782222033609 0.0796748177643153 1 1
-0.19900963978489 -0.19701280413023 0 0
0.12152065657876 0.120183220401506 1 1
0.00145874063770815 0.00168319570291353 1 1
-0.0709074645874277 -0.070418947406044 1 1
0.0267152499088207 0.0262997073321427 1 1
0.0283062852385439 0.027941097356826 1 1
-0.0492475042888385 -0.0487660114690579 1 1
-0.0623367675992452 -0.0617730641083091 1 1
-0.082377572714448 -0.0814866375726499 1 1
0.0520091256105515 0.0508178125731914 1 1
0.0499189078970689 0.0488739706825745 1 1
-0.0599965392402026 -0.0592684710729948 1 1
0.0971285845218397 0.095538945099019 1 1
-0.0271526403432514 -0.0267232334905805 1 1
-0.0402148969170079 -0.0402809949816842 1 1
0.00642555367031217 0.00623893054456389 1 1
-0.0110206923198682 -0.0110068270933309 1 1
-0.0568310954877898 -0.0560568841933903 1 1
0.0154594477661662 0.0154690053872531 1 1
-0.0506925625885447 -0.0503526050502914 1 1
-0.0385890753282236 -0.0376153008163903 1 1
0.0260388790771755 0.0257079996303466 1 1
0.0635961618677091 0.0631925634884229 1 1
0.0668278006963989 0.0665355909373449 1 1
0.0563371855153599 0.0557031965085132 1 1
-0.00887872292207502 -0.00823700676948506 1 1
-0.0538324977790817 -0.0534176414438199 1 1
0.0943727026500772 0.0934176638009605 1 1
0.0464538023909053 0.0460231657231395 1 1
0.0415922584817567 0.0412581098161785 1 1
0.052545851724514 0.0519801967316489 1 1
0.0627773857735671 0.0621856528366812 1 1
-0.0290827039671022 -0.0290334257804695 1 1
-0.0371068137955427 -0.036569152055747 1 1
-0.0275280014609436 -0.0268802283040414 1 1
0.0196978390124838 0.0191070443980613 1 1
-0.00638920459378624 -0.00642668574720512 1 1
0.0933653658169823 0.0923974504723921 1 1
0.0392815802489035 0.038754478354717 1 1
0.0230198032604822 0.0228492954922399 1 1
0.134286572706994 0.133305719346109 1 1
-0.0537151222809833 -0.0533906050193753 1 1
-0.195114909625979 -0.192668557372301 0 0
0.0181550498660353 0.0180641115637745 1 1
-0.0672409129832444 -0.0663552674209975 1 1
0.0776027922157088 0.0770453389612786 1 1
0.12767055637909 0.126447557773991 1 1
0.0866387087434527 0.0858593320453727 1 1
-0.0569234019678916 -0.0563382261818588 1 1
0.0919741650849918 0.0911152883937168 1 1
-0.0785425010819617 -0.0780611405882585 1 1
-0.0927474192928034 -0.092041708441006 1 1
0.0307219222061039 0.0308674628479875 1 1
-0.00188696031934997 -0.00195140475373215 1 1
-0.0288535556666762 -0.0278697876348975 1 1
0.0801141142797234 0.0788807047790407 1 1
-0.0422822988126548 -0.0415803509844176 1 1
0.0299447675468614 0.0296345361195591 1 1
0.0173536398001548 0.0170394895868829 1 1
0.00435433887201549 0.00452456131628502 1 1
-0.00513064806817332 -0.00494147973160139 1 1
-0.0888363177146647 -0.0874488100342774 1 1
0.0177832023936214 0.0173782370752198 1 1
0.0954126106079915 0.0940817422334656 1 1
-0.0268347686254914 -0.026694721722631 1 1
-0.0539933532732563 -0.0529728910496444 1 1
0.0272478028704894 0.0271180499894864 1 1
-0.129813870630978 -0.128242467816631 1 1
0.0372443606363223 0.036553492157366 1 1
-0.0798080743196662 -0.0793512157647835 1 1
-0.00736304597182657 -0.00694472189513574 1 1
-0.0528913508575965 -0.0520775275843381 1 1
0.143072640124653 0.141008000675477 1 1
-0.048547953293438 -0.0479138691156881 1 1
0.026500412605363 0.0262387002433888 1 1
0.159125211884594 0.157552558388074 0 0
0.0205196669338375 0.0201862531289014 1 1
0.0607463165975261 0.0603739355693142 1 1
-0.121189134073786 -0.119908380405572 0 0
-0.137241453100947 -0.135587721347786 1 1
0.130259480795717 0.128640239848345 1 1
0.0245562219226995 0.0240786989896849 1 1
0.0841624090668957 0.0830460981256034 1 1
-0.0675267271369556 -0.0669940066995427 1 1
0.0253952762910982 0.0252801977005822 1 1
-0.0270669505340527 -0.0265267711552845 1 1
0.0713393309337219 0.0707698270288828 1 1
-0.0799661603249035 -0.0786693641030881 1 1
-0.0583249838587329 -0.0575731407893749 1 1
-0.0909611899008421 -0.0903544058979146 1 1
0.14407512202378 0.142983500775434 0 0
-0.0628778448963669 -0.0612733549243334 1 1
0.0381891085895315 0.0374370335386117 1 1
-0.0489790402943659 -0.0481827601642129 1 1
-0.128189961625191 -0.126972893428582 1 1
0.0771710225266092 0.0762930315062285 1 1
0.066188251263267 0.0657891065326842 1 1
-0.0327493442316693 -0.032602606180204 1 1
-0.0606188494908391 -0.0597802821707116 1 1
0.110057830127933 0.108957024917418 1 1
-0.0749132914859846 -0.0740352899063179 1 1
0.0163561953842127 0.0163411066391924 1 1
-0.0173682902869754 -0.0170784739540641 1 1
-0.0708673016036419 -0.0702090380845906 1 1
0.057621667172353 0.057460118377311 1 1
0.0253817362632513 0.0247213072717475 1 1
0.0379199730266349 0.0371162748277586 1 1
-0.0908666583604232 -0.0899159060691908 1 1
0.0580983433035383 0.0575740570786802 1 1
0.0896952668812426 0.0891996063336768 1 1
-0.036801551109389 -0.0364295461819812 1 1
0.0317904558490468 0.0322026684199545 1 1
0.0632949501581202 0.0630200925671098 1 1
-0.00450579600693346 -0.00458019437087652 1 1
0.0262621880612024 0.0261043800371914 1 1
-0.0153729062355384 -0.015272005523998 1 1
-0.0119110260476442 -0.0118121664919407 1 1
-0.0905880650958032 -0.089805001360069 1 1
-0.0428575706808043 -0.0422756034344527 1 1
0.0165660327513233 0.0165207173876431 1 1
-0.0858802520628702 -0.085060785801803 1 1
0.0833254673747039 0.0824817186431282 1 1
0.0638220162872769 0.0632949641000198 1 1
0.0556938980289996 0.0545382592485211 1 1
0.111974194278865 0.110988431161818 0 0
-0.0110505652307046 -0.0115510175735328 1 1
0.0916006968485842 0.0904196730934076 1 1
0.0910544307922657 0.0897816973340031 1 1
0.0253231738718804 0.024923940218355 1 1
-0.0341279826370421 -0.0338033983970678 1 1
0.0523663815549567 0.0518254797396081 1 1
0.030623316289745 0.0305735835138281 1 1
0.122773280663177 0.121819835488537 0 0
-0.08432422321573 -0.0835125192226798 1 1
0.0225243227955916 0.0218835096449593 1 1
0.198233208514018 0.19619139314108 0 0
0.0556118423210602 0.0548826532567794 1 1
0.0289459156336386 0.0287167859578638 1 1
-0.052220124742565 -0.0517831611249192 1 1
0.0344611644928969 0.0339675518395513 1 1
0.0363604119764858 0.0359329725381238 1 1
-0.138594794921816 -0.137136782144687 0 0
-0.0291255589837801 -0.0289070870893785 1 1
0.128184658634776 0.126538897907012 1 1
0.0285708787782541 0.0281782370070059 1 1
-0.0478976832101515 -0.0474140815986686 1 1
-0.170378732841903 -0.168890639872756 0 0
0.0230206906618075 0.0226009681524068 1 1
0.0206498017776666 0.0204704472774769 1 1
0.0236263569178983 0.0235068789074579 1 1
-0.10732234450113 -0.106468061641969 1 1
0.0113851927708569 0.0112483593642195 1 1
-0.0549579138124397 -0.0544658164305949 1 1
-0.0336320532516916 -0.0332690867797373 1 1
-0.0441706266219752 -0.0436963823644853 1 1
-0.0647138906724439 -0.0632322923080409 1 1
-0.0719823680812118 -0.0720032269777845 1 1
-0.0360481399910927 -0.0359342846590525 1 1
-0.0456985340175922 -0.0454565049477019 1 1
-0.0415215325972489 -0.0411752492665011 1 1
0.111551165263018 0.110893002829235 1 1
0.0216935958646465 0.0217695775836754 1 1
-0.0643515600042149 -0.0640828470296374 1 1
-0.0256820051083795 -0.0253506500471281 1 1
-0.0177881768210616 -0.0172514533689548 1 1
0.0280458903295254 0.0271009506100895 1 1
-0.0213175542159679 -0.0213508606498213 1 1
-0.0523571603223002 -0.0515480031047818 1 1
-0.0306480086055923 -0.029933814695172 1 1
0.0956505541074067 0.093935506408627 1 1
0.0235419834472239 0.0231250810968712 1 1
0.0062793637627319 0.00661102140004514 1 1
0.041777942313978 0.041318572206766 1 1
-0.0730421335841882 -0.0723445908918908 1 1
0.111756054731163 0.110288182205999 1 1
0.0239883459519734 0.0241216760977477 1 1
0.0249941732005898 0.0250292453449432 1 1
0.0122378209848357 0.0122495282718906 1 1
0.0301423987814036 0.0299889999868118 1 1
0.00521491479234117 0.00492752938798905 1 1
-0.073525095737169 -0.0724422697104078 1 1
0.00808607897842059 0.00831382919423317 1 1
-0.0166122093500315 -0.0165505170524186 1 1
0.110255348874236 0.109150460779905 1 1
0.0636912752213756 0.0627397860065961 1 1
-0.0900600842667765 -0.0895977756024175 1 1
-0.00746908407299441 -0.00722862264102531 1 1
-0.115848606493332 -0.114385487409893 0 0
0.0464493997102886 0.0458018563130242 1 1
-0.0115034475997679 -0.0110441603091861 1 1
0.0471437678573863 0.0468348556938237 1 1
0.0601221810397077 0.0589260992952814 1 1
-0.0241880479556226 -0.0244009366943114 1 1
-0.0571736935710984 -0.0568457521486781 1 1
0.0955222130150189 0.0948375915898333 1 1
-0.0666122482894538 -0.0660923560523236 1 1
-0.0187428265318779 -0.0186687850151868 1 1
0.0385657317387519 0.0371731187270772 1 1
-0.0172219187319409 -0.0171911260708898 1 1
0.0451885400307898 0.044804032683954 1 1
-0.103273207845465 -0.102240971861824 1 1
0.0831501477352349 0.0824688438292678 1 1
-0.110630546792027 -0.109606797512444 1 1
-0.0162388707089955 -0.0167075038760288 1 1
-0.0484467542981492 -0.0479350931438245 1 1
-0.106973393691902 -0.106039766569349 1 1
0.0293595951230483 0.0290824307162406 1 1
-0.0683454737757117 -0.0673880346548197 1 1
0.160361576109042 0.158669015066999 0 0
0.185252768854289 0.183038336433872 0 0
0.0812560456225292 0.0802019051089602 1 1
-0.0658247569071865 -0.0651550309965801 1 1
-0.145999895252672 -0.144630025351708 0 0
-0.00939174193585679 -0.00972456561167177 1 1
0.0696665247839044 0.0685680984048725 1 1
-0.0274322876420365 -0.0274936375116755 1 1
0.045211108214152 0.0447524479529546 1 1
0.0679150221727973 0.0672924738246826 1 1
-0.110980889289978 -0.109238474386347 1 1
-0.0906157078929932 -0.0896877039895464 1 1
0.0723879427463149 0.0709866726850881 1 1
-0.0848986727779492 -0.0837506708277243 1 1
-0.0173644475600356 -0.0175661744837409 1 1
-0.0241759074241008 -0.0237289407341874 1 1
0.0919832333567601 0.0906079062298953 1 1
0.0959978495740856 0.0951616793750765 1 1
0.000193776992544901 0.00063285444617158 1 1
0.0546686904852742 0.0544035340119104 1 1
0.0497440577393493 0.0496796305980087 1 1
-0.0365980885917894 -0.0359835329095938 1 1
-0.150300073840407 -0.148654888831155 0 0
-0.0472411041564102 -0.0464095408879737 1 1
0.0344842903739455 0.0343722517726363 1 1
0.0358079419735145 0.0354725320311125 1 1
-0.00529666462433381 -0.00610912312757221 1 1
-0.110024528058366 -0.109337925553123 1 1
-0.0528963471854145 -0.0521473337192017 1 1
-0.0999410138023854 -0.0989697674880266 1 1
-0.127137752484127 -0.126046901577965 1 1
-0.0736859748760983 -0.0723285939659618 1 1
0.0253704775963424 0.0250897872774835 1 1
0.0304741141401492 0.0302528889466572 1 1
0.0855631116460979 0.0847111003388767 1 1
-0.0400141551228069 -0.0395059280191713 1 1
-0.0572460893498183 -0.0565630799335628 1 1
-0.0589479662961112 -0.058143174131539 1 1
-0.0173706094275251 -0.016921349107642 1 1
0.0692022549217316 0.0684151957457826 1 1
-0.0803551617448765 -0.079674663239025 1 1
-0.0658988448219959 -0.0655313432761045 1 1
-0.0718842385028289 -0.0711365147105674 1 1
0.229633698301698 0.227545724893955 0 0
-0.0408438067930014 -0.0404857204375581 1 1
-0.0667757702016211 -0.0657556106196566 1 1
-0.0336321139002403 -0.0328664233511744 1 1
-0.0758581510629358 -0.0750870201592166 1 1
0.0120007494481944 0.012362649712173 1 1
-0.0163537831330925 -0.0161105139621093 1 1
0.0620774692027427 0.0618534159219874 1 1
-0.0111399507053384 -0.0109947780134441 1 1
0.0427893816709293 0.0420644038200504 1 1
0.0802298031417545 0.0793990560262496 1 1
0.0574618697992637 0.0565260534423129 1 1
0.0617832441832634 0.0615663765165695 1 1
-0.00565470356258846 -0.00526303095099834 1 1
0.046010385768174 0.0459426892732596 1 1
-0.00814644798165878 -0.00827518605433427 1 1
-0.0745649064811816 -0.0737860053370504 1 1
-0.0231339880368579 -0.022721023285673 1 1
-0.113396498746542 -0.112470346729625 0 0
0.103926014119521 0.103042520041506 1 1
0.0408453550137481 0.0405317037266063 1 1
-0.00763727400185618 -0.00791964631342345 1 1
-0.0843762731501387 -0.0834518915919648 1 1
-0.0914995477294835 -0.0906097708532093 1 1
-0.00923654458343429 -0.00921601382282401 1 1
-0.133922569157088 -0.132250004608841 0 0
-0.0158975479319275 -0.0158407735629727 1 1
0.00414053660337264 0.00358199633638449 1 1
-0.0452976546277391 -0.0452374049666537 1 1
-0.0334720797215205 -0.0329217387716715 1 1
0.0560327239583009 0.0555496673616645 1 1
-0.0371344495469752 -0.0372716621741806 1 1
-0.162991347793182 -0.160860604508063 0 0
0.0111651744141339 0.0103985027523579 1 1
-0.0195905328552004 -0.0194701103791543 1 1
0.0867505394743794 0.0855231742576428 1 1
-0.0315413853006999 -0.0313206758338605 1 1
-1.99756583342536e-06 -1.11359949684225e-05 1 1
-0.0100260041518324 -0.00990853260593588 1 1
0.0351677722808608 0.0345220126255267 1 1
-0.0482923759682743 -0.0476489609290555 1 1
-0.0391383711982127 -0.0381792677095826 1 1
-0.00418984611143309 -0.00460183273810933 1 1
0.0309830194874758 0.0305702514493469 1 1
0.0246728106980041 0.0245071746841053 1 1
-0.0146991267128115 -0.0144735955856713 1 1
0.00369534581934718 0.00394666294208603 1 1
0.0210564386773506 0.0207608944748641 1 1
-0.0956782769525516 -0.0943085161058788 1 1
0.0106668793230211 0.0104084943924291 1 1
-0.0660179228725301 -0.0649085096218182 1 1
-0.0218334029334261 -0.0217513212787662 1 1
-0.0040503202145474 -0.00401790108430239 1 1
-0.0134980119053058 -0.0132756087992012 1 1
-0.0562193008010639 -0.0553327865587859 1 1
0.082598509928355 0.0812742537771163 1 1
-0.0339691113585599 -0.0337646866110607 1 1
0.00581127232118006 0.00553708623088682 1 1
0.0833576604999134 0.0826083116974229 1 1
-0.0985860822366447 -0.0974595155962626 1 1
-0.0901914447916152 -0.0891707941244174 1 1
-0.0329817244078848 -0.0327057185704997 1 1
0.0144745486885718 0.0143449457210314 1 1
0.0442926229446338 0.043417178037537 1 1
0.0516673200025955 0.0512523187193097 1 1
-0.040265524294454 -0.0396081293039996 1 1
-0.0062256029148538 -0.00614101724363178 1 1
0.0451633357279112 0.044681314766147 1 1
0.045960895069867 0.0455037417684791 1 1
0.00581515949073636 0.00590410554939584 1 1
-0.0468956919636681 -0.0463085881632 1 1
-0.0602988843920498 -0.0595916244571135 1 1
-0.0509249145598959 -0.0503084645057027 1 1
0.0379622137454056 0.0374713899000361 1 1
-0.0667624301103234 -0.0661791025207814 1 1
-0.0668057727822645 -0.0658480120215178 1 1
0.0863699323168861 0.0855350551575678 1 1
0.0444421905648774 0.0440340328538416 1 1
-0.0853536032713853 -0.0842733061480075 1 1
0.0341753599377317 0.0335463417025633 1 1
-0.00679409977152689 -0.00693376819881959 1 1
0.110486149758913 0.109093594552094 1 1
0.0140248972232233 0.0142861201282424 1 1
-0.163520841784106 -0.16169065236219 0 0
0.0615144748454948 0.0608392482608936 1 1
-0.0984720375226766 -0.0971672757294295 1 1
-0.116126171629232 -0.115100205519876 1 1
-0.0780110938990532 -0.0770999753715189 1 1
0.0460251701968592 0.045815853804349 1 1
-0.0425081835060531 -0.0418028369711539 1 1
-0.0726051050283811 -0.0716276447642431 1 1
-0.096931250150288 -0.0959136608706194 1 1
-0.0028943999252779 -0.00211997511611516 1 1
-0.00960618407018776 -0.00956850960474198 1 1
0.0380463445187878 0.0375420366069846 1 1
-0.0066808503121522 -0.00678577516836152 1 1
-0.0459110571811747 -0.0453259300795522 1 1
-0.0996106080265331 -0.0984931997927769 1 1
-0.0592841377698095 -0.0586457253042792 1 1
0.0818656814530607 0.0810145777926405 1 1
0.103622276804554 0.102190475557119 1 1
0.0389781721663014 0.0384697294810289 1 1
-0.0530453282592469 -0.0530037670034717 1 1
-0.136532052341557 -0.134828492185949 1 1
0.0272650467619424 0.0269976462608899 1 1
-0.0753684120905107 -0.0745096866291889 1 1
-0.0130084434349662 -0.0127892035398666 1 1
0.00292342445740246 0.00247388420345788 1 1
0.010932014195462 0.010862300768835 1 1
0.0132792053563056 0.0131913025061128 1 1
0.0606208505214622 0.0600155861818023 1 1
-0.131499802125313 -0.130467764136835 1 1
-0.0561966241187563 -0.0556631815008344 1 1
0.072152764191563 0.0714957739495957 1 1
-0.135201432973865 -0.134369628266737 1 1
0.0653456081608272 0.0649875263365881 1 1
0.0821486514901065 0.0811898568089677 1 1
-0.0239071002983296 -0.0236345281988132 1 1
0.018123326751022 0.0183259846177664 1 1
-0.0552200501311295 -0.0546620751896633 1 1
-0.0483167858833937 -0.0477417631748638 1 1
-0.0718201383256625 -0.0706943697642045 1 1
0.0199914088567656 0.0199252219996076 1 1
-0.00990546996313181 -0.00973661360798777 1 1
0.0401617853705147 0.0396737850270093 1 1
0.038210561927457 0.0375301577811378 1 1
-0.0789123858078363 -0.07790169798095 1 1
0.058153132087521 0.0576681930636138 1 1
-0.0377032632335201 -0.0371480000785971 1 1
-0.043801282021816 -0.0434541476576579 1 1
0.0178430012448287 0.0177202834793286 1 1
0.0479693094121436 0.0476317694818087 1 1
0.0289298850676762 0.0283924900962829 1 1
0.0359549292122192 0.0357297959393272 1 1
-0.105185756287114 -0.10411270523667 1 1
-0.116438775005736 -0.115248055345625 1 1
0.0924308708360645 0.0909698194541469 1 1
-0.00724587013038574 -0.00714488654982432 1 1
-0.0222108746016699 -0.0218854971969014 1 1
0.0264065986309019 0.0264018961884668 1 1
-0.0235195925453954 -0.0233772456996221 1 1
0.17558753195274 0.173693887254799 0 0
-0.0310756120961526 -0.0302679095749064 1 1
-0.000684647874888777 -0.000791911296867502 1 1
-0.0549830109181113 -0.0545110476110869 1 1
0.000311285574498233 0.000347731000452824 1 1
0.0428333839443329 0.0425677583502108 1 1
0.0175286356408299 0.0173113268410107 1 1
0.0210499669717553 0.0206294897747903 1 1
-0.0945716157815803 -0.0940696480403349 1 1
0.107618689701604 0.106605214501261 1 1
-0.0175025368845097 -0.017398033194587 1 1
0.00971158056549656 0.010054989048657 1 1
0.108413664487917 0.107300993084401 0 0
0.0276184057200349 0.0270151181469695 1 1
-0.0119628867174752 -0.0115366657577163 1 1
0.10158138716151 0.10030539896136 1 1
-0.0754896967340743 -0.0748370319332931 1 1
0.0469982434921898 0.0463381246273497 1 1
-0.0952359205797528 -0.0944309694555671 1 1
0.0262585999368177 0.0263166158415538 1 1
-0.0110322971441885 -0.011487359437582 1 1
-0.00342672773222578 -0.00338477380838561 1 1
0.0642445697825259 0.0634914534979534 1 1
-0.0481902001769887 -0.0476099011235767 1 1
-0.00606714650793398 -0.00594030032916348 1 1
-0.0793818551484701 -0.0784248647722433 1 1
-0.0212324444400564 -0.0210844630688079 1 1
-0.0137126138500123 -0.0135201888086377 1 1
0.105274790848897 0.104001744803878 1 1
0.0375039527466253 0.036653110369751 1 1
-0.0210904276177388 -0.0204251212674194 1 1
0.0408476750317951 0.0404060701955068 1 1
0.0978315753132227 0.0974660383002101 1 1
-0.000636302547128889 -0.00022820835167464 1 1
0.060869904689338 0.0602529606555921 1 1
0.123817954778837 0.12231688669971 0 0
-0.0345866190512472 -0.0340896316906342 1 1
0.0371250908548738 0.0365170950798493 1 1
0.00906063849632741 0.00915989364357515 1 1
0.0137808028689105 0.0136149395814568 1 1
0.0409314347449173 0.0404537232728814 1 1
0.0103318203391369 0.010156045991881 1 1
0.0110523042610503 0.0110448849425225 1 1
0.0431062411982133 0.0429501341007383 1 1
-0.0399569777401526 -0.0396491931784587 1 1
-0.0150387972637856 -0.0151331604861536 1 1
0.0812053387448547 0.08037561766768 1 1
-0.0872281160989953 -0.0866038939267847 1 1
0.0130435755068826 0.0130688790991383 1 1
0.0911884575645338 0.0902121162532981 1 1
-0.0731550325922595 -0.0724709079488071 1 1
-0.132750665779619 -0.131855369756488 0 0
-0.0341382788443163 -0.0335271821941281 1 1
-0.112350278490507 -0.11103660619016 1 1
0.0419759286536291 0.041990408320621 1 1
-0.0546238297315908 -0.0540937998216297 1 1
-0.0624313039118547 -0.0618401179102264 1 1
0.00606063748289656 0.00602339531413496 1 1
0.0340708562073372 0.0339039383001759 1 1
0.0984024478512628 0.0969865959211923 1 1
-0.0965591863667983 -0.095333387291611 1 1
0.0606121150922314 0.0600642666290289 1 1
0.00470466614464855 0.00451721394820569 1 1
0.0605992095518062 0.0600936255961409 1 1
-0.0337061448677412 -0.0331904313497091 1 1
0.0349556968386972 0.0351767798027185 1 1
0.0102908224278781 0.0102243668428816 1 1
0.0311950829911276 0.0306422781168459 1 1
0.00261858848399718 0.00264772558469841 1 1
0.0461687083889928 0.0452850491696271 1 1
0.103377709210637 0.102547307324328 1 1
-0.036577949566667 -0.0358536888294237 1 1
0.0209452703939031 0.0206859011261736 1 1
0.00434671684267641 0.00426325911379627 1 1
0.0850895240301334 0.0848338021797575 1 1
0.0291089744261281 0.0286166530662779 1 1
-0.0495459929194871 -0.048976975796446 1 1
-0.0116731430434402 -0.011787897877016 1 1
0.042705905156614 0.0421333447461443 1 1
0.0108333661599378 0.0105403671461587 1 1
-0.033144096293369 -0.0328727462693632 1 1
-0.0873323058882388 -0.0867262180363194 1 1
0.173319065717171 0.171141821646946 0 0
-0.0244408490315196 -0.0239985028737254 1 1
-0.0636741484713184 -0.062761928762169 1 1
0.0403537420115694 0.0402078864581349 1 1
0.00139093885436016 0.00138801138810941 1 1
-0.00333186641424764 -0.00328133328554295 1 1
-0.0310685541544835 -0.0307746445978372 1 1
0.0414645821145406 0.040636265286401 1 1
-0.0910995879211754 -0.0903656103508283 1 1
0.0176424346879766 0.0174180827447191 1 1
0.0461893914429086 0.044642095776263 1 1
0.0455903924233627 0.0452325390529716 1 1
-0.0740687008342107 -0.0730942632195511 1 1
-0.0413772469209817 -0.0412563398119968 1 1
0.0338308404183321 0.033686587466279 1 1
-0.0373130791433077 -0.0371211136507457 1 1
0.047030480482926 0.0468789704977441 1 1
0.0535721318158866 0.0532588512469867 1 1
-0.0222513389369794 -0.0223148089195311 1 1
0.0130692884084466 0.0130832087715305 1 1
-0.0385691978215005 -0.0381007381997813 1 1
-0.0508288166996838 -0.0501092802550643 1 1
0.0393599677305513 0.0389065956614525 1 1
0.078122541808958 0.0773758760882857 1 1
-0.132608389306679 -0.130772678294547 0 0
0.00326218217510066 0.00295349800604832 1 1
0.0678111959362549 0.0670335579976656 1 1
0.0145175206965819 0.0138102711813354 1 1
0.0209177681769916 0.0206186304650243 1 1
-0.076524733804829 -0.075967323098274 1 1
0.0661056995187657 0.0655269568282174 1 1
0.0241711909513652 0.0234134148004886 1 1
-0.0118400010256876 -0.0116071300358933 1 1
-0.0924859298415932 -0.0920256048210004 1 1
-0.0484836049921646 -0.0473568722135089 1 1
0.0894480765827679 0.0883985227394323 1 1
-0.0265240072813668 -0.0260412348533461 1 1
-0.09676419142157 -0.096173562149966 1 1
0.0053658465924406 0.00528416197983576 1 1
0.0583936696063282 0.0576892156515031 1 1
-0.0821104103849824 -0.0814360037441006 1 1
-0.0684121408312598 -0.06756683208164 1 1
-0.0245660667859746 -0.023915107903757 1 1
-0.0217696840810519 -0.0218157225430356 1 1
0.0570155328188129 0.0565001733924571 1 1
-0.00865211619112924 -0.00843820522825168 1 1
-0.0488597594675193 -0.0484090620959006 1 1
-0.0463186656395619 -0.0460057334124686 1 1
-0.046636270987461 -0.0459388194033788 1 1
0.0982459192348946 0.0974627558406687 1 1
0.0661014265253514 0.0653813650987761 1 1
0.0018486517062683 0.00208556527725691 1 1
-0.0381378740942128 -0.038196821085382 1 1
0.0540614047578411 0.053902970218342 1 1
0.0156103060663156 0.0156834724223542 1 1
-0.0887393632683437 -0.087855257212202 1 1
-0.028877564469908 -0.0285203165864903 1 1
0.0113983603868928 0.0104909550775528 1 1
0.0254695212375449 0.0253139375860634 1 1
0.0606987739391914 0.0601177103272858 1 1
-0.0379320797052205 -0.037525554780745 1 1
-0.0219556279459207 -0.0213213950265693 1 1
-0.0727969043312289 -0.0719976129233133 1 1
0.0596634233332295 0.058996677061668 1 1
-0.0296212960534174 -0.0292216648956353 1 1
-0.0393984784911541 -0.0392982283184702 1 1
0.0141665967911431 0.0136605926211959 1 1
-0.143272447758158 -0.142308645833324 0 0
-0.0197353499761612 -0.0199316426302096 1 1
0.0169080631657735 0.01656546925636 1 1
0.0281773168292987 0.0279688682575739 1 1
0.068249778136893 0.067735881957091 1 1
0.0577048632021167 0.0569720639699238 1 1
-0.011159021753615 -0.0113283969956097 1 1
-0.0384470956582561 -0.0376469177903187 1 1
-0.0735116874619117 -0.0728489466545142 1 1
0.0120283932904451 0.0120917244228831 1 1
0.0405359443697162 0.0402943180713728 1 1
0.109340028977346 0.108375135241708 1 1
-0.00402587715908529 -0.00430468872942868 1 1
-0.0622028439578262 -0.0620063706418852 1 1
0.110010730867358 0.109144607053016 1 1
-0.0549924115061811 -0.0544485908633198 1 1
-0.141793878237116 -0.140230324122766 1 1
-0.0433602553463946 -0.0433871592956136 1 1
-0.0552946413867078 -0.0548928310413397 1 1
-0.0150857854057343 -0.0153251380615097 1 1
0.0348595486139792 0.034052591557917 1 1
-0.00125274609023559 -0.0015837975301191 1 1
0.068738895490254 0.0684422922578366 1 1
-0.0269678599294046 -0.026711837521276 1 1
0.0287821626050022 0.0285692192910295 1 1
-0.012888981287931 -0.0133954033927835 1 1
-0.0575524405315091 -0.0573786321390476 1 1
-0.0490304399062138 -0.0480363219626148 1 1
0.0126023041147596 0.0125430963957642 1 1
0.110864058411704 0.109939242943337 1 1
0.0746449152363835 0.0739062951657157 1 1
0.044329836420458 0.0438925427490601 1 1
0.0086396118271312 0.00833340282557573 1 1
-0.0531878543058964 -0.0526835896613014 1 1
0.179452851913025 0.177170026349463 0 0
-0.00402728305577873 -0.00400922064049404 1 1
0.0342021850265818 0.0337354372661021 1 1
0.0336135826710704 0.0328852136578656 1 1
-0.0393542666273295 -0.0385315486380526 1 1
-0.0516568115865439 -0.0510761426821101 1 1
0.0203477910415037 0.0199190228142914 1 1
0.0204069135114467 0.0199342568372109 1 1
-0.111414590127364 -0.110256683156981 1 1
-0.107213830082668 -0.105796436906178 1 1
0.0447337363834154 0.0439664632795311 1 1
-0.111582530491729 -0.110831872288267 1 1
0.0496263730909086 0.0489684415780888 1 1
-0.0488475074368046 -0.0486311191397541 1 1
-0.03086517922386 -0.0305902819780125 1 1
0.0854123510010914 0.0845394481806522 1 1
-0.109596628078153 -0.108413963117943 1 1
0.114327111697456 0.113087103404251 0 0
0.0757666464570715 0.0751869099816289 1 1
0.144095269337808 0.142577341000248 0 0
0.0301968188566558 0.0296189060789625 1 1
-0.0594457120970726 -0.0586676371031237 1 1
-0.0290931803875495 -0.0284436905390716 1 1
-0.128441158452464 -0.127296151073717 0 0
-0.00100519992276818 -0.00110009746207011 1 1
5.31227344364241e-05 0.000323990215437615 1 1
-0.13464345566827 -0.133493329219423 0 0
-0.0358077799397696 -0.0354767977541972 1 1
-0.0259847814995339 -0.0257400594273287 1 1
-0.0240547525370184 -0.024305756308296 1 1
-0.104515099343886 -0.10338043599495 0 0
0.0106199149853722 0.0106053528912004 1 1
0.148651009145595 0.147354442033656 1 1
-0.0125266403539374 -0.012507236856333 1 1
-0.0509248528994406 -0.0503724613458139 1 1
0.0474642007370214 0.0469606757694418 1 1
0.126533998527608 0.124918656733201 1 1
-0.0202216932023452 -0.019765044558583 1 1
-0.0592230028428355 -0.0586115119573195 1 1
-0.067326336893148 -0.0667932847700222 1 1
0.0540064913378934 0.0529893519122443 1 1
-0.104048532508381 -0.102792796755176 1 1
0.0781798981636275 0.0774551367203043 1 1
0.00621275844016935 0.00606717862515234 1 1
-0.0420100133952805 -0.0412640514626215 1 1
-0.120431419070512 -0.119104273060561 1 1
0.0752601979246037 0.0749730887213112 1 1
-0.0564923055856348 -0.0563425005833258 1 1
0.0127607089436751 0.0122696967519979 1 1
-0.0614682398784472 -0.0611820704423698 1 1
-0.0775153835794026 -0.0765740344637799 1 1
0.152280222910471 0.15105808701418 0 0
0.120667467701066 0.119353413087872 0 0
-0.0329192512532952 -0.0320624557740799 1 1
0.0147983813018713 0.0152679579720107 1 1
0.0531886853434213 0.0526583985332793 1 1
-0.0811201256233827 -0.0807618339951234 1 1
-0.0976587465722563 -0.0966444209591936 1 1
0.0195992416708451 0.0191828295230842 1 1
0.108275317606179 0.107687764795405 1 1
0.0222740927718069 0.0219664544251441 1 1
-0.0118069216425726 -0.0121545644585945 1 1
-0.061653040744128 -0.0611886840592118 1 1
-0.0448539151251753 -0.0442072601580013 1 1
0.00895584248840525 0.00918852225646643 1 1
0.0534406216065893 0.0530010390003815 1 1
0.128529078746033 0.127000199803327 1 1
0.00285114855707407 0.00362265246661435 1 1
-0.020331828778117 -0.0201538386112963 1 1
-0.01289695165305 -0.0126501605918665 1 1
-0.0598874734131749 -0.0591761650706494 1 1
0.0308859089307489 0.0300822690646687 1 1
0.0510489983440062 0.0502828788327265 1 1
-0.0364041716447494 -0.0360160888227678 1 1
0.0156138989099067 0.015307579975165 1 1
-0.0592247718724017 -0.0586255843057986 1 1
0.0854761407007506 0.0845448327926558 1 1
-0.0177126063769257 -0.0176149863872123 1 1
0.108886452117181 0.107796972565447 1 1
0.00549014885036613 0.00534977378785318 1 1
-0.224882587806514 -0.222137910571541 0 0
-0.0614233292957669 -0.0607374670243561 1 1
0.13294203944966 0.13122088858183 1 1
0.11602090797379 0.114494821330134 1 1
0.0332503003179465 0.0326249598036744 1 1
-0.0153670636939428 -0.0150920400496626 1 1
-0.014823634199064 -0.0148082438872649 1 1
0.0230791735600508 0.0223421717874881 1 1
-0.100969685383163 -0.0996060898822585 1 1
-0.124837077158092 -0.123737910046022 0 0
-0.110293033510113 -0.109433154154296 1 1
-0.0127833770202274 -0.0125903932451313 1 1
0.157917428355656 0.156311042972122 0 0
-0.0119114208234915 -0.0116984190010121 1 1
-0.0353066522160306 -0.0343820453396261 1 1
-0.0580261568695759 -0.0577488834927131 1 1
0.0218436766079148 0.021918674874722 1 1
-0.0131129724457704 -0.0128884120099232 1 1
-0.0511268465698295 -0.0507425597739248 1 1
0.0436631260640793 0.0433351294550031 1 1
0.0329474213942256 0.0321472036855323 1 1
0.0980959679845535 0.0965932961465549 1 1
0.0324203049582283 0.0324609717754801 1 1
0.00433353820331094 0.00459312512397509 1 1
0.0387158376461156 0.0381074792206186 1 1
-0.0763627237890977 -0.0753569988130135 1 1
-0.0212145086898562 -0.0207763375458495 1 1
-0.039857684620502 -0.0393064604822449 1 1
-0.00529220578566493 -0.00522272576645558 1 1
-0.179932588577172 -0.178683641426851 0 0
-0.0515736189049481 -0.0511600001832497 1 1
0.0935774415380715 0.092481610288052 1 1
-0.122951938010792 -0.121401609255748 0 0
-0.00661550579456188 -0.00685908297429046 1 1
-0.0561749222992832 -0.0551691487920635 1 1
0.112231677492666 0.11112052766885 1 1
0.0236798930110364 0.02363347173603 1 1
0.0220837311677918 0.0217598112829158 1 1
0.00715275195875394 0.00723168970525315 1 1
0.0989155980181569 0.097851171744018 1 1
-0.0170001341614675 -0.0172564839633161 1 1
-0.00696932104980966 -0.00657914828652099 1 1
0.0495447110592854 0.0492495023683508 1 1
-0.0301932599952853 -0.0299024445348558 1 1
0.0327386345038621 0.0323222859057436 1 1
-0.0295877489230241 -0.0293435696516286 1 1
0.047570345259278 0.0470333026201272 1 1
-0.0611565923608894 -0.0602531160803043 1 1
0.124842003026325 0.123669309613026 0 0
0.00992077046427559 0.0100492056895224 1 1
-0.0246837601107231 -0.024421285012462 1 1
0.0837007651300512 0.0822360634767461 1 1
-0.0266032562293293 -0.0263762490925931 1 1
0.0187408720389884 0.0184545909021691 1 1
-0.0797721798769597 -0.0786293859276865 1 1
-0.117117660287058 -0.115540057357562 1 1
0.113346711413943 0.112721462602487 1 1
-0.132550906277657 -0.131447445730833 0 0
-0.0111398052340488 -0.0109520086536969 1 1
0.0346775160786769 0.0339264511183392 1 1
-0.0425506892550217 -0.0420931079801746 1 1
0.0224444186299169 0.0222104588294925 1 1
0.0356378640344667 0.0351943822864161 1 1
0.0539639928715406 0.0531703204543992 1 1
0.00960955666104068 0.00970134861345844 1 1
-0.048736361709338 -0.0480540939844056 1 1
0.0472126158534454 0.0472038271974729 1 1
-0.0275875663574558 -0.027515589982484 1 1
0.00502281189391579 0.00508085850053025 1 1
-0.148296593155522 -0.146525246639485 1 1
0.0345234936346222 0.0341537814027225 1 1
-0.0366551316755917 -0.0358225207201295 1 1
-0.0808925817615672 -0.0796813690731103 1 1
-0.00298008591414788 -0.00295683165896849 1 1
-0.0435015289130455 -0.0429433080867041 1 1
0.0222328745996543 0.0217955296788168 1 1
0.034683300663774 0.0345339020596623 1 1
0.0709097375237251 0.0695471054944794 1 1
0.0212601331836047 0.0213382647508456 1 1
0.067343971258551 0.0666430261692289 1 1
-0.0503898797470957 -0.0501233294377972 1 1
-0.0477137459315249 -0.0477558456621431 1 1
0.0212155561350637 0.0207039814730825 1 1
-0.0688750449918607 -0.0684246563605057 1 1
0.0476725178540222 0.0472981226089831 1 1
0.0217129083011253 0.0214463781533695 1 1
0.0518257290719087 0.0515934418788255 1 1
0.0424811234076632 0.0423870319017629 1 1
-0.0249536473154778 -0.0242912745913677 1 1
0.12384714170799 0.122716966698079 1 1
-0.00819084723451096 -0.00864987596079135 1 1
-0.0754150862781185 -0.0746801133361054 1 1
0.0330192832609922 0.0322990907599511 1 1
0.101983028730078 0.100926079419047 1 1
1.94259887198196e-06 2.17841816542519e-05 1 1
0.0326836041411231 0.0320372910522638 1 1
0.0842515223140986 0.0835010000254385 1 1
-0.00963023175377931 -0.00950354503188796 1 1
0.00821294285161567 0.00802124556252604 1 1
0.158006703089864 0.156774847622209 0 0
0.121420829360289 0.120009020474011 0 0
-0.0734765218372063 -0.0721589592284934 1 1
0.00453320263277138 0.00469057311088076 1 1
0.0438670997378184 0.0426960757043505 1 1
0.0362534816699633 0.0362574984530391 1 1
-0.0238587048902991 -0.0238322046969754 1 1
-0.0760245768562483 -0.0747605822819155 1 1
0.0938794151799486 0.0930438026250614 1 1
0.0233345480612155 0.0228696381226882 1 1
0.114797475317019 0.113133310214926 1 1
-0.00772546153074227 -0.0079372996990823 1 1
-0.00345804377530835 -0.0032997191269465 1 1
-0.063957365922092 -0.0629281902159679 1 1
0.0678631848782785 0.0671666458120119 1 1
-0.134879135224561 -0.13346352176021 0 0
-0.00398656695446581 -0.00399936443294529 1 1
-0.0703370420241699 -0.0701208711682964 1 1
0.0205250718237686 0.0203026014920942 1 1
-0.0161228499306178 -0.016023460464314 1 1
-0.0125567812587264 -0.0126575820273491 1 1
0.0331589543351033 0.0328200371741238 1 1
-0.0396759429392306 -0.0391289159504891 1 1
0.119037367110587 0.117856253336869 1 1
0.0511478974490404 0.050266386813775 1 1
0.0604927346937522 0.0595104988384246 1 1
0.0593209221163809 0.0586886640640574 1 1
0.0270584201998117 0.0268128349787506 1 1
-0.0666705197439311 -0.065949599215742 1 1
-0.129973106699431 -0.128251655189538 1 1
0.0918449252225198 0.0909342627556281 1 1
0.0517928564446425 0.0515091017933507 1 1
-0.0788438318930636 -0.0774799435270868 1 1
0.0121358113921177 0.0124341312101053 1 1
0.0964798693036872 0.0957676560300286 1 1
0.0340362467790388 0.0337359919884485 1 1
0.0409017961721807 0.0404276758585715 1 1
-0.0453296051256562 -0.0446301255984452 1 1
0.0256368521220754 0.0254401887905243 1 1
-0.071211967847107 -0.0704678011339654 1 1
0.0290477558363899 0.0284477057772898 1 1
-0.102883889497726 -0.102169260978451 1 1
0.0325148131768927 0.0325179365433857 1 1
-0.0712520373723921 -0.0710292614543493 1 1
0.0646838794057551 0.0635266828214516 1 1
-0.0610112766448316 -0.0604087921820165 1 1
0.0716072739728132 0.0706186294143311 1 1
0.0204190836906889 0.0201090417146748 1 1
-0.00741671256574527 -0.00696485345346856 1 1
0.0530414470914439 0.0520480978926236 1 1
0.032726066128803 0.0316335939051222 1 1
-0.105459393711731 -0.104810515802682 1 1
0.0444593277624748 0.0446256067911197 1 1
-0.0767479851786928 -0.0762719528658554 1 1
0.0540487746004956 0.0541101326968684 1 1
0.105432856489584 0.10445058741006 1 1
0.0996919350803558 0.0986935525698106 1 1
-0.0780282448850771 -0.0771135596738468 1 1
-0.0663359231561136 -0.0655620482142487 1 1
0.057429718805934 0.0568540253553989 1 1
0.0880648595692829 0.0876434220091334 1 1
0.0306152014323468 0.0302062024570622 1 1
0.0459260484581609 0.0455439498575785 1 1
-0.0869027419803221 -0.0862221674226304 1 1
0.0058719488487947 0.00566377489741055 1 1
0.102504352369207 0.101696720994102 1 1
-0.105973337696634 -0.105072002138039 1 1
-0.0891176819329911 -0.0882470124390566 1 1
-0.00982560342587071 -0.0092468157262411 1 1
-0.0133713987816402 -0.013338968866792 1 1
0.0167016183148308 0.0167493299215592 1 1
0.0209214060181299 0.0214492076238209 1 1
-0.107124157744253 -0.1061130569649 1 1
-0.0554797276461122 -0.0548825614154149 1 1
-0.0107673445703247 -0.010807407823311 1 1
0.00196314691969876 0.00198700419881235 1 1
0.132194552533283 0.130679918883266 1 1
-0.0148358299644148 -0.0147783368695692 1 1
0.119938692713326 0.118379008174424 1 1
0.0114371180737446 0.0117256007823802 1 1
0.109644825017968 0.108330640310351 1 1
0.0126877244408508 0.0124301549022421 1 1
-0.029388115948949 -0.0290331346329828 1 1
-0.0531132247364883 -0.0527426710443753 1 1
-0.0884931490870841 -0.0877132715031337 1 1
0.148104734742086 0.146383590676449 0 0
0.0318345608814786 0.0306851246130226 1 1
0.0455407964517479 0.0450013515390496 1 1
-0.119504258170175 -0.117917106164056 1 1
-0.0151741413891435 -0.0145563232121102 1 1
0.0430238960748894 0.0430047968743366 1 1
0.00197037740949879 0.00257907825241096 1 1
-0.0347395534513118 -0.0344376121467405 1 1
-0.00480631230295864 -0.00452937684665682 1 1
0.0940523009332871 0.0925991909218989 1 1
0.0509102544134132 0.0502721324993611 1 1
0.181889004097727 0.180271862265479 0 0
-0.00550438541035416 -0.00512515924728147 1 1
0.0907867924236782 0.090061337933647 1 1
0.0380022969619982 0.0378306081606705 1 1
0.0291947281876639 0.0285649226025825 1 1
0.0956405466182337 0.0946918106176518 1 1
-0.0209622223154534 -0.0210229403269804 1 1
-0.0134149610675301 -0.0134975970154041 1 1
0.100230993679635 0.0990999751405846 1 1
0.0683599785209553 0.0678412439467312 1 1
-0.0154466873938335 -0.0153368313745645 1 1
-0.0617866526514328 -0.0609995959572557 1 1
-0.053601008757945 -0.0532410182325479 1 1
-0.0627955078475587 -0.0621965552202152 1 1
-0.0275657051371126 -0.0272782109745791 1 1
0.0141017593316338 0.0139769428538166 1 1
-0.0646564389754817 -0.0632671024316292 1 1
-0.0439957336120497 -0.0436508485925444 1 1
0.00625070076104033 0.00623634518291374 1 1
0.0334925862644579 0.0334542627823002 1 1
0.033737061494639 0.0334005110384624 1 1
-0.0690526159539466 -0.0684596147370879 1 1
0.0377988740555403 0.0372963707739919 1 1
-0.020789482874945 -0.0206213051181824 1 1
-0.0611954779146689 -0.0607200846707029 1 1
0.0300690955107649 0.0298277495557202 1 1
-0.0300390687629204 -0.0292279790297742 1 1
-0.099891845945298 -0.0986758808895643 1 1
0.0802375780491666 0.078762244111507 1 1
0.12442486965636 0.122910012993041 1 1
-0.0681203638178952 -0.0674452309253326 1 1
-0.0397209146421676 -0.03930726808294 1 1
0.0877496653946376 0.0868606443907133 1 1
0.0918680820162013 0.091042204527622 1 1
0.0177419668461358 0.0178888019040623 1 1
0.0278726339515841 0.0275437985146577 1 1
0.025101460374774 0.0250168844037961 1 1
-0.0477787256874386 -0.0470222520707482 1 1
0.0182946197111603 0.01828747584516 1 1
-0.0553722998115676 -0.0549444298158521 1 1
0.0263915717394292 0.0256366926532376 1 1
-0.018121652550949 -0.0181357208478511 1 1
-0.0924832973929761 -0.0912197628458743 1 1
-0.134576372055825 -0.132807397298046 0 0
0.108174961780451 0.1073970411924 1 1
-0.053851712124538 -0.0536446066579309 1 1
0.116345626394431 0.115307904484122 0 0
0.0400256623509573 0.0393520959592668 1 1
-0.0727720565522946 -0.072329823549156 1 1
0.0533007512175584 0.0527923224405554 1 1
-0.0476773728949406 -0.0469147885799935 1 1
0.104967885577645 0.104167797172969 1 1
0.0267344394782408 0.0264439515345549 1 1
-0.164347938423244 -0.162443179001772 0 0
-0.00936310746987562 -0.00932109393766878 1 1
-0.00274009393137335 -0.00234266358282205 1 1
-0.0806500544261117 -0.0797336212411823 1 1
0.0689689458158098 0.0681816192580084 1 1
-0.00597653203834705 -0.00555567516672128 1 1
-0.0212255825173493 -0.0211268223244639 1 1
-0.027753016525276 -0.0277983618935606 1 1
-0.151408745569573 -0.149702889533455 1 1
-0.0326253768794214 -0.0328970238839892 1 1
0.0370396142388173 0.0367924039298396 1 1
-0.0703838988061694 -0.0700105349379595 1 1
-0.0641461398032838 -0.0636381428018921 1 1
-0.12418736921258 -0.122841118677198 1 1
0.00670444998523659 0.00641317125706903 1 1
0.0573725550615453 0.0567275825115229 1 1
-0.0569445469169704 -0.055986350485018 1 1
-0.0183682097688011 -0.017989259630138 1 1
-0.0235982190921039 -0.0235134168610907 1 1
-0.0104048933672147 -0.0101467943590868 1 1
0.102950295223321 0.102082408509038 1 1
0.0776437708684308 0.0770076050318119 1 1
-0.115217433372773 -0.114210366070875 1 1
-0.179965326897974 -0.17811456974271 0 0
0.0529532202347931 0.05256743299585 1 1
-0.0120702135221861 -0.0115301798972781 1 1
-0.00245558131184863 -0.00214233868273137 1 1
0.065589449133038 0.0648743795374444 1 1
-0.0594742854460419 -0.0592644087561896 1 1
-0.141228799146304 -0.13999969773729 1 1
0.0413645182976059 0.040944709871556 1 1
-0.054368445618993 -0.053779270758024 1 1
0.0466896040993808 0.046239873302815 1 1
0.0357537816895903 0.0358698386693688 1 1
-0.0618346890329095 -0.0611801120561335 1 1
0.0374090577804639 0.0372331982304763 1 1
-0.0800111728035075 -0.0790798830535165 1 1
0.113780306802961 0.112409267877861 1 1
-0.0744433368322263 -0.074054322223004 1 1
-0.0367887805046889 -0.0364686240518594 1 1
0.0332765185856226 0.0327389437589367 1 1
-0.0396770746758264 -0.039485380551668 1 1
0.0541547784292289 0.0532584846510227 1 1
0.0354225282196848 0.0352698193713831 1 1
0.0382839909995938 0.0384233290411539 1 1
0.0294215434482122 0.0292735479525442 1 1
-0.0468451791614931 -0.0466399734673993 1 1
-0.1137446191588 -0.112432461029463 1 1
0.0794464616576519 0.0782964538585563 1 1
0.111697557133831 0.110628379532528 1 1
0.0790561229709864 0.0781635639942113 1 1
0.037435375021705 0.0367152818369111 1 1
0.0276208706332139 0.0275686225075317 1 1
0.00948075685070186 0.00942723970168203 1 1
0.11885637790645 0.11789853325171 1 1
-0.175981399407745 -0.174260159281624 0 0
-0.0573334033729391 -0.0566451359500877 1 1
-0.102936596863327 -0.102040917021262 0 0
-0.031292809737579 -0.0311557058491688 1 1
0.0158910144549726 0.0159328807649215 1 1
0.018971942892554 0.0188709469635231 1 1
0.120587809883006 0.119694031192637 1 1
-0.0060123487611212 -0.00557937232407564 1 1
0.0135567148469383 0.0133297997093269 1 1
-0.0621370332792844 -0.061382652990889 1 1
0.0101749033135956 0.00980086968500993 1 1
0.0268832017315276 0.0268656793871407 1 1
-0.0755390454998593 -0.0747224684527044 1 1
0.0616845440754265 0.0609641889958419 1 1
0.062006723757715 0.0611989295487998 1 1
-0.0240560283836901 -0.0236398295987154 1 1
-0.138775316943043 -0.137321227926337 1 1
-0.0780123975451396 -0.076702117931137 1 1
-0.0589418721622296 -0.0578949233773547 1 1
-0.00831676586607492 -0.00823724178462951 1 1
0.0186850474013517 0.0186440627907571 1 1
0.0194559756703541 0.0192637903487059 1 1
0.0421542803572669 0.0421160722584471 1 1
-0.0118526283273818 -0.0116024065089959 1 1
0.0863706456345435 0.0856416710022474 1 1
0.0819225670934526 0.0807613159894849 1 1
0.0159997128107282 0.016101704293709 1 1
-0.000383140233114781 -0.000503947397399337 1 1
0.0885431836080955 0.0879744218121991 1 1
-0.106140291800234 -0.104299779502826 1 1
-0.0504133353402022 -0.0498743844315407 1 1
0.0761987188173093 0.0757956602245564 1 1
-0.0704545166884224 -0.0690963337537548 1 1
0.0502986850846838 0.0497278234899197 1 1
0.135338220567743 0.13377885188725 1 1
-0.0843684426895624 -0.0835379685742408 1 1
0.0075869303406707 0.00694839496428627 1 1
-0.0316957776824413 -0.0311781867977704 1 1
0.0744669990291485 0.0740980570283927 1 1
-0.04669137363286 -0.0465776477776909 1 1
0.0529774145654202 0.0521339342937865 1 1
-0.0397977991447306 -0.0389400055179932 1 1
-0.111130189141587 -0.109786328940099 1 1
0.0672508837057471 0.0663309446813147 1 1
-0.0278391393885322 -0.0276620878090123 1 1
-0.00210511786172838 -0.00215979520174173 1 1
-0.0484135933610591 -0.0476472024693269 1 1
-0.00966098077523383 -0.00931534755795563 1 1
-0.00342970009078069 -0.00329311059334366 1 1
-0.12029626324359 -0.119527271501767 0 0
-0.0939836562576774 -0.0932349716915535 1 1
0.0324709703227786 0.0320904001319706 1 1
0.0842761364404142 0.0835346652471176 1 1
-0.0283872689349914 -0.0278811865347625 1 1
-0.0988554822908383 -0.0981499940442644 1 1
0.152098964623388 0.150698502467347 0 0
0.0496968890273261 0.0492256859548029 1 1
-0.123255432820869 -0.12169740097627 1 1
-0.0579947890253388 -0.0573649468677219 1 1
-0.0563762712181181 -0.0558287395225403 1 1
-0.0472621940284684 -0.0464970040263111 1 1
0.0671436691869322 0.0664416654475427 1 1
0.0708060792398501 0.0704399585908235 1 1
-0.0601576215275016 -0.0600080579506565 1 1
0.0742786750842822 0.0736423399169588 1 1
-0.00767400396637284 -0.0078892420471923 1 1
0.0084903477229697 0.00872890555932913 1 1
0.057861379797824 0.0572029241425199 1 1
-0.00377742030320358 -0.00387403928663561 1 1
-0.0765238777087654 -0.0758206582029032 1 1
-0.0345082880427313 -0.0343400783700176 1 1
0.127455037792749 0.126181054406492 1 1
0.106522215094042 0.105731642089755 1 1
-0.0690374951621509 -0.0681690769688086 1 1
0.00997355666700667 0.0102960499078779 1 1
-0.0320808278358463 -0.0313696587653312 1 1
0.06910529645396 0.0685108577588944 1 1
0.0400239539479997 0.0397862666239589 1 1
0.000963193960181548 0.000570511540596468 1 1
0.0204712014251975 0.0201688495974761 1 1
-0.0902963277370881 -0.0893358247973546 1 1
0.11456634346222 0.113013809611992 1 1
0.00138433762513716 0.00154409671728698 1 1
0.0733332208549477 0.0722233141574367 1 1
0.0899393490243117 0.0889790059840856 1 1
-0.0275951320327903 -0.0270910960856025 1 1
0.0269706870693613 0.0265867307261415 1 1
0.0617917760028267 0.0608178060183566 1 1
-0.000831125327939477 -0.000523995091002666 1 1
-0.052354866663765 -0.0513403892028443 1 1
-0.0686780427843914 -0.0685526778352331 1 1
0.0130667721495625 0.0135327687028459 1 1
-0.00407593216049636 -0.00442529860887499 1 1
0.130792877274365 0.128842413352273 1 1
0.0296613249865691 0.0298716174458025 1 1
0.060128461031161 0.059603261177772 1 1
-0.0959079747489574 -0.0946080745270785 1 1
0.00953909264578323 0.00916327832917744 1 1
0.033256356242575 0.0326390186104136 1 1
-0.00513459938889476 -0.00537209433576091 1 1
-0.0776171492918813 -0.0767958189555021 1 1
-0.122511001564951 -0.121133942124426 1 1
0.00557526419613855 0.00561345482945371 1 1
0.0431894014726008 0.0423694194555065 1 1
0.00394798604726885 0.00419247596921654 1 1
0.0585701542512795 0.0581767891249592 1 1
-0.103981473813327 -0.103127232512126 1 1
0.0275663764891163 0.027433528023464 1 1
0.0701699948249531 0.0694765516871775 1 1
-0.0658638959003882 -0.0647682273374771 1 1
0.0196295962955117 0.0192427223271353 1 1
0.0855125055513095 0.0843554667709147 1 1
0.0423514396126626 0.0417693131546273 1 1
-0.0233874345556999 -0.0231373392195274 1 1
0.106201702134934 0.106020119391071 1 1
0.0680102808568985 0.0671960024736379 1 1
0.0773537797982901 0.0763318414037586 1 1
-0.0307985681024305 -0.030875990840147 1 1
0.0846754026441395 0.0834455721643619 1 1
-0.0166093993407808 -0.0161247802382616 1 1
-0.0502292978392564 -0.0499627240284268 1 1
-0.0163270048081727 -0.0162916766420072 1 1
-0.110877918157823 -0.109133328586114 1 1
0.181242641801997 0.179670509685277 0 0
0.0610669075010105 0.0604916553813597 1 1
-0.0148505171240252 -0.0150054454611463 1 1
0.0338529030251169 0.0334075471795607 1 1
0.0342064536973683 0.0341784175442789 1 1
-0.172183539266634 -0.170640759023849 0 0
-0.16486193652596 -0.163283894368339 0 0
0.0206476061574116 0.0204477738633203 1 1
-0.0597731177184962 -0.0593775323014184 1 1
0.0833897962351529 0.0825118123707755 1 1
0.00108155238207645 0.000958750061036964 1 1
-0.0850135961703544 -0.0842775061561625 1 1
-0.061598818589075 -0.0611085429388483 1 1
-0.0649881206854485 -0.0643640719796659 1 1
0.0534289767163239 0.0527865467455864 1 1
-0.159787308914633 -0.158237050695525 0 0
0.0771812091428551 0.0764723363069872 1 1
-0.00416556706801754 -0.00402376439010262 1 1
-0.128089106011466 -0.12689603210646 1 1
0.0158908734706941 0.015460126649075 1 1
0.00451122693374605 0.00481202762840241 1 1
-0.0674433825317072 -0.0671755216133546 1 1
-0.0978112500443416 -0.096756536395252 1 1
0.173937601577065 0.171981010262772 0 0
-0.130708507368057 -0.129356601467486 1 1
0.103541376307659 0.102651309292959 1 1
0.104135075170625 0.102965984358963 1 1
0.0345660942444571 0.0339650902560888 1 1
-0.150845000473991 -0.149345720881607 0 0
0.0750983801080233 0.0740315562652601 1 1
0.0919417285142665 0.0909775569508252 1 1
0.0571563924861614 0.0566311770882868 1 1
0.1341853148938 0.132273492934614 1 1
-0.0151995531870512 -0.0147812716408209 1 1
0.0296780657190974 0.0293085217017152 1 1
-0.0123460782252104 -0.0126335962283299 1 1
0.0955691949630252 0.094726846158023 1 1
0.102780325594291 0.101370860885126 1 1
0.109196802764355 0.108101747051529 1 1
0.0968922992052357 0.0963406590288463 1 1
0.0129053211512059 0.012784631876814 1 1
-0.0876897924028271 -0.0866412519024097 1 1
-0.00663489880609626 -0.00678753130666668 1 1
0.0238947068177372 0.0238137687128164 1 1
-0.0743708353590917 -0.0733483365204908 1 1
0.0616233583836455 0.0607197800093452 1 1
0.00912240726274766 0.00903870573586447 1 1
-0.0384072565324564 -0.0381454546365957 1 1
-0.0596876129326334 -0.0593060867641447 1 1
0.0765044310190953 0.0761187832237591 1 1
0.043091274592824 0.0431370587944349 1 1
-0.0320868527125857 -0.0319148090280537 1 1
-0.0784571910918189 -0.0778521074002489 1 1
-0.0793916113810227 -0.0789030141511002 1 1
-0.0435056053237594 -0.0425533135997122 1 1
-0.0723385900101204 -0.0718409650471928 1 1
-0.0337854842363466 -0.033642559586073 1 1
-0.0820140694756698 -0.0816322502784454 1 1
-0.0314773013555199 -0.0310780769490725 1 1
-0.0129188773628812 -0.0126640108157505 1 1
0.048817734922859 0.0487990876558121 1 1
-0.111773431151108 -0.110181850230696 1 1
0.142069617684933 0.140917852167854 1 1
-0.0507402353931622 -0.0500208154951768 1 1
0.0151965419903928 0.0152138051654943 1 1
0.130304679501061 0.129122102912151 1 1
0.00925666138183198 0.00921488229026419 1 1
-0.0508645051970622 -0.049928517398676 1 1
-0.0334152670063882 -0.0324987097339508 1 1
0.0563332144249727 0.0557830795744888 1 1
0.0284209455095461 0.0279971655232021 1 1
-0.0661085812894599 -0.0651310834759706 1 1
0.0470031481360125 0.0465434990025448 1 1
0.0532085476431558 0.0529300128386727 1 1
-0.0672173362015954 -0.0663051373079081 1 1
0.012457811316743 0.0126443119327101 1 1
0.107753093704243 0.106424276124384 1 1
-0.0227496952911745 -0.0224685833810893 1 1
-0.00458870326235959 -0.00441542012333171 1 1
-0.056163257083791 -0.0556537982356234 1 1
0.0462082129415669 0.0456530436012969 1 1
0.128371650318275 0.127172082328021 0 0
-0.0174055700522247 -0.0174180628841107 1 1
-0.146759648982573 -0.145628533422278 0 0
0.0278434832294205 0.0270681441592204 1 1
0.0157915365753096 0.0156517341802572 1 1
-0.086726255439308 -0.0860039375275336 1 1
-0.115574826151557 -0.11443864799138 0 0
0.106479499698226 0.105314162736444 1 1
0.052451338730649 0.0524595242822992 1 1
0.0419257484746765 0.0413963599080114 1 1
0.027561587727189 0.0270482498581136 1 1
-0.0137500031547203 -0.0139697624253961 1 1
0.0451346563752197 0.0451074870865924 1 1
-0.0881059896357897 -0.0873461515681626 1 1
0.0537756093384262 0.0531211251905967 1 1
0.000190477254430961 0.000766005120462015 1 1
-0.0833453971582081 -0.0821774188968031 1 1
0.158616108910603 0.156737320141048 0 0
0.0434303883158485 0.0429080960484724 1 1
0.177530115061724 0.175916719970903 0 0
0.170581442846797 0.16872072123793 0 0
-0.0037219492793658 -0.00373648178142307 1 1
0.0937902431627244 0.0928317210138893 1 1
-0.00384723147808068 -0.0039949200950955 1 1
0.146374582603666 0.144298912571662 1 1
-0.0551232608267279 -0.0541115562446745 1 1
0.132717077790835 0.131061063381697 0 0
0.0419253058887713 0.0415759068607667 1 1
0.0976777414527155 0.0965047721490006 1 1
-0.0417757546590569 -0.0415669939036812 1 1
-0.0204405944456321 -0.0204663462797535 1 1
0.0865120400239341 0.0858287054664332 1 1
0.0415009128255898 0.0413496403656846 1 1
0.0263227846661304 0.0255859912130227 1 1
0.0389591668553959 0.0386150513201184 1 1
-0.128335035327634 -0.126753568615678 0 0
0.0333175491927442 0.0329709798658727 1 1
0.0729612911688576 0.0723793010852209 1 1
-0.0464860561638058 -0.0459927307480302 1 1
-0.00211913676999367 -0.00226231714672648 1 1
-0.0368389759321517 -0.0364785695434766 1 1
-0.11338720517234 -0.112464715383916 1 1
-0.131694647890122 -0.130489250379657 0 0
0.0811521234561045 0.0801748735455337 1 1
-0.105629940248197 -0.104479583697241 1 1
0.0877270365876122 0.0868466807762571 1 1
-0.0248923418834409 -0.0247048700797882 1 1
0.0385268634360973 0.0379838706052288 1 1
-0.0613669819222013 -0.0611270006545657 1 1
0.0140485866579802 0.0142754708272688 1 1
0.0863551801106377 0.0847955419932449 1 1
-0.142021492511313 -0.140537477072685 0 0
0.0767263658219716 0.0759543897676118 1 1
-0.0914119247267264 -0.0901576514951817 1 1
-0.0818256517240714 -0.0809487671187479 1 1
-0.0268665817448168 -0.0265178503841451 1 1
0.034263532271884 0.034152458971734 1 1
0.0580310473595838 0.0570024308185294 1 1
-0.00578332953044404 -0.00577983135718964 1 1
0.0913617372816341 0.0902793640312722 1 1
-0.0501694996822927 -0.0492465368067619 1 1
-0.101486698153447 -0.10021314667958 1 1
-0.0401625333900462 -0.0395170637875811 1 1
-0.075080783469205 -0.0744975808013239 1 1
-0.0687340615301579 -0.0678538505432608 1 1
-0.00711598036513129 -0.00681328901054747 1 1
-0.0475064684934425 -0.0470750810621973 1 1
0.013883684031038 0.0138079100476478 1 1
-0.0155709915974754 -0.0157762612866271 1 1
-0.0311002134661276 -0.0308787943454134 1 1
-0.0770033361693858 -0.076184705686696 1 1
0.012728055732905 0.0131041057717902 1 1
-0.0890600921664928 -0.088096344258253 1 1
-0.0949825981748052 -0.09419946805482 1 1
0.0209582862128609 0.0206611144578465 1 1
0.0781804954208648 0.0769763874694342 1 1
0.0400869342443862 0.0391684176002742 1 1
-0.0136594133307749 -0.0131056113610923 1 1
0.0656119891977477 0.0650733644398063 1 1
-0.089620043404218 -0.0892341492994062 1 1
-0.0713467022229381 -0.070544176843491 1 1
-0.0367673323734743 -0.0363189824877795 1 1
-0.0625521826509977 -0.0620466655879229 1 1
0.0712248610129557 0.0705358851458749 1 1
0.119689270223393 0.11825883277398 1 1
-0.0613742361196664 -0.0610876184473049 1 1
-0.0387730496280339 -0.0385893639268141 1 1
-0.0299736975017301 -0.0295162028943471 1 1
0.0425955742968324 0.0421676356649233 1 1
-0.123213623846126 -0.122075499090377 1 1
0.0820451966991937 0.0810939997347762 1 1
-0.0823566143250836 -0.0812807795493179 1 1
0.0336113331765098 0.0327174868125362 1 1
-0.0154970174317214 -0.0145755731426373 1 1
0.0444292154985153 0.0439319455091249 1 1
0.0813140076222509 0.0808006661452025 1 1
-0.116786417036456 -0.11547857473204 1 1
0.0424838258553947 0.0422019172704937 1 1
-0.130132860508706 -0.128930185929074 0 0
-0.00952462136028952 -0.00936507524529246 1 1
-0.0156050734097791 -0.0150159186591206 1 1
-0.152281840164013 -0.150765734072621 0 0
0.0432451295222043 0.0427089677221982 1 1
0.0312230664685552 0.0307463479958992 1 1
-0.106934390117723 -0.10633120311676 1 1
-0.0377148529378444 -0.0370325568148771 1 1
-0.044952127183888 -0.0445203987403023 1 1
0.0318860141098429 0.032143433355378 1 1
-0.0203018454841076 -0.0201506045944281 1 1
-0.0880380159417058 -0.0877363116318474 1 1
-0.0429640098212427 -0.0422926122232829 1 1
-0.0259201414334269 -0.0254781749934328 1 1
-0.00890178836679158 -0.0089047048626559 1 1
-0.0376327408881007 -0.0377458408336534 1 1
0.0523667694653449 0.0515465252077447 1 1
-0.00672714924157316 -0.00657945032056495 1 1
0.00598505892781124 0.00553708709119786 1 1
-0.088603841792752 -0.087982759014712 1 1
-0.0524093738392866 -0.0520895053997787 1 1
-0.0594771758851359 -0.0587644291536303 1 1
0.0572641849584017 0.0561067195687859 1 1
-0.0200387919274787 -0.0200382557362099 1 1
-0.0243208452099158 -0.0241820168130021 1 1
-0.0636343563274751 -0.0632391061861062 1 1
0.00173704482394456 0.00141804654606311 1 1
-0.00447798827603788 -0.00457610288445945 1 1
0.0415714754388024 0.0412775792627795 1 1
-0.0282879106718176 -0.0277093082568764 1 1
0.00665532613595599 0.00617576460798249 1 1
-0.0705680692724952 -0.0698591843731427 1 1
0.0308279317690079 0.0308857280047 1 1
-0.0167867932964208 -0.0167730456719281 1 1
-0.00602922760206201 -0.00594698056462777 1 1
0.0523959784398939 0.0516803490720519 1 1
-0.0432836242912693 -0.0433554330920757 1 1
0.0640617686544209 0.0636441439257611 1 1
0.035472221956179 0.0352279019283911 1 1
0.0375164610491868 0.0376112576716879 1 1
0.0338354984286539 0.0330246910685277 1 1
-0.0332616297788161 -0.0327353976615839 1 1
0.0429696514865739 0.0426499809689836 1 1
0.0541218790027844 0.0530190637125346 1 1
-0.0292973855373903 -0.0292294082323581 1 1
0.0745992409956808 0.0739139689180944 1 1
0.0106555890233721 0.0106707880130998 1 1
-0.000365503562877172 -0.000288677409574911 1 1
0.0567124728782495 0.0557499741552052 1 1
0.0418629359484217 0.0411278670964598 1 1
0.10943319597145 0.107963336656686 1 1
-0.0902968758803751 -0.0890223036097029 1 1
0.0820561164814362 0.081243895165345 1 1
-0.0616943053303236 -0.061277325080648 1 1
0.0422910311817597 0.0420685300426789 1 1
-0.00834488734016147 -0.00807377566364346 1 1
-0.0185646592913743 -0.0184511813546843 1 1
-0.0615005464820106 -0.0606671829146568 1 1
0.0204167269995563 0.0202040463645461 1 1
0.0227652347106245 0.0223957305637807 1 1
-0.0723828505239365 -0.0719340184870879 1 1
0.014184434337055 0.0140754843416414 1 1
0.0651162341761594 0.0644823953309283 1 1
-0.0275650018464568 -0.0274766711218355 1 1
-0.103582597387271 -0.10245081125132 1 1
0.137184733987102 0.136192216362124 0 0
0.0852945893884193 0.083909995375057 1 1
-0.0735771051081729 -0.0734435235785589 1 1
0.105596846837079 0.104578510399964 1 1
-0.0412320077830497 -0.0410156169151695 1 1
0.00313944784881778 0.00308271243359812 1 1
-0.0615820088268904 -0.0609259920683356 1 1
-0.0143539166695637 -0.0142672822196715 1 1
-0.0148560070740386 -0.0143013084679672 1 1
0.0400738976770878 0.0399719114261927 1 1
-0.0429913068859971 -0.0424938806471884 1 1
0.00949199250835935 0.00939273319744978 1 1
-0.0642310748073457 -0.063836995960952 1 1
-0.0429136791022785 -0.0423113682416797 1 1
-0.0694290403003691 -0.0687655083039871 1 1
-0.029858145211 -0.02928511891445 1 1
-0.119937564132429 -0.118419449732572 0 0
0.0183637817323399 0.0181110473598105 1 1
0.025551247639942 0.0251153398705929 1 1
-0.0691519569524393 -0.0687699309140604 1 1
0.0468263887153663 0.0461195048269158 1 1
-0.0595068211841905 -0.0587650596156412 1 1
0.0975268068357555 0.0964337425267711 1 1
-0.0199576846381687 -0.0190317786184526 1 1
0.199457397139359 0.19716244598502 0 0
0.018536345530637 0.0182349634388423 1 1
0.0794617822237418 0.0785952300426186 1 1
0.00563751046354216 0.00565003302529032 1 1
0.0676747163043101 0.0670243026545569 1 1
0.0307770703100551 0.0304208317110138 1 1
0.0131382590287969 0.0135230823656111 1 1
-0.0564771754322327 -0.0560050224567524 1 1
-0.0371369232815381 -0.0367266722148837 1 1
-0.0228659777352132 -0.0230902871992428 1 1
-0.0225310806557101 -0.0223815432594842 1 1
0.0346188811864725 0.0343136643794508 1 1
0.137729867097073 0.135894112681124 1 1
-0.0525552642897083 -0.0515252693287525 1 1
-0.0601572674323472 -0.0589899761588362 1 1
0.0603445688755402 0.0595286589577978 1 1
-0.012023713517208 -0.0118583800011601 1 1
0.0322263121415617 0.0318556660443065 1 1
-0.0459743421935116 -0.0460878299568515 1 1
-0.0504517860717193 -0.0497423241572173 1 1
-0.0504355944536795 -0.0501100663613427 1 1
0.0179681431497268 0.0177630511118263 1 1
0.00860854461639354 0.00833468774933251 1 1
-0.0515021212762985 -0.0510521119158859 1 1
0.106942229675677 0.106111739172331 1 1
-0.0111676089019688 -0.0106579602511099 1 1
0.0369908727542009 0.0368321023854902 1 1
0.00164115053127949 0.00187160047400139 1 1
-0.020423895328072 -0.0200434597117452 1 1
0.0477625715633137 0.0468879883544192 1 1
-0.0791153146635538 -0.0782418400441979 1 1
0.0240032717055237 0.0237892451407929 1 1
-0.0211310354434496 -0.0207219937204774 1 1
0.0298825492060361 0.0296460458044273 1 1
-0.09750855321229 -0.095960617050919 1 1
0.0193540625118579 0.0186692100076989 1 1
-0.0536056997984782 -0.0531639433751721 1 1
-0.0986014964512192 -0.098240524261702 1 1
-3.85266731317974e-05 -0.00049638533906809 1 1
-0.01182565960302 -0.0113290436577654 1 1
0.0228020060301777 0.0227579896854968 1 1
0.0761399797661336 0.075524242157602 1 1
0.0586600709313362 0.058367375965193 1 1
-0.0219180060837928 -0.0220560631951558 1 1
-0.140964036589662 -0.139285579027707 0 0
-0.0631777303499337 -0.0619595492015222 1 1
0.0925144080920178 0.0921272887123395 1 1
-0.0841713634251265 -0.0837766795941924 1 1
-0.0842131465680033 -0.0831673004920928 1 1
0.0081207746094957 0.0079012894745868 1 1
-0.0139913259200523 -0.0133752973362768 1 1
-0.0739336333235 -0.073225909927297 1 1
0.112180630728373 0.111060418029316 0 0
0.0589413920397211 0.0591213033930655 1 1
0.00431380385099858 0.00430402105155639 1 1
-0.0947737219104668 -0.0939542669640853 1 1
-0.0087889072362617 -0.00846038040582135 1 1
0.0312953153943597 0.0311512533172347 1 1
0.0557359984329164 0.0553998186768973 1 1
-0.0434905972663322 -0.0433554240254874 1 1
0.00417248464231528 0.00446941636062492 1 1
0.0744984485813614 0.0740605210490239 1 1
-0.053883180921974 -0.0540172413205711 1 1
0.0377730068273308 0.0371751503476865 1 1
0.0910600154454623 0.0901953309544711 1 1
0.0560316266634827 0.0555460459547652 1 1
-0.101363494219344 -0.100466388806751 1 1
-0.138673105691969 -0.137281741831011 0 0
-0.0568652350774153 -0.0563503695777023 1 1
-0.104381940963935 -0.103463954204935 0 0
-0.00525794579318293 -0.00513509343599446 1 1
0.00369071678556466 0.00317799472943678 1 1
-0.074103801774471 -0.0736531640247316 1 1
0.132549156282102 0.131223764982535 1 1
-0.00817333272674849 -0.00775075180430056 1 1
0.0986575432060609 0.097634550368413 1 1
-0.114177410795096 -0.112829784122283 1 1
-0.0235257136353634 -0.023550285563053 1 1
-0.00109302746317481 -0.00104629168713672 1 1
-0.00256992934545317 -0.00267659433244967 1 1
-0.0294505880161572 -0.0287158341813378 1 1
0.0514025752270209 0.0508276770388078 1 1
-0.103327105660985 -0.102149437013422 1 1
0.0210823623042655 0.0209251018518882 1 1
0.115217143095408 0.113907195502757 1 1
0.0522244688598099 0.0517222562810709 1 1
0.0593366939808395 0.058800774512985 1 1
-0.033895833814299 -0.0333468819064222 1 1
0.0854519546257543 0.0842950010835186 1 1
-0.0963591466035709 -0.0955377618999259 1 1
-0.0953457503063918 -0.0947244919024908 1 1
-0.0636415170788775 -0.0631908043035197 1 1
0.0794980286276594 0.0786697642754372 1 1
0.0450867150850977 0.0445366269490316 1 1
-0.0923114130334479 -0.0912847345164457 1 1
-0.0155348830051231 -0.0152013426288 1 1
0.138107570495282 0.135983611439045 1 1
-0.0423300529482203 -0.0416023675580566 1 1
0.0522879894959801 0.0517656984141658 1 1
0.0391867931234724 0.0385149439817538 1 1
-0.0875857065210248 -0.0874213073177641 1 1
-0.0314027804194334 -0.0307083390735181 1 1
0.0422630033172392 0.0418031249583822 1 1
0.0864617377219206 0.0854840903192814 1 1
0.0927604019113656 0.091865381686926 1 1
-0.0224452202020496 -0.0225388201688139 1 1
0.00811232523158237 0.00766197737840695 1 1
0.00254901227431473 0.00292053087491801 1 1
-0.0102591308368573 -0.00994038647898755 1 1
0.0435499304503606 0.0428159699066722 1 1
-0.0622871992261062 -0.0614159489872172 1 1
0.0328335735696081 0.0323281027441898 1 1
0.0747536524869205 0.0740160991296215 1 1
0.0179293307020478 0.018452290262929 1 1
0.0850653231500914 0.0845362311803038 1 1
-0.0562862984695057 -0.0555084241277611 1 1
-0.0365639596572723 -0.0365629676502294 1 1
0.0352194931979397 0.0348129482563074 1 1
0.038525201078339 0.0383595792741356 1 1
-0.0652078177431077 -0.0649833707853777 1 1
0.0758379378472501 0.0751958510453788 1 1
0.111298063202944 0.110334989185405 1 1
0.00910233512584333 0.00865307628964348 1 1
0.0492809004630881 0.0488870785706807 1 1
0.0182014824305117 0.0184737059365608 1 1
0.115298119016775 0.113907786574381 1 1
-0.0750500819195555 -0.0741285384404362 1 1
0.0790649881927921 0.0785958445027098 1 1
0.062197184454512 0.0616444056980105 1 1
0.0971173597414509 0.0957797512891783 1 1
0.0726728602488503 0.0715982557896395 1 1
0.0867953063654006 0.0857989193325046 1 1
0.0100818730379773 0.00968459007290214 1 1
0.137722580861203 0.136613542475164 0 0
0.143312121138808 0.141629302482369 0 0
0.0037124753063979 0.00381122620405748 1 1
-0.109326299825081 -0.107910586600782 1 1
0.0423738679417133 0.0424164477126189 1 1
-0.0724274930757821 -0.0718840545640879 1 1
-0.0610606928511615 -0.0601303596218851 1 1
0.0461617108021442 0.0456599477025842 1 1
0.110094035039475 0.109186173761865 1 1
0.0505598832366715 0.0501169556251231 1 1
0.0698093714877713 0.0692356999981613 1 1
0.051864518259472 0.0512137715790996 1 1
0.0560537176751678 0.055626489886014 1 1
0.146889772781358 0.145064545704093 0 0
0.0456560872200881 0.0455396711484468 1 1
-0.0719083454247015 -0.0716102517078062 1 1
-0.0489070587704954 -0.048453657149592 1 1
0.0225613706928251 0.0216965887844812 1 1
-0.0634787856980099 -0.0630597884653993 1 1
-0.00598572992487088 -0.00582285823076523 1 1
-0.0207778143890255 -0.0204969351966615 1 1
0.0158927944402426 0.0159182180667608 1 1
0.0179421127019828 0.0177681637715683 1 1
-0.0262306700791136 -0.0258772450983242 1 1
-0.122546728136491 -0.120866018451742 0 0
-0.0241365915604493 -0.0242092609196317 1 1
0.0400085407264245 0.0396990084525161 1 1
-0.0340726612281657 -0.0334130711675793 1 1
0.0553239952936773 0.0543127350415991 1 1
-0.00913541908288503 -0.00894720755408305 1 1
0.0237214986628555 0.0238055257640527 1 1
-0.126468613018877 -0.125252556164931 1 1
0.0526880446223729 0.0518468370888975 1 1
0.104928943195827 0.103878849103721 0 0
-0.025266703878185 -0.0252001629124453 1 1
0.07187303678736 0.0711371781174203 1 1
-0.0642811856469053 -0.0636599296237143 1 1
0.0622061095421675 0.061256869837891 1 1
-0.0462630494423329 -0.0460316245217096 1 1
0.0771953382284614 0.0764860304339543 1 1
-0.131756191655473 -0.130550768278091 0 0
-0.0605640058509838 -0.0599830559881728 1 1
-0.034280790523241 -0.0340218459734979 1 1
0.0427765460805654 0.0420199003779582 1 1
-0.0658768148281506 -0.064911123931966 1 1
-0.0247303470825729 -0.0244169862663068 1 1
0.0216389468486393 0.0220345310259428 1 1
0.101940837723124 0.1013014183703 1 1
-0.0242088525104623 -0.0237721185259079 1 1
-0.0242373038221802 -0.0239947650114433 1 1
0.069352334683178 0.0689541559460602 1 1
0.102147014679889 0.100607473696414 1 1
-0.0160336851289454 -0.0153386668996552 1 1
0.0360072814958426 0.0356767827821938 1 1
0.0699284636853149 0.0694782420202798 1 1
0.121820238981237 0.12057948255192 1 1
0.147794178278663 0.146068699320119 0 0
-0.0750590145941406 -0.0744111641918815 1 1
-0.00591282888260424 -0.00584777753126874 1 1
-0.0592021100204661 -0.0585187756681103 1 1
-0.146217892972445 -0.144384536966827 1 1
-0.076861262421661 -0.0765329220300862 1 1
0.0176489368257764 0.0177577494953918 1 1
0.0168988699770124 0.0165298283158774 1 1
-0.043415218792022 -0.042930657647325 1 1
-0.0122375435193434 -0.0121252604400162 1 1
-0.0372296436434693 -0.0365245080244246 1 1
0.0192160591136908 0.0190987539329636 1 1
0.050013800737275 0.049592713365585 1 1
0.00593588467469582 0.00591047408559907 1 1
0.126764095497171 0.125472074473927 1 1
-0.00570163738167486 -0.00600606088080131 1 1
0.000674166056492681 0.000854861111282116 1 1
0.0632487190557423 0.0630823355372037 1 1
-0.00494941053201795 -0.00476631349090633 1 1
-0.0240788446582942 -0.0237305593891257 1 1
0.0745598323939088 0.0737385827805727 1 1
0.068508215090719 0.0679215204098798 1 1
-0.0691271825354783 -0.0680018304181557 1 1
0.129284337924136 0.128101959471494 0 0
-0.0484569118935135 -0.0483745723968809 1 1
0.00519032134561706 0.00531538827876146 1 1
0.0127681565286981 0.0123017572417514 1 1
-0.0661527847026115 -0.0656037736837928 1 1
0.0137120524895707 0.0136160944127896 1 1
-0.013823523303701 -0.0136608774328027 1 1
-0.101260832544435 -0.100729193518297 1 0
0.0569025762998369 0.0563588881334214 1 1
-0.0542249233542651 -0.0536996263231841 1 1
0.0131865850105623 0.0129039117689158 1 1
-0.0516970347900329 -0.0511987680912979 1 1
0.0175229672073681 0.0172786483386836 1 1
0.119606832226676 0.118726948127695 1 1
0.0230097884918158 0.0229359438198543 1 1
-0.0360025023085179 -0.0356696667011033 1 1
0.0164441145609122 0.0165810204069959 1 1
0.05194958828494 0.0512963965071943 1 1
-0.0611491671267417 -0.0607858773510517 1 1
-0.0478466827834341 -0.0471895596243167 1 1
-0.0707064055376529 -0.0699408191289223 1 1
0.0118686760725695 0.0115602002022591 1 1
0.0658898339847281 0.0653147870534099 1 1
0.149714504474061 0.148233277115758 1 1
0.0325513553277466 0.0326459158955066 1 1
0.20785829392016 0.205881357891747 0 0
0.0271933704297469 0.0272361464102754 1 1
-0.215846570249202 -0.213725293569234 0 0
-0.0831654951621915 -0.0822726477057116 1 1
0.0228582090805672 0.0227305098398388 1 1
-0.0256984657941095 -0.0251147642913083 1 1
0.0851292955918474 0.0845170551318537 1 1
-0.0771066932853948 -0.0763362573291056 1 1
-0.0138027626291621 -0.013296591149086 1 1
-0.064876161223586 -0.0643123237143542 1 1
-0.0112883820725858 -0.0107282293750798 1 1
-0.0302589633292443 -0.0298941159912424 1 1
0.0597563991170919 0.0593528615063035 1 1
-0.0169033420677981 -0.0164701349016267 1 1
0.00947898749974671 0.00922204522980808 1 1
0.0268690377564863 0.0267538548739465 1 1
0.0326247914688195 0.032502537608542 1 1
-0.0753122906239611 -0.0745910938864429 1 1
0.0671575141922263 0.0664833496011341 1 1
-0.0231336039477833 -0.0228910757383779 1 1
-0.10064744192016 -0.0999779821655434 1 1
-0.00927055635020826 -0.00904961894623732 1 1
-0.109489097803964 -0.108584503432556 1 1
-0.127134290453663 -0.125971273237596 1 1
0.0169840278818276 0.0166337612384873 1 1
-0.05051188617466 -0.0496119676829277 1 1
-0.0638446271265547 -0.0634028161539292 1 1
0.0841064385668774 0.0833965751942781 1 1
-0.0428273500905459 -0.0426867153491493 1 1
-0.0335811966948412 -0.0331355591089774 1 1
-0.0461907015198291 -0.0460956495000357 1 1
-0.188409244994765 -0.186208354530017 0 0
0.0312221678685558 0.0308385784935605 1 1
-0.0436460019888658 -0.0434832007198475 1 1
-0.0376082075285817 -0.0376772759305893 1 1
-0.0258243755005116 -0.0256916135273423 1 1
-0.0609079930204599 -0.0599854348669428 1 1
-0.026662759460498 -0.0261786953376862 1 1
0.0751430456779922 0.0739349145125814 1 1
-0.115697367676009 -0.114715440375617 1 1
-0.0890664233902894 -0.0880282757883291 1 1
-0.130725470401213 -0.128980828569048 0 0
-0.0299467780144009 -0.0299986944979548 1 1
-0.0209080445496177 -0.0210016530076055 1 1
-0.0724165718306991 -0.0716962098677377 1 1
-0.0968305458515603 -0.0953571756593287 1 1
-0.0643779977192415 -0.0636216676738798 1 1
0.041213790204952 0.0404378406551794 1 1
0.0645688198581809 0.0641195041835961 1 1
-0.10748890663938 -0.106447117777017 1 1
-0.037272739318032 -0.036971990732114 1 1
0.00988702337293259 0.00949914742857964 1 1
0.0572996617411416 0.0570243017280694 1 1
-0.0112974067613599 -0.0112073085909017 1 1
-0.117666206471828 -0.116426875025243 1 1
0.0350798466395683 0.0350331011874466 1 1
0.01666887548253 0.0165540918837963 1 1
0.149056774089164 0.147365043416496 0 0
-0.00353740526433343 -0.00310999252606176 1 1
0.0403167789648062 0.0403888739001978 1 1
0.108720935705455 0.107854988641453 1 1
0.0354290489351425 0.0348219767426365 1 1
0.0540733672528703 0.0532896340138968 1 1
0.0168951547318065 0.0166286091742597 1 1
-0.120889632202067 -0.119846509205618 1 1
0.0354081450330184 0.0352287701094238 1 1
0.0376785119850087 0.0367856893084278 1 1
0.0476075958939508 0.0470943521940163 1 1
0.0132481278353307 0.0130242063390647 1 1
-0.0384069906852916 -0.0381119215441543 1 1
0.0551478119525357 0.0547450377164676 1 1
0.0151228523017435 0.0151905610723449 1 1
-0.0646469815465197 -0.0639003574552209 1 1
-0.0359595738762618 -0.0352107285283368 1 1
-0.0493402612783528 -0.0488054305465343 1 1
0.0517350803099801 0.0513991749279369 1 1
-0.117956262216795 -0.116695489909376 1 1
-0.000927481983410881 -0.000948436923615292 1 1
-0.0327034719992337 -0.0325201292895493 1 1
0.0119619550227776 0.0121953322381403 1 1
-0.0204267424825006 -0.0204904212558533 1 1
-0.0534452924131245 -0.0528043097591454 1 1
0.0167413972008366 0.0165317422874092 1 1
0.075134721680484 0.0744044082091934 1 1
-0.0882998887755858 -0.0871515823281573 1 1
0.00696551639300216 0.00709947902941089 1 1
0.0338935530142178 0.0336215988105075 1 1
0.0533517736365343 0.0530631427735511 1 1
-0.0443299380698354 -0.0443352308243351 1 1
-0.0405006964765952 -0.0400852967838841 1 1
-0.0816647624500678 -0.0807813619419288 1 1
0.111998408358915 0.1106923281857 0 0
-0.0598910587043424 -0.0595574740011722 1 1
-0.0350454713544309 -0.0350397808111422 1 1
-0.0229842464885455 -0.0228623032625356 1 1
-0.0132475023187561 -0.0135283223523479 1 1
-0.0436278671103364 -0.0433380695964833 1 1
-0.0695329661927431 -0.0687317965090813 1 1
-0.0273581402284854 -0.0272738242522127 1 1
-0.203186927612291 -0.201366445573129 0 0
-0.0463017419871933 -0.0457468070928255 1 1
-0.120318721807853 -0.11934099583331 1 1
0.0427229423704029 0.0423450495430227 1 1
-0.0523586359792461 -0.05166666083489 1 1
-0.133560210160412 -0.131956810218459 1 1
0.0543993931412273 0.0539640591433218 1 1
-0.0639934954946069 -0.0632051882736346 1 1
0.0237400388116969 0.0239756184142537 1 1
0.0451239187566821 0.0446888876051774 1 1
-0.00918598393789381 -0.00932564458922404 1 1
-0.0489906811353394 -0.0489236272001995 1 1
-0.060093205093703 -0.0594626212853635 1 1
-0.0263881891383318 -0.0262369794339431 1 1
0.00672635552000362 0.00644816042721104 1 1
0.00783108691530736 0.0076815724850073 1 1
-0.0886690742620678 -0.0877766962949079 1 1
-0.0906299553463279 -0.0897290717539384 1 1
0.0268780908605776 0.0268891494384945 1 1
0.0258696803029738 0.0253921028331487 1 1
-0.108462623546178 -0.107419507629361 1 1
0.0838323674785285 0.0829527698588698 1 1
-0.00537328483546537 -0.00516510290299512 1 1
0.00360971234306456 0.00364806563222934 1 1
0.120592517483334 0.119373627034377 0 0
-0.0302642555520835 -0.0301317428235804 1 1
0.0228184890448927 0.0223272798467945 1 1
0.0755352986248048 0.0747004646394018 1 1
-0.0287924855175554 -0.0283012029031673 1 1
0.0766335645369655 0.0757307399856146 1 1
-0.0441984753543363 -0.043278070246287 1 1
0.0789677106560064 0.0783121540901646 1 1
-0.107491260462642 -0.106585991069894 1 1
0.00895818203848643 0.0088701080292224 1 1
-0.0343796802391751 -0.0341475435259664 1 1
0.136975245671802 0.134959412833307 1 1
0.107835910508345 0.107214456805754 1 1
0.0223864840651264 0.0221638600622946 1 1
0.027346746539485 0.0270222043046236 1 1
-0.0114233469249424 -0.0114297616636277 1 1
6.55026083669894e-05 -8.04649354602257e-05 1 1
0.0317277561904429 0.0314978771881096 1 1
-0.168422183346458 -0.166625463123007 0 0
0.0184298054928451 0.0179042877601868 1 1
-0.0685665646879431 -0.0682837545685411 1 1
-0.17329115178684 -0.171502951777124 0 0
-0.0692248563997379 -0.0684184657070865 1 1
0.038096540897168 0.037907986882796 1 1
0.0705458479423277 0.0695969582067628 1 1
-0.0205119399370341 -0.0198343756348457 1 1
0.0503353622197997 0.0494202089825967 1 1
0.00135514900237631 0.00131161510826611 1 1
-0.00857981003110626 -0.00822940929861289 1 1
-0.118717735382186 -0.117559814455957 1 1
0.0838996877507671 0.0834081422251415 1 1
-0.110161977555473 -0.108736371191801 1 1
0.00515069729451242 0.00508121167003173 1 1
-0.0527436459950452 -0.052202743245596 1 1
0.0249789225842933 0.024966559961994 1 1
-0.0399909897945343 -0.0394695944749963 1 1
0.0277522621089771 0.0278895424781169 1 1
-0.00884263907497504 -0.0080250325132471 1 1
0.0898207604812868 0.0891451925825291 1 1
-0.134054718509359 -0.132312819332108 1 1
0.0155104236919149 0.0154154417168749 1 1
-0.074096517608622 -0.0732925612735344 1 1
0.0206645742279803 0.0205405594060305 1 1
-0.00148638323447895 -0.0013334090906372 1 1
-0.0446553241678888 -0.0443769226660469 1 1
0.137418856270426 0.1358010655189 0 0
-0.0470495736095815 -0.0463436629905866 1 1
-0.0694995457165199 -0.0690223733726279 1 1
0.00751482841881836 0.00717890272321477 1 1
-0.170009808832501 -0.168340555231318 0 0
-0.103480363861523 -0.102498249475663 1 1
0.131536832403895 0.130403629398034 1 1
-0.127686875276966 -0.126274811542079 1 1
-0.0742637559144679 -0.0734530239181569 1 1
-0.126080715205513 -0.124576298519453 0 0
-0.0788001547388261 -0.0778689481047211 1 1
-0.0302258723957665 -0.0297949858699036 1 1
0.0533322607471663 0.0528965344299046 1 1
0.181988687674395 0.180413131992727 0 0
0.0123134378759426 0.0119509993858807 1 1
-0.129600085866503 -0.128679222109019 1 1
0.0758258469040071 0.0751184383729134 1 1
0.012209219620975 0.0118914440827578 1 1
0.0752227804533908 0.0748995387135284 1 1
-0.0662309467494323 -0.0653607404731973 1 1
-0.0508139680949688 -0.0503431930213789 1 1
0.0661862961095371 0.0655903611130893 1 1
-0.0315884208010732 -0.0315787961320495 1 1
0.0167894591376578 0.0163282883067008 1 1
-0.0678529809297212 -0.0668905560880072 1 1
-0.0741410388427836 -0.0736362686338927 1 1
-0.0517605105883075 -0.0516284599413184 1 1
-0.115929321357395 -0.11513692884394 0 0
-0.0466480494019484 -0.046260333095397 1 1
0.106303673837253 0.105089855456951 1 1
-0.186255994760497 -0.184780610341302 0 0
0.0318599294671452 0.0319522811135386 1 1
-0.124118034117451 -0.12277202551007 1 1
-0.000333977732953303 -0.000397226952917183 1 1
0.0823242806142988 0.081451821227787 1 1
0.00295073984106997 0.00254968869617358 1 1
-0.151850245792729 -0.150529761746583 1 1
-0.0451305934656017 -0.0441998990454073 1 1
0.020026493879922 0.0200919159491408 1 1
0.0180354086578551 0.0178889824089307 1 1
-0.0360552467327458 -0.0356776927280116 1 1
-0.0166028283297188 -0.0165419166225137 1 1
0.019073468009697 0.0186624181854881 1 1
-0.0244831739651425 -0.0245516736599039 1 1
0.0360561115995031 0.0359417008823094 1 1
0.00684331550098201 0.00692264110148781 1 1
0.0353956866329839 0.0353403416192532 1 1
-0.0728513372032848 -0.072643562030994 1 1
-0.0614965147349776 -0.0603815851448253 1 1
-0.0357492945910202 -0.0353110938606637 1 1
-0.0593945366366723 -0.0583589087692145 1 1
-0.0310231195051321 -0.0305606598369142 1 1
0.13070537064248 0.129265134711506 0 0
0.0823843814757822 0.0820612734519285 1 1
-0.0575516005805211 -0.0574188695334025 1 1
0.00510127207676923 0.00531671981281098 1 1
0.00105406823133377 0.00114540631063497 1 1
0.132027778568052 0.131109160471224 1 1
0.0311617710915669 0.0309442810143633 1 1
-0.0193490950470476 -0.019315719286386 1 1
-0.0518903053720746 -0.0510232028645365 1 1
-0.0726849615556121 -0.0719533937892061 1 1
0.0838604476197952 0.0829392547236993 1 1
-0.124510165146177 -0.123043420476039 1 1
0.0073737365139443 0.00732625425568409 1 1
-0.0660218341613949 -0.0660024710769445 1 1
0.0320322672322399 0.0315622079336182 1 1
0.0868227460425237 0.086186474452577 1 1
-0.0318356630299644 -0.0315129658784553 1 1
-0.0646001838240072 -0.0642855400729802 1 1
0.115135263073907 0.11441151663872 1 1
0.0101647181049899 0.00966109860845481 1 1
-0.0473977693471592 -0.046645064006969 1 1
-0.0205576312123951 -0.0211590379073066 1 1
0.0121574910584652 0.0120053789098015 1 1
0.0851687179416767 0.0845282036351247 1 1
0.050814920907586 0.0504493632634948 1 1
0.083105568055268 0.0821793553417274 1 1
0.104641955117565 0.103192140401504 1 1
-0.070549329441833 -0.0700407005882236 1 1
-0.159352801653085 -0.157892919452918 0 0
0.0440064733908665 0.0436888810597297 1 1
0.0663789335568258 0.0652670634720912 1 1
0.0891145494997083 0.0880806592656601 1 1
-0.0695698413626678 -0.0683418996253775 1 1
0.0683197856122114 0.0675152024400827 1 1
0.0976439706969473 0.0961061706525312 1 1
0.014023230739109 0.0138497681922426 1 1
0.0671854680332808 0.0660344294003227 1 1
0.0177454004873637 0.0178726385443872 1 1
0.0278726839077425 0.0270872385937963 1 1
0.0586883384616288 0.0579087462779451 1 1
-0.0200607679019887 -0.0197646750853615 1 1
-0.0321550997923421 -0.031600703807265 1 1
0.000930199353524667 0.00102659701068886 1 1
-0.058636760613222 -0.0581814122153926 1 1
-0.137026990620433 -0.135982517168667 0 0
-0.0625247683929852 -0.061844482556352 1 1
0.0165599988856796 0.0163558684400025 1 1
-0.015571508355163 -0.0154166145466605 1 1
0.00301417975421702 0.00309948444979777 1 1
-0.131945956245132 -0.130754995940525 1 1
-0.160256691922479 -0.159197101215593 1 1
0.00605511428627261 0.00654457496229561 1 1
-0.0163137787674934 -0.016104796348392 1 1
0.000643111392352576 0.00102269024647602 1 1
0.116414242540684 0.115546972958003 1 1
-0.0462596378054985 -0.0461542333010984 1 1
0.00319944707460203 0.00304556532011161 1 1
0.140188400621684 0.13864725945162 0 0
0.00443513523628886 0.00419700953537825 1 1
0.00792689361845262 0.00777660162588319 1 1
-0.0349117872941488 -0.033996942244361 1 1
-0.0010749347419176 -0.00109524932080133 1 1
0.0466639389545086 0.0465745077303876 1 1
0.0685467190057653 0.0680489838280307 1 1
-0.0336112386013319 -0.0333316693241145 1 1
0.0164823392683187 0.0164073385669087 1 1
0.0910685274265984 0.0900740548161578 1 1
0.0534109777238392 0.0525767056311976 1 1
0.197697698795752 0.19543073263874 0 0
-0.071142241271676 -0.0697846539356884 1 1
-0.0211989058798787 -0.0202910666981021 1 1
0.071950628814666 0.0709042044663389 1 1
0.00781249681379806 0.00825013469121653 1 1
-0.130787933249199 -0.129394962001554 1 1
0.0713435379395426 0.0706312677232257 1 1
-0.00514103917694093 -0.00522152833980354 1 1
-0.0198232360151823 -0.0197523108761157 1 1
0.10058843476344 0.0995708281856956 1 1
-0.0601711970711098 -0.0594548808715387 1 1
0.0682612502031787 0.0678696746313198 1 1
0.0831168338893752 0.0821819254873025 1 1
0.0108079082953699 0.0105361760626341 1 1
-0.0776221566691889 -0.0769838105783547 1 1
0.084554657457112 0.083812801836906 1 1
0.00749538964236076 0.00741069930443197 1 1
0.037245366269829 0.0365456307379952 1 1
0.113124694033786 0.112385275209339 1 1
0.0118634035629058 0.0109797335649298 1 1
0.146289075419678 0.144856901170383 0 0
0.0327204141353967 0.0325025502487359 1 1
0.0551052501551532 0.0538843076809252 1 1
-0.0315518583821839 -0.0310590861185181 1 1
0.0566331782181023 0.0563750313528396 1 1
-0.00174618302890772 -0.00146446754791224 1 1
-0.0223348132402468 -0.0218459258054253 1 1
0.0273093560393972 0.0270936081350693 1 1
-0.0523489368969036 -0.0517908524847721 1 1
0.0488640999797836 0.0483762760801454 1 1
0.0428209547577997 0.0426384740042175 1 1
-0.0105371257276107 -0.0106059064784743 1 1
0.0695546818388075 0.0688799797256094 1 1
0.0543625193983067 0.0538843513948123 1 1
0.0103739706072057 0.00973382573209283 1 1
-0.0318891547913202 -0.03167740945228 1 1
-0.0800068535323574 -0.0790190043792938 1 1
-0.0136506581744326 -0.0133197685233656 1 1
-0.141674190716575 -0.140796380154941 0 0
0.0330794896372972 0.032847202662377 1 1
0.0138949650254333 0.0134577506021138 1 1
-0.024664063145304 -0.0241315846531969 1 1
-0.00580147851182935 -0.00575283352146136 1 1
0.00361017367546753 0.00349624395886954 1 1
0.045615601943455 0.0452481903784277 1 1
-0.00944047070262909 -0.00916498091250787 1 1
-0.103479168889816 -0.102596388981752 1 1
0.0383915420313111 0.0380361698355659 1 1
0.0366204778338995 0.0361948877568752 1 1
-0.0924626951161083 -0.0918954187369217 1 1
-0.00460502684708423 -0.00477521166652927 1 1
0.024945313773574 0.0245007034265579 1 1
-0.0640246834135246 -0.0629352026033606 1 1
-0.0533859182607715 -0.053026732880534 1 1
0.0426264102449219 0.0421276561470872 1 1
-0.0117272421565116 -0.0114166733923333 1 1
-0.0207696812082769 -0.0204532884781696 1 1
-0.0764014553135443 -0.075685109691689 1 1
-0.00812463448260293 -0.00795242691193212 1 1
0.128089345109939 0.126739515281309 1 1
0.0273290190226872 0.0267362323687242 1 1
-0.0673746953794843 -0.0670453424198293 1 1
0.0900025962197075 0.0889948737812923 1 1
-0.0514680608465211 -0.0509269058185219 1 1
-0.0146970374710639 -0.0146148881293191 1 1
-0.0656694066195469 -0.0647893274750704 1 1
0.0871163910832653 0.0868113591970531 1 1
0.0660055811453264 0.0655007160553183 1 1
0.0602805321231408 0.059722926561259 1 1
0.0129731166507121 0.0129524281383488 1 1
0.0291101310065015 0.028885337383659 1 1
0.057725441218288 0.0572054678345164 1 1
-0.0760251079274073 -0.0752058676509097 1 1
0.0631658519876656 0.0628799670704734 1 1
-0.0988095023672006 -0.0974066040227303 1 1
0.012541101352402 0.0124921044290721 1 1
0.03284732685241 0.03300129309557 1 1
0.00418621112149749 0.0041206486765388 1 1
0.0800098638274197 0.0791096609534442 1 1
0.00508684914043785 0.00455593615352679 1 1
-0.0417672899657211 -0.0415541891558169 1 1
0.0202713038188876 0.0198411964978433 1 1
0.0446172511838382 0.044282615219033 1 1
-0.0389147756651911 -0.0384522204221784 1 1
0.0922822660822731 0.0914533449482024 1 1
-0.0620445942537888 -0.0617767402642893 1 1
0.0951502003950332 0.094442796318086 1 1
0.146823938360325 0.14542697087203 0 0
-0.0183013579228757 -0.0177816206663582 1 1
0.0015984417124333 0.00190465966652172 1 1
0.00062733659955479 0.000239135845371453 1 1
-0.0284502960813599 -0.0284035832970221 1 1
0.0716714189284919 0.0706315275040159 1 1
0.0546730928497165 0.0540985708812161 1 1
0.11744757051745 0.116403012640864 1 1
0.0149596873180218 0.0150623912878435 1 1
-0.0261442355444323 -0.0256782385810651 1 1
-0.118054293721605 -0.116816735169596 1 1
0.0318292129691146 0.0321174966454043 1 1
-0.0615998034782183 -0.0611901366272057 1 1
0.0479264260804648 0.0475530296637772 1 1
-0.0204924696430007 -0.0197844641954288 1 1
-0.0770464042897977 -0.0766615847605226 1 1
-0.0569095830309119 -0.0566619789188983 1 1
-0.00143500333105184 -0.00120229462155207 1 1
-0.104163141835306 -0.103120595323552 1 1
-0.0161111951945064 -0.0157702015709645 1 1
-0.0119446708242987 -0.0117938425879559 1 1
0.0433265076622927 0.0430905993321078 1 1
-0.0720481167716821 -0.0714145877241806 1 1
0.0588657048603516 0.0581410416328829 1 1
0.025837227751544 0.0258772179670108 1 1
-0.033000890179722 -0.0318800483680248 1 1
0.097780445498617 0.0973768332908426 1 1
0.0407139278262337 0.0401745921967113 1 1
-0.0496183539044365 -0.0486337005231062 1 1
-0.0258051542031672 -0.0256478767599383 1 1
-0.0409073460891411 -0.0405025041779545 1 1
-0.15757503532363 -0.156039442527336 0 0
0.0312046849095978 0.0309333565742813 1 1
-0.0340337141267582 -0.0333342249955734 1 1
-0.127248209437618 -0.126048087666714 1 1
0.0172662854398802 0.0172715429978046 1 1
0.0438045204022964 0.0431677589185226 1 1
-0.021577245240135 -0.0213074656352734 1 1
-0.0426252882388129 -0.0418381743021198 1 1
-0.0297058865896859 -0.0294130211636197 1 1
-0.0243439495118127 -0.0241875654622613 1 1
-0.0419713835057497 -0.0411202724840623 1 1
-0.000215422653151299 -7.60630981365552e-05 1 1
0.0144122308724871 0.0141594776205288 1 1
-0.0584889739022803 -0.0583566467313798 1 1
0.00327576667698815 0.00306577322444327 1 1
-0.0376039914512771 -0.0374129591391325 1 1
-0.0310653125616746 -0.0309484367705091 1 1
-0.0172662008694364 -0.0167855998846435 1 1
0.128369884428003 0.127058706358059 1 1
-0.0485133454023251 -0.0479386306004065 1 1
-0.0248157231781803 -0.0243096245331571 1 1
-0.000435727974350953 -0.000756976138309045 1 1
-0.0591465178031241 -0.058315207432433 1 1
-0.0151678934254868 -0.0146733828942649 1 1
0.0101666611674827 0.0098657866073028 1 1
-0.016415050852547 -0.016573011001857 1 1
-0.00132400416863577 -0.00154270768423734 1 1
-0.0239972851834435 -0.023762017780102 1 1
0.0242359479800495 0.0240195125744189 1 1
0.00133771457918964 0.000818550350946953 1 1
0.0393198741903431 0.0390025386621453 1 1
-0.000579865885277635 9.33886183101321e-05 1 1
0.110960799502908 0.109992590941316 1 1
-0.0425433110660549 -0.0420914159850831 1 1
0.0691655407153632 0.0684473943096872 1 1
-0.0112422890320704 -0.0105693188503259 1 1
0.000527346709482082 9.85312165789239e-05 1 1
0.0226651721308758 0.0224721665016741 1 1
0.0265631769736114 0.0265520998892114 1 1
0.0217377213188242 0.021380471263684 1 1
0.0108987509291012 0.0108944952968932 1 1
-0.124978678982838 -0.124139187173453 0 0
-0.071562124493491 -0.071176704402967 1 1
-0.0143293906138971 -0.015008370001582 1 1
-0.0545789248307317 -0.0544003785502287 1 1
-0.0820057810890722 -0.0810815105794108 1 1
0.0136722675633308 0.0133228192282227 1 1
0.0512468989877624 0.0509623932844352 1 1
0.00248651640720055 0.00248707879107606 1 1
-0.00250785782018589 -0.00300414314967555 1 1
0.0337516287396159 0.0332362286596885 1 1
0.00468210536092369 0.00473522330489071 1 1
-0.0287628749467041 -0.0283292087069477 1 1
0.00463082045399792 0.00479524936009279 1 1
-0.0150706886315967 -0.0145842212127654 1 1
-0.0151254078304148 -0.0151617392593202 1 1
-0.0213862045797241 -0.0210447228315181 1 1
-0.0792505664820426 -0.0781630950041389 1 1
0.0836014006447526 0.0830225585933779 1 1
0.0965358481828047 0.0957551916590098 1 1
0.0213203065792872 0.0208151761929625 1 1
0.0229012841885216 0.0224754603708124 1 1
0.0193942351276928 0.0192721172929674 1 1
-0.0948399195334267 -0.0937680424893176 1 1
-0.0631449792057573 -0.06297268218155 1 1
-0.0376447522846057 -0.0376042047505935 1 1
0.128168253731688 0.126880294634845 1 1
-0.0687897391352258 -0.0675489161064311 1 1
0.0354597395787582 0.0351218040446066 1 1
-0.0054140268716138 -0.00486555333883428 1 1
-0.0571966164166127 -0.0571328401772669 1 1
-0.169927444910876 -0.167929369960542 0 0
-0.110882019828327 -0.109040391872751 1 1
-0.00886366496713029 -0.00851826860602828 1 1
-0.0284757865445088 -0.0284622796472822 1 1
-0.0544595568569705 -0.0543538940506449 1 1
0.0403395567025985 0.0404515014708702 1 1
0.101454521367323 0.0999471458589904 1 1
-0.0682391237346395 -0.0675306666297252 1 1
0.0442793871671102 0.043450457554164 1 1
0.0354066288788798 0.0348481439606096 1 1
-0.0345455439636007 -0.0341278134003083 1 1
0.0591777402621294 0.0582989248789248 1 1
-0.0157988320215936 -0.0150517663019486 1 1
-0.0309782983707466 -0.0305740803326187 1 1
-0.0548364630804484 -0.0540608807904661 1 1
0.061685468437831 0.0609328975692488 1 1
-0.0989041667264574 -0.0987338639069586 1 1
-0.0836321599354708 -0.0832700564911753 1 1
0.0306514589705007 0.030238192952146 1 1
0.129585392748976 0.128186228130311 1 1
0.120608302429558 0.119745064125494 1 1
0.0360722717597409 0.0359165229972213 1 1
-0.105266665911097 -0.104401593824605 1 1
-0.00652131220783466 -0.0064007180900517 1 1
0.0708409584838678 0.0701370038796165 1 1
0.0664169748888232 0.0653198499288594 1 1
-0.0825453227173941 -0.0815236134026164 1 1
-0.0515542559198536 -0.0509245068167179 1 1
-0.0438495419992345 -0.043233523636866 1 1
-0.127110404848846 -0.126096854890969 1 1
0.0344053770797607 0.0338060450782362 1 1
0.0337214387025195 0.0333932111119143 1 1
-0.0599752787555047 -0.0591732351337353 1 1
0.15078854656072 0.149101951216876 0 0
-0.00846370336650788 -0.0084439214635029 1 1
0.0502312997137478 0.0493429796383986 1 1
-0.0254781064585393 -0.0254349271413564 1 1
0.0684028511933795 0.0671540289620164 1 1
0.0189531698116032 0.018797496358284 1 1
0.115002280136816 0.113959655158671 1 1
0.0176489017507986 0.0175889186969505 1 1
-0.0759674087524387 -0.0755166135602378 1 1
0.0313521512709485 0.0310664259132967 1 1
0.081934382921981 0.0813030612367647 1 1
-0.00566847186403373 -0.005258215259714 1 1
0.0492156999164636 0.0488425151424234 1 1
-0.00980426158709712 -0.00954415911737156 1 1
-0.04389904472421 -0.0430340684378734 1 1
0.0758124461769328 0.075252179795987 1 1
-0.0259595891460511 -0.0257889774961837 1 1
0.0524269292870413 0.0518588753769597 1 1
-0.0652408566490031 -0.0645535291904041 1 1
-0.128022518710782 -0.126702655198078 1 1
0.0772240431882582 0.0765278758823104 1 1
0.00388083193943831 0.00405283284376814 1 1
-0.0119656335021714 -0.0124274715796273 1 1
-0.00147888869172156 -0.00169576135009424 1 1
-0.0205465577202415 -0.0204683484227842 1 1
-0.108960881884007 -0.107954343048208 1 1
0.0155646476057866 0.0156252563332867 1 1
-0.116604864446756 -0.115804702072726 1 1
0.0389788160286125 0.0382524719204868 1 1
0.121849018920568 0.120355735875797 1 1
0.0663159750413208 0.0658046392564991 1 1
0.0160343089901724 0.01587609090923 1 1
0.0223636023725339 0.021972587721586 1 1
0.00106512474897864 0.00071054657047147 1 1
-0.03278766051921 -0.0326501682503222 1 1
-0.0076602214663871 -0.00740891611640039 1 1
-0.0374976366766703 -0.0367844393338565 1 1
-0.00385096440034989 -0.00378502229620305 1 1
0.0564125921679148 0.0561335497186605 1 1
-0.0652659193655417 -0.0649030723898208 1 1
0.0154808566358628 0.0152362920607002 1 1
-0.00693581993326838 -0.00690310704291369 1 1
0.221211815162273 0.21900557757081 0 0
-0.0976047618434463 -0.0967514488385439 1 1
0.0977304678437231 0.096750765592442 1 1
-0.0614517634010617 -0.0605954925020326 1 1
0.0656498032546047 0.0654634002584306 1 1
0.0514276412869132 0.050823535289397 1 1
-0.216122986425467 -0.213613995273034 0 0
-0.0615112162693226 -0.0612530085094158 1 1
-0.00506067633873196 -0.00496131839161913 1 1
-0.0305266894367124 -0.0302525066668577 1 1
-0.0642551596409001 -0.0635571392194745 1 1
-0.0131374954319264 -0.0131590816420611 1 1
0.0334742677482009 0.0331041906361801 1 1
-0.0846552576420007 -0.0839783950370495 1 1
-0.00440404549795749 -0.00459634014553114 1 1
0.0533680836907572 0.0524349014216984 1 1
-0.0452194181272114 -0.0450061520808519 1 1
-0.0644073532737125 -0.0632818952641679 1 1
-0.0997192086564625 -0.0986073639541415 1 1
-0.00357533883372136 -0.00377951126781556 1 1
0.107324197933785 0.106633313465744 1 1
-0.0733572492950982 -0.0728799117038994 1 1
0.0918739259285854 0.0912019954138607 1 1
0.0173225632333113 0.0170398981521687 1 1
0.0132494918204294 0.0135224287481338 1 1
0.121483746999355 0.120279814163865 0 0
-0.00331414983353935 -0.00308600746346242 1 1
0.00800894031764183 0.00794354932294968 1 1
0.0149312669330792 0.0144630619678477 1 1
-0.0256777282905262 -0.0250931136550705 1 1
-0.0661094866860296 -0.065482022556531 1 1
-0.0361074486098222 -0.0361724842026934 1 1
0.0864307209780033 0.0854435711593282 1 1
0.0662717274287487 0.0661096986646901 1 1
0.0393256423306237 0.0388550547021721 1 1
-0.0736251869621007 -0.0729293038226897 1 1
0.0466015436472958 0.0461045166993458 1 1
0.0330036774224335 0.0325179456668537 1 1
-0.179535767960117 -0.177365684764155 0 0
-0.0867710180229603 -0.0860223093945428 1 1
-0.00112659490457079 -0.00088768596177451 1 1
-0.0310813481611014 -0.0308230051477125 1 1
0.0560345440126653 0.0550901080484939 1 1
-0.0518190315197946 -0.0514776615301176 1 1
-0.0847622984094712 -0.0837708144296785 1 1
0.0173782024356934 0.017574152318818 1 1
-0.0581128997956094 -0.0574275636514279 1 1
-0.000762179593768592 -0.000577665958822929 1 1
-0.00384779277182398 -0.0040030386258697 1 1
0.0565470121938186 0.0553370837445262 1 1
-0.0178970042829161 -0.0179123525817862 1 1
-0.0764108165541148 -0.075826236939676 1 1
0.0608279592613176 0.0607350887928724 1 1
-0.11421462445032 -0.113138778537588 1 1
0.0532925831289175 0.0524664920942584 1 1
-0.0849849521989625 -0.0842880239243225 1 1
0.00531474282405171 0.00526917817788728 1 1
0.0413859282917718 0.0411341577304051 1 1
-0.0481971556520981 -0.0473582822745607 1 1
0.0423020302550671 0.0418657018963846 1 1
0.0678071934290446 0.067136406579558 1 1
-0.0622485088746601 -0.0619995103404377 1 1
-0.10198238402077 -0.100668347021322 1 1
0.22360116071796 0.221296904684058 0 0
-0.000784515763111462 -0.000611992679875563 1 1
-0.096349486953388 -0.0951904161573895 1 1
-0.0201079513148801 -0.019577312678744 1 1
0.013317864966329 0.0132342025139516 1 1
-0.0625785017412571 -0.0618147325870017 1 1
-0.00283980023995395 -0.00268464285906751 1 1
0.0124132187245233 0.0123396605955976 1 1
0.0179337992933693 0.0181031991300206 1 1
0.00154428314732597 0.00103427253480312 1 1
-0.0391133352186118 -0.0387662618465777 1 1
0.0719280241556004 0.0708472944367603 1 1
0.0671308998845303 0.0664840701199608 1 1
-0.0672168805864412 -0.066661926594008 1 1
0.0845012040433673 0.0835112529718595 1 1
0.142536705156488 0.140921082968222 0 0
-0.0511200956314898 -0.0506088432292767 1 1
0.0406733042120725 0.0403723401055583 1 1
-0.0976588914385746 -0.0968815803951998 1 1
0.0531855063761556 0.0531618111238857 1 1
0.0150631657707765 0.0150674493671204 1 1
0.0543638015360212 0.0533810950782051 1 1
-0.0203247473114202 -0.0203733827375232 1 1
-0.0569396061904847 -0.0570785501480514 1 1
-0.0409612065678364 -0.0404325265609931 1 1
-0.00729105404566789 -0.00687453174078651 1 1
-0.018068801351362 -0.0181855386064818 1 1
0.0543189503313652 0.0537155510025243 1 1
0.0935364233125208 0.0924699571622607 1 1
-0.00503077993004699 -0.00478226901602488 1 1
0.0809183204372829 0.0798309333364479 1 1
0.0139638451340927 0.013557337866259 1 1
-0.0241205036982504 -0.024067558280789 1 1
-0.0921587624408918 -0.0911060126331493 1 1
-0.0369999931308067 -0.0369054372498437 1 1
-0.00865642945727739 -0.00846595601360303 1 1
-0.0994815181682012 -0.098164576588632 1 1
0.0456928055954418 0.0450308518591148 1 1
0.137548264925049 0.135930736459995 1 1
-0.00723845299185367 -0.00704990527427428 1 1
0.00378361235421087 0.00405379120752676 1 1
-0.000749146857525755 -0.000865683530921372 1 1
0.0307972691890334 0.0305094133737274 1 1
0.0390006155441025 0.0385823156504379 1 1
-0.00156313033307412 -0.00177643948663592 1 1
0.0234781369443439 0.0230102199736725 1 1
0.0730044389335588 0.0720449825144614 1 1
0.0903723250062443 0.0895041670890162 1 1
-0.0405798839518581 -0.0398984837252224 1 1
0.0298627117877003 0.0297536419558012 1 1
0.0300838355965926 0.0294871632232948 1 1
-0.0460340216652891 -0.0451569667037343 1 1
-0.0225023247899055 -0.022402358327566 1 1
-0.0740284369623559 -0.0735726930006899 1 1
0.0620406999597092 0.0616360593070276 1 1
-0.103310719243477 -0.101615677184666 1 1
0.0250904141977007 0.025168585249867 1 1
0.125759220298758 0.124847244591983 1 1
-0.148044633239481 -0.146974650927096 0 0
0.121332697785563 0.120176979965357 1 1
0.0531836509716594 0.0525311627055452 1 1
-0.0295524371414631 -0.0296304007664555 1 1
0.0572128681838602 0.0567240650541585 1 1
-0.0760684746133233 -0.0750191810920324 1 1
0.00502366264415389 0.00510497531038913 1 1
0.0270744528348936 0.0272590357849165 1 1
0.129161159758688 0.127526390000192 1 1
0.108489386372182 0.107500656333024 1 1
0.0169277252031502 0.01645484546948 1 1
0.0959076888132334 0.094944607103295 1 1
0.0384022040702378 0.0375987248361756 1 1
0.168185391481822 0.166491316615541 0 0
0.0460500874008265 0.0454484125437978 1 1
0.105275288807397 0.104409663066805 1 1
-0.153224273747474 -0.151836240875189 0 0
0.131617282600494 0.130479416182086 0 0
-0.0493378661480267 -0.0487978144974117 1 1
-0.0321653652088763 -0.0317533390918083 1 1
-0.123311663087526 -0.121964791257338 1 1
0.0491726126270108 0.0487001191534082 1 1
-0.00162507481097377 -0.00121694005958685 1 1
-0.00788884757714584 -0.00781141238035091 1 1
-0.0703722082435691 -0.0697269061738697 1 1
0.00230990384505391 0.00228820940730707 1 1
0.0303063655309833 0.0301185216429506 1 1
0.000611790842230283 0.000590379328987517 1 1
-0.00308379262127359 -0.00321647688765622 1 1
0.0487507165853835 0.0483392632399929 1 1
0.0295606598407715 0.0290126216209984 1 1
0.0416473072336476 0.04076846996594 1 1
-0.0914233645395876 -0.0910007046506118 1 1
0.0268717122292205 0.0266787261198262 1 1
-0.0884253965784436 -0.0874481125513027 1 1
0.0668594089132231 0.0661182392646928 1 1
-0.0185531597763151 -0.0179811775462861 1 1
0.0530890031840829 0.052100184256169 1 1
-0.00538386170685179 -0.00529962886064534 1 1
0.00164745696633138 0.00131012173359404 1 1
0.0217050392710579 0.0214466842635356 1 1
-0.0809145663330042 -0.0801527582519071 1 1
-0.0210629113577659 -0.0206148910200906 1 1
0.0221094674048595 0.0220953123347873 1 1
-0.124599505550384 -0.123125467404296 1 1
0.0216831232691271 0.0217197362513984 1 1
0.0228851648473162 0.022811061197068 1 1
0.049399287951574 0.0487278994753611 1 1
-0.0566625425513111 -0.0565185624553849 1 1
0.0251883400704969 0.0252262304905341 1 1
-0.0549461264677332 -0.0544507108464711 1 1
-0.0260793133864492 -0.0265672626356719 1 1
-0.00927337796155283 -0.00936008562392734 1 1
0.00390768678472693 0.00381515290642729 1 1
0.100232507421674 0.0991369787671996 1 1
-0.101440030145341 -0.100262419883076 1 1
-0.0373482967884912 -0.0374574917292364 1 1
-0.0746959798369232 -0.074016191828998 1 1
0.0794271684923624 0.0790669141987872 1 1
0.0400133787589116 0.0395255914485597 1 1
-0.0773854325990835 -0.0765872469609762 1 1
-0.00267431298521965 -0.00228618774300068 1 1
0.00948646567763973 0.00926129080596028 1 1
0.0838992091523028 0.0833212894864803 1 1
0.0468967956409681 0.0466174462531996 1 1
-0.107177271149124 -0.106422838020701 1 1
0.0753086018773239 0.0747733169066532 1 1
0.00154680493079401 0.00189338463138671 1 1
-0.173259934555861 -0.171251465199568 0 0
0.0178771104006858 0.0175698762984923 1 1
0.056002160367644 0.0553047720504058 1 1
-0.0495142775595612 -0.0490621752893346 1 1
0.00596205994689081 0.00595678794558933 1 1
0.139705533411 0.138035019369367 0 0
-0.0698324243825211 -0.0690738722827188 1 1
0.0677942907177671 0.0667151872628968 1 1
0.0921807089800575 0.091243026388877 1 1
0.0343830366780647 0.0343490274925993 1 1
0.110261021745477 0.109384415846772 1 1
-0.0209380100040241 -0.0204431149662504 1 1
-0.0883521458006912 -0.0878100286644525 1 1
0.0134415779863295 0.0133976268343167 1 1
-0.0324050580590763 -0.031539186009507 1 1
-0.0299020488755661 -0.0295195702821084 1 1
-0.0271321053417616 -0.0270432202743269 1 1
-0.0336966399194468 -0.0334285656754725 1 1
-0.0389155897859236 -0.0389026590433078 1 1
0.0981503834473275 0.0972951938567621 1 1
-0.0504758563769508 -0.0497747243258483 1 1
0.0388194305035237 0.038494835426886 1 1
-0.0602012789313529 -0.059769460061641 1 1
0.0378088796373311 0.037423280339832 1 1
-0.0509652141477098 -0.0506898878725049 1 1
0.0847317545028839 0.0839842295807689 1 1
0.00348154709827118 0.00372334409179101 1 1
0.140231744659134 0.138560197302726 1 1
0.0262093284144339 0.0258607310464493 1 1
0.0522578926173807 0.0514942341480685 1 1
-0.00699379403854509 -0.00644318303141461 1 1
-0.00344317906720385 -0.00326829514890978 1 1
0.0934008403931536 0.0921111558062361 1 1
0.0928146178296766 0.0919671429171192 1 1
-0.0467637226522663 -0.0462073214290349 1 1
-0.0452365651858855 -0.0445948760388424 1 1
0.0265229140384761 0.0265042111808543 1 1
0.0267567024409115 0.026575761636496 1 1
-0.134351867999016 -0.132379146037293 0 0
-0.0280464384815524 -0.0276092706985617 1 1
0.0142312593322819 0.013985829459538 1 1
-0.116961149799561 -0.115572290612743 0 0
-0.0783036090549245 -0.0770982823999688 1 1
-0.0776463212103451 -0.0771453529311421 1 1
0.0518483996702053 0.0513995855973425 1 1
-0.0423533308641745 -0.0417219995897896 1 1
-0.0561421486456595 -0.0550623739559287 1 1
0.105719458624298 0.104780642656237 1 1
-0.105360129641939 -0.104671273050377 1 1
-0.0372865963181234 -0.0367916650343454 1 1
0.0580095622337139 0.0577011377606865 1 1
-0.0692171436372508 -0.0685516585551666 1 1
-0.0171400942589922 -0.0169356847357401 1 1
-0.0299774145716278 -0.0294087051938113 1 1
-0.0201956823600314 -0.0198721085848685 1 1
-0.0419423547429796 -0.0413514517326775 1 1
0.0499260706346338 0.0499634341840927 1 1
-0.00702757397839045 -0.00726906074428605 1 1
-0.0814478709970275 -0.0804706636434898 1 1
0.0139265716070931 0.0137640643815341 1 1
-0.0111800994577255 -0.0117650600683378 1 1
-0.0634656497539959 -0.0627259510378242 1 1
-0.0123528940914979 -0.0122752145331844 1 1
0.0425148506447472 0.0415440333636333 1 1
-0.078949786882994 -0.0783829244449108 1 1
-0.0618411454736973 -0.0613007623141399 1 1
-0.0211203900871109 -0.0204654114412325 1 1
0.0356169297341843 0.0351545949186064 1 1
-0.00700767272957397 -0.00694882819978855 1 1
-0.0189395443891452 -0.019031712976065 1 1
-0.0778210103686984 -0.0765685441573191 1 1
0.0156445961095579 0.0154726317718079 1 1
0.068304859803838 0.0676182096469154 1 1
-0.0195724992664491 -0.0189266773942529 1 1
-0.0521877271030428 -0.0519416292628936 1 1
0.11653375210422 0.115110005371893 1 1
-0.0570278983837051 -0.0566306970451407 1 1
0.00295629168985499 0.00310179580261627 1 1
0.0579538063969925 0.0572834558342963 1 1
-0.00390149352902113 -0.00373570189195307 1 1
-0.0407726607953349 -0.0411174737776908 1 1
-0.025880469839227 -0.0256906187798457 1 1
-0.00896591035814629 -0.00927377422439166 1 1
-0.00527484640199613 -0.00517563428389937 1 1
-0.247835620706324 -0.245276901903041 0 0
-0.00169270406696879 -0.00169603004421822 1 1
0.0522969019820946 0.0521030308288389 1 1
0.0906511887876464 0.0898474154084473 1 1
0.00452745689362885 0.00440234083216172 1 1
-0.0376667535490735 -0.0377040579814654 1 1
-0.0162121891714379 -0.0161537575384253 1 1
0.0586000649357774 0.058435685116441 1 1
0.0417668862278392 0.04069855077539 1 1
2.44806490554183e-05 0.00010898176530873 1 1
0.0341732688809607 0.033863243907425 1 1
0.116688962290978 0.115511446769441 1 1
0.185883075618285 0.184403554392918 0 0
0.064208785270882 0.0634880770974966 1 1
-0.0983153924292067 -0.0976809342419709 1 1
-0.093282067091676 -0.0923027737999883 1 1
-0.0214054378499864 -0.0209381631561323 1 1
-0.0434892668813737 -0.0435302991343767 1 1
0.0178547835236462 0.0174424612224018 1 1
-0.00896813961922868 -0.00900018886004015 1 1
-0.0845238443446124 -0.0839811824295805 1 1
-0.0839435370265095 -0.0833623972168711 1 1
-0.0403991950869566 -0.0399576284353917 1 1
0.0699607217573933 0.0687619144971466 1 1
-0.0754580597966938 -0.0746576459870626 1 1
-0.0954241694487879 -0.0939074651490895 1 1
-0.0150757582714414 -0.0151051959890011 1 1
-0.111853103695622 -0.110351628850118 1 1
0.0805497778642803 0.0797126810715991 1 1
0.122992350188397 0.122116584872291 1 1
0.144794465945116 0.14372690959838 1 1
0.0209177063448549 0.0203203217154845 1 1
0.106770305619354 0.105665618160533 0 0
-0.0247206968281567 -0.0244596461373902 1 1
0.0387000305777155 0.0382101155214892 1 1
-0.0619541439543659 -0.0613587042262676 1 1
-0.00254603359264331 -0.00270901249796101 1 1
0.0400311226112177 0.0393424024613305 1 1
-0.0661681183668356 -0.065670240237965 1 1
0.0616148535122587 0.060891245687366 1 1
0.00575197250110637 0.00572885359490426 1 1
-0.043210943912523 -0.0429129698013427 1 1
0.102178387066014 0.100910123351292 1 1
-0.106602188381708 -0.105280874446155 1 1
-0.145205739023314 -0.14388348326997 0 0
0.129743653938807 0.12880895287572 1 1
-0.130513711019054 -0.129263367182709 0 0
0.00765963072808641 0.00766992982112091 1 1
0.00326585476106382 0.00322978532881481 1 1
0.0342203134536831 0.0339242933643402 1 1
-0.029489835956448 -0.0292764892811235 1 1
-0.00804709248387901 -0.00772488621117862 1 1
0.00169348860873854 0.00167229719778997 1 1
0.0108935731380739 0.0107291160268068 1 1
-0.0208142532132513 -0.02066422426611 1 1
0.140385343915204 0.138413669973527 0 0
0.176660709356108 0.174658422573533 0 0
-0.0207242109607349 -0.0204640925325522 1 1
0.0693121312569411 0.0683629574927344 1 1
0.05459573781648 0.0540863230530066 1 1
0.0157573904040031 0.0156440548031518 1 1
-0.0647546916346423 -0.0643171342995759 1 1
-0.0479200656883617 -0.0474661217546789 1 1
-0.0777304155233999 -0.0763789744898409 1 1
0.0291000513510797 0.0285297633520341 1 1
0.0287594477614124 0.0282726392183158 1 1
-0.0232375198177729 -0.0230162983322861 1 1
0.0460756232843551 0.0452794635203353 1 1
0.0220024999511969 0.0217334237353784 1 1
0.00893784851571611 0.008990798157046 1 1
-0.0291855841953755 -0.0285919749966894 1 1
0.0500692705110301 0.049582098449843 1 1
-0.0622438532040137 -0.0615661862584944 1 1
-0.0237803376446039 -0.0230329661484534 1 1
-0.00394095534927508 -0.00380881033102678 1 1
0.087015070231705 0.0863531713158322 1 1
0.0555715061014483 0.0549307408433373 1 1
0.0372010604323451 0.0366561477153816 1 1
-0.0306997213622485 -0.0305341845091165 1 1
0.0761570632971573 0.0756576684409521 1 1
0.00107286797418898 0.00146089431441482 1 1
0.0461153672923938 0.0456180814908337 1 1
0.0122964246239033 0.0121599346305539 1 1
0.005067238052971 0.00498773295134908 1 1
0.0252155363674513 0.0245170535380253 1 1
0.0478507949537229 0.0471438615447842 1 1
-0.103796149378667 -0.102729646905639 0 0
0.0485651725276255 0.0479517882381051 1 1
0.0712251792763764 0.069507091532513 1 1
-0.105914780815755 -0.10484865022795 0 0
0.00416857376648725 0.00385506812011805 1 1
0.00563152064597283 0.00511398191407597 1 1
-0.0820014358437313 -0.0815535354376892 1 1
-0.0141345981378635 -0.0138419213658364 1 1
0.0431970378507999 0.0426594225761338 1 1
0.0671074672514656 0.0663877630895693 1 1
-0.0168166294071002 -0.0167409098562031 1 1
-0.157148826145615 -0.155346509782443 1 1
0.110238772102214 0.109059510084356 1 1
0.105780139754793 0.104344223484311 1 1
-0.0377134488229365 -0.037495299711328 1 1
0.0863243804361134 0.0857427629032926 1 1
0.00722660805740179 0.00751482880250306 1 1
-0.192684678112175 -0.190839427861556 0 0
0.0334214417404224 0.0330714236376742 1 1
-0.0517380183592818 -0.0506353187640409 1 1
-0.0428923956094533 -0.0423844762513812 1 1
0.0245272559399679 0.0235058709395291 1 1
0.0416513761588734 0.0412931390082047 1 1
0.101251478912226 0.100229447435808 1 1
-0.124896435525966 -0.123618987463823 1 1
-0.0528928177842724 -0.05199899500815 1 1
0.0599858244869985 0.0592587334838223 1 1
-0.0485178750365406 -0.0479260198907529 1 1
-0.0104940246426519 -0.0105694916180564 1 1
-0.0168316349797879 -0.0165859273012024 1 1
0.0366848598290585 0.0364305784386318 1 1
-0.0173005250924161 -0.0173136387183951 1 1
-0.0392341417041226 -0.0389076278532411 1 1
-0.0881351751623347 -0.0877347717839887 1 1
0.085579218668115 0.0843529424466112 1 1
0.0613242073866955 0.0606604862885007 1 1
0.0435682505022838 0.0432770437929059 1 1
-0.118639394639938 -0.117080427481196 1 1
0.0456626960980096 0.0455659302286574 1 1
-0.139959958986887 -0.138828580038383 1 1
0.123176398690728 0.12215719009832 1 1
-0.123737247030181 -0.122389252209026 1 1
-0.0658915916603155 -0.0653346891438336 1 1
-0.0274844967116371 -0.0273613113723036 1 1
0.0257415518901229 0.0257042084812647 1 1
0.060851896989754 0.0600400081363623 1 1
0.12825139241819 0.12682022312038 1 1
-0.0757795039685552 -0.0749315401503126 1 1
0.115930388143755 0.114956766323461 1 1
-0.0435055598059379 -0.0428976131284941 1 1
0.000592063081890383 -0.000121716918934844 1 1
0.0455716580805077 0.0451570676371855 1 1
-0.00628951869990543 -0.00629069433519376 1 1
-0.102184170342262 -0.101012039893978 1 1
-0.0452713015473107 -0.0444919110899616 1 1
-0.0408829423947479 -0.040817609461451 1 1
0.110095737585171 0.109524138259146 1 1
-0.0435826751966237 -0.0430491271252594 1 1
0.0815441364194894 0.0806578148005809 1 1
0.0166836769126285 0.0169626528126872 1 1
0.0654553174658858 0.0644354013026686 1 1
0.00267144411678492 0.00223171716494783 1 1
0.0682117336990554 0.0676302886837052 1 1
-0.0675350913030645 -0.0668951689800798 1 1
0.0427989095890117 0.042266010178573 1 1
-0.0476144622900906 -0.0467980428117913 1 1
0.00845010931421151 0.00859299202718315 1 1
0.0824439488797369 0.0814860730152224 1 1
-0.0105683249481952 -0.0113644352223663 1 1
-0.0102159584430032 -0.0103307763070265 1 1
-0.00128816027188792 -0.0013024457335173 1 1
-0.0249110979858695 -0.0240962724181531 1 1
0.0555632037348221 0.054937007213916 1 1
0.0492406314017506 0.0486247898443894 1 1
-0.0730668057340399 -0.0724201090434934 1 1
-0.0373855895268951 -0.0371676832327097 1 1
-0.0145390496010577 -0.0140197082918517 1 1
0.140035772345472 0.138424237663987 1 1
0.0702886465460888 0.0696622078096293 1 1
0.0216478943408698 0.0215280091543014 1 1
0.0381244506612775 0.0375320084042317 1 1
0.0343489200979075 0.0339010910688042 1 1
0.10563425338791 0.10430886916508 1 1
0.0397658679795826 0.039199971418242 1 1
0.0560674033505829 0.0555272817130776 1 1
-0.0781863555350943 -0.0773955064314029 1 1
-0.0486385676278663 -0.0480604902151818 1 1
0.00557981801580652 0.00604766220775477 1 1
0.0341896427781268 0.033908605426478 1 1
-0.0101188147866889 -0.0100751062216996 1 1
-0.130895849045291 -0.129618130888942 1 1
-0.00935326440223978 -0.00930910473387523 1 1
-0.0456567007754434 -0.0454486436328222 1 1
0.112508701276272 0.110940927649066 1 1
0.181377061362102 0.178731951160689 0 0
0.087400701355048 0.0866591975839744 1 1
0.0534990556877547 0.0531553428832886 1 1
-0.00285091869609836 -0.0028212480993321 1 1
0.0478534563532622 0.0474142995762293 1 1
0.116072004726822 0.11479858016826 1 1
-0.0358094284775564 -0.0355894594827249 1 1
-0.0368253306852178 -0.0365419423205478 1 1
0.0972386206529361 0.0963969106855946 1 1
-0.0757381709574027 -0.0748019317375345 1 1
-0.0258281453188859 -0.0257555771341968 1 1
-0.000455550931873148 -0.000139704942818139 1 1
0.0122204151409794 0.0125510555939767 1 1
-0.000789012877472893 -0.000867855531849144 1 1
0.00597402844401394 0.00564507663718823 1 1
0.0881830574277862 0.0870020854855473 1 1
0.0795985214545103 0.0794126550383661 1 1
0.0140381479579264 0.014053422635005 1 1
-0.0218192533126378 -0.0216128068340078 1 1
0.00880283400631494 0.0087107382930081 1 1
-0.0047645597283494 -0.0049795814973689 1 1
-0.0307884440660181 -0.0304796612651176 1 1
0.0331517258222906 0.0325415415936163 1 1
0.0596903791687767 0.058965250667244 1 1
-0.0405049207533422 -0.0407352024420254 1 1
0.00590360161771818 0.00622819290382358 1 1
0.188745182326944 0.18677134403378 0 0
0.0552223588724409 0.0546937125145167 1 1
0.026944469164226 0.0267587875180055 1 1
0.123680764436551 0.122386756874627 1 1
0.0407185023241665 0.0407771011562668 1 1
-0.0790648526110065 -0.078065501102927 1 1
-0.0901408665153319 -0.0894653501438225 1 1
0.0546097297082738 0.0547489799399166 1 1
0.129044855602921 0.127949648006215 0 0
-0.000167440364456408 6.27644373969571e-05 1 1
0.0872979287796808 0.0865429034738461 1 1
0.00950514515094993 0.00918349780728846 1 1
0.036465126108153 0.0361063524567435 1 1
-0.0086335584663436 -0.0086523525383239 1 1
-0.0501205181336295 -0.049247417571987 1 1
-0.00698527395685059 -0.00683108861132771 1 1
0.0163731307496585 0.0164327730835141 1 1
0.0716501999524039 0.0712864031003819 1 1
-0.0744279297662903 -0.0736407075672848 1 1
0.0397663456816372 0.0392086903691697 1 1
0.0675789800114901 0.0674318097756499 1 1
0.17058765910735 0.169117188484161 0 0
-0.0071512677054156 -0.00704160091937084 1 1
0.0929854124573166 0.0924197975939462 1 1
0.0113884758248966 0.0113239447055738 1 1
0.0779577662543862 0.0770834191208607 1 1
-0.0792905216954144 -0.0782650636787636 1 1
0.0494111755146158 0.0487323572849736 1 1
0.019384440618236 0.0191551666644751 1 1
0.0109841306561133 0.00999907625412251 1 1
-0.00655882610340911 -0.0062445713458481 1 1
-0.0592728374820789 -0.0585718897604538 1 1
0.167433606635288 0.166160137809524 0 0
-0.0102381127752935 -0.00967378621925364 1 1
-0.0125156577422795 -0.0129047519505418 1 1
0.0862659238097042 0.0858077752093114 1 1
-0.0520753097059323 -0.051550901595159 1 1
-0.0132666011682709 -0.012744955226859 1 1
0.052405724799839 0.0518789377259449 1 1
0.000238915596791921 0.000216686880506783 1 1
0.0165573007817811 0.0160528918994045 1 1
-0.0617566501290637 -0.0611584565888027 1 1
0.0356265226456009 0.0350350882730246 1 1
0.0228379602691318 0.0225789129333663 1 1
0.037660175250079 0.0374655872565872 1 1
0.0173254069818498 0.0169067420633644 1 1
0.00825800610033812 0.00811119901100225 1 1
0.112289946786144 0.111333521006897 0 0
-0.0549462606126216 -0.0545611405311483 1 1
0.0134897568216958 0.0134732957903387 1 1
-0.036241135966009 -0.0361846744509033 1 1
-0.120838854188399 -0.119457226791935 1 1
0.0622404092362547 0.0616294608888904 1 1
-0.00239837044091221 -0.00267477766252538 1 1
-0.105107188225019 -0.104167633622044 1 1
-0.0430165774275519 -0.0428776096802375 1 1
0.0486220002009809 0.0481212942337698 1 1
0.00661205222346588 0.00654985952286587 1 1
0.0210688282162187 0.0203473052186134 1 1
0.0866740417843929 0.0858211625930992 1 1
-0.0422259869753859 -0.0416437777551956 1 1
-0.0426434810567639 -0.0420636365197798 1 1
-0.0608492884025775 -0.0602766539881862 1 1
0.00421219530836093 0.0038152743857038 1 1
0.0705726623310039 0.0698393829000512 1 1
-0.036360677572446 -0.036183687362282 1 1
0.0879997987854315 0.0874229505210502 1 1
0.0923868336155538 0.091396907508485 1 1
0.0443255087786125 0.0441674153184073 1 1
0.0218722769303618 0.0212856444824585 1 1
-0.111598973032576 -0.111003580997819 1 1
0.0011127875455681 0.000951929083813464 1 1
-0.032999389396496 -0.0326414599343213 1 1
0.0478182460892401 0.0469717873709686 1 1
0.091917129096817 0.0908367440386584 1 1
0.0630401620907137 0.0623418358286789 1 1
-0.0555518383880138 -0.0549785896405359 1 1
-0.0631825713964231 -0.0628549178517863 1 1
0.00426179763270573 0.00412807017823474 1 1
0.0931842935281054 0.0918576987584821 1 1
-0.0102484595908626 -0.00992809038169323 1 1
0.0583552835843671 0.0574230879428752 1 1
0.067439101199361 0.0668704576064655 1 1
-0.0826944728263922 -0.0820021479298199 1 1
0.0124364952372549 0.0126733847150238 1 1
0.0233020896158938 0.0231188290234734 1 1
0.0166390902376247 0.0161583779910147 1 1
-0.0548068275650144 -0.0541967575659495 1 1
-0.0302496061493907 -0.0297603606512029 1 1
0.0441222919536752 0.0439188758902931 1 1
-0.000959136155887607 -0.00107551217334361 1 1
-0.000937748188676143 -0.00194064253708391 1 1
-0.0652840225170204 -0.0644047724185113 1 1
-0.0321197006183159 -0.0316150900975293 1 1
-0.0974622117981447 -0.0965236496433203 1 1
0.0919899000464494 0.0909785369243236 1 1
-0.0405775680499572 -0.0400982013356125 1 1
0.0120214745547366 0.0120470693999303 1 1
0.00316865236354973 0.00293774856780833 1 1
0.0721181596022817 0.0717442775033994 1 1
0.0891050969802002 0.0880157639060404 1 1
-0.0717718220139194 -0.0714428208518708 1 1
0.0914165402214399 0.0905319544608997 1 1
-0.0498544419035796 -0.0493385077521687 1 1
-0.0127880378151612 -0.012680926992008 1 1
-0.0759073754683323 -0.0751983502452462 1 1
-0.0169800422959586 -0.0167097926060116 1 1
0.042892396390545 0.0430369083128122 1 1
0.0211230468346198 0.0206302900614595 1 1
0.0126667854488603 0.0119706103114006 1 1
0.0216463049237125 0.020871086463739 1 1
0.00315255343292928 0.00299549539136166 1 1
-0.00635839773102661 -0.00579113311403851 1 1
-0.0222882125187822 -0.0215685010236202 1 1
0.0644955510754592 0.0642903654735525 1 1
-0.0116621837897736 -0.0112411167597504 1 1
0.0238792022317254 0.0240148619714046 1 1
-0.145184573412911 -0.143742842320761 0 0
0.0809349649543294 0.0799485005863676 1 1
-0.0368672577368138 -0.0361523094761698 1 1
0.117337379155465 0.11617512600766 1 1
-0.0988161707006854 -0.0973340022056264 1 1
-0.0738429751405099 -0.0733935730952559 1 1
0.0552613774091791 0.0547448618994648 1 1
-0.0756756861341431 -0.0748611564672616 1 1
-0.0659365234757805 -0.0657255266669468 1 1
-0.0254246063010754 -0.0253805866028653 1 1
-0.0549923548550795 -0.0541085207448539 1 1
0.0831737361794475 0.0826443938551804 1 1
-0.0388083466807353 -0.0389823755128014 1 1
0.0575857780733278 0.0574679596982846 1 1
0.0381666158265582 0.038299548860936 1 1
-0.0599259982887971 -0.0592514775663939 1 1
-0.0678507762780001 -0.0672196591466485 1 1
0.0553132229247267 0.0547600452515476 1 1
0.0173414627244893 0.0171334818763193 1 1
0.0172437556704154 0.0169175366274536 1 1
0.0571779601390813 0.0565043359485689 1 1
-0.0443627011631032 -0.0442577415702374 1 1
0.0482612829043708 0.0477712515785377 1 1
0.138030619110735 0.136733356250089 0 0
0.00232037306727357 0.00253601719593615 1 1
0.0335017880134316 0.0332798718389603 1 1
0.0166241485645393 0.0165492164391963 1 1
0.0143774074425447 0.0145453963327399 1 1
0.00183755050668671 0.00210516371465562 1 1
0.107534010959991 0.106505221751597 1 1
0.0243422726848868 0.0237244004540015 1 1
-0.0422701649325611 -0.041700561669836 1 1
-0.0214770446200333 -0.0217829895182462 1 1
0.0531165818721635 0.0526574903708462 1 1
-0.0954796291707397 -0.0945752297981244 1 1
0.0913801948714259 0.0898339530328672 1 1
0.0967457570215817 0.0957225621736338 1 1
-0.0651967782875594 -0.0647825866459872 1 1
-0.0266844272021126 -0.0263662456846573 1 1
-0.0901341217857797 -0.0893437942515387 1 1
-0.0259145641662647 -0.0256839880430416 1 1
-0.0944920326357187 -0.0932834636522921 1 1
-0.000951983670603163 -0.000730734256965977 1 1
-0.120010534615845 -0.118622489901817 0 0
-0.0100458481520125 -0.00980591065888517 1 1
-0.0533595617044481 -0.0522372314108272 1 1
-0.0974562515392752 -0.0966553925695164 1 1
-0.0305545678701054 -0.0305031853701571 1 1
-0.0319087286405564 -0.0319915914477397 1 1
-0.131203258620477 -0.129809198740244 1 1
-0.073416364585929 -0.0729635665045229 1 1
-0.0780175039649696 -0.0773153963793951 1 1
-0.055060552173895 -0.0548454610264434 1 1
0.209272969559274 0.207703847824044 0 0
0.0505182874466803 0.0500674511630518 1 1
0.0944507254315701 0.0935679366877593 1 1
-0.0688950758723015 -0.068370998215638 1 1
0.211416652382176 0.209106014570663 0 0
-0.0474716823345573 -0.0471863583895852 1 1
-0.0989545741078143 -0.0982496107138767 1 1
0.0674926524935523 0.0668304377487761 1 1
-0.13299254792185 -0.131655223382971 0 0
-0.0664833598502417 -0.0656473239289123 1 1
-0.0696525531972509 -0.068694904118597 1 1
-0.0486134039434079 -0.0482760787817936 1 1
-0.0777088496162565 -0.0765372650265391 1 1
-0.0861556973505945 -0.0855280690958072 1 1
0.0392285718475599 0.0384166561383903 1 1
0.128378978035967 0.12698122529787 1 1
-0.0764533735114505 -0.075707121104144 1 1
0.0099826657530665 0.0094233641966314 1 1
-0.0160764117555701 -0.0158154367231902 1 1
0.0884385226217346 0.0872886556418763 1 1
0.026561882487382 0.026284717801304 1 1
0.0111890152099563 0.0109608770098485 1 1
-0.0813499108235626 -0.0805755449672176 1 1
-0.0013489343927566 -0.00134666495835246 1 1
0.0198137149215141 0.0195766697726591 1 1
0.108281479496585 0.107135571201927 1 1
0.0403321819037396 0.0395908864539539 1 1
0.0705099758019563 0.0692535378115352 1 1
-0.0133181721058574 -0.0133107344687231 1 1
0.0644852966389478 0.0638146665792458 1 1
0.176037944883771 0.174276037778182 0 0
0.127013261039274 0.125921322451424 1 1
0.0195124797428855 0.0191564377571169 1 1
-0.0314622881824912 -0.0314065980491427 1 1
-0.0754309634641451 -0.0747898499884828 1 1
-0.0680208189390342 -0.0674748690742469 1 1
0.1092837062223 0.108095737438284 1 1
0.0198925670252219 0.0193482692545349 1 1
0.0112335712791242 0.0112292714903305 1 1
0.0555469821525927 0.0551459141605751 1 1
-0.0911630800089314 -0.0902697258209466 1 1
-0.0398269873653069 -0.0391193785704509 1 1
-0.0834925008243966 -0.0829879302550183 1 1
0.0337864327872533 0.0336115642456022 1 1
-0.148928494527235 -0.147504045444805 0 0
0.0340842865684634 0.0338372893560455 1 1
-0.102190262442736 -0.10113128473035 1 1
0.0664033063988355 0.0652752549141316 1 1
0.0372396349151765 0.0368201006594154 1 1
0.0281677527639308 0.0277079843183671 1 1
-0.0672350136971417 -0.0663847714989747 1 1
-0.089243514771785 -0.0882847866312823 1 1
0.0389362240415701 0.0387752622691549 1 1
0.00731238186745133 0.00741368290077428 1 1
0.0715841571916562 0.0711289636992279 1 1
0.049406721968436 0.0492034122567699 1 1
0.0348678434464732 0.0343892392341084 1 1
0.104630291451913 0.103544388469365 1 1
-0.0245492230587557 -0.0242946237067781 1 1
-0.0534268830335861 -0.0526715027703559 1 1
-0.123456446263273 -0.12230841103042 1 1
0.0464287845384177 0.0455196471647263 1 1
0.0941459955685213 0.0929160955500109 1 1
0.165307789982346 0.163508756990492 0 0
-0.159848587304795 -0.157964134503628 0 1
0.0511568157542704 0.0504496944900025 1 1
0.0250738149086443 0.02457221740166 1 1
0.0731659359995882 0.0727016469688309 1 1
0.0374827080930634 0.0371206205072669 1 1
0.0126887969492709 0.0125498623690549 1 1
0.057795405715709 0.0566854601869807 1 1
-0.0456355430072483 -0.0450667628857199 1 1
0.0275053283536829 0.0272590773608785 1 1
0.0847315385365965 0.0839090098074907 1 1
0.077719188114839 0.0769304980192721 1 1
-0.0528030262112174 -0.052330169763118 1 1
-0.0237234818618643 -0.0236459196829002 1 1
-0.025995434499998 -0.0252873506880966 1 1
0.0115680076649819 0.0112444859040878 1 1
0.0726628394885254 0.0719577633458177 1 1
-0.0730831012360174 -0.0724180645216263 1 1
0.158425071499594 0.156966184619432 0 0
0.0405126053939646 0.0406245159331987 1 1
-0.048346041630048 -0.0484507389744364 1 1
-0.105947365367665 -0.104635050834864 1 1
-0.0253432394212872 -0.0250879952894836 1 1
-0.00570819739537056 -0.00564814251063731 1 1
-0.090179187422146 -0.089335964764763 1 1
-0.0817912263244462 -0.0811880136800262 1 1
-0.137365481329636 -0.135617220663443 1 1
0.0966591684801585 0.095551034576637 1 1
-0.018373789375559 -0.0180276870010048 1 1
-0.0809399891879329 -0.0801713770974443 1 1
-0.109160781634171 -0.108368988715748 1 1
-0.0931691059908321 -0.0925478763499851 1 1
0.0763769566347745 0.075848281771799 1 1
-0.0575821765703108 -0.0574891697656875 1 1
-0.116408891920467 -0.11509933044348 1 1
0.0157198649391979 0.0154337257521742 1 1
-0.0699749563416802 -0.0685945762605658 1 1
-0.0527760608556685 -0.0521576869205247 1 1
0.00769128750682222 0.00775676068313062 1 1
0.109438401757362 0.108998484430567 1 1
0.0225211244558171 0.0223535015669179 1 1
-0.00738190610759379 -0.00781897886830587 1 1
0.0220432179812906 0.0213820877539172 1 1
0.029332620695004 0.0286874029976703 1 1
-0.143038815886645 -0.141761826136379 0 0
-0.00704629164433314 -0.00741334112713209 1 1
-0.0207425499744517 -0.0208126968878606 1 1
-0.0479227866983278 -0.0474959494586078 1 1
-0.171355419384283 -0.169505637932927 0 0
-0.00962969692908471 -0.0094690653883605 1 1
-0.128412810009454 -0.12719427393259 1 1
0.0735618569504625 0.0730451927142084 1 1
-0.0297193051483286 -0.0290168060949312 1 1
0.0416845672670343 0.0412875436789501 1 1
0.0375794489604632 0.0373611983712978 1 1
-0.0398660002150133 -0.039489538425941 1 1
0.00431396270660743 0.00444310288762271 1 1
0.0239001727702288 0.0234376888751409 1 1
0.121499851873785 0.120280491761232 0 0
0.0789017945062443 0.0780813380735978 1 1
0.0106377340131894 0.0108276346116516 1 1
0.00862813745315434 0.00885355693493995 1 1
-0.04634674821623 -0.0462181915958053 1 1
0.0267900181348957 0.0267457438476426 1 1
0.0231425082339621 0.0233431055565549 1 1
0.0496629939908619 0.0484714600934046 1 1
-0.157702206955129 -0.155960403044795 0 0
0.0499426199110294 0.0493945066865853 1 1
0.0835242336637582 0.082606171751486 1 1
0.0459174350715356 0.0454988252629269 1 1
-0.0997697301501911 -0.0983708076533581 1 1
0.0280378968100145 0.0274340826798391 1 1
0.0138651533131641 0.0138499915767296 1 1
-0.0105506504952058 -0.0105182171983111 1 1
-0.0764642152414607 -0.075365550198083 1 1
0.000308114316142315 -1.36226623402638e-05 1 1
0.0825086208793748 0.0815055057205084 1 1
-0.0822307196236948 -0.0816611042836209 1 1
0.076099779686853 0.0754413330551356 1 1
-0.0463787858235806 -0.0462954014373984 1 1
0.0643207636386395 0.0637306223259781 1 1
-0.0583413630885295 -0.0581280160968155 1 1
-0.00455611403908963 -0.00425484629846257 1 1
0.0397828334433407 0.0387509215719186 1 1
0.0142283768252949 0.0139388959662675 1 1
-0.0210166586104334 -0.0210700504212452 1 1
-0.0415822467801239 -0.0411294880450084 1 1
-0.000369833982521875 -0.000302001339745155 1 1
-0.0087291795379056 -0.00836455067103273 1 1
0.132616472497715 0.131238896307496 0 0
-0.0525717388651692 -0.0517308277709485 1 1
0.0044497903814747 0.0043266583513452 1 1
0.00250402668248027 0.00232037508722184 1 1
-0.0609072393241221 -0.0603178939387552 1 1
-0.0343551930182377 -0.03434807666224 1 1
-0.0623722283275018 -0.061772780510043 1 1
0.0596463738571315 0.0589141954265075 1 1
0.0309570313902618 0.0303521204488105 1 1
-0.0183171560789046 -0.0184471534836615 1 1
0.0431311833108658 0.0428418233749488 1 1
-0.0112643798084394 -0.0112300050884763 1 1
0.0179859966538226 0.0179696937647223 1 1
-0.105430435187272 -0.104397954442948 1 1
-0.15236209975849 -0.15091719857525 0 0
-0.0397559559395284 -0.0389414533573924 1 1
0.0206221375638169 0.0201881903007498 1 1
0.00117131972861161 0.00125159558717135 1 1
-0.0799964546460305 -0.0789085246832393 1 1
-0.0381766339396073 -0.0380335190596884 1 1
-0.0879237262898187 -0.0871172929683457 1 1
-0.0922204510563965 -0.0911825590728243 1 1
-0.0891318426276241 -0.0883083588835547 1 1
-0.0802736245075585 -0.0796400692745032 1 1
0.0379867309732498 0.0372094918483704 1 1
0.0491890251774803 0.0487512918969287 1 1
-0.0597715794286177 -0.0586979973411558 1 1
0.0525158154886991 0.0521752190154431 1 1
-0.0277694788918415 -0.027352842933937 1 1
-0.0354359545858645 -0.0347879104850271 1 1
0.050966180275038 0.0506197658590941 1 1
0.129478470856489 0.128268221097213 0 0
0.0403801119295796 0.0398454446711346 1 1
0.049211713822688 0.0487110046119893 1 1
-0.0904219154186757 -0.0895527175502249 1 1
0.0275128402885118 0.0271421797802513 1 1
0.103328721432001 0.102331769266334 1 1
-0.00674487278224062 -0.00655372776593381 1 1
0.057350081291965 0.0566830687662043 1 1
0.00612908448431593 0.00511593916624273 1 1
0.0741737402165972 0.0734108540461118 1 1
-0.0242108702770309 -0.024200325470581 1 1
0.126636836725659 0.125528765279032 0 0
-0.0911359730877972 -0.090238930346871 1 1
0.0955733073827074 0.094210181766298 1 1
-0.101677892932041 -0.100765285263549 1 1
0.00555621383998193 0.00570649326285941 1 1
0.00120317259065298 0.00184376129792057 1 1
-0.0740076024598387 -0.0731308249387074 1 1
0.0478810409792225 0.0472570949172233 1 1
0.0295684203689563 0.0294306298360211 1 1
-0.051819572256695 -0.0518962805544795 1 1
-0.0764930295185004 -0.0759125637225335 1 1
0.0932190843729698 0.0921329113794652 1 1
-0.0520923363780308 -0.0512756086850387 1 1
0.00881385869793937 0.00879037518692389 1 1
-0.0107438373851329 -0.0104094517999939 1 1
-0.0845104076688222 -0.0838411393875466 1 1
-0.00286708185001652 -0.00286925147468087 1 1
-0.0471866219031719 -0.0463331193656448 1 1
-0.0096993683717789 -0.0098673555836953 1 1
-0.00301089907712054 -0.00240992028627121 1 1
-0.0220142980276842 -0.0217110311040195 1 1
-0.0315674569468517 -0.031602820227508 1 1
0.0824622426408237 0.0814736273709097 1 1
-0.0329722558188793 -0.0326654676786539 1 1
-0.0739864580864671 -0.0736249452985727 1 1
0.109167550904611 0.107868056980451 1 1
-0.0242713484885283 -0.0239039524972092 1 1
0.0161695750826206 0.0154401354053021 1 1
0.0905154776163762 0.0895974732954067 1 1
-0.0880900872843725 -0.0878337727168656 1 1
-0.0193710180106427 -0.0192790394662945 1 1
-0.0507903339025271 -0.0496942247411469 1 1
-0.00159234525117002 -0.00133645375946215 1 1
0.0784104904022247 0.0777491139718424 1 1
0.149958417511545 0.148829417721782 1 1
-0.072526396350053 -0.0717921483322431 1 1
-0.00155186102260429 -0.00114739850832692 1 1
-0.141917803863199 -0.140033174789279 1 1
-0.108016926373615 -0.106900609287917 1 1
-0.00177200908472808 -0.0019320052433078 1 1
0.135249958339924 0.133716951955078 0 0
-0.00184044178009963 -0.0016656932694666 1 1
-0.0362591363862399 -0.0360191224508138 1 1
-0.0390128019467252 -0.0384540325203424 1 1
0.0568862591897972 0.0566014732711714 1 1
-0.0371896119125226 -0.0364475325800535 1 1
0.0210398214130459 0.0207017856770966 1 1
-0.0857507674253064 -0.0845307245559394 1 1
-0.0379927611964777 -0.0375984508845354 1 1
-0.0787443789799602 -0.0775291543488307 1 1
0.0652313084904676 0.0644145424133035 1 1
0.127193180834005 0.125798665033125 0 0
0.129578155506361 0.128506119146179 0 0
0.00604869702300159 0.00580085252706506 1 1
0.000901272682850247 0.000728726967080495 1 1
-0.0594765109177649 -0.0593717782420471 1 1
-0.126239722754064 -0.125215353819474 1 1
-0.0208964374386731 -0.0204093526284196 1 1
0.12778726392254 0.126766697753389 0 0
-0.0305146466521707 -0.0304584708731584 1 1
-0.0244041856023992 -0.0240896792792012 1 1
0.0187746692762217 0.0187328074316169 1 1
-0.091563431443752 -0.0907080634404308 1 1
-0.0281970416806841 -0.0278932892750861 1 1
-0.057119155562333 -0.0564094672518988 1 1
-0.0446249259241752 -0.0444064084094283 1 1
-0.0279027546192484 -0.0275374532501705 1 1
-0.101424525815019 -0.100327360224739 1 1
0.0325995557297607 0.0321704683827037 1 1
-0.0745776303139704 -0.0737919725680933 1 1
0.0661858119733038 0.0653807034908375 1 1
0.00104213304714504 0.00106911229368127 1 1
-0.0167405900428956 -0.0163731256816525 1 1
0.00425216823559806 0.00438238969241493 1 1
0.13172005558013 0.130485576999367 1 1
0.120843060206704 0.119901710345024 0 0
0.0231610553462516 0.0232001906616006 1 1
-0.0337606806149982 -0.0338393411185933 1 1
0.0133536310533181 0.012956654347452 1 1
-0.0754979485935343 -0.0749896290240597 1 1
-0.0313814990411118 -0.0309111382559824 1 1
0.0558511588738226 0.05427929964856 1 1
0.0137928791161301 0.0133533149032959 1 1
-0.0162689558264969 -0.0161764366612477 1 1
-0.0936356281962055 -0.0927861515312896 1 1
0.0735027036694895 0.0729267149748644 1 1
0.00392143494203778 0.00426589149530325 1 1
-0.029012044183372 -0.0285135436743252 1 1
0.084452442964101 0.0831543368070092 1 1
-0.0781950414213972 -0.077414879652051 1 1
-0.0644697369653243 -0.0639126980091056 1 1
0.0863357753014357 0.0854839659170711 1 1
-0.0851414134835463 -0.0841308313560595 1 1
-0.0159960625895371 -0.0158254570031326 1 1
-0.01337701079359 -0.0135493590210424 1 1
-0.034639778117378 -0.0341783817712816 1 1
0.0205981083732073 0.0205390045983603 1 1
-0.0234905433186594 -0.0232330643747008 1 1
0.0388800557130193 0.0387229264685539 1 1
-0.0336237730435125 -0.0333189341846623 1 1
0.0292464489689183 0.0293770013749242 1 1
0.0323865079214773 0.0321773953554353 1 1
-0.0316927329907504 -0.0316427669653158 1 1
0.0936074588232352 0.0929754265425007 1 1
0.0064688720560937 0.00578330139498533 1 1
-0.0317303895986907 -0.031364410953471 1 1
-0.0399161661460786 -0.039999272824483 1 1
0.0941981244657949 0.0931161591389741 1 1
0.153318361984458 0.152013392073093 0 0
0.0225183100728608 0.0224357381305205 1 1
0.0684666993352907 0.0675142298454561 1 1
-0.0796251572598567 -0.0789489318634238 1 1
-0.0499716208688312 -0.0493871829831972 1 1
0.0321461767612167 0.0319713459098497 1 1
0.0259731036305584 0.0262057495458119 1 1
-0.146693360056663 -0.145032110026774 1 1
0.08549331583852 0.0849719318285734 1 1
0.0131452596939855 0.0130645602669427 1 1
0.0205968515693153 0.0204178066412265 1 1
-0.0058761877576329 -0.00610502982833213 1 1
-0.077265306538283 -0.0765077514449469 1 1
-0.0227161560359584 -0.0220812454506762 1 1
-0.0828898163487595 -0.0821466094550866 1 1
0.0700379492681588 0.0691124908963125 1 1
-0.0293864344754547 -0.0291281247955016 1 1
0.0149632971414336 0.0153724627041175 1 1
0.109580181360064 0.108442567672861 1 1
0.136317883180645 0.135372719444536 1 1
-0.0208742723826803 -0.0210258890870766 1 1
-0.182068707888674 -0.180303966871265 0 0
0.016690275791346 0.0168034931553698 1 1
-0.0124976201384639 -0.0123236360616334 1 1
-0.00266285737706637 -0.00249460662822596 1 1
0.076697532386098 0.0760031654903934 1 1
-0.0655004910049916 -0.0647642012060919 1 1
-0.00782186421031762 -0.00700164790011609 1 1
-0.0240541793204345 -0.0241368903479531 1 1
-0.0331310756881389 -0.0328494652586406 1 1
0.0887075832367727 0.0870468188546398 1 1
-0.059022130875739 -0.0585065882098625 1 1
0.0524903264564638 0.0517006960158703 1 1
-0.106052871867743 -0.105244776743126 1 1
0.0436019863097381 0.0428319940079403 1 1
0.0522516548086209 0.0515521747052962 1 1
-0.0243968431081902 -0.0242299153073138 1 1
-0.00695637220575691 -0.00669315303802271 1 1
0.0141254241896642 0.0144385509149911 1 1
0.0705066406095794 0.0700592729306617 1 1
0.0348263115400414 0.0346038788006635 1 1
-0.0698478120896179 -0.0690359170726813 1 1
-0.0253850187473804 -0.0252490945885971 1 1
-0.0953125895261891 -0.0941489204831471 1 1
-0.0205354331133378 -0.01984013574534 1 1
0.0673382279749694 0.0667983114701833 1 1
-0.0103959972076673 -0.0104263641193596 1 1
0.0509707531171268 0.050047013020023 1 1
-0.0555230954722853 -0.0551801279352077 1 1
0.065630569580167 0.065321703246436 1 1
0.0216841080850729 0.02170391759646 1 1
-0.00409949435186745 -0.00421682453328375 1 1
0.0434369872724389 0.0434166162809736 1 1
0.125516946960518 0.124585538510712 1 1
-0.020319009782207 -0.0206111133899072 1 1
0.0552956068259274 0.0547204310774102 1 1
-0.0900435814073237 -0.0893931215827128 1 1
0.0474435260338803 0.0469231423365091 1 1
-0.00849066804415711 -0.00850154016170024 1 1
0.0204549722755642 0.0202245303827858 1 1
0.132651339183813 0.131692284385804 1 1
-0.123070478067332 -0.121825896563774 0 0
0.0183717875946685 0.0178729208815797 1 1
0.0969560179958555 0.0961999566456436 1 1
-0.125593344813955 -0.124359436167634 1 1
-0.126217823059207 -0.124981915652099 1 1
-0.0407962603712765 -0.0400451159416652 1 1
0.0229476113263579 0.0226913765241505 1 1
0.116513655727098 0.115219915622016 0 0
-0.0380793962815489 -0.0378468562933879 1 1
0.0677297278745706 0.0665718297710889 1 1
-0.0303578206064213 -0.0295616220770939 1 1
-0.0365818226113254 -0.0363134885278102 1 1
0.100950233573961 0.100051245410256 1 1
-0.0711696932386991 -0.0705302172903808 1 1
0.014068050566126 0.0139743136698782 1 1
0.0462849166225146 0.0457290090961289 1 1
-0.0828097654798331 -0.0818432698353985 1 1
0.000734322866619928 0.000898840685669595 1 1
-0.0461563308064636 -0.0457291161854341 1 1
0.170211982456912 0.168690382347101 0 0
-0.00484656876061544 -0.00473233052177081 1 1
-0.049992934065229 -0.0497618919936246 1 1
0.0137334503138044 0.013461536511577 1 1
0.161369683757062 0.159919525552252 0 0
0.0543144459437228 0.0538800384975157 1 1
-0.0373903115510079 -0.0368898566906043 1 1
-0.103777433233322 -0.103052256904935 1 1
0.115113834313536 0.114134239510605 1 1
0.0271674918382253 0.0268431246268605 1 1
-0.0132551797377363 -0.0128304390304391 1 1
0.0737687336405034 0.0731636780944025 1 1
0.17588626004133 0.174323048162855 0 0
-0.074803465938501 -0.0742475566999442 1 1
0.0177555796651769 0.0175905054049387 1 1
-0.0184701398829299 -0.0186521775508863 1 1
0.0432105486816768 0.042711241388468 1 1
-0.115886355624156 -0.114715580208131 1 1
0.0320137821382687 0.0309978160764269 1 1
-0.0312078905094527 -0.0306048902785633 1 1
-0.0178161752811355 -0.0171166599642862 1 1
-0.0711673827750094 -0.0704674793912633 1 1
-0.0831295455752129 -0.0825496857627213 1 1
-0.088050361103406 -0.0871864130510468 1 1
0.0298529493876354 0.0288980493546656 1 1
-0.0573855178711852 -0.05603078696692 1 1
-0.00159530745631424 -0.00171420197369141 1 1
0.0264590288691849 0.026785890444006 1 1
-0.0556887019087412 -0.0551025366229762 1 1
-0.02924096413143 -0.0289801901162743 1 1
0.125593557916005 0.123679454926472 1 1
-0.028283861407318 -0.0272327461555083 1 1
-0.0161255616243738 -0.0158102141562343 1 1
-0.106946554167024 -0.106185369480939 1 1
0.00828379264825856 0.0082515921979872 1 1
-0.0417543828975445 -0.041896423870866 1 1
0.114852691165732 0.113522152112134 0 0
0.0545555263753752 0.0539341220368244 1 1
-0.077091425019176 -0.0767227270667096 1 1
-0.0254088436823807 -0.0250862099982028 1 1
-0.0171093614265597 -0.016706367017198 1 1
-0.00196583867436397 -0.00190168555955986 1 1
0.126207402262141 0.125245799980155 1 1
-0.00848218856695594 -0.00828815495277473 1 1
0.00700533295769075 0.00656992738472425 1 1
0.0166998368927949 0.0168154718485195 1 1
0.0214302422960492 0.021526899756233 1 1
-0.0795080851202652 -0.0786772800447624 1 1
0.102764380173593 0.101983871460878 1 1
0.123295135201281 0.121500821542447 1 1
-0.0488570369907337 -0.0482149950475522 1 1
0.0259832413941212 0.0257806869412249 1 1
-0.0881912595495923 -0.0872028998395201 1 1
-0.0552470304636649 -0.0543385625126621 1 1
-0.0718325350478902 -0.0715429232852137 1 1
-0.0357957103662253 -0.0354051977497947 1 1
0.03429136143058 0.0341644171688748 1 1
0.0604160431464903 0.0594167367041132 1 1
0.164290480770192 0.162423433760661 0 0
0.0448989449260672 0.0442693252253168 1 1
-0.124374668959444 -0.12301438918051 1 1
-0.104385148652701 -0.103154057105572 1 1
-0.12406144973338 -0.122287815121984 1 1
0.0578211911407439 0.056902344589469 1 1
0.00538925416943646 0.00550471369427427 1 1
0.0137519426644373 0.0132065242838434 1 1
-0.0110337233098158 -0.0113194408045346 1 1
-0.112238042367022 -0.110583686306871 1 1
0.0775899609031211 0.0771207515422344 1 1
0.0656717302497953 0.0645717843209273 1 1
-0.0527966466536133 -0.0520621140621396 1 1
-0.0974885426865763 -0.0962895729680006 1 1
0.00811386962210633 0.00798691682184744 1 1
-0.0743812202586876 -0.0736181596448431 1 1
-0.102897638024147 -0.102255029600651 1 1
-0.0374920014988896 -0.0370218292627901 1 1
-0.0238476594143235 -0.0239521293839026 1 1
0.0363028390503362 0.0361808473086749 1 1
-0.0293395889306762 -0.0292070727279956 1 1
0.0987476086156903 0.0978909120276509 1 1
0.0266652848380862 0.0266034746974769 1 1
0.0444233769800865 0.043791980761357 1 1
-0.0129084953988998 -0.012987430440546 1 1
-0.0670454731965436 -0.0664751710531983 1 1
0.0524471269942864 0.0520624671126447 1 1
-0.0928394684604433 -0.0911911939028081 1 1
-0.119546258457404 -0.118314497802445 1 1
0.124968437848315 0.123736328669957 1 1
0.0730486054571484 0.0726097205048772 1 1
-0.0238191517386354 -0.0231901515664524 1 1
-0.00539986355346204 -0.00520353885207365 1 1
-0.00316030190253941 -0.00330292714405368 1 1
0.0412212419355755 0.0406895844611201 1 1
-0.0333376952985138 -0.0330335560646084 1 1
-0.0882764062623244 -0.0874236492242364 1 1
0.116637994932201 0.116124593744893 0 0
0.0610581304706074 0.0601824572513124 1 1
0.0356433239919845 0.0358377335978868 1 1
-0.0876229508117775 -0.0868729828322471 1 1
-0.0319049563602863 -0.0316121798640003 1 1
-0.0257039847485851 -0.0253958164943553 1 1
0.00241857012546485 0.0031068313468204 1 1
-0.0328290761695262 -0.0327479134228465 1 1
-0.0287910131804257 -0.029067344310702 1 1
0.0257598148780868 0.0260146217250711 1 1
-0.0295941192069571 -0.0293429743834084 1 1
-0.115422144037642 -0.114098672696416 1 1
0.124907946811531 0.123546776614725 0 0
0.0565017741294177 0.0559157728875718 1 1
-0.0258007496180063 -0.0251780785344998 1 1
0.0550524609676987 0.0538003183974395 1 1
0.00497569684098148 0.00479256196774771 1 1
0.00401240149257569 0.00394202416735713 1 1
-0.105587516684734 -0.104445325320829 0 0
0.0227846852337245 0.0223267287040553 1 1
-0.046554627245723 -0.0462945153543627 1 1
-0.149985372737734 -0.148312001345815 0 0
-0.0765825310647619 -0.0758239942914761 1 1
-0.0033044849181298 -0.0035052278641468 1 1
0.0830341970189894 0.0820937101995679 1 1
0.0077555723788029 0.00739194297269749 1 1
0.00831561392496086 0.00800879453816617 1 1
-0.0441936356050734 -0.0436893816633871 1 1
-0.0972924061964603 -0.0965147428851431 1 1
-0.139999164162018 -0.138441016054623 0 0
-0.0812944282975233 -0.0805961758060496 1 1
-0.0307514476461514 -0.0301394550126467 1 1
0.0987169028890515 0.0977089043321386 1 1
-0.0255646317129073 -0.0255709894183538 1 1
0.00516751081219749 0.00479372215807449 1 1
0.0240564364650439 0.0238795314798426 1 1
-0.023257047776154 -0.02356850044121 1 1
-0.0629664782597914 -0.0627362564126882 1 1
-0.00662536813385798 -0.00633299523384934 1 1
-0.0577541501756096 -0.0568708031743439 1 1
-0.0369454169858345 -0.0364302947336678 1 1
0.0206558921464712 0.0202731757241428 1 1
0.0122887008866355 0.0117729219527129 1 1
-0.07490775479059 -0.0746031440596321 1 1
-0.174264944880586 -0.17195701792072 0 0
-0.0271679003881639 -0.0266883683146443 1 1
-0.141533586703755 -0.139636324780089 1 1
0.00634045681516128 0.0060561285555955 1 1
-0.0457886306264929 -0.0455833907174988 1 1
-0.106609386616502 -0.105786473915674 1 1
0.0427091694774071 0.042207183029507 1 1
-0.0482657786686738 -0.0476539017481006 1 1
0.08899892161232 0.0881373415425044 1 1
0.110121896397528 0.108942439574136 1 1
0.0798651328427963 0.0791989397220191 1 1
-0.069713409899112 -0.0684892079139575 1 1
0.0856763722305912 0.0848135699033659 1 1
-0.0578755657359801 -0.0577575077466832 1 1
0.119948616233022 0.118278069636818 1 1
-0.0590108129456969 -0.0584246629394038 1 1
0.0248568977014451 0.0244722249649791 1 1
0.0823506550877212 0.0811882808018601 1 1
-0.0493610041222836 -0.0489697965380685 1 1
0.0608224624965966 0.0601816289586616 1 1
-0.0698781960557367 -0.0689429091231181 1 1
0.0869124549265291 0.0859461098318658 1 1
-0.0333827937309599 -0.0332020322033183 1 1
0.0631195667033303 0.0628054896765415 1 1
0.0556141037912271 0.0550823402483115 1 1
-0.0855337706087523 -0.0846777299902024 1 1
-0.0275889964712759 -0.0273956524673982 1 1
-0.0297933665062929 -0.0298103235660169 1 1
0.030997163326508 0.0308562616853552 1 1
-0.0625982997694846 -0.0621071770847618 1 1
0.0498726381199921 0.0493593720638379 1 1
-0.0054952751515447 -0.00565497834252957 1 1
0.0430297208740187 0.0425952392959799 1 1
0.00662423235236988 0.0061951326390338 1 1
-0.104683632251617 -0.103634619206208 1 1
0.0302008905981386 0.030257459721293 1 1
-0.0545604626018731 -0.0541102377032102 1 1
0.0249152535759014 0.0243229901336973 1 1
0.0578178881039108 0.057704686182681 1 1
0.0629872883500023 0.0621371470124776 1 1
0.0331122122376461 0.0326997754557486 1 1
-0.000398830887330178 -0.000211224424317146 1 1
-0.0919936888022175 -0.0910513207318812 1 1
-0.136423116301571 -0.134947821965342 0 0
-0.0322393901496832 -0.0320371703404617 1 1
-0.103072870641365 -0.101827316595586 1 1
0.0918872164056186 0.090702512369444 1 1
-0.0406002937743197 -0.0399975337024812 1 1
0.0490367978559273 0.0485494704588675 1 1
-0.0236208327310932 -0.0230447065516246 1 1
-0.099523216597425 -0.0987446390082208 1 1
0.0979488879151824 0.0969384003693628 1 1
0.109306640349723 0.108389622888827 1 1
-0.0279842854596346 -0.027532332287615 1 1
0.00282506984946527 0.00304391026479136 1 1
0.0198104754041138 0.0194825500654519 1 1
-0.121472981194216 -0.120335516468225 0 0
0.0790240230930438 0.0779804302958019 1 1
0.0234754804179726 0.0232383595734805 1 1
-0.0703297121232257 -0.06959339909462 1 1
-0.105133143021118 -0.103695432236183 1 1
-0.00249691419240158 -0.00233804626027026 1 1
-0.0105252418620669 -0.010345332139062 1 1
0.102261615922187 0.101242415632881 1 1
-0.0243264641816389 -0.0239080265329255 1 1
-0.0902458191964668 -0.0891114942291212 1 1
-0.0503838702710052 -0.0500602702502179 1 1
0.0307281154993666 0.0303747566187101 1 1
-0.0934029214777172 -0.0923697174944934 1 1
0.0551520512611446 0.054429426434062 1 1
0.0424931890915897 0.0415672332016469 1 1
-0.119136082353969 -0.11772467966926 1 1
-0.0587879071565311 -0.0582030866883444 1 1
0.0182620715332065 0.0181981340273283 1 1
0.129695810894062 0.12841573846204 0 0
0.056360023164325 0.0560711774883282 1 1
-0.024797174350766 -0.0240568221764065 1 1
-0.027426795481737 -0.026827521661228 1 1
0.030701963620073 0.0302456737972478 1 1
-0.023929439683608 -0.0237086733478745 1 1
0.0920684739439126 0.0912740025547042 1 1
0.139582747327783 0.138107929834305 0 0
-0.0250300373552619 -0.0250275044190538 1 1
-0.00194137957882627 -0.00207448363352688 1 1
0.0720671863512285 0.071459050733262 1 1
0.0559191664957633 0.0550744882618207 1 1
-0.0175601445492775 -0.0173319092460345 1 1
-0.0215019408089726 -0.0212686280744911 1 1
0.105681222971259 0.104858567461165 1 1
-0.0819926599356472 -0.0807802278550202 1 1
-0.00880007136964061 -0.00868511400244082 1 1
0.0669832772233278 0.0661160391833115 1 1
0.0539940431133142 0.0530944331200345 1 1
-0.135747296282827 -0.13419622045352 0 0
-0.0374150570617075 -0.0366951393038768 1 1
0.0200858118720906 0.0198040488210865 1 1
0.0239530509591891 0.0237664599417145 1 1
0.162999106101739 0.161055881463103 0 0
0.00779950517887076 0.00803127928579397 1 1
-0.16133721489874 -0.159470830750237 0 0
0.0319366206946752 0.0318498295371573 1 1
0.031579891180127 0.0312113299502785 1 1
-0.00576498664099281 -0.00576877091384959 1 1
-0.0802998958742574 -0.0796195153305237 1 1
0.068454707641812 0.0679858614727965 1 1
0.0921476906273301 0.0908658005601251 1 1
0.113708040254404 0.11246889727089 1 1
0.109363162512141 0.107966282247006 1 1
-0.0837072415437476 -0.0829158126030197 1 1
0.0483256004017783 0.0473743725396664 1 1
0.135849731914136 0.134072762443716 0 0
0.0793698978322433 0.0779417733850789 1 1
0.0176670787016902 0.0171448824229602 1 1
0.0590453118341587 0.0584745570996432 1 1
0.0978958219381328 0.0972046796259696 1 1
-0.025708961053789 -0.0253959086723753 1 1
-0.0076273336831821 -0.00771328089252975 1 1
-0.0495392175483167 -0.0490696939947065 1 1
-0.171354346509228 -0.170399765160259 0 0
0.0748453341563084 0.0737186115912549 1 1
0.0372729170003969 0.0368018024056676 1 1
-0.0514365168238729 -0.0509775885573831 1 1
-0.0259875970869204 -0.0260378155111597 1 1
-0.0652888113513904 -0.0644897546995996 1 1
0.0247802612292715 0.024763062459183 1 1
0.0196874899525033 0.0192120516133873 1 1
0.0680338771582231 0.0672387592232419 1 1
0.0776291290500863 0.0768072768455777 1 1
0.00512157099788678 0.00549884121747741 1 1
0.144958499640379 0.143099107876135 0 0
-0.0699628523516763 -0.0692044725873125 1 1
0.0374604547814316 0.0368824098339355 1 1
0.0748325298788209 0.0742925751132747 1 1
0.0947490034241669 0.0937945922411714 1 1
-0.0807191777977558 -0.0800197672291107 1 1
0.0258255593011174 0.0250710415447933 1 1
-0.0124792076216934 -0.0126458391786504 1 1
0.0657347306273333 0.065068800440157 1 1
-0.182904162200399 -0.181127293930075 0 0
-0.0310770401467915 -0.0310574014698872 1 1
-0.075098370059247 -0.0742730539174416 1 1
-0.0207421401518429 -0.0209868682362457 1 1
0.0221951816990559 0.0216639222363835 1 1
0.0552321585689096 0.0545752289000753 1 1
0.0167727123508448 0.0169210929972399 1 1
-0.0896382823098007 -0.0893522117367278 1 1
0.0408565427472704 0.040811253964239 1 1
-0.0389649772385176 -0.0392282794225881 1 1
0.0201428482225592 0.0201297477038399 1 1
-0.0280018837532291 -0.027588500087599 1 1
0.0555962542261715 0.0547235608530454 1 1
0.0905035641498313 0.0896923391146967 1 1
0.0105542321690019 0.0104869620452433 1 1
-0.098200753660243 -0.0973138243116108 1 1
-0.0958288644592682 -0.0946917562864923 1 1
0.055673673349288 0.0553251201566566 1 1
0.0607395130680847 0.0598287717447347 1 1
0.02004981084887 0.019715474687692 1 1
-0.0802466097338606 -0.079411989087471 1 1
-0.0446734726064716 -0.0443551369204845 1 1
-0.0073401447661077 -0.00701902613638632 1 1
-0.0365677838597021 -0.0364248147386335 1 1
0.00647402128899225 0.00634267249375062 1 1
-0.0687797604021023 -0.0682500567586213 1 1
0.135500213042998 0.134145100795961 0 0
-0.0740674231826966 -0.0734753080413237 1 1
-0.0340903950430733 -0.0336770067334085 1 1
-0.061148109171805 -0.0603138742828401 1 1
-0.0507485557221383 -0.0502173917092359 1 1
0.224469133640657 0.221714982864731 0 0
-0.0415346718703215 -0.041029243158232 1 1
-0.105325883753896 -0.104181637572946 1 1
0.0383462616310284 0.038407398749348 1 1
0.000544175543120105 0.001106855390624 1 1
-0.0330910393851311 -0.03290818871217 1 1
0.103010072142961 0.102110760144335 1 1
0.00641392226844555 0.00654865931536678 1 1
-0.0325155712755703 -0.0322615614733768 1 1
-0.0599929624898819 -0.0594870022145401 1 1
-0.0223605091015707 -0.0229883725511232 1 1
0.0387957599655765 0.0385330699410772 1 1
-0.0253154142326195 -0.0246924275255252 1 1
-0.0132364268501297 -0.0125661877180127 1 1
0.0039910691220661 0.00356500026843347 1 1
-0.0526748253232412 -0.0519318470658526 1 1
-0.0807516405256723 -0.0799361060028538 1 1
0.0216301405789035 0.0214503305159073 1 1
0.0247040117743805 0.0242842242092709 1 1
0.0178538749672533 0.0175036480703845 1 1
0.0619016685333269 0.0614518860486793 1 1
0.180036286185301 0.178276007881377 0 0
-0.0462165202264016 -0.0457667402161691 1 1
-0.126568502509756 -0.125077953515948 1 1
-0.0384745541377513 -0.0381662412853813 1 1
0.0166630885263135 0.0162039875480701 1 1
0.0359122413333433 0.0357356875723112 1 1
0.0695494408012144 0.0689071551824167 1 1
0.112350596230148 0.111196118414412 1 1
0.0787844961805729 0.0784706801542292 1 1
0.00495440396734025 0.00506867726438291 1 1
-0.0801689972713761 -0.0786813643463677 1 1
0.102729606529563 0.101602241937413 1 1
-0.0152980679911602 -0.0149312466297578 1 1
0.105171729230894 0.103951947195632 1 1
-0.0594219449080443 -0.0591844415607907 1 1
-0.0836955071737491 -0.0825694592924382 1 1
-0.033979705859511 -0.0333856203716503 1 1
0.01956678723938 0.0191468710775592 1 1
-0.0627608565287438 -0.062246816627081 1 1
-0.109910148707334 -0.108712150689052 1 1
0.0726370892170975 0.0718877205650678 1 1
0.0606432769083905 0.0599013158495503 1 1
0.0617119988521732 0.061142679828152 1 1
0.0632656760453897 0.0626387530305012 1 1
0.0215863710510513 0.021215964866298 1 1
0.0918347473661321 0.0907881732352525 1 1
-0.0518901113021305 -0.0512506091538297 1 1
-0.0106155507698831 -0.0101352257338317 1 1
0.0631934029951586 0.0627208039405951 1 1
0.0740738154928241 0.0733477190975955 1 1
0.00138454651718305 0.00165559064759156 1 1
0.0379981530670287 0.0371753248785649 1 1
0.00019713245661415 0.000140094649321507 1 1
0.0576044356869994 0.0571620256848593 1 1
-0.0692196753729357 -0.0682185653377302 1 1
0.0320810045403117 0.0317693198608174 1 1
0.0686954005496344 0.0684571039341522 1 1
-0.0441822105992369 -0.0437560879700455 1 1
0.0804236966790203 0.0800733397023488 1 1
-0.118163284395347 -0.117256024733507 1 1
0.0542806634083511 0.0533602319536346 1 1
-0.0764748398761455 -0.075407814250473 1 1
0.0722416011659752 0.0716343408214016 1 1
-0.00470410855303823 -0.00446152308819905 1 1
0.0397423820206908 0.0395720948584409 1 1
0.0931340461151029 0.0924699737537177 1 1
0.104005743942001 0.103202575374096 1 1
0.0276492902299406 0.0272767364245787 1 1
-0.0901576408221462 -0.0899373429531637 1 1
-0.0349555348119661 -0.0344036374622757 1 1
-0.0590351565521567 -0.0584679757082684 1 1
0.0159943063811939 0.0159775116501916 1 1
0.0164692832365347 0.0158864433259524 1 1
0.0362901306875378 0.0351755458433525 1 1
-0.0184636654422073 -0.0183724933681699 1 1
-0.0197390276687976 -0.0196797493844171 1 1
-0.0517124190348434 -0.0514086227805226 1 1
-0.0304857253179633 -0.0304078478675882 1 1
0.103130697789667 0.102194864095022 1 1
0.0644085752177247 0.0638295497829938 1 1
-0.0858686052334191 -0.0847334836983848 1 1
0.0124493604022936 0.0121875704866895 1 1
-0.000601811054271363 -0.000764894538360569 1 1
-0.0139385263400442 -0.014030072559357 1 1
0.0947850833589214 0.0937733861489369 1 1
0.131591108654878 0.130226204534538 0 0
-0.00993083649177141 -0.0099555866814745 1 1
-0.042437687076131 -0.0420512191605325 1 1
-0.0186881257648654 -0.0185249655953828 1 1
-0.0445632642846471 -0.0439751360010431 1 1
-0.00143174954994695 -0.00139661647708599 1 1
-0.0959154054904498 -0.0948892043859355 1 1
-0.0406502747376544 -0.0398376376564508 1 1
-0.0234891112820329 -0.0237419279964074 1 1
0.0979233571224187 0.0967816793233907 1 1
0.016351284123077 0.0162090163921701 1 1
-0.0362463521977355 -0.0357237604692776 1 1
0.00126088085361802 0.000891384325756257 1 1
0.0871361067885678 0.086277306443696 1 1
0.0793138217687748 0.0782694605789605 1 1
0.142569272321096 0.140813758064302 0 0
0.0334470706896565 0.0328701432642918 1 1
-0.0414967074577879 -0.0415369099854198 1 1
0.111753427465801 0.110892840311109 0 0
-0.0772095893899954 -0.0762790113655011 1 1
0.0499845227653382 0.0490528081532939 1 1
0.0204543325678392 0.0197725886787366 1 1
-0.0533317958422994 -0.0526452138203685 1 1
-0.0151561642677566 -0.0144856887478729 1 1
0.237340295766109 0.23434036496684 0 0
0.0565897516698192 0.0558475195343463 1 1
-0.0480076946749858 -0.0472987527221573 1 1
-0.0506437734468525 -0.0502265287492113 1 1
0.00580601294255137 0.00625064159156421 1 1
0.0027647322370882 0.00263551209736784 1 1
0.0128325672254034 0.0129391728958959 1 1
0.0145967764187298 0.0140536013548376 1 1
0.127553423378789 0.12588822544704 0 0
-0.0281316949901871 -0.0275679077230906 1 1
-0.131441337957933 -0.129585411325941 0 0
0.0215016552696794 0.0216570197348374 1 1
0.00824349126068334 0.00806541709829396 1 1
0.0104505317058557 0.0101250958530483 1 1
0.066646065092383 0.0660186116842174 1 1
-0.00389925149212558 -0.00398332800796496 1 1
-0.00340618059672812 -0.00322310068163928 1 1
-0.0585993085958522 -0.0582087241326644 1 1
0.140782074613854 0.139406786465535 0 0
0.102078037677256 0.101216738561218 0 0
-0.0127948344779266 -0.0127056888840342 1 1
0.000310901305390935 -9.19587023322024e-05 1 1
0.0337660341132216 0.0335578323315187 1 1
0.0321525234527122 0.0319222607785208 1 1
0.0991731678384822 0.098290540419565 1 1
0.0103324572844879 0.0103043805636182 1 1
0.1411091142507 0.139366112804107 1 1
0.0419635558946918 0.0417716320592771 1 1
-0.104407721015047 -0.10341985651193 1 1
-0.0980355790870352 -0.0968156256930878 1 1
0.00673726100631418 0.0066557824915747 1 1
0.0632760989122983 0.0625378622972632 1 1
0.0214710328254326 0.0219088388394333 1 1
0.0293800398674161 0.0289731780584144 1 1
-0.124329313969819 -0.123213702761408 1 1
0.0158750027674355 0.0158219296792787 1 1
-0.0683951569309924 -0.0677808142488999 1 1
-0.0177620444834762 -0.0173212899397656 1 1
0.033723786105746 0.0338403073800922 1 1
0.136561413144118 0.135401145213491 1 1
-0.015816858642166 -0.0161173463470603 1 1
-0.0528447223420596 -0.0520464342405268 1 1
0.0397355413735638 0.0395447912718591 1 1
0.112675709347736 0.111560638687291 1 1
0.016663578575361 0.0164149921240567 1 1
0.0421588844021139 0.0412792844659763 1 1
-0.00480520544031613 -0.00493444856530598 1 1
0.0484508598097379 0.047795957182153 1 1
-0.167394400895936 -0.165712983727539 1 1
0.145516663029036 0.144519244633511 0 0
-0.00871147274644558 -0.00877038379963106 1 1
0.0187414956646008 0.0182191692676732 1 1
0.036110739039072 0.0359336264185222 1 1
0.146887685768239 0.145128694370603 0 0
0.00815139865948566 0.00825447443990577 1 1
0.0680801010247939 0.0676913246410511 1 1
0.0293280035278943 0.0291942433803322 1 1
0.0116723933999968 0.0113523487715216 1 1
-0.0707694873296372 -0.069701159139063 1 1
0.0419274054554128 0.0416849651167422 1 1
0.0626775752643552 0.0617225880606058 1 1
0.0998756151112151 0.0989574257634167 1 1
0.0293837278048441 0.0290355693710252 1 1
0.220946179595334 0.218798700166607 0 0
-0.0147864568279858 -0.0148091960237728 1 1
-0.0205396859496072 -0.0205465730419395 1 1
-0.0530594565495213 -0.0527439128674901 1 1
0.0323691022584761 0.0322215675456168 1 1
-0.0611414046714622 -0.0607035457075137 1 1
0.0437138437851866 0.0429172997950289 1 1
-0.112114680475017 -0.110953924749881 1 1
-0.175510598605065 -0.173962264011364 0 0
-0.0868139411716108 -0.0859953156872633 1 1
-0.0502350701852972 -0.0498993748785411 1 1
-0.0783012258732965 -0.0776354381998932 1 1
-0.0367267062397689 -0.0368716155698926 1 1
0.0864994211735969 0.0853706334629783 1 1
0.14116419859167 0.139882259069294 1 1
0.0169401947165408 0.0168112367492881 1 1
-0.0648199026807226 -0.0640247264500079 1 1
-0.0629963940935289 -0.0620243456811741 1 1
-0.0487954454742776 -0.0482828946564136 1 1
0.0487632321623512 0.048773001950502 1 1
0.055654813297649 0.0547824133188634 1 1
0.0182258617765443 0.0182153299693522 1 1
0.00390801966682201 0.0041403019859569 1 1
0.00207415391722777 0.00233574228384222 1 1
0.0462874665122804 0.0464405677813419 1 1
0.0549828273856964 0.054850767060483 1 1
0.0651444418488958 0.0643252649081779 1 1
0.140006853266614 0.138410021767379 1 1
0.0205810851720837 0.0206006268768887 1 1
0.116881359798468 0.115710639130155 1 1
0.0851700634043418 0.0841005427347659 1 1
0.0409254147071875 0.0400498669395101 1 1
0.0853401949394628 0.0840793009025896 1 1
0.035800327040377 0.0355216611372112 1 1
0.201081386646124 0.198501416599716 0 0
0.0125315482236584 0.0123720326001549 1 1
-0.0117223779615388 -0.0116947798789038 1 1
-0.0414945814766808 -0.0410185459633609 1 1
0.061016990092344 0.0600868466557764 1 1
0.0205302703415517 0.0204083150500107 1 1
0.0303629648870465 0.030189846991446 1 1
-0.10254498493054 -0.101722340025889 1 1
0.056435147399613 0.0558696849755352 1 1
0.132215251353181 0.130766349484798 1 1
-0.0960846142671608 -0.095024411031073 1 1
0.126457500056505 0.125102236914185 0 0
-0.0607424169905137 -0.0602173057822774 1 1
0.0102461564267218 0.0100917762718362 1 1
0.0502777203750123 0.0494311544913199 1 1
0.137982171086256 0.136218095811041 1 1
-0.00347229270263733 -0.00386059144182809 1 1
0.0351304025214906 0.0352127478936176 1 1
-0.069076165714993 -0.0685339224052313 1 1
0.0658887612989815 0.0654421188899327 1 1
0.0608447184448712 0.060355224802716 1 1
-0.0141284668631937 -0.0140691609649264 1 1
-0.00907665462636724 -0.00901923291244663 1 1
-0.0829550882696163 -0.0820516946036008 1 1
0.0488157528733567 0.0487859672230024 1 1
0.00851011417234673 0.00845219144570351 1 1
-0.0673344549653365 -0.066474606645209 1 1
-0.0189424521226955 -0.0188960174436895 1 1
-0.0485043875860796 -0.0480743037087495 1 1
-0.0237824137508587 -0.0236935866871919 1 1
0.0435027916494311 0.0430396724667998 1 1
-0.0159606292524821 -0.0159538988188073 1 1
0.00358437995483667 0.00355101223948299 1 1
-0.0629247214672389 -0.0624258150130977 1 1
0.0214093119910328 0.0214905555755018 1 1
-0.0622652041149473 -0.0618386656186404 1 1
0.0302857486906081 0.0303120071755486 1 1
-0.0588344038897151 -0.0585550117038424 1 1
-0.0466737561915509 -0.0463337376247625 1 1
0.00725874346007295 0.00698617476708246 1 1
0.00919427040805561 0.00913620067051789 1 1
0.00273951930943474 0.00278690620516185 1 1
0.0185417313704678 0.0187447645718477 1 1
0.0429613855905646 0.0420060657231876 1 1
0.0142436762083756 0.0146772364832277 1 1
-0.0750136965186483 -0.0737035982121027 1 1
-0.0185010400451282 -0.0184225437292523 1 1
0.00460583672350665 0.00435675697085699 1 1
0.0741746780900129 0.0734695823533577 1 1
-0.0510871460099474 -0.0506125074313681 1 1
0.0652739156041258 0.0643459247674962 1 1
0.00233117615417447 0.0025079727824658 1 1
-0.0904069110737696 -0.0893445915177424 1 1
-0.0645887821643409 -0.0639038319211144 1 1
-0.0244336835456054 -0.0243696328125346 1 1
0.00945724251836915 0.00970556403992601 1 1
0.0462505913389453 0.045874855812745 1 1
0.0111482193188286 0.0107447199110557 1 1
-0.0872995154612302 -0.0861571768485491 1 1
-0.0500471411088335 -0.0495028612287625 1 1
0.0109872287982649 0.0111898253999441 1 1
-0.00230042036499725 -0.00162750027555999 1 1
0.0496117150827952 0.0492879318325057 1 1
0.0647534960747887 0.0645604549972491 1 1
0.02813199067083 0.0276003084242052 1 1
0.0426048158352281 0.0419395991400615 1 1
0.143635668722424 0.141525203562 1 1
-0.0292586762134358 -0.0289126284587308 1 1
0.0651874474525246 0.0643847178924777 1 1
-0.0107692374235644 -0.0105882914660961 1 1
-0.00401536341894304 -0.00401118728312708 1 1
-0.0969252279351719 -0.0962402821447043 1 1
-0.0441566006249152 -0.043332134037551 1 1
-0.0100252593776081 -0.00991143028179177 1 1
0.127660191492385 0.126414259649573 1 1
0.070088343223233 0.0693375016533809 1 1
0.0257808209872523 0.0253685924668851 1 1
-0.0398066341578964 -0.039088058108216 1 1
0.0214244095459887 0.0210378828038437 1 1
0.0675047710230454 0.0670258539819268 1 1
-0.0917062785033095 -0.0907250526436893 1 1
0.0613436511376587 0.0607633011845149 1 1
-0.0464661839914176 -0.0461134514912814 1 1
-0.00887561776247561 -0.00888424380629666 1 1
0.00228291817291828 0.00221490020229872 1 1
0.076296559500595 0.0757538327333492 1 1
0.0944890295015784 0.0934138024160686 1 1
-0.113642197703772 -0.112886310844642 1 1
-0.00927917148681007 -0.00883531873020686 1 1
-0.085660833683328 -0.0846547470747224 1 1
-0.144698815296984 -0.143217861852388 0 0
0.00942935034478537 0.00909649575266019 1 1
0.139556610447097 0.138508120407227 1 1
0.00839743563526616 0.00805415407190577 1 1
-0.0133780806499149 -0.0130474148523689 1 1
0.0798942022339079 0.0790966483492883 1 1
0.0583296214683869 0.0578239185314391 1 1
-0.0724653449151654 -0.0717442924790481 1 1
0.0270070179539904 0.0264634933089021 1 1
0.0103999306175316 0.0101829681741529 1 1
-0.0789930980143657 -0.0786002553874562 1 1
0.0220462361197166 0.0215894446586208 1 1
0.147729193477782 0.145846614384228 1 1
-0.022118646273099 -0.0217707811603352 1 1
0.0523939400096738 0.0516206891742772 1 1
-0.0349256192432696 -0.0345347849287836 1 1
0.0880023071115308 0.0872692478839729 1 1
-0.0599943468691145 -0.0592497679405003 1 1
-0.00277759136726702 -0.00263116826612002 1 1
-0.0925325374613872 -0.0913651012765015 1 1
0.0309680357078947 0.0309603354010692 1 1
-0.0279663752035537 -0.027623509413298 1 1
-0.0702499372111234 -0.0704033138012827 1 1
-0.133309525117291 -0.1317773730416 0 0
-0.0201300088020201 -0.0195060614162858 1 1
0.0482952981417857 0.0481123833457506 1 1
0.0389142796367793 0.0384645503220388 1 1
0.0517377871960098 0.050684100247168 1 1
-0.0423076671062461 -0.0419276535114667 1 1
0.045940590017247 0.0452855862144341 1 1
-0.0104780602657925 -0.0106549770121235 1 1
0.00597334607663506 0.00604758121689854 1 1
-0.0864365895069619 -0.0851210773417564 1 1
0.115602022637838 0.11410537275424 1 1
-0.046419855619954 -0.0463959511789553 1 1
-0.130911318237577 -0.129688903138995 0 0
0.00127119621290734 0.00104019740049138 1 1
0.136352818028618 0.135171254380894 0 0
0.0364206304817895 0.0352936650597723 1 1
-0.0461988481620026 -0.0455617956386925 1 1
-0.0185193660347188 -0.0180458370870246 1 1
-0.0578230907703525 -0.0576747424201371 1 1
0.00558598783927249 0.00567090024926972 1 1
-0.0644768898817149 -0.0637275179884784 1 1
0.100553184387023 0.0995143719033252 1 1
0.056072546591468 0.0555844819651657 1 1
-0.00621093331795694 -0.00611215596067803 1 1
-0.0260873977760513 -0.0260410767868603 1 1
-0.0467650429711637 -0.0462035662058049 1 1
0.0122950766026916 0.0123453572375388 1 1
0.0192575346542886 0.0190797872553516 1 1
0.0920134032943364 0.091041659630662 1 1
0.0220988924323377 0.0218043435693382 1 1
0.0112682326513164 0.0109680154603318 1 1
0.0912360616166885 0.0904028367120573 1 1
0.0442350515657792 0.0443595293474676 1 1
0.0316268554474611 0.0309662018878917 1 1
0.0127066478395913 0.0127344982971018 1 1
0.0763450557458617 0.07506875747505 1 1
0.0393453557174414 0.039049049061306 1 1
0.136961931188375 0.135821615643898 0 0
-0.00228890831153773 -0.00246110703889106 1 1
0.19368101710078 0.192237934857672 0 0
-0.105558323122684 -0.104539427629379 1 1
-0.0637053247678676 -0.0631664252897426 1 1
-0.0100937323118741 -0.00984094645837915 1 1
0.0770106940623506 0.0756804851381045 1 1
0.153613530785628 0.152256403368625 0 0
-0.0808598815053342 -0.0796775855734131 1 1
0.112129177804615 0.111136055974858 0 0
0.0365975858629508 0.036783101720276 1 1
-0.0469824786033064 -0.0468581686976319 1 1
0.170494263403327 0.168963393876328 0 0
0.02666975065296 0.0269769532464808 1 1
0.0249084300753521 0.0249021684174578 1 1
-0.011676960139711 -0.0116833036102077 1 1
0.0409505211813542 0.0407360096547021 1 1
0.0565010383494633 0.0555312911427173 1 1
-0.0422244511472679 -0.0418362926809648 1 1
0.135421006143779 0.13442287844027 0 0
0.0490916629607939 0.0486319990483566 1 1
-0.102379435778981 -0.101601586051936 1 1
-0.0234617874908557 -0.0240709684876589 1 1
0.00194633838806009 0.00185248616943871 1 1
0.0301470937578053 0.0296320047691889 1 1
-0.0213234433543806 -0.0209824932302249 1 1
-0.00200405909102971 -0.00210378610701344 1 1
0.0898272732630981 0.0886067141528696 1 1
0.0919597139079844 0.0910182895066727 1 1
-0.0541160410674219 -0.0533917904428345 1 1
0.029187194828729 0.0286494531208098 1 1
0.0859526828215525 0.0849877435064918 1 1
0.0578277828825561 0.0573141872553396 1 1
0.0352576252633311 0.034174914039911 1 1
-0.0704973621037574 -0.0698474093403384 1 1
-0.115673903168147 -0.114285447609864 1 1
-0.103604209789354 -0.102802571711607 1 1
-0.028412185681385 -0.0277381060107659 1 1
0.0086690835077198 0.00847877133809846 1 1
-0.0176255167104586 -0.0173571291903294 1 1
-0.00213578372971471 -0.00188446631321358 1 1
0.0452034034130576 0.0445252916244373 1 1
0.11970687142481 0.118687492348819 1 1
0.109357185174917 0.108100313916959 1 1
0.0358658925416391 0.0352884569313443 1 1
-0.113760504907873 -0.112703251110104 0 0
0.0639404932894231 0.0636516878674215 1 1
0.00459542971571571 0.00440214239161472 1 1
0.0437809183229447 0.0431348202433121 1 1
0.0364236678598071 0.0359544944887988 1 1
0.0412072781925644 0.0411025054213603 1 1
0.0127416974004165 0.0127581980222355 1 1
-0.0397079405974036 -0.0392078595915219 1 1
-0.109463579187009 -0.108435240339006 1 1
-0.00589410590542724 -0.0057803951041267 1 1
0.0906220784136985 0.0894297526385872 1 1
0.0254672616568503 0.025373069967974 1 1
-0.0109164712994103 -0.0113426729974119 1 1
-0.0196684142039306 -0.0193125058315531 1 1
0.0617065037117398 0.0611649562303168 1 1
0.0520221342613963 0.0517405811359447 1 1
-0.131150440898368 -0.129846497528082 1 1
0.00319586448119659 0.0032496506036359 1 1
-0.00507051753154199 -0.00522168275960417 1 1
0.0900281491740136 0.0892574918076221 1 1
-0.115672720763561 -0.114080918597579 1 1
0.133124662446207 0.131942228006418 1 1
-0.0926188772577282 -0.0917856357945014 1 1
-0.115876608673296 -0.114488311496991 1 1
0.066940324768839 0.0659127898188578 1 1
0.0979331318513167 0.0969574976044801 1 1
0.011145249349253 0.0108527383862359 1 1
0.0938352635074048 0.093104929442941 1 1
0.00849532481061978 0.007977366757602 1 1
0.0370293382577078 0.0366716928689379 1 1
0.0555254315022908 0.0547047091337631 1 1
-0.00869247446481426 -0.00845617180587187 1 1
0.0976916983593668 0.0963412081889663 1 1
0.1020634481141 0.100285041808232 1 1
0.128343644123681 0.127264730143638 1 1
-0.118903448172528 -0.118014196262274 1 1
0.0462812676905822 0.0453701059284628 1 1
-0.0547341244075151 -0.0543770292434352 1 1
0.00976180017061781 0.00957962373556919 1 1
0.0289319059322038 0.0291688267724172 1 1
-0.0210688847551616 -0.0207776551869868 1 1
-0.168994944248971 -0.167325929252126 0 0
-0.0201571267768008 -0.019979219051818 1 1
0.117001478918059 0.11621872239852 1 1
0.0551772310835436 0.0545354612595011 1 1
0.0246874088941565 0.0245912335688704 1 1
0.100353147077714 0.0992305351862147 1 1
0.0797200237843116 0.0791692470553818 1 1
0.0602702208815228 0.0599889787963097 1 1
-0.00110823387837585 -0.00104518083496627 1 1
0.0350914269028366 0.0347388294276198 1 1
-0.0756569757165689 -0.0747180728403233 1 1
-0.0971240069892964 -0.0962108287205407 1 1
-0.0674978550600692 -0.0667582763773267 1 1
-0.0548819243713292 -0.0546409089072365 1 1
0.0298171403483497 0.0292988521631982 1 1
0.0782118656242083 0.0777435913665544 1 1
0.111372613030144 0.110205760215528 1 1
0.0222760831515051 0.0221794988426824 1 1
-0.111100462345153 -0.109705328503379 1 1
0.129562496663926 0.128286868932082 1 1
-0.0168744313092753 -0.0166878951989414 1 1
-0.0981666913486907 -0.096787602997848 1 1
-0.00795669304826959 -0.00773874621512339 1 1
0.00662480427091625 0.00674845201084141 1 1
0.0503181636153558 0.0500042484890339 1 1
0.0414272340225913 0.0410612606915142 1 1
0.0232167687698866 0.0225827391372918 1 1
-0.0275398614199266 -0.0272668958220025 1 1
0.00364035134214987 0.00316913625198714 1 1
0.0928578046850579 0.0921951407714861 1 1
-0.124593837878901 -0.123335485403875 1 1
0.100644695803195 0.0996865911998739 1 1
-0.0278156804153563 -0.0269408549629514 1 1
-0.167662073730419 -0.165939665782624 0 0
0.0129045124697427 0.0127876264023145 1 1
-0.00672790909725235 -0.00690646978810985 1 1
-0.0450377232787392 -0.0446312285282709 1 1
-0.0164806809044913 -0.0161369514251596 1 1
0.0653022434416272 0.0640508931445477 1 1
0.036848963824526 0.0366196607987066 1 1
-0.0663883861033793 -0.0657485311214503 1 1
-0.0138320841882579 -0.0137092900418225 1 1
0.0514200525805088 0.050491969655388 1 1
-0.193378491583551 -0.190899842969612 0 0
0.132289474945993 0.130954626404078 1 1
-0.0571306443584957 -0.0561854361949631 1 1
0.00112466523807108 0.00122708723858153 1 1
0.0102693762184114 0.00987844311696093 1 1
-0.0440714081326328 -0.0440578521300232 1 1
-0.0733795147137832 -0.0728650641054261 1 1
0.161339397017094 0.159310546641412 1 1
-0.0515781645459473 -0.0514931638148983 1 1
-0.138753439203842 -0.136926068738461 1 1
-0.102265417208157 -0.101766671176319 1 1
-0.0478458683739297 -0.0471579600112518 1 1
-0.179744607568787 -0.178023853745285 0 0
-0.0813893487686336 -0.0807148570060818 1 1
-0.0305679925042601 -0.0305939139342098 1 1
0.128006583293993 0.127178615449622 1 1
0.0213756114101703 0.021178801148221 1 1
-0.00548986924808684 -0.00559610319531373 1 1
-0.000236035008486688 0.000200585882726393 1 1
0.068079557254904 0.0672324733580644 1 1
0.0460874900184265 0.0459531224005801 1 1
0.0241539328260794 0.0239705519988201 1 1
0.0792430931822198 0.0786713627769895 1 1
-0.0279091931163612 -0.0277756132150346 1 1
-0.00518826127121913 -0.00488397538639501 1 1
0.0451717202894505 0.044850925515389 1 1
-0.0255622850962957 -0.0253353826024216 1 1
0.00499852260106267 0.00523708620524587 1 1
-0.0163561948613725 -0.0158790315085287 1 1
0.0229555349449552 0.0226369579104359 1 1
0.00152045630725291 0.00151090833874286 1 1
0.0132124148544344 0.0129727027295119 1 1
-0.0530180769973846 -0.0525545030966798 1 1
-0.115086285450054 -0.113896399380403 1 1
0.0635973767156348 0.0626327711403321 1 1
0.00789513674271646 0.00769167789860972 1 1
-0.10054442561537 -0.0993085559858143 1 1
0.0214401040352474 0.0212256498793526 1 1
0.0605534444329592 0.0600339707919592 1 1
0.018279878583863 0.0180415204446864 1 1
-0.0152118110552358 -0.0148130233782306 1 1
-0.0607578753173804 -0.0602281099855741 1 1
0.0753050031517729 0.0741618849509148 1 1
0.01708378488284 0.0170713732369217 1 1
-0.0840683914581537 -0.082919256724091 1 1
-0.0245078315429876 -0.02403021391152 1 1
0.0547337182355379 0.0542358175210918 1 1
0.0229980179493728 0.0230511061054146 1 1
0.0709190387505685 0.0699571950212146 1 1
-0.0708994127062291 -0.0704083690825769 1 1
-0.0120651533938822 -0.0117892297504888 1 1
-0.017209700917376 -0.0166524700723482 1 1
0.130635904338248 0.129628804869123 0 0
0.0793410081626689 0.0783833866223251 1 1
0.100669403366811 0.0993996369375749 1 1
0.0411010218202734 0.0403703939904178 1 1
0.0573636201525077 0.0568586082497887 1 1
-0.00107324066950757 -0.00108780922715995 1 1
0.0356604571282384 0.035850760128473 1 1
0.0248501355895433 0.0245595763181292 1 1
0.0490461111387813 0.0484473494693766 1 1
0.0906356131559715 0.0895021076776294 1 1
-0.0364309442911635 -0.0362638413901701 1 1
-0.068214458318033 -0.0672756644215065 1 1
-0.117865082672908 -0.117010609828389 1 1
-0.0554070506992088 -0.0551221815454212 1 1
0.0945119143042911 0.0933993720887934 1 1
-0.111344490479735 -0.110291311577769 1 1
-0.089282013102852 -0.0883166563900298 1 1
0.0559629418688183 0.0552419903542757 1 1
0.028780844259941 0.0288438522511309 1 1
-0.0623946828125186 -0.0617609531426773 1 1
-0.0160560958772431 -0.0157159174138249 1 1
-0.0798685740315567 -0.0790410399994166 1 1
-0.0830018407106513 -0.0825251019005536 1 1
-0.0463404128189786 -0.0460100334493934 1 1
-0.015907022088041 -0.0156875144083482 1 1
-0.06057266900053 -0.0601756266479577 1 1
-0.037751153958679 -0.0369043574711823 1 1
-0.0390416269030403 -0.0386158647903238 1 1
-0.0956691321337611 -0.0943093159095634 1 1
0.0735042782012028 0.0725864167665182 1 1
-0.161504344646227 -0.159364752083932 0 0
0.0382120468832245 0.0382686933680889 1 1
0.0120901507806343 0.0123038283445786 1 1
-0.0282697529888574 -0.0280358258841152 1 1
0.0312764478298163 0.0309232758550284 1 1
0.0721601355369183 0.0713353245805447 1 1
-0.0547852504654961 -0.0537784119707841 1 1
-0.0528551491828578 -0.052161419363145 1 1
-0.00339305981207405 -0.0033707193001063 1 1
-0.0259805030659507 -0.0256742463700797 1 1
-0.0832465812122047 -0.0821756419977587 1 1
0.0390207841398673 0.0389699983410444 1 1
0.0901292094009249 0.0896458632769274 1 1
-0.0913827068854775 -0.0904182270028028 1 1
0.118640167366993 0.117362919425486 1 1
-0.0919992475781844 -0.09059131068647 1 1
-0.042797996763655 -0.0422993114944484 1 1
-0.00400350273441298 -0.00375396664487225 1 1
0.00642490108382835 0.00630021029053191 1 1
-0.0063312163009125 -0.00656518007203915 1 1
0.0275576068428993 0.0271183241940375 1 1
0.129018820097344 0.127035330867638 1 1
0.205244163506396 0.203118909020817 0 0
-0.0533459831652793 -0.0531535699032514 1 1
-0.010704939747686 -0.0104523175441542 1 1
0.095021909061669 0.0944732139462297 1 1
-0.0219803911805047 -0.0222176277160503 1 1
0.0159067138282918 0.0158083189062805 1 1
0.0409332327164552 0.0406901181094959 1 1
-0.108450036332693 -0.107744619206474 1 1
-0.00117001059489902 -0.00126793619004067 1 1
-0.0742852468298352 -0.0741271828943947 1 1
-0.111561842132214 -0.110230725621862 1 1
-0.0463325001028885 -0.0456815469673716 1 1
-0.00655544986816996 -0.00605536082375725 1 1
-0.0190450263587533 -0.0189774494419971 1 1
0.111721341863971 0.110372651335151 1 1
0.0945773584874324 0.0937543670941959 1 1
-0.015158391383988 -0.0149801488648383 1 1
0.132697667986664 0.13137410196756 0 0
0.237772552168259 0.235274601558299 0 0
0.0209767497041457 0.0206934350174748 1 1
-0.052311683448188 -0.0518257189858075 1 1
0.118688208041076 0.117431505885268 1 1
-0.0393259563658496 -0.0386176067042356 1 1
0.00388986073600863 0.0036158945365198 1 1
0.0500487456911404 0.0492584543015849 1 1
0.0499802398309329 0.0494244044225179 1 1
0.0472176856584038 0.046611730056316 1 1
-0.0248386062143622 -0.0248549069154566 1 1
-0.0529295458789064 -0.0521888144300963 1 1
0.10475469474463 0.103652329197783 1 1
0.0281817706807965 0.0282569718392022 1 1
-0.01518267141474 -0.014546963212494 1 1
-0.0585337492271645 -0.0575128458574736 1 1
0.00474911541340604 0.00466396636946997 1 1
0.130985791259306 0.129782803623993 0 0
0.0786634458244744 0.0779914639006197 1 1
0.0475281582818356 0.0473450441609718 1 1
-0.0554963329578737 -0.0543969964430841 1 1
-0.0926992473208319 -0.0913021816046351 1 1
-0.0134337577616939 -0.013730423312395 1 1
-0.0551166804225301 -0.0547137939981664 1 1
0.0669031122449341 0.066494228811943 1 1
0.0101405418988383 0.00999677538550837 1 1
-0.0232934053246096 -0.0236344794272932 1 1
-0.0856106778616712 -0.084771925909305 1 1
0.0170579815774627 0.0165224402008473 1 1
0.0292006160322035 0.028795698949967 1 1
0.0643549406200969 0.0634238034183608 1 1
-0.155628578766407 -0.154636579938362 0 0
0.0633326160820035 0.062395110687676 1 1
0.024474554695037 0.0242314073024383 1 1
0.107110586659954 0.105706384464871 1 1
0.0146643109841795 0.0145190597712096 1 1
-0.0235883807047876 -0.0232912237623465 1 1
0.0767651036561869 0.0760371363975337 1 1
0.0285625132360173 0.0279253772055485 1 1
-0.079183995592579 -0.0785887660052399 1 1
0.0663981455177836 0.0649790042288591 1 1
-0.0700128728759396 -0.0695182968002017 1 1
-0.0226743927124096 -0.0221350787814025 1 1
-0.0412573316744272 -0.0409823305076676 1 1
-0.152277467041157 -0.151253621475392 0 0
0.00192409073131195 0.00194851259517578 1 1
0.0545926810792886 0.0542464273257172 1 1
-0.00834494855561781 -0.00847237264030035 1 1
-0.142858716358534 -0.1412756136227 0 0
-0.150163079345404 -0.148374713782927 1 1
-0.0732157924675261 -0.0726398323203294 1 1
-0.0130494657253136 -0.0123736038034594 1 1
-0.0421550760588418 -0.0415882472017768 1 1
0.004696377432187 0.00446764025155654 1 1
-0.101257797742024 -0.100375466125845 1 1
0.00111815241663999 0.00130834178090712 1 1
0.0820404767718792 0.0814945637710166 1 1
-0.0115834275281532 -0.0117158071718027 1 1
0.0801349658507764 0.0794929458847899 1 1
0.0802526190714605 0.0795973889159826 1 1
0.128031148469726 0.127131909309039 1 1
-0.01166361262287 -0.0116631101039076 1 1
-0.167960253581125 -0.16626001445005 0 0
0.0527114443279044 0.0519840050594533 1 1
-0.0707571368044318 -0.070500616300321 1 1
-0.00813555757797699 -0.00860854132911513 1 1
0.00434103276737231 0.0044765450761132 1 1
0.0624949714825019 0.0618066489614814 1 1
-0.0146109681738159 -0.0146714932354132 1 1
0.0994349397401133 0.0985521785960377 1 1
-0.131360595522023 -0.130246382272993 0 0
0.0988910452578265 0.0980480035100041 0 1
-0.00796534758579576 -0.00799878171084392 1 1
-0.0475476486212158 -0.0467818324355768 1 1
0.00170993539403439 0.00156981859774814 1 1
-0.0668731976673211 -0.0665940075443657 1 1
-0.0222761414938214 -0.0220858051188862 1 1
0.129145785033364 0.127876245219793 0 0
-0.00121538394857302 -0.00119510706855126 1 1
-0.0523055112616058 -0.0518588176185092 1 1
-0.0664482265542256 -0.0656832401869106 1 1
-0.0744507263617221 -0.0734869553395572 1 1
-0.0336578503348711 -0.033368676337099 1 1
-0.150197275234141 -0.149162515597934 0 0
-0.164934040187489 -0.163209046869645 0 0
0.00766729546418143 0.0080222746447184 1 1
0.0928746765662513 0.0915436155526316 1 1
-0.0704650939870373 -0.0697423550581051 1 1
0.00132200861022222 0.00136617100063783 1 1
0.0192310679732163 0.0188008217206507 1 1
0.167570539036546 0.166134849111924 0 0
0.113307161859645 0.112268772597722 0 0
0.000818960421471935 0.000652608714565507 1 1
-0.0685123352175556 -0.0679477938317479 1 1
-0.147093706316447 -0.145383981365752 1 1
0.091864763339515 0.0909724842274262 1 1
-0.0681192755243638 -0.0673718765852596 1 1
0.130111017857911 0.129026443764977 0 0
0.0378570890137698 0.0374059071631981 1 1
0.0199366290713922 0.0196657551720625 1 1
-0.060303915934443 -0.0598677806488679 1 1
-0.0442432865853617 -0.0436811905102913 1 1
-0.0971682268218267 -0.0958655997034085 1 1
-0.00162290948908069 -0.00201563728176384 1 1
-0.00794505489266221 -0.00795051166466439 1 1
-0.0575322689866167 -0.056495821353264 1 1
-0.0197552959342256 -0.0193497419072728 1 1
-0.0274075901025447 -0.0271274837734875 1 1
0.0104102965380136 0.0103676294833413 1 1
-0.0475143554000034 -0.0471659980092677 1 1
0.0107263893261229 0.0104073215732936 1 1
-0.0194162308481871 -0.0193203233898761 1 1
-0.0316223579358688 -0.031878770765007 1 1
0.0249190608083907 0.0246453008919841 1 1
-0.0250363215575908 -0.0247563098356578 1 1
0.0182058959714891 0.0180588872171322 1 1
-0.0912906959245509 -0.0903130525510451 1 1
-0.0150985519215495 -0.0149245772480456 1 1
0.0674029115341181 0.0669234354175082 1 1
0.161695063939503 0.160400617964595 0 0
-0.0257189955879669 -0.0253960083804878 1 1
0.0169166123857438 0.0168188177770322 1 1
-0.0305791519090548 -0.0302691642596819 1 1
-0.119284428053964 -0.118168363431627 1 1
-0.0336217117268755 -0.033763629689651 1 1
-0.0336272850929221 -0.0336083599625397 1 1
0.0833035555640514 0.0824508144030006 1 1
-0.0392145734015112 -0.0388260718857951 1 1
0.0444527443094091 0.0439982453954436 1 1
0.0622452408765987 0.0615335052381245 1 1
-0.00875308470143753 -0.00817811576447654 1 1
0.0645475344591558 0.0641010264502145 1 1
0.0928929398901522 0.0924385793227332 1 1
-0.0109560624323057 -0.0106152491311962 1 1
0.0101608590287554 0.00993711472358721 1 1
0.0812685096665218 0.0807817356438572 1 1
0.107915334489575 0.106944819966549 1 1
-0.00536651534211802 -0.00490323910514488 1 1
-0.124941518106178 -0.12344454816261 1 1
0.0214846891508357 0.0212723840232903 1 1
0.0703340731402469 0.0696945805165506 1 1
0.025941829213075 0.0257606483090645 1 1
0.0429934891859184 0.0425118094134105 1 1
-0.00516876920027339 -0.00539028435812793 1 1
0.0575255736874409 0.0571336548345683 1 1
-0.101933567300302 -0.101242084433639 1 1
0.0766371229699728 0.0754822379338956 1 1
-0.00116043649515441 -0.00121957571101695 1 1
-0.0815881070150117 -0.0805958228828975 1 1
-0.123215462724452 -0.121741718456455 1 1
-0.0416321815880496 -0.0413186091546552 1 1
-0.0154296044433583 -0.0148654228422946 1 1
-0.0850059588969052 -0.08426885633299 1 1
-0.108161730525942 -0.107267236481799 1 1
0.170135544418843 0.168660233539688 0 0
0.0362117138682749 0.03569035316398 1 1
-0.114652136537407 -0.113379275959831 1 1
0.116695380634845 0.115433215103674 0 0
-0.0952685315211025 -0.0941846317268619 1 1
0.0132549075396545 0.0138561552700844 1 1
-0.057504410152019 -0.0571416630484194 1 1
0.0175210097339153 0.0176781821042624 1 1
0.0728018213755733 0.0720227591335574 1 1
-0.143812920231275 -0.142186699442865 0 0
-0.016680620542854 -0.0166687131107266 1 1
0.0277773330995209 0.0274143242784797 1 1
0.107737328185926 0.106536957460664 1 1
-0.0647716194038381 -0.0640645345874252 1 1
0.0635752144847709 0.06295683717633 1 1
-0.0713501648919087 -0.0705411307947761 1 1
-0.121193258376016 -0.119630295195077 1 1
0.0173229087335092 0.0174241890299404 1 1
-0.0367940052350897 -0.0362894149975996 1 1
0.0149554468625118 0.0143682034695951 1 1
-0.0810349327369173 -0.0800729977013238 1 1
-0.0635890848578233 -0.0629716984512106 1 1
-0.143717267984455 -0.142669779187281 0 0
0.0985007398163855 0.0975012106537221 1 1
-0.0516932027871147 -0.0508741954834416 1 1
0.00826033533773492 0.0082029868259957 1 1
0.0104813828793609 0.0108018892096373 1 1
-0.0554381153439178 -0.0547974351963752 1 1
-0.0508764625548224 -0.0503363305316937 1 1
-0.0581441990978235 -0.0573159793039826 1 1
0.120152442639624 0.118869797414663 1 1
-0.193157755308078 -0.191432579873571 0 0
-0.0363705604249303 -0.0361388912057986 1 1
-0.0272508774947107 -0.0263307416858153 1 1
0.0393308512220657 0.0390104440391472 1 1
0.0503175824379898 0.0501000241062785 1 1
0.103429126796461 0.102696145402755 1 1
0.0785212818006694 0.0776508044029927 1 1
0.0380529194207719 0.0378939306995728 1 1
-0.1084537465911 -0.107371574239379 1 1
-0.0784204883642885 -0.077332927077549 1 1
-0.0872800648194497 -0.0862475904687968 1 1
-0.0238629635932743 -0.0233774013046606 1 1
0.0580821803694364 0.0580572363997572 1 1
0.0504210970118357 0.0497053844560232 1 1
-0.047090680066752 -0.0471256061823533 1 1
-0.0118980927408949 -0.0117924719933165 1 1
0.106583022882721 0.105822851498008 1 1
0.00395306386464436 0.00413378989795449 1 1
0.0203816723323721 0.0205529388707323 1 1
0.087093860678057 0.0865655501543638 1 1
-0.137226245340562 -0.135666223573193 0 0
-0.00207816162173852 -0.00218654759100575 1 1
-0.0193158270769969 -0.0193038350158468 1 1
-0.131265863546644 -0.130052274675416 1 1
-0.0912358968290922 -0.0901480526923947 1 1
-0.0793419566551091 -0.0787307085850953 1 1
-0.0399240866003175 -0.039128191821511 1 1
0.0586182399631054 0.0580150396000425 1 1
0.0341191386083808 0.0335258674726867 1 1
0.0309542903206808 0.0307426487829036 1 1
0.13929855078262 0.138285333441526 0 0
-0.0138612389677616 -0.0135856302503625 1 1
0.0976281658804278 0.0971338493782408 1 1
-0.0476449479545395 -0.0472425859783809 1 1
-0.0641345387383293 -0.0630092805101003 1 1
-0.097563997661507 -0.0963654966072766 1 1
-0.0372398207565884 -0.0365071829853965 1 1
0.0929027628927344 0.0922743485562706 1 1
-0.0906829945856528 -0.0899833211473843 1 1
-0.118755133362971 -0.117799634796061 1 1
-0.0197032145758682 -0.0197776292867755 1 1
0.105432060045393 0.104408596868384 1 1
0.101050254902751 0.100021090813481 1 1
0.0414070854358306 0.04114962226683 1 1
0.0168757244395009 0.0167176021050396 1 1
-0.0272159206441828 -0.0268829109132434 1 1
0.142684588520622 0.141577473741062 0 0
0.027444417435032 0.027105670115087 1 1
0.0891025352367763 0.0877738588177456 1 1
-0.0925682217962038 -0.0915849493336841 1 1
0.0592585938409219 0.0587331203202101 1 1
0.0797169151313687 0.0789472492070189 1 1
0.00693199580243477 0.0062559310105935 1 1
0.0232006502237987 0.0228290319161227 1 1
-0.0247046428115373 -0.0241922756694676 1 1
-0.00443392517040584 -0.00433128202025179 1 1
0.0211693362983446 0.0209610293613674 1 1
-0.00515461873098945 -0.00526167242231883 1 1
-0.0236394295487061 -0.0227986908366021 1 1
0.0206410688601704 0.0202577550227809 1 1
0.00685798337470583 0.00667071439806267 1 1
-0.116764716133371 -0.115934078371518 1 1
0.118587098257162 0.117313789950476 1 1
-0.0159371341343282 -0.0157540871181538 1 1
0.0423055628658462 0.0423986036438594 1 1
-0.13790614022602 -0.136546457659433 0 0
0.00168575449343681 0.00172197448693304 1 1
-0.0907640304935922 -0.0898307824369617 1 1
0.0163261707029197 0.0162046930843716 1 1
0.0202098679604794 0.0203128805829338 1 1
0.0167584906391184 0.0166224311330765 1 1
0.143205896293024 0.141886496472541 1 1
-0.0457648860417123 -0.0454524596446902 1 1
0.150060573941555 0.148109066082452 1 1
-0.0363287399053561 -0.0360327772119061 1 1
0.0462582668007389 0.0458738780571955 1 1
-0.00279384729086103 -0.00270843990049415 1 1
0.0086032289445903 0.00832927641069141 1 1
-0.0885186914757322 -0.0871047218420647 1 1
0.00374192862993434 0.0042258934513117 1 1
0.031845195205598 0.0313652912494507 1 1
-0.0895554642540813 -0.0886035949199499 1 1
-0.0502461440512726 -0.0494528400632875 1 1
-0.0948270333831385 -0.0940300118066914 1 1
-0.090340054888212 -0.0892854433315442 1 1
0.0284626922530477 0.0282991754909097 1 1
-0.0522345459453908 -0.0517605133934601 1 1
-0.0389245309862904 -0.0385263297795022 1 1
0.0874567107178198 0.0866101485927204 1 1
0.0416764224115426 0.0409624773461271 1 1
-0.0700332717882713 -0.0695085173298013 1 1
-0.0815552717222865 -0.0806506924930575 1 1
-0.0847620503506854 -0.0840691067081337 1 1
-0.0612835291522325 -0.0610071319322265 1 1
-0.00975848389695396 -0.0093314493995886 1 1
0.00320499470971925 0.00386492400549432 1 1
-0.161880105302735 -0.16086323070404 0 0
-0.0217363391801751 -0.0211605591290653 1 1
0.127844416117499 0.126594668264992 0 0
0.0480946550020621 0.0476064629044165 1 1
0.00405668432686774 0.00418914433585631 1 1
-0.0817786460409079 -0.0811325477204241 1 1
0.0550319345204219 0.0549324804558085 1 1
0.0372544170374401 0.0370608815893771 1 1
-0.0560736178566629 -0.0547479350650606 1 1
-0.0115363346733893 -0.0113698906325086 1 1
0.0344955467472335 0.0345635468891844 1 1
0.0827088635935092 0.0820396245257394 1 1
-0.000378937674327297 -0.000843055891419955 1 1
0.189291351544676 0.187916841877971 0 0
-0.0414539065903269 -0.0412075950105676 1 1
0.0473982464241438 0.0470414240402729 1 1
0.00356281181650087 0.00359491349759931 1 1
-0.00258834022007086 -0.00244895698112904 1 1
0.0236516218215627 0.0237597842805087 1 1
0.0714239210576129 0.0707478955908625 1 1
0.0921104056119914 0.0912712287103782 1 1
0.0401521610029581 0.0398945002109699 1 1
-0.0612140408403982 -0.060557607964832 1 1
-0.124415483558059 -0.123334460408941 1 1
0.0537338408447058 0.0535852328350439 1 1
-0.0749375790927488 -0.0742249854561158 1 1
0.0348332862135362 0.0344090503565151 1 1
-0.126044847453724 -0.124681459341315 1 1
0.060145418990594 0.0598945813970739 1 1
0.0227833508244914 0.0228702764791899 1 1
-0.0413270881335561 -0.0409747004850826 1 1
-0.0408667638351322 -0.0402469176586783 1 1
-0.0184221575507813 -0.0183972296998771 1 1
-0.0290049116395856 -0.0289676974352672 1 1
-0.00129045782308271 -0.00119227437637238 1 1
-0.0255631405511264 -0.0252412294080914 1 1
0.0654616971052946 0.064691220549502 1 1
-0.0810495075599313 -0.0804941291788979 1 1
0.0505363593914553 0.0497858330541549 1 1
-0.00292497574028047 -0.00262345015090902 1 1
0.0503017890562829 0.049887311204039 1 1
0.0134690375294976 0.0134167484809145 1 1
-0.0564317764463881 -0.0557245799987678 1 1
-0.0848780580586305 -0.0837746637040156 1 1
0.0674017109897211 0.066186270391467 1 1
0.0676625992894505 0.0665209237271809 1 1
-0.0175590397474723 -0.0175210107380865 1 1
0.0872803297015705 0.086600787703448 1 1
0.0150678726118684 0.0149530344809775 1 1
-0.0053880636602592 -0.00490334583472984 1 1
-0.0384439537544299 -0.0379546711512957 1 1
-0.0624865962105885 -0.0616664031167273 1 1
-0.0234044004415465 -0.0231262597106527 1 1
0.0363640566374129 0.0364718564035546 1 1
0.0602109928453409 0.0596643643149346 1 1
-0.0586664088197225 -0.0582065142231241 1 1
-0.00281207374317156 -0.00288733041775324 1 1
-0.0876768840084667 -0.0863532074780472 1 1
-0.0394221799881573 -0.0385352655588361 1 1
-0.0923932245453024 -0.0915175710725615 1 1
0.0547323162222883 0.054302415321411 1 1
-0.0604197095012523 -0.0594916596088791 1 1
0.0940210912435671 0.0928792387599262 1 1
0.164044630902332 0.162315786031636 0 0
0.00327302416983384 0.00295427341283264 1 1
-0.087648788291492 -0.0872816198511389 1 1
0.0714666957049 0.0703328457827686 1 1
0.0680753648158121 0.0674066530629801 1 1
-0.0400249326995005 -0.0398730728793128 1 1
-0.040397096920421 -0.0399977901607022 1 1
0.00250214664060492 0.00290544329627988 1 1
-0.117402925242047 -0.116062702492422 1 1
0.00650916318707517 0.00639820533923551 1 1
0.0220986721434368 0.0218803156520442 1 1
0.0287635692743125 0.0286360564454553 1 1
-0.039444737929249 -0.0388511370099231 1 1
0.0615827951279979 0.0609656754508444 1 1
0.0850700501793458 0.0845893457240255 1 1
0.0267795785730616 0.0262406326479855 1 1
0.063028530861322 0.0620922486397712 1 1
0.00975907317152309 0.00992003342560768 1 1
0.0609594159301725 0.0604862925538322 1 1
0.00278962521485615 0.00292366579463838 1 1
0.0233524973388846 0.0227997245730405 1 1
0.0392852781030601 0.0390116672800723 1 1
0.0542948109613512 0.0534945333649172 1 1
0.0442328761210682 0.0440488608869357 1 1
0.138078904155914 0.136951657615503 1 1
0.0104744653472768 0.0101882850248411 1 1
0.0377387013524911 0.0368576995844259 1 1
-0.0107195774004062 -0.010294460672581 1 1
-0.0994151493939031 -0.0983468384808017 1 1
-0.0904143683100092 -0.0895916144426556 1 1
0.0641097319840315 0.0632594821921881 1 1
-0.0913206508110222 -0.0904235719392633 1 1
-0.0376173138951266 -0.0373739628735829 1 1
-0.0153740179032912 -0.015459948578337 1 1
-0.0174947794522003 -0.017293552059526 1 1
-0.0574689532824236 -0.0569308894968369 1 1
0.0816393477820365 0.0808513825640422 1 1
-0.0757580297193819 -0.0749003980370273 1 1
-0.204010383934416 -0.201525290772316 0 0
0.165469141270375 0.164090437099134 0 0
-0.00467001697035181 -0.00484057278461502 1 1
-0.0061799313285584 -0.00588137238176404 1 1
0.101203847996416 0.0999083888617992 1 1
-0.13411330914565 -0.132558334835897 0 0
-0.0686371346089116 -0.068204427841127 1 1
-0.205265394087304 -0.203164804899617 0 0
0.0993457897442856 0.0989477588609667 1 1
-0.0151181723774863 -0.0151915694416421 1 1
-0.0174944364495696 -0.0175304764199986 1 1
0.0498224369579401 0.0496314986727016 1 1
-0.0328381512912623 -0.0323239554285634 1 1
-0.0808563023601569 -0.0798002363144434 1 1
0.0123937187770738 0.0124200752128905 1 1
0.0352756206376458 0.0349151926490483 1 1
-0.0562646167606173 -0.0557723798740278 1 1
-0.103447148574415 -0.102338873367252 1 1
0.0228376939055308 0.0227406132262431 1 1
0.0437237576976969 0.0432776827633621 1 1
0.0636134298301162 0.0633109040241024 1 1
-0.117091710370414 -0.115843677095872 0 0
0.0925832497945348 0.0916519712448858 1 1
-0.0100822786832033 -0.00977616942479779 1 1
-0.00492404928409226 -0.00500335907859991 1 1
0.0213338559414614 0.0214210551089936 1 1
-0.116844799191307 -0.115350016642462 1 1
0.0601191071826587 0.0589578303599266 1 1
0.0628009493975032 0.0621289683462865 1 1
0.015553658732633 0.0152676699407665 1 1
-0.0954231436897544 -0.0952469600699907 1 1
0.10542523792397 0.104403778546572 1 1
0.0623967054520722 0.0617213053558153 1 1
0.0749840070193754 0.0740033430161833 1 1
-0.055758085955355 -0.0554120770747034 1 1
-0.0465769534589003 -0.0463325991437799 1 1
0.0980680874472719 0.0971550828271178 1 1
-0.138738486916011 -0.136828372224732 0 0
0.072775457748103 0.0723561737061326 1 1
0.055713186866726 0.0552605971013019 1 1
0.0348528720117625 0.034688574815669 1 1
0.0250797866310897 0.0248296449854081 1 1
0.0597881142853832 0.0591644295107891 1 1
-0.0744258305544772 -0.0736828818305244 1 1
0.016304198760793 0.0158504678415616 1 1
-0.106132330207244 -0.105238293858718 1 1
-0.0235056411080977 -0.0231268020724095 1 1
-0.0637960139374387 -0.0634031379642401 1 1
0.0686732424825263 0.0681750521090929 1 1
0.100362647063908 0.0994757609601545 1 1
0.100566888716137 0.100001872767468 1 1
-0.0509449706532274 -0.050320073782271 1 1
-0.0034839746173694 -0.00357131132543083 1 1
-0.0550664294752049 -0.0545429685713395 1 1
-0.0119586126050423 -0.0120674003387124 1 1
-0.13565284781712 -0.134358709009276 1 1
-0.0500088497125615 -0.0497404154550887 1 1
0.039299454105696 0.0385834033086219 1 1
-0.0423373651936562 -0.0419195023748236 1 1
0.0368800819315546 0.036601662553282 1 1
0.0485196071278782 0.0479900341112098 1 1
0.0854762589481494 0.0847761711645005 1 1
-0.137506962356634 -0.135857388716265 1 1
0.0374329301155833 0.0368094730242457 1 1
-0.0744804414019775 -0.0739416980853279 1 1
-0.0962528221753274 -0.0948652437532522 1 1
-0.0333935520798449 -0.0325750062281127 1 1
-0.016203656209908 -0.0158437822739629 1 1
-0.0583944212095619 -0.057474449673689 1 1
-0.109575255545818 -0.108324066696124 1 1
0.0166254464635742 0.0163817234597891 1 1
0.0373856264788676 0.0371965319245089 1 1
0.0593924450322829 0.0587978150703003 1 1
0.0289548940166131 0.028476495269353 1 1
-0.0695279181820412 -0.0690934143618791 1 1
0.022230966160471 0.0218775935079324 1 1
0.0175503584399276 0.0174653466625568 1 1
0.0212406561071568 0.0206649819191742 1 1
0.110412780198293 0.109067468001118 0 0
0.0020814258671176 0.00175108181470791 1 1
0.0201109882839784 0.0198180790059428 1 1
0.0519768280078283 0.0517414817137093 1 1
0.0684197243401784 0.0677210023029675 1 1
-0.106404227681658 -0.104827327183728 1 1
-0.016234470085535 -0.01678659669197 1 1
0.0256069020151497 0.0252456124631057 1 1
0.0416437657554466 0.0413314363901854 1 1
0.130370740118514 0.128823758444124 0 0
-0.0173578401955131 -0.0175719483109085 1 1
-0.0460743077913605 -0.0454648040050863 1 1
-0.0759039498645403 -0.0757654792661344 1 1
0.0448008713411215 0.0441852870137586 1 1
0.0108148993709363 0.0104304831430839 1 1
-0.0262245979867195 -0.0258340302945555 1 1
0.0441195685481278 0.044089986131213 1 1
-0.000319424726125013 -0.000372410712324141 1 1
0.0849926204833449 0.0834799170819914 1 1
-0.139130544917848 -0.137932745557575 1 1
-0.00838453028422591 -0.00876185503449478 1 1
-0.0322304235306203 -0.0319013665946236 1 1
-0.0836215154808654 -0.0820682570394939 1 1
0.079535915219874 0.0788694028098784 1 1
-0.0140627525442446 -0.0140110645035565 1 1
-0.0572619029939271 -0.0569492744577559 1 1
-0.0278843650632149 -0.0277903851670394 1 1
0.0405768879982669 0.0401244969009252 1 1
0.0781083226739045 0.0773848343933176 1 1
0.0262099247815522 0.0260751211921306 1 1
0.0414428263075475 0.0410133828852117 1 1
-0.129744588374057 -0.128253713186241 1 1
0.0816869374245835 0.0808088953411758 1 1
-0.0481713426642761 -0.0477011296434965 1 1
-0.139024143829727 -0.13735649908261 0 0
0.00387415688141798 0.00369978211039032 1 1
-0.0179226328830799 -0.0175877349233352 1 1
0.0438472419255268 0.0435338618579346 1 1
-0.0846071245522605 -0.0843083239213295 1 1
-0.0318765857063225 -0.0317258321695384 1 1
0.056881011969492 0.0568281148429627 1 1
-0.213987137104968 -0.211875337656303 0 0
-0.0727948690607411 -0.0714388466464133 1 1
0.0290470920269225 0.0288868984280708 1 1
-0.0504569014019959 -0.0503144499818179 1 1
-0.166780330141527 -0.165249953986542 0 0
-0.0842965626179032 -0.0837404572424293 1 1
0.0806352463627122 0.0796353881575439 1 1
0.0149438614572675 0.0145336936114823 1 1
-0.0313175810076145 -0.0304788725819322 1 1
-0.059561739058472 -0.0588996915885569 1 1
0.0727256889881664 0.0723466199838605 1 1
0.0882772915254939 0.0873101473669531 1 1
-0.0397683506367809 -0.0395945862457268 1 1
-0.065225718643172 -0.0644664226800668 1 1
0.0451734179947474 0.0449831462545949 1 1
0.0419216251484565 0.041680374212342 1 1
-0.0337170758823317 -0.0334121792143946 1 1
-0.082094424683956 -0.0813256857737718 1 1
0.0134671074571759 0.013392758596272 1 1
-0.130810381287406 -0.129152995414492 1 1
0.0472405839487635 0.0466554622819939 1 1
-0.147130081563952 -0.145212743617849 1 1
-0.0320413486861037 -0.0317196379003585 1 1
-0.111818195543053 -0.11089188610371 1 1
0.0694211480728398 0.0688015373053885 1 1
0.0909508739693553 0.0898834754785354 1 1
0.0469972659598976 0.0467760925495013 1 1
0.0401875649114891 0.040117195638724 1 1
-0.0546994475435583 -0.0539597718611007 1 1
-0.150175400275002 -0.148470253618679 0 0
0.125181600168847 0.123840273713719 0 0
-0.00222663219031004 -0.00191261965773632 1 1
0.00266336613686255 0.00268290983355881 1 1
-0.0246767189816105 -0.024592991403416 1 1
0.00102109039534676 0.000821728783917465 1 1
-0.0179735998427386 -0.0178279186017506 1 1
0.0585110870922537 0.057666501367953 1 1
0.037138576457261 0.0368224700323375 1 1
-0.0427618625890176 -0.0419948153796762 1 1
-0.0569093763615527 -0.0564880045323282 1 1
-0.086459858359386 -0.0853542565761545 1 1
-0.017857477974274 -0.0177515955135237 1 1
-0.113223175331446 -0.112282868484047 1 1
0.00447334613078678 0.00443229514090187 1 1
-0.107723870780202 -0.106579069114541 1 1
0.19654653013963 0.194580883815205 0 0
-0.0809919243279574 -0.0801610867396993 1 1
0.128210539504082 0.126911894692711 0 0
-0.0481384909695011 -0.0478076139702375 1 1
-0.0439046186121479 -0.0435306806808037 1 1
-0.0738959138349331 -0.0735175724207906 1 1
-0.0628240606671011 -0.0621877365349782 1 1
0.0200508269470832 0.0198031429178418 1 1
-0.040512365052641 -0.0398465195141237 1 1
-0.109348913518901 -0.108062629774782 1 1
-0.0883207526044847 -0.0875939308052116 1 1
-0.0495805352978949 -0.049262459652209 1 1
0.0635503624335145 0.063079666879065 1 1
-0.109165720455486 -0.107953200772406 1 1
0.0747742381395382 0.0741644026220944 1 1
-0.0202191993031346 -0.0200150954213995 1 1
0.0816512039181466 0.0809520153255049 1 1
0.0134200661726929 0.0134575620052221 1 1
-0.104830523197656 -0.103679576485418 1 1
0.0119768226100858 0.0113422960162268 1 1
0.000585558151137085 0.000544970412208955 1 1
-0.0967845333989237 -0.0958556214566209 1 1
-0.00370951197287764 -0.00347317053078066 1 1
-0.0625141027760177 -0.0619507487294789 1 1
0.0054656176211137 0.00538885334207088 1 1
-0.118009856837196 -0.117099918142106 1 1
-0.0390110350975553 -0.0387058067952596 1 1
-0.0457652807656244 -0.0453479985556355 1 1
-0.103139691012985 -0.102206073149144 1 1
0.0235412779062577 0.0237191134895609 1 1
-0.123757940975348 -0.122649868195085 1 1
-0.0894086899642117 -0.0888111214631622 1 1
0.0381076559847661 0.0377220009882081 1 1
-0.00177442194944805 -0.00136687647094132 1 1
-0.0447243542582274 -0.0441397744238003 1 1
0.0767977446605101 0.0760821321009368 1 1
0.0297178193543255 0.0295971449456909 1 1
-0.0414912110131497 -0.0409724358488747 1 1
0.0328194304400111 0.0318026479045493 1 1
0.065689740095393 0.0648971684716491 1 1
-0.0453618185303502 -0.0450908751403287 1 1
0.238070721173914 0.235470091641311 0 0
-0.019939413993653 -0.0198445126664096 1 1
-0.00801760059893246 -0.00793369102928997 1 1
0.0206760315258543 0.0207642698992033 1 1
-0.125518380855682 -0.123677071734104 1 1
-0.0197506173684573 -0.0199899903506765 1 1
0.0347856905555534 0.0347078779385158 1 1
0.0083719557359424 0.00774181657168453 1 1
-0.0551367598177919 -0.0540900425490674 1 1
0.0349490986038122 0.0344850622846184 1 1
0.0230236164597501 0.022219867958069 1 1
-0.00528022532493695 -0.00524083768599689 1 1
-0.155486725431589 -0.154275296097393 0 0
-0.0400855414885941 -0.0397385347332883 1 1
0.0192084529360474 0.0188194266827203 1 1
-0.0782005130449195 -0.0773927620327148 1 1
-0.0406430530921289 -0.0401536336841783 1 1
-0.0316239392654896 -0.0314535139177387 1 1
0.0662641168077272 0.0657399572873792 1 1
-0.0754957667058986 -0.0745205068353544 1 1
-0.0816339173273383 -0.080966691507463 1 1
-0.0210810586057795 -0.020534934476281 1 1
0.0499950324279143 0.0495534770447258 1 1
0.0124504362239586 0.0127327353693726 1 1
-0.0171611567005573 -0.0169192658188024 1 1
0.0884570596922851 0.0872168803510341 1 1
0.0216535903954197 0.0212911205505194 1 1
-0.110251154257871 -0.109015347540689 1 1
0.0999091944907127 0.0986001235903642 1 1
0.0272727337695371 0.0270017750752892 1 1
0.0765677255627745 0.0760838097580889 1 1
-0.0575798201236239 -0.0572003679930949 1 1
0.110826873834578 0.10919029470539 1 1
0.0866816480722472 0.0863796009885711 1 1
0.0894092949348096 0.0888138916378858 1 1
0.00336157867628076 0.00345663753582801 1 1
0.0180113286276277 0.0178066631103995 1 1
-0.0405332650901661 -0.0403538981433359 1 1
-0.117743971603655 -0.116534385452207 1 1
-0.0272263785967546 -0.0271340126876594 1 1
0.100164855482604 0.0994168941308129 1 1
-0.0542121109028917 -0.0537484517943946 1 1
0.0816454370482357 0.0809489804623274 1 1
-0.00341830645879095 -0.00348767316019155 1 1
0.12259825349599 0.121249159009376 0 0
-0.00175185282492463 -0.00196394620458702 1 1
0.0531585208959819 0.0527911226455224 1 1
0.112207827257753 0.110807434722811 1 1
-0.054700590606037 -0.0539475716523248 1 1
-0.021978537892812 -0.0215204301412949 1 1
-0.032209505389468 -0.0319844997447666 1 1
-0.0929121776005439 -0.0920053378057697 1 1
-0.0142696696806812 -0.0142606375471865 1 1
0.120409784167566 0.118678439150782 0 0
0.0339458469971478 0.0335822416607924 1 1
-0.0406193796464938 -0.0402667220855773 1 1
0.130141126822675 0.128916297112048 1 1
-0.0378168005572266 -0.0376603683931638 1 1
-0.156102173305221 -0.154501243448773 0 0
0.120265261337169 0.119214557182801 0 0
-0.128134851808011 -0.127375402293903 0 0
-0.139587736386954 -0.137959008543491 0 0
0.0693312396494856 0.0687132495133665 1 1
0.00758635247813755 0.00771962006796733 1 1
-0.0803476399300353 -0.0794813007135516 1 1
-0.0371871390677302 -0.0374269622652938 1 1
0.0344785058011113 0.0343221084451526 1 1
-0.0715707325067981 -0.0709740532671382 1 1
-0.0772823543147223 -0.076703158811055 1 1
-0.0716123295564817 -0.070957961198368 1 1
0.0474396463506746 0.046634674521911 1 1
-0.011573828347625 -0.011442552140626 1 1
-0.114806383556969 -0.113386600586973 1 1
0.0132770135152498 0.0129641216963317 1 1
0.0876560022019348 0.0873875005289699 1 1
-0.0402066794930278 -0.040215151301267 1 1
0.0751978838886442 0.0743015009502511 1 1
-0.036636032425573 -0.0360733268303258 1 1
0.107187861967694 0.105914984730658 1 1
0.0524315680104569 0.0519861673242221 1 1
0.0626133637095169 0.0623099845185495 1 1
0.168230205531118 0.166544299395123 0 0
-0.00479561113875687 -0.00494913013913891 1 1
-0.0316912560544128 -0.0310602545650199 1 1
0.0524859689873724 0.0519980221125945 1 1
-0.0630680231256567 -0.0621733466326755 1 1
-0.0629791191726665 -0.0617805936815387 1 1
-0.0635249039561902 -0.0633706451653765 1 1
0.0214119784900372 0.0210746531296478 1 1
0.0447012284886673 0.0438760861668682 1 1
0.0592646663485896 0.0586219786056434 1 1
0.0524030415345703 0.0520409673159027 1 1
0.0897814021802961 0.0888419192385109 1 1
0.144934941967754 0.143218243308152 0 0
0.121280081499391 0.120695574014206 1 1
-0.035556875698943 -0.0358440107083627 1 1
0.0280125757433819 0.0273124858392783 1 1
0.0836238307893726 0.0828621000184807 1 1
0.0399062811174534 0.0393678201667026 1 1
-0.0653524882099405 -0.0645432664329608 1 1
-0.0459712821281219 -0.0455814401278836 1 1
0.0147536733255124 0.014789479437507 1 1
0.0191987372369272 0.018714923950534 1 1
0.0195163075723273 0.0195975233525441 1 1
0.0234008358850597 0.0236810777887951 1 1
-0.065044291333537 -0.063822846378235 1 1
0.0243957271450155 0.0242563071679853 1 1
0.0700059415170418 0.069381639686949 1 1
-0.0408911517137855 -0.040239293879282 1 1
0.0819811188551081 0.0808959635707722 1 1
0.0432829357525793 0.0428002826664904 1 1
0.0333123705084463 0.0329308689117529 1 1
0.0417149594270645 0.0414515365340397 1 1
-0.0703380042184138 -0.0690537031193799 1 1
-0.0072560218602733 -0.00681797897217133 1 1
0.114068847744578 0.113008826230899 1 1
0.0735652317802291 0.0723674493586129 1 1
-0.0869319125961175 -0.0864247146308145 1 1
-0.0469528570156708 -0.0467799183002283 1 1
0.0466380788018016 0.0461742942287378 1 1
0.0533914568344321 0.0529151129308787 1 1
-0.0380672950930098 -0.0378159419626499 1 1
-0.024144624153666 -0.0243602074770352 1 1
-0.0380127078538508 -0.0371509454629213 1 1
-0.0774407166865747 -0.0761649108431284 1 1
0.0313239453372233 0.0307580484100584 1 1
-0.000628404817106193 -0.000667777860042951 1 1
-0.000312922916630784 2.76899936157652e-05 1 1
0.0325324068906107 0.0326283348389072 1 1
-0.032424454706782 -0.0320329532830721 1 1
-0.0146201088784151 -0.01453015467887 1 1
0.0223384192313848 0.0221499246860814 1 1
-0.0278947136274832 -0.0279217625643492 1 1
-0.118147534428626 -0.117275617482436 1 1
-0.140624210386856 -0.138682151765916 1 1
0.0809985598316705 0.080371140270734 1 1
-0.00685307411201531 -0.00683345583898514 1 1
-0.120226773181384 -0.118955779608309 0 0
0.0730452112458731 0.0723642566580208 1 1
-0.0568017076780308 -0.0562955321177005 1 1
-0.00195186915565402 -0.00168712582289819 1 1
0.00482720040298791 0.00453722296413515 1 1
0.0256244662191696 0.0253224180485833 1 1
0.0364667399504008 0.0361165286368533 1 1
-0.0779416269293645 -0.0775445151312801 1 1
-0.0465995362916155 -0.046312450437652 1 1
-0.0406358885346084 -0.0401438903696133 1 1
-0.103760165949617 -0.1028537337379 1 1
-0.114141683320583 -0.112581555593766 1 1
-0.00314240171232807 -0.00300442153985822 1 1
-0.110548562275984 -0.109502419380001 1 1
0.00701471549050795 0.00630766979134389 1 1
0.0277336067293636 0.0277182801852578 1 1
0.047175966388895 0.0461939492901048 1 1
-0.000326646716657164 -0.000317393172257589 1 1
-0.0885154349278114 -0.0876123086034781 1 1
0.0834961186678717 0.0826616249196265 1 1
0.00726304370892009 0.007622809798123 1 1
-0.0436406881173746 -0.0432086605763007 1 1
0.0834532092929698 0.0827551415791849 1 1
0.00912238249953701 0.0085212895662383 1 1
0.0181985426498056 0.0183207053713294 1 1
0.05321094713481 0.0525235143859322 1 1
-0.0173582263680676 -0.0172325948806417 1 1
-0.124521209807549 -0.123529274511366 1 1
-0.106737566756916 -0.10543464200865 1 1
-0.078042547956519 -0.0773619628108162 1 1
-0.0612017399771421 -0.0606010065765284 1 1
0.108017386909822 0.106851807507967 1 1
-0.0393281412211148 -0.0386291470478538 1 1
0.0328425922655848 0.0328964310572285 1 1
0.050408570864308 0.0499531144846211 1 1
0.0932351814414998 0.0921904713340269 1 1
-0.02634514800123 -0.0259478656237538 1 1
-0.0228469013869898 -0.0228647853023322 1 1
0.0830498152965144 0.0821417531910845 1 1
0.0933083301959675 0.0921072300685776 1 1
0.0121380465157671 0.0120196626893474 1 1
0.0212014789330935 0.0209633226337944 1 1
-0.000686395261571566 -0.000863196704555383 1 1
-0.0667796136568155 -0.0657070805677748 1 1
0.00735611754087952 0.00724576331120296 1 1
0.0282244424029973 0.0276720901038234 1 1
-0.0653175267851367 -0.0648770708040495 1 1
-0.0181154274763257 -0.0176944606146297 1 1
0.115108475837707 0.11356607655067 1 1
0.0848083605543333 0.084631380320739 1 1
-0.0265320595275911 -0.0260789965290327 1 1
-0.00846644363730409 -0.00867101105207321 1 1
-0.0691857642618557 -0.0683318692686908 1 1
0.132214671962201 0.130774691417692 1 1
0.0485330363714229 0.0479625441631021 1 1
0.0211398471561781 0.0207905383603017 1 1
-0.0632896961732482 -0.0622432477660851 1 1
-0.0825380992088076 -0.0822076269971677 1 1
0.0591271263523547 0.0584765317477127 1 1
-0.0759463620903412 -0.0748950004231311 1 1
-0.0740939024544811 -0.0735025767732227 1 1
-0.032336694065357 -0.0320835095663482 1 1
-0.0628326547737177 -0.0620489050171665 1 1
0.0456801094224187 0.0447085588862387 1 1
-0.0771401632059863 -0.0761952295577515 1 1
0.0153639775295423 0.0150544041508127 1 1
-0.10441626434817 -0.103728385625769 1 1
-0.0547066786243125 -0.0540707282008844 1 1
0.0583688313443628 0.0575652749804446 1 1
-0.0383639647488372 -0.0380524737109814 1 1
0.0563211717559214 0.056558180051602 1 1
0.089572716105553 0.0884689262281179 1 1
0.0424935267041087 0.0421232794412905 1 1
-0.0204400322339156 -0.0204146018628557 1 1
0.0159805965791899 0.0156532523862845 1 1
-0.0620893464490573 -0.0621643246086704 1 1
-0.111671836891806 -0.110718999854618 1 1
0.0872216520261705 0.0860179261679531 1 1
-0.121539118057689 -0.120504577946031 1 1
0.029241018252316 0.0291225267475819 1 1
0.058281716065592 0.0575930032258819 1 1
-0.102202586233274 -0.101057658107314 1 1
-0.00603183151681917 -0.00564509878362206 1 1
-0.0278100044129043 -0.0276236335131727 1 1
0.00234830624815402 0.00217362378570459 1 1
0.0587984386897668 0.0581667486238661 1 1
0.0133681123527169 0.0131349794483128 1 1
-0.0889710133022712 -0.0874844805981975 1 1
0.0328055355174114 0.0323857096346922 1 1
-0.0479780658609621 -0.0474612536194899 1 1
-0.107264285206748 -0.106144921219471 1 1
0.111358960980939 0.110139314838979 1 1
-0.0377596773628157 -0.037590983785044 1 1
0.0147061319510359 0.014679179619056 1 1
0.0353424667658631 0.0351200328906016 1 1
0.0807472415759001 0.0797109713966331 1 1
-0.0509620034516142 -0.0506125275937121 1 1
-0.0141204273525241 -0.0137693658426454 1 1
-0.0964270411770327 -0.095144834289192 1 1
-0.096311159919433 -0.0957620131786206 1 1
0.00195459706645604 0.00166623513289327 1 1
0.0865403345169162 0.0857696623940746 1 1
-0.0597475545448511 -0.0594177183373612 1 1
-0.130126228382441 -0.129558322472582 1 1
0.0457801342127481 0.0452853691819511 1 1
-0.0199767761519974 -0.0193803758609139 1 1
-0.00524373550765503 -0.0053375978809104 1 1
0.0243811353860693 0.0241165290784825 1 1
-0.138178298565962 -0.136917388737197 0 0
0.117213389298911 0.116288544610374 0 0
-0.0189755092325529 -0.0187533896594024 1 1
-0.0475687837405706 -0.0476598873002366 1 1
0.0227472701313945 0.0226855802368281 1 1
-0.108413019073455 -0.106705820683775 1 1
0.10141470747993 0.100522905555657 1 1
-0.0513156325454003 -0.0510714457416776 1 1
0.098875016126941 0.0981517178233775 1 1
-0.0908578656085121 -0.0899208396895479 1 1
-0.115442949458821 -0.113978963792504 1 1
0.135012720993744 0.134369431093858 0 0
0.0205693337711749 0.0206887631958787 1 1
0.0818860915449635 0.0806480589206875 1 1
0.013371616373599 0.0132446841885655 1 1
0.0447973969505556 0.0444619762885118 1 1
-0.0562024206064295 -0.0559084394633346 1 1
0.128813560861317 0.127070268123698 1 1
-0.0445506648634744 -0.04408065227777 1 1
0.0547909179501763 0.0539437178893949 1 1
-0.0943160122667102 -0.0934487254158197 1 1
-0.0242934516797275 -0.024184257856818 1 1
-0.0568942445563452 -0.056263566844862 1 1
-0.134723041652382 -0.133437595922667 0 0
-0.0381844255733805 -0.0376329239829589 1 1
-0.0489499356892546 -0.0482741873140455 1 1
-0.0327797235984213 -0.0324956333061559 1 1
-0.0103007916391018 -0.00999734335762306 1 1
-0.0514422771645939 -0.0509575835472237 1 1
-0.122919292249654 -0.121123844069044 0 0
-0.0210026484941514 -0.0207202627077916 1 1
-0.0552273892925705 -0.0548562744191924 1 1
0.05047638788764 0.049980653967716 1 1
0.0217304775210619 0.0216644359602048 1 1
-0.0561344535451813 -0.0558317736662411 1 1
0.0895733160117367 0.0887280878977505 1 1
-0.110037128357004 -0.108860239529787 1 1
-0.106159220207835 -0.105746962564198 1 1
0.0292865186302334 0.0291223680507433 1 1
0.0410929707591987 0.0403093004227929 1 1
0.0247866196965059 0.0239916541526722 1 1
0.139936873938326 0.138450558185439 1 1
-0.000831735339107378 -0.000997705140007177 1 1
-0.0631557469075876 -0.0626669172037886 1 1
-0.078426593683305 -0.0778903987328821 1 1
-0.100034889888563 -0.0987364587272514 1 1
0.0403441522525909 0.040151307995267 1 1
0.0521655696327069 0.0516202203234042 1 1
0.00973084745491814 0.0093065177905073 1 1
-0.115579308739374 -0.113838486838536 1 1
-0.113245548021024 -0.11186656534186 1 1
0.0250616969221986 0.024293932524847 1 1
0.0178249077152312 0.0176324459628291 1 1
-0.0230077622073541 -0.023104489159125 1 1
0.0372120222849899 0.0368063227813128 1 1
0.0680780958583299 0.067325829698843 1 1
-0.00406424910971964 -0.00410120326216868 1 1
-0.044672373196899 -0.044312959894161 1 1
-0.0269810168911812 -0.0270390477308445 1 1
-0.070876650301039 -0.0705335865642343 1 1
0.0673440040941487 0.0668971110684602 1 1
0.126881708402365 0.125607247390746 1 1
-0.077836971202771 -0.0767253600746601 1 1
-0.0132347751271509 -0.0131094688832631 1 1
-0.0841534915139837 -0.0834840843299655 1 1
-0.0128044976024151 -0.0126664263054191 1 1
-0.0571244474853029 -0.0564115542828897 1 1
-0.0238309368055321 -0.0230285735418222 1 1
-0.0579127332958412 -0.0570348537619545 1 1
-0.0192664647752667 -0.0192423366490772 1 1
-0.0473543729377549 -0.046748078979222 1 1
0.0366700101211676 0.0362848884532696 1 1
0.0394795704163467 0.0392784227026783 1 1
0.00962624261849071 0.00950396991114614 1 1
0.00619549290842008 0.00582380952068495 1 1
0.00521788790493931 0.00540415228381724 1 1
-0.0546310846733916 -0.0543749249327575 1 1
-0.00642571100553326 -0.00642794865667891 1 1
0.0814054502168254 0.0800626962896266 1 1
0.00330153260163323 0.00336533977646607 1 1
0.0336114599120759 0.0335585796703333 1 1
0.0141221047934752 0.0141662527032615 1 1
0.0569450678481504 0.0564824120437009 1 1
0.145061814921588 0.142941943546572 0 0
-0.0516877265606112 -0.050787571484106 1 1
0.0325262472942297 0.0323542714298938 1 1
-0.0355952105404756 -0.0350279536300568 1 1
-0.0737185796865777 -0.0731906549826036 1 1
-0.136875319222647 -0.135496759256435 0 0
0.0234258406409513 0.0231530620318176 1 1
-0.0152744866448346 -0.0152513161677149 1 1
-0.0471153175211736 -0.0469048041195792 1 1
-0.0521956733739788 -0.0514650985820817 1 1
-0.00912428293163391 -0.00885504248993046 1 1
0.0710253697918839 0.0699925835120903 1 1
0.0491605540035128 0.0486534276478736 1 1
0.0363964794635004 0.0358423673614964 1 1
0.00680109687810588 0.00726102058976743 1 1
-0.0269793344457419 -0.0264113587020684 1 1
-0.0666769053126869 -0.0659988236789682 1 1
0.0168847952313562 0.0165938192642823 1 1
-0.00817329698646591 -0.00803759044697856 1 1
0.0114782723099644 0.011518837530964 1 1
0.0404470961532415 0.040154422621237 1 1
0.0963328243754459 0.0953411575776903 1 1
-0.00940716269958658 -0.00957996332788798 1 1
0.0662064801780137 0.0650854786716601 1 1
-0.00391683922692472 -0.00377091083146393 1 1
-0.00994766650195434 -0.00979085247256738 1 1
0.0190066662162676 0.0187445445875314 1 1
-0.0334096599860052 -0.0331604289344018 1 1
0.161161366728416 0.159571455901578 0 0
-0.128029345052222 -0.126426803219539 0 0
0.0121175806820828 0.0119512905629803 1 1
0.00551039169264153 0.0054865434699119 1 1
-0.117673686792705 -0.116650448008549 1 1
-0.0297428446563762 -0.0293280223059874 1 1
-0.0482689273677222 -0.047806090380306 1 1
-0.0116091485412697 -0.0111893969327217 1 1
0.0139844971700679 0.0141581580215136 1 1
0.0437784743321459 0.0431244430724407 1 1
0.106257773277158 0.104920678884619 1 1
0.0227116674492313 0.0225091212972986 1 1
0.0544064248477667 0.0536068995355846 1 1
0.0592202969704272 0.0591334628163814 1 1
-0.0517840863361323 -0.0511525108509632 1 1
-0.06519556117275 -0.0641981260826803 1 1
0.0205314852662519 0.0200475994424746 1 1
0.0511240892068038 0.0507900426019623 1 1
-0.101117832366023 -0.100230386612538 1 1
-0.0334474272739015 -0.0330888541543568 1 1
0.113029818659959 0.112060834420961 1 1
0.0630746330350006 0.0622776876449272 1 1
0.0583317281198999 0.0579610535217581 1 1
-0.0241844329808474 -0.0241508854655134 1 1
-0.0423794756313568 -0.0417071721431243 1 1
-0.0582645183527518 -0.0576832428553317 1 1
0.101989883047413 0.101447476084726 1 1
0.000446886744493577 0.000659170461039202 1 1
0.0203604589162698 0.0201680814830215 1 1
-0.0465573896554508 -0.0463429144317434 1 1
0.0836638441427955 0.0825332285632808 1 1
0.0183185842924484 0.0179926609291877 1 1
0.00981059338259774 0.0101748174065142 1 1
0.102467943456027 0.101592552675397 1 1
-0.0324807325337689 -0.0321349771011713 1 1
-0.0745234826386776 -0.0736384008236918 1 1
-0.0649891108712617 -0.0642198483296912 1 1
-0.0309288905751822 -0.0301960635592769 1 1
-0.0427399261881337 -0.042529865574063 1 1
0.00488935772248742 0.00465051051556942 1 1
-0.0454062014098547 -0.0452194634645455 1 1
0.00545840702609568 0.00540530575962399 1 1
0.00916389099875296 0.00915316215633232 1 1
-0.0692006229421788 -0.069000805081001 1 1
0.0463658994871804 0.0458145036751341 1 1
-0.115263183010235 -0.113831852125457 0 0
-0.0502030884533158 -0.0495560231199143 1 1
0.0939992407032646 0.0928353629507813 1 1
-0.0808676669837418 -0.0801981423722069 1 1
0.0052336697262954 0.00506564974214334 1 1
-0.0395449538883775 -0.0392100345333057 1 1
0.0572523951447541 0.0564762094778047 1 1
0.0518108176267779 0.0508582543533294 1 1
-0.0299299993447317 -0.0294054376635152 1 1
-0.0514403663582034 -0.0507740701671493 1 1
-0.0610398724855846 -0.06024743522136 1 1
-0.0145076406684218 -0.0140340942390684 1 1
0.0309872066736868 0.0306834138850987 1 1
0.0564618323493024 0.0561131204630346 1 1
0.0443445919211825 0.0439912708768394 1 1
-0.108517291346131 -0.107580163834666 1 1
-0.0642284260355342 -0.0638552549032515 1 1
0.0886498154470901 0.0875272618919057 1 1
-0.00916222379118637 -0.00921958028123437 1 1
0.0166101938304407 0.0163605306147596 1 1
-0.178075012393619 -0.176052380109898 0 0
-0.0281412349652942 -0.0279637943589809 1 1
0.108194085299883 0.106905104879073 1 1
-0.0247232161717805 -0.0245703506210103 1 1
-0.00135143455498212 -0.00114887570956802 1 1
0.0213961770486133 0.0209203827884171 1 1
-0.0953473107964455 -0.0941388847018877 1 1
-0.040995225660867 -0.0406178287928126 1 1
-0.0595982093223316 -0.0591032237948504 1 1
-0.0196358005485148 -0.0193003427038876 1 1
0.0539419393348274 0.0535131230907578 1 1
-0.0931679033718382 -0.0920392871187353 1 1
-0.0206684797448507 -0.0201635198672775 1 1
-0.02534544425636 -0.0248271949551326 1 1
0.140089691346264 0.138900815659086 1 1
-0.0717113687195484 -0.0708036468052043 1 1
0.0863769488762562 0.0855141764459735 1 1
0.0421812897425937 0.0421508344140733 1 1
0.019857206323734 0.0199940892363474 1 1
-0.0232273264833998 -0.0228905883801071 1 1
0.0289469399751593 0.0286582598831177 1 1
-0.0586073181182131 -0.0580786140232475 1 1
-0.0617341955252699 -0.0608785837950055 1 1
0.0439757435883113 0.0437324195873339 1 1
-0.0524070779231995 -0.051518175319106 1 1
0.0889627519264334 0.0884811476287857 1 1
-0.000847251147710174 -0.00105346729074229 1 1
0.0201763626384518 0.0196450617444654 1 1
-0.0862231727310059 -0.0847909774152978 1 1
-0.0586663588231555 -0.0581365955623964 1 1
0.141406149531505 0.14017661193944 0 0
-0.0711214237846242 -0.0701548986351951 1 1
-0.019732046278501 -0.0196482178739167 1 1
-0.0612885168960508 -0.0606944920886533 1 1
-0.101698632003924 -0.100573747556845 1 1
-0.0512848781329162 -0.0508582019220572 1 1
0.00967949107390123 0.00933343440114912 1 1
-0.0973937060177803 -0.0967595484842521 1 1
-0.0519035762362383 -0.0514913188742722 1 1
-0.149556472974544 -0.147523062262993 0 0
0.051155532680153 0.0505485452374133 1 1
0.0256753682915182 0.0254681544876498 1 1
0.0284195742349297 0.0280948837400496 1 1
-0.00919688217363234 -0.00886191344556037 1 1
-0.0836055363071952 -0.0829006609518304 1 1
0.0120975582872694 0.012237876444402 1 1
0.00648649757834904 0.00647984166912449 1 1
0.0690251079592536 0.0681838672202174 1 1
-0.0974059023626077 -0.0963778395592721 1 1
0.059192777294473 0.0588791301996436 1 1
0.0267057704402288 0.0262128827289361 1 1
-0.0720467400868452 -0.0713984115259433 1 1
-0.148584728404224 -0.147409656941182 0 0
0.085985741295525 0.0841130959427076 1 1
-0.0357240892021618 -0.0350995836403379 1 1
-0.0535361261509826 -0.0531442172530731 1 1
0.0201664621015758 0.0201934611766548 1 1
-0.0209000246313284 -0.0208789788975682 1 1
0.0382952561960971 0.0375048282810185 1 1
-0.0455594132875367 -0.0453634435318463 1 1
-0.0135544601390951 -0.0138784066683999 1 1
0.0244949203545969 0.024302815296302 1 1
0.0413262869499694 0.0408463085606012 1 1
-0.0547968444709068 -0.0538276482911331 1 1
0.0294821062594467 0.028953651878475 1 1
0.0604843045917083 0.0599640927105778 1 1
0.0190232059915207 0.0187007711718013 1 1
0.0324780274190162 0.0324790667930479 1 1
-0.0394803803320246 -0.0394066063357859 1 1
-0.124018492438789 -0.12229969933511 1 1
0.0166471556649027 0.0160874638164039 1 1
-0.01488501182551 -0.0153346801391724 1 1
-0.141444449989706 -0.140002876008398 0 0
-0.170565111250992 -0.168786540195396 0 0
-0.0708399253039822 -0.0701391405101725 1 1
-0.0341519137564763 -0.0336052975468116 1 1
0.0206554738967195 0.0205997369232514 1 1
-0.0301416869695323 -0.0304026806125591 1 1
-0.0120393123068833 -0.0118344877437779 1 1
0.0371901788366251 0.0366797214078898 1 1
-0.0562304133197165 -0.0550931262326603 1 1
0.0767073857119962 0.0762208134971207 1 1
-0.026783634460167 -0.0265583602592476 1 1
-0.0211998435476951 -0.0204269762064258 1 1
0.0382862892226646 0.0373637583615617 1 1
-0.0558638072294456 -0.0547173855243469 1 1
0.033305478112754 0.0333678890488705 1 1
-0.0627392332873624 -0.0620097746485425 1 1
-0.0563981529900016 -0.0561239819036321 1 1
-0.0154651602080212 -0.0151665150994976 1 1
-0.103402266631096 -0.102470507021654 1 1
-0.0118948966878439 -0.0116694680765802 1 1
0.06797711631982 0.0676847751045788 1 1
0.0189870172416856 0.0189839365336565 1 1
-0.00701154081161248 -0.00699668936993164 1 1
-0.0261847659056537 -0.0256885097026216 1 1
0.0985271518988857 0.0971014668906547 1 1
-0.0159997703123495 -0.015413853879943 1 1
0.006692849772162 0.00666706929528082 1 1
0.0137507957369029 0.0134652054930076 1 1
0.030388113509586 0.0303585781248683 1 1
0.0928847289780332 0.0922214612742032 1 1
-0.0859771124857758 -0.0846850574742835 1 1
-0.0401876475390204 -0.0400385416695454 1 1
0.0200145649000725 0.0198108302900626 1 1
0.0953465449541797 0.0942683460564906 1 1
-0.0451505375354128 -0.0448397634519923 1 1
0.127682669544704 0.126256152720579 1 1
0.087237078720218 0.0864966905878426 1 1
0.128342486709314 0.127252710355271 1 1
-0.0287126054793865 -0.028202343748913 1 1
0.116218432930765 0.114947937921107 1 1
-0.0941473643286429 -0.0930591964670646 1 1
-0.0227039831257348 -0.0224070314617763 1 1
0.0667832975735641 0.0663116591862079 1 1
-0.00725469957026596 -0.00679513327624476 1 1
0.0238293597819094 0.0231967972570428 1 1
-0.0370642365578142 -0.0368738527084621 1 1
-0.0500009211300738 -0.0494500472067368 1 1
0.0126193434896947 0.0124740879357628 1 1
0.0916966119367042 0.090695950209263 1 1
0.0087549681357364 0.00883499701275094 1 1
0.0371983083426089 0.0370708631155981 1 1
0.0300769731445897 0.0298187736807971 1 1
0.0996673936421504 0.0986933164189434 1 1
0.0660847548205309 0.0655924726868673 1 1
0.0156521696826447 0.015565299874509 1 1
-0.12772890372507 -0.126191977784644 1 1
-0.0559083218122698 -0.0554073009813583 1 1
0.0283301489776955 0.028070946113345 1 1
-0.0716177477603347 -0.0711131391592603 1 1
-0.0342091657739562 -0.0339775109045224 1 1
0.0481845331663035 0.0479843410106886 1 1
-0.0113895644717803 -0.0107637616557653 1 1
0.0221103461510949 0.0213173862566723 1 1
0.045436274577761 0.0450705337582458 1 1
-0.0786272292579668 -0.0778717637094608 1 1
-0.02422343478772 -0.0237205381621501 1 1
0.0127874144267488 0.0126888479334331 1 1
-0.0549077449859115 -0.0544376463675963 1 1
0.0059700856436172 0.00624837073161151 1 1
0.0526525787025949 0.052051607728896 1 1
-0.0450537481182492 -0.0449477065189792 1 1
0.0638975555247336 0.0636939290780079 1 1
-0.0380012116207152 -0.0373771017384827 1 1
-0.134794796596189 -0.133574499313196 0 0
0.0168203906585888 0.0159826190954878 1 1
-0.00998975549787265 -0.00971369239343393 1 1
-0.0171172579932752 -0.0167563546684859 1 1
0.0472267004078497 0.0468886323110436 1 1
-0.0164198746778782 -0.0166492521282607 1 1
-0.0624942971405163 -0.0617315872439411 1 1
-0.0138518082577927 -0.013867558480035 1 1
0.0105933960625137 0.0108059366010493 1 1
0.0780733334890641 0.0772864726704136 1 1
-0.0389319908920289 -0.0382487431725052 1 1
-0.0222672193056604 -0.0218901526163978 1 1
0.0485865942024999 0.0483239740163459 1 1
-0.0538049249207996 -0.0537354917804931 1 1
0.0343688479322476 0.0338091565623515 1 1
0.00204607856843744 0.00187631277331691 1 1
0.0499217084821676 0.0493757154102776 1 1
0.0249051240788635 0.0247147231625823 1 1
0.0243836300743425 0.0238710832625842 1 1
0.0247614498474176 0.0246304806915966 1 1
-0.10809437188075 -0.1073940380807 1 1
-0.0298504394958231 -0.0297765017792723 1 1
-0.0522724975245124 -0.0516262326222112 1 1
0.0308422818603724 0.0301728585725862 1 1
0.0292273445427116 0.0287606500122865 1 1
0.0788700304066453 0.0784052167874671 1 1
-0.00314449961771325 -0.00275935967468007 1 1
0.0140256349531046 0.0140840795671193 1 1
0.0951431674374668 0.094164416240509 1 1
-0.0418440877264701 -0.0411539796974297 1 1
0.00849026291122788 0.00816801529337596 1 1
0.0806974816294928 0.0796304430849501 1 1
-0.0612379257547199 -0.0607406680360451 1 1
-0.100596665656981 -0.0995999410583243 1 1
-0.0166682830872788 -0.01666633288003 1 1
0.00962795274833343 0.00927954416717308 1 1
0.0203881840439198 0.0201321839370721 1 1
0.139206129125472 0.13742978434809 0 0
-0.0359361851456359 -0.0356734610122822 1 1
0.0133574509906874 0.013833936990011 1 1
0.0287878196735072 0.0284842880405864 1 1
0.0191898763620295 0.0184488929623261 1 1
0.0342628224857043 0.0339755438519166 1 1
0.128230506835731 0.126537834222966 0 0
0.0729452725152646 0.0717445919516463 1 1
0.0425251715812728 0.0423984843842099 1 1
-0.0654510795046875 -0.0650580529179328 1 1
-0.017581717712524 -0.017581609982649 1 1
0.0303506262900875 0.0300472197788396 1 1
-0.0294447945229709 -0.0292444611942854 1 1
0.119933289280318 0.11913812164179 0 0
0.055258406711814 0.0542125130175981 1 1
0.0356413850365126 0.0359692601364963 1 1
-0.0413577831277115 -0.0402222838150085 1 1
0.0219114935236054 0.0214338876654337 1 1
0.0286675694970873 0.0281925045234067 1 1
0.018201679303618 0.0174691126066037 1 1
-0.186839184549612 -0.184882133135062 0 0
0.0761464408035589 0.0754440757162981 1 1
-0.056965831817649 -0.0561038342864618 1 1
-0.0927157953695387 -0.091528952376542 1 1
0.0220545040773404 0.0217393979333655 1 1
-0.0333676344917616 -0.0329201851244356 1 1
0.0135583603524302 0.0130792139295242 1 1
0.0416576839429138 0.0413245488682924 1 1
0.0372768770369118 0.0369099678684376 1 1
-0.00144158869657238 -0.00136379032035584 1 1
0.0786535973432762 0.0780733566562119 1 1
-0.0266845007096957 -0.0270859171092464 1 1
-0.00114020698971908 -0.0010842308394277 1 1
-0.093941507724719 -0.0929891705952631 1 1
0.068603549819787 0.0682138142142813 1 1
-0.141462439176411 -0.139972746312391 1 1
0.0642618279671155 0.0635098121283235 1 1
-0.0653205427189576 -0.0651749132700017 1 1
-0.039947389271016 -0.0394930721121022 1 1
-0.00388740150238638 -0.00358105633897361 1 1
0.0310071734137227 0.0310538213988737 1 1
0.0373022632295451 0.0373088920867558 1 1
-0.0243740340155514 -0.024124804822558 1 1
-0.108866778215237 -0.108066408189826 1 1
0.00592278804609036 0.00603382171652319 1 1
0.0689674083125631 0.0681663806956412 1 1
-0.0875039246261864 -0.0868302845455336 1 1
0.0901887712234059 0.0888890004964662 1 1
0.0665475153018637 0.065713893297864 1 1
0.154577977661304 0.152762624941651 0 0
-0.105541510632442 -0.104805531314551 1 1
-0.0142592032942349 -0.0140024757852249 1 1
-0.014011327786503 -0.0139060348641869 1 1
-0.0737723678612894 -0.0729083175239036 1 1
0.0244304261683468 0.0238257578878661 1 1
0.0213692718608804 0.0213537274026996 1 1
0.011761303910706 0.011796865180052 1 1
0.0451910659507647 0.0446817370571212 1 1
0.0946607584552166 0.094021360187651 1 1
0.00209090432826333 0.00201604847670182 1 1
0.0372051500071001 0.0366821537589361 1 1
-0.0417200768906297 -0.0414839444564434 1 1
-0.0239855973633369 -0.0236091121078052 1 1
0.00280835344483553 0.00273684694708269 1 1
0.0807828533453444 0.0801048203833363 1 1
-0.0107967108681238 -0.0109947535972156 1 1
0.10339051415462 0.102509207946029 1 1
0.0486746995623298 0.0485825855120035 1 1
-0.0768080368712936 -0.076142539385159 1 1
0.0761773170343294 0.0754891445348833 1 1
-0.069063627955646 -0.0684298119574169 1 1
0.0722929158760107 0.0714512324864801 1 1
-0.0115065754617929 -0.0113413703135389 1 1
-0.111182149039843 -0.110045139405788 1 1
0.0552784214671408 0.0550181083665717 1 1
-0.00784920984429575 -0.00804927639133016 1 1
-0.0649068753992905 -0.0643190546195354 1 1
0.0938198114855872 0.0930064387842256 1 1
0.0727622321960108 0.0720459701915312 1 1
-0.0347221813215585 -0.034726883753582 1 1
0.028078203616101 0.0276236850143953 1 1
0.0089012695740738 0.00921893502008357 1 1
0.00852983731661177 0.00888822203369855 1 1
0.0691740851604378 0.0690379582512902 1 1
-0.12353852186529 -0.122542054045428 1 1
0.0283120121541254 0.0281038871030226 1 1
0.0286259340486929 0.0282473539236604 1 1
0.174548355574217 0.1726819320041 1 1
0.00798986744010767 0.00795901557362309 1 1
-0.0121577568104584 -0.0121976827397594 1 1
0.151732541516321 0.150204459502688 0 0
-0.0670950166605265 -0.0661163663174866 1 1
-0.0280149980870155 -0.0274844520859017 1 1
0.0179824846167692 0.0182078897066894 1 1
0.0516143424590239 0.0511488069099515 1 1
-0.0353737178177817 -0.0350374305253993 1 1
-0.0716543101488124 -0.0712763508621975 1 1
-0.0613483298155226 -0.0607095755146945 1 1
0.00582604524609505 0.00546976610152996 1 1
-0.053109259520003 -0.0518774167877264 1 1
0.0938380169460112 0.0928535641149394 1 1
0.015086083201228 0.0148327966751298 1 1
-0.0447516577991759 -0.0448443967822891 1 1
-0.140624075245829 -0.139847221318507 0 0
-0.155803825440938 -0.15467200749456 0 0
0.00463918608564527 0.00446975421742066 1 1
-0.0040136530603612 -0.00416451317526092 1 1
0.0372287602403924 0.036856820678426 1 1
-0.126493523617567 -0.12507460571045 1 1
0.0749046530628852 0.0741015620225169 1 1
-0.0221957149267925 -0.0217748330059946 1 1
-0.0220268635053969 -0.0222661189027464 1 1
0.108255761077069 0.107295285162991 1 1
0.0200618194855216 0.0200995771262575 1 1
0.0154730120057296 0.0146422793277936 1 1
-0.0533585257016528 -0.0524301491209236 1 1
-0.137556491871313 -0.136107944925521 0 0
-0.0459970496271715 -0.0455399436032591 1 1
0.013097280305391 0.0132134084930696 1 1
-0.0497027952424666 -0.0491514013980226 1 1
0.143157713892495 0.14160176917509 0 0
0.0322864876957343 0.0323868868320442 1 1
-0.00837690960089659 -0.00814622805389338 1 1
-0.0269157519017442 -0.026668119430205 1 1
0.0970509913415201 0.0962532504861828 1 1
-0.0687757316797851 -0.0682666323259145 1 1
0.0225530972346402 0.0224240551180369 1 1
-0.013922225081755 -0.0138139296324131 1 1
-0.00707191325429791 -0.00735656455597936 1 1
-0.05318926216178 -0.0524651308394544 1 1
0.100665781703275 0.0998624494597105 1 1
-0.0615041645650909 -0.0606865847006076 1 1
0.108282455744742 0.107649541398958 1 1
0.025944083127366 0.0258821071405338 1 1
0.159187065972603 0.157802831574488 0 0
-0.0451437231761837 -0.0447890025299912 1 1
0.0079794237755318 0.00714284569652201 1 1
-0.068299204681961 -0.067749673030655 1 1
0.0406131560769798 0.0407877870286025 1 1
0.0241042439525358 0.0238172351428574 1 1
0.00340960510772217 0.00325574649953714 1 1
0.000553718448900821 -0.00032300054633118 1 1
-0.0102090105133313 -0.0102254284425616 1 1
0.0291598570760524 0.0291435392448349 1 1
-0.0807818444151536 -0.0801553061281958 1 1
-0.0328462274997884 -0.0324075147497742 1 1
-0.0256931622269291 -0.0258463978636855 1 1
0.0787584618161303 0.078062278757268 1 1
0.017368404173686 0.0168673663024542 1 1
-0.0138614993017108 -0.0136906572539258 1 1
-0.0446176971871308 -0.0443051078539611 1 1
0.00786554005176377 0.00785733007173276 1 1
-0.109784643796214 -0.108558750484877 1 1
0.025048029833723 0.023828386045727 1 1
0.0126173111429246 0.0123713345908734 1 1
-0.0209303149694743 -0.0204032758287512 1 1
0.0363791108200351 0.0361548567961117 1 1
-0.128911735070904 -0.127885232342797 0 0
-0.0376568649922689 -0.0374886125684502 1 1
0.0740097903700657 0.0733563249517193 1 1
0.0220290843324086 0.0218104204877053 1 1
0.059596841252646 0.0583998420119082 1 1
-0.0526886044045961 -0.051894203822651 1 1
-0.107015931338745 -0.106295055712206 0 0
-0.026840626987237 -0.0265697038015859 1 1
0.0568631274347008 0.0560068833899807 1 1
-0.00299772913605618 -0.00304758198470968 1 1
0.0530922301010179 0.0528027581844934 1 1
0.0269899024047414 0.0267781152426699 1 1
0.0171252388325717 0.0168103583373903 1 1
0.0219813507229177 0.0219502011147855 1 1
-0.130665289372207 -0.128873966777781 1 1
0.126103627252981 0.1252432124764 1 1
-0.0481165163567345 -0.0474932144012974 1 1
0.0676958850956711 0.0668618158531739 1 1
0.0867371729190539 0.086209068561192 1 1
0.0892808863304555 0.0883250659931917 1 1
0.00617115767515876 0.00607536083054109 1 1
0.00811277656045977 0.00776686083015395 1 1
-0.0752493629115858 -0.0740664713376922 1 1
0.0241632774096469 0.0243494799915551 1 1
-0.0655841573989192 -0.0646692486959073 1 1
-0.00750553533546818 -0.00709686202703512 1 1
-0.0200489228993687 -0.0200420033375274 1 1
-0.0546257857074326 -0.0542006731910086 1 1
0.0036932259223589 0.00329933123126266 1 1
-0.033341659655814 -0.0329675803288273 1 1
-0.0518139385142332 -0.0512166348492774 1 1
0.0257216685202451 0.0253078044155713 1 1
-0.0706520658606971 -0.0695562687797295 1 1
-0.0230285009608535 -0.0231471047415802 1 1
0.0163434345039286 0.0168304605081117 1 1
0.0388872042151232 0.0383887015563555 1 1
0.00362131402859696 0.00360537167974439 1 1
0.0779799216093886 0.0771393404399652 1 1
-0.0275441519731369 -0.0271335920272711 1 1
-0.0373201241408946 -0.0367798065820374 1 1
-0.00809844482798166 -0.00885133264053545 1 1
-0.12167568584738 -0.120147498977371 0 0
-0.0571478755460457 -0.0564944578181243 1 1
-0.00269844987449703 -0.00250714725346543 1 1
-0.0735837585373896 -0.0728413610231208 1 1
0.0385096174934732 0.0378925289564303 1 1
-0.00268048535008702 -0.00237553089197487 1 1
-0.0395994219901962 -0.0396243479612272 1 1
-0.0120033118678903 -0.0116363614680529 1 1
-0.0727592138853927 -0.0718453574701493 1 1
0.0174196391431354 0.0173971247730086 1 1
-0.0156817784349501 -0.0160394142769496 1 1
-0.0244766467806946 -0.0239771754060012 1 1
0.195191135979387 0.193396445943164 0 0
0.00128875001142257 0.00138521353309555 1 1
0.057422236680398 0.0567991525101433 1 1
0.0296262005604449 0.029225920818235 1 1
-0.0803949505782163 -0.0795727361768563 1 1
-0.0675453382882113 -0.0669819674801621 1 1
0.0860563148254555 0.0847952436330675 1 1
0.0369364715466205 0.036548319368465 1 1
-0.03667078567069 -0.0364365487041736 1 1
-0.0366701633222954 -0.0361265231533815 1 1
-0.061538237776743 -0.0605194561339628 1 1
-0.027074989968445 -0.0265571282744426 1 1
-0.173792034230248 -0.171535612423695 1 1
-0.0915341253211391 -0.0904608189495514 1 1
-0.0191085803752429 -0.0193637190684192 1 1
-0.124310049189531 -0.123405235647452 0 0
-0.0908146811981322 -0.0894000709085988 1 1
-0.0713490084108254 -0.0702844325372225 1 1
-0.0477108970022972 -0.0467662475798956 1 1
-0.00818095718704073 -0.00779049659058686 1 1
0.00489355860725576 0.00477986570975625 1 1
-0.0474441602996377 -0.0469506626655806 1 1
0.025240910394128 0.0250094209150072 1 1
0.0373188708970124 0.0371200215517137 1 1
-0.1130754219005 -0.111730212023325 1 1
-0.00678553728204187 -0.00683127111719285 1 1
0.00592499739810017 0.00591409664996369 1 1
-0.0572502076425585 -0.0567446112367753 1 1
-0.00204007055591703 -0.00196622459231423 1 1
0.0550081882697085 0.0544799678691636 1 1
0.0116520378387197 0.0120064162138718 1 1
-0.0677778242469569 -0.0674175552413523 1 1
-0.116290025669196 -0.115176083992321 1 1
-0.0379173386738615 -0.0371888307314728 1 1
0.0646327346826829 0.0647171477752411 1 1
-0.00764436206104316 -0.00705506556662962 1 1
0.137005780089689 0.135692300219163 0 0
0.0621958836686843 0.0615032392415394 1 1
0.0678514730958734 0.0671700835041109 1 1
-0.0661303093767444 -0.0658746653978878 1 1
-0.0260532564958613 -0.0260928231173431 1 1
0.0595502899125429 0.0592174522010953 1 1
0.0116556201749955 0.0117813475935119 1 1
-0.00314664002026394 -0.00345210881740927 1 1
0.043289143898855 0.042864328121227 1 1
0.0162393540515361 0.0158190328377629 1 1
0.0184663534017773 0.0180478009793237 1 1
0.0976579910079776 0.0966944804105557 1 1
0.157833439971465 0.156190749356449 0 0
0.0709913541300082 0.0704238346518045 1 1
-0.0078364649242673 -0.0074563057242688 1 1
-0.0457729667021131 -0.0452646289618901 1 1
0.037047343467654 0.0365678954176439 1 1
-0.0570559861160424 -0.05657661434596 1 1
-0.0238635419614276 -0.0236050298874845 1 1
0.0246165801417457 0.0242848928363437 1 1
0.122767767502543 0.122014942955421 1 1
-0.0969775844278012 -0.0959872732802213 1 1
-0.00914799567822002 -0.00885314716764423 1 1
-0.0552752029187226 -0.0543501034381606 1 1
0.0547254190588829 0.054353566432563 1 1
-0.0116862272383347 -0.0119955957239436 1 1
-0.0190317141193069 -0.0188142526096814 1 1
0.0583054969006971 0.0576217302953878 1 1
-0.0750523979062569 -0.0738783379774702 1 1
-0.0911571986149611 -0.0901585551739071 1 1
-0.0559117047843403 -0.0550814785374045 1 1
-0.076907067193863 -0.0764872798531179 1 1
-0.0728750351419085 -0.0721232813434764 1 1
-0.103914242582268 -0.103303598664803 1 1
-0.000262639788398556 -0.00014904887858721 1 1
-0.0313115220864158 -0.0307861527573305 1 1
0.132276730253864 0.131001784846093 0 0
-0.0583009304592903 -0.0579390504379762 1 1
-0.0421793607446466 -0.0415957768570209 1 1
-0.0876010560921224 -0.0865371329526145 1 1
0.0382175417465551 0.0380279101817809 1 1
-0.0297669353247562 -0.0295558803410343 1 1
0.0152565510711992 0.015106671831935 1 1
0.0104128574480955 0.0102635133108128 1 1
-0.023537889980415 -0.0239111310649076 1 1
-0.0466491917865191 -0.0457408081471926 1 1
0.0383335343041531 0.038214093691553 1 1
0.0716983424228622 0.0707633902786239 1 1
-0.0516188392911576 -0.051175216506229 1 1
0.0254544476592895 0.025381591839611 1 1
0.12768040348415 0.12642261821743 1 1
-0.0928101294956899 -0.0919906654094878 1 1
-0.0953289114546459 -0.0937125318944216 1 1
0.0356084163084994 0.0348269011213584 1 1
0.00801045944232424 0.00779474168598069 1 1
-0.00494703111121911 -0.00489868731698378 1 1
0.0674443661839909 0.0666234124366598 1 1
-0.0921804155670644 -0.0909336054602484 1 1
0.0605881522365609 0.0602011177480046 1 1
-0.0676671936196052 -0.0668829644567495 1 1
0.0819263372225666 0.0807682919168822 1 1
0.0149883510930502 0.0144613788404168 1 1
0.0486195749407988 0.0483401332714807 1 1
0.00077185273308027 0.00102833755639617 1 1
0.0393121192868605 0.0388810609173303 1 1
0.0206952903835402 0.0202123817171487 1 1
0.167917350606358 0.166377866788895 0 0
0.0196578946805942 0.01933420966664 1 1
-0.0821697583906648 -0.081185575439969 1 1
-0.0168416166511628 -0.0164235239419666 1 1
-0.0155987493310172 -0.0154699871220781 1 1
-0.163766362603563 -0.161782267219454 0 0
0.0620514884963997 0.0609159373463003 1 1
-0.0373469886330282 -0.0370604029472203 1 1
-0.0442576320665098 -0.0437098039647019 1 1
-0.00524543490282297 -0.00583911002378274 1 1
-0.0233866462764543 -0.0232260467373455 1 1
0.0448740715366547 0.0446743794595492 1 1
0.0531854404298765 0.0526369627486279 1 1
-0.119489183805197 -0.118653786297497 1 1
0.0505334804738461 0.0501952295477549 1 1
-0.0210139946698536 -0.0208549688903498 1 1
-0.107915088656778 -0.106989060535544 1 1
-0.02572037295748 -0.0257885138627781 1 1
-0.0034816158259147 -0.00336671907958051 1 1
0.0433308229971588 0.0425818702190881 1 1
-0.0769376035017174 -0.0761999834196802 1 1
-0.0040721413432701 -0.00436210844882009 1 1
-0.121604365243794 -0.120272694067839 1 1
-0.0715145794496902 -0.0707505739718864 1 1
0.0408934750283515 0.0404885655366859 1 1
-0.07542801665701 -0.0748029804964013 1 1
0.0169079518059199 0.0168893674333924 1 1
0.0214002770374986 0.0213576845008673 1 1
-0.0690532082757275 -0.068299489149977 1 1
0.103600264204495 0.102460915498278 1 1
0.0638697068521832 0.0631714813633688 1 1
0.0300540658633077 0.0294126294192654 1 1
-0.0582579587510718 -0.0577643982186161 1 1
-0.0768413395923822 -0.0753202856697651 1 1
0.050387748719313 0.0498377428408731 1 1
0.130658654706941 0.129480796493031 0 0
-0.0655978940108688 -0.0648025215498279 1 1
-0.128539473520758 -0.127243873991513 1 1
-0.0770563589299906 -0.0762520759220796 1 1
-0.0404254046187021 -0.0403005842953538 1 1
-0.0150595924042772 -0.0148447412202063 1 1
0.0106440237994038 0.0103481659692945 1 1
0.0951064122017768 0.0940075339806611 1 1
0.0179530227607552 0.0175977073837978 1 1
0.0434394238473778 0.0431573007119918 1 1
0.031103684952801 0.0301942717349793 1 1
-0.0741357503918051 -0.0735268397840117 1 1
0.0668586555556681 0.0657417371737511 1 1
-0.0197707511101174 -0.0197304567342121 1 1
-0.0328620832020823 -0.0326068150981346 1 1
0.078426806477422 0.0778356086325996 1 1
-0.0537239915970012 -0.0531703367176368 1 1
-0.0934100713014762 -0.0924728751126821 1 1
0.0878380390376614 0.0868362575949381 1 1
-0.109901698253087 -0.108438949382359 1 1
0.0464095754460383 0.0460549956626576 1 1
-0.045203610488863 -0.044669059535651 1 1
0.00567622651051996 0.00556598172982586 1 1
-0.0249041925277958 -0.0242234930837486 1 1
0.0267952218636108 0.0269337793667269 1 1
-0.0316246448650574 -0.031826943198683 1 1
0.0714715099406988 0.0709015680253879 1 1
0.00998014637377608 0.0095559468696575 1 1
-0.00780734148816973 -0.00758103294116251 1 1
-0.0561489715052864 -0.05560369200958 1 1
0.0735192106423843 0.0726563399083359 1 1
-0.0770419302749312 -0.0762472364865822 1 1
-0.0346513613099325 -0.0344167142849099 1 1
0.0256977341247438 0.025687704845202 1 1
0.0980203481650837 0.0971246772793912 1 1
-0.0656974714780633 -0.0653415757881045 1 1
0.0247038278193605 0.0243658725414619 1 1
-0.00284825335154811 -0.00297097407922656 1 1
0.0237196464968118 0.0238252412786002 1 1
-0.0500779095045337 -0.0496557641619588 1 1
-0.0402955510691174 -0.040101014337002 1 1
-0.00265924961936255 -0.00256643241837397 1 1
0.0391042506798164 0.0385494231663055 1 1
-0.025034031899851 -0.0251537747007508 1 1
0.0105057813023711 0.0101021719789923 1 1
-0.0704085673759249 -0.0694802807604583 1 1
-0.0892359871866228 -0.0887661089567546 1 1
-0.136718296745892 -0.135108787149748 1 1
-0.0233388352449437 -0.0231339480723789 1 1
0.11411781472412 0.11298666230757 1 1
-0.0598598256689853 -0.0586384156083218 1 1
-0.069475488452613 -0.0691956218870295 1 1
-0.0107606991950784 -0.0105018710992587 1 1
0.00604782819902114 0.00577884092417743 1 1
0.0258793953697289 0.0259487242485908 1 1
-0.00720354548881728 -0.00696594063495309 1 1
-0.0898774578979167 -0.0893718087876236 1 1
-0.0252825652061416 -0.0250804681609618 1 1
-0.0729582995816953 -0.0718572911670256 1 1
0.073229529066218 0.0722793073972296 1 1
0.0553109539931858 0.0546879013682756 1 1
0.0449706760025893 0.0439569113897678 1 1
0.0226763843853535 0.0220749711254431 1 1
-0.0626189449568301 -0.0617526527823894 1 1
0.0363872663725507 0.0360961823291556 1 1
-0.0444850080426454 -0.0440716083380619 1 1
-0.0564214609187194 -0.0555984585806062 1 1
-0.00987909361615599 -0.00964879523647594 1 1
-0.0116670664109241 -0.0113693408008535 1 1
-0.121953750783447 -0.12099862591871 1 1
0.149916048428734 0.148557912029101 1 1
-0.185850573280949 -0.183820234251009 0 0
0.0462926619605263 0.0460749805082142 1 1
0.0438917659289929 0.0436677113886698 1 1
0.0742623924058925 0.0737694202320795 1 1
-0.017961411714624 -0.0177874990562535 1 1
0.0163977061376667 0.0159051307753163 1 1
0.119812735025569 0.118073810041017 1 1
0.0115634735197624 0.0114426657929823 1 1
-0.00808290961708897 -0.00775310851505566 1 1
0.0675011492387435 0.0669280627073756 1 1
-0.0929612490527331 -0.0922013144748556 1 1
-0.0697215203246179 -0.0687685514245288 1 1
0.109877768707212 0.108625981175219 1 1
-0.0499758851313352 -0.0494367682515833 1 1
-0.0693337423983688 -0.0688351283035259 1 1
0.149012069117794 0.147525002169259 0 0
-0.0207697643327135 -0.0210155795043853 1 1
0.064039813330975 0.0640417224172452 1 1
0.0757202926938888 0.0752283859374727 1 1
0.0293927264365389 0.0289971790101446 1 1
0.0551689044565314 0.0546007687453392 1 1
0.0562764980676512 0.0553591518050834 1 1
0.00239607154205409 0.00222622269575412 1 1
0.033039006008504 0.0323225837216948 1 1
0.104667223042548 0.103560865879896 1 1
-0.023690897372949 -0.0234211394706877 1 1
0.000512550639841347 0.000710141481081963 1 1
0.0347164158084234 0.0345240075396571 1 1
0.0317511070743994 0.0316716494463188 1 1
0.0547881328367104 0.0544264748183634 1 1
-0.0325427217344991 -0.0321014772849003 1 1
-0.0412018858277819 -0.0407174612885564 1 1
-0.0301253419828038 -0.0297122364317947 1 1
-0.0428907673331769 -0.0424158372600943 1 1
-0.122396225079995 -0.121141136650329 1 1
-0.0483663142153686 -0.0480462103143593 1 1
-0.115810932821098 -0.114887070742565 1 1
-0.0598285001177193 -0.0591787801268838 1 1
0.0611912044468832 0.0610881818380559 1 1
0.0321398699338867 0.0322120326711841 1 1
-0.00803245798718128 -0.00780329563836759 1 1
0.0377073181301483 0.0373433107853523 1 1
-3.27306582963538e-05 8.35106509610116e-05 1 1
-0.00885328961929313 -0.00843658679131297 1 1
0.0185369707712171 0.018002992810625 1 1
0.0446097336342431 0.0442993516784557 1 1
0.0448539421703254 0.0438595429416283 1 1
-0.162254772406999 -0.160204284544287 0 0
-0.00149452810849642 -0.000923158745560409 1 1
0.0454702233197117 0.0451224620339686 1 1
-0.0096451298254987 -0.00908531767344326 1 1
-0.00310562250497808 -0.00334593706903129 1 1
-0.0345456992037245 -0.0339605301511552 1 1
0.0100924015773832 0.0101752684599253 1 1
-0.0743156552635012 -0.0735076057415234 1 1
0.0379129960286723 0.0372625679524324 1 1
0.0241606482243094 0.024505452856763 1 1
-0.0253886637630982 -0.0249325721341649 1 1
0.0436975819286218 0.0431207805264134 1 1
-0.0153195343914961 -0.0149756324959384 1 1
0.0219594879056032 0.0211028893097913 1 1
-0.176572112319488 -0.175085523762143 0 0
-0.0499694908393059 -0.0493932433335234 1 1
0.0764950280107887 0.0754709944222081 1 1
0.0841925359887762 0.0835716335022625 1 1
0.00677227993042182 0.0070331102274139 1 1
-0.0880537034589104 -0.0870840688902536 1 1
-0.00236433577173861 -0.00222588625979385 1 1
0.10181509424818 0.100766606967949 1 1
0.0984890773818548 0.0980052828973316 1 1
-0.0029561913558147 -0.00296924277006524 1 1
-0.0286369579185627 -0.0283697335249322 1 1
-0.0304043165436666 -0.029784462038422 1 1
-0.0534003762040557 -0.0529473186866723 1 1
-0.039233808089905 -0.039251471043609 1 1
0.0582379717168054 0.0575339805497435 1 1
0.197258085960959 0.195331169742272 0 0
-0.0458962497457618 -0.0450926489654008 1 1
-0.0349369728285964 -0.0348534740221328 1 1
-0.00352952384134276 -0.00368037934890592 1 1
-0.0739187448088272 -0.0734255965913005 1 1
-0.088977569957831 -0.087442788768698 1 1
-0.0230158077146724 -0.0227240437250396 1 1
-0.0235654754290226 -0.0226727654978922 1 1
0.0750260783465645 0.0744218415691285 1 1
0.11410219879844 0.112857915008663 0 0
-0.118260501256115 -0.117336382706035 0 0
-0.0161172171106784 -0.0160200415731813 1 1
-0.0387817052753428 -0.0383285004055254 1 1
0.010342541292525 0.00999465852732689 1 1
0.0083590283148089 0.00820769489365021 1 1
0.0221806764986159 0.021844840093908 1 1
0.0906416424922765 0.0900698358174822 1 1
0.073184514933549 0.0722577684215943 1 1
-0.053358613041148 -0.05235106182835 1 1
0.0697351712007053 0.0693448547598134 1 1
-0.054876986227927 -0.0545619648105705 1 1
0.0652486115874607 0.0644437234770648 1 1
0.123077069491997 0.121887422983587 1 1
0.00335495405820335 0.00314637869473724 1 1
-0.0897218311280348 -0.0885922216738249 1 1
0.0479751379470326 0.0477878197002787 1 1
0.0599715745223668 0.0590640923977478 1 1
0.0108651314679981 0.01047593469248 1 1
0.122006191720518 0.121139735502051 1 1
-0.0556325261188031 -0.0549717971277394 1 1
0.099072118538778 0.0981099064058651 1 1
0.0640507648218017 0.0630757083112853 1 1
0.075650211688212 0.0747688772616216 1 1
-0.0365310371760821 -0.0366694449293377 1 1
-0.0680362238347792 -0.0672153900868479 1 1
0.0708743161178745 0.0707885750285622 1 1
0.121856875134204 0.12042253812243 0 0
0.080186896634879 0.0795340755275603 1 1
-0.0106308929955274 -0.010629498343551 1 1
-0.0232896831364231 -0.0231576634129728 1 1
-0.00716857376320664 -0.00746062721599617 1 1
0.066107810360146 0.0653323738705622 1 1
0.0140825643382489 0.0139223509328508 1 1
0.0577729180785365 0.057220861856483 1 1
0.140759711917553 0.139394929070806 0 0
0.0402469640367687 0.0403438489799654 1 1
0.0485158121684075 0.0482502681681284 1 1
-0.0377227135147017 -0.0377035805758163 1 1
0.0372039342831136 0.0368791549483663 1 1
-0.0273638770600695 -0.0268019319886929 1 1
0.0813689956025847 0.0811382136787255 1 1
0.0482461653855027 0.0476794765343564 1 1
-0.154820034954882 -0.153340694846528 1 1
-0.00445673699571975 -0.00451048926412497 1 1
0.0822833067118469 0.081363446859806 1 1
-0.0192014528851986 -0.01926078665364 1 1
-0.036236671858455 -0.0356883409470956 1 1
-0.0232057254946823 -0.0234348226661466 1 1
0.0104300160486537 0.0106288108310575 1 1
-0.190627558674501 -0.189184561266014 0 0
-0.139786167950228 -0.138573335535074 1 1
0.00722795616606002 0.00689772381014091 1 1
0.0250408179092579 0.0252971477541028 1 1
-0.244804945579209 -0.242343931121014 0 0
-0.0254692806440273 -0.0253146444700776 1 1
0.0976523049785988 0.0967988616265471 1 1
0.0373027814431878 0.0372423900852746 1 1
0.000226334857493205 0.00024273212455255 1 1
-0.0604507184126564 -0.0598619489921549 1 1
-0.0382459837438224 -0.0376599198283996 1 1
0.0446391890929764 0.0442231383315373 1 1
-0.0236869165986756 -0.0234760271844807 1 1
-0.0602514266677817 -0.0598356966618058 1 1
0.0640518503170261 0.0631877003632027 1 1
-0.00482755969837963 -0.005016207701985 1 1
-0.0773309749086121 -0.0759485906160575 1 1
-0.0396612533715343 -0.0393862066068261 1 1
-0.0199810236592948 -0.0198752504229257 1 1
0.00930045226085515 0.00917460067446695 1 1
-0.0569316788488743 -0.0562015793658345 1 1
-0.0226489778653063 -0.0224854983406811 1 1
-0.00921762532706796 -0.00913872931024687 1 1
0.1268578666028 0.125805531409751 1 1
0.0529041447479143 0.0525907386526036 1 1
0.0211648588567325 0.0207018781092381 1 1
-0.0389801920369648 -0.0386775002070682 1 1
0.00126300004772952 0.00109708280777929 1 1
-0.0232248236482387 -0.0229491275030031 1 1
-0.0698827623716071 -0.0691374575265694 1 1
0.10620361940216 0.104559457943575 1 1
-0.0129243276293595 -0.0129247371372157 1 1
0.00873258331652011 0.00843447395173358 1 1
0.020707708649345 0.0206996830901772 1 1
0.0977737059540973 0.0966329831937234 1 1
-0.0547066134967101 -0.0540132757699422 1 1
0.00560301920339237 0.00528118103135425 1 1
0.0317519614095819 0.0314311136424026 1 1
0.0380533430163931 0.0374526515808875 1 1
0.0794301376854683 0.0790680861083878 1 1
-0.0393803052903479 -0.0390057711840013 1 1
-0.0365739204691667 -0.0360821771497406 1 1
-0.0310513595546469 -0.0307843370611451 1 1
-0.144708597070629 -0.143323371169881 1 1
0.0425400607899061 0.0420498327330618 1 1
0.033203455708272 0.0327480601192031 1 1
0.142034766402617 0.140515200278073 0 0
-0.124418631119145 -0.123016486277278 1 1
0.0647061020798377 0.0639626930597057 1 1
0.0100206371490915 0.0096071297345796 1 1
0.0853726737418907 0.0848915665686098 1 1
0.0980845402415553 0.0969271782405359 1 1
0.101187804834867 0.100339029022068 1 1
0.0199603882246442 0.0199738107842157 1 1
0.0776906484641907 0.0771391356163209 1 1
0.171403169904449 0.169263271548741 0 0
-0.0065741215044235 -0.00679828767597545 1 1
0.0463763454281955 0.0458562879908264 1 1
-0.0572078044156936 -0.0564638244887053 1 1
-0.0508533782714072 -0.0504832649157039 1 1
0.0646775462918966 0.0640946566852336 1 1
-0.0602710180134676 -0.0595235014481349 1 1
0.0200652825191904 0.0202483243779371 1 1
-0.0559839752507112 -0.055407142671667 1 1
-0.0941394666637141 -0.0932907833341446 1 1
-0.0482952945523071 -0.0478663217524799 1 1
0.0134522458436788 0.0132688303281646 1 1
-0.0557189757603917 -0.0549119923865445 1 1
0.0327854570641849 0.0322680807343176 1 1
0.0228577075752503 0.0222379111667019 1 1
0.0719535560411684 0.0706578094823174 1 1
-0.161760220812227 -0.159801333074716 1 1
0.00819875380934826 0.00828903805807075 1 1
0.0463928237966856 0.0462567544539217 1 1
0.0124253030769613 0.0126120463023285 1 1
-0.0643413138177312 -0.0637491024090506 1 1
0.028598560175282 0.028521672012261 1 1
-0.167358425785017 -0.165795959970033 0 0
0.0355449423880728 0.0352538836263772 1 1
-0.0632174734963863 -0.0618861377172452 1 1
0.05044081400353 0.0499013997874488 1 1
0.122584560977858 0.121494332173739 1 1
0.0562945793211807 0.0557713397117323 1 1
-0.100125638043479 -0.0987039341055867 1 1
-0.0869621304038646 -0.0857849033399338 1 1
-0.0145570409077097 -0.0150917650635939 1 1
-0.0220275481311988 -0.0216887557496163 1 1
-0.0314927386649211 -0.0310801862703846 1 1
0.0448873627840858 0.044146462146341 1 1
-0.11509222426088 -0.114082603844593 1 1
-0.187064432308275 -0.185134912046924 0 0
-0.00604714261431808 -0.00570143846509032 1 1
-0.0312892451868825 -0.0310499610290841 1 1
-0.110481708283386 -0.109069170514469 1 1
0.0782262819694231 0.0776226696790418 1 1
-0.0576109698659041 -0.057273754430559 1 1
0.0489826641352893 0.0484352074866268 1 1
0.079778397236697 0.078903077020138 1 1
-0.0891331182360516 -0.0882254006806196 1 1
-0.050165684032057 -0.0500310985023504 1 1
0.0331007305764289 0.0327109687661971 1 1
-0.0301808743644088 -0.0296601157984243 1 1
0.14289579629048 0.14163151540187 0 0
-0.134766290694244 -0.133465538132618 0 0
0.0294038096997368 0.0291574571121336 1 1
-0.0994850516215088 -0.098874364564073 1 1
-0.0867208353862326 -0.0854762300581903 1 1
0.0428024062462898 0.0421315047437017 1 1
0.0760219499771937 0.0752857924025693 1 1
-0.1140933397458 -0.112601076888856 1 1
-0.00507093371273228 -0.00523220064564713 1 1
0.0401779183070374 0.0395867452516206 1 1
0.145033649820844 0.143774435541854 1 1
0.0784233638526302 0.0774973457850533 1 1
-0.0395740302936606 -0.039566658846596 1 1
-0.139591330507878 -0.138432200410892 0 0
-0.0792810419895002 -0.0781910632116173 1 1
0.0183038188447645 0.0181663390040062 1 1
-0.0372166366464863 -0.0368061414874431 1 1
-0.129352048127496 -0.128099625163337 1 1
0.0464720272136562 0.0459353300254121 1 1
0.120476701711003 0.119407573839767 1 1
0.115299195491304 0.114300922183209 1 1
0.000728303681146659 0.00114326521568156 1 1
-0.034497498271589 -0.0341292430699512 1 1
-0.0648563357699326 -0.0643542131777029 1 1
-0.079878284446775 -0.0791176550327587 1 1
-0.0525781009561211 -0.0522813372180983 1 1
0.000359538800017819 0.000411919838063979 1 1
0.0609121288212072 0.0603100238039954 1 1
0.120818047468381 0.11948051623331 1 1
0.0149688813650506 0.0142999380771234 1 1
0.0828443370910493 0.0816702440669334 1 1
-0.0797647888320166 -0.0792241811882501 1 1
-0.042695068945798 -0.0424499472215962 1 1
-0.131917115836411 -0.130401496959448 0 0
-0.0273653986701695 -0.02715284981648 1 1
0.015830076760156 0.0150434154810088 1 1
0.0216397824393629 0.0215029692308067 1 1
0.0389382019288519 0.0384839747726381 1 1
-0.0226483841943953 -0.0229072616873471 1 1
0.0208013895586652 0.0205816896894309 1 1
0.128508349436408 0.127292445244296 0 0
0.0634419473528211 0.0629910710053967 1 1
-0.0721705863534313 -0.0713165886681983 1 1
0.0553151830335269 0.0546589407330038 1 1
-0.076440328813526 -0.0759154360674162 1 1
-0.0983851939717207 -0.0969606739691632 1 1
-0.0634127123509994 -0.0632042833943305 1 1
0.0772085607448451 0.0764442979898432 1 1
-0.00163969584264644 -0.00145668275577792 1 1
0.00215054499730296 0.00223048530222282 1 1
-0.0322133137577962 -0.0321337697999213 1 1
0.141218155820681 0.139956483123994 0 0
0.104397889812215 0.103900404536902 1 1
0.0298020318798618 0.0294971948858567 1 1
0.0180173467694608 0.0171972052756452 1 1
0.0286516202132314 0.028330650155998 1 1
-0.0559000238933653 -0.055455474633252 1 1
0.00888497284795804 0.00881091904526467 1 1
-0.0307954186768567 -0.0309094911280636 1 1
0.0016534043997286 0.00156395911154996 1 1
-0.111738605972925 -0.110495121815418 0 0
0.0356061141145407 0.0353007282644794 1 1
0.0745478430457334 0.0732856877662921 1 1
0.0327810465146686 0.0324423931628058 1 1
0.0128611749986278 0.0125622162462275 1 1
0.00567276407005603 0.00559611820243244 1 1
0.11726088283234 0.116519620895499 1 1
-0.0673802153422463 -0.0663153690737132 1 1
0.0930884904378559 0.0915529224365917 1 1
0.0325303921672455 0.0323612121780637 1 1
0.0681855922128362 0.0680007971024741 1 1
-0.141298539490576 -0.139983585045534 0 0
0.0139351625594292 0.0138246551905834 1 1
-0.0871900611015471 -0.0864327142812465 1 1
-0.0155376683542127 -0.0157787704879808 1 1
0.0394779113043674 0.0390907470262865 1 1
-0.153941095325014 -0.152605260687423 0 0
0.135175660959082 0.13384089602879 0 0
-0.0265062989168529 -0.0262928591050297 1 1
0.0554476744543584 0.0548747486727689 1 1
-0.0201854491814793 -0.0201651134479047 1 1
0.11581430025071 0.114538223710259 1 1
0.0718175738682071 0.0706443683117071 1 1
0.0113140805102268 0.0113663084437647 1 1
0.000580106994480642 0.000576811146128699 1 1
0.0154742388619735 0.0148829643916006 1 1
-0.00859236625664772 -0.00804068456319902 1 1
-0.151974016530642 -0.150484978587846 0 0
0.248069504646764 0.245332658826781 0 0
0.023844298394989 0.0232957908122264 1 1
0.0849525794432214 0.0841666880240463 1 1
0.0868749992129455 0.0858930924591343 1 1
0.0925861480901147 0.0913635191204632 1 1
-0.0993797004719018 -0.0979361931449427 1 1
-0.0297034528072089 -0.0293481555962053 1 1
-0.111753207849252 -0.110638411947198 1 1
-0.126009095337289 -0.124875117084814 0 0
0.0537720946415268 0.0532942692950744 1 1
-0.153110201272388 -0.151300727654569 1 1
-0.0838791779968379 -0.0829983534775182 1 1
-0.149192224088215 -0.147376959271939 0 0
-0.00842981269995348 -0.00894498493775667 1 1
0.0672108936582309 0.0667344070431031 1 1
0.0215529325999498 0.021557705941215 1 1
-0.0527368314780648 -0.0524966738047638 1 1
0.038524615296301 0.0380492329063429 1 1
-0.0613981648855536 -0.0606112598467203 1 1
-0.0647296895931033 -0.0637613432731417 1 1
-0.0404228483052105 -0.0395678302374433 1 1
0.0953038320641984 0.0947120067094247 1 1
-0.0657673993830287 -0.0647582749718901 1 1
0.0564804466115827 0.0558965722061013 1 1
-0.119202874050459 -0.118167078804339 0 0
0.127312759132091 0.125885261383909 1 1
0.0774380324882766 0.0767517280698479 1 1
0.132215669736434 0.131051329100027 0 0
0.0622760401566327 0.061824481478422 1 1
-0.0406057445824313 -0.0403375175311217 1 1
0.0393621594417001 0.0390736457818077 1 1
-0.0883513785261067 -0.0874063540552905 1 1
-0.00222657578051224 -0.00245381812047315 1 1
-0.0678250589443014 -0.067656135838679 1 1
-0.00645383480147982 -0.00600847044054251 1 1
0.079401296325168 0.078553970339368 1 1
-0.0783101640013047 -0.0774598273686317 1 1
-0.0740638772471058 -0.0733312241987995 1 1
0.0388397283222222 0.038822643748917 1 1
0.0617186327611182 0.0612528191953504 1 1
-0.0608313694359943 -0.0606424950127663 1 1
0.0571293763479575 0.0564522996854235 1 1
-0.0364886326855998 -0.0360012351337567 1 1
0.0269341293952557 0.0268539790133002 1 1
-0.0227734184904063 -0.0224261156026647 1 1
0.0241113482859176 0.0240921006636491 1 1
-0.0674320558404731 -0.0669151173671066 1 1
0.000704609939634821 0.000759134289205524 1 1
0.0562559366538714 0.0557105010705398 1 1
-0.111172666861199 -0.110254510040265 1 1
0.0285949556459277 0.0287058157899554 1 1
0.0633404063158577 0.0629358540053191 1 1
-0.0727732011225921 -0.0716044655874485 1 1
-0.0633961921778571 -0.0627631110249882 1 1
-0.0551915200616967 -0.0549577636319055 1 1
-0.0537816822485284 -0.0534978362400871 1 1
-0.0939997517887218 -0.0928471302159641 1 1
0.0259745388847344 0.0258238727617379 1 1
-0.0871596854905959 -0.0859277677699837 1 1
-0.0206493442285812 -0.0209666038767754 1 1
-0.0544801656936549 -0.0537192074835089 1 1
0.0193653231379307 0.0195347679577623 1 1
-0.0839721340161146 -0.082884834654199 1 1
0.003541920787422 0.00353978788544988 1 1
0.0177017372578534 0.017279606161436 1 1
0.0313907723161792 0.0314257014255294 1 1
0.0214663120825948 0.0213148262928262 1 1
0.0631289164781408 0.0623905131620146 1 1
-0.0539354120014445 -0.0535201262582768 1 1
-0.0451130162428606 -0.0451205899083719 1 1
-0.0503366077441813 -0.0497707555847171 1 1
0.0460904794686817 0.0456354793706831 1 1
-0.133409218985336 -0.132297077184753 0 0
-0.0778939497353446 -0.0769022054181657 1 1
0.0436954659606148 0.0434933264615251 1 1
-0.0470087822625869 -0.04680900906617 1 1
0.102387496595533 0.101620891753479 1 1
-0.0326054328748143 -0.0323973049994288 1 1
0.0454497119531068 0.0450394033892299 1 1
0.00668725358752517 0.00656409067373772 1 1
-0.111626457147931 -0.110673080907159 1 1
0.122408364795396 0.121065094047191 1 1
0.00241205835468981 0.00259480217042213 1 1
0.0589565998942141 0.0578212333557887 1 1
-0.0581559361026154 -0.0575685590852353 1 1
0.0229582486235721 0.0223562325770301 1 1
0.0990513853127499 0.0979296536333363 1 1
-0.111637257474107 -0.110477210419314 1 1
0.0265396980823649 0.0267012316063017 1 1
-0.0112536437542027 -0.0110354655835294 1 1
-0.0930507596903032 -0.0918550150707572 1 1
-0.0232464243997441 -0.0232233157515161 1 1
-0.101041133535974 -0.0999665816143274 1 1
0.0870106361817643 0.0858797468311194 1 1
0.0685711533767991 0.0680513323574816 1 1
0.0837326726944077 0.0828406194475856 1 1
0.0774984083743275 0.0770875624124044 1 1
0.0621645261728092 0.0617556539801878 1 1
-0.0431519519844891 -0.0428157188228811 1 1
-0.0361091769549011 -0.0359232184210811 1 1
0.0157002819234493 0.0157104038341324 1 1
0.0585323539844836 0.0577506483802322 1 1
0.0780846178966851 0.0769628297567319 1 1
-0.0199155848363941 -0.0198321521526965 1 1
0.0437396452146271 0.0434515508671967 1 1
-0.0577862081179236 -0.0572011834132711 1 1
-0.0217517799511063 -0.0212264756259817 1 1
-0.0165715448417613 -0.0160882388581485 1 1
-0.0395258833601312 -0.038830276353433 1 1
0.066777704085983 0.0660243123093081 1 1
-0.00332221277767407 -0.00334246354864898 1 1
0.115647914100871 0.114668788620292 1 1
-0.094175060262906 -0.0934389393004292 1 1
0.0646252372154102 0.0637518758947898 1 1
0.0831885087199381 0.0822355314938576 1 1
0.0666092471335173 0.0660358839569848 1 1
0.0176839091606615 0.0171770195680454 1 1
0.0634367956547618 0.0628550838343888 1 1
-0.0717155812617404 -0.0701452664641196 1 1
-0.0801895881934317 -0.0795814882303039 1 1
-0.0199953498910683 -0.0197974571891885 1 1
-0.0390850112454838 -0.0386840959618182 1 1
-0.0922359908678717 -0.0909892190467759 1 1
-0.0824328497704613 -0.0818491306906104 1 1
0.0226182447829086 0.0222750098547599 1 1
0.11925545388269 0.117954158868145 1 1
0.00203689621945989 0.00208805334300329 1 1
-0.0545629865169011 -0.0544657238491908 1 1
0.0244737181307306 0.0241937136317223 1 1
-0.00773345330760769 -0.00741205898666184 1 1
-0.0459562635977186 -0.0456204706398846 1 1
0.00445701428956335 0.00421659540811302 1 1
0.0238961333326184 0.0241708695194094 1 1
-0.103308408951282 -0.102376620145967 1 1
0.0249600505306297 0.0242668265683798 1 1
0.0409553025640285 0.0400008458757805 1 1
-0.0510283953453817 -0.0507279481864697 1 1
-0.00828621420282036 -0.00804925181929395 1 1
-0.0166186828332667 -0.0160151384198162 1 1
-0.0273958239663903 -0.0273900688928885 1 1
0.0358901600867447 0.0357433904651449 1 1
0.0637877052019298 0.0636239867450573 1 1
0.0482601569810276 0.0476840155907637 1 1
0.0590271634065185 0.0581179816007189 1 1
0.00478554323964801 0.00484853733508715 1 1
0.0765194578549799 0.0762032694036249 1 1
-0.068842427848539 -0.0682227115469402 1 1
-0.0451093107933628 -0.0448530740309291 1 1
0.0736521508168241 0.0730432847648373 1 1
0.0583825329506124 0.0573380754958079 1 1
-0.0611213773523315 -0.060282380080413 1 1
0.0254477348890361 0.025195899582391 1 1
-0.0781861510791247 -0.0769328089471266 1 1
-0.0256968560088235 -0.0253065792049311 1 1
0.0202763601331422 0.0201506411940191 1 1
0.075863086618986 0.0750476465350423 1 1
0.0564727536500158 0.056114908286898 1 1
-0.0898223913443602 -0.0890997878784383 1 1
-0.00552287039535727 -0.00495581204624835 1 1
-0.0781921084276086 -0.0773556811020508 1 1
-0.0725241584909789 -0.0716434964189346 1 1
-0.0965445629123569 -0.0956579758434295 1 1
-0.119608217751692 -0.118390819402934 0 0
-0.117236458282932 -0.116198192789292 1 1
0.055689222125843 0.0548475413205451 1 1
-0.0670217778304333 -0.0660354214257547 1 1
-0.0303512820770778 -0.0296657156424676 1 1
0.0111796719656739 0.0109047020013518 1 1
0.0801737993868244 0.0793345947623306 1 1
-0.136638450981461 -0.135343894339357 1 1
0.0162497947049241 0.0164425926640375 1 1
-0.0418106877031743 -0.0417877659363719 1 1
-0.0452334762700695 -0.0444888881328924 1 1
-0.0317176130669329 -0.0312218460045349 1 1
-0.100337551263411 -0.0993032641264059 1 1
0.0650182622144905 0.0637104768924604 1 1
-0.0983639977799418 -0.0972542741371331 1 1
0.0300055016714533 0.029635736667596 1 1
0.00356508142984794 0.00360477670721947 1 1
-0.142283406606924 -0.140524287931531 1 1
-0.00798516350109783 -0.00803985033562543 1 1
-0.0636057189253382 -0.0634016162088707 1 1
0.13098133338014 0.129931820020903 0 0
0.0293617299696391 0.0288014425752935 1 1
0.0727218076215324 0.0722451965610063 1 1
-0.00180965872548312 -0.00208279746186867 1 1
0.0461610431214372 0.0459304768957524 1 1
-0.0773407604384119 -0.0771056914880925 1 1
0.040893638054931 0.0399771354551271 1 1
0.0440477282217807 0.043299817547782 1 1
-0.0523938880836187 -0.0521510566468978 1 1
-0.0461061484598964 -0.0460457553103142 1 1
0.0468018999385397 0.0458462759679423 1 1
0.0392982027899245 0.0386560983801209 1 1
-0.093999991089182 -0.0933912617466502 1 1
-0.0189862400114153 -0.0187251643073965 1 1
-0.0722416868691272 -0.0713114680692057 1 1
-0.105046157041346 -0.103946169726748 1 1
0.0276874536624758 0.0276348983628375 1 1
0.0556536600957969 0.0550079007895183 1 1
-0.129079259766585 -0.127452906538115 0 0
-0.0233081357119885 -0.0230543052841357 1 1
0.0108683853232045 0.0107979906225163 1 1
-0.0403357708120554 -0.0399796611686049 1 1
0.125802591360337 0.124663815385434 1 1
0.0342484415805994 0.0339782184240403 1 1
-0.0883474831429225 -0.0875538602590779 1 1
-0.0212230214484003 -0.02106593781285 1 1
0.0365138202424132 0.0358320950812889 1 1
-0.12274963629018 -0.121444057779151 1 1
0.0562637426792486 0.0561297465725598 1 1
-0.121449247375368 -0.12067481419285 1 1
0.0992700677316355 0.098430362703049 1 1
0.0146552685912329 0.0147587284983608 1 1
0.0532255058533397 0.0525640146417881 1 1
-0.126690678299617 -0.125654357276093 1 1
-0.110247185825503 -0.108886123455223 1 1
0.0483528889168951 0.0481767171988902 1 1
-0.00203592071371455 -0.00196977125230229 1 1
0.00996778457898883 0.0102128299702686 1 1
-0.0404202462395096 -0.0402673514863225 1 1
-0.0126508496103573 -0.0127331392204233 1 1
0.0256172013920373 0.0248889326430551 1 1
0.0386595839368152 0.0385167831668399 1 1
0.0436058772077636 0.0431222032848503 1 1
-0.0693553776434763 -0.0690188728008591 1 1
-0.016057247814751 -0.015842216944645 1 1
0.0371065208991769 0.0366355929943951 1 1
-0.105096773401978 -0.103501827143983 1 1
0.121277561236732 0.12005966485711 0 0
0.0485023845815598 0.0480923971906547 1 1
-0.0531005977177333 -0.0524018700738468 1 1
0.0190454485300075 0.0194019520123235 1 1
-0.0617265446951501 -0.0610352795528651 1 1
0.0866543281994843 0.0856662270229429 1 1
0.0435855881130504 0.043665328374403 1 1
0.153312706521988 0.151853706904333 0 0
-0.0564054907716027 -0.055777517688774 1 1
1.14978827591558e-05 0.00018026535212569 1 1
0.00993251237974777 0.00945552480337526 1 1
0.153735597220377 0.151994029800258 0 0
-0.0270632583312114 -0.026717735687485 1 1
-0.010199456608969 -0.00993644286370177 1 1
-0.0226116839302483 -0.0226458421263064 1 1
0.0742448489793785 0.073840208582558 1 1
-0.0338616136636003 -0.0330289460881423 1 1
0.0664874547090042 0.0657087923505034 1 1
-0.0968328327137107 -0.0958742232471312 1 1
0.00510578487115854 0.00513695697033843 1 1
0.0211234791147929 0.020793253334244 1 1
-0.0781320298623645 -0.0768554168261358 1 1
0.00417259529476095 0.00383185914881244 1 1
-0.0145930951448463 -0.0143756074427584 1 1
-0.115245981202435 -0.113861476791285 1 1
-0.0360203319476691 -0.0354089727188758 1 1
-0.124406881703302 -0.122987623606489 0 0
0.107868229026961 0.107135781652059 1 1
0.0263622505397655 0.0261765006521653 1 1
0.112791591196108 0.11120306511168 1 1
-0.00827673132355287 -0.00856891406715386 1 1
0.0544642425141794 0.0539924043348105 1 1
0.0211421216658779 0.0206507229735181 1 1
0.0215136025843862 0.0220670760035829 1 1
0.0291364534066313 0.0286754658044328 1 1
-0.0226466527096969 -0.0225142291741853 1 1
-0.0168201483735574 -0.0164509111957751 1 1
-0.0617363095362153 -0.0613346807689388 1 1
-0.000553116992510749 -0.000561743823401616 1 1
0.0311050767101568 0.030507396982773 1 1
-0.0373142802366254 -0.0368588447825863 1 1
0.0548205264682543 0.0546732202703339 1 1
0.0215152507857405 0.021419548857668 1 1
0.0801270946900909 0.079690751564966 1 1
-0.0129932736638288 -0.0130210329357882 1 1
0.014458072663865 0.0143897742014349 1 1
0.00865190322079258 0.00886075616683193 1 1
-0.0551031824248292 -0.0545298140375282 1 1
0.00798185703020114 0.00819880506476583 1 1
0.0651186030069699 0.0644388817322727 1 1
-0.109181169542258 -0.10846559997156 1 1
0.0802020194981426 0.0792358410555623 1 1
-0.0471492553908108 -0.046656489069542 1 1
-0.0897440987304602 -0.0890917623441199 1 1
-0.0237017207687789 -0.023279113562943 1 1
0.135191063527345 0.133881336550186 1 1
0.0251357882241481 0.0248040874040696 1 1
0.0120930904777939 0.0122929454923151 1 1
-0.0517412285554874 -0.0513332475357922 1 1
-0.0439513914260612 -0.043686769744584 1 1
0.0761070655572146 0.0752347810703215 1 1
0.0076304968697921 0.00738718444001162 1 1
0.0790848581663622 0.0781757323868224 1 1
-0.0266426611660747 -0.0269982139479751 1 1
0.0167820680550827 0.0165481623120239 1 1
0.0182837085408623 0.0173615224282654 1 1
-0.0383285112887886 -0.0373416089584537 1 1
-0.0289682764059256 -0.0283461881827282 1 1
-0.0581795969296559 -0.0573285428101387 1 1
-0.0981448104710774 -0.0966091904656964 1 1
-0.019185877105541 -0.0188151403334662 1 1
0.00848736589648193 0.00865300865135872 1 1
0.131510867338914 0.130694869018388 0 0
0.0183816148199832 0.0179830692540719 1 1
0.105136957183883 0.104290040984473 1 1
-0.117325266043134 -0.116371649711808 1 1
0.061069406497465 0.060114412530951 1 1
0.0377354853648714 0.0376671650559015 1 1
0.0167523529440486 0.0165022578523434 1 1
0.0861065072231088 0.0857912992497609 1 1
-0.0505072586016894 -0.0502403007776456 1 1
0.165491183243285 0.164062424700743 0 0
-0.0962905950979627 -0.0953159426855504 1 1
-0.00865724098118256 -0.00845464151706648 1 1
0.0114496547478941 0.0109316616628574 1 1
-0.0522002775415433 -0.0514395767230023 1 1
0.0351289697447193 0.0346374939991055 1 1
0.0209964830584928 0.0205045458929669 1 1
0.11199737798585 0.110877997651821 1 1
0.0171824247780055 0.0167860985368814 1 1
0.0263804347029176 0.0260833611639713 1 1
0.0165180110226594 0.0165705974205536 1 1
0.104275761162234 0.103351899099586 0 0
0.0410191754566821 0.0397692286330422 1 1
-0.147178792732864 -0.14506322516134 1 1
0.0516386751567439 0.0506165408613102 1 1
0.00983514866242416 0.00994302459677159 1 1
0.0312534128023247 0.0311950197529791 1 1
-0.0281488087195334 -0.0280919043472684 1 1
0.197352159555995 0.19566048136231 0 0
0.0578504912753262 0.0574125503233767 1 1
-0.0334229298222578 -0.0331703886462028 1 1
-0.0261040724797032 -0.0257864580744449 1 1
0.0381209697237174 0.0374704559225187 1 1
-0.0518674827513358 -0.0514812354912367 1 1
0.0447606207336442 0.0450813250413483 1 1
-0.0526573289679862 -0.0517860961542194 1 1
-0.00953401828109613 -0.00942879955447991 1 1
0.0511413730951545 0.0504765312162421 1 1
-0.0562577931720263 -0.0555220285059961 1 1
-0.0180258448026214 -0.0177499720653503 1 1
-0.0793599565942998 -0.0788460817043564 1 1
-0.0424038761037007 -0.0421799121629946 1 1
-0.0478238535891774 -0.0476815734226727 1 1
0.143735417514866 0.142216344171366 0 0
-0.131158915905495 -0.129090036937892 1 1
0.00226243924738048 0.00225059807571941 1 1
-0.0678028128850656 -0.0668111912979553 1 1
0.0126501645227769 0.0127474576474249 1 1
0.0450945289420474 0.0445310573930476 1 1
0.0609781829489781 0.0603659865321696 1 1
-0.065378905628453 -0.0650228233699024 1 1
0.144752109356173 0.143290766386162 0 0
0.0381301512257208 0.0377469239398042 1 1
-0.0772078675306497 -0.0763377172917704 1 1
0.0318872649664302 0.0313089815096304 1 1
0.0424506827627281 0.0422325390066079 1 1
-0.0082512408281891 -0.00820711149374195 1 1
0.0867699082066734 0.0856492846607259 1 1
-0.0517527678553823 -0.0510352712973392 1 1
-0.016826996628421 -0.0167363175745648 1 1
-0.0323190493638984 -0.0319512521679812 1 1
-0.0729067982219471 -0.0725472432178892 1 1
-0.0250103250272771 -0.024519312670199 1 1
0.0153136805505866 0.0151463335183067 1 1
-0.0224215419541797 -0.0222517416323885 1 1
0.0125617033199596 0.0120909966346686 1 1
0.0289512702659574 0.0292195237716817 1 1
-0.0861389043989474 -0.0848715785157922 1 1
0.0617880028284323 0.0607715952687373 1 1
-0.0631885130372784 -0.062558091980217 1 1
0.0123279017372885 0.0122306359289073 1 1
0.00848440238568934 0.008610531853344 1 1
-0.0230421441529435 -0.0228476318611099 1 1
0.0911128633267411 0.0901572680822872 1 1
0.0378846578575827 0.037322136221808 1 1
0.0344435799123101 0.0341537708051373 1 1
-0.0194011442938403 -0.0194539105517929 1 1
0.0183020166046265 0.0178820521007951 1 1
0.14658699225993 0.144967994300268 0 0
0.00791984328731845 0.00805131182481133 1 1
-0.0687032678357647 -0.0684802409295169 1 1
-0.0507327177469375 -0.0500886818021875 1 1
0.0247618589735702 0.0243566951622648 1 1
0.067778920727114 0.0669614916479782 1 1
0.0531022679582363 0.0523655163367459 1 1
-0.0371860487106746 -0.0363049953783898 1 1
-0.0155785522199403 -0.0154563799384502 1 1
0.0242868665434688 0.0235188469953222 1 1
0.054213568992995 0.0538165336301192 1 1
-0.0445645704125141 -0.0442684401511782 1 1
-0.0616046420860725 -0.0613809269574071 1 1
0.0498398490515069 0.0491657493945128 1 1
0.00508293323298747 0.00526199477902003 1 1
0.10313133357942 0.102391252769364 1 1
0.142227145661176 0.140412400198753 0 0
-0.0525502262178656 -0.0516665696976265 1 1
0.0127419071681258 0.0126162928555395 1 1
0.0237808369202508 0.0228786127547098 1 1
0.00673802158601815 0.00653824534603513 1 1
-0.0263405704594818 -0.0262117003976071 1 1
-0.0321733105540215 -0.0322997977887002 1 1
0.0674350865505653 0.0666529028503474 1 1
-0.157937858209791 -0.156440786383672 0 0
-0.0683721683390497 -0.0678316808225451 1 1
-0.111737332231845 -0.110215614463768 1 1
-0.0221245206442798 -0.0218763972085449 1 1
-0.00421177009664409 -0.00386972901858234 1 1
-0.0436586086380621 -0.0432681683184328 1 1
-0.130517957118199 -0.128861835439703 1 1
0.0426379888673476 0.0423759737658117 1 1
0.0360771435191302 0.0352691374823089 1 1
-0.00785976213835675 -0.00761497801774391 1 1
0.0320529891403451 0.0311906317140686 1 1
0.0166611668478076 0.0165222566866868 1 1
0.0461117048151743 0.0455539318322834 1 1
0.0166054918586401 0.0162529579855576 1 1
0.0049275125230668 0.00533163070786133 1 1
0.06352799691354 0.0621402406165797 1 1
-0.00165835984193462 -0.00143563982116298 1 1
-0.0262981922799323 -0.0259533090611475 1 1
-0.0195725657930977 -0.0191852168402432 1 1
0.0208064757981675 0.0206271842860568 1 1
0.116670571515187 0.115080016968265 1 1
0.0235131153310976 0.0234916986059935 1 1
-0.136242921089852 -0.135131074620422 1 1
-0.0736302628373978 -0.0726287403212106 1 1
-0.024145764196582 -0.0237618860851482 1 1
0.0288561947532157 0.0285412961618765 1 1
-0.0171221310686544 -0.0170762003230054 1 1
0.0424446304023291 0.0423427261272201 1 1
0.033932493223234 0.0331857428299825 1 1
-0.00511750915054279 -0.00538323178504873 1 1
-0.0441676516014595 -0.0438919292195787 1 1
-0.0387791112823018 -0.0383637614014452 1 1
-0.0549572639766204 -0.0540170000474199 1 1
0.0152573829931706 0.0149091194198373 1 1
0.023194379312573 0.023379858077774 1 1
0.0267308707595166 0.026784723613766 1 1
-0.0452891740917119 -0.0451869477349724 1 1
-0.0847888577314971 -0.0839549943708843 1 1
0.0368662990968555 0.0364145859176953 1 1
-0.0548369790280986 -0.0543347104077452 1 1
-0.040450510834017 -0.0406060165506044 1 1
0.0307934664820709 0.0304970455953423 1 1
0.0731588975805486 0.0723202938688334 1 1
-0.0509631577641635 -0.0504619163220978 1 1
-0.078249410550894 -0.0776360525821425 1 1
0.1435660431059 0.14217119160316 0 0
0.0517340545876828 0.0511863668667458 1 1
-0.0846819244464077 -0.0839603374522415 1 1
-0.0840010662667704 -0.0834374197281529 1 1
-0.0388369211859587 -0.038398155989112 1 1
0.0186229641600665 0.0180454341616143 1 1
0.00262480740227762 0.00278650617460237 1 1
0.0236634992444416 0.0235531042819857 1 1
0.134371510663698 0.133334173152946 0 0
-0.0702632666655098 -0.0693704202817682 1 1
0.152416329671998 0.150765717888853 0 0
0.0491512882685723 0.0485915713884159 1 1
0.0148127966709884 0.0146264952594823 1 1
-0.01467616870423 -0.0146863614384507 1 1
-0.0437016073165012 -0.0432586209613399 1 1
-0.0238673363944424 -0.0238350901492795 1 1
-0.0755689586286255 -0.07486016324467 1 1
0.0787695483470658 0.0784621825959817 1 1
-0.0232739835414653 -0.02324735749083 1 1
-0.0108533030280102 -0.0109053449075676 1 1
0.0927783649062009 0.0918090054123536 1 1
-0.00196611730293447 -0.00183189225399514 1 1
0.144976368372015 0.143349011690069 0 0
-0.0655304968235444 -0.0646901854045582 1 1
0.0240667268648694 0.0240652555859106 1 1
0.123911352543938 0.12261136856833 1 1
-0.128663595165454 -0.127267158960635 0 0
0.162880062548661 0.161218139087745 1 1
0.0806612191778411 0.0792129774147429 1 1
-0.0241868401011515 -0.024000502170405 1 1
0.135565600907069 0.134299653117533 0 0
0.128360146477675 0.12710338015053 1 1
0.0238394374215561 0.0232199801159296 1 1
0.0870018650740596 0.0856142723512702 1 1
0.0974792946993241 0.0964752915641679 1 1
0.155180441272006 0.153178651221406 1 1
-0.0422310831177666 -0.0419093347330954 1 1
0.0608229930957436 0.0597955288583289 1 1
0.0516070302432871 0.0505031017340956 1 1
-0.0517847864066854 -0.050837025052872 1 1
0.0209959742569821 0.0209847477452491 1 1
0.0786672240632656 0.0783086244990452 1 1
0.031804934557501 0.0313011688890323 1 1
0.0180175397446466 0.0179250955259382 1 1
-0.0468233263625958 -0.0463166417252223 1 1
-0.00336934865699883 -0.00301389084563586 1 1
-0.110966696356367 -0.109833143327597 1 1
-0.118255677936326 -0.116766203940927 1 1
0.0675850541121845 0.0664265995845961 1 1
0.027365966497443 0.027396578572221 1 1
-0.0174756087396985 -0.016558615322494 1 1
-0.0119545204175078 -0.0118395957292006 1 1
0.0106518750532189 0.00997750148292949 1 1
0.0688260018836183 0.0680300256101146 1 1
0.03593274042931 0.0351071881513216 1 1
-0.162466529256582 -0.160727696332902 0 0
0.0110095119918865 0.0106685926418446 1 1
-0.0972373170782529 -0.0963131797042101 1 1
-0.136226288303641 -0.134457769390932 1 1
-0.0297861359061194 -0.0295570173288111 1 1
-0.0421871028580808 -0.0415644614075148 1 1
0.0106626899592916 0.0104959057881188 1 1
-0.0756911702202614 -0.0747735312233762 1 1
0.0553130204620428 0.0548147133162704 1 1
-0.096333525444372 -0.0948405100242304 1 1
0.0196415058455264 0.0200048534933411 1 1
0.00242522270661618 0.00226317938886617 1 1
-0.0314336076683458 -0.0313175249296131 1 1
0.0159168066347805 0.0157937745054588 1 1
-0.0213412870417255 -0.0209461047174578 1 1
0.0381735638239323 0.0378005869196254 1 1
0.0111377179476498 0.0110860117108613 1 1
0.0590413237024177 0.0588129451649198 1 1
0.0847024023940825 0.0836654028737933 1 1
0.00732044985257257 0.0074091967318487 1 1
0.0607376789839451 0.0601170798721716 1 1
0.0100636343957459 0.0100491736721877 1 1
0.0840418194293806 0.0831240529079931 1 1
0.00892854486068292 0.00934204029816521 1 1
0.0673285045125749 0.0665485291070356 1 1
0.00117500759199923 0.00116211144843378 1 1
0.055979972539893 0.0555746348462629 1 1
0.0172005634106859 0.0168892064829194 1 1
0.118485318840471 0.117398969682731 1 1
0.0797988008587444 0.078934118892754 1 1
0.0828846614436803 0.0819545583771568 1 1
0.0556941309404092 0.0554264671015588 1 1
0.0679473088913253 0.0673494059735078 1 1
-0.115391297013471 -0.114433501075762 1 1
0.157061762117864 0.155681267011099 0 0
-0.134710299767822 -0.133259559619433 1 1
-0.0569460043493151 -0.0561431340188302 1 1
-0.0655118316243076 -0.0644961948351865 1 1
-0.00312371532394697 -0.00328481883974356 1 1
0.0597373932750325 0.0589528910018389 1 1
-0.0522292205475867 -0.0521975236130781 1 1
0.0378343292708785 0.0370312997890057 1 1
0.174928541893486 0.172514972634274 0 0
0.0293889554986616 0.0294688308217382 1 1
-0.0248541918540079 -0.0248752801276687 1 1
0.0374668424768213 0.0373094449247023 1 1
-0.0168871105874299 -0.0166276684268941 1 1
0.0229799059755125 0.0226961953593032 1 1
0.0409124598858171 0.0407746247343358 1 1
-0.00706831991755918 -0.00704809019813457 1 1
-0.0151226664449006 -0.0150387582300896 1 1
0.0722617837151523 0.0715656656977745 1 1
-0.0926058674126209 -0.0918690438976688 1 1
-0.00954660614624819 -0.00963574338374821 1 1
0.0242020465902697 0.0242618888392645 1 1
0.0342622590972381 0.0335401633293068 1 1
0.0115454959453335 0.0117768661229696 1 1
-0.0258114732649112 -0.0251441787283504 1 1
0.0693150191112308 0.0691373412102385 1 1
-0.0357760291840987 -0.0352310007652729 1 1
0.010619711559248 0.010187256238951 1 1
0.0242593801443405 0.0239345353534963 1 1
0.00432590775529595 0.00476198531203353 1 1
0.00797666703733146 0.00800237239433005 1 1
0.0119872291995179 0.0118351138053601 1 1
-0.063109399762399 -0.0621705197864041 1 1
0.0426354387153544 0.0423549348932871 1 1
-0.0968669450672085 -0.095952243724746 1 1
-0.0868594027919118 -0.0851622315488811 1 1
-0.0347453628227538 -0.0345280044042076 1 1
0.00443774632348183 0.00432582578543072 1 1
0.0218530682741932 0.0218073091570432 1 1
-0.00970031483962686 -0.00929070130146415 1 1
-0.0571744510197584 -0.0562130939923099 1 1
-0.0499057888742057 -0.0490552120683088 1 1
0.0892758892116636 0.088218982152774 1 1
-0.0800530762536264 -0.0795440247907457 1 1
0.150112806931996 0.148713680713192 0 0
-0.027461254322266 -0.0273178689971002 1 1
0.0115535587672356 0.011199151859852 1 1
-0.0315349691474073 -0.0309392284923308 1 1
-0.0242488463835663 -0.0239084473953154 1 1
-0.294250883209504 -0.291480249754747 0 0
-0.0268559339221586 -0.0265784327720846 1 1
0.0624191691216159 0.0619811216356136 1 1
0.114923734511874 0.114134468870096 1 1
-0.0486326952271602 -0.048080608775423 1 1
-0.132967331312591 -0.131490757806397 0 0
0.0727056690592987 0.072033742847233 1 1
-0.0018449878553159 -0.00177532479125483 1 1
0.145582040747404 0.144100488816844 1 1
-0.0272771543482631 -0.0271349244498259 1 1
0.0688034866976253 0.0679910077891994 1 1
-0.0797305477804215 -0.0784117227319937 1 1
-0.0747953748153239 -0.074211093091302 1 1
0.0950975703758941 0.0944529886819405 1 1
-0.109525113916767 -0.108161659863599 1 1
-0.0857206829616965 -0.0846464202583234 1 1
-0.0852904680810348 -0.084250099185227 1 1
-0.085804370147838 -0.0846518570903263 1 1
-0.000191764893096683 -0.000156084457392063 1 1
0.0264193801574523 0.0258975242581477 1 1
-0.147374567384326 -0.145890022434549 0 0
0.0142566639463126 0.0139151329855033 1 1
-0.0476745057126812 -0.0473374293452855 1 1
0.00403778466777482 0.00415397341525772 1 1
0.0798652076469194 0.0790868538673685 1 1
0.131712701098846 0.130397486451157 1 1
-0.0580958098660588 -0.0576045501526597 1 1
-0.0739124527387336 -0.073521956754668 1 1
0.0889432464440879 0.0881421019418258 1 1
0.023916122915064 0.0237364278900849 1 1
-0.0219794584101411 -0.0217624719869808 1 1
-0.091728637489917 -0.09021106547393 1 1
0.0237448113696949 0.0233858124221501 1 1
0.0598889414244376 0.0596389406567867 1 1
0.0346597898641937 0.0340182689425338 1 1
-0.176154859104141 -0.174328608386763 0 0
-0.135997721694005 -0.134450848957542 0 0
-0.0263566084088607 -0.0261363456399281 1 1
-0.0785838632646791 -0.0776539529888878 1 1
-0.040033560578058 -0.0393941456301036 1 1
0.0594346939936779 0.059055123430077 1 1
0.0692795454822772 0.0677301702492971 1 1
0.0612885439514524 0.0610134642247412 1 1
0.0184583800791832 0.0180920962329676 1 1
-0.0675510137736168 -0.0667402359927964 1 1
0.0114148647037192 0.0114354039840392 1 1
0.00641823929921606 0.00613840877240593 1 1
0.0562952884187023 0.0555832262975045 1 1
-0.0446342642788859 -0.0445960156059399 1 1
0.00311008822263746 0.00300282595883795 1 1
0.0289119347354599 0.028633043387277 1 1
-0.148028892020424 -0.146870468803786 0 0
0.124023706025503 0.122738110859294 1 1
-0.0596319520849858 -0.0595180657468448 1 1
0.142483829861933 0.141089423316679 1 1
0.0494240499675508 0.0488678059047694 1 1
0.12393720247429 0.122590688582211 1 1
-0.00960556186002734 -0.00939431162684689 1 1
0.0657724596916378 0.0653587517951612 1 1
-0.175630256134623 -0.173349284407589 0 0
0.0193675657590109 0.0192538102257872 1 1
0.138481992245996 0.13729938755298 0 0
0.0736690829564898 0.0731870544558007 1 1
-0.158572789475736 -0.156999119296262 1 1
-0.103386533703211 -0.102024595487672 1 1
0.000331492031459575 0.000696716279044237 1 1
0.152440791206926 0.150673425116041 1 1
-0.0981412418607892 -0.0965622390271159 1 1
0.0187268396896428 0.01828692789643 1 1
0.0828599259747735 0.0819629500359869 1 1
-0.019396210744104 -0.019172901532698 1 1
-0.107324058704697 -0.106124163896125 1 1
-0.0604655880579229 -0.059490839373345 1 1
-0.0176460371390975 -0.0171098338032233 1 1
0.00656330757694776 0.00689313947858194 1 1
0.0806330006102994 0.0802593950038943 1 1
0.0148949402931525 0.0152989879364142 1 1
-0.00334369233787757 -0.00384015159989798 1 1
0.0254563946802903 0.0245336664785893 1 1
0.079917707844245 0.0791367735112784 1 1
0.00213502794640055 0.00177106224830524 1 1
-0.136685226857727 -0.135139567209584 0 0
-0.00634313836794164 -0.00662168058731928 1 1
0.00315026092662779 0.00348334405844475 1 1
0.0227020965000956 0.0228281755802073 1 1
-0.0331298420500751 -0.0323298714888994 1 1
0.0390595444030566 0.0382980723885308 1 1
0.00230202297864624 0.00218506009645403 1 1
0.0107573327489805 0.0110404657025619 1 1
-0.0350698493310379 -0.0351224150558935 1 1
0.0394523789230121 0.039237498927095 1 1
0.0609729131518812 0.0602047140140826 1 1
-0.0647162542660246 -0.0641098617447169 1 1
0.0533703732700743 0.0529934184874519 1 1
-0.0199954824379835 -0.0198345578846415 1 1
0.0447499856220037 0.0443672244986393 1 1
-0.0272365389851565 -0.0268758002639816 1 1
-0.00592896800217795 -0.00568979615016624 1 1
0.0361375503031588 0.035359194030281 1 1
-0.0170459650667695 -0.0164371621649963 1 1
0.0805826262607716 0.0797838182520834 1 1
0.00782478411094722 0.00772456715448149 1 1
0.00783695747544891 0.00785208978788928 1 1
0.103650388412739 0.10270610838238 1 1
-0.173248923613241 -0.171738881268629 0 0
-0.0567566180981173 -0.0561117651415916 1 1
-0.00169516578654181 -0.0014792829080608 1 1
-0.0547348014577212 -0.0539345356725675 1 1
-0.0930672195319988 -0.0918341736510556 1 1
-0.0651244807366839 -0.0644997383307525 1 1
-0.0362651898995015 -0.0358472832959335 1 1
-0.00629840022138884 -0.00629677510303474 1 1
0.00222878850874572 0.00248006922707617 1 1
0.109076157656008 0.108590827514646 1 1
-0.0222779672492955 -0.0218628326717393 1 1
0.0222407388976051 0.0215192170537333 1 1
0.0181362327443634 0.0177778706831194 1 1
0.0477369650587309 0.0473890768475255 1 1
-0.0943585347737538 -0.0935625384390176 1 1
-0.0912796856927929 -0.0903847024903257 1 1
0.0434948547766808 0.0430344423315492 1 1
0.0419404752613598 0.0409102830422508 1 1
-0.0576795356315121 -0.0569524169813547 1 1
0.0275716460707209 0.0272584266827728 1 1
0.0117440497821466 0.0116314579259026 1 1
-0.0288151392529147 -0.028526942207222 1 1
0.01502416958117 0.0151038992364624 1 1
-0.147421816708701 -0.146229307160557 0 0
-0.0470479659358709 -0.0464363106762028 1 1
-0.0149684823001608 -0.0145599188102007 1 1
-0.0452586324216023 -0.0447531281564633 1 1
-0.0347661640807351 -0.0348554648635292 1 1
0.0949082982635185 0.094177414794519 1 1
0.0855958758326463 0.0843929994415192 1 1
0.0197338251864857 0.0193844960664181 1 1
0.027885205074044 0.0278552898607101 1 1
-0.0664610089440602 -0.0653707300269057 1 1
0.0134883517773434 0.0132099562578798 1 1
0.0448286988975012 0.0442348190295849 1 1
0.108560230433681 0.107248438595643 1 1
0.00714836882670384 0.00709322246119367 1 1
-0.00564134536086853 -0.00532290270950411 1 1
-0.0339189869360014 -0.0334509449829824 1 1
0.045363299164541 0.0448702096820997 1 1
0.0168618835631182 0.0165842831036463 1 1
-0.0583218530447232 -0.0577932263269211 1 1
-0.0138556246608643 -0.0136464629853309 1 1
0.0861136442162333 0.0848292071461302 1 1
-0.0142423542538903 -0.0141569199117959 1 1
-0.0140087850871806 -0.0138888151534547 1 1
-0.00892060533635696 -0.00869179219995291 1 1
0.0595500535469444 0.058443679897283 1 1
0.0503826254358088 0.0500690412475926 1 1
-0.0758394416541657 -0.0742901635459174 1 1
-0.0849589268995999 -0.0839509115784301 1 1
-0.0645454168195233 -0.0637674638623146 1 1
-0.0807360007862589 -0.07932806118993 1 1
0.0676730389049845 0.0669156602693703 1 1
-0.0311132817826998 -0.0310188869656551 1 1
-0.0616438655009284 -0.0608708672567182 1 1
0.00670834754543659 0.00632473652666767 1 1
0.0187135551223516 0.0183692935344199 1 1
0.116933537828929 0.115766147283271 0 0
0.137014533845436 0.135979855024472 0 0
0.0449866205772014 0.0447035386235816 1 1
0.0231002664086325 0.022783676522346 1 1
0.131361680208674 0.129946056427403 1 1
-0.0384440438533792 -0.0375687622321189 1 1
-0.0601832679973885 -0.05916813730017 1 1
0.0401947138040646 0.0399044008289741 1 1
-0.00479448957809348 -0.00477839061156694 1 1
-0.0539457196392445 -0.0531673684200373 1 1
-0.0230187713291626 -0.0224490205171982 1 1
0.00859847553258406 0.00807450264777711 1 1
0.000841074659846949 0.00116931637523156 1 1
0.0830322279271178 0.0822665799431987 1 1
-0.0137660695343132 -0.0139181930286337 1 1
-0.0845937172363241 -0.0841579256853821 1 1
0.0261542760913438 0.0256995211864661 1 1
0.0434533225830237 0.0429665772300088 1 1
-0.0498080284883587 -0.0489466221722166 1 1
0.0283469675195482 0.0281602182323179 1 1
0.149623469784566 0.148102436260711 0 0
0.0270673342490125 0.0264159234473797 1 1
-0.0699389792146189 -0.0691568998996762 1 1
0.00660983575473008 0.00642791324094006 1 1
-0.115113340585797 -0.114017000955206 0 0
-0.0646408100489073 -0.0638664298000908 1 1
0.0272910754416574 0.0269908752967382 1 1
0.0136191380130533 0.0134097909046329 1 1
-0.124013674474606 -0.122805001045149 1 1
-0.039546706776074 -0.0384315494213792 1 1
-0.00544890487458685 -0.00542626456148761 1 1
-0.0513298117596004 -0.0507744545083757 1 1
-0.0186655133217809 -0.0179128561894453 1 1
0.00912364798024761 0.00916616157111125 1 1
0.0776899517815691 0.0769723676422293 1 1
0.0182402708241644 0.0180618521922706 1 1
-0.0896413542942637 -0.0885757378165769 1 1
-0.120581890169721 -0.119127273245121 1 1
-0.106999063988345 -0.105967519402974 0 0
-0.118660075507777 -0.117229290415852 1 1
-0.0498220839142377 -0.0491764681624309 1 1
0.00982239278525906 0.00968535714732514 1 1
0.149042225225148 0.147077985951037 1 1
0.073687436484491 0.0723255616827649 1 1
0.129133073057225 0.128033618651268 1 1
-0.0335284660819002 -0.0332740453046609 1 1
-0.158899252785734 -0.156901846125503 0 0
-0.0300906448529203 -0.0295379596281279 1 1
-0.141690418671038 -0.140074430931373 0 0
0.110668171426696 0.109472642089783 1 1
-0.075210594933779 -0.0744861883187285 1 1
0.0982355864635072 0.0976685285688673 1 1
-0.0153574559963074 -0.0154423881419144 1 1
-0.0446997376946159 -0.044482663074875 1 1
-0.0472609546214053 -0.0467794766093917 1 1
0.119575943047666 0.118709669906168 0 0
0.0338297657321224 0.0331292886249119 1 1
0.0263743102941301 0.0264997120756347 1 1
-0.00271236054457931 -0.00321969578143611 1 1
0.0467019042759846 0.0457175983827662 1 1
0.0372837508778624 0.0371311695214346 1 1
-0.00642967170073222 -0.00616539956020693 1 1
-0.00838485982939687 -0.00863434026204611 1 1
-0.074691873176563 -0.0746205588493295 1 1
0.0546813749774343 0.0542943049433245 1 1
-0.0190169262141668 -0.018818936498233 1 1
-0.0139999989086776 -0.013920565877493 1 1
0.0375103520807404 0.0374956052956687 1 1
0.0688523882067077 0.0688736537569179 1 1
0.0624498118151134 0.0611889360685206 1 1
-0.0994577129732519 -0.0984540731154216 1 1
-0.0238725042817824 -0.0238455842772191 1 1
0.00218904989638264 0.00230762943929394 1 1
-0.0270064501708851 -0.0266842685480824 1 1
0.0402131558962022 0.0395677520684044 1 1
0.000459621987333601 0.000336319579864462 1 1
-0.0327633892459177 -0.0324679076430818 1 1
-0.0177507853108042 -0.0177003615025511 1 1
-0.0436673195420047 -0.0430144945865912 1 1
0.00401210481122839 0.00353743036065718 1 1
-0.0230548345076232 -0.0225607159726529 1 1
0.0220191791530226 0.0213652788347992 1 1
0.0179979249125054 0.0179993084943381 1 1
-0.0187279871877448 -0.0188549408272407 1 1
0.0239704945352204 0.0229255472158906 1 1
0.0347978029257914 0.0344494750608505 1 1
-0.0986661592752215 -0.0979226818162187 1 1
-0.0319932954557907 -0.0320859418236243 1 1
-0.0498570869471946 -0.0492088509563444 1 1
-0.0802589656536137 -0.0790418309317699 1 1
-0.0268502116485383 -0.0262163613038099 1 1
-0.0822353652265637 -0.081186979796444 1 1
0.0192670111528465 0.0192937535160795 1 1
-0.0728587914152679 -0.0719995622337074 1 1
0.0364599431244887 0.0364113092829908 1 1
-0.0473655806387331 -0.0459327393359197 1 1
-0.0530628390915804 -0.0521256285140987 1 1
-0.0375146422143011 -0.0366899816504539 1 1
0.0739138468828628 0.0732664961374063 1 1
-0.0101215475165595 -0.00951128365158915 1 1
0.103869313642597 0.102758416361851 1 1
-0.0829466289762999 -0.0818354718583917 1 1
-0.0305746605884019 -0.0301958161185784 1 1
0.0535182707387742 0.0530706471143954 1 1
0.192897402458961 0.190732589524631 0 0
-0.0284149041750744 -0.0277329830912246 1 1
-0.00564210023484349 -0.0056142823892066 1 1
-0.09349347488331 -0.0924913174831591 1 1
-0.0899585308418804 -0.0888894631705478 1 1
0.0403044460530635 0.0398668262982632 1 1
-0.0579047936430709 -0.0573045116469296 1 1
-0.0109216840499066 -0.0109452702700215 1 1
-0.0685474481474955 -0.0680952462047894 1 1
-0.0112865561217752 -0.0114790568914605 1 1
-0.105288903070836 -0.104486555524722 1 1
-0.0719361004511104 -0.0707526152680766 1 1
0.0486188359333156 0.047643565271371 1 1
0.0143331888251952 0.0140829182277172 1 1
-0.0847014124531419 -0.0835288058500793 1 1
-0.0938672225979117 -0.0931646695122417 1 1
0.0369739054577725 0.0362699398900411 1 1
0.0755474421113158 0.0748018588277803 1 1
-0.0484342962828876 -0.0476782949942928 1 1
0.000447979561043741 0.000287784611003674 1 1
-0.119115689393123 -0.117877007686374 0 0
0.027899217881063 0.0280184635785952 1 1
0.00310940869912761 0.00303324668679747 1 1
0.114020900084771 0.112945596818661 1 1
-0.0576576721223498 -0.0567789641103104 1 1
0.12240125446067 0.121540125804697 0 0
0.0798997928404663 0.0793354855417795 1 1
0.0555597165147045 0.0547619012886317 1 1
0.104412953632386 0.103080625478555 1 1
0.0397160362492975 0.0393420707682257 1 1
-0.0741598128965236 -0.073475569877023 1 1
-0.0533327481587205 -0.0528582348607733 1 1
-0.0623145728256724 -0.0616373366539501 1 1
0.0203873972239457 0.0201369385850419 1 1
0.0258060067863716 0.0253602635451438 1 1
0.0247173190903911 0.0241471925630551 1 1
0.000635706424123554 0.000661165762617602 1 1
-0.0753172672514064 -0.0748238925012784 1 1
-0.046956170865932 -0.046669701474582 1 1
-0.0220420221449658 -0.0216599053804677 1 1
-0.0914062325821085 -0.0903312850746645 1 1
0.104170051275165 0.102665131263681 1 1
0.00839987116894629 0.00873444915515506 1 1
-0.11874251800796 -0.117531027113449 1 1
-0.0767241494963961 -0.0759359640226892 1 1
0.0389412066749786 0.0387226349942146 1 1
-0.0377686394142517 -0.038003026016126 1 1
-0.0119411813155404 -0.01156562218242 1 1
0.0608727554603484 0.0606945801757677 1 1
0.00471673908246641 0.00521823971896541 1 1
-0.0122273666307588 -0.0119033002119915 1 1
0.00555278065711009 0.00548662017848695 1 1
0.129194987613052 0.127229742881216 1 1
0.0508020513518179 0.0504243973385035 1 1
0.00451508888239711 0.00435504665195749 1 1
-0.0668917988111026 -0.0662472171187777 1 1
0.0218669804133122 0.0219113518461262 1 1
0.0963157255754436 0.0950688134019708 1 1
0.00940551862898049 0.00926656173060707 1 1
0.102537225958925 0.101672823967353 0 0
0.0759078408289568 0.0756237930324395 1 1
-0.00817345430342689 -0.00803679481877552 1 1
0.0155401233764978 0.0150427143623955 1 1
-0.0683282388722207 -0.0680350267346302 1 1
0.0511512939313532 0.0505782209197238 1 1
0.00711061304986117 0.00712157481063706 1 1
-0.0246016932886507 -0.0243159086113183 1 1
0.063653868506448 0.0630456972241501 1 1
0.123687855907582 0.122434092685773 1 1
0.0196297024621802 0.0195343895898375 1 1
-0.0103988848232834 -0.00956162056180511 1 1
0.119024317457895 0.117472888471376 1 1
0.0220915354144847 0.0216254038196464 1 1
0.0419571928917231 0.0410731862372677 1 1
0.0376534941952777 0.037249654682504 1 1
-0.0667543102572798 -0.0658295293157874 1 1
-0.0853328907895345 -0.0850181466540339 1 1
-0.0795059503143662 -0.0789408311589856 1 1
0.0933853577636933 0.0919845677047211 1 1
-0.145692171035808 -0.144034614437784 1 1
0.0339325960559009 0.0335284293802394 1 1
0.0274507241758163 0.027368917121259 1 1
-0.133019035662234 -0.131681161531743 1 1
0.0468688097062516 0.0463866780581174 1 1
0.00628931316003122 0.00666533356110664 1 1
-0.0697979085477991 -0.0691906110011838 1 1
0.0443859230642274 0.0439795056692554 1 1
0.086656350313006 0.0855573206680204 1 1
-0.114314459689762 -0.113548189450791 1 1
0.0317942819017163 0.0311187550773881 1 1
-0.0530979954012565 -0.052690772690131 1 1
-0.0131086178153009 -0.0126165511242174 1 1
-0.0100211090350585 -0.00974481813000774 1 1
-0.0818544534498586 -0.0811719521568962 1 1
0.0769739209619521 0.0764456457114525 1 1
0.0221679427158799 0.0217607155375107 1 1
0.147877299278339 0.146256668141222 0 0
-0.109915849247779 -0.108754286892508 1 1
0.188390465202377 0.186873829686415 0 0
0.0246309509141035 0.0243776150282861 1 1
0.0237782786685515 0.0238114337698459 1 1
-0.278591935092369 -0.276563739064852 0 0
0.0909139272356009 0.0902306505926543 1 1
-0.0689605443603175 -0.0681975460889717 1 1
0.0164399716346617 0.015998076878036 1 1
0.0689179982042676 0.0684500849875745 1 1
-0.124803998768372 -0.123367895347773 1 1
-0.0173245513913498 -0.0174564762868091 1 1
0.0254192918122926 0.0251817496530814 1 1
-0.00090685804338736 -0.00143226412293467 1 1
0.0258194060828694 0.0256488346809591 1 1
-1.31864936885086e-05 0.000329233198660451 1 1
0.0175891495529467 0.0171896068942982 1 1
0.0380086464712523 0.037944076717871 1 1
-0.0234278519323503 -0.022433949381619 1 1
-0.0378461559480787 -0.03776040486864 1 1
0.00374465206210305 0.00349139635199128 1 1
-0.0228337510315249 -0.0225925918868983 1 1
-0.0182822724088281 -0.0181030604437891 1 1
0.0176034708299088 0.0172350781040034 1 1
0.0378304114298458 0.0383175927374737 1 1
0.158653100728655 0.156928973804154 0 0
-0.152917932815252 -0.151335898464021 0 0
-0.0297306410353494 -0.0299342941567235 1 1
-0.0122669016968886 -0.0120057802661882 1 1
-0.0273913453324438 -0.0271862221037997 1 1
0.00918516355643303 0.00916767832795876 1 1
0.054043257989446 0.0533506274008299 1 1
0.074300975916188 0.0735201317760999 1 1
0.0321830054188561 0.0320471308411141 1 1
0.0457851741438748 0.0452433127019203 1 1
-0.0327292879375678 -0.0322482897981523 1 1
-0.00287889695168856 -0.00275014694782526 1 1
-0.00646863116925091 -0.00640526259947911 1 1
0.026663124569613 0.0259255557420599 1 1
-0.0587949385263817 -0.0581889377376916 1 1
0.0493658213852728 0.0484054201085296 1 1
0.0187095219957739 0.0184889482501575 1 1
-0.0119118353890698 -0.0124192532109208 1 1
-0.00137689130458511 -0.00117882730826725 1 1
-0.0858740563824977 -0.085002179954857 1 1
-0.0247860900201052 -0.0244570860763206 1 1
0.0454662244779686 0.0447342280733705 1 1
-0.0247137922231855 -0.0243465508308038 1 1
-0.0263449905010005 -0.0261967405491202 1 1
-0.0737457512410222 -0.0729286085505121 1 1
-0.0269907767737748 -0.0265424857211493 1 1
-0.0199967595570848 -0.0195061107266848 1 1
0.0434019439893483 0.0432227353395628 1 1
-0.0302201713252399 -0.0300893803340326 1 1
-0.0696897416199018 -0.0686640484346988 1 1
-0.0677391378531098 -0.0668428449939315 1 1
0.0322676768657534 0.0318330524974186 1 1
0.0379645474115931 0.0372209407455928 1 1
-0.0590567309350801 -0.0585519476141588 1 1
-0.00177182214341705 -0.00174247516613854 1 1
0.0311969792842527 0.0309394136589265 1 1
0.0121914815676326 0.0116424197233272 1 1
-0.0449136068796925 -0.0444329614891943 1 1
0.0305103376113969 0.030218239530141 1 1
-0.0682126425283001 -0.0677413165705583 1 1
-0.00747590671950389 -0.00697502210957303 1 1
0.00335682761348507 0.00367826734416751 1 1
0.0253962489837948 0.025154854250406 1 1
-0.013388284046012 -0.0131483334014671 1 1
0.0656106218268421 0.0651478546979865 1 1
0.00168647051089226 0.00162200958906638 1 1
-0.0810246592890888 -0.0802698728850197 1 1
0.0052819366128606 0.00520790843325572 1 1
-0.0605264719696718 -0.0595828530659017 1 1
-0.133854742831564 -0.132258293494279 0 0
-0.136099597604095 -0.134424590334298 1 1
0.0360730371904047 0.0359994167798155 1 1
0.0669680907241939 0.066257970660023 1 1
0.0276651192167129 0.0271573445414987 1 1
-0.0807036392283092 -0.0798707032583956 1 1
-0.0528384326103345 -0.0522918632712288 1 1
0.169713524341275 0.168307845544372 0 0
0.0458942804295075 0.0452882184240736 1 1
-0.000211925444283695 -0.000479373799311275 1 1
0.0276833607559974 0.0279394927847104 1 1
-0.0435236833782957 -0.04311966321187 1 1
-0.0601447600829952 -0.0597477484800313 1 1
-0.000496797093736748 -0.000791182434155752 1 1
-0.0768829486795519 -0.0760664679715685 1 1
0.0171098208163716 0.0166169022315672 1 1
-0.0318722653051027 -0.0315947949282782 1 1
-0.00536108072853406 -0.00521011666459202 1 1
0.00383346717744213 0.00371426801462008 1 1
-0.0314672341517463 -0.0312277213615584 1 1
-0.0362055058295944 -0.035559182568357 1 1
-0.0282775110843854 -0.0280029463918955 1 1
0.0101827619341738 0.00975270085065988 1 1
0.0353776032703851 0.0354915751792587 1 1
0.00680130542120761 0.00705674635691971 1 1
-0.0524419538248521 -0.0517298127969053 1 1
-0.0112855944396589 -0.0113314554768369 1 1
0.0109889926279583 0.011117074608913 1 1
0.011212594081671 0.0111439672840948 1 1
-0.16146742010071 -0.159950817971804 0 0
-0.0518309992521284 -0.0513411237185569 1 1
-0.0330908822213399 -0.0329249266216023 1 1
-0.106684765051775 -0.105818234097733 0 0
-0.191849830056837 -0.190191305055008 0 0
0.0126472850167213 0.0121140597919099 1 1
-0.0552339295657023 -0.0544970155950731 1 1
0.0824832777886328 0.081825836016589 1 1
0.0458088169598822 0.0446272130413176 1 1
-0.0791070661930965 -0.078447750302108 1 1
-0.066938078220326 -0.066167603805106 1 1
0.026081893399434 0.0255639880242855 1 1
-0.0300152003571516 -0.0297176626159752 1 1
0.0391723730104993 0.0384229513534436 1 1
-0.0476774223002676 -0.0471262877083175 1 1
0.0310357695740892 0.0300160735798481 1 1
0.159654831025393 0.157510429384971 0 0
-0.016781633839531 -0.0167206297416061 1 1
0.0334585691673494 0.033343815538675 1 1
0.0800214406892974 0.0791409602345532 1 1
0.000757718131875739 0.00104471553777163 1 1
-0.00986222357987449 -0.00970990800786736 1 1
-0.0444135200946978 -0.0441186787629674 1 1
-0.0358701051337767 -0.0356810028996652 1 1
0.00183117359029474 0.00203203681364975 1 1
0.0165745433795593 0.0163970006456807 1 1
0.150577276081629 0.148086541930793 1 1
0.113965842019712 0.112501815525306 1 1
-0.0881791888841629 -0.0871636144200706 1 1
-0.0557545498858719 -0.0550481141384567 1 1
0.104640645039886 0.103974048304963 1 1
0.0285205270337403 0.0282318603425376 1 1
0.030859750924195 0.0307138657106527 1 1
-0.0471246145399861 -0.0470240571976078 1 1
0.0475467410726694 0.0473153967327817 1 1
-0.102112281746959 -0.101137176044677 1 1
0.0840852515319147 0.0836636718869024 1 1
-0.145551495169165 -0.14409544103457 0 0
0.000171733992669702 0.000219078413902962 1 1
-0.0738787791430384 -0.0726471208358534 1 1
0.103143536191715 0.102480361402802 1 1
0.0411440564473383 0.0400683377661064 1 1
-0.155014447742902 -0.153531493713196 1 1
0.160190461870529 0.158743227652137 0 0
0.0208456428974169 0.0205893161718593 1 1
-0.0138294188458756 -0.0139664973011473 1 1
0.00473678591448499 0.00510118050654614 1 1
-0.00298114418014433 -0.0032258212225632 1 1
0.0908765251360948 0.0898491404680933 1 1
0.116355425376673 0.114741554678665 0 0
-0.0295088900188647 -0.0291233797018573 1 1
0.107673741155133 0.106781144531674 0 0
-0.001606696531223 -0.00193125649396072 1 1
-0.129099762140895 -0.127695872373717 0 0
0.00863343184504659 0.0087788049409266 1 1
-0.0293740365337928 -0.0287305771892791 1 1
-0.0589722974704997 -0.0584211821928802 1 1
-0.0513633668653529 -0.0508074987078668 1 1
-0.0357239902041341 -0.0353764739874237 1 1
0.0199282791456987 0.0197924587967255 1 1
-0.0940416635227283 -0.0934563145464228 1 1
-0.180958435360533 -0.179230961853487 0 0
0.0388114219549647 0.0384059679748631 1 1
-0.0170481732895246 -0.0167826350005731 1 1
-0.00855646403819172 -0.00871401700368234 1 1
-8.20058300258137e-05 0.000493724163149026 1 1
-0.0147455928053092 -0.0145436665613297 1 1
0.0965042769082973 0.0956521378314195 1 1
0.0161130557054004 0.0159561646815304 1 1
0.104759811036993 0.104225089738979 1 1
0.0291300080921666 0.0287990670883706 1 1
-0.0032308367693882 -0.00313427752287788 1 1
0.0482981652627541 0.0480278837271586 1 1
0.0439570476032548 0.0436356278797285 1 1
-0.029965064635956 -0.0295109609448383 1 1
0.112059503169631 0.110843752821017 1 1
0.0212193055701352 0.0212565672126237 1 1
0.0494768289279286 0.0489827169360902 1 1
0.00776919013551067 0.00759240712183139 1 1
0.0106395374405202 0.0110294395569969 1 1
0.117525415124855 0.11634780440522 0 0
-0.047993860986678 -0.0473150886718464 1 1
0.0886746118115591 0.0877778955914649 1 1
0.0442387158604604 0.0437723507527373 1 1
0.0664317350618066 0.0657408373656233 1 1
-0.0649069119035437 -0.0644928208658231 1 1
-0.00189389161405479 -0.00199191883698506 1 1
-0.0475192229895921 -0.0467717944285248 1 1
0.130044042002887 0.128946349636907 0 0
0.0186851279039859 0.0183330695005572 1 1
0.0159532111468138 0.0156894541719716 1 1
0.0440122781172257 0.0432450934602016 1 1
-0.0447078467518633 -0.0439125293203133 1 1
0.0667364106949683 0.0656018086015358 1 1
0.0184024332599467 0.0183411062829609 1 1
-0.0251762711359224 -0.025343003680352 1 1
0.00808635420327833 0.00799884841240236 1 1
0.0678126129659918 0.0672308932803754 1 1
-0.00264625391625136 -0.00240876619104955 1 1
0.0175232449754947 0.0167509317519302 1 1
0.0155856009003253 0.0155042597942949 1 1
0.0501249976481492 0.0495679671003431 1 1
0.0662592509341039 0.0656044618081391 1 1
0.0994742628462488 0.0985060471928073 1 1
0.0404431186336328 0.0403106546006374 1 1
0.0296409645951688 0.0292870673282364 1 1
0.0687676227581473 0.0681309631492566 1 1
-0.113107590349891 -0.112157505214637 0 0
-0.0169021063854637 -0.0171842987125619 1 1
-0.0323706907773246 -0.0322584401455128 1 1
0.0021497731900056 0.00227554951283082 1 1
0.0176158685896127 0.0173212892646582 1 1
0.0072899784871312 0.00735571748101368 1 1
0.0483759789961273 0.0478938641029464 1 1
0.0521824677637078 0.051404510687209 1 1
0.00243925628175681 0.00224485751510123 1 1
-0.0538874457795626 -0.0534758322650334 1 1
0.0259422787118227 0.0253571416470604 1 1
0.107940859904931 0.106273693650437 1 1
0.0157543785083439 0.0155722832852735 1 1
-0.156166255651796 -0.154662798683769 0 0
0.0158450844871847 0.0156375813978153 1 1
-0.0648181817525016 -0.0644834649922275 1 1
-0.00613151109697338 -0.00634921176944514 1 1
-0.0357062670787319 -0.0352630395887669 1 1
0.105401540332752 0.10465017361038 0 0
0.11123385850125 0.110129644672953 1 1
0.101125206462065 0.100238980982028 1 1
-0.115012364649013 -0.113802399341537 1 1
-0.00453574847851205 -0.00503754328896174 1 1
-0.0256313198654514 -0.0252764230221381 1 1
-0.00606426124254672 -0.00612050797373151 1 1
-0.00178350245338767 -0.0016501632379231 1 1
-0.166865704774807 -0.164807983697063 0 0
0.0634916973024748 0.0630766654797066 1 1
0.0659038342575895 0.0651982327551856 1 1
-0.152873396758154 -0.150802005754773 0 0
-0.0271446326934712 -0.0272110613894738 1 1
0.101072309574473 0.100196042733628 1 1
-0.0182383837764579 -0.0179730528678883 1 1
-0.119882871703453 -0.119178693503241 1 1
0.120443366845102 0.119729572349621 1 1
-0.0195305356574969 -0.0187953253000299 1 1
0.0363211313269547 0.0360925800411002 1 1
-0.0124124055207337 -0.0120639734478222 1 1
-0.0218098191822613 -0.021578185267206 1 1
-0.0594935325627017 -0.0588369524507836 1 1
0.102532423870128 0.101561825607123 1 1
-0.14721730183891 -0.145702146520213 0 0
-0.110008652741935 -0.108328585034463 1 1
-0.0176645264868304 -0.0173423909435801 1 1
0.0656075964851609 0.0649295771315274 1 1
-0.0602697628017754 -0.0592803956323508 1 1
-0.051872692226623 -0.0509055544574353 1 1
0.0361764125661402 0.0354987912435492 1 1
-0.016586055128974 -0.0165008335259643 1 1
-0.0297193871472481 -0.0294580685998762 1 1
-0.144190213148062 -0.142998835797735 0 0
-0.0588128573221314 -0.0584349628291659 1 1
-0.0340195287817843 -0.0336286976473968 1 1
-0.0209369481927678 -0.0210490690912156 1 1
-0.0547750839595738 -0.0537451984654174 1 1
-0.0131611677514009 -0.0123050470976114 1 1
0.0440099300741606 0.0435890864079494 1 1
0.107738525442189 0.106565451613998 1 1
0.055563855857598 0.0551451455277824 1 1
0.0149605580858006 0.0149951116028834 1 1
-0.0721298261265737 -0.0712988526966968 1 1
0.1112753663172 0.110421266622998 1 1
0.130444563683127 0.12879681520307 0 0
-0.00301700675931733 -0.00314221716570598 1 1
0.0318176242896907 0.031320402775283 1 1
0.0952057588146452 0.0943955869653558 1 1
-0.0331774848354459 -0.0326627963040828 1 1
-0.0371827644133245 -0.0370914621506125 1 1
-0.0606400110772458 -0.0600763485531482 1 1
0.053113728642954 0.0523613327394586 1 1
0.0649764479341249 0.0645520053836322 1 1
0.029497573037163 0.029504904780542 1 1
-0.0850663882125832 -0.0843076976078237 1 1
-0.0247748559206005 -0.024621079111475 1 1
-0.0638030107963679 -0.0634895874827417 1 1
0.0707082162792174 0.0703383853242194 1 1
-0.124339735407081 -0.123022706042979 1 1
-0.082325271999463 -0.0815189744339398 1 1
-0.0397882005371415 -0.0392185961013999 1 1
0.0276145736483857 0.0268371880821845 1 1
-0.0106955350023585 -0.0102804526717113 1 1
0.0333666031684634 0.0330299689735079 1 1
-0.0207484752906407 -0.0207083943371064 1 1
0.0158353997322641 0.0155871757300996 1 1
-0.0999573994080642 -0.0996417288573209 1 1
-0.0695638995163629 -0.068758229310101 1 1
0.0182089827713433 0.0182176132281549 1 1
0.0902287232846454 0.089134195743343 1 1
-0.0419019807439359 -0.0416890325229197 1 1
-0.0114956805347979 -0.0110585692844181 1 1
0.042714543269463 0.0422437184069258 1 1
-0.0691623267200407 -0.068364004639682 1 1
-0.035026973532159 -0.0348705749091641 1 1
0.0852634366076772 0.0843786248978209 1 1
0.0529688192729756 0.0528502551395613 1 1
-0.110856562729356 -0.109671332762194 1 1
-0.116484010505714 -0.115199033918194 1 1
0.0716229737473511 0.0712773800377502 1 1
0.0433170527838331 0.042571643183207 1 1
-0.0110576386743302 -0.0112778165236604 1 1
-0.0490035514766971 -0.0480178662603681 1 1
-0.0174496874433231 -0.0171726343711536 1 1
-0.0236302770514173 -0.0237392448423227 1 1
-0.036852476096893 -0.0367186753185718 1 1
0.0216337109415376 0.0210240663208024 1 1
-0.00169070759546 -0.00221359676305892 1 1
0.12755769501522 0.126525342580292 1 1
-0.0405639332352654 -0.0405307220575008 1 1
-0.0335170863912251 -0.0331877695676373 1 1
-0.0978257669494867 -0.0973728350390476 1 1
-0.0582652550284514 -0.0575825414549913 1 1
0.013713382948042 0.0134936503397621 1 1
0.0294986699192754 0.0295916927696259 1 1
0.0198332862976089 0.0194145976547768 1 1
-0.0202112270460294 -0.0203844266676634 1 1
-0.143972092417959 -0.142985837178655 0 0
0.0323225328639771 0.0315388083775925 1 1
0.0782839987345365 0.0774192494584379 1 1
0.131502134274443 0.130409282516961 1 1
-0.00999015492279273 -0.0099262054791973 1 1
0.0611199224273896 0.0606820952830518 1 1
0.00383178631015879 0.0041031981867338 1 1
-0.0709807597535611 -0.070414537266244 1 1
-0.045961140829239 -0.0457587236342816 1 1
-0.079733241258804 -0.0791114563815738 1 1
-0.104869581185353 -0.103435498212966 1 1
-0.0687352632208159 -0.0683031020931583 1 1
-0.0847891596998092 -0.0844676110122491 1 1
0.116699468335258 0.115322313159453 1 1
-0.060219556612857 -0.0594040280982314 1 1
0.093090819449684 0.0925653969266062 1 1
-0.0265784864942652 -0.0258051643796392 1 1
-0.0076914777839339 -0.00817181963105634 1 1
0.0232398829342351 0.0230452278643987 1 1
-0.0029360080987177 -0.00294215852940881 1 1
-0.126748146193268 -0.125642807537667 0 0
0.153241879720628 0.15190754855527 0 0
-0.0464140494658367 -0.0460643624570546 1 1
0.0542078360838061 0.0534957047922742 1 1
0.00363920681979278 0.0036392643311781 1 1
-0.0213467422878178 -0.0217032993444268 1 1
0.0167434417858231 0.0166181290584654 1 1
0.0534030850748146 0.0528567906312138 1 1
-0.0162509598347851 -0.0162961293998895 1 1
0.0134158470382169 0.0134156776838143 1 1
-0.0615531874621172 -0.0609545045613533 1 1
0.0379901637905795 0.037293221599288 1 1
-0.0228149585621732 -0.0227807687447562 1 1
-0.0419213416872026 -0.0414284857782787 1 1
0.0458897623380055 0.0450845823463711 1 1
-0.0381407222310878 -0.0378804137294628 1 1
0.113172350833606 0.112132063578333 1 1
0.0279447253571433 0.0276131550684714 1 1
0.104162065934187 0.103181947619016 1 1
0.0305452730908819 0.0298019328219579 1 1
0.00558866675232137 0.00530617042848227 1 1
0.109933264256322 0.108952816011574 1 1
-0.000191753050185294 4.52934855964086e-07 1 1
-0.0211296881793006 -0.0213797150234934 1 1
0.0234628837606233 0.0233656117287323 1 1
0.0799734670960198 0.0789618645533169 1 1
0.0406968286624986 0.0409674632291893 1 1
0.00989422687277156 0.00979738091888146 1 1
0.0022052870920118 0.00280586371492329 1 1
0.00168818065518513 0.00122293705282284 1 1
-0.0264897254194172 -0.0262137732788236 1 1
-0.028067630497175 -0.0281779362566097 1 1
-0.00602693222758842 -0.00632324039493525 1 1
0.132520659471358 0.131307517116249 0 0
0.0625314594612908 0.0617108463849381 1 1
0.10827700231822 0.107162094452315 1 1
-0.070948166744668 -0.0701311248037068 1 1
0.0875198898876448 0.0866995452350465 1 1
-0.00567880700178684 -0.0053234977612866 1 1
-0.0393730494857288 -0.0390673369584005 1 1
0.00422816706573901 0.00412153118676887 1 1
-0.108821056168394 -0.107645499379002 1 1
0.0419096214406078 0.0413963969088038 1 1
0.144719068694387 0.143108704464748 0 0
-0.0801691019128512 -0.0791114851305753 1 1
-0.00801036892711056 -0.00792840592326585 1 1
0.0114344395928106 0.0112467345984378 1 1
0.0141420951502237 0.0143882920281088 1 1
-0.0121929085993031 -0.0119628180992087 1 1
0.0624673153187697 0.0621023008276816 1 1
0.0715075666317603 0.0702702570204473 1 1
0.0691552828314395 0.0685214591869537 1 1
-0.0386501990796411 -0.0387519113424573 1 1
-0.0231725231141618 -0.0230653194239436 1 1
-0.000927348317935187 -0.000622558226362754 1 1
0.0441819439780593 0.0431417618760327 1 1
-0.0863864885314928 -0.0858591185669564 1 1
0.014230766053086 0.0141470693465349 1 1
0.0748808010082557 0.0742367644874055 1 1
-0.0720067636268722 -0.0712446872293352 1 1
-0.0797431628067561 -0.0790714080420806 1 1
0.0415721663879457 0.0415567271369266 1 1
-0.0274660241343964 -0.0268878629291094 1 1
-0.0379393702856057 -0.0374848340295997 1 1
-0.0738970469786375 -0.073307294356593 1 1
0.0373571885088747 0.0370223193690634 1 1
-0.00056116689952641 -0.000214818929899972 1 1
-0.0443591749568328 -0.0437911463922536 1 1
-0.0619304308505994 -0.0612902053955147 1 1
-0.0528412707333419 -0.0523931917428622 1 1
0.0469918815508546 0.0465433558482181 1 1
-0.0243715300239517 -0.0239394915418432 1 1
0.0824598719786141 0.0814783915825516 1 1
-0.0461563622940567 -0.0450662178719702 1 1
0.11668572387223 0.115322732938044 1 1
0.109536593064029 0.108538148216458 0 0
0.0192574476122983 0.0187221970330732 1 1
0.00586130732351922 0.00635265185455193 1 1
0.078089624365455 0.0771866221914931 1 1
-0.0722595260797096 -0.0711284111350579 1 1
-0.033206741346115 -0.0327702311866737 1 1
-0.147949799117276 -0.146461042787594 0 0
0.0424028783512132 0.0417261010824445 1 1
0.195185355544765 0.193459501356038 0 0
-0.0489588361780249 -0.0485289301178455 1 1
0.0235114185634706 0.0236523425992412 1 1
0.0540166344510709 0.0533628693267438 1 1
-0.083206781070219 -0.0828357018188662 1 1
0.0178184197739652 0.0173897102989679 1 1
-0.0407003766189602 -0.0405239489041198 1 1
0.228917824247718 0.226657320545628 0 0
0.0109020097550784 0.0110227833189467 1 1
0.120412208310155 0.119474662039349 1 1
-0.0355997314459448 -0.0350398374032718 1 1
0.011254889224818 0.0114531638910758 1 1
0.0250120578926887 0.0247073541922814 1 1
0.119188732615949 0.117695499973522 1 1
-0.0455865446629472 -0.0450189990087244 1 1
0.0779338450962447 0.0772258158036973 1 1
-0.0428344317635501 -0.0422091520657434 1 1
0.0510477610630147 0.0499003147732387 1 1
-0.0775388361922152 -0.0763810751471189 1 1
0.00839054424886208 0.00831837252166375 1 1
0.0363959538359936 0.0360616027843565 1 1
0.00262095737387473 0.00291964063821357 1 1
-0.0387902090613809 -0.0381973164051191 1 1
0.0776513559481871 0.0770746940665723 1 1
-0.0570778622272655 -0.0561715224498669 1 1
-0.0528842765963481 -0.0523472308075618 1 1
0.0216494260037419 0.0214915738364619 1 1
0.0568239443178171 0.0561376512747503 1 1
0.0622858106937998 0.0618896619689341 1 1
0.0603784438581178 0.059837002656904 1 1
0.035758366056011 0.0351338121422133 1 1
0.0749268493471815 0.0743382998803388 1 1
-0.0532276584047081 -0.0523874066708717 1 1
0.0338127860688971 0.0332694251106578 1 1
0.153821836382507 0.152799975098507 0 0
0.0566748717085055 0.0568314210754547 1 1
0.0653414968974011 0.0642336576554238 1 1
0.0367150488139678 0.0364065241780306 1 1
0.00382920598442662 0.00404681908695706 1 1
-0.0458279289328919 -0.0453180316850975 1 1
0.0455762776897784 0.0452043267968683 1 1
-0.00908724911598786 -0.0088760317723421 1 1
0.0252465723305711 0.0248538115337072 1 1
0.0563804671416717 0.0562941684880657 1 1
-0.0420778245829767 -0.0416091056523324 1 1
0.0377226729379914 0.037484706066453 1 1
-0.125973789314523 -0.124963342449945 1 1
-0.0402336322315612 -0.0396338300212303 1 1
-0.024580153930923 -0.0241090175709516 1 1
-0.0184382455402082 -0.0179619650575221 1 1
-0.129518373684405 -0.127929386040385 1 1
0.0508708127239633 0.050795982549401 1 1
0.00797829129679776 0.00727692082309881 1 1
0.0271578086968886 0.0262708344058051 1 1
-0.129685249522352 -0.127924253417285 1 1
-0.141468718185386 -0.140066583713835 1 1
0.0546292443175321 0.0539305437396648 1 1
-0.0350782451395221 -0.0347208955191414 1 1
-0.15108151344008 -0.149774472959456 0 0
-0.0677709047583638 -0.0671030195181825 1 1
0.0177692034879534 0.0169715772828536 1 1
0.0572477657630729 0.0565068000704302 1 1
-0.0101674995464363 -0.00989040959445188 1 1
-0.0342727733026717 -0.0345219885277272 1 1
-0.0171560960356413 -0.0169694836564224 1 1
-0.022676518858147 -0.0221503609231425 1 1
0.0929736678380353 0.0921677444148672 1 1
-0.0573881227921456 -0.0570846416211341 1 1
-0.0961525841246809 -0.0951413670355512 1 1
0.0573158668537722 0.0565090548127083 1 1
-0.0884208465021104 -0.0875593579878147 1 1
-0.107099455671332 -0.106188065791046 1 1
-0.081603579958946 -0.0808331842546993 1 1
-0.0821491407294454 -0.0814656656502835 1 1
0.135320077630812 0.134511621768829 0 0
-0.0368582915786733 -0.0368057620009819 1 1
-0.0862072700091183 -0.0857567482609112 1 1
-0.0317831144815697 -0.0315459312903797 1 1
0.083620881368149 0.0829609814883603 1 1
-0.052043428398277 -0.0513838692047145 1 1
-0.0195194258570583 -0.0193699542212819 1 1
0.0546693059139825 0.0539402251482249 1 1
0.0644736092217332 0.0637317590931608 1 1
0.07797816308983 0.0768124609995605 1 1
-0.0521065329278785 -0.0517376523733653 1 1
-0.0378699135362962 -0.037451459617049 1 1
0.134229947129924 0.132769813726751 0 0
0.0138654863934812 0.0134281643304635 1 1
0.0374686510790285 0.0372104260374681 1 1
0.0103803281736863 0.00986368151310708 1 1
-0.0202449763313571 -0.0204617242590819 1 1
0.0738138340035058 0.0729251766999023 1 1
0.0948833069693004 0.0939741486533103 1 1
-0.00851809512467966 -0.0084177571736053 1 1
-0.000581004971713102 -0.000927587046858861 1 1
-0.0264438219525053 -0.0260282938177526 1 1
0.151161280632674 0.14952387463118 1 1
-0.0221993297690063 -0.0219694788741785 1 1
0.00877856840403446 0.00835625756359899 1 1
-0.0351715499101506 -0.0347092580972849 1 1
0.0515137030251196 0.0507345027668904 1 1
-0.0328166891475311 -0.032567524578587 1 1
0.0585229840650635 0.057702931167476 1 1
-0.00286492523147611 -0.00220942231098059 1 1
-0.134543690616292 -0.133458841341331 1 1
0.0916589179727821 0.0906399586064342 1 1
0.230711194706089 0.228334929309465 0 0
0.189967996444297 0.188100344305325 0 0
-0.0449413730072267 -0.0442180458560416 1 1
0.023116424896348 0.0228829925022869 1 1
0.018666635097836 0.0187620232190958 1 1
-0.0783925335592413 -0.078090640261863 1 1
0.0491868235691857 0.049366296681942 1 1
-0.0273588936126243 -0.0270739768002677 1 1
0.0373076466365869 0.0369244203489369 1 1
-0.0810319115913364 -0.0800868881278936 1 1
0.0359299684041581 0.0351706488433123 1 1
-0.00266118454526649 -0.00177342111427335 1 1
0.0610693480690067 0.0601128264848394 1 1
-0.0351957919296069 -0.0353498313933296 1 1
0.00114138876435935 0.00126650748051698 1 1
0.0661731767124062 0.0655995430017177 1 1
-0.0920023744970473 -0.0911207120781136 1 1
-0.0396924513090336 -0.0391297264396659 1 1
-0.00313472606551769 -0.00335806759377513 1 1
-0.0124865370174266 -0.0122144152496917 1 1
-0.0400136933690946 -0.0389552075195149 1 1
-0.0327936844877489 -0.0325412267482983 1 1
-0.0728102581625871 -0.0722282113843088 1 1
-0.089926829385386 -0.0887270778593421 1 1
0.103153900250457 0.102432318139171 1 1
-0.0863539097416851 -0.0853545312587666 1 1
-0.100816005209158 -0.0996500797863264 1 1
-0.0445076074067118 -0.043789970181317 1 1
-0.0386997926799819 -0.0382772775358605 1 1
-0.00320673822921336 -0.00343603089026965 1 1
0.029494820498462 0.0291724957892982 1 1
-0.0147475440449929 -0.0146751077276878 1 1
-0.0108884458292125 -0.0108663895624535 1 1
-0.0867655934123318 -0.085945204397413 1 1
0.129172881772421 0.128519318847767 0 0
-0.0740060106932037 -0.0728054720240995 1 1
-0.0223441672845795 -0.0218517023516076 1 1
0.0402895776743505 0.0402757470964896 1 1
-0.111745819341344 -0.110462290869011 1 1
-0.0548787845644037 -0.0537913619801217 1 1
0.00687171854125381 0.00651630612541523 1 1
-0.0793344468767192 -0.0784620656930982 1 1
-0.0179120535971162 -0.0184049861544858 1 1
0.122886572238215 0.121959529176762 0 0
-0.0886078628774476 -0.087840200500377 1 1
-0.0769873011757919 -0.0765665562386974 1 1
0.0778572321570335 0.0771142460236335 1 1
-0.041187398689255 -0.0405565366626957 1 1
-0.00540253581368832 -0.00525035312049379 1 1
0.0688561759623627 0.0682402578222595 1 1
-0.0570626220703534 -0.0563773743827841 1 1
-0.0950029883698063 -0.0933705722190287 1 1
0.00126925389000078 0.00176137834349699 1 1
0.00529367727085389 0.0051168722265935 1 1
0.015171956218252 0.014952682924238 1 1
-0.013358711536279 -0.013202591250273 1 1
-0.0661145529256076 -0.065045366283476 1 1
0.0961423330474637 0.0952127704977119 1 1
0.126621907366498 0.124764050953754 0 0
0.0387017311298209 0.0382063976252223 1 1
0.00166663226007972 0.00169779890606728 1 1
0.049940366794847 0.0496637835599459 1 1
0.0106625314841076 0.0101828115422471 1 1
-0.07626272554349 -0.0753113050585944 1 1
0.0620187530720497 0.0613622805943498 1 1
-0.0642486350577616 -0.0638837391661112 1 1
-0.0621870964599726 -0.061336351261055 1 1
0.107589495407996 0.106932044263816 1 1
-0.0788445516493133 -0.0781208368936293 1 1
0.00392071581659133 0.00418579799525007 1 1
-0.0152395970814458 -0.0145483460778364 1 1
0.0596449279504245 0.0590613873447429 1 1
-0.0341911845975887 -0.0338659970415253 1 1
0.129817745671145 0.128572397754081 1 1
0.0399252881451617 0.0394930055804092 1 1
0.0576968936968567 0.0566400037380519 1 1
0.105880773592454 0.104846796778001 0 0
0.0145392124909359 0.0141404248165614 1 1
0.0550157361391254 0.0548407280627997 1 1
-0.0277255330814746 -0.0276705999656887 1 1
0.0107612452006906 0.0105630093023532 1 1
-0.0192382453271193 -0.0191289630582487 1 1
-0.0140965048376867 -0.0134280216234718 1 1
-0.0292758667687615 -0.0289523104496473 1 1
0.117225628022894 0.116181679819961 0 0
0.0174810871816385 0.0167614606892906 1 1
0.0545377171404299 0.054197463287927 1 1
-0.0177947613206501 -0.0175840231865994 1 1
-0.00493511303245129 -0.0051292990662265 1 1
-0.00948036828273998 -0.00944328059305469 1 1
0.0198431353598434 0.0198152802781986 1 1
-0.0533890649424952 -0.0528161456447047 1 1
-0.0230801868394101 -0.0224709071316939 1 1
-0.0282651354328601 -0.0278822835613908 1 1
0.117141901013494 0.115846143605358 1 1
-0.0184518964658662 -0.0183833902252736 1 1
-0.107838055945145 -0.106753296369673 1 1
-0.0254725730678669 -0.0256063315785658 1 1
0.00863745407860057 0.00823426376554926 1 1
-0.0765558875003491 -0.0761458499782223 1 1
0.00603081745588057 0.00599117681769532 1 1
0.00780501456675965 0.00775915746756644 1 1
0.0609875665915223 0.0601134041003955 1 1
0.0217974573314934 0.0218370797773835 1 1
-0.0102379837572313 -0.0107802189593453 1 1
0.04470954527248 0.0439534021699744 1 1
-0.118896197633964 -0.11823251776735 1 1
-0.0670208243199102 -0.0663089277597847 1 1
0.0402462849439531 0.0397246994408156 1 1
0.087662167576755 0.0866301177726313 1 1
0.0132609551553868 0.012586410523862 1 1
0.0186084874770677 0.0182805043444886 1 1
0.0714690124900326 0.0698306361528929 1 1
-0.0821702021288917 -0.0815549018328694 1 1
-0.110536614448957 -0.109518765305049 1 1
-0.0400496007550093 -0.0394819829120611 1 1
-0.106746640790468 -0.105786642139547 1 1
-0.00717607450999199 -0.00673993647033308 1 1
-0.116719789187344 -0.115336033252266 1 1
0.120500129596781 0.119218429974118 1 1
-0.0351643156928988 -0.0349439530141627 1 1
0.19606041633087 0.194005783480371 0 0
-0.0923329359374175 -0.0912128976551285 1 1
0.0911344467334038 0.0896770048523464 1 1
0.0622152602942171 0.0607684445106786 1 1
0.0213267221469865 0.0212816013151918 1 1
0.0327516428389764 0.0326095372975115 1 1
0.152165705000483 0.150821191334091 0 0
-0.094605274838672 -0.0931861328088149 1 1
0.144497381896371 0.142730595351173 0 0
-0.155585579839605 -0.154024658319347 0 0
0.060190998441318 0.0595933117589023 1 1
0.0200581042562789 0.0203898025774379 1 1
-0.045838827123633 -0.0452338329031838 1 1
0.0163089002930785 0.0163551505977953 1 1
-0.103352367157162 -0.10255205265609 1 1
-0.0716229061810539 -0.0710556137976085 1 1
0.0964114904290756 0.0956057910134832 1 1
-0.0698982029856221 -0.0687067958775684 1 1
0.083005107826298 0.0821504371662007 1 1
0.0754068865596728 0.0748106644360189 1 1
0.102872564959174 0.102442511816458 1 1
0.0947085562566656 0.0939437704871501 1 1
0.0222242517845041 0.0220562412616275 1 1
-0.0291867944881402 -0.0292928409238305 1 1
-0.0623610754442911 -0.0619400814421066 1 1
0.133812879108206 0.132521913364984 0 0
-0.0387196225545718 -0.038539262182008 1 1
0.051220258555911 0.0506182753066345 1 1
-0.043814791065466 -0.0433185934882564 1 1
0.0346341639954061 0.0341520701848788 1 1
-0.076960840519353 -0.0762992350268207 1 1
0.0480736368093652 0.0474417014989394 1 1
-0.0213814001469785 -0.0211888499306374 1 1
0.0296216002664456 0.030105169074877 1 1
-0.121157495003244 -0.119116155730111 1 1
0.0154318606303469 0.0151709067603935 1 1
0.00207666244660712 0.00223718135603141 1 1
0.0562240958678661 0.0557843777506516 1 1
0.126821274281123 0.125295229678124 1 1
-0.114715807018322 -0.112876727521473 1 1
0.0377423285651923 0.0374923939233541 1 1
-0.0248638613528648 -0.0246598841987944 1 1
-0.0995945745234446 -0.0982135121737127 1 1
-0.000224063512632849 -0.00064057772525809 1 1
0.0239084432899938 0.0239484513344789 1 1
-0.146935311532968 -0.145465766592871 0 0
-0.00909160703944034 -0.00913395328310308 1 1
-0.013953599699097 -0.0135749372542693 1 1
0.106442383011574 0.105343239761604 0 0
0.0554938122581152 0.0553923441262436 1 1
-0.00566734556864688 -0.00600759439348024 1 1
0.0319303866042677 0.0310280913845439 1 1
0.0532344103838742 0.0528886333386267 1 1
0.0210198833164852 0.0209575477944257 1 1
-0.0421934922275467 -0.0416278985192479 1 1
0.0290675318765155 0.0283763655746914 1 1
-0.0575690475855058 -0.056393186760254 1 1
-0.0504155841245321 -0.0498627759445739 1 1
0.0519737233216544 0.0518313138947715 1 1
-0.0192375504899686 -0.0190154784317316 1 1
0.0282234618403568 0.0282731824017994 1 1
-0.110851507777969 -0.110029721035975 1 1
-0.00475289079684375 -0.00464497039457424 1 1
0.0519026596521399 0.0517607166560748 1 1
0.00571516485774865 0.00563644474437557 1 1
0.0131878738241221 0.0133827909598385 1 1
0.0696615783887169 0.068513173556832 1 1
-0.0639475981966079 -0.0628470041666006 1 1
0.0571722150229566 0.0562398544626224 1 1
-0.0685567722184433 -0.0679522635627228 1 1
-0.029786800713502 -0.0296604980411345 1 1
-0.205750937808287 -0.204107000894338 0 0
-0.0144264459528173 -0.0147234462793879 1 1
-0.0152934232310241 -0.0146383103404319 1 1
-0.00999733315467038 -0.00964179803952583 1 1
-0.145923807219065 -0.145374178245621 0 0
-0.0482865660012867 -0.0482015531209556 1 1
-0.00367175834697506 -0.00340528299105307 1 1
-0.130090967169758 -0.128980728799838 0 0
0.0347447044062763 0.0346361739619224 1 1
0.00591530648612343 0.00588725249342247 1 1
0.0416823261052592 0.0413387622442343 1 1
0.0427962140055601 0.0425355427302737 1 1
0.0567149921283718 0.0562527400825437 1 1
0.00694784416771929 0.00707213223522837 1 1
-0.010004465754484 -0.010280408441841 1 1
0.0191394899921564 0.019205637755809 1 1
-0.0722297867650014 -0.0718195123372302 1 1
0.0708514211003312 0.0702842949370646 1 1
-0.0492939075944028 -0.0484403914190267 1 1
-0.00954105173850859 -0.00948482892318806 1 1
0.100467791459043 0.0991520930801616 1 1
-0.0184577765569481 -0.0180352297671218 1 1
0.00905619249418646 0.00943692562741663 1 1
0.0232368076036304 0.0229819736450205 1 1
-0.0601865937814767 -0.0591730316401435 1 1
0.0470273041576336 0.0465415687373687 1 1
0.112487522821348 0.111988326182435 1 1
-0.0254904343894108 -0.0255308657735479 1 1
0.0566982898907897 0.0556963619219353 1 1
-0.13699151830606 -0.135862054749163 0 0
-0.000909071959676669 -0.000971723746263666 1 1
0.0881477519524799 0.086750843665987 1 1
0.0445299775630179 0.0441508807347063 1 1
0.0580497598830603 0.0574849059685743 1 1
-0.00987869495747837 -0.01012321878302 1 1
-0.0320913580325781 -0.03183139721086 1 1
-0.103225357622258 -0.10218088382735 1 1
-0.0138531088684738 -0.0141596190500555 1 1
-0.137861543723501 -0.136824693279264 0 0
-0.0360738652489728 -0.035788636921322 1 1
0.0103980570737512 0.010079998345597 1 1
-0.00367671807786539 -0.00329418398594626 1 1
0.0125903341681401 0.012508667448929 1 1
-0.00750097271307882 -0.00705634678478876 1 1
-0.00574187070480817 -0.00579105117852987 1 1
-0.0444768304815311 -0.0442592487299244 1 1
-0.0638345598581036 -0.0632376778821283 1 1
-0.118516400396257 -0.11743945341454 0 0
-0.0981719796771065 -0.0969624343406448 1 1
-0.0769013533813859 -0.0757514872020074 1 1
0.0456263389283861 0.0456697798006185 1 1
0.0516172092756997 0.0512240114991617 1 1
-0.0210900252285181 -0.0209688421640281 1 1
-0.0855357598935104 -0.0846908911856115 1 1
-0.0109070581920888 -0.0106564758192824 1 1
0.0665055019148691 0.0656430836159337 1 1
-0.0824188368631747 -0.0816865870283787 1 1
0.0333625384238001 0.0327687070343671 1 1
-0.00103823122538285 -0.000837410064993035 1 1
-0.13716855167365 -0.135977953045632 1 1
-0.0282150580616351 -0.0280637575785596 1 1
0.00992227830329257 0.00987374098490433 1 1
0.0835089440089159 0.0828827487596453 1 1
-0.0189785577740586 -0.0190057896564572 1 1
0.0201590555189545 0.0196604122517529 1 1
-0.0587123709028751 -0.0578693260902973 1 1
-0.0800237860382873 -0.0789096275323283 1 1
-0.0803416053882268 -0.0790496497285598 1 1
0.0372770261660157 0.0369476681611288 1 1
0.0736394391315608 0.0727515172262273 1 1
0.00481797086451994 0.00472252862659914 1 1
0.0306747936308079 0.0308813569633636 1 1
-0.14343992550213 -0.142283701626687 0 0
0.140784886433651 0.138874211792961 0 0
-0.00622445259035966 -0.00639431785502794 1 1
-0.0814814116249457 -0.0805594648537309 1 1
0.129115068283458 0.127415865226142 0 0
-0.0721557305332237 -0.0716148290213749 1 1
0.00874301075741936 0.00854125775349767 1 1
0.115217651182146 0.114227319586283 0 0
0.0963168382705514 0.0952921558302827 1 1
-0.0386097212800291 -0.0384908066899157 1 1
0.0701060041960371 0.0693059422835309 1 1
0.0593100107798073 0.058800731094726 1 1
0.0680457431676901 0.0681526514034951 1 1
0.0807463184386656 0.0799623251943219 1 1
0.0276412959684437 0.0278679446374089 1 1
0.0125868088959155 0.0124590753233593 1 1
0.0249406266260276 0.0240559807546818 1 1
0.031864215138177 0.0317774046294094 1 1
-0.0458243485012909 -0.0460174560755267 1 1
0.0839375948605337 0.0835550390664976 1 1
-0.140030214323016 -0.138920759940029 1 1
0.0619492720504182 0.0614765559868167 1 1
-0.0832968427431614 -0.082397831750206 1 1
0.0700183427326702 0.0691728420484885 1 1
0.0995499393321541 0.0987340101444438 1 1
-0.0210853081070774 -0.0209769384461547 1 1
-0.0395795975775824 -0.0391447687207383 1 1
-0.055989009624314 -0.055464182665788 1 1
-0.0725731538076039 -0.0712114987049938 1 1
0.0968115937630649 0.0960676829386568 1 1
0.0302265114968203 0.0301432654924658 1 1
-0.0816526416072907 -0.081027032827981 1 1
-0.0671913250389971 -0.0666378065399037 1 1
0.141278456096216 0.139968702812208 0 0
-0.00807763351854024 -0.00775759933456106 1 1
-0.0536925008769745 -0.0527769210494563 1 1
0.0503793572343692 0.0504223413486472 1 1
0.0624530408445787 0.0614256870572567 1 1
0.0331378017228719 0.0326355215591228 1 1
0.100240352425547 0.0989123957700841 1 1
0.168215971314221 0.166128140024397 0 0
0.0584095177710198 0.0574546997708691 1 1
0.0974359286715154 0.0964582574981862 1 1
-0.041958161975725 -0.0415776640459695 1 1
0.0404183868221275 0.0399175380454076 1 1
0.032979379026533 0.0327324450371389 1 1
-0.036728499239846 -0.0364218751892873 1 1
0.00090881660453173 0.000823344651520966 1 1
-0.0168549299711111 -0.0168232891012755 1 1
-0.0329488953118506 -0.0331398526597543 1 1
0.0787882168230291 0.0784037279366351 1 1
-0.125965024298223 -0.124895038707217 0 0
0.208449437508493 0.206322354886006 0 0
-0.120183629346005 -0.119011838699463 0 0
0.05797699548501 0.0575381503125442 1 1
-0.0904726460640555 -0.0894400189103865 1 1
-0.106282566635366 -0.105373578957063 1 1
0.0499718674436503 0.049466637735559 1 1
-0.137396842831158 -0.135828303645901 0 0
0.119750295444765 0.118999935552015 1 1
0.0601284559077055 0.0595917080198919 1 1
-0.0602590659182081 -0.0597776526825162 1 1
0.0661919589964941 0.0657376683760383 1 1
0.00590518159139893 0.00590339840222055 1 1
-0.0158826009976891 -0.015828127257686 1 1
-0.11979810227723 -0.119147177488741 1 1
-0.022397907475708 -0.0223104210015123 1 1
0.0836483912886634 0.0821267732587695 1 1
0.000902761267682241 0.000807425858828539 1 1
-0.0889264947722322 -0.087689054948459 1 1
0.0480850609342961 0.0476779334593238 1 1
-0.100693284581806 -0.0996291302998071 1 1
-0.0355111022746446 -0.0351341154304092 1 1
0.0385364461509325 0.0385544122711783 1 1
0.0529732780491554 0.0522792774841312 1 1
-0.0407962786493021 -0.0406997816295893 1 1
-0.0289155082208633 -0.0290105059723237 1 1
-0.0386989612794314 -0.0387812999834189 1 1
0.0694695938497139 0.0686301078157562 1 1
0.0189246169016236 0.0185415804798762 1 1
0.0565029294565662 0.0557735293720065 1 1
0.0296195512585814 0.0291360325905488 1 1
0.0154025213764847 0.0150980841284966 1 1
-0.0937948467997479 -0.0927058586484514 1 1
0.039865276449426 0.0400054578282357 1 1
0.0456122418719982 0.0451170243674637 1 1
-0.0567155410873887 -0.0559355438276993 1 1
-0.0083472792610666 -0.0080660023749225 1 1
-0.0484912830135041 -0.0476441158490171 1 1
0.0443994828158577 0.0439184934909004 1 1
-0.0624748187472163 -0.0620037092039569 1 1
0.0253654618204071 0.0249728061955307 1 1
0.00927683383354151 0.00915071082036037 1 1
0.0798203926120162 0.0792145838606767 1 1
0.0215992121096435 0.0207325779847645 1 1
0.0747406648355623 0.0739760735483464 1 1
-0.0591249542773473 -0.0587605710923207 1 1
0.102798912271642 0.101265876934736 1 1
-0.00826396985948332 -0.00819788622370899 1 1
0.0250806917124524 0.0249826129114583 1 1
0.135828026381422 0.134401537346816 0 0
0.044038467405278 0.0438344412775285 1 1
-0.118922944708531 -0.117474226370809 1 1
-0.0776736333587502 -0.0764821135703185 1 1
-0.0406330808677136 -0.0401737293451591 1 1
-0.109495294656869 -0.108730658936886 1 1
-0.0126005865569868 -0.0122599394205299 1 1
-0.0206466838928317 -0.0204212312554834 1 1
0.0170913576682642 0.0169249929830553 1 1
-0.076946093077711 -0.076323247565989 1 1
-0.00713986317434327 -0.00719088526432148 1 1
0.0925881587653433 0.0920481462780742 1 1
-0.000326945527330825 -0.000284502966768808 1 1
0.0740480785404745 0.0730577601429018 1 1
0.0848138010131453 0.0837097805198195 1 1
0.087818210205839 0.0868594008975166 1 1
-0.0562729723100723 -0.0553869507316696 1 1
0.0446614848875245 0.0441095510320424 1 1
-0.116176151710966 -0.115018345474386 0 0
-0.177870429318166 -0.176524155141511 0 0
0.0555851945545798 0.0549985935684185 1 1
0.0343552600066535 0.0343051635425934 1 1
0.0882252304454885 0.0875948555516122 1 1
-0.117832937891034 -0.116438671962224 1 1
0.00522839716314907 0.00524983402128468 1 1
0.028626244021566 0.0280183557642769 1 1
0.0605941229238583 0.059527747229077 1 1
0.00365856209689389 0.00404788050569186 1 1
-0.000590557530912416 -0.000527483491931728 1 1
-0.0294101910101828 -0.0296346065292585 1 1
0.063336881068245 0.0624406144304127 1 1
0.000546706211227427 0.000456786941356398 1 1
-0.0826742498900958 -0.0818646633715708 1 1
-0.0298694811503891 -0.0297201693628564 1 1
0.115623862539262 0.11433151463945 1 1
-0.0720101981814849 -0.0711342943374271 1 1
-0.021745642736735 -0.0217645817382368 1 1
0.0637976689948003 0.0637726175451718 1 1
-0.176576510016936 -0.17473506020251 0 0
-0.00649119268544596 -0.00659214007614116 1 1
-0.0248968595379125 -0.0241890936423436 1 1
0.00870965535909569 0.00862789409531345 1 1
0.0703641015138845 0.069569056778671 1 1
0.0347510460060734 0.0345535460520619 1 1
0.0363081866279809 0.0356805044539375 1 1
-0.0527203081908764 -0.0522209592298623 1 1
-0.0856789757372078 -0.08521844208463 1 1
-0.0153621965008744 -0.0150363907768638 1 1
-0.0182318857723233 -0.0186024519265378 1 1
0.0381244506972589 0.0382700233128219 1 1
0.0143208533091063 0.0140322840335067 1 1
0.0407774391535576 0.0403968358709509 1 1
-0.0165593990333286 -0.0169778051842422 1 1
0.0771289347739902 0.0766201847798553 1 1
0.120604112648495 0.119314567790695 1 1
-0.060424232467775 -0.0598736337577932 1 1
0.0420453787475833 0.0411987617632586 1 1
-0.00548443409036156 -0.00523049463287721 1 1
-0.125267716599116 -0.124192655143522 1 1
-0.101364007959711 -0.100390580795305 1 1
0.0112001651057475 0.0114071551238357 1 1
-0.0824207182748348 -0.0818133807156899 1 1
0.124069911425638 0.122881912382786 0 0
0.0620325592291932 0.0615177667603209 1 1
0.0315301141205825 0.0316892556542891 1 1
0.0529422925095612 0.052453665161174 1 1
-0.0127493907081181 -0.0126730469982904 1 1
0.016978640599595 0.0164903357627511 1 1
-0.000299732181542087 3.93475815737999e-05 1 1
0.0436306145176305 0.0427563215415723 1 1
-0.00968467148452999 -0.00955193846350268 1 1
-0.0248916078071347 -0.0246618504056301 1 1
0.0084266595453361 0.00856873151508059 1 1
0.0627107349516572 0.0621574628652521 1 1
0.0512854398247404 0.0502990063350323 1 1
-0.0730347547239435 -0.0728235475742767 1 1
0.0856701535162959 0.0853392699237149 1 1
-0.0403348484249076 -0.0399112710490907 1 1
0.00800251492271519 0.008200847388866 1 1
-0.0133145921726678 -0.0132417674798199 1 1
-0.0382700820975966 -0.0378809669541993 1 1
-0.123091300683542 -0.121877306965445 1 1
-0.0826921225816095 -0.0820067105152936 1 1
-0.0126280066317708 -0.0127030490553773 1 1
-0.0191598402977254 -0.0194279151230995 1 1
-0.0162563038174404 -0.0160901704139671 1 1
0.0815296572901605 0.0811681006261422 1 1
-0.0382968439320449 -0.0379421414155019 1 1
-0.0567920491980807 -0.056237613576695 1 1
-2.76189021096995e-05 0.000584272395299887 1 1
-0.07371459762926 -0.0728795574642415 1 1
0.0226286735098494 0.0222005825086209 1 1
-0.117904582147124 -0.116456284858788 1 1
0.0262805083017661 0.0264797054410628 1 1
-0.139382257884299 -0.137987710162468 1 1
0.100484132351108 0.0995586315437158 1 1
0.0275130399125929 0.0276876593492536 1 1
-0.114349519620564 -0.112962390860745 1 1
0.0483157585275767 0.0478358116573193 1 1
0.033725467613695 0.0335288489819357 1 1
-0.0513167932904173 -0.0508851039533964 1 1
-0.0576751582329044 -0.0568685861255023 1 1
-0.0635572216705006 -0.0629000753082685 1 1
-0.0336755551951375 -0.0336674482302282 1 1
-0.0278256393908279 -0.0271657698012431 1 1
-0.103639898964508 -0.102620714039867 1 1
0.142355414397774 0.140842764636232 1 1
0.0112399456954373 0.0110710599102466 1 1
0.0201986542421158 0.0199483492170055 1 1
0.0208845921313141 0.0210643999593268 1 1
-0.00793641727303835 -0.00781551338711309 1 1
-0.0874536826073282 -0.08642462996196 1 1
-0.0904591498278422 -0.0891643927639682 1 1
0.0412175036342389 0.0409919139106335 1 1
-0.0799025744417817 -0.0795045092001739 1 1
0.0158809242493371 0.0161113401412487 1 1
0.0251115449217896 0.0245776471310017 1 1
-0.0241845290753371 -0.0239864369772965 1 1
-0.0394338801218011 -0.0389748997415177 1 1
-0.0849747115917918 -0.084366165073982 1 1
-0.039313647554163 -0.0388274241568988 1 1
0.105947613187791 0.104330339549311 1 1
0.104946668369132 0.103743057928543 1 1
0.068292027841035 0.0672444822560019 1 1
-0.0137614982325198 -0.0136495884222475 1 1
0.058167801931821 0.0574895323879482 1 1
-0.0551227992812652 -0.054242812377354 1 1
-0.0412934992929938 -0.0406670020298848 1 1
-0.155539570005578 -0.154038788525685 0 0
-0.0195282646839184 -0.019412200163283 1 1
0.0764448854678102 0.0754222595142258 1 1
0.111584582603823 0.110624740717024 0 0
0.157537411688932 0.156138977590171 0 0
0.0457520554874239 0.0455134281154753 1 1
-0.0417942005763627 -0.0414442928897775 1 1
0.0197133040474866 0.019439532442511 1 1
0.012631805563151 0.0124629085962453 1 1
-0.026206858392968 -0.0257459156343774 1 1
-0.0266287689587907 -0.0262295528439567 1 1
-0.136801954540095 -0.135552014351659 1 1
0.0521677068774247 0.0517207297698119 1 1
-0.0621358927103296 -0.0615331896770021 1 1
-0.0414055245545643 -0.0411377814280355 1 1
0.0895959836036144 0.0888678031172234 1 1
0.0387306494565957 0.0382058653557269 1 1
-0.0937782378436658 -0.0929498467622949 1 1
-0.0413105196359289 -0.0408598551728663 1 1
0.103627641426993 0.102561311381549 1 1
0.0259453123982533 0.025334219633482 1 1
0.0684393341020805 0.0675250968000605 1 1
0.0320321237675402 0.0316995683939349 1 1
0.0596921513447493 0.0591622165496428 1 1
-0.00943247563050983 -0.00905801231740989 1 1
0.0582342641389485 0.0575371081854166 1 1
0.110508730265372 0.109431473866412 0 0
0.00715024522804185 0.00704003999038248 1 1
0.0998257052892786 0.0985430134407502 1 1
0.0344163713819933 0.0336989945481929 1 1
0.0100276226683521 0.00976034312418225 1 1
0.0580328719538394 0.0574627155546756 1 1
0.000756779824792158 0.00112082956229833 1 1
0.0889652663169083 0.0879786301694266 1 1
0.0190102643762436 0.0189275597392302 1 1
-0.0429158452821499 -0.0426615177145512 1 1
-0.0236854351512377 -0.0231459913748805 1 1
0.0145262395416682 0.014950412886352 1 1
0.127734952032126 0.126386687828006 1 1
-0.0209862201134298 -0.0208341049983594 1 1
-0.0860028376756473 -0.0852848249976762 1 1
-0.0744996724766714 -0.0735051906054587 1 1
0.0448751191826166 0.0446926822169113 1 1
-0.0180084242897905 -0.0178194383720246 1 1
0.12482334181136 0.123395275000659 0 0
-0.0172853009728764 -0.0171359704153071 1 1
0.0385671254058361 0.038462421327038 1 1
-0.0939757848060783 -0.0933918626031188 1 1
0.0385826276914013 0.0380834898168814 1 1
0.0969811530964164 0.0956427994104582 1 1
0.0416492070222962 0.0414626085127087 1 1
-0.0649092537786814 -0.0638129422319898 1 1
-0.172251094956009 -0.170395657463468 0 0
-0.00866581952144804 -0.00875643729977667 1 1
-0.0305446604936176 -0.0303230912445613 1 1
0.030245539855685 0.0299621380961003 1 1
-0.0602962203323234 -0.0598391770935972 1 1
-0.0149852752523906 -0.0148737642422949 1 1
0.0934117318143231 0.0924967434585064 1 1
-0.0313718335250991 -0.0311694830263171 1 1
-0.0206062537521184 -0.0205151768588323 1 1
-0.0215214074349859 -0.020884585913355 1 1
-0.0943718878058939 -0.0941746003482793 1 1
0.0694123394126651 0.0684828053210663 1 1
0.00923515974727289 0.00921779498202203 1 1
0.00376601601929356 0.00396419324760254 1 1
0.00349714525140338 0.00329348698789967 1 1
-0.0339713121333927 -0.0332533745329021 1 1
0.0905259781444955 0.0899211089526797 1 1
0.0440687397433577 0.0433402067394555 1 1
0.00445854586835408 0.00480186309144404 1 1
0.0707531969129383 0.0701631840750034 1 1
0.0988691116748973 0.0979324774194839 1 1
0.0792930728341467 0.0789195253436302 1 1
-0.0942206227921693 -0.0931564897445366 1 1
-0.0514873013165493 -0.0509137930214325 1 1
0.014192289886585 0.0143426006762505 1 1
0.0488485852331648 0.0479215143868059 1 1
-0.0988191594525255 -0.0981110980178719 1 1
-0.0372422424054779 -0.0367615824399943 1 1
0.0656724148493238 0.064916145623585 1 1
0.055183871583986 0.0545917425842954 1 1
0.00118886658659825 0.00133346246852675 1 1
0.0278093183495797 0.0277353345783598 1 1
0.0274925515359932 0.0273018833586529 1 1
-0.0509461690067069 -0.0506752666814374 1 1
0.185650722103479 0.184079384409113 0 0
0.0184561658028858 0.0180967421336823 1 1
-0.112868096784392 -0.111929035369853 0 0
0.0404821479081543 0.0399276937352593 1 1
0.100074746322122 0.0984444370302587 1 1
0.0213646949075724 0.0205802716664748 1 1
0.0929643247145299 0.0921016465698415 1 1
0.0100807546925265 0.0103781617933842 1 1
-0.0691291163972415 -0.068340968247132 1 1
0.0437087628765451 0.0433098531489662 1 1
0.0117633168305153 0.0116708583227369 1 1
-0.0146324350587836 -0.0144830814722471 1 1
-0.020157878459704 -0.0201457957493985 1 1
0.102202300434191 0.100913253117414 1 1
-0.0915674748481629 -0.0908310609924724 1 1
0.00928437831624049 0.00962714815832317 1 1
0.0259380029281019 0.0256709253325007 1 1
0.0683711881018197 0.0673864360122906 1 1
0.161879658456674 0.159997965831031 0 0
-0.138581497080334 -0.137333025878155 0 0
-0.0624250472403708 -0.0616182879534633 1 1
0.00421909884405658 0.00470389917981226 1 1
-0.0627157160327802 -0.0617039899549097 1 1
-0.0557974797796011 -0.0556677431319035 1 1
0.105648827973772 0.104327256186659 1 1
0.0327792378436073 0.0324531070344106 1 1
0.120953010085842 0.120031778098673 1 1
0.0314381888561794 0.0311374975878795 1 1
-0.0636830705444065 -0.0630703019433427 1 1
0.0253773024110315 0.0249339869976296 1 1
-0.021226532007826 -0.0211869503461226 1 1
-0.0257882804305674 -0.0255114327972896 1 1
0.124481052215304 0.122690984974919 1 1
0.0302269017571447 0.0300238538127237 1 1
0.11373231738376 0.112185681977746 1 1
0.101963087811134 0.100713907951223 1 1
0.0150075657692269 0.0149361638778637 1 1
0.00837217122153267 0.00819193939922638 1 1
-0.027568342295603 -0.0272405562428771 1 1
0.0541530103503196 0.0539705107404435 1 1
0.0720487335714907 0.0713559293523642 1 1
-0.13731486202343 -0.135903458473091 1 1
0.0276684959231925 0.0277711785474196 1 1
-0.00243086465489949 -0.00232950816003611 1 1
0.0109611985337236 0.010537319309704 1 1
-0.0240977122047013 -0.0237358883672758 1 1
0.00994560554364662 0.00964105294532662 1 1
-0.0553539004984556 -0.0547971628482977 1 1
0.111440784372782 0.110398325771579 1 1
0.111218009905353 0.110217853399087 1 1
-0.026328718425629 -0.0259314676091364 1 1
0.0741284840575164 0.0728290200543112 1 1
-0.0910787199352322 -0.0897623379448778 1 1
0.0370675918217005 0.0366250338720218 1 1
0.072117650188566 0.0715130458491941 1 1
0.0126969652305384 0.0125255670965701 1 1
0.0375514667200562 0.0371856834972851 1 1
-0.0686428569194485 -0.0681594175534929 1 1
0.0727944384190821 0.0719814898927826 1 1
0.0640329005466184 0.063338738258486 1 1
-0.0108557695216229 -0.0105236262564328 1 1
0.0804665614199696 0.0798127702455152 1 1
-0.083505843025734 -0.0824407181827337 1 1
0.0487376079210676 0.0478490020628958 1 1
0.00694599363981616 0.00648250528034824 1 1
0.00252224800215806 0.00227817652619909 1 1
0.0993889409983787 0.0981721395261044 1 1
0.0362707724806309 0.0356090320108208 1 1
0.0219155033824838 0.0219084818739585 1 1
-0.0494162465354308 -0.0485335884812313 1 1
0.0658574794415023 0.0652955858582228 1 1
-0.060351515239681 -0.0597697349790038 1 1
0.0450683683554824 0.0449688099785393 1 1
-0.0104518965824077 -0.0100644023389929 1 1
-0.0320493386927099 -0.0315697113755533 1 1
-0.111188621522793 -0.110075275576721 1 1
-0.0437769602216857 -0.0436976305825969 1 1
-0.0475631087986831 -0.0472168961496778 1 1
0.06519067076588 0.0646483832719991 1 1
0.0020155568141173 0.00213636646375472 1 1
-0.104071227866046 -0.102640339115868 1 1
-0.000456697216959663 -0.000373621914221365 1 1
-0.0674396873643711 -0.0666516921333974 1 1
0.0663353874964232 0.0658141377610933 1 1
-0.00642330337372595 -0.00620120713652391 1 1
0.0439641375756651 0.0436073813527093 1 1
-0.0128628604203125 -0.0131674490488849 1 1
0.140593569696453 0.139135296153133 0 0
-0.0172248470000363 -0.0167444413008815 1 1
0.0560863228039913 0.0555773209100171 1 1
-0.0032616302823014 -0.00274849625379187 1 1
0.168600623368381 0.166966058153244 0 0
0.0438382117322005 0.0433515092599188 1 1
0.0527249468908506 0.0524133166009153 1 1
0.00099030023737795 0.00123989057170093 1 1
-0.0387502349999599 -0.0384911798994164 1 1
-0.00745398030312487 -0.00738599949112994 1 1
-0.085117382909641 -0.0844038910269098 1 1
-0.0834726539660567 -0.0826149156591229 1 1
0.0324794717063415 0.0322413775050183 1 1
0.0965484209679106 0.0951430370433843 1 1
0.0764688676465138 0.075816419954683 1 1
-0.116483379113747 -0.115257995440189 0 0
0.0853619790862067 0.0849128861345423 1 1
-0.0961106464151266 -0.0950577348899131 1 1
0.0865427567074073 0.0855242031273005 1 1
-0.0687936236554745 -0.0681708886020412 1 1
-0.166563194100656 -0.164917440272974 0 0
-0.00193223053552381 -0.00185208877742626 1 1
-0.0127106405263641 -0.0125840028382102 1 1
0.0611994880214615 0.0604472251584968 1 1
-0.0267344491658887 -0.026661330320912 1 1
-0.0168683658911682 -0.0168857196411955 1 1
-0.0964980941077751 -0.0957285356781071 1 1
0.20366918556929 0.201598738374797 0 0
-0.0322141468698849 -0.0320861558760052 1 1
0.0501356989678183 0.0491150617588035 1 1
-0.0218030872955617 -0.0211138571727403 1 1
0.0972889095527124 0.0963672188839424 1 1
0.00506478206219265 0.00475256581261167 1 1
-0.139905269516844 -0.138042717643679 0 0
0.0779014448535516 0.0765905353678137 1 1
0.00261583359532482 0.00234673015985856 1 1
0.0577951839984035 0.0569676577361689 1 1
-0.101017854038791 -0.0998495811389451 1 1
-0.0149222214565605 -0.0150770095260073 1 1
0.00455829954198477 0.00444787451502078 1 1
0.0865623026213331 0.0855996778702049 1 1
0.0723941345619382 0.0715656744261881 1 1
-0.0610056251059117 -0.0605267101215933 1 1
0.0411151496109667 0.0407080701293453 1 1
-0.0560913389101978 -0.0554441043892926 1 1
0.0284779197691501 0.0278265665442082 1 1
-0.127530912376603 -0.126216256747671 1 1
-0.0828001188839301 -0.0818449551526462 1 1
-0.0754510967452016 -0.0743350132493956 1 1
0.0613219823616579 0.0603463195933661 1 1
-0.0811952837087557 -0.0806162140984839 1 1
-0.0597293257342072 -0.0594089547886642 1 1
-0.0539037689308175 -0.0534026783200677 1 1
-0.00275775801757606 -0.00261886677241753 1 1
0.0615370916679364 0.0613262158027435 1 1
-0.114783757328905 -0.113881123357473 1 1
-0.0457606749741206 -0.0455496240421852 1 1
-0.0448083900581365 -0.0441450472326617 1 1
-0.0177039042555019 -0.0174387027625291 1 1
-0.0224464388875326 -0.0223862454165011 1 1
0.106474014783704 0.104853677635686 1 1
0.00989147897026103 0.00987768243503854 1 1
0.10011175322686 0.0991284340673295 0 1
-0.0966492916707096 -0.0958561381132535 1 1
-0.0228928176978061 -0.0226871071177662 1 1
0.0355621840788283 0.0352318136119083 1 1
-0.0695127847000611 -0.0691171746276796 1 1
0.0280074510144285 0.0276167712108519 1 1
0.0028893590776828 0.00289446287533038 1 1
0.0477029931228577 0.0471676196686352 1 1
-0.0713041106975183 -0.0702977733973002 1 1
-0.0921337791232443 -0.0910025912381941 1 1
-0.0706358427531248 -0.0701096203734106 1 1
0.0163566709066091 0.0162899119026035 1 1
0.0439756518998865 0.0436101221589478 1 1
-0.0707745233129763 -0.0701166057886865 1 1
0.0559417762085986 0.0553266722984497 1 1
0.0021869036053064 0.00254495283260205 1 1
0.0855959206299635 0.0846691956710264 1 1
-0.0214542434015192 -0.0208715708320951 1 1
0.0539186756298414 0.0525857396996691 1 1
0.00347516436483786 0.00376597388222606 1 1
-0.0288859538990871 -0.0283552318402556 1 1
-0.0705971576890682 -0.0697724948337788 1 1
-0.0344824509364431 -0.0341922278564365 1 1
0.0691608657954385 0.0682832915961569 1 1
0.0320684672415266 0.0315572583179802 1 1
-0.0174984290145596 -0.0177778732011698 1 1
-0.0375844710517135 -0.0368675222705856 1 1
-0.0165144617700814 -0.0159577047882007 1 1
-0.114054071222497 -0.112666873017627 1 1
-0.0663433486314792 -0.0653837284108051 1 1
-0.0993528556013508 -0.0984700714833208 1 1
-0.00690227985346164 -0.00709700112906222 1 1
-0.0217102039412309 -0.0217912002641698 1 1
0.104529160379809 0.103549548192885 1 1
-0.0155316103728526 -0.0153924140154864 1 1
0.0343526408728232 0.0337858477355614 1 1
-0.0332193232585852 -0.0330692266478153 1 1
-0.0027097814299298 -0.00274366222561462 1 1
0.0134513036228393 0.0137060295395371 1 1
0.0917453237523564 0.0902758340413455 1 1
0.0858146505852261 0.0845950911820622 1 1
-0.0360432091682503 -0.0358153305910832 1 1
0.0166845913807032 0.0168392329828874 1 1
-0.0862566147438295 -0.0852833386465951 1 1
0.0849475444882785 0.0841000503534001 1 1
0.0314043631615523 0.0312991013600878 1 1
-0.0146461475475371 -0.0142810009009245 1 1
-0.0499519317466286 -0.0499303291908604 1 1
-0.0302007280405437 -0.0299596398098141 1 1
0.0911183305810987 0.0902056259088393 1 1
0.0715930408504117 0.0707782095227822 1 1
0.0588013743924527 0.0586187257929254 1 1
-0.0821773384293459 -0.0813696731363533 1 1
-0.022041105399785 -0.0225046357875258 1 1
-0.00296516279760068 -0.00311938542866308 1 1
-0.0334014560556293 -0.0331938880603649 1 1
-0.0810923255510582 -0.0803355833683909 1 1
-0.0811120756563184 -0.0804839929769488 1 1
0.0293928177925432 0.0290508532948004 1 1
0.0410116126744408 0.0408943665268741 1 1
-0.0390959632411794 -0.0386607434789676 1 1
-0.108732033735577 -0.107953753514981 1 1
-0.0120355256599285 -0.0118444522947195 1 1
-0.00447150537755987 -0.00433964169304057 1 1
-0.0401100442687254 -0.0396165739453942 1 1
0.0224202771962099 0.0222932706373299 1 1
0.0443799342238514 0.0443706629371484 1 1
0.0516283242041044 0.0511194588274538 1 1
-0.0371489335885529 -0.0358972613593815 1 1
0.00951874915747629 0.00969387648816249 1 1
0.000397775269293608 0.000599631582724264 1 1
0.136817290125158 0.13560478615279 1 1
0.0366720676786968 0.0358283778048492 1 1
-0.167914898445676 -0.166290684514468 0 0
0.0285695457252251 0.0277429483105954 1 1
-0.116356723144069 -0.114982961861816 0 0
-0.0965371841386798 -0.0949096490104669 1 1
0.0262786015980183 0.0262782728280829 1 1
0.0193689653310631 0.0195852069934345 1 1
0.0901542019084301 0.0890089658572787 1 1
0.0724255353563998 0.0717339707808089 1 1
-0.0115073589052734 -0.0117161251002004 1 1
-0.0997141654764344 -0.0989041593337923 1 1
-0.107593710808285 -0.106231481730103 1 1
-0.0151398447671779 -0.0146539616597508 1 1
0.0427522404416108 0.0425014676412439 1 1
-0.106499804238695 -0.105537929213916 1 1
-0.027019296907089 -0.0269003706520941 1 1
-0.0233899366236614 -0.022715380959492 1 1
-0.0488544696564275 -0.047533883934803 1 1
-0.188657366082097 -0.186684444128123 0 0
-0.0315927324370796 -0.0315874866081862 1 1
0.00401816970588929 0.00389470609003984 1 1
0.114006854438949 0.112935681007873 1 1
0.00225007815477652 0.00253540246221915 1 1
-0.0516816562734469 -0.0515112687238717 1 1
0.00750471492058923 0.00735084795121727 1 1
-0.00443490267389266 -0.00450070616760805 1 1
-0.0243519830633149 -0.0246570385914769 1 1
-0.143013498669611 -0.141437503519689 0 0
0.0186765757528588 0.0176481682304111 1 1
0.0206691275849737 0.020719969125916 1 1
0.00250484418182643 0.00250968869525628 1 1
-0.0157605652260984 -0.0158956125162485 1 1
0.0270209904182188 0.0268037402840627 1 1
0.117793864246677 0.116729118282068 0 0
-0.0673309727893715 -0.066477976781404 1 1
-0.174956968557549 -0.172935851239034 0 0
-0.0327934695010593 -0.0323857257939613 1 1
-0.0222013835504964 -0.0221218396831685 1 1
-0.0461351433921563 -0.0459872872039044 1 1
-0.00625643603304597 -0.00626100730738374 1 1
-0.0400863102661777 -0.0397469103992297 1 1
-0.0580021463964547 -0.0570719801905619 1 1
0.0379231666027759 0.0374964229515611 1 1
-0.0846168952088786 -0.0837335033166076 1 1
0.052275664340937 0.0521675675153041 1 1
-0.0939151129949823 -0.0926679283520101 1 1
-0.00274752729708422 -0.00273697073470742 1 1
-0.0568677046482089 -0.0560496695606039 1 1
0.000178355363744912 0.000193867167938069 1 1
-0.0441641148526046 -0.043446348982748 1 1
-0.06642212747497 -0.0655620986140817 1 1
0.128857959413196 0.127925903140963 1 1
0.078660649025711 0.0781249923630588 1 1
-0.105596213604511 -0.104704148894774 1 1
-0.0302121606436847 -0.029886293660168 1 1
0.0749154440309706 0.0745521217882749 1 1
0.00683930192687108 0.00686519846543698 1 1
0.008473475345784 0.0078964743304136 1 1
-0.0369333390400994 -0.0369988347419359 1 1
-0.0466338724430028 -0.0458504493705393 1 1
0.180156964038021 0.178326155561363 0 0
0.0670952132805717 0.0665486035839237 1 1
-0.0598014740725647 -0.0595372466369946 1 1
0.0655017542241656 0.064608535856122 1 1
-0.00802701743939369 -0.00756516651129263 1 1
0.00647469578394537 0.00633094970778588 1 1
0.024654427304263 0.0242816435127106 1 1
0.00402147724757575 0.00404650913381976 1 1
0.0124656454741723 0.0121634090776368 1 1
0.0922199577752552 0.090877949492916 1 1
0.0150775660443043 0.0151143834681561 1 1
0.00207628778696017 0.00216059542074514 1 1
0.0851506786537855 0.084283093054456 1 1
0.0548651130368135 0.0539929662444607 1 1
-0.0134387632247667 -0.0132238815643043 1 1
0.0359444048427134 0.0355827627846302 1 1
-0.0798798849279496 -0.0791002963022105 1 1
0.040205755186459 0.0395501634265543 1 1
0.0756148629584354 0.0745029269553797 1 1
-0.0352284502890488 -0.0353662173612109 1 1
-0.00312865743986298 -0.00230121247308762 1 1
-0.0921356273339239 -0.0910263197875472 1 1
-0.0395104396144762 -0.0396650009101872 1 1
0.0547138979937657 0.0539806287212975 1 1
-0.00968113897508742 -0.00954198260788227 1 1
-0.151092344297308 -0.149110508653649 0 0
-0.116143922349203 -0.115288128772191 1 1
-0.0709459916105332 -0.0705546707008376 1 1
-0.0336039630504184 -0.0328550003144093 1 1
0.12167516241512 0.120616191197393 1 1
0.009411517754287 0.00916774699045734 1 1
0.0866908461242136 0.0859266118890334 1 1
0.0971043644407973 0.0959871405184542 1 1
0.129199976538351 0.127819072163316 0 0
0.019457547946733 0.0195900387837728 1 1
0.019283580327864 0.0192001934847532 1 1
0.0492638308684558 0.0489409887254486 1 1
-0.0471517838593227 -0.0468845899094232 1 1
-0.109513862942259 -0.108439598754484 0 0
0.0888284002098679 0.0876928557729449 1 1
0.10201231643202 0.100936533729239 1 1
0.053734671544347 0.0535276476985 1 1
-0.0430170987539608 -0.042583282594725 1 1
-0.0434333575166828 -0.0430842497149618 1 1
-0.0326824616208466 -0.0319948207960098 1 1
-0.023353634843887 -0.0233611713438912 1 1
0.127524583278211 0.126120945423193 0 0
-0.0222178694347529 -0.0219552731090366 1 1
0.0473554082044951 0.0465060374443544 1 1
0.102003246467692 0.101035577692159 1 1
-0.0669194897402266 -0.0657160619237677 1 1
0.0457267182310396 0.045080975536068 1 1
-0.0337990008205479 -0.0337101043550039 1 1
0.0765062126338951 0.0753102464686035 1 1
-0.0529403003182324 -0.052515373213067 1 1
-0.010704889987701 -0.010607907945261 1 1
-0.000299541626244862 0.000382900069338804 1 1
0.141694810273057 0.140162177582847 0 0
0.0322294164919059 0.0320778783686701 1 1
-0.110361904742736 -0.109474083759758 0 0
0.0988626948540249 0.0981868783800283 1 1
-0.0273959099863857 -0.0270734162307809 1 1
-0.0105599561059456 -0.0100420004181713 1 1
-0.0547393969047144 -0.0538384105103712 1 1
-0.101586225047586 -0.100925757849613 1 1
-0.0319822254913847 -0.0316841799799551 1 1
0.0191101393568071 0.0189602798656894 1 1
0.0601176798322623 0.0591081858937115 1 1
0.040429223748787 0.0400590007987099 1 1
-0.0130431406889334 -0.0125693878772309 1 1
-0.0572963944854316 -0.0568651446884893 1 1
0.0527091976316113 0.0522439607601083 1 1
-0.0094881131687483 -0.00919784667550715 1 1
0.0916065049897763 0.0906168377691935 1 1
0.0433598031558445 0.0430214423555138 1 1
0.0672885239650973 0.0668337336039583 1 1
-0.0110903363099076 -0.0104816277022042 1 1
-0.127681004025033 -0.126056908036566 0 0
-0.0464691267669819 -0.0459203447796776 1 1
-0.0972694676311129 -0.0962441020563056 1 1
0.0673285884712266 0.0667919645715992 1 1
0.0802834655209469 0.0797950248137188 1 1
0.0509150848909664 0.0508990590494233 1 1
0.0464822200873711 0.0463189740047802 1 1
-0.0307921883214733 -0.0304973430115942 1 1
0.103140715854667 0.102456962349223 1 1
-0.0619800901462936 -0.0613664580440168 1 1
0.00819525780481562 0.00805326647232429 1 1
-0.0678451152144152 -0.0672403254016232 1 1
0.119143633081455 0.117642000175996 1 1
-0.0563670091635618 -0.0559139037840824 1 1
0.023227597120152 0.0229485825925869 1 1
-0.0709127755717815 -0.0702875597031516 1 1
0.048603106914044 0.0485949025936014 1 1
0.0730368683696612 0.0729647787937407 1 1
0.0182377294154518 0.0186936218599586 1 1
-0.0677335306617254 -0.0666821645069311 1 1
-0.0646063018861572 -0.0638581762980626 1 1
-0.00824676257457693 -0.00831933119541534 1 1
0.0407846233818125 0.0400071693631792 1 1
0.0767819465104565 0.0758197293856801 1 1
0.00407676270932113 0.00387405496810857 1 1
-0.0302791946064617 -0.0297839696006647 1 1
0.104371833612642 0.103347854520159 1 1
-0.0322613943107459 -0.0322811744002457 1 1
0.122524565712203 0.121518141193015 1 1
-0.137052530933041 -0.136184562427761 1 1
0.0541917906006811 0.0536289197992792 1 1
0.0573865103720311 0.0568690799697894 1 1
0.094024690969264 0.0931902896203994 1 1
0.0834495424533237 0.0823336724073125 1 1
0.0431439633791968 0.0430982076719326 1 1
-0.0463087229036207 -0.0455670901718294 1 1
-0.0958469468928055 -0.0946589046908401 1 1
0.0570622133100021 0.0566873895311848 1 1
0.0374587123408207 0.0369777896202286 1 1
-0.117402267872311 -0.116063413902792 1 1
0.0512715657056112 0.0505496921341895 1 1
0.0140993213611379 0.0139653555929553 1 1
-0.0235268641956828 -0.0231434139037583 1 1
-0.0327315652249083 -0.0323988802699007 1 1
-0.0659845849962773 -0.0651802374283172 1 1
-0.125231588384257 -0.124011114608592 1 1
0.135115609100019 0.133644056031642 0 0
0.129435394743041 0.128188946028867 1 1
0.00296197872943929 0.00274766828616699 1 1
-0.076322238067747 -0.0754322620048523 1 1
-0.071961380160565 -0.0711869481555011 1 1
0.0275338824627296 0.0269453070209289 1 1
0.0956428585499823 0.0944238795782908 1 1
0.0622094054473374 0.0617568191054648 1 1
-0.0120670869270937 -0.0116402056813762 1 1
-0.119034903757837 -0.117358248111807 1 1
0.0580551678208182 0.0570366558436445 1 1
-0.0174524726543968 -0.0169845154213693 1 1
0.0316326070727782 0.0313583862405143 1 1
-0.0195406232017594 -0.0194277000106362 1 1
-0.00662627787301748 -0.00621378111772479 1 1
0.0363796684701282 0.0356991055305963 1 1
0.070563503961878 0.0700656069642899 1 1
0.0638572491371572 0.0632005595265279 1 1
-0.0377419716950903 -0.0378413058527282 1 1
0.00277777149607401 0.00253451155372506 1 1
0.0803150241020596 0.0796430884660485 1 1
0.0930153479707523 0.0923959191462103 1 1
-0.00196001435144959 -0.00206680920319481 1 1
0.0114018310528717 0.0116776156004506 1 1
-0.0448292075765771 -0.0450398890070669 1 1
0.0174173666108487 0.0171401093937107 1 1
-0.0886834019590907 -0.0877196235383227 1 1
-0.047827342848689 -0.0473410528859691 1 1
-0.0258407919804653 -0.0257206292468839 1 1
-0.0519515072794674 -0.0512657162511404 1 1
-0.127003442348757 -0.125768708315461 0 0
0.00456208935955741 0.00455030006781224 1 1
0.0586151131427991 0.0581735625744992 1 1
-0.0602997655993583 -0.0600070067643786 1 1
0.101991207079678 0.101207099798512 1 1
-0.101920518651157 -0.100837216199244 0 0
-0.0359864839073975 -0.0357468376103518 1 1
-0.0856149924698834 -0.0850143247811952 1 1
0.0945680378416723 0.0935786977776474 1 1
-0.0955715234473412 -0.0949967294203308 1 1
-0.0308333893224457 -0.0307331548920948 1 1
0.060925842455236 0.0603323972376983 1 1
0.100893035195756 0.1004923675102 1 1
-0.0209603013715761 -0.0208806069904925 1 1
0.0842535725081315 0.0830774125785324 1 1
0.00879782202471345 0.00908338582771248 1 1
0.0638078564443178 0.0633132431766333 1 1
-0.0687699334092752 -0.0682281068820349 1 1
-0.029984284337346 -0.0298705397683121 1 1
0.0262195257609606 0.0261368950444963 1 1
0.0348615651513363 0.0345439199000682 1 1
-0.143174809040076 -0.141886648556561 0 0
-0.11040095340474 -0.109425655202748 1 1
0.0085403858717341 0.00876359434663824 1 1
-0.0742546518060926 -0.0737934327977794 1 1
-0.0280662395761592 -0.0279191446904098 1 1
-0.0337959020936466 -0.0335426796664338 1 1
-0.105071841553963 -0.103333802612291 1 1
-0.0558932756597664 -0.0552630881390999 1 1
0.0433348961417729 0.0431279280289235 1 1
-0.00917964053722686 -0.00922985528607496 1 1
-0.0231962193409315 -0.0232474711268612 1 1
0.0390998978752112 0.0388650630297545 1 1
-0.0260696914435629 -0.0259490973409096 1 1
0.0241774324629788 0.0239864256767096 1 1
0.042992888301282 0.0429141123664755 1 1
-0.0301496838673908 -0.030098340741814 1 1
-0.197439267711761 -0.195838507597556 0 0
0.0341342765862031 0.0335425693149246 1 1
-0.047063803020179 -0.0470249909601747 1 1
0.0805544572278198 0.0796427385149809 1 1
-0.172085812066947 -0.170230766677746 0 0
-0.0610036135267032 -0.0604567592057064 1 1
0.076102966301513 0.0754496845984407 1 1
-0.132697709142767 -0.131292131734765 0 0
0.0668867657116207 0.0661632701668605 1 1
-0.0996666373018011 -0.0988538014853875 1 1
-0.0496881500803169 -0.0486936659098032 1 1
0.0153264015413692 0.0155454539219198 1 1
-0.0363031835684849 -0.0361752291224136 1 1
0.0408513306189954 0.0408041159190767 1 1
-0.0257191285450428 -0.0256384784065188 1 1
-0.105987237217916 -0.105078584469194 0 0
-0.0292716771010466 -0.0294109923567991 1 1
-0.0463048864538564 -0.0461727157098045 1 1
-0.00976130596648761 -0.00949154943349693 1 1
-0.0246686077880395 -0.0246252772122123 1 1
-0.0356624179540072 -0.0347759607335288 1 1
-0.0190181295848255 -0.0183276414891499 1 1
-0.0117114725774078 -0.0116564654558556 1 1
0.0138350834210144 0.0136705350422549 1 1
0.0189231373716649 0.0184290348476237 1 1
-0.0127650845466899 -0.0126844996233481 1 1
-0.0764984328543261 -0.0758019961906556 1 1
-0.127928124690696 -0.126832376581561 0 0
-0.04765002680583 -0.0468098001739202 1 1
-0.092563581165816 -0.0918896006515965 1 1
-0.0968639185963169 -0.0964789474215602 1 1
0.0745897461008834 0.0741059812103472 1 1
-0.0509741387725133 -0.0502882609646358 1 1
0.000241157078106173 -0.000294764199312441 1 1
0.10926355924681 0.108193591531192 0 0
0.0383149223670146 0.0378858663720969 1 1
0.0316560981913889 0.0309965967944945 1 1
-0.137680117518262 -0.136351294485825 0 0
0.0410348375912712 0.0404150666610672 1 1
0.142296634565541 0.14145712719263 0 0
0.0616682106425249 0.0610337074306782 1 1
-0.157631315243067 -0.156366413488374 0 0
0.0211659376203982 0.0208933608252397 1 1
-0.0421161327448547 -0.041290612939641 1 1
0.0409866358255998 0.0403927227792959 1 1
-0.0270556216472807 -0.0268092378169407 1 1
-0.0096716809369352 -0.00954657160067819 1 1
-0.00989227503253944 -0.0100944438865342 1 1
-0.0053642663495771 -0.00538099519514672 1 1
-0.108769111913262 -0.107639491723112 0 0
-0.078195536920297 -0.0774556485136681 1 1
0.0104151206383409 0.0103979344696952 1 1
-0.0944398701302529 -0.0938945781975915 1 1
-0.0440631196982895 -0.0436897768081339 1 1
0.105194356480365 0.104125765314084 1 1
-0.0342392684836187 -0.0341568048808358 1 1
0.162656692198258 0.161033164271032 0 0
-0.0273687746467096 -0.0271595533263995 1 1
-0.0655537793741645 -0.0645723561813573 1 1
-0.0452262251828607 -0.0450275495609533 1 1
-0.127977246214863 -0.126982747344764 1 1
0.0392374165781522 0.0388209957605499 1 1
-0.0103617390916907 -0.0101864184373632 1 1
-0.0244739739875781 -0.0241008176736934 1 1
0.0422237531326464 0.0418366898750819 1 1
-0.00269472305773701 -0.00265863057465929 1 1
0.0608346442416783 0.0606626883263925 1 1
-0.0106870514418207 -0.0105169687948744 1 1
0.0583652980910186 0.0576844766427754 1 1
-0.0407207831502817 -0.0404982350736519 1 1
-0.126070621766256 -0.124439764865164 0 0
0.121494722483215 0.119986663188147 0 0
0.0584683492749315 0.0578776784030124 1 1
0.0624979726342915 0.0619562171517233 1 1
-0.00856792187852797 -0.00825397101427083 1 1
0.00911160269545475 0.00902929847790983 1 1
0.103630890358871 0.102933965390616 1 1
0.0485627737811603 0.0483272550679813 1 1
0.0327683703257652 0.0319974838375302 1 1
-0.0273660857282791 -0.0272221840881695 1 1
-0.188222081509564 -0.18618511089469 0 0
-0.0293048079894611 -0.0288597957137787 1 1
-0.0579009925624774 -0.0575363717246792 1 1
-0.0245299501946958 -0.024310312086133 1 1
-0.00514398333057412 -0.00495265187601336 1 1
-0.0782134756523354 -0.0776396061942946 1 1
-0.060602109137207 -0.0597057274055339 1 1
-0.051275193231477 -0.0504437061841197 1 1
0.0638223026207433 0.0637890481915057 1 1
-0.0957469893209969 -0.0950875524763075 1 1
0.0815145891599901 0.0808825538231709 1 1
0.0194003085685307 0.0191416224197955 1 1
0.00435276285627031 0.00382724790721962 1 1
-0.0195297554500477 -0.0193437762428807 1 1
0.127420593687587 0.12584775012351 0 0
-0.0638703986901588 -0.0633766816281612 1 1
-0.00180593466713132 -0.00110102754394319 1 1
0.0840759336248949 0.0833475721609044 1 1
0.0887587961487152 0.0878280329262442 1 1
-0.0601252471651503 -0.0594766985699171 1 1
-0.00625934313752025 -0.00591365186774132 1 1
-0.0732522810477061 -0.0724237964475342 1 1
0.0914930862170323 0.0905758205888671 1 1
0.0939660337517202 0.0934989075484316 1 1
-0.17923581732581 -0.177669530184964 0 0
-0.0946295321406979 -0.0945265481808839 1 1
-0.145185189513158 -0.143693600645762 0 0
-0.104728121263628 -0.103713136405197 1 1
-0.0288162813558797 -0.0282260499060225 1 1
0.0210232772301232 0.0210753379557028 1 1
-0.059861677264811 -0.0592441113745401 1 1
0.0153154814783873 0.0147439827780561 1 1
0.0808756365146327 0.0802441974989262 1 1
0.122390094711434 0.121327942015053 1 1
-0.0697610510047326 -0.0689557962053815 1 1
0.0899391540836455 0.0891334630644968 1 1
0.0305580566758697 0.0298934247343765 1 1
-0.0608547499306607 -0.0605185900030991 1 1
0.104537261959824 0.103901087549631 1 1
0.0135527608253647 0.0136595901588927 1 1
-0.0466394992141924 -0.0459691084140021 1 1
0.0835960347004308 0.0831532214007046 1 1
-0.0991349385075956 -0.0981651415933185 1 1
-0.152830433057817 -0.151584408591863 0 0
0.0406282480364734 0.0402227692863962 1 1
-0.00172586336385211 -0.00205179909685821 1 1
0.113972254092679 0.112698249478989 1 1
-0.0495893758251338 -0.0490451672103221 1 1
0.000750128272587871 0.000669188272954704 1 1
-0.0138590143256723 -0.0133981719379045 1 1
0.00363565058877303 0.00336446193344983 1 1
-0.0887090836351673 -0.0879100065670724 1 1
-0.00251107691493454 -0.00231585748546765 1 1
-0.0736015632178394 -0.072965425792476 1 1
-0.0647653287907214 -0.0638623694756611 1 1
0.0697344369943933 0.06906349885739 1 1
-0.00509082388964664 -0.00468902551928924 1 1
0.0872598331360183 0.0862767650445202 1 1
0.0258442199625519 0.0252798674868286 1 1
-0.0389865339598598 -0.038530979217384 1 1
-0.0216158208986695 -0.0217813852475969 1 1
0.117835256273673 0.116683439102098 1 1
0.0457097387358465 0.0456398166501928 1 1
0.0846845751231479 0.0841947953357123 1 1
-0.0179829823739897 -0.0174475358716189 1 1
0.0354043457764616 0.035151242258994 1 1
-0.0179474642757812 -0.0180343794618751 1 1
-0.00611181004119845 -0.00546877676096246 1 1
-0.0666686183871477 -0.0656707981609468 1 1
0.0485348398771763 0.0480523975911309 1 1
-0.0828484863964498 -0.0825243145710232 1 1
-0.0838419465515573 -0.0829282148801295 1 1
0.030073178844763 0.0297808948832384 1 1
0.0234180299182583 0.0230939249151447 1 1
-0.143861234166198 -0.142113918230669 0 0
0.160478011134331 0.15917810219579 0 0
-0.0601177659439771 -0.0592335962918253 1 1
0.0317119153303113 0.0313774339188879 1 1
-0.00309404830733129 -0.00311261140205244 1 1
-0.0697885663542483 -0.0691934814515354 1 1
0.131879777420605 0.130358593120943 1 1
0.0107104773991241 0.0103778329924304 1 1
-0.000758556415296981 -0.000285997646933359 1 1
0.0323670924275259 0.0322231063936148 1 1
-0.0909789062546437 -0.0897468186519425 1 1
0.0528779345281687 0.0523642070961474 1 1
-0.133281033787279 -0.131795390665219 1 1
-0.0577716005520317 -0.0574589176831187 1 1
0.0122378560630992 0.012041509348245 1 1
0.0554697807899348 0.0549163557144763 1 1
0.0562142847190148 0.0551385242189148 1 1
0.0597613399038962 0.0589037258349441 1 1
0.017992095402292 0.0180819733794055 1 1
0.0376609877986099 0.0375409959751344 1 1
0.0246050338786256 0.0243985601658691 1 1
-0.050266111096858 -0.0493451319983377 1 1
-0.0440869772730565 -0.0436930220675138 1 1
0.0146272228438078 0.0149571758262886 1 1
-3.86583582171456e-05 0.000568530755080853 1 1
0.0469462034253168 0.0470432767445763 1 1
-0.00727205450893304 -0.00727412046515036 1 1
-0.0715817549480702 -0.0710060984498437 1 1
-0.00517828714158617 -0.00498725485739255 1 1
0.0117264508544045 0.0116467029125615 1 1
0.0235344694912417 0.0233090251244216 1 1
-0.113747596315299 -0.112591994474555 0 0
0.0281614814699858 0.0276605537171543 1 1
0.0561253160415718 0.0553738738076109 1 1
0.0347070586062031 0.0348542907374631 1 1
-0.0864682648468938 -0.0856637394841799 1 1
-0.0120061038290895 -0.0117527371762973 1 1
-0.000634714731181448 -0.000440218612994891 1 1
0.01132203872303 0.011224227216625 1 1
-0.0600731389528359 -0.0596561524189323 1 1
0.0659952551816971 0.0655066608840733 1 1
0.0297704015780501 0.0295920550472884 1 1
0.060456352346202 0.0600575503147167 1 1
-0.0482877600542679 -0.0479984743306832 1 1
0.0203232571708453 0.0207368756126416 1 1
-0.0440718951597094 -0.0437572877376018 1 1
0.0440636518092211 0.043669514060013 1 1
-0.0203569375955613 -0.0197292733183023 1 1
0.0362025351969463 0.0351084667886116 1 1
0.109774006383617 0.10869827192068 1 1
-0.0758096203215257 -0.0749608016266194 1 1
-0.0769909732833513 -0.0763550150486562 1 1
-0.0781180042058811 -0.0766287721818205 1 1
-0.0063735470334758 -0.00673944823869082 1 1
0.00852195309521548 0.00812515387608137 1 1
0.000361028297125112 0.00101281331269342 1 1
0.0994352898818342 0.098652921666836 1 1
-0.0466821603911799 -0.0462353820715895 1 1
0.0102176429058986 0.0104231145991185 1 1
-0.0475604801368002 -0.0470721866026548 1 1
0.0318022440203159 0.0320181227691987 1 1
0.071451942264527 0.0712657060667689 1 1
-0.0444060614642957 -0.0436584200586944 1 1
-0.016044668454378 -0.0159171906708919 1 1
0.0339631307994501 0.0337483400729032 1 1
0.0498949234161892 0.049182304378462 1 1
0.000441113156909093 0.000518910882397399 1 1
0.00908551701553165 0.00884517449615735 1 1
-0.0382679309010205 -0.0375582318917476 1 1
-0.0701853472033442 -0.0693918131881937 1 1
-0.0680121883604749 -0.0676056682958622 1 1
-0.0402188764743609 -0.0397579150131542 1 1
-0.0693035955793398 -0.0684228397887579 1 1
-0.0174079268614034 -0.0173605289307245 1 1
0.0800600124278703 0.0794139048880566 1 1
0.0470816164465531 0.0469552667672956 1 1
-0.017585328929695 -0.0173225001871607 1 1
-0.00481898936387774 -0.00489304288991826 1 1
-0.000114890430337107 -3.34495890221131e-05 1 1
-0.065263977210073 -0.0647284164172292 1 1
0.02495638359295 0.0252160002815189 1 1
0.144367884979331 0.142708385021148 1 1
0.00973832217858708 0.0100107959682004 1 1
0.0654375585797211 0.064862154737264 1 1
0.0107196849937217 0.0104406156921798 1 1
0.142038732058339 0.140682690547981 0 0
-0.0653541309688718 -0.064499881279355 1 1
0.11159376922138 0.111012650241702 0 0
0.0134448037417239 0.0133753872894379 1 1
-0.00818022676384345 -0.00792452903559359 1 1
-0.00883152879383906 -0.0089380633813002 1 1
0.032507617773291 0.0323646154861038 1 1
-0.0182576917690746 -0.0181084624464164 1 1
-0.0591382166996676 -0.0589846111379477 1 1
0.0215595506173387 0.0215762709358784 1 1
-0.0139675721236166 -0.0137247789967414 1 1
0.00409822583320968 0.0035930822639348 1 1
-0.0664163854937163 -0.0655558229989779 1 1
-0.0909598110829546 -0.0898826794767412 1 1
0.0318593631047346 0.0317023676703763 1 1
-0.125879891108548 -0.124956548808998 1 1
0.102103160654847 0.100960534579106 1 1
-0.000570537551945357 -0.00126560247134669 1 1
0.035990574286986 0.0353820289821431 1 1
0.0474914762315471 0.0469801813278992 1 1
0.0299784576564912 0.0292997271295001 1 1
0.0229800994471818 0.0223821323216659 1 1
0.0420406923224977 0.0419273409008954 1 1
0.0837506429161755 0.0827502956942636 1 1
0.0816671645336715 0.0810755842281559 1 1
0.100283372398742 0.09932536653771 1 1
0.0708653349118013 0.0702404418141219 1 1
0.00641050471770717 0.00609527871109075 1 1
-0.0841662003611532 -0.0831798277107556 1 1
0.0328879557680327 0.0326778850317597 1 1
0.0428113760046103 0.0424437830375687 1 1
-0.0256931724221519 -0.0255813834491178 1 1
0.0486860373692334 0.048416483434307 1 1
0.0746832866812067 0.0735500798051412 1 1
-0.0809740156747443 -0.08057002615449 1 1
-0.082902709014615 -0.0819702371341642 1 1
0.202523376849513 0.200128213756463 0 0
-0.0370149538615794 -0.036344804375594 1 1
0.0965920051207083 0.0955193773936988 1 1
-0.0497344723906242 -0.0487808124570144 1 1
-0.0166705883480543 -0.0167844513360147 1 1
-0.0268176305762088 -0.0266608427590171 1 1
-0.0352811996572593 -0.0344130326974799 1 1
0.0324250041722524 0.0320759229094674 1 1
-0.00795766504008044 -0.00790337991342874 1 1
0.0527677966158153 0.0522058071152364 1 1
-0.0334794488924414 -0.0333219178564931 1 1
0.0518687633870414 0.0512876185674866 1 1
-0.110023230387309 -0.109055168555667 1 1
0.00753266339862357 0.00715763610072571 1 1
0.00381240960206722 0.00325545672937755 1 1
0.019636480756857 0.0197573075119603 1 1
0.0531527541860611 0.0526874287713969 1 1
-0.0754780019917768 -0.0744848287519245 1 1
-0.0833731679168085 -0.0823755479905718 1 1
0.0432257701189379 0.042846003756428 1 1
0.0146161550969621 0.0148997218525448 1 1
0.0772753222197073 0.0766000463860938 1 1
-0.0712951262612152 -0.0702707195636807 1 1
-0.0272182647158477 -0.0273022746501367 1 1
0.036390412844953 0.0355999004921203 1 1
-0.00976769589046466 -0.00998804474723535 1 1
0.0945721128823198 0.0935726607575524 1 1
-0.0261283543303025 -0.025617929277786 1 1
0.0408544934038417 0.0406712121328019 1 1
-0.0147125401441107 -0.0141341415914459 1 1
-0.127003865558966 -0.125810761385837 0 0
0.0361481757219294 0.035667358172336 1 1
-0.0526096335473589 -0.0519089694562131 1 1
-0.102674004551653 -0.101580126391362 1 1
0.0909815097533159 0.0902395554535871 1 1
-0.0472175008142432 -0.0465458838870015 1 1
0.0867771284545819 0.0860023557203816 1 1
0.0443437097311731 0.0437423950102296 1 1
-0.139817946389358 -0.13869932046308 1 1
-0.0705290073015997 -0.069759235729195 1 1
0.115867406740665 0.1149248551831 1 1
-0.0610830973988988 -0.0599949965860251 1 1
-0.103708454231763 -0.102657967372047 0 0
0.0381238006280668 0.0375571536299714 1 1
-0.08176416032096 -0.0810915678504876 1 1
-0.0457694264526669 -0.0452915564770846 1 1
-0.0260429392960065 -0.0253327377568038 1 1
0.0119156726115051 0.012071016083683 1 1
0.00959923479768522 0.00955677441992018 1 1
-0.0330454099966693 -0.0326317870943711 1 1
-0.0272230599026228 -0.0270329235509953 1 1
0.124824964792524 0.123976474693959 0 0
0.0152206083278481 0.0152476947086599 1 1
0.055766712494734 0.0550216772973108 1 1
-0.127849131728791 -0.1266139998757 0 0
0.122031159940609 0.120629569814896 0 0
-0.0344222379768096 -0.0342889449124868 1 1
0.120983132344096 0.120230341880478 1 1
0.150309723646786 0.148784391523541 1 1
0.00339542470000864 0.00339591064358034 1 1
0.064583039159208 0.0636668934943921 1 1
0.0130089703012866 0.0134519097786981 1 1
0.0475680740512483 0.0472339220364119 1 1
-0.000926011124437853 -0.000909524145323082 1 1
0.00396440938075765 0.0039236433626449 1 1
-0.184308696491873 -0.182205205206688 0 0
-0.0791125733352618 -0.0784997396913899 1 1
0.0180352260415767 0.0177435110794697 1 1
-0.0239987632228283 -0.0232675549760093 1 1
0.0390652154358483 0.0386581052749876 1 1
0.0608476161135959 0.0601890921475646 1 1
0.0594463112432493 0.059137528891342 1 1
0.0508679081288135 0.0502634793437219 1 1
-0.0234465962726783 -0.0232109310696315 1 1
0.101813680121527 0.100719789697668 1 1
-0.0636214463899031 -0.0627076269053656 1 1
-0.02565081994874 -0.025550196762743 1 1
0.093942892540784 0.0936454506928238 1 1
0.0252154156587848 0.0250211325022156 1 1
-0.0708605146657879 -0.0700096579297569 1 1
-0.0906820215882958 -0.0898017787671548 1 1
-0.0821389055216799 -0.0809592810152225 1 1
0.0508460637015249 0.0502011060241229 1 1
-0.0237221675825035 -0.0231993801025364 1 1
-0.0715640491916703 -0.0710250340043965 1 1
-0.000291526459985344 -0.000173006815587439 1 1
0.031144542271123 0.0309070321072225 1 1
-0.0572091781388323 -0.0565048577578199 1 1
0.0695448472970507 0.0687951836543085 1 1
0.025008514050168 0.0246098202739499 1 1
-0.0459026291003299 -0.0458898803180206 1 1
-0.0695527309673774 -0.0687822317062317 1 1
-0.0758177111316325 -0.0750778790590119 1 1
0.0544995889400052 0.0537282698933543 1 1
0.0532808869710047 0.0526585995715562 1 1
0.0881961700454398 0.0869810470359962 1 1
0.0374894127050972 0.0373162619908543 1 1
-0.122763833471658 -0.121033243458411 1 1
0.0334201625921039 0.0332984316063045 1 1
0.0702542431800408 0.0696049965947429 1 1
0.0774660783486968 0.0770527572573655 1 1
-0.0383721088097821 -0.0382567164371592 1 1
0.017175655058401 0.0172483095354828 1 1
-0.0623015150991248 -0.0616592695193713 1 1
-0.0544632777575589 -0.0530495595451121 1 1
-0.142190104786374 -0.140972740188872 1 1
0.00705627995709613 0.0070257506259018 1 1
0.120680625512097 0.119439879198909 1 1
-0.0520896075091732 -0.0516530584131979 1 1
-0.0264018628113138 -0.0261131941366661 1 1
-0.0338577822493836 -0.0337836366062749 1 1
0.0651943845480933 0.0641060459515599 1 1
0.071115215403474 0.0704717031632533 1 1
0.00912761959280133 0.00908763457070771 1 1
-0.121433137260298 -0.120429749393369 1 1
0.0424811312594662 0.0417566590665055 1 1
-0.0486390013380316 -0.0479259668641017 1 1
-0.0475914322585436 -0.0477005938319702 1 1
0.00479587935291246 0.00486992401938056 1 1
0.0443825728108327 0.0436112682109305 1 1
0.0791139575711269 0.0784956750654072 1 1
-0.0773008665307343 -0.0765106223545744 1 1
0.0103274361796288 0.0102877297436071 1 1
0.0888279185262197 0.0878188280107305 1 1
-0.0451529416992346 -0.0449554987783177 1 1
-0.0314864609045384 -0.0318559217755602 1 1
-0.0324208295460409 -0.0320633756244653 1 1
-0.0593175125397833 -0.0586062404888658 1 1
-0.0950825494669103 -0.0940558338330935 1 1
0.081849289481387 0.0809699612137496 1 1
-0.0285174339966401 -0.0280607294456669 1 1
-0.103589995654919 -0.102247268064585 1 1
-0.057031069537843 -0.0564960951992638 1 1
0.0916478660034304 0.0910059837637929 1 1
-0.140117020391261 -0.138621010621386 1 1
0.0788147824890848 0.0780024125842885 1 1
0.0142631506417874 0.0145481635827599 1 1
0.0370129289777219 0.036457978179544 1 1
-0.173754709181977 -0.171624859831313 0 0
0.127738833844412 0.127059138862094 0 0
-0.0224006429839576 -0.0216055978342074 1 1
-0.164794670291726 -0.163378667140183 0 0
-0.0473003335941306 -0.0469462322727404 1 1
0.0299740365662499 0.0294512102765575 1 1
0.00484191911584698 0.00511966417127522 1 1
0.0880866678667405 0.0869423582149046 1 1
-0.0637387142177157 -0.0630269727145615 1 1
-0.0365494949950579 -0.036524256583047 1 1
0.00871155733101377 0.00879840562730598 1 1
0.0480002904591227 0.0474656866599305 1 1
0.0538326416287097 0.0529920703761717 1 1
0.0384477517396992 0.0381287940754341 1 1
0.000559761955766292 0.000177861921659464 1 1
-0.125086026297751 -0.124070054807091 1 1
-0.0127962716598916 -0.0120041606066335 1 1
-0.0665258848852892 -0.0656843272463081 1 1
0.0463814347095077 0.0455834638097392 1 1
0.0935257708279368 0.0921669710119815 1 1
-0.0413631657253858 -0.0410658465976663 1 1
-0.0228926157008215 -0.0227354589930514 1 1
0.0832226395527847 0.0822628457168715 1 1
-0.131671504230399 -0.130169447981668 1 1
-0.0824048197292289 -0.0816593222085274 1 1
0.075381188126784 0.0746242305390494 1 1
-0.0314079343548209 -0.0307055969987573 1 1
-0.0340649755267225 -0.0337875474894663 1 1
-0.0307787553718852 -0.0302467039414361 1 1
-0.00720394477792886 -0.00739045036165157 1 1
0.0349009989891535 0.0344757484853836 1 1
-0.00432515332792359 -0.00409249237625279 1 1
-0.079798243770813 -0.0792247690406032 1 1
0.0433621504546943 0.0429308321320273 1 1
-0.0574723133561621 -0.0567325834062927 1 1
0.0549075908993289 0.0545183788646507 1 1
-0.0240892816220997 -0.0234594231355215 1 1
0.0791647258895619 0.0778879032190228 1 1
0.0365785408201391 0.0364631704968037 1 1
0.0475369715570163 0.0473494428027839 1 1
-0.00240283686275764 -0.00269260551068959 1 1
-0.040343061501406 -0.0393299558682282 1 1
-0.0034021989767587 -0.00333462928491289 1 1
-0.0137000301064407 -0.0134054344862909 1 1
-0.0356295932528875 -0.0349521723640543 1 1
-0.0175921762785916 -0.0176995936192805 1 1
-0.00122762702648308 -0.00122742088814094 1 1
-0.0161046300024066 -0.0159588564386492 1 1
-0.131136122152368 -0.129703225140537 0 0
0.00347432838203183 0.00401343786899059 1 1
-0.0462764238352837 -0.0459273696018442 1 1
0.0372700905495684 0.0368186609878214 1 1
-0.0641981268971683 -0.0637369001002729 1 1
0.0472425090217847 0.0467465127115511 1 1
-0.0819932047004175 -0.0810940514970181 1 1
0.0178294234264525 0.0176000554497252 1 1
-0.0168234499389821 -0.016493940818964 1 1
-0.00523574577525862 -0.00608044589736974 1 1
-0.0280920872607372 -0.0276884993450801 1 1
0.0738979737911631 0.0730883767568784 1 1
-0.02304299965363 -0.0225297756937438 1 1
0.0266099127246551 0.0265202015458573 1 1
0.00986432175603175 0.00984510452896693 1 1
-0.139857095583209 -0.138358163807227 1 1
0.0219197686057864 0.0218766428897553 1 1
-0.0384379601529954 -0.0380136475132915 1 1
0.0357758808915971 0.0361727073413179 1 1
-0.171694345106802 -0.170329821046893 0 0
-0.0574858341691741 -0.0569793285725589 1 1
0.0916158449840774 0.0900410038445711 1 1
0.0355924313000885 0.0352276081046954 1 1
0.0548299936532491 0.0541022355646699 1 1
0.069761370501413 0.0689185928376061 1 1
-0.0594315632383803 -0.0585751434551886 1 1
-0.0953519023614144 -0.0948776233664917 1 1
0.0370747231065416 0.0370066643734158 1 1
0.0562865993182727 0.0553810132290334 1 1
-0.0153527356398665 -0.0154728594653784 1 1
-0.0334022524406568 -0.0333345477356296 1 1
0.0509051571191599 0.0506290480657774 1 1
0.0160885486552825 0.0158106687525908 1 1
0.0943235795509731 0.0934935696171235 1 1
-0.031388675891365 -0.0307862644775158 1 1
0.0092276638359455 0.00890935538386118 1 1
0.0353038806643173 0.0350342175408621 1 1
-0.0457337904085607 -0.0449863000631961 1 1
0.0395081646446545 0.0389375533296214 1 1
0.0520658645409476 0.0517969804905698 1 1
-0.0685719288438674 -0.0679061832416018 1 1
0.0265335091856324 0.0261750708937871 1 1
0.0770159848997454 0.0762473327210692 1 1
-0.0304449226038128 -0.0301680355900979 1 1
-0.00338637560301504 -0.00334879710574341 1 1
0.0761507564928814 0.0761783844244193 1 1
-0.0102238078883245 -0.00975286578721738 1 1
0.0780163161143192 0.0777249696648521 1 1
0.0600490225381362 0.0593401867688292 1 1
0.0818853938235662 0.0808392943335509 1 1
0.101195213857873 0.100582543602852 1 1
-0.0133570216877727 -0.0129188152116406 1 1
-0.0115563742089374 -0.0112051805988858 1 1
-0.0487909714863579 -0.0482939668981003 1 1
-0.0361212713344659 -0.0359824080086023 1 1
-0.0173749315405384 -0.0174204751793956 1 1
0.136249060194563 0.1348231773001 0 0
-0.000894468559116193 -0.000737811676985712 1 1
-0.131817200429889 -0.130365602568505 1 1
-0.0802292789993328 -0.0792794969457441 1 1
0.16940397285427 0.16768587024061 0 0
-0.0379016725092703 -0.0373546949826879 1 1
-0.0532239841975895 -0.0526783945205437 1 1
-0.0708306385535544 -0.0698951103000959 1 1
0.0838886433485564 0.0827403666196478 1 1
0.105936337686012 0.104873118802168 0 0
0.0903783320493695 0.0896956370277399 1 1
-0.020656854956736 -0.0206276202475137 1 1
-0.012307211246188 -0.0120510407355675 1 1
-0.0994887133765893 -0.0989609268478153 1 1
0.00555323786424874 0.00577694043233037 1 1
0.0298976748410388 0.0293263190120561 1 1
0.0346636386409792 0.0343723626951365 1 1
-0.110384499248289 -0.10916619720697 1 1
0.0663500970552733 0.0656858863710502 1 1
-0.032254509934879 -0.0317906597478459 1 1
0.0209760492206467 0.0207407630534171 1 1
0.0416701510861807 0.0411643090299822 1 1
-0.0379866133687587 -0.0377425323754166 1 1
0.0529966746442517 0.0524475121242815 1 1
0.0218581209537386 0.0219777070399077 1 1
-0.089586781592506 -0.0890142997149709 1 1
0.0205411987788601 0.0204051177252767 1 1
-0.0760572848305892 -0.0752989599770196 1 1
-0.0389055936116969 -0.0386483504062476 1 1
0.0706221333820674 0.0698982825055062 1 1
0.0385907751438506 0.0378265779839228 1 1
0.022031551379798 0.0217317619987098 1 1
0.0102003793817752 0.0103865480316823 1 1
-0.136279817114081 -0.134313763549853 1 1
0.0386607761970961 0.0386766413688266 1 1
0.0570158814910738 0.0571194973363188 1 1
0.0215106073426642 0.0208704002468328 1 1
-0.0426775280154296 -0.0423203478516881 1 1
-0.045315406710797 -0.0443689164304998 1 1
0.000115721676626518 5.06865210343575e-05 1 1
-0.0551051738165117 -0.0542630669196495 1 1
-0.096854041632813 -0.0960462912637546 1 1
0.0265491736267472 0.0260982936903568 1 1
0.0267661970843329 0.0265012557210114 1 1
0.157993464395442 0.156101617547905 0 0
-0.106892588346222 -0.10518045778168 1 1
0.107439810886537 0.106477025546648 1 1
-0.0646984592415316 -0.0640394299501987 1 1
0.0663005219144816 0.0653216453604019 1 1
0.0857300808866529 0.084939413006318 1 1
0.00564264716703387 0.00611589561682296 1 1
-0.0790112602862349 -0.0782041060889842 1 1
0.068654215563288 0.0677844403031782 1 1
-0.00489185252739884 -0.00512928788017271 1 1
0.0292802920427382 0.0294582822083568 1 1
0.028006496730913 0.0281204035090197 1 1
-0.191939418143959 -0.190341071148109 0 0
0.0311294831820261 0.0303898555934559 1 1
0.135000310642862 0.133822116041717 1 1
0.0984390671421839 0.0974838226227962 1 1
0.117018383946837 0.115662182488007 1 1
0.0306880598388335 0.0307064919916116 1 1
-0.0170136008342074 -0.0168529291559974 1 1
0.00429603029178281 0.00409659232871238 1 1
-0.151991091709403 -0.150473657644009 0 0
-0.00685846765892256 -0.0064616320495664 1 1
-0.125955974375289 -0.12491775244954 1 1
0.126449442174325 0.124845224410754 1 1
0.0606800611667678 0.0601707291414461 1 1
-0.0254820252095238 -0.0255535274751312 1 1
0.0133092055918263 0.0131928228360575 1 1
-0.201266507334081 -0.1990553139368 0 0
-0.0481162075150601 -0.0476987527380399 1 1
0.0106951605821496 0.0105623573670118 1 1
-0.0348648427746176 -0.0346200729994307 1 1
-0.0185028199317515 -0.0180434189263457 1 1
0.000401247985716172 0.000275054983228856 1 1
0.00123903276131133 0.00146537842796765 1 1
0.0789626909649654 0.0784747471682926 1 1
0.0417024401409949 0.0413609353196796 1 1
0.0472975755726549 0.0468043527334915 1 1
-0.040536120849882 -0.0400133966195995 1 1
0.0067787241148934 0.00726028151320064 1 1
-0.00758731174585822 -0.00751020299005763 1 1
-0.00845869235830498 -0.00773808205550783 1 1
-0.0605873895570451 -0.0593980052928217 1 1
0.00765712139363784 0.00769201364714915 1 1
0.000976750884567783 0.000924183419935527 1 1
0.0438461316189507 0.0433177949647515 1 1
0.0739147307381646 0.0729987592639674 1 1
0.0867430458700029 0.0856336688848592 1 1
0.0544180226684972 0.0543460031896571 1 1
0.0263546340691259 0.025741458340915 1 1
[truncated: 27,404 more chars]
