# Supplementary material for: Bias caused by sampling error in meta-analysis with small sample sizes
Source: PLoS One. 2018 Sep 13;13(9):e0204056. doi: 10.1371/journal.pone.0204056 (PMC6136825; doi:10.1371/journal.pone.0204056)
Supplement: S4 File — (ZIP) [file pone.0204056.s004.zip › results N = 20 theta = 0 tau = 0.2 sz = 500-1000.txt]

"cohen.dl.theta" "hedges.dl.theta" "cohen.dl.cp" "hedges.dl.cp"
-0.0451155377239984 -0.0450505286031826 1 1
-0.0168499997500977 -0.0168455306358019 1 1
-0.0234122371322497 -0.023398445019087 1 1
0.0372329196795143 0.0371773156265349 1 1
0.0141253259656882 0.0141062667217708 1 1
0.0219064860782236 0.0219084145079147 1 1
-0.0325733779184386 -0.0325227778264126 1 1
-0.0298775311811413 -0.0298378455438945 1 1
-0.0660844202987645 -0.0660090190433549 1 1
0.0257005700401318 0.0256856057249372 1 1
-0.0402455412013255 -0.0401964647582726 1 1
0.0230011289018347 0.0229921747903727 1 1
-0.04604415549178 -0.045971277267668 1 1
0.0241632239688716 0.0241402070488198 1 1
0.0793464870018334 0.0792801103728359 1 1
-0.059168955718462 -0.0591224901126241 1 1
0.0251381969565934 0.0251221391462134 1 1
-0.0205872418021225 -0.0205787503253488 1 1
-0.0390970444330092 -0.0390788068404483 1 1
0.00847217305895473 0.00844659144107048 1 1
0.0520241590266177 0.0519581568873726 1 1
-0.0188604517137668 -0.0188262519102981 1 1
0.0271702071683854 0.027152105158276 1 1
-0.00422784917549572 -0.00422812506509368 1 1
-0.0359289676647625 -0.0359142445823284 1 1
-0.0117289262209808 -0.0117108186538916 1 1
0.0452670474114118 0.0452249977706669 1 1
-0.0483447791860409 -0.0483090610121575 1 1
0.0386421661903647 0.0385957897027679 1 1
-0.00195594139355267 -0.00193327323697154 1 1
0.022180737102064 0.0221562483784089 1 1
-0.0339168003612134 -0.0338624066289352 1 1
-0.0242727769079744 -0.0242472121149544 1 1
0.0959676892707192 0.0958584243555426 0 0
0.0826846828693431 0.0826071420097943 1 1
-0.0869001251279741 -0.0868138594089208 1 1
-0.00881406752585508 -0.008775238901663 1 1
0.0776430216481435 0.0775666597004581 0 0
0.0184926042968996 0.0184764887713109 1 1
0.0572197887292042 0.057161746029119 1 1
0.028648569581449 0.0286284421635619 1 1
-0.0857607114023999 -0.0856891089313706 0 0
-0.00125736909877484 -0.00126884259272987 1 1
0.0265214745889233 0.0265101095807684 1 1
-0.0346779646289009 -0.0346352156530206 1 1
-0.0475048145227078 -0.047462207358342 1 1
0.0484833138919458 0.0484061589877617 1 1
0.0256416203481172 0.0256093310338341 1 1
-0.0300783476492605 -0.0300680737970457 1 1
0.0410672079483811 0.0410204739152316 1 1
-0.0195054274796125 -0.0194966533398392 1 1
-0.0522557444718444 -0.0522108621760808 1 1
0.0477103379913872 0.0476629530220143 1 1
0.132030871740583 0.131876901916465 0 0
0.0168308220334445 0.016833873625897 1 1
0.0823610412820296 0.0822631995411851 1 1
-0.0305968246853418 -0.03057742775085 1 1
0.00146929164358709 0.00145849967023546 1 1
0.000716875740240004 0.000718297006408962 1 1
-0.0210629252869079 -0.0210125421843602 1 1
0.0032859529763013 0.00328826322174919 1 1
-0.0371643196422075 -0.0371123584919547 1 1
-0.0490469608037349 -0.0489975320136943 1 1
0.0115254221274071 0.0115071916414094 1 1
-0.0690016297707134 -0.0689369234942409 1 1
0.053597371761342 0.0535349579735074 1 1
0.0505245593813749 0.0504804476789196 1 1
0.000532378664668603 0.00051017664017338 1 1
-0.0110299113600266 -0.0110321349011112 1 1
-0.0480982593193934 -0.0480648695875174 1 1
-0.0639955333904479 -0.0639290982753366 1 1
0.034483835448003 0.0344259298183115 1 1
0.00507080915839129 0.00506550841630937 1 1
-0.0482620561227392 -0.0482092286303469 1 1
-0.00976388479919858 -0.0097563214982449 1 1
-0.00569773004171862 -0.00570360320000075 1 1
-0.0231539535136433 -0.0231249974765648 1 1
0.0617134973259902 0.0616430963645479 1 1
0.0289833292224196 0.0289667746613225 1 1
-0.0406089009471125 -0.0405496605497533 1 1
0.0339594062044776 0.0339104174884881 1 1
-0.018891814615398 -0.0188618402146726 1 1
0.00852690971017984 0.00851538785098533 1 1
0.0556840121190282 0.0556264884382971 1 1
-0.0286906870591324 -0.0286716890387037 1 1
0.00510630211492392 0.00510462356409332 1 1
0.0476069130932949 0.0475526747148736 1 1
0.0874077744091084 0.0873081309570018 0 0
0.0218055931979386 0.0217922500212005 1 1
0.0188743800230761 0.0188441492447965 1 1
0.0026031087078611 0.00260189672701284 1 1
-8.91600428852809e-05 -8.59657169066238e-05 1 1
-0.0158430592257515 -0.0158293827330826 1 1
0.0683241889894889 0.0682540136281734 1 1
-0.0386148745036827 -0.0385643551580931 1 1
-0.0379454214290561 -0.0378602360639264 1 1
-0.0751717041615264 -0.0750968226179784 1 1
-0.014888155882304 -0.0148695638107127 1 1
0.00254391373906887 0.00255260299760897 1 1
-0.0925302305962962 -0.0924245873486041 0 0
0.0341696899678424 0.0341384131734813 1 1
0.0659913768163473 0.0659356771453823 1 1
0.0206894149329586 0.0206507247859422 1 1
-0.00362442811847811 -0.00362908599601871 1 1
-0.00695811641944624 -0.00696861039474598 1 1
-0.00538976996279207 -0.00538468118986561 1 1
-0.0539781585131985 -0.0539325334491026 1 1
0.0404710391912778 0.0404315484974597 1 1
-0.0521717305162326 -0.0521166643922841 1 1
-0.0351358548552938 -0.0350919179265108 1 1
0.041155889867378 0.0410981240197634 1 1
0.020024298144537 0.0199897742002696 1 1
0.0132781598816216 0.0132590430868328 1 1
0.069253732150292 0.0691950419885683 1 1
0.0431826278394099 0.0431357469019442 1 1
0.0722627445846014 0.0721749569940703 1 1
0.103397343820617 0.103275859587659 0 0
0.0212241171268455 0.0212073837440802 1 1
0.0163036619844912 0.0162802409524597 1 1
-0.0810783155591456 -0.0809989538573802 1 1
-0.00886167307862283 -0.00883661369816131 1 1
-0.00644458433366752 -0.00645838460610075 1 1
-0.0117407184920223 -0.011724100584871 1 1
-0.00499565980250628 -0.00498903812497713 1 1
-0.0760939866278443 -0.0760141451538638 1 1
0.00573851705088723 0.0057195560229101 1 1
0.0609628773464454 0.0608952002146827 1 1
-0.0612922545339438 -0.0612246276886746 1 1
0.0367816017686561 0.0367477940679379 1 1
0.0265992514411526 0.0265868640711798 1 1
0.0262262211981425 0.0262134282441899 1 1
0.093726461576451 0.0936386900913288 0 0
0.00223879755704397 0.00223334799570329 1 1
0.00643130455640728 0.00644367044875457 1 1
-0.0170217238632688 -0.0170064317239726 1 1
-0.0479958428913661 -0.047966012463441 1 1
0.0580381053452419 0.0579660457572665 1 1
-0.00943285928606819 -0.00942497936879189 1 1
0.0214892139019422 0.0214903668176774 1 1
0.0209382015066549 0.0209313544162005 1 1
0.0500029808971998 0.049937106835656 1 1
0.127806000033281 0.12766067852978 0 0
0.0382245246251131 0.038168864559962 1 1
0.0953760544268682 0.0952635628957199 0 0
0.106300566273004 0.106198859617773 0 0
-0.0467645610006745 -0.046691985259689 1 1
-0.0144792881467709 -0.0144688376555712 1 1
0.0590715077446764 0.0590358133012507 1 1
0.0102168222115635 0.0102088252242987 1 1
-0.0873559216227838 -0.08726605632197 0 0
-0.0118317764167331 -0.0118311296759898 1 1
-0.0042476621771089 -0.00425236090260417 1 1
0.00802471992628911 0.00802125421458526 1 1
-0.0199620433544714 -0.0199560842483231 1 1
0.00103763432702415 0.00104900452959975 1 1
-0.0416284393118843 -0.041602839026197 1 1
0.021344190285074 0.0213165680571095 1 1
0.0227877802572785 0.0227580161083999 1 1
-0.0166265156699805 -0.0166098140071155 1 1
-0.0145914631606882 -0.0145674470033833 1 1
0.0496954354726513 0.0496618074278138 1 1
0.0565763048438446 0.0565365970282155 1 1
-0.0129506047987429 -0.0129309216416623 1 1
0.0403166728102338 0.0402630287281024 1 1
-0.0520374676440804 -0.0519757209356688 1 1
-0.0124918320698952 -0.0124837625892695 1 1
0.172849415175321 0.172648999452917 0 0
0.022502064037601 0.0224837362459356 1 1
0.0413834951131984 0.0413410695473185 1 1
-0.0156403619548955 -0.0156295919356234 1 1
0.00732218403858502 0.00731891772334287 1 1
-0.0264170502171103 -0.0263834319948706 1 1
-0.0464652266683431 -0.0464265372033017 1 1
0.112497708139544 0.112374934181173 0 0
0.0257477420851985 0.0257244280145877 1 1
0.0362478473469406 0.0362050739479699 1 1
-0.0354532191925082 -0.0354100717791523 1 1
-0.0593454191452758 -0.0592784630393584 1 1
-0.00238077993928115 -0.0023889188889236 1 1
-0.0622001812242145 -0.062142819870019 1 1
-0.057741048589464 -0.0576723513468695 1 1
-0.0598994950110234 -0.0598426435320284 1 1
0.0465036411538567 0.0464629010812954 1 1
0.00196417575553422 0.00196788306379744 1 1
-0.0366462792899332 -0.0365966069362968 1 1
0.026452507059131 0.0264239797633455 1 1
0.0358171971575946 0.0357805654193988 1 1
-0.00361733959933345 -0.00358317903637373 1 1
0.0472216286457023 0.0471896259661422 1 1
0.0163407873798549 0.0163165637976246 1 1
0.00882608694510086 0.00881837373106792 1 1
0.0716726711408539 0.0716133992115865 1 1
0.0172986862339817 0.0172733340391831 1 1
0.0875923696504388 0.0875048400340881 0 0
0.00952518849244297 0.00952460889173482 1 1
-0.0354187146273991 -0.0354030857116783 1 1
-0.0145228492087082 -0.0145118481049359 1 1
-0.00916499561730404 -0.00917855429727115 1 1
0.0199154967029218 0.0198824920469513 1 1
0.107089201295255 0.106990586228122 0 0
-0.0561982900854727 -0.0561408934126346 1 1
-0.0824787196206055 -0.0823898960928441 1 1
0.0298375832572552 0.0298147086113272 1 1
-0.0397405878352965 -0.0397073564077321 1 1
-0.0797483367683815 -0.0796742353370043 1 1
0.00321463072994454 0.00321701365196323 1 1
-0.0295321037342132 -0.0295040100370815 1 1
0.0213255197270807 0.0213092984051238 1 1
0.00412062521656952 0.00412507040210291 1 1
-0.0759772767405857 -0.0758949451067034 1 1
0.0647845611756219 0.064691248363382 1 1
0.0886455437025653 0.0885325950654211 1 1
-0.0137695529783072 -0.0137438398697827 1 1
0.0300001136792687 0.0299494719958659 1 1
0.0231848593250648 0.0231599113614793 1 1
-0.0324807993272168 -0.0324644476999438 1 1
0.00185025006886524 0.00183561328914032 1 1
0.0255605134441142 0.0255242968702266 1 1
-0.0471744261684698 -0.0471290029662252 1 1
0.0947473823747754 0.0946454359945397 0 0
0.0433885391258359 0.0433344076291153 1 1
0.0345152493273295 0.0344977139900768 1 1
-0.0490228985245018 -0.0489729936052297 1 1
0.0205678186636208 0.0205535566612463 1 1
-0.0161833116497909 -0.0161508509016378 1 1
-0.0118057162800576 -0.0118029200622069 1 1
0.0454162502908522 0.0453815579252077 1 1
-0.0448789284114687 -0.0448433918190865 1 1
0.0798953390849031 0.0798039541761618 1 1
-0.00867366092741207 -0.00866376688550357 1 1
0.0416638977932707 0.0416157570592482 1 1
0.00954029924213482 0.009536379557136 1 1
-0.0107146864920845 -0.0106909790719067 1 1
-0.0237556875762361 -0.0237374703740248 1 1
0.0104829742281296 0.0104836425988413 1 1
0.0353892203878127 0.0353696582164909 1 1
0.0642632414248882 0.0641778984171527 1 1
-0.0231580396797196 -0.0231257585254414 1 1
0.113418522786389 0.113304014911771 0 0
0.0598712309974761 0.059813061230438 1 1
-0.00823117972424809 -0.00822454359670202 1 1
0.0362583536006818 0.0362296790329842 1 1
-0.00775268186747225 -0.00777023095536225 1 1
-0.0454295255137315 -0.0453661179321584 1 1
0.0192893331037863 0.0192736134333172 1 1
-0.043429375496777 -0.0433853229789005 1 1
0.00890925078388935 0.00890473662528229 1 1
0.0246742424316644 0.0246429328679686 1 1
0.019839989012369 0.0198129208775627 1 1
0.0119668214454867 0.0119539029352015 1 1
0.0684004576438641 0.0683242939652579 1 1
-0.0479101364348663 -0.0478672089349418 1 1
-0.0835234513178036 -0.0834693016678865 0 0
0.096208099793217 0.0961285552027308 1 1
0.064032751966964 0.063974774498714 1 1
0.057937944391153 0.0579159315663488 1 1
0.0344678565492553 0.0344190779504889 1 1
-0.0196225377309104 -0.0195836997873678 1 1
0.0187374838012363 0.0187197032894304 1 1
0.00195308498033374 0.00196236189772426 1 1
0.0325411033146783 0.0325115335707479 1 1
0.0274890238630005 0.0274650465263465 1 1
-0.0134442677667142 -0.0134143992040641 1 1
0.0363783584296077 0.036335544150514 1 1
-0.0250622965437393 -0.0250410281569488 1 1
-0.0315355425508966 -0.0315079129789681 1 1
-0.0192745288711293 -0.0192288648553562 1 1
-0.0299283968972339 -0.0299019656173146 1 1
-0.0655218768236601 -0.0654474556609098 1 1
0.0087201996724226 0.00870402528279485 1 1
-0.0328907375611518 -0.0328738928647513 1 1
0.054085019873244 0.0540279674356526 1 1
-0.000987257470191787 -0.000983969564912601 1 1
0.0452775226334075 0.0452124320637741 1 1
-0.0430407170140769 -0.0430027368964474 1 1
0.0337598284144257 0.0337313964200776 1 1
0.0127378517445292 0.0127206206932813 1 1
0.0213577161737204 0.0213401326578723 1 1
0.128660856554533 0.128518532706306 0 0
-0.0387204682714891 -0.0386759001870344 1 1
-0.0481707084246322 -0.0481309428453653 1 1
0.0542455062697188 0.0541922362865767 1 1
0.0629930990846369 0.0629346036533097 1 1
0.0338600131731926 0.0337982937735784 1 1
-0.0540281638031469 -0.0539774309364693 1 1
0.0399090744620682 0.0398770116582532 1 1
0.0158582991550132 0.0158441477544747 1 1
0.0141923959521806 0.0141700787306171 1 1
-0.0507383009304586 -0.050674381714185 1 1
0.00252076776712537 0.00251656300883547 1 1
-0.0718125832049512 -0.0717278652101204 1 1
0.0608246465099186 0.0607602521372016 1 1
-0.0184179024803269 -0.0183753615307745 1 1
0.00257621473771197 0.00254992135031813 1 1
0.00891920947835345 0.00892591399383886 1 1
-0.0997469189075044 -0.0996494965962958 0 0
0.0338480521433369 0.0338017858073006 1 1
-0.0147815975398289 -0.0147570630115684 1 1
-0.0039600279820022 -0.00395560918817802 1 1
-0.00907515128472236 -0.00906573435417228 1 1
0.0799438838451693 0.0798743208569782 1 1
-0.0833176584879852 -0.0832273075808796 1 1
0.0556590593035293 0.055615697216987 1 1
-0.0317291896875626 -0.031697436769266 1 1
-0.0583347566480187 -0.0582755678970068 1 1
0.0673972406358511 0.0673528606220156 1 1
-0.0453648938995737 -0.0453202440302549 1 1
0.0663229814863964 0.0662549088281788 1 1
-0.0366077440648753 -0.0365564235459589 1 1
0.0281267353603631 0.0281093446968732 1 1
-0.019077768608527 -0.0190284974168249 1 1
0.0201645476708906 0.0201370246649676 1 1
0.0376202542152231 0.0375983283590122 1 1
0.00447478194782597 0.00448026221189027 1 1
-0.0299443055570395 -0.0299063850470449 1 1
0.0114601061871352 0.0114457651731149 1 1
0.00123420723043517 0.00123026745747999 1 1
-0.000621123587884357 -0.000610710668078194 1 1
-0.0573971325262918 -0.0573347868586126 1 1
0.00532716466768361 0.00532759461811851 1 1
0.013624019985141 0.0136102833501889 1 1
-0.0385126017602858 -0.0384792565382534 1 1
0.0446559971464605 0.0446000273054545 1 1
0.11203755875144 0.111929557598521 0 0
-0.0107653560152258 -0.0107622574196488 1 1
0.0376185526649222 0.0375779566667806 1 1
-0.0103482201681818 -0.0103600402456193 1 1
0.0649440023137442 0.0648739619787076 1 1
0.0522879042236729 0.0522299937776394 1 1
0.0197515849669606 0.0197409114253938 1 1
0.0149401541463245 0.0149208290134589 1 1
0.0064255950867683 0.00642018149472725 1 1
-0.00848265960783449 -0.00847086901342531 1 1
0.0524422291003324 0.0523991424256654 1 1
-0.0382624896502674 -0.0382318766946683 1 1
0.0423227818683044 0.0422718359254103 1 1
0.0248885449209121 0.0248746821134292 1 1
0.00430578192076055 0.00429198811210777 1 1
0.0637892352539886 0.0637294384701733 1 1
0.0310903113730618 0.0310599765279538 1 1
-0.0359861777705059 -0.0359543230863969 1 1
0.0500432710441936 0.0499757837589834 1 1
-0.0974966067772984 -0.0974000930521911 0 0
0.0503882304709603 0.0503328007772437 1 1
0.0293248430189156 0.0292828145905805 1 1
0.0602000808593096 0.0601361455890866 1 1
-0.0433759659202061 -0.0433358878980986 1 1
-0.0932628547304108 -0.0931809800543633 1 1
-0.0323456064638664 -0.0323205971239674 1 1
0.0206833293089727 0.0206507195371093 1 1
0.0701607628597749 0.0701120302339856 1 1
-0.113805627629975 -0.113688297330695 0 0
-0.0200731543702144 -0.0200625145081713 1 1
-0.024487024538956 -0.0244656804398353 1 1
-0.107270808886597 -0.107157631918078 0 0
0.0381970677526772 0.0381512308301043 1 1
0.0266547232825522 0.0266329121953842 1 1
-0.0208072456233859 -0.0207973961927015 1 1
-0.0251724230814079 -0.025157176825423 1 1
-0.0133305063987287 -0.0133173385638605 1 1
-0.0432901953705159 -0.0432413782621828 1 1
0.0552195507641173 0.0551527444177092 1 1
0.00132263937547339 0.00130504498176041 1 1
0.00740538976656721 0.00739003964981402 1 1
0.0249085469217742 0.0248682998200763 1 1
0.0131371980023813 0.0131444332046932 1 1
0.012732201829562 0.0126993303287026 1 1
-0.0193383646140205 -0.0193246690403267 1 1
0.0177946798428618 0.0177883876996837 1 1
-0.0109169569824404 -0.0108976071288589 1 1
-0.0263266109850137 -0.0263258134706399 1 1
-0.0523013434191108 -0.0522525665969596 1 1
0.0260873058492495 0.0260682523709468 1 1
0.0652089561761292 0.0651265062178296 1 1
-0.0132854463141651 -0.0132706840756762 1 1
0.0353837111161417 0.0353624991997405 1 1
0.0108391408404535 0.0108342269557858 1 1
-0.00412490779670362 -0.00411546818079615 1 1
-0.0380176554466432 -0.0379822371047988 1 1
-0.040875188883461 -0.0408269928272319 1 1
0.02263908516248 0.0225947342332788 1 1
0.0204841015442807 0.0204653325755113 1 1
0.0823778485404542 0.0822916151204112 1 1
-0.0310616244093712 -0.0310444730429136 1 1
0.0471422506276887 0.0470841404595818 1 1
0.00742006254042632 0.00742181645223177 1 1
-0.0183712358155674 -0.0183740334307641 1 1
0.0320262696628115 0.0319948109920475 1 1
-0.0940360031574948 -0.0939306838061273 0 0
0.0222932937520466 0.0222572933223322 1 1
0.0284236094084517 0.0284081427006066 1 1
0.0651401548667851 0.0650786527364789 1 1
0.0322944640449351 0.0322326990910205 1 1
0.0588701619785316 0.0587709468498476 1 1
0.000298327274546931 0.000289335194133571 1 1
-0.0121118612695019 -0.0121111936510388 1 1
-0.0419662098058068 -0.0419306139244903 1 1
-0.0356816531648107 -0.0356446873664141 1 1
0.0523218005501022 0.0522486859857614 1 1
-0.00336845189982523 -0.003349968603799 1 1
0.0216471257341727 0.0216280934019854 1 1
-0.0405887236837628 -0.0405619164884799 1 1
0.0560884539844593 0.0560232997194237 1 1
-0.0459561233508499 -0.0458998024664145 1 1
-0.00950703870543551 -0.0095197775944086 1 1
0.00713070071715888 0.00712458609437552 1 1
-0.127741677839785 -0.127604807808957 0 0
0.0393477189419232 0.0392926510557964 1 1
-0.00232981774636266 -0.00233382619411273 1 1
0.104834011265855 0.104720844222511 0 0
0.0746631414505513 0.074571872948791 1 1
0.0718316577694075 0.071747088100748 1 1
-0.0248506072773028 -0.0248363109563479 1 1
-0.127961345502324 -0.127854476532395 0 0
0.0318461735693535 0.0317981133890929 1 1
-0.0146691005656862 -0.0146487534448762 1 1
0.0207323185414821 0.0206996682410631 1 1
-0.0368863948097574 -0.0368524598614614 1 1
-0.0535938977369019 -0.053544199535543 1 1
-0.0593403187494827 -0.0592612723259348 1 1
-3.0833982118816e-05 -4.12225789302011e-05 1 1
0.0248172437724017 0.024784539498302 1 1
0.00549360615055279 0.00548682724724041 1 1
-0.0146169932152262 -0.0146024660503212 1 1
-0.0763207104370375 -0.0762285384741327 1 1
-0.0142295586418296 -0.0142200533902943 1 1
0.0880019749668491 0.0879178539725297 1 1
-0.0325121504859196 -0.0324637668902476 1 1
0.0439210212383373 0.0438799009954716 1 1
0.0357922320937351 0.0357759673503151 1 1
-0.00559850840675371 -0.0055879078940463 1 1
-0.0857804580584171 -0.0856866347541904 1 1
-0.043784104856755 -0.0437278946614221 1 1
0.0342931328693214 0.0342575188087397 1 1
0.028308467467283 0.0282751018764444 1 1
0.0136571925724841 0.0136398015318305 1 1
-0.0606523324348807 -0.0606057111037285 1 1
-0.0241000082964796 -0.0240701931306595 1 1
-0.035765290641353 -0.0357163690743488 1 1
-0.0878592790800264 -0.0877738479493442 1 1
-0.00885142613513237 -0.0088246682546239 1 1
-0.0145134543893967 -0.0145092921007 1 1
0.0138771122971789 0.0138738801928215 1 1
0.062612603111907 0.0625840872299525 1 1
0.0146236483849569 0.0146173881170367 1 1
0.00862439096644898 0.0086142543112304 1 1
0.0116193099715171 0.01162149795457 1 1
0.0282039027411321 0.0281674764528914 1 1
0.0300209178424987 0.0299774516419681 1 1
-0.0531555818933188 -0.0530929309737598 1 1
-0.00192124276018424 -0.0019265054350727 1 1
-0.0361461831757945 -0.0360925332242255 1 1
0.0939570314415548 0.093875226866268 0 0
-0.0405643901591774 -0.0405271056225293 1 1
-0.0582051320839412 -0.0581355114716973 1 1
-0.0498356862385132 -0.049768720519457 1 1
-0.137308357642828 -0.137152665718199 0 0
-0.00276287015734645 -0.00273901157974854 1 1
-0.0107110924541732 -0.0106933842439698 1 1
0.0323023621093439 0.0322788380587732 1 1
0.0458117008324593 0.0457713534414736 1 1
0.0578237857048425 0.057734467185654 1 1
0.0540184320954213 0.0539405867404265 1 1
0.04580189436832 0.0457484837447865 1 1
0.0558651357686461 0.055824638792594 1 1
0.0183151838372044 0.0183114958088048 1 1
0.0116397929883809 0.0116389991409831 1 1
-0.0733516676072238 -0.073253876889916 1 1
-0.0634854876401323 -0.0634251812949374 1 1
-0.0742901220813698 -0.0742087067112499 1 1
-0.131849782942301 -0.131736906690599 0 0
0.0750132685709037 0.0749441852658238 1 1
0.0472353265228175 0.0471982057014067 1 1
0.0659622622605362 0.0658930548914485 1 1
-0.0529973547495409 -0.0529423567309008 1 1
0.0155885691398593 0.0155569506763702 1 1
-0.00126996311941713 -0.00126280967765473 1 1
-0.0591384593155562 -0.0590669332153809 1 1
-0.0450660730517719 -0.0450211512077236 1 1
0.0642769101499426 0.0642147024167927 1 1
-0.000964990302440898 -0.000972670288547931 1 1
-0.0200107730445268 -0.0199806762248579 1 1
-0.023007200035927 -0.0229839361912777 1 1
-0.0480431300153778 -0.0480094606014716 1 1
-0.0409890380197097 -0.0409300695016907 1 1
-0.0496034204354509 -0.0495682294717287 1 1
-0.0489625275914307 -0.0489091950029746 1 1
-0.0050862504396754 -0.00508352770271074 1 1
-0.00178476681359127 -0.0017812701080078 1 1
-0.048265389106613 -0.0482040522247301 1 1
0.0115402384120282 0.0115296867499151 1 1
0.0619481885146087 0.0618767783419474 1 1
-0.0521198364574783 -0.052076414584177 1 1
0.0234386094287876 0.023442739993173 1 1
0.0268370567255463 0.0267972602673464 1 1
0.023661586811659 0.0236355957439785 1 1
-0.00119395835181306 -0.0011828608954231 1 1
0.00524032053598575 0.00525110090533781 1 1
-0.0306713142696145 -0.0306274257184345 1 1
0.00575482864472734 0.0057577102167497 1 1
-0.0998014874274905 -0.0996565498786917 0 0
-0.0639762068494698 -0.0639225628342314 1 1
-0.0487881383308028 -0.0487227518807228 1 1
-0.019341404876242 -0.0193284979576779 1 1
-0.0279083145861896 -0.0278813427598529 1 1
0.0128604254529525 0.0128547485840299 1 1
-0.000431531067071726 -0.000421831634799366 1 1
0.00393639140092951 0.00392361906198476 1 1
-0.0034673335330468 -0.00347424793192965 1 1
0.00951361581785175 0.00949619352654498 1 1
0.0346816866148335 0.0346460890839834 1 1
-0.0496448592421557 -0.0495819390529832 1 1
-0.0107298371736101 -0.0107504421790365 1 1
0.0591999236525229 0.0591394170780843 1 1
0.024085628112153 0.0240643476987584 1 1
0.0452737839262255 0.04522156043472 1 1
0.074544321853775 0.0744567684056808 1 1
-0.00742329175197899 -0.00741601821850162 1 1
0.0327264082563111 0.032690414467568 1 1
0.123882758607226 0.123760718836324 0 0
0.01087728167618 0.0108556256289077 1 1
0.0335542704143005 0.0335206405000607 1 1
-0.00631905570191947 -0.00631110043668104 1 1
-0.0296329890693957 -0.0296016993783569 1 1
-0.0549556728159088 -0.0548963094990535 1 1
0.00976635011813591 0.00975218583324069 1 1
-0.0375503667637763 -0.0375203322880907 1 1
-0.000434112492802388 -0.000412200013460079 1 1
-0.00155020356411203 -0.00154583508976983 1 1
-0.0108465592366818 -0.0108318175211371 1 1
-0.0352712512108186 -0.0352324768987095 1 1
0.0495337775560492 0.0494865174649477 1 1
0.0334686314135003 0.0334281012866016 1 1
0.0560794476429244 0.0560106148206158 1 1
-0.0236281901789818 -0.0236023999274238 1 1
-0.0628303837007298 -0.0627644100749473 1 1
0.111213061378081 0.111113428251249 0 0
-0.0860841331759979 -0.0859892987708135 1 1
-0.0704847942716625 -0.0704064971741924 1 1
-0.0104102021840232 -0.0104124561516515 1 1
0.0425140920883597 0.0424916000737022 1 1
0.00770976833695695 0.00770540606503993 1 1
0.00479787452392771 0.00480627030025724 1 1
0.0086466083051112 0.00864049253200345 1 1
0.0189247950911505 0.0189284815016282 1 1
0.0287042170343352 0.0286654210770326 1 1
-0.0116471545716991 -0.0116323256221707 1 1
-0.0100584451737508 -0.0100606960207904 1 1
-0.0217410177486368 -0.0217087561493968 1 1
-0.0783552146603071 -0.0782678679006033 1 1
-0.0137512883373708 -0.0137361275476115 1 1
0.0598922749083772 0.0598298473972763 1 1
0.0158554728536405 0.015839382116816 1 1
0.113208746512804 0.113093901034484 0 0
-0.0390697932941586 -0.0390434214208158 1 1
-0.028715436111741 -0.0286738378622225 1 1
0.00177050892641324 0.00176327542635971 1 1
-0.0999853723024059 -0.0998818071040648 0 0
0.0650377522959233 0.064955691862352 1 1
0.0209700908252633 0.0209324573031651 1 1
0.0445120436534503 0.0444798621893282 1 1
0.0211441847634174 0.0211118602211712 1 1
-0.0226444973877862 -0.0226232840199815 1 1
-0.0226946552076833 -0.0226933223644527 1 1
0.0206730983227084 0.0206660882639096 1 1
-0.000747702826735079 -0.000750634284577438 1 1
-0.0130527238723738 -0.0130574445547517 1 1
0.0868713832553509 0.0867813220806764 0 0
0.0833777806373233 0.0832829247967483 1 1
-0.0751904695859673 -0.0751183709441183 1 1
0.00203689402354531 0.00203899399246309 1 1
-0.0569756956168344 -0.0569218395831454 1 1
0.0246083115278503 0.0245854382885162 1 1
-0.0342505945595969 -0.0342112140465656 1 1
0.0289077557034258 0.0288874341009794 1 1
-0.0108960079954684 -0.0108714752579517 1 1
-0.0117227915899113 -0.0117262131218319 1 1
-0.0706209982524762 -0.0705612596060457 1 1
-0.061057321840558 -0.0609859374809601 1 1
0.0410044694547734 0.040961711039555 1 1
-0.0144275375023021 -0.0144078480727256 1 1
-0.0775993189061384 -0.0775292591021651 1 1
0.0104109796790811 0.0104102792742946 1 1
0.0598456621576771 0.0597811579494541 1 1
-0.0319977383724738 -0.0319619455974886 1 1
0.00253537805530244 0.00253722491146068 1 1
-0.0678602351557655 -0.0677921513903509 1 1
-0.0913262135792584 -0.0912384700908857 0 0
0.0608877534537877 0.060800915037729 1 1
-0.00474808075401583 -0.00475744727685876 1 1
-0.0466294298305776 -0.0465823803503671 1 1
0.010100299222643 0.0101073002104696 1 1
-0.0218990059330618 -0.0218654684213791 1 1
0.076297228826717 0.0762230854389461 1 1
-0.0243970944008695 -0.024360314564721 1 1
-0.0110886744849894 -0.0110656379793537 1 1
-0.0204439244371018 -0.02040961523198 1 1
-0.00373018263718 -0.00372566513159672 1 1
0.0277853927953212 0.0277582705347823 1 1
0.0142321835212454 0.0142280458393909 1 1
0.0209260911989997 0.0208872668524766 1 1
-0.0656010795680929 -0.0655430946988025 1 1
0.0297538282982524 0.0297405931837948 1 1
-0.0550364354849824 -0.0549822003385487 1 1
0.028749245314603 0.0287307433652113 1 1
0.0323447403128164 0.0323154868602022 1 1
-0.0189565697493136 -0.0189594955439569 1 1
0.0204860756368444 0.0204936090322314 1 1
0.0557498675907494 0.0556913810004618 1 1
-0.073080563359277 -0.0730220160324532 1 1
0.0766717044226474 0.0765906065321664 0 0
-0.0480091159899327 -0.0479798085980868 1 1
-0.015902573031305 -0.015877181302146 1 1
-0.0167798882687879 -0.0167678968988418 1 1
0.0302583102587605 0.0302337262445982 1 1
0.0608655904270869 0.0608044302524377 1 1
-0.105873720042601 -0.105763067729077 0 0
-0.0105663087462682 -0.0105428551067439 1 1
0.0312539442448372 0.0312294047866574 1 1
-0.0271097185867876 -0.0270606034094281 1 1
0.0247151855727873 0.0246785113465887 1 1
0.028587360541383 0.0285541178041124 1 1
0.00729949292260253 0.00728503360784147 1 1
0.0256280861670919 0.0255997076796277 1 1
0.0512731481792695 0.0512359007665809 1 1
0.082668773670772 0.0826080836384569 1 1
0.0597150640506511 0.059653863778687 1 1
0.0317627341993977 0.0317265845794989 1 1
0.0785191820538016 0.0784173442307669 1 1
-0.0772210398746384 -0.0771267009178766 1 1
0.0242256820272608 0.0241903640855104 1 1
0.0721447507886148 0.0720707481072685 0 0
0.036688147766248 0.0366440891806339 1 1
0.00335256421694279 0.0033554107245996 1 1
0.0814515096576003 0.0813702196120848 1 1
-0.000801040625485683 -0.000795526483942825 1 1
0.0306357453591109 0.0306003704877158 1 1
-0.0379007164498067 -0.0378472273408978 1 1
0.0424804149666229 0.0424477166269262 1 1
0.0398020057456723 0.0397512022892514 1 1
-0.0762487649282813 -0.0761660835058429 1 1
-0.029410729010464 -0.0293754849404307 1 1
0.117539354202119 0.117431217564101 0 0
-0.032370374257353 -0.0323600330890159 1 1
-0.0286697949592386 -0.0286436281669783 1 1
-0.0367188907097633 -0.0366805651972901 1 1
-0.0759188712002535 -0.0758417177109832 0 0
0.0261746757419225 0.0261787245435658 1 1
0.015233639684886 0.0152024322696313 1 1
-0.0591683293317947 -0.0591094979596879 1 1
0.0353327233049063 0.0353057689004367 1 1
-0.0211274623204146 -0.0210998301998533 1 1
-0.0148369806767706 -0.0148444702547482 1 1
0.00216910053830696 0.00217198427651173 1 1
0.0186191187749533 0.0186087907130513 1 1
-0.0281803065774473 -0.0281571453762451 1 1
-0.00782895492756578 -0.00783230747999985 1 1
-0.0607037703750176 -0.0606236041686123 1 1
0.0256126952305655 0.0255885329681498 1 1
0.0152541342214425 0.0152430409549264 1 1
-0.0178350514142384 -0.017836140254531 1 1
-0.0260134170784273 -0.0259781531115599 1 1
0.0151646023520272 0.015145630980152 1 1
0.0474951626288566 0.0474585063441413 1 1
0.00380406012168239 0.00381320761442373 1 1
0.00182773118977684 0.00184014891168605 1 1
-0.00263872132915198 -0.00263616703945742 1 1
0.0629892308684982 0.0629283910033307 1 1
0.0522387279294413 0.0521533081808852 1 1
-0.0245652120689586 -0.0245380722092869 1 1
0.051848990802931 0.051797276386762 1 1
0.0206001278374446 0.0205796427879101 1 1
-0.0628583430693797 -0.0628041397165836 1 1
0.035862072748525 0.0358263284029387 1 1
-0.0562260591410987 -0.0561716560637845 1 1
0.124203406058542 0.124058793168791 0 0
-0.0141603188329065 -0.0141418167400783 1 1
0.046912384511439 0.0468751700476652 1 1
-0.0166334162760608 -0.0165990651967439 1 1
-0.00890336478746295 -0.008911140771378 1 1
-0.059699014268565 -0.0596395251274712 1 1
-0.00469912343562997 -0.00469241364927283 1 1
0.0195457649592413 0.0195169289636787 1 1
-0.0668315547667053 -0.0667556250872972 1 1
0.003761562770353 0.00374633854200036 1 1
0.0480850099989012 0.0480021911524379 1 1
0.0378139997741995 0.0377727229487472 1 1
-0.059330902418186 -0.0592645423965566 1 1
-0.0631588721569851 -0.0631054748434296 1 1
-0.0588133224051908 -0.0587380223678604 1 1
-0.0417761233179516 -0.0417525053894545 1 1
0.0446772428845994 0.0446486044346064 1 1
0.0647474661321072 0.0646977449462969 1 1
-0.0951376414477811 -0.0950460210647345 1 1
0.0557775694566111 0.0557309046009685 1 1
-0.0580998371349614 -0.058033370998992 1 1
-0.0152662399903548 -0.0152522195098981 1 1
0.00329070193615928 0.00329103514100247 1 1
0.0163770741454722 0.0163773411497883 1 1
-0.115589362676165 -0.115465937441902 0 0
0.0266182628322273 0.0265801385948077 1 1
0.0242834739270655 0.0242531266605433 1 1
0.033798353549224 0.0337561011841117 1 1
0.00467776725300372 0.00467012285753389 1 1
0.0352654601011781 0.0352214100211087 1 1
0.0764606144215864 0.0763626938913632 1 1
-0.0270111509239416 -0.0269960987001517 1 1
-0.00360192806032111 -0.00360718307061584 1 1
0.00500521876936608 0.00498097487785025 1 1
-0.0185549213079232 -0.018506984304809 1 1
0.0252100670514049 0.0251825111118597 1 1
-0.0211679842882794 -0.0211453709408771 1 1
-0.0635726989567025 -0.063512063963065 1 1
-0.0329860419699712 -0.0329582623911043 1 1
-0.0220208168842662 -0.0220055704448555 1 1
-0.0895385296692389 -0.0894546182419186 1 1
-0.0851667416343835 -0.0850832393653465 0 0
0.0221043136671864 0.0221124962641663 1 1
-0.00184502637760207 -0.00183492891559656 1 1
0.0128467019378565 0.0128366798523267 1 1
-0.00166038794755126 -0.00166283285254568 1 1
-0.00136370592756701 -0.00137641473869149 1 1
-0.0436929149132385 -0.04364781015818 1 1
-0.0207515949050292 -0.0207180696319855 1 1
0.00812576486032619 0.00811720934949488 1 1
0.0239880857281242 0.0239556447450538 1 1
-0.0167625708004308 -0.0167251843587269 1 1
-0.0191390731287869 -0.0191084650976364 1 1
0.0385860935511095 0.0385425424165745 1 1
-0.0254462413655521 -0.0254161555369256 1 1
-0.0024475826790875 -0.00245292847243575 1 1
-0.00905025910559196 -0.00903865725723747 1 1
-0.026947013928459 -0.0269476558512102 1 1
0.025345692527173 0.0253049714899039 1 1
0.0586817829097784 0.0586247985145963 1 1
-0.0202417875976099 -0.020228709123749 1 1
0.0187427424848339 0.0187258216999292 1 1
-0.00706468203200613 -0.00706517971687296 1 1
0.0236601860223346 0.0236381994393828 1 1
-0.0107198126658909 -0.0107008648917909 1 1
0.00472203537774034 0.00468248196997771 1 1
-0.0263272533282592 -0.0263176133097205 1 1
-0.0853920598108093 -0.0853161027275598 0 0
-0.00138005659762025 -0.00139569037468833 1 1
0.0762593911444826 0.0761984586334048 1 1
0.0632867884740459 0.0632032674477068 1 1
0.0166450535551269 0.0166429950309452 1 1
0.0468410217666612 0.0468007997459729 1 1
0.00137969625198213 0.00138008106199118 1 1
-0.0315855669703181 -0.0315496937457324 1 1
-0.0138798067837128 -0.0138802236029574 1 1
0.04414150934721 0.0440889253271402 1 1
-0.00934009498076738 -0.00933585677047882 1 1
0.0618193913460014 0.0617531671648353 1 1
0.0522471806509504 0.0521738063049243 1 1
-0.0173848529720695 -0.0173551701547891 1 1
0.0800420564319073 0.0799480137721007 1 1
-0.120743044384553 -0.120617013168649 0 0
-0.108823912843974 -0.108716000863523 0 0
-0.0414663347309084 -0.0414459814753963 1 1
0.0142867689033331 0.0142663857209189 1 1
-0.0283150549169819 -0.0282841401463938 1 1
0.00216986639827606 0.00216956781156053 1 1
0.0249110141971309 0.0248967387606756 1 1
0.125012279619027 0.12491092360497 0 0
-0.0337418410649635 -0.0337066110422477 1 1
-0.0365102348489777 -0.0364560462755046 1 1
-0.00794580580634514 -0.00795435693677826 1 1
-0.0904141710559329 -0.0903361623593955 0 0
-0.0554590004827681 -0.055393201459618 1 1
-0.0360431893681108 -0.0360100076815818 1 1
0.0285469185714666 0.0285087453325224 1 1
0.0467614287006622 0.0467103407512266 1 1
0.0568160666872353 0.0567472776916675 1 1
-0.0809131052434436 -0.0808416822562093 0 0
-0.090085466718058 -0.0899957283050148 0 1
0.0619121053233871 0.0618484781947997 1 1
-0.0315184051366676 -0.0314777316484864 1 1
-0.024910992364693 -0.0248961167436163 1 1
0.0328340066730533 0.0327785204628454 1 1
-0.0518235913450108 -0.051762172135348 1 1
-0.00816516556951776 -0.0081531531199496 1 1
0.082959693511979 0.0828711041473827 0 0
0.026192226498753 0.0261666907473634 1 1
-0.0456029680360672 -0.0455632269768835 1 1
-0.0960919904591712 -0.0959899573813081 0 0
0.0124855540664756 0.0124666340753297 1 1
-0.0185533931481017 -0.0185516733049358 1 1
0.0284826663663988 0.0284526545955674 1 1
0.0163991912215755 0.0163700606931577 1 1
0.0184799588381995 0.0184696057521743 1 1
0.0178344840958615 0.017813666439879 1 1
-0.00975137318739411 -0.00974907592873107 1 1
0.141906174669064 0.141750024385685 0 0
0.0946999788496599 0.0946196932241008 0 0
0.0328528797975807 0.0328241803963209 1 1
0.035751395616711 0.0357031557354879 1 1
-0.0596176142723486 -0.0595424492517242 1 1
-0.0219495512895537 -0.0219145620974783 1 1
-0.0168573393521702 -0.016848946864016 1 1
0.0570144508370911 0.0569505363933584 1 1
0.0237951146545014 0.0237941158334015 1 1
-0.0223486182427874 -0.0223307956383531 1 1
0.0447712444743196 0.0447293455573462 1 1
-0.00344183058641792 -0.00343872958719674 1 1
0.0373538681512677 0.0373059494116174 1 1
-0.0679699159204301 -0.067895232287811 1 1
0.0471213942317635 0.0470808087920858 1 1
0.0714376187541646 0.071374285359313 1 1
0.0146107572086073 0.0145922224266034 1 1
-0.0522684351859148 -0.0522123061604055 1 1
0.0989368902772085 0.0988395889570346 0 0
0.0634641350552681 0.0633965386584933 1 1
0.0107071375399733 0.010695284073652 1 1
0.00426178843925301 0.0042588308482805 1 1
-0.0226563651140036 -0.0226516739101968 1 1
0.0270826236020308 0.0270471789337762 1 1
-0.0299544282114975 -0.029913589376347 1 1
0.0357350180768833 0.0357013217024702 1 1
-0.00267468750654645 -0.00267698013839424 1 1
-0.00372023367743453 -0.00369665201864585 1 1
-0.0517310174085507 -0.0516842635494622 1 1
0.0271736658653153 0.0271512042581164 1 1
-0.017435565465397 -0.0174306826848023 1 1
0.00188678634764416 0.00187547045663913 1 1
0.00725675411174405 0.00723930080546257 1 1
-0.0532621779461722 -0.0531941061220494 1 1
0.0504727594050402 0.050432947999712 1 1
0.043032412556404 0.0429817379992148 1 1
0.00256644780527264 0.00257872988734377 1 1
0.0261143706567629 0.0260999171035703 1 1
0.0716799880097491 0.0716244593070612 1 1
-0.0894896459487181 -0.08939816874863 1 1
-0.119683340694128 -0.119559058001054 0 0
-0.0170816186625192 -0.0170854199968538 1 1
0.117950346569294 0.117830540494423 0 0
0.110449242060919 0.110326003328224 0 0
0.00208661173279589 0.00205532802314965 1 1
-0.0314551261711467 -0.031435983841224 1 1
-0.0958536541394729 -0.0957363091970782 1 1
-0.0363702713641327 -0.0363135518045335 1 1
-0.0887549929372999 -0.0886367445480846 1 1
0.0820641537533659 0.0819928607896314 1 1
-0.0373358651278203 -0.0372738719621168 1 1
-0.0580535978888347 -0.0579913742770562 1 1
-0.00876582597039818 -0.00876529462793263 1 1
0.0173045265908827 0.0172855618857269 1 1
0.0269240441779247 0.0268790524683816 1 1
0.0246585610437819 0.0246379759331524 1 1
-0.0318805692447061 -0.0318463343329606 1 1
0.0502149549477884 0.0501627496816159 1 1
-0.0913175765944988 -0.0912141832107228 0 0
0.01798120772885 0.0179614533478699 1 1
0.0259111130843643 0.0258616230232663 1 1
0.0640331530334264 0.0639763991228148 1 1
0.0175859040011065 0.0175602956317993 1 1
-0.0625924256818301 -0.0625422122376561 1 1
-0.0602412787038422 -0.0601598445524098 1 1
-0.00628095849756169 -0.00627639409978205 1 1
0.0890703393763606 0.0889646461005468 1 1
-0.005733283573788 -0.00573719286945938 1 1
0.0498158396841259 0.0497681395267547 1 1
0.0101086196986355 0.0101007957687676 1 1
-0.0232348199589099 -0.0232067578585238 1 1
-0.0808309175490066 -0.0807211482707255 1 1
-0.0464949838346324 -0.0464512247570824 1 1
-0.00165540629415023 -0.00167055153896008 1 1
-0.0269792399359535 -0.0269478035275156 1 1
0.04696964176101 0.0468931294263042 1 1
0.0311842788849346 0.0311398454589241 1 1
0.000810743884656833 0.000814692396682743 1 1
-0.0394114962421595 -0.0393837067910672 1 1
0.0601473644153881 0.0600902803421877 1 1
-0.0692652740036188 -0.0691984736981384 1 1
0.0443309133351921 0.0442755239813015 1 1
0.0430035689030472 0.0429625976706911 1 1
0.0517152370947066 0.0516415753432474 1 1
-0.00154047318439949 -0.00154601792399279 1 1
0.0280061251550853 0.0279985195483764 1 1
0.00756495833567748 0.00756804180400516 1 1
-0.0406081080701797 -0.0405653714209192 1 1
-0.079168948474486 -0.0790754590281769 1 1
0.0113599367422759 0.0113543969393223 1 1
0.00568369348735205 0.00567496070286257 1 1
-0.100638089358169 -0.100528726070132 0 0
-0.0987319318531337 -0.0986510134460597 0 0
-0.0802489680889852 -0.0801633439642099 1 1
0.0174455055531743 0.0174300921446505 1 1
-0.021773501953047 -0.0217594690384553 1 1
-0.0386256722098764 -0.0385890697220095 1 1
-0.00866356751733999 -0.00863446576586179 1 1
0.114164022923136 0.114018531037324 0 0
0.023808926158539 0.0238022293662888 1 1
-0.0257361757339359 -0.0256903402874131 1 1
0.0897965676455129 0.0897063843268666 0 0
0.0369027635927299 0.0368588526188403 1 1
-0.0270697654094048 -0.0270325986318116 1 1
0.0395922977103452 0.039546440212241 1 1
0.0386756803104605 0.038639224445221 1 1
-0.0207018061939323 -0.0206991456706145 1 1
-0.0199408493287283 -0.0199313260428095 1 1
-0.0436849511725465 -0.0436470692924662 1 1
0.0279964364101943 0.0279594667624799 1 1
-0.109412370071574 -0.109287501192925 0 0
0.0570612066446172 0.0570198900086606 1 1
0.0259062296048044 0.0258960440641469 1 1
0.0156797132125651 0.0156558427382467 1 1
-0.0361293556714499 -0.0360896284133432 1 1
0.0346388764414639 0.0345916914270708 1 1
0.012632927012437 0.0126108266446288 1 1
-0.0538769434598852 -0.0538169511450373 1 1
-0.022112755758749 -0.0220749079682772 1 1
0.117763264504622 0.117638941733893 0 0
-0.0708415392256448 -0.0707772616467277 1 1
-0.0282882869589774 -0.0282468931219631 1 1
0.108671215358946 0.108544787604654 0 0
-0.0444461484317563 -0.0443997328686352 1 1
0.0126637060541766 0.0126447781390496 1 1
0.00400247463481945 0.00399875971605174 1 1
0.0643768569980274 0.0643170176204352 1 1
-0.0468753946941789 -0.0468050752129356 1 1
-0.00702648354273943 -0.00701609949559682 1 1
0.00694885694471967 0.0069484554074723 1 1
0.00367355421870576 0.00366008515364904 1 1
-0.00746928368120631 -0.00746777961930032 1 1
-0.021666200501931 -0.0216416913482715 1 1
0.0681114181245381 0.068036713670687 1 1
-0.017271311583057 -0.0172409082429056 1 1
-0.00305346600522803 -0.00302959180997814 1 1
-0.0411060768590204 -0.0410681158129882 1 1
-0.0514158933866856 -0.0513528764844334 1 1
0.0110236276318495 0.0110146564810945 1 1
0.096866123910237 0.0967837182084715 1 1
-0.0534008640166325 -0.0533528161441607 1 1
-0.000515948662587156 -0.00051624565469968 1 1
0.0225151457199448 0.022482696701465 1 1
0.00900856808575316 0.00899182609914927 1 1
-0.051587111968389 -0.0515572369462766 1 1
0.0186174048330202 0.01858629700602 1 1
-0.0969197794269325 -0.0968335906843546 1 1
0.00984678431947261 0.00983602857933878 1 1
-0.0259953456217911 -0.0259729211320448 1 1
0.0343408432997391 0.0342982563376883 1 1
0.057707249465822 0.0576706635015291 1 1
0.0329168744733415 0.0329083465479744 1 1
0.0586197169314982 0.0585466711404048 1 1
-0.0454020937981445 -0.0453571326214096 1 1
-0.0307273548997835 -0.0306792139531718 1 1
0.0482523997020808 0.0481796046232736 1 1
0.0158712446597983 0.0158597793876136 1 1
0.00837248412077133 0.00834979869867565 1 1
-0.0113278641153809 -0.0113322779407294 1 1
0.084709736712228 0.0846481747887094 0 0
0.065145545635586 0.06505731983138 1 1
-0.0352300328879761 -0.0351937085281112 1 1
0.0531565881973443 0.0531134196423933 1 1
0.100065167923603 0.0999705476316163 0 0
0.00308762404376006 0.00308338898640033 1 1
0.0594075014673473 0.0593529626974696 1 1
-0.00913651614759547 -0.00913369006921833 1 1
-0.0328969238980124 -0.0328560612413719 1 1
-0.010409028485643 -0.0104095125423465 1 1
-0.0372662060197399 -0.0372179223881684 1 1
-0.00970289305742628 -0.00967436850220029 1 1
0.0294245799150584 0.0293764853616102 1 1
0.111386881811842 0.111270851502755 0 0
0.0213768015658743 0.0213388011756523 1 1
-0.0582830570607899 -0.0582079730502457 1 1
-0.0232829479939511 -0.0232385209081339 1 1
-0.0105910025599919 -0.0105849204914264 1 1
-0.0293652749971686 -0.0293424288147357 1 1
-0.0114180394928975 -0.0113966343917923 1 1
-0.0641310135384795 -0.0640896038144674 1 1
0.0888595185437111 0.0887550643440496 0 0
-0.0159834157680853 -0.0159494132734557 1 1
-0.0537519613019753 -0.0537025563641119 1 1
0.0211107743467467 0.0210951144221231 1 1
-0.0407512847224667 -0.0407046516089266 1 1
0.128837171368656 0.128713899561181 0 0
0.0271692514487298 0.0271473572532499 1 1
0.0540288877322794 0.0539608236715954 1 1
0.0574367799388756 0.0573871086432929 1 1
0.0107038636452533 0.0106983499274642 1 1
0.0100302239765506 0.0100181718580534 1 1
-0.0219495629942256 -0.0219172420524281 1 1
0.0205723834074156 0.0205403886342438 1 1
-0.013458764787822 -0.0134379334687459 1 1
-0.0715412930416573 -0.0714337866775532 1 1
-0.0337685984289874 -0.033732424080473 1 1
0.0535441008800005 0.0534877786517179 1 1
0.00808546169015165 0.00806879752490887 1 1
-0.0136273237619439 -0.0136181277044368 1 1
-0.0248546807264845 -0.0248229959870784 1 1
-0.0406143073359182 -0.0405624267989272 1 1
-0.0456902971136417 -0.0456576454369877 1 1
0.062377811637753 0.0623023270636293 1 1
-0.0293510220022555 -0.0293374773848084 1 1
-0.00548477976401607 -0.00546260260236261 1 1
-0.0129681438899188 -0.0129770420666343 1 1
0.0256033199918444 0.025590762554637 1 1
-0.0140921455205847 -0.0140737223973845 1 1
0.0658847151787577 0.06581555035791 1 1
-0.00106807210126501 -0.00106766995534846 1 1
-0.00461998363803217 -0.00459191160194465 1 1
0.0465063744046303 0.0464563902996382 1 1
-0.0299969707952759 -0.0300054133606684 1 1
-0.0340278385656154 -0.0340037844619504 1 1
0.042311717935691 0.0422973966277342 1 1
-0.0919723305911425 -0.0918759686236617 0 0
0.054240525987606 0.0541976968130063 1 1
0.0437839463433678 0.0437416308841626 1 1
0.0373587936938298 0.0373202337829845 1 1
-0.0721938915112943 -0.0720986067855101 1 1
-0.0416194941324848 -0.0415695598052382 1 1
0.0160731271550028 0.0160651105627034 1 1
0.0759042385750475 0.0758277693884211 0 0
-0.000373145347092398 -0.000376919933971582 1 1
0.0487655401585761 0.0487225780679977 1 1
-0.0737604796277429 -0.0737011274383226 1 1
-0.0509175344204124 -0.0508654212778637 1 1
0.0284522593414704 0.0284258198331621 1 1
-0.126343270793328 -0.126214088996328 0 0
-0.0903538590669778 -0.0902595665595872 1 1
-0.0121523560865688 -0.0121418619273541 1 1
-0.00819359699331508 -0.00819827637137255 1 1
0.0985379904892256 0.0984390661612893 0 0
0.0172766725941704 0.0172746575248098 1 1
-0.0370383896271139 -0.0370225073579894 1 1
-0.052131629967925 -0.0520824104143329 1 1
-0.0413995027880032 -0.0413484446590394 1 1
-0.00901852145882534 -0.00900382984630534 1 1
0.121088612168884 0.120960923802802 0 0
-0.022991796661352 -0.0229671197573391 1 1
0.0622267594334272 0.0621466022716978 1 1
0.0258823542965366 0.0258692915870325 1 1
0.0891979608607963 0.089097726730776 1 1
0.00989081679271312 0.009864713938717 1 1
-0.0369359284739326 -0.0368944473577328 1 1
-0.0513643178286172 -0.0513083477197778 1 1
-0.0403636576278065 -0.0403221669595158 1 1
0.130469972302148 0.130330194731982 0 0
-0.0171595551789061 -0.0171691353539439 1 1
-0.0580931367476834 -0.0580360915606349 1 1
-0.0494924472815606 -0.0494270948043424 1 1
-0.0236161354345811 -0.023582944842549 1 1
0.0147384536041295 0.01474629289238 1 1
-0.00729944798068428 -0.00727081631068078 1 1
-0.0289669149971148 -0.0289323388044995 1 1
0.0487912774310256 0.0487550949334034 1 1
0.0481613692668902 0.0480954717320977 1 1
0.00223573941163851 0.00224424361951055 1 1
0.1845176404564 0.184343962038214 0 0
-0.0328644905221223 -0.0328378258450054 1 1
0.0293191624189902 0.0292900939949228 1 1
-0.00831025094132821 -0.0083031675089418 1 1
0.0273212367822752 0.0272681811966394 1 1
0.0641330626274029 0.0640555033373373 1 1
-0.00186277052796146 -0.0018669584074549 1 1
-0.0478050618359385 -0.0477666378394556 1 1
-0.00239371131139843 -0.00240336400466572 1 1
0.00506135913960464 0.00506840126968627 1 1
0.00228808539163451 0.00227424033003584 1 1
-0.000800276947102908 -0.000800803363467662 1 1
-0.0515092264577384 -0.0514570636358405 1 1
-0.0293370674373234 -0.0293133818538195 1 1
0.0392329599632056 0.0391809181422847 1 1
0.0146956858062254 0.0146822377235548 1 1
-0.00649679649709581 -0.00647116656850496 1 1
-0.0676185276713872 -0.067561909714754 1 1
-0.0178515855831608 -0.0178195703631511 1 1
0.057914733891689 0.0578712793371945 1 1
0.042706315185753 0.0426646356762163 1 1
0.0168569912899225 0.016857432014457 1 1
-0.00131316970909396 -0.00131329411257782 1 1
0.0305168183158889 0.0304777268492167 1 1
-0.0981211002170246 -0.0980164866216323 0 0
0.0395786935799137 0.0395553564164329 1 1
-0.0107303323956035 -0.0107095583900061 1 1
-0.0651616989586482 -0.065077241373565 1 1
0.0979151879956555 0.0977837821872429 0 0
0.0633014923217295 0.0632292639302706 1 1
0.00392579761230623 0.00392695319680615 1 1
0.0044182759795202 0.00440551311000256 1 1
-0.00444331818708729 -0.00443126918832588 1 1
-0.00222665907083988 -0.00223390751208584 1 1
0.0162033741068604 0.0161995243263975 1 1
0.0473074635919436 0.0472772341757817 1 1
0.0155556865225058 0.0155491609803844 1 1
0.0298283590454371 0.0297920982884679 1 1
0.0138623369383276 0.0138589974552869 1 1
0.0404689618883357 0.0404348479015197 1 1
-0.0270861871922119 -0.0270521528000317 1 1
-0.00190455077336839 -0.00190483961334465 1 1
-0.0295747333216733 -0.0295458442943298 1 1
-0.0697760867254835 -0.0696783946630249 1 1
0.0546102504977845 0.0545769478412072 1 1
-0.0173474207701238 -0.0173402109187947 1 1
0.0267252574522923 0.0267187055327857 1 1
0.00686321268492052 0.00683478616015237 1 1
-0.00517017509109771 -0.00516482496804435 1 1
0.0460075108550154 0.0459658518144468 1 1
-0.0762802310727461 -0.0761843717723237 1 1
0.0252226283995258 0.025223255937775 1 1
-0.0273327703342572 -0.0273094464038722 1 1
-0.0240253981160059 -0.0240069665043507 1 1
-0.010176873796796 -0.0101643944030912 1 1
-0.00901875959990487 -0.00901278417543655 1 1
-0.0286525876405055 -0.0286268758826322 1 1
0.0782233788807406 0.0781383159620007 1 1
-0.0192938587033416 -0.0192647544078061 1 1
0.0648347599315559 0.0647716959830075 1 1
0.00839963087315699 0.0083760620062204 1 1
-0.0425558559573649 -0.0425158043230868 1 1
-0.0167516038505444 -0.0167531313545343 1 1
0.0221339855400671 0.022124330455253 1 1
-0.0137467337322048 -0.01374648866447 1 1
-0.0133618299085166 -0.0133549399563142 1 1
-0.0102459921967014 -0.0102231361934971 1 1
0.00965848754415289 0.00964485338994733 1 1
0.00303040389233247 0.00302271644497808 1 1
-0.0413391019783933 -0.0412891181801445 1 1
-0.0476389283333962 -0.0475986555230412 1 1
0.00896681942265752 0.00894183979640254 1 1
0.00619693889551898 0.00621650641714405 1 1
0.0221318271260176 0.0221193101645742 1 1
0.0387233943759634 0.0386908861645279 1 1
-0.0370318823418859 -0.0370013841094074 1 1
-0.0444422666365311 -0.0444163331323164 1 1
-0.0118330282150195 -0.0118234817002602 1 1
-0.012048230438547 -0.0120368699148941 1 1
-0.0354989674166119 -0.0354531089638717 1 1
-0.0945508695640976 -0.0944448899086479 0 0
0.00331865671319458 0.00328703004113301 1 1
-0.0621162236616052 -0.0620577655754276 1 1
-0.050690094157369 -0.0506292236870222 1 1
-0.0052479222956099 -0.0052339884517928 1 1
-0.0325011252325686 -0.0324554100063884 1 1
0.0269938609877964 0.0269739953740335 1 1
0.0076221479256547 0.00761321824113682 1 1
-0.0467074053385198 -0.0466443602334066 1 1
-0.0397808408737806 -0.0397113486474064 1 1
0.0937959492240092 0.0937051532212712 0 0
0.0131050524751529 0.0130847478730841 1 1
0.0816558455629883 0.081565184882635 1 1
0.0145508135828176 0.0145348390938869 1 1
0.0394065826318931 0.0393609595659156 1 1
0.0216104178726642 0.0215764753543698 1 1
0.0774205829903409 0.0773355939395953 1 1
0.00438786690900329 0.00440467935043625 1 1
-0.0155027479798527 -0.0154777154317195 1 1
0.0187176910022731 0.0186980586342055 1 1
-0.0441569903916995 -0.0441330154507866 1 1
0.0175344646863094 0.0175118992405265 1 1
0.105099298650932 0.104969162857091 0 0
0.0411442629474255 0.0410959390472205 1 1
-0.070589030191604 -0.0705127806469816 1 1
0.00457699723770114 0.00458921729983725 1 1
-0.0362729659727028 -0.0362237463647377 1 1
0.0518013775873804 0.0517433894985977 1 1
-0.129666106532507 -0.129533350669479 0 0
-0.0213864693936953 -0.0213709792928952 1 1
-0.0218257254414045 -0.0218094643580616 1 1
-0.0222747051781684 -0.022258664925031 1 1
-0.0378549778174235 -0.0378121956643404 1 1
0.0412718939900663 0.0412315823913179 1 1
0.0398964635903095 0.0398708416235469 1 1
0.00521771722701521 0.00522076889275971 1 1
0.0273783205901731 0.0273448154225591 1 1
-0.0466376135686836 -0.0465826505905205 1 1
0.0893194803100926 0.0892123415951453 0 0
0.0205631876146192 0.0205304734564676 1 1
-0.0287469872371198 -0.0287240840220959 1 1
-0.00148486962305312 -0.00148123668259925 1 1
-0.00230416956868053 -0.00230548882921891 1 1
-0.032885984347678 -0.0328567248579582 1 1
-0.105921555065681 -0.105815663540098 0 0
-0.0222384001613531 -0.0222052830538385 1 1
-0.0230875680874561 -0.0230588064462712 1 1
-0.00295182406566043 -0.0029495036965343 1 1
-0.0122723576104019 -0.012260682686578 1 1
0.00554935589681423 0.00554611477612653 1 1
0.0133011895562814 0.013292734442689 1 1
-0.0409886658877856 -0.0409482433242023 1 1
0.00860792375988473 0.00860879873829283 1 1
-0.0157345459734611 -0.0157300097499677 1 1
0.00177320145527894 0.00179074017581156 1 1
-0.0637182248491063 -0.0636604046162032 1 1
0.0896680097134837 0.0895980307988233 1 1
0.0904355318990375 0.090359172417499 1 1
-0.0571988772841505 -0.0571424979997607 1 1
-0.0255902699532868 -0.0255502996226777 1 1
-0.0651497728225215 -0.065058645338119 1 1
0.0471233389902422 0.0470662256266127 1 1
0.0840160283502894 0.0839104956946174 0 0
0.0163021588875553 0.0162869778903704 1 1
0.0274281355810703 0.0273973601991565 1 1
0.0304825759435548 0.0304363955100715 1 1
-0.00647282249396729 -0.00646327093936102 1 1
-0.00575089276598507 -0.00575897374287681 1 1
-0.0389342456329063 -0.0389173257937219 1 1
0.00204546086429815 0.00204564964691356 1 1
-0.149112280701294 -0.148946538267645 0 0
0.0617285926921409 0.0616718930821341 1 1
0.00462055639625023 0.00461363147201339 1 1
0.00022133337412757 0.000220484862997224 1 1
-0.0771539941677748 -0.0770703398331557 1 1
-0.0027556361595746 -0.00274861708247475 1 1
0.00671968060252123 0.00671925303248175 1 1
-0.0293968375418641 -0.029363536230459 1 1
-0.0477802216891651 -0.0477385570863741 1 1
-0.0623030385908302 -0.0622401241600277 1 1
0.0237146820426884 0.0236916858620649 1 1
0.0542021274287269 0.0541574434056476 1 1
-0.0299122073388432 -0.0298935664239397 1 1
0.0410491149437905 0.0410124771257033 1 1
0.0298821972825696 0.0298499212001628 1 1
-0.029146917465433 -0.0291234542629812 1 1
-0.0109582122589817 -0.0109473997436556 1 1
-0.0222625134206762 -0.0222394452293041 1 1
-0.0279304664214244 -0.0279244965176081 1 1
0.0447028498998195 0.0446537469602811 1 1
0.0816559791156996 0.0815708401158301 1 1
-0.0104824993960964 -0.0104914391767658 1 1
0.0472440819471988 0.0472002900347895 1 1
0.0598914015153023 0.0598285856604135 1 1
0.003079085350729 0.00306386424531746 1 1
-0.0339467076531988 -0.0339006439846123 1 1
0.0174694226087603 0.0174525758161318 1 1
-0.0565994098919561 -0.0565484036503164 1 1
0.0319491246558543 0.0319001518872348 1 1
0.0665824795999138 0.0665117543015957 1 1
0.0582977481021173 0.0582536288339242 1 1
-0.0200177641003783 -0.0200027020663497 1 1
-0.0943507971170787 -0.094256082168246 1 1
-0.0873395892392777 -0.0872432949852005 0 0
0.0550963830745397 0.0550288098295471 1 1
-0.0214786650254977 -0.0214561527257101 1 1
0.0445223570784153 0.044471581437291 1 1
0.028958278001965 0.0289371582932943 1 1
-0.0383526419132252 -0.0383073263102075 1 1
0.0154999663793075 0.0154738361958208 1 1
0.0442078465393432 0.0441733414459518 1 1
0.0405329040851591 0.0404884404551019 1 1
0.0414627845792347 0.0414254436394556 1 1
-0.0012179555287975 -0.0012096611072465 1 1
-0.0101645748434863 -0.0101387683228599 1 1
-0.00500768487691486 -0.00501180987702723 1 1
-0.0278290586167696 -0.0277959101033595 1 1
-0.0763291465340167 -0.0762459540645506 0 0
-0.0906427524276902 -0.0905551246245316 0 0
-0.00217925223109585 -0.00215364807136699 1 1
-0.027580258606442 -0.0275511089740082 1 1
0.0552356329431664 0.0551512042575945 1 1
0.00899860301246515 0.00899760377569072 1 1
0.00683621163460745 0.00683714282255584 1 1
-0.0825990454813633 -0.0825024132869063 1 1
-0.013715194204021 -0.0137013064183099 1 1
0.039756397272172 0.0397218237606868 1 1
-0.0023508630783913 -0.00237217782353414 1 1
-0.0981771370016176 -0.0980692774874545 1 1
-0.0564079673987929 -0.0563476762315299 1 1
0.0318407966735349 0.0318105886805552 1 1
0.00304492029925346 0.0030392023383589 1 1
-0.0562529962069797 -0.0561663549413122 1 1
0.0584435626924255 0.0583817381413449 1 1
0.019153435582702 0.0191320401213754 1 1
-0.00600021747043991 -0.00598553209734887 1 1
0.0435298782185918 0.0434850861801476 1 1
-0.0108666727175355 -0.0108449872501936 1 1
-0.0209624516854998 -0.0209393112296996 1 1
0.0623013307131471 0.0622267681699201 1 1
0.0394360852565664 0.0393912499417926 1 1
-0.0695009386459472 -0.0694144586392818 1 1
0.0484475133047793 0.0484293989461481 1 1
0.00289739103819193 0.00290190680925541 1 1
0.0133729569485964 0.0133524141463998 1 1
0.0209982171473106 0.020969733843175 1 1
0.0367289996176689 0.0366932737050988 1 1
-0.0438749132310264 -0.043817318732827 1 1
-0.0329442823896238 -0.0329164141734452 1 1
0.000634258588635096 0.000633140741294565 1 1
-0.062742103304313 -0.0626574838542185 1 1
0.0875824339040829 0.0875113477081908 0 0
0.0709864171932254 0.0709321988641635 1 1
0.0426096716867817 0.0425577278804315 1 1
0.0609878114661777 0.0609186837160839 1 1
0.103803288471358 0.103706094218705 0 0
0.0169858448362671 0.0169562060827962 1 1
-0.0514767496686303 -0.0514302126680566 1 1
-0.0320947597216791 -0.0320642712946239 1 1
-0.0458050889662525 -0.0457737064180025 1 1
0.0304290978612107 0.030382428964124 1 1
0.0186684561920199 0.018651206176145 1 1
-0.0826245185198305 -0.0825323375065429 1 1
-0.0720545879400506 -0.0719902116044681 1 1
-0.0713522533803669 -0.0712761991932559 1 1
0.0751130678655474 0.075041535762822 0 0
-0.0935937566245933 -0.0934994191721722 0 0
0.0993827375343143 0.099292538755187 0 0
0.0872281632870558 0.0871436628643994 0 0
-0.0426526407626659 -0.0426254687718873 1 1
0.00943014356245338 0.00940336332384571 1 1
-0.0246081894797071 -0.0245702151902686 1 1
-0.020509820388879 -0.0204897219639021 1 1
-0.0605627837020486 -0.0605274702300876 1 1
0.0964243620182475 0.0963153220778637 0 0
0.00596487377036876 0.00596483748067672 1 1
0.0297563175240273 0.0297249536227161 1 1
0.0291374627259105 0.0291105532377503 1 1
0.0446621912949427 0.0446033269271499 1 1
-0.102685806537578 -0.102590804095903 0 0
0.103622484720598 0.103497267906286 0 0
0.0705328940774223 0.0704688220311803 0 0
-0.0121969070984669 -0.0121818872805207 1 1
0.0872751796600878 0.0871679942308105 1 1
-0.0626027817179241 -0.0625265493119789 1 1
0.059396616063162 0.0593467200727795 1 1
-0.0338790983104873 -0.0338465028623351 1 1
0.0149139405046886 0.0149128378336813 1 1
0.0437295250557907 0.0436808470117889 1 1
0.0414580187947979 0.0414110777658651 1 1
0.0768729660827304 0.076819424942311 1 1
-0.0476595115397034 -0.0476069730223716 1 1
-0.03212771084185 -0.0320962638196202 1 1
0.0189373782697959 0.0188992313065542 1 1
0.00796943054902438 0.00796596879594256 1 1
-0.0176794371872138 -0.0176608562567095 1 1
0.0392781677799946 0.0392258596477027 1 1
0.0334075390640459 0.033385615457863 1 1
-0.0254058083448191 -0.0253701535388544 1 1
-0.0617258289733431 -0.0616672201900764 1 1
0.0557107734572695 0.055636337541373 1 1
0.00148670325528887 0.00150860116455804 1 1
-0.00704792690587725 -0.00702805354432914 1 1
-0.0786685121923758 -0.0785882862508216 1 1
-0.00989013491859895 -0.00990136035982694 1 1
-0.0351973084185891 -0.0351347319769753 1 1
-0.0714927625873205 -0.0714292996403503 1 1
-0.0174527598319517 -0.017439171478695 1 1
0.0259459267746724 0.0259093141488157 1 1
0.00685439655436958 0.00685414130671886 1 1
0.00545817524139358 0.00543756175745797 1 1
0.031768032523885 0.0317576422119099 1 1
-0.0253191963831383 -0.0252997043285519 1 1
-0.0354298663281378 -0.0353817620473206 1 1
-0.00835135558243181 -0.00832317491036235 1 1
0.0765564318680027 0.0764845055111738 1 1
0.00225497700602444 0.00225548796700966 1 1
0.00384262339628447 0.00383493959055299 1 1
-0.0469439523177698 -0.0468719707746885 1 1
-0.0228346443999096 -0.0228020320126353 1 1
0.0545330061944422 0.0544774478935266 1 1
0.00600114466900943 0.00598540085855799 1 1
-0.0806169665884038 -0.0805141194587606 1 1
0.0629740610574736 0.062897419017245 1 1
-0.0607622031762598 -0.0606800814821654 1 1
-0.0225841759237589 -0.0225459406662106 1 1
-0.0512918313221613 -0.0512293327593486 1 1
-0.0353892894696321 -0.0353720964822426 1 1
-0.0351410284978372 -0.0350983627107952 1 1
-0.0365542737745022 -0.0365184266808073 1 1
-0.0736846597722295 -0.0736117643166444 1 1
0.0149544887959774 0.0149184724041449 1 1
0.021082294167961 0.0210638834682586 1 1
-0.0280205543220275 -0.0279877430736993 1 1
-0.0456114567761364 -0.0455653803399776 1 1
-0.0175000828068576 -0.0174919762074197 1 1
-0.0632019462394177 -0.0631222085750352 1 1
0.00621037691800936 0.00621062974858816 1 1
-0.0613170434772447 -0.061238988443293 1 1
0.0698338601635703 0.0697565541830159 1 1
0.140212541726382 0.14008817583511 0 0
-0.0721095558113715 -0.0720141507170098 1 1
-0.00975339720778405 -0.0097595984704743 1 1
0.0376536342994318 0.0376074018542189 1 1
-0.0428553286537578 -0.0428064560529345 1 1
0.0165294531201509 0.016498254880262 1 1
0.0710095300538654 0.0709369810133695 1 1
-0.0691408511831625 -0.069064741270891 1 1
-0.0321259536504847 -0.032076548383684 1 1
0.0897526966806128 0.089668513523506 0 0
0.0113239646084809 0.011305662760575 1 1
0.124703490442508 0.124588870628368 0 0
0.0810588030635518 0.0809635987568774 1 1
-0.0519470259406955 -0.0518801812769439 1 1
0.0512388886010609 0.0511993050564274 1 1
0.0359478805430003 0.0358938803932905 1 1
-0.0636441714739189 -0.0635919284985005 1 1
-0.00732748875251519 -0.0073073085719892 1 1
0.0570556160638576 0.0569779629038561 1 1
0.0337159486257042 0.0336779098642583 1 1
0.121354758073346 0.121192425027319 0 0
-0.0402195855792714 -0.04018467432127 1 1
0.0376300913039083 0.0375915572725065 1 1
-0.000340353154033521 -0.000335120733674576 1 1
-0.0185393621932901 -0.0185177932607578 1 1
0.0132966518820388 0.0132501215538571 1 1
-0.0541106087496329 -0.054050257723778 1 1
-0.0679646653906064 -0.0678830981051774 1 1
0.0242355146929448 0.0242155222432085 1 1
0.0753689864983166 0.0753004197182933 1 1
-0.0166492637436008 -0.0166190589465982 1 1
-0.0403371992927979 -0.0402795771414975 1 1
0.023442988563568 0.0234262843997349 1 1
-0.0421390644544067 -0.042110061356168 1 1
0.000681457448196827 0.000678562858028938 1 1
0.0480466993903164 0.0479992778349242 1 1
-0.036346579929403 -0.0363167791678956 1 1
0.0347428856393072 0.0347076721323967 1 1
0.0460357537546963 0.0459813467058179 1 1
0.00424952421719365 0.00424485420228245 1 1
-0.0575305218284683 -0.0574971187030482 1 1
0.0340844755484583 0.0340582478977335 1 1
0.0763849997317692 0.0762982304407963 1 1
-0.0508245654098245 -0.0507961188244909 1 1
0.08239168754943 0.0823038961700004 1 1
-0.0641519229095357 -0.0640655212957732 1 1
-0.047108886055865 -0.0470645482052832 1 1
-0.019991567812693 -0.0199799976985624 1 1
-0.00456810897642638 -0.00454851192431699 1 1
0.0741599514927908 0.0740568879091752 0 0
-0.0121627807235013 -0.0121494199250833 1 1
0.0164957263707079 0.01649236695118 1 1
0.018146045961629 0.0181521393597169 1 1
-0.0857189794980282 -0.0856216729228327 1 1
-0.0115678365264808 -0.0115442349054723 1 1
-0.120550604159027 -0.120439490580705 0 0
-0.0881984838473286 -0.0881030514048543 1 1
-0.109757585018683 -0.109643739520316 1 1
0.0542689316444819 0.0542167491858232 1 1
-0.0108141732887619 -0.010807701409687 1 1
0.0366541221800388 0.0366121316033914 1 1
-0.0748536265232956 -0.0747726608321099 1 1
-0.0304164965766339 -0.030384571316985 1 1
0.0197964670728094 0.0197858436286409 1 1
-0.0278950928475381 -0.0278412123689583 1 1
-0.0359741945074919 -0.035934075056132 1 1
0.0303646574690034 0.0303300187992907 1 1
0.0638191760203743 0.0637380046357893 1 1
0.0559883596673341 0.0559205059694323 1 1
-0.0467689160587491 -0.0467090433949209 1 1
0.00838468460551807 0.00837863765169167 1 1
0.00627301763954738 0.00624654563392654 1 1
-0.0202436061853787 -0.0202121383820581 1 1
-0.0516381044355122 -0.0515784563767441 1 1
-0.0644928129055043 -0.0644349155847106 1 1
-0.0200654728435417 -0.0200456784761712 1 1
0.0694437224052885 0.0693783389614281 0 0
-0.0350036356055584 -0.0349639817730904 1 1
0.00666894413001189 0.00666069546939798 1 1
-0.0282660474715657 -0.0282399266884459 1 1
0.0883199026346849 0.0882338152140385 0 0
-0.120938906095616 -0.120796992504268 0 0
0.0803309204422028 0.0802427136984577 1 1
-0.0351186694134609 -0.0350893310411209 1 1
0.0108525082480953 0.0108380789466457 1 1
0.0242521953333 0.0242683522805778 1 1
0.0467870199758633 0.0467439762619045 1 1
0.00288467302976909 0.0029105664237611 1 1
-0.0338455695734462 -0.033804600206329 1 1
0.0195254733793748 0.0195100328299443 1 1
-0.0737186835338458 -0.0736609753843102 1 1
0.0501491093668937 0.0501020042740926 1 1
-0.00397377294010869 -0.0039598316815591 1 1
-0.098989121840315 -0.0988968277776313 0 0
0.0199075213570743 0.0198664298061184 1 1
0.0462450785523018 0.0462022633618722 1 1
-0.038677823411807 -0.0386416907951359 1 1
-0.0408505416451774 -0.0407888160516632 1 1
0.0210237843408477 0.0210083055368403 1 1
0.0101034517859457 0.0101186942142734 1 1
-0.0402070375201436 -0.0401525716379464 1 1
0.00171079867305736 0.0016913737294334 1 1
-0.0340800341581186 -0.0340384310182371 1 1
-0.00414555612807006 -0.00413408462497703 1 1
-0.0880347560930645 -0.0879383307864078 1 1
-0.0241477716017278 -0.0241378849102827 1 1
0.0411951266690377 0.041144934219443 1 1
-0.0195422278709837 -0.0195203484740706 1 1
0.0578239370116392 0.0577558452020222 1 1
-0.00774382864715805 -0.00772450561123231 1 1
0.0215186067341411 0.0214744352267221 1 1
-0.0102498398808456 -0.0102309856511298 1 1
-0.000915595768554378 -0.000933039620071938 1 1
0.00459467915101678 0.00455831447452908 1 1
-0.0485633222108366 -0.0485139028842003 1 1
-0.00251839797197039 -0.00252907020920272 1 1
0.0239248646125292 0.0239054528964075 1 1
0.0193773336249589 0.0193332236052069 1 1
0.0412697039793451 0.0412296539482758 1 1
0.00612134026532287 0.00611219418965287 1 1
-0.000331760288782977 -0.00033761176034955 1 1
-0.106608047369229 -0.106490740242418 0 0
-0.0319830907015053 -0.0319492947739192 1 1
0.0644736820458117 0.0643930895872487 1 1
-0.0424200071291973 -0.0423726869700441 1 1
-0.0234734753598734 -0.0234577733282278 1 1
-0.0908231665031709 -0.090730462863574 0 0
0.0140730079535697 0.0140623610267049 1 1
-0.0417305898254871 -0.0416746075474992 1 1
-0.0176103102968716 -0.0175739731024667 1 1
0.00900960889384173 0.00899524111665479 1 1
0.0175827688219216 0.0175611552063842 1 1
0.0635609873280319 0.0635001356417611 1 1
0.0360982137005683 0.0360466735787596 1 1
0.0239193532485996 0.0238881520732184 1 1
-0.0143433021533249 -0.0143034419462222 1 1
-0.0179271493175128 -0.0179055814873269 1 1
0.0426809748123212 0.0426355185249245 1 1
0.0468475768325594 0.0467879739512208 1 1
-0.0402251674441304 -0.0401827547069734 1 1
-0.0364733343390283 -0.036457148255826 1 1
-0.0645812152154376 -0.0645118687421774 1 1
0.0294551981759507 0.0294134654035644 1 1
-0.00415575386782324 -0.00415562281582343 1 1
0.0435715781461393 0.0435327104652507 1 1
0.014852013021226 0.014834892867663 1 1
-0.0180890916995929 -0.0180707856031202 1 1
-0.0472945244264617 -0.0472400046424807 1 1
-0.0715886603098718 -0.0715122126429443 1 1
-0.00533735974047269 -0.00536792226662267 1 1
0.044512626445898 0.0444422278387026 1 1
0.0310299990907137 0.0310063548197466 1 1
0.0732070896472075 0.0731192473086497 0 0
-0.0120221278440191 -0.0120072778478101 1 1
-0.0579872607547141 -0.05792083389451 1 1
0.0769940980145623 0.0769246959265331 1 1
0.0563851915781742 0.056315988956692 1 1
-0.0224871536341931 -0.0224764600428294 1 1
-0.00424440407124209 -0.00423829844619767 1 1
0.0236922570783927 0.0236500509351691 1 1
0.00147821934204579 0.00147796387458097 1 1
-0.00545441877191354 -0.00545631071783269 1 1
-0.04022161794383 -0.0401799932951125 1 1
0.039534615582112 0.0394736501494579 1 1
-0.02023373725906 -0.0201909830726333 1 1
-0.0833590426266223 -0.0832814367299182 1 1
0.0548982999168029 0.0548400410704087 0 0
0.0126866785476711 0.0126730848371339 1 1
-0.0659267841125821 -0.0658727951048835 1 1
-0.108167845742791 -0.10805882110277 1 1
-0.0975548180963703 -0.0974531162030687 1 1
-0.0424934579402118 -0.0424596233241947 1 1
0.0493934200224509 0.0493211306204493 1 1
0.0202705870496804 0.0202486263560379 1 1
0.0161362357457033 0.0161099078939007 1 1
-0.00354381445763679 -0.00356052039169267 1 1
-0.0183519900053231 -0.0183177877998441 1 1
0.0143986154113899 0.0143869168810056 1 1
0.045940476464019 0.0458976564226272 1 1
0.112925411318501 0.112802018931757 0 0
0.0511223597405256 0.051067407033096 1 1
-0.0211177382733859 -0.0211010398066021 1 1
-0.0574727040701056 -0.0573941107968611 1 1
0.0190732579524726 0.0190610463743197 1 1
0.00604399922282962 0.00604060751543621 1 1
0.0253680932742023 0.0253561391090651 1 1
0.00325259435785222 0.00325535589007046 1 1
-0.0126248554599368 -0.0126063313684255 1 1
-0.035942933049602 -0.0359111197995942 1 1
0.022603549296425 0.0225805314307118 1 1
0.0297610789565546 0.0297399204571319 1 1
0.0267490889287473 0.0267269973527323 1 1
-0.0743476985949306 -0.0742419344452784 0 0
-0.0172943611508306 -0.0172591013684918 1 1
0.00638266230130219 0.00637930978582824 1 1
-0.00143443634878728 -0.0014330696779602 1 1
0.0282676946785004 0.0282365787359091 1 1
-0.00818041338982295 -0.00820492137430816 1 1
0.0196887490057923 0.0196778152562887 1 1
0.0400978058487879 0.040057374314979 1 1
0.00439544043445588 0.00439181127259807 1 1
-0.0461470109089896 -0.046110394309741 1 1
0.0405418193600401 0.0404840753287783 1 1
-0.00921375224546333 -0.00920896351525727 1 1
0.0305457998914951 0.0305203031828077 1 1
-0.00408601500790527 -0.00406822655950574 1 1
-0.00927263411491415 -0.00924562078832799 1 1
-0.034541704923751 -0.0345120648111409 1 1
-0.0115266211363999 -0.0115078124743818 1 1
0.00125752933393193 0.00126176813701241 1 1
0.0467328154340863 0.0466957288519534 1 1
-0.0280080753734573 -0.0279938379979011 1 1
-0.0206642708511384 -0.0206514932643712 1 1
0.000996676870851422 0.00101602615683573 1 1
0.0270920830817119 0.0270506503282584 1 1
-0.0199670834492321 -0.0199440368663665 1 1
-0.0338497818468012 -0.0338351677889067 1 1
0.032525894823308 0.0324686420879236 1 1
0.0281078558163907 0.0280826995628666 1 1
-0.0222876354875082 -0.0222602739872772 1 1
-0.0328605608786198 -0.0328247120161034 1 1
0.0671607814272621 0.0671015986852875 1 1
-0.00353644993078396 -0.00353359612190079 1 1
-0.0818987446156904 -0.0817913666280746 1 1
-0.0380645797999785 -0.0379931553881572 1 1
0.0827030623598305 0.0826324254809656 1 1
-0.0236165779102785 -0.0236229250467127 1 1
-0.140391150246929 -0.140230996248274 0 0
-0.0120275250081232 -0.0120080399746278 1 1
-0.026490453348193 -0.0264388249607879 1 1
-0.00301811019130976 -0.00302170469287187 1 1
0.0486420792303367 0.0485952817318438 1 1
0.11245267825715 0.112361809372798 0 0
0.0353441561058279 0.0353209563501535 1 1
0.00321960819000287 0.00321769107761768 1 1
-0.0750638595134407 -0.0749783283066639 0 0
0.047099786530312 0.0470658097494839 1 1
0.0124595566866017 0.0124441969804233 1 1
-0.064782479388942 -0.0647091287999863 1 1
0.0219913471640271 0.0219764746023332 1 1
0.0622921349069462 0.0622202283423929 1 1
-0.0409509764635229 -0.0409195116990502 1 1
0.0576303185153459 0.0575807108570556 1 1
-0.00149314908273976 -0.00148533969305998 1 1
-0.0107221717019703 -0.0107077506634832 1 1
0.019306940767261 0.0192680101276388 1 1
-0.0759640955085401 -0.0758912026764541 1 1
-0.00293591917274536 -0.0029293612324584 1 1
-0.0566053035979564 -0.0565486348161319 1 1
-0.0206095589264275 -0.0205798181510313 1 1
-0.0191665825310516 -0.0191613070444991 1 1
-0.0636982125384219 -0.0636316033536032 1 1
0.0148603119579376 0.014849941899565 1 1
0.0204633215933185 0.0204538613455744 1 1
0.0293402058571847 0.0293058060819219 1 1
-0.0721375171200509 -0.0720538414902171 1 1
-0.0420806628656711 -0.0420286646752079 1 1
-0.0637764432680455 -0.0636952756718165 1 1
0.00492080501934146 0.00491680344576371 1 1
-0.0191230641781306 -0.019089145016683 1 1
-0.0216461404210262 -0.0216320129706817 1 1
-0.0438352422040315 -0.0437817433757758 1 1
-0.0423256776978816 -0.0422839157991776 1 1
0.0825883835174571 0.0824869616747418 1 1
-0.0126981821204415 -0.0126977276181223 1 1
0.0762134322169294 0.0761502164307311 0 0
0.0405277319962755 0.0404791003083497 1 1
0.0419171577362946 0.0418709341758277 1 1
-0.10221206050487 -0.102104708247007 0 0
-0.0134308788303606 -0.0134415891666883 1 1
0.00892637660945868 0.00889106385574619 1 1
-0.0114748813458488 -0.0114618290328245 1 1
0.0135640977862139 0.0135509843167962 1 1
0.0641272527535696 0.0640624883759989 1 1
0.0401884488939041 0.040150374247422 1 1
0.0471529052777343 0.0470635080071414 1 1
0.0157532118007607 0.0157454189555346 1 1
0.0188490308706766 0.0188427322458586 1 1
0.0606684990834193 0.0606233461810971 1 1
-0.0146106888871334 -0.0146091096531216 1 1
0.0230483276866622 0.0230222980407413 1 1
0.00693233890304498 0.00692076711165073 1 1
0.0435010325830647 0.0434607022225554 1 1
0.00321695979719469 0.00322399184489334 1 1
-0.00692276093661905 -0.0069173538661266 1 1
-0.0105289417548582 -0.0105228246161857 1 1
0.0575299014241214 0.0574752528252876 1 1
-0.0705265637421619 -0.0704434558220604 1 1
-0.0093402471482418 -0.00934296001563997 1 1
-0.0849888043371134 -0.0848802433749379 1 1
-0.00829536296612539 -0.00828372124050465 1 1
-0.00260607964869324 -0.00260528022826016 1 1
0.0322095052466086 0.0322137814950721 1 1
0.0373539219307156 0.0373272341616673 1 1
-0.0173720039662752 -0.0173368095610969 1 1
-0.0200790864921809 -0.0200592822224289 1 1
0.059232770232108 0.0591810085331889 1 1
0.0655835232797191 0.0655322792997344 1 1
-0.01184940126826 -0.0118486933898316 1 1
0.00848183932243781 0.00847407283332491 1 1
0.0553751529577718 0.0553226491849272 1 1
0.0153601972642335 0.0153378130859372 1 1
0.0362591439962724 0.0362368304892416 1 1
0.0629258104958228 0.0628644584998358 1 1
0.0581460508581648 0.0580915226010431 1 1
-0.0277061936783753 -0.0276895606601803 1 1
0.10733101195009 0.107224199420028 0 0
0.080391086819166 0.0803132943304627 1 1
0.0867695164277347 0.0866789924890669 0 0
-0.00380888831041557 -0.0038062667979861 1 1
-0.0120257255582271 -0.0120181086516214 1 1
0.0607663909789371 0.0606942842409518 1 1
0.0805368226775061 0.0804720900213555 0 0
0.0328129316072764 0.0327716578066322 1 1
-0.00424831017626351 -0.00421871417242537 1 1
0.0271254491678967 0.0270909495572665 1 1
0.0173472273422882 0.0173478845124506 1 1
-0.0509127684656304 -0.0508670147854649 1 1
-0.102935430200318 -0.102807833245697 0 0
0.00628867358775095 0.00627625417309161 1 1
0.084967527026924 0.0848907088652228 0 0
-0.0190459386320996 -0.0190338762695715 1 1
0.0767061034459769 0.0766432525277202 1 1
0.0560700397580213 0.0560119793850383 1 1
0.0380485663997758 0.038005914702218 1 1
0.0617204748975064 0.0616481834798031 1 1
0.0250559880080475 0.0250492104755721 1 1
-0.0840538617906325 -0.0839712006742414 1 1
-0.100832174693782 -0.100730377362547 0 0
0.0079809966575841 0.00795786827132642 1 1
0.021763547667228 0.0217362981826315 1 1
-0.00658103971273167 -0.00657650695754744 1 1
-0.0217112436252641 -0.0216904280969683 1 1
0.0168957801766926 0.0168775895445023 1 1
-0.0752164121683964 -0.0751456914250794 1 1
0.0196817149447352 0.0196711209704089 1 1
-0.0434048866709177 -0.043333974741161 1 1
-0.0342034684215513 -0.0341775558313014 1 1
-0.0373847811348217 -0.037359894402631 1 1
-0.0421427034702869 -0.0420888348349977 1 1
-0.00094306845263706 -0.000958297742396549 1 1
-0.0365437536868073 -0.0365021828120272 1 1
-0.015925544328004 -0.0159083977082736 1 1
-0.0400113527461992 -0.0399740235626298 1 1
0.0396584810386596 0.0396063015919744 1 1
0.0604155662604555 0.0603348509874422 1 1
-0.0556066919349258 -0.0555586758067037 1 1
0.00240851013599853 0.00240143162145741 1 1
-0.0211400337055716 -0.0211258398564383 1 1
-0.0210247988661125 -0.0209992919162138 1 1
-0.00609687720261043 -0.00609685756817478 1 1
0.088897846811332 0.0888184702463698 0 0
-0.136957851694768 -0.136817084743724 0 0
0.00708313964390715 0.00708271854099053 1 1
0.0169653158685129 0.0169314876150251 1 1
-0.0386655171029055 -0.0386286879393029 1 1
-0.0677383383242359 -0.0676595565371488 1 1
0.0738283337224186 0.0737612475057743 1 1
0.00362956952132903 0.00364394965897581 1 1
0.0770616047699781 0.0770018706803189 1 1
0.00133077779594985 0.00131791172675933 1 1
-0.00473268542464316 -0.00473621235205463 1 1
0.0315555957701661 0.0315255399903602 1 1
-0.0432365178177944 -0.0432012717612302 1 1
0.00035646580356587 0.000363792641867016 1 1
0.00505316387277596 0.00506307071880849 1 1
0.0593142490018207 0.0592534574246632 1 1
0.0332144805784379 0.033176237494487 1 1
0.113124549792541 0.113013625218246 0 0
0.0724981357033965 0.0724273772235563 0 0
-0.029892737953269 -0.0298511602178827 1 1
-0.0616857145495583 -0.0616144058051969 1 1
-0.0439099680805383 -0.0438540580261021 1 1
-0.094675940607938 -0.094609021546202 0 0
-0.00527364483996196 -0.00526498678881793 1 1
-0.0146638610067809 -0.0146538912382446 1 1
-0.0311498136516641 -0.031127837252455 1 1
-0.0560187606018193 -0.0559598080633405 1 1
-0.0301125751221884 -0.0300818181113184 1 1
0.0146364609698338 0.0146216885952619 1 1
-0.0111490790669419 -0.0111205307369279 1 1
-0.00595161538882683 -0.005942480865042 1 1
0.116842610894406 0.11671977884164 1 1
-0.0469144496711819 -0.046864755734044 1 1
0.067216184939628 0.0671771375282468 1 1
0.0201586600414385 0.0201513695317841 1 1
0.00786003069127236 0.00784967986704147 1 1
0.00701784644879353 0.00702258442383869 1 1
0.0572230059544013 0.0571719342651478 1 1
0.078404763333821 0.0783199933555496 1 1
-0.0603023893387331 -0.0602187041204155 1 1
0.0884561032835352 0.0883597093355899 1 1
-0.0909202681423302 -0.0908596851411664 1 1
0.0095878299860708 0.0095953100566682 1 1
-0.0159337911455067 -0.0159249632040843 1 1
-0.00622995029852945 -0.00622435254848072 1 1
-0.0200367747991362 -0.0200155526248906 1 1
-0.0392537503956731 -0.0392320367302502 1 1
-0.0154682944938179 -0.0154792623170871 1 1
0.0201490422368614 0.0201338747420915 1 1
0.0113837474732905 0.0113735424504401 1 1
0.0566266770592763 0.0565527560330723 1 1
-0.0132737654999734 -0.0132613188323073 1 1
-0.00844283137901319 -0.00842720889474818 1 1
0.0498772164417974 0.0498467331082197 1 1
0.034490365180431 0.0344720566437559 1 1
0.0135604772561847 0.013549638182456 1 1
0.00112295824834015 0.00112096532939562 1 1
-0.0164912149211586 -0.0164644130634739 1 1
0.00121257690261824 0.00119738727122679 1 1
-0.0334716997839003 -0.033424535217485 1 1
0.00382959672517684 0.00383046147194755 1 1
0.063419490186332 0.0633380982075916 1 1
0.0276615378544047 0.0276372356773641 1 1
0.0675009293484401 0.0674382955585034 1 1
0.00632150743231605 0.00634064024875256 1 1
0.0565220055774774 0.0564733762365937 1 1
-0.00376115553140898 -0.00374804367063672 1 1
-0.116079329010763 -0.115964884025003 0 0
-0.0416684367484909 -0.041636659770981 1 1
0.0322575907807861 0.0322164597676207 1 1
0.0706682284307189 0.0706155003709617 1 1
-0.0074127746496692 -0.00739047403729478 1 1
-0.0319910483006826 -0.0319466557947103 1 1
0.0141623637349585 0.014151797938496 1 1
0.0442910280642878 0.0442397237758071 1 1
0.0443884848949949 0.0443512663619714 1 1
0.0346258450299812 0.0345922985611573 1 1
0.022371057858642 0.0223533052307351 1 1
0.0589187586156027 0.058863544936345 1 1
0.0528788268346778 0.0528166814206603 1 1
-0.00931050573467559 -0.00929428348638544 1 1
-0.00637016824458696 -0.00635514864765505 1 1
0.00572046603350015 0.00571115214653965 1 1
-0.0144634957873192 -0.0144366344042883 1 1
0.00907404453153423 0.00904850678672614 1 1
-0.0801648408879517 -0.0800997099800051 0 0
-0.0300217258996692 -0.0299987834398011 1 1
-0.0812518985320577 -0.0811657321197548 1 1
-0.0584015747609796 -0.0583540405307013 1 1
0.0277283419682145 0.027682039048413 1 1
-0.0795930487351676 -0.079485791163951 1 1
0.0139377914036341 0.0139223923026501 1 1
-0.000903737259169575 -0.000898965296667873 1 1
-0.0483049469294503 -0.0482469851826784 1 1
-0.0865884711129613 -0.086504783586378 0 0
-0.0331785339302729 -0.0331502430339646 1 1
-0.0517631243647047 -0.0517114502124704 1 1
-0.0569088253724004 -0.0568524058403732 1 1
0.01730728911773 0.017292405866589 1 1
-0.118698826944183 -0.118573820891708 0 0
0.035949356823673 0.0359069417854414 1 1
0.0787968450934197 0.0787122537705709 0 0
-0.0470678581880797 -0.0470109707145105 1 1
0.00694829116996958 0.00694099916788305 1 1
-0.0586230215837988 -0.0585708644714847 1 1
-0.00345333762182427 -0.00343453458987255 1 1
-0.0147478144577663 -0.0147404540684298 1 1
-0.0717123470475532 -0.07165791509918 1 1
-0.0605729136799716 -0.0605058666279694 1 1
-0.0593175238935856 -0.0592733750590436 1 1
-0.0725992639705564 -0.072516017403771 1 1
-0.00622604962862691 -0.00619989229624317 1 1
-0.0154031933653107 -0.0153997991977733 1 1
-0.027164549692962 -0.0271317487813831 1 1
-0.0629221156303913 -0.0628742045399818 1 1
-0.0146056214602912 -0.0145952032008244 1 1
-0.00012623090573107 -0.000116173337646621 1 1
0.0383170939885763 0.0382951175751108 1 1
-0.0440503922429686 -0.0440090287341376 1 1
-0.0981871929524957 -0.0981060701146492 1 1
0.00348016278515037 0.00347911398411118 1 1
0.014711922533944 0.0146963260291567 1 1
0.0253851756687691 0.0253529136558732 1 1
-0.00597382733950022 -0.00596139619339056 1 1
0.145121940567048 0.144955066468927 0 0
0.0288737827874108 0.0288571615707443 1 1
0.045485749011854 0.0454226400369942 1 1
0.0372902619778956 0.037250005450362 1 1
0.0396102673641512 0.0395618851896041 1 1
-0.0182542611970924 -0.0182327120581737 1 1
-0.00778157664428551 -0.00776943642946305 1 1
0.00588871721580954 0.00586958980066625 1 1
0.0515114240144972 0.0514483114402311 1 1
-0.0262639284608474 -0.0262414641519262 1 1
0.0180361493076351 0.0180215690049652 1 1
-0.0309709524925543 -0.0309420394120947 1 1
0.0206625351282141 0.020648488129616 1 1
-0.0180483574961098 -0.0180162424640041 1 1
0.0199288789950993 0.0199460042438983 1 1
-0.0331661792871397 -0.0331195507397009 1 1
-0.00602484829993742 -0.00601181441396782 1 1
-0.0706292516792443 -0.0705573920759572 1 1
0.0148753177762236 0.0148451270547247 1 1
-0.0163827415388208 -0.0163605910440754 1 1
-0.00383408368493223 -0.00381140610569102 1 1
-0.0255551377256415 -0.0255448976932883 1 1
0.00844448670774814 0.00843893840024588 1 1
0.026512711084706 0.0264960604432021 1 1
0.0342468800263949 0.034214209679334 1 1
0.00575876510222187 0.0057473821415832 1 1
0.00509777234009578 0.00511204625875674 1 1
0.0463958062993751 0.0463412922818997 1 1
-0.00631132433962724 -0.00630950614569601 1 1
-0.0462809341619095 -0.0462548018393293 1 1
-0.013859299525915 -0.0138524567918472 1 1
-0.0113740366480154 -0.0113604762853518 1 1
0.016160811460826 0.0161438034906024 1 1
-0.0705355692902444 -0.0704819605835143 1 1
-0.0510871138293605 -0.0510537039619347 1 1
0.0364866414710421 0.0364607894881188 1 1
0.00501275899800142 0.00498570706597221 1 1
-0.0413329172156862 -0.0412961059195799 1 1
-0.0801949151027022 -0.0800997221160145 1 1
-0.0612296690197643 -0.0611573985074588 1 1
-0.140778408689774 -0.140633285933784 0 0
0.0197869336954489 0.0197715630487528 1 1
-0.119188644610766 -0.119058222105897 0 0
0.0534504836249485 0.0533904530900233 1 1
-0.0684171462406735 -0.0683367642405901 1 1
-0.0930240194406377 -0.0929283567703182 1 1
-0.0046091476460424 -0.00459399225527853 1 1
-0.017114367387455 -0.0170797476494574 1 1
0.033421211589075 0.0334131601768517 1 1
0.0165329643268595 0.0165166182605974 1 1
-0.012126164272022 -0.0121154994498237 1 1
-0.0539248340950629 -0.053885576219661 1 1
-0.0239917992325188 -0.0239437266422245 1 1
-0.0490523121512748 -0.0489938588004614 1 1
0.00826456310542955 0.00827546820092446 1 1
0.000507614959118701 0.000503978059777577 1 1
-0.0992263479024763 -0.0991052427176516 0 0
-0.0921845629660181 -0.0920921704372174 0 0
-0.0209515517590006 -0.0209077448452731 1 1
0.0310820097149608 0.0310567521827651 1 1
-0.0822866249572138 -0.082187200179648 1 1
0.0537569634844678 0.0537042752902758 1 1
0.00365018565763117 0.00364794109522373 1 1
-0.0452641372673558 -0.0452145385521333 1 1
0.0904145069148822 0.090328283191429 0 0
0.0205662905007997 0.0205546284190541 1 1
0.035859771989737 0.0358191854550493 1 1
0.0396477579995467 0.0396086372929401 1 1
0.00410815952889487 0.00410332004317827 1 1
0.0678331218181259 0.0677694131869625 1 1
-0.078603854897952 -0.0785104986147857 1 1
0.0170907584363374 0.0170799882962614 1 1
-0.131442224168077 -0.131309836513217 0 0
-0.0309715179784211 -0.030925169700209 1 1
0.0193883529808185 0.0193567295444125 1 1
0.0858379260189006 0.0857299853363787 1 1
0.00792440544639939 0.00792693276013675 1 1
0.00757815719216448 0.00757169508140789 1 1
0.00944432233435779 0.00944657693694161 1 1
0.00784186642071705 0.00783617031329272 1 1
0.0308445138167764 0.0307976021099524 1 1
0.0118598159826087 0.0118508051116705 1 1
-0.0490881491859011 -0.0490364839546206 1 1
0.0398578996095363 0.0398050007767265 1 1
-0.0306106342295156 -0.0305853232880204 1 1
-0.0758477717507041 -0.0757709072595935 1 1
0.0128616201108505 0.0128481833434656 1 1
-0.0716865918571232 -0.0716207759436113 0 0
0.0715635681859498 0.0714912524882988 1 1
-0.0739523418311708 -0.073848852404309 1 1
-0.0578414382816669 -0.0578006808351731 1 1
-0.0350844793581615 -0.0350523058988998 1 1
-0.028717011448824 -0.0286794041520956 1 1
-0.0510708023827891 -0.05102096311045 1 1
0.0154551407331068 0.0154538332712192 1 1
-0.0643491093509337 -0.0642867847953763 1 1
0.00507884829841596 0.00507138223824959 1 1
-0.0193787412416413 -0.0193601046166935 1 1
0.0669109758166189 0.0668495629486382 1 1
0.0266572108814262 0.0266482072576529 1 1
0.00668053953870102 0.00666885287703846 1 1
-0.0318535997681533 -0.0317975384998569 1 1
-0.00193263657251756 -0.00193430439811909 1 1
-0.0897340567884645 -0.0896355968667878 1 1
-0.0477438113746794 -0.0476918226808443 1 1
0.0569599541940683 0.0568921706043188 1 1
0.00276037484807614 0.00275576321629834 1 1
0.0356935052073546 0.0356609534349535 1 1
-0.0597951203886199 -0.0597320397721439 1 1
0.0944547756194642 0.0943585604074527 0 0
0.0112472095692793 0.0112451911950619 1 1
-0.0164127633262651 -0.0163960103575377 1 1
-0.0335663788167871 -0.0335269704642035 1 1
-0.0610046227289676 -0.0609361249572771 1 1
-0.012169503388231 -0.0121764986193757 1 1
0.112145085164775 0.112027934622605 0 0
-0.0733010211507044 -0.0732181809401693 1 1
-0.0215061044340574 -0.0214853813668617 1 1
-0.118173381531332 -0.118027935107953 0 0
0.0067342178516229 0.00670776741442889 1 1
0.0134848891385371 0.0134620441922305 1 1
0.0244248237510126 0.0243973431284074 1 1
0.045019292571962 0.0449891630364188 1 1
-0.059431811724016 -0.0593808249925135 1 1
-0.0899654535187876 -0.0898760332610117 1 1
0.0778588778649043 0.0777788520046624 1 1
-0.0049299291088621 -0.00492927721596731 1 1
0.0894626388359555 0.0893908233791168 1 1
-0.01289397847651 -0.0128622040064869 1 1
-0.0668049579560093 -0.0667323777965645 1 1
0.0474273260876893 0.0473761500816397 1 1
0.00768644981419856 0.00765430585983305 1 1
0.0162510157014036 0.0162176959778199 1 1
-0.0146608119076829 -0.0146429548987358 1 1
-0.0439232897453548 -0.0438835965629565 1 1
-0.00470141646585096 -0.00470502833693901 1 1
-0.0471154707451265 -0.0470740089312298 1 1
-0.0358110764620334 -0.0357801933240101 1 1
0.103992269520696 0.103877073947781 0 0
-0.0491690207278749 -0.0491322612939729 1 1
0.0760038779408989 0.0759166817758941 1 1
-0.0723285005351616 -0.0722534789780059 1 1
-0.0581523644318583 -0.058093017720838 1 1
0.0525819525365827 0.0525173691293095 1 1
-0.0172636097859707 -0.0172507280647987 1 1
-0.0693443376636789 -0.0692733915308697 1 1
-0.0015233881707604 -0.00151196099037891 1 1
0.060604856559401 0.0605531106120702 1 1
0.00744753417800129 0.00744027595827807 1 1
-0.0138107004972007 -0.0138011876068946 1 1
-0.00942589450620889 -0.00940172294226741 1 1
0.0353923781548529 0.0353678635442754 1 1
-0.0150495923067082 -0.0150373883891455 1 1
0.00190957024321259 0.00191342898534627 1 1
0.0100189248443104 0.0100128972222471 1 1
0.00324360472185132 0.00324949154894646 1 1
-0.0713403546544818 -0.0712755820509358 1 1
-0.0758146042723567 -0.0757093360983686 1 1
0.0310371422671549 0.0310152349951803 1 1
-0.0416122851760889 -0.0415555753966692 1 1
0.0164782657397241 0.016457055490762 1 1
0.143256327054806 0.143116942302832 0 0
0.00728429247241564 0.00727144570653333 1 1
0.00761508122494311 0.00758756717990001 1 1
-0.00228393435511641 -0.00227902678279757 1 1
-0.0255147774966059 -0.0254598946786728 1 1
0.0800072543091061 0.0799365709243636 1 1
-0.0414737734179134 -0.0414339472994629 1 1
-0.00941131227619129 -0.00941948537473341 1 1
-0.0631712253510818 -0.0631183692419079 1 1
0.0704837973232207 0.0703972720560034 1 1
0.0297481734683032 0.0297206810513374 1 1
-0.10613838818108 -0.106007256383188 0 0
-0.0204917153313022 -0.0204554220587347 1 1
-0.0424284552597486 -0.0423862264156113 1 1
-0.00116383782246413 -0.00115996329454476 1 1
0.0700688902989217 0.0699988451430983 1 1
-0.0355267629209014 -0.0354866363502181 1 1
-0.0280062771791194 -0.0280051593294745 1 1
0.00748606190096454 0.00748502437701721 1 1
-0.0115876092087349 -0.0115750612040913 1 1
-0.0299930724243824 -0.0299656848422585 1 1
0.0150967306534241 0.0150540201650486 1 1
-0.0130854550012011 -0.0130762110562024 1 1
0.0197575306495187 0.0197434951113002 1 1
-0.00534487546133363 -0.00532202248171777 1 1
0.0671866901472223 0.0670985247685042 1 1
0.0458172191713997 0.0457600423817208 1 1
-0.044409625483466 -0.0443668116012884 1 1
-0.0165278313749557 -0.01652144703551 1 1
0.0741534758418604 0.0740798683006468 0 0
-0.0342705211170058 -0.0342607545820123 1 1
0.0404891634771916 0.0404519346618119 1 1
-0.00937685163650752 -0.00937122362419943 1 1
0.0487886964543812 0.0487122918208001 1 1
0.0256453903723332 0.0256018334165979 1 1
-0.0220045881582702 -0.0219860269185234 1 1
-0.00309478791272727 -0.00311109349186184 1 1
-0.0349116443775034 -0.0348704280157762 1 1
0.0114408788008957 0.0114214977267426 1 1
0.0282916490920262 0.0282671911855679 1 1
0.0014037978507588 0.00138198410656408 1 1
0.0201615476731428 0.0201434072330942 1 1
-0.044539961269995 -0.0444886946668648 1 1
-0.0951649239996555 -0.0950792151723504 1 1
-0.0362210703413725 -0.0361923751640132 1 1
-0.027143935126309 -0.0271090438981663 1 1
-0.0238927688942299 -0.023880321395096 1 1
-0.0489335582027395 -0.0488779158532544 1 1
-0.0723062434666445 -0.0722178887687015 1 1
-0.0113555042449127 -0.0113573582584724 1 1
-0.0869985378301262 -0.0869341079662084 1 1
0.032496385290221 0.0324777026647524 1 1
0.0483997506515346 0.0483710514336256 1 1
-0.0114364967435536 -0.0114191207755207 1 1
0.0593971579751135 0.0593375083346015 1 1
-0.10093371644518 -0.100838569459583 0 0
0.0281713554827119 0.0281420425127614 1 1
0.118614757363623 0.118484205551343 0 0
0.00374831015949007 0.00374376796092184 1 1
0.0250717858013537 0.0250419582524808 1 1
-0.0107894439851251 -0.0107562362785745 1 1
-0.0583763965943269 -0.0583114377953483 1 1
0.0923416527832522 0.09225711145444 0 0
0.0486423934146852 0.048582587683209 1 1
-0.0897360044110224 -0.0896515929545507 1 1
-0.0358271245541265 -0.0357798335084465 1 1
0.00359797554211282 0.00359138630671768 1 1
0.00227883535985743 0.00227721613827294 1 1
0.0265351740495567 0.0265071329349036 1 1
-0.0285537384659171 -0.0285009770377133 1 1
0.0269130918775568 0.0268905788720412 1 1
0.0127968870432792 0.0127725357466717 1 1
-0.0012387610694686 -0.00123048387654312 1 1
-0.0881082478230946 -0.0880002196716366 1 1
-0.0482656096675186 -0.0482055211817304 1 1
-0.059623468937781 -0.0595637364141908 1 1
-0.00511309719397919 -0.00512025846463752 1 1
0.0498288754240175 0.0497780012694885 1 1
-0.0354633927865907 -0.0354328367075779 1 1
-0.0324805939367443 -0.0324283686469362 1 1
-0.00209136142351603 -0.00210159340447078 1 1
0.0167264813294029 0.0167012803923586 1 1
0.00908284428928639 0.00906850277547851 1 1
-0.0221880881272704 -0.0221512747736892 1 1
-0.0178997030980245 -0.0178870142472166 1 1
-0.0264681287476249 -0.0264398506759884 1 1
-0.0127600186472027 -0.0127380307278747 1 1
0.0101266699523752 0.010090750820212 1 1
0.00572286240891281 0.00573267901040175 1 1
-0.0133758192178979 -0.0133675134331089 1 1
0.0788633230047371 0.0787471347322475 1 1
-0.00728269159278707 -0.00728379741291868 1 1
0.0521880044748108 0.0521418774298714 1 1
-0.0368153306626065 -0.0367759552625869 1 1
-0.0435587813640733 -0.0435135349981035 1 1
0.00979599508557404 0.00979715747118364 1 1
-0.0424032879666182 -0.0423699352127496 1 1
0.0777445140897815 0.0776720649995293 1 1
0.0525379211737232 0.0524834179540776 1 1
0.0473197243869192 0.0472765512468173 1 1
-0.0514008362988357 -0.0513445378693205 1 1
0.0699047114182821 0.0698375180460685 1 1
0.052605414538571 0.0525232812178625 1 1
-0.0276889019440587 -0.0276688498280188 1 1
-0.0289435148244173 -0.0289163410737538 1 1
0.0169596277021186 0.016956121206616 1 1
-0.0971082809010516 -0.0970315857154371 0 0
0.134509887057609 0.13437746069547 0 0
-0.00815726982969072 -0.00815685095605892 1 1
0.0264956109570261 0.0264788283412244 1 1
-0.0620003015586458 -0.0619412763802115 1 1
-0.0120281302179024 -0.0120077070549902 1 1
0.0108610845298851 0.0108637103270661 1 1
0.0109277291778481 0.0109163263961266 1 1
-0.0707544327927446 -0.0707064571589515 1 1
0.0955600828110359 0.0954662704319803 1 1
0.0223100574536969 0.0222854712545133 1 1
-0.0608761980652541 -0.0608317220424046 1 1
-0.026843212505905 -0.0268233318639892 1 1
0.0416830243545333 0.0416273178107342 1 1
-0.0209247753108913 -0.0208892796506978 1 1
-0.0498048339412086 -0.0497599301698676 1 1
-0.0236522694745718 -0.0236294437449224 1 1
-0.0168347079185748 -0.0168119089258215 1 1
0.0283520930894001 0.0283322558263316 1 1
-0.10178642018402 -0.101684837390342 0 0
-0.0108485921123018 -0.0108271788899267 1 1
0.00411744697368701 0.00411060623329392 1 1
0.0620326676112338 0.0619491000057344 1 1
-0.0629624178322625 -0.0629097645302967 1 1
0.0610405259081869 0.0609816738952819 1 1
0.0463790123932285 0.0463284275131143 1 1
-0.0041956905498779 -0.00418059519611578 1 1
0.0040065598896561 0.00400804404614213 1 1
0.0426992419110419 0.042664217060459 1 1
0.0133277288103702 0.0133308990249486 1 1
0.0674356794425441 0.0673634677879302 1 1
-0.0139927782883264 -0.013970124078127 1 1
0.0429631986661835 0.042915314925538 1 1
0.0432321564982176 0.0431972990201413 1 1
-0.0446064128658927 -0.0445731550791469 1 1
0.0874025015219568 0.0873226745600851 1 1
-0.00697994362095917 -0.00696416766311569 1 1
-0.0026957719431701 -0.00269240070932102 1 1
0.0326621304530055 0.0326580210450728 1 1
0.0259541182293098 0.0259217433150699 1 1
0.0485811357902789 0.0485245573481363 1 1
0.0126097518178482 0.0125749120685511 1 1
-0.0127180540311604 -0.012708887423817 1 1
-0.00590169144760942 -0.00590376573852132 1 1
0.0110532497163859 0.0110402998560447 1 1
-0.0280262242293932 -0.0280079121079831 1 1
0.116188421534863 0.116074104035952 0 0
-0.00971811331707769 -0.00969966914988095 1 1
0.0656307395317381 0.0655664921297649 1 1
0.000823200752367408 0.000821385126588345 1 1
0.0819248537716692 0.0818636147304143 1 1
0.114397337927565 0.114298666656582 0 0
0.00383668559366493 0.0038313130115472 1 1
0.00900049824498357 0.00897258033308746 1 1
0.0693620604742623 0.0693033575085537 1 1
0.0482948919952472 0.0482474263038331 1 1
0.0676235676918626 0.0675594050111416 1 1
-0.000516306364390506 -0.000510872509559381 1 1
0.00905098182833424 0.00903461968938605 1 1
-0.0839424359580112 -0.0838420826883865 0 0
-1.97118430045017e-05 -1.69354839342495e-06 1 1
-0.0632458398407942 -0.0631862813818807 1 1
-0.0101348951782251 -0.0101133694593539 1 1
0.0200683186769048 0.0200675763604128 1 1
-0.0712363114619284 -0.0711730122117426 1 1
-0.00353526063975425 -0.00352835029480287 1 1
0.0334629855401842 0.0334394752075374 1 1
-0.0194281638760026 -0.0194098576397336 1 1
-0.0172507062728196 -0.0172090503910435 1 1
0.0498401626309352 0.0497930773545665 1 1
-0.00686440525282709 -0.00684019296719333 1 1
-0.00777854352523833 -0.00777012660743245 1 1
0.0347087945051631 0.0346591391090131 1 1
-0.0132758739944121 -0.0132428672352479 1 1
0.0160415818841927 0.0160485822349682 1 1
0.0491384336162822 0.0491170408551268 1 1
-0.0195805350478635 -0.0195764490854264 1 1
-0.0417380078563063 -0.0416847514846442 1 1
0.0459737859378032 0.0459286965047676 1 1
-0.0113342060780208 -0.0113369662899963 1 1
-0.0927758469839207 -0.0926994459763363 1 1
-0.0278458328559679 -0.0278138773452395 1 1
-0.0175697703197339 -0.0175524903260732 1 1
-0.0740359735331479 -0.0739523941826277 1 1
-0.00911743851937518 -0.00910330439566971 1 1
0.0115796005661901 0.0115559692839754 1 1
-0.0024375003492617 -0.0024118045074162 1 1
-0.0694695757321688 -0.0693923339703859 1 1
0.0107117349814179 0.0107166737796956 1 1
-0.0432978572293983 -0.0432415832605586 1 1
0.0330489019138522 0.0330260683843513 1 1
-0.0162876379003346 -0.0162735280989305 1 1
-0.00257521504067448 -0.00256019873153091 1 1
-0.145084926910122 -0.144932907190522 0 0
0.00687735952907646 0.00686039977590279 1 1
0.0588421122584566 0.0587845060369212 1 1
0.00838487267349794 0.0083730204990382 1 1
0.00272753054620175 0.00273135789836456 1 1
0.064496695402784 0.0644310308122805 1 1
-0.0428304050313524 -0.0427663117224985 1 1
-0.0492675464955951 -0.0492120036635299 1 1
-0.00602127732122071 -0.00601868400259244 1 1
0.00147827045709026 0.00147171131723371 1 1
0.0329152397373252 0.0328928037311091 1 1
-0.0253786628279439 -0.0253732187483958 1 1
-0.0102535113024932 -0.0102461918562424 1 1
0.0206521119223902 0.0206292186260058 1 1
-0.00230232159905608 -0.00228989760300289 1 1
0.0267057309079875 0.026672557161695 1 1
-0.0457659814955462 -0.0457237548039601 1 1
-0.0425105688860572 -0.0424562986067494 1 1
0.00404894494970589 0.00407698118364771 1 1
0.100901632463124 0.100800033200446 0 0
-0.0190389807398169 -0.0190252938861385 1 1
0.0315211157152713 0.0314997909936848 1 1
-0.0160634272057815 -0.0160246573867472 1 1
-0.0152882699436602 -0.0152827747824133 1 1
-0.0828232496142924 -0.0827077907516152 1 1
0.00992186916951926 0.00993337029548078 1 1
-0.00360166273968669 -0.00359291285339829 1 1
0.000715973928820966 0.000733968233879268 1 1
-0.0316868755207233 -0.0316649311650576 1 1
-0.0224218217188657 -0.0224064688802249 1 1
0.0387548609642993 0.0386908282974367 1 1
-0.0550613727084057 -0.0549979862737142 1 1
-0.0429886333971808 -0.0429341936596428 1 1
-0.00498575219081118 -0.00498190262263692 1 1
0.0313685412659908 0.0313543923054813 1 1
-0.0537815346257654 -0.053735745366968 1 1
-0.00506041023007004 -0.00506919685604211 1 1
-0.0169569261367019 -0.0169516425748789 1 1
-0.0409420000106664 -0.0408902156526873 1 1
-0.0486027579908307 -0.0485406949494415 1 1
-0.0304336824816133 -0.0304136534811723 1 1
-0.0152907057483474 -0.0152718608321617 1 1
-0.0545538395009865 -0.0545027086738697 1 1
-0.00908962566313672 -0.00907472490008553 1 1
0.0327688143777065 0.0327369754075309 1 1
-0.0578086742695395 -0.0577397604960705 1 1
0.0265477425129248 0.0265332341759612 1 1
0.0706043654573415 0.07050463728832 1 1
-0.0466945336543796 -0.0466529510126886 1 1
-0.0156360857105398 -0.0156199821869177 1 1
-0.0397201141383576 -0.0396712129136051 1 1
-0.0107850905106444 -0.0107825738178581 1 1
-0.0182687068591536 -0.0182496008455521 1 1
0.0521973844699846 0.0521568191395464 1 1
0.0106996779991044 0.010704773809528 1 1
-0.0353873465873223 -0.0353413465627531 1 1
-0.0171326446008978 -0.0170992214382099 1 1
-0.0167408743263538 -0.0167348369456043 1 1
-0.14363123594563 -0.143481564247961 0 0
-0.0715339153235433 -0.0714354475604334 1 1
0.00315526073699961 0.00316465403365424 1 1
-0.0269487028336843 -0.026933222786708 1 1
-0.0460256483384744 -0.0459987663571933 1 1
-0.0105104380912368 -0.0104697082717963 1 1
0.0111484976729953 0.0111183815271213 1 1
0.0273712511625836 0.0273544543726657 1 1
0.0378229188857788 0.0377722502686413 1 1
0.0244249499739391 0.0243852963706838 1 1
-0.0092386216527157 -0.00923213610277102 1 1
0.00700210863765736 0.00699389378200972 1 1
0.0382545386608614 0.038219447906849 1 1
0.0132346606085011 0.0132125030108958 1 1
-0.00335456887341705 -0.00334054311571901 1 1
0.00918041629276506 0.00916807264431424 1 1
-0.0469869799169103 -0.0469576961414486 1 1
-0.0569287066184201 -0.056879071581997 1 1
0.0245690817818709 0.0245349081112549 1 1
0.0293139281923904 0.0292669001939324 1 1
0.0534142296775581 0.0533652614064931 1 1
0.054270844413285 0.0542302794579942 1 1
-0.0391557479970164 -0.0391105566252617 1 1
-0.00114385871158407 -0.00113580794153835 1 1
0.0135699067651779 0.0135711020415947 1 1
0.00662122785054516 0.00660711201144648 1 1
-0.0183877861249177 -0.0183641458168484 1 1
-0.00836237818571746 -0.00835293520187912 1 1
0.0247221799062537 0.0246941237149159 1 1
-0.0642270207149006 -0.0641619576140466 1 1
0.0159378443304406 0.0159157919790361 1 1
0.0432251173403566 0.0431822367378871 1 1
-0.0649640563754904 -0.0648931159423928 1 1
-0.000235472121992387 -0.000254115361876625 1 1
-0.0269185312418907 -0.0268978003642337 1 1
-0.060407698825374 -0.0603562695652634 1 1
-0.0060446987629929 -0.00603674593246746 1 1
0.0232025565203288 0.0231712455341837 1 1
-0.0444764596151592 -0.0444286418549147 1 1
0.0240714587823685 0.0240526003852482 1 1
0.0552727936241597 0.055205000719944 1 1
-0.0546608726105672 -0.0546123394623009 1 1
0.0146761633698902 0.0146675585612314 1 1
0.0125635164810481 0.0125573449986313 1 1
0.0327774106440792 0.0327342782936092 1 1
-0.0278028967277634 -0.0277676080400097 1 1
-0.029946405784287 -0.0299047521021633 1 1
-0.0469523025688132 -0.0469051940483654 1 1
0.0485763224829209 0.0485443527173191 1 1
-0.0557300240866856 -0.0556658005003337 1 1
0.0721230917649841 0.0720343163961103 0 0
-0.093999633750055 -0.0939208982715922 0 0
-0.076027703189797 -0.0759426875299418 1 1
-0.0449383677464254 -0.0448940232834838 1 1
0.0450565139928812 0.0450096318383114 1 1
-0.022444250586666 -0.022443525065831 1 1
0.0373218109015886 0.0372751887053264 1 1
-0.00672145401157041 -0.00671424749799025 1 1
-0.0205963468428441 -0.020572686680394 1 1
-0.0399786116891127 -0.0399204764476656 1 1
-0.00727844958315973 -0.00729611063608788 1 1
0.0442989694310229 0.0442540512359234 1 1
-0.0322729499090371 -0.0322657303835898 1 1
0.10562199341226 0.105507660461516 0 0
-0.0402936616844599 -0.0402541975554204 1 1
0.000870859537160049 0.00086159644699154 1 1
0.0610514168626252 0.0609759678942051 1 1
-0.0738735051696265 -0.0737966194548122 1 1
-0.0273750260585304 -0.0273412708542024 1 1
-0.0128131634050225 -0.0127815245424958 1 1
-0.00574952591672457 -0.00574343921880897 1 1
0.0227454562891643 0.0227287499679555 1 1
-0.0163911057245339 -0.0163916516405206 1 1
0.042890834079031 0.0428421392842659 1 1
-0.0148447359544793 -0.014828500192803 1 1
0.0507749411608207 0.0507308538058933 1 1
-0.0758376544607164 -0.0757602036523626 1 1
0.0502818381113504 0.0502271795903335 1 1
-0.0313582854254064 -0.0313218113209209 1 1
0.0358124338715177 0.035790848771577 1 1
-0.0159298938183227 -0.0159034697232682 1 1
-0.0978278065519045 -0.0977241536345997 0 0
-0.0300778821772208 -0.0300652194741367 1 1
-0.0522337127897652 -0.0521698204873358 1 1
-0.0385415889911968 -0.0384891112732198 1 1
-0.100922048896781 -0.100796775719017 0 0
-0.0236859813043884 -0.0236464592352138 1 1
0.00872616002549819 0.00871594862110132 1 1
-0.0822586668579336 -0.0821746891221996 0 0
0.0180756173081925 0.0180373757302748 1 1
0.0564882751848188 0.0564284907194132 1 1
-0.0448938569531178 -0.0448317766061004 1 1
0.0400247060975208 0.0399936926694258 1 1
-0.0695714804407592 -0.0694819081636029 1 1
-0.00910400176211368 -0.00911009921931377 1 1
0.0504880757289645 0.0504506846340527 1 1
-0.0338468111079319 -0.0338299001036364 1 1
0.0455771341236079 0.0455391031516292 1 1
-0.00507067392133305 -0.00507876695439273 1 1
0.0682200930992399 0.0681584992134306 1 1
0.0317164820266646 0.0316934482353254 1 1
-0.0200773067340252 -0.0200435903880443 1 1
0.00938036811334342 0.00937546563234415 1 1
0.0397619764590691 0.0396980511758802 1 1
0.0132705650126887 0.0132702477334935 1 1
0.00859243670143422 0.00859099961286985 1 1
0.00110861835006026 0.00109421292057788 1 1
-0.00643639552778204 -0.00641691174937542 1 1
0.0503283639755815 0.0502888644988291 1 1
-0.00911181160010762 -0.00908818714945888 1 1
-0.0991770686265059 -0.0990817040143969 0 0
0.0534768642041384 0.0534151005327035 1 1
0.053065744478559 0.0530032223317824 1 1
-0.045067717810261 -0.0449954149112035 1 1
-0.0210907371393787 -0.0210640553600078 1 1
-0.0124328884658974 -0.0124145695289791 1 1
0.0809284491631817 0.0808528319467827 1 1
-0.0355855552058588 -0.0355555514780531 1 1
0.00225607355118658 0.00224628066123006 1 1
-0.0629073703021122 -0.0628304639612971 1 1
-0.0148210525226961 -0.014800158949551 1 1
-0.0466611872318704 -0.0466025174122995 1 1
0.00764864706370684 0.00765458805896686 1 1
0.00308703618195623 0.0030884855733411 1 1
-0.00412561525109598 -0.00412570825249125 1 1
0.0298197748988047 0.029778921003869 1 1
0.0293257931678622 0.0292793872516527 1 1
-0.0342039994466088 -0.0341495106273574 1 1
-0.0137071823319604 -0.013697611998274 1 1
0.0437295370591522 0.0436771866402116 1 1
0.0417762615131914 0.0417299634958966 1 1
-0.0247732242277093 -0.0247369809323492 1 1
0.035212768514152 0.0352042607152558 1 1
0.0111388537530909 0.011149088753309 1 1
0.0130907465603405 0.0130756392355556 1 1
0.0423086170378755 0.0422597910139203 1 1
-0.0730577065691239 -0.0729941801595221 1 1
0.0103974005270348 0.0103892725370166 1 1
0.0299788047652191 0.0299489195955787 1 1
0.0106207380370095 0.0106096512883196 1 1
-0.0261884941096481 -0.0261462026582732 1 1
0.0249346245492044 0.0249050660296378 1 1
0.0168384974691376 0.0168082714695647 1 1
0.00198833635117466 0.0019758940135561 1 1
-0.0345518843256795 -0.0345158714068689 1 1
-0.0103242844875376 -0.0103125069803381 1 1
-0.00856568850204766 -0.0085391842035155 1 1
-0.0225702933633655 -0.0225647352978162 1 1
0.0597950442834629 0.0597367628136869 1 1
0.00278375191927301 0.00277718054923748 1 1
-0.0288658556779057 -0.0288339216543817 1 1
-0.0473702629317158 -0.0473242198672465 1 1
-0.0461793614859195 -0.0461448236627553 1 1
0.0130838096726748 0.0130571896178947 1 1
-0.0312795726847018 -0.0312434180107706 1 1
0.0576117980584435 0.0575532296767621 1 1
-0.0890305327495786 -0.08894471298963 0 0
0.0657593172237388 0.065698145932053 1 1
-0.0212167772255494 -0.0212064984189905 1 1
-0.0137247821950036 -0.0137284888261981 1 1
-0.0305113001517737 -0.0304911504221752 1 1
-0.0151935039541039 -0.0151954257782344 1 1
-0.0604587002761175 -0.0604128896775479 1 1
-0.0545066431279972 -0.0544517264736183 1 1
-0.0218623964393284 -0.0218551843448623 1 1
0.0176721944612221 0.0176479325560356 1 1
0.00308666761586074 0.0030964250052484 1 1
0.0241303436791083 0.0241147562949866 1 1
-0.0154812090785409 -0.0154483383163547 1 1
0.000166782193059829 0.000154372782471556 1 1
-0.0516516623619851 -0.0516081765966871 1 1
-0.0862443587987316 -0.0861466099219824 1 1
-0.00621105563614179 -0.00622236845864114 1 1
0.0227424772637992 0.0227150520312349 1 1
-0.0406355353143731 -0.0405864287223764 1 1
0.0198770771838258 0.0198477679550465 1 1
0.0921864048300086 0.0920998026068175 1 1
0.0458324642529982 0.0457861631614522 1 1
0.0213398812635297 0.0213192406409594 1 1
-0.0149945703952458 -0.0149679784516409 1 1
0.043476897742211 0.0434234925506355 1 1
-0.0253463656675478 -0.0253292312757901 1 1
-0.0323353528933914 -0.0323088426211879 1 1
0.104207568353335 0.104065090073197 0 0
0.0703340045707946 0.070237874022359 1 1
0.0137134130831295 0.0136855403607892 1 1
0.00703490215079624 0.00704184917281284 1 1
0.00982388676778671 0.00982938571228755 1 1
0.0197566235893727 0.0197318245804461 1 1
-0.0110985286986984 -0.011076914925704 1 1
0.00158344640730969 0.00157930692787662 1 1
-0.0352936119377488 -0.0352626448834858 1 1
-0.0245311331774041 -0.02451385019124 1 1
-0.160646572310275 -0.16045780701202 0 0
0.0403793024478959 0.0403479928423047 1 1
0.0853482556429948 0.0852849636667483 0 0
-0.0942102642728418 -0.0941303564988255 0 0
-0.0194015937063628 -0.0193611275381078 1 1
0.00782666803307166 0.00783000323080079 1 1
-0.0742826633205228 -0.074201565041925 1 1
0.0237092980398426 0.0236974403659563 1 1
0.0055123554024072 0.00551040157067031 1 1
-0.0106472658814808 -0.0106344299523527 1 1
0.011041730977055 0.0110474207083583 1 1
0.0167422289319986 0.0167112194966647 1 1
0.103056747782627 0.102960152683599 0 0
0.0282850412817177 0.0282491298724148 1 1
0.0656249299017251 0.0655589772596352 1 1
0.0430929816818743 0.0430199440133919 1 1
0.0939691534516408 0.0938819196350698 1 1
0.010239660395645 0.010224360550084 1 1
0.0937871475032537 0.0936952352983111 1 1
-0.0722234159350426 -0.0721561054033227 1 1
0.112861747759962 0.112745465232347 0 0
-0.0226062680176185 -0.022566581769811 1 1
-0.00288289108513151 -0.00287261632296017 1 1
-0.0578753526492085 -0.0578160390738132 1 1
0.0452992755447258 0.0452507103045584 1 1
-0.0177672258574109 -0.0177336662129804 1 1
0.0549558574457759 0.0548882932500233 1 1
-0.036564458587491 -0.0365118997445349 1 1
0.0224046431077884 0.0223694693797051 1 1
0.00362576188941198 0.00361401641834388 1 1
-0.0128060546227454 -0.0127972255986674 1 1
0.0467312697496772 0.0466702197028123 1 1
0.00752420414520564 0.00752330238486297 1 1
0.00755434862690571 0.00753059309386248 1 1
0.0469059258901174 0.046854277254065 1 1
-0.0588016718170839 -0.0587560542050586 1 1
-0.0149875169454191 -0.0149727109886922 1 1
-0.0381042579884231 -0.0380391380690885 1 1
0.0808919065896403 0.0807997518592367 0 0
0.0214792312417477 0.0214709037053161 1 1
0.0130211436638805 0.012986899325543 1 1
-0.0149067783750772 -0.0149133626511588 1 1
-0.0652926056135039 -0.065238771976369 1 1
0.0532356324270537 0.0531790788455501 1 1
0.00422880575901581 0.00423023193732 1 1
0.045838340402656 0.0458069755100751 1 1
-0.0412023165999621 -0.0411626681347701 1 1
-0.052192916887179 -0.0521260800344638 1 1
0.043872289249481 0.0438456034012647 1 1
0.00238140574898228 0.0023889475768075 1 1
0.0164383249965605 0.0164088655602392 1 1
-0.0511719222248804 -0.051141570038416 1 1
-0.0267824522354547 -0.0267620499865004 1 1
-0.00580264877943262 -0.00580182818819962 1 1
0.0337707689054997 0.0337193777383886 1 1
0.0330712368424215 0.0330402516426419 1 1
0.0150721490872406 0.0150610265527365 1 1
0.042353872865279 0.0423191749289046 1 1
-0.0969348263060101 -0.0968357534465134 0 0
0.0745782695253647 0.0744829710719239 1 1
0.0317996638524908 0.031762593313308 1 1
0.0480130259430933 0.0479868671379907 1 1
-0.0304438136745212 -0.0304090342281476 1 1
-0.0315265877326665 -0.0314767852430241 1 1
-0.00491555466654401 -0.00492192285594446 1 1
-0.0151005917552054 -0.0150879625880039 1 1
-0.0320470697960396 -0.032010404643961 1 1
0.0381733704971295 0.0381502584198611 1 1
-0.0487906042249344 -0.0487563983857541 1 1
0.0586166522169097 0.0585744420826816 1 1
0.0257575163202328 0.0257492017795992 1 1
-0.0382789646512417 -0.0382255615127239 1 1
-0.0146243887302228 -0.0146089754073937 1 1
0.00240028809204436 0.0024007644912448 1 1
-0.02214169923633 -0.0221172144194862 1 1
-0.00337044647730184 -0.00335881811755115 1 1
0.0763675135624439 0.0762843945950539 1 1
0.0456922508858101 0.0456516898537509 1 1
-0.0551973315265993 -0.0551422487119646 1 1
0.0079951212682937 0.00798873731066993 1 1
0.0064339152450077 0.00643080999439682 1 1
0.00543286910822301 0.00541366829374654 1 1
0.0204601000872226 0.0204510173119995 1 1
-0.0880415487257004 -0.0879425457426038 0 0
0.0202490001114207 0.0202196672510782 1 1
-0.0137803087085219 -0.0137403548553092 1 1
0.00664746747434853 0.00665406139452182 1 1
-0.0417565186665075 -0.0417274772253263 1 1
0.0204120249260312 0.0203932485019855 1 1
-0.00436207979263729 -0.00437287247638159 1 1
0.0222206388010904 0.0221941441410782 1 1
0.00363638950679038 0.00363442032934418 1 1
0.130850322606431 0.130733508434503 0 0
-0.0423991731905993 -0.042346557128505 1 1
0.0432393833727977 0.0432027140936171 1 1
0.00720234965944342 0.00719041075565633 1 1
-0.000863684718525542 -0.000858976204492039 1 1
0.00844659520090815 0.00844453354193093 1 1
0.0721171343797715 0.0720302820416215 1 1
-0.00727687760973694 -0.00727171704367855 1 1
0.00894258486392813 0.00892525899894318 1 1
0.055568754796608 0.055535959215523 1 1
-0.0146002450921895 -0.0145726723899632 1 1
0.0377374637665391 0.0376883477945925 1 1
0.0324144627235097 0.0323870664927299 1 1
-0.0267732117056194 -0.0267264471760234 1 1
-0.0281870512579885 -0.0281532997502176 1 1
-0.0146629612831839 -0.0146391680634642 1 1
0.0384371343503646 0.0383933962003982 1 1
-0.112979997682834 -0.11284708895502 0 0
0.00967272089654995 0.00967072840040493 1 1
0.0478145089853705 0.0477605036268812 1 1
-0.0623000749054172 -0.0622316839992496 1 1
-0.0917109824838413 -0.0915942982621458 1 1
-0.073478126929963 -0.0734158595698083 1 1
-0.0029242537945569 -0.00290916997071377 1 1
-0.0281996083578643 -0.0281673714477673 1 1
-0.024194954531035 -0.0241586345808732 1 1
0.0642730507455453 0.0642166473288334 1 1
0.0533303075314352 0.053251860033049 1 1
-0.0299424111883057 -0.0299128614832918 1 1
0.0322985332814907 0.0322666964301174 1 1
-0.0139482168508005 -0.0139504197492214 1 1
0.004272075618911 0.00427472432600663 1 1
-0.0556797875283734 -0.055624117448153 1 1
0.0150117213165363 0.0149922982118696 1 1
0.00262701155555935 0.0026243274305944 1 1
0.0206928790539768 0.020669231927424 1 1
-0.0237759080517822 -0.023759835290769 1 1
-0.0381493428898886 -0.0381107998118038 1 1
0.0332185602104584 0.0331932671878438 1 1
0.00725346669751907 0.00723434584940886 1 1
-0.0215034177663379 -0.0214797844792846 1 1
0.026803414427541 0.0267788901902554 1 1
0.0354843768984015 0.0354133379114509 1 1
-0.0244342451892127 -0.0244155067313549 1 1
0.0629504267324973 0.0628844533778403 1 1
-0.0529044202175216 -0.0528440758311557 1 1
0.0407452722242567 0.0407018104976024 1 1
0.0266641913264493 0.0266420404942976 1 1
-0.0316941272126062 -0.0316663925727994 1 1
-0.0624656577735565 -0.0623807104263542 1 1
0.0113158668459161 0.0113040639761141 1 1
0.0353179360624571 0.0352760276897616 1 1
-0.0224378991500568 -0.0223976558783726 1 1
-0.0398501816283934 -0.0398066957054347 1 1
0.0248559607598288 0.0248206514481548 1 1
-0.0343756288695244 -0.0343342044292739 1 1
0.000476485479061196 0.000490837604677065 1 1
-0.0108901032495597 -0.0108725810412912 1 1
0.0289142152711088 0.0288960063236152 1 1
-0.00373487371540848 -0.00375919947908294 1 1
-0.0127006523866598 -0.0126878050949041 1 1
0.00836708141790518 0.00835161807114455 1 1
-0.0476161600118684 -0.0475559170231881 1 1
-0.0884076347196587 -0.0883085612712814 0 0
-0.00741848498814848 -0.00741858853150211 1 1
0.06428532965189 0.0642273182693365 1 1
0.0675065770103978 0.0674541629156247 1 1
-0.0277538779825832 -0.0277015682934587 1 1
0.00308657015913466 0.00308402471455845 1 1
0.0303276438632695 0.0302688294098129 1 1
0.0221965495961703 0.0221827383462123 1 1
-0.0166681927228338 -0.0166726432630913 1 1
0.0611117063012642 0.0610476210814483 1 1
0.0816561144213333 0.0815812434619455 1 1
0.0272545373521805 0.0272116786575981 1 1
0.0809075243732247 0.0808274307988388 1 1
-0.0157008328530001 -0.015676706031525 1 1
-0.0899161778784866 -0.0898442912588783 1 1
-0.0821713340001763 -0.0820868737499529 1 1
0.0117767577724902 0.0117798872442527 1 1
-0.0221560285791957 -0.0221478265341103 1 1
-0.0190356255055567 -0.0190241479399435 1 1
0.0127575625324742 0.0127335054735715 1 1
-0.0760614575856613 -0.0759875655154002 1 1
-0.00770620543471797 -0.00769292241049601 1 1
-0.0294985831070398 -0.02947390983106 1 1
-0.0029864754908809 -0.00299765331272131 1 1
-0.0197757377989058 -0.0197512777878982 1 1
-0.0872056470600153 -0.0870725425978634 1 1
-0.0526825752365746 -0.052632711977891 1 1
-0.0114220197168767 -0.0113850797028643 1 1
0.0358749763544953 0.035853265672974 1 1
0.0234134277171827 0.0234150782043905 1 1
0.0976228083420485 0.0975491616647162 1 1
0.00573562810067845 0.00572611977171866 1 1
0.0830393253437398 0.082943566655389 1 1
-0.0244809015636934 -0.0244529842622031 1 1
0.0438821537034481 0.043830315835877 1 1
-0.0592802669258727 -0.0592129572212681 1 1
-0.0451116833047484 -0.0450708109830364 1 1
0.0136990428424206 0.0136913561532413 1 1
-0.00259627771716656 -0.00259917719531271 1 1
-0.0243246051381522 -0.0243000223633015 1 1
-0.0337483115913408 -0.0337250970365909 1 1
-0.0894242496039551 -0.0893394181476556 0 0
0.00455423484148535 0.00454458422196562 1 1
-0.11163738735557 -0.111526130877771 0 0
-0.0362299652727502 -0.0361919033014124 1 1
-0.00547884737174847 -0.00546277907956935 1 1
-0.0344977048084193 -0.034458749866983 1 1
-0.00916111571869998 -0.0091614407288262 1 1
0.0645511549303111 0.0644928979836083 1 1
0.0993687011720865 0.0992540641810387 0 0
0.0502603703143242 0.0502141668062922 1 1
-0.0518425604392087 -0.0517824392480412 1 1
0.0535512749559614 0.0534927702178965 1 1
-0.0264704695374327 -0.0264254382277181 1 1
-0.0383996665023869 -0.0383746327881407 1 1
-0.0262853937481167 -0.0262585615440098 1 1
0.106894763812701 0.106787255071658 0 0
0.00759129708288617 0.00758490389087664 1 1
0.0447485612517732 0.0446997259252211 1 1
0.00739766378088921 0.00737233063683797 1 1
0.00802424677633779 0.00801815959075766 1 1
-0.0468941337273581 -0.046852229922439 1 1
-0.0427178377431558 -0.042687611549576 1 1
-0.021900266985984 -0.0218541608507462 1 1
0.0317331951684078 0.0316939049120645 1 1
-0.020977708718219 -0.0209558169009134 1 1
-0.00420057096284502 -0.00419626014726678 1 1
-0.0185403450308903 -0.0185273039701147 1 1
0.0190448592036576 0.0190298269630689 1 1
0.0110201101564574 0.0110154105201703 1 1
0.0829638287169877 0.0828667351137676 1 1
-0.00791646163976672 -0.0079086973237233 1 1
-0.00231996300977675 -0.00230579237241373 1 1
-0.0549447962905183 -0.0548644664868892 1 1
-0.0316368943269028 -0.0316040409285632 1 1
0.0671122512582443 0.0670625268883061 1 1
-0.0157454004962687 -0.0157391290491634 1 1
0.0227609890825674 0.0227345510248904 1 1
0.091027911013805 0.0909190758813221 1 1
0.0113560161761174 0.0113299806085359 1 1
-0.0571527178793975 -0.0570863368344748 1 1
0.0755180136030065 0.0754364114248431 1 1
-0.00281589743908204 -0.0027995320209863 1 1
-0.000813939356308439 -0.000817335386952772 1 1
0.024756141808018 0.0247338235135871 1 1
0.0550568232068132 0.0549924283401753 1 1
-0.014358007667098 -0.0143306401752496 1 1
-0.0449917720412408 -0.0449332252012374 1 1
-0.00706702979360752 -0.00709150741213592 1 1
-0.0398771138569534 -0.0398317136461037 1 1
0.00825327263960894 0.00825378266446924 1 1
0.0108551038790486 0.0108476551716566 1 1
-0.0490472112414219 -0.0490045315583223 1 1
0.0132514946400344 0.0132338861606737 1 1
0.0609397604234435 0.0608819155752443 1 1
0.00330505477419748 0.00331952881602227 1 1
0.0440843917750467 0.0440352580492527 1 1
-0.064672996455154 -0.0646003791438143 1 1
0.0454023576449671 0.0453574499650016 1 1
0.0557312487797882 0.0556526418548001 1 1
-0.0700650918303555 -0.0700068895293488 1 1
0.0538236555293535 0.0537630473835406 1 1
-0.00498783373111884 -0.00497458431346683 1 1
-0.0730675000981235 -0.0729802950073743 1 1
0.0330588460894844 0.0330057229530296 1 1
0.0515939503227079 0.0515472203741437 1 1
0.0606521300604359 0.0605793207704245 1 1
-0.0218912975398758 -0.0218877172303103 1 1
-0.0387856580641772 -0.0387547175637331 1 1
-0.00490523197267574 -0.00490783092833518 1 1
-0.101540821473661 -0.101421727449537 0 0
0.0369269501498801 0.0368956780495785 1 1
0.039044656343069 0.0389943468819832 1 1
-0.037259459712893 -0.037228887842407 1 1
0.00704362522637664 0.00703575694936626 1 1
-0.00489111051874345 -0.00489252337714421 1 1
0.0182487971234058 0.0182390314783217 1 1
0.00450800307288708 0.00451377553280989 1 1
-0.0663941627689556 -0.0663116941168789 1 1
-0.0610938187132169 -0.0610398929554705 1 1
0.0236415919596507 0.0236212733369664 1 1
0.0626192040086634 0.0625453525569944 0 0
0.0292703797432806 0.0292550122889464 1 1
-0.0999085612474426 -0.0997817357487127 0 0
0.0440465524453814 0.0440164040705268 1 1
-0.0267544801475642 -0.0267532815238677 1 1
0.0171924035214604 0.0171748965925671 1 1
-0.0682183011825863 -0.0681490452587867 1 1
0.00768271832027258 0.0076802829162245 1 1
0.0242269865429229 0.0241782907452721 1 1
-0.04060380307679 -0.0405679012536352 1 1
-0.0777185670231524 -0.0776465331214964 1 1
0.063279324859284 0.063224818523458 1 1
-0.0359861419229828 -0.0359506525169345 1 1
0.0611336186186128 0.0610840358134384 1 1
-0.0154112908977768 -0.0153859387016524 1 1
0.0113560866647635 0.0113470216192608 1 1
-0.0307615231117958 -0.0307282332064301 1 1
-0.0481046502570526 -0.0480662651057514 1 1
-0.0788734456169379 -0.0787849824409432 1 1
-0.0404538294293847 -0.040386642228576 1 1
-0.0388474439935833 -0.0388224077690514 1 1
0.00278180303081059 0.00280135597045553 1 1
0.0625429797229765 0.0624888233812169 1 1
0.0287863119392167 0.0287667289167852 1 1
0.00458704057893566 0.00459141830268163 1 1
-0.024582486317896 -0.0245740230810294 1 1
0.0319590816503472 0.0319325483637606 1 1
-0.00167062113238484 -0.00166585050468013 1 1
0.0403802563285416 0.040341947550753 1 1
-0.0470904962519062 -0.0470498513420953 1 1
-0.077953480510184 -0.0778702426126468 0 0
-0.00381685193999882 -0.003810151042342 1 1
0.00520008190486253 0.00521266368615739 1 1
0.0374357262276043 0.0373792449098939 1 1
-0.009859532221798 -0.00986023193645606 1 1
-0.0872718000904377 -0.0871644932077234 1 1
-0.0253939201959213 -0.0253654967874441 1 1
0.0122832712390939 0.0122594918584099 1 1
0.0307514545081288 0.0307170724940816 1 1
0.0440010812612343 0.043947729130263 1 1
-0.0462463582477227 -0.0462139739752322 1 1
0.0638926679364343 0.063830028272753 1 1
0.0384306260496185 0.0383886696909155 1 1
0.0810642460490316 0.0809895776586401 1 1
0.0166335950390004 0.0166283823796048 1 1
0.0805002023197947 0.0803890096961218 1 1
0.000638341052231983 0.000651167358094217 1 1
0.082219417517712 0.0821261666441942 1 1
0.018054970916906 0.01803178910497 1 1
0.0392071038471872 0.0391592031771521 1 1
-0.0443829841435682 -0.0443386380385883 1 1
0.0991596115710034 0.0990454798938302 0 0
0.0553134788209207 0.0552609834523993 1 1
-0.0360670670108596 -0.0360369790122626 1 1
-0.122943523875388 -0.122806198979508 0 0
-0.00259748943204579 -0.00259076645164782 1 1
0.0217425738734564 0.0217349826900568 1 1
-0.0446308102865382 -0.0445974348704196 1 1
0.039785022074215 0.039719906004774 1 1
0.0713345431424646 0.0712237060241472 1 1
0.0650778847815836 0.0650111783731439 1 1
0.0340893225872447 0.0340587210359837 1 1
-0.0340158149128027 -0.0339802181690696 1 1
-0.0539843385115733 -0.0539217083615081 1 1
0.0112204612945967 0.0111993312228651 1 1
-0.0357085865144696 -0.0356946287762467 1 1
-0.0735137576550091 -0.0734453297371346 1 1
0.0528353277370281 0.0527989779864208 1 1
-0.111316508904007 -0.111216172519354 0 0
0.0378019980366096 0.0377569008170466 1 1
-0.0194574991464113 -0.01941899057151 1 1
-0.00949139005647476 -0.00948170079301904 1 1
0.0570752904060974 0.0570165504359977 1 1
0.0611247192345015 0.0610520126553488 1 1
0.0595623615204978 0.0594935328517982 1 1
0.0279439231898895 0.0279210343003314 1 1
0.0144836940873494 0.0144629369284067 1 1
-0.0542346789934605 -0.0542051057468754 1 1
0.0421065703684901 0.0420654801746861 1 1
0.00108478290906235 0.00107706417359376 1 1
0.000260714087271486 0.000260396809330059 1 1
0.0671244126132819 0.0670602525455601 1 1
-0.00118735386176167 -0.00119238648984504 1 1
-0.00113313309974212 -0.00115392329106268 1 1
-0.0401353700920386 -0.040099771094606 1 1
0.098560243800439 0.0984630704149111 0 0
0.0119486822393526 0.0119409025449553 1 1
-0.0422727880399535 -0.0422171795051698 1 1
0.0530169869830463 0.0529667079691644 1 1
0.0323213249769952 0.0322968837758988 1 1
-0.0025219062976505 -0.00253165397495009 1 1
-0.0541728430250923 -0.0541274674518666 1 1
-0.0300603154882445 -0.0300020444302481 1 1
0.0640362280918148 0.0639665625290104 1 1
-0.0319359443042675 -0.0318917715983933 1 1
0.0245714089480846 0.0245539318618798 1 1
0.0580745203150209 0.057987208559342 1 1
0.0301643851569685 0.0301277370329339 1 1
-0.00645345654424555 -0.00643768243212916 1 1
-0.0804259448016353 -0.0803155856718407 1 1
-0.0226504342909043 -0.0226341545612637 1 1
0.0517428962649425 0.05169839398037 1 1
0.058717941660902 0.0586811659621674 1 1
-0.0347164290361812 -0.0346866608333708 1 1
-0.00522893121525278 -0.0052317527743229 1 1
0.022641645057108 0.02264584592015 1 1
0.103360282908474 0.103259792317639 0 0
0.0535517591780554 0.0534808293232907 1 1
0.0751777693896214 0.0751131042416663 1 1
-0.0762738534626936 -0.0762105648170166 1 1
0.0100399931783355 0.0100095081898452 1 1
-0.0430894544053861 -0.0430410415063844 1 1
0.0688965921541154 0.0688111688159731 1 1
-0.032223853249859 -0.0321885212657731 1 1
0.0531941341362658 0.0531098678813101 1 1
-0.028867703208253 -0.0288338294270568 1 1
0.0149888665322347 0.0149828916421483 1 1
0.0629782736448772 0.0629249990933718 1 1
0.0112725475770308 0.0112729712712975 1 1
0.022948386639796 0.0229052828495643 1 1
0.0120994248965412 0.0120910852499062 1 1
0.00299858879471185 0.00299882928662872 1 1
-0.083529376074736 -0.0834278532926226 1 1
0.0338291226180791 0.0337943142074655 1 1
-0.0399162519452978 -0.0398801467475139 1 1
0.0170382683983351 0.0170136771864166 1 1
-0.0474396653341538 -0.0473829316740905 1 1
0.0277358393848444 0.0276827755315027 1 1
-0.0451136710034668 -0.0450612965246253 1 1
0.0304667150648788 0.0304505854747826 1 1
0.0396218828807779 0.0395700303674433 1 1
-0.0396524774566787 -0.039610374702455 1 1
0.120184358071626 0.120088160889497 0 0
-0.0656333750082848 -0.0655654109472232 1 1
0.059418129573138 0.0593678560480067 1 1
-0.029576309796891 -0.0295488742788182 1 1
-0.00962619838160509 -0.00961781368911752 1 1
0.0508168254843947 0.0507588356682774 1 1
0.0372846053916175 0.0372382353149385 1 1
-0.0200939351091556 -0.0200875923114099 1 1
0.0442782345632683 0.0442017594051998 1 1
0.0601439855923627 0.0600635978644087 1 1
0.011334741306059 0.0113192777269038 1 1
-0.0386364197188695 -0.0385908172140371 1 1
0.0290411923116606 0.0290089042262434 1 1
-0.0348821019113139 -0.0348465426322331 1 1
-0.0271817269997686 -0.0271486734251698 1 1
-0.0236704468819755 -0.0236513208622628 1 1
-0.0511401238713609 -0.0511125105517223 1 1
0.0110415135511182 0.0110379940563826 1 1
-0.0106820508125426 -0.0106715323877384 1 1
0.00110632207126235 0.00111975449992916 1 1
0.0623537580453635 0.0622827197962249 1 1
-0.0191790440000132 -0.0191501900453605 1 1
-0.02744702759089 -0.0274234500953894 1 1
-0.0208295376132943 -0.0208284514024708 1 1
0.0187689560543649 0.0187479280375584 1 1
-0.017041133773941 -0.0170208843948149 1 1
0.0130746909371874 0.013045235733911 1 1
0.0116160302253214 0.0115967304564277 1 1
0.0864995540407074 0.0864036945436972 1 1
-0.0153562212099309 -0.0153552866621447 1 1
-0.0404780424798192 -0.0404436466684455 1 1
0.0138067712387104 0.0137884255448009 1 1
0.01698117866251 0.0169586837564738 1 1
-0.0671686276288389 -0.0670883075185136 1 1
0.015233969660408 0.0152055230780882 1 1
0.0727040205651755 0.0726279915946288 1 1
0.0208420278122942 0.0208197085649076 1 1
0.0285092838791024 0.0284850138282127 1 1
0.0240872992556477 0.0240449419736681 1 1
0.0255751369259441 0.0255334009307437 1 1
-0.00591278019367914 -0.00590661338460565 1 1
-0.0526933835246447 -0.0526304746189404 1 1
-0.0507791440895766 -0.0507286239887028 1 1
-0.00579634008506557 -0.00580078647775961 1 1
0.0212974536200451 0.0212554065201534 1 1
-0.0159000553492019 -0.015861755853279 1 1
0.0407631400835111 0.0407208316801006 1 1
-0.0864331595187927 -0.0863345638120416 0 0
0.0218936981373413 0.0218646136031908 1 1
-0.025241170198266 -0.0252217794098703 1 1
0.066593216742607 0.0665172128816044 1 1
-0.00413588128917627 -0.00413305800698721 1 1
0.044120419246805 0.0440876118865988 1 1
0.000788535734373002 0.000795956299028298 1 1
-0.0234107174215661 -0.023405310764337 1 1
0.0253403710006185 0.0253303644906499 1 1
-0.00768216493557746 -0.00766787965776337 1 1
0.00414064831079629 0.00414123664535283 1 1
-0.0192112117747489 -0.019201785936012 1 1
-0.0504570098430165 -0.0504077242539018 1 1
0.0545921762641443 0.0545377315082414 1 1
-0.0228182079592857 -0.0228099850340878 1 1
0.023648135526301 0.0236156198666157 1 1
0.0511336558437568 0.0510488126778792 1 1
0.0280541907277102 0.0280338634069181 1 1
-0.0183196098248314 -0.0182917303202551 1 1
-0.0159751367144514 -0.0159437760011472 1 1
0.0578015060474103 0.0577560420390232 1 1
-0.0192560525779085 -0.0192257892967746 1 1
0.0857779566846193 0.0857137900697499 1 1
-0.00625686338029257 -0.00626579095252143 1 1
0.0314041287378256 0.0313669534692998 1 1
-0.0186795350988017 -0.0186413432353956 1 1
0.0457948413066154 0.0457565803908225 1 1
-0.0391401173818591 -0.0390862565898259 1 1
-0.0507409781520176 -0.050680068016627 1 1
-0.00897605751849137 -0.008975487059465 1 1
-0.0875492219391671 -0.087435427998765 1 1
-0.0586007785549898 -0.0585506004576544 1 1
-0.0272040678531487 -0.027169985321189 1 1
0.00605794972584664 0.00605074654354735 1 1
0.0695832373312714 0.0695108457903872 1 1
0.0085803279649836 0.00856710929887495 1 1
0.0271368156380009 0.0270984219207862 1 1
0.00264734905913632 0.00268189784615519 1 1
-0.0345074929955789 -0.0344670638524447 1 1
-0.0730387337680323 -0.0729635491103236 0 0
0.023948181013916 0.0239193003096189 1 1
-0.014610650620495 -0.014606042514393 1 1
-0.0239496060251 -0.0239198141981437 1 1
0.0439821599152035 0.0439325807245494 1 1
-0.0621027707304895 -0.0620380853289691 1 1
0.094340722910608 0.0942511317477983 0 0
0.0184144576002023 0.0184026739803369 1 1
0.0349482509894681 0.0348973376897102 1 1
-0.000379358640918891 -0.000368889902752814 1 1
0.0316913087396108 0.0316735288513658 1 1
0.00046272523641257 0.000466844355454784 1 1
-0.0205204153082994 -0.0204890433197042 1 1
0.0561668304257753 0.0561227195055317 1 1
0.0046055212377774 0.00459341251074544 1 1
-0.0265683202938072 -0.0265487326409457 1 1
0.010203849104088 0.0101776302819134 1 1
-0.0157232054611776 -0.0156914865183005 1 1
-0.0402636026875305 -0.0402190628527197 1 1
-0.0186723693124159 -0.0186660958451021 1 1
0.0482519997491266 0.0482063161936732 1 1
-0.0421514657170639 -0.0421123422966486 1 1
-0.0407950518803984 -0.0407578832965819 1 1
0.0163559584400699 0.0163451239167702 1 1
0.0439802850970301 0.0439316130803657 1 1
-0.0568694079475748 -0.0568122526124417 1 1
0.0594173697204478 0.059345509084828 1 1
-0.0270242825395072 -0.0269890666494914 1 1
-0.00594516363160847 -0.00593418341497672 1 1
-0.0297415330595588 -0.0296968284518347 1 1
0.00100112787100897 0.000990645121157147 1 1
-0.0420240427000931 -0.0419852821407738 1 1
-0.0949654010921837 -0.0948899245894893 1 1
-0.0792454892982227 -0.0791674864303552 1 1
-0.0122497843813831 -0.0122496003066904 1 1
-0.00239284301354246 -0.00240203988435723 1 1
-0.050723240574173 -0.0506830352534818 1 1
0.107118159285521 0.107028699530785 0 0
0.0365470858581424 0.0365270847022515 1 1
0.0171999412956856 0.0171768708546916 1 1
0.0456753891823371 0.0456280455574014 1 1
0.0370200601966347 0.036968855962716 1 1
-0.000122328209329629 -0.000123727533632911 1 1
-0.0264147951728048 -0.0263755399670224 1 1
-0.0120145510463413 -0.0120027356437153 1 1
-0.0520015466982226 -0.0519386187749747 1 1
0.0136788656967396 0.0136711477436089 1 1
-0.0131426547014749 -0.0131293836602384 1 1
0.0350564775145758 0.0350258533816256 1 1
-0.0117755732401418 -0.0117599781208932 1 1
-0.105318172965268 -0.105220224485171 0 0
0.0253668521309304 0.0253277017213999 1 1
0.032516357932491 0.0324728038025893 1 1
-0.0326239405653816 -0.0325885321601992 1 1
-0.0273683166342576 -0.0273552019558728 1 1
-0.00264852448174699 -0.00264344671263713 1 1
0.0615272424489017 0.0614673583133185 1 1
0.0908729114206365 0.0907771179380032 1 1
0.000395208736630973 0.000387591606012426 1 1
-0.117862803756096 -0.117753793652917 0 0
0.04109312253272 0.0410586154623977 1 1
0.0512884585749111 0.0512259462723017 1 1
0.0351949235652242 0.0351506626892396 1 1
-0.0595445621362798 -0.0594722037418597 1 1
-0.00841700903963559 -0.00842775930645645 1 1
-0.0106698824673621 -0.0106625942115096 1 1
0.0164235178498807 0.0164075776214451 1 1
0.157093404351449 0.156923859443654 0 0
0.00649218631622003 0.00650174721977717 1 1
0.0205702083804617 0.0205480411269603 1 1
0.0134496836860455 0.0134194938825838 1 1
-0.0601050578772868 -0.0600316365157883 1 1
-0.0703215971858964 -0.0702770552258234 1 1
0.0841875677339403 0.0841057420883989 1 1
0.0511612488567155 0.0511033283480361 1 1
-0.0493990681339577 -0.0493588317210588 1 1
0.0258446952172151 0.0258139817844869 1 1
-0.0816660629331938 -0.0815921883193116 1 1
0.03648055842386 0.0364319366078786 1 1
0.0140774886827291 0.0140475651538382 1 1
0.0308585365200366 0.0308440129467981 1 1
-0.0299428971645216 -0.0299114513737599 1 1
0.0206655070248138 0.0206581751522882 1 1
-0.0265428407565221 -0.0265306446768298 1 1
0.0395038983457031 0.0394492249469485 1 1
0.0245988267572898 0.0245690068436364 1 1
0.0661457257191326 0.0660820297267322 1 1
-0.0435814805545795 -0.0435452083177844 1 1
-0.117335979172244 -0.117207151417048 1 1
0.0206581073751395 0.0206490121224054 1 1
-0.0457391454703577 -0.0456953943936943 1 1
0.0940765577416428 0.0939855236599417 0 0
-0.0391011948834194 -0.0390710607824664 1 1
0.016965490733864 0.0169321251667247 1 1
0.0338792860814574 0.0338607016985999 1 1
-0.0468416091810567 -0.046778687185854 1 1
-0.0397730632273551 -0.0397260820520592 1 1
0.0126354184695545 0.0126194098570551 1 1
0.00785582028904318 0.00784617122199682 1 1
0.051425330449274 0.0513568510535284 1 1
0.0311336629038234 0.0311097969397632 1 1
-0.128584044325073 -0.128438374900574 0 0
0.0102255173994594 0.0101878848488769 1 1
-0.0286587411277615 -0.0286235721215627 1 1
0.0419804475040116 0.0419412452002857 1 1
0.00405736990337928 0.00403706160771812 1 1
0.00229001002966603 0.00228180346244114 1 1
0.035456564813725 0.035412219580888 1 1
0.0527063998263255 0.052648812279025 1 1
-0.0573359437354512 -0.0572711482996795 1 1
-0.0476840395024135 -0.0476506343489531 1 1
0.0629783276940162 0.0629064302103749 1 1
-0.0770619187107821 -0.0769808686517596 0 0
-0.0269401230443932 -0.0269123551938667 1 1
-0.0099382684670597 -0.00992164052057774 1 1
0.0390823545674146 0.0390374763574474 1 1
0.0095183114748226 0.00950868695586055 1 1
-0.0167147418926564 -0.0166869286287476 1 1
0.175878599281103 0.175700116590633 0 0
0.0751932664364325 0.0751248588957742 1 1
-0.0646678694518937 -0.0646193597105228 1 1
-0.0305057266458619 -0.0304843600804079 1 1
-0.017892429351228 -0.0178751816108111 1 1
-0.0120346846119429 -0.0120141379553198 1 1
-0.0409883266804537 -0.040947493420455 1 1
-0.0647121293422017 -0.0646531980689092 1 1
-0.102982401831882 -0.102862737578094 1 1
0.0296451179466342 0.0296058668512671 1 1
-0.0344886042655674 -0.0344680024989426 1 1
-0.0792442913307077 -0.0791747722818986 0 0
-0.0286158848778112 -0.0285918485953192 1 1
0.00628477345535554 0.00627318320735082 1 1
-0.0318669183416367 -0.03181756880872 1 1
0.0500293556434731 0.0499641519333657 1 1
-0.107069606579262 -0.10693342585512 0 0
0.0250093932515128 0.025011248848671 1 1
0.00261849583702884 0.00261676638687866 1 1
0.0297237957021908 0.0296996114565014 1 1
0.0661925273626453 0.0660928755285283 0 0
0.0265150279981246 0.0264823183888034 1 1
0.0454919683623196 0.0454427535659216 1 1
-0.027707305878777 -0.0276899011747904 1 1
-0.00784332730288483 -0.00783897590547558 1 1
0.0851878160196135 0.085076373587308 1 1
-0.0420521138203369 -0.0420190297809246 1 1
-0.0550777857194001 -0.055019055881185 1 1
0.0170957571934994 0.0170559974511428 1 1
-0.0764043626990334 -0.0763280650328477 1 1
-0.0393335083400259 -0.0392848449436445 1 1
0.0308898217323582 0.0308669906182899 1 1
-0.0895953027193155 -0.0894997121043517 1 1
0.0579028729022586 0.0578469015962749 1 1
-0.0445179460795509 -0.0444561463870251 1 1
0.0218310486123618 0.0217865068231468 1 1
0.0290280313218793 0.0290005365369707 1 1
-0.00833035945092802 -0.00831966374964408 1 1
0.0365221708542166 0.0364708106003103 1 1
0.0336990859662184 0.0336647768092409 1 1
0.108729242081568 0.108625838075865 0 0
0.0511256403984522 0.0510621720562479 1 1
0.0500768327726698 0.0500253151256952 1 1
-0.00995891323039425 -0.00994817019607293 1 1
-0.0607928948055622 -0.0607388550952622 1 1
0.0197283015263196 0.019706602800192 1 1
-0.00119367075752108 -0.00116458086151889 1 1
0.0649267737807319 0.0648427138623495 1 1
-0.0571587675228073 -0.0570923681723125 1 1
-0.0427832888439033 -0.0427319679976567 1 1
0.0316825297156319 0.0316451640670097 1 1
-0.00570727123029654 -0.00570109136492264 1 1
-0.0443798780098179 -0.044327958920639 1 1
0.0360560183613487 0.0360233729686876 1 1
-0.0386588126264955 -0.0386174537546023 1 1
-0.00413700460563549 -0.00412540563947377 1 1
-0.119605571853108 -0.119470283933541 0 0
-0.0351272292656904 -0.0350801208929245 1 1
0.0566264291508511 0.0565593981567792 1 1
-0.0336978812575212 -0.033659213096024 1 1
0.0204639676650141 0.0204597479975808 1 1
-0.0400940185766193 -0.0400423004619624 1 1
-0.000800140494165513 -0.000803425695705384 1 1
-0.0256016784153798 -0.0255886769197496 1 1
0.00920300297760614 0.00921032215733913 1 1
0.0268696180615401 0.0268264080010077 1 1
0.000320355167861954 0.000323705461799541 1 1
-0.0165889100530541 -0.0166057689249963 1 1
-0.0398264362552459 -0.0397840269215951 1 1
0.0450715109039026 0.04503832604463 1 1
0.0614382765476209 0.0613708435920972 1 1
0.0645123307473581 0.0644475868925079 1 1
-0.048239270868972 -0.0481791160144007 1 1
0.00510374482553948 0.00508488459195141 1 1
-0.0351690349592478 -0.0351359144809156 1 1
0.0242891240286112 0.0242738133889207 1 1
-0.0272862920057207 -0.0272760046898352 1 1
-0.0365426115720754 -0.0365239242240703 1 1
-0.00433686537693483 -0.00434885971824718 1 1
-0.0444866725370492 -0.0444519212541062 1 1
0.0643403812488443 0.0642485725460473 1 1
0.0117736149326854 0.0117572741954535 1 1
0.00879405782348381 0.00878854129351811 1 1
-0.0614842822961324 -0.0614025677929762 1 1
-0.0297931645396675 -0.0297700322655998 1 1
-0.0575704601485846 -0.0575195162105836 1 1
-0.0579132333512348 -0.0578519310075408 1 1
-0.042075330367643 -0.0420207494211846 1 1
-0.0470748504854297 -0.0470176403327966 1 1
0.0029185811792556 0.00291160956507189 1 1
-0.00825826879293108 -0.0082498757182144 1 1
-0.0133003995607822 -0.0132976748390686 1 1
-0.0213682793114614 -0.021343481263337 1 1
0.0162517664426158 0.0162237388147392 1 1
-0.0315340188132993 -0.0314997227012953 1 1
-0.0283503471480368 -0.0283142123868633 1 1
0.062084235278587 0.0620316841675664 1 1
0.033903726627144 0.0338840803320194 1 1
0.00402322182530738 0.00402739128688583 1 1
0.0217928030202497 0.0217752849445185 1 1
-0.0545843255626917 -0.0545183019282771 1 1
-0.0264280242092229 -0.0264141938463879 1 1
0.00735034250523993 0.00733488044008519 1 1
-0.00359663011432424 -0.00360230487601471 1 1
0.0774542929934267 0.0773667600410044 1 1
-0.00791188696210818 -0.00791097497807213 1 1
-0.0646264168649686 -0.0645609598034111 1 1
0.0476723413251785 0.0476423825861775 1 1
0.0568916800640323 0.0568340185260369 1 1
0.0195007861397197 0.0194827715988525 1 1
-0.00549306319390762 -0.00552207747333575 1 1
0.0392278562905186 0.0391870538239766 1 1
-0.00664379267946495 -0.00665410701834246 1 1
0.0228283944601165 0.0228139588949678 1 1
-0.000666597836242803 -0.000655890285770565 1 1
0.004423515756567 0.00440765620698442 1 1
-0.0319907796535691 -0.0319563206057782 1 1
0.00382885693163726 0.00383157029014565 1 1
-0.00239068518857581 -0.0023778616269454 1 1
0.0172130405958583 0.0172016220802903 1 1
0.0159489615283408 0.0159373122155899 1 1
0.0420928191869842 0.0420477406879443 1 1
-0.031134459130109 -0.0311113714096735 1 1
0.0115798745287993 0.0115716191893132 1 1
0.0210125835975875 0.0209940249130551 1 1
-0.087689193214356 -0.0875870543312643 1 1
0.0334579568433963 0.0334275095696404 1 1
0.0315261214899809 0.0314938987789457 1 1
-0.0240643316516799 -0.0240481453058034 1 1
-0.0335388014900289 -0.0335047070888347 1 1
-0.0344141643855988 -0.0343711627665238 1 1
-0.000129567495528711 -0.000125075327822124 1 1
0.00297249674100872 0.00297698367602603 1 1
0.00667814073420511 0.00666939566221218 1 1
-0.010641133370639 -0.0106447393476406 1 1
0.019591104399118 0.0195763520131925 1 1
-0.0502530816117892 -0.0501869777848525 1 1
-0.0254054335637914 -0.0254036233560704 1 1
0.0839524020123588 0.0838585350832088 0 0
0.0244519335811025 0.0244160278871519 1 1
0.0130386513593454 0.0130159150209371 1 1
0.0862816108935748 0.086191938619198 1 1
0.0321330838092433 0.0320669780872515 1 1
-0.0362728056574175 -0.0362369247276022 1 1
-0.0205282324001814 -0.0204852866838275 1 1
0.0227758430538375 0.0227535723078636 1 1
0.0347802759885403 0.0347559106090493 1 1
0.00883177119308604 0.00885386969090568 1 1
-0.0455075744282007 -0.0454551220166879 1 1
-0.0464303473455304 -0.0463757195718728 1 1
-0.0215682478840631 -0.0215350531164093 1 1
-0.108508657634165 -0.108407297373925 0 0
-0.0537830197879782 -0.0537285543448714 1 1
0.0841796563481865 0.0840937917234598 1 1
-0.0140977692026902 -0.014089344109287 1 1
-0.021777407940405 -0.0217691927482341 1 1
-0.0332094021594377 -0.0331734572349281 1 1
0.0180437954233894 0.0180305170833151 1 1
-0.0302116906943082 -0.030161716674276 1 1
0.0131816243961829 0.0131575876043683 1 1
-0.0350504400816288 -0.0349913551959921 1 1
-0.0450511610872493 -0.0449966597351001 1 1
-0.0319145953003615 -0.0318756728460319 1 1
0.0249628934798255 0.0249361521039729 1 1
0.0643341272306181 0.0642691424456007 1 1
0.00238722125508033 0.00239466351697712 1 1
0.0716771217344453 0.071608863238587 0 0
-0.0291147982929225 -0.0290932298114528 1 1
0.0105068011548832 0.0104862981735701 1 1
-0.0647235941462064 -0.0646618031001703 1 1
-0.00974337373276171 -0.00974139662732548 1 1
-0.0144217782792221 -0.0144123133400339 1 1
-0.038420059554385 -0.0383832446701638 1 1
0.0290851178158391 0.0290446714387474 1 1
-0.00810170842940711 -0.00808984948011127 1 1
-0.0115704356439762 -0.0115567107552466 1 1
0.0341517914295404 0.0341167458526309 1 1
-0.0225583395347546 -0.0225249114610184 1 1
0.00189264490765951 0.00187702772057884 1 1
-0.0145847308428668 -0.0145658790373609 1 1
0.00279032156798982 0.0028035511703564 1 1
0.0522132056539787 0.0521691189989359 1 1
-0.0372029051789131 -0.0371583932577571 1 1
0.00124364338347374 0.00124248114949736 1 1
-0.0675352487330102 -0.067466327450536 1 1
-0.00583645066145174 -0.00582139130564663 1 1
-0.0373529725656211 -0.0372985323671806 1 1
0.0982773140304368 0.0981839029789713 0 0
0.0151358936812614 0.0151314302827973 1 1
0.0387516346952628 0.0387255658722729 1 1
0.0119730667142127 0.0119557985002805 1 1
-0.00935366549200588 -0.00933497169559048 1 1
-0.0461700452368645 -0.0461316391084051 1 1
-0.0627030364477439 -0.0626439142311282 1 1
-0.0147767808757652 -0.0147946600866185 1 1
0.0697973026540644 0.0697237911957013 0 0
-0.0084702568288415 -0.00844945773243736 1 1
-0.0412287062143694 -0.0411996138383532 1 1
0.0694691849657218 0.0693902914547158 1 1
-0.0144707308096931 -0.0144405766243604 1 1
-0.0277146414793192 -0.0276759213792114 1 1
0.00704294514689475 0.00704127973333952 1 1
-0.057452090332042 -0.057393046000498 1 1
-0.0265794102097895 -0.026538059239809 1 1
0.0064591905903941 0.00643702173726086 1 1
-0.0497323970217254 -0.0496779768322063 1 1
-0.00812203914174501 -0.00810298947740502 1 1
0.0120905707963581 0.012087352609246 1 1
-0.0422129829089323 -0.042146075983962 1 1
0.045305824100779 0.0452631224139161 1 1
0.016010210221618 0.0159890585126832 1 1
0.0956528033467026 0.0955664454195279 0 0
-0.0405664050326069 -0.0405390470415045 1 1
0.016500823443723 0.0164972178633906 1 1
0.0381350466210074 0.0381003183857645 1 1
-0.0501292963326544 -0.0500602150369153 1 1
0.0625377661705207 0.0624962505061665 1 1
-0.0412355859258756 -0.0411933196205469 1 1
0.0276721951042035 0.027650533659565 1 1
-0.0537455727605897 -0.0537111849934339 1 1
0.0350965974103179 0.0350585495391698 1 1
0.071666459892042 0.0715926571543003 0 0
0.0485251319584961 0.0484877109153815 1 1
0.0262354558683091 0.0262086866668234 1 1
-0.0783971343446393 -0.0783195737833403 0 0
-0.0166352131509823 -0.0166244789009263 1 1
0.028271897357885 0.0282312866807248 1 1
0.0275789214520365 0.0275851365040196 1 1
0.0273214141190663 0.0272780082924391 1 1
0.0635166748703421 0.0634841639542111 1 1
0.0512705685359144 0.0512066751008415 1 1
0.0589154308896075 0.0588472978622471 1 1
-0.0411378948440952 -0.0410876054803982 1 1
0.0311257400830771 0.0310955168330554 1 1
0.0663624282836079 0.0663105731787337 1 1
-0.0249971842134289 -0.0249780082056731 1 1
0.0519248326859797 0.0518581041906887 1 1
0.0797177316930029 0.0796404476001042 1 1
0.0166710011860772 0.0166706261233777 1 1
-0.0134027984692049 -0.0133891341982924 1 1
0.00257034379039235 0.00258466239837758 1 1
-0.0406554502623971 -0.0406272781354277 1 1
-0.101674989325564 -0.101586863081967 0 0
0.0676001999836845 0.0675398027945636 1 1
0.0121433542171991 0.0121314351086291 1 1
-0.0489956938609978 -0.0489581427363745 1 1
0.041611412750864 0.0415736895589778 1 1
-0.0621900471890282 -0.0621283436509694 1 1
-0.0369782602078314 -0.0369155479801321 1 1
-0.0408543585300928 -0.0408118319983705 1 1
0.00407738841796019 0.0040686906865068 1 1
0.094927080864443 0.0948129351415266 0 0
0.0252542276846175 0.0252059487089447 1 1
-0.0654275877448698 -0.0653492473896367 1 1
-0.0185900550465558 -0.0185738355994278 1 1
0.0404706845521528 0.040406103989654 1 1
0.0677575707784063 0.0676910354484876 1 1
-0.0259224618369817 -0.0258981298798714 1 1
0.0386434372196523 0.0386154831132128 1 1
0.00333123588258322 0.00334147524979454 1 1
0.0561343556765868 0.0560856152383103 1 1
0.000632700944445604 0.000615435049589853 1 1
-0.0736016196781662 -0.0735226805784039 0 0
-0.0473007218447011 -0.0472470905088087 1 1
-0.00554461647307158 -0.00553334818654518 1 1
-0.0381130082747057 -0.0380717593389855 1 1
0.026628436817538 0.0265971806543065 1 1
0.046221935443302 0.0461620413969928 1 1
0.0165602235194606 0.0165498367362688 1 1
-0.0279803753494897 -0.0279698962600443 1 1
0.0265475371010059 0.0265394113490023 1 1
-0.00996064593908597 -0.00994042103068462 1 1
-0.0127775315378618 -0.0127692071196147 1 1
-0.0196181182347865 -0.0195804302236157 1 1
0.0316045188122559 0.031576068491213 1 1
-0.0176975179219446 -0.0176970212423128 1 1
-0.0377322595624975 -0.0377071541865819 1 1
-0.0710695227496416 -0.0710079943041481 1 1
0.102514791806565 0.102413596429557 0 0
-0.00985077231694928 -0.00984978934272602 1 1
-0.0556782944592136 -0.055623991097899 1 1
0.0787516863277166 0.0786684048552214 1 1
-0.0763361584197051 -0.0762324668876636 0 0
0.0295749427604175 0.0295244302882195 1 1
0.059784192132364 0.059729334215023 1 1
-0.0754906882125831 -0.0754191195430933 1 1
-0.0635058991861144 -0.063448246690684 1 1
-0.0104805793496918 -0.0104651208565615 1 1
-0.032081541919249 -0.0320383450637064 1 1
0.0673741789720499 0.0673168609419366 1 1
-0.0676704808740011 -0.0676068050624007 1 1
-0.032204862442339 -0.0321942083109725 1 1
-0.052497417995091 -0.0524463991311112 1 1
0.0346911013915781 0.0346455004497374 1 1
0.0496187928685249 0.0495673851755018 1 1
-0.0361400996186603 -0.0361071413885009 1 1
0.0808436507851224 0.0807607654298518 0 0
0.020616912146686 0.0206025825767123 1 1
-0.0390057787548303 -0.0389662393807193 1 1
-0.0711772505493005 -0.0710863547999004 1 1
0.0176259937055192 0.0176092038504697 1 1
0.0934958058116503 0.0934098635626363 0 0
-0.00776645428784605 -0.00775932502155208 1 1
-0.0403533584302979 -0.0403294433631 1 1
0.0778635474138928 0.0777734883964436 1 1
-0.00243310308988144 -0.00240694303943018 1 1
0.0125540636342083 0.0125398465118531 1 1
-0.084147972012857 -0.084060239312607 0 0
-0.0430601949337868 -0.0430315482602995 1 1
-0.0228171987964953 -0.0227779714630388 1 1
0.0269287424757468 0.0268846150060727 1 1
-0.0248301433395874 -0.0248132874375575 1 1
0.0185006809599778 0.0184834459902897 1 1
0.0126655709688984 0.0126508904702542 1 1
-0.0390613180913385 -0.0390205278927679 1 1
0.0337914338925374 0.0337656498441637 1 1
-0.00334491203688008 -0.00335604865087784 1 1
0.0540311078044291 0.0539609261587271 1 1
-0.0167172427420704 -0.0167132839567928 1 1
-0.0224397434014846 -0.0224389318810436 1 1
0.00444828874220447 0.00444958065747947 1 1
0.0634494810228222 0.0633989718519305 1 1
-0.0397219607625107 -0.0396710028605512 1 1
0.000324439702407281 0.000316391960826463 1 1
-0.00707843855831809 -0.00708068177822046 1 1
0.0308839637655347 0.0308206112260764 1 1
-0.0473407528259241 -0.0472694392600781 1 1
-0.017791696493977 -0.0177812507597165 1 1
0.0386155148921465 0.0385744375518417 1 1
0.0242949135912301 0.0242886002338672 1 1
-0.0174674148297435 -0.0174608162073765 1 1
0.0970462050757864 0.0969196944976316 1 1
0.0670663398295656 0.0670138062050847 1 1
-0.0209297871405793 -0.0209286691585709 1 1
0.0134586030595269 0.0134378102605398 1 1
0.0473420837381898 0.0472819246913826 1 1
-0.000737399418039373 -0.000744302690968846 1 1
0.0899821587120016 0.0898724070007894 0 0
0.0201385810966516 0.0201039942860635 1 1
-0.0755154601073564 -0.0754377383564791 1 1
-0.00664403385610651 -0.00661953060365115 1 1
0.0605196998664164 0.0604694125146276 1 1
-0.0537476837413124 -0.053676628083222 1 1
0.105076855993689 0.104988080485535 0 0
0.0273787049851607 0.0273500582561329 1 1
-0.0203274511370313 -0.0203185396707597 1 1
0.100015964554912 0.0999245198214854 1 1
-0.0134577063544476 -0.0134299576694328 1 1
-0.00852409942921685 -0.00853139883466517 1 1
0.00722894000570018 0.00723483787291898 1 1
0.00723325064260627 0.0072191812562507 1 1
-0.0447763585905764 -0.0447219534823547 1 1
-0.0340395806613391 -0.034020135482855 1 1
-0.0146566702014133 -0.0146319824205718 1 1
-0.0125967484979468 -0.0125804934313652 1 1
-0.0648683517883752 -0.0648046349331639 1 1
-0.061364951153818 -0.0612944453853242 1 1
0.0182455527883913 0.0182285777299086 1 1
0.0106260512570735 0.0106216083359467 1 1
0.0049717377678402 0.00495996330934021 1 1
0.0440088190590973 0.043946849313562 1 1
-0.0166903388812746 -0.0166804564625296 1 1
-0.0751189338719728 -0.075043907487245 1 1
-0.0456406996673622 -0.0455801238643682 1 1
-0.0325216113051632 -0.032503426250212 1 1
-0.00072650942481263 -0.000711961866069772 1 1
-0.0214617860394693 -0.021461569185102 1 1
-0.0214164809376474 -0.0214147037578709 1 1
-0.0301175185601108 -0.0300656101108529 1 1
0.0823619092590136 0.0822926737530431 1 1
0.0393227979749114 0.0392698335969469 1 1
0.0280075113149237 0.027972552482266 1 1
-0.0269887118031179 -0.026968300384549 1 1
0.0252655600084263 0.0252218196270434 1 1
-0.0479951497259273 -0.0479405804354878 1 1
-0.0229632672358545 -0.0229362451544988 1 1
-0.00545649941889874 -0.00544396613969016 1 1
-0.0165335548979798 -0.0165507006134943 1 1
0.0205395838473997 0.020537423363482 1 1
-0.0377788850181202 -0.0377597644053598 1 1
0.03315000707863 0.0331218958108426 1 1
0.0145825130605615 0.0145569269017922 1 1
-0.0169064949065646 -0.0168893288387852 1 1
-0.027353477673514 -0.027342057902059 1 1
0.00663899456675302 0.00664477650522221 1 1
0.0511725969013329 0.051119662688363 1 1
-0.112215692158109 -0.112077476475664 0 0
-0.0566496883836008 -0.0565846248799378 1 1
0.0517666737328364 0.0517068545576807 1 1
-0.0545676451150849 -0.0545236247737017 1 1
0.0115408169925506 0.0115296370395416 1 1
0.0277846046757478 0.0277502990569752 1 1
0.0126520931461091 0.0126356668379516 1 1
0.00331022579535878 0.0033064306355807 1 1
0.00272656066947219 0.00273286304914932 1 1
-0.0137323693486724 -0.0137204644857839 1 1
0.0274237215579977 0.0274179276648713 1 1
0.0131790896142376 0.013163838199914 1 1
0.0400890751129654 0.0400606247287356 1 1
-0.00736000669608148 -0.00736659523537224 1 1
-0.0151405361426869 -0.0151172852179639 1 1
0.00922677309155287 0.00920515344883637 1 1
-0.0356031860106533 -0.0355574566106191 1 1
-0.102034776177676 -0.101931296943809 0 0
0.00558847144014975 0.0055771981684718 1 1
-0.00871748202070981 -0.00868921992500657 1 1
0.0235171348579449 0.0234830114310659 1 1
-0.0814494644568995 -0.0813632530650773 0 0
0.0267818940117395 0.0267333945218016 1 1
0.0164330712100838 0.0164370173766901 1 1
0.0338805757865342 0.0338368784401188 1 1
0.0243042493851736 0.0242709581441486 1 1
0.0113011586614244 0.0112810424667191 1 1
0.0182191620299316 0.0182026461642083 1 1
-0.000786136419806772 -0.000784473199003279 1 1
0.00672019896741601 0.00671385403890533 1 1
-0.0552426471533206 -0.0551906068360745 1 1
-0.0715685999084555 -0.0714869668492743 1 1
0.00134417183164015 0.00134212937147344 1 1
-0.0225573175497616 -0.0225187143723963 1 1
0.0302527248569421 0.0302341192769946 1 1
0.000863770345984598 0.000869167895343166 1 1
-0.0415540251264266 -0.0415191607469951 1 1
-0.033844167016395 -0.0338032685767751 1 1
0.0237413491599272 0.0237037544900581 1 1
-0.0919072317256624 -0.0918060650985193 1 1
-0.0549935916023782 -0.0549372188360964 1 1
-0.0217926757928963 -0.021756572909989 1 1
0.000400075145735241 0.000420984358355463 1 1
-0.0732711218304361 -0.0732076131653627 1 1
0.0136945784960401 0.0136704907804029 1 1
-0.0015859343847284 -0.00159109235025675 1 1
-0.0244256642850735 -0.024426673814279 1 1
-0.0323365574838362 -0.0323016280019721 1 1
-0.07468767696107 -0.0746095973604761 1 1
0.00266294317023688 0.00265929657961145 1 1
-0.0262203042408451 -0.0261942142307028 1 1
0.034710602857214 0.034669659258007 1 1
-0.00884954761932373 -0.00885486230967527 1 1
-0.0498776396561808 -0.0498578835157191 1 1
-0.0846443051677798 -0.0845289596058279 1 1
0.0292806623516216 0.0292575694382523 1 1
-0.125338421995007 -0.125196707063199 0 0
0.0354892828838906 0.0354480494007637 1 1
-0.0750948689071336 -0.075043139888787 1 1
-0.0314184874545299 -0.03138444301491 1 1
0.0188589089522585 0.0188382209489063 1 1
0.00966130029063063 0.00963166703105063 1 1
-0.0356171738133761 -0.0355945128799445 1 1
0.0436322263714419 0.0435814922123752 1 1
0.0154558268863505 0.0154431252772705 1 1
-0.102990712261463 -0.102865097812687 0 0
-0.0139185881274605 -0.0139035547503042 1 1
-0.022595460042379 -0.0225818619376508 1 1
0.0552464897510073 0.0551936003551622 1 1
0.0459799889086343 0.0459166472806823 1 1
0.0552178534602636 0.0551585473437704 1 1
0.00452294255705458 0.00450818880967151 1 1
-0.075566986128081 -0.0755060850298741 1 1
0.0234548547975278 0.0234294873850965 1 1
-0.0414724013452065 -0.0414261940280007 1 1
0.0685989495001696 0.0685185919502841 1 1
0.0223073913159024 0.0222788350651969 1 1
0.0192977610851155 0.0192988466472904 1 1
0.0171831278221507 0.0171583190325375 1 1
0.0237945684951625 0.0237618995744347 1 1
0.0303356011451912 0.0303075709882931 1 1
0.0553114043242098 0.0552530357160223 1 1
0.00740369101227304 0.00739334886784989 1 1
-0.0608450474361514 -0.0608103521404085 1 1
0.0731109407050099 0.0730383380284911 1 1
0.0146402678736186 0.0146008925496689 1 1
0.0357854325599799 0.0357470628296343 1 1
0.0541373080285969 0.054076160347878 1 1
-0.0471951671845788 -0.0471621695210717 1 1
0.0146585527440523 0.0146538136126104 1 1
-0.0365817627115403 -0.0365584929852545 1 1
-0.073057618944202 -0.0729864564008159 1 1
0.0446634527110537 0.0446416861240064 1 1
0.0629634305966958 0.0628903414150142 1 1
0.0469732351212796 0.0469081866089256 1 1
-0.0283154468193594 -0.0282839896658839 1 1
-0.053875848707727 -0.0537997690775999 1 1
-0.125034372761541 -0.124901029990124 0 0
0.0289618580085174 0.0289389525319481 1 1
-0.0284628388665177 -0.0284311178108963 1 1
0.0561394619469322 0.0560879644411703 1 1
-0.0544994136079894 -0.0544443443715207 1 1
0.0144026573826062 0.0143976443708727 1 1
-0.0067145722167419 -0.00670072532630691 1 1
-0.0516829837138163 -0.0516263388786107 1 1
0.0447827013993821 0.0447365029820384 1 1
0.0527889479437819 0.052735305733852 1 1
-0.0761643594831549 -0.0760741705267924 1 1
0.0106842059623308 0.0106865331007561 1 1
0.0357050950721607 0.0356599846978496 1 1
-0.0948438525912398 -0.0947316834941964 0 0
0.0691459731375598 0.0690648876969487 1 1
-0.0216214929509148 -0.0216026662077742 1 1
-0.0601739811640671 -0.0601159057180835 1 1
-0.0442712237545159 -0.0442135034890457 1 1
-0.0313837159445235 -0.0313480033183038 1 1
0.0328499301323967 0.0328124172258961 1 1
0.0804934825968675 0.0804171868679907 1 1
-0.0139345595767941 -0.0139138397300261 1 1
-0.0350729583543945 -0.0350389336404719 1 1
-0.0251887228863297 -0.0251783406130957 1 1
0.00192018521116767 0.00191906061330058 1 1
-0.00445810336788276 -0.00444323982886051 1 1
0.0144199682948969 0.0143926387564043 1 1
-0.0337248581440379 -0.0337087688913154 1 1
-0.0190540639745758 -0.0190430975311079 1 1
0.0505910829853085 0.0505303977320268 1 1
0.00147519889065709 0.00146403951740827 1 1
0.0573399388089817 0.0572762762611136 1 1
0.00866746064325473 0.00864903787806794 1 1
-0.00493648245892352 -0.00491623506252016 1 1
-0.0425969668954565 -0.0425399462961239 1 1
0.07064996366304 0.0705726350857819 1 1
0.0619927988872958 0.0619234843313427 1 1
0.0908867276120277 0.0907913790764582 1 1
0.0493725097651512 0.0493232852716314 1 1
-0.00380898949854383 -0.00380423601419286 1 1
-0.0250609929917494 -0.0250388344470351 1 1
-0.0113881328796702 -0.0113730969874214 1 1
0.0910114375267746 0.0908958719708144 0 0
0.00860289633617055 0.00857548952062604 1 1
0.0215007890006459 0.0214571519247053 1 1
0.0579564169084008 0.0579054786061339 1 1
-0.110453631676193 -0.110331881418456 0 0
-0.00929538704128913 -0.00929583882209312 1 1
0.0616732733300553 0.0616102028868965 1 1
-0.0110789639143628 -0.0110633730993794 1 1
-0.037214169054731 -0.0371998412388118 1 1
-0.00403561958592303 -0.00402005900922385 1 1
-0.0168224790014905 -0.0168197343330648 1 1
-0.015478401813942 -0.0154406431144864 1 1
0.114455435878542 0.114339578254278 1 1
-0.0120321380263191 -0.0120158874663721 1 1
-0.0590972453165733 -0.0590309621248189 1 1
-0.000813563945275562 -0.000801072382634755 1 1
-0.0642540207435072 -0.0641899465131038 1 1
-0.00430161061580079 -0.00427347995968894 1 1
0.0405173857970326 0.0404858949165744 1 1
0.0571770371517101 0.0571179956562357 1 1
0.089783472782716 0.0896782592143257 1 1
0.130983287720752 0.130850432127739 0 0
0.0933020659028283 0.0931951074372707 0 0
-0.0529614834247193 -0.0529176926593977 1 1
0.0350147223896915 0.0349634750190689 1 1
0.0889664021929566 0.0888478650742955 1 1
0.0468829269879605 0.0468194832245437 1 1
-0.0132286297310878 -0.0132365006046352 1 1
0.0159573492514886 0.015950833219911 1 1
0.0415225876303475 0.0414881498610225 1 1
-0.0147803600838433 -0.0147631973755942 1 1
-0.00328353882064772 -0.00327881842010561 1 1
-0.0193773135754833 -0.0193693966371708 1 1
-0.013563746996796 -0.0135685996054599 1 1
0.0124292005806076 0.0124112262791333 1 1
0.00578267072518818 0.00579136099003389 1 1
-0.0293778980291955 -0.0293611644696795 1 1
-0.0417322565346437 -0.0416997397125803 1 1
-0.0148792540902295 -0.0148717280693689 1 1
-0.0284836696687466 -0.0284510588450228 1 1
0.00750958316227467 0.00749506921009862 1 1
0.00225227997182299 0.00224865504991899 1 1
0.0262265022074195 0.0262062620224459 1 1
0.0213912711615008 0.0213736204800818 1 1
0.0700728655990232 0.0699968969137894 0 0
-0.0522495176111291 -0.0521686330766469 1 1
-0.0268467820871677 -0.0268432678778135 1 1
0.00806429503697406 0.00807401853061773 1 1
0.0253349770893383 0.0252886256833764 1 1
-0.0377510360001591 -0.0377158020234786 1 1
0.0500692740485181 0.0500035977879352 1 1
0.0160078800994625 0.01598819280919 1 1
0.0473578523930126 0.0473103646127954 1 1
-0.112313325616123 -0.112215374779358 0 0
-0.012290996453379 -0.0122876140598835 1 1
-0.0153032045771003 -0.0152792671961627 1 1
-0.0396022475168851 -0.0395671591574623 1 1
0.0292348282733014 0.0291971466539558 1 1
-0.0212926794110012 -0.0212734675002668 1 1
0.0295095274060793 0.0294845958766219 1 1
-0.0960468215929157 -0.0959680108938723 0 0
-0.0458817524439789 -0.0458130219788795 1 1
0.0230873682190008 0.0230549632280917 1 1
0.0523050269861995 0.0522472610056702 1 1
-0.0284790220202875 -0.0284329891419565 1 1
0.0312785441335796 0.0312366132098868 1 1
0.0305529433732077 0.0305186029731123 1 1
0.00384793047855446 0.00384262000450107 1 1
-0.0314839235090445 -0.0314629619901593 1 1
-0.0271458598392654 -0.0271129507038111 1 1
-0.0165572296728412 -0.0165399830401917 1 1
0.0467861942277629 0.0467283079931059 1 1
0.0398195546646124 0.0397658577707621 1 1
-0.0652267358210077 -0.0651453366729872 1 1
-0.00650811590854007 -0.0065170976656803 1 1
0.00611805072039316 0.00611799957342355 1 1
-0.0253284981126385 -0.0253213595743232 1 1
-0.0103966253293916 -0.0103908838034941 1 1
-0.0435807410964624 -0.0435567311550286 1 1
0.0969018687321464 0.0968035484053283 0 0
-0.0611381403646935 -0.0610861539089096 1 1
0.040903749095013 0.0408511714380392 1 1
-0.0257990374347067 -0.025769574258423 1 1
-0.03665287212356 -0.036614738817062 1 1
0.109563784947565 0.109429487689657 0 0
-0.0124688758912377 -0.0124607125452509 1 1
-0.0357451596092704 -0.0357078194850232 1 1
0.00753264436582463 0.00755180939844908 1 1
0.0627825928839402 0.0627211831275466 1 1
-0.0506997863617206 -0.0506623122471581 1 1
0.0314728572886753 0.0314532998285202 1 1
0.0630282305622651 0.0629574175523127 1 1
-0.0911905693665622 -0.0910867003416442 0 0
-0.0842361612113769 -0.0841425968042294 1 1
-0.0663296499877 -0.0662803130732799 1 1
0.0537049125579483 0.0536660717940476 1 1
-0.0358310865089804 -0.0357815263437737 1 1
0.0155435786044627 0.0155234640955227 1 1
-0.0321402799990817 -0.0321080125935536 1 1
-0.0549865327632622 -0.054907319418922 1 1
0.0268981407128844 0.0268589297336436 1 1
0.0142917141222814 0.0142719786425746 1 1
-0.0757430278948254 -0.0756659774933029 0 0
0.0392380702227769 0.0391797917497641 1 1
0.0680336439738245 0.0679685390983149 1 1
0.0853212071308583 0.0852349432797185 1 1
-0.0392514650686184 -0.039203596507587 1 1
-0.00156641446327853 -0.00156811956918018 1 1
-0.0237911909540462 -0.0237704550476637 1 1
-0.0597426508470082 -0.059706680998144 1 1
0.0403599771494952 0.0403198543403417 1 1
0.00207744254243378 0.00207513974801075 1 1
0.0925457463175929 0.0924335348301264 0 0
0.0559437410661026 0.0558891376817061 1 1
0.018311446803281 0.0183039684903118 1 1
-0.067347200137288 -0.0672635126002611 1 1
0.00751681696042627 0.00752885823221509 1 1
-0.0132597337910441 -0.0132287121249049 1 1
0.0565309464064429 0.0564658523429523 1 1
-0.021977636676584 -0.0219583044136024 1 1
-0.0921097876703435 -0.0920013016830647 1 1
0.00153158695225647 0.00155088468278597 1 1
0.0423316273498732 0.0422629979258892 1 1
-0.0226282114521299 -0.0225935088129948 1 1
-0.07356608782055 -0.0734935156039883 1 1
0.0615710321429562 0.0615135898817935 1 1
0.0421236094623492 0.0420781217940226 1 1
0.0399770997934615 0.0399397829191193 1 1
0.0576431805388243 0.0575793111186441 1 1
0.088642674848196 0.0885466442460891 0 0
-0.0320052165108337 -0.0319574717367311 1 1
-0.0493964709834017 -0.0493393608670586 1 1
-0.0212576941458346 -0.0212269541698811 1 1
0.0605999188519613 0.060544853645829 1 1
0.00966855087608693 0.00966409773162956 1 1
0.0237621502612417 0.0237487197179753 1 1
-0.0121753781751553 -0.0121746843272322 1 1
0.0697252191261295 0.0696556025201473 1 1
-0.00655727987858736 -0.00653928531165657 1 1
-0.0306485546810019 -0.0306314425729512 1 1
0.0121892298194712 0.0121887799328478 1 1
0.0727993208375247 0.0727429974954089 1 1
-0.0804502299726293 -0.0803822902346511 0 0
0.0229020739418571 0.0228866542153847 1 1
-0.0455838575118155 -0.0455490512258689 1 1
0.0152248868078402 0.0152114953163852 1 1
-0.017392084321943 -0.0173636643133016 1 1
0.0581569904182115 0.0581188936028182 1 1
0.00886939527804316 0.00886184089434773 1 1
-0.031106778647396 -0.031070583986901 1 1
0.00925558898336233 0.00925937290660512 1 1
0.0111888933858878 0.0111964755618022 1 1
0.0204184221672996 0.0204060056212535 1 1
-0.107030814720946 -0.106934746525796 0 0
0.00920837256179622 0.009213634641983 1 1
-0.0662016949847542 -0.0661329768935144 1 1
0.0470326348041339 0.0469904555720325 1 1
-0.0504764315117154 -0.0504331712529764 1 1
0.0176000973559125 0.0175552089492521 1 1
0.0361523167946868 0.0361135746705289 1 1
0.0374558233074081 0.0374107841658753 1 1
-0.00875349125839386 -0.0087584910617498 1 1
-0.0987519474801076 -0.0986398491821446 1 1
0.0340168200267556 0.0339726806356136 1 1
0.0456898239999979 0.0456442250925032 1 1
-0.0981857952456215 -0.0980992391580467 0 0
-0.0423170409798665 -0.0422907610508505 1 1
-0.0483841287332346 -0.048353965651302 1 1
0.0415342684238865 0.0414956425868982 1 1
0.0680496892409143 0.0679781892839948 1 1
0.0340844126829301 0.0340487267370567 1 1
0.0163590578669953 0.016343226624573 1 1
-0.00242509662683851 -0.00242134556266275 1 1
0.0160145601698846 0.0159973120266854 1 1
0.0239745351042979 0.0239472408957559 1 1
-0.111817181320544 -0.111685884094196 0 0
-0.0441968975552683 -0.0441591778540515 1 1
0.0397085118575907 0.0396792543989698 1 1
0.00510154227485387 0.00509645366143017 1 1
0.050237088497972 0.050196769937878 1 1
0.0133253531027828 0.0133027794435833 1 1
-0.116548255625216 -0.116417012205759 0 0
0.0275973584246075 0.0275379085130137 1 1
0.0191409397968457 0.0191252494394933 1 1
0.0215454107845773 0.0215251213976454 1 1
0.0863395543746661 0.0862532393491502 1 1
-0.0437265612731348 -0.04368313904431 1 1
-0.0237194592778338 -0.023692354721145 1 1
0.060004100918678 0.0599555467067708 1 1
-0.074331211298353 -0.0742487602777292 1 1
-0.0318977532659827 -0.0318443719447785 1 1
-0.0258960825228079 -0.0258789112635217 1 1
-0.0483437785532915 -0.048292570285316 1 1
-0.0333279630521559 -0.0332721731171208 1 1
0.157664827971728 0.157481936612431 0 0
-0.0154766232336471 -0.0154537965687833 1 1
-0.0392610462800259 -0.0392028709270066 1 1
0.0328649636013015 0.0328283820321768 1 1
-0.0132197492216769 -0.01320184507533 1 1
-0.0599568546402404 -0.0598994526632429 1 1
-0.019566095170286 -0.0195332455628386 1 1
0.0206750736390757 0.0206306900726572 1 1
0.110380988163876 0.110275901478378 0 0
2.13379074855743e-06 1.90342708005714e-05 1 1
-0.0872997030686409 -0.087208899463337 0 0
0.0453602343980254 0.0453283304774921 1 1
0.018708107224732 0.0186947610768432 1 1
-0.00594861730198751 -0.00595493043777333 1 1
0.00738874379287985 0.00739024070590317 1 1
0.00970085375307497 0.00968579244803421 1 1
-0.00326389384668428 -0.00325734007084023 1 1
0.0569569269552928 0.0568960879408191 1 1
0.0022440783359329 0.00224272113487583 1 1
0.0021504426639077 0.00215744398618386 1 1
0.0622355040187361 0.0621581975707769 1 1
0.0527903013634635 0.0527379999860421 1 1
0.00972033410844658 0.00972158702773439 1 1
0.00270813387869559 0.00269362188022196 1 1
-0.0267559881639081 -0.0267271884053154 1 1
0.0370029351293661 0.0369677321801706 1 1
0.0809752405186704 0.0808863996214701 1 1
0.0353905803345092 0.0353855249197743 1 1
-0.0513966674541419 -0.0513502550287491 1 1
-0.0308152174290705 -0.0307774867042963 1 1
0.00423318041831395 0.00421879244248679 1 1
0.0425101515438219 0.042460155963583 1 1
-0.0321790993707629 -0.0321163471344362 1 1
0.073366578111878 0.0732879823405166 1 1
6.30157223356154e-06 1.00206912573139e-05 1 1
-0.015763609593319 -0.0157415842756797 1 1
-0.0365416129611184 -0.0365187454590258 1 1
-0.0129471961177696 -0.0129259453236532 1 1
0.0111454413438998 0.0111524913250886 1 1
0.0582837833291513 0.0582459285388798 1 1
-0.0353772586253937 -0.0353502909501935 1 1
0.0809248086425561 0.0808346178748891 1 1
-0.00738428322218585 -0.00738170298530184 1 1
0.113442225445229 0.113325491028648 0 0
0.0508451769913781 0.0508004204502026 1 1
0.0176966048376854 0.0176679520106129 1 1
-0.0330561667081943 -0.0330311043545872 1 1
-0.00193478598804553 -0.00192917826347607 1 1
-0.0579640935674784 -0.0579045411535688 1 1
0.0916437834862381 0.0915567061969511 0 0
-0.0206078471305765 -0.0205868313661813 1 1
0.0466934642074089 0.0466217697495087 1 1
0.0193468568289052 0.0193328068536458 1 1
0.102252511378576 0.102139104652251 0 0
-0.030546181792368 -0.0304931222977105 1 1
0.0454766473799849 0.0454271187603901 1 1
-0.0200819722718555 -0.0200514421395956 1 1
0.00874717511122498 0.00873717838907439 1 1
-0.0412254572689924 -0.04116590432896 1 1
0.0158319423379478 0.0158237240952623 1 1
-0.0726433872137757 -0.0725902503611869 1 1
0.015933266806393 0.0159364005184728 1 1
0.023494161774395 0.0234663876605239 1 1
0.0328540868346847 0.0328261418434837 1 1
0.0183772949260439 0.0183378762610942 1 1
0.0305117005142142 0.0304619890273828 1 1
-0.0352587175678977 -0.0352341569754416 1 1
0.0395943770033038 0.0395383277158028 1 1
0.0179920513510424 0.0179641660166334 1 1
0.0602064725682944 0.0601357264848799 1 1
-0.072734730745748 -0.0726469965820935 1 1
-0.0682546008671399 -0.0681894823987447 1 1
-0.0539956089987386 -0.0539264639388133 1 1
-0.00986146794777713 -0.00983413451936492 1 1
-0.0438283605924445 -0.0437955352980349 1 1
-0.0127198201852765 -0.0127284540835334 1 1
0.0110023100283198 0.0109804591213687 1 1
0.0936830478420543 0.09359087966292 0 0
-0.0284456464049786 -0.0284059965651984 1 1
-0.0239747049661491 -0.0239468967301701 1 1
-0.028041603876797 -0.0279982836843162 1 1
-0.00138895325407444 -0.00138533403293781 1 1
-0.0164755976627765 -0.0164425695026451 1 1
0.00392150954165372 0.00390981455076641 1 1
0.025075124131406 0.0250515104873923 1 1
-0.00973429789705064 -0.00970381821248621 1 1
-0.0546618937066357 -0.0545978882692802 1 1
0.0364563881520673 0.0364412749884253 1 1
-0.0016038847159015 -0.00159873463687079 1 1
0.0683793916754429 0.0683153980078049 1 1
0.0782184312634328 0.0781432062204316 1 1
0.0165116892679644 0.0164772950507075 1 1
0.0379506596655784 0.0379220914890466 1 1
0.0102104017678292 0.010188188430688 1 1
-0.00196829177936084 -0.00197196663347016 1 1
0.0598116231936746 0.0597397790075466 1 1
-0.0141132218856168 -0.0141042816022029 1 1
0.0912285356356 0.0911288702526687 1 1
-0.0179549753253063 -0.0179294521443351 1 1
0.00637104263665917 0.00636950366354076 1 1
1.78636140333276e-05 2.19896085880879e-05 1 1
0.0137378414751688 0.0137194859767543 1 1
-0.0579897742206601 -0.0579419709442229 1 1
0.0107431413114446 0.0107452500281505 1 1
-0.112136723415926 -0.112029812449735 0 0
0.0518932998046862 0.0518493191336131 1 1
0.0556896324042767 0.0556390397029097 1 1
-0.0306462366771415 -0.0306025207763969 1 1
0.0370573583619763 0.0370189121796787 1 1
0.0372087561190776 0.0371618386579416 1 1
0.051237534531548 0.0511941834155123 1 1
0.0516017996223648 0.0515433424248469 1 1
0.110046937664829 0.109935179625757 1 1
0.0382203781718903 0.0381725128619918 1 1
-0.00496844013884882 -0.00496156492135189 1 1
-0.00417637964025556 -0.00418802039206594 1 1
0.0341508183827444 0.0341326557632791 1 1
0.0678458777462145 0.0677750953463214 1 1
0.0142530309533688 0.0142223267750868 1 1
-0.0550603841985399 -0.0550136662553295 1 1
0.0171049203996044 0.0170922238143079 1 1
0.105244333271731 0.105145989078773 0 0
0.0594961193595623 0.0594428177923225 1 1
-0.0279231749999249 -0.0278861659071533 1 1
-0.0177221846879386 -0.0177060028017691 1 1
0.00645931588960799 0.00646545738414796 1 1
-0.0413044023517457 -0.0412800410722778 1 1
0.0246735082152863 0.0246477018600823 1 1
-0.0463373163643038 -0.046294307936911 1 1
0.0183389167500498 0.018330308468565 1 1
-0.0188874628964112 -0.0188666784961265 1 1
-0.00230572535988129 -0.00229270410364779 1 1
0.0290913804572314 0.0290377390002633 1 1
0.0717628747771931 0.0716853196138436 1 1
-0.0351984499453498 -0.0351796528937478 1 1
0.0311663160526389 0.0311245315976026 1 1
-0.050481579208194 -0.0504226312624169 1 1
0.0448423026935746 0.0447922496107074 1 1
0.0226692210660163 0.022658150393262 1 1
-0.0426504172583729 -0.042570875361945 1 1
0.0618484312510109 0.0617644233364838 1 1
0.0212867337131365 0.0212892898715092 1 1
-0.121664531854301 -0.121522249161572 0 0
0.0547384097861833 0.0547014166022766 1 1
0.0379887147116458 0.037941337537953 1 1
-0.0118116870737202 -0.0117972405520337 1 1
-0.106380340781258 -0.106266272977373 0 0
-0.00677625264669648 -0.00677791809201499 1 1
-0.0110311979209851 -0.0110235673457457 1 1
-0.0744575577612594 -0.0743815561241984 1 1
-0.0951464819700153 -0.0950488430193877 0 0
0.00421378703549357 0.00420064888355542 1 1
0.00636790889087625 0.00636097639357581 1 1
0.0437760555263528 0.0437240022692648 1 1
0.0426264780926475 0.0425835490148576 1 1
-0.00893336662033094 -0.00891413048005231 1 1
-0.0334813229888723 -0.0334544841469362 1 1
0.0819741109341331 0.0819085228109488 1 1
-0.0107323727662805 -0.0106970700653687 1 1
0.109098375527745 0.109006801622713 0 0
0.0585285800086554 0.0584818455585581 1 1
0.0162686727782435 0.0162532121179429 1 1
0.034647576099627 0.034617689868228 1 1
0.0972204175443991 0.0970937869737714 0 0
0.00509391061106026 0.00507734300536697 1 1
0.103983812630486 0.103855889079176 1 1
-0.00728417236657669 -0.00727320360774599 1 1
0.0416935897880513 0.041661995963133 1 1
-0.040978115146451 -0.0409360267481015 1 1
-0.0634061826130052 -0.0633443865617081 1 1
-0.0279994668507789 -0.0279695360704483 1 1
0.075490470996058 0.07542103318908 1 1
0.0155627350300688 0.0155463710081065 1 1
0.0572405462925033 0.05718954148579 1 1
-0.00239010501462849 -0.00239588992619781 1 1
-0.00251718363115438 -0.00252216610683691 1 1
-0.0253515788588879 -0.0253028955453112 1 1
0.0070829203202478 0.00708014946625323 1 1
0.0277091140264686 0.0276839598147302 1 1
-0.0141319358197623 -0.0141140876111733 1 1
-0.0192137604462967 -0.0191832776982297 1 1
-0.031787886643448 -0.0317320539926541 1 1
0.03651012912007 0.0364919103837996 1 1
-0.019333477525442 -0.019319941679453 1 1
-0.147836865613543 -0.14769780194211 0 0
-0.0378909542833019 -0.0378452893713073 1 1
-0.0521826204228723 -0.0521345169893998 1 1
-0.0983799007706679 -0.0982737550369355 1 1
0.0736622066682337 0.0735727610613745 1 1
0.0251977679908135 0.025188096010847 1 1
-0.0210392084392305 -0.0210384480421229 1 1
-0.0434270420038387 -0.0433941242827562 1 1
0.00892025187423939 0.00892208747182647 1 1
0.0202807060811221 0.0202529559493872 1 1
-0.0573096404916954 -0.0572523371101927 1 1
0.0342423602567135 0.0342056109027727 1 1
-0.0066007144306114 -0.00660786730225151 1 1
0.00814239921192663 0.00811167591669373 1 1
0.0243286639709619 0.0243010949909702 1 1
0.0902259777330392 0.0901298106730328 1 1
-0.00884150015490655 -0.00882829539076434 1 1
-0.0103083171889894 -0.0103121497459646 1 1
-0.0241089677699615 -0.0240925347910623 1 1
-0.0353163724944753 -0.0352658999462421 1 1
-0.0257655902825622 -0.0257393705601072 1 1
-0.0933535459131461 -0.0932599269170862 0 0
-0.0125032814765408 -0.0124981056555127 1 1
-0.0210779313747741 -0.0210558891694944 1 1
-0.0495175338196424 -0.0494717527113294 1 1
-0.027434090337779 -0.027427423918119 1 1
-0.0386405795236498 -0.0385893567394362 1 1
-0.00379649915437643 -0.00379609819195777 1 1
0.107436053150533 0.107322449599801 1 1
-0.0082541749022078 -0.00824619524751711 1 1
-0.00436354134061449 -0.00435887717547305 1 1
-0.0496550371022227 -0.0495878264853748 1 1
-0.0493143981664094 -0.0492602568563805 1 1
0.0124243932230607 0.0124106718202394 1 1
-0.0277924022182689 -0.0277624446598201 1 1
-0.0117771713884723 -0.0117659884493226 1 1
0.0792486793351281 0.0791594667289111 0 0
0.038419667416532 0.0383495453737392 1 1
-0.0669974458865752 -0.0669459083924278 1 1
0.00298540666189878 0.00297893732371245 1 1
0.0530888021285848 0.0530687136854876 1 1
0.0280947276935334 0.0280455945227671 1 1
-0.0045838450596359 -0.00456805365187189 1 1
0.0147883290857403 0.0147761801036647 1 1
-0.0427739227412508 -0.0427429460840839 1 1
-0.0212941369988282 -0.0212704078741458 1 1
-0.0676715031725068 -0.0676118610654416 1 1
-0.0106274537616246 -0.0106301930411429 1 1
0.112483589378862 0.11236538507586 0 0
0.0243694572575289 0.024348940408106 1 1
0.0367355219483658 0.0366903174379186 1 1
-0.061398457467006 -0.0613358967875853 1 1
0.0132654792241214 0.013257885077552 1 1
-0.0478506857117013 -0.0477959140178343 1 1
0.013253604454984 0.0132473189888599 1 1
0.0216587488552524 0.0216296695301781 1 1
0.0569917202912526 0.056922349167575 1 1
0.0379885118923726 0.0379434438666484 1 1
-0.01780520716685 -0.0177629015426693 1 1
0.0783999248663549 0.0783049592111537 1 1
0.00265115084625247 0.00266015099666585 1 1
0.0162218274824357 0.0161772848495957 1 1
-0.0321706573747115 -0.03214692954686 1 1
0.0595135374019562 0.0594675022278582 1 1
0.0170163843563728 0.0169769781307258 1 1
0.118373550857825 0.118273810298719 0 0
0.0170705787320376 0.0170514346140533 1 1
-0.0392334805071623 -0.0392000516662405 1 1
0.0135273644410867 0.0135023560998188 1 1
-0.00476202950293681 -0.00477133123545217 1 1
0.0608520766095039 0.0607979569860863 1 1
-0.0240981954346198 -0.0240853357435573 1 1
0.0727953555749649 0.0727251972934152 0 0
-0.0585636639180967 -0.0584846179405183 1 1
0.0553057236460781 0.0552441351961328 1 1
0.0839816120477788 0.0839057862141772 1 1
-0.010244300400846 -0.0102196740343564 1 1
0.0242829681439771 0.0242649524962542 1 1
-0.00866852993407967 -0.00866731748576322 1 1
0.052898467641767 0.0528366956056233 1 1
-0.0475478420074964 -0.0474785525307743 1 1
-0.0286896966542507 -0.0286856427345549 1 1
0.0659048101798791 0.0658551391105067 1 1
-0.00728131988076443 -0.00726410984403381 1 1
0.000418393143402879 0.000409295299888385 1 1
0.0492686107289938 0.0492116090500441 1 1
-0.00741979389362437 -0.00742532670153964 1 1
-0.0329180453720053 -0.0328811916227311 1 1
-0.00412927062503475 -0.00411764804688508 1 1
0.0208769931107887 0.0208567577662049 1 1
0.0461360968281139 0.0461002221730253 1 1
-0.00332392734014244 -0.00330927700238629 1 1
-0.0247961245478126 -0.0247503704065548 1 1
0.0322845204577994 0.0322472636831361 1 1
0.0547926690937474 0.0547409925722459 1 1
-0.0290102772928661 -0.0289811868839974 1 1
-0.0547800603778013 -0.0547256927206352 1 1
-0.0495700560091681 -0.0495208316847302 1 1
-0.0809703972998767 -0.0808761674893785 1 1
-0.0533074114156115 -0.0532434618504774 1 1
-0.0274531798447541 -0.027421196307238 1 1
-0.0153809270515092 -0.0153670814266191 1 1
-0.0254518808393938 -0.0254158436090717 1 1
-0.00256250914865857 -0.00256810193520061 1 1
0.0351637419501237 0.0351309119097926 1 1
0.0608772612843604 0.0608310352268726 1 1
0.0652880273253457 0.0652104786313154 1 1
0.0194688729351046 0.0194339723765988 1 1
-0.0465835327062228 -0.046556972016541 1 1
0.0731827856663414 0.0731272754074273 1 1
-0.00299029884498223 -0.00298337939545865 1 1
-0.0595917514854142 -0.0595300124938944 1 1
0.0419762681837557 0.0419207581527604 1 1
-0.00356569058618721 -0.00354603790017366 1 1
-0.0128300554329712 -0.0127979824097319 1 1
-0.0267831052624919 -0.0267476063976321 1 1
-0.0446059302431256 -0.0445657903497169 1 1
-0.012832388709946 -0.0128281480148941 1 1
0.0597501271805877 0.059693187531416 1 1
0.0311906638713442 0.0311527976025916 1 1
-0.0375672428567131 -0.0375414191227134 1 1
0.0147442044693228 0.0147343984224954 1 1
0.059836398452701 0.0597719959602884 1 1
-0.0376417515030402 -0.0376047457416645 1 1
-0.0534471333387855 -0.0533939119695081 1 1
-0.0425556637384376 -0.0425226156908038 1 1
0.0450412499355757 0.0449991687610694 1 1
0.0393150638940903 0.0392806443619303 1 1
-0.0278432474618697 -0.027786713944706 1 1
-0.0235713669631026 -0.0235314944708616 1 1
-0.096956501298487 -0.0968571048510492 1 1
0.0242776500038294 0.0242619853863356 1 1
0.0819523121576584 0.0818653526174442 1 1
0.0414162042521789 0.0413878901292175 1 1
-0.00915332540777001 -0.00917004736131674 1 1
0.0633529587206295 0.0632905446022424 1 1
-0.0437924362047002 -0.043754651590322 1 1
0.00378612717714005 0.00378349115708275 1 1
0.0121832292873328 0.0121736718136065 1 1
0.027474350855891 0.0274415768015497 1 1
0.0323096558713816 0.0322717792408846 1 1
0.105413765142462 0.105277109469567 0 0
0.0456932012172664 0.0456485101872387 1 1
-0.0262894787656063 -0.0262756344381136 1 1
0.00519540300555743 0.00517367359882129 1 1
-0.0549573365421104 -0.0549167252897432 1 1
0.011257707928114 0.0112465041957116 1 1
-0.0555459403937918 -0.0554696783339388 1 1
-0.0117649896698965 -0.0117523721795731 1 1
-0.0442953839463534 -0.044250197602948 1 1
-0.0324180385339276 -0.0323821086669401 1 1
-0.0297676655638039 -0.0297344439556272 1 1
0.000684559469723617 0.000681948541977817 1 1
-0.0640606299767312 -0.0639915258747068 1 1
0.035806743435248 0.0357655343506898 1 1
0.0627680886697126 0.0627164572489898 1 1
0.0529919600947582 0.0529485787159105 1 1
-0.0731482589726573 -0.0730719518506376 1 1
0.0110203010328441 0.0110073748704919 1 1
-0.0415169393087146 -0.0414696842943814 1 1
-0.103837765687041 -0.103743598776571 0 0
-0.064083640554971 -0.0640018043518927 1 1
-0.057324840897575 -0.0572782585119694 1 1
-0.0401656934644756 -0.0401163301532547 1 1
0.0119787481632059 0.011977836619752 1 1
0.0629092351556719 0.062837122023201 1 1
0.0492197674706572 0.0491747529648747 1 1
-0.0763578304030642 -0.07627563052742 1 1
-0.0118205805830663 -0.0118076266493032 1 1
-0.0548347338678446 -0.0547700369917531 1 1
-0.0478922999467348 -0.0478246815953055 1 1
0.00993143936074907 0.00992497866596762 1 1
0.0365591049380736 0.0365344639067326 1 1
0.0112065601999979 0.0111993827949684 1 1
-0.0111520427380615 -0.0111243117362227 1 1
0.0694419650099637 0.0693822613625494 1 1
-0.0175343050199654 -0.0175144689980875 1 1
-0.0786855793242993 -0.078609279575801 0 0
0.00786877042108303 0.00786548916184334 1 1
-0.0252934893627653 -0.0252662214211278 1 1
0.00976382316872766 0.00975227597092808 1 1
0.0507324316125158 0.0506832293614218 1 1
-0.107137333428951 -0.107053675211206 1 1
0.0376275161732655 0.0375816966630176 1 1
-0.0377648056488494 -0.0377244108973226 1 1
0.00855162118557154 0.00854491689802519 1 1
0.00733090810751681 0.00733579801277436 1 1
0.0126144630256581 0.0125835553849883 1 1
-0.0085772478137724 -0.00855867827570365 1 1
0.0416298185025383 0.0415955588657127 1 1
0.0192328145516217 0.0192065817294001 1 1
0.0201325244958422 0.0201041229287125 1 1
-0.112508755488281 -0.11239225784571 0 0
0.113083180324978 0.11297071365629 1 1
-0.0207692165877107 -0.0207448830470543 1 1
-0.0315323313368475 -0.0315129045528402 1 1
-0.00729631252670037 -0.00729781408694902 1 1
-0.0389620621400773 -0.0389306476691097 1 1
-0.0309513431069416 -0.0309248201916663 1 1
0.0217493402574553 0.0217124258315761 1 1
0.021052059572619 0.0210232920690459 1 1
-0.00632937141020024 -0.00632242496150559 1 1
-0.043589753459389 -0.0435320799442568 1 1
0.00333174681161842 0.00331901279361245 1 1
-0.0891324403594256 -0.0890379410442128 0 0
0.0387979070214264 0.0387449709837424 1 1
-0.0232986903900104 -0.023287911102348 1 1
0.131131106002275 0.130999258969101 0 0
-0.0233152650308939 -0.0232767381692193 1 1
-0.0182052481207916 -0.018205459573933 1 1
-0.0258989244820332 -0.0258722880712784 1 1
0.0542545155822744 0.0541823172091071 1 1
0.0127663365647236 0.0127512906985289 1 1
-0.0300913802523793 -0.0300720622136107 1 1
-0.0413038559439933 -0.0412498186597549 1 1
-0.0500696347878837 -0.0499905459233301 1 1
-0.0410671502889131 -0.0410338402606921 1 1
0.00501455204999944 0.0050140804751452 1 1
-0.0411703336669015 -0.0411322885523599 1 1
0.0210417916911673 0.0210278828426376 1 1
0.00331026865752697 0.0033212722063748 1 1
0.027693941407922 0.0276594931389535 1 1
0.0390587429908337 0.0390263593608802 1 1
-0.0213645861982538 -0.0213457554682981 1 1
-0.0587069004655705 -0.0586575111797116 1 1
-0.0419111160178035 -0.0418704343764976 1 1
0.000503440866752175 0.000516482505963099 1 1
0.0335365239460517 0.0334963403842799 1 1
0.0138132665286093 0.0137898037202072 1 1
-0.00419397177676539 -0.0041949068897851 1 1
0.0737221884157945 0.0736461599344544 0 0
0.0284644645153529 0.0284353402013138 1 1
0.034633895646217 0.034603100424161 1 1
0.0205009875259185 0.0204779050293615 1 1
0.0306906067743988 0.0306507145166005 1 1
0.0543801522231019 0.0543305927832482 1 1
0.0343569107585669 0.0343106476463634 1 1
-0.0265699603974381 -0.0265343832368668 1 1
0.058703697862146 0.0586441324287599 1 1
-0.0129953853530786 -0.0129758620925256 1 1
-0.0384034853073657 -0.0383691705435448 1 1
0.00319612158050704 0.00316743010166059 1 1
-0.0137020832156303 -0.0136992384233649 1 1
0.000244604087939278 0.000245304668255228 1 1
0.041402978361339 0.0413806481215205 1 1
0.0832425496479327 0.0831617117341847 1 1
0.0505692990730548 0.0505133594956092 1 1
-0.00842097214119346 -0.00841451967500383 1 1
0.113902965355606 0.113793525905672 0 0
0.0817575753867366 0.0816681840780961 1 1
-0.00342151057219306 -0.00339969714842145 1 1
0.037283474650394 0.0372437523895675 1 1
-0.010282782789763 -0.010266614013924 1 1
0.067863273002353 0.0677793426270869 1 1
-0.00943937575786658 -0.00944516500013232 1 1
-0.0581101505519597 -0.058027874101169 1 1
-0.093198220354646 -0.0931038473140908 0 0
-0.00113537594460591 -0.00114227840863815 1 1
0.0572400093181281 0.057159276684842 1 1
-0.0590562322889253 -0.058996783601935 1 1
-0.0491678492716842 -0.0491116277705927 1 1
0.0481220285563369 0.0480671617824876 1 1
0.00771222247781182 0.00771844369044788 1 1
-0.0863182571792713 -0.0862334239147567 0 0
-0.0421798689994069 -0.0421291977675804 1 1
0.0292567274330673 0.0292221951113618 1 1
-0.0455939995050829 -0.0455640066073461 1 1
-0.0273729728543142 -0.0273608650720505 1 1
0.0441339974853813 0.0440843395334509 1 1
-0.0606231611644489 -0.0605444291874179 1 1
-0.0868123337105852 -0.0867289849901637 1 1
0.000669612100177073 0.000658210870769579 1 1
-0.0156498264110789 -0.0156316220520406 1 1
0.0580132587928149 0.057935925981237 1 1
-0.104450223592126 -0.104322491126745 1 1
0.0433454889601261 0.043311441684736 1 1
-0.0599114545456412 -0.0598418916243837 1 1
0.0240504475854967 0.0240262023073759 1 1
0.00621096601546557 0.00620166571933557 1 1
0.016832820200097 0.0168090192424052 1 1
-0.101523182872539 -0.101411324249467 0 0
-0.0349505391101039 -0.0349107195618439 1 1
-0.0176994498421318 -0.0176686126978776 1 1
-0.0300315511162378 -0.0299969906644722 1 1
-0.0308037590380142 -0.0307671048915821 1 1
-0.0148551131507048 -0.0148231731963155 1 1
0.0715506138202876 0.0714508895403363 1 1
-0.0258016592895851 -0.0257925350397758 1 1
0.0767288846878868 0.0766409482590185 1 1
-0.00625220811272623 -0.00623620603374644 1 1
-0.0146190456783193 -0.0145945519954689 1 1
0.01446085707003 0.0144506172166513 1 1
0.0164003006905155 0.0163840554389489 1 1
-0.0373797816495588 -0.0373406678011061 1 1
0.0731535201173261 0.0730677404045 1 1
0.0173018774692505 0.0172717936233665 1 1
0.0596048879647644 0.0595597706486752 1 1
-0.0156482804023928 -0.0156449423007196 1 1
-0.0595565395372617 -0.0595033377070572 1 1
0.0305094991877661 0.0304897319644066 1 1
0.0279231947184787 0.027892147615571 1 1
-0.0196729863236617 -0.0196334734891748 1 1
-0.0525775342370053 -0.0525232712028279 1 1
-0.0688487902043894 -0.0688051666739323 1 1
0.00865980545199212 0.00864933649193144 1 1
-0.0658490204684176 -0.0658075340084563 1 1
-0.0630856115324625 -0.0630233136437745 0 0
-0.0426070080478754 -0.0425723388273591 1 1
-0.034518045311381 -0.0344657123725756 1 1
0.0408363082684711 0.0407802842999806 1 1
-0.00271318560980484 -0.00272384743984911 1 1
0.0223800192392535 0.0223562082333985 1 1
-0.024269135251649 -0.0242493377420177 1 1
0.0462617218502056 0.0462132648051434 1 1
0.0994535091494662 0.0993310511715659 1 1
0.0148415284783125 0.0148232576457276 1 1
0.0264236287575937 0.0263867070678346 1 1
0.0668549535939775 0.0667970211163957 1 1
0.0094587834025 0.00948017453576294 1 1
0.0223686027904513 0.0223346375398135 1 1
-0.061460523202827 -0.0614100562106648 1 1
0.0731624388913864 0.0730890756898738 1 1
0.0464995176502316 0.0464456733011629 1 1
0.00905078185454732 0.00903490329642156 1 1
0.0671535675683454 0.0670935601940771 1 1
0.0484358922379035 0.0483772619033486 1 1
0.0157510477634369 0.0157450146215949 1 1
-0.00158242762103196 -0.00157032303147225 1 1
0.0238659259495461 0.0238522228210923 1 1
-0.000817830640475645 -0.000813456308220522 1 1
0.049900083066219 0.049866968292831 1 1
0.00812171804326955 0.00812880503286967 1 1
0.00440018296392073 0.00440471245819135 1 1
0.0560717814001185 0.0560150700920214 1 1
-0.101625167507366 -0.101489429024704 0 0
-0.111675469720617 -0.111560804884965 0 0
-0.0875872219392608 -0.0875023172131378 0 0
0.0107381278531277 0.0107515094546344 1 1
-0.00418087489889581 -0.00416917181995854 1 1
-0.0130415224262382 -0.0130484760348988 1 1
-0.0682572498344675 -0.0681896629924742 1 1
0.0375011828571148 0.0374583356603057 1 1
0.0559612703246232 0.0559268669042348 1 1
-0.0216104503163212 -0.0216011959218077 1 1
-0.086536027531993 -0.0864458311932653 0 0
0.0502911791446644 0.0502302049966858 1 1
0.0356811071787689 0.0356457307726923 1 1
0.0993129362891396 0.0991883990805874 1 1
-0.00186112732165722 -0.00185598694422808 1 1
-0.0240305100745481 -0.0239987231909156 1 1
0.0728416144448089 0.0727684186059768 1 1
0.0245682429640038 0.0245366158114071 1 1
-0.0772943877644038 -0.0772335334525077 1 1
-0.0198631736395576 -0.0198637449122584 1 1
-0.0716501673730338 -0.0715945888972852 0 0
-0.0377959073007718 -0.0377294659872113 1 1
-0.0310684186457503 -0.0310344116169169 1 1
-0.0520168384669362 -0.051978538539854 1 1
0.0582447339575798 0.0581902498242719 1 1
0.0599594756317217 0.0599121003038735 1 1
0.0188136329750697 0.0187991425757341 1 1
-0.0381391870773176 -0.0381035264209966 1 1
-0.00587751771068463 -0.00585744136464253 1 1
-0.101339713903162 -0.101233765049663 0 0
-0.00666008619322501 -0.00663764371398155 1 1
0.042160428061471 0.0421095816491052 1 1
-0.0163281177187846 -0.0163084996348815 1 1
-0.0269556318220093 -0.0269183790959462 1 1
-0.0175611095196738 -0.0175543849479792 1 1
0.0329951246552518 0.0329666754310644 1 1
-0.0252127842475548 -0.0252078638107433 1 1
-0.000440896808385345 -0.000417392327185646 1 1
0.0489650727999393 0.0489305114731022 1 1
0.121394462457144 0.121277763010225 1 1
0.0179394555998385 0.0179158095988366 1 1
-0.0723144939081405 -0.0722184412539487 1 1
-0.0347411385214674 -0.0347157641234418 1 1
-0.0147982416213101 -0.0147934213038991 1 1
0.0184594802870628 0.0184215647147304 1 1
-0.0229286749458102 -0.0228993495853276 1 1
0.0653853636260075 0.0653112174721679 1 1
0.0645617382576489 0.0644807535346697 1 1
0.0275781323520941 0.027551262408148 1 1
0.0170685291037158 0.0170401190607445 1 1
-0.0222603335200425 -0.0222359945532127 1 1
0.0390708048792692 0.039016661358773 1 1
0.0372510753051339 0.0372176811943614 1 1
0.0427587259754581 0.0427141399272383 1 1
-0.0540122943822929 -0.0539736771928384 1 1
-0.0545731241690408 -0.0545049562893983 1 1
0.106312339913191 0.106205751660998 0 0
0.06930398327985 0.069245616437388 1 1
-0.0137101236668299 -0.0136962204776225 1 1
-0.0549612387019619 -0.0549002808210239 1 1
-0.0639810496963308 -0.063923814693417 1 1
0.0253745436006256 0.0253409181196875 1 1
-0.0220658290465593 -0.0220550291163977 1 1
-0.0798822979780664 -0.079789366864183 1 1
0.0137047324599131 0.0137102267200621 1 1
0.0392917899117094 0.0392478229821338 1 1
-0.0440580827288118 -0.0440171981017666 1 1
0.022736196736733 0.0227140974958668 1 1
-0.0456186571866587 -0.0455719971179654 1 1
-0.00741538776344722 -0.00739750484675541 1 1
0.0180983673537245 0.0180878958190287 1 1
-0.00154041045280958 -0.00153317846617144 1 1
-0.0605465887559988 -0.0604867085007739 1 1
-0.0422813880848766 -0.0422284042244695 1 1
0.0806637457335486 0.0805720343111454 0 0
0.0424936329878023 0.042454451129027 1 1
0.0730977782752242 0.0730409504131711 1 1
0.063564857468465 0.0634970704963472 1 1
-0.0646737851324344 -0.0646237126363929 1 1
-0.0459374045846193 -0.045889089169449 1 1
-0.0520061962630968 -0.051966197077457 1 1
-0.0766481908154947 -0.076564527953294 1 1
0.0157788798557496 0.0157585517586772 1 1
-0.0606355815932478 -0.0605791823862189 1 1
-0.0119488308602566 -0.0119212865566094 1 1
-0.00675413149556019 -0.0067349925816307 1 1
0.00569837302260399 0.00568273230903815 1 1
0.0483675279216484 0.0483196726107355 1 1
-0.0559916107392253 -0.0559245745534801 1 1
0.0512603419976176 0.0511965361149356 1 1
-0.00270363206065867 -0.00271610625783366 1 1
0.0235945113139922 0.0235586333532569 1 1
0.0416108242299813 0.0415859143539333 1 1
0.0127802271972796 0.0127626879394693 1 1
-0.0506345250287986 -0.0505907378600629 1 1
-0.014620323733166 -0.0146042552291403 1 1
-0.10183676211462 -0.101726388805361 0 0
0.0513781442928705 0.0513282519464126 1 1
0.0214291375717363 0.0214152156075776 1 1
0.00349843015495678 0.00351044407055712 1 1
0.0373976753017578 0.0373600711152364 1 1
-0.0169076808640949 -0.0168742699647768 1 1
-0.0737480125967176 -0.073679550471307 1 1
-0.000223436887444343 -0.000236076192720701 1 1
0.00455180675020545 0.00453334633498314 1 1
0.0993950900289017 0.0993035254404111 1 1
-0.037995920036512 -0.037962887572492 1 1
0.00170355773213153 0.00168711234461901 1 1
0.101357866979443 0.101256865250274 1 1
0.0478341153625316 0.0478178386332428 1 1
0.024125408823387 0.0241192569750083 1 1
0.0389398250804369 0.0388922031183332 1 1
-0.0181898016711072 -0.0181529966650108 1 1
-0.0161967919336812 -0.0161810507511725 1 1
0.042050880174821 0.0420258197654686 1 1
0.0691245627709813 0.0690663474765602 1 1
-0.0345318508904055 -0.0344878017139199 1 1
-0.0242718501154512 -0.0242294546077491 1 1
0.0578951417683928 0.0578467413934932 1 1
0.0486982848739386 0.0486470823582637 1 1
-0.0682907518875782 -0.0682279763472888 1 1
0.0378869414303428 0.0378444439299645 1 1
0.0518145919085753 0.0517461163417512 1 1
0.0501617026679536 0.0501220400810135 1 1
-0.0530977666258273 -0.0530599064277751 1 1
-0.00614601658210449 -0.00613596009083293 1 1
0.0271507057585774 0.0271229535915316 1 1
-0.0386114619454548 -0.0385685745946131 1 1
-0.0399155887474503 -0.0398650775433867 1 1
-0.00555071008829275 -0.00554670497876531 1 1
-0.0112326248521373 -0.0112182245097474 1 1
-0.0781114147090331 -0.0780269754650806 1 1
-0.08814334855592 -0.0880569352217897 1 1
0.0105203071505876 0.0105289368598159 1 1
0.0591632534287387 0.0590838907306959 1 1
-0.135745725473842 -0.13559384621292 0 0
-0.0110476435248321 -0.0110393766020163 1 1
-0.0449130671702435 -0.0448588238980773 1 1
0.0216344446271987 0.0216450646351553 1 1
-0.0155283582283874 -0.0155298028205307 1 1
-0.0068518940873249 -0.00683963813719858 1 1
-0.00575396202975124 -0.00575939862885228 1 1
-0.0136350626266044 -0.0136247479893754 1 1
0.01854636603168 0.0185264166921445 1 1
-0.011956888077251 -0.0119498463496797 1 1
0.048255993285095 0.0482173864587515 1 1
-0.0670460506745901 -0.0669888276874355 1 1
-0.0202249706896235 -0.0201897004301222 1 1
0.018682005756104 0.018667141431005 1 1
-0.0338243834530001 -0.0337828220715605 1 1
-0.0275596527135802 -0.027535323087707 1 1
-0.073396093044597 -0.0733158387239992 1 1
-0.0369536520661299 -0.0369128250095751 1 1
-0.0375704622336202 -0.0375365761825398 1 1
-0.0337532836788856 -0.0337002205009026 1 1
-0.0596620015364577 -0.0596080732511878 1 1
0.131499222555437 0.131364294726219 0 0
-0.0426211516258696 -0.0425730112315799 1 1
-0.0405969328592111 -0.0405578481724289 1 1
0.00681828387444047 0.00683289419116813 1 1
-0.0219002219235017 -0.021863173323291 1 1
0.0569647624537071 0.0568871700785659 1 1
-0.0701626556988421 -0.0700804669322389 1 1
0.0357523728414517 0.0357246389825658 1 1
-0.083285576535885 -0.0832069378833791 0 0
0.0186006464878037 0.0185704055359592 1 1
-0.0230310418183662 -0.0229882701262442 1 1
-0.0759546113807599 -0.0758647250567387 1 1
-0.0450739518861016 -0.0450160007220322 1 1
0.0120001338853861 0.0119943799482907 1 1
0.0694728212675566 0.0693869004001272 1 1
-0.00885952601520501 -0.00882969224929408 1 1
-0.0762217540730144 -0.0761514328066196 1 1
-0.117927075084294 -0.117778367638254 0 0
-0.0198133350021636 -0.0198031287453338 1 1
0.0157888850661995 0.0157679895645186 1 1
0.0175475687240558 0.0175206529428939 1 1
0.0483584913256438 0.0483096061424566 1 1
-0.0242273815113617 -0.0242087286562235 1 1
-0.0192594290929914 -0.019245400106703 1 1
0.0811705881234272 0.0810982895552174 1 1
0.0117667738648558 0.0117751171168469 1 1
0.0268042860238882 0.0267864999157147 1 1
0.032978024825889 0.032954185128875 1 1
-0.0430928211789182 -0.0430366670503895 1 1
-0.0530973021396174 -0.053035489821645 1 1
0.00536043286756427 0.00534652622541632 1 1
-0.0684216054536315 -0.068343141271345 1 1
-0.0559771995850817 -0.0559206736304375 1 1
-0.0232245462648173 -0.0232087273317526 1 1
-0.0129003568133323 -0.0128823122618778 1 1
0.018109981188305 0.0180892360853818 1 1
0.017062871593963 0.0170628121849761 1 1
0.0479186135350206 0.047883911740481 1 1
-0.00144796729096115 -0.00144642659767896 1 1
-0.0203529027193172 -0.020318264322667 1 1
0.00381130884054446 0.00382850696314433 1 1
0.00952362139614821 0.00951933959108245 1 1
-0.0275432344601641 -0.0275138642590996 1 1
0.0305066355810878 0.030454555861182 1 1
-0.0138194479061493 -0.0138040939256517 1 1
0.0287808980840526 0.0287530806643059 1 1
-0.0431692684762574 -0.0431429761186808 1 1
-0.0660418465218799 -0.0659806414930434 1 1
-0.0200544658708756 -0.0200547026350744 1 1
0.109188043135998 0.109067712805233 0 0
0.0386183900036093 0.0385769347177825 1 1
0.0342758799395849 0.0342430822273266 1 1
0.00299887207947018 0.00301291758973702 1 1
0.00599038099696298 0.00599742662720187 1 1
0.0809914315930238 0.0809209201997972 1 1
0.0596418332525343 0.0595845279809548 1 1
0.068085747866684 0.0679943785507468 1 1
-0.0524305134537613 -0.0523795187288768 1 1
-0.0406942633866126 -0.0406454752922772 1 1
0.082827944390512 0.0827402042170225 1 1
-0.043425660541183 -0.0434094919783183 1 1
-0.0366866909415584 -0.0366424127284134 1 1
-0.00600660497905126 -0.00599950246856229 1 1
0.065555745098432 0.0654809088549233 1 1
-0.0432659264786385 -0.0432305245398793 1 1
-0.00719645748458048 -0.00720206416330047 1 1
-0.0227352760801636 -0.0226953821720812 1 1
-0.00485685510159403 -0.00484734596716115 1 1
0.0360888837387194 0.0360399102336307 1 1
-0.0501978664798535 -0.0501668996449035 1 1
0.0203280231807077 0.0202952431205401 1 1
0.0372275833968044 0.0371910008597352 1 1
0.00591128443160048 0.00593280211434297 1 1
-0.0860937049850308 -0.0860024469239495 0 0
0.0343940933278742 0.0343581538572657 1 1
-0.0359996297356795 -0.0359575412081367 1 1
0.0395435435585983 0.0395128747071703 1 1
-0.0135491160245375 -0.0135161593548362 1 1
0.0509430766755414 0.0508935266437719 1 1
0.0615382257975588 0.0615013808070692 1 1
-0.0144908235324584 -0.0144757455610756 1 1
0.0595075550405167 0.0594519995945297 1 1
0.0203619400001798 0.0203417707335209 1 1
0.0713922811021294 0.0713206486512057 1 1
0.00372436615388907 0.00374970891909914 1 1
0.00639959935758354 0.00638502477889252 1 1
-0.0723218155537326 -0.0722183863013988 1 1
-0.050015406540185 -0.0499638334012916 1 1
0.0315056077019644 0.0314735839040137 1 1
-0.0395721128028856 -0.0395234899444157 1 1
-0.0913048463974943 -0.0911921740968991 0 0
-0.0232210177659123 -0.0231889834687563 1 1
-0.0563956759753328 -0.056328407915831 1 1
0.0354353474741276 0.0354066836489452 1 1
-0.0389930198089255 -0.038945329590315 1 1
-0.0209415276597494 -0.0209221826440584 1 1
0.0652703924455714 0.0651909620941273 1 1
0.0421658253955278 0.0421170517587331 1 1
-0.0284079905732891 -0.0283976072013858 1 1
-0.0130439011494595 -0.0130271206460107 1 1
-0.0398134510132262 -0.0397773551305109 1 1
-0.0224115800097878 -0.022397087994771 1 1
0.0488843193794837 0.0488255060890508 1 1
0.00194904938431827 0.0019674752459631 1 1
-0.100703856771649 -0.100636691837203 0 0
0.045338656832866 0.0452990729371976 1 1
0.0867258516274308 0.0866153771847439 0 0
-0.0201137109877078 -0.0200861813783644 1 1
-0.0920964058749004 -0.0919970407509315 1 1
-0.0413665724863082 -0.0413343158716873 1 1
-0.0181671138395619 -0.0181327389787037 1 1
0.0585325405609616 0.0584798056286915 1 1
-0.0434614160472737 -0.0434043338692639 1 1
-0.076066888695436 -0.0759965504379251 1 1
-0.0106316922998956 -0.0106032925326051 1 1
0.040687359391142 0.0406550475205729 1 1
-0.0146022493173008 -0.0145957571356698 1 1
0.0801270437357281 0.0800755133334007 1 1
-0.0469485789001176 -0.0469027264490749 1 1
0.0297158627056606 0.0296924685498705 1 1
0.034686072260139 0.0346513702047453 1 1
-0.000727425174198649 -0.000727800156552264 1 1
0.0628187646756377 0.0627443084810217 1 1
0.098277432245899 0.098169791115859 0 0
0.00450913323860225 0.00451275053244105 1 1
0.120339623811224 0.120215113032943 0 0
-0.0844048819510809 -0.0843251148473293 1 1
-0.0519584164814432 -0.0519091243745731 1 1
-0.0441879116351063 -0.044137846504255 1 1
-0.00334548447140042 -0.00333660472238825 1 1
0.0414288726259152 0.0413900722438116 1 1
-0.0284385830730225 -0.0284135614844389 1 1
-0.0232710298489455 -0.0232153449990738 1 1
0.0226302524124685 0.0226025643150797 1 1
0.000275681299820169 0.000275913333465418 1 1
-0.0132174737910638 -0.0131871151525966 1 1
-0.0299705532360507 -0.0299525062661808 1 1
0.0101730373682551 0.0101606789768685 1 1
0.0484500087389131 0.0484101144315407 1 1
0.0565291348636062 0.0564905570066664 1 1
0.06380435512808 0.0637445419594794 1 1
-0.0548874936059171 -0.0548558901089543 1 1
0.0609663863351002 0.0609092000757238 1 1
0.0224965050271677 0.0224903340725466 1 1
0.0295336756106175 0.0295171291108456 1 1
0.0781801879011782 0.0780876807795317 1 1
-0.00577150747925926 -0.00576365474486774 1 1
-0.0311650252537756 -0.0311350351429683 1 1
0.0763933167623345 0.0763054376138413 1 1
-0.0125585782187799 -0.0125617256968683 1 1
0.0393819840361378 0.0393522877790897 1 1
0.041116868215024 0.0410780624685236 1 1
0.0256862860338726 0.0256662622692267 1 1
-0.00852841970256995 -0.00850777256551988 1 1
-0.0237712719937588 -0.0237460012012509 1 1
-0.0722787553757152 -0.0722011954248986 1 1
-0.028583743301653 -0.0285559482057091 1 1
0.00641331660625058 0.00640600546962065 1 1
-0.0167121550606645 -0.0166937212946609 1 1
-0.0319498238382417 -0.0319216394166152 1 1
0.0218735713837057 0.0218432872105936 1 1
-0.0577575315822596 -0.0576954629304873 1 1
-0.0318241998764864 -0.0317783239606712 1 1
0.0444140929517183 0.0443672510810661 1 1
0.0104199237586825 0.0104420102125641 1 1
-0.0222086131841932 -0.022171632515737 1 1
0.071519566366498 0.0714325307292275 1 1
0.021368674785013 0.0213447577308401 1 1
-0.0249696422564003 -0.0249544179024884 1 1
-0.0611484151597005 -0.0611014156864336 1 1
0.0215471490936879 0.0215130045762164 1 1
0.024464449773787 0.024443747392758 1 1
-0.0684504426794335 -0.0683947084047192 1 1
-0.0301427413550762 -0.0301064681775058 1 1
-0.0255671106544166 -0.0255167094348569 1 1
-0.111139540146404 -0.111006569144982 0 0
0.0110974541165056 0.0110920984131491 1 1
-0.033371412056366 -0.0333283355026495 1 1
-0.0430317145662581 -0.0429708379533834 1 1
0.0658443894124151 0.0657828303206597 1 1
0.019312440608756 0.019309791012736 1 1
0.00805001920690886 0.00803359484260474 1 1
0.0064839656062786 0.00648891759572791 1 1
0.0604399675867742 0.060366063893275 1 1
-0.0416469118362525 -0.0415820050500035 1 1
0.0149118455609861 0.0148950759667149 1 1
-0.0453392950629429 -0.0452772328136525 1 1
0.0604360048637077 0.0603661086651393 0 0
0.0433905363529394 0.0433428926144466 1 1
-0.0106604676524028 -0.0106558411738515 1 1
0.0185647155401611 0.0185346591784546 1 1
0.0265146935383582 0.0264907493498889 1 1
-0.0104529735587672 -0.0104413218332895 1 1
0.0200258189211093 0.0199860820843274 1 1
-0.00725729344906382 -0.00724043909507166 1 1
-0.0754945156988897 -0.0754112749431645 0 0
-0.0556869131720282 -0.0556255056559506 1 1
0.0366479388853982 0.0366009370499202 1 1
-0.0887296780917939 -0.0886235961884318 0 0
-0.0422099848946701 -0.0421533919084307 1 1
-0.0563164092031936 -0.0562655570722941 1 1
0.0698011592347487 0.0697342728218037 1 1
-0.0557898747851308 -0.0557423837585491 1 1
0.0258853600412264 0.0258544023925184 1 1
-0.0216538663278031 -0.0216244572701064 1 1
-0.074204782768452 -0.0741240825037351 0 0
0.0250086160977459 0.0249932300211964 1 1
0.0056870028344897 0.00567919979963919 1 1
0.0294838097770855 0.0294681501410128 1 1
0.0252729730007858 0.025239932420099 1 1
0.00916646584762741 0.00915408936105519 1 1
-0.0592068491793183 -0.0591591085931501 1 1
-0.0764476312091061 -0.0763698400958118 1 1
0.0700910228966138 0.0700236170670243 1 1
-0.0393757549526673 -0.0393468946844243 1 1
0.0254214227893802 0.025390348993814 1 1
0.0527170224401918 0.052680298670724 1 1
-0.0431360813133436 -0.043075075037974 1 1
-0.0670474119223077 -0.0669687517294121 1 1
0.0118651186003244 0.0118561580742776 1 1
0.0227626838934376 0.0227295953898231 1 1
-0.00507598273122435 -0.00507111166964536 1 1
-0.0138849922440968 -0.0138571616680767 1 1
0.028791448321992 0.0287679027998955 1 1
-0.0485527753835391 -0.0484922901269162 1 1
-0.0265974291601283 -0.0265512805515531 1 1
-0.056826049964266 -0.0567806235111401 1 1
0.0377930941350494 0.0377599547377229 1 1
0.0100302382068742 0.0100194155605794 1 1
-0.0712711975484361 -0.0711943126381432 1 1
0.0227604518431561 0.02272788329998 1 1
-0.0759790635860809 -0.0758944837903349 1 1
0.00474747285851377 0.0047479347311832 1 1
-0.0414925508922337 -0.0414262685310411 1 1
0.0238478749652705 0.0238253790455003 1 1
-0.0437740463082074 -0.0437476117530337 1 1
0.0244959179017839 0.0244552035583141 1 1
0.0155657184022564 0.0155337753349332 1 1
0.0521876300964821 0.0521144693458052 1 1
0.00757211729346576 0.00753815098774291 1 1
0.0278302008424968 0.02778307586134 1 1
0.0710908616530509 0.0710166355841253 1 1
-0.103683178338138 -0.103559285097446 1 1
0.029809100458606 0.0297830884421013 1 1
0.029443880115976 0.0294092517842771 1 1
-0.00989364227453864 -0.00987728634714793 1 1
-0.0314008789503849 -0.0313735628657687 1 1
-0.0729050743399425 -0.0728393015898121 1 1
0.0224763192931962 0.0224595884196956 1 1
0.0391090212103305 0.0390575979186774 1 1
-0.0267543384699255 -0.0267192888665202 1 1
0.00679963536099828 0.00680497550612368 1 1
-0.0125717039585055 -0.0125663707862693 1 1
0.0574377273760342 0.0573893473369639 1 1
0.00350675152278041 0.00351833274872598 1 1
0.0555794486604589 0.0555255475392729 1 1
-0.0695111527541902 -0.0694387071067518 1 1
0.0169627537563717 0.0169438911619015 1 1
-0.0651911490607251 -0.0651219301503411 1 1
0.00240404798022022 0.00240762204376687 1 1
-0.0508615858973696 -0.0508130710351562 1 1
-0.066515607066165 -0.0664392744469071 1 1
0.0125666295273134 0.0125428394051842 1 1
0.0652700639200715 0.0652022514131656 1 1
-0.104022998949746 -0.103914112779029 0 0
0.0115987742350875 0.0115722580798789 1 1
0.0130187684724087 0.0130231521988366 1 1
-0.0744490441832982 -0.074363526326907 1 1
-0.0496559853849558 -0.0496039484885147 1 1
-0.0456419309073181 -0.045600095124257 1 1
-0.0380652862399409 -0.0380020838987633 1 1
-0.0665697153628402 -0.066472291771275 1 1
-0.010740998400705 -0.010731707895906 1 1
-0.044937944898011 -0.044887475069839 1 1
-0.0508013916151501 -0.050760731095361 1 1
-0.00233221519682571 -0.0023308434042675 1 1
-0.0157361918202557 -0.0157112392585236 1 1
-0.0604120264544685 -0.0603547350405709 1 1
0.0100435625576779 0.0100220870240242 1 1
0.0465483619328811 0.0464865974395717 1 1
-0.0280230325440286 -0.0279948272826329 1 1
-0.101189065227268 -0.101097374797932 0 0
0.00294481168930581 0.00292440370513235 1 1
0.132666889642704 0.132503345290571 0 0
0.0525352865758769 0.0524783418091639 1 1
0.0274101981584164 0.0273585996785648 1 1
0.086001706473013 0.085916446808122 1 1
-0.00611160679537571 -0.00610639663448326 1 1
-0.00260975269287575 -0.0026055045488011 1 1
-0.0200375301009161 -0.020029196616789 1 1
-0.0589119483550399 -0.0588568387456562 1 1
0.00728048555210527 0.00727786013751455 1 1
0.0806277028717154 0.0805373922759184 0 0
0.023908356447584 0.0238791828373802 1 1
-0.0530051419926053 -0.0529456274046464 1 1
0.0242902887533783 0.0242355670669218 1 1
0.0281434271446312 0.0281212696518814 1 1
0.0057240957954296 0.00570179631745143 1 1
0.0202522267803183 0.020253195801616 1 1
0.0231733033941429 0.0231651670767539 1 1
-0.0294611766138236 -0.0294123285659255 1 1
0.0411267990219008 0.0410592651259272 1 1
-0.0300227822435149 -0.0299812282132742 1 1
0.0020535227143327 0.00204643080900975 1 1
0.058287579918342 0.0581951762777124 1 1
-0.0451790676416102 -0.0451114796931222 1 1
0.125910853929244 0.125779900997507 0 0
-0.0275617320098568 -0.0275280193404773 1 1
-0.0182759780313102 -0.0182571628101353 1 1
-0.00675233249605705 -0.00675281883530772 1 1
-0.0568275528206229 -0.0567778434108666 1 1
0.0728724962151263 0.0728050755212943 0 0
0.0564841887631996 0.0564408031176534 1 1
0.047843494222007 0.0477884244061174 1 1
0.0409156283107506 0.0408738033083054 1 1
0.0428871366820183 0.0428496667759142 1 1
0.00996085995319933 0.00995616625551295 1 1
-0.0283756972702773 -0.0283399818767166 1 1
-0.0194637647750796 -0.0194537622232072 1 1
0.0259522208453475 0.0259140626736661 1 1
-0.00591153060120779 -0.00589608620829285 1 1
0.012050404317604 0.0120312243271485 1 1
0.0209917631877644 0.0209544441476785 1 1
0.0597218069750074 0.0596684260002313 1 1
-0.0943549654352626 -0.0942735758284358 1 1
-0.0522715904609244 -0.0522009730031427 1 1
-0.0215296766691256 -0.0215104125203758 1 1
-0.0557532966410456 -0.0557147866271345 1 1
-0.090475048493919 -0.0903810067726701 0 0
-0.0496644546819058 -0.0496179370268841 1 1
0.0449611843547312 0.0449407293319937 1 1
-0.0237422720043364 -0.0237198344570823 1 1
-0.0150685691788167 -0.0150390169082419 1 1
-0.0884942550467082 -0.0883946670790354 0 0
-0.00334754113365086 -0.00335464213934589 1 1
-0.00981765487660205 -0.0098060472107834 1 1
0.0612674921104516 0.0611870136038289 1 1
-0.00150094952618495 -0.0015101075170069 1 1
-0.0117500753811938 -0.0117341808275446 1 1
0.0149533066938826 0.0149330539887866 1 1
-0.0203639753237216 -0.0203349358185843 1 1
0.00655747113345749 0.00654580091626635 1 1
-0.0271202431326413 -0.0270971301305527 1 1
-0.000837622307297195 -0.00083391942255404 1 1
0.0598914110442238 0.0598256823384057 1 1
-0.0398113111593111 -0.0397680845769142 1 1
-0.0175674443631659 -0.017554399029556 1 1
-0.0114136156370171 -0.011421746418445 1 1
-0.0508664344595421 -0.0508129257613057 1 1
0.0201333603521072 0.0201172336608885 1 1
-0.0102846378785069 -0.0102554372250883 1 1
0.0257605946369583 0.0257417827986286 1 1
-0.0626388309248753 -0.0625762767149198 1 1
-0.0749576783204343 -0.0748707722726173 1 1
0.104671769793415 0.104562982555259 0 0
0.0596325998259022 0.059600977992066 1 1
0.00351940595555734 0.00352087881933891 1 1
-0.00718273485954272 -0.00718290241209086 1 1
0.0340843822679976 0.03404679585585 1 1
-0.0176903265267538 -0.0176675277545135 1 1
-0.0178163220262888 -0.0177860705314578 1 1
0.0406853157066506 0.0406348392158471 1 1
-0.0184827472101716 -0.0184552270003084 1 1
-0.0303996522150547 -0.03037287267068 1 1
0.0548291733469118 0.0547834139927248 1 1
-0.0772525785905245 -0.0771789494921926 1 1
-0.120222051389013 -0.120089141544499 0 0
0.0308001742829966 0.0307624522627079 1 1
-0.0173581283759653 -0.0173362936821238 1 1
0.105215020468272 0.105080993857008 0 0
-0.0233887628256646 -0.0233732484111504 1 1
0.0415951297361556 0.0415423831871783 1 1
-0.086814061595723 -0.086720498548148 0 0
-0.0371289964798625 -0.0370982457444403 1 1
-0.000173812503663011 -0.000197505246219227 1 1
-0.00706973651631673 -0.00704107293391134 1 1
-0.00819528064696048 -0.00819451197381638 1 1
-0.0261791869723217 -0.0261343150915915 1 1
-0.0132183693234359 -0.0131974058778879 1 1
-0.00922944619448856 -0.009238882483954 1 1
-0.0654187776608383 -0.0653527606579828 1 1
0.0306498126472713 0.030640724771137 1 1
-0.104579453323977 -0.104460964423834 1 1
0.0146750946980121 0.0146649039443303 1 1
-0.0100368451215328 -0.0100297777154731 1 1
0.0022849076416157 0.00230167219102112 1 1
-0.0271901592058187 -0.0271533931727689 1 1
-0.0324006905725632 -0.0323602632820656 1 1
0.0326351402272726 0.0325899856732714 1 1
0.0245750309506577 0.024575894024846 1 1
0.00407128275919632 0.00406787681351728 1 1
0.00713064813085229 0.0071273000074093 1 1
-0.0569214931208153 -0.0568636687769005 1 1
-0.00895052307976932 -0.00893771944540737 1 1
-0.105741106201186 -0.105632957471391 1 1
-0.0300602022005028 -0.0300307140512454 1 1
0.043477369203948 0.043431753543466 1 1
-0.0804169799544808 -0.0803311972362184 1 1
-0.0290539332575873 -0.0289942746000686 1 1
-0.0283033931859715 -0.0282814464845746 1 1
-0.0510126745389198 -0.0509639653839314 1 1
0.00255593950747784 0.00254816352701514 1 1
0.0410542065801237 0.0410169081479174 1 1
0.0455591465833361 0.0455267626106844 1 1
0.0108996785641185 0.0108924421543187 1 1
0.0301065078702881 0.0300917639944734 1 1
-0.0334834734602116 -0.0334421023404333 1 1
0.0102827625040756 0.0102687686769118 1 1
0.0098616855889377 0.00984478721920223 1 1
0.00367402610992808 0.00367277462806178 1 1
0.0970232326442923 0.0969229960733947 1 1
-0.0194809873614179 -0.0194609437241003 1 1
-0.109855086497496 -0.10975037203025 0 0
-0.0121626524779677 -0.0121263454953233 1 1
-0.0112262614531506 -0.0112076778740149 1 1
0.00588528726009585 0.00588563606324674 1 1
0.0508847487212547 0.0508434215715179 1 1
0.0343932257115749 0.0343516106985225 1 1
-0.0319428900224184 -0.0318980677481298 1 1
0.0353019524368776 0.035263763343907 1 1
0.0205204697306329 0.0204732110417085 1 1
0.00997260416892939 0.00995854759800817 1 1
-0.0533219156048564 -0.053271596242831 1 1
0.00130491390771798 0.00130470843263959 1 1
0.00298030969717476 0.00297322329686281 1 1
-0.0417231926080158 -0.0416752147900693 1 1
0.0284245960013426 0.0284062247638875 1 1
0.0143616242793792 0.0143399310896693 1 1
0.0601408153463417 0.0600933522840194 1 1
-0.0179363827481708 -0.0179121366889454 1 1
-0.0430137264448229 -0.0429752334193141 1 1
-0.000103689511570574 -8.96383857519455e-05 1 1
0.0616261305850232 0.061570876428973 1 1
0.019183095349627 0.0191537359903313 1 1
-0.067856297673777 -0.0677689898570388 1 1
0.0243751237391447 0.0243389354725212 1 1
-0.0754135850591369 -0.075326482894276 1 1
-0.0398196697836422 -0.0397632298785409 1 1
0.0467862177857569 0.046736748383386 1 1
0.0116096340322892 0.0116013045298492 1 1
-0.0231004759604348 -0.0230644187728398 1 1
0.0101380039399058 0.0101315146826978 1 1
0.0631471198578302 0.063062433187553 1 1
0.00940470199840298 0.00941199469171693 1 1
-0.000247518606337115 -0.000252814249328472 1 1
-0.0208757356312469 -0.0208346038025401 1 1
-0.00669136613683283 -0.00670204949651218 1 1
0.0357447956530639 0.0357026209397711 1 1
-0.103891133633589 -0.103784399444026 1 1
0.017531289512464 0.017506353532107 1 1
0.0251626256680115 0.0251411915714615 1 1
0.0376941103171497 0.0376592478925873 1 1
0.0355047613674958 0.0354722212747318 1 1
0.0137464986328035 0.0137314438527481 1 1
0.0547461640077108 0.054687941042745 1 1
0.0154580311869028 0.0154354509963214 1 1
0.0215067049844347 0.021476136507327 1 1
0.0944248872008325 0.0943120664876043 1 1
-0.0202673109487229 -0.020249604288052 1 1
-0.0509394585360607 -0.0508849511148279 1 1
-0.0608461229516313 -0.0607968664076706 1 1
0.0363805253107247 0.0363354207584557 1 1
-0.0248258731769556 -0.0248271216364615 1 1
0.00443465962731079 0.00444612420229353 1 1
0.0314478576167564 0.0314251983632507 1 1
0.0015413675744759 0.00155064603780326 1 1
0.1299351381589 0.129806227518583 0 0
-0.00761246728713939 -0.0076211724775562 1 1
-0.0964028947999357 -0.0963212558906228 0 0
0.0699251136402263 0.069867260038847 1 1
-0.0246094833638509 -0.0246035223985492 1 1
-0.093604639010649 -0.093493088813055 0 0
0.0547830125053622 0.0547316498048235 1 1
0.0658318113211475 0.0657669087251538 1 1
0.014384749128493 0.0143519763148769 1 1
-0.0120231823430591 -0.0120407771397996 1 1
0.0143272084206609 0.0143351549617232 1 1
0.0291994222302786 0.0291514959272594 1 1
-0.0470949776516083 -0.0470601027192002 1 1
-0.00838835503964858 -0.00837767200141535 1 1
0.0294245354838431 0.0293795404332313 1 1
-0.0315356172305767 -0.0315187709369371 1 1
0.038215082420083 0.0381856088734076 1 1
-0.0169324978773033 -0.0169223848963424 1 1
-0.0110876182656109 -0.0110773908509873 1 1
0.00977395833333257 0.00975963192595492 1 1
0.0463988442718705 0.046354242403367 1 1
0.00153223723517734 0.00153643546338784 1 1
0.0345334911024804 0.0344850536353005 1 1
0.0922855162013119 0.0921826807425038 0 0
-0.0381137403259574 -0.0380722937068364 1 1
0.0564061098144077 0.0563468109349925 1 1
-0.00558174792601412 -0.00557895852284275 1 1
-0.0376142978212851 -0.0375601892845474 1 1
0.00802363330978362 0.00801697007870547 1 1
-0.0750186809712758 -0.0749383371558165 1 1
0.0441288509911156 0.0441011482499942 1 1
-0.0699569328490369 -0.0698955877272492 1 1
0.00995810865744312 0.0099424239186691 1 1
-0.0263226482315238 -0.0262984208485773 1 1
0.0439591575259194 0.0439104435680431 1 1
0.0502720484709245 0.0502234069013359 1 1
0.029226391784733 0.0291964896073081 1 1
0.120320124502122 0.120171770607207 0 0
0.0330567608989918 0.0330299371416669 1 1
-0.0600553710201547 -0.0600131604381927 1 1
-0.0304921338794852 -0.0304729300308147 1 1
0.0470291249496477 0.0469808375625408 1 1
0.0427031550697035 0.0426407607213732 1 1
-0.029027323446002 -0.0290094152296157 1 1
0.0480368997154052 0.0480074577381263 1 1
0.0225443820198113 0.0225187867759157 1 1
0.0104220116036813 0.0104018869446592 1 1
0.0174653478887685 0.0174347356161969 1 1
-0.0499939949786992 -0.0499406373033927 1 1
-0.0758686171084023 -0.0757881320753488 1 1
0.0219619830298521 0.0219430792610764 1 1
0.0531781986250867 0.0531306204522666 1 1
-0.039182557362534 -0.0391354215856127 1 1
0.0482700903955235 0.0482196641544881 1 1
-0.00741328147967893 -0.00740253635333351 1 1
-0.0336457167699505 -0.0336087156055762 1 1
-0.00198870875581524 -0.00199681891395238 1 1
0.00699611241167896 0.00700206123312727 1 1
0.0365580902207034 0.0365415818331487 1 1
0.0315211858904885 0.0314755596701003 1 1
0.0103234204125032 0.0103172347376494 1 1
-0.0277263869265214 -0.0277109758064619 1 1
-0.0333580043967921 -0.0333223354834996 1 1
0.0318030425365091 0.0317728534752479 1 1
-0.00634997705976637 -0.00633028871538184 1 1
-0.0349202099246765 -0.0348896728279705 1 1
-0.0191686921025985 -0.0191390205378845 1 1
0.0599864728024329 0.0599272354386661 1 1
-0.0207082836711095 -0.020672058136185 1 1
-0.000888195392727985 -0.000906268212907358 1 1
-0.0499878607141356 -0.049930070689096 1 1
-0.0744756171688597 -0.0743731689196 1 1
-0.0177389996340556 -0.0176955880690074 1 1
0.0246840088011446 0.0246520828521259 1 1
0.0264670798685775 0.0264381101154236 1 1
0.0351612023540566 0.0351145615970452 1 1
0.00444522348353686 0.00442608593533618 1 1
-0.0520180871895616 -0.0519755387808076 1 1
-0.026124691903524 -0.0260853679803288 1 1
0.0503950789368981 0.0503415946949047 1 1
-0.0544269186154956 -0.0543746169096336 1 1
-0.0544626758755852 -0.0543922149574143 1 1
0.0781588173670495 0.078078377187061 1 1
-0.0951255136789739 -0.0950369837072463 0 0
0.0735567291980239 0.0734794856417011 1 1
0.0319836375834092 0.0319364125012135 1 1
0.0785817544219314 0.0784881350233645 1 1
-0.0333125912283776 -0.0332754327154884 1 1
-0.0341028404999795 -0.0340808930855223 1 1
0.0138263273469439 0.0138091909439358 1 1
-0.0597879454939535 -0.0597217004054461 1 1
-0.0358901862639614 -0.0358513651030489 1 1
-0.041636665607708 -0.0415921681579463 1 1
0.0198593857301079 0.0198387388060687 1 1
-0.0337949053673515 -0.0337705216417836 1 1
0.0137234755305388 0.0136837417685682 1 1
-0.0247540511300964 -0.0247350954160173 1 1
0.00388064895593745 0.00387276928044144 1 1
-0.0860809482272171 -0.0859916050566349 1 1
-0.059117258451814 -0.0590523896243348 1 1
0.0692165325018054 0.0691524373812838 1 1
0.0495320344360132 0.0494913067304512 1 1
-0.00743247951493377 -0.00741385156120387 1 1
0.0725571163986055 0.0724724796293254 1 1
-0.0429390057268176 -0.0429245659906256 1 1
0.0328031462181978 0.0327769943965419 1 1
-0.0361554763381332 -0.0361206246182956 1 1
0.0185227256495104 0.0184855864475064 1 1
0.0253314376427014 0.0252900983559865 1 1
-0.0713069863467592 -0.0712243372717312 1 1
-0.0492804465788797 -0.0492396173108473 1 1
0.0215339320108878 0.0215228207828211 1 1
0.0276541480611313 0.0276249933384371 1 1
-0.0144022567522504 -0.0143797748911995 1 1
0.00785176107962105 0.00785781709271505 1 1
0.0329867451016517 0.0329540933230157 1 1
0.0120536272738183 0.0120668586632483 1 1
-0.0597328121395184 -0.0596811301724369 1 1
-0.00231082470435165 -0.00231520296420998 1 1
0.142432311602162 0.142276373349184 0 0
0.00601667264249383 0.00601199616609293 1 1
-0.0013887322677125 -0.00137240774635797 1 1
0.0264660798066642 0.0264411461722094 1 1
0.05333822680006 0.053276485260189 1 1
0.00160173301353518 0.00161389408293493 1 1
0.0535382766933832 0.0534594527756927 1 1
0.0127174508897624 0.0126929549732119 1 1
-0.0871748190529213 -0.0871048277705539 0 0
-0.0144540669538422 -0.0144248528477387 1 1
0.0272526081495005 0.0272194447562397 1 1
0.015514588066143 0.0155189067138651 1 1
-0.0237606291220442 -0.0237148163917536 1 1
0.058711970447167 0.0586314503196122 1 1
-0.0632977407451197 -0.0632402180715615 1 1
0.0875135352128408 0.0874188645248776 1 1
-0.036511747211658 -0.0364688338840642 1 1
-0.00845509417481936 -0.008451134275408 1 1
-0.0241578197664755 -0.0241213116153099 1 1
-0.0803340769071186 -0.0802558627172354 0 0
0.000686239559817965 0.000673539127675815 1 1
-0.0298319001801346 -0.029808631676466 1 1
-0.0256553673631552 -0.0256311259141634 1 1
-0.0940964907368596 -0.0939804209817708 0 0
-0.0491708158513737 -0.0491270138035049 1 1
-0.0594985983893458 -0.0594517202675597 1 1
0.0621436472971616 0.0620862326365296 1 1
-0.0678203767836939 -0.0677374369960977 1 1
0.000331314372363275 0.000321065853278095 1 1
0.00822224768446196 0.00820544598907519 1 1
-0.0375287587345356 -0.0374685026487551 1 1
-0.00438174332844594 -0.00437914674338842 1 1
0.0512042959007036 0.0511885524906103 1 1
0.0241325129768125 0.0241117708920021 1 1
0.0352163031895523 0.0351650291314919 1 1
0.0056215760302629 0.00559976723931517 1 1
0.0197083309157999 0.0196777452158669 1 1
-0.0898541069995227 -0.0897863124615579 1 1
-0.027667161299068 -0.0276507249568344 1 1
-0.0147011856964175 -0.0146907110804955 1 1
-0.0509675078619852 -0.0509235570702073 1 1
0.00183674968458943 0.00184108106621245 1 1
0.046830634940421 0.0467870808729893 1 1
-0.084011387253208 -0.0839046875657368 1 1
-0.000372461802566182 -0.000370406887349619 1 1
-0.0124411280096833 -0.0124249901735648 1 1
0.0743132891231782 0.0742439599831989 1 1
0.0200188409755544 0.0199745204880902 1 1
0.0198163021096677 0.019780534368427 1 1
0.021929374888496 0.0219424440917244 1 1
0.0350875816140103 0.0350514987347045 1 1
0.0212063838448915 0.0211786469362752 1 1
-0.103093819754458 -0.102981210567274 0 0
-0.0425951892691453 -0.0425569259115839 1 1
-0.0359759490352099 -0.0359410717396271 1 1
0.0709189666396134 0.0708505325513289 1 1
0.00435262933525071 0.00435471039759648 1 1
0.0513290864575892 0.0512871351829124 1 1
-0.052449178611085 -0.0524191565769589 1 1
-0.0692381032318113 -0.0691413241337255 1 1
-0.00166619541782709 -0.00166217782862846 1 1
0.00876054473925894 0.00874181642907381 1 1
0.0213659841171388 0.0213324951131413 1 1
0.0450447787241678 0.0450018588201255 1 1
-0.0343920567025367 -0.0343737236305805 1 1
-0.0314390201092472 -0.0314360260398351 1 1
0.0474346834594069 0.0473754232651903 1 1
0.0150333450132573 0.0150195388827305 1 1
0.102731021415379 0.102625883061892 1 1
-0.0202196924487111 -0.0201999882784631 1 1
-0.0554368643151677 -0.0553727177310327 1 1
-0.0198176620668466 -0.0197885364537829 1 1
8.4815877583661e-05 7.50430332848475e-05 1 1
-0.0652556411567221 -0.0651938797211775 1 1
-0.01711415359554 -0.0170909963870164 1 1
-0.0657678349563939 -0.0656788198433979 1 1
0.0442634221072878 0.0442167294504546 1 1
0.00581903227911466 0.00581159723064829 1 1
0.0686463425762392 0.0685829006175201 1 1
-0.0568686900865333 -0.0568142295094642 1 1
-0.0280070495532974 -0.0279745911323939 1 1
0.0720769770883068 0.0720355697713751 1 1
0.015411705956663 0.0154135481669602 1 1
-0.0304979690813163 -0.03047750836291 1 1
-0.0175905092182613 -0.0175741779135741 1 1
0.0802733213476611 0.0801971795806773 1 1
-0.0958841282842917 -0.0957954738307634 1 1
-0.0190166653205732 -0.0190045880171796 1 1
-0.0811438162896773 -0.0810669986496384 0 0
0.0156966473593098 0.0156784424226898 1 1
-0.0414063993565785 -0.0413615989460596 1 1
0.00276375445509296 0.0027606448077409 1 1
-0.0258643073139969 -0.0258380436026747 1 1
-0.0904723469137529 -0.0903712194540683 1 1
-0.00210606678675205 -0.00211571953720932 1 1
-0.0143714556018916 -0.0143397108863262 1 1
-0.0235935165192429 -0.0235896220673739 1 1
-0.00774087308086969 -0.00773451752205107 1 1
-0.0141712877960476 -0.0141528344740574 1 1
-0.00724467079594517 -0.00721896497559207 1 1
0.0324050036667798 0.0323904284247866 1 1
0.000957792535031992 0.000931729543021828 1 1
-0.0135963134856303 -0.0135835125906578 1 1
0.0499720182498015 0.0499277648335608 1 1
-0.0209600451478581 -0.0209500166768341 1 1
0.0453691814657925 0.0453459604158308 1 1
0.0400558825773547 0.0400155168274217 1 1
-0.0373831298503225 -0.0373644567397068 1 1
0.0158851158434494 0.0158692142266813 1 1
0.0387181323514323 0.0386654907809785 1 1
0.0866238227328787 0.0865045491840839 1 1
0.0546103519984021 0.0545668368118677 1 1
-0.0116627451075704 -0.011647408831942 1 1
-0.0296634808667156 -0.0296323164960525 1 1
-0.0252766256748774 -0.0252663191590254 1 1
-0.00392785975970597 -0.00392023189808133 1 1
-0.021055968313523 -0.0210366283196323 1 1
0.0373332698980374 0.0373025314249144 1 1
-0.0176745582518023 -0.0176657014481978 1 1
-0.0244961479967089 -0.0244479294098397 1 1
-0.0355949373371349 -0.0355495702442443 1 1
0.0208674712142761 0.0208406170335355 1 1
0.0408454184065059 0.0408133379480238 1 1
-0.0437756659187344 -0.043741547388386 1 1
0.0423519535882313 0.0423031107837541 1 1
-0.0110322383949954 -0.0110186867925888 1 1
0.0259444069974456 0.0259156686296596 1 1
-0.0120803669649931 -0.0121013603804861 1 1
-0.0226019325304453 -0.0225781460748342 1 1
-0.069232862094455 -0.0691788754025651 1 1
0.0209304529271411 0.0209216775236217 1 1
0.0799988686449173 0.0799088616593947 1 1
-0.0640761360861653 -0.0640056380605039 1 1
0.00148934904356728 0.00149370938153194 1 1
0.00698685288895403 0.00696985529923804 1 1
0.0245711157589265 0.0245667224882808 1 1
-0.0490504737035615 -0.0489970263191338 1 1
0.0221254607271563 0.0221221641398671 1 1
0.0465655551175157 0.0465425893928331 1 1
0.0199272393235386 0.0198927382546525 1 1
-0.0458805452229837 -0.045834929603092 1 1
-0.0108938176978956 -0.0108811253808225 1 1
0.000229232774378697 0.000256688164817805 1 1
-0.0204312169339996 -0.0204068753665557 1 1
-0.00449451249113511 -0.00452186011781271 1 1
0.0479914347690118 0.0479470797400586 1 1
-0.000760030961244723 -0.000779732090900145 1 1
0.0388105433510141 0.0387817378460281 1 1
0.0326865712079145 0.0326306412686122 1 1
0.000294371232412283 0.000311187154014431 1 1
0.00952148071110284 0.00949589122657205 1 1
-0.0378044191967872 -0.0377519632908347 1 1
0.0581218443599387 0.0580609008528058 1 1
0.0731423872708494 0.0730320338907682 1 1
-0.0210013742003316 -0.020957167317261 1 1
-0.0119283287209571 -0.0118946662238653 1 1
-0.0580744649795445 -0.058012144284406 1 1
-0.0590980125248737 -0.0590637986295826 1 1
-0.151870703395057 -0.151720856258742 0 0
0.0109652272528919 0.0109421333106412 1 1
0.0685046706550026 0.0684318617928201 1 1
-0.0211881065921897 -0.0211608361949447 1 1
-0.0141216253657915 -0.0140905357834461 1 1
-0.00864806331514143 -0.008635645673603 1 1
-0.0371018731022704 -0.037055268447189 1 1
0.0281905953903606 0.028161620601188 1 1
0.0245469823594556 0.0244948848275669 1 1
0.00533309196426297 0.00535380275183891 1 1
-0.0210001855095898 -0.0209702582402845 1 1
-0.00290371154463177 -0.00289695878704723 1 1
-0.0183793540864068 -0.0183649875323636 1 1
0.091215635025994 0.0911342102170905 0 0
0.00357370210670266 0.00356884541391748 1 1
0.0519126990705152 0.051860847511819 1 1
0.0357256725858694 0.0356831905449747 1 1
0.0707230039303408 0.0706522356543105 1 1
0.0173405774082311 0.0173181905664729 1 1
-0.0677958666239149 -0.0677273020935715 1 1
0.0261476000740188 0.0261272976238827 1 1
0.0324411801070249 0.032400993946491 1 1
-0.0386588971365455 -0.0386097367110124 1 1
0.060003622792803 0.0599350696302603 1 1
-0.0455866240721554 -0.0455151180011583 1 1
-0.0540351901019399 -0.0540036586311585 1 1
0.0230835080295926 0.0230556934640498 1 1
0.0227026386693736 0.0226690245086445 1 1
0.0122075659243809 0.0121884149994594 1 1
-0.000882011463161345 -0.000890837337341573 1 1
0.0363786071201652 0.0363426959579543 1 1
-0.00665255023843462 -0.0066455797437758 1 1
0.00469684293221914 0.0047005189504795 1 1
0.0486506119133323 0.0486125144528532 1 1
-0.0389881036044664 -0.0389539130012881 1 1
-0.0269540917149974 -0.0269071706813104 1 1
0.0224197643873519 0.0224086667025308 1 1
0.0329176184781064 0.0328877536527206 1 1
-0.0394487667655688 -0.0393846706790434 1 1
0.0332306667076198 0.033196032024138 1 1
0.07809211051745 0.0780133208876504 1 1
-0.0433709318280488 -0.0433353337163371 1 1
-0.0236023723121486 -0.0235804955958955 1 1
0.00939465462400518 0.00938895569315797 1 1
0.0408904903390003 0.0408537211923185 1 1
-0.042668608098994 -0.042611786031229 1 1
0.057018979693667 0.0569690049494162 1 1
-0.0226991373295229 -0.0226785587636305 1 1
-0.0331598941617644 -0.0331325600527394 1 1
0.0429473166630298 0.0428985732168804 1 1
0.0105822594724603 0.010573686070822 1 1
-0.0796980165302335 -0.0796101527034557 0 0
0.00401271141395601 0.00400045113722683 1 1
0.0491006668526236 0.0490420503020478 1 1
-0.0620956129311338 -0.0620230148736887 1 1
-0.00127214429042101 -0.00126470379262197 1 1
-0.011082492990041 -0.0110749525616041 1 1
-0.0509137299357555 -0.05085391024072 1 1
-0.0327685455217097 -0.0327277787016173 1 1
-0.0193289485180016 -0.0193029474390291 1 1
0.0236545609125608 0.0236333240967751 1 1
-0.0282656207672 -0.028264812379082 1 1
-0.00436269676115766 -0.00435798180555565 1 1
0.0535879174520823 0.0535095016609759 1 1
0.0185032496591756 0.0184823386076412 1 1
-0.0378330402906893 -0.0378009875693305 1 1
0.0106265836357205 0.0105916554784941 1 1
0.0228193958817338 0.022787817152179 1 1
-0.0541658914459037 -0.0541048829492241 1 1
-0.0514220241569424 -0.0513580612291833 1 1
0.0548158633486076 0.0547655546772319 1 1
-0.129689072429142 -0.129533391439776 0 0
0.00798103858493666 0.00796614551934589 1 1
0.0281221500867909 0.0280793192159582 1 1
0.115818447380584 0.115681786164317 0 0
-0.0135070516248532 -0.0134905316812703 1 1
-0.0345035256426405 -0.0344575751903786 1 1
-0.0296837780691177 -0.0296456622795582 1 1
-0.0303981067244967 -0.0303565893321064 1 1
-0.00874721993462873 -0.00871827316640546 1 1
0.0417977652619474 0.0417548804403205 1 1
-0.0373809215532859 -0.0373378259881793 1 1
0.00345762005952529 0.00343565456262261 1 1
-0.0524022231898922 -0.0523588726463178 1 1
0.0379451897391993 0.0379063843433233 1 1
0.0466842625878199 0.0466475741676432 1 1
0.0118477688129557 0.0118244713073602 1 1
0.065946031567038 0.0658737447363327 1 1
-0.128631064110138 -0.128502942261309 0 0
-0.0185682419300317 -0.0185537388728704 1 1
-0.00580521829172416 -0.00580211469123858 1 1
0.045091602273424 0.0450280705360734 1 1
0.0734091565612493 0.0733390490339731 1 1
0.0134159282514736 0.0133884548686346 1 1
-0.026006168737727 -0.0259665235165256 1 1
-0.0561229649428602 -0.0560704544457557 1 1
-0.0350985398550586 -0.0350662653756483 1 1
-0.0309492512871503 -0.0309097181050801 1 1
0.0621241251400874 0.0620680898120713 1 1
-0.0621930167846119 -0.0621293390294022 1 1
-0.0159729714099462 -0.0159413561336756 1 1
0.0295110610653177 0.0294872368231418 1 1
0.0675341364773123 0.067470687195481 1 1
0.0555739808945433 0.0555262057813544 1 1
0.0323041256135199 0.0322671964869276 1 1
0.0613952051519365 0.0613483817065702 1 1
0.0437892771484009 0.0437405356861806 1 1
-0.0292049821212001 -0.0291668599256093 1 1
0.0234465879936745 0.0234372786332649 1 1
-0.0216945553671664 -0.0216731821010669 1 1
0.0404945951669282 0.0404649578620807 1 1
-0.0296250128170701 -0.029595853554603 1 1
-0.00159721395414446 -0.00161033182876457 1 1
0.0722141909857737 0.0721613738185869 1 1
-0.0372952171073758 -0.0372711759980995 1 1
0.0193577666247819 0.0193380446813633 1 1
-0.0874856596695815 -0.0873832965425048 0 0
-0.037377202012244 -0.0373459872431391 1 1
0.10787563401303 0.107748610533768 0 0
-0.0624214492092149 -0.0623520404036121 1 1
-0.064092631789371 -0.0640311670058162 1 1
-0.0420467317254322 -0.0420116144996945 1 1
-0.0847142306400293 -0.0846262741523374 1 1
-0.0235452616452949 -0.0235197686859172 1 1
0.0609976888306231 0.0609247772088071 1 1
-0.0146794133996656 -0.0146712065013089 1 1
-0.0801634845502852 -0.0800874614173356 1 1
-0.0751300265231993 -0.0750314421695555 1 1
0.0343758321314862 0.0343418897873278 1 1
0.0469066763390414 0.0468623473253891 1 1
0.0239302960004108 0.0239151058403991 1 1
0.00681972378832415 0.00681634797604891 1 1
-0.0127781797097995 -0.01276187818246 1 1
0.0496017326576862 0.0495398175191227 1 1
-0.0265997407485978 -0.0265598657624881 1 1
0.00920431479664322 0.0091902433272512 1 1
-0.00987430747523916 -0.0098606263809367 1 1
0.0200701166534508 0.0200569485276995 1 1
-0.0562386198916141 -0.0561912143276305 1 1
0.009446145531833 0.00943867392548802 1 1
-0.0923138467721902 -0.0922212649143499 1 1
0.0533855817839515 0.0533102899398082 1 1
-0.0349846720758146 -0.034934924505579 1 1
-0.0372260944711231 -0.0371824932199946 1 1
0.0250044086161855 0.0249841646129414 1 1
-0.0799267297489885 -0.079860940991576 1 1
0.112110211809881 0.111978807350605 0 0
-0.0712670736288668 -0.0711962407126878 1 1
-0.0154016842651475 -0.0154040181634012 1 1
-0.0162054837484389 -0.0161811113633485 1 1
0.0444369655916274 0.0443850747186506 1 1
-0.0120538124485193 -0.0120307372624135 1 1
0.00347989336501638 0.00347215903960668 1 1
-0.000618873989718919 -0.000624971373460301 1 1
-0.016634175009657 -0.0166220971819273 1 1
0.116075753223666 0.115951615629435 0 0
0.000274220544404427 0.000264835011150534 1 1
-0.0807967564835936 -0.0807016279719201 1 1
-0.0125410552716213 -0.0125534983079065 1 1
0.0403907033152899 0.0403229420245518 1 1
-0.0148390354291791 -0.0148247420168441 1 1
-0.0770727761759346 -0.0770048892709131 1 1
-0.0343782401814147 -0.034355925554115 1 1
0.00115327714195633 0.00116430043054009 1 1
0.0651446605011853 0.0650917119585266 1 1
-0.0503561191890307 -0.0503198107420852 1 1
-0.0423354776376629 -0.0422984125541591 1 1
-0.0441044961719626 -0.0440524311057163 1 1
-0.0247746601241521 -0.0247339948532646 1 1
0.0407816717308608 0.0407504349238072 1 1
-0.0451540523438444 -0.0451213273477968 1 1
-0.017409771078117 -0.0173725280097177 1 1
-0.025428389834158 -0.0253841561629365 1 1
-0.0656680334983032 -0.0655880173680292 1 1
-0.0288503088220619 -0.0288084797592478 1 1
-0.0897811594735722 -0.0896591105382515 0 0
-0.0463256581888712 -0.0462898517215249 1 1
-0.039798122224796 -0.0397604011012028 1 1
-0.0266234726356522 -0.0266035225518109 1 1
0.0117783541612299 0.0117790184562276 1 1
0.0314963998338491 0.0314722540672345 1 1
0.0280201173487935 0.0279949421204703 1 1
-0.0289053856282035 -0.0288772958423043 1 1
-0.0156351547240658 -0.0156027356168611 1 1
0.0386375574787295 0.0385857324960283 1 1
0.0253923282202536 0.0253576999931922 1 1
0.0172654657619764 0.0172559033093298 1 1
0.0293089765584743 0.0292733309807518 1 1
0.0517015122989901 0.0516606421777882 1 1
0.0173218447893841 0.0173137063750386 1 1
-0.0192618065497772 -0.0192428247433371 1 1
0.0183737876976603 0.0183548217151348 1 1
0.0190483451927427 0.0190229186688623 1 1
0.017021084845915 0.0169986682057507 1 1
-0.0456512831424166 -0.0456071520796844 1 1
0.0583083250833975 0.0582393002522161 1 1
0.0776988379839839 0.0776201010912725 1 1
0.0249204457623585 0.0249106078797437 1 1
0.0593847170179242 0.0593284723516628 1 1
0.0136673998878826 0.0136450471124854 1 1
-0.0912968001646781 -0.0911979447201379 0 0
0.0690723997320831 0.0690089469979 1 1
0.0326068727636954 0.0325745574079889 1 1
0.0139239030590062 0.013907398285838 1 1
-0.0954830251235032 -0.0953800725116455 0 0
-0.0110402183800222 -0.0110239846962715 1 1
-0.0231792019856056 -0.0231530220663713 1 1
0.0100201301649865 0.0100081957729534 1 1
0.0548626510800568 0.0547978520964692 1 1
0.0438413825106625 0.0437977448906897 1 1
0.0432190275741194 0.0431799066128773 1 1
-0.00576647445884043 -0.0057776958152873 1 1
0.0137554465160088 0.0137506450166051 1 1
0.0251845850597148 0.0251472556207044 1 1
0.0127115028495873 0.0126916301534712 1 1
-0.0763387889660889 -0.0762657452208796 1 1
0.013598611228199 0.0135973905987346 1 1
0.0440893788767944 0.0440445269659157 1 1
0.0236476124993015 0.0236226858848923 1 1
0.0236682030148897 0.0236369687765439 1 1
0.00380450738759938 0.00381271572070493 1 1
-0.101167827465132 -0.10104210435702 0 0
0.0764275026444309 0.0763166495597353 0 0
0.0428560364277504 0.0428133424950311 1 1
-0.067571780459246 -0.0675088476412963 1 1
-0.00978460627534053 -0.00976791649079808 1 1
-0.0427692046975851 -0.0427200918357256 1 1
0.0392453854997635 0.0392076111640988 1 1
-0.00200707644742589 -0.00197990548584613 1 1
-0.0208926743929874 -0.0208663704418608 1 1
-0.0241532692132026 -0.0241429399477984 1 1
0.0311490204228742 0.0311403660246178 1 1
-0.0225223248257238 -0.0224989415295277 1 1
-0.0602237225160227 -0.0601783408626757 1 1
0.00172237592839676 0.00170910167500913 1 1
0.0479894954284801 0.0479549978926144 1 1
-0.0338306436341495 -0.0337955364957131 1 1
0.018968382523622 0.0189580041173129 1 1
0.0407877798258337 0.0407382267674506 1 1
-0.0916472225200225 -0.0915558565854515 0 0
0.0405402655216239 0.0404831922243669 1 1
-0.0383637744686633 -0.0382837894246817 1 1
0.0626260152732701 0.0625496476980371 1 1
-0.0148664277628058 -0.0148445124817138 1 1
-0.0282245136197742 -0.0281784597063961 1 1
0.0830174009011625 0.0829538325862497 0 0
0.0202654596548558 0.0202221462992621 1 1
0.00224137669308179 0.00222245028216665 1 1
-0.0442888113909972 -0.0442477826270295 1 1
-0.0111983075567685 -0.0111992455786645 1 1
-0.0362600347838163 -0.0362143801100335 1 1
-0.0175634616187097 -0.0175575248039654 1 1
-0.0187789163989486 -0.0187660852162711 1 1
-0.0966112503782399 -0.0965184603361283 1 1
-0.0109501850949356 -0.0109464190960991 1 1
-0.0710132118809046 -0.070937973383148 1 1
0.00324432643853981 0.00324778308280123 1 1
-0.0426412228381851 -0.042599395704637 1 1
0.0106532244799828 0.0106520329255352 1 1
-0.080053258617916 -0.0799604809948666 1 1
0.0619004480037872 0.0618577736173515 1 1
0.0943036417016384 0.0942070294724091 0 0
-0.0707593820966586 -0.0706665410420597 1 1
0.0636714171500605 0.0635867737689488 1 1
-0.00428338365584699 -0.00428150721722288 1 1
-0.00474906199156976 -0.00476779982580166 1 1
-0.000633224568253144 -0.000623161712021241 1 1
0.00293243803712789 0.00294085134364625 1 1
0.0192028283173076 0.0191624326417904 1 1
-0.0782788129207669 -0.0782046273894457 0 0
0.131748338514516 0.131608686632086 0 0
0.0322335025277812 0.0321999180711802 1 1
-0.00547489601344365 -0.00545216508461463 1 1
-0.0169097027903593 -0.0168991549459285 1 1
-0.00221638342401345 -0.00221703488508748 1 1
0.0756919640697433 0.0756182814787131 1 1
0.0935311789629557 0.0934334777010578 1 1
0.0336786590962033 0.0336434739418795 1 1
0.0805442720368733 0.0804813444216754 1 1
-0.00690614138572249 -0.00690596551772955 1 1
0.010816655905961 0.0107950086526679 1 1
0.0423003790627824 0.0422393026624201 1 1
0.0520595654371893 0.0520058905367319 1 1
0.0718180035373777 0.0717523554703707 1 1
0.0260454066610887 0.0259999241322346 1 1
0.00090330069967688 0.00091965218634963 1 1
-0.0509220635455441 -0.0508624554851006 1 1
0.00546881320375038 0.00543460499041706 1 1
0.0254467717805689 0.0254175687122484 1 1
0.0718720637638799 0.07177528577413 1 1
-0.143884638483309 -0.143734295893281 0 0
0.0464166429265473 0.0463686433704889 1 1
0.0141023284971049 0.0140935679146711 1 1
-0.0171642031390152 -0.0171417338636858 1 1
-0.0111099110787293 -0.0111187075778014 1 1
0.0242347455230287 0.0242036404572984 1 1
-0.0174831759870879 -0.0174502357746293 1 1
-0.0306709290374065 -0.0306356463148765 1 1
0.0516276778635443 0.0515678982809498 1 1
0.0386977596265543 0.0386713771110609 1 1
0.0468015428133936 0.0467507450082557 1 1
0.0408483301045967 0.0407924019628919 1 1
-0.033553873329863 -0.0335175707504366 1 1
-0.0572272624605613 -0.0571640949304413 1 1
0.0443884508651744 0.0443466763963649 1 1
-0.0542713749861825 -0.0542226012632607 1 1
0.0841866047191746 0.0840868007271238 1 1
-0.0699942934469809 -0.0699237613778074 1 1
0.00663809998147028 0.00661977706882256 1 1
-0.0101115888905101 -0.0101072514093733 1 1
0.0159417663422374 0.0159297063668714 1 1
0.0390858581420952 0.0390650380255011 1 1
0.0498327667944266 0.0497877934255072 1 1
-0.0624264057641172 -0.0623707078754135 1 1
0.0537432321822055 0.053695796083673 1 1
0.0959085809613941 0.0957984240262587 0 0
-0.0178305421538228 -0.0178454394655943 1 1
0.0479340052854924 0.0478768194399825 1 1
0.0870607220133555 0.0869717233617754 1 1
0.151051031948975 0.150871792634167 0 0
-0.0544626748206823 -0.0544037946555937 1 1
0.0164031502728764 0.0163940977317964 1 1
-0.00049829134254708 -0.000509355116797327 1 1
-0.0438037629337426 -0.0437623226020583 1 1
0.057081194000949 0.0570041939962581 1 1
-0.0421279963643702 -0.042076588043308 1 1
0.0314120367907732 0.0313936499339756 1 1
0.0443505643170648 0.0443093411558961 1 1
0.0150930086571443 0.0150654989039829 1 1
0.014117195419255 0.0140917862060562 1 1
-0.0594680606077924 -0.0594058154181906 1 1
0.0123364467033625 0.0123071804041935 1 1
0.00161715506911277 0.00161709206803939 1 1
-0.000150430647592851 -0.000153931985975783 1 1
0.0846795122514682 0.0845842152408267 1 1
0.068881677244388 0.0687964552006518 1 1
0.0424463576069588 0.0424110995616164 1 1
0.0417737661921967 0.0417430121528098 1 1
-0.0525548793947728 -0.0525036647704296 1 1
0.0804310176462976 0.0803482335004573 0 0
0.000734328459000918 0.0007356115359438 1 1
0.0452674622415161 0.0452141789725756 1 1
0.0273710011188113 0.0273536330946295 1 1
-0.0890052938863908 -0.0889074891138126 0 0
-0.0478799617479554 -0.0478385303671513 1 1
0.0483604040167083 0.0482927464820061 1 1
0.0161093554138706 0.0160971531174436 1 1
0.115595041974429 0.115488213288139 0 0
0.0435632535995517 0.0435282551100612 1 1
-0.0531251476482956 -0.0530687123355936 1 1
-0.0221633342632736 -0.0221485205400886 1 1
0.00606069170364865 0.00606345819504887 1 1
0.0334196046873507 0.0333992404691714 1 1
0.0211696259038537 0.0211740068348051 1 1
-0.0411189814133394 -0.0410884335447127 1 1
-0.014944176101348 -0.0149128694623783 1 1
-0.0121126612319469 -0.0121008245620349 1 1
0.0747143841898978 0.0746386262834741 1 1
-0.00550584304867196 -0.00550424330323119 1 1
-0.0398936148930294 -0.0398458251243341 1 1
0.00767362071015866 0.00767449024558973 1 1
-0.0464765901505881 -0.046416624850072 1 1
-0.0269527546435267 -0.0269321110392917 1 1
0.00434589741468588 0.00433443415932206 1 1
-0.0127443049356996 -0.0127337204386649 1 1
-0.0469866835271636 -0.0469562331737787 1 1
-0.0965491238289015 -0.0964562877273418 1 1
-0.0251551855114126 -0.0251330236483111 1 1
-0.0148138875382007 -0.0148012311082885 1 1
-0.027117005820862 -0.027076093126071 1 1
0.100180827388412 0.100084359982298 0 0
-0.0300529502459666 -0.0300363115424519 1 1
-0.0335961152017083 -0.0335841454158378 1 1
-0.0169293744855069 -0.0169278220548417 1 1
-0.0989631755489945 -0.0988655145785259 0 0
0.0296632706433563 0.0296264630264041 1 1
0.0113365089155326 0.0113062388280034 1 1
0.0568438967105368 0.0567777421761112 1 1
-0.0525051977604029 -0.0524488269644752 1 1
0.0158772500679837 0.0158503713945758 1 1
-0.0399778370185252 -0.0399311100136859 1 1
0.0336474825154449 0.0336030812182249 1 1
0.0153048492232169 0.0152931966581269 1 1
-0.0225155291572347 -0.0224840621077074 1 1
0.00118108507572079 0.00115520473620224 1 1
-0.0265384690943835 -0.0265104337324228 1 1
-0.0771617223656899 -0.0770762875585329 1 1
0.00170745596968243 0.00169708360717097 1 1
0.0379977296964118 0.0379698632949652 1 1
-0.00363705281727538 -0.00363861101438515 1 1
0.0847042340530472 0.0846017062658806 1 1
0.0642692463404051 0.0642188497235771 1 1
0.0111236003464982 0.0111110254499183 1 1
0.0634761937102242 0.0634071811694419 1 1
0.0192494835326888 0.0192224322942693 1 1
-0.0633822304086468 -0.0633339393788528 1 1
0.007539930947462 0.00753886903470478 1 1
-0.00201293594127324 -0.00201226628233118 1 1
-0.0583081354702914 -0.0582831261862612 1 1
-0.0682218680113257 -0.0681671950220867 1 1
-0.00453700963162382 -0.00452338868884948 1 1
0.027765844463484 0.0277416649380109 1 1
0.0490151521031915 0.0489820526931645 1 1
0.0965500175507035 0.0964480469282702 1 1
0.071604500844417 0.0715423054571685 0 0
-0.0165522361083115 -0.0165601416600497 1 1
0.0375371348650341 0.037466400847055 1 1
0.047924269123451 0.0478475023679524 1 1
0.000318357747693172 0.000327366978858097 1 1
0.0323172821636053 0.0322763546351472 1 1
-0.0213887100901972 -0.0213678090881035 1 1
0.00500373593427553 0.00497761063675849 1 1
0.0586389108426944 0.0585675965602171 1 1
-0.0216692429179636 -0.0216399875032271 1 1
-0.0102236684727477 -0.0102244800818768 1 1
-0.0725710866023436 -0.0724945474737581 1 1
0.000814741926922612 0.000810834858621686 1 1
0.0191143146322473 0.0190822517646518 1 1
0.00933398444077068 0.00932763267087623 1 1
0.0167330123575625 0.0167245794343383 1 1
-0.0572267430328217 -0.0571776992040162 1 1
-0.0661963391235018 -0.0661120094240689 1 1
-0.0524593357973671 -0.0524009669963809 1 1
0.0256088463265962 0.0255442402295859 1 1
-0.0129010423893786 -0.0128630999673091 1 1
-0.0164241543781133 -0.0163878513356905 1 1
0.0155549493586257 0.0155395662937873 1 1
-0.0237959670328576 -0.023777574418534 1 1
0.0359493501140718 0.0359198526858608 1 1
0.0304750413995291 0.0304411569170894 1 1
0.0152986645178821 0.0152835229080483 1 1
0.00373376762592437 0.00369902471908634 1 1
-0.031782163531863 -0.0317535585470369 1 1
0.0474934813081691 0.0474366868336875 1 1
-0.0304363501224128 -0.0303938975900829 1 1
-0.0143571298933279 -0.0143580352458281 1 1
0.0167575009598397 0.0167460912375877 1 1
0.0377983631572401 0.037767472322713 1 1
-0.0284206506249243 -0.0284069562078605 1 1
0.0175659304161067 0.0175616356221206 1 1
-0.0266497119783544 -0.0266058764128821 1 1
-0.0745658033096677 -0.0744696483889749 1 1
0.0758404204165916 0.0757598778159156 1 1
-0.0550900557691085 -0.0550327386901554 1 1
0.0411388356589778 0.0410794003108996 1 1
-0.0128012230711536 -0.0127758290728324 1 1
0.0558964078950662 0.0558404743246272 1 1
0.0447596467275706 0.0447021033620773 1 1
-0.0475694352556174 -0.0475253315248733 1 1
-0.031556432711036 -0.0315083341228695 1 1
-0.00248899802113631 -0.00245963090430722 1 1
-0.025778666110794 -0.0257524191327002 1 1
-0.00316593640867456 -0.00314441282627418 1 1
-0.00497728314201275 -0.00496786992989185 1 1
-0.0269720890039858 -0.0269573161785316 1 1
-0.00214894793187868 -0.00216818403440141 1 1
-0.00588192925367317 -0.00587850077755396 1 1
0.00904047677171351 0.00904566603872055 1 1
0.0470679234976783 0.0470162617770559 1 1
-0.0262472167878592 -0.0261953131569583 1 1
-0.0702837873427129 -0.0702158862905268 1 1
-0.0173384563574227 -0.017306603482736 1 1
-0.0159863041743191 -0.0159725308032795 1 1
-0.0366012071363101 -0.0365586022123373 1 1
0.0237348935102427 0.0236921080423145 1 1
-0.0987150093604795 -0.098587982351981 1 1
0.0192360478840651 0.0192236965341867 1 1
0.0192783552623389 0.0192186125204737 1 1
-0.0136000877791702 -0.013609013268323 1 1
-0.0784948151533315 -0.0784131751661797 1 1
-0.0251276132916426 -0.0251037283348255 1 1
-0.0231229960139285 -0.0231012112607371 1 1
0.0286290093088822 0.0285890558294465 1 1
0.0125640634188911 0.0125477877033608 1 1
0.0115672623041039 0.0115588495296459 1 1
-0.015125268497857 -0.015095813193114 1 1
-0.0679334811478689 -0.0678599190640863 1 1
0.029471337306774 0.0294340568534063 1 1
-0.00375643807595554 -0.00376178240284036 1 1
0.0700889093770149 0.0700413096449032 1 1
0.0818212966745971 0.0817231063636051 1 1
-0.0262434358676129 -0.0262179539558616 1 1
0.0445410251131955 0.0444867312520732 1 1
0.0139178915950106 0.0139122874841239 1 1
-0.0285722432234939 -0.0285441546014164 1 1
-0.0346805326815447 -0.0346604811504481 1 1
-0.00787896635297903 -0.00787925461810458 1 1
0.0180740507214154 0.0180597251771542 1 1
-0.0439478530606952 -0.0439023905678693 1 1
0.0466425199480432 0.0465809912612678 1 1
-0.0154146985510629 -0.0153988466188787 1 1
-0.027844514068229 -0.0278162133356509 1 1
-0.0871647088572906 -0.0870328836084085 1 1
-0.00571556821428604 -0.00571797894889912 1 1
0.018615881024094 0.0185899937423896 1 1
-0.112954976624697 -0.112840914468265 0 0
-0.0389670458213201 -0.0389095135981437 1 1
-0.0409021051135077 -0.0408498254335285 1 1
0.0142097573886528 0.0142284073095817 1 1
0.0171288963311208 0.0171385155639411 1 1
-0.0183556099385619 -0.0183500027960701 1 1
0.0176809457055668 0.0176640901603324 1 1
0.0176826326849339 0.0176554471248118 1 1
-0.00572763510091994 -0.00571484387826818 1 1
0.0384103763198453 0.0383881787434104 1 1
0.0320488170747458 0.0320102165286202 1 1
0.0351460805209509 0.0351143591056724 1 1
-0.0462646800009665 -0.0462164203905416 1 1
0.0101231141582256 0.0101158582920108 1 1
0.0370444078301727 0.0370052988001229 1 1
-0.00991423799934866 -0.00988754266907577 1 1
-0.0302164235089124 -0.0301852855364153 1 1
-0.144384349314062 -0.144252166996505 0 0
-0.000260637103294819 -0.000259364036537202 1 1
0.0752939394560711 0.075250033271433 1 1
0.0645792498587998 0.064517759025661 1 1
0.0704090492830472 0.0703417876770415 1 1
0.0492306985059832 0.0491763329738844 1 1
0.0129060045250685 0.012888929562392 1 1
-0.00955592949338067 -0.00955529323668592 1 1
-0.0110726499955272 -0.0110818533818733 1 1
0.0686807288560808 0.0686223534759077 1 1
-0.029861075110752 -0.0298329839155409 1 1
-0.0313454271917053 -0.0313241842388708 1 1
-0.0643969168031483 -0.0643436559966993 1 1
0.0169352000533852 0.0169152696003491 1 1
0.0144595492139473 0.0144451436386478 1 1
0.0299334158234021 0.0299043433616096 1 1
0.123888736246904 0.123750510439502 0 0
0.0407638111249498 0.0407191105224979 1 1
-0.0306673566843723 -0.0306388446245357 1 1
-0.00091618047623356 -0.000908263440433398 1 1
0.0528979547532161 0.0528405913759724 1 1
0.0085460626652862 0.00853462732730807 1 1
0.0364047068665233 0.0363590711220701 1 1
-0.0624760170765074 -0.0624151694149982 1 1
0.0377348365099888 0.0377161765243382 1 1
0.00345732347937983 0.0034496254330145 1 1
-0.03769986192913 -0.0376474070932127 1 1
0.00482218506490569 0.00482523497682625 1 1
0.00705808989333786 0.00704879813449127 1 1
-0.0188645362148938 -0.0188733686508659 1 1
0.00322880008800809 0.00325257863085371 1 1
-0.0144990789645303 -0.0144718509321022 1 1
-0.050361534976869 -0.0502928613267501 1 1
-0.0248797148241789 -0.0248274189750616 1 1
-0.0439024904034718 -0.0438482808895362 1 1
-0.00770767921158135 -0.00771015684177465 1 1
-0.0157797112678211 -0.0157668858928119 1 1
0.000144800673435943 0.000122042973008541 1 1
-0.0732353336798649 -0.0731523258187951 1 1
0.101343357092451 0.101236527123518 1 1
0.0345093080578035 0.034478375243716 1 1
0.0491227285314998 0.0490659545987404 1 1
-0.0607943743797745 -0.0607478551605543 1 1
-0.0275511325079494 -0.027513332304389 1 1
0.00490577801876554 0.00490813863483889 1 1
-0.0407178662089268 -0.0406769516972961 1 1
-0.00983879256150701 -0.0098306334506043 1 1
0.0423515031826354 0.042305280809637 1 1
-0.0437871337745063 -0.0437556922998577 1 1
0.00064487310001992 0.000654351809954375 1 1
0.0385457742652969 0.038514142404341 1 1
0.0217971325067286 0.0217628080867594 1 1
0.0235478717349063 0.0235404806647976 1 1
0.0300652702311466 0.0300338375189831 1 1
0.0249951619985268 0.024963863953198 1 1
-0.0258567452991533 -0.0258347038238656 1 1
-0.129524305005138 -0.129399079291402 0 0
-0.0261436575982681 -0.0261291835908472 1 1
0.0503563896177414 0.0502865912065323 1 1
-0.0265984745970966 -0.0265751695320427 1 1
0.0356852588138889 0.0356495269272162 1 1
-0.0138547946764407 -0.0138276763922497 1 1
-0.033381434873704 -0.0333363095208833 1 1
-0.00235014340525031 -0.00235296405235171 1 1
-0.073487119568388 -0.0734256860260491 1 1
-0.0108218934388025 -0.0108278917380376 1 1
0.0523464677864847 0.0523051128248866 1 1
0.00453690068568719 0.00453410509893434 1 1
0.0843072508874127 0.0842159045438017 1 1
-0.0166626838988042 -0.0166405283873313 1 1
0.092815394746994 0.0927187163247583 0 0
-0.063508694169837 -0.0634530164650784 1 1
-0.0787121243474656 -0.0786050249733462 1 1
0.0290123058511778 0.0289993711611458 1 1
0.0166279603116798 0.0166100055415989 1 1
-0.0834187204234671 -0.0833330822821304 1 1
0.0454689938786685 0.0454268611692926 1 1
-0.0274792982297678 -0.0274594111966892 1 1
-0.0355885014303471 -0.0355370293807485 1 1
-0.00414750893808856 -0.00417526994513082 1 1
-0.0253551817994181 -0.02532322971475 1 1
-0.0407159235136706 -0.0406686530700389 1 1
0.00306209022571098 0.00304622851321759 1 1
-0.071123536282201 -0.0710658255626706 1 1
0.0106160634157586 0.0106078201462254 1 1
-0.0195444978087574 -0.019556037167176 1 1
-0.00132947109954404 -0.00132686490825435 1 1
-0.0478148797788128 -0.0477758867159924 1 1
-0.0152219041221556 -0.0151987740531667 1 1
-0.0702637560755646 -0.0702073731809565 1 1
-0.0335927886992845 -0.0335532342690909 1 1
-0.0540135425554103 -0.0539723364433402 1 1
-0.0894433291719038 -0.0893531290637774 1 1
0.0257063867583135 0.0256745410541007 1 1
-0.00871622462771057 -0.00869928249130249 1 1
-0.0266242411940415 -0.0265968026333856 1 1
0.0182587537013806 0.01823371931983 1 1
0.00922299910895098 0.00921561895535542 1 1
-0.0215331778239669 -0.0215024132792885 1 1
-0.0732653225160758 -0.0731901518698898 1 1
0.0614481081914289 0.0613867089067109 1 1
0.0522205059445748 0.0521391886994501 1 1
-0.0421307634198526 -0.0420891605180317 1 1
-0.0614276370152037 -0.0613432909092811 1 1
0.0162063528636694 0.0161902376932575 1 1
0.017074511636069 0.0170441057362971 1 1
-0.0192956228211884 -0.0192773730378858 1 1
-0.116294530282413 -0.116148431818981 0 0
0.0385830010717065 0.038543796980051 1 1
-0.00259113597547957 -0.00260080312686846 1 1
0.0522922673907732 0.052230582977008 1 1
-0.0152395312187612 -0.0152312385085173 1 1
0.0220581712564203 0.02203443045404 1 1
-0.0278800639375726 -0.0278586018828705 1 1
0.113260612965537 0.113158074672201 0 0
0.0381594439058685 0.0381004816515376 1 1
0.0192079261588753 0.0191944623907857 1 1
0.042143326299821 0.0420779105532794 1 1
-0.00541420476783702 -0.00541873653493994 1 1
0.0218991506798922 0.0218776300999619 1 1
0.0787647794598254 0.0786889756729535 1 1
-0.0103975283032383 -0.0103951198490182 1 1
-0.0193034933992361 -0.0192741295505955 1 1
0.0631976318319831 0.0631341707627378 1 1
-0.0622542023315553 -0.0621801765486647 1 1
0.0819718403263848 0.0818720529788513 1 1
0.0276338611471412 0.027600903919861 1 1
0.0124319542643998 0.0124221235787623 1 1
-0.102739659976184 -0.102601823543749 0 0
0.0133204056609161 0.0133133374007174 1 1
-0.0338161413182771 -0.0337899320018212 1 1
0.0945701414789039 0.094481781640435 1 1
0.0124142516120738 0.0123873388766313 1 1
0.0478825416776556 0.0478526017563449 1 1
0.0406710309186963 0.0406352838898448 1 1
0.0526458404397983 0.0525975616492732 1 1
-0.083181874771081 -0.0830837142398924 1 1
-0.0021042430354647 -0.00209529646301761 1 1
-0.0198946839170046 -0.0198717818002074 1 1
0.0668903244013657 0.0668242353708061 0 0
-0.00665300809470522 -0.00665414300222718 1 1
0.0764244308973171 0.0763404986701781 1 1
0.0117977125146225 0.0117836604100986 1 1
0.0245247595951649 0.0245061813129483 1 1
-0.042726527524099 -0.0426878334744107 1 1
-0.0612416872349683 -0.0611955627583661 1 1
-0.0418871656782737 -0.0418469115138312 1 1
0.0352280156389824 0.0351869488125361 1 1
-0.0207307948816049 -0.020699786800657 1 1
0.043952071625721 0.0439101028560854 1 1
-0.0607199738262624 -0.0606533491591631 1 1
-0.062325277311523 -0.0622683334609945 1 1
-0.118361718031181 -0.118235834099141 0 0
-0.0320041636746864 -0.031992927798326 1 1
0.0320903415805505 0.0320633397242325 1 1
-0.0597916996638803 -0.0597160575021684 1 1
-0.0440683812835407 -0.0440276931463654 1 1
-0.0600593176845995 -0.0599750484225151 1 1
-0.0221123288920722 -0.022088719510175 1 1
0.0576429694575913 0.0576231689404743 1 1
0.0146188682360359 0.0146108622439533 1 1
-0.0580304142493867 -0.057987186978425 1 1
-0.0134019626597489 -0.0133891737573331 1 1
0.00825861382169748 0.0082674813351837 1 1
0.0141692062513146 0.0141447510834172 1 1
0.0247065796365549 0.0246703014580111 1 1
0.040060556507273 0.0399990539663474 1 1
0.0872122047234749 0.0871061977240222 1 1
-0.105027739889159 -0.104885037558203 0 0
0.0231117144748664 0.0230841354351763 1 1
0.0547484424999614 0.0546911333753352 1 1
0.0172261244513965 0.0172123589375137 1 1
0.0116144450933575 0.0116040959943025 1 1
0.0180827384227587 0.018073557866741 1 1
-0.0792894292497371 -0.0792116672396661 1 1
0.00165954892051435 0.00165498829940965 1 1
-0.0874186588386434 -0.0873158763522366 0 0
0.0135105219310682 0.0135077576566437 1 1
-0.00592065043218693 -0.00591658363014996 1 1
0.0668318656188389 0.0667599828668147 1 1
-0.0010192533475303 -0.00102872023898181 1 1
-0.0209653766023102 -0.0209513677965216 1 1
0.0382569866301658 0.0382136783583527 1 1
-0.0655192211591203 -0.0654592086382685 1 1
0.00344252929132552 0.00343401687631846 1 1
-0.0575006945304652 -0.0574541160805684 1 1
-0.00607445064082883 -0.00608417625353388 1 1
-0.00393044842171672 -0.00393213560108273 1 1
0.0524143372458205 0.0523715539806196 1 1
-0.0457361820604341 -0.0456809704437271 1 1
-0.0151228790964504 -0.015100386796527 1 1
0.101723211534835 0.101617503336502 0 0
-0.079861724056286 -0.0798018010470512 1 1
0.040172315874699 0.0401514101084331 1 1
0.0584690218646843 0.0584229901676118 1 1
0.00141510162608527 0.00140648228525227 1 1
-0.0127726283223294 -0.0127669988397335 1 1
0.105920816019372 0.105808297536636 1 1
0.0301572794402664 0.03012200299882 1 1
0.0360968034491319 0.0360471444351098 1 1
0.0386407305159817 0.038595271269269 1 1
-0.000787513259637634 -0.000785556496032153 1 1
0.0650840074412167 0.0650071464345132 1 1
0.00294836191654729 0.00295124931770958 1 1
0.0932858561173635 0.0931793494055546 0 0
0.0722562264975631 0.0721927365364346 1 1
0.0426630305300301 0.0426348298757004 1 1
-0.0774830712458954 -0.0774038297784006 1 1
0.0191998243761711 0.0191837622477394 1 1
-0.0260547233337253 -0.0260032209993299 1 1
-0.0770879470861812 -0.0770100119269789 1 1
0.0112627380680019 0.0112522647782742 1 1
-0.0326109708396109 -0.032584958998949 1 1
0.00124958054146955 0.00123910297071151 1 1
0.0467271380331394 0.0466952591082415 1 1
0.018432220135052 0.0184147601418324 1 1
-0.0299129427373915 -0.0298902538641624 1 1
0.00849449036072289 0.00847550099696701 1 1
-0.0307063675312209 -0.0306666735924601 1 1
0.0310474557776473 0.0310109293271379 1 1
-0.0050374132677986 -0.00504169341206236 1 1
0.0653725627716431 0.0653029305753673 1 1
-0.0231349306231606 -0.0231256118105794 1 1
-0.0921603493427561 -0.0920463461466078 0 0
-0.0232193948431598 -0.0231824611957816 1 1
0.0372784168565669 0.0372434071958754 1 1
-0.0198612594063336 -0.0198260278652991 1 1
-0.014189259578583 -0.0141909854261038 1 1
-0.0244184466642348 -0.0243772583703756 1 1
-0.0157146690260141 -0.0156928504435375 1 1
-0.091216722658502 -0.0911333281756099 0 0
-0.0161627882379231 -0.0161440784815309 1 1
-0.0295253537247332 -0.0294682018173374 1 1
0.0068874243395581 0.00688428016242655 1 1
0.0560243248369387 0.055968090873706 1 1
0.0447283393891519 0.0446706417929032 1 1
0.0436998133910664 0.0436387009977811 1 1
-0.0594186496526717 -0.0593800764412609 1 1
-0.00693211987190142 -0.00692212866788259 1 1
0.049850257846244 0.0497985118306835 1 1
0.0251396075693702 0.0251226754570959 1 1
0.0133656108128758 0.0133697494445635 1 1
-0.0416743378639149 -0.0416350360179885 1 1
0.00173457850462885 0.00174271179608243 1 1
0.0221436386532287 0.0221129370440924 1 1
-0.0149411255535611 -0.0149081822746909 1 1
0.0213565023072992 0.0213384669263927 1 1
-0.0284588672386984 -0.0284518807968506 1 1
-0.0159906455877787 -0.0159633862924959 1 1
-0.00647104517701997 -0.00648003292042252 1 1
0.0526646658999969 0.0526147071502328 1 1
0.0104716882565583 0.0104609879230726 1 1
0.0882719974558538 0.0881781525204534 0 0
-0.0537172121995264 -0.0536599980529233 1 1
-0.0492183215954145 -0.0491856813504571 1 1
-0.0995754566637717 -0.099470464857275 1 1
-0.0449123442548855 -0.0448803757746722 1 1
-0.106191468496522 -0.106082706462845 0 0
-0.0104443834433761 -0.0104086196932852 1 1
-0.0252092310652106 -0.0251750135997851 1 1
0.0638739529944301 0.0638263321659694 1 1
0.0609513390405399 0.0608785192594561 1 1
-0.0222772968527805 -0.0222554945618919 1 1
-0.000781350525691917 -0.00077948629815346 1 1
-0.048357153022367 -0.0482895360980799 1 1
-0.0355306572605759 -0.0354984128817258 1 1
-0.0444220783774377 -0.0443739566975746 1 1
-0.00875422430603203 -0.00876196450664081 1 1
-0.00131649395865108 -0.00131632571609229 1 1
0.0518443666254076 0.0518096000598185 1 1
-0.0576492585274503 -0.0575845727424019 1 1
0.00293016804804575 0.00293350276221989 1 1
-0.0231051326672332 -0.0230773928462675 1 1
-0.0380955411046416 -0.0380469202387297 1 1
0.0369904959047271 0.0369579607934056 1 1
0.00155070161186542 0.00155694254311909 1 1
-0.0374337197294249 -0.0373830197320629 1 1
0.00646685169037244 0.00646411280316323 1 1
0.00750720627289008 0.00749070566981515 1 1
-0.00424635724539681 -0.00423649365191376 1 1
0.103353987769875 0.103256651878447 0 0
-0.0260356023351413 -0.0259983354861169 1 1
0.00617897617846698 0.00618853938289472 1 1
0.0533076277574204 0.0532280858209129 1 1
-0.0666442936406427 -0.0665750946451183 1 1
-0.0470726315544286 -0.0470414638414184 1 1
-0.0288642521990909 -0.0288304589685224 1 1
-0.0149365736810954 -0.0148916612224647 1 1
-0.00790273098321763 -0.00789829442067388 1 1
0.0344969635579159 0.0344718374194443 1 1
-0.0208189156609648 -0.0208082824499907 1 1
-0.00636088155440138 -0.00636088478736517 1 1
0.0960089171397168 0.0958929103214755 0 0
0.0530012565766931 0.0529380673844196 1 1
-0.0305348380863471 -0.0304967057652365 1 1
-0.00461213611158396 -0.0046177728192397 1 1
-0.0253996019451347 -0.0253626914868641 1 1
-0.0025799728336042 -0.00255821064106344 1 1
0.00197721673005951 0.00201048345420701 1 1
-0.0205322789701317 -0.0205291095075545 1 1
0.0317071808688307 0.0316788188871189 1 1
-0.0602126770873086 -0.060147923365901 1 1
0.0743762412075985 0.0743116709388076 1 1
0.0664545996849778 0.0663580832260511 1 1
-0.0362035106121759 -0.036173519764955 1 1
0.00918116353590102 0.00917738657091689 1 1
-0.0233684901989018 -0.0233471745940656 1 1
0.000617516360984533 0.000591578003468738 1 1
-0.0565576059810934 -0.0565009632654003 1 1
0.0368783610120034 0.0368176327932145 1 1
-0.000251804021604796 -0.000236324049991987 1 1
-0.0588847912677216 -0.058840373265105 1 1
0.0114489402762286 0.0114311815892485 1 1
0.0128722517221118 0.0128504239151801 1 1
-0.0190175399932315 -0.0189900884770703 1 1
-0.12231496548142 -0.122196837724944 0 0
0.0218148887901716 0.0218081898983271 1 1
0.0274321717755322 0.027409765483705 1 1
0.0789670637082982 0.0789126123384412 1 1
0.0106320905982765 0.0106231355569312 1 1
0.018637377132763 0.0186180011342264 1 1
-0.0372953533706738 -0.0372413902226873 1 1
0.0357207505283908 0.0356736014359658 1 1
-0.0255291490993195 -0.0255077405729245 1 1
-0.044927165177726 -0.0448965764155409 1 1
0.0637566674498557 0.0636871030677109 0 0
0.03178591745873 0.0317493180821378 1 1
-0.0527830244716188 -0.0527177377937646 1 1
-0.0209876227303974 -0.0209613557840855 1 1
-0.00298114871978577 -0.00298638849724753 1 1
0.0713816816739846 0.0713105764449206 1 1
0.0279914771471225 0.0279474321143975 1 1
-0.00678181944442357 -0.0067789843180946 1 1
0.0274197761977699 0.0273934646123028 1 1
0.039328834183571 0.0392791715136049 1 1
0.0540719983666201 0.054031878634945 1 1
0.0102602791339715 0.0102379933221852 1 1
0.00193348808408569 0.00193555361409021 1 1
-0.00158566471059052 -0.00157898297647026 1 1
-0.0313398828935088 -0.0312961469538897 1 1
-0.0431081958514132 -0.0430669556493056 1 1
0.0567672390557364 0.0567037763291878 1 1
0.00808727709009757 0.00808508392879333 1 1
0.0161425056237599 0.0161168697425916 1 1
-0.00761789533304084 -0.00760164972572951 1 1
0.0771474809980604 0.0770838099139046 1 1
0.00884170628935495 0.00884436599728003 1 1
-0.00877217939327832 -0.00877488671831087 1 1
-0.0612782383973373 -0.0612070338625266 1 1
0.0231450024025927 0.0231054064101947 1 1
0.0516163153229238 0.051585157347137 1 1
0.0404832398685145 0.0404354558927342 1 1
0.00299140198040139 0.00299955659944821 1 1
0.0480856935750651 0.0480346209811603 1 1
-0.0892376962029443 -0.0891593250637185 1 1
0.0583846585801033 0.0583351687236921 1 1
0.0479631562972654 0.0478951414560245 1 1
0.0320356592057181 0.0320032792702871 1 1
-0.111541790268808 -0.111416242005172 0 0
0.0816270089638288 0.0815334527200347 0 0
0.0672095611562096 0.0671372784297711 0 0
0.0879831106599716 0.0879048005063753 1 1
0.0482687905289127 0.0482120272400407 1 1
-0.0440918711123506 -0.0440392246600078 1 1
0.0542254157646604 0.0541616455514755 1 1
0.0052433199519547 0.00524878190348648 1 1
0.0701294617776594 0.0700461956276046 1 1
0.0325606336471591 0.0325048572913563 1 1
0.034128098528555 0.0340991116769612 1 1
-0.102512892702471 -0.102377304340994 1 1
-0.0343275229438418 -0.0343037141224957 1 1
-0.00718560253765815 -0.00717578179124015 1 1
-0.0190423211214014 -0.0190355894231492 1 1
-0.0112129230989766 -0.0111906077991905 1 1
-0.0734449982447611 -0.0733741129989124 1 1
0.0527353571324879 0.0526779632953136 1 1
-0.033655766035369 -0.0336116562357508 1 1
0.0175636589337139 0.0175642718642055 1 1
-0.0530505511491358 -0.0529993001890557 1 1
-0.007242903261019 -0.00723805053791289 1 1
0.00830333794319191 0.0082721378860021 1 1
0.0155107921181328 0.0154837018116041 1 1
-0.0819501289224604 -0.0818531849653101 1 1
-0.022999425169633 -0.0229727507366047 1 1
0.0253640344009603 0.0253509645011076 1 1
0.0513986712137716 0.0513439277852569 1 1
-0.0332320619628211 -0.0332119819923642 1 1
0.0131515231088507 0.0131563632422912 1 1
-0.0827434797013547 -0.0826708419466108 0 0
0.0458894093621701 0.045844859173843 1 1
0.0218881215476995 0.0218500947727205 1 1
0.019437426212125 0.0194183458319468 1 1
0.0472875395808562 0.0472284007805085 1 1
0.0500558940081041 0.0499982835602538 1 1
0.0166757362677784 0.0166594114316464 1 1
-0.00931685287524526 -0.00929774317079049 1 1
-0.0584160574616925 -0.0583928586621957 1 1
-0.0529460086860648 -0.0528778874072669 1 1
-0.0731301968007972 -0.0730513580929374 1 1
0.063327687449591 0.0632660556289536 1 1
-0.00695576527320241 -0.00696604922629742 1 1
-0.0194186261722218 -0.0193914308430604 1 1
0.0569310673951957 0.0568919786300323 1 1
-0.0168690851707481 -0.0168539076976124 1 1
-0.0845229587660774 -0.0844321438183772 1 1
-0.0362313208148567 -0.0361792292631789 1 1
-0.026924701247342 -0.0268964164501905 1 1
-0.0144783685598183 -0.0144566565591557 1 1
0.0144510211998412 0.0144330588571177 1 1
-0.0458558480530166 -0.0458057332888818 1 1
0.0262484011924493 0.0262039013692056 1 1
0.0196597076117663 0.0196382186759474 1 1
-0.0035089825039618 -0.00348888807908515 1 1
0.0107247228645828 0.0107017998860318 1 1
-0.0756692153894657 -0.0756051623261507 1 1
-0.00384347322939936 -0.00383724761345993 1 1
0.0496238574593536 0.0495616176492101 1 1
-0.0531346515916944 -0.0530701759703571 1 1
0.0526659581750293 0.052618103831188 1 1
0.0892935411930981 0.0892119696048084 0 0
-0.0712963513268622 -0.0712153633098446 1 1
-0.0395271401963 -0.0394879625783927 1 1
-0.0326237017504334 -0.0326044914259603 1 1
0.0222877352169586 0.0222765502137781 1 1
0.0480672745677122 0.0480147277647405 1 1
0.0243855781841859 0.0243504933702451 1 1
-0.114243776146106 -0.114126166257325 0 0
-0.0390012476204462 -0.0389515193246813 1 1
0.0104253448075093 0.0104068941230084 1 1
-0.021477876759059 -0.021437574304365 1 1
-0.0227439654734771 -0.0227377111855417 1 1
0.0438566463129593 0.0437987095244014 1 1
0.106289305446478 0.106173474883185 1 1
0.0584858277682648 0.058425529894148 1 1
-0.0041476075037591 -0.00412577701085197 1 1
-0.0127025857606866 -0.0126932416938785 1 1
-0.0276743505890243 -0.0276415058920183 1 1
-0.0379277457753338 -0.0378978253012184 1 1
-0.0178434798071445 -0.0178329171312557 1 1
-0.0664287074380315 -0.0663633815809687 1 1
0.0333656857010826 0.0333330555509522 1 1
0.0539407563784301 0.0538768471331136 1 1
-0.0485375512979042 -0.0485055440417564 1 1
-0.00555688625764029 -0.00556679535898513 1 1
-0.0112380039585871 -0.0112317927099961 1 1
-0.0343814260586018 -0.0343400200699511 1 1
-0.0733585289477985 -0.073270357366053 1 1
-0.0100196929210027 -0.0100066426827955 1 1
0.0502657959396235 0.0501822224695034 1 1
0.00659608012294493 0.00659138483079284 1 1
-0.00458667080999513 -0.00460124108009837 1 1
-0.0456894375199674 -0.0456434871921673 1 1
-7.8937717838934e-05 -8.13309802466507e-05 1 1
0.0750261871631908 0.0749425246754157 1 1
0.0621159732077813 0.0620711229619442 1 1
-0.0577733680889659 -0.0577144312507593 1 1
0.0129161363097922 0.012901266596735 1 1
-0.033247241468377 -0.0332223453077461 1 1
-0.0223668144954152 -0.0223353689724415 1 1
-0.0331977176189563 -0.0331880207492516 1 1
0.0228853877486469 0.0228848714422871 1 1
-0.0198040422071239 -0.0197850896602246 1 1
0.0198743947742487 0.0198454654516803 1 1
-0.0347501876417971 -0.0347287912207196 1 1
0.0643869508523019 0.0643160393101007 1 1
0.0500443646804653 0.0500097051835815 1 1
-0.0276333117010281 -0.0275944892366333 1 1
-0.0402543702127403 -0.0402188946075541 1 1
0.00787618541181838 0.00787248266568249 1 1
-0.0236011398144141 -0.0235975796227267 1 1
-0.0211751827067953 -0.0211625928286897 1 1
-0.0102706854912975 -0.0102592228068715 1 1
-0.0470459762784447 -0.0470006685080269 1 1
-0.0733464128255299 -0.0732594468575758 0 0
0.0925855119709193 0.0924763846367916 1 1
0.116889807907663 0.116741427640109 0 0
-0.0265622670560131 -0.0265469467712881 1 1
0.0257943979791668 0.0257476722843438 1 1
0.033158398426064 0.0331403559836997 1 1
0.0620706100046531 0.062022253679191 1 1
-0.0249817477116733 -0.0249419291689327 1 1
0.0769959918638201 0.0769063228164565 1 1
0.0150540261323738 0.0150318469019063 1 1
0.0216123955373368 0.0216097413264989 1 1
-0.110645441313106 -0.110526073024456 0 0
0.0601598323245432 0.0601063737797285 1 1
-0.0355018775488034 -0.0354519691589929 1 1
-0.0298978025857129 -0.0298792267845071 1 1
0.0218627383833604 0.0218364731400342 1 1
-0.0221819091671735 -0.0221672668654585 1 1
0.0394961584435318 0.0394557696792223 1 1
-0.0217865876695287 -0.0217574609147311 1 1
0.0434244912765274 0.0433759035538666 1 1
-0.061372776797672 -0.0613088399948393 1 1
-0.0261966967015458 -0.026160994484565 1 1
0.0513541865812328 0.0513095650964486 1 1
0.049243833874371 0.0491993329219681 1 1
0.0605019642513014 0.0604409567602918 1 1
0.0376770764077863 0.0376325798704779 1 1
0.0477514478379264 0.0477071654782021 1 1
-0.0544036739842052 -0.0543542398471981 1 1
0.0974778877197449 0.0973703119715875 0 0
0.00755970926799429 0.00754697570951613 1 1
0.0429960125223845 0.042953468953104 1 1
0.105755206235455 0.105654122394005 0 0
-0.00216121768401471 -0.00215490864526809 1 1
-0.0519410428809269 -0.0518744462734965 1 1
-0.0268108370305942 -0.0267753237512062 1 1
-0.0748079943751084 -0.0747328597672912 1 1
-0.0783650064895066 -0.0782984308871827 1 1
0.0442964173338901 0.044259376994087 1 1
0.0135551258809305 0.0135419550761569 1 1
-0.0259509094194457 -0.0259296386699721 1 1
-0.0403918169376732 -0.0403597405231993 1 1
0.0538227803086434 0.0537493995206012 1 1
0.0323399285391714 0.0323064644277316 1 1
-0.0278047241709702 -0.027777172034512 1 1
-0.0013088560834973 -0.00130626198578029 1 1
0.0419859747213354 0.0419553853254324 1 1
-0.0630083859479741 -0.0629348168199954 1 1
-0.00364618022803473 -0.00362520810615892 1 1
0.0288500857317334 0.0288271604669766 1 1
0.0776449795345272 0.0775704471065911 1 1
-0.0479704050708311 -0.0479148862084075 1 1
0.00553344645983283 0.00552237296614321 1 1
-0.0438135465260164 -0.043759066213781 1 1
0.0637261423555824 0.0636740146857547 1 1
0.0584764786200636 0.0584174521996506 1 1
0.0697543399197198 0.0697052427548157 1 1
-0.0670608191927294 -0.0669858682159109 1 1
0.00625981849253921 0.00625316264635759 1 1
0.0563565436630322 0.0563022295457111 1 1
-0.0341051932144105 -0.0340634197804204 1 1
-0.103809569759954 -0.103716866824677 0 0
-0.017038994509933 -0.0170179067269186 1 1
0.0651736818996359 0.0650983154237483 1 1
0.0331643133908123 0.0331299912001676 1 1
-0.0727965849925977 -0.0727047021490635 1 1
-0.0140303406556821 -0.0140104232826609 1 1
0.0607818014485888 0.0607156709060298 1 1
0.0581506402036042 0.0580908300965402 1 1
-0.0502596005416641 -0.0502185732324561 1 1
0.0485877050306534 0.0485442085563762 1 1
-0.0313989614292209 -0.0313765960772632 1 1
-0.0249338447799955 -0.0248895923741261 1 1
-0.0595277235457332 -0.0594587910386215 1 1
-0.0637783417248811 -0.0637015564729689 1 1
-0.0477868420885091 -0.0477520041651153 1 1
-0.0140597972138534 -0.0140344002912268 1 1
-0.00454298321064663 -0.00454113820852175 1 1
0.00488572734183182 0.00487541648130911 1 1
0.0154917187566455 0.0154719718929614 1 1
-0.0159470941628511 -0.0159345714359393 1 1
0.0175931661155281 0.0175910576906706 1 1
0.012519438599927 0.0125030584431727 1 1
-0.010822628723914 -0.0108253690325594 1 1
0.00332508244815902 0.00333816343453931 1 1
-0.0937384327260872 -0.0936426222303075 1 1
-0.00673404904337645 -0.00670813744161242 1 1
-0.035262986927762 -0.0352333746051421 1 1
-0.0704342263852158 -0.0703860810943514 1 1
0.00067055796515093 0.000676021563830849 1 1
0.0251181325324553 0.0251010227211769 1 1
0.03614411808596 0.0361238076310267 1 1
-0.0143740673610261 -0.0143529540164858 1 1
-0.0119877692773208 -0.0119911834405446 1 1
-0.00038999885554833 -0.000357053997649361 1 1
0.0416486528555438 0.0415986839510487 1 1
0.00211494642069484 0.0021116571193768 1 1
-0.0855487248621858 -0.0854709733065912 0 0
-0.0857092353107602 -0.0856326069835325 1 1
-0.0948800111321139 -0.0947762687877254 1 1
0.035154323042455 0.0351120687059149 1 1
-0.0952000674750354 -0.0951103513378267 0 0
-0.0359168275300213 -0.035893450172512 1 1
0.0804226541654704 0.0803502222303012 0 0
0.02225980603504 0.022215963310581 1 1
0.124284287527973 0.124159690936786 0 0
-0.0337760117086119 -0.0337494006995112 1 1
-0.00300453628859774 -0.00300354221898908 1 1
0.0208559941323623 0.0208263527482264 1 1
-0.0812983450920627 -0.08122681388304 1 1
0.0775528377581479 0.0774636851715917 0 0
-0.00416422105079418 -0.00415947975098392 1 1
0.0321571715648895 0.0321130799703838 1 1
-0.0374116776258248 -0.0373676015149229 1 1
0.00714270965800729 0.00711363599981784 1 1
0.0151689794554282 0.015143752106773 1 1
0.00157812450507469 0.00157608805790793 1 1
0.111976345156978 0.111867863828595 0 0
-0.0501918394683161 -0.0501407696132051 1 1
-0.046942452637176 -0.046898167403274 1 1
-0.0310105329501916 -0.0309868372885851 1 1
-0.0739850346484391 -0.0739047284467337 1 1
0.0557432936289943 0.0556765500839713 1 1
0.0373103111658669 0.0372719098328099 1 1
-0.00834837463563455 -0.008327465046696 1 1
0.105906346621148 0.105810875737589 0 0
0.024253556227037 0.0242455870102679 1 1
-0.0060762724138699 -0.00606433640096776 1 1
-0.0516463920174924 -0.0515952156526782 1 1
-0.00439640293706114 -0.0043667359391732 1 1
0.0313188979493661 0.0312737446872115 1 1
0.0359606535701575 0.0359111232109723 1 1
-0.0103790014586673 -0.0103567818009332 1 1
0.0112951459659536 0.0112718787126946 1 1
-0.0697920876337193 -0.0697250644143953 1 1
-0.0117275386296714 -0.0117038835731142 1 1
-0.00120203684991179 -0.00119053607957917 1 1
0.0245947441781529 0.0245854353557586 1 1
-0.00920200305138768 -0.00920926480029246 1 1
-0.0124953497209749 -0.012483885962952 1 1
0.0776733821383234 0.0776060472743298 1 1
-0.0470059061634911 -0.0469750947193524 1 1
0.0576660445301564 0.0575991265972435 1 1
0.0218432327038318 0.0218315766871156 1 1
0.0721791230099564 0.0721143418495057 1 1
0.0412406757722344 0.0411784811162324 1 1
-0.0263648675431848 -0.0263371513392664 1 1
-0.086652786958856 -0.0865298488745875 1 1
-0.0702036088083633 -0.0701380043817685 1 1
0.0756355521759576 0.0755613617951976 1 1
0.0188448088097358 0.0188202111995119 1 1
-0.0163183785832489 -0.016300626667058 1 1
-0.0437420918343053 -0.043704315334983 1 1
-0.0550500160411966 -0.0549909618575503 1 1
0.0402624044527479 0.0402318892866293 1 1
-0.023455182054208 -0.0234219802102722 1 1
-0.0330193662676688 -0.033008654374253 1 1
0.0873574444823108 0.0872593235663814 1 1
-0.0329221208928408 -0.0328761141622184 1 1
0.0149823335175789 0.0149600288861061 1 1
0.0644337609333805 0.0643582000542331 1 1
0.0280570335811122 0.028045339447795 1 1
-0.0506701846803885 -0.0506274698136163 1 1
0.0463367605180255 0.0462731904943213 1 1
0.0338871448487274 0.0338248121076675 1 1
-0.0162983155282069 -0.0162855056443052 1 1
0.0113526179009112 0.0113533355454721 1 1
-0.0105730024724051 -0.0105541725947741 1 1
-0.00857202610017007 -0.00855952055297616 1 1
0.0425992820746828 0.0425584757597761 1 1
-0.0120717768510141 -0.0120558906655901 1 1
0.00461894769980532 0.00462377591573864 1 1
0.0193422384833989 0.0193123874532012 1 1
-0.0139126622727758 -0.0139001923447054 1 1
0.0552067169814582 0.0551541964768026 1 1
-0.0289657373270394 -0.0289467989150345 1 1
0.0233652293359968 0.0233203994704299 1 1
0.0675954148249175 0.0675341671466384 1 1
0.0195009513739085 0.0194590534453118 1 1
-0.120656252171452 -0.120521467366898 0 0
0.0296974958432602 0.0296688465662095 1 1
0.00994268466377734 0.00995795669624523 1 1
0.00292717404606407 0.00292964722248201 1 1
0.0655486788490964 0.0654775290082656 1 1
0.0133002926098968 0.0132782093819758 1 1
0.000615144452517711 0.000627172577610382 1 1
-0.0182459596209468 -0.0182371091049388 1 1
-0.0181039328748549 -0.0180857162818539 1 1
-0.0122469189481959 -0.0122287995613642 1 1
0.0306313305970835 0.0306061011403442 1 1
-0.0447104104923922 -0.0446690521079814 1 1
0.00447926785054297 0.00448197407258232 1 1
-0.04870957126669 -0.0486673014606106 1 1
0.0372543165487064 0.0372130416926639 1 1
-0.0103139590633065 -0.0102963045230525 1 1
-0.0817165875365973 -0.0816194037544834 1 1
-0.0373554286110767 -0.0373358570712683 1 1
0.0040442603122399 0.00404652145636714 1 1
-0.0561824286844636 -0.0561304631100624 1 1
-0.033449056012193 -0.0334121580688523 1 1
-0.022083718983339 -0.0220623693527202 1 1
-0.0203913296536933 -0.0203638870802342 1 1
-0.12762997824054 -0.127509355973062 0 0
-0.102186469027785 -0.102080043339921 1 1
0.00939875868142348 0.00938574223060237 1 1
-0.00690142130607704 -0.00690159424765644 1 1
0.00966784644785694 0.00965274181109678 1 1
-0.000991889844284801 -0.000976195793004783 1 1
-0.0126565681645675 -0.0126326613884329 1 1
-0.0104106049775029 -0.0103923965471033 1 1
-0.045483251219278 -0.0454429251981863 1 1
0.0245138707070731 0.0244961440221189 1 1
-0.0122308984789804 -0.0122331240935755 1 1
0.00657783973655861 0.00658499564612811 1 1
0.0793618183919178 0.0792691201660361 1 1
0.008181211728355 0.00818072923452926 1 1
0.017706027714132 0.0176673601503352 1 1
-0.0271527444493788 -0.027132351204164 1 1
-0.028703485907415 -0.0286793385031713 1 1
-0.0532712942119746 -0.0532368920532918 1 1
-0.10879746796 -0.108715127543886 0 0
-0.0110812924427213 -0.0110569043695071 1 1
-0.0575871312293531 -0.0575206597572146 1 1
-0.0329930757659654 -0.0329609121738045 1 1
-0.0743921972122616 -0.074307159779935 1 1
-0.0977684358320739 -0.0976786684906859 0 0
-0.0113935780502405 -0.0113914256053547 1 1
0.0249016287820806 0.024867128559257 1 1
0.0388090330914028 0.0387562798316193 1 1
-0.0467342748737784 -0.0466722511254076 1 1
0.00867207306730844 0.00865617216462098 1 1
0.0252740994283408 0.0252373656903756 1 1
0.0246321406238593 0.0245991832506836 1 1
0.050489372069675 0.0504375512152242 1 1
-0.0280550923387745 -0.028035339852375 1 1
-0.0854872981180713 -0.0854068837811238 1 1
-0.0400598078555489 -0.0400188233977152 1 1
0.0288649160492565 0.0288488889588921 1 1
-0.108745345348091 -0.108615804648883 0 0
-0.035855651345819 -0.0358188024988372 1 1
-0.0535212688379706 -0.0534776983956617 1 1
0.0718336074667806 0.0717615305663663 1 1
0.0533883057354563 0.0533478131083578 1 1
0.052652943898342 0.0525902759091525 1 1
-0.0388335416706638 -0.0387855614292146 1 1
-0.0709556069730922 -0.070873441213504 1 1
0.00722931824836174 0.00723468876261811 1 1
0.0167114791721211 0.0166803004259401 1 1
0.024390428473668 0.0243802791523838 1 1
-0.0137334533536889 -0.0137115968393378 1 1
0.0702484341926723 0.0701854504331811 1 1
-0.0333781131839618 -0.0333508380082804 1 1
0.000592459236606262 0.000614752564170238 1 1
-0.00194219781061188 -0.00194338605613137 1 1
-0.010490975767886 -0.0104927464492523 1 1
-0.0149157829452881 -0.0149089860491465 1 1
-0.0126177376435561 -0.0126144259971731 1 1
-0.0854048236754845 -0.0853052181548783 1 1
0.047992930817805 0.0479411690819144 1 1
0.086866343658865 0.0867622255639269 1 1
-0.00570821723042376 -0.00569909001029678 1 1
0.0503404005122277 0.0502890629867103 1 1
-0.0383250881679842 -0.0382923099078602 1 1
0.0484735225604379 0.0484121756037776 1 1
0.0633474562883157 0.0632822590413781 1 1
0.0379655204720813 0.0379268368167677 1 1
-0.00795744616459114 -0.00793562366880887 1 1
-0.0419569305057007 -0.0418921064826541 1 1
-0.0202147295379718 -0.0201905442029308 1 1
0.0509840702298313 0.0509249368108709 1 1
-0.001586339199672 -0.00157285534904709 1 1
0.00415388531130542 0.00416529644072891 1 1
-0.0269587322408883 -0.0269398675119053 1 1
0.0751265238906176 0.0750798389090115 1 1
-0.0257745191085827 -0.0257217029859101 1 1
0.0400246666531891 0.0399784756269846 1 1
-0.0784261320593311 -0.0783415313150041 1 1
0.0397019207483975 0.0396648401151579 1 1
0.0411904668334932 0.0411407764004992 1 1
0.00822701031027451 0.00821975095669567 1 1
0.0136862383361699 0.0136550973377346 1 1
-0.028211152631132 -0.0281829790814061 1 1
-0.0469114413656962 -0.0468556998813418 1 1
-0.0910504157064344 -0.0909472990532953 1 1
-0.00928403598436006 -0.00928344250411269 1 1
0.0343912327423389 0.0343705609728617 1 1
0.0106646836288921 0.0106514033611707 1 1
0.0158199940534224 0.0157949455651329 1 1
-0.00442105344844959 -0.00443209862737657 1 1
0.00135237475735311 0.00135219737891453 1 1
0.00884182563524101 0.0088190963389067 1 1
0.0136633748957086 0.0136646122250027 1 1
0.0095668451714005 0.00954063681922904 1 1
0.0415612732925735 0.0415107274342062 1 1
-0.00704452575622853 -0.00704353125729596 1 1
0.0638746374579711 0.063801632265612 1 1
-0.00674632827684691 -0.00673706156185793 1 1
-0.0595402997628776 -0.059473472582541 1 1
-0.0907833235667693 -0.0906809700214627 0 0
0.020063046873417 0.0200530881441203 1 1
-0.0866394039854249 -0.0865470319025459 1 1
-0.0206939766709717 -0.0206455762397597 1 1
0.0538185819684643 0.0537556391776924 1 1
-0.0336899852660239 -0.0336632347211427 1 1
-0.0178973568861698 -0.0178944132973977 1 1
-0.0265970535877661 -0.0265668198888912 1 1
-0.000304255725900242 -0.000304720773836762 1 1
-0.0136930481939462 -0.0136685437859876 1 1
-0.0201442816981579 -0.0201336175268364 1 1
0.0206322616215524 0.0206150310319934 1 1
-0.00671027285209488 -0.00670647810638572 1 1
0.00849105059147483 0.00848052790517951 1 1
0.0630130059165438 0.0629506832891104 1 1
0.0428308385239451 0.0428041390923113 1 1
-0.0258296817124726 -0.025809482955245 1 1
-0.0379649972602275 -0.0379244781494413 1 1
-0.0352638608432438 -0.0352439474128682 1 1
-0.00618098030193396 -0.0061701730522834 1 1
0.0799726666393526 0.0799060111426374 1 1
0.111907660800484 0.111785592777425 0 0
0.0739961896697062 0.0739282919758742 0 0
-0.0389436862607158 -0.0389042338215416 1 1
-0.0702697355783387 -0.0701903622792063 0 0
-0.0271400257543103 -0.0271310638895403 1 1
-0.065607086890808 -0.0655169387511402 1 1
-0.0907628058031852 -0.0906766120627653 0 0
-0.0167464088313741 -0.0167171097835283 1 1
0.0125481995300297 0.0125520518496204 1 1
0.0236804218150722 0.0236608992449298 1 1
0.036328347432349 0.0362914031418399 1 1
0.025869659061433 0.0258392511098583 1 1
-0.103368729625974 -0.103273434617659 0 0
0.120125547704276 0.119998653096716 0 0
-0.0800779986469981 -0.0800077763832934 1 1
-0.0305193009133812 -0.0305060966473479 1 1
0.0226067363779238 0.0225912010185308 1 1
-0.0191085068874496 -0.0191152997694652 1 1
0.0309599980584491 0.0309441808341031 1 1
-0.0354528545588473 -0.0354163569648974 1 1
0.0950939636259523 0.0949932261081948 0 0
-0.02690141981857 -0.0268727415166044 1 1
0.0241185744629213 0.0240852719497973 1 1
0.0167428268394443 0.0167125959330363 1 1
-0.0224480929801549 -0.0224194937987758 1 1
0.0610446732902197 0.0609742726067139 1 1
0.0310699883062033 0.0310405564975162 1 1
0.0688197901433036 0.0687496442393628 1 1
0.0386917882015731 0.0386512333124886 1 1
0.00702469205393482 0.00702203107908067 1 1
0.0645484043222106 0.0645016953388414 1 1
0.0556338898098393 0.0555783659980544 1 1
0.022414023403712 0.0223933187528723 1 1
-0.165953060644454 -0.165760897193539 0 0
0.0404988426887749 0.0404488442307033 1 1
-0.0676330366491548 -0.0675513022669416 1 1
-0.00614925468007128 -0.00612605095281175 1 1
0.0146778606520536 0.0146596899574354 1 1
0.0369661140684349 0.0369339787267759 1 1
0.0135369434909804 0.0135362129647312 1 1
-0.0124533559348343 -0.0124574989706716 1 1
0.0488301328652738 0.0487715484648587 1 1
0.0662965137709606 0.0662325468208568 1 1
-0.0339636146835667 -0.0339210117683559 1 1
-0.0178009521180362 -0.0177539608275409 1 1
-0.0103983065932924 -0.0103876081121036 1 1
0.000717810581342645 0.000729916711279698 1 1
0.0103874559239139 0.0103750119954508 1 1
-0.0380538133679381 -0.0380141087552217 1 1
0.048747897324678 0.048716834598745 1 1
-0.0100968026382807 -0.0101025491989917 1 1
-0.00298915972118496 -0.00300893591030823 1 1
0.0180413572492727 0.0179968964529669 1 1
0.0192821980633228 0.0192784953319824 1 1
-0.120100962956901 -0.119941850393549 0 0
0.0337314160683704 0.0336875053265639 1 1
-0.0256446941911967 -0.0256269958836755 1 1
0.0528929345274913 0.0528592264921657 1 1
-0.0484680496983108 -0.048414045428006 1 1
0.011411019903191 0.01141327602257 1 1
-0.0164352781521067 -0.0164380917470797 1 1
0.0681027759542444 0.0680327919269807 1 1
-0.000476486213227028 -0.000484391683119423 1 1
0.0108035249109516 0.010784143964655 1 1
-0.0224173269324478 -0.0224019290854309 1 1
-0.00373051358153581 -0.00373328809050177 1 1
0.016033641326233 0.0159987019082844 1 1
-0.0127365973170878 -0.0127328000726164 1 1
-0.0569378385520216 -0.0568712868161682 1 1
0.0213040425155721 0.0212800182043627 1 1
-0.00231209957923671 -0.00231824129756671 1 1
-0.0816062511147015 -0.0815224904767923 1 1
-0.0060535362889645 -0.00604524566986912 1 1
-0.0554639866920013 -0.0554044896975318 1 1
0.000877073804786022 0.000859779615205728 1 1
-0.036497458946925 -0.0364547273795715 1 1
0.0388764346044029 0.0388544317390127 1 1
0.00129601574946576 0.00130576553426659 1 1
-0.00640123258776329 -0.00642364530768506 1 1
-0.0241083201205708 -0.0240731677623744 1 1
0.0309896110236974 0.0309509673033345 1 1
0.00660005423953709 0.00660444041021899 1 1
0.0229917684220919 0.022981991570171 1 1
0.00320296286923983 0.00319480617032149 1 1
-0.0448765916274129 -0.0448264661914776 1 1
0.019189356059365 0.0191669218752332 1 1
-0.0151011062518495 -0.0150863953127172 1 1
-0.0587577169497326 -0.0587081565372744 1 1
0.0862145767885939 0.0861169461368345 0 0
-0.00706693672973055 -0.00705114775745474 1 1
-0.00224631920171944 -0.00227013072736654 1 1
0.0460683797938438 0.0460223261574853 1 1
0.00539188214270528 0.00538666210454769 1 1
0.0349712812191661 0.0349275405062392 1 1
0.0947487462389844 0.0946457180754481 1 1
-0.0503171010252034 -0.0502771741274356 1 1
0.0294085021853222 0.0293929788087306 1 1
0.0642519200922908 0.0641800690015864 1 1
0.0482417535552295 0.0482033784859008 1 1
3.45578591075743e-05 2.89784211090112e-05 1 1
0.0240094693823944 0.023984418435438 1 1
0.00885023901542374 0.00884130768240816 1 1
0.0181376795245843 0.0181252718103165 1 1
0.0379811996644046 0.0379363706015301 1 1
0.0414106194767504 0.0413610079118815 1 1
-0.0125701116010938 -0.0125348611883504 1 1
-0.0471156886158935 -0.0470521435184698 1 1
0.0427844661343753 0.0427242687590162 1 1
-0.0180951124276489 -0.0180857274470855 1 1
-0.0336325606241664 -0.0335828628669981 1 1
-0.01963857139834 -0.0196354278401567 1 1
-0.000401249253133973 -0.000397553806126845 1 1
-0.12144737315927 -0.121337026485874 0 0
0.0303261514313248 0.0302908990342103 1 1
-0.0549904137566459 -0.0549241933014576 1 1
-0.023277184460504 -0.0232522373725783 1 1
0.0181243519309568 0.0181169003296456 1 1
-0.00359280763098085 -0.00359395365629489 1 1
-0.0168262219943096 -0.016822252864947 1 1
0.0463880774017452 0.0463443737587645 1 1
-0.0822690464116849 -0.082203562274387 0 0
-0.0354094618511728 -0.0353721215062571 1 1
0.0899725551524544 0.0898754080595242 0 0
0.00447585446848165 0.00445922789943709 1 1
0.0614989692021235 0.0614289292506587 1 1
0.0299431730722564 0.0299064006878502 1 1
0.0106203629706071 0.0106181401445457 1 1
0.0425727644136404 0.0424842177609722 1 1
-0.0294997289500366 -0.0294620117526105 1 1
-0.0261590855076124 -0.0261292025156833 1 1
0.00574127714157982 0.00573449951011131 1 1
0.00114200557990725 0.00114482340756013 1 1
0.00270336590658525 0.00266946003938863 1 1
0.0315356434514063 0.0314788297387345 1 1
0.014131616405693 0.0141165246827826 1 1
-0.0279541534818891 -0.027920133925618 1 1
0.0142892150159421 0.0142786522602774 1 1
-0.0114591019424547 -0.011449297857043 1 1
-0.00341765567894081 -0.00343256490192665 1 1
0.0233096378378236 0.0232957395250233 1 1
-0.0555374542691918 -0.0555036826375782 1 1
0.0413029146531264 0.0412739594746273 1 1
-0.0751519599082971 -0.0750605864565531 1 1
-0.0283615450752304 -0.0283253138148943 1 1
-0.0266307647389782 -0.026594155935393 1 1
0.0314198018100977 0.031374418454302 1 1
-0.0553567683844431 -0.0552784440352724 1 1
0.0535424369921257 0.0535040316461792 1 1
-0.117438450109459 -0.117320800879199 0 0
-0.0838009832450619 -0.0837191947364196 1 1
0.0449825456756051 0.0449362343667282 1 1
-0.0325531871483812 -0.0325035670897139 1 1
-0.00578391301035442 -0.00578933930543183 1 1
-0.0370924949260433 -0.0370492845258712 1 1
0.0445749897082519 0.0445310507326174 1 1
0.0273557941412746 0.0273319144295153 1 1
-0.0738671543534599 -0.0737886801689833 1 1
0.0266605701658707 0.0266466390515937 1 1
0.125344554281898 0.125205990444515 0 0
0.0216496114017359 0.0216274474769968 1 1
-0.0363227893082457 -0.0362875798488711 1 1
-0.0153392230408132 -0.0153331599621174 1 1
0.05865446232385 0.0585896215366085 1 1
0.0131412794658474 0.0131255532082834 1 1
0.101296295325914 0.101214678346167 0 0
0.00480340179654232 0.00480535253728396 1 1
-0.0269446941409484 -0.0269168313280065 1 1
0.0944315007135253 0.0943290608611244 1 1
0.03761663961118 0.0375746103490382 1 1
-0.0415582379397466 -0.0415025183598712 1 1
-0.00137727086005526 -0.00137102940529136 1 1
0.0862497467115277 0.0861566875221884 1 1
-0.0290563078327803 -0.029043978048099 1 1
-0.0833047227018465 -0.0832053245011712 0 0
-0.0507950872379175 -0.0507290403725459 1 1
-0.0295625719470566 -0.0295344406840554 1 1
-0.0733793493005819 -0.0733125238099054 1 1
0.0952541148572738 0.0951595268089886 0 0
0.0502638984504467 0.0502083541460595 1 1
0.133164820067852 0.13303342648192 0 0
-0.0753592884012891 -0.0752644838265371 1 1
-0.00431113728196461 -0.00427986530446621 1 1
-0.0356491143140752 -0.0356177225267127 1 1
-0.0674457825608945 -0.0673594440626829 1 1
0.05236148669083 0.0523116225009068 1 1
0.0890974947149136 0.088996955910186 1 1
-0.0536031653954332 -0.0535678984137116 1 1
0.0584011753375233 0.0583501041964399 1 1
0.0552557846510153 0.0551924451496798 1 1
0.00329017320740621 0.00329027365262906 1 1
0.0199159810026976 0.0198884350969451 1 1
0.0457894414292929 0.0457501831727596 1 1
0.00302218373118466 0.00299273802303223 1 1
-0.0184707809797629 -0.0184623024719002 1 1
0.0296976474175551 0.0296547129457791 1 1
-0.0639099241333351 -0.0638392321707046 1 1
-0.0257655815765228 -0.0257427832095144 1 1
-0.00248152735575735 -0.00248073159518024 1 1
0.0572155569649801 0.0571754065127471 1 1
0.0198897304532565 0.0198441424272517 1 1
0.0178195224886123 0.0178031820077739 1 1
0.0492117079722465 0.0491479256639535 1 1
0.0152752071854061 0.0152768651735495 1 1
-0.125129530390239 -0.124997276529005 0 0
-0.0139693862698424 -0.0139666515966783 1 1
0.120234955094304 0.120094098967329 0 0
-0.0477045700109766 -0.0476550632283956 1 1
0.00645557086483225 0.00646317498872215 1 1
-0.0458040155877241 -0.0457640897660226 1 1
0.0353193076869882 0.0352878656407055 1 1
0.0436820074551152 0.043642025241916 1 1
0.0120734073211584 0.0120439383052592 1 1
-0.097811384259689 -0.0976944925936539 1 1
-0.0115201720662353 -0.011518512930156 1 1
0.00898106091932085 0.00898128464957866 1 1
0.0148846772025731 0.0148687695628981 1 1
-0.0299056313275761 -0.0298873265657811 1 1
-0.0609041226094144 -0.0608268656020524 1 1
0.0572465992976056 0.0571738888883245 1 1
-0.0385009491838155 -0.038453064578496 1 1
0.0263277181963763 0.0263005850647453 1 1
-0.00108131238489622 -0.00106380774931797 1 1
0.0399246766533665 0.0398767653114406 1 1
-0.0429226241204825 -0.0428806377922562 1 1
-0.0328914991001314 -0.0328804778287041 1 1
-0.0386163951574319 -0.0385737084833725 1 1
0.0010767641770498 0.00108065780593487 1 1
-0.0327695175488793 -0.0327477088538654 1 1
0.0426685886187459 0.0426167446098502 1 1
0.0274230298019655 0.0274058712667232 1 1
-0.00468228883487979 -0.00468569939149984 1 1
-0.00709169973234554 -0.00708224112852154 1 1
-0.0319054599386882 -0.031856772935711 1 1
0.006387098008198 0.00637721558481529 1 1
0.00696549448408271 0.00695918131309622 1 1
0.0153295490469469 0.0153111520676026 1 1
-0.00785450290450595 -0.00785808579238654 1 1
0.0836190987272485 0.0835154781161793 1 1
0.0389737393829611 0.0389368646525459 1 1
0.0162241482007906 0.01620833824172 1 1
0.0431447059844261 0.0431065355272973 1 1
0.0244648767405134 0.0244482955662691 1 1
0.0254546958454349 0.0254331482940775 1 1
0.00286223764012591 0.00286581478925872 1 1
-0.0318010161478016 -0.0317752158121242 1 1
-0.0922347505992409 -0.0921384648711319 1 1
0.0889635498718537 0.088891265198725 0 0
0.0240924843513937 0.0240607046877024 1 1
-0.0219984157575373 -0.0219644254625713 1 1
0.00251727875557299 0.00251577697206276 1 1
-0.049159083363753 -0.049125708845426 1 1
0.0350922752525481 0.0350498343066643 1 1
-0.0421661553458933 -0.0421319494070999 1 1
0.0540156733149318 0.0539405320111927 1 1
0.12066766695147 0.120537963979824 0 0
0.0111145396992566 0.0111017662164471 1 1
0.0597183673488804 0.0596292744693179 1 1
0.00283545484140384 0.00286020503786133 1 1
0.0215908674722416 0.0215611487517297 1 1
0.0477007773551818 0.0476317690129264 1 1
0.00689431534400367 0.00691683393445335 1 1
0.00473736025129355 0.00473321625455723 1 1
0.0906067952282818 0.0905192755096829 1 1
0.0265820680189862 0.0265487029796029 1 1
-0.0339325094414827 -0.0339059106291709 1 1
-0.0359231648549031 -0.0358983452184565 1 1
-0.0222222396969867 -0.0221883925148479 1 1
0.0327315587005543 0.0326794192017758 1 1
0.0153680664999437 0.0153631479607397 1 1
0.0268622818011472 0.0268398187240809 1 1
0.0112051237725156 0.0112132198250183 1 1
0.0165513612874316 0.0165397014179143 1 1
-0.00912678858390989 -0.00911696438437667 1 1
-0.0139361158898418 -0.01392278790578 1 1
-0.0015553699752947 -0.0015344981615642 1 1
0.0436394798560816 0.0435858440562819 1 1
-0.0200327021244013 -0.0200060779833735 1 1
-0.0183079227219847 -0.0182780780844762 1 1
-0.0142993756107115 -0.0142666537150484 1 1
-0.0632239799374458 -0.0631631892367446 1 1
-0.0459943724616357 -0.0459368873939715 1 1
-0.0640277451248438 -0.0639562346896717 1 1
-0.00147911511863573 -0.00147541312922377 1 1
0.0356294298847376 0.0355796186249826 1 1
-0.0277206682119729 -0.0276929635051437 1 1
-0.0251952592340847 -0.0251686835955913 1 1
0.0275718765774026 0.0275559911737955 1 1
0.064240323555455 0.0641805172864877 1 1
0.00360441763432726 0.00359925898863163 1 1
-0.000110098378415591 -9.9069316604615e-05 1 1
0.00250426924944315 0.0024993348381316 1 1
-0.0483392601358935 -0.0482811548003248 1 1
-0.037641147326936 -0.0376050484798932 1 1
-0.00937019210950772 -0.00936505125237003 1 1
-0.11284154085844 -0.112741451220453 0 0
-0.0190116424439895 -0.0190006485353386 1 1
-0.0063768087672224 -0.00636396488281289 1 1
0.0799270581163242 0.0798540158327634 1 1
-0.0874155542542381 -0.0873293330524806 1 1
-0.0542973369259699 -0.0542255419394275 1 1
0.0684822205855051 0.0684167163467737 0 0
-0.0238731124505107 -0.0238423021466255 1 1
0.08776743879536 0.087677801551858 1 1
-0.0758517325772654 -0.075789671147435 1 1
0.0136047742080147 0.0135875709499426 1 1
-0.0730075892085532 -0.0729045365894974 1 1
-0.109846070960654 -0.109724492942504 0 0
0.0781784758145642 0.0781108889803743 1 1
-0.0717355590627872 -0.0716542875570953 1 1
-0.0697690794703504 -0.0697010580528685 1 1
-0.0358113333974965 -0.0357803306933614 1 1
0.0330149003269361 0.0329685225420002 1 1
0.0279478744005932 0.0279166699550954 1 1
0.00849344595457134 0.00848080995980907 1 1
-0.0746927134005199 -0.0746269946435291 1 1
-0.0106874533188497 -0.0106819903563826 1 1
0.0170289633068667 0.0169989167131431 1 1
0.0158158884728103 0.0158056993810277 1 1
0.00552382017004706 0.00551071118371593 1 1
0.0171546322738267 0.0171352282138924 1 1
-0.0568923948839249 -0.0568478635911125 1 1
-0.0444421118730962 -0.0444033503540123 1 1
0.0161083647793043 0.0160943794612083 1 1
-0.024938089628016 -0.0248951358747671 1 1
0.00978551823551658 0.00977636012516293 1 1
-0.0107025459965917 -0.0106824565390274 1 1
0.00756551423941029 0.00755815281737963 1 1
0.0331407030185621 0.0331110548931927 1 1
0.0168123671085201 0.0167946176392015 1 1
-0.0956925959035513 -0.0955879062763014 0 0
-0.0848721249161238 -0.0847908212682065 0 0
0.00996181784305977 0.0099612253552501 1 1
-0.112858666518283 -0.112733334770171 0 0
-0.043032093322632 -0.0429880697365384 1 1
0.0788878404919375 0.0788168365784507 1 1
0.018371702560106 0.0183401194809728 1 1
0.0437778513310189 0.0437434590002223 1 1
-0.00504369576463427 -0.00503883207036136 1 1
0.00335209562733697 0.00335176656409654 1 1
-0.0281530291641539 -0.0281194281200588 1 1
-0.0657642739739047 -0.0656954389290582 1 1
-0.0530392128487809 -0.0529981832613439 1 1
0.0104638091630293 0.010445605242808 1 1
-0.0242398543625255 -0.0242394571695675 1 1
0.0297394041561869 0.0297274123053667 1 1
0.020646419770837 0.0206097613007236 1 1
-0.0206539139146329 -0.0206452740307593 1 1
-0.0204708015934095 -0.0204734327498598 1 1
0.0655160894433581 0.0654410197155721 1 1
0.0640800430588028 0.0640201225661241 0 0
0.049366355714515 0.049321172802197 1 1
-0.00945065094248279 -0.00943688819916911 1 1
0.0332815361397941 0.0332200044453875 1 1
-0.128188311056578 -0.128060463286332 0 0
-0.0143699442932533 -0.0143541266388789 1 1
0.0671601744523578 0.0670987404098956 1 1
0.0628261760782898 0.0627762115782157 1 1
0.0264332580538612 0.0264029041344379 1 1
-0.103956244769857 -0.103846284373527 1 1
-0.0170789159808882 -0.0170409140390574 1 1
0.0506276200467874 0.0505614612583343 1 1
0.0211961364008006 0.0211899256130525 1 1
0.0076006640054546 0.00757593967219723 1 1
0.0970022626880862 0.0968936917337815 0 0
-0.0699219871933874 -0.0698571802962389 1 1
-0.0393247529135241 -0.0392814329177825 1 1
0.0144186059891322 0.0144195891052168 1 1
-0.0473397219319303 -0.0473068517525882 1 1
0.0383054671386149 0.0382670908946314 1 1
0.0527767129227671 0.0527263973120207 1 1
0.0336453742687493 0.0336299067232316 1 1
-0.0291881972274902 -0.0291676766690188 1 1
0.00278401463738658 0.0027736706611588 1 1
0.0278331883948198 0.0278219149835854 1 1
-0.0299425277335335 -0.029902420883646 1 1
-0.0603215010356451 -0.0602632428036497 1 1
0.065536172445422 0.0654529263187188 1 1
0.0250470556826817 0.0250187648360233 1 1
0.0579557359294394 0.0579156868244118 1 1
-0.0223002864740817 -0.0222621135772436 1 1
-0.0253912759662416 -0.0253776975873118 1 1
0.0343382097188343 0.0343189818719948 1 1
-0.00609064528084188 -0.00607783821257548 1 1
-0.0243963903922773 -0.024393849460948 1 1
-0.000216965165471008 -0.000197337728561036 1 1
-0.000263917663563902 -0.000283728253567759 1 1
-0.00957294768657198 -0.0095505291238211 1 1
0.0244124004715859 0.0243731960146808 1 1
-0.0581884400006164 -0.0581388391851716 1 1
0.0285957457045589 0.0285779371142624 1 1
0.00161781938146418 0.00159919925468887 1 1
-0.000719524430683171 -0.000724935481565125 1 1
0.00940556772388204 0.00939247498868969 1 1
0.0310972958748451 0.0310776785074661 1 1
0.0964182465325409 0.0963211932055825 0 0
-0.00575911564171777 -0.00574934645962318 1 1
0.0182320641720139 0.0182114633733833 1 1
-0.0151624262470354 -0.0151409454278419 1 1
-0.070455689381128 -0.0703951518740921 1 1
-0.0233402647872197 -0.0233113463161561 1 1
-0.0283932488496487 -0.028369556570785 1 1
0.0326605483506646 0.0326271540000043 1 1
-0.0727514297893512 -0.0726790764420797 1 1
-0.0224534524206059 -0.0224288793180188 1 1
-0.0109622928154529 -0.0109734801068347 1 1
-0.000562479128657381 -0.000568567764346871 1 1
0.0653675832451312 0.0652944324499696 1 1
0.041778705662742 0.0417656383895689 1 1
-0.0112666890356203 -0.011232973019746 1 1
0.040782134395677 0.0407178471688906 1 1
0.00373469873630118 0.00372207814958596 1 1
0.0360129093494457 0.0359796663264073 1 1
-0.0398275698846893 -0.039798847360868 1 1
-0.0407136344748546 -0.0406655023014443 1 1
0.0177508193117082 0.0177155384870271 1 1
-0.03455776204751 -0.0345453082032199 1 1
-0.0335914846085692 -0.0335528337930837 1 1
0.0252259801189445 0.0251974144991805 1 1
-0.0288580518743039 -0.0287979001893116 1 1
-0.00885817555041659 -0.00883581375139635 1 1
-0.0124265143450045 -0.0124124197178313 1 1
-0.0347285809237775 -0.0346828259908958 1 1
0.00712218377207036 0.00713994918141158 1 1
-0.0147801545150993 -0.0147530531675678 1 1
-0.0012040105695331 -0.00120594746988997 1 1
-0.0686478540184518 -0.0685943590710617 1 1
0.0318416695159666 0.0318207252560383 1 1
0.0895515591800653 0.0894474481783863 0 0
0.0175485390737121 0.017530865934217 1 1
-0.00410624764592337 -0.00409017881462299 1 1
-0.0981167960712931 -0.0979940437406969 1 1
0.00597952623201943 0.00598310930735607 1 1
-0.0424791579122412 -0.0424297913763063 1 1
0.0737953025780294 0.0737039377221936 1 1
0.0235694638630524 0.0235397209902121 1 1
0.00393931256250011 0.00393174040687483 1 1
0.0407960168623502 0.0407644193988075 1 1
0.0321739765288447 0.0321391308862331 1 1
0.00893972564447154 0.00892226158866803 1 1
-0.0176842098275729 -0.0176583708699987 1 1
-0.0261678641294484 -0.0261415293229363 1 1
0.0749178579600858 0.0748549782858069 0 0
-0.00502019023709984 -0.00501554390753729 1 1
-0.0170887411276456 -0.0170684652755568 1 1
-0.0217564362284117 -0.0217295874521701 1 1
0.0172998544175852 0.0172737868189284 1 1
-0.0280366110644566 -0.028008376394425 1 1
0.0137075421306638 0.0137113851327388 1 1
-0.0535007217460137 -0.0534408707740718 1 1
-0.0517762340914079 -0.0517025401001883 1 1
-0.0223884572138674 -0.0223342944389763 1 1
0.0354500795367928 0.0354143485794248 1 1
-0.0513429461106532 -0.0513036734328337 1 1
-0.0225059173771545 -0.0224798075062397 1 1
0.0157056091913212 0.0156770632194529 1 1
-0.0356392912197861 -0.0356022767213873 1 1
0.0654423168260876 0.0653738237673364 1 1
-0.0106099233899346 -0.0105868961274771 1 1
0.0530583248854405 0.0529972873238022 0 0
0.0431611390244006 0.0431082024664378 1 1
0.03915806105806 0.0391263158582494 1 1
0.0171631621400428 0.0171420606811382 1 1
0.00833077250012088 0.00832648524356183 1 1
-0.0440290632718658 -0.0439802906880436 1 1
-0.0363214043673388 -0.0362798306201272 1 1
-0.051741367751912 -0.0516795748148888 1 1
-0.0395811989262612 -0.0395314312589484 1 1
-0.0143107882816971 -0.0143107887494428 1 1
-0.0281706806705042 -0.0281325050532512 1 1
0.0259285190630489 0.0259023260012921 1 1
-0.00535761885224388 -0.00533565609639767 1 1
0.0196020402926729 0.0195691792853137 1 1
0.0358940109774916 0.035831768296679 1 1
-0.0277772065908146 -0.027756881939784 1 1
-0.0907045429350032 -0.09060621284584 1 1
0.0180165628398479 0.0179987321532684 1 1
0.0503117951212861 0.0502728868486604 1 1
0.00650694545904006 0.00647062319007793 1 1
-0.0331986723327658 -0.0331832009196285 1 1
0.0276138880123345 0.027583913742097 1 1
-0.0984000024815195 -0.098300745189286 0 0
-0.0321738416202197 -0.0321254667903661 1 1
0.068893623217835 0.068832347650123 1 1
0.0105599024366573 0.010534577116878 1 1
-0.0965227476167202 -0.0964074624678828 1 1
-0.0197737737105523 -0.0197324545623988 1 1
0.0384806527036767 0.038443998208249 1 1
-0.0179116647111825 -0.0179016645234611 1 1
0.0358660764174621 0.0358517348239517 1 1
-0.0282273000836972 -0.0281862069221546 1 1
0.0305588302547816 0.030525777962477 1 1
-0.0195268304028445 -0.0195040487359376 1 1
-0.0276212792858163 -0.0275808222504941 1 1
-0.0357880673844856 -0.0357533114159805 1 1
-0.0611310727342955 -0.0610710661316778 1 1
-0.0345217163564675 -0.034474546666813 1 1
-0.0158712132276072 -0.0158528765758393 1 1
0.0634448346844398 0.0633849818542141 1 1
-0.00584280308780808 -0.00583576503982568 1 1
0.0222938008269594 0.02226263932467 1 1
-0.000446599998758591 -0.000434397040069489 1 1
-0.00458380171062599 -0.00457819059034104 1 1
-0.0603808170905918 -0.0603072896431158 1 1
0.0157147634347026 0.0157153952096815 1 1
-0.0513499954919504 -0.0512947353121986 1 1
0.093932902471713 0.0938377058557926 1 1
-0.0527560605050829 -0.052712814681318 1 1
-0.00151631047399924 -0.00150521112501465 1 1
-0.0644690040002463 -0.0644202942107429 1 1
-0.00746959735921796 -0.00745926557774194 1 1
0.0274872667257919 0.027462456896883 1 1
0.0576987701904984 0.0576424859065868 1 1
-0.0169513051872244 -0.0169521335621797 1 1
-0.0105590701947129 -0.0105296443944858 1 1
-0.0910500800520339 -0.0909532062714066 1 1
0.00681778792664866 0.00680342050213921 1 1
-0.00926376632690014 -0.00922724578304809 1 1
-0.101659815574339 -0.101544157441788 0 0
-0.0570021175270085 -0.0569445283534102 1 1
-0.0567397431089896 -0.056694838060814 1 1
-0.0360482929984051 -0.03600647256181 1 1
-0.00222572929888958 -0.0022181944965622 1 1
-0.0209970293319268 -0.0209634429676188 1 1
-0.0557529661507161 -0.0556951861002918 1 1
0.0527285700826655 0.0526974611070658 1 1
0.0241159631401604 0.0240730443742237 1 1
-0.039692830118688 -0.0396566665705289 1 1
0.0290533044121158 0.0290187065632069 1 1
0.0315656821274519 0.031527623464593 1 1
0.0238288044658528 0.0238035883762046 1 1
0.0507666926082281 0.0506970772611076 1 1
-0.0259456466059697 -0.025916772970558 1 1
-0.00182937977276141 -0.00183224870797115 1 1
-0.042276735379671 -0.0422422614903634 1 1
0.00592753244316417 0.00592791106465067 1 1
0.0420423330309604 0.041981781144299 1 1
0.0464046731050622 0.0463556816035586 1 1
-0.0203779902106933 -0.0203641844515218 1 1
0.027324735700809 0.0273066473977743 1 1
-0.0567253064406466 -0.0566661042774621 1 1
0.00630235777059615 0.00627017256025591 1 1
0.0590657747763185 0.0589962672070538 1 1
-0.0366724309734977 -0.0366312734852108 1 1
-0.0218182908915035 -0.0218093472033075 1 1
-0.0477339772869601 -0.0476828511631308 1 1
0.0197725347056594 0.0197465117872892 1 1
0.00634447108865456 0.00635952701146688 1 1
-0.00420105158713634 -0.00418474148121492 1 1
0.0129353705404657 0.0129215762497782 1 1
-0.0852309168400868 -0.0851376148128387 0 0
-0.00819552616290097 -0.00818848393881599 1 1
-0.0089598364208371 -0.00892501391794631 1 1
0.00653385810935013 0.00653085574773627 1 1
-0.00789877696486055 -0.0078615281218074 1 1
0.051890048341331 0.0518401674159076 1 1
0.0140904519533586 0.0140820136054231 1 1
-0.00553992684546809 -0.00554079097925068 1 1
-0.0660092649663496 -0.0659264695519373 1 1
-0.0199852921282053 -0.0199559004940368 1 1
0.0217743534029741 0.0217561060483478 1 1
0.115924307727305 0.11578320823781 0 0
-0.0041951922307125 -0.00417610102635937 1 1
-0.0575342453796953 -0.0574747406638491 1 1
-0.0994386991740756 -0.0993272660174236 0 0
-0.0535038170175098 -0.0534394270973724 1 1
-0.0287375526153269 -0.0286969759794531 1 1
-0.0243919166049504 -0.0243715472562515 1 1
0.0613581109537766 0.0612645585386119 1 1
-0.0164976590423882 -0.0164710256669583 1 1
0.0410634828806912 0.0409996876138383 1 1
-0.0758771889280328 -0.075797236038476 0 0
-0.00310145995065632 -0.00309223213372761 1 1
-0.0273892592115192 -0.0273720729299172 1 1
0.00644093097502478 0.00642760890301676 1 1
0.02964191894946 0.0296381396670098 1 1
0.00527870232877276 0.00528228794882167 1 1
0.0461894274881372 0.0461195822133981 1 1
0.0146948685944755 0.0146853964989615 1 1
-0.005193848469961 -0.00519636346519245 1 1
0.0258590623634631 0.0258451088235605 1 1
-0.0918596165436851 -0.0917757867386026 0 0
0.0326189005049027 0.0326002224657423 1 1
-0.0214290585414477 -0.0214196983233877 1 1
0.0454480508676558 0.0453919992081448 1 1
-0.104896932329195 -0.104801878005839 1 1
0.0582852845673104 0.0582394981779858 1 1
0.0438087749775355 0.0437862940117865 1 1
0.0285517344078141 0.0285342329423551 1 1
0.0559019807119686 0.0558258568087367 1 1
-0.0144318384778049 -0.0144222619610166 1 1
-0.0372678006104438 -0.0372327376156204 1 1
-0.0555125402240623 -0.0554548400785216 1 1
-0.0384520634510037 -0.0384119164390949 1 1
0.0237993932926629 0.0237601571339458 1 1
0.0499767327911227 0.0498996637229725 1 1
0.0415110217893732 0.0414573765510259 1 1
-0.0175422794551853 -0.0175063078012431 1 1
-0.0105234632484069 -0.0105166228926893 1 1
-0.0615401085801756 -0.0614739734633624 1 1
-0.0618567478852336 -0.0617910201276143 1 1
-0.0211167754656492 -0.0210913421866722 1 1
0.0416479465270698 0.0415699573234083 1 1
-0.0202173803771785 -0.0201764466615179 1 1
-0.0795002306056542 -0.0794016445043452 0 0
-0.0245616181488375 -0.0245445405434347 1 1
-6.10818529631811e-05 -5.21869676811662e-05 1 1
-0.031360558812825 -0.0313423907468562 1 1
-0.068254018051616 -0.0681817195347286 1 1
0.00658554515641537 0.00660075437706851 1 1
-0.0478930484235108 -0.0478155898871498 1 1
-0.0422265377579656 -0.0421854265053242 1 1
-0.0280019908335537 -0.0279768353002521 1 1
0.0714369254145429 0.0713344907052736 1 1
0.0671137463408578 0.067051734520659 0 0
-0.0196291954974591 -0.0196179791595147 1 1
-0.0661028345392892 -0.0660382565487482 1 1
-0.0076835807649171 -0.0076960670634989 1 1
0.0438536169954661 0.0438019014375622 1 1
0.00522369423072523 0.00521306522442292 1 1
0.0752679121156024 0.0751751985261706 1 1
0.0977319309208913 0.0976422992005765 1 1
0.0228522416845234 0.0228399385171385 1 1
-0.0241823776333351 -0.0241747492228558 1 1
0.00520140708459623 0.00517132740165948 1 1
0.0511010912729664 0.0510452434487439 1 1
0.0856195281309425 0.0855373285246175 1 1
-0.0324239156810283 -0.0323871921914667 1 1
0.00334976123862403 0.00336284856132171 1 1
0.0658907774678583 0.0658184436263302 1 1
0.0463114202216769 0.0462628436279737 1 1
-0.0717599104233916 -0.0716596760261694 1 1
0.0812487644656882 0.0811583663481156 0 0
0.00505285605311911 0.00504418546125326 1 1
-0.00736447213198159 -0.00735130462421517 1 1
-0.0203848306709086 -0.0203562299087035 1 1
-0.06103217231817 -0.0609575579254218 1 1
-0.0394279967591337 -0.0394048119068113 1 1
-0.0212313274964531 -0.0212091998933016 1 1
-0.00554738107446445 -0.00555518400772945 1 1
-0.060344289248425 -0.0602856062689234 1 1
0.0496615661325686 0.0496122118386115 1 1
0.00392644636259134 0.00391619471672708 1 1
-0.0430220113299357 -0.0429973534764164 1 1
0.0397343166968403 0.0396925335075178 1 1
0.0238259264221585 0.0238062759852392 1 1
0.029825139759482 0.0297986895050214 1 1
0.01751738352102 0.0174925761469857 1 1
0.0678186569371124 0.0677648467869133 1 1
-0.0655505017591626 -0.0654970634543048 1 1
0.0307695179938133 0.0307391294913873 1 1
-0.0798181456528122 -0.0797415389473335 1 1
0.0459596465857895 0.0459243950553612 1 1
0.0275055534074542 0.0274824262787948 1 1
-0.101568899612106 -0.101468636862516 0 0
-0.0337361603107849 -0.0336970215215891 1 1
0.0732911786082352 0.0731978975749322 1 1
0.0338139625993557 0.0337758830375887 1 1
-0.0303040553765552 -0.0302555527577364 1 1
0.0956964293198341 0.0955964723664021 0 0
-0.0043035988851204 -0.00429931880881434 1 1
0.025349121902692 0.0253192957047793 1 1
-0.102515825111092 -0.102425453322317 0 0
0.108167011720451 0.10805783778302 0 0
0.0366944346113465 0.0366626421563236 1 1
0.0364799374074532 0.0364299752475207 1 1
0.0688085630216823 0.0687487078128211 1 1
-0.109120274014954 -0.109009284481446 0 0
0.0580244385461612 0.0579586331897057 1 1
-0.0385653425655208 -0.0385126537316239 1 1
0.0371313479411544 0.0370855107929752 1 1
-0.0258246136111291 -0.0257905908189587 1 1
-0.034667366690259 -0.0346234901590248 1 1
0.00194928216221322 0.00195201662855196 1 1
0.0717848604300077 0.071724922842169 0 0
0.021620273879971 0.0216149254523624 1 1
-0.0418367455249238 -0.0417747459746354 1 1
0.0113834967440619 0.0113609654215396 1 1
0.00710196014038065 0.0070977376552148 1 1
-0.108357259502305 -0.108234269239245 0 0
-0.00409472339285032 -0.00407965318065948 1 1
0.0740758310540417 0.0740318796976503 1 1
0.0450406535788203 0.0449860069400434 1 1
-0.034677643071968 -0.0346526675466325 1 1
0.0363405374089629 0.036283634583301 1 1
0.00153916713690638 0.00155367172052309 1 1
0.0291777193508117 0.0291538969730124 1 1
0.0571697184019691 0.0570990716040225 1 1
0.0727886031270226 0.0726950400292937 1 1
-0.0469651160445201 -0.0469157406601012 1 1
-0.00413158116046755 -0.00411391552524705 1 1
0.0300046288971819 0.0299742639187767 1 1
-0.0231487028865449 -0.0231282831301297 1 1
0.0100320495308574 0.010007533756083 1 1
0.0128052934966801 0.0128018472739846 1 1
0.026321924530055 0.0262625116824447 1 1
-0.0876991054745365 -0.0876109206641712 1 1
-0.00115757049707084 -0.0011677704954975 1 1
-0.014464797739261 -0.0144451367826682 1 1
-0.000861045247829143 -0.000879304381202447 1 1
-0.0174179430809128 -0.0174012603438572 1 1
0.0584721869388582 0.0584105945026791 0 0
-0.0122613946626889 -0.0122459049753517 1 1
-0.00365765668221759 -0.00366454471559259 1 1
-0.0756094649367766 -0.0755187899590415 0 0
-0.0512204590992782 -0.0511781857216105 1 1
-0.0185426629361391 -0.0185033813175663 1 1
0.0755363679055416 0.0754655159682425 1 1
0.0113116649777503 0.0112988895210572 1 1
0.0251312159846796 0.0251220149274015 1 1
-0.0105352508956021 -0.0105180240973696 1 1
0.0541873939050434 0.05414927630626 1 1
0.0119352623913145 0.0119257556225825 1 1
-0.0385419392412852 -0.0385072100700031 1 1
-0.0221518278653182 -0.0221247834491725 1 1
0.00147745983800932 0.00146509939776593 1 1
-0.0212363647365913 -0.0212247022540754 1 1
0.00437930453182182 0.00437353712358206 1 1
0.0258465512661098 0.0258154123449608 1 1
-0.0369717002260451 -0.0369321386601971 1 1
-0.024328778916029 -0.0243042255147697 1 1
-0.0173103587356513 -0.0173020566512223 1 1
-0.028887052219813 -0.0288491619583278 1 1
0.00818427242304956 0.00819332923264962 1 1
0.013253636581457 0.0132514082770619 1 1
0.00294469844629479 0.00294016171491312 1 1
0.0242780459437163 0.0242610568243865 1 1
-0.0293069048083356 -0.0292745835791869 1 1
-0.0246747319609727 -0.0246696120359336 1 1
-0.00109007691267199 -0.00109254934778965 1 1
0.0284721552733479 0.028439425484248 1 1
-0.127114956816231 -0.126980267318853 0 0
-0.0381272207884661 -0.0380828038654135 1 1
0.019361861670506 0.0193395996046626 1 1
0.0204624948593669 0.0204418672131855 1 1
0.0155808023905035 0.0155610005445873 1 1
-0.0241605176044929 -0.0241349531646493 1 1
0.00369719627928503 0.00369677949073996 1 1
0.0472432048328159 0.0472089129890307 1 1
0.0104323950521294 0.0104135289907829 1 1
-0.0794548687545562 -0.0793590969322532 1 1
0.0798325436669153 0.0797749527571098 0 0
-0.0420294153520217 -0.0419853705677917 1 1
-0.0677194916333485 -0.0676348565397514 1 1
0.00572910883663558 0.00573104219117274 1 1
-0.0218238955891571 -0.0217925518418658 1 1
0.0436122146078695 0.0435388385834706 1 1
0.0156330590440561 0.0156172803704559 1 1
-0.023348307983048 -0.0233287273226389 1 1
-0.0379582623002101 -0.0379275854084407 1 1
0.00897629726234863 0.00897585722967538 1 1
-0.0130896781367047 -0.0130626140023553 1 1
-0.0697066908620445 -0.0696206200193719 1 1
0.00824855433344764 0.00824209385080261 1 1
-0.0213267549040167 -0.0212934049021081 1 1
0.0245468520031982 0.0245350057521157 1 1
0.0413650935035128 0.0413263451969219 1 1
0.0224832597988653 0.0224535852486008 1 1
0.0256750425285237 0.0256598913898184 1 1
-0.0620162712877598 -0.0619467517580256 1 1
-0.0332843464640982 -0.0332462046311682 1 1
-0.001726807067353 -0.00170607729507689 1 1
-0.0137939220287239 -0.0137866754567474 1 1
-0.0635947956909462 -0.0635380274744138 1 1
-0.0588472921975887 -0.0587862345129785 1 1
-0.0297289366314179 -0.0297096602070369 1 1
-0.0121124084455974 -0.0120934975163854 1 1
0.116656187916125 0.116545886618045 0 0
0.000836848818716023 0.00082301824628021 1 1
0.0114191451643222 0.0113966813866119 1 1
-0.0627015229733325 -0.0626270136892723 1 1
0.0216000208988618 0.0215732456027328 1 1
-0.0304583540124212 -0.0304234060470642 1 1
0.00598268190670666 0.0059721237243931 1 1
-0.0232476517414563 -0.023219126094791 1 1
-0.0699227875075629 -0.0698504515258046 1 1
0.0303111598066849 0.0302742528866323 1 1
0.0181604447294361 0.0181402935336894 1 1
0.0311229880869724 0.031090049075195 1 1
0.0926780797515344 0.0925622480668326 1 1
-0.0325004246559748 -0.0324642237319002 1 1
0.0293234709924952 0.0292984354954003 1 1
-0.0517321988822854 -0.0516743098084747 1 1
0.00398135230977537 0.00396657185637836 1 1
-0.0452792567797612 -0.0452182755965559 1 1
0.0394541924379742 0.0393955403587279 1 1
0.0233008038354752 0.0232496147618672 1 1
0.0347551675158176 0.0347135397864604 1 1
-0.0410401975530267 -0.0409705158035062 1 1
-0.0710853584809937 -0.0710105886612774 1 1
-0.00249089782727432 -0.00247746743643608 1 1
0.0528939991182076 0.0528298829447052 1 1
0.0355839544042872 0.0355382908758665 1 1
-0.0102612948540366 -0.0102491332145477 1 1
0.06156324026784 0.0614943368933225 1 1
0.0163584232735853 0.0163378027894617 1 1
0.0657068611102797 0.0656622043536441 1 1
-0.0843432403305585 -0.0842756767410918 0 0
0.0301387413555357 0.0301158609484243 1 1
-0.0574954540790105 -0.0574239734217448 1 1
0.0635001367864728 0.0634511804372473 1 1
0.0114395547972467 0.0113942563865818 1 1
-0.0827542646051692 -0.0826736641953811 1 1
0.0676461528033965 0.067592366157066 1 1
-0.0215442475134186 -0.0215111044696773 1 1
-0.0408142269111245 -0.0407686909331506 1 1
0.0201001361608463 0.0200753752178651 1 1
0.0299319581283356 0.0298879447018207 1 1
0.0705644954530576 0.0704864462440509 0 0
0.0511835324117968 0.0511051570538823 1 1
0.0561943238050369 0.0561358339471124 1 1
0.0565008257723801 0.056468780211366 1 1
-0.00814600449213647 -0.0081473954230627 1 1
-0.0581215539922984 -0.0580609278597053 1 1
-0.00939062087746188 -0.00937289600279467 1 1
-0.0587482595709864 -0.0586662322631988 1 1
0.0144438034198225 0.0144279648968217 1 1
-0.0605339020888458 -0.0604869441632216 1 1
-0.0193083861115712 -0.0192868253393207 1 1
-0.0495614542397903 -0.0495061353203352 1 1
-0.0119457910262247 -0.0119553417781256 1 1
-0.0514025896699284 -0.0513480864577297 1 1
-0.0269850066803497 -0.0269586465680577 1 1
-0.0135863673178078 -0.0135658709661666 1 1
-0.0464979844438565 -0.0464380660269666 1 1
-0.0208060198738701 -0.0207643747014258 1 1
-0.0206958533305296 -0.0206767227763262 1 1
0.0442200352373847 0.0441745278946902 1 1
0.0111116234114202 0.011083352002845 1 1
0.0263683152204547 0.0263530960104326 1 1
0.0137730628802293 0.0137799215454335 1 1
-0.056930260968329 -0.0568601265929112 1 1
-0.0192330961353435 -0.0192240284568972 1 1
0.0280642827533069 0.028028750051664 1 1
-0.0103119744097738 -0.0103158335654319 1 1
0.0930155580988316 0.0929207426078233 1 1
0.0134414082087652 0.0134384757819169 1 1
0.0982051436141332 0.0980834025313857 1 1
0.0487108298322067 0.0486529117437708 1 1
-0.0306190172789663 -0.0305792242511176 1 1
0.0626401207868997 0.0625741580669409 0 0
-0.0499636682900231 -0.0499282794525923 1 1
-0.00815517383997155 -0.00813857846789241 1 1
-0.0626825288409303 -0.0626135600926122 1 1
0.0461229929822098 0.046079932918883 1 1
-0.00373442400153595 -0.00373339918829603 1 1
0.0131904316503922 0.0131742864675611 1 1
-0.0954332314521924 -0.0953292470434839 0 0
0.0829242262767087 0.0828323429177044 0 0
0.0733404967817302 0.0732551947036218 1 1
0.0392193453210352 0.0391691496738841 1 1
0.0744011689674419 0.07431388365029 0 0
0.0386665538295289 0.0386327800748237 1 1
-0.0245243747098974 -0.0245207868759174 1 1
0.0776726080748129 0.0775965748292342 1 1
-0.0209027180672604 -0.0208868179927702 1 1
-0.0186023817445496 -0.0185918336080259 1 1
0.0364765915386202 0.0364343532507908 1 1
-0.0383195902028153 -0.0382636173599379 1 1
0.0390404103547721 0.0390025072744965 1 1
0.0174362963717826 0.0174391264723759 1 1
-0.00421708403150271 -0.00420160324428293 1 1
0.00641069708602944 0.0063964603736213 1 1
0.0212226067217429 0.0212019219832092 1 1
0.00561312090863681 0.00562197513078275 1 1
-0.0292986715566523 -0.0292660344503442 1 1
-0.00122757793541086 -0.00123275806257785 1 1
-0.126369028537064 -0.126235415233717 0 0
0.0212179972743797 0.0211889515817009 1 1
-0.0664793685722988 -0.0664319317619273 1 1
-0.0336403253096293 -0.0335875753019434 1 1
0.00128561796418702 0.00127226131441484 1 1
0.00469478008022802 0.00469960224293755 1 1
0.0364504060438735 0.0364146249196464 1 1
-0.0260285123824202 -0.0259948592163135 1 1
-0.0192443203299843 -0.0192307993990963 1 1
0.00757516214240694 0.00756749598852256 1 1
0.0318368429762725 0.0317925351880324 1 1
0.0291974772436307 0.0291542753504816 1 1
-0.0393949697926785 -0.0393544427032761 1 1
-0.0662676068488771 -0.0661896032281121 1 1
0.0306604135584452 0.030618611788819 1 1
-0.0476619757769568 -0.0476198409132351 1 1
0.00405624503023489 0.00403347879177067 1 1
-0.00495427514812149 -0.00494139497054535 1 1
0.0644116963648631 0.0643717169249974 1 1
0.0361702708051202 0.0361532123017749 1 1
0.0256734603561772 0.0256497017242657 1 1
-0.0857322997016437 -0.0856384162764981 1 1
0.0284306473122788 0.0283795240072092 1 1
-0.0179148544594542 -0.0178980475692243 1 1
0.0289536041186334 0.0289154349896577 1 1
-0.0765984792046298 -0.0765212468810809 1 1
-0.11520853302893 -0.115082866405198 0 0
0.00812857998579622 0.0081272698823784 1 1
0.0349920205580315 0.0349508994171109 1 1
-0.147482366596091 -0.147303570311576 0 0
0.0168901269908187 0.0168535640315908 1 1
0.0514439354073177 0.0513897290737583 1 1
-0.0353070375907812 -0.0352816365147024 1 1
-0.069653256795442 -0.0696075004972239 1 1
0.0325044124425173 0.0324816099581813 1 1
-0.00171338107429437 -0.00170813081471715 1 1
-0.0393078065135206 -0.0392483946141908 1 1
-0.0419130386674901 -0.0418591743379096 1 1
-0.00796655076812618 -0.00796096425356799 1 1
-0.051779698540547 -0.0517412184706677 1 1
-0.0250872829612203 -0.0250483670166514 1 1
-0.0403576185978849 -0.0403172644964167 1 1
-0.0752331133306134 -0.0751358402961032 1 1
-0.0241327592196894 -0.0241112288981975 1 1
-0.00476203020299914 -0.00475935358370592 1 1
-0.0210831177227351 -0.0210553094046184 1 1
-0.0302959324700515 -0.0302453085577537 1 1
-0.0208894958637092 -0.0208963886193009 1 1
0.0279456930689791 0.0279120673648997 1 1
-0.0233022253114052 -0.0232816175451233 1 1
-0.110352625444875 -0.110250019319396 0 0
-0.0261830571114748 -0.0261657195155489 1 1
0.01016396823459 0.0101602704333707 1 1
-0.0336675122489975 -0.033651951934627 1 1
0.0239731762960323 0.0239634216908046 1 1
0.0576314779215566 0.0575864673583073 1 1
0.0206357006464184 0.020609318638517 1 1
0.0543812543834458 0.0543351188675425 1 1
0.0445165174740031 0.0444745522936665 1 1
0.0443475174547266 0.0443003142707164 1 1
-0.0432205726507519 -0.0431702734238113 1 1
0.0534086731539413 0.0533725936094367 1 1
0.114158430452448 0.11402998379428 0 0
0.0265227574393228 0.0264960981800886 1 1
0.0109150324346288 0.0109067068690954 1 1
0.00163244933313956 0.00162582160284536 1 1
0.00901491732119128 0.00899839476580617 1 1
-0.0449861735813251 -0.0449517631242612 1 1
-0.0500199494291925 -0.0499728158935372 1 1
-0.0131690059447899 -0.0131662596246156 1 1
0.0719402832348663 0.0718649056111549 1 1
-0.0169960287737322 -0.0169599809657116 1 1
-0.0112876784378724 -0.0112683621777283 1 1
-0.0128639008096586 -0.0128639510348285 1 1
-0.0613389881332055 -0.0612792367262567 1 1
0.0107174439542631 0.0107192710475727 1 1
-0.0990168963173308 -0.098914548190825 1 1
-0.0768951540782525 -0.0768050007101367 0 0
-0.0565671717852338 -0.0565300856596185 1 1
0.0411024254293718 0.0410274294958491 1 1
-0.0581842378634625 -0.0581060022140281 1 1
-0.0677442084234003 -0.0676660951184237 1 1
-0.0239038901541384 -0.0238814459371301 1 1
-0.0270035257262577 -0.0269844505815361 1 1
-0.0525951505398076 -0.0525678724232213 1 1
0.0267752071927405 0.0267358063420983 1 1
0.00265555278581494 0.00264186397287795 1 1
0.0326350593267506 0.0325958494076431 1 1
-0.00423803329708245 -0.00424430400584644 1 1
-0.052588395584801 -0.0525165154975772 1 1
-0.00408923655051907 -0.00409487342856161 1 1
-0.0299065377638416 -0.0298602383231199 1 1
-0.048523559862625 -0.0484694416755612 1 1
0.0293603176498491 0.0293322846609044 1 1
0.0112594709191586 0.0112578483034339 1 1
-0.0252284100636588 -0.0251973042406816 1 1
-0.088321544462645 -0.0882300267717961 1 1
-0.0135841217532467 -0.0135805932672838 1 1
0.0225630278176037 0.022538703180671 1 1
-0.00155323242191047 -0.00156483022743192 1 1
-0.0250752327003944 -0.0250396251784318 1 1
-0.00111682571691329 -0.0011155970135153 1 1
-0.0827754331052666 -0.0826873673975329 1 1
-0.0415225774706181 -0.0414982636194011 1 1
0.0135863614975796 0.0135557968220109 1 1
0.030362999593539 0.0303250873966194 1 1
0.0127729192707074 0.0127636830942104 1 1
0.0327213155927935 0.0326724559513326 1 1
0.0142913255194477 0.0142729203454169 1 1
0.0121943379522774 0.0121521668869125 1 1
-0.0554489930639674 -0.0553871465817337 1 1
-0.058526891974637 -0.0584705684801633 1 1
0.0241184721943414 0.0241238549696061 1 1
0.0236998243669886 0.0236682841472458 1 1
0.0180558413570259 0.0180241631482979 1 1
-0.0467689986388613 -0.0467481859896764 1 1
-0.0249865889528371 -0.0249788461256438 1 1
0.11294550137468 0.112817232794638 0 0
0.0384312502302101 0.0383993427647627 1 1
-0.0243428246611116 -0.0243162125123076 1 1
0.0441015851463211 0.0440578248053685 1 1
0.00812939180159564 0.00812830903009091 1 1
-0.00701907227696005 -0.0070049469340354 1 1
-0.0146901451498323 -0.0146892855380144 1 1
-0.0290217695751019 -0.0290102312050121 1 1
-0.0305530829137364 -0.0305210649693702 1 1
-0.00260248588571495 -0.00261555301834985 1 1
-0.0181357070857857 -0.018140715574481 1 1
0.0443012527420662 0.0442400279167512 1 1
0.0271195400130861 0.0270966228720102 1 1
0.0718079754459933 0.0717473075160924 1 1
0.0259044796857791 0.0258807781506495 1 1
-0.00846001449208368 -0.00845020870469067 1 1
0.0125755467657635 0.0125783752116033 1 1
0.00672615275753387 0.00672570625256474 1 1
-0.0622790221889343 -0.0622374930148514 1 1
0.0238661236101267 0.0238684366991768 1 1
0.00249632816282024 0.00247709853932207 1 1
-0.00851455898201096 -0.00850596158141528 1 1
-0.03040767282518 -0.030365145760034 1 1
0.0112014271020132 0.0111786883806516 1 1
-0.0447638109696985 -0.0447187065648491 1 1
0.0036025880002942 0.00359326962766616 1 1
-0.0462887117166034 -0.0462543909637569 1 1
0.00890479463782675 0.00890319821615319 1 1
-0.04137214747512 -0.0413509482212149 1 1
0.0387527150423334 0.0386869765819474 1 1
0.013804419328163 0.013801805220899 1 1
-0.0403154976754914 -0.0402800045350607 1 1
0.0530924706503406 0.0530310222084166 1 1
-0.0330247303477221 -0.03301371137512 1 1
-0.00344354850265117 -0.00343149607526089 1 1
0.0306792319444545 0.0306548423037885 1 1
0.0606269697549791 0.0605628183283841 1 1
0.0118555371548122 0.01182614122879 1 1
0.00709893921170708 0.00708167681160601 1 1
0.0287868029900637 0.0287600138993905 1 1
0.0136261594892319 0.0135929747774966 1 1
-0.0519646780638646 -0.0519103309293118 1 1
-0.0291960979908456 -0.0291605544039262 1 1
0.0639119555532705 0.0638414076872996 1 1
0.0722179165191913 0.0721598200987997 1 1
0.00294521430648683 0.00294240375069391 1 1
0.0453845354183966 0.0453467992939069 1 1
0.019562544437248 0.019520439651876 1 1
-0.00832330530631452 -0.00832649757496502 1 1
0.00450316255092615 0.00447179596777582 1 1
-0.0270826814493054 -0.0270788126828477 1 1
0.138213053792489 0.138074673895653 0 0
0.0304182124216862 0.0303838340775187 1 1
0.0821276399422327 0.082033185409628 1 1
0.000376431244812667 0.00038373579897627 1 1
0.00569456109994634 0.00569363973486519 1 1
-0.023539310717517 -0.0234973393145971 1 1
-0.0233312143264794 -0.0233241164195054 1 1
0.0426800007610959 0.0426375107749889 1 1
-0.102610079267019 -0.102509280699306 0 0
0.0334324093257604 0.0334012082372552 1 1
0.137292999585894 0.137143324328842 0 0
-0.0648328219136289 -0.0647691441864396 1 1
0.0157401597654411 0.0157267793299414 1 1
-0.0289229443711781 -0.0289080751701896 1 1
0.0176139016467952 0.01760004722742 1 1
-0.0500495169825332 -0.0500002016368848 1 1
0.0491926318429437 0.0491513385002396 1 1
0.0506899780625476 0.0506074249588322 1 1
0.0590116975299824 0.0589387893819491 1 1
-0.0444781898211187 -0.0444412793674044 1 1
0.02205309648153 0.0220215122051826 1 1
0.0418518621174564 0.0418230686595362 1 1
0.026109977290789 0.0260716720106598 1 1
-0.0368942583840936 -0.0368710509015314 1 1
0.00380368190394482 0.00381113872708221 1 1
0.00173797084752612 0.00174663738338819 1 1
0.0417354331594422 0.0416960038753306 1 1
-0.0598932432530288 -0.0598385973594463 1 1
0.0839283059227389 0.0838310236413438 0 0
0.000278249865510431 0.000288459050087987 1 1
-0.0529070690558814 -0.0528565585529873 1 1
-0.0366675826680869 -0.0366367329952566 1 1
0.0247486655844599 0.0247324961468477 1 1
-0.0558611075399705 -0.0557941201305466 1 1
0.018999867351453 0.0189713658504596 1 1
0.0532584587647334 0.053207017952682 1 1
-0.0723375684826812 -0.0722616907391994 0 0
0.00471968131884852 0.00470164087699684 1 1
-0.00451034256633365 -0.00451703475535682 1 1
0.0826668791334747 0.082579487328173 0 0
0.00269323598693577 0.00270795514492377 1 1
0.0662539922320253 0.0661806563120735 1 1
0.0382518358140433 0.0382196529869223 1 1
-0.0353611661511156 -0.0353199921223958 1 1
-0.013937706726711 -0.0139055600155939 1 1
0.100354007809542 0.100220360270441 0 0
-0.0938070290097844 -0.0937040501952755 1 1
-0.019403345795229 -0.0193827514333191 1 1
-0.0886602727384308 -0.0885618776641099 0 0
0.0133675516648993 0.0133505217782507 1 1
0.0733478527824181 0.0732718692201552 1 1
-0.0404370244713794 -0.0404017930664541 1 1
0.0663280935246203 0.0662741502201721 1 1
0.0227646068019889 0.0227480685433843 1 1
-0.0538234558482023 -0.0537787555427298 1 1
0.0228546755644809 0.0228300810755301 1 1
0.0084193679717459 0.00841516643295956 1 1
0.15081672528437 0.15066076465388 0 0
-0.0387647801618019 -0.0387275386940774 1 1
0.00970756414355792 0.0097025424253685 1 1
-0.110312747473618 -0.110199622906705 0 0
-0.00521841660582375 -0.00520451573666924 1 1
0.0832708698304679 0.0831783251533418 0 0
0.0694990914685365 0.0694171272598667 1 1
-0.0727064078148147 -0.0726389672949327 1 1
0.0843652905275297 0.0842806531290002 0 0
-0.0379678377687131 -0.0379154939082219 1 1
0.0277883337750481 0.0277608599835422 1 1
-0.0185783045235169 -0.0185668279373913 1 1
0.0565363263931174 0.0564755352012434 1 1
0.00613024075158339 0.00613396151839417 1 1
0.0595938345656529 0.0595346929301999 1 1
0.00939625595764409 0.00939251084105432 1 1
0.0614980472682824 0.0614376467339108 1 1
-0.002536106158535 -0.00251783794290554 1 1
0.00809244359660786 0.00808657255175657 1 1
-0.0141717316760519 -0.0141478298315898 1 1
-0.0422737850005596 -0.0422461042586841 1 1
0.0369583345273244 0.0369314093103451 1 1
0.0346736532031671 0.0346529579779423 1 1
-0.0209329885795953 -0.0209211543428617 1 1
-0.0232668177743836 -0.0232259397043892 1 1
-0.0521645934507008 -0.0521074961006206 1 1
0.0817085173752549 0.0816208144431474 1 1
-0.0019090890998566 -0.00188653592511231 1 1
-0.0170943372169553 -0.0170572856588433 1 1
0.0164098368366053 0.0163578810144582 1 1
0.0252211688527793 0.0251870141750568 1 1
-0.0104957820645004 -0.0104815499892923 1 1
0.0141898410496158 0.014182433597814 1 1
0.00944629151344602 0.00945616821726274 1 1
-0.00725088171925842 -0.0072455793453879 1 1
0.0356292847347437 0.0355974716899599 1 1
0.0182149398424837 0.0182159816824076 1 1
0.020994216880294 0.0209657998208616 1 1
0.0438325873722651 0.0437806670445479 1 1
-0.0845450882172057 -0.0844592659968923 0 0
-0.04470649621414 -0.0446626649833531 1 1
-0.0280525284770982 -0.0280091269074739 1 1
-0.0331028050467208 -0.0330425862689765 1 1
-0.0631206523732578 -0.0630447120839739 1 1
0.0872208462232672 0.0871443101453048 0 0
-0.0124489648596489 -0.0124498364663538 1 1
0.034775339653969 0.0347315336544708 1 1
-0.062809100601272 -0.0627407019098323 1 1
-0.0674910326960676 -0.0674340818801326 1 1
0.0633942111848916 0.0633159590394879 1 1
-0.0395095640355203 -0.0394863252434533 1 1
-0.0419474018644366 -0.0419093532268183 1 1
-0.0459109047916426 -0.0458620135318302 1 1
0.0315593298754564 0.0315090998393951 1 1
0.0655961443075786 0.0655272531851937 1 1
0.0333341559514794 0.0332960576000475 1 1
0.0130512246544002 0.0130392463103996 1 1
-0.0253744978904417 -0.0253537955203943 1 1
-0.0227493658268259 -0.0227234985203796 1 1
0.0411117803521628 0.0410719719835802 1 1
4.04620958735836e-05 3.23045960280276e-05 1 1
-0.0328874698212758 -0.0328490551763652 1 1
0.0388980797039015 0.0388407011236909 1 1
-0.0407838574525006 -0.0407495076648231 1 1
-0.0389232495389557 -0.0388956645067451 1 1
-0.0592794543762663 -0.0592190020286477 1 1
-0.0690328418326213 -0.0689803491466804 1 1
0.0869930311951387 0.0869105267705474 1 1
-0.0288466673524278 -0.0288163423261402 1 1
-0.0647454936121663 -0.0646843546091746 1 1
0.0449205900987726 0.0448650917379461 1 1
0.0244072895879324 0.0243927036588 1 1
-0.0178350106056507 -0.0178137383302233 1 1
0.0274319519014227 0.0273992512379212 1 1
0.0895985638059944 0.0895100330117454 0 0
0.0588319733952323 0.0587800752155261 1 1
-0.0320777255167967 -0.0320526711533458 1 1
-0.0333590409282282 -0.0333179463722964 1 1
0.0449173858596033 0.0448722748520394 1 1
0.0255754797964264 0.0255480170181126 1 1
-0.0454222613443085 -0.0453872944378326 1 1
-0.0584874405124673 -0.0584360536802751 1 1
-0.0502375913357083 -0.0501877332344169 1 1
-0.0165975881176295 -0.0165874259528735 1 1
0.0623089798211281 0.0622198532829745 1 1
0.0267210368194578 0.0266934437894577 1 1
0.0328059353006549 0.032769865032541 1 1
-0.0043329923304969 -0.0043232670649352 1 1
-0.0544720951971855 -0.0544198524705091 1 1
0.0702894002235859 0.0702057764001515 1 1
-0.111644423178904 -0.111529276451869 0 0
-0.0313834048919126 -0.0313828797101125 1 1
0.00160070949641626 0.00160227512268469 1 1
-0.0778931619432561 -0.0778313690866416 1 1
-0.0422310380082604 -0.0421722451337615 1 1
0.0446625029461388 0.0446112902194436 1 1
-0.0309046264783293 -0.0308666524358468 1 1
-0.0295674667125952 -0.0295305117446416 1 1
0.0759045558203784 0.0758108482214042 1 1
0.14451742747373 0.1443521253452 0 0
0.0607534169094361 0.060686642706222 1 1
0.0485031793290055 0.0484589558685166 1 1
0.051996673869764 0.0519328393094184 1 1
0.012385261635551 0.0123803182790056 1 1
-0.000317064483495939 -0.000325421598249914 1 1
-0.0100677863224239 -0.0100499047196951 1 1
0.0527861622967073 0.0527307295163462 1 1
0.0228445313613552 0.0228340399769642 1 1
-0.0215618373164124 -0.0215458763699246 1 1
0.053374528475713 0.0533097115623785 1 1
-0.0351329650417137 -0.0350607416714081 1 1
-0.0501607800663615 -0.0501227662026851 1 1
-0.0147210822813904 -0.0147087858233097 1 1
0.0514171132017509 0.0513590661858824 1 1
0.0393135217681581 0.0392634229618965 1 1
-0.0392009020539777 -0.0391594378398506 1 1
-0.0633521948118164 -0.0632782437612617 1 1
-0.0208812395015139 -0.0208610472771767 1 1
-0.0498382496099492 -0.0497805154610824 1 1
-0.00724382364710015 -0.00720521550528809 1 1
-0.0292037659405976 -0.0291813376179172 1 1
-0.0102703009891294 -0.0102712126484479 1 1
-0.0240280660052896 -0.024006191248674 1 1
0.021359989817613 0.0213413459208223 1 1
-0.0113265661138861 -0.0113178946030276 1 1
-0.0751394239216661 -0.0750516500792318 1 1
-0.00608828827209227 -0.00608093321247146 1 1
0.0423839462189009 0.042337764181777 1 1
0.0179890753655359 0.017980730968069 1 1
-0.066511064104928 -0.0664457069175017 1 1
-0.0337316881745576 -0.0336980820256462 1 1
0.0126061276106839 0.0126050208251132 1 1
-0.00702515755711011 -0.00702500712152491 1 1
0.0533228744546297 0.0532931319571328 1 1
0.0118770037050698 0.0118814416004234 1 1
0.0482856419807778 0.0482462933301526 1 1
0.0445347513537146 0.0445053270932635 1 1
-0.0453506447825542 -0.0452941147443239 1 1
0.0185843245770505 0.018566414885999 1 1
-0.0302545014547006 -0.0302262498370647 1 1
0.0188877394632269 0.0188606519126344 1 1
0.0408678948580349 0.0408010235844197 1 1
0.0245029526635974 0.0244853823037995 1 1
-0.0664542784264454 -0.0663866495537584 1 1
-0.0271616544164939 -0.0271546119229299 1 1
0.0215951036175062 0.0215711436591044 1 1
0.0462820266691224 0.0462243661838358 1 1
-0.115553716090208 -0.115435960049745 0 0
-0.0433050488816799 -0.0432421779042842 1 1
-0.0534273515709818 -0.0533761301018586 1 1
0.0377704118004375 0.0377536615104653 1 1
0.0335509187381792 0.0335354918879235 1 1
0.085015105077423 0.08492630270032 1 1
0.0214527055654549 0.0214215121241636 1 1
-0.0686055057100297 -0.0685333820270627 1 1
-0.0836820371141904 -0.0835724810123116 1 1
-0.0258057186146091 -0.0257796352029693 1 1
0.0576496185247402 0.0575823985683368 1 1
0.0542935164163585 0.0542348196127531 1 1
0.0683496499448368 0.0682879750645218 1 1
0.0445988267382354 0.0445618652778016 1 1
0.0318578193488578 0.0318390304616364 1 1
-0.0648227720582223 -0.0647630123061047 1 1
0.079261242314585 0.0791710624185773 1 1
-0.0263200811398021 -0.0262927488296551 1 1
-0.0498673704011762 -0.0498179886569653 1 1
0.0243590047736855 0.0243384930014525 1 1
0.0392367275602548 0.0392031164231512 1 1
-0.00860829105594483 -0.00860193073855181 1 1
0.0098275495229627 0.0098266752607161 1 1
0.0538565483353101 0.0538022167335274 1 1
-0.0563939252713809 -0.0563523429831474 1 1
0.057158091379552 0.0571077439393985 1 1
0.00119009160240855 0.00118277639211868 1 1
0.0212266422151075 0.0211884759416711 1 1
0.0138609611863686 0.0138587391358975 1 1
0.00477974521700281 0.00476449456185896 1 1
0.0648884633938058 0.0648136323906678 1 1
-0.0533011250337864 -0.0532487624042573 1 1
0.0511327724312641 0.0510713734924004 1 1
-0.0656764583569915 -0.06560685071347 1 1
-0.0062313869711842 -0.00621619945971406 1 1
0.059242889384966 0.0591771801826578 1 1
0.0431064478176307 0.0430811946043428 1 1
0.0326885286703927 0.0326287155910468 1 1
0.0445289163248862 0.0445001781233563 1 1
0.0219988166372997 0.0219735875667361 1 1
0.023282992533462 0.0232533083202075 1 1
0.0168677384939118 0.0168448562383137 1 1
0.0196107583635199 0.0195996605762661 1 1
-0.0571318866307422 -0.0570823304014272 1 1
0.0120566098630899 0.0120522858698673 1 1
0.0365676510281352 0.0365250921874416 1 1
0.0142876010250588 0.0142752231499311 1 1
0.0552102595450148 0.0551489432338489 1 1
-0.0291751738912226 -0.0291486501806373 1 1
-0.025629398558399 -0.0256112517173971 1 1
0.0429473450078133 0.0429117262178615 1 1
-0.0533714984169597 -0.0533126993465447 1 1
0.00996855453841268 0.00995368967979022 1 1
0.0510181010039488 0.0509680299688618 1 1
0.0448993344290597 0.0448486725358452 1 1
0.00721205330099549 0.00722015023087384 1 1
0.00175941718883955 0.00172200608555593 1 1
0.118466808280475 0.118332592052344 0 0
-0.069121285976212 -0.0690672265747053 1 1
-0.0392216481916373 -0.0391901736394376 1 1
0.0440345726340947 0.0439940477742746 1 1
0.0116438645776826 0.0116172454962405 1 1
0.0180157020598541 0.0179824374684376 1 1
-0.0073509019765775 -0.00733306819507421 1 1
0.0314210705933136 0.0313638870435831 1 1
0.0156615983126261 0.0156291256591919 1 1
0.0208454857412094 0.0208125651055865 1 1
-0.0373684093934618 -0.0373138892356876 1 1
-0.0972041990139494 -0.0971025147474572 0 0
0.0654020476892903 0.0653365554104033 1 1
-0.0666719505810525 -0.0665787032899024 1 1
0.0151426138054537 0.0151363977190456 1 1
-0.0205962736405357 -0.0205698100744113 1 1
0.0415811322285456 0.0415530822382336 1 1
-0.0807405805745374 -0.0806425979550709 1 1
0.0187631480743679 0.01872511497966 1 1
0.071868518878635 0.071759048227026 1 1
0.0297506974179081 0.0297139353273104 1 1
-0.0241250198800444 -0.0240974958935975 1 1
0.0500447653920771 0.0499895643930965 1 1
-0.0160189149917742 -0.0159876141253941 1 1
0.102799622033655 0.102693258923742 0 0
-0.0213903350547646 -0.0213833314391971 1 1
0.0644595328727848 0.0643838566141973 1 1
0.0360523267798774 0.0360138919562185 1 1
0.00591449590711765 0.00591066343533183 1 1
-0.0510939389039051 -0.051039079406038 1 1
0.0228591015736238 0.022831248363682 1 1
0.00885622765955136 0.00883598327600901 1 1
0.00506340575842654 0.00506362974114482 1 1
-0.0246231101625376 -0.0245996771552601 1 1
0.0376787773794429 0.0376541378605826 1 1
0.0305644112992965 0.0305459029685457 1 1
0.0904710897946892 0.0904065173510796 0 0
0.0241629104577803 0.0241467062413732 1 1
0.0241452768425677 0.0241178493642304 1 1
0.0507225829975141 0.050673422244522 1 1
-0.0102450839914178 -0.0102327427977225 1 1
0.0117447654951711 0.0117303305651301 1 1
0.062689586232942 0.0626264718651031 1 1
0.0157186000799732 0.015705500534112 1 1
0.0267860285046347 0.0267524340450109 1 1
0.0503940572557774 0.0503264668579856 1 1
0.0117815211464724 0.0117700584561529 1 1
0.0155083634797727 0.0154771241106877 1 1
0.0502880882425909 0.0502466401752013 1 1
0.0454660952579563 0.0454389685773822 1 1
-0.0765545073033398 -0.0764534077206013 0 0
-0.0058665287913217 -0.00587540989402038 1 1
-0.00334779978221973 -0.00334288901565507 1 1
0.0418234231297846 0.0417793978434891 1 1
0.0450362793724006 0.0449867116080532 1 1
-0.0630401184508742 -0.0629540547952958 1 1
0.0638277493048514 0.0637510085874139 1 1
-0.00525518796928066 -0.0052451880898577 1 1
-0.108211852659244 -0.108106615117023 0 0
-0.0131942781198645 -0.0132040825556287 1 1
-0.0491473496247467 -0.0490928960704327 1 1
-0.0404167868386979 -0.0403787251697359 1 1
-0.00909007105933299 -0.00908050630759233 1 1
0.0346096984285755 0.034570590726806 1 1
0.0706352399699619 0.0705609469754025 0 0
0.0304285885095564 0.0304243123883498 1 1
-0.0760066337836082 -0.0759434658240263 1 1
-0.0183298909076246 -0.0183104297160897 1 1
0.0451868239237931 0.0451493679838649 1 1
0.0304013288436039 0.0303827595330393 1 1
0.0264724995954342 0.0264461271818979 1 1
-0.0434344504056056 -0.0433878714373679 1 1
-0.0797205652955335 -0.0796211569347235 1 1
0.0242842766724559 0.0242686042809711 1 1
-0.030574901021172 -0.0305315341209606 1 1
-0.0642289139240785 -0.0641689514873595 1 1
0.000716093336070997 0.000732298020584971 1 1
-0.0936397291731321 -0.0935377439673135 0 0
0.059288142157619 0.0592224968063426 1 1
0.0178216671457945 0.0178040435078037 1 1
-0.0408110904065189 -0.0407606446250677 1 1
-0.0455392186695408 -0.045485218690852 1 1
0.0154543632477399 0.015416869354578 1 1
-0.0856504580842981 -0.0855441808877714 0 0
0.0732568682737701 0.0731782351652113 1 1
-0.0118150116420954 -0.0118083660941363 1 1
-0.0471451040867509 -0.0471072937778149 1 1
-0.104203337437335 -0.104116167866655 0 0
0.0440080257062603 0.0439452290718809 1 1
0.0320919970461258 0.0320657967851049 1 1
-0.0418903652923146 -0.0418371573943978 1 1
-0.0478940472015562 -0.0478594474050738 1 1
-0.0490581789279741 -0.0490193017594804 1 1
0.051393320485272 0.0513550465327652 1 1
-0.0980290569187787 -0.0979492839408508 0 0
0.0478163282847971 0.0477738924599218 1 1
0.0207873033321756 0.0207609636676902 1 1
0.0487916689596106 0.0487453088025485 1 1
0.0452754524054571 0.0452287259460237 1 1
0.0295461627550482 0.0295289147349251 1 1
0.0343452357836945 0.0343059131735114 1 1
0.00733477271017462 0.00729798747738682 1 1
0.013313461159298 0.0133093782273207 1 1
-0.0667348710834202 -0.0666619412730066 1 1
-0.0449504878024324 -0.0449070940644741 1 1
0.00772305215703793 0.00771716343120247 1 1
-0.0295862640671861 -0.0295573443284998 1 1
-0.0142664146832933 -0.0142721816422775 1 1
-0.00891147064211733 -0.00889057455729747 1 1
-0.0220138646512524 -0.0219829557859653 1 1
0.00301186850787617 0.00301142771611044 1 1
-0.112107777150796 -0.111985786292322 0 0
0.0425520684717071 0.0425084772433786 1 1
0.083510683980033 0.0834408076961098 1 1
-0.0192443368044322 -0.0192163965457766 1 1
0.0897107724157233 0.0895865408750478 1 1
-0.0635216790502694 -0.0634537275699365 1 1
-0.00639110783279549 -0.0064019193903864 1 1
0.0578794226114283 0.0578154711330884 1 1
0.0796171554044486 0.0795224130292558 1 1
0.0388144241724549 0.0387740556998343 1 1
-0.0886953858299154 -0.088605731907916 1 1
-0.00231599356572107 -0.00233776228959692 1 1
-0.0463036559823786 -0.0462550321730373 1 1
-0.0616480722492284 -0.0615936927021899 1 1
-0.0638807546402003 -0.0638304841348965 1 1
-0.0409817529814912 -0.040944683511022 1 1
0.0549737219158609 0.0549108776089696 1 1
-0.0424631993877202 -0.0424225309763542 1 1
-0.0236568630730437 -0.0236310115003978 1 1
-0.032956755530168 -0.0329162903287171 1 1
-0.0186392650430541 -0.0186140467823132 1 1
-0.0388569317607229 -0.0388312833371317 1 1
-0.0437988458340173 -0.0437471931741244 1 1
-0.0141615815452641 -0.0141551639393553 1 1
-0.0483849686939243 -0.0483193385738038 1 1
-0.0249507391915955 -0.0249250443932857 1 1
0.0584786123859652 0.0584408776635601 1 1
0.0513361982899538 0.051272330178247 1 1
0.019125822084799 0.0190746259716282 1 1
-0.0731688590170589 -0.0730921400377241 1 1
0.00696818932035704 0.00695497329427153 1 1
0.0639893494463232 0.0639246564964707 1 1
-0.0720143464876995 -0.0719439043292318 1 1
0.0226424937083189 0.0226087652012118 1 1
-0.0310042812328451 -0.0309516475648254 1 1
-0.118703953577746 -0.118592870435309 0 0
-0.0513804508199278 -0.0513122117704103 1 1
0.0178378956232473 0.0178061294647505 1 1
0.0633347606497377 0.0632796990281625 1 1
-0.0160038286322982 -0.0159979833477348 1 1
-0.0130232527076515 -0.0130147420775528 1 1
-0.0301104364108491 -0.0300733174582471 1 1
-0.0143984146881437 -0.0143752744369169 1 1
-0.057314934551472 -0.0572522762703228 1 1
0.0393994874420296 0.039365405635945 1 1
0.0287225651257908 0.0286865893561722 1 1
0.0178143639489931 0.017797248448666 1 1
0.104628697598322 0.104533482331177 0 0
-0.128577625300877 -0.128461703934751 0 0
0.0897105958265373 0.0895903569278256 0 0
-0.069745473144704 -0.0696787203900932 1 1
0.0316664032280169 0.0316266965165673 1 1
0.0196612302158121 0.0196322340317192 1 1
-0.00699991580724923 -0.00699644759556471 1 1
-0.0497223434106317 -0.0496743599262632 1 1
0.0237176979257452 0.0237087196991436 1 1
0.010365029880786 0.0103439389163685 1 1
-0.0114200798683965 -0.0114094424921025 1 1
0.078808039567264 0.078713607189086 1 1
0.0796661997534178 0.0795859558735072 1 1
0.0525425077955727 0.0525122941403088 1 1
0.119418317734101 0.119282452843693 0 0
-0.0766785172710418 -0.0765891410514441 1 1
-0.0148695838971837 -0.014845406206889 1 1
0.0484516994352854 0.0483669475986484 1 1
-0.0110953685875171 -0.0110849219148172 1 1
0.0425058215688981 0.0424439209211369 1 1
-0.0284429793268278 -0.0284034407542894 1 1
-0.0412071932019592 -0.0411736404685962 1 1
0.00950460364878196 0.00948953771222716 1 1
-0.00866251817961017 -0.00866976773996181 1 1
-0.00951964948941631 -0.00950304991244498 1 1
0.00728565362959765 0.00728446171582788 1 1
-0.00429213125562278 -0.00429233450149959 1 1
-0.0172939562481055 -0.0172702367424558 1 1
-0.0564713561513637 -0.0564028504590745 1 1
0.00851017620377627 0.00851317068828161 1 1
0.0204209269312534 0.0204080803939937 1 1
-0.0414662605030103 -0.0414027326077119 1 1
-0.087064221352859 -0.0869822236334194 1 1
-0.0278229813219181 -0.0277907937648277 1 1
0.0412689705371188 0.041215100997689 1 1
-0.026140208234228 -0.0261033892965895 1 1
-0.0653566616860544 -0.0652663950853634 1 1
0.0267377183287145 0.0267250306134348 1 1
0.0569669454688386 0.056895923743052 1 1
0.0654387014187317 0.0653728034738484 1 1
-0.0286485796779979 -0.028618775385143 1 1
0.141317074784019 0.141153633486787 0 0
0.0474240935104427 0.0473631685898092 1 1
0.0185707608740715 0.0185441018147298 1 1
-0.0430195163118917 -0.0429688621953849 1 1
0.0632652782614133 0.0632040198075413 1 1
0.0466401343805964 0.0465960276404908 1 1
-0.0597442946511213 -0.0596775614354944 1 1
0.0019638327743158 0.00196361686506418 1 1
-0.00695309856689528 -0.00694824996947592 1 1
-0.0847276031331796 -0.0846519872018641 1 1
0.00441241712521088 0.00441139572549609 1 1
-0.0314598976055665 -0.0314396401469689 1 1
0.0972235676358019 0.0971128185765264 0 0
-0.0423358439680099 -0.0422824464859614 1 1
-0.0109459598752952 -0.0109546172355808 1 1
-0.0790360241080657 -0.0789508401110637 1 1
-0.0734386737621363 -0.0733384429927358 1 1
0.0931743802190674 0.0930831975060491 1 1
-0.0983580235667554 -0.098235935817274 1 1
0.0334247392341713 0.0334174274085979 1 1
-0.0253900709793872 -0.0253298271287488 1 1
-0.00930208671003072 -0.00929768269952322 1 1
0.0293903991458804 0.0293701196187537 1 1
0.00203972897950053 0.00203212245970128 1 1
0.0164705284086157 0.0164446524347867 1 1
-0.00546485507564145 -0.00547703199799735 1 1
0.00947753628902447 0.00946323009412355 1 1
0.0902544729469805 0.0901451137334109 0 0
-0.0794221791830301 -0.0793543615940567 0 0
-0.0233300193261099 -0.0233001194148159 1 1
0.0213226826871082 0.0213093861936485 1 1
-0.0382578599115927 -0.0382290918348136 1 1
0.0121815779681985 0.0121645436813711 1 1
0.0544634663590157 0.0544137196189933 1 1
-0.00920637686606791 -0.00920183914308664 1 1
-0.0294491252688848 -0.0294243184857176 1 1
-0.0380684588523639 -0.0380402788126193 1 1
-0.0586999670084342 -0.0586501157367422 1 1
0.101193632798766 0.101078721785602 0 0
-0.0372751875139011 -0.0372414623548672 1 1
-0.0475376702402901 -0.0475081458146739 1 1
0.064255283195565 0.0641663382098194 1 1
0.0281332145803695 0.0281055638432527 1 1
-0.0610694450235097 -0.0609674997993293 1 1
-0.01128096761061 -0.0112755071913842 1 1
0.0742984668840831 0.0742288480682558 1 1
-0.0421613094471443 -0.0421260304450229 1 1
-0.0535665968257937 -0.0535096524723392 1 1
-0.0245186039970597 -0.0244834304992365 1 1
0.0331976995834454 0.0331835760558595 1 1
0.0407375946384499 0.0406869860655848 1 1
0.0428759619330417 0.0428183525215114 1 1
0.061847753222571 0.0617958327422408 1 1
0.0743444465676797 0.0742698696308804 0 0
0.00958137826750049 0.00955027569769339 1 1
0.0138675174745097 0.0138582128230956 1 1
0.0172003178715281 0.0171785700377537 1 1
0.0184815144778004 0.0184422180245794 1 1
-0.0627418235511423 -0.0626727751687733 1 1
0.0277768275606448 0.0277518010306423 1 1
0.0636666310284535 0.0635873994331243 1 1
0.0760228224119547 0.0759344173166981 1 1
-0.0494778076571859 -0.0494265235848621 1 1
0.0732351250910742 0.07316412631851 1 1
-0.113136002277987 -0.113023307434454 0 0
-0.0941719459103253 -0.0940922874652102 1 1
-0.0933693896339054 -0.0932672370311206 0 0
0.0306893110285943 0.0306567872130712 1 1
0.0219452985667242 0.0219242260311466 1 1
0.0149923414178446 0.0149802666349109 1 1
-0.0186105818022842 -0.0185970536149497 1 1
0.0796993914753211 0.0796246713328011 1 1
0.0321598116570588 0.0321215688872321 1 1
0.0580563588670342 0.057976363618021 1 1
-0.0252547821932597 -0.025251816712407 1 1
0.0460292731923651 0.0459832117186969 1 1
0.0631849388755299 0.0631159453976344 1 1
0.046707088321049 0.046663649980189 1 1
-0.0824792102345119 -0.0824022470534177 1 1
-0.0976375834375408 -0.0975635777496568 1 1
0.0347442515205427 0.0347096274004496 1 1
-0.0558989472331921 -0.0558458397406806 1 1
-0.00418521109540845 -0.00417940593851573 1 1
-0.0599792003309228 -0.0598982047998374 1 1
-0.0108069810677724 -0.0107910187469038 1 1
0.0405852295090489 0.0405325335613133 1 1
-0.000813673592588385 -0.000825258881034251 1 1
-0.00787517182205109 -0.00786671004016757 1 1
-0.0152363637204372 -0.0152150945425647 1 1
0.00559275722540415 0.00557720058191445 1 1
0.0641128124752904 0.0640405421462488 1 1
-0.0578919390790466 -0.0578331693789521 1 1
-0.00538743401211497 -0.00537847575912806 1 1
-0.0315002749401178 -0.0314728521389161 1 1
0.037657515003588 0.0376225356980476 1 1
-0.0978787590069249 -0.0977773752016607 1 1
-0.0539044455462995 -0.0538505925004863 1 1
0.0361796009843157 0.0361686973691447 1 1
-0.11008286234514 -0.109970291980576 0 0
0.020834080335551 0.0208179088157777 1 1
0.0822082306740019 0.0821210635860306 1 1
0.0227729522925162 0.0227382299299115 1 1
0.0242270552009764 0.024205046533928 1 1
0.0339030214138747 0.0338731866795502 1 1
0.062382068296078 0.0623046662471996 1 1
-0.0283675220416448 -0.0283367867669856 1 1
-0.0505851412996827 -0.0505483071854726 1 1
-0.0601892193398906 -0.0601319166472316 1 1
0.0188200247771984 0.0187947873261897 1 1
-0.0122366127290233 -0.0122008405341396 1 1
0.043564013419873 0.0435195588820529 1 1
0.0664284528864529 0.06634397121308 1 1
-0.00221319384017559 -0.0022217567993631 1 1
0.024196137926019 0.0241692329913634 1 1
0.0426846809755448 0.0426423164780385 1 1
0.017137210864092 0.0171158697555273 1 1
-0.00306007562167573 -0.00307261542108798 1 1
0.0351965802328871 0.0351702407481258 1 1
-0.090643499690868 -0.0905515152857699 1 1
-0.0315705547224581 -0.0315147107597539 1 1
-0.00722210990687693 -0.00721300205355709 1 1
-0.0272780220530369 -0.0272603142822685 1 1
0.0442866934269548 0.0442423119541476 1 1
-0.0406610158685733 -0.0406267663160312 1 1
0.0262067846144437 0.0261975373690283 1 1
0.0398001363996389 0.0397578219640222 1 1
-0.00258952055673994 -0.00257381629574079 1 1
0.00874488231519851 0.00872803423723742 1 1
-0.0617190782675166 -0.0616449316332149 1 1
0.0439649556835998 0.0439086485882426 1 1
0.0111505533531777 0.011142553182238 1 1
-0.0726793613273582 -0.0726029209400957 1 1
-0.0443939264709678 -0.0443277788523387 1 1
0.0492999387122413 0.0492560632330879 1 1
0.0567276621106388 0.0566470557358741 1 1
-0.0264262667984432 -0.0264157027937025 1 1
0.0748891550026423 0.0748070909915198 0 0
-0.0248666329436618 -0.0248292456540316 1 1
-0.0119184007133258 -0.011888750637771 1 1
-0.0564103968230282 -0.0563477074340909 1 1
4.29133160700544e-05 4.10274547037028e-05 1 1
-0.0771311586767921 -0.0770565290862198 1 1
-0.0414894448246708 -0.0414568081623325 1 1
-0.0406911044192925 -0.0406575544490862 1 1
0.0169787693871872 0.0169549412221721 1 1
0.000556024482870206 0.00056712613309747 1 1
0.0117793097611116 0.0117866305426168 1 1
-0.0307544589979289 -0.030729516698855 1 1
0.0307033858041865 0.0306779764517182 1 1
0.0164390040722488 0.0164384750517076 1 1
0.0189462574979939 0.0189349710076693 1 1
-0.00354291828206651 -0.00352765716962654 1 1
-0.0636257313582549 -0.063545234681946 1 1
0.0492527063792788 0.0492198313071841 1 1
0.0117622888365353 0.0117405047792511 1 1
0.00183477810873621 0.00183595614436342 1 1
0.0958929130832171 0.0958091023765067 1 1
-0.0366373769969744 -0.0365937267937066 1 1
-0.0296733811916122 -0.0296589076438976 1 1
0.0646841238023527 0.064613734306255 1 1
0.0374053404508877 0.0373457772275797 1 1
0.0068243798465663 0.00681701434655175 1 1
-0.00295272552612971 -0.0029652028697236 1 1
-0.0333995998127454 -0.0333742963551269 1 1
-0.0506282219615578 -0.0505733002075705 1 1
-0.0886559939165674 -0.0885708389204087 1 1
0.0841018763503883 0.0840327211302066 1 1
-6.34723994322314e-05 -6.53693612913888e-05 1 1
0.0287766206754647 0.0287512487885601 1 1
-0.0253380005120456 -0.025314308886455 1 1
0.0152095288692663 0.0151917328519258 1 1
-0.0789610995046016 -0.078867021703651 1 1
0.0304033870477995 0.0303882590604669 1 1
0.0652151289361044 0.0651516926083096 1 1
-0.0351530197966676 -0.0351395049373012 1 1
0.00219828041423535 0.00221416630675561 1 1
-0.0024400456347114 -0.00244695069742356 1 1
0.06974345955892 0.0696621467835614 1 1
-0.0204574448871768 -0.0204426722237608 1 1
-0.00285213877691111 -0.00284949128791356 1 1
-0.0571974818001858 -0.0571317679704097 1 1
0.0332726654725665 0.0332233454875056 1 1
-0.0015221159822516 -0.00152399103062098 1 1
0.0588932740215817 0.0588374321108969 1 1
-0.0546369890427617 -0.0545770591885219 1 1
0.0597572177264623 0.0597113093172583 1 1
-0.0560064094151688 -0.0559534773023176 1 1
-0.0235168209718327 -0.0234966758604609 1 1
-0.101247868245828 -0.101144778601125 0 0
-0.00445917140202173 -0.00444029176281408 1 1
0.0467176504559874 0.046672502589067 1 1
-0.0235428603390258 -0.0235041475177471 1 1
0.0889712019071137 0.0888834588020859 1 1
-0.00935454320915824 -0.00932955540308029 1 1
-0.0101116092080901 -0.0101056568897923 1 1
0.0638724761573631 0.063793932648042 1 1
-0.0559309993314115 -0.0558646966640907 1 1
-0.0562727829932965 -0.0562182373083368 1 1
0.0271650021345819 0.0271402810676692 1 1
-0.0446402779498406 -0.0446039068407449 1 1
0.0612575289684923 0.0612003760400428 1 1
-0.0236698223346755 -0.0236507451465239 1 1
-0.0922130394999631 -0.0921221651408896 0 0
0.09704572121651 0.0969553084129955 0 0
0.0341727801957127 0.0341205383842504 1 1
-0.0448888557530113 -0.0448485620914935 1 1
-0.0335167314903603 -0.0334750206406469 1 1
0.0593174873405083 0.0592725126861407 1 1
0.0588208703594827 0.0587437830993383 1 1
0.000681469415684964 0.000673145663039835 1 1
0.093997910500892 0.0939084042198164 0 0
-0.0107592414256839 -0.0107586263193793 1 1
-0.0767484667894147 -0.0766582169266337 1 1
0.0448301606980244 0.0447773781434598 1 1
0.124365627690884 0.124246727485991 0 0
-0.0104278048247255 -0.0104206222321494 1 1
-0.0102498004993269 -0.010261263694451 1 1
-0.0202685791715997 -0.020250595869423 1 1
-0.0465227974239468 -0.046492543939829 1 1
-0.00900949005710588 -0.008992142770627 1 1
-0.0317385335614006 -0.0317029309694176 1 1
-0.00981740986822933 -0.00981534122925586 1 1
0.031489704173029 0.0314734019646184 1 1
0.00530382023744214 0.00528057360222601 1 1
-0.0678978938001499 -0.0678294455338603 1 1
0.0609586612462599 0.0609163400305583 1 1
0.0157599983888745 0.0157303178255067 1 1
0.0274488219079197 0.0274128146181706 1 1
-0.0538300186789209 -0.0537904183451335 1 1
-0.0753806719869571 -0.0752944126593401 1 1
0.0327924523510842 0.0327656355073714 1 1
-0.0119980316099239 -0.0119825592455881 1 1
0.073064749749455 0.072997081487822 1 1
0.0109032938999203 0.0109039642867328 1 1
0.0223957228568036 0.0223710476731979 1 1
0.00859990913484523 0.00859369679030453 1 1
-0.0223162556983809 -0.0222873067018822 1 1
0.0164330069241296 0.0163891043823143 1 1
0.0337541131809653 0.0337208592166497 1 1
-0.00339130847087537 -0.00339136372625335 1 1
-0.0917206510466946 -0.0916336764000888 0 0
-0.035506628677997 -0.0354822086097162 1 1
-0.0507001441134552 -0.0506291380812634 1 1
0.011743074499367 0.011752516791299 1 1
-0.0174793811921024 -0.0174557555837842 1 1
0.000411375334738028 0.000386135601649292 1 1
0.0270258156573061 0.0269901001268141 1 1
-0.0469564108109983 -0.0468952219784503 1 1
0.0716563512111605 0.0715854238512793 1 1
0.0204429098481174 0.0204550755767052 1 1
0.00099069875288362 0.000979619493019583 1 1
0.0711609050153432 0.0710762656383046 1 1
0.0146280750388374 0.0146116249084667 1 1
0.00118402490539812 0.00120070420690986 1 1
-0.000734961973860544 -0.000739702567975523 1 1
-0.0226875721399164 -0.022656281756518 1 1
0.0498983656068793 0.0498562556666788 1 1
0.0206548439314783 0.0206338211169305 1 1
0.0441812821525251 0.0441495512133403 1 1
0.0457801382644233 0.0457547559938683 1 1
0.0412231110810561 0.0411822653218875 1 1
0.0119838636592515 0.0119744993879416 1 1
-0.0731513946347229 -0.0730668224664535 0 0
-0.0695945988735719 -0.0695072206107909 1 1
0.010021583014235 0.0100271164157217 1 1
-0.0121414634194677 -0.012136830326984 1 1
-0.116573386648028 -0.116450162453194 0 0
-0.0664734071543188 -0.0663882752327278 1 1
0.00924179788635965 0.00922950435779508 1 1
0.0283087992839261 0.0282868554081362 1 1
0.0133615493860483 0.0133448910103677 1 1
0.0405802607796395 0.0405426918900023 1 1
-0.0229747835227583 -0.0229451007619719 1 1
-0.101519200063654 -0.10141148060076 1 1
0.0913062364266931 0.091230530775707 1 1
0.0291817687091836 0.0291493179078468 1 1
-0.132770416525085 -0.132646909540604 0 0
0.0368242353625135 0.0367575599443301 1 1
0.0522445915281953 0.0521897998431482 1 1
-0.0220283242128351 -0.022016496483429 1 1
0.0114871207463067 0.0114860674679038 1 1
0.0383668279992449 0.0383568561628438 1 1
0.0255780545067345 0.0255623620826583 1 1
0.0651250082824267 0.0650504185106626 1 1
0.00813603006011118 0.00812341247846353 1 1
-0.0313220060566729 -0.0312916812640346 1 1
0.00967837168318061 0.00966969994627555 1 1
0.0552592729940927 0.055201023507948 1 1
-0.0295664764193456 -0.0295270878610153 1 1
0.123161601787481 0.123038243944019 0 0
0.0569045640178687 0.0568396677019478 1 1
0.0213762691874094 0.0213486301204792 1 1
0.0300564394822723 0.0300296947359499 1 1
-0.0421703839013443 -0.0421408330860344 1 1
0.00412833961919034 0.00411689359444252 1 1
-0.0118142061472344 -0.0117985106671642 1 1
-0.0134967470273459 -0.0134832606496036 1 1
0.00648626731492349 0.00646670901167322 1 1
0.0543282692256202 0.0542758321860053 1 1
0.0639061725120983 0.0638548411197313 1 1
0.0536693084552454 0.0536131827008309 1 1
0.0643711411766309 0.0643201408847635 1 1
-0.00773856411783965 -0.00774486144817479 1 1
-0.0137878415584036 -0.0137805751967905 1 1
0.0801995189934278 0.0800918741234528 1 1
-0.031578902135158 -0.031547588215572 1 1
0.0454970234710823 0.0454409194229673 1 1
-0.00879270275931929 -0.00877392092918112 1 1
0.09456026203727 0.0944589939233135 1 1
0.0471930685166134 0.0471501855572965 1 1
-0.0466952704636809 -0.0466369249323691 1 1
0.0546400865777547 0.0545752180673911 1 1
0.0631177429829992 0.0630541030443238 1 1
0.0255972840057839 0.0255878221276353 1 1
0.00994299744068037 0.00992865028347977 1 1
-0.0650891928264959 -0.0650317276005493 1 1
-0.0179198912463072 -0.0178936525264133 1 1
-0.0123565025507285 -0.0123583117630034 1 1
-0.016513018333229 -0.0164867857077005 1 1
0.0421993840025778 0.0421656408325419 1 1
0.0105555435044518 0.0105278607957134 1 1
-0.039801614848289 -0.0397512490923811 1 1
0.0275098245454681 0.027491448530723 1 1
0.0431805077840863 0.0431358377511038 1 1
0.00829902259704395 0.0082842592490611 1 1
0.0940823320718276 0.0939758726304706 1 1
-0.0982285154872932 -0.0981038739586994 1 1
0.0818760451095461 0.0817985233127183 1 1
0.0223234509313303 0.0222988201919267 1 1
0.0388507882307172 0.0387977661401528 1 1
0.103469538234335 0.103342116386975 1 1
-0.0659953480740351 -0.0659265690700398 1 1
0.0568182324704868 0.0567618424677838 1 1
0.0930180360366671 0.0929353559678488 0 0
0.00716747544656209 0.00715355672799722 1 1
-0.0115003111142189 -0.0114985312713105 1 1
-0.0836459457156672 -0.0835452158477109 1 1
0.0318819682407363 0.0318377086084732 1 1
0.0391984061216322 0.0391167219933776 1 1
-0.0432741173408277 -0.0432382079826467 1 1
0.0592066055125195 0.0591332673518137 1 1
-0.0279334289560295 -0.0279047260567116 1 1
0.00604425455008697 0.00603263852254741 1 1
-0.0848327886466268 -0.0847385459189135 1 1
0.0312135524584176 0.0312044893973359 1 1
-0.00099214835364531 -0.000986060278624374 1 1
0.0440714911530555 0.044032504177831 1 1
-0.0198727546076035 -0.0198548600684425 1 1
0.0808056161708702 0.0807350109571253 0 0
-0.022184694294435 -0.0221470829055783 1 1
-0.011520907349485 -0.0115299920420375 1 1
-0.0394941815337847 -0.0394670538354624 1 1
0.0268679697243584 0.0268498641767941 1 1
0.0614942889625841 0.0614351141269903 1 1
-0.0149744833299993 -0.0149443283716766 1 1
0.0101144875836369 0.0101058889426881 1 1
0.0138528874124529 0.0138582146131688 1 1
-0.00820107455966827 -0.00817527404000792 1 1
0.0195787654330855 0.0195626649624008 1 1
0.0131455574802855 0.0131309163842636 1 1
-0.0529208483032424 -0.0528636396885017 1 1
0.114918599711291 0.114805440764026 0 0
0.00743623438382785 0.00742709542428994 1 1
-0.0470264193177557 -0.0469708790220299 1 1
0.0076694561589054 0.0076791837165424 1 1
0.0805506504505119 0.080483326531543 1 1
0.0118424143682897 0.0118246527461964 1 1
0.0566139576521991 0.0565697498638846 1 1
0.00919640786285515 0.00920100033714063 1 1
-0.0420731026287091 -0.042045352852471 1 1
-0.0158704254228524 -0.0158624435487121 1 1
-0.0378098496991667 -0.0377944911596044 1 1
-0.0201032584159962 -0.0200756380474569 1 1
0.0533258527627874 0.0532725619516557 1 1
0.0704213769398288 0.0703456968408361 1 1
-0.0156881460189963 -0.0156607555702988 1 1
-0.0444115070578127 -0.0443543923460684 1 1
0.0511046131102834 0.0510640862959946 1 1
-0.0322035483301928 -0.0321590968206285 1 1
0.0290334291619786 0.0289812801043717 1 1
-0.0888615502312113 -0.0887819380102116 1 1
-0.0835197051701991 -0.083437067038631 1 1
0.00735357965004365 0.00734140121636831 1 1
-0.055011020610277 -0.0549539951899184 1 1
-0.0264790647432375 -0.0264610503696206 1 1
-0.0292637010118671 -0.0292349434521959 1 1
-0.0152071973989649 -0.015210006148006 1 1
0.0101300081655462 0.0101333410183478 1 1
0.0870013889926703 0.0869118262048054 1 1
-0.0602413733331713 -0.0601854788517291 1 1
0.0330505597628487 0.033016039785498 1 1
-0.00117183476261106 -0.00116150252786434 1 1
0.0597068986422915 0.0596532413549499 1 1
0.0563310963560305 0.0562862970886977 1 1
-0.102536929990253 -0.102430731139208 1 1
0.00310180947923372 0.00309087805627443 1 1
-0.02853032009213 -0.0285227197596516 1 1
0.0570299457504923 0.0569674815986048 1 1
-0.0746257045934386 -0.0745248255873728 1 1
0.101749073578668 0.101609992938159 1 1
0.0477083972747636 0.047645611295815 1 1
0.00922655588448303 0.00921517523034575 1 1
-0.00818283656755486 -0.00818130107275645 1 1
-0.0273938591362848 -0.0273709687036288 1 1
0.00627330313419842 0.00627033289527082 1 1
-0.0229345578645637 -0.0229169808378124 1 1
-0.0130495193492207 -0.0130503953970434 1 1
-0.0122638430489588 -0.0122490090980304 1 1
-0.0221836723274433 -0.0221548435078792 1 1
-0.0601327331332804 -0.0600745047399335 1 1
0.0131077828514329 0.0130738645638864 1 1
-0.0518654158577696 -0.0518134800145486 1 1
0.00234830176793157 0.00235645684667244 1 1
0.0328761084493883 0.0328414172331692 1 1
0.0443980711132984 0.0443443871926419 1 1
0.0308520376305437 0.030812930184732 1 1
-0.0271420179299129 -0.0271318907503089 1 1
-0.0174659722124319 -0.0174638885534415 1 1
-0.0388445236089846 -0.0387921350161967 1 1
-0.0421233999495116 -0.0420620891523653 1 1
0.0123477650123638 0.0123409223587055 1 1
0.0921434063991374 0.0920325559606492 1 1
0.0169841199113641 0.0169782370988501 1 1
0.0161873093942771 0.0161740462187361 1 1
0.039784099581244 0.0397257118935453 1 1
-0.0320920127909582 -0.0320855278172217 1 1
0.0747094738300629 0.0746360647208869 1 1
0.0137550010060438 0.0137324976365097 1 1
0.00381451889453212 0.00379793954059307 1 1
0.0290810921761586 0.0290414533271538 1 1
0.0494111060488533 0.0493521300998918 1 1
-0.0750419524305004 -0.0749501929627973 0 0
0.0358943004004155 0.0358719472354939 1 1
0.0560446355564337 0.0559744682473078 1 1
-0.0883262278487989 -0.0882326183697668 1 1
-0.0197706248161448 -0.0197285422967556 1 1
-0.0361876158650065 -0.0361471506318439 1 1
0.0495019820269895 0.0494478615065718 1 1
0.0370669066820307 0.0370446782371022 1 1
-0.00527163350323629 -0.00526894785286156 1 1
-0.0236976341023887 -0.0236608323823119 1 1
0.0603510942854713 0.0602381790959407 1 1
-0.0187040263828506 -0.0186598546467729 1 1
0.00622598954567958 0.00622790361670991 1 1
-0.00672394432759763 -0.00671995479451018 1 1
-0.0746317896827583 -0.0745549976706219 1 1
0.00948928466420339 0.00947958705091218 1 1
0.0043445554459182 0.00433985486853378 1 1
0.0312726055413911 0.0312436924089 1 1
-0.00352968345265264 -0.00350684939138823 1 1
0.0247901909093145 0.0247832228243889 1 1
-0.0678097340880322 -0.0677382867716485 1 1
-0.0222898559479155 -0.0222622338125887 1 1
-0.00607207633156815 -0.00605070494331212 1 1
-0.0311274875375673 -0.0311009058044236 1 1
0.039762436064751 0.0396963458715591 1 1
0.0374278819483431 0.037401862223401 1 1
-0.0417747097146694 -0.0417474494459517 1 1
0.0997073310521488 0.0996001848993415 1 1
-0.0125660044877906 -0.0125776737115669 1 1
-0.0594982033578026 -0.0594646513230867 1 1
0.018044112106848 0.0180474542960721 1 1
0.0578445418636766 0.0577599399791175 1 1
0.084294334248798 0.0841997677360953 1 1
-0.0219994299744037 -0.0219870124464367 1 1
0.00167272680346997 0.00169451024875079 1 1
-0.0406810635690607 -0.0406230372935371 1 1
0.0509438895832466 0.0508821484862654 1 1
0.00748352867912419 0.00747037935709978 1 1
-0.0359070314920897 -0.0358772562818835 1 1
-0.00956938887088639 -0.00958545210068923 1 1
0.0132135084363294 0.0132050640688529 1 1
0.00226490367143864 0.00226214664147826 1 1
0.00255457521997436 0.00256278217071932 1 1
0.0852009197641859 0.0851177449305399 1 1
-0.0394642749120776 -0.0394219519586257 1 1
0.0461828053391918 0.0461098921955613 1 1
0.0290110662020278 0.0289930345186599 1 1
-0.0141647938759985 -0.0141530395400346 1 1
-0.0327212984416599 -0.0326934416948385 1 1
-0.0397963129320365 -0.03976190984099 1 1
0.0353822050874229 0.0353386065538674 1 1
0.0164752938583767 0.0164656229461812 1 1
-0.0178540012352677 -0.0178402547713648 1 1
-0.125298127576772 -0.125184808834955 0 0
-0.0562933356066775 -0.0562357402894014 1 1
0.0236330988324697 0.0236142311312466 1 1
-0.0384713824382933 -0.0384343590423974 1 1
0.0330274722944016 0.0330043996155522 1 1
0.0357960433548882 0.0357750830233845 1 1
0.0999342730135986 0.0998400619671127 1 1
-0.0399523354058254 -0.039890677162351 1 1
-0.00240986608966213 -0.00240557222967548 1 1
0.0110742029793747 0.0110754985253941 1 1
0.0438643133404783 0.043844292141798 1 1
0.0890512674009825 0.0889483674668099 1 1
-0.0153384709597228 -0.0153233751279574 1 1
-0.00362198810664195 -0.00364992312713894 1 1
-0.0278852365146401 -0.027855178398896 1 1
-0.027896717576254 -0.0278548318564409 1 1
0.07700300395214 0.0769149674615766 1 1
0.0617693136410774 0.0617238327182424 1 1
0.0548783751599709 0.0548147580880197 1 1
-0.00262828306344899 -0.00262519530780798 1 1
0.00968173488011123 0.00965322243524501 1 1
-0.0532097485938077 -0.0531516742783 1 1
-0.0564268451914829 -0.0563699976597424 1 1
-0.0545561740308789 -0.0544874114938689 1 1
0.0574020302265704 0.0573286703320366 1 1
-0.0453527368755414 -0.0453276346316356 1 1
-0.00732617553459497 -0.0073168629170278 1 1
0.014999888848225 0.0149943537070115 1 1
-0.032501093832597 -0.032447503108789 1 1
-0.0934329083109023 -0.0933257871873057 0 0
-0.00577202534112078 -0.00577716834099521 1 1
-0.0305477946919789 -0.0305167532761216 1 1
0.0319229858047376 0.0318929503428079 1 1
-0.00193940878353466 -0.00194249682556405 1 1
0.00325393751999679 0.00323913012975452 1 1
-0.0281628473040346 -0.0281420583128296 1 1
-0.0210163934886486 -0.0209850518139064 1 1
-0.0781190352612962 -0.0780411653761274 1 1
-0.0625703108564518 -0.0625058459859703 1 1
0.0531414863601059 0.0530806002622674 1 1
0.0460327775690247 0.045990662821838 1 1
0.071506604895326 0.071437685085458 1 1
-0.0962269028080401 -0.0961263183849999 1 1
0.00193683583473745 0.00194048362368042 1 1
0.107860761075575 0.107757722565671 0 0
0.00570018964429917 0.00568808975729171 1 1
-0.092545815725415 -0.0924407892081294 1 1
-0.0422494856125952 -0.0422016113583119 1 1
-0.00655734886181809 -0.00656336111887914 1 1
0.0109969112582242 0.0109769119311157 1 1
-0.00590550448070275 -0.0058911257220862 1 1
0.117345123098981 0.117223845044962 1 1
0.0469780380667905 0.0469631751228341 1 1
0.0577298902702206 0.0576677622566662 1 1
0.0270893147256322 0.0270634538926027 1 1
0.0403238887339983 0.0402830433881595 1 1
-0.0570729223410547 -0.0570069072152209 1 1
-0.0340276664251213 -0.0339893240080663 1 1
-0.048845895007708 -0.0487794774068536 1 1
0.0519605596549647 0.0518978014049752 1 1
-0.0418511170300004 -0.0418212475198457 1 1
-0.0537856147609907 -0.0537377547139238 1 1
0.0806429621253894 0.0805705178747749 1 1
0.0515225591714536 0.0514860519464652 1 1
-0.0749316500681724 -0.0748586358589526 1 1
-0.0920728367957909 -0.0919900991794661 1 1
0.000526857862221059 0.000547656214994632 1 1
0.0319707308255095 0.0319386438104108 1 1
0.00739937896060507 0.00739384888269589 1 1
-0.00281038295169281 -0.00281901560717056 1 1
-0.0736212431035298 -0.0735477538453735 1 1
0.0376245632883299 0.0375817273374742 1 1
-0.0189744054891602 -0.0189427086457977 1 1
-0.0386752820385908 -0.0386381817530952 1 1
-0.0159205053271343 -0.0158934406901725 1 1
-0.0261863312021516 -0.0261552885557415 1 1
-0.0309619970584496 -0.0309287667829092 1 1
0.0112479596319885 0.0112466997357473 1 1
0.0124465828439264 0.0124497496794116 1 1
0.0432863095821175 0.0432422807630005 1 1
-0.0161818378766269 -0.0161669939558514 1 1
-0.00920326205935585 -0.0091862524731436 1 1
0.0768156556424327 0.0767518074948207 1 1
0.00237044894981787 0.0023857342564107 1 1
0.0437853022315302 0.0437342147390276 1 1
-0.0365652180387575 -0.0365261776616119 1 1
-0.00731607734011868 -0.00730442981089312 1 1
-0.131861004293719 -0.131745811278105 0 0
-0.0381012334772183 -0.0380622166084542 1 1
0.0319181907981189 0.0318552919183872 1 1
0.0182609148329583 0.0182446119821672 1 1
-0.0115934553867769 -0.0115620765566865 1 1
-0.0493762332236709 -0.0493106093770695 1 1
-0.00601474607605 -0.00603608741500492 1 1
0.0307187278225069 0.0307226597857969 1 1
-0.0226793890986105 -0.0226539824381044 1 1
-0.0680041388059792 -0.0679358647490598 1 1
-0.0160623959299494 -0.0160616861993062 1 1
-0.0380898496822596 -0.0380559937595226 1 1
-0.0483653026048031 -0.048289651190322 1 1
0.0469646588282406 0.0469125159532255 1 1
0.0549484021903062 0.0548840549091398 1 1
0.0617765820769418 0.0617286015696561 1 1
0.0277678704578502 0.0277574032450745 1 1
0.0233435315551684 0.0233059188142304 1 1
0.0610541495308943 0.0609977111828539 1 1
0.0352558809902727 0.0352174926463611 1 1
0.0275047433632721 0.0274805992485167 1 1
-0.0468179853726027 -0.0467787531975061 1 1
-0.0481197876585433 -0.0480588987872739 1 1
0.0771879019144677 0.0771098717276603 1 1
0.0385822808176246 0.0385499425948458 1 1
0.0711801826483933 0.0711063217035745 0 0
0.032064587655259 0.0320314777812415 1 1
-0.0501441134122355 -0.0501029026740692 1 1
-0.0749838906097092 -0.0748880937881023 1 1
0.0175793633868764 0.0175711824860065 1 1
0.0162203488255003 0.0162007407571498 1 1
0.0559900341174819 0.055916610030805 1 1
0.0156926896415663 0.0156757602297285 1 1
0.0688748510037797 0.0688030074877186 1 1
-0.0101660663854375 -0.0101475035798729 1 1
0.0585454407323225 0.0584601031306163 1 1
-0.0490530736407845 -0.0490100351881936 1 1
-0.0049367873777057 -0.00493507906006732 1 1
-0.0474704106900537 -0.0474294275426754 1 1
-0.00687110001373618 -0.00686509357398288 1 1
-0.0085427157499345 -0.00851015270645279 1 1
0.0872973008027574 0.0872058389135414 1 1
0.0860745381411832 0.085994190365196 0 0
-0.0158913345010377 -0.0158746899276921 1 1
-0.0726044827597955 -0.0725247600906444 0 0
-0.0760869363164238 -0.0760151876506564 1 1
-0.012992139494871 -0.0129842664923068 1 1
-0.0587136552025487 -0.0586453901066732 1 1
-0.0566904756315588 -0.0566318047578112 1 1
0.0364842602840452 0.0364554933542373 1 1
-0.00776624166964401 -0.00775090271691348 1 1
0.013613945556123 0.0135800052059806 1 1
0.0101311098397905 0.0101367279944097 1 1
0.0796067643035142 0.0795218206164222 1 1
-0.0596584433283479 -0.0595992487933274 1 1
0.0597160352898875 0.0596485299636002 1 1
-0.0257708349142756 -0.0257317113275758 1 1
-0.0217160472773349 -0.021712238493234 1 1
0.0604265372453809 0.0603746545468943 1 1
0.0644536307127053 0.0643923240704181 1 1
0.0581358825428257 0.0580894688568496 1 1
-0.0236735841875122 -0.0236443084455868 1 1
-0.0019037613535911 -0.00189182223827205 1 1
0.00233855432053485 0.00234125235138716 1 1
0.00360864258259452 0.00360709729909193 1 1
0.104620102120365 0.104513751870597 0 0
0.0583755183216109 0.058344695980998 1 1
-0.0535180648955892 -0.0534477215587278 1 1
0.00440497392608356 0.00439871368395064 1 1
0.0389222590509875 0.0388907770190766 1 1
0.0271500177353019 0.0271220529707079 1 1
-0.00292399102342144 -0.00293986425710386 1 1
0.0158104328023403 0.0158009519110534 1 1
-0.0233518420839911 -0.0233327987613046 1 1
-0.0708706869831102 -0.0708075005641249 1 1
-0.0229568643344357 -0.0229478869433705 1 1
-0.0195805469938753 -0.0195600092323414 1 1
0.0677787316051505 0.0677227919082586 1 1
0.0361285886628113 0.036117256915745 1 1
-0.0250226538432953 -0.0249681067934135 1 1
0.0293192713145524 0.0292884777508076 1 1
-0.0103988441488303 -0.0103866006458806 1 1
0.0127372094221256 0.0127173115297161 1 1
-0.0425636512495441 -0.0425292099497107 1 1
0.0242723361733574 0.0242352081681045 1 1
0.0598484053156571 0.0597886210580386 1 1
-0.0467287307533565 -0.0466707518454844 1 1
0.0650643830821016 0.0649863242954188 1 1
-0.0704445010410063 -0.0703702703657277 1 1
0.0650556601346169 0.064977275097609 1 1
-0.0116789060362305 -0.0116710747922636 1 1
0.0321830319525914 0.0321399292709336 1 1
0.00693412428781605 0.00694445270170989 1 1
-0.0278554962535145 -0.0278002044926321 1 1
0.139897921866208 0.139766011434767 0 0
-0.0252303391745754 -0.0251830858398728 1 1
-0.0422285172738078 -0.0421856752889064 1 1
-0.0110340962465137 -0.0110018446854717 1 1
0.0584198538340375 0.0583789472153753 1 1
-0.0408615112573664 -0.0408287832324114 1 1
-0.135378762841017 -0.135245232932539 0 0
0.0723461694850561 0.0722700671715179 1 1
0.000157647331182846 0.000151369119686482 1 1
0.00148274720119276 0.00148472040583276 1 1
-0.0511577361183752 -0.0511145798133975 1 1
-0.0449464868222211 -0.0448756037144218 1 1
-0.0564170334049314 -0.0563664922212227 1 1
0.0575577211027527 0.0574921454797106 1 1
0.0462547528226393 0.0462000320114434 1 1
-0.0499124620483246 -0.0498526024108225 1 1
-0.0376675911024458 -0.0376064877834857 1 1
-0.0188599753268142 -0.0188475378271761 1 1
0.0253102689389978 0.0252815306664232 1 1
0.123111052478512 0.122966486775092 0 0
0.119275894556808 0.119161510374288 0 0
0.0350154068707282 0.0349879605101763 1 1
-0.0596094751294736 -0.0595481597181896 1 1
0.0187650916127462 0.018745903160809 1 1
0.0486832522706589 0.0486272584768382 1 1
-0.0329299486057327 -0.0329000970086095 1 1
-0.0242313202340845 -0.0242139580974141 1 1
-0.0115586112798113 -0.011514616635917 1 1
-0.0106204956111549 -0.0106133284490787 1 1
-0.0263030766015516 -0.026276115940243 1 1
0.0721468576242957 0.0720553783930159 1 1
-0.0240276909840994 -0.0240375621814127 1 1
-0.0423122488394936 -0.0422932308258916 1 1
-0.0445884962707185 -0.0445447252167092 1 1
0.148165831821694 0.147997218107387 0 0
-0.0415122625518854 -0.0414747944493187 1 1
0.00594771441339829 0.00597502833417083 1 1
0.00659870733997638 0.00658243074057899 1 1
0.00336094639643031 0.0033670152118486 1 1
-0.0789819059331295 -0.0788957860241358 1 1
-0.0355073649076643 -0.0354688747828076 1 1
-0.0266534266609825 -0.0266255189683695 1 1
0.00480680188660439 0.00479386868898938 1 1
-0.00415621060640894 -0.00415635195210757 1 1
-0.00111795804103718 -0.00112195015730331 1 1
-0.021132042997358 -0.0210890078694593 1 1
-0.0144912906910876 -0.0144684489776762 1 1
0.020953849378291 0.0209383712908892 1 1
-0.00662835098638924 -0.00663334347601314 1 1
-0.0696572746609245 -0.0695941361537623 1 1
-0.0366044314834154 -0.0365569271121563 1 1
0.0148850083856592 0.0148658277300896 1 1
-0.0520752339391946 -0.0520183426660717 1 1
0.00270054813532576 0.00269367117876636 1 1
-0.0346765900068445 -0.0346304908128174 1 1
0.0276955952969366 0.0276948073905065 1 1
-0.0296797167616276 -0.0296649463684459 1 1
0.0123109352909265 0.0122940784479488 1 1
-0.0159994774403001 -0.01596676093942 1 1
-0.00754109478213133 -0.00753186608711901 1 1
-0.133618144789876 -0.133470166353039 0 0
-0.0193291826787411 -0.0193194535848575 1 1
0.00867933920915258 0.00868230978788164 1 1
0.0123792880918806 0.012361713238919 1 1
-0.110609686229866 -0.110496174930631 0 0
-0.0781606896817397 -0.0780771749596384 1 1
0.00587716743251708 0.00588449241258927 1 1
-0.0976982300334495 -0.0976020662103453 0 0
-0.0715169170212767 -0.071438838454415 1 1
-0.00618016882767736 -0.00618564341844269 1 1
-0.00904875761855325 -0.00904598066717879 1 1
-0.063268947803767 -0.0632059831045296 1 1
0.0447357961221185 0.0447040303006669 1 1
0.0201140482188331 0.0201014317485223 1 1
0.0516116687002998 0.0515554011845975 1 1
0.0254865085824073 0.0254719524298374 1 1
0.0333936569951298 0.0333683182315953 1 1
0.04694883221729 0.046889081583585 1 1
0.0317764955808918 0.0317634352342021 1 1
0.0402765097846246 0.0402377064870494 1 1
-0.123863611704276 -0.123748466600706 0 0
0.0281126864940674 0.0280894533828254 1 1
-0.0191284099676149 -0.0191219592499661 1 1
0.0918869168851933 0.0917826098838939 1 1
-0.115388972024826 -0.115255675623922 0 0
2.78687860255688e-05 2.14524086212505e-05 1 1
-0.00888840574570853 -0.00888552136477146 1 1
-0.0203369109995736 -0.0203109601977111 1 1
0.0795990241305488 0.0795054160185948 1 1
-0.0604884660387932 -0.0604198875545317 1 1
-0.0325282991521116 -0.0324803962903865 1 1
-0.00686087451744071 -0.00683706457532116 1 1
0.071426130586436 0.0713428563918056 0 0
-0.0108278797117379 -0.0108104114599446 1 1
-0.0139389031990539 -0.0139088712448348 1 1
-0.00313498473206139 -0.00313942059024733 1 1
0.0121661272277046 0.0121580072799868 1 1
9.19795245540626e-05 7.56776982468411e-05 1 1
0.0340874215478584 0.0340487031023425 1 1
-0.0346398989790278 -0.0345985330222962 1 1
0.0398044703218034 0.0397993806654362 1 1
0.0193088310831881 0.0192708695285175 1 1
0.0273047703537034 0.027268923452479 1 1
0.00194564707077685 0.00195163269534583 1 1
-0.0093976716983548 -0.00941198755561627 1 1
-0.0245884881641521 -0.0245697988846426 1 1
-0.0462571622536241 -0.046214471017919 1 1
-0.00548448225065642 -0.00549444060261347 1 1
-0.0750379463261329 -0.0749499161334408 1 1
-0.0110488194961398 -0.0110392061350711 1 1
-0.0144393079307918 -0.0144451052283967 1 1
0.0712404511049911 0.0711728168471006 1 1
-0.0273059654663103 -0.027266486726078 1 1
-0.0463697300610048 -0.0463355596874308 1 1
0.0504596784323283 0.0504020865250962 1 1
0.0665016364867277 0.0664363020951633 1 1
0.050971030677666 0.0509090532495407 1 1
-0.11250317810019 -0.112385856995866 0 0
0.0369952626592981 0.036968723772679 1 1
0.0730141070392107 0.0729285932962328 1 1
-0.0249832911969451 -0.0249541240748359 1 1
-0.126466673782183 -0.126358317358606 0 0
0.0032482928920606 0.00323957384729872 1 1
-0.0390649466261885 -0.039000712131954 1 1
0.0283377557891101 0.02830883759831 1 1
0.0150355278416007 0.0150119698148808 1 1
-0.0211025231585526 -0.0210821926471169 1 1
0.0479079096226391 0.0478435699002877 1 1
-0.024319288503152 -0.0243070035174395 1 1
-0.0649276512364128 -0.0648640116874216 1 1
-0.0332427536939713 -0.0332056959440797 1 1
-0.00907329933561765 -0.00906221726358706 1 1
-0.0633837410159938 -0.0633182247156161 1 1
-0.0111314452343106 -0.0111197074858074 1 1
0.0160557177729389 0.0160379465255107 1 1
0.0329783271489761 0.0329339537895599 1 1
0.0272574991898293 0.0272336565655421 1 1
0.0275501101813347 0.0275088117999221 1 1
-0.0848040220689629 -0.0846972171400052 0 0
-0.0368453509624149 -0.0368123242376742 1 1
-0.0282664661626602 -0.0282483036824041 1 1
0.015829975436817 0.0157992845837037 1 1
0.0175038667427509 0.0174923941597159 1 1
-0.0588192442623624 -0.0587729017011848 1 1
0.0428063782892198 0.0427587830378049 1 1
-0.00340880459882361 -0.00339555535028681 1 1
0.0709767927328038 0.0709214653705187 1 1
0.024370942951994 0.0243404458391442 1 1
-0.0332802146213376 -0.0332355006101117 1 1
-0.0223628710198641 -0.0223406642239631 1 1
-0.100271446812211 -0.100165319301566 0 0
0.061020739113704 0.0609587352536747 1 1
0.0283315015231135 0.0283122972640633 1 1
0.0698825022146473 0.0698207489436082 0 0
0.0679589640491456 0.0679030155669526 1 1
0.0271424592055494 0.0271279603089696 1 1
0.0480773890284426 0.0480384236656617 1 1
0.0106212605689988 0.0106174304273701 1 1
0.00705516613526678 0.00703219806780751 1 1
-0.0116650828170467 -0.0116602283557235 1 1
-0.0929773035326619 -0.0928767955209735 1 1
-0.0203282647173334 -0.020330555015499 1 1
-0.00646032024794629 -0.00646091213019893 1 1
-0.0357563319269443 -0.0357306462494721 1 1
-0.0272864385928843 -0.0272556348264448 1 1
-0.0356595210655573 -0.0356247755166638 1 1
0.000177005833810658 0.000173953032029815 1 1
-0.0382708751905151 -0.0382254468358744 1 1
0.0549979585895744 0.0549422111460492 1 1
0.0260153530411006 0.0259759279034985 1 1
-0.0176055033266731 -0.0175845593043264 1 1
0.0298457179543462 0.0298238919073376 1 1
0.0577187062767027 0.0576545864981041 1 1
-0.0527607274155682 -0.052720898699594 1 1
0.0821788301089079 0.0820753852555577 0 0
0.0117888297362925 0.0117648125374012 1 1
-0.031874569985941 -0.031817510481919 1 1
-0.01529139643472 -0.0152960223677474 1 1
0.0761018929547909 0.0760287979929672 1 1
-0.0723768787226144 -0.0723114054985414 1 1
-0.0549659206307858 -0.0549133796834001 1 1
-0.0382504870249578 -0.0381919825345203 1 1
-0.0210487640592001 -0.0210213570127694 1 1
0.105121172217697 0.105037845868703 0 0
-0.0940626804215382 -0.0939774258982937 0 0
-0.0876952782996331 -0.0876205796596467 0 0
-0.117631002698484 -0.117514149672864 0 0
-0.109491892132423 -0.109370320774467 0 0
-0.0749556740593008 -0.0748705462580528 1 1
0.0823371783247039 0.0822598180161086 1 1
-0.0112579586707179 -0.0112616703088473 1 1
-0.0216078570562715 -0.0216012034060029 1 1
-0.00570357409049751 -0.00571156613248152 1 1
0.0778028188983575 0.0777185092940893 1 1
0.0219774548090042 0.0219514023710636 1 1
0.0635681906843075 0.0635151569178494 1 1
0.00557779746507414 0.00557076483222726 1 1
-0.0107947188543904 -0.0107998720178311 1 1
0.0527775247505798 0.0527385584231387 1 1
0.0460799949115126 0.0460268803068282 1 1
-0.0337252239704198 -0.0336845509927866 1 1
0.0947950534583849 0.0947065158082556 1 1
-0.0148326198052322 -0.014831156634619 1 1
-0.0194697297715936 -0.0194643433140494 1 1
-0.0522568415007817 -0.0522114810045021 1 1
-0.000326171766165562 -0.000338419543853182 1 1
0.109450982624002 0.109324454920875 0 0
0.0276463710353686 0.0276101794639571 1 1
0.0155918709253999 0.0155867096201174 1 1
-0.0243340119484106 -0.0243193217142543 1 1
0.000333544372181201 0.000333671216086958 1 1
-0.0356999491700511 -0.0356611844392669 1 1
0.021703912740268 0.0216569934337195 1 1
-0.0145661796416449 -0.014565026832885 1 1
-0.0642907962974173 -0.0642053829926029 1 1
-0.00206430560145111 -0.00207095084998751 1 1
0.0368601359595046 0.0368310020744287 1 1
0.000705005959584534 0.000707898960807366 1 1
0.0429264369360784 0.0428762755580924 1 1
-0.0758250984169737 -0.0757538330406727 1 1
-0.0239423134439237 -0.0239365997586783 1 1
0.0933740022035679 0.0932752859318508 0 0
0.00664619409589768 0.00664878964894667 1 1
0.0646470701211001 0.0645901821087344 1 1
0.0163092425143017 0.0162817366335591 1 1
-0.00724712549078513 -0.0072472767428772 1 1
-0.0264295646018432 -0.0264292977577969 1 1
0.0306500616880528 0.0306258502442363 1 1
-0.0846494354282806 -0.0845477132386464 0 0
0.0363993270824013 0.0363580265782493 1 1
-0.047026792047856 -0.0469944766103872 1 1
-0.0637725700644041 -0.0637035443971844 1 1
-0.0230250435862057 -0.0230043500950873 1 1
0.0303589418041791 0.0303223258784819 1 1
-0.0923727407254323 -0.092273898105704 0 0
0.0680019644782198 0.0679313359607214 1 1
-0.029961436217154 -0.0299224199649939 1 1
0.103445708082858 0.103325529987468 0 0
0.0367834840158911 0.0367463725322957 1 1
-0.0188625890096642 -0.018857834034767 1 1
-0.00637905419057864 -0.00635400018944521 1 1
0.0481314613338842 0.048075981956382 1 1
0.076875596228547 0.0768125023980465 1 1
0.00398567968088331 0.00398020506368698 1 1
-0.0503720776656224 -0.0503110595412558 1 1
0.0580905572144963 0.0580430183356331 1 1
-0.061775124820306 -0.0617074022180838 1 1
-0.0738101114359616 -0.0737294512907212 1 1
-0.0140891887403529 -0.0140660888178085 1 1
0.0476956631940889 0.0476417784229348 1 1
0.0213165675762516 0.0212834787516444 1 1
0.0279094129284094 0.0278674964437946 1 1
0.0131875412182536 0.0131750265409411 1 1
-0.0229527018999361 -0.0229229302121553 1 1
0.00681705989000638 0.00678558812751108 1 1
-0.0644657663723925 -0.0643746946119056 1 1
0.0493054518815534 0.0492259273187002 1 1
-0.0125886860087145 -0.0125687918892328 1 1
0.0172292655667743 0.0172215799676287 1 1
0.00912294118848315 0.00914784466108103 1 1
-0.031746667813825 -0.031725175741189 1 1
-0.0759334896190423 -0.075853582096766 1 1
-0.00681112671870064 -0.00681315199442854 1 1
-0.0501736463988152 -0.0501159414927617 1 1
0.0126808035527783 0.0126595453292103 1 1
-0.0368258175498755 -0.0367933401208969 1 1
0.0363485629479733 0.0362907287233688 1 1
0.0758283346086414 0.075758260113372 1 1
0.0533630898543734 0.0533279142348892 1 1
-0.0864700416380842 -0.086391695619711 1 1
-0.0234836905034031 -0.0234660020284472 1 1
-0.0227530641915021 -0.022725528776375 1 1
-0.0433354920232097 -0.043292938312043 1 1
-0.0176480717562032 -0.017635818547561 1 1
0.030318976950417 0.030300747498517 1 1
0.112772759198409 0.112652661214489 0 0
0.0650833904089251 0.0650265521234788 1 1
-0.0657118797361425 -0.0656490690352146 1 1
-0.0587214894747887 -0.0586529840570656 1 1
-0.0426182466843454 -0.0425973751137644 1 1
-0.041359241149903 -0.041319143622167 1 1
0.0356953247761607 0.0356865703757158 1 1
0.0347328560817874 0.0346708961982695 1 1
-0.0110172050519864 -0.0109886760955242 1 1
-0.0022955946443004 -0.0022739717819925 1 1
-0.0502784888189765 -0.0502276032367685 1 1
-0.0659787456474715 -0.0658738223127291 1 1
0.0164445424477948 0.0164164856547066 1 1
-0.0182373514512006 -0.0182201679750549 1 1
-0.0340195432642578 -0.033965973418133 1 1
0.0578182049537568 0.0577668458773388 1 1
-0.0248122934926496 -0.0248044994716742 1 1
0.0112039644431167 0.0112000732694796 1 1
-0.0283866439081242 -0.0283497369435328 1 1
-0.0201488869941503 -0.0201161316950275 1 1
0.0662002661660257 0.0661528836073094 1 1
0.0418789996110371 0.041846892729933 1 1
0.0233714862236263 0.0233411017107092 1 1
-0.0376221656106334 -0.0375828870544085 1 1
0.0210789736785418 0.0210491231407448 1 1
-0.0417396588683932 -0.041696817128464 1 1
0.0614044466588963 0.0613369137977877 1 1
0.00838589872869227 0.00838331980727089 1 1
-0.0848263370100117 -0.0847217186694773 0 0
-0.0427614988499159 -0.0427226821826027 1 1
-0.0369736352364351 -0.0369361308100396 1 1
-0.0355874085105945 -0.0355448904089887 1 1
-0.00602519351267967 -0.00601183850630039 1 1
-0.0340519019475852 -0.033998731808929 1 1
0.0635061623599366 0.0634544189730085 1 1
0.00737701405159516 0.00737635203962748 1 1
-0.0130773161471596 -0.0130659253410894 1 1
0.0261148171893153 0.0261000410202867 1 1
-0.0240782754475428 -0.0240495589672582 1 1
-0.0390439612500938 -0.0390002891710337 1 1
0.0394819815269625 0.0394274694632418 1 1
0.0459453208015464 0.0459080879526176 1 1
0.0897367840355336 0.0896586910986287 0 0
-0.0183353979293606 -0.0183327235428944 1 1
0.0636225383364082 0.0635517127434465 1 1
-0.0456699980779705 -0.0456215935785068 1 1
0.0727522458122136 0.0727066273887476 1 1
0.0489337549296327 0.0488971034077421 1 1
-0.00734010107418171 -0.00732748612794926 1 1
0.0172246559939521 0.0172281982611096 1 1
0.0347250742122183 0.0346950216699871 1 1
-0.000886324440037087 -0.000891795135613197 1 1
-0.00170991778796124 -0.00172421315788894 1 1
0.0269343338087946 0.0269030388671517 1 1
0.00406132943374652 0.00404947957670031 1 1
0.00278163925490707 0.00276167145165361 1 1
-0.00978302885384752 -0.00977286860824794 1 1
0.0220183130135295 0.0219787831693693 1 1
0.0538712391674447 0.0538263504601687 1 1
-0.0882273140529431 -0.0881606349137752 1 1
0.0214359027642457 0.021410197481409 1 1
0.0366591430675647 0.0366047344155615 1 1
0.0277182378911916 0.0277028925496457 1 1
0.0642820158301205 0.0642070184910729 1 1
0.0560875425002015 0.0560169758142639 1 1
-0.0395777823399735 -0.0395437934243555 1 1
-0.042476933045378 -0.0424185358579374 1 1
0.0386338779821504 0.0385867959258288 1 1
0.0113665359274099 0.0113592443166504 1 1
0.0807934509511778 0.080709415821283 1 1
0.0385397313823459 0.0384970633372188 1 1
-0.0683055940653554 -0.0682361281259039 1 1
-0.0376591297524402 -0.0376140693522362 1 1
0.0736016636310796 0.0735252241994573 0 0
-0.0506123975024087 -0.0505659691810159 1 1
0.0111396530801172 0.01111797369224 1 1
-0.0124983645843188 -0.0124561598870249 1 1
-0.078023994450364 -0.0779519973269422 0 0
-0.0519895590525158 -0.0519520872845819 1 1
-0.0481108815978464 -0.0480488350727914 1 1
0.139747225417921 0.139596720555088 0 0
0.024756504373335 0.0247330290811412 1 1
0.0159388786156392 0.0159104668447491 1 1
-0.0386122912006856 -0.0385503512968014 1 1
-0.0892091202739044 -0.0891191337058422 0 0
-0.00629435649089067 -0.0062811180978056 1 1
0.0312546525448302 0.0312255415652196 1 1
0.0102930196915251 0.0102862779210888 1 1
-0.0694653357690069 -0.0694022004879333 1 1
0.0124582728516747 0.012435361172046 1 1
-0.0567480120970581 -0.0566936135527439 1 1
0.00532397249054185 0.00532037690287693 1 1
-0.0644590903669692 -0.064390061874158 1 1
0.0079525067448072 0.00795111659079957 1 1
-0.0120716397650006 -0.0120674517264402 1 1
-0.031724733047012 -0.0316763117222103 1 1
0.00601854080521117 0.00601444042008326 1 1
-0.0329420768050748 -0.0329084133188054 1 1
0.0816735165515583 0.0815959104082864 1 1
-0.00205586499545987 -0.00202842387548991 1 1
0.00852641599608836 0.00854062858645641 1 1
0.043048278493468 0.0430245691820444 1 1
-0.0443682673624341 -0.0443230356909363 1 1
-0.0208908495994395 -0.0208758523960474 1 1
0.0643360368038105 0.0642499030026129 1 1
-0.0633066339322014 -0.0632459211527035 1 1
0.0860216555300066 0.0859264235020197 0 0
0.0046617417636873 0.00467070141383029 1 1
0.0237356684210042 0.0237133332387413 1 1
0.00264906003764482 0.00265559712711691 1 1
-0.0145658309601913 -0.0145444645778026 1 1
-0.0148617478660628 -0.0148398037136872 1 1
-0.0256018877365937 -0.0255655118931328 1 1
0.0314222116951884 0.0313851095222347 1 1
0.0309561162632599 0.030927898597564 1 1
0.0090472194608423 0.00904893063358351 1 1
0.0514730395592817 0.0514292455107966 1 1
0.0460047610794983 0.0459616554944489 1 1
-0.0347189197837835 -0.0346853155254759 1 1
-0.0358346154944569 -0.0357938617910603 1 1
0.0488179049139194 0.0487629707364176 1 1
0.0203456550599697 0.0203548390849055 1 1
-0.0618127924416108 -0.0617636840544282 1 1
0.0171526150151829 0.0171187513797549 1 1
0.00708047039374256 0.00706106270297353 1 1
-0.0151226247533201 -0.0151077993728225 1 1
0.0279577418909565 0.027949461282361 1 1
0.0267911328574872 0.0267513780324387 1 1
0.00883505002026415 0.00883370111579682 1 1
0.00558939734815206 0.00557953589541641 1 1
0.0211950478947147 0.0211697775079545 1 1
0.0570907676833817 0.0570371795633855 1 1
0.021821982492654 0.0218169889648987 1 1
0.0170514752232564 0.0170328677305454 1 1
-0.0967623501691948 -0.0966543961346653 1 1
-0.0170076358596941 -0.0169950719474839 1 1
-0.0066171896365086 -0.00659823740827291 1 1
0.0598635177140725 0.0597989220931303 1 1
0.106705099329427 0.106602258386431 0 0
-0.0170421644060087 -0.0170125649362016 1 1
0.0303069050129927 0.0302591986925275 1 1
-0.00645447455930092 -0.00644174255855118 1 1
-0.0440150445953238 -0.0439634603888877 1 1
-0.0436336512683081 -0.0435833761089391 1 1
0.0074720102216744 0.00747059581009075 1 1
-0.102143261765273 -0.102036926462019 0 0
-0.0635208827959248 -0.0634561227356674 1 1
0.0175563282815508 0.0175171350322741 1 1
0.00389217039973323 0.0038975181613273 1 1
-0.0263329710598176 -0.0262829870126859 1 1
0.0234082302689073 0.0233922930300909 1 1
0.0537007436006297 0.0536445703513654 1 1
0.0253384215938564 0.0253250261296917 1 1
-0.0523018751796787 -0.0522289976447195 1 1
0.0340105756128793 0.0339751403727024 1 1
0.0300957428390524 0.0300756932564239 1 1
0.00941717567967939 0.00940588423832153 1 1
0.134155968070728 0.134037057901493 0 0
-0.00824780842980726 -0.00823085863454036 1 1
-0.00825436788200678 -0.0082513765359698 1 1
0.0143831201956768 0.0143442212923215 1 1
0.00653746845354309 0.00654696850787173 1 1
0.0380500274032116 0.0380151163428402 1 1
-0.0255435713424969 -0.0255226298913894 1 1
-0.0477800927355355 -0.047741585489869 1 1
0.0585131246564225 0.0584563625581129 1 1
-0.0398526713925207 -0.0398110277742498 1 1
-0.0333301885325582 -0.0332835694722442 1 1
0.031172153085255 0.0311475695244353 1 1
0.0324627728579113 0.0324264858606533 1 1
-0.0419384866713034 -0.0419013183081536 1 1
-0.0314490845458952 -0.0314254666815681 1 1
-0.0857652255030394 -0.0856895385529955 1 1
-0.0267368187461782 -0.0267034524694635 1 1
-0.00946022065572444 -0.00945180886092532 1 1
0.0614079522304235 0.0613526735641801 1 1
0.114007236434946 0.113885484788615 0 0
-0.0373707567912986 -0.0373299266323095 1 1
-0.00349496823456695 -0.00349251944164502 1 1
0.0630361505844824 0.0630003374060702 1 1
0.0440876490497078 0.0440569719353903 1 1
0.0519138554108323 0.0518521170693681 1 1
0.0245797351195273 0.0245657209143793 1 1
-0.0425620396995321 -0.0425151805153632 1 1
0.0189103582043677 0.0189210934565488 1 1
-0.0682257839695392 -0.0681590771543309 1 1
0.0531442634568831 0.0531126810990588 1 1
0.107959089409221 0.107846972544572 1 1
0.00803857902919403 0.00802521546973067 1 1
0.014512210986878 0.0144925623514205 1 1
0.0109548688744967 0.0109184107362955 1 1
0.0580385671387695 0.0579586688503657 1 1
0.0123214236208361 0.0123179082286056 1 1
0.0130889791237357 0.0130596649961925 1 1
-0.0460992986244195 -0.0460597921236175 1 1
0.0153525440737543 0.0153290590617866 1 1
0.00954557721094163 0.0095348147736256 1 1
-0.00859767533076006 -0.00860582251868505 1 1
-0.000749580829666333 -0.00075332861603586 1 1
-0.0336161496977631 -0.0335949549413971 1 1
0.0611019229148503 0.0610444277510892 0 0
0.0106753356394918 0.0106592999666406 1 1
-0.0366556505568984 -0.0366201535589945 1 1
0.0493584311394121 0.0492968205502619 1 1
0.000505971115368251 0.000471993979300978 1 1
-0.0180036216083181 -0.0179838010055708 1 1
-0.0187408979990033 -0.0187317650282805 1 1
0.0282734795195151 0.0282503475741438 1 1
0.0338761899675911 0.0338554929775663 1 1
0.0397142033077996 0.039665989645442 1 1
-0.0101186949936833 -0.010099057578293 1 1
-0.0251987744653894 -0.0251821525707947 1 1
-0.0267559171678425 -0.026722267074755 1 1
0.0216647227698107 0.0216435188284987 1 1
-0.0526638613959118 -0.0526255478837699 1 1
0.0436277231141866 0.0436017901130015 1 1
-0.0571365538740753 -0.0570524757685498 1 1
0.0245587799999139 0.0245297103344235 1 1
-0.0404886102483007 -0.0404347894147395 1 1
0.0763026424906238 0.076242796239726 0 0
-0.00792781391322928 -0.00788696047686678 1 1
-0.0107122797636388 -0.0107227957766262 1 1
-0.0762265995351427 -0.076138132433093 1 1
0.00283820850063338 0.00284179536279527 1 1
0.0553050444004627 0.0552676802874967 1 1
0.0624313791942555 0.062351780649239 1 1
0.0259281329578137 0.025906069970694 1 1
-0.00309190028593248 -0.00312037098896566 1 1
-0.015947752125833 -0.0159270113891421 1 1
-0.0112632854683459 -0.0112557265421189 1 1
0.0132925118066316 0.0132700185603002 1 1
0.0131259318329753 0.0131167297115303 1 1
0.0354618323889548 0.0354200657568677 1 1
-0.0490629057446267 -0.049033265479439 1 1
0.0217852803618914 0.0217557631206564 1 1
-0.0856924492099498 -0.0856113352316722 1 1
0.0268934802903844 0.0268560247032443 1 1
-0.0386179776263073 -0.0385810684494428 1 1
0.00187001981706521 0.00185653318073428 1 1
-0.014402998659784 -0.0143804839365111 1 1
0.0485729122267422 0.0485145023941656 1 1
-0.109050174326424 -0.10893984901656 1 1
-0.0411768945866267 -0.0411430718704019 1 1
0.0832658226525484 0.0831871009969946 1 1
-0.0463114883154278 -0.0462485553267656 1 1
-0.00342796812811975 -0.00342695009771302 1 1
0.0144473681684227 0.014429014284717 1 1
0.0168189133627312 0.0167812982045308 1 1
0.0217728271079613 0.0217448432346393 1 1
0.0524465488941028 0.0524060703600963 1 1
-0.0381441787717477 -0.0381210628725529 1 1
0.010847410309171 0.0108370163362931 1 1
-0.0822984053735522 -0.0822204349830055 1 1
0.0443369781736909 0.0442895917918781 1 1
0.0683069611361121 0.0682449101242499 1 1
0.046152181832399 0.0460966740081104 1 1
-0.0298020670230821 -0.0297567699037115 1 1
0.0559898160120379 0.0559389305668016 1 1
-0.0369123519467065 -0.0368863833774804 1 1
-0.0555624470463159 -0.0554747954863422 1 1
0.0316040643677535 0.0315697392650168 1 1
-0.00584150786625608 -0.00583144173776512 1 1
-0.00426110109669802 -0.00423108881487006 1 1
-0.00868128205855421 -0.00867823480901499 1 1
-0.0173671566173462 -0.0173325101397498 1 1
-1.12853309626147e-05 -1.29087377821659e-05 1 1
-0.0662852692584976 -0.0662175642288047 1 1
-0.0219998932219286 -0.0219608135271391 1 1
-0.0573202169624798 -0.0572725564221228 1 1
0.0588422364782769 0.0587849507117293 1 1
0.00681960286125037 0.00679750508818017 1 1
-0.0376605170440314 -0.037628504656736 1 1
-0.0651474533869926 -0.0650721133355218 1 1
-0.0438546189119058 -0.0438098570064222 1 1
0.0407552332885471 0.0407350578101979 1 1
0.0189526697286109 0.0189227201061094 1 1
-0.0925112059985282 -0.0924226343908137 1 1
0.0697711547151235 0.0696807738414041 1 1
0.0241217780454402 0.0240970087429966 1 1
0.0852893407433606 0.0852071782003789 1 1
-0.0293321951448877 -0.0292929674588271 1 1
-0.0341634693082403 -0.0341188972930033 1 1
-0.0121949083590728 -0.0121864820848344 1 1
-0.0501592232033393 -0.0501162561708702 1 1
0.068263772721476 0.0682461206598709 1 1
-0.0576317925201038 -0.0575678545297163 1 1
-0.0115526841713742 -0.011535244496019 1 1
-0.0400842030303174 -0.0400674108784203 1 1
-0.0323473104750774 -0.0323154465544998 1 1
0.0581374894782393 0.0580836689809815 1 1
0.0524518225966634 0.0524121947986285 1 1
-0.067893084886422 -0.0678169888705132 1 1
-0.0882014293930486 -0.0881180280694489 1 1
0.0446125601179758 0.0445699993614208 1 1
0.00982194074554761 0.00978753782407675 1 1
0.0259014258439083 0.0258576723680708 1 1
0.0211553950967249 0.0211296770000959 1 1
0.026365415544467 0.0263298995665426 1 1
-0.00465136859715793 -0.00465190505277101 1 1
0.00102949092181793 0.00103308264342864 1 1
0.0472435629584498 0.0471832242545071 1 1
-0.00418816833900876 -0.00419338906912975 1 1
-0.0378939629996376 -0.0378598570974277 1 1
-0.0411996412748224 -0.0411405000709359 1 1
-0.00639521388003267 -0.00640198341878884 1 1
-0.000667985129470498 -0.000643101877799569 1 1
0.0486822966063395 0.0486099680914265 1 1
-0.0529467958821357 -0.0528910958549202 1 1
0.0930093377667957 0.0928921460826087 1 1
-0.0181900179662823 -0.0181712220627015 1 1
0.0475865273451582 0.0475316958773567 1 1
0.000854550432584477 0.000881536697109487 1 1
-0.0263460326701226 -0.0263129173145818 1 1
0.000636695544984389 0.000655267402213609 1 1
-0.00121272382538891 -0.00120775512102417 1 1
-0.00635065743472556 -0.00634335395697733 1 1
0.029660592970449 0.029651711617581 1 1
0.0419862896172946 0.0419624672575061 1 1
-0.0215580068394576 -0.0215190889290569 1 1
-0.00747493496808029 -0.00745882275006954 1 1
-0.0539505269961947 -0.0538966121928565 1 1
-0.0223998077131289 -0.0223802507042918 1 1
0.0875059809500905 0.0874073266461996 0 0
0.0287415300786659 0.0287055004992939 1 1
-0.0437701951538396 -0.0437220784536116 1 1
-0.0171395047986847 -0.0171285509113058 1 1
-0.00548082792781028 -0.0054509969212367 1 1
0.0231977264269134 0.0231802115054968 1 1
-0.0264020570847924 -0.0263713256830711 1 1
-0.0466846192668543 -0.0466336361786285 1 1
0.0469002003455963 0.0468498639403781 1 1
0.000640287261010598 0.00064937322827328 1 1
0.13069143523792 0.13055990713851 0 0
-0.0684845023498093 -0.0684298362426942 1 1
0.0207433959426048 0.0207332266291643 1 1
0.0178070413414 0.0177704890404397 1 1
-0.0156632622857052 -0.0156393848460816 1 1
-0.0354146239553577 -0.0353989155594234 1 1
0.0419256871764482 0.0418784498082895 1 1
-0.0125122911808229 -0.0124977826668892 1 1
0.0289593619718125 0.0289267988562476 1 1
-0.0105642484182133 -0.0105398117181408 1 1
-0.00286676249206195 -0.00286733092407055 1 1
[truncated: 30,785 more chars]
