# Supplementary material for: Bias caused by sampling error in meta-analysis with small sample sizes
Source: PLoS One. 2018 Sep 13;13(9):e0204056. doi: 10.1371/journal.pone.0204056 (PMC6136825; doi:10.1371/journal.pone.0204056)
Supplement: S4 File — (ZIP) [file pone.0204056.s004.zip › results N = 20 theta = 0 tau = 0.5 sz = 10-20.txt]

"cohen.dl.theta" "hedges.dl.theta" "cohen.dl.cp" "hedges.dl.cp"
-0.105394300221723 -0.0953729694096589 1 1
-0.292811722089882 -0.279510253812089 1 1
-0.025253417720168 -0.0261724447216115 1 1
-0.0153383467915583 -0.0177230050883669 1 1
0.0338369619479632 0.0288836043574528 1 1
0.324937790762923 0.312478593047175 0 0
-0.0119269777548932 -0.00548862737266147 1 1
-0.115540347795102 -0.114033804341204 1 1
-0.26223622969037 -0.238316215416418 1 1
0.200994442319521 0.192248400169926 1 1
0.00548303683704947 0.00788737230209367 1 1
-0.158685843837439 -0.144969849001944 1 1
-0.311956246446507 -0.290474221007311 1 1
-0.0347987870413246 -0.0335002759722222 1 1
0.442709092998203 0.421781404375491 0 0
-0.124131400682471 -0.116532640943214 1 1
0.0620310623385503 0.0551750515288884 1 1
-0.0772199706764843 -0.0756790480594187 1 1
0.039771571204384 0.0350224724813005 1 1
0.10069234321048 0.0915090438412735 1 1
0.109495128704632 0.107387116508537 1 1
0.0522732536933711 0.049004706982092 1 1
0.179571838091124 0.174135273707638 1 1
-0.15988501482699 -0.154062235112271 1 1
-0.106659978467409 -0.105702674695095 1 1
-0.0609668305648259 -0.0590054920011999 1 1
0.0385130410720182 0.0351476135006985 1 1
-0.207984642418181 -0.196355326273363 1 1
0.0449525927878077 0.0449801214825561 1 1
-0.0885767410926645 -0.0872101537935557 1 1
0.0537467344226814 0.0542208459010419 1 1
0.398667624193003 0.383928173104314 0 0
-0.00923540419606414 -0.0105361749737438 1 1
0.0159494190367567 0.00574952210545474 1 1
0.236897101881048 0.232069986069707 1 1
-0.0711430922407215 -0.0689554067595909 1 1
0.156544653115977 0.152892241418495 1 1
0.325446984605221 0.309230777336115 0 0
0.172777758934533 0.168738866236507 1 1
0.287062176580519 0.271813613877338 1 1
0.128122240979255 0.121759744481379 1 1
-0.306830544451169 -0.295354029367997 0 0
0.0191583309104294 0.0164048593063483 1 1
0.125022973796412 0.118609544430954 1 1
0.0325527388310678 0.0286799626285512 1 1
-0.15543206153494 -0.148061485612304 1 1
0.216184874826417 0.200503835926985 1 1
-0.0086037309492687 -0.00562332670143334 1 1
-0.0626723992796089 -0.0606143844978389 1 1
0.018944911182181 0.0155960741435086 1 1
-0.000150678892816669 -0.000367510374364236 1 1
-0.244514805908707 -0.234089688534058 1 1
0.120864923616059 0.12035583082292 1 1
0.227546763897055 0.213286023531185 1 1
-0.0875151778409557 -0.0821527496539021 1 1
0.329499891545227 0.307896533726655 0 0
0.117187420965934 0.106811362655527 1 1
0.110160226458779 0.105690451415812 1 1
-0.161347107290339 -0.157503518837647 1 1
-0.247586142097778 -0.231609316750305 1 1
0.258917886886005 0.246742289610913 1 1
0.170979975345374 0.16619712377148 1 1
-0.0499024886904832 -0.0379913605541566 1 1
-0.00892641502563694 -0.0113062378494353 1 1
-0.244407736229208 -0.227513266144847 1 1
0.106812893266249 0.0991469714866644 1 1
0.279570166961521 0.2674185855192 1 1
0.136694649742423 0.127709390991212 1 1
-0.123056725283231 -0.122993638583961 1 1
-0.170894836887415 -0.164992304012884 1 1
-0.277165102853896 -0.258079755667769 1 1
-0.114853887951872 -0.112570941869631 1 1
-0.0782100128601383 -0.0750152893340559 1 1
0.00716399921810297 0.00604431550956742 1 1
-0.0948872605749102 -0.0923216333511203 1 1
-0.338339800130033 -0.335142383323774 1 1
-0.0819088209596404 -0.0777849009745277 1 1
0.153665777669077 0.146189249144012 1 1
0.135976075448821 0.131870157226514 1 1
-0.231296058054157 -0.215763792641547 1 1
0.103674640328207 0.093518113325773 1 1
-0.0303029433174915 -0.0252884116449465 1 1
0.254711668695536 0.246189733791427 1 1
0.129340163821072 0.12494737947048 1 1
0.0747736523778002 0.058601095013097 1 1
0.161985419630315 0.156687549811184 1 1
0.176624901712665 0.167357389157521 1 1
0.0285564293550661 0.026719561975462 1 1
0.0909081815309739 0.081518354674998 1 1
-0.132776868532498 -0.122013241127253 1 1
0.119354578664724 0.111962985306167 1 1
-0.0689783313751265 -0.0632898103882263 1 1
0.0839905082549221 0.0803785269471147 1 1
0.2571744012919 0.240508945873311 1 1
0.0104823559686264 0.00880407126635278 1 1
0.0371548066918166 0.0417270579715786 1 1
-0.248236204148888 -0.237570587292746 1 1
0.0536875071177874 0.0595955677318176 1 1
0.108154785647044 0.104146386958798 1 1
-0.380684953628024 -0.361399821650645 0 0
0.289455992144427 0.276042600624714 0 0
0.086523547449301 0.0847892035381291 1 1
-0.285112379786764 -0.267875424979639 1 1
0.093613815783737 0.0880419133824768 1 1
0.0239255786251032 0.027055215899061 1 1
-0.0893203422174003 -0.0824424500159625 1 1
-0.141927811735199 -0.13545426504499 1 1
-0.0424156778376955 -0.0398814281754688 1 1
-0.0828114928766966 -0.0767465522276763 1 1
-0.144270010078004 -0.134747870819599 1 1
-0.136407123544983 -0.132893978479523 1 1
-0.197575310160505 -0.198005679108474 1 1
0.0448998276531299 0.0443487680417482 1 1
-0.06569611575927 -0.0620137544976367 1 1
0.0601600476196566 0.0566984670493752 1 1
0.259740055785403 0.248912311253099 1 1
0.168800312478391 0.160823005164062 1 1
-0.0302948086031883 -0.0262910443313653 1 1
-0.180558109850465 -0.171058385470374 1 1
-0.284312149856415 -0.274821813851051 1 1
0.062968301821392 0.0607957879708485 1 1
-0.145826621483769 -0.139821866112483 1 1
0.0436803857721318 0.0433711020576639 1 1
-0.0779714898033972 -0.075313673641514 1 1
-0.0314968197032742 -0.029126600933792 1 1
-0.166559909811423 -0.162711880898305 1 1
0.0225339448441595 0.0210184668679666 1 1
-0.0684418829253895 -0.0631178273362213 1 1
0.00437512545537373 0.00744899998740743 1 1
0.162246154990097 0.156231768699142 1 1
0.169814262182081 0.164727070110245 1 1
0.114570733013971 0.107629399188329 1 1
0.0341020527813718 0.0370519153582346 1 1
0.0814536034704202 0.0741358431678369 1 1
-0.0308298513631392 -0.0314141326759132 1 1
-0.140572365089017 -0.136327295200429 1 1
0.121752677030733 0.116509694681423 1 1
0.153784285859228 0.146192593291475 1 1
0.127592578221745 0.122601325531549 1 1
0.0335941335885795 0.0347338122346872 1 1
-0.0128410438279218 -0.0169786075112155 1 1
0.109325610536633 0.0976266747899378 1 1
0.272450860844447 0.25110334039321 1 1
0.166898660439154 0.155644900526953 1 1
0.0836300716967953 0.0798836352713978 1 1
-0.201668861081586 -0.19359135538165 1 1
0.0384108061346989 0.0330233877336097 1 1
0.0140119071835677 0.0163758483505691 1 1
-0.222360129304444 -0.209333047621101 1 1
-0.159407961577178 -0.144982723850501 1 1
0.00216414353442737 -0.000480244340656254 1 1
-0.17347312548994 -0.17151872597663 1 1
-0.0387795530331538 -0.0346627242573901 1 1
-0.0180252110475995 -0.0201987019843567 1 1
-0.0397841803514178 -0.0359654316558528 1 1
0.0395220019206254 0.0353080867151305 1 1
0.133106816447789 0.127991572329379 1 1
-0.00286443340564026 -0.003243482458855 1 1
-0.0984175491917434 -0.095095900656624 1 1
-0.188869667218386 -0.17688130894584 1 1
0.346886245777344 0.330353817332401 0 0
0.125396128844227 0.12042973298465 1 1
-0.135553839144203 -0.128424979235905 1 1
0.0245713305772187 0.0243285630030828 1 1
-0.075651521086387 -0.0742249030600577 1 1
-0.117046738862864 -0.109790495103331 1 1
0.468885177615839 0.442207433399099 0 0
0.142202882562703 0.139495447656422 1 1
0.0682513150337049 0.0647617530598974 1 1
0.186398009620266 0.178615793470209 1 1
0.0495503697023444 0.049570748063494 1 1
-0.181377496247373 -0.167332552256831 1 1
0.0939720484399769 0.0829428951187546 1 1
0.440001836441533 0.417949835793674 0 0
0.0083548875522268 0.00839882323865053 1 1
0.0242389434326851 0.0202263967475698 1 1
-0.0982228528225499 -0.0899591791889142 1 1
-0.198907748637181 -0.188473117125512 1 1
-0.0890258243101433 -0.0902780188104485 1 1
-0.200917615357793 -0.188180907160565 1 1
-0.250288430934331 -0.23705199329888 0 0
-0.129178209516755 -0.124849114950253 1 1
0.196393545617862 0.186308894446627 1 1
-0.113807791421945 -0.106654747123716 1 1
-0.173874185206342 -0.165140633281376 1 1
0.0539209896991529 0.0499997977589084 1 1
-0.0209117235546133 -0.0157808251548163 1 1
0.17157451286193 0.169607462440444 1 1
0.127834814632089 0.1212552311183 1 1
0.113471085520575 0.107694819245606 1 1
0.22844543343065 0.218493140763582 1 1
-0.0602809903448133 -0.0538036858878073 1 1
-0.139814121022256 -0.132557988588877 1 1
0.236535481503147 0.221063150552252 1 1
0.128614329241821 0.126259414080495 1 1
-0.00449201698658406 -0.00990789877338315 1 1
-0.0326814131648569 -0.0290446421535288 1 1
-0.185971375889729 -0.177414454857549 1 1
-0.0366833597322778 -0.0413561618711132 1 1
0.467541146237456 0.43729628708744 0 0
0.325453898659119 0.301638100189555 0 0
-0.256714448547354 -0.242011194636429 1 1
0.141022039722465 0.133613382383454 1 1
-0.127902617761612 -0.126309587407708 1 1
-0.210503999971423 -0.194366241399772 1 1
-0.15711443303874 -0.147160974455086 1 1
-0.158484117949506 -0.153259782134367 1 1
0.0456231329447278 0.0431101407471928 1 1
-0.177478154020835 -0.165613389789137 1 1
-0.149491175235247 -0.138219847663173 1 1
0.26871157140188 0.247099949042864 1 1
0.323106214039844 0.300790333740639 0 0
-0.0602310076065347 -0.0569097034271357 1 1
0.188598019761887 0.174618958584166 1 1
-0.0388173998158226 -0.0350969996872284 1 1
-0.101493423050222 -0.103238085497363 1 1
-0.0678490201843865 -0.0666806384265557 1 1
-0.05711084102537 -0.0553186475858751 1 1
-0.263057087235476 -0.246666831309858 0 0
0.171627137827248 0.168006554060863 1 1
0.115354106117699 0.102682376183451 1 1
0.159255614370211 0.148623979090916 1 1
-0.128492725673114 -0.12231991977353 1 1
0.230370515132962 0.220579776608157 1 1
0.247358782070733 0.236300134240643 1 1
-0.113151338507764 -0.110443408657441 1 1
0.00603268803596327 0.0109597818630077 1 1
0.127168513321456 0.121452306697192 1 1
0.17712309722133 0.169751468361933 1 1
0.105578708771914 0.0989361823583139 1 1
0.0784463665517157 0.0738382380734494 1 1
0.00415561466725397 0.00468909609242716 1 1
0.0915935329748177 0.0874799932810537 1 1
-0.0634559504972171 -0.0600516030110621 1 1
0.172704506721535 0.166996798897286 1 1
-0.0477074187866055 -0.0427604743190465 1 1
0.260491749801429 0.246452814608304 1 1
0.121656096282791 0.118495216108798 1 1
0.158870181619641 0.151137896804006 1 1
0.0915027195472661 0.0899145291559705 1 1
0.104258880601341 0.103204272669348 1 1
0.10681607762817 0.102801270753137 1 1
-0.0672145990370343 -0.069787358507829 1 1
-0.193699398546726 -0.180377333273064 1 1
-0.0317266639662556 -0.0295733359478659 1 1
-0.144103926261367 -0.140423121966089 1 1
0.0548148403426949 0.0533245632455304 1 1
0.0986732677385924 0.091164063100334 1 1
0.184161460619563 0.177337135817626 1 1
-0.157096520796662 -0.147767393046665 1 1
0.120171678974628 0.114494524584484 1 1
-0.302886143376938 -0.285670074111919 1 1
-0.286648221633139 -0.275713666289813 1 1
0.406991599247972 0.384318174075957 0 0
0.369471637047305 0.349473830688554 0 0
0.268786985205057 0.266344854065488 1 1
0.0712641250395207 0.0645251540313118 1 1
0.0616616336821096 0.0599699713224603 1 1
0.217867373590948 0.201640685327831 1 1
-0.233627373564781 -0.222143957481462 1 1
-0.0185778482801393 -0.0184462261601683 1 1
0.172591068354489 0.174571896684494 1 1
0.178764724217766 0.168782879358117 1 1
-0.0722838261260472 -0.0700096614062622 1 1
-0.0115948538272782 -0.00996232417734142 1 1
-0.051129596813399 -0.0494187338920177 1 1
-0.1217483132392 -0.118193907530362 1 1
-0.154682028490723 -0.146294010439294 1 1
-0.25961776389126 -0.243613167517586 1 1
0.104769075765372 0.0963831555897402 1 1
-0.0239058043726772 -0.0244276739136127 1 1
0.0811655658983678 0.0803757635819507 1 1
0.151901761979457 0.142534640108405 1 1
0.12519548380232 0.118874564773487 1 1
0.0341781362529531 0.0247495840637968 1 1
0.0536724713179891 0.0546721197687938 1 1
-0.058031127130733 -0.0512573143986627 1 1
0.120310434251812 0.115011520087223 1 1
0.0401902842574192 0.0412572582110173 1 1
0.114299045903278 0.110073096942108 1 1
-0.240545579893172 -0.228691663325142 1 1
0.0309081371314119 0.0276371787086143 1 1
0.173648704184367 0.164568508407233 1 1
0.145435469957408 0.131673061804057 1 1
0.0603379393833017 0.057240988449742 1 1
-0.0759133821791805 -0.0763573836274393 1 1
0.141284592202331 0.133997637536027 1 1
0.319214425047087 0.2987077597866 0 0
-0.150233533834923 -0.136543832772014 1 1
0.0109929004803096 0.0117332653109652 1 1
-0.204327945019319 -0.190416369721065 1 1
0.190556585947626 0.183658567627933 1 1
0.226294028588024 0.213333595351095 1 1
0.0435263457513193 0.0404741590896988 1 1
0.00657046216654302 0.00909432138699378 1 1
-0.11679065101108 -0.1138233098735 1 1
-0.0799344324658251 -0.0709666576944922 1 1
-0.28846287339983 -0.267374211279582 0 1
-0.0123618761047283 -0.0120534452830708 1 1
-0.0326679738492809 -0.0334280882717012 1 1
0.0585221589269839 0.0566481351209739 1 1
-0.265387492233081 -0.253793423987249 0 0
-0.0030449531783061 0.00269671437302713 1 1
-0.0506441610220017 -0.0480087506916517 1 1
0.0714535096888205 0.0716301992110224 1 1
0.385320996494518 0.371431773525507 0 0
-0.0859263129390207 -0.0781823104342569 1 1
0.162173080798358 0.157271384453961 1 1
-0.14728487374572 -0.135613947183827 1 1
0.0734660428482078 0.0713628061648594 1 1
-0.0599493041325458 -0.0495942113975342 1 1
0.120300419248745 0.115284953572154 1 1
0.142547127651303 0.136836562504282 1 1
-0.050382594291945 -0.0463313719560347 1 1
-0.0787295483557581 -0.0758345109242871 1 1
0.248386299624672 0.248642970186733 1 1
0.0669493534898984 0.0608517285499979 1 1
0.25212214584064 0.24339741843011 1 1
0.0155341268897512 0.0165272083789438 1 1
-0.0649720828278813 -0.0558881823018793 1 1
0.115008113573044 0.11267122899235 1 1
0.0793513230633392 0.0750908952847196 1 1
0.299096974907153 0.284265682718893 1 1
0.290405074800977 0.275405914439236 1 1
-0.150107883345306 -0.143982732741364 1 1
0.290585054598049 0.276361133822258 1 1
-0.240544315115625 -0.238181088681727 1 1
0.21009112245796 0.199204925322044 1 1
0.128029238062774 0.120276672866135 1 1
0.0540339120289509 0.0497402859163848 1 1
0.00741342130155485 0.00643120168805103 1 1
-0.0983465445678697 -0.0984639965954156 1 1
0.0506795212717948 0.0518884173223279 1 1
0.126063054249825 0.117824917957455 1 1
0.0337737573869948 0.0344685256685541 1 1
0.118677321438666 0.115227162782617 1 1
-0.10772307422441 -0.0994294728946639 1 1
-0.0824744177515376 -0.0828691815165319 1 1
-0.052097418697432 -0.0496875774627063 1 1
0.192091528690224 0.178723506562674 1 1
-0.0807811165534993 -0.0773324439293882 1 1
0.0431839538645472 0.0356384959521859 1 1
-0.0769004962811989 -0.0733945797037049 1 1
0.241464225110088 0.227617634418871 0 1
-0.0614873954161906 -0.0609989124680157 1 1
0.0915081680968887 0.0881240437267353 1 1
0.165193614684595 0.15101274468007 1 1
-0.228726556998604 -0.222945486001269 1 1
-0.0836093899231522 -0.0817694496644712 1 1
0.10602941177224 0.0991882629630471 1 1
0.100088635857734 0.102136824468039 1 1
-0.318991799746647 -0.303211125381403 1 1
-0.296300675784615 -0.279855719679286 0 0
-0.112292074496053 -0.103405454030578 1 1
-0.0283947665912435 -0.0275799877846283 1 1
-0.247696404436574 -0.225736732599777 1 1
-0.0622177870255302 -0.0586952827338697 1 1
0.0536460267486531 0.0506030082519035 1 1
-0.223467248878593 -0.210082196277266 1 1
0.0343265988127602 0.0297074932553728 1 1
-0.0626912341682636 -0.0588869844377071 1 1
0.00298418390374821 -0.000501101961803897 1 1
0.0687834263808273 0.0632498534502881 1 1
0.116858017071785 0.110431165649424 1 1
0.147823811210787 0.137316872552295 1 1
-0.0049603025790154 -0.00424197806569605 1 1
0.132249934845264 0.126542077012564 1 1
-0.0610484107886914 -0.058405961935284 1 1
0.0351035667747174 0.0279278879820003 1 1
-0.147212468003255 -0.134205530321967 1 1
0.0755868682495761 0.0665344448196128 1 1
-0.130139761078827 -0.126336309455245 1 1
0.0397515075414122 0.0365679880465257 1 1
0.157330383004191 0.15168119563883 1 1
-0.02099725841335 -0.0208929002944776 1 1
0.366715115882423 0.347612892192527 0 0
-0.14046893672561 -0.133472345565374 1 1
-0.02220516397546 -0.0186957046971242 1 1
0.118442211381754 0.114858007253082 1 1
-0.22880414974766 -0.216581989709331 1 1
-0.116420558790368 -0.107572816908678 1 1
0.0876138945444379 0.0852374245620683 1 1
0.178477172847183 0.166511241760429 1 1
-0.160450477585752 -0.152559301161452 1 1
0.0557350162396602 0.0534638526116948 1 1
0.0595660882267449 0.0537355034244317 1 1
0.00595321050028771 -0.000739409652404436 1 1
0.097672665587487 0.0906063605654747 1 1
-0.368870663089269 -0.351697452007711 0 0
-0.219008750053696 -0.212848153544558 1 1
0.0666181491118439 0.0665084524259195 1 1
0.122478593213079 0.118716504812078 1 1
0.0921642686211499 0.0820399067479307 1 1
0.196903313668441 0.178749792959798 1 1
0.043486011377086 0.0381569930557481 1 1
0.0890680423810569 0.0851749458010152 1 1
0.0164750199393587 0.0170441017148761 1 1
-0.0344460611725487 -0.0325439773354462 1 1
-0.0544833910848227 -0.0474619240888034 1 1
0.127813632685405 0.114994423427323 1 1
0.0461795511284828 0.0392321682425188 1 1
0.0882424013094098 0.0837012709264411 1 1
0.0457379960062588 0.0412205820361179 1 1
-0.300918966434571 -0.286863726272834 1 1
-0.198649073375522 -0.196123596866162 1 1
-0.0789341843875394 -0.075854591252469 1 1
-0.296074732479659 -0.28387730918892 1 1
0.268566955099968 0.254743211738607 1 1
0.377070109235609 0.362006753659258 0 0
0.42162733800561 0.399385224646286 0 0
0.207049139030916 0.190140416245625 1 1
0.124900135582671 0.10589668218231 1 1
-0.0752422918523873 -0.072144016698461 1 1
8.70605596921641e-05 -0.00194084975768052 1 1
0.157808523054192 0.148417079901145 1 1
-0.0151070037093464 -0.020323262935719 1 1
0.0976778195433062 0.0956311253038724 1 1
-0.041462687700605 -0.0394857864362862 1 1
-0.0832977515560827 -0.079469850920635 1 1
-0.157087096510214 -0.150295626397013 1 1
-0.075628602180164 -0.073632225215639 1 1
-0.0117630587007792 -0.00704752613130432 1 1
0.0372366744465004 0.0371030450621688 1 1
0.129332654598812 0.119314699511976 1 1
-0.25756937532619 -0.24403474817739 1 1
-0.0698832391636351 -0.0646698808680913 1 1
0.0693773045819106 0.066878112151029 1 1
-0.09260820925453 -0.0875603294442539 1 1
-0.0619334881635579 -0.0613624759969011 1 1
0.389609695672129 0.370376283431244 0 0
-0.0679430401168691 -0.0606432781667196 1 1
-0.197134310244647 -0.181679735717235 1 1
-0.0812255711814357 -0.0769654744058284 1 1
0.203814128264686 0.191593744238909 1 1
0.118106294959148 0.108452110116113 1 1
0.090736143376255 0.0872864779041236 1 1
-0.0236415380006269 -0.0225711572944496 1 1
-0.0830990697002499 -0.0738825008418749 1 1
-0.210991812255782 -0.208258319651159 1 1
-0.321576397892742 -0.307183243517845 0 0
-0.0472160124246549 -0.0471126734693622 1 1
-0.147364249349571 -0.142506025723876 1 1
0.211692738348311 0.19465300922196 1 1
0.0696424677686893 0.0714068061252513 1 1
-0.0204321224859762 -0.0142212770634093 1 1
-0.0741567225435761 -0.0662596722062129 1 1
0.263814463103752 0.25227623823008 1 1
0.0531087947945002 0.0520127685819307 1 1
-4.15055225764134e-05 -0.00610054258834019 1 1
-0.251898432009938 -0.232290879640373 1 1
-0.0500199859180129 -0.0443757122225681 1 1
-0.101515364161879 -0.102629927305228 1 1
0.0725172215206869 0.0741820849668062 1 1
0.0127681393816513 0.0129312373315068 1 1
-0.0132335376763875 -0.00965637128180606 1 1
-0.190542307000487 -0.177943774121776 1 1
-0.203181716944141 -0.193886381159739 1 1
0.0620543300923594 0.0615061121727063 1 1
0.0321665730828198 0.0357038136934177 1 1
0.313337335956566 0.301641981108619 0 0
0.183748922625583 0.17571200298857 1 1
0.277371446603677 0.253884351259177 1 1
0.169739347381371 0.159267203224251 1 1
0.1403427204936 0.128288066541052 1 1
0.0693091367305258 0.0709143921512296 1 1
0.142135638325974 0.13792628264547 1 1
0.128060641274798 0.127271680891242 1 1
0.0207390821273819 0.0211269814494097 1 1
-0.156522052358727 -0.150011133560492 1 1
-0.30662968107332 -0.290225738555193 0 0
-0.428599001037398 -0.410140476706279 0 0
0.228021721720043 0.231285535123382 1 1
0.118103330192748 0.115125639873786 1 1
0.236935325978168 0.219256634754883 1 1
-0.000716183323823234 -0.00381604471117655 1 1
0.0990098430308752 0.0942863352082454 1 1
-0.117152104902648 -0.111477338094529 1 1
-0.237544419419324 -0.22748354678201 1 1
-0.170277689276083 -0.159352871138078 1 1
0.362035660138874 0.347821231088006 1 1
0.0896647955871576 0.0864781544518856 1 1
-0.149479551777307 -0.144849410170174 1 1
0.101571602288211 0.09833951146542 1 1
0.0726984886017334 0.0698050776547987 1 1
-0.1057082152219 -0.0969310189169331 1 1
0.0542580043891571 0.0507065030678024 1 1
0.0926952549275071 0.086635954018746 1 1
-0.0828498662708968 -0.0735181325970119 1 1
0.035478455301677 0.0345425197801164 1 1
-0.18624048036901 -0.176622776634884 1 1
0.0510472172485942 0.0492167113437552 1 1
0.0980498832137277 0.0973093384297875 1 1
-0.157312935789587 -0.156342828463384 1 1
-0.0739461120860673 -0.0668710888641016 1 1
0.192728012979025 0.189004413181023 1 1
0.100208106874865 0.0917026364684731 1 1
0.0144854434595844 0.0122290453764323 1 1
-0.0808422726493878 -0.0759548086918333 1 1
-0.042828722673451 -0.0441778721202037 1 1
-0.0127883444543471 -0.0125857245742723 1 1
-0.109462883343626 -0.0973571582436573 1 1
0.0767010081989176 0.0724218674042076 1 1
-0.19593547168505 -0.182527717605587 1 1
0.0202613150633039 0.0158592906151547 1 1
0.00230291852743105 -0.00126306733653178 1 1
-0.104904457056794 -0.100211498875092 1 1
-0.0189773615832745 -0.0181708476682132 1 1
0.14211095820446 0.134133345354094 1 1
0.00880235566759748 0.010212120792638 1 1
0.0305050053711024 0.0247952963986501 1 1
0.00993427707574689 0.00657311770051823 1 1
-0.0388038045392894 -0.0329360466216012 1 1
-0.170381814208862 -0.169340593771303 1 1
-0.0279882158254729 -0.0280575696248827 1 1
0.0252427272912246 0.0264907576531001 1 1
0.196073987995397 0.185742874950428 1 1
0.249605310542714 0.238487734536632 0 1
0.302356690392106 0.283914684857637 1 1
0.201255311330744 0.189725425489064 1 1
0.377430935479547 0.363967692854604 0 0
0.140258427934449 0.130812136046786 1 1
0.252691244536413 0.241537758102327 1 1
-0.26481407906055 -0.244082324138914 1 1
0.153280256865666 0.145876768177174 1 1
-0.0340495357534152 -0.0294145563246711 1 1
0.0374677658927361 0.0378299612356112 1 1
-0.0369925867967287 -0.0364407265997004 1 1
0.10227742102377 0.0938473028014764 1 1
0.15403007331725 0.14959201241827 1 1
-0.0624155663392179 -0.062870345568351 1 1
-0.191968426248574 -0.180080243315097 1 1
0.0868190918111627 0.0868385788352155 1 1
0.104050935732573 0.0986766188504356 1 1
0.0164362901687606 0.0105019454039705 1 1
0.029005362528151 0.0309572570764322 1 1
-0.131958478580859 -0.124503456162871 1 1
0.467570926769527 0.451287307247824 0 0
-0.340565046976303 -0.318133681452066 1 1
-0.232356663938644 -0.223407247117797 1 1
-0.0793010797515901 -0.0769862159056935 1 1
0.163266740643067 0.162522802474656 1 1
-0.0638112828982499 -0.0619947700173908 1 1
0.0547370674538031 0.0557442784268526 1 1
0.0705182157963952 0.0650601768972513 1 1
0.0243752443968025 0.0215320753648946 1 1
0.0167849471961459 0.0214128175960418 1 1
-0.0136751489141354 -0.0137704890000991 1 1
0.133478723488932 0.125995106840127 1 1
-0.0701648658795064 -0.0674381818801314 1 1
-0.237317395731031 -0.225425395648664 0 1
-0.10708499279994 -0.103655419440161 1 1
0.250254263538229 0.235823273962557 1 1
0.285354395374281 0.271751463436281 0 0
0.410175356133233 0.39219532956022 0 0
-0.0526678301306548 -0.0549309836662085 1 1
-0.173008992461815 -0.160027965784488 1 1
-0.140683150985 -0.132714873439224 1 1
-0.35078393221145 -0.329493567140493 1 1
0.0795377448311608 0.0758127653006889 1 1
0.202604245746071 0.188432105750051 1 1
-0.031968904145232 -0.0249235726236219 1 1
-0.0253133265490874 -0.0283709310333926 1 1
-0.117518191748749 -0.104648745083833 1 1
-0.25413657521919 -0.243762431375449 0 0
0.204969649200442 0.198637008005956 1 1
-0.014694874824777 -0.0112665168487725 1 1
-0.29750791506562 -0.284013012135001 1 1
0.182153366642214 0.172349225417355 1 1
0.107280395443194 0.102123106335884 1 1
-0.287210849047808 -0.276790294803203 1 1
0.00358667778890913 0.00707617219054415 1 1
-0.394524159457461 -0.374576482445778 0 0
0.0800996580917591 0.0760425918278181 1 1
-0.129374698200962 -0.121673265368975 1 1
0.0634831123491717 0.0663120826535432 1 1
-0.0190858440471141 -0.0160441313193558 1 1
0.142762751653432 0.140586698312698 1 1
-0.0202956879436583 -0.0220628683498375 1 1
-0.204408866691035 -0.194869831128343 1 1
0.293584895575759 0.275505459087322 1 1
0.0760617742116577 0.074420884040944 1 1
-0.225799310415688 -0.217927406090711 1 1
0.285421038667685 0.272542820168188 1 1
0.145324401462533 0.136103436200681 1 1
0.0588163769111682 0.0592976071752996 1 1
0.16368275020333 0.151997368660813 1 1
-0.163388314033902 -0.155819219914199 1 1
-0.143154574264538 -0.139121734216855 1 1
0.354405966287142 0.330487629134411 0 0
-0.144885051101329 -0.141672227360818 1 1
-5.28887042216741e-05 -0.00134985560419535 1 1
-0.161731874704456 -0.148562959483231 1 1
-0.205451325825532 -0.199122069534448 1 1
0.198471500712393 0.19530184436765 1 1
-0.100325967894877 -0.0999163314345372 1 1
-0.0350129673532869 -0.0346320324375537 1 1
-0.212672332894313 -0.198802846796756 1 1
0.0827022528870792 0.0789300358680595 1 1
-0.172793709490841 -0.164919014366653 1 1
0.0740752772033959 0.0721455720396015 1 1
0.0723054004622289 0.0673704982055172 1 1
-0.15403457054883 -0.143525828318349 1 1
0.202045716433898 0.196494544712266 1 1
0.0699335787438752 0.062984219925894 1 1
-0.114178664163438 -0.110436329861417 1 1
0.15233511011619 0.142473742737953 1 1
0.0213278287007158 0.0175043700287098 1 1
-0.086355606069153 -0.0818610960532433 1 1
-0.0696304555500637 -0.0655802871088407 1 1
-0.463316933421086 -0.444021189988902 0 0
0.106766789699739 0.102533004004087 1 1
-0.186385670113291 -0.171910485467088 1 1
0.112417290978875 0.101525592059899 1 1
0.125200043474371 0.115852207005271 1 1
0.213529857761302 0.206405379177842 1 1
0.07925965681008 0.0748288068835554 1 1
-0.269256016545559 -0.25668507813205 1 0
0.167030723691593 0.163180378897765 1 1
-0.0754923966987159 -0.0720278037039189 1 1
0.144109482382045 0.135251520490217 1 1
0.158671052832543 0.149449112896355 1 1
0.139325325557538 0.129377667099255 1 1
-0.0636394153109743 -0.0598137559198028 1 1
0.110014141520805 0.107783810706413 1 1
0.15700020538112 0.150921026078261 1 1
0.0250088721826695 0.0281904394564371 1 1
-0.113826145654907 -0.0997187497718715 1 1
0.295934071796255 0.285692601126869 1 1
-0.10029098263315 -0.0961901119895862 1 1
-0.198473616074977 -0.183570039011742 1 1
0.0025780252924709 0.00216643117378522 1 1
0.098436070808639 0.0937839026671393 1 1
0.0967888020428676 0.0962723870822568 1 1
-0.119377405795961 -0.111349409215006 1 1
0.300932575032651 0.284397068570615 0 0
-0.120667925148105 -0.122325375663932 1 1
0.243803419817971 0.232377560065036 0 1
-0.248124107546057 -0.237271140077696 1 1
0.0609378761976221 0.054540893139258 1 1
0.0467237859927298 0.0448729776361116 1 1
-0.464207005080971 -0.436402327403341 0 0
-0.287523937969001 -0.276423778064596 1 1
0.168098672101751 0.162715052119094 1 1
0.0656906382323914 0.0618358217378695 1 1
-0.0238206762310682 -0.0236928139237808 1 1
-0.241526151250648 -0.230975785842349 1 1
-0.106274261110178 -0.0987433325712714 1 1
0.183814173416632 0.181212648547402 1 1
0.0120679399707061 0.0129279162798459 1 1
0.00641393294964942 0.00743258198984542 1 1
-0.0636602228121536 -0.061809791189528 1 1
-0.0847797052763368 -0.0844351774835787 1 1
0.0825357079950023 0.0755271863919346 1 1
-0.0169486085742455 -0.015914915519811 1 1
0.109197992895018 0.103321665640643 1 1
0.0525137936829723 0.0486355003907798 1 1
-0.159002982933885 -0.154864929227966 1 1
-0.0708027238471492 -0.0655592290638984 1 1
0.152947933725019 0.143613573305603 1 1
0.0299104080195984 0.0316229928786863 1 1
0.0534033881611013 0.0674214491656029 1 1
0.168609841926349 0.15993112685411 1 1
0.09815116024789 0.0995691384673292 1 1
-0.019303351212946 -0.0141027617495796 1 1
-0.00644448359798912 -0.00872782010849224 1 1
-0.0331209745520605 -0.029450875919828 1 1
-0.0692951462808635 -0.0690877675753069 1 1
-0.0358351617821558 -0.0306265486177933 1 1
0.106469393439588 0.100360743478617 1 1
-0.079757165316996 -0.0735505699390822 1 1
-0.308656269014655 -0.294489547762276 1 1
0.00676518242078627 0.00100271981816154 1 1
-0.381351409366501 -0.361823353507458 0 0
0.262930051946638 0.251671674653472 1 1
0.0059517695286864 0.00310019258047754 1 1
0.229367804240657 0.209940826321169 1 1
-0.225992753792812 -0.211905543088546 1 1
0.00883739190363453 0.00670201862656323 1 1
-0.13659708293337 -0.127208445672907 1 1
-0.0962992661987408 -0.0955763760042891 1 1
-0.0884858090717344 -0.0832600696417469 1 1
-0.0398578270194037 -0.0379003594030201 1 1
0.0481799434454114 0.0500970154378972 1 1
-0.0337231720577326 -0.0355902599993138 1 1
0.0195723696323226 0.017536580493797 1 1
0.04582662605175 0.0407737745056941 1 1
-0.247779646428524 -0.232556585719748 0 1
0.0633924409784326 0.0583610779337827 1 1
-0.0871494614402271 -0.0888924851633973 1 1
-0.158830450143985 -0.153214873775015 1 1
-0.139566334486096 -0.134160934687395 1 1
0.291000502542788 0.27757465731732 0 0
0.0681554733722288 0.067700097381075 1 1
-0.098233797223728 -0.0946584149044923 1 1
0.109298164154285 0.104460092756069 1 1
-0.350462701564789 -0.332074763936231 0 0
0.125278142321051 0.118988184148192 1 1
0.161483542334209 0.153203978173543 1 1
0.216894799145123 0.209431149246366 1 1
-0.332049520616595 -0.324641491830383 0 0
0.0932188800844613 0.0900955380668961 1 1
0.292957761735228 0.283322348845129 0 0
0.0932802334888617 0.0897739089042886 1 1
0.0690328866268531 0.0620618980586057 1 1
0.213469524920788 0.201822978996378 1 1
0.212195103441356 0.198294919116317 1 1
-0.0957647017599715 -0.0967135818110177 1 1
-0.117081184410003 -0.115633008828526 1 1
-0.0327580267087296 -0.0357821801185473 1 1
-0.401421453982608 -0.378911414844087 1 1
-0.0754457656152161 -0.0651982088396978 1 1
-0.110240599948617 -0.102874563844578 1 1
-0.115044756179171 -0.113362323295617 1 1
-0.044640520756562 -0.0463394936151072 1 1
-0.0514223172581023 -0.0465068408403747 1 1
-0.134696930617645 -0.127033764206544 1 1
-0.166304532626564 -0.159977671518396 1 1
0.222948121424572 0.212529580799842 1 1
-0.167677280070844 -0.160743502049209 1 1
0.090902304899951 0.0831813180351332 1 1
0.168241663151567 0.160265799181084 1 1
-0.124615959220752 -0.120229899235171 1 1
-0.0987819092648286 -0.0966519663586088 1 1
0.110313461890483 0.104131698982618 1 1
0.165150098359418 0.156494798068416 1 1
0.0667598989798163 0.0615653772409976 1 1
0.052699476080747 0.0484771917399006 1 1
0.0685526869288402 0.0640182478001895 1 1
0.0982531128106444 0.0927211698907584 1 1
-0.30800006354319 -0.295884275001966 0 0
-0.163234909278589 -0.156575768003684 1 1
-0.113236054054086 -0.105371592074181 1 1
-0.305176195964418 -0.2942181121443 1 1
0.234114705182354 0.221424040240025 1 1
0.0731647277762528 0.0705538117324597 1 1
-0.430252695855645 -0.414095807898571 0 0
0.165999994020846 0.150210754409644 1 1
-0.107692031591928 -0.105839519539093 1 1
0.117542055820252 0.112331542969037 1 1
-0.0505261677261714 -0.0427758903724641 1 1
0.158900772700763 0.150847656065528 1 1
-0.222254232361827 -0.200962179784887 1 1
-0.508550865176682 -0.491665250279345 0 0
-0.243499383026388 -0.237735459611371 1 1
-0.0232819452938437 -0.0148421099375993 1 1
-0.0217497162279555 -0.0261372526723376 1 1
0.149699376718075 0.14903627706683 1 1
0.184106420690917 0.172245210454795 1 1
-0.0468202288532137 -0.0496295414533901 1 1
-0.224027439175546 -0.21397783655116 1 1
0.0631672948935283 0.0597988237925379 1 1
0.20958643634852 0.20390860386624 1 1
-0.113224752396216 -0.110084063645373 1 1
0.118958810416131 0.116790627931236 1 1
0.0743596715787866 0.0661837664475444 1 1
-0.142585654734265 -0.134355206659021 1 1
0.0927980374786782 0.0898966716367263 1 1
-0.252317831643377 -0.248741262336345 1 1
-0.246723266682864 -0.231535826107118 1 1
-0.10516778391218 -0.106222784047955 1 1
-0.157689869683065 -0.155325232655038 1 1
-0.0430191165476716 -0.0417635320197019 1 1
0.118432223704239 0.11395186046468 1 1
-0.0836908031969465 -0.0813269266833276 1 1
0.227491016077952 0.220180460504099 1 1
-0.14460790701839 -0.137582257085348 1 1
-0.246231754189761 -0.231939117866123 1 1
0.0371680277608058 0.0339318665778901 1 1
-0.0856647159973968 -0.0881320290996832 1 1
-0.041304113593024 -0.0358884729668682 1 1
-0.309205435122439 -0.296802568649736 1 1
-0.0597190956727993 -0.0569889401154009 1 1
-0.0775790723629897 -0.0801077481639742 1 1
0.194507233351747 0.181887278305378 1 1
-0.189558668416395 -0.180016075662515 1 1
-0.312998072662983 -0.301795056121186 0 0
-0.147057335882121 -0.140994871358335 1 1
-0.00227192042755011 -0.00142869704996608 1 1
-0.150886941129809 -0.139286487827827 1 1
-0.0507511182262357 -0.0543524911250897 1 1
0.141591269842703 0.134783601391108 1 1
-0.125177033808951 -0.114126766811962 1 1
0.1078009627272 0.103032717363809 1 1
-0.0571131218841421 -0.0526702136152157 1 1
-0.026440410464274 -0.0246912164585953 1 1
-0.2141498206192 -0.208189228463108 1 1
0.190126262097731 0.177496788550777 1 1
-0.23264559776435 -0.227524348523561 1 1
0.259756974983299 0.249158141516662 1 1
0.0935032622444429 0.0848064830063841 1 1
-0.139648143390901 -0.132064410053342 1 1
-0.0796387221615737 -0.0712328142928815 1 1
-0.031797107087427 -0.0258607271396054 1 1
0.32365485071238 0.30577692099499 1 1
0.221729427291821 0.21771062948001 1 1
0.181148815406896 0.174527434242238 1 1
0.292376949848613 0.27929949340105 0 0
-0.163115278433555 -0.156534498747677 1 1
-0.158655930748515 -0.148728467293022 1 1
-0.181279078957421 -0.171159281911457 1 1
0.146685150853561 0.142397628767553 1 1
0.151752965888456 0.14921442491045 1 1
-0.250351003772866 -0.238639657601588 1 1
0.288692219440446 0.273767736251322 1 1
-0.102693232120453 -0.0986576171946538 1 1
-0.197531730627929 -0.189657221259297 1 1
-0.161230912963363 -0.158264553617311 1 1
0.112431987801424 0.105146056729365 1 1
-0.0141151926223286 -0.0118784151302749 1 1
0.239073124680449 0.226065922803834 1 1
-0.113323232048328 -0.10825739316219 1 1
0.19500962770058 0.191566114006656 1 1
-0.000676987143707505 0.00139002505167482 1 1
-0.00820072267726212 -0.011826663142986 1 1
-0.216669115364882 -0.20903601188744 1 1
0.0971178300063096 0.0877948295773715 1 1
0.118842579070184 0.116206616009588 1 1
0.010073847004579 0.0122164043776874 1 1
0.193824927065445 0.189080980714713 1 1
0.0258847685800555 0.0256335936153635 1 1
0.0670388807952825 0.0684789244119854 1 1
0.0635192718109204 0.0606481930213266 1 1
0.176698172033059 0.168181653171469 1 1
-0.00939149689334141 -0.00633501881874423 1 1
-0.0907664812548499 -0.0890269702371775 1 1
0.0285141803503944 0.0238542168937942 1 1
-0.390787442519824 -0.36797147526782 1 1
0.202740219200467 0.191521894954105 1 1
0.334380786588883 0.318224726277342 0 0
0.00409815803005086 0.00513526591624186 1 1
-0.0420503584566561 -0.0354323485183638 1 1
0.343714913209382 0.329119934394729 1 1
-0.336761076850055 -0.319214846818345 0 0
-0.192089847383872 -0.183176284421892 1 1
-0.0161619380888353 -0.0149739769552876 1 1
0.277671186577358 0.260913141958349 1 1
0.432353209690896 0.412652902282658 0 0
-0.14415966903796 -0.141655017215463 1 1
-0.0048912378917421 -0.00627972185421009 1 1
-0.228205980004912 -0.214256878475171 1 1
-0.243005838920541 -0.226456226766375 1 1
-0.23645900811511 -0.2233761971419 1 1
0.0731761130936645 0.0722013681739911 1 1
-0.191014171893511 -0.176902858288023 1 1
-0.0921006999117925 -0.0964025384385832 1 1
-0.125131991402208 -0.117472115422971 1 1
-0.186234493201026 -0.176210590041968 1 1
-0.140616902089983 -0.140473813778762 1 1
-0.0922735551123726 -0.0871405750024334 1 1
-0.110799263355111 -0.107108968510311 1 1
0.319386052771213 0.296462952146672 1 1
-0.173745540999135 -0.163067936256548 1 1
0.294781116912327 0.277213610203086 0 0
0.0609406814873145 0.0574096578692379 1 1
0.383216696709755 0.361755185201659 0 0
-0.0357013182869192 -0.0442135494467315 1 1
-0.198637761429445 -0.188682907859066 1 1
-0.173193808483274 -0.164677199530501 1 1
0.152429382349207 0.140006920845522 1 1
0.225763432256364 0.216687710141665 1 1
0.0730562341940943 0.0696041998602491 1 1
0.272794173693117 0.262026795311501 0 0
-0.0883008741362503 -0.0782882709278096 1 1
-0.127726155482339 -0.122979997177511 1 1
-0.168668804086943 -0.15658797912564 1 1
-0.0209718693827877 -0.0149891135493369 1 1
-0.127929834947356 -0.125040033795283 1 1
0.0789984389733711 0.0733344241230591 1 1
0.387747770672334 0.364898550740959 0 0
0.211624195141372 0.199520316460105 1 1
-0.0694583116846355 -0.0622677307701032 1 1
-0.0759865760818445 -0.074890553969037 1 1
0.0446627345098436 0.0510125700393696 1 1
-0.0206875954936121 -0.0225135281960578 1 1
0.0289685726080657 0.0272030270304008 1 1
0.100587778238413 0.0924597991506756 1 1
0.0126560584295796 0.00450621126603304 1 1
0.266304707641859 0.248115601892066 1 1
0.0720119194626644 0.0742539030585024 1 1
0.229449668066603 0.212499406752757 1 1
-0.137591733441828 -0.133705133763602 1 1
-0.228047935341844 -0.206643985050198 1 1
-0.118708754901278 -0.11195320711008 1 1
-0.0593287715444674 -0.0531796736885593 1 1
-0.158648660793404 -0.14879101179233 1 1
-0.163127684758374 -0.158180641039301 1 1
-0.143098448679298 -0.133520992066189 1 1
-0.121915541928043 -0.114755276963267 1 1
-0.0851078694582853 -0.0785225662605708 1 1
0.0348845874153045 0.0415409239045446 1 1
0.156100647967584 0.151272607226488 1 1
0.135929349386964 0.120716808421898 1 1
0.177297016150637 0.177164000789595 1 1
-0.066274173852598 -0.0604095092424751 1 1
0.00531692239650215 0.00184699401736126 1 1
0.124550036708021 0.118120258478079 1 1
-0.133445900232437 -0.129440755997389 1 1
0.0863914530561086 0.0871435918579342 1 1
-0.0650137057777172 -0.0645943212096766 1 1
-0.381588299438778 -0.35662242123871 1 1
0.0439936197320183 0.0455477314266138 1 1
-0.166164954362654 -0.158479787434816 1 1
0.0638289043613156 0.0616355560593538 1 1
-0.0902408230930761 -0.0864013076714083 1 1
0.195225082908434 0.188209597868273 1 1
0.303127328827802 0.290890822587687 1 1
0.00176155893782241 0.00365315959692436 1 1
0.0693506844004234 0.0644321068787995 1 1
0.0291433945777203 0.0231454617688442 1 1
0.0526399631444112 0.0474322682858776 1 1
0.101322251686561 0.0941268003012872 1 1
-0.211936680232022 -0.204906572297192 1 1
0.158227059636482 0.152688138976736 1 1
-0.127034189030712 -0.122324082864194 1 1
-0.187721033089444 -0.175359263223221 1 1
0.153070398811121 0.143879289771977 1 1
0.0957245470456249 0.0889776471971701 1 1
-0.0447132949783759 -0.0400844050995825 1 1
0.270938064144923 0.256015141782829 1 1
0.132929839870492 0.128007445453177 1 1
-0.11406129701467 -0.111536358730111 1 1
0.0249121112586243 0.0195589884998644 1 1
-0.076380192617 -0.068548769010765 1 1
0.0107580754356152 0.00525532429319603 1 1
-0.0936096741269273 -0.0923218859437068 1 1
-0.303246244834674 -0.28957103231674 1 1
0.0821694044552274 0.0798869460727511 1 1
-0.157686250321649 -0.143564682799733 1 1
0.057182612190263 0.0557500259977063 1 1
-0.242890568229484 -0.230969269493875 1 1
-0.0966419668390866 -0.0963178857329588 1 1
-0.0738141563390339 -0.0714523197772038 1 1
0.160380371597169 0.156609465364925 1 1
-0.140951910191925 -0.131657507105137 1 1
0.116228806841533 0.110185474219882 1 1
-0.225232167825526 -0.217988721170244 1 1
-0.1563478580652 -0.140885146826525 1 1
0.106357797168925 0.100151722630725 1 1
0.00250636886748867 0.00243107088080994 1 1
-0.13318963860031 -0.125411071544088 1 1
-0.0436046778510109 -0.0422991997163027 1 1
-0.0552970089033777 -0.0536619852606208 1 1
0.0393678996586029 0.0432185832446693 1 1
0.18900277245872 0.182932349910628 1 1
0.121425772256134 0.120987759003667 1 1
0.363074914417869 0.343911496814656 0 0
-0.466129571022288 -0.443045533789643 0 0
0.0466617491287237 0.0474875997601023 1 1
-0.0554445457204012 -0.0585631562096484 1 1
0.0326795700205209 0.0293806275675162 1 1
-0.130772125871001 -0.122565006996041 1 1
0.0235810194739877 0.0188351201384543 1 1
-0.0152017226291042 -0.0123758520296434 1 1
0.283041729500624 0.260395088687638 1 1
-0.107114167826132 -0.0989043469850274 1 1
0.192885307796371 0.1868482562428 1 1
0.064690322094433 0.0624690419657365 1 1
-0.149636033057895 -0.139208121868865 1 1
0.150694544330884 0.143229680936241 1 1
-0.194074030524912 -0.183156362277846 1 1
0.0981780574198657 0.0959085987172146 1 1
-0.138984320338975 -0.129527259683539 1 1
0.0489405917785985 0.0436052840966896 1 1
-0.151081891814598 -0.136708071490338 1 1
-0.0273011523967073 -0.0288748758378731 1 1
0.323733546765861 0.319944966284519 1 1
0.0825218154989469 0.0738582831798509 1 1
-0.179854710761258 -0.171732312503915 1 1
-0.0250548951195005 -0.0204125812501428 1 1
0.0789906347615282 0.0701586306133049 1 1
0.00198619970409326 0.00484734954351289 1 1
-0.0167622296880755 -0.00852175133246119 1 1
-0.0724196143064904 -0.0770187492107923 1 1
0.100366640569837 0.0914056419217399 1 1
-0.16148511204921 -0.150670533580284 1 1
-0.341104005730625 -0.323959806421104 0 0
0.116168254943256 0.108848195059709 1 1
-0.129796894185204 -0.123689207193362 1 1
0.362206607642544 0.347013252383664 1 1
0.00229991476039538 0.00149155245279073 1 1
0.116776536030911 0.10859693670281 1 1
0.253321459822582 0.23940193514564 1 1
0.0925162453814766 0.0882281214575577 1 1
-0.158981797829027 -0.150047847346366 1 1
-0.0411431681250622 -0.0381205771175914 1 1
0.0373025903390889 0.0400250917656379 1 1
0.134856916393888 0.129517041604146 1 1
-0.280756009956675 -0.26624226746206 0 0
-0.166953140258057 -0.159295105402897 1 1
0.0371835928285987 0.0312007933610662 1 1
-0.0618815361085739 -0.0595859847108426 1 1
0.160267486723611 0.152886132553591 1 1
-0.0673662714736436 -0.0639358558495812 1 1
0.0264569262610576 0.0220659062067761 1 1
0.0504695686860936 0.0517377759821752 1 1
0.27737730011422 0.266835783421311 1 1
-0.0527834852624464 -0.0533512249123488 1 1
0.154854491509424 0.148140945685761 1 1
0.133355899622491 0.123723014818478 1 1
0.0757978452357294 0.0713646940901916 1 1
0.197394227517088 0.187455671089006 1 1
0.0265067528498282 0.0235921165589964 1 1
-0.0377442325480872 -0.0353586154412089 1 1
-0.0279177997093443 -0.0241443024960999 1 1
0.153830647995092 0.142362330392487 1 1
-0.0531920252167714 -0.0559968510005401 1 1
-0.00383062058160048 -0.00438956540753775 1 1
-0.0282859368521157 -0.0106930078281572 1 1
0.0550177180170388 0.0497309607277984 1 1
-0.0453943901806448 -0.0429646184311816 1 1
-0.107142057285032 -0.106580495146549 1 1
0.0550400402480008 0.0543808471889003 1 1
0.118651417051729 0.117240245048046 1 1
0.0166479855975994 0.017928242550354 1 1
-0.171904236100335 -0.156939180763933 1 1
0.134889198662217 0.129654817317301 1 1
-0.113492338213663 -0.10983690776237 1 1
0.0776227233500029 0.0757736915116868 1 1
-0.08066203623857 -0.0789583601743283 1 1
0.0392123283247828 0.0386695547968663 1 1
0.0442866376637256 0.0368580750231804 1 1
-0.013055791881672 -0.00989036336734654 1 1
-0.298842216526548 -0.277211351971466 1 1
-0.0210078416323874 -0.0173129281866022 1 1
-0.111301795592186 -0.103801087854117 1 1
0.205951877989604 0.191060335984746 1 1
-0.0133853676711252 -0.0172578952646827 1 1
-0.191111084088373 -0.185678032542688 1 1
-0.0271883220567715 -0.0272018175692969 1 1
-0.14574822395458 -0.145063024839578 1 1
-0.0905307786852486 -0.0881994789138026 1 1
0.497617850177107 0.469591660753463 0 0
0.0752824590585274 0.0651454936051474 1 1
-0.0953588025093454 -0.0933393747106016 1 1
0.134059151504388 0.125809922626902 1 1
0.055471347018622 0.0526317854782545 1 1
0.158952843939163 0.153347277106104 1 1
-0.207853992819042 -0.199641450764826 1 1
0.131471811031135 0.126160811303169 1 1
-0.125958917704796 -0.119377065473281 1 1
0.243468063676927 0.236764596004545 1 1
-0.0628729900591191 -0.0657571234695569 1 1
-0.264040463799924 -0.251330850301525 1 1
-0.161945447055408 -0.154549002850935 1 1
-0.0894696782736044 -0.0790326989127522 1 1
-0.0473040776868787 -0.0427501383296304 1 1
0.00876376441447118 0.0127882557554571 1 1
-0.0551029928859373 -0.0518288923821393 1 1
0.0151560101490086 0.0136741219511336 1 1
-0.0435526929593734 -0.0401187223254442 1 1
0.0980399628985388 0.0935016833368849 1 1
0.614023808441163 0.586803077752256 0 0
-0.0472263915512583 -0.0461392815162319 1 1
-0.102545550566331 -0.0966977347434897 1 1
-0.0234005692488906 -0.0214939178643532 1 1
-0.0322242092085724 -0.0271758112316211 1 1
0.200871714356617 0.187830472541346 1 1
0.172383518182257 0.164734620035381 1 1
-0.1754937133819 -0.173213526467428 1 1
0.0671717727709238 0.0635971790865424 1 1
-0.00499818068894837 -0.00947906781139252 1 1
-0.0880708561451368 -0.0849418938275108 1 1
-0.0471470184639102 -0.0445802166295002 1 1
-0.157417935990559 -0.148259914046763 1 1
-0.0194797444208404 -0.0179355472810186 1 1
-0.0222025029447978 -0.0247271732692077 1 1
0.233126749862586 0.223160222816733 1 1
-0.0182341585925225 -0.00983131236887525 1 1
-0.303109153655099 -0.291414708244594 0 0
-0.203999823567941 -0.189660432855936 1 1
0.207125228239766 0.19527948979126 1 1
0.0483934412409306 0.0453443643148649 1 1
0.225141878948309 0.218625652075211 1 1
-0.0312149943388868 -0.0385012040650593 1 1
0.0187351408450008 0.0179512789014832 1 1
-0.243628010593295 -0.230664434151441 1 1
0.0777149311507279 0.0716787000543359 1 1
0.0868314267494067 0.0847800678428662 1 1
-0.280009249615351 -0.264149482232364 1 1
0.298572404250673 0.279479871570692 1 1
-0.123857838123651 -0.115193015007781 1 1
0.0376557427906474 0.035411646557139 1 1
0.0143042328900086 0.0146380192601758 1 1
0.0670316686987821 0.0633386845297032 1 1
-0.255284617967849 -0.245590303691607 1 1
0.139536564423381 0.12896163007271 1 1
-0.128059477245603 -0.121049179253454 1 1
0.0336898990415091 0.0274538782158038 1 1
0.204371119277356 0.190055010079084 1 1
0.105599923375223 0.101607690712345 1 1
0.00136747579522141 0.0029819211063007 1 1
-0.0346669377105463 -0.031968571129466 1 1
-0.0467302389586608 -0.0438541708093401 1 1
-0.225088793029397 -0.206636225175315 1 1
0.00111150952544532 0.00963559990005843 1 1
0.30790496318175 0.290058999681435 1 1
-0.0627006005238183 -0.05792344965721 1 1
0.185726398848863 0.17934133648351 1 1
-0.00572590459155169 -0.0101255242266354 1 1
-0.267028453753711 -0.257419022254457 1 1
-0.00233025531523534 0.000627761475748014 1 1
-0.242076501986963 -0.232909157702727 1 1
0.170256378957383 0.163043936574748 1 1
-0.0803148272358363 -0.0792996047223938 1 1
-0.124427611039861 -0.120089979392639 1 1
0.19242737758883 0.18826455948188 1 1
-0.0218243336021211 -0.0210983960941926 1 1
0.0475028182673582 0.0451997432043591 1 1
0.226692703128689 0.215130951973787 1 1
0.117365279219729 0.113865001235343 1 1
0.112661083258907 0.106814621724922 1 1
-0.0292657774098782 -0.0287979755234203 1 1
-0.0367621491190077 -0.0331118136884137 1 1
-0.310298270021448 -0.296056752083665 0 0
0.0393163483533738 0.0370705339019021 1 1
-0.200849890718957 -0.193000515001197 1 1
0.0197574316389081 0.0213274898269886 1 1
-0.0498977469760188 -0.0416149366146313 1 1
-0.210487136284552 -0.198442530987632 1 1
-0.0974573483042127 -0.0940323859759331 1 1
-0.172125828919849 -0.156579059924249 1 1
0.00279745148673159 -0.00364766852417092 1 1
-0.176402016078865 -0.163093640280302 1 1
0.0748552769382365 0.0724687502622208 1 1
0.14955384419161 0.150762870696551 1 1
0.240287290785997 0.234070900856733 1 1
-0.262969660309417 -0.249323626896946 1 1
-0.035931349959204 -0.0405453361559523 1 1
-0.0119398068875422 -0.0124184645140039 1 1
0.0399653043069645 0.0370939468359276 1 1
-0.0946571167188422 -0.0867812916076914 1 1
-0.0217440477912201 -0.0265167521948624 1 1
-0.0820238327128035 -0.079532475904812 1 1
-0.16327661147303 -0.158134866838956 1 1
-0.0312177974468043 -0.0271514432771916 1 1
0.0326212143281395 0.0337586865591586 1 1
-0.225371683381079 -0.207488695915232 1 1
0.134803420254582 0.134601954608904 1 1
0.0463411997512463 0.0445994886016864 1 1
-0.219017067088863 -0.206178739367975 1 1
-0.0495803129922436 -0.0485372790925861 1 1
0.219164911985786 0.207192100862897 1 1
-0.0456775435646763 -0.047395857699091 1 1
0.13617584705367 0.12827721478034 1 1
0.0210940696599014 0.0165695994761576 1 1
0.154159436058452 0.149350664449599 1 1
0.0265562388934414 0.0205825175851971 1 1
0.22038750685636 0.206783610540118 1 1
-0.104717158800933 -0.0953754089425428 1 1
0.111395141131055 0.107521869996709 1 1
-0.10278610365821 -0.100097242600286 1 1
-0.0839348132784801 -0.0771026808121965 1 1
0.194787111565827 0.191045775207459 1 1
0.377127462666072 0.358796831985805 0 0
0.240051670255212 0.211540425951814 1 1
1.62207360978588e-05 -0.00653141429878004 1 1
0.0985736122126353 0.095351443887158 1 1
-0.111834466737523 -0.101493510981066 1 1
0.216906165838929 0.205504072512113 1 1
-0.301104526883978 -0.287815266184041 0 0
-0.192590816432185 -0.17864644001467 1 1
-0.153686816810701 -0.148033376531449 1 1
-0.1833328235767 -0.171316169458428 1 1
-0.0946617397393496 -0.0891449338773487 1 1
-0.0416391872248445 -0.0474080686589209 1 1
0.026451460527782 0.020022907038103 1 1
0.0429084681094686 0.0434546739631003 1 1
-0.121957917713751 -0.115845725394977 1 1
-0.157494827001461 -0.150459698766985 1 1
0.0327002494743588 0.0295371593164405 1 1
0.030423110292993 0.025989475345235 1 1
-0.00106631540334338 -0.00648158819193056 1 1
0.172201355358534 0.163053723950412 1 1
0.195324323061284 0.184697915402341 1 1
-0.156479867760789 -0.144840688786566 1 1
-0.091169991720734 -0.0889544621375853 1 1
0.106491843654837 0.103884301693314 1 1
-0.047134506943183 -0.0491444127320939 1 1
-0.274371185480053 -0.262404862509977 1 1
-0.0391867049420534 -0.0380687416879124 1 1
-0.152185636105025 -0.143803862173761 1 1
-0.0170907094448153 -0.0137288235269736 1 1
-0.186123788580007 -0.17757457391292 1 1
0.237120892678723 0.229902432846385 1 1
-0.0353201070764769 -0.0320856553030794 1 1
0.0628663229209823 0.0646778571319023 1 1
-0.0459003778459046 -0.0423343125885985 1 1
0.4703976727839 0.45196580233146 0 0
0.192670008901747 0.181977610969019 1 1
-0.122402739757885 -0.115751834458273 1 1
0.0501948035504026 0.0482490880084646 1 1
0.0101027532359529 0.0120223575535813 1 1
0.0733972433972849 0.0631031199476675 1 1
0.178639336535792 0.176500064680644 1 1
-0.0750233141689694 -0.0707718597529815 1 1
0.0861671890663458 0.0859139918241613 1 1
-0.108533744672572 -0.108244742402446 1 1
-0.0442061566905996 -0.0417594736631123 1 1
-0.0515945355780326 -0.0522721020164691 1 1
-0.149784916895446 -0.148986257640609 1 1
-0.0211898398859163 -0.0160946128523493 1 1
-0.359644979780123 -0.337274032055875 0 0
0.207638252553283 0.192234545853146 1 1
0.285737824851029 0.2706522669757 0 0
0.00695171119609138 0.00504855195407856 1 1
-0.201938777498932 -0.196834268102182 1 1
0.163565697359677 0.158022260636833 1 1
-0.0744827961093091 -0.0691891664121739 1 1
-0.154907224320594 -0.148733659588693 1 1
-0.109909423331004 -0.0981803883267911 1 1
0.146446058641327 0.1321333121449 1 1
0.0891944439413976 0.0905210269380411 1 1
0.0340236978226529 0.0337726468968034 1 1
0.0190209469079979 0.0151208762845766 1 1
0.0617351401688751 0.0580474826339418 1 1
-0.108983363184899 -0.106572604395538 1 1
-0.0657509075386963 -0.0623164565628409 1 1
0.0231127014765872 0.0188662174661379 1 1
0.153735592411901 0.146418311193567 1 1
-0.174257334606441 -0.169534331532013 1 1
0.0534135537006976 0.0477684259616375 1 1
0.149387251728533 0.141854652058086 1 1
-0.0728841535158768 -0.0748100407346972 1 1
0.00739690750180907 0.00772049606252752 1 1
0.308841390893905 0.298794867606199 1 1
0.098441052979953 0.0938307468241621 1 1
-0.153259110245101 -0.152468432328957 1 1
-0.0919422043530118 -0.0919273021693094 1 1
-0.0535471132087902 -0.0519466714489769 1 1
-0.153613753106259 -0.147678693064091 1 1
0.126844340937198 0.116264124342143 1 1
0.0584267611764731 0.054477931512784 1 1
0.00790300271489658 0.00924794635417643 1 1
-0.281666264079856 -0.269997756447878 1 1
-0.0283933268175792 -0.0314412852004265 1 1
0.135960940594024 0.1285591278643 1 1
0.0146172449177959 0.0222536902671693 1 1
0.0220568030569033 0.0209323698346334 1 1
0.184617272392545 0.176620458055847 1 1
-0.0952135880325314 -0.0910817268680517 1 1
0.0487838119775989 0.0454013967381971 1 1
0.261027329030854 0.248903552978265 0 0
0.210105395389184 0.198756706544753 1 1
-0.00408723622055692 -0.00216107539890627 1 1
0.161498018776993 0.153054006753143 1 1
-0.13341397111882 -0.123608907093829 1 1
0.171623697667064 0.163709093685677 1 1
0.233781913387634 0.218960077984965 1 1
-0.250718298250574 -0.235760722623687 1 1
-0.201042453216575 -0.188500622965886 1 1
0.0108902846863832 0.0154092511665697 1 1
-0.166045394285373 -0.156320721250633 1 1
0.0719590927829171 0.0699649420400165 1 1
-0.0462950467732694 -0.0381727293141422 1 1
-0.114971601818608 -0.105297238975594 1 1
-0.198828266176089 -0.191316438108696 1 1
-0.0362975004067747 -0.0447372484785946 1 1
0.185389449447534 0.177451585617543 1 1
0.109344370765912 0.10052912005583 1 1
-0.350829310675581 -0.332878641781717 1 1
-0.163481335443876 -0.150748530845164 1 1
0.0549171754728245 0.0424606391683838 1 1
-0.0506671679659313 -0.0500584205814557 1 1
-0.0853054046335711 -0.0753411585272039 1 1
0.11624424577216 0.104651085594332 1 1
0.100793245339786 0.0942358467682176 1 1
-0.188632663247971 -0.174102084072109 1 1
0.134812903910489 0.128864896925584 1 1
-0.0804013647469617 -0.0842447108541942 1 1
-0.0273559743673364 -0.0259969744054897 1 1
0.0708248726565625 0.0672966056127561 1 1
0.185417418873298 0.177332829608281 1 1
-0.610628518183815 -0.579376840751776 0 0
0.00738795780560062 0.0155029249206631 1 1
-0.0212292483611732 -0.0185015901064325 1 1
-0.0542283902597356 -0.061532169443161 1 1
-0.0279235885406037 -0.0289338548631299 1 1
0.0493823831367991 0.0467537307269183 1 1
-0.131479563556258 -0.125577818353722 1 1
-0.0963355974460513 -0.0942108577946678 1 1
0.214983568526479 0.203622726265848 1 1
-0.345418376122991 -0.324905850173312 1 1
0.409523368115024 0.392339419352149 0 0
-0.0130947960654712 -0.0142935206990171 1 1
0.0865220572244623 0.0781704161215112 1 1
0.146087042051244 0.141944153436428 1 1
0.134766746300782 0.130564290921896 1 1
-0.0156378247340796 -0.0142244196584959 1 1
-0.459147203458126 -0.435467498978826 0 0
-0.260888476609098 -0.249289826108204 1 1
-0.215827066908646 -0.204389106891168 1 1
-0.0624482517376935 -0.0619715277303065 1 1
-0.0655664097489042 -0.0651134735999965 1 1
-0.00870378413336191 -0.0024645157234811 1 1
-0.28396695529349 -0.266213930625136 0 0
0.0294542462514656 0.0234570013273372 1 1
0.235090114898673 0.22052968417132 1 1
-0.380765049929737 -0.36056578325473 0 0
0.119890265028474 0.113685214802476 1 1
-0.0203984034641884 -0.0252487318928025 1 1
-0.0954236759839117 -0.0948671617230746 1 1
0.0459801758902841 0.0332842043238601 1 1
-0.0129073283076927 -0.0112027263286195 1 1
-0.234753971959158 -0.227873747825324 1 1
-0.157711126384601 -0.156327363884336 1 1
0.308398559118221 0.290186262669871 1 1
-0.00653320828350139 -0.00728799640553774 1 1
-0.0781902990094502 -0.0806953909632908 1 1
0.338138316423654 0.323288938410469 0 0
0.0126272878829355 0.0122737569455955 1 1
-0.472498960900435 -0.447958084771615 0 0
0.251920547030242 0.245979684010949 1 1
-0.0458572491567094 -0.0438366931317278 1 1
0.0339312311604336 0.0314285415182202 1 1
-0.00919537108611928 -0.0123329791513433 1 1
-0.0554877394406878 -0.0433600287992414 1 1
0.333840701170169 0.31520776566233 0 0
-0.178496183891573 -0.167586669432986 1 1
-0.184639897022691 -0.172485418275256 1 1
-0.0381672006618997 -0.0357440319664341 1 1
-0.036590385296303 -0.0353287799142783 1 1
0.102078900269453 0.100110211307399 1 1
-0.344852838990405 -0.331367799668501 0 0
0.159754947788469 0.151305388040992 1 1
0.0208401892729251 0.0275319825585325 1 1
-0.269009680878477 -0.255128572905304 1 1
-0.178997361178233 -0.170878245161022 1 1
0.0971054664210067 0.089238840530282 1 1
0.0605441355438054 0.0570318475832973 1 1
-0.140676936476055 -0.134533786877199 1 1
0.0119000881877373 0.0130647558670256 1 1
0.17465667525738 0.169908856749243 1 1
0.0331162307712673 0.0405584170098723 1 1
0.0373636301313483 0.0333155586336337 1 1
-0.281763277512466 -0.263646430115872 0 0
-0.00466782780613188 -0.0112191176682244 1 1
-0.0299585914392674 -0.0292553879601808 1 1
-0.107765504650878 -0.106600321526115 1 1
-0.102766073715793 -0.0964938188944062 1 1
0.21596153310959 0.206617836225152 1 1
-0.00977330057847049 -0.00913068573289896 1 1
0.108772129665764 0.106114268878392 1 1
0.0325663480802335 0.0351746753419989 1 1
0.136526342495975 0.130885732447688 1 1
-0.231555538074527 -0.222622653476891 1 1
0.0649782403442073 0.064604305175576 1 1
0.339265082428678 0.326011706352732 0 0
0.24749307688643 0.238174789819649 1 1
0.0898811497465913 0.0824260912803736 1 1
-0.0513187598929579 -0.0488637733542137 1 1
-0.23599710462899 -0.221180022045118 1 1
0.144365531322157 0.138539485267956 1 1
0.0601386056075061 0.0593274935982626 1 1
-0.0433061860164757 -0.0303901457407726 1 1
0.163999367690258 0.154256339943384 1 1
-0.233941959987854 -0.22341489896667 1 1
0.190095942816749 0.185196781767661 1 1
-0.418358975670024 -0.401391772912829 0 0
-0.370174693180129 -0.353718092235873 0 0
-0.160044600146912 -0.151864379722024 1 1
-0.124837479080366 -0.113879408209215 1 1
-0.146105168143441 -0.132849973259715 1 1
-0.133881767967732 -0.126311987541363 1 1
-0.0688812710219415 -0.0674201741531068 1 1
-0.0397624986001087 -0.0383603137637269 1 1
0.0663866332279466 0.0712803999631608 1 1
-0.069008654014672 -0.068217236710994 1 1
-0.0965467412475187 -0.0896139616493461 1 1
0.127985008587254 0.120498830737002 1 1
-0.248826785377698 -0.237698767783589 1 1
0.381023230951062 0.360227006074919 0 0
0.507397436936492 0.485597816451063 0 0
-0.278556196655832 -0.257251499708635 1 1
-0.00287854195277878 -0.00724756712435459 1 1
0.0811268676608961 0.0791061767503482 1 1
-0.00173233235624357 -0.000164470933079917 1 1
0.115269546632066 0.11274607178751 1 1
0.28406790458314 0.271428391513117 1 1
-0.107029187804729 -0.105949470182294 1 1
0.0529228457543616 0.0473522827157591 1 1
0.13622571874928 0.127288228995965 1 1
0.117231298229458 0.114293323268784 1 1
0.279489623929935 0.265924739599853 1 1
0.175151959085303 0.172145121316615 1 1
-0.149475657275782 -0.144004809643227 1 1
0.086018812335225 0.0881813168458779 1 1
0.121538055646472 0.111648813929405 1 1
-0.0888355466781618 -0.0864956059382717 1 1
-0.0767424713763331 -0.0699507369445036 1 1
0.0872606846475279 0.0776120933828765 1 1
0.121161328057929 0.117133801440967 1 1
0.152105537691301 0.139695154074212 1 1
0.0956018922585335 0.0941744606059471 1 1
0.121898691665913 0.113935997560533 1 1
0.151610748338599 0.146918918545192 1 1
-0.0905385923568611 -0.0843058615078372 1 1
-0.159885604156584 -0.159206721268964 1 1
-0.00443289661266382 -0.0130376561481962 1 1
-0.112346034809703 -0.105498397566859 1 1
0.0951759035432171 0.0897708922658906 1 1
0.135721627799685 0.13347086942614 1 1
0.0118408476360939 0.00752850982892981 1 1
-0.0209900496908784 -0.017659056244687 1 1
-0.0932498390613041 -0.0885738123914315 1 1
-0.306050305578668 -0.284021159939373 1 1
-0.0296352249729093 -0.0321716282726816 1 1
0.159730326550277 0.151917763703581 1 1
0.0347352512565058 0.0276171254905557 1 1
-0.128164941273602 -0.112968762372159 1 1
0.112379443915676 0.105462305816837 1 1
-0.0770242744571154 -0.074700201690772 1 1
-0.00507832786941421 -0.0121064052048302 1 1
0.209629310307254 0.198627675935474 1 1
0.161902421860636 0.151104398887174 1 1
-0.030654275646138 -0.0344253953181073 1 1
0.237900687089274 0.228195901699948 1 1
-0.0982185718564617 -0.0882269806600971 1 1
0.00947646081813027 0.00550992638090357 1 1
-0.187886654637512 -0.180607063171327 1 1
-0.0287176233992347 -0.0324899561539681 1 1
0.0326226687517895 0.0305262481144361 1 1
0.132366252257486 0.123166975278015 1 1
0.0898519302483141 0.086241955176133 1 1
0.0507300279670995 0.0532644487814126 1 1
-0.0490904275973218 -0.039766717498204 1 1
0.128362009559565 0.120978328428733 1 1
-0.392797948000794 -0.378760051604007 0 0
-0.111650304717251 -0.109490895145006 1 1
-0.366224812711597 -0.35087687222309 1 1
0.180484391449428 0.171804362181648 1 1
-0.158643069163241 -0.151811651551511 1 1
0.100317237254725 0.0922614220222914 1 1
-0.299092677503664 -0.28177580579068 0 0
-0.174837202245306 -0.167440287689236 1 1
0.0558613759787086 0.0547642697777117 1 1
-0.358287308373125 -0.33615187047892 1 1
-0.197447856783801 -0.187506381369441 1 1
0.13273072788076 0.118735245040032 1 1
0.0366800999206056 0.0359561685644004 1 1
-0.0266280468674964 -0.0271595985293212 1 1
-0.120894578454351 -0.111302388035356 1 1
0.0963172938902221 0.0929335084947258 1 1
0.1834031950499 0.170791586810978 1 1
-0.0196005564386056 -0.0156812079569195 1 1
0.0824919865182256 0.0829546334373658 1 1
-0.0803363286862017 -0.0807497312717497 1 1
-0.108809810827536 -0.101716073332643 1 1
-0.0213424461661426 -0.0179798279991665 1 1
0.019378597982244 0.0147594746075454 1 1
-0.0349445957486575 -0.0353123801393755 1 1
-0.0800870425557063 -0.0786784712616465 1 1
0.115861966344734 0.107463327310876 1 1
-0.395770471023076 -0.385360630959154 1 0
0.134022500726686 0.12594906473206 1 1
-0.0228257957155893 -0.0261540778776234 1 1
-0.078367961938435 -0.078120282302989 1 1
0.0209275748060503 0.0301972353961543 1 1
0.171777259885689 0.164890070282091 1 1
0.14683823810862 0.143225488180927 1 1
0.0619550498191682 0.0611661895238757 1 1
0.214681333638805 0.205367239301872 1 1
-0.100770455534738 -0.0970970407827084 1 1
0.123838686514619 0.118510492374404 1 1
-0.0195490662314723 -0.022173118920283 1 1
-0.506456467872683 -0.481797075395578 0 0
0.126359418788014 0.123439581821528 1 1
0.0589621630406952 0.0650618257951613 1 1
-0.143969821378547 -0.132735713575854 1 1
0.12235643500618 0.118066716847267 1 1
-0.0442394868751912 -0.0432572459124288 1 1
0.0816885381048791 0.0802833928165554 1 1
0.0219748491237021 0.0227248053986499 1 1
0.0461287230129554 0.042557909495344 1 1
-0.180185334230906 -0.166266405262043 1 1
-0.016253132326027 -0.0167433049925908 1 1
-0.125746324180357 -0.11805215846006 1 1
-0.100301826460134 -0.0991815143554906 1 1
0.0527023065525355 0.0452387705578849 1 1
-0.176356061075558 -0.167574627374023 1 1
-0.166357210702001 -0.160395315227625 1 1
-0.399775050332316 -0.376193341153564 0 0
0.0356604673292922 0.0365205343266485 1 1
0.00856914416372768 0.0123773492155264 1 1
-0.0769502671597714 -0.0773521795915637 1 1
0.00365619715010302 -0.00414946472089857 1 1
-0.373075541146707 -0.357543692784752 0 0
-0.136948752354798 -0.131248352373005 1 1
-0.0497367668180664 -0.0492305323116515 1 1
-0.0958356847122837 -0.0921356925571351 1 1
0.169674614815388 0.159393201286625 1 1
-0.0154155696151306 -0.0107972673210609 1 1
-0.111520720839349 -0.10408396630378 1 1
-0.147589404746341 -0.143962058037342 1 1
-0.108922499062009 -0.0994104359167179 1 1
-0.0781722863710322 -0.0731098220445678 1 1
-0.0612465440846061 -0.0593798759502037 1 1
-0.318034615345178 -0.301921598729352 1 1
-0.257248254700483 -0.24239653927838 1 1
-0.218555824397419 -0.206202125775564 1 1
-0.128757573660244 -0.122200513740396 1 1
-0.135788529540845 -0.121938987212278 1 1
-0.0222425139765534 -0.0164750235932904 1 1
0.29509898169405 0.281312424186076 1 1
-0.0218536220145993 -0.0166574304615779 1 1
-0.0549927773958792 -0.0465294906332396 1 1
-0.0284292422513579 -0.0242992271137967 1 1
0.0398699457136556 0.0411762676443963 1 1
-0.0640760921651619 -0.0623722836614964 1 1
0.135631640116656 0.127799557778082 1 1
0.196647063981012 0.190192826023586 1 1
-0.0355885183815632 -0.0344302441423595 1 1
-0.216300624818119 -0.207835383003857 1 1
0.012535614193358 0.0102251895505394 1 1
0.236903374024666 0.225700134681758 1 1
0.080954051122153 0.0829567256318128 1 1
0.0752772505137782 0.0610279497949038 1 1
-0.064058664464601 -0.0601977033059408 1 1
0.0245012384352515 0.0225302418159554 1 1
-0.192879317588754 -0.1813696455749 1 1
-0.214726582759074 -0.206524096867447 1 1
0.0905046964903366 0.0879198648434824 1 1
0.16079013767131 0.147011289512938 1 1
0.0906497926658095 0.0913404609071032 1 1
0.142816032100488 0.133419392538347 1 1
0.0516348201838535 0.049812148642632 1 1
-0.263296723474927 -0.258319646119389 1 1
0.280099124626546 0.266309649753005 0 0
0.0252745562893607 0.0249624155619459 1 1
-0.222226245622285 -0.225722344501682 1 1
-0.114778595809946 -0.109976873344292 1 1
0.0226560755560164 0.0164736275563367 1 1
0.163104918302637 0.155294583237685 1 1
-0.0819304044757303 -0.0805547340681101 1 1
-0.144932348240258 -0.137359023772189 1 1
0.131447659143824 0.133945944901509 1 1
-0.00587972963455428 -0.00520513635836989 1 1
-0.027916157980515 -0.0306807514711144 1 1
0.179400161177202 0.169963293641291 1 1
-0.0263108237507022 -0.0266853835835107 1 1
-0.267862830685507 -0.256249856476078 1 1
-0.451222623536088 -0.429126851755242 1 1
-0.236612539410374 -0.226730691825251 1 1
0.0523142093818591 0.0466412198464883 1 1
0.168569532009551 0.155276763100819 1 1
0.0537835956298658 0.0476475287607593 1 1
0.139730546933633 0.13122020225769 1 1
-0.0348234530617127 -0.034386958742735 1 1
0.0398944637762643 0.0419282932157558 1 1
-0.0612935719395844 -0.0572814602528525 1 1
-0.0044304252577155 -0.00217937548474137 1 1
0.154726218860844 0.143774383960573 1 1
0.124794735790207 0.117926782503047 1 1
0.127482973965019 0.12038147788488 1 1
-0.222506166533296 -0.210900091066008 1 1
0.0594466503889331 0.0553434433503116 1 1
-0.17175072326244 -0.168094940496706 1 1
0.115094183775749 0.113876025233373 1 1
0.130133650582111 0.120344358811158 1 1
-0.063620839759633 -0.0642947423009074 1 1
0.0885056027079503 0.0872109837454665 1 1
-0.24388211079545 -0.233511376273885 0 0
-0.0969419548126124 -0.0865160359611877 1 1
0.174462568696441 0.161073170392991 1 1
0.0347845179903465 0.0245799160243292 1 1
-0.239551281898849 -0.228520176457911 1 1
-0.103982307553573 -0.101636816014509 1 1
-0.00498099589694596 -0.00614106310300662 1 1
0.257981993910993 0.244782188467669 1 1
-0.143037702601331 -0.139471184311542 1 1
0.0446468957629842 0.0407781648990194 1 1
-0.00991534434347228 -0.0128053603043943 1 1
0.034495635745506 0.0331649780023494 1 1
-0.197552760647027 -0.192667460126978 1 1
0.145812213884041 0.140311911684031 1 1
-0.0178196704337641 -0.015178558831438 1 1
0.154797089939537 0.148903756530838 1 1
-0.0129352440335016 -0.0132629257517723 1 1
-0.180832646968702 -0.172654615269796 1 1
-0.0835425618288994 -0.0803343258619824 1 1
-0.0183250056407985 -0.0170159837791374 1 1
0.24892566526459 0.237721643569226 1 1
0.283895755512658 0.263566893875522 1 1
0.0141075790050043 0.0119485123590932 1 1
0.0741012440170073 0.0738658838489277 1 1
-0.00578339179106802 -0.0150994648419455 1 1
-0.128684508092884 -0.11509094817919 1 1
-0.0872391465042211 -0.0844362395617511 1 1
-0.187151074616849 -0.177247894816242 1 1
0.17358578388696 0.160714005868968 1 1
0.0407432114375866 0.034280369185665 1 1
0.0157145837402327 0.0142029696930156 1 1
0.226607923712012 0.218434730117456 1 1
0.202525930169764 0.197021768474289 1 1
-0.0970748172016063 -0.0922504431421943 1 1
-0.0995913612754765 -0.0877750929072211 1 1
-0.108575856013694 -0.101600313850851 1 1
0.410268138701974 0.387964442286223 0 0
-0.0178663236608519 -0.0199669856416359 1 1
-0.0214030532305172 -0.0159645456328523 1 1
-0.149426202339881 -0.141558216910725 1 1
-0.00397491513516873 -0.00871700034666942 1 1
0.0586130267783093 0.0541886074866201 1 1
-0.00693622595377807 -0.0100970674891942 1 1
0.0807653912538374 0.0810482623306602 1 1
0.130797573615572 0.122203014207606 1 1
-0.0295617337007733 -0.0363630435759509 1 1
-0.166692612618465 -0.154765505768892 1 1
0.0440828532258678 0.0431429053261426 1 1
0.0335201613506582 0.0340178542951673 1 1
-0.191246068412442 -0.185924659783468 1 1
0.0643255195286371 0.0607578526481449 1 1
0.0349502627930714 0.0316615662065951 1 1
-0.0854198676703908 -0.0853509784575582 1 1
0.169517072162369 0.156548355637943 1 1
0.222958059370524 0.208555167137544 1 1
0.0184309485428704 0.0164887183579068 1 1
0.200362219699489 0.185162487082427 1 1
-0.168719037873647 -0.163998153253736 1 1
-0.016568126574503 -0.0198473723470043 1 1
0.0887322840359098 0.0781077520838755 1 1
-0.124120461271152 -0.123128212647868 1 1
0.0845008963211695 0.0769901098669519 1 1
-0.177681289608016 -0.165985520499705 1 1
0.214353991822599 0.205564779532476 1 1
0.0863634409497921 0.0798120882150123 1 1
0.154055065397094 0.148210975666981 1 1
-0.200690434387858 -0.185133124317264 1 1
0.0440482763526909 0.0427485481529525 1 1
0.00152019391612817 0.00386093529322225 1 1
-0.0548338467791464 -0.054592057566236 1 1
0.29239889001268 0.276043699271157 1 1
0.161259464588509 0.146682478745666 1 1
-0.0645518938958303 -0.0576537263303943 1 1
-0.0947358035983555 -0.0917988734309816 1 1
0.133429518554127 0.123863860781846 1 1
0.129119175085565 0.123836407310508 1 1
0.13679527943528 0.134962133569273 1 1
0.0150695886421624 0.00808186467385314 1 1
0.303396671704018 0.301956714533275 1 1
-0.357760544230005 -0.338006885427698 1 1
0.138266760416427 0.130016876671564 1 1
-0.0305396716612248 -0.0345560226861348 1 1
-0.00664852088402009 -0.00567492543718375 1 1
0.106645246674931 0.102813779080658 1 1
0.135806123346052 0.128307890530433 1 1
0.0374338801222438 0.0378906365448028 1 1
0.264609361840537 0.24476228720405 1 1
-0.156886753595796 -0.149814728073252 1 1
0.0688217148433584 0.0651946623910862 1 1
0.385433276121703 0.369677400149796 0 0
-0.0593942193969398 -0.0554603006689469 1 1
-0.124776415629728 -0.11573031370318 1 1
-0.0793328491650466 -0.0778990299027208 1 1
0.105498275380294 0.096794579223903 1 1
0.201653881080274 0.194597125365022 1 1
-0.13417453659078 -0.13052298688803 1 1
0.031688650322322 0.0301431845194411 1 1
0.16533622981642 0.158022822855838 1 1
-0.352589748812481 -0.330834493766472 0 0
0.132110866945533 0.120577255317471 1 1
-0.246481911107879 -0.233127960789067 1 1
0.0919607125142696 0.0909419965755828 1 1
0.0491347145979326 0.0546804384043243 1 1
0.0177046693131341 0.0184900563270215 1 1
0.0511968870982983 0.0518996774105589 1 1
-0.104780576424612 -0.0979570178401925 1 1
-0.269086848686613 -0.257526439603202 1 1
0.165105260962115 0.160918312140873 1 1
-0.0639032270374088 -0.0559678811113411 1 1
-0.143214619475665 -0.136876610488619 1 1
0.115064265007438 0.110369390160667 1 1
0.0726692938621267 0.0731148133353414 1 1
0.121697113227917 0.108508468466817 1 1
0.0228849690364106 0.0215977569134912 1 1
0.26790534808363 0.260113539324234 1 1
0.309679752941191 0.290053815486129 1 1
-0.0375194997927455 -0.0320409646414801 1 1
0.285116217597866 0.273188545400806 0 0
0.268932669142844 0.252653940165665 1 1
0.243679992677116 0.238210794985087 1 1
-0.0196448038773882 -0.0192580210031587 1 1
-0.0174471671945171 -0.0202769665019069 1 1
0.0321257560667486 0.027171761206733 1 1
0.173846321850521 0.162784009743835 1 1
-0.136152997314253 -0.128495547196576 1 1
0.00983210332004694 0.0143202554108295 1 1
-0.0325965851327899 -0.0406256807248069 1 1
-0.045575703725989 -0.0424722938235274 1 1
-0.189520693338311 -0.18326632361085 1 1
-0.0637463696755796 -0.0634369539728658 1 1
-0.0666899779206585 -0.0651530748898338 1 1
0.118718245627334 0.111015688028066 1 1
0.012177317138706 0.00641064613923422 1 1
0.220487374195108 0.210435177442007 1 1
0.337840835845385 0.321831501723833 0 0
0.157432982369139 0.148178326437755 1 1
0.154145790632013 0.146818109880619 1 1
-0.0533554018759106 -0.0449811601343697 1 1
-0.0555401513482298 -0.0618683135375418 1 1
-0.352882751213421 -0.332534943066879 0 0
-0.0804992502908992 -0.075381058049212 1 1
-0.0580153855015732 -0.0559592883087609 1 1
-0.180748423203886 -0.172304369082705 1 1
0.0322195421420618 0.0292109519669765 1 1
-0.18817897821645 -0.174255921308516 1 1
-0.171330577767254 -0.16290924420041 1 1
0.0133620124197043 0.0152960712658855 1 1
-0.19908856092638 -0.188610455647559 1 1
0.0705468203357903 0.0640098457647381 1 1
-0.225471419125691 -0.218836567758927 1 1
-0.218878824670523 -0.209310342527175 1 1
0.0419750974532005 0.0374254672782672 1 1
0.0518036371351339 0.0484411360197767 1 1
0.0535255466505373 0.049549234099712 1 1
-0.21505409050894 -0.205557392714697 1 1
-0.00311953009575023 -0.00442613274570335 1 1
-0.043856686353791 -0.0400820896658339 1 1
-0.176958142531196 -0.169803789074081 1 1
-0.166396804154642 -0.162523371971716 1 1
-0.0523384128768794 -0.0489729437122924 1 1
0.0480593228615306 0.0460921967323752 1 1
-0.0665086226539767 -0.0683528446491562 1 1
0.539196404984578 0.513305005167085 0 0
-0.331158754181564 -0.314433381912511 0 0
0.0478202565635995 0.0439764376956488 1 1
-0.0509069158796874 -0.0513943423383679 1 1
0.113163391661976 0.106934272259558 1 1
-0.26946713206755 -0.260488206035147 1 1
0.170054759216908 0.159303101402263 1 1
0.0848237379653626 0.0821198556059243 1 1
0.259549209480864 0.248877593356075 0 0
0.102899625657878 0.0959889082893117 1 1
-0.0373413335523312 -0.0335834180093197 1 1
-0.0993696779070049 -0.0906228568491 1 1
0.0450758664164603 0.0370382866234789 1 1
0.40772484613597 0.383969962938471 0 0
0.163647634195779 0.16013683406858 1 1
0.29009205318951 0.27077558742437 1 1
-0.0853667421532528 -0.0760313755300973 1 1
0.291107346146854 0.278115793997996 1 1
0.166374451431287 0.157018119167054 1 1
-0.15892923369402 -0.156108930067407 1 1
-0.292813848417177 -0.278612413928625 0 0
-0.195422583179516 -0.186410454953358 1 1
-0.235128295869549 -0.232466617907748 1 1
-0.0319171729859553 -0.0302426463522638 1 1
-0.0482771143930918 -0.0497751325438958 1 1
-0.0774442764293789 -0.075431751882449 1 1
-0.114608588797056 -0.109446493043209 1 1
0.00427109429660513 0.00343491493629952 1 1
0.145299795426729 0.135515485602675 1 1
0.0122650405513792 0.0114812075716327 1 1
-0.0868818190141306 -0.0813201994634583 1 1
0.298467062444145 0.282204259846021 1 1
-0.133894654155338 -0.126043693337985 1 1
0.0634646212010447 0.0576502256344496 1 1
-0.0126559348786085 -0.0077386299121543 1 1
-0.0673530482547259 -0.0632051011602161 1 1
0.151003876047388 0.14306237766264 1 1
0.524179111469803 0.50199875291068 0 0
0.0559434461912203 0.0516497869003704 1 1
-0.149219865605898 -0.140410878349101 1 1
0.219411100657215 0.205068023480482 1 1
-0.182500587937143 -0.170553373795542 1 1
0.232353310483593 0.227866749901642 1 1
0.0941130120058665 0.0895554162481502 1 1
0.140923726471782 0.127956586022899 1 1
-0.152815073014336 -0.149343901236935 1 1
-0.0427207563220982 -0.0435533245663146 1 1
-0.0199655408315126 -0.0210599374857083 1 1
-0.0233531444047987 -0.0216411973407051 1 1
0.220260635102167 0.207386744029983 1 1
0.34212793225806 0.3276148124986 1 1
-0.0633475882181135 -0.0617688692458617 1 1
-0.0356763057819388 -0.0278613769339153 1 1
0.216405173903298 0.214213607222783 1 1
0.0137383848227265 0.0147700796391305 1 1
0.257972228684537 0.244062930977878 1 1
0.10001891954447 0.0909620477206883 1 1
-0.294160769230788 -0.280741256983161 0 0
0.227783302149782 0.220541796140863 1 1
-0.0199562455661269 -0.0208449334179565 1 1
0.159731183740682 0.14981308476883 1 1
0.250633615128852 0.238113669914614 1 1
-0.126363290673627 -0.119411669518501 1 1
0.309025315151157 0.299242039988989 1 1
-0.218729110829414 -0.204513962775102 1 1
0.263797206635581 0.253984868797605 1 1
0.0559391501075332 0.0532561202313637 1 1
-0.269803913813659 -0.257185931624162 1 1
-0.165033981696945 -0.159696626401134 1 1
0.128649096789394 0.119082767852384 1 1
0.30437138192904 0.294055191541954 1 1
-0.0539736472756989 -0.0637338689358864 1 1
-0.177121896917135 -0.168665459548692 1 1
0.0362858936700466 0.0346775560605219 1 1
-0.137417698260439 -0.13215807422166 1 1
0.151024935135138 0.141083325700932 1 1
0.0942456741758161 0.0881816617137836 1 1
-0.000691142162826487 -0.00345406940705597 1 1
0.143708162835235 0.139093597169003 1 1
-0.203233784622818 -0.193551816928545 1 1
0.00331128710169731 0.00692715793420329 1 1
0.054378570492726 0.049811414448603 1 1
0.159902686261892 0.144559331071622 1 1
-0.0367283831699023 -0.0300065504789989 1 1
0.0848906566885402 0.0842689164254812 1 1
-0.186034947348315 -0.178226544565656 1 1
-0.136748036168125 -0.130531292917741 1 1
-0.178573914123624 -0.170982321021258 1 1
-0.111712377700476 -0.104418228366643 1 1
-0.0404069016887855 -0.0390444611593943 1 1
-0.266729349926883 -0.249364494331497 1 1
0.0964885879403095 0.0934216574625628 1 1
-0.271739020152178 -0.262914608320196 1 1
-0.0892604920564933 -0.0850729915103254 1 1
-0.0687078046111201 -0.0638937211096308 1 1
-0.102036598147028 -0.0995810180412957 1 1
-0.0810870209730353 -0.0783184869233025 1 1
-0.0413679933701701 -0.0422740571635776 1 1
0.00193408724966526 0.00212642996482031 1 1
-0.262023213158015 -0.250571229738878 1 1
0.163788642561548 0.154191198613404 1 1
0.186564244327317 0.16913374829001 1 1
-0.176286240169739 -0.169369739304058 1 1
0.124727194319888 0.114203766082369 1 1
0.0578038629007787 0.0489323085382457 1 1
0.0301420199479912 0.0298614593786801 1 1
0.034879727105946 0.0378718620708076 1 1
-0.389249215259679 -0.371017494486537 0 0
-0.102821344116222 -0.0946789186790835 1 1
-0.195729642978547 -0.187311794969293 1 1
-0.193099040093033 -0.181369725710267 1 1
0.0702722861861505 0.072860824885021 1 1
0.0105537719212185 0.0133041356352801 1 1
0.0904776458426068 0.0872252351144328 1 1
-0.558764535641586 -0.527380122696683 0 0
-0.0336761114830622 -0.031960242350088 1 1
0.0652875159649431 0.0623367032916642 1 1
0.22934246176219 0.221017896528176 1 1
-0.207882774217805 -0.197722968489795 1 1
-0.303220295688374 -0.289667476791258 1 1
0.0771205121353502 0.0787974567061017 1 1
0.0544620791045214 0.0517801797432356 1 1
-0.0221172388170287 -0.0217585779445161 1 1
-0.165096971206319 -0.157327344073965 1 1
0.512458505717007 0.484782890106489 0 0
0.0938598951559633 0.08958718248539 1 1
0.141403969019364 0.139561441319689 1 1
0.0848279406477979 0.0764312235563252 1 1
0.164616738161642 0.151784197472353 1 1
-0.181034317752481 -0.172145074640783 1 1
0.0497652717400968 0.0516810530273278 1 1
0.123938578587445 0.117947200086115 1 1
0.116423893977394 0.112950241669209 1 1
0.197186090632288 0.187564497424626 1 1
-0.163696730445459 -0.155738397360125 1 1
-0.111361249617384 -0.10890104112201 1 1
0.110059886354643 0.102487367955945 1 1
-0.13309226740637 -0.119745774805497 1 1
0.0772819066846489 0.0769924146084719 1 1
-0.231165464109324 -0.215035547277358 1 1
-0.381446862443801 -0.368205483236308 0 0
-0.368513597960575 -0.351143758199135 0 0
-0.204004833838468 -0.192250779502771 1 1
-0.0769893409346283 -0.0733996264061575 1 1
-0.0795402462736825 -0.0800526086128886 1 1
0.0890322149845424 0.0855212097548372 1 1
0.0692524706880123 0.0725103289041967 1 1
-0.0862019897233706 -0.080994268980628 1 1
0.118987538101943 0.112661491838052 1 1
0.0274344945477545 0.0243218730280619 1 1
0.200620835378522 0.191755937246421 1 1
-0.0515535592823639 -0.0492405129322395 1 1
-0.294344718489089 -0.278727186423013 1 1
0.0571022806269907 0.0563548761734566 1 1
-0.0716653302145206 -0.0679447138164512 1 1
0.0293206638637891 0.0280572441720471 1 1
0.0176730639240795 0.0189615671423714 1 1
-0.289025981194753 -0.281373354141636 1 1
0.0838794931862346 0.0739199470732213 1 1
0.108295529602835 0.104117669391823 1 1
0.0817473642707714 0.0745923844320073 1 1
-0.131819035271221 -0.131224353003598 1 1
-0.204720542960096 -0.19212110940607 1 1
-0.249862207238616 -0.237128725086051 1 1
-0.338353607577566 -0.32608590794346 0 0
0.28992121411953 0.279740152497583 0 0
-0.237680954803182 -0.227245333345488 1 1
0.372400420925713 0.354760470230942 1 1
-0.339919018386974 -0.32011413263857 0 0
-0.139370057994951 -0.131837847568123 1 1
0.102674495431918 0.089159890107876 1 1
-0.0869117862456697 -0.0817257578913571 1 1
0.102545307797053 0.0977253077212742 1 1
0.168817198136493 0.162551307107384 1 1
-0.184476310318093 -0.174640035103145 1 1
-0.112748436304434 -0.110724361236373 1 1
0.038135134662634 0.0409765569903135 1 1
0.147705981143691 0.137070147825844 1 1
-0.122359081350707 -0.117039128086493 1 1
0.0166878314710682 0.0192183711881129 1 1
-0.144424063044792 -0.133234857004411 1 1
-0.0494460247212587 -0.0390636505422006 1 1
-0.173669602280316 -0.160065923192331 1 1
0.236976845322994 0.22067931727668 1 1
-0.0713458242072801 -0.0676760005264744 1 1
-0.0149508481779034 -0.0107150704850871 1 1
0.0181387134782982 0.0176161827060413 1 1
-0.0610718265612578 -0.0549716538485918 1 1
0.072861788561473 0.0644769178472839 1 1
0.129639992348577 0.119856374715199 1 1
-0.1748998693803 -0.166680308321626 1 1
-0.0196869256295016 -0.0136918843798633 1 1
0.0212766231036936 0.0215516895407412 1 1
0.185965216554911 0.180249645311657 1 1
-0.0956926356850747 -0.0844912578475549 1 1
-0.224326005765243 -0.211906211656002 1 1
-0.306033038843996 -0.292838133530266 1 1
0.165733717512445 0.154850087024643 1 1
0.0508841887782127 0.0530715016158412 1 1
0.0832619675581965 0.0729650638437783 1 1
0.296956104984837 0.28413338713481 1 1
0.260758432713912 0.248523130125968 1 1
-0.0195925360467425 -0.0202663446022385 1 1
-0.283643572929584 -0.271439936711802 1 1
0.0332137817529172 0.0317695269189309 1 1
-0.139024603125503 -0.136649784993705 1 1
0.089464301705736 0.0849988628138358 1 1
-0.0519028354842173 -0.0516400057461362 1 1
-0.172291254405274 -0.166564715118129 1 1
-0.447565913712375 -0.421939197519837 0 0
0.0818330183541102 0.0790107996654701 1 1
-0.147076923113818 -0.137557180302056 1 1
-0.0128800716423298 -0.0104748501563941 1 1
-0.0716975855049815 -0.0647497945758293 1 1
-0.0256401620509723 -0.0324506343996348 1 1
0.0519684571679262 0.04375269039001 1 1
0.274193440967073 0.261932030029135 1 1
-0.142425324212441 -0.135976718160656 1 1
0.15077027482501 0.147431352563189 1 1
-0.29799602660664 -0.286403301246976 1 0
0.270731972076532 0.262786152905509 1 1
-0.0476255372119688 -0.0453290737092786 1 1
0.0678853110531622 0.0602563616579272 1 1
0.0245242968065756 0.0237807667712804 1 1
-0.135641302921989 -0.127815658033654 1 1
0.037529518837324 0.0364905627807318 1 1
-0.0480289292151935 -0.049380562528013 1 1
-0.0450739152623546 -0.039547877685521 1 1
-0.292369015638887 -0.280927190203649 1 1
-0.103400992472989 -0.0940115291810771 1 1
-0.144992948433792 -0.140428901486719 1 1
0.0560676532993862 0.051932690049995 1 1
-0.269219851703999 -0.253840127463252 1 1
0.22952720714371 0.223128998444297 1 1
0.0579751696143162 0.0535838587351527 1 1
0.101867347082717 0.0959364008446796 1 1
-0.12787954289201 -0.131564284941183 1 1
-0.281444431005149 -0.268031473113882 1 1
-0.0810603116570593 -0.0757676170249921 1 1
0.311999433503725 0.294075384126842 1 1
-0.155851763579949 -0.15109466570446 1 1
-0.0494354693881238 -0.0414422422922063 1 1
-0.215116324908349 -0.20188696458515 1 1
-0.0188407758745931 -0.0196813634743104 1 1
0.072480653354366 0.0643503133459761 1 1
0.026994060447383 0.027965547019324 1 1
0.267435497854132 0.260233512429679 1 1
-0.20607250960983 -0.199763078215728 1 1
0.144294208237911 0.134977332300399 1 1
0.087024904656335 0.0829829372915437 1 1
0.0427757351593412 0.0398297576232723 1 1
0.182311956105448 0.176711488190072 1 1
-0.114514930367659 -0.102486353278424 1 1
-0.125278457301552 -0.119690984811196 1 1
0.157525422840676 0.153453006305829 1 1
0.0577211385021581 0.0544023187845109 1 1
0.304505448297845 0.285689822385087 1 1
-0.133032068765082 -0.127652308023155 1 1
-0.125869120458321 -0.125201278503282 1 1
0.0377787618541824 0.0325031979083166 1 1
-0.190081499007693 -0.183352485218632 1 1
-0.118463101224849 -0.117988283165605 1 1
0.347985340272257 0.325826844434135 0 0
-0.186651936819223 -0.181393200122001 1 1
0.249377104843487 0.23912872743431 0 0
-0.109383686168131 -0.107993959074368 1 1
-0.302656518225685 -0.279670970601166 1 1
0.177171860980048 0.171087574408697 1 1
0.0788433407856281 0.0747859264666473 1 1
-0.122121578899887 -0.119139881005275 1 1
-0.0205127618246588 -0.00433186820523434 1 1
-0.000890974017445506 0.00278420954482868 1 1
-0.0627199751606695 -0.0556857006903217 1 1
-0.0300259246517179 -0.0315265162292686 1 1
-0.0333766656228715 -0.0320464362596052 1 1
0.0522216997381882 0.0540110666240719 1 1
-0.0678925871293582 -0.0560204644528856 1 1
0.291846419828588 0.283181950315074 1 1
-0.0209118358838405 -0.0201264060891899 1 1
-0.0366569121393966 -0.0302061000016536 1 1
-0.0660956175361809 -0.060367039095686 1 1
-0.297828617147093 -0.27645753960221 1 1
-0.0109878869598133 -0.00235048054905977 1 1
-0.0330156612545776 -0.0310227748795603 1 1
-0.186389920926988 -0.176846919041064 1 1
0.42738411172721 0.407328070183158 0 0
0.132919228241349 0.129719745987473 1 1
-0.0193671094157468 -0.0258613422119667 1 1
-0.047529202941478 -0.0440094980400897 1 1
-0.0956212292751663 -0.0854425456421533 1 1
0.515265916691685 0.491907838409135 0 0
-0.216114196638058 -0.203895522925312 1 1
-0.292960481138434 -0.28318873797641 1 1
-0.454796857602434 -0.429795972605031 0 0
0.35270509752235 0.338924108968893 0 0
0.290216018680306 0.272942269637235 1 1
-0.250447732739646 -0.232407990461423 1 1
-0.00824869982744425 -0.0100587738178608 1 1
-0.191911250099205 -0.181843865716609 1 1
-0.00756470909937894 -0.00932228025986885 1 1
0.22136577435592 0.211083270356501 1 1
0.0227777688370395 0.021390844052618 1 1
-0.320216843264248 -0.310420742318586 1 1
-0.152676533680458 -0.14555483129534 1 1
0.0307261968161092 0.0225501656127668 1 1
0.0363344433845667 0.0330719636882741 1 1
0.168579379641247 0.153389365607639 1 1
0.0954364067861163 0.0923951249968715 1 1
0.216185748793122 0.205865046671688 1 1
-0.0201159075436781 -0.0153905993720774 1 1
-0.116743904829982 -0.118504757150945 1 1
0.179525521237184 0.176635263376731 1 1
-0.130581002993526 -0.123660016757271 1 1
-0.203373460400755 -0.196375174909643 1 1
0.160864071934427 0.154899083943814 1 1
-0.101430411871294 -0.0968153294267116 1 1
0.0637785816467302 0.0601851639717418 1 1
-0.182050091561729 -0.17940969162005 1 1
-0.0127905856468858 -0.00912920779438752 1 1
0.122519337472061 0.119669653946969 1 1
-0.0871067468212761 -0.0784748767360527 1 1
-0.0281835436623564 -0.0274135168013383 1 1
0.0908094972817795 0.0868708573805443 1 1
0.125279079820137 0.115990535174966 1 1
0.220098456130079 0.209600359485504 1 1
0.21563882754277 0.19855783828663 1 1
0.0372103070073883 0.0390278394899253 1 1
-0.234497174724882 -0.223925874169589 1 1
-0.167018918491825 -0.160309892399045 1 1
-0.0337578599187998 -0.0302224109073098 1 1
-0.0262145891348623 -0.0297711659418758 1 1
-0.00106805090078945 -0.00288770645498205 1 1
-0.00278452069535293 -0.000907665388743394 1 1
-0.230274573350685 -0.21620279366274 1 1
-0.0460053802311123 -0.0497199707504306 1 1
-0.225452798998645 -0.216512883127335 1 1
0.218095395853273 0.209633773705429 1 1
0.0849790976670158 0.0812476272319314 1 1
-0.0093097432456515 -0.00275880915200724 1 1
0.101070596157059 0.0982577414252916 1 1
-0.322202892603724 -0.308567151966529 0 0
0.0938485686999154 0.0843235215578406 1 1
0.297953733829303 0.280269092933111 1 1
-0.00200076270702727 -0.000443812704171133 1 1
-0.0133957115974477 -0.017188673717239 1 1
0.0334719992930401 0.0400538482974482 1 1
-0.340859131800896 -0.324999237498433 0 0
0.192409229557843 0.189043466609095 1 1
0.0753603181249027 0.0729489760698807 1 1
-0.269495608687568 -0.260486132423898 1 1
-0.0963795215739868 -0.0871962154283114 1 1
0.0865249291942663 0.0843023932257399 1 1
-0.053823683796291 -0.0499961004948553 1 1
0.234606242428855 0.215640895179774 1 1
0.0469679614589318 0.0495153144619006 1 1
-0.0277161325178511 -0.0222191014175414 1 1
-0.019557668105971 -0.0201861175464349 1 1
0.0799459144896547 0.0784655608562548 1 1
-0.00696904284241482 -0.00318269943971766 1 1
-0.144147159610356 -0.135532262436363 1 1
-0.0487860138231579 -0.0465092394136105 1 1
0.0485347702767309 0.0431272870511178 1 1
0.16263509309231 0.153405894554475 1 1
-0.151161654745246 -0.143439364428439 1 1
-0.231534992689866 -0.219761785828826 1 1
-0.0355923888267567 -0.033787979721609 1 1
-0.2672976552612 -0.253012109430177 1 1
-0.133613948632666 -0.127612724322459 1 1
-0.0491611583351219 -0.0487003249897254 1 1
0.0488095121843439 0.0475869233717467 1 1
-0.335746829381265 -0.317868572093717 1 1
0.127930499681108 0.127181989857308 1 1
0.0183181669644332 0.0150485365164581 1 1
-0.073913885002109 -0.0696498832099622 1 1
-0.0673663629909849 -0.0638933934371967 1 1
0.493300117356321 0.463849359318733 0 0
-0.0596740603451698 -0.0593862406113194 1 1
0.0342326915283926 0.0325870314841362 1 1
0.0113861466236471 0.0039587297363047 1 1
-0.129704577534682 -0.125269501055181 1 1
-0.00641310192035751 -0.00277687623953252 1 1
-0.0565789921495659 -0.0555550553874365 1 1
0.014896160343378 0.00671372057535081 1 1
0.185478375558142 0.168407875927538 1 1
0.0631050332023233 0.0537706049039861 1 1
-0.0468718685352398 -0.0451407720085847 1 1
0.125102523486376 0.118142030855893 1 1
0.0134938822196105 0.0124443244157536 1 1
-0.0550542478351979 -0.0535441638163359 1 1
-0.121795366221909 -0.115547854180555 1 1
0.00458839736805564 0.00285347560203923 1 1
-0.0282199523573382 -0.032328056008348 1 1
0.0320746071763936 0.03178395555559 1 1
0.0162937620231217 0.0240797864498291 1 1
-0.0296144464693195 -0.0339887566157206 1 1
-0.153767395547359 -0.145407892229331 1 1
-0.088639261375738 -0.0831481824747627 1 1
-0.0496480930309256 -0.0495479707631634 1 1
-0.0993022949205397 -0.0925863098089845 1 1
-0.246460770417307 -0.238774214813001 1 1
0.198069755966145 0.1910501750952 1 1
-0.0814114660919556 -0.0765824341274702 1 1
-0.203426214682281 -0.193920483550208 1 1
-0.0457390888435481 -0.0459413137070265 1 1
-0.0749481765799796 -0.0680467185007017 1 1
0.14623725412857 0.138409582188726 1 1
-0.112570633598598 -0.105065641751292 1 1
0.295133796266876 0.280223842669338 1 1
0.0373251318973666 0.0394024535333368 1 1
-0.0160587940312985 -0.00989083749510703 1 1
-0.142047753793675 -0.137232475841666 1 1
0.0574954840169613 0.0491664752528052 1 1
0.0698093359257896 0.0701405708232237 1 1
0.125129960634483 0.113632759801765 1 1
0.0336438632922059 0.0315850099890901 1 1
0.0909732945833654 0.0857612977805924 1 1
0.0695197310149565 0.0610516772696539 1 1
0.104635195661327 0.0997096166998072 1 1
-0.120385241233586 -0.117342153091621 1 1
0.180887837671499 0.173731282344161 1 1
-0.0383984261465027 -0.0312471496941771 1 1
0.0222156940098691 0.0183721442307148 1 1
-0.0336609425807851 -0.0332736769373076 1 1
0.105911851583699 0.102536608174947 1 1
0.00131770532088534 0.00155152783275771 1 1
-0.189998673287264 -0.182117926349021 1 1
0.253762619881456 0.238378087166779 1 1
-0.300458371087324 -0.284158574706924 1 1
0.114873401217083 0.0984643819223698 1 1
0.210168174199839 0.207818877020854 1 1
0.115327488498091 0.104067752677236 1 1
0.120374802710271 0.113459190099613 1 1
0.0152127032760061 0.0117055787598616 1 1
0.0791639669268123 0.0691229204450219 1 1
0.0211328592682034 0.0241419293249028 1 1
0.201820162849818 0.190834512632684 1 1
0.147145521244606 0.13140938636234 1 1
0.179806788078467 0.171412047433935 1 1
0.189963968204174 0.18264164858642 1 1
0.100824619629175 0.0963672525392446 1 1
0.211933652316117 0.208024540349362 1 1
0.0499673348421865 0.0492968283264002 1 1
0.178386188390173 0.173064059067486 1 1
0.0899643703760505 0.0914649390051264 1 1
0.0760776313279495 0.070261038056992 1 1
0.275554588281927 0.259249137335849 0 0
-0.000473817328894337 -7.93734598872255e-06 1 1
0.0735624686393312 0.0741953356662263 1 1
-0.0247159026748424 -0.01889357005265 1 1
0.0791127591487142 0.0716752527792087 1 1
-0.0659075629996107 -0.0610071073164178 1 1
-0.297257883727566 -0.27847755513949 1 1
-0.183243859238478 -0.177536903311375 1 1
0.0770628362974389 0.0732122777129122 1 1
0.256535987109573 0.24401154340979 1 1
-0.152747263200021 -0.148782699007993 1 1
0.163025554847498 0.152849044956407 1 1
0.162283040653748 0.154273388893693 1 1
-0.0805605233662869 -0.0760579375948358 1 1
-0.205938887147004 -0.190932943573624 1 1
0.390833337803263 0.370905011766583 0 0
0.0665933575510658 0.0675843346629992 1 1
-0.0595900439119331 -0.0611384361349844 1 1
0.119952172905308 0.115975005772668 1 1
0.123502953163253 0.119763666497404 1 1
0.27597364463755 0.268264911492499 1 1
0.0930594523484644 0.0911049255382134 1 1
-0.0068573262219704 -0.0105725883472456 1 1
0.0108171224952967 0.0075742105789997 1 1
0.11852901333782 0.108319464522868 1 1
-0.067474082970836 -0.061753629378993 1 1
-0.210272626765934 -0.20462328092478 1 1
0.150747205776968 0.144441887743423 1 1
-0.022469641321784 -0.0214788664877434 1 1
-0.189670001344745 -0.186327077335499 1 1
-0.0452035217297649 -0.042543994753643 1 1
0.196303161371663 0.188745356616148 1 1
0.216101167978049 0.206838604627652 1 1
-0.255789189769894 -0.237564665413182 1 1
0.0681549399733784 0.0709828115228329 1 1
-0.114947382163989 -0.101810803355571 1 1
0.105936968213758 0.102036637240051 1 1
-0.169418752205417 -0.163274031634755 1 1
-0.0954608510963144 -0.0898103385185477 1 1
-0.144973613614673 -0.132788458090239 1 1
-0.23232428906096 -0.221374787960188 1 1
-0.0242623384488596 -0.021407725280318 1 1
-0.16092352754919 -0.154815119485347 1 1
-0.0454647184052376 -0.0492866500127705 1 1
0.379170360466395 0.359175852494593 0 0
0.0357312716238357 0.0346444151168608 1 1
0.0486491729394275 0.045781233995264 1 1
-0.106215319282028 -0.101916010251734 1 1
-0.259193415261597 -0.237828301808902 1 1
0.348019261037505 0.336278134550317 0 0
-0.214756034327262 -0.210449136109317 1 1
0.0292867127402894 0.0293231864784064 1 1
0.10005368671896 0.091344136320342 1 1
0.0402976521423997 0.0403264274797442 1 1
0.0816001216409633 0.0740792005832425 1 1
-0.101569712598747 -0.103409756336004 1 1
0.00223951884023331 0.00927149037236422 1 1
0.0601335119893147 0.0658071385537757 1 1
0.277858486204227 0.268797278464867 1 1
-0.135111172130749 -0.128722093105754 1 1
0.0227056147347957 0.0265580989212481 1 1
0.0786252059225797 0.0747622357773324 1 1
-0.0767896261148557 -0.076721581776682 1 1
-0.33558476812271 -0.312229317602906 1 1
0.129338327669714 0.123443561888839 1 1
-0.0229232594475963 -0.0187383679713249 1 1
0.0798266159228596 0.0795623595702183 1 1
-0.206055425804337 -0.196649527515274 1 1
0.029850629416107 0.0276925972661965 1 1
-0.159149949219736 -0.15288073539975 1 1
-0.271946220402443 -0.256942618122252 1 1
-0.078170717786052 -0.0679788512062398 1 1
0.104845062511087 0.0992331708360682 1 1
0.230746586001878 0.21807328885496 1 1
-0.368586717776213 -0.351441412584618 1 1
0.0108252554052672 0.00572510526109139 1 1
0.0179012668525883 0.0163662597833571 1 1
-0.0815358863351203 -0.0808668583819502 1 1
-0.180610977579141 -0.167160459131626 1 1
-0.122895622410772 -0.111902571154392 1 1
-0.159359950258722 -0.147208353982812 1 1
-0.256757661049366 -0.246022698751383 0 0
-0.156408243662029 -0.148468079490782 1 1
0.0378031565040601 0.0408331467465699 1 1
-0.182136736146607 -0.172649872517817 1 1
-0.239559957368263 -0.227443897705188 1 1
0.300238375797023 0.279620811627932 1 1
-0.150947879977225 -0.143001700647479 1 1
-0.0682838237334972 -0.0627710159266472 1 1
-0.101924168698709 -0.098316167324425 1 1
0.0310728547308881 0.0271064992107035 1 1
-0.233817307553702 -0.223004574596424 1 1
0.121337051540258 0.121080564721201 1 1
-0.0613353304086853 -0.0552073639059574 1 1
0.034426138387512 0.0308754046966594 1 1
-0.0502593718266362 -0.0436654909524062 1 1
-0.111216998296433 -0.103844911680496 1 1
-0.0300640907362434 -0.0343634320309358 1 1
-0.327305246919615 -0.307482204805855 0 0
-0.0270657507067356 -0.018643746964677 1 1
-0.15888581568782 -0.153475660531849 1 1
-0.20842609644811 -0.202158270325825 1 1
-0.0660798241435508 -0.0605235211962792 1 1
-0.139844924865184 -0.137910057431011 1 1
-0.00915556034991347 -0.0040264823413251 1 1
-0.101734420238152 -0.104030214772257 1 1
0.0445959794357103 0.0365152968731022 1 1
-0.119868695606007 -0.113373183924708 1 1
-0.174302331137706 -0.16664436058823 1 1
0.0753065743770321 0.069057047022515 1 1
0.108669739120709 0.100245929861735 1 1
-0.127704553419426 -0.123173325152114 1 1
0.0314112916399324 0.0334371004442667 1 1
-0.103670928933199 -0.0973829718381114 1 1
0.078336522470151 0.0725047804223339 1 1
0.0900406132150497 0.0855773993267239 1 1
-0.107371171209994 -0.105938243916376 1 1
0.113533970841559 0.115320439076502 1 1
0.269389955053086 0.261299169886027 1 1
-0.295643418398918 -0.275804440519565 1 1
-0.0148126777677942 -0.0128193540150163 1 1
-0.0719748624744384 -0.0756800214677781 1 1
0.105411916904019 0.100882286522278 1 1
0.146919690871332 0.137597102974025 1 1
0.0675490672491023 0.0647816692047542 1 1
0.28180088691264 0.269925916077286 1 1
-0.0655120746383689 -0.0676945333503966 1 1
-0.00827801728258501 -0.00419031211392767 1 1
0.0255055544265247 0.0243867349748914 1 1
-0.224895433730192 -0.214004387557442 1 1
-0.0078213859970595 -0.00823288983586299 1 1
-0.321774358369242 -0.308984273147173 0 0
-0.511777507100971 -0.490590680622785 0 0
0.060366012248693 0.0594982678441128 1 1
-0.20139286028485 -0.191956124637257 1 1
-0.120182675763692 -0.114990751018196 1 1
0.232167462111401 0.22430461058906 1 1
0.245282187983692 0.235852002333395 1 0
-0.203497693625736 -0.194223276110036 1 1
-0.15334912949417 -0.149100294954712 1 1
0.38233626096738 0.367822586230192 0 0
0.0410740726551155 0.0431771878871911 1 1
0.0709782022269258 0.0679359669715432 1 1
-0.048365268001442 -0.0427320854756367 1 1
-0.136007630106538 -0.127057908126071 1 1
0.127381071262482 0.122655190774835 1 1
-0.366582349623324 -0.348288953152305 0 0
0.160363265126902 0.151425870459378 1 1
-0.243294953629288 -0.230973580589707 1 1
0.0488970264708272 0.0436986388562395 1 1
-0.0989336617257342 -0.0960811858685293 1 1
0.123181854012665 0.1144098843646 1 1
-0.191891569615978 -0.182108502473703 1 1
-0.124958426051067 -0.120433030800833 1 1
-0.0114768443907227 -0.015863005373324 1 1
0.0130866589588353 0.0143262906115825 1 1
-0.0799516472383004 -0.0750804908930716 1 1
-0.0906770094091258 -0.0897176534907236 1 1
-0.109845481922134 -0.104933727020276 1 1
-0.0217566084769766 -0.0196933674506168 1 1
0.29761699403412 0.279926528258924 0 0
-0.244574402125736 -0.233995750148396 1 1
-0.0278172157898148 -0.023428844932015 1 1
0.226336558342483 0.21469235403004 1 1
-0.0257482550372799 -0.0228836924516201 1 1
-0.0442395855789112 -0.038581658956945 1 1
0.079112798972857 0.0765965406153903 1 1
0.11009966415054 0.103424289949663 1 1
0.189470026496035 0.184913282373946 1 1
-0.138217339473004 -0.130286019720198 1 1
0.0564267206878512 0.057504010856176 1 1
-0.0198547399750204 -0.0232484749827474 1 1
0.384178266270054 0.368538577454323 1 1
-0.021523300732036 -0.0204784581357109 1 1
0.0539011006800314 0.0522925967193816 1 1
-0.204242368662653 -0.192909517871701 1 1
0.145863906586946 0.134599206949907 1 1
0.164010655080303 0.15147722695408 1 1
-0.0972274548324758 -0.0957387633525365 1 1
-0.0754204583323743 -0.0734591893145425 1 1
-0.0143215956012823 -0.0142386474181843 1 1
-0.0275222837544498 -0.0275762616516574 1 1
-0.232139446965776 -0.21993659119539 1 1
-0.101651008376188 -0.0972793255113671 1 1
0.0666043909453707 0.0619330008896765 1 1
-0.111664918854701 -0.102331111557623 1 1
-0.0170667377433281 -0.0200330947118698 1 1
0.248842956775721 0.240772012613986 1 1
-0.0140078560370447 -0.00988522630015973 1 1
0.0023070073980142 0.00435669685992635 1 1
-0.332678057294895 -0.318411294006345 1 1
-0.0575877403455266 -0.0561009824214513 1 1
0.0845539127824193 0.0881792938994339 1 1
-0.183529088055607 -0.169784592548046 1 1
0.226228301370688 0.216939157321433 1 1
0.174919738398212 0.16913623731565 1 1
0.241803706207755 0.231774951500841 1 1
0.0592445153229223 0.0558808504022278 1 1
0.153702407428867 0.144479263527231 1 1
-0.018006231100967 -0.0140022950905974 1 1
-0.184870552329943 -0.172413241479258 1 1
0.123658338950807 0.121571377241153 1 1
0.0607562038649322 0.0552603648866767 1 1
0.186733570498285 0.177949208565717 1 1
0.107831232415835 0.104456929994561 1 1
0.230725935853212 0.218226273446271 1 1
0.108966299748421 0.102165668468876 1 1
-0.352463789175649 -0.338618658386271 1 0
0.204878976765903 0.1941419303839 1 1
-0.00321418151854295 -0.00724572604695795 1 1
0.0082616318607849 0.00993486172703422 1 1
-0.0450138785599627 -0.0400227349747118 1 1
0.0952018108072135 0.0973787171056454 1 1
-0.000702089271743155 -0.00359255742256269 1 1
0.00253058365890631 0.00389848662176446 1 1
-0.160852406480806 -0.154863690642441 1 1
-0.0658617671572682 -0.0599352766756256 1 1
0.129084548197423 0.12821112961438 1 1
-0.344253768828555 -0.31912687302709 1 1
0.185003823934729 0.178701151480927 1 1
0.167667194084912 0.159322327907469 1 1
-0.190318082827413 -0.184003718933953 1 1
-0.245390326167317 -0.236555221408739 1 1
0.120394116156861 0.114775536535103 1 1
0.166203284227752 0.155028919045201 1 1
-0.177618575423374 -0.170342539168531 1 1
-0.0904432122307943 -0.0869984002775232 1 1
0.304379253919964 0.293504634941076 1 1
-0.097590790894832 -0.0871951006638221 1 1
0.0428245404905798 0.0440010888110717 1 1
0.0213701091928779 0.0220844153921775 1 1
0.0636574869671155 0.0617727494622144 1 1
0.217315187822542 0.205218652808443 1 1
-0.366821789421118 -0.346283128543563 0 0
-0.118156015568755 -0.116377068214747 1 1
0.0334897497288209 0.0301664415518827 1 1
-0.11386415618192 -0.113180814713912 1 1
0.111584859887352 0.10919878374299 1 1
0.175423385559588 0.170992428974075 1 1
-0.114595604710449 -0.106958292480088 1 1
0.0629546563587856 0.0581629865913758 1 1
-0.280537529437688 -0.267422504379373 1 1
0.00776168169433031 0.00959616007467465 1 1
-0.0138685694899983 -0.0144368028708425 1 1
0.00358767917228818 0.000108786376597024 1 1
0.231820532568845 0.220753224202457 1 1
0.200198370473535 0.191114176783469 1 1
-0.0273774833993013 -0.0284181875009379 1 1
-0.0473855694518256 -0.0496669934238851 1 1
-0.184054129164786 -0.179135788034944 1 1
0.107383470017174 0.0956990559290644 1 1
0.125252788588309 0.11879840139735 1 1
0.0823299590023391 0.078122509170569 1 1
-0.154277206001063 -0.148984474945243 1 1
0.180728261413875 0.170347093850092 1 1
0.0333763886254102 0.0279871127824761 1 1
-0.126761676619819 -0.118984442423739 1 1
-0.160975359940449 -0.157049387822165 1 1
-0.0350125887397445 -0.031789983995377 1 1
-0.0642580284368132 -0.0630550590487993 1 1
-0.141320894580266 -0.140505289824451 1 1
-0.0532706294305649 -0.0502782640173862 1 1
0.100360495036745 0.0917945935051996 1 1
0.0126799530341316 0.0124281568330253 1 1
0.336768895575611 0.320171288015821 1 1
-0.169921228455161 -0.160535064379153 1 1
0.178052864451119 0.171555645213975 1 1
-0.00146525219783953 0.00247988437525602 1 1
-0.0361177545760509 -0.0350588347010966 1 1
-0.0307883351315646 -0.0228784185963655 1 1
-0.107446704416737 -0.104785805793346 1 1
-0.12323812212777 -0.113118750830702 1 1
-0.0106185741476947 -0.0110608296590151 1 1
0.126633092196275 0.122394897477151 1 1
-0.00274684463139615 0.0034999837172764 1 1
0.0508353941015914 0.0466409129002353 1 1
-0.116011918301682 -0.106695665212316 1 1
-0.155718915821892 -0.147341947792191 1 1
-0.0439861255496703 -0.0453775400623356 1 1
-0.223206739341871 -0.212451826737976 1 1
0.0922061806058602 0.0817195178213621 1 1
0.185409786139911 0.17797514114867 1 1
-0.0501826239678498 -0.0505636242869533 1 1
0.144164705259676 0.134911938713942 1 1
0.0849863108869533 0.0850355626301818 1 1
0.135555722050789 0.125159457033488 1 1
0.052156988666596 0.0560726503762049 1 1
-0.101704534979399 -0.0971025284922695 1 1
-0.0641058123002997 -0.0590768609203455 1 1
0.170739753855361 0.158211894966099 1 1
-0.252684395529181 -0.237325082264562 1 1
0.15958454193173 0.158027172562188 1 1
0.137169092826799 0.133929898090216 1 1
-0.495430804419638 -0.468178606392584 0 0
-0.290234611592106 -0.276538521730909 1 1
0.141799888652614 0.135035411394863 1 1
-0.203012815281167 -0.196042978340425 1 1
0.152419437898847 0.143680337264825 1 1
-0.0710989754433213 -0.0652768379005623 1 1
-0.253214457784413 -0.24314197611831 1 1
-0.0729298236867639 -0.0676144248708953 1 1
0.162860790933867 0.152712578223451 1 1
0.0746892793442798 0.0701295371084076 1 1
0.0918825883191748 0.0807286275830713 1 1
0.00623093028523577 0.0120518138615844 1 1
0.0792179015466296 0.0681925773658178 1 1
0.342757661963342 0.324554598759817 1 1
-0.107295472780025 -0.105675067230497 1 1
0.21540991309968 0.212978011362896 1 1
-0.112608087104301 -0.112973462302703 1 1
0.0807102175800052 0.0644784241127117 1 1
-0.038680365038523 -0.0357231917598649 1 1
0.206492799278725 0.196881305155655 1 1
-0.210513105677668 -0.20702848481961 1 1
0.214002052046183 0.200958383401168 1 1
-0.0239156909348412 -0.0163882805484657 1 1
-0.0439396807713641 -0.0415249560717437 1 1
-0.108348644445716 -0.10122728064957 1 1
-0.102234472475501 -0.0957352809210763 1 1
-0.152815227779118 -0.15119134730813 1 1
0.089142342301976 0.0838981490115667 1 1
0.0985799225164866 0.0894370220212659 1 1
0.143554967953253 0.14040881725267 1 1
-0.111721004967565 -0.104203230928192 1 1
0.28153118902838 0.262368434665112 0 0
0.0245916809802663 0.0186554567170527 1 1
0.0975151928946023 0.0968834713355251 1 1
-0.0113762253599028 0.000946371247611297 1 1
0.174565871883113 0.163637395517434 1 1
-0.0933462664807523 -0.0818035852509913 1 1
0.0111120718288341 0.0116913624301509 1 1
-0.307488135796633 -0.288849477939516 1 1
0.0532082610268411 0.0479983236268493 1 1
0.229177747478497 0.217528873385214 1 1
0.0597751068387747 0.0595354591824338 1 1
0.39028976812864 0.373674979522374 0 0
0.163920977472829 0.15532534733202 1 1
-0.0161864708473755 -0.0133236480245251 1 1
0.205041566714703 0.205057785118366 1 1
0.0667343291257387 0.0590727748187233 1 1
0.112274583759066 0.105070192816278 1 1
-0.388899242259766 -0.373418116705932 0 0
-0.150646893723494 -0.143585430030925 1 1
-0.218879345459457 -0.211425223210754 1 1
0.0567146009556839 0.0569327966042151 1 1
0.0995152053318725 0.0956958087968861 1 1
0.102209162718159 0.102098965204465 1 1
-0.00216676681834398 0.00444282248563533 1 1
-0.0933421684929815 -0.08602040503853 1 1
0.194820895702705 0.180853225129088 1 1
0.0373811371261835 0.0269587168916703 1 1
0.160094069195415 0.155043498716831 1 1
0.0639168884267527 0.0607229296804422 1 1
-0.0874704115334056 -0.0804587985008324 1 1
0.0072342767726893 0.00299588742579172 1 1
0.342707870842432 0.328520324329446 1 1
-0.0666374352159119 -0.0640864900803981 1 1
0.427126391609857 0.410497176240601 0 0
-0.181721568623671 -0.174693668314673 1 1
0.286147124167904 0.275995326870994 1 1
0.0664376127317069 0.0671595747560278 1 1
1.92826216788289e-05 -0.00150377708302715 1 1
-0.0211981000620453 -0.0209778080186613 1 1
-0.00991026159084975 -0.00598967906886962 1 1
-0.232727329537788 -0.21996381564121 1 1
0.127848706239285 0.121719904565667 1 1
0.135015204637873 0.132222191357348 1 1
0.0899040809829396 0.0854540402469118 1 1
-0.362265660984529 -0.350673592377383 1 1
0.0559751539486551 0.059973392102522 1 1
0.151597918004787 0.146222793824039 1 1
-0.0614949116435987 -0.056473401451857 1 1
0.129323597314353 0.127031441917707 1 1
-0.103761449940713 -0.101187857564092 1 1
-0.0209659794523126 -0.02451189882051 1 1
-0.279394249671518 -0.25781455417029 1 1
-0.0347933206120484 -0.0290944169878661 1 1
-0.270055847492673 -0.25834048263984 1 1
0.0936785599709116 0.0856831749388108 1 1
0.0256347580498717 0.0209400259309111 1 1
0.0993398609168245 0.0921188995004947 1 1
-0.0703138213148496 -0.0653705053775505 1 1
0.260096856408977 0.249561613071986 1 1
-0.091097734655562 -0.0877901024012911 1 1
-0.0935546394547879 -0.0890479267693834 1 1
-0.0523653313014031 -0.0512013412995517 1 1
0.094694281594685 0.0936318409774579 1 1
0.0241847459286254 0.0224618434773392 1 1
0.0613148524154406 0.0560272765847788 1 1
0.0295211123612403 0.0230524253503938 1 1
-0.00111789629903478 0.00336921046361283 1 1
0.214551547890212 0.211888433241411 1 1
0.118309604796811 0.113135722298577 1 1
0.0824722143579833 0.0799234423727849 1 1
-0.0104779231929495 -0.00732584994005877 1 1
-0.0358069456011948 -0.0390503930927576 1 1
0.0405909440979059 0.0383006417705058 1 1
-0.0296636870419036 -0.0329218197801256 1 1
0.0371055054873738 0.0373672440578186 1 1
-0.428519748809426 -0.406431138581339 0 0
-0.19558419667406 -0.183938460053133 1 1
0.0774806008245953 0.0800607479548233 1 1
-0.0979117388552573 -0.0915682316815115 1 1
-0.10428367028321 -0.092955895900676 1 1
-0.234336607705826 -0.224671174727184 1 1
0.079597129711783 0.0782059058429316 1 1
-0.147612659826778 -0.136326214679364 1 1
0.147536511968949 0.145222637334862 1 1
0.286204195422491 0.272678025787043 0 0
-0.0933709143249329 -0.090653432596416 1 1
-0.142533208156573 -0.135471241607424 1 1
0.0414999377435174 0.0413766678129097 1 1
-0.12122288840777 -0.111783469331491 1 1
0.188288246589356 0.181627946503256 1 1
-0.128371227428579 -0.125589628822674 1 1
-0.253542279445377 -0.239430011344489 1 1
0.011769359522104 0.00779073918012613 1 1
0.0352271749853321 0.0310941680941098 1 1
-0.0200763648564855 -0.0185112592772451 1 1
0.146234753750821 0.14337364874151 1 1
0.178052603514511 0.175281937951923 1 1
0.0174513972238237 0.0157203674704167 1 1
-0.0861603706269831 -0.0827999557514754 1 1
-0.103089661443159 -0.0872024496696363 1 1
0.0864399180754349 0.0739225280592943 1 1
-0.344748314376273 -0.330159829856511 0 0
0.202319503695915 0.195566191028501 1 1
-0.121527253773479 -0.113432761267496 1 1
0.00224349867130277 0.0014949908490342 1 1
-0.188223415277183 -0.17720121933197 1 1
0.114094849520484 0.100364443840417 1 1
0.180911828249588 0.173831999790558 1 1
0.121783302489455 0.111975839029533 1 1
-0.105306058213396 -0.100622793326405 1 1
-0.035685126053064 -0.0317061651077221 1 1
-0.280770325050123 -0.263792355603863 0 0
0.0927523750616435 0.0877175285244255 1 1
-0.131704439207247 -0.126564540191638 1 1
-0.0924922454545475 -0.0873314476799753 1 1
0.0781288287181584 0.0777608478733291 1 1
0.336282737464537 0.328144296476441 1 1
-0.153080712550053 -0.148685485101447 1 1
0.050336125207276 0.0453591526596663 1 1
-0.0648642324561766 -0.0648782093555484 1 1
0.0199977169488956 0.0180573596324823 1 1
-0.313382263451356 -0.291434445636736 0 0
-0.289465685552674 -0.280905240530296 1 1
0.181527281599868 0.17178555968716 1 1
0.0707358205135663 0.0662154050009128 1 1
-0.000889832941532977 -0.00253118080674374 1 1
0.0815494077063224 0.0800255804898272 1 1
0.170683853861401 0.161709146454748 1 1
0.163274476789224 0.159705282705005 1 1
-0.158425307136622 -0.146619475821357 1 1
0.0793900548874339 0.0731965009742551 1 1
0.338585496474034 0.323210268433162 0 0
-0.112394649678496 -0.105913514902087 1 1
0.218578993382431 0.211330147703298 1 1
0.0473304955169504 0.046385590953576 1 1
-0.424182750480775 -0.40835743229496 0 0
-0.132300390431918 -0.129731488962184 1 1
0.0652236442691377 0.0638136454838951 1 1
0.0229555550016091 0.0223038877707166 1 1
-0.0633161532833216 -0.0692134581845736 1 1
0.00130503606972183 0.00394208499467068 1 1
-0.368380913928234 -0.352097687485221 0 0
-0.27831756329733 -0.267330471920572 1 1
-0.0370696701441187 -0.0331187206548363 1 1
-0.156812338548697 -0.152952144226103 1 1
-0.0678869468979201 -0.0622574023547263 1 1
-0.0704936785972789 -0.0616806911199061 1 1
0.0857903794428546 0.079464010224436 1 1
-0.0268540900007034 -0.0215418903037609 1 1
0.180898549870798 0.174181553563718 1 1
0.0889070534831714 0.0907447861818485 1 1
0.189905744482205 0.180973539025063 1 1
-0.0582587335565348 -0.0571112241310637 1 1
0.0232011440765912 0.0185383989237937 1 1
-0.186020096558005 -0.174722029900364 1 1
-0.0488605008132725 -0.0480206282381714 1 1
-0.39647109141571 -0.374026331620515 1 1
-0.14232998948373 -0.134230508208783 1 1
-0.0472910725582539 -0.0422047639614502 1 1
-0.00455947106277357 -0.0098412740247927 1 1
0.0770009398562057 0.0735764801994467 1 1
-0.084672351102742 -0.0781851479002817 1 1
-0.240025760058563 -0.228057572876658 1 1
0.0704240434073561 0.057925430520452 1 1
-0.0950889630477365 -0.0913804607587291 1 1
-0.185856953937576 -0.177279838483542 1 1
0.114379276619932 0.111232113442673 1 1
-0.100411499358822 -0.0974803744255761 1 1
0.0249777080734897 0.0234994921847837 1 1
0.182256268394918 0.17450529806379 1 1
0.179727357643341 0.166294135092812 1 1
-0.0802047249699466 -0.0800383341529525 1 1
-0.00505796349569372 -0.00292371976271026 1 1
0.140940344311257 0.136241747250255 1 1
-0.0134070025330552 -0.00566828299185766 1 1
-0.121859134591105 -0.107070621677449 1 1
0.0620014943631841 0.0632518474660889 1 1
0.249230753391439 0.234382107482585 1 1
0.00586210213493408 -0.000118773018900975 1 1
-0.0777037003618038 -0.0728464322337729 1 1
0.0666679642725098 0.0559785700748777 1 1
0.0765815388821992 0.068773432207043 1 1
0.0345085932975758 0.0334067035884622 1 1
-0.139900756966526 -0.136591082165613 1 1
0.166606033169533 0.165273966343619 1 1
-0.00673030857241702 -0.00803965903471505 1 1
-0.0578913748560565 -0.0568838758491647 1 1
-0.0705752805776482 -0.0665557300769702 1 1
-0.202718402678703 -0.19448315385204 1 1
0.0712743885878827 0.0685878772032634 1 1
-0.0389513116118127 -0.0378586039345922 1 1
0.0697135867420692 0.0640902491086076 1 1
0.116386237777419 0.104840030788458 1 1
-0.020748989081508 -0.0230340719469562 1 1
-0.0514284794900459 -0.0466855432487047 1 1
-0.193476798784695 -0.181695412332151 1 1
0.301773914277445 0.287348547496219 0 0
0.0123878104012052 0.0101423684589618 1 1
-0.040444633417476 -0.0348632271354612 1 1
0.210920555771274 0.201346178373715 1 1
-0.073668920209094 -0.0697434370769841 1 1
-0.131547391869826 -0.118287807239865 1 1
0.136147830032677 0.134917354751549 1 1
0.114800997871013 0.110754866512664 1 1
-0.0876057992077145 -0.0858172403365858 1 1
-0.0151135306033775 -0.0106735029336972 1 1
0.0416716297001745 0.036877988523515 1 1
0.0260306335809954 0.0278381520531816 1 1
-0.107381987621206 -0.103291421811068 1 1
0.0355091898146696 0.0344156994865644 1 1
-0.131163250094419 -0.123533710665636 1 1
-0.145844939787153 -0.141051226481973 1 1
-0.0479056023452867 -0.0384708357684548 1 1
-0.18994156129666 -0.182253813502936 1 1
0.081774122078228 0.0736395253409959 1 1
0.227386426066931 0.219479391341528 1 1
0.220066441337379 0.219825886084916 1 1
0.161146326887043 0.14852435469312 1 1
0.0558029655100337 0.0550169258135676 1 1
0.157391531207978 0.146166370126006 1 1
0.092747684753076 0.0853231451876509 1 1
-0.210855732995238 -0.198657592607891 1 1
-0.0229462180625915 -0.0173701208921429 1 1
0.128203274645681 0.11931548321884 1 1
-0.0643159681513722 -0.0605858068262777 1 1
0.0274250056457094 0.0242271399656631 1 1
0.0965279281912938 0.0958395158018713 1 1
-0.0031561189275793 7.96066157916636e-05 1 1
-0.102277616336772 -0.106324573204122 1 1
0.0810327249632447 0.0736125750620898 1 1
-0.015238311574462 -0.010244663415336 1 1
-0.346607954155065 -0.325551187186409 0 1
0.139239494838823 0.134748696949032 1 1
0.0486670533318309 0.0373013728759944 1 1
-0.211890533676078 -0.201543249840502 1 1
0.147120311894818 0.139184452651419 1 1
0.114106522324529 0.107742735446948 1 1
0.0704881175035742 0.0664746132453553 1 1
-0.0639267256727023 -0.0610135114706134 1 1
-0.0144268966831837 -0.00728637948236708 1 1
-0.197625632732261 -0.191190134105945 1 1
-0.0180426458678952 -0.0105673116098034 1 1
0.133878428829511 0.128267371689192 1 1
0.0886710978976004 0.078877505013588 1 1
-0.307061169229991 -0.282078263206793 0 1
-0.000379499940044828 -0.000565357824905443 1 1
-0.235139421082966 -0.228659728661341 1 1
-0.0115053955785105 -0.00808150711267999 1 1
-0.141994876104795 -0.134926827176094 1 1
-0.100281537893479 -0.0942082696347065 1 1
0.114630809936302 0.108368587988648 1 1
-0.205206351305145 -0.194811006955128 1 1
-0.111490546148578 -0.109731754335314 1 1
0.313128423140278 0.294207925868153 1 1
-0.014745190687776 -0.00923612553740184 1 1
0.217088265558361 0.204459050834764 1 1
-0.062350802579873 -0.0600858167149784 1 1
0.255147240344822 0.243383192418771 0 0
-0.0977709822373284 -0.0938378742738763 1 1
-0.0982159967827079 -0.0932058337302748 1 1
-0.221632110358706 -0.212874407620715 1 1
-0.210806786453466 -0.19882426426478 1 1
0.0505732675769758 0.0485650380852296 1 1
0.0560631521721329 0.0535106188304857 1 1
0.0502118792759462 0.0566625400204462 1 1
0.0484536264520483 0.0464610738412192 1 1
0.133578508421589 0.132805868238942 1 1
-0.158388676296686 -0.14767339906269 1 1
-0.0927229458213357 -0.0872664825958617 1 1
0.0795862637509466 0.074653383521532 1 1
-0.0177482153287895 -0.0150604519129006 1 1
-0.149578989579247 -0.140458429267306 1 1
-0.162014839690655 -0.154022920025601 1 1
-0.0149862336805302 -0.00716701537854155 1 1
0.17197077367903 0.165368715766495 1 1
0.161847716678649 0.163604533262898 1 1
0.357397066978163 0.338525740417131 0 0
-0.38845314841631 -0.368557690448294 0 0
-0.130882601031004 -0.117808742249361 1 1
0.113040369532538 0.107596026014257 1 1
0.083003783789999 0.08168474717926 1 1
0.0411486749916247 0.038257373942892 1 1
-0.0163257902450012 -0.0125652417386996 1 1
0.0400944464421463 0.0360678780383758 1 1
0.281452829651575 0.269314320837676 1 1
0.312314973724835 0.296902209669915 0 0
-0.061578829178747 -0.0557390991871144 1 1
0.140417578805905 0.135363250455124 1 1
0.119242714000446 0.104879183403999 1 1
0.161210782996225 0.151892296166876 1 1
0.0513499702332749 0.051684721497389 1 1
0.192802628286803 0.18037859764742 1 1
-0.190092190525181 -0.186789388285563 1 1
0.280958774748385 0.269483757879516 1 1
0.258571622468122 0.249334298898829 1 1
-0.22698411997139 -0.215645356226686 1 1
-0.425624043525299 -0.406325811284823 0 0
-0.0463350361356838 -0.0460118730834262 1 1
0.136698772558274 0.136750933843974 1 1
-0.102815721982431 -0.0981529449775711 1 1
0.195686180096935 0.179171630229454 1 1
0.032765253599889 0.0332127265038057 1 1
0.0796239858065755 0.0773884185341598 1 1
0.0683610528674483 0.0658313750582774 1 1
-0.214274656294222 -0.207280036833519 1 1
0.211597453571509 0.197562005507944 1 1
0.193256480878698 0.17613460213214 1 1
0.06744283229113 0.0560590581347377 1 1
-0.0269243934128824 -0.0236708015412367 1 1
0.195853621932108 0.191515382579328 1 1
-0.213639009681997 -0.203955039082392 1 1
-0.108801953806325 -0.10297331474137 1 1
-0.105338606573917 -0.0988568176265713 1 1
-0.00951926722027715 -0.00670085048329363 1 1
0.164730669880423 0.154817842633645 1 1
0.0139792997296274 0.00787377839052929 1 1
0.179929748285021 0.169889094536512 1 1
-0.0644620536995184 -0.0628350995500217 1 1
-0.0111810983918074 -0.0110191036559639 1 1
-0.19096979094395 -0.187460193199887 1 1
-0.0400160202685051 -0.0358523022463375 1 1
0.0127297248644015 0.0110986894170573 1 1
0.106193724262003 0.100455884627022 1 1
0.0626026498813637 0.0595160753920848 1 1
0.156670885486 0.150086997074298 1 1
-0.228964101954707 -0.223627920708547 1 1
-0.130338184891167 -0.125007357982865 1 1
0.455822786013127 0.439083945563692 0 0
-0.0491637070383241 -0.0460356117409276 1 1
-0.1275199746349 -0.119999508498124 1 1
0.157808829757422 0.156699877105481 1 1
0.223818922894226 0.214283599282795 1 1
-0.00435662355497676 0.00596307682881003 1 1
-0.178506289152171 -0.171870821693485 1 1
-0.0926113469715747 -0.0751489784597875 1 1
0.560379275223899 0.531972034469982 0 0
-0.166986120961836 -0.15439455970735 1 1
0.0129428254376953 0.025716529766047 1 1
0.145116312350565 0.136239509011727 1 1
0.0247152414304525 0.0183547831227638 1 1
-0.240098766882634 -0.228561129793548 1 1
-0.141828632240308 -0.134852461720598 1 1
-0.265777041764064 -0.24519238388234 1 1
0.0139831746045009 0.0109835018501624 1 1
0.227714810303696 0.215395313312291 1 1
-0.272554259812604 -0.27191411127935 1 1
-0.204136321786689 -0.199307802979602 1 1
0.0124492914107573 0.0115681702312209 1 1
0.161957373679411 0.153988067586982 1 1
0.0854017898371937 0.0820562694545556 1 1
0.336327240707846 0.320847310357968 0 0
-0.069804207729357 -0.068503257394385 1 1
0.14337258399631 0.13316161054534 1 1
-0.0344034367444913 -0.0355979684093217 1 1
-0.0695929244945143 -0.0653290714533723 1 1
-0.0387577222852348 -0.0348230681688629 1 1
0.231631256729357 0.21626082074963 1 1
0.0882792517249716 0.0829290209422607 1 1
0.029314292405667 0.0375876774776708 1 1
0.05942503679608 0.0571876127018654 1 1
0.0515926456413496 0.054697891008519 1 1
-0.215983880923358 -0.20827830970637 1 1
-0.161510039455883 -0.149816119233405 1 1
-0.180865777457199 -0.173806704227048 1 1
-0.146642316660068 -0.135902279742845 1 1
0.311577662805629 0.295013531031939 1 1
-0.167164012721098 -0.157427201580535 1 1
0.122793507733858 0.124362450106373 1 1
-0.0952248300966819 -0.0905313133955332 1 1
0.0985761677308844 0.0920148849197703 1 1
0.0715915285787743 0.0731246646294497 1 1
0.0868259263066972 0.0833543240578118 1 1
0.0675838334534824 0.0585713720770838 1 1
-0.0997071287630848 -0.0954897732323233 1 1
0.218491290383996 0.215422141052237 1 1
-0.107895250573425 -0.0992762226103418 1 1
0.205801469293774 0.204315388175003 1 1
-0.0762930783465407 -0.071286653958725 1 1
0.0786030123286759 0.0732666885773659 1 1
0.220337844754829 0.206336420336979 1 1
0.136854474352595 0.128445046296466 1 1
-0.302613163889403 -0.291207880586932 0 0
0.18361324176198 0.173280166100416 1 1
0.227735357012942 0.214454460793516 1 1
-0.000786392609565416 -0.00114364542011342 1 1
-0.396418606780928 -0.378358816928247 0 0
0.126842549780198 0.126151371082961 1 1
-0.0289212664050636 -0.025081820528978 1 1
0.191293145621145 0.17822403191324 1 1
-0.106721807744107 -0.105065190907875 1 1
-0.136720262164559 -0.136116165818461 1 1
0.12675656720554 0.121142061297664 1 1
-0.0631808266437177 -0.0638374447444896 1 1
0.0923183943527587 0.0916742286927524 1 1
0.0929555445249742 0.0881330565083734 1 1
0.124443016722889 0.125091753670306 1 1
-0.16922587345423 -0.160607394907518 1 1
-0.204181371725999 -0.187896440111651 1 1
-0.111171909390216 -0.110204273849713 1 1
-0.259331227034052 -0.252489334787506 1 1
-0.000552160079628029 -0.0046398211823763 1 1
-0.182043674670566 -0.16949370876271 1 1
0.0322821736286762 0.0299908843719633 1 1
0.0290401458041504 0.0236658157226781 1 1
0.0660856664608579 0.0608818323788014 1 1
-0.0808734884194815 -0.0765778473996404 1 1
0.0317492003788118 0.0260322689663543 1 1
0.00537715295441707 0.00148175994256074 1 1
-0.0733946037635889 -0.0730932511056742 1 1
0.201269190640969 0.191912981552211 1 1
-0.0294263385079834 -0.0311083135706437 1 1
0.02431943245304 0.0255102717430305 1 1
0.320664205926224 0.301276132028586 1 1
-0.0935416894908472 -0.0910019370754951 1 1
-0.0264875009938543 -0.0248785751076495 1 1
-0.0813724238145666 -0.0775730606460363 1 1
-0.1226519414592 -0.114163689990419 1 1
-0.265534109399672 -0.252339767920235 0 0
-0.0839103118915851 -0.0809449503496585 1 1
0.0954593900557949 0.0931030049293008 1 1
0.0227482034774958 0.0238531707596714 1 1
-0.199094336906317 -0.18644835426552 1 1
0.165116200106342 0.156921446616012 1 1
-0.108887699858795 -0.0982059953490124 1 1
0.0615398708481353 0.0546614571190772 1 1
0.0523697918006562 0.0475657382329121 1 1
0.162983717977526 0.158640054194046 1 1
-0.201619454714466 -0.19914330804219 1 1
-0.0083932703489174 -0.00859449382955291 1 1
-0.0422836940603241 -0.032976150258992 1 1
0.0159607721474559 0.013595338916852 1 1
0.000776348650597183 0.00415521961683859 1 1
-0.189161950575675 -0.184633737384772 1 1
0.0314637991690035 0.0233633626789829 1 1
0.0969622760933703 0.0925714967300441 1 1
-0.18985503026447 -0.186056302294129 1 1
-0.0396207615273015 -0.0409759305224526 1 1
0.0343817935568976 0.0249321677560643 1 1
0.377227654003636 0.357243127793155 0 0
-0.00594944084524537 -0.00268895683948319 1 1
-0.00864618107494861 -0.0112342846006484 1 1
0.0800452858769255 0.0782174129936638 1 1
-0.163846754787848 -0.156561486999463 1 1
0.101452534465021 0.0947546087609378 1 1
-0.0354279684875429 -0.043088139602291 1 1
0.0335328702695917 0.0276355621862898 1 1
-0.0662989461015025 -0.0606625645339122 1 1
0.2316567148513 0.219954939013786 1 1
-0.10904026923023 -0.104638531642925 1 1
-0.0404785190474066 -0.040844367609072 1 1
0.0543904618419991 0.0491255803397659 1 1
-0.0533728908361571 -0.0460523020259651 1 1
-0.143742683633705 -0.138513384007585 1 1
-0.203778024795875 -0.197971555194774 1 1
-0.108509878439748 -0.103077502913402 1 1
-0.0297459497075391 -0.0258205804021004 1 1
-0.242998674587177 -0.223921400401058 1 1
0.287650051245115 0.275277831420098 0 0
0.0498237396400471 0.0533092747944459 1 1
0.0150166835635375 0.0125872863292713 1 1
0.0539459442010315 0.0505589017166045 1 1
0.216971296192287 0.205023645006901 1 1
-0.312006830686241 -0.301809812732882 0 0
-0.228283455966954 -0.219308345229302 1 1
0.152016697916863 0.142510590822037 1 1
-0.146978974143802 -0.142640990294711 1 1
0.276496679521341 0.261197763306872 0 0
0.0490014847573224 0.0455113527704996 1 1
0.101794922543914 0.0918843287938236 1 1
-0.0251729677326459 -0.022246071426481 1 1
0.0788157009323525 0.0745191220134526 1 1
0.110574085669206 0.100153044910305 1 1
-0.0331260447644177 -0.0266482218497441 1 1
0.074140498783088 0.0727751430184363 1 1
-0.0386355703891583 -0.0375880750858494 1 1
-0.00880855686692463 -0.0118884721728391 1 1
-0.155317339238794 -0.148920813772389 1 1
0.00811064347137704 0.00797940044738046 1 1
-0.287206807561531 -0.267993283524672 1 1
-0.239452795972753 -0.223293229106027 1 1
0.272600017562532 0.2592512714506 1 1
0.0792366024294445 0.0731903855769765 1 1
-0.209937384969065 -0.189259446708135 1 1
-0.0918542204908411 -0.0887007213041638 1 1
0.216758580659121 0.208663413986468 1 1
-0.0505155151843139 -0.0459399023111284 1 1
0.0197602062656478 0.0148567287194707 1 1
-0.0667968325431151 -0.0647208919825466 1 1
-0.0623610207817486 -0.0598185974429164 1 1
0.0634563436092426 0.0617957537381588 1 1
0.159237061400855 0.147555172555483 1 1
-0.272085379913258 -0.259897860846498 1 1
-0.206318611917448 -0.201306116743973 1 1
-0.072107349498339 -0.0659377562757078 1 1
-0.0386923616169867 -0.0379921947497753 1 1
-0.242007962583922 -0.231580020782775 1 1
-0.18494460469992 -0.178491037313123 1 1
0.348492340430898 0.339416881470241 0 0
0.153734929696327 0.148900213269819 1 1
0.125142809937683 0.11918921844929 1 1
0.0204182996497905 0.0166499567501684 1 1
-0.10034637663782 -0.0940597562934741 1 1
-0.14687650864544 -0.13643987944695 1 1
-0.015302339337806 -0.0104393608032967 1 1
0.103135889579304 0.100364326627652 1 1
-0.00497420321730078 -0.0057739472289268 1 1
-0.138366829819863 -0.127315832961743 1 1
-0.240241828098797 -0.227446516428971 1 1
0.0342435254916957 0.0333338830630102 1 1
-0.00868675616382972 -0.00602268201705141 1 1
-0.478085053686758 -0.453815187114672 0 0
0.170663239911508 0.151960691661111 1 1
-0.0552576394870589 -0.05091710319091 1 1
-0.074073853689257 -0.0702691353650935 1 1
-0.0866233050237501 -0.0810603822210605 1 1
0.0779524086653169 0.0686981830773964 1 1
0.165816436304407 0.161240875155229 1 1
0.224610531576458 0.212983285958676 1 1
0.0495449343179608 0.0457566009719044 1 1
-0.223266811584421 -0.21431641687695 1 1
0.035655937249398 0.034750152763951 1 1
0.304537943686296 0.294849376583515 1 1
0.174465262483831 0.163018917883501 1 1
-0.146901899787194 -0.138863656486188 1 1
-0.109201907286206 -0.0994862167454886 1 1
-0.106189917884719 -0.0975341094330013 1 1
0.00600506651194246 0.00576288844848651 1 1
0.339568547848409 0.322284947864303 0 0
0.212348059901039 0.202763295415571 1 1
0.18281185321936 0.174368338837545 1 1
-0.0449742464159057 -0.036826137321862 1 1
-0.102502338090169 -0.0933599508945719 1 1
-0.229643964178284 -0.221988705634763 1 1
0.349016172387566 0.340754556896798 0 0
-0.392721792037158 -0.386618718562811 0 0
-0.08285948032975 -0.0851521363070201 1 1
-0.0215491252872522 -0.0172613300423103 1 1
-0.256968361549578 -0.244953079406223 1 1
-0.102582110296282 -0.100288033801447 1 1
-0.0827219090705145 -0.0712965355037265 1 1
-0.171766625956416 -0.162981090033057 1 1
-0.0637351248360409 -0.0565335246542113 1 1
0.102895432617855 0.102675427236183 1 1
-0.15793624698363 -0.150569128892639 1 1
0.152376132240325 0.14325797730315 1 1
0.111347357671479 0.102608179749167 1 1
0.417589489585852 0.398333257126207 0 0
0.0791834542342537 0.0722725040370627 1 1
-0.454183763529041 -0.424316915192078 0 0
-0.190447466401031 -0.183991727876108 1 1
-0.055097243406645 -0.0460480344718315 1 1
0.0527775689341053 0.0469716404331531 1 1
0.100374340145682 0.0899054584314762 1 1
-0.0601295530691375 -0.0577103017941243 1 1
0.083972345045725 0.0851808340970953 1 1
0.0778491548433893 0.07450265766649 1 1
-0.126141447317197 -0.11779140566674 1 1
-0.0670022506856078 -0.0641222748992344 1 1
0.172173948486487 0.17070132387377 1 1
0.0203337266726472 0.0145182331592146 1 1
0.240114185904049 0.206775670316394 1 1
-0.302656056959879 -0.283530214258275 0 0
-0.0153840724067517 -0.0163760271834456 1 1
-0.155424790615439 -0.143820526301664 1 1
0.0834833445384218 0.0777313144719558 1 1
-0.222500751561615 -0.211130328283954 1 1
0.110017537015073 0.101970461231339 1 1
0.209502626356153 0.194063393759297 1 1
-0.11094123685648 -0.102895773961766 1 1
-0.144208064059023 -0.134686715628326 1 1
-0.232170259808015 -0.225214583106701 1 1
0.171491653669209 0.166907540735948 1 1
0.0186066074198452 0.0222242400320609 1 1
-0.278455188310686 -0.261902993298298 1 1
0.0020800776894338 0.00293182466409157 1 1
0.0175882935928318 0.0165397528000767 1 1
0.128157334188745 0.12237432849784 1 1
0.17582463070104 0.166191988261885 1 1
0.579377921730506 0.553889074750336 0 0
0.159600127038202 0.160454638111127 1 1
-0.0477941994402556 -0.0573641113634355 1 1
-0.106008664455287 -0.102391982946977 1 1
-0.0532670328978017 -0.0548471380048605 1 1
0.150827591627536 0.14723950738101 1 1
-0.141096764324202 -0.132675360084563 1 1
-0.194864610280358 -0.187557640649967 1 1
-0.136518387827344 -0.130273678364027 1 1
0.147461532709448 0.145598599441109 1 1
-0.096147096746153 -0.0985622624761111 1 1
-0.225062306802294 -0.218908808913581 1 1
-0.00626449525644536 -0.00941645262045036 1 1
0.0935015238000054 0.0886334697653125 1 1
0.000656585227680249 0.00567974513084937 1 1
0.0904722506140846 0.0854140010082384 1 1
-0.289817196423965 -0.278054397378313 1 1
0.0974481763793164 0.0981380491459163 1 1
0.149819323389071 0.143474257806067 1 1
-0.0219196566409188 -0.0351740494979923 1 1
0.138382568072611 0.130062734217825 1 1
0.0195907696832451 0.019448532176854 1 1
0.0409687939920239 0.0363973534097865 1 1
-0.172434937075162 -0.166053859896633 1 1
0.12160061762519 0.112916227828523 1 1
0.387727299895593 0.36284194781125 0 0
-0.110693448705655 -0.103051691698335 1 1
0.0171014976050532 0.0129178615001592 1 1
0.0855549658795989 0.0779921135942093 1 1
-0.274419205594095 -0.270811168915046 1 1
-0.303506006879992 -0.291009473972059 0 0
0.18359946946182 0.1745018786963 1 1
-0.21042764840881 -0.201888593369499 1 1
0.0204023150060626 0.0218225696123282 1 1
-0.2198562649858 -0.203069824458022 1 1
0.11583560261052 0.108415454071136 1 1
-0.0325953411928869 -0.0283725809569697 1 1
0.185654732897552 0.177261885709512 1 1
-0.0861639447589662 -0.0833659376518273 1 1
0.0307881612329702 0.031512383394197 1 1
0.147893194186594 0.143089338408018 1 1
0.156249585815168 0.14585608553453 1 1
0.22188348730837 0.214791163602925 1 1
-0.0141362393426848 -0.0120542768882958 1 1
-0.226670233055157 -0.219252142473823 1 1
0.0948842834910605 0.0869863351193196 1 1
-0.0417230030727675 -0.0365839509705426 1 1
0.32500345856627 0.313494376614906 0 0
-0.32314557678124 -0.306103098009481 1 1
0.111289278968911 0.105809068044935 1 1
0.337039387362446 0.325533118394388 0 0
0.432574180773427 0.409163614099415 0 0
-0.0719257181382172 -0.0697378747896518 1 1
-0.121369930624147 -0.115438228017824 1 1
-0.360727670515494 -0.345450343720878 0 0
-0.0782277997088888 -0.0767414046242238 1 1
-0.141939671573776 -0.133744901066549 1 1
0.101921584588202 0.0952318214536282 1 1
0.149208854037097 0.140299600529456 1 1
0.0322197513585934 0.0298251808582301 1 1
0.0964491719835788 0.0912738137813632 1 1
-0.146608006891212 -0.132851878939107 1 1
0.0708863952670867 0.0705970252622817 1 1
-0.167798543927555 -0.15803168248142 1 1
-0.159642173644728 -0.153946614414553 1 1
-0.0807185718718543 -0.0762892858727138 1 1
0.00713878337527322 0.00856859637850811 1 1
-0.0192681380409121 -0.0189604050100923 1 1
-0.0724523151743127 -0.0652007000705587 1 1
0.123766672248157 0.121455452953005 1 1
0.192817966253971 0.179766996651585 1 1
0.270632005171077 0.255585502818906 0 0
-0.159214970345803 -0.15147846594028 1 1
0.00152845443768089 0.0094107340683588 1 1
0.155590330329995 0.145304082396237 1 1
0.0344023718596627 0.0336536419473457 1 1
-0.087365587058886 -0.0809150215721709 1 1
0.0259997467048927 0.0264094324775604 1 1
-0.0977980616267742 -0.0927746317945754 1 1
0.0648739739940677 0.0625941199608389 1 1
0.0792877519778283 0.0686304893671107 1 1
0.0046135723024909 0.00437773988721055 1 1
0.105272469177808 0.101799034390657 1 1
-0.299305799713426 -0.287144829022323 1 1
0.00457609930652737 0.0111321910637891 1 1
-0.132313063715829 -0.124207224409998 1 1
-0.0655998674344611 -0.0653205316035601 1 1
-0.140336176336895 -0.129114666297129 1 1
0.0210616916509964 0.0247905839887218 1 1
-0.134681864369416 -0.124087643943473 1 1
0.0479029703845599 0.0458351998899769 1 1
0.0596664751401453 0.060009254110226 1 1
-0.104030488481127 -0.0999976167422812 1 1
0.0805567120297844 0.0738986826100945 1 1
0.0187710390184792 0.0152498209425487 1 1
0.0721541379854051 0.0710840810688354 1 1
0.022279117751539 0.0226571205692871 1 1
0.148780298631769 0.147416777685036 1 1
0.0273524486195957 0.0280191779316457 1 1
0.0489652895567737 0.0476389144046484 1 1
-0.103530457282009 -0.0986543910018811 1 1
0.0174692287482447 0.00940467070187415 1 1
-0.113188441754921 -0.105673809223371 1 1
0.0362074665137836 0.0272693385418807 1 1
0.063869821230255 0.058488819782683 1 1
0.103170952651963 0.0993154243386271 1 1
0.0489863752901161 0.0462431128004784 1 1
-0.00942266520952764 -0.00491592691773702 1 1
0.21884826803222 0.209722194589075 1 1
0.119960329281271 0.110989680383549 1 1
-0.116152690453709 -0.111136993461601 1 1
0.0495046103226532 0.0465934948659429 1 1
0.135454861443355 0.13075906255552 1 1
0.125463668320732 0.123184085234527 1 1
0.0964298405602183 0.0941109048259024 1 1
-0.0430953896721674 -0.0440409333293588 1 1
-0.0258250531130707 -0.0298387702353239 1 1
0.0195877873814258 0.0223150945449736 1 1
-0.0663208920014571 -0.0616986081263214 1 1
-0.0412355692361495 -0.0345075211062561 1 1
0.0594768175587006 0.0582363241475777 1 1
0.129075035359809 0.119481228605224 1 1
-0.134799643410799 -0.130222409270709 1 1
-0.182062289642503 -0.166024616312874 1 1
0.0273333416403123 0.0249756396975766 1 1
-0.25344588646146 -0.239845732731063 1 1
0.0788720443337588 0.0763776329344533 1 1
0.112774327021383 0.116175291537759 1 1
-0.27507516869543 -0.259080148342721 1 1
-0.0225748736578051 -0.0160052712925641 1 1
-0.0588711609317394 -0.0596340432734889 1 1
-0.207413099552334 -0.201522213463655 1 1
-0.0819807086364803 -0.0788158747250109 1 1
-0.238506322736521 -0.221358266325347 1 1
0.0363182855417876 0.031391903176023 1 1
-0.0417401848140105 -0.0380692474232815 1 1
-0.0931833205326948 -0.0858136861505231 1 1
0.0092251205839322 0.0016984727837582 1 1
0.182444623194986 0.177774039388591 1 1
0.385253344921834 0.365343674294653 0 0
0.0596451155102688 0.0570506809404911 1 1
0.149353865777666 0.135967638024264 1 1
-0.365362889521152 -0.348412970681939 0 0
-0.216459668820048 -0.202788314099978 1 1
-0.0872498612864263 -0.0755247975862974 1 1
-0.00745192209495638 -0.00881670755772437 1 1
0.0766722428429996 0.0723189119939357 1 1
-0.122800233247993 -0.114128926037778 1 1
-0.0826967675285655 -0.0823667401587567 1 1
-0.0980102445418053 -0.0861149587903457 1 1
-0.0385887089541273 -0.0394923312262217 1 1
-0.0231922953262308 -0.0234992404365305 1 1
0.000669045932020898 0.00337780369726734 1 1
0.194802176243024 0.184607376105581 1 1
-0.143609608402687 -0.140798225156323 1 1
0.0313966950939553 0.0262328115680434 1 1
-0.458143130554823 -0.434456032855637 0 0
0.086490924019079 0.0880373844624675 1 1
-0.163095550250539 -0.148706624049427 1 1
-0.106546685398984 -0.100479886389674 1 1
-0.219085496227923 -0.208820320759863 1 1
-0.159773934158102 -0.154093641348172 1 1
-0.0806782364872052 -0.0776926852526285 1 1
0.0481234654880769 0.0455260317628422 1 1
0.099228653969991 0.100648179503203 1 1
-0.16817246648809 -0.162076557434259 1 1
0.304311956241206 0.294081118861749 1 1
0.0670920213404359 0.0640715431722531 1 1
-0.0519358544658651 -0.0520844475537492 1 1
-0.38431851753923 -0.367755636024607 0 0
-0.159444611161784 -0.159772227840744 1 1
0.0237699817210908 0.0245636718117954 1 1
-0.0807748316863985 -0.0791520893291561 1 1
0.104984374599798 0.102629672691521 1 1
0.14519265788763 0.138231059308026 1 1
0.0434866747732719 0.0504281147311393 1 1
0.0767332362669729 0.0777783289632506 1 1
-0.180168164532539 -0.171640691260898 1 1
0.129430307719524 0.123679912691272 1 1
-0.0332915626672059 -0.0331523385295733 1 1
0.0197468911832321 0.0177079253005314 1 1
0.126806517231696 0.121188758492858 1 1
-0.156682039874726 -0.150089416917869 1 1
0.00298802474480099 0.00286015203037281 1 1
-0.0377474807418841 -0.0358070829409135 1 1
0.0637220455206253 0.0685138912863262 1 1
0.0704190675828562 0.0685810597888366 1 1
0.197245134734037 0.188364093041841 1 1
0.108338292375641 0.104306212368852 1 1
-0.138290415362878 -0.129078581618633 1 1
0.36752729450523 0.346549343027669 0 0
0.110647996225044 0.107547188420004 1 1
0.00468283798533526 0.00181623274290517 1 1
-0.229494808795737 -0.214220083518567 1 1
0.0631391790592369 0.0603436912082096 1 1
0.194937828573601 0.179652249113984 1 1
0.0254528835503713 0.0260511369732624 1 1
-0.250509891769363 -0.236860378797137 0 0
0.173326702794117 0.163372805342099 1 1
-0.0143916138252221 -0.0113413911043194 1 1
0.0183550358834624 0.0181208283729213 1 1
0.134679316916473 0.13191507690258 1 1
-0.19949560425289 -0.185764681608344 1 1
0.0503130659092829 0.0542421113953543 1 1
-0.329218971142405 -0.312384463004535 0 0
-0.0552751344336313 -0.0499422940967377 1 1
-0.211803653028857 -0.198704316540742 1 1
-0.0550051083667498 -0.0562636037621365 1 1
-0.0360825503649904 -0.0310195552662094 1 1
0.118926996461351 0.115551114005723 1 1
-0.144743847538775 -0.140423020008802 1 1
0.124353498878857 0.121976699896335 1 1
0.0026629684400272 -0.000230665702533352 1 1
0.132249569424952 0.132994890785648 1 1
0.0630154723653603 0.0611576212124311 1 1
-0.112869310967786 -0.110076985414989 1 1
0.110632373277086 0.114931069343189 1 1
-0.0699811672164598 -0.0674536486620496 1 1
-0.00980893127661233 -0.0106144485825035 1 1
-0.0759448665809018 -0.0736093564579287 1 1
0.145234467941092 0.140266861644906 1 1
0.171576946220412 0.166738513660135 1 1
-0.0572900101231754 -0.0544469247006807 1 1
0.0340764932061147 0.0345104849118915 1 1
-0.365520049530532 -0.349187850919003 0 0
-0.20980917223729 -0.198801754924143 1 1
-0.163239814156132 -0.157175216889214 1 1
0.14631025412073 0.139964149593298 1 1
-0.165477686953338 -0.162519059076656 1 1
0.379584422142278 0.360807220803919 0 0
0.170768820981161 0.154715349712114 1 1
0.0983332790176285 0.0927278740299373 1 1
0.0991110225827699 0.102648528142718 1 1
0.028600978963515 0.0240705194712586 1 1
0.225473769600487 0.21392468508199 1 1
0.0827229286118172 0.079592267749971 1 1
0.174185485275986 0.160731935446132 1 1
0.223425462774191 0.219801175232935 1 1
-0.106518241018544 -0.0908105978895873 1 1
0.040829995036186 0.0387849849994481 1 1
0.00755371762726448 0.0100852474452283 1 1
-0.402705813906713 -0.382233029491102 0 0
-0.304033202584516 -0.289898073352096 1 1
-0.0125850637652977 -0.0141413312694672 1 1
-0.0976275623391488 -0.0915098652271928 1 1
-0.099232869812149 -0.0944553801465244 1 1
0.0312250647846458 0.0277947292995467 1 1
-0.126791331697912 -0.119650159714674 1 1
-0.14751286605428 -0.134336539831489 1 1
-0.169310029269208 -0.166817627332222 1 1
0.0310665330080749 0.0327745028475607 1 1
0.274969590172246 0.259899637523338 1 1
0.0369267507087582 0.0310369168736285 1 1
-0.0884549983596766 -0.087268756811753 1 1
-0.0335917355580037 -0.0356444813581119 1 1
0.0745467365442959 0.0684468959726452 1 1
0.129207185269677 0.119650762312421 1 1
0.0831447977338735 0.0759190987464404 1 1
0.0655066968063453 0.0606651753054633 1 1
0.00779789553941461 0.0126661700926507 1 1
0.288206159393097 0.275702326837021 0 0
-0.0327153220718313 -0.0356352957353248 1 1
-0.114248596523522 -0.10857241460311 1 1
-0.26378679936587 -0.251226482694605 1 1
0.0610008493410035 0.0622468996897222 1 1
-0.052224980085316 -0.0485497398795562 1 1
0.205742063861827 0.195622372306713 1 1
0.139336681360132 0.127860467003323 1 1
-0.10445946045485 -0.0989865151552907 1 1
-0.066109812526474 -0.0650858243392483 1 1
0.0800539498360207 0.0802305401466449 1 1
-0.0632822266911979 -0.0615755675738691 1 1
0.128461502241472 0.117664873739065 1 1
-0.00870400234058779 -0.00768439534657746 1 1
0.0917357752311887 0.0890556292758734 1 1
-0.191124727597297 -0.183831905249762 1 1
-0.0826677379192981 -0.0861698457897092 1 1
-0.18344732350294 -0.175964587032716 1 1
0.273218768460347 0.261957823123336 1 1
-0.113031298823402 -0.106953213768079 1 1
-0.0958744771590852 -0.0931545922514777 1 1
0.182790345255551 0.179595361424102 1 1
-0.0200048327941967 -0.0184105291537084 1 1
0.151253840132821 0.144739604059123 1 1
0.052273797285811 0.0495488083202664 1 1
-0.121474731170484 -0.118824482618157 1 1
-0.273581240959615 -0.260505965503651 1 1
0.166051139311144 0.155683558561794 1 1
0.104162073878429 0.0975658833422608 1 1
0.103463627253814 0.097381360662343 1 1
-0.132165798567331 -0.135352547153708 1 1
-0.160896021878823 -0.158980462280584 1 1
-0.22839373190747 -0.214915014529784 1 1
0.0705848361308248 0.069109533128398 1 1
0.140042380422774 0.132747454995117 1 1
-0.0628814844537888 -0.0594965200938322 1 1
0.330891975958927 0.313253847111094 0 0
0.0881384539338451 0.0918359803603875 1 1
-0.164596024931551 -0.15445325704747 1 1
-0.248481350600854 -0.240881036551724 0 0
-0.167452331382279 -0.160976776840282 1 1
0.317660472518185 0.304904493007564 0 0
-0.00611912360045999 -0.00809856190431989 1 1
-0.126657912949356 -0.121932863171913 1 1
0.214719439944395 0.203413616146876 1 1
-0.0588103665855929 -0.0519387100896345 1 1
-0.0700114930003684 -0.0668641027160999 1 1
-0.219487689175402 -0.212269270291042 1 1
-0.101394327567415 -0.101057319534227 1 1
0.196091042110561 0.185060515892829 1 1
-0.231447198388822 -0.221415308549594 1 1
-0.0601913590466366 -0.0569711229963628 1 1
-0.0506911649614619 -0.0503553581598489 1 1
0.127141342100991 0.120511782455441 1 1
-0.0363592992359012 -0.0358774441336069 1 1
0.148346878471194 0.141962585020045 1 1
0.0394691297867441 0.0345373172008281 1 1
0.0990201161170298 0.0926555034056595 1 1
-0.0970951208681633 -0.0881189809519713 1 1
-0.315347640157983 -0.310314745585276 0 0
0.199298517263485 0.190874140353153 1 1
0.187835990572697 0.183524724642047 1 1
-0.351414547895026 -0.335161104419846 0 0
-0.130464504580532 -0.120713026605786 1 1
0.199750330983635 0.19128838014246 1 1
0.194255475545493 0.180680869907036 1 1
-0.00846743148238762 -0.00509162730567341 1 1
0.0474931570605348 0.0430389940818144 1 1
0.223475596936012 0.210524894122541 1 1
-0.179322513253101 -0.170248401716607 1 1
-0.184324644881721 -0.182268997084784 1 1
0.25566083688095 0.240179852312502 1 1
0.122894451357769 0.1231364886101 1 1
0.198022494267081 0.190180523244733 1 1
-0.108676121385768 -0.10699506164588 1 1
0.0535725611551263 0.0622926347820716 1 1
-0.135194682022536 -0.128291320624775 1 1
0.227450727644963 0.21552013711951 1 1
-0.130243472101393 -0.12376392251349 1 1
-0.192026388159665 -0.183900800243786 1 1
-0.104375530699904 -0.0949601036472382 1 1
0.238075387699836 0.226713601385742 1 1
-0.208105186527991 -0.198447112855005 1 1
0.140285280384914 0.136281156684442 1 1
0.0587253257650778 0.0572169622914922 1 1
0.0720154417785145 0.0667906349441114 1 1
0.277125402281522 0.267410930503882 0 0
-0.0711022633359024 -0.0712508706207327 1 1
-0.0901764157507736 -0.0810412407699244 1 1
0.0229839661087938 0.0219103020449478 1 1
0.134381167258581 0.129182587112806 1 1
0.0546593143733896 0.0585481796727531 1 1
-0.0363739608323285 -0.0311320173448419 1 1
-0.131250767540532 -0.121000733429206 1 1
-0.0355785988044948 -0.0285743954844343 1 1
-0.119901901808926 -0.116224287727084 1 1
-0.147451427715393 -0.142406336478109 1 1
0.215875583594266 0.211006114712815 1 1
0.123377868160442 0.113849244122073 1 1
-0.121375282523655 -0.114382958288524 1 1
-0.0402596671585209 -0.0384694782750026 1 1
0.0648447685497653 0.0573149186220573 1 1
-0.29505452572964 -0.280668633359837 0 0
-0.006715530843835 -0.00719121632367651 1 1
-0.149470591508581 -0.143928189992801 1 1
0.170701612765565 0.164635052154842 1 1
-0.439260470641773 -0.419128527792816 0 0
0.164002386848124 0.153532451403999 1 1
-0.13263463201848 -0.119230403420245 1 1
-0.0709986511822239 -0.0604348379113262 1 1
0.0451777333332942 0.0465101113612356 1 1
0.173916987079165 0.16309754482609 1 1
-0.153350327071038 -0.149607116672114 1 1
-0.0020216115593229 -0.00570466288030951 1 1
-0.237809567433721 -0.221092782808765 1 1
-0.0475385055397777 -0.0437732235457814 1 1
-0.172739594240918 -0.161319455718359 1 1
0.0679396348014019 0.0585523230919828 1 1
0.124301109589655 0.122416089273295 1 1
-0.0209030409064631 -0.022458770196022 1 1
0.239711857371007 0.226209806630856 1 1
-0.112737195950577 -0.102093349095004 1 1
-0.0627420087871507 -0.0618744635310133 1 1
-0.217218771451126 -0.212024026547754 1 1
-0.156067933990957 -0.152374538988324 1 1
0.042795873270831 0.0430081948939812 1 1
-0.138546096000065 -0.126331006034375 1 1
-0.190724027917707 -0.183945940935225 1 1
0.238711371947683 0.226260488242761 1 1
-0.264202460711956 -0.257808656427301 1 1
0.161953166516774 0.153079464850436 1 1
-0.036323473695913 -0.0357288629876333 1 1
0.105572625396048 0.101914304071819 1 1
-0.232910602202286 -0.222852125874548 1 1
-0.133649624108389 -0.124375170194669 1 1
-0.141735657546629 -0.13556580879605 1 1
-0.0657231412243097 -0.0583152518364711 1 1
0.0203460211514647 0.015292457216087 1 1
-0.138582910717334 -0.136073334421729 1 1
-0.133962823577869 -0.132557472595201 1 1
-0.243928453818792 -0.229779799961471 1 1
0.0749720231514909 0.068996956736658 1 1
-0.0772381777384219 -0.074628711216118 1 1
-0.207915137991796 -0.19842823991456 1 1
-0.0106137059479412 -0.0162838680667838 1 1
0.040748958773796 0.0398437290159644 1 1
0.109150348569936 0.105760827606202 1 1
-0.205486343946814 -0.197271718748057 1 1
-0.0650671296017451 -0.0587964980145153 1 1
0.059806223448658 0.0597322661436432 1 1
0.123720959085078 0.119623995478472 1 1
-0.0403009983302499 -0.0410926925996185 1 1
-0.131871990586998 -0.12671437059651 1 1
0.131337235632919 0.119446361467884 1 1
-0.104432815313338 -0.0962943919559426 1 1
-0.0761920841672032 -0.0717814830769245 1 1
-0.162604409386976 -0.147380210496455 1 1
-0.211346717695057 -0.195460105478877 1 1
0.0275969252625866 0.0285897155294964 1 1
-0.0770234473248838 -0.0703338004108374 1 1
0.182974557363443 0.172397105947958 1 1
0.0977517758202487 0.0918476943609495 1 1
-0.166931390418618 -0.158079820432095 1 1
-0.166462958254192 -0.154831394198094 1 1
-0.110381751701272 -0.107085347211037 1 1
-0.138130063679787 -0.123850005778225 1 1
0.0130543487748259 0.00688772168461643 1 1
-0.203294537510683 -0.19271071012213 1 1
0.119002411973085 0.117964404340685 1 1
-0.484575212280918 -0.468402197448844 0 0
0.251946877877257 0.236995369008853 1 1
0.0149781824933047 0.0128629960822919 1 1
-0.103117803673791 -0.097248833844196 1 1
-0.127515718311981 -0.119915820749204 1 1
-0.272732438004511 -0.260529184021221 1 1
0.242327599103952 0.231017322112307 1 1
-0.150827430960828 -0.14241990135159 1 1
-0.0511164692641844 -0.0527984820094336 1 1
-0.282243824375576 -0.269112768969363 1 1
-0.240296753183138 -0.231316377162728 1 0
-0.0881458380429013 -0.0773422812561695 1 1
-0.0728545372718842 -0.0665015766527051 1 1
-0.229270806712515 -0.217790967627582 1 1
0.397416286817619 0.375554412035683 0 0
-0.295391289209163 -0.284576237281095 0 0
0.00951008716734677 0.00900245215188351 1 1
0.0690730666316127 0.0663353963699471 1 1
0.0728912048139407 0.0700402207021533 1 1
-0.0214866479053269 -0.0187249788018145 1 1
0.0639935022181397 0.0548457405467341 1 1
-0.045277800235892 -0.0488546125728629 1 1
-0.00934102028081592 -0.0118467443736589 1 1
0.0624219956110717 0.0603781418950445 1 1
0.00177878958539525 0.000381818263742943 1 1
0.218577483050543 0.207079748437351 1 1
0.0958280862151173 0.0909195282743709 1 1
0.240789841340474 0.228834778938259 1 1
0.0809952385514706 0.0709149268056459 1 1
-0.117524494275436 -0.11373906088033 1 1
0.0940089134732299 0.0869559501240197 1 1
-0.0662502758951776 -0.0641467018484575 1 1
0.153632575010261 0.149820092276844 1 1
-0.0236220887397067 -0.0210791323684087 1 1
0.316470720146159 0.308640170312559 1 1
0.0348875389907271 0.0291261264760618 1 1
-0.0551097459607307 -0.0547056196452897 1 1
0.352322798744784 0.338454212386579 1 1
0.418666268472745 0.399198012296795 0 0
-0.0496868910486042 -0.0472660538246878 1 1
-0.10604051226742 -0.107358107161903 1 1
0.148218202649755 0.140309733214448 1 1
-0.0462231950876707 -0.0500020318312439 1 1
0.234075279096335 0.220706301110113 1 1
0.233682459853657 0.222827962909186 1 1
-0.0561255336421256 -0.0558515085003821 1 1
0.12051702878691 0.108564782555775 1 1
-0.26098394580821 -0.251333382774764 1 1
-0.150253012147945 -0.141076333127492 1 1
0.12434427962866 0.117830954665656 1 1
0.132393045136301 0.131716735310248 1 1
0.425446516968265 0.401143313047741 0 0
-0.0772043363643002 -0.0727726298888957 1 1
-0.414947597322228 -0.39205746632413 0 0
-0.263344155977017 -0.253117265785932 1 1
0.156117178280681 0.149198881026988 1 1
-0.000529567707204715 -0.00431053084914135 1 1
0.032179797408292 0.0271338496330841 1 1
-0.0322835539549692 -0.0321157010942626 1 1
-0.2844825308179 -0.258535124416762 1 1
0.0109638642148727 0.0129517927181529 1 1
0.00112778145289336 0.00323895038353077 1 1
0.278747745514512 0.265596299761535 0 0
0.180604039166535 0.171385873983351 1 1
-0.170215214423105 -0.154427892231963 1 1
0.0398574395880911 0.0431681788456371 1 1
0.0852399513726343 0.0814695074835107 1 1
-0.294971933746635 -0.283138688528819 1 1
0.0554874093983405 0.0524087145917203 1 1
-0.216135985645399 -0.204798772444528 1 1
-0.0491224504313105 -0.0461119486807602 1 1
-0.085979904971354 -0.0760346326901961 1 1
-0.0462140808438096 -0.0441385490770798 1 1
-0.0296848201615562 -0.0344017636502695 1 1
0.356457844577828 0.33269245552298 0 0
0.0669920865437399 0.064542785854485 1 1
-0.271471625582196 -0.255176898228921 1 1
-0.0751736817567425 -0.0706050210455486 1 1
0.0821615218264728 0.0759994658641145 1 1
-0.0123861681544117 -0.00665708629209551 1 1
-0.187539691795397 -0.180341164319566 1 1
0.102393507950417 0.0843945413762293 1 1
0.052921212759743 0.0472049270326165 1 1
-0.129321241053527 -0.125684346844694 1 1
-0.0583549996470302 -0.0632196980028498 1 1
-0.06953912353534 -0.0637278921032679 1 1
0.134654352012081 0.125485683443932 1 1
0.162758435008075 0.154222230504587 1 1
-0.0377231980641444 -0.0382809988512342 1 1
0.227754919432213 0.215285099021883 1 1
0.0581249229693785 0.0520257422845529 1 1
0.261831647361664 0.249589409302783 1 1
0.114113905284118 0.109235577706763 1 1
-0.160219971292036 -0.15085868434965 1 1
-0.428426157735285 -0.407833923650003 0 0
0.116386705923593 0.117471558493996 1 1
0.0773460708370098 0.0659709917495068 1 1
-0.0657817434961355 -0.0621876719944009 1 1
0.0200329819228036 0.0172978930868157 1 1
0.210712894764833 0.201106171002209 1 1
-0.37961110164122 -0.364859464348765 0 0
0.0278440259132472 0.02513603557189 1 1
0.167646976042494 0.15725921051291 1 1
-0.00420442816262161 -0.00704708988532469 1 1
-0.284589945197067 -0.27453723277914 1 1
0.1005443118431 0.0981207794842772 1 1
0.0313310895810702 0.0202906423003624 1 1
-0.0818828114499612 -0.0706988338145995 1 1
0.326107384050518 0.311002181428605 1 1
-0.0369678293718402 -0.0371915834303533 1 1
-0.0299409572863403 -0.0298543413864101 1 1
0.0795848447113927 0.077112805557646 1 1
-0.109520486153859 -0.100646632959955 1 1
0.0922956080926112 0.0910129476994657 1 1
0.0365408612935169 0.033783356080112 1 1
0.235399253576488 0.224415632177315 1 1
0.413527919042731 0.389737702955042 0 0
0.261858550230678 0.245432340222214 1 1
0.356170513420367 0.334585750217108 1 1
-0.187156722627571 -0.179440149919037 1 1
-0.00499142966885353 -0.00656272912276903 1 1
0.0150559355678576 0.00834732412680058 1 1
0.118337441955845 0.105229097778889 1 1
-0.0948761687557791 -0.0883472200419916 1 1
-0.0655873570235277 -0.062073116195463 1 1
0.122703381884127 0.110479003465909 1 1
-0.195959554682931 -0.180972703731307 1 1
-0.107862836755101 -0.102879729092368 1 1
-0.307173635738067 -0.293900920522669 1 1
0.0772147999983804 0.0649577948772782 1 1
0.0142667576511837 0.0118790663347798 1 1
0.0474127099300583 0.0420895617996893 1 1
-0.0776444457081858 -0.076887456072529 1 1
-0.29259838058687 -0.277643798267089 1 1
-0.031955465231024 -0.0328830829264127 1 1
0.167325193604964 0.164458174379863 1 1
0.0375263549591908 0.0319238606568283 1 1
0.0197510176530834 0.0149171428271985 1 1
0.00356070810836369 0.00520995193962345 1 1
0.137330379965677 0.134250888058799 1 1
0.0589071820024036 0.0540128917953915 1 1
-0.0540432676337728 -0.0522873264030854 1 1
-0.235519116289706 -0.225613308233652 1 1
-0.00941176497704313 -0.00582558342906591 1 1
0.155525588699337 0.146685298997589 1 1
-0.062869873041711 -0.056180969582285 1 1
0.118198580259967 0.11303031340863 1 1
0.0608272112995075 0.0608340337621187 1 1
0.200379837424308 0.193535515687671 1 1
-0.297474080838952 -0.285336476104863 1 1
0.0386270759689164 0.0317073487142035 1 1
-0.176659584278374 -0.159060888571715 1 1
0.000333946007341962 -0.0032454653528525 1 1
-0.069750644282739 -0.0706101041696659 1 1
-0.214621520522993 -0.205929455908775 1 1
-0.0853923359064715 -0.0832200397937929 1 1
-0.297582067180626 -0.286039980594719 0 0
-0.19749271437685 -0.182944911732634 1 1
0.0757453051808191 0.0679941893926684 1 1
0.18846441895455 0.180393613833912 1 1
-0.0532121760684631 -0.0508104159070016 1 1
-0.0210789782010952 -0.026858703836759 1 1
0.214408119114167 0.201787446122584 1 1
0.215615689945825 0.203221762459612 1 1
-0.199818572040806 -0.193831089335627 1 1
-0.209187802890987 -0.197527536529507 1 1
0.029866829243692 0.0258433630475273 1 1
0.127682767222488 0.116742585290727 1 1
0.0960828038549167 0.0956805537871816 1 1
-0.254491754921711 -0.240663370304795 0 0
0.102894463801052 0.0907731255175787 1 1
0.090511073606978 0.0834088487879258 1 1
-0.0156330587554835 -0.0111548847089135 1 1
0.0774376082321255 0.0722805372692518 1 1
-0.1711047823535 -0.170378659115093 1 1
0.412888227975531 0.393200783775884 0 0
-0.195991358390771 -0.188515962888761 1 1
0.0838087421987444 0.0786839449513283 1 1
-0.0789198158398198 -0.0771509348990398 1 1
-0.0527654658570408 -0.048536075199031 1 1
0.255429609524966 0.237816574747885 1 1
-0.0523180783560309 -0.0492070122322385 1 1
-0.192914481907591 -0.182094452167251 1 1
-0.115524316563676 -0.111063207565355 1 1
0.245843648363432 0.232607388703646 1 1
-0.100728837896429 -0.0987230432085352 1 1
0.0585738451112981 0.0615322791770473 1 1
0.222287363099266 0.205776877847504 1 1
-0.216054678365516 -0.201029268702219 1 1
-0.403673519441668 -0.382632717891261 0 0
-0.106756326144988 -0.105203725656065 1 1
0.255872311427865 0.243990638498904 1 1
-0.045666740850179 -0.0468368542029632 1 1
-0.0717241759465634 -0.0678847225056486 1 1
-0.360719350237257 -0.336943308189837 0 0
-0.29851739972492 -0.286436604971068 1 1
0.0429603664990701 0.035044421192164 1 1
0.0728136668628319 0.0692612371360828 1 1
0.0772959645108108 0.07404981574383 1 1
0.0192646790885884 0.0142061093599845 1 1
0.115935143021154 0.115651233337365 1 1
0.194739191066389 0.184804472131957 1 1
-0.154850752879099 -0.152307755155879 1 1
-0.0406766457207985 -0.0401368810325358 1 1
0.0168611622172608 0.0150689800701503 1 1
-0.0375458512013532 -0.0461955022234826 1 1
0.223100007891135 0.215517003579608 1 1
0.0368229672815936 0.0380460404083433 1 1
0.214545670002504 0.203617286283678 1 1
0.189408829691814 0.182224821164258 1 1
-0.0183928727923749 -0.0161107237006503 1 1
-0.108441759785828 -0.100204257829497 1 1
0.146944515346528 0.146335589939612 1 1
-0.072650282278452 -0.0699220699901263 1 1
0.158411361895859 0.149045725643494 1 1
0.0974232368054012 0.0942286854262027 1 1
-0.139777560316142 -0.130623185555222 1 1
0.140043341067886 0.140983325197301 1 1
-0.152785586825986 -0.149454304818035 1 1
0.134916433928075 0.130255974820195 1 1
-0.31002109420201 -0.297256900854654 1 1
0.208084490935326 0.195795825763673 1 1
0.0977573145997259 0.0948290612231745 1 1
0.244394173751876 0.230972181128205 1 1
0.135850283743794 0.125973571728362 1 1
0.384539726289221 0.363688372014543 0 0
-0.0418875690443581 -0.0407672801644937 1 1
-0.0403748713173852 -0.0376081611616889 1 1
-0.0232665152528803 -0.0215976653129463 1 1
0.309729597859431 0.287071855374782 1 1
-0.00131267536543048 -0.0030243189021182 1 1
-0.10574460017795 -0.105286015482919 1 1
0.0378223686944201 0.0332440769873873 1 1
0.351261084586972 0.33613042768129 0 0
-0.170306457359757 -0.157438544634774 1 1
-0.158469224799202 -0.155831184478845 1 1
0.16136921190496 0.156872236020948 1 1
0.210310269857731 0.20772634048035 1 1
-0.432458769316283 -0.411314155891545 0 0
0.105490301151851 0.101545537696135 1 1
-0.145635074575248 -0.135804830329207 1 1
0.176855699573481 0.169813724313973 1 1
-0.106343897461954 -0.0983958277664839 1 1
0.151958665231088 0.144213880362048 1 1
-0.1940363740373 -0.187580542609711 1 1
-0.122229248028125 -0.116028458128493 1 1
-0.0299336690795636 -0.0283090221441576 1 1
0.229903137022077 0.213056691408136 1 1
-0.0114997686691823 -0.0138241469650095 1 1
-0.353773573910862 -0.341375449770393 0 0
-0.00790560710523835 -0.00169609033494966 1 1
-0.137257379701573 -0.131103275424284 1 1
0.208843726680914 0.198800322883798 1 1
-0.114425896663821 -0.111342053161232 1 1
-0.156753607774369 -0.151645537707092 1 1
-0.0323674832880107 -0.0302988089040855 1 1
0.115062581747534 0.108318647843877 1 1
-0.245677608139676 -0.223372994191586 1 1
-0.103890807570956 -0.0988256436273763 1 1
0.0989360895681225 0.0984492477917105 1 1
0.171360804937011 0.164515180965306 1 1
-0.378726188154309 -0.370239694929558 0 0
-0.0995050785206741 -0.099229262167709 1 1
-0.110303655043679 -0.106811451017126 1 1
0.117572941157165 0.112275857549852 1 1
0.199845174060195 0.190555800866028 1 1
0.22533100162892 0.213828718972538 1 1
-0.129439152152403 -0.119842236200246 1 1
0.0632439140496115 0.055902302353273 1 1
-0.118044737304734 -0.11333465765322 1 1
0.117335490859528 0.110926552219534 1 1
-0.264361495619654 -0.247224296189858 0 0
-0.191914724305731 -0.17864554227497 1 1
0.203546667397823 0.192577154858364 1 1
0.0508106206518182 0.0477976832281081 1 1
0.132274750048364 0.129239933445284 1 1
0.0771007393514261 0.0717187173217255 1 1
-0.441474695250516 -0.420587272370747 0 0
0.206003628120484 0.191224768842566 1 1
0.128710414825044 0.123552974960126 1 1
0.142904642383828 0.130694829822461 1 1
0.155718176193273 0.146464154052216 1 1
-0.127114832885971 -0.122267951258962 1 1
0.0376997198328907 0.0396419010829203 1 1
0.0874345868751069 0.0827935535808552 1 1
-0.234815555314732 -0.227162396960429 1 1
0.0459681380391716 0.0398440923216947 1 1
0.074823441149482 0.0680182261990332 1 1
0.0191723632505077 0.0169459975607516 1 1
0.0175964144616363 0.0119887175221958 1 1
0.346929907138414 0.323331860252906 0 0
0.06706486369213 0.0658131503030497 1 1
-0.0538419663682184 -0.0462114588451117 1 1
-0.0247761475269387 -0.0265294898087077 1 1
0.0453146294799107 0.0469988358536125 1 1
-0.286704117538536 -0.273449525333812 1 1
0.0449814422189163 0.0457485582501972 1 1
0.0409255343716955 0.0317426320259515 1 1
0.103883976848918 0.102375348896452 1 1
0.236658681576237 0.223986288858529 1 1
-0.276124097025522 -0.261965391832401 1 1
-0.0569195394258335 -0.0479497480551003 1 1
-0.000605237763707845 -0.0122955548573154 1 1
-0.167996337309877 -0.161296497491191 1 1
-0.0378148799066347 -0.0339313717635418 1 1
-0.000637042838993938 -0.00455932456108875 1 1
-0.0711153147616289 -0.0696308709633472 1 1
0.183190597161178 0.171641891314843 1 1
0.109901519475936 0.103838918588665 1 1
-0.0713033785742292 -0.0669757629818246 1 1
-0.0172343960529429 -0.0210621313944481 1 1
0.18119575146492 0.172034927550718 1 1
0.00153467486523472 0.00270504597933219 1 1
0.0630577513781664 0.0678202387624692 1 1
-0.178458961650883 -0.179040614119417 1 1
0.117534262571952 0.108677225659402 1 1
0.238247030948411 0.227412950556602 1 1
0.23843352058423 0.227044081993914 1 1
-0.0541148338282889 -0.0444109477371172 1 1
-0.0965340978783816 -0.083265356757519 1 1
-0.03871662314943 -0.0298978506851431 1 1
0.0565154775088253 0.049725804509618 1 1
-0.0140711941229003 -0.00934018365321414 1 1
0.161092808451663 0.152152987709804 1 1
-0.393343363722315 -0.366096392282885 0 0
-0.0828290648639932 -0.0823891940493596 1 1
-0.196942899601434 -0.186787717059246 1 1
0.128607304130228 0.1279623779961 1 1
-0.0326777801794003 -0.0259717974706251 1 1
0.211696081002847 0.208537898730455 1 1
-0.255932491348006 -0.251840143861944 1 1
-0.0461888627295908 -0.0454213085587466 1 1
-0.212194390847853 -0.202446809407747 1 1
0.274512017671176 0.262866284338531 1 1
-0.000370728236726544 -0.00187793936223504 1 1
0.0313548976931557 0.0281062927567591 1 1
-0.0947761306702209 -0.0913246204949662 1 1
0.135670141074626 0.12961356837391 1 1
-0.245415167645321 -0.234685786663862 1 1
0.222023695208795 0.208922847264144 1 1
0.0191747123137642 0.0148302141094373 1 1
0.0970836823200357 0.0945945553178894 1 1
-0.0959837554725421 -0.0918511595544274 1 1
0.102107803464598 0.0950952636068201 1 1
0.111903136507833 0.111788129605247 1 1
0.0890903464165862 0.087514419819732 1 1
0.0516680138196146 0.0511463847328602 1 1
-0.178691255310894 -0.170136079746896 1 1
0.0117010023122751 0.0146489936258442 1 1
0.0295844823346176 0.0298105119113477 1 1
-0.235970907786495 -0.224764851347004 1 1
-0.0160212002586156 -0.0110185633927398 1 1
-0.0565443090506588 -0.0553447485737052 1 1
-0.0213590467346515 -0.0212279190094666 1 1
0.0128887960562727 0.00812751342015553 1 1
0.107905227669095 0.106264654382118 1 1
-0.168455903332012 -0.166901428730927 1 1
0.0859386499673844 0.0834379402386408 1 1
0.0362010590919547 0.0341592693337737 1 1
0.30839901293774 0.291108410471416 0 0
-0.270978864931993 -0.251991173872435 1 1
-0.0128442352941132 -0.00993182088926509 1 1
-0.110373209195165 -0.106900891390139 1 1
-0.0918251268182813 -0.0890979136125806 1 1
-0.114615792447663 -0.109720665712911 1 1
-0.133136039230444 -0.129591588114892 1 1
0.102742951177021 0.0954176055842176 1 1
0.284241988792826 0.273460950814813 1 1
-0.195816239861425 -0.185270980393315 1 1
0.154532795743442 0.14967488997541 1 1
-0.0772569595493924 -0.0681076317582593 1 1
0.0600483710083909 0.0580288279592279 1 1
-0.0244066506437223 -0.0236938556533127 1 1
-0.0363401145162941 -0.0340689740029383 1 1
0.099046018502143 0.0920125425483115 1 1
0.0836633233025559 0.0844302721272647 1 1
0.158713797840617 0.158318573963542 1 1
0.171334582559726 0.167187732843867 1 1
-0.138190159407843 -0.129239071868261 1 1
0.0437575219878485 0.0432883935471669 1 1
0.243443752513664 0.22907351542125 1 1
0.0172037415640363 0.0171820402488924 1 1
-0.0464224021032811 -0.0442446332655846 1 1
0.0183128049504316 0.0172707724218625 1 1
0.159426202757833 0.155944881088926 1 1
-0.0158219330977026 -0.0191085441280012 1 1
-0.292716796469856 -0.273063079584655 1 1
0.337930768005838 0.327640049054402 1 1
-0.0154187442358308 -0.00873362479586049 1 1
0.0734003749532949 0.0686621957620929 1 1
0.0727918781440694 0.0727248084075298 1 1
-0.104378609120815 -0.102192364955794 1 1
-0.0804457233757112 -0.0799965832001737 1 1
0.0604278082394631 0.050278558067066 1 1
-0.367338956973471 -0.355395128299092 0 0
0.104188520712074 0.103037847479556 1 1
0.294331089337701 0.279055853575785 1 1
0.103412322025072 0.0989850131132475 1 1
-0.00110087011369031 0.00053813374367178 1 1
0.0803134836361344 0.0755383466871607 1 1
0.117878553164079 0.112089989722108 1 1
0.0786890411379011 0.0795557000279257 1 1
0.391241112233282 0.372604338562371 0 0
0.109498183185098 0.108772782532171 1 1
-0.0549854550967833 -0.0516962952372946 1 1
-0.0969834533236744 -0.089403153098333 1 1
0.0929651050423313 0.0898732064520859 1 1
0.0673780374142899 0.0648125300463419 1 1
-0.173185211365095 -0.166538380235203 1 1
-0.116386401803378 -0.109563464304625 1 1
-0.0834738962306016 -0.0747738650604866 1 1
0.345887508940915 0.330762807922932 0 0
0.0794198969497208 0.0770653450651015 1 1
-0.00756361180759051 -0.00655742438816397 1 1
0.0915395147696241 0.0862376785279858 1 1
0.00426467848190778 0.00632049725145634 1 1
-0.122684949563867 -0.1198855944168 1 1
-0.144947442762235 -0.14255192237729 1 1
-0.180247661657113 -0.175932984268914 1 1
0.107261626937646 0.103055881691568 1 1
0.226005975729781 0.212856908252219 1 1
0.0785777338872276 0.07717355381749 1 1
0.159405788108245 0.150458432613372 1 1
0.109706072015781 0.10438620337722 1 1
-0.225686316284118 -0.212445169089024 1 1
-0.0772768156620021 -0.0727371397539304 1 1
0.0151192726399013 0.0169073739455122 1 1
0.240639956432939 0.229727259207538 1 1
0.252153082594133 0.237990957129258 1 1
-0.0346416974172184 -0.033858173978446 1 1
0.05542170043273 0.0408767855130607 1 1
0.0381542703911064 0.0419674487259273 1 1
-0.237858325839686 -0.227143200278037 1 1
-0.0609343193929676 -0.0535637726645583 1 1
0.0923300923774895 0.0772446044621426 1 1
0.13975853789751 0.144900857654209 1 1
-0.359967017596477 -0.341159016728234 0 0
0.0809174873027228 0.0763003229723662 1 1
0.0948799219317108 0.0903262607508629 1 1
-0.126468504479127 -0.113230503254957 1 1
0.0185868357592451 0.0250189896188661 1 1
-0.0204987402486216 -0.0217428438848115 1 1
-0.120288494052716 -0.11789537178106 1 1
0.109475382028969 0.117601704836258 1 1
0.0678099125241522 0.0663742434112786 1 1
-0.147561331106939 -0.135702766925897 1 1
-0.0427777951294736 -0.0381324460866776 1 1
-0.0270438393426736 -0.0220519674570456 1 1
-0.119271050671361 -0.109626147317288 1 1
0.0454587119020941 0.0425648771152624 1 1
0.283259638149503 0.270131485799217 1 1
0.178745909639819 0.167803669134518 1 1
0.011655327800996 0.00697630475509957 1 1
0.178857160419017 0.166203770585861 1 1
-0.212929403100446 -0.20744695607246 1 1
0.0823991385919964 0.0705352345223013 1 1
0.0429946871899852 0.0416916805671107 1 1
-0.0988826734480706 -0.0934357014121698 1 1
-0.198924746889217 -0.192112616487505 1 1
-0.0934539867672329 -0.091081017881092 1 1
0.0586017939695676 0.0546946910959541 1 1
0.188407139655141 0.176761669500745 1 1
0.0877244051125572 0.0813825475962429 1 1
-0.00333365895791377 0.00321879823899123 1 1
-0.11464080935261 -0.106197892298033 1 1
0.0685592930852316 0.0652531170879771 1 1
-0.108039866148118 -0.0899628537606302 1 1
0.0272477143366132 0.0244155787193887 1 1
0.250341092493977 0.245318956319151 1 1
-0.103091175731473 -0.0988297368937446 1 1
-0.0278903409021316 -0.0261161473982272 1 1
0.0615238388043474 0.0579174981750824 1 1
0.105478674882464 0.0993037527095075 1 1
-0.00526207963143679 -0.00535215033677153 1 1
-0.262290102597338 -0.244797305434164 1 1
-0.0213117130833272 -0.0227004634639876 1 1
-0.109392873980318 -0.107037572311899 1 1
-0.276410878801802 -0.264192516496769 1 1
0.122320690207152 0.120640006821091 1 1
-0.0276804324486621 -0.0260563192857464 1 1
0.0575378680501773 0.0485641226533098 1 1
0.0466559048473959 0.0451594583896975 1 1
0.0282035723438088 0.0274971763423926 1 1
-0.0893250636760607 -0.0831696275934605 1 1
0.0598075234384287 0.0569297971415182 1 1
0.195212960776972 0.184578306075507 1 1
-0.122191783028669 -0.115349918009509 1 1
-0.0359322797660257 -0.0381647314338114 1 1
-0.250596692654052 -0.235010643722561 1 1
-0.0352189172552228 -0.0274886049456934 1 1
-0.0774908279895923 -0.0746373289795264 1 1
-0.0753511557870816 -0.0673957497716857 1 1
-0.0565873154286327 -0.0594998192521554 1 1
-0.145272047367635 -0.143020829532432 1 1
-0.152829930987717 -0.141586085851469 1 1
-0.122869391230131 -0.11261001617268 1 1
-0.129542745763392 -0.121130885121833 1 1
-0.175423566312298 -0.167476627477317 1 1
-0.271317571699502 -0.255617686949892 1 1
-0.205596839690423 -0.197401369572538 1 1
-0.0363542160088752 -0.0328442486628462 1 1
0.157723641014746 0.153086941116541 1 1
0.307833829567319 0.289132377224211 1 1
0.103193609165162 0.096312866266388 1 1
0.281742800377475 0.267056646054478 1 1
-0.115451094031721 -0.108413923985079 1 1
-0.0609207447245779 -0.0616258470804304 1 1
0.137345067872876 0.129450385019108 1 1
0.0235406765409818 0.0281275281938353 1 1
-0.105720379578722 -0.095436962058151 1 1
0.264340800289803 0.247737246553417 1 1
-0.0257432892071851 -0.028854679050418 1 1
-0.155126716992758 -0.142016663486385 1 1
-0.134075436663334 -0.125680316550321 1 1
0.143390388735704 0.138812297020934 1 1
-0.022715931861357 -0.0190985404916645 1 1
-0.0179831106704559 -0.0228690751540404 1 1
-0.0232256576777012 -0.018872038171766 1 1
-0.138283423622284 -0.132296090600431 1 1
0.0688152268733469 0.0686591608476233 1 1
0.18558527313524 0.175753566586995 1 1
0.0453547564190799 0.039694914567637 1 1
0.163200096064121 0.157531008765751 1 1
-0.13548065172934 -0.127981113304573 1 1
0.207203830893756 0.199085123125676 1 1
0.0987866730716179 0.0968516380050736 1 1
0.20540870097039 0.199693615771817 1 1
-0.0711260154595686 -0.0644555418213377 1 1
-0.1529034852626 -0.139785516941125 1 1
-0.120432240422571 -0.110546657678932 1 1
0.0491506870981503 0.0436198233807532 1 1
0.0827093428558254 0.0838588099930508 1 1
-0.120692672399966 -0.112697891319923 1 1
0.268109509548477 0.258398740636636 1 1
-0.0110603474225707 -0.0114518723743284 1 1
-0.254088276016234 -0.247367176629856 1 1
-0.0505315144423363 -0.0470413051874394 1 1
0.142926671148197 0.138875752871779 1 1
-0.0376329570391812 -0.036026660045956 1 1
0.0740469739592373 0.0655606470424313 1 1
-0.0685609175230191 -0.0661933252923208 1 1
0.0465610657554306 0.0444493766495852 1 1
0.0451520299305429 0.0383572638831454 1 1
0.247310877862791 0.227829896285375 1 1
0.112181353958633 0.106833378479173 1 1
-0.187656365722141 -0.178711368362307 1 1
0.26358719633506 0.255395991197481 1 1
-0.174966165945107 -0.163705856020832 1 1
0.258108501875463 0.248665403206645 0 0
0.227499371918565 0.211185640590297 1 1
-0.00699664129991593 0.00233487550884567 1 1
0.0264617271489015 0.024529400383586 1 1
-0.205682344482627 -0.193935229166412 1 1
0.311184440587787 0.289518377093404 1 1
0.244189250958306 0.227462898690267 1 1
0.00514862228354679 0.00265182343058316 1 1
0.025964139597506 0.0315900490462462 1 1
0.00951356429314655 0.0126612752157576 1 1
0.0214749529602273 0.0164971579058926 1 1
-0.0258067312488834 -0.025654543890563 1 1
-0.0323078243526104 -0.0290061474053564 1 1
-0.0630177724682844 -0.0591177686387721 1 1
0.320782762429039 0.309618035254758 1 1
0.0494566134383166 0.0363468118842064 1 1
0.0326324017843241 0.0351449810534513 1 1
0.198638003373979 0.189671934776099 1 1
0.0252480506289524 0.0276386161816008 1 1
0.140214137493247 0.133047521102631 1 1
0.140762590538713 0.138864711210523 1 1
-0.00375423087133134 -0.00106166782553509 1 1
-0.123668313339731 -0.113848632624372 1 1
-0.0288645411136739 -0.0272450738321748 1 1
-0.289373097575619 -0.274726873734789 1 1
-0.00454033958658037 -0.0019306284819118 1 1
-0.484336172160258 -0.461410361968134 0 0
0.114903716877093 0.111057951647085 1 1
-0.0113093800779193 -0.0100758872937838 1 1
-0.137270477235089 -0.143635304840197 1 1
0.10773601748589 0.104316175746219 1 1
0.279741817887735 0.263767785883382 1 1
0.284091424042706 0.268435985791269 1 1
0.218196182045477 0.210188438255806 1 1
-0.364044023966401 -0.345324655588056 0 0
0.13130934330786 0.136173316385756 1 1
0.176134148046572 0.16576170222209 1 1
-0.0354781913714754 -0.0345546382365597 1 1
0.215552631167759 0.20656719406111 1 1
0.153903087807959 0.14238773343326 1 1
-0.159798870077049 -0.146211634550643 1 1
-0.162578232419446 -0.153973094835165 1 1
-0.0570597116863587 -0.0579697745203965 1 1
-0.150658272045438 -0.146665435876127 1 1
0.155713060657215 0.15072920755146 1 1
0.100764178591817 0.0943941329191461 1 1
0.0466604263875486 0.0387937873015348 1 1
-0.102724259162751 -0.101565276299442 1 1
0.165284281905405 0.159685517759167 1 1
-0.037704456974075 -0.0349562290325411 1 1
0.0102237524993169 0.0160247003991591 1 1
-0.142581590157972 -0.138677359913062 1 1
0.241842418424788 0.22556344910674 1 1
0.156128265937583 0.151669145640215 1 1
0.0841032179430576 0.0843918449065847 1 1
-0.153411464034583 -0.14501854610349 1 1
-0.216747268756454 -0.209816464996067 1 1
0.165943255611244 0.158162194109463 1 1
0.0734482546392655 0.0663277250892995 1 1
0.178880166189734 0.174003548639638 1 1
0.0175877839609322 0.0148470094533393 1 1
0.330223397081001 0.311590221543122 0 0
-0.111787958849714 -0.102795587117647 1 1
0.0863891876642427 0.0789599779211254 1 1
0.0706764974334635 0.0674455514004822 1 1
0.132337662421509 0.126206816053794 1 1
-0.0223970863239658 -0.0248090790592128 1 1
0.376403257627504 0.352636130050812 0 0
-0.0158354921326523 -0.00806528873363602 1 1
-0.0034906099677004 -0.0082530818274801 1 1
0.11495128968864 0.108100532011 1 1
-0.0226239489810067 -0.0228596382334754 1 1
0.019685447716927 0.0192347239427456 1 1
-0.155237630359684 -0.144653153336012 1 1
0.0312934917581437 0.0350733330645129 1 1
-0.11992854060485 -0.11385678956466 1 1
0.109633557275527 0.107844044562062 1 1
0.227049415329859 0.214667377414349 1 1
0.043299938773612 0.0465480396085853 1 1
-0.0280063268139028 -0.025514835280534 1 1
0.164115045408125 0.154063545525995 1 1
0.0222754407193548 0.0201708702963913 1 1
0.316721465424255 0.304639641353956 1 1
-0.00616333368110698 -0.00868405590611043 1 1
0.0472540886913347 0.0482688208280471 1 1
-0.0882343478262318 -0.0790529079576204 1 1
-0.185210177719262 -0.176329603467169 1 1
-0.0784310679062028 -0.0730135243545102 1 1
-0.137415657215813 -0.130832224527424 1 1
0.0122859914356232 0.0197304976097455 1 1
0.105328917617262 0.103300510281458 1 1
0.0462671857908991 0.038710511318623 1 1
0.102404616445376 0.093804746818569 1 1
-0.133310745841574 -0.128150818099401 1 1
0.00917182810724438 0.0102427574507916 1 1
0.0128185957349836 0.0099919918482353 1 1
-0.0533173640576866 -0.0454823304692813 1 1
-0.0768287457094156 -0.0698322815482544 1 1
-0.103213224614069 -0.0987228415421369 1 1
0.204572399560738 0.195830313154545 1 1
-0.149378346997583 -0.137059764978492 1 1
0.320910495232898 0.29857386182158 0 0
-0.0864355728759487 -0.0774028012803679 1 1
-0.0280303123108321 -0.0266500566664224 1 1
0.224112104526232 0.20570271786719 1 1
-0.175716507511298 -0.164809328307837 1 1
0.0872400808047302 0.0845507385692791 1 1
0.136123856796266 0.128502186161039 1 1
-0.450509185684595 -0.425567716668626 0 0
0.236511033441307 0.219586422915695 1 1
-0.0171140998443898 -0.0125417472144974 1 1
-0.0993625145448562 -0.0917821990343088 1 1
0.0763505497203016 0.0748940993758494 1 1
0.0513879967070399 0.0480477269005743 1 1
-0.155493230019693 -0.145508556032773 1 1
0.000742296279165104 0.000391840318115566 1 1
-0.0778800825611892 -0.0748844096325892 1 1
-0.103222453683225 -0.0967615612653483 1 1
-0.162975298397555 -0.152039015658195 1 1
0.406600213097522 0.381586654710266 0 0
-0.102918842202883 -0.0973472957555695 1 1
-0.0355067233014609 -0.0342203832998338 1 1
0.107915362371438 0.0989546013915691 1 1
-0.229043428644525 -0.215042052925923 1 1
-0.079107060302248 -0.0774478841529443 1 1
0.0819307114121816 0.0771896709586759 1 1
0.105322980188265 0.0977876676138384 1 1
-0.289737284337859 -0.267400975101816 1 1
-0.149921646153248 -0.145845873236419 1 1
0.0527353321095376 0.0490503954763295 1 1
-0.13890257917036 -0.134492087237884 1 1
0.117601460941114 0.118265912362961 1 1
-0.0183899938202063 -0.0201948183500047 1 1
0.36556737172487 0.34029532302676 0 0
-0.114617451783483 -0.101624889875938 1 1
-0.231151287648243 -0.223911942347957 1 1
-0.00418213551731995 -0.00471882382460349 1 1
0.390394658637116 0.370529272959742 0 0
-0.0450894256682113 -0.0389862220569874 1 1
-0.0616451923820598 -0.0622792897338841 1 1
-0.0699461238294247 -0.0662710739374294 1 1
-0.055678830191722 -0.0589468895273215 1 1
0.0466636568284556 0.0410514885830161 1 1
0.11289700713491 0.10995182928188 1 1
-0.203942831619011 -0.19480971439095 1 1
0.0888899181617939 0.0853795826943057 1 1
-0.0645024477437102 -0.0549408305921054 1 1
0.0116306140037624 0.00870896467934951 1 1
0.225879573762466 0.221150710097602 1 1
-0.0940370770125058 -0.087690841097055 1 1
-0.228565806898545 -0.219473007628072 1 1
0.057619151820268 0.0584618379862859 1 1
0.212734923590137 0.197697694544967 1 1
0.00128865307293365 0.00370088832966192 1 1
-0.100825157042198 -0.101186626984861 1 1
0.171356040400697 0.164365474705121 1 1
0.360439950058527 0.342987494070749 0 0
0.0815204046769493 0.0804197922705062 1 1
-0.0725416891662254 -0.0707560488747141 1 1
-0.0784787753335936 -0.0801303086296548 1 1
0.0625645978865274 0.0610368281672684 1 1
0.155127043385643 0.145785079477682 1 1
0.132098170777406 0.124244118652398 1 1
-0.0803221752387716 -0.073639452145591 1 1
0.205219994335899 0.193446803918142 1 1
-0.182567320222824 -0.173383493055789 1 1
-0.0388315725258713 -0.0348801415851621 1 1
-0.102210387537206 -0.09716284144133 1 1
-0.0325367725230049 -0.0287486501095618 1 1
-0.059218134455404 -0.0571133398549089 1 1
0.102371948315392 0.0977443896135748 1 1
0.369874621738184 0.352647447117456 0 0
0.0580933628975241 0.0528911351229573 1 1
-0.210378845396188 -0.203674994628368 1 1
0.332788133192303 0.317098341639765 1 1
0.0143839080170297 0.00513658905452975 1 1
0.0798089035429431 0.0757064316673763 1 1
0.193366750777141 0.177827928704842 1 1
0.103605532040413 0.0999841972664716 1 1
0.242979577770206 0.228123113410724 1 1
-0.149798105631044 -0.130695325000123 1 1
-0.070830193430702 -0.0683010287049354 1 1
-0.168013363167311 -0.159177826973519 1 1
0.196171094969816 0.186235420484509 1 1
0.0593063338403507 0.0540176001549265 1 1
-0.143752939297839 -0.137263442109342 1 1
-0.150241866454044 -0.140893848531815 1 1
0.135440145463136 0.132531579852595 1 1
0.189162895284851 0.178145976373019 1 1
-0.00619641904883318 -0.00364054787989715 1 1
0.0878229544248996 0.0849569443358573 1 1
-0.132535939274799 -0.134700084170906 1 1
-0.245885308168922 -0.241138503089994 1 1
-0.0863511441745759 -0.084027003283959 1 1
0.15838290964288 0.156890274417581 1 1
-0.0988412152479993 -0.0960912420864585 1 1
-0.129945002185524 -0.11853085491399 1 1
0.3529845736991 0.33541516694968 1 1
-0.0315036536584234 -0.0292455029540259 1 1
0.0538829145858128 0.0510160701501788 1 1
-0.113951566285367 -0.109197734974098 1 1
0.269109225427028 0.251875480040892 1 1
-0.0964395506394957 -0.0901515401908381 1 1
-0.0570699084526876 -0.0502786639087336 1 1
0.0698758818705095 0.0638565160555361 1 1
0.0396794328716233 0.0379668428731199 1 1
-0.20437154006202 -0.193945548544198 1 1
-0.237313718416301 -0.227434651195195 1 1
-0.0719647963275283 -0.0646709028880791 1 1
-0.00693060385888748 -0.00613127037509918 1 1
0.0181954944509811 0.0180489009848741 1 1
0.012767443896915 0.014994115125676 1 1
0.0759498179094287 0.065715512845849 1 1
0.152731576000378 0.145566728726529 1 1
0.0827534136723547 0.0764688185861803 1 1
0.0547365406879628 0.04326502498112 1 1
-0.0502043739023125 -0.0445808010944405 1 1
0.302383421968615 0.289912759088065 0 0
0.0325269220529107 0.0278388950846788 1 1
-0.0587384615343898 -0.0607938881043909 1 1
0.18948102828786 0.182758193697836 1 1
-0.0815981666937425 -0.0792794766232937 1 1
0.169891121525427 0.162636100262768 1 1
0.0784564686353856 0.0767273112220578 1 1
-0.214337785712619 -0.204908500626246 1 1
0.217653280960313 0.206325899981686 1 1
-0.160106594799948 -0.154097866272976 1 1
-0.0420756774314822 -0.0401803512327737 1 1
-0.0783625404277265 -0.081398536202848 1 1
-0.0580326269421917 -0.0640294742924105 1 1
0.177807611789288 0.168103592954384 1 1
-0.318026671683123 -0.304651408972227 0 0
-0.444927099718468 -0.414187908383721 0 0
-0.126685377559619 -0.122896603792979 1 1
0.00888836448046253 0.0109155449688258 1 1
0.156021743896616 0.145467089894569 1 1
0.0659591704682481 0.057525683192934 1 1
-0.0826114755092514 -0.0751792434694462 1 1
0.0148054973473788 0.0098892799004226 1 1
0.253758238212335 0.241983922959282 1 1
-0.0404482636745434 -0.0439794791992234 1 1
-0.0883573309573428 -0.0803138794087594 1 1
-0.0878349869776237 -0.0836085181542945 1 1
0.172075632342585 0.153498880307309 1 1
0.00277897123404457 0.00692288005352081 1 1
-0.052674725070347 -0.049501924011816 1 1
-0.0659743595346766 -0.0624881980297626 1 1
0.276670657388219 0.265410820035858 1 1
0.0955995364264502 0.0827668309246946 1 1
0.1467719422054 0.14173506362231 1 1
0.243311016065851 0.233766782851833 1 0
0.138834698948367 0.125630678490237 1 1
-0.116051047664486 -0.108953817688901 1 1
0.00751479138293255 0.00169923624904603 1 1
-0.0217197147109478 -0.0181896247976972 1 1
0.145156749502786 0.142311766963409 1 1
0.0751140825883336 0.0752245085239559 1 1
0.278762274706804 0.265361590419619 1 1
-0.10955704600057 -0.101580329878597 1 1
-0.0567433898273772 -0.0543229703460513 1 1
-0.282092918926341 -0.266429592596544 1 1
-0.2865842871811 -0.272979246598183 0 0
-0.146860582537111 -0.144460715339848 1 1
0.182501455098644 0.178591591367274 1 1
-0.0124957991324371 -0.00733180248349882 1 1
0.0975139146544153 0.090844542493912 1 1
-0.233539397404583 -0.219451372671088 1 1
0.0164013692502848 0.0112717235007664 1 1
0.132962190586269 0.137713740216246 1 1
-0.143160919650714 -0.136202335173627 1 1
-0.206334281045633 -0.19268718583058 1 1
0.17833650226126 0.166617754981186 1 1
0.107124982196448 0.100316639343075 1 1
0.394359574781556 0.369678479569514 0 0
-0.16920372797527 -0.15911833953453 1 1
-0.00112939358381819 -0.00182481294564128 1 1
0.296593401734474 0.281148879460281 0 0
0.221787629318111 0.207138514618953 1 1
-0.140213724592171 -0.133670442137104 1 1
-0.145495252905817 -0.139397159685012 1 1
-0.0455772862846441 -0.0392824229198483 1 1
0.0213988744411223 0.0283527061536924 1 1
0.0485111968051855 0.0446891047672931 1 1
-0.144890524246378 -0.142394831169717 1 1
-0.103976430699277 -0.101704624250619 1 1
0.112571248905157 0.11012349576487 1 1
0.170942232681835 0.163982445183453 1 1
0.0711207133350029 0.0632335282686468 1 1
0.0370538633645919 0.0344108504779802 1 1
-0.252137943512077 -0.238630787022907 1 1
0.146111226496688 0.141859191809591 1 1
0.166887384200108 0.153282992480265 1 1
0.00314804242507884 0.00438280252874524 1 1
-0.0102265082305877 -0.0113464860504038 1 1
0.043767738406192 0.0359629002433667 1 1
0.0949665579360834 0.0842972857425365 1 1
-0.141927235209052 -0.137405406036259 1 1
0.0810319654013366 0.077379511867289 1 1
0.274301556798521 0.261836984323305 1 1
0.237722850792688 0.228281530470951 1 1
0.00994911630603037 0.0137762223955748 1 1
0.0313703610584824 0.0322687416869807 1 1
-0.0299750186062456 -0.0312610887429449 1 1
-0.0937542016491012 -0.09144739239599 1 1
-0.0791373207012094 -0.0769578204999257 1 1
-0.189740908063418 -0.181174440524568 1 1
0.130631787101859 0.126026034368828 1 1
-0.12834219500899 -0.125822634743956 1 1
0.0413019455202809 0.0458452267685803 1 1
-0.197444053360265 -0.192413210973938 1 1
-0.167303231361953 -0.159593022159137 1 1
0.0438570646585249 0.0413332341193674 1 1
0.0710864074909449 0.0741905541945598 1 1
-0.0375647231015201 -0.0353325124241053 1 1
-0.256130832870095 -0.246079256237027 1 1
-0.0815675049596869 -0.0769778261586086 1 1
0.371577958220435 0.353970517664373 0 0
0.225144916086919 0.215418510217172 1 1
-0.00190207326894405 -0.00485437139783927 1 1
0.201411912009312 0.196192973978489 1 1
-0.456979073062905 -0.444204198481373 0 0
0.117708913315094 0.10586726476383 1 1
-0.133714138158061 -0.129733289930858 1 1
-0.166839682285366 -0.155651019146962 1 1
-0.0802189293080885 -0.0713342042423013 1 1
0.0731440007161621 0.0683873623256181 1 1
-0.236188987573804 -0.223539601669471 1 1
0.217949085507226 0.207539882059555 1 1
0.00980845904354255 0.0089258228626109 1 1
0.0539967529611742 0.0510364935647863 1 1
-0.116098022824875 -0.108902837379173 1 1
-0.0365983474737763 -0.0362833545362822 1 1
-0.297363146909153 -0.281315760239075 1 1
0.0412609359648259 0.0430601316169913 1 1
0.167322740605651 0.159640284439928 1 1
0.131222315517395 0.12950575415716 1 1
0.267312417875559 0.258567800871801 1 1
0.157885778454424 0.151661130381387 1 1
-0.268196917908004 -0.25185833346261 1 1
-0.157221589527594 -0.152330139236353 1 1
0.019220476982853 0.0187683973399677 1 1
0.212771894005607 0.206247237392769 1 1
-0.0419603547591881 -0.0413870480428983 1 1
0.0385790432287952 0.0366723110435219 1 1
0.0654012577581351 0.0664293078853487 1 1
0.213843009725733 0.211277671478254 1 1
-0.0174285323307157 -0.0214405482413269 1 1
0.0490362674168586 0.0500672023679434 1 1
-0.399134820318596 -0.378983658941751 0 0
0.0907218511256983 0.0891488317854512 1 1
0.187764822012231 0.177244449483775 1 1
0.0605716734840984 0.0474523235716445 1 1
0.102594051303593 0.0970831258614509 1 1
-0.200787305424645 -0.192551830127399 1 1
-0.0447791505752062 -0.0445122133383559 1 1
-0.00767774733987563 -0.00608042586746234 1 1
-0.144657689261235 -0.13709781074966 1 1
0.0275073740434874 0.0276661007475004 1 1
0.137627591289304 0.13225081426359 1 1
-0.0280866829907331 -0.0215373363544361 1 1
0.113819020174635 0.109337009773759 1 1
0.0244759856708201 0.0208597780819961 1 1
-0.157700385020392 -0.153112155231657 1 1
-0.17304709390379 -0.169155624273464 1 1
-0.071035375674512 -0.0693656150876715 1 1
0.23779143145578 0.224156937084393 1 1
-0.00838793653861999 -0.0103233731152313 1 1
0.0670167827756988 0.0660097348071778 1 1
0.325233805397711 0.306704920859847 1 1
0.22353222467401 0.211518629114996 1 1
0.0707844471855197 0.0662015481176668 1 1
-0.018353398401966 -0.0188359579906996 1 1
-0.0864475569544345 -0.0754390914269332 1 1
0.0882267198525537 0.0818284916767108 1 1
0.0562370900421962 0.0523243442810378 1 1
0.460471078492165 0.43993740873982 0 0
-0.072011456302182 -0.0696643306749321 1 1
-0.0093385774254293 -0.00679356227671267 1 1
0.105627144952108 0.102868049156817 1 1
0.32466600254465 0.309024434366807 1 1
0.00425887899899985 -0.000944941876809966 1 1
0.104059663292161 0.105683781959296 1 1
0.239079883587895 0.219465781215144 1 1
0.190320538192044 0.183670124010136 1 1
-0.273520701859812 -0.262887337948142 0 0
-0.0691161415712551 -0.0642566720087066 1 1
0.102753041310007 0.0968384909875067 1 1
-0.250263093465404 -0.238519599999442 1 1
-0.139424601585178 -0.131102326827168 1 1
0.106920621552076 0.0978588259107516 1 1
0.0551173715020423 0.0493732407178324 1 1
-0.173229613038456 -0.158718208535156 1 1
-0.329608304949411 -0.314803221422776 0 0
0.0440285746129155 0.048097260601052 1 1
0.0862682283072645 0.0813072793713775 1 1
-0.157559335585982 -0.145068534872129 1 1
-0.110506118313985 -0.106275350894969 1 1
0.024343912659533 0.0233729054468226 1 1
0.00486643371976379 0.0157385604371392 1 1
-0.0252479252659684 -0.0290066637698657 1 1
-0.0188888545378771 -0.0130791664971382 1 1
-0.110922641997081 -0.106146648489101 1 1
-0.19685327543321 -0.185611911146062 1 1
0.279346491149935 0.264337003142603 1 1
-0.0366621376347141 -0.033174759626115 1 1
-0.269581221010733 -0.250449182418806 1 1
-0.032156012505122 -0.0316842705927794 1 1
0.146891168654145 0.138888289668439 1 1
0.165049260342628 0.15619358261387 1 1
-0.198449077231652 -0.198719463682394 1 1
-0.0313846224551601 -0.0297746787526919 1 1
-0.212158129333849 -0.200131925191986 1 1
-0.0244969062841448 -0.0255315321922609 1 1
-0.0349381265255167 -0.0287757034779367 1 1
-0.173162852325746 -0.164668926152037 1 1
-0.174418307772899 -0.166614810247516 1 1
0.231030034164233 0.220923912848622 1 1
-0.201759118424734 -0.194294998713241 1 1
0.00978082145233605 0.00681990415582622 1 1
-0.101738959853947 -0.0916195420399003 1 1
0.0796462336338677 0.0722462818435065 1 1
0.138930017684711 0.130157868010625 1 1
-0.151076125869699 -0.144399607502037 1 1
0.150553618186535 0.145269412669468 1 1
-0.288219956275281 -0.276081403414201 0 0
-0.073751109373832 -0.0707891315457952 1 1
0.0955688909328448 0.0891488668199721 1 1
-0.0317926934767032 -0.0236098085320909 1 1
-0.0374491659576089 -0.0372519541663813 1 1
-0.0618861231813439 -0.0598626306581921 1 1
-0.0328436460530747 -0.0286971375871351 1 1
0.116621324030173 0.112746835873482 1 1
-0.374672228807347 -0.361526935553861 0 0
-0.0657933785566128 -0.0600991807760866 1 1
-0.0201195940655755 -0.0200735757528735 1 1
-0.0614792912942974 -0.0621595462659221 1 1
0.0631369792428767 0.0580103918249062 1 1
-0.0349978515673218 -0.0300252418267219 1 1
-0.0070391248401553 -0.0126150247230688 1 1
-0.242351286462494 -0.231440040214843 1 1
0.138416116249845 0.133186241598492 1 1
0.04925102486451 0.0458399432578781 1 1
0.101323940771981 0.100919569212341 1 1
0.225291858046091 0.215738180961617 1 1
-0.197567072161031 -0.18480751387818 1 1
-0.104705031770805 -0.103667929147229 1 1
0.0168793801448677 0.0097509555176513 1 1
0.0382764667699962 0.0349919130342802 1 1
-0.231774556600927 -0.222743197655208 1 1
-0.0871270077866299 -0.0877226460464832 1 1
-0.241482753840591 -0.233437411460902 1 1
-0.109735370789947 -0.106670011230131 1 1
0.145492249368862 0.141579216310774 1 1
0.0977093062777786 0.0951651187230827 1 1
0.234776688457837 0.221955945420071 1 1
-0.0978983341591944 -0.0897091989550416 1 1
0.30968663522889 0.293243593789485 0 0
0.0681919044032242 0.0666669354663433 1 1
-0.0443164237523927 -0.0387297806415185 1 1
-0.263612212265432 -0.249273387693778 1 1
-0.0329603159377437 -0.0307615610963391 1 1
0.00605674480093303 0.00764585927731784 1 1
-0.0276077394581817 -0.0309863573159526 1 1
-0.172532104720524 -0.164754122998854 1 1
0.00713265590348952 0.00650879926272953 1 1
0.120228348795515 0.104115838686112 1 1
-0.0103086895697298 -0.017827336145115 1 1
-0.10195576027844 -0.0989469292033296 1 1
-0.0935584346394821 -0.0854505008900082 1 1
-0.0921607308673656 -0.0847145414368259 1 1
0.336663094722722 0.326816334483018 0 0
0.289703458939395 0.273150435373719 1 1
0.263866801468295 0.245868643673863 1 1
-0.110061117562498 -0.104974060593511 1 1
-0.113663860371523 -0.104189624040563 1 1
0.288260374878232 0.280789573608362 1 1
-0.127884072520322 -0.126815667428311 1 1
-0.281421229435169 -0.264484074463048 1 1
0.0667634401690893 0.0703218835095955 1 1
-0.00474192916624426 -0.00876636088290941 1 1
0.127286021273627 0.123867973671068 1 1
0.0830650109043675 0.0751005571051064 1 1
0.0138551441536196 0.0165051291082654 1 1
-0.0705876054525542 -0.0643478783504378 1 1
0.168859266926031 0.16291437925504 1 1
-0.274532930171113 -0.26961469259312 1 1
-0.101120340113366 -0.0873210935693651 1 1
0.0811099258692628 0.0733604151327646 1 1
-0.0204832900344485 -0.0214646401342899 1 1
-0.252641083561722 -0.23472337519 1 1
-0.0299981087890595 -0.0305997463586925 1 1
0.168082364949554 0.163078067605229 1 1
0.189338309389825 0.183667059084271 1 1
0.0408327635395851 0.0433903633834793 1 1
0.00979570286972828 0.00774455920368241 1 1
0.168358201805817 0.1638076205912 1 1
0.0563922224308892 0.0546571736417073 1 1
-0.0155345949577652 -0.0165630332912325 1 1
0.108867701364471 0.0969305127960955 1 1
0.340619733007429 0.324824785892515 1 1
0.0355446753539385 0.0298001525003779 1 1
0.12847595557552 0.117793114026917 1 1
-0.121425850382545 -0.112133544568969 1 1
-0.0371226499080772 -0.0310956925653673 1 1
0.0627528680023829 0.0663419940742499 1 1
0.0381560091901508 0.035573672757781 1 1
-0.0617864109819197 -0.0512537519237829 1 1
-0.0378852903058297 -0.0358356798106487 1 1
0.065596394246056 0.0672930283396934 1 1
0.111157598450553 0.106634461150619 1 1
0.0474206615512946 0.0416947679136392 1 1
0.00349886289565637 0.0043555852797824 1 1
0.164214085204103 0.149454835403875 1 1
0.178045189510931 0.170108874876472 1 1
-0.0797853373949959 -0.0758689622098878 1 1
-0.125622975041096 -0.123636923846708 1 1
-0.141207200169356 -0.137043794623586 1 1
-0.1152898002871 -0.109155568217532 1 1
0.0597693269812177 0.0572718715921002 1 1
0.0872199513622345 0.0879632792584364 1 1
-0.384899616765655 -0.374071918703067 0 0
0.223573529955802 0.217269448172725 1 1
0.224485841845008 0.211030074405263 1 1
0.00989673966786637 0.00793051675877637 1 1
-0.312382485673858 -0.2984639449386 1 1
-0.0428425197425643 -0.0378427677649247 1 1
0.0341056259646501 0.0352951754661672 1 1
0.0987821884562294 0.0965199686738723 1 1
-0.0122227691533605 -0.00808395887445761 1 1
-0.0321322660935722 -0.0314448317039253 1 1
0.0677191845209067 0.0672920621824106 1 1
0.141518172991404 0.133338137315983 1 1
0.0185224629175983 0.0144470246717467 1 1
0.233182216669041 0.229633575797599 1 1
-0.181637262633873 -0.17014403179966 1 1
0.184278515763547 0.181271352417068 1 1
0.293115373401581 0.27923741176875 1 1
0.0935878522305818 0.0864325119204204 1 1
0.0945424156595734 0.0923872068207076 1 1
0.138832904454735 0.1309374681039 1 1
0.111466866258817 0.098661054476377 1 1
0.0462670839534949 0.0367276724935374 1 1
0.0291861321289376 0.0294883305419084 1 1
-0.167204475022583 -0.161843446023032 1 1
-0.237045106666971 -0.227388408995267 1 1
0.0198547445271502 0.0151039718018061 1 1
-0.00710847236397765 -0.00377003822165961 1 1
0.0331734363294365 0.031583637366809 1 1
0.0536652259924211 0.0439973425092634 1 1
0.253092839537601 0.243335210730202 1 1
-0.0733485356772637 -0.0695955086920765 1 1
0.067949063013173 0.0712699869449439 1 1
-0.121499515302288 -0.117877359528478 1 1
-0.0401339282096083 -0.0409114839772724 1 1
0.218175337429393 0.207707786693312 1 1
0.0435005561308883 0.0436127541004464 1 1
0.20178455291202 0.192481898956525 1 1
-0.102595528830841 -0.10186167787683 1 1
0.0704313565103882 0.0678054702078433 1 1
0.0681048643048836 0.0726169968554886 1 1
0.0933552539934047 0.0908981017894792 1 1
0.158851358596512 0.151859027756019 1 1
-0.048696454099229 -0.0485289379620487 1 1
-0.0771364533409308 -0.0775371873582757 1 1
0.161211703148635 0.153850864026738 1 1
-0.213766913004756 -0.207861978694682 1 1
-0.0340291540730762 -0.0317180540497764 1 1
0.245377192496474 0.234510202421373 1 1
-0.0653604892621017 -0.0553481141600714 1 1
-0.0353038755925138 -0.0328291072300073 1 1
-0.0888677760850271 -0.0831986714849267 1 1
-0.209166302231536 -0.197307772464122 1 1
-0.0189183683461147 -0.0163491036294029 1 1
0.169174002434521 0.157270160815303 1 1
-0.123821903673811 -0.11695217120087 1 1
0.116390759401095 0.107757161653835 1 1
0.0844240480468183 0.0758780626745443 1 1
-0.296248355183345 -0.279311452016793 1 1
-0.118243998712757 -0.113636655281435 1 1
-0.192434190119617 -0.185904196991107 1 1
0.0367067259929757 0.0413759492236992 1 1
-0.060397719549829 -0.0521399573258374 1 1
0.0648063518183145 0.0604874201762961 1 1
0.0897274495086483 0.0925726549841269 1 1
-0.0584212164676816 -0.0580720621657444 1 1
-0.232285404628358 -0.22113680262052 0 1
0.200736727884006 0.186921093790066 1 1
0.0861939889875663 0.0824526887796022 1 1
-0.13039312500153 -0.129284552940068 1 1
-0.323292987108559 -0.299732767636274 0 1
-0.0566392402315056 -0.0512081760950829 1 1
-0.0936915945029207 -0.081964332690618 1 1
0.136191387287888 0.126549352337436 1 1
0.146377492229733 0.144736328639631 1 1
0.166081824977422 0.15874999647931 1 1
0.0634333132966224 0.0554878802199411 1 1
0.146630630678465 0.141986369670359 1 1
0.0572391559855783 0.0595043741667333 1 1
0.0310086960710932 0.0252524094731598 1 1
0.137324762059958 0.129326213675963 1 1
-0.316939280840933 -0.295561274248866 1 1
-0.00806774665519979 -0.00787195932089214 1 1
-0.124394398336078 -0.115169215375271 1 1
0.158973044418472 0.151845513429816 1 1
0.00816587211130581 0.00750722805409423 1 1
-0.0136260393120558 -0.0125304533377366 1 1
-0.0721131119509463 -0.0676823043423832 1 1
0.134817086354057 0.126721588029069 1 1
-0.248052368613627 -0.245132940465035 1 1
0.126394989169045 0.12113338601191 1 1
0.0820630400520178 0.0802125043497246 1 1
-0.315994860277348 -0.300720256526235 0 0
-0.0151113462757382 -0.0140171151019028 1 1
0.0298223149259408 0.0300758863822405 1 1
-0.16336168281477 -0.162622389635147 1 1
-0.0238796375501381 -0.0243021025166965 1 1
-0.0573546287457706 -0.0502675358835753 1 1
0.143110640312882 0.134842267633119 1 1
-0.0779929962679277 -0.0748222019543086 1 1
-0.0355450111538372 -0.0321198264602321 1 1
-0.493230126171724 -0.463868735575232 0 0
-0.297622824450882 -0.290029897650404 0 0
-0.0225901355492721 -0.0156014170425968 1 1
-0.0954478401008727 -0.0901799739274925 1 1
0.128984257984352 0.122946184816869 1 1
0.088647200399252 0.0833773139345251 1 1
-0.0203009477583703 -0.0157003593770714 1 1
-0.140987443309916 -0.127701311410979 1 1
-0.00675438323285998 -0.00949994231848134 1 1
0.0645777391595527 0.054395206013692 1 1
-0.0421858754993778 -0.0449960010732169 1 1
0.269352057333437 0.257373345936614 0 0
0.235190695089684 0.223464948003437 1 1
0.0261069552486703 0.0321929517508135 1 1
-0.187392517191749 -0.178157327801738 1 1
-0.00347638018271711 -0.00589597131933946 1 1
-0.00389494283900885 -0.00545182404698461 1 1
-0.167737893145035 -0.160113349434446 1 1
-0.0675010834632882 -0.0650457943933484 1 1
0.159880188968218 0.152764877087548 1 1
-0.0601834258597677 -0.055329788445728 1 1
0.0501097957815946 0.0483359551813007 1 1
-0.0411551268278146 -0.0351974674450282 1 1
-0.0750632922976492 -0.0669381659168371 1 1
-0.158903898024488 -0.157493134191458 1 1
-0.133643155489277 -0.128106819757472 1 1
-0.0119874192082166 -0.00988537711627649 1 1
-0.0899670079638579 -0.0832355632752962 1 1
-0.127832811429284 -0.122237836579745 1 1
0.111630133550618 0.109297983329511 1 1
0.0885549680562513 0.0816865662777774 1 1
-0.211835242384929 -0.208780760974066 1 1
-0.0538476508879072 -0.0518986116770241 1 1
-0.0284897988939719 -0.0242724351132798 1 1
0.0906915629072143 0.0823438429297081 1 1
-0.061426564724617 -0.0633528029447834 1 1
0.0366988599438956 0.0330882806752364 1 1
0.24464336658476 0.23368603976979 1 1
-0.12526048851702 -0.116658532448403 1 1
-0.146686543158824 -0.137384683674876 1 1
0.0901421390888387 0.0866818976366156 1 1
-0.108221912392017 -0.102050634304435 1 1
0.0232661370950635 0.0194669414989026 1 1
-0.204567462537527 -0.196924041994174 1 1
-0.052497786374477 -0.0499619415699695 1 1
0.040656171388157 0.0358755359622751 1 1
-0.205764561035237 -0.194286192790468 1 1
0.219789939938814 0.207335238767711 1 1
-0.0376123281338429 -0.0346881244283398 1 1
0.14791142441896 0.140936676855674 1 1
0.0870341981561625 0.0850727031499318 1 1
0.301740702754886 0.291280259433593 1 1
-0.33493260391249 -0.314499686815703 0 0
-0.160253095319921 -0.152927376364555 1 1
-0.107142399570371 -0.10166325090788 1 1
-0.19267927793904 -0.187867499128838 1 1
-0.101828865845112 -0.0971636684964121 1 1
-0.178459913871074 -0.16922639603286 1 1
0.0152970250210888 0.012082329141439 1 1
0.0892788831758416 0.0795769273573152 1 1
-0.385300466190892 -0.370985392589092 0 0
0.110843942553994 0.109393375146223 1 1
0.0711565116993355 0.0660782570797757 1 1
-0.0100547951252695 -0.00627885576948868 1 1
0.20188482550992 0.198649502453292 1 1
0.0748633853919809 0.0680959646520242 1 1
-0.0931467608895936 -0.0843092705878407 1 1
-0.282619836050932 -0.257481679898741 1 1
0.00135690710896341 0.00497285320439257 1 1
0.0403502800179961 0.0395673412767699 1 1
-0.0957700921828434 -0.0904388605427723 1 1
0.11783023599792 0.113516179126496 1 1
-0.0253589709599026 -0.022349126187077 1 1
0.0409353665495631 0.037544203450181 1 1
0.082298947934608 0.0754080119351035 1 1
-0.165542301335205 -0.159071148566311 1 1
0.0441729712346442 0.0456390491709958 1 1
-0.229346056462007 -0.215589061565674 1 1
0.103136384874712 0.0926324121715861 1 1
0.0722684407738725 0.0649275552013877 1 1
0.0579589381611613 0.053917804647595 1 1
0.14699952719457 0.141769322906272 1 1
0.13751600702531 0.130475911338942 1 1
-0.225600067251962 -0.207825196650251 1 1
-0.093811101438714 -0.0888178589104793 1 1
-0.167864167550651 -0.170847597175709 1 1
-0.0580034515809505 -0.0525046148910499 1 1
0.080491104992729 0.0757963632210424 1 1
0.2227511437729 0.217269388142689 1 1
-0.058602942504642 -0.0519661901625741 1 1
-0.139377923392366 -0.128637941984209 1 1
0.0979442532038493 0.0847963328129171 1 1
0.0359514621682717 0.0365973583080901 1 1
0.0474519110170366 0.0416645338496979 1 1
-0.0415854734377002 -0.0382635762655727 1 1
0.0820597350373083 0.0800600255455985 1 1
0.0197195227221119 0.0250249165762173 1 1
0.320868006121622 0.306387926457418 0 0
-0.115516013442421 -0.111820506261908 1 1
-0.0166490756273982 -0.0166287054544159 1 1
-0.0852894366451135 -0.0880916832158971 1 1
0.115826143908037 0.108636079318218 1 1
0.193393051391113 0.180291938963261 1 1
-0.164643948733265 -0.160637412998638 1 1
0.0547648027323431 0.0496628867992528 1 1
-0.00380064337184501 -0.00760803220268379 1 1
-0.28360332039374 -0.270980822237387 1 1
-0.0117966774216975 -0.0099140754879858 1 1
0.184254283894542 0.180339347664346 1 1
0.0885797973384961 0.0873718198400222 1 1
-0.0593309469389189 -0.056580384709114 1 1
-0.0292800234122705 -0.0263411907955052 1 1
0.226621222391983 0.217358739951443 1 1
-0.131461610125534 -0.128821906197812 1 1
0.0596765933154091 0.0611810751957747 1 1
0.0308303954577609 0.0247974592329254 1 1
0.0519189605779716 0.0520263701717384 1 1
-0.0789910872375058 -0.0757482477148775 1 1
0.0343647433124624 0.0332771334239517 1 1
0.0982361783176924 0.0985429622550728 1 1
-0.12645716415658 -0.119618925585094 1 1
0.045341431929393 0.0447931760433303 1 1
0.117581191452866 0.111957647628172 1 1
-0.209746544664383 -0.196697099441302 1 1
-0.173925463826245 -0.168993625739271 1 1
0.00485848021556597 0.00340959583469852 1 1
0.22883350871959 0.222246445213325 1 1
-0.0603441945468773 -0.0554492264114658 1 1
-0.0805064696311166 -0.071213529755382 1 1
0.154170522651504 0.149897441536584 1 1
0.0313866299620699 0.0281198251872115 1 1
0.198668690428348 0.181275445371289 1 1
0.00399239657266826 0.00227432210595574 1 1
-0.0653184440240706 -0.0624531001404483 1 1
-0.0301711059885366 -0.0278708018414897 1 1
0.104957011642755 0.0962320338217238 1 1
0.272126881660209 0.259047713877376 1 1
0.0132093909869489 0.0123126329048088 1 1
0.106263113551198 0.102093504449122 1 1
-0.294648511949566 -0.286932520311824 1 1
-0.0557742287544975 -0.0503345709054986 1 1
-0.246971883998342 -0.234302546081174 1 1
-0.0184910543273492 -0.0174235470155508 1 1
-0.103977681588485 -0.100954798932072 1 1
-0.0293815718307671 -0.0291097688603683 1 1
0.00754132244068467 0.0118154294507865 1 1
0.0165563639648585 0.0197481623052893 1 1
0.272301596425663 0.259441634479269 1 1
-0.139697989200042 -0.132729351452101 1 1
-0.15461996686719 -0.148648051140685 1 1
0.237909977407901 0.222818911722622 1 1
0.151551633506854 0.151361876576542 1 1
-0.104968583106716 -0.0986413926060855 1 1
0.057589358390245 0.0534540131513912 1 1
0.134967537209607 0.124865032973337 1 1
0.032709731370612 0.033805558275251 1 1
0.0262633149357997 0.0239328994144131 1 1
0.187445260020937 0.170510237891586 1 1
0.0873376040535955 0.0880456471427462 1 1
0.0610986394140243 0.0539310591166556 1 1
0.170864053000814 0.165459872275927 1 1
-0.0843614748428445 -0.0815479006958585 1 1
-0.38261174250152 -0.366273373050706 0 0
0.144244672435219 0.14034643086146 1 1
0.0489733870323265 0.0513777232778732 1 1
0.0485948705395442 0.0432971321142034 1 1
0.0240028689780357 0.0203623348628813 1 1
0.128924729982281 0.127309795138501 1 1
-0.257896421190073 -0.238406572623604 1 1
0.149929929419415 0.145818405984395 1 1
0.091173522210809 0.0816179419317515 1 1
0.0783705648302804 0.0717472344092452 1 1
-0.0445423121328177 -0.0462492312694105 1 1
-0.240134603387491 -0.224200965249645 1 1
-0.202349307706617 -0.190044612807403 1 1
0.0265353883979002 0.0270869611902607 1 1
-0.124673190584255 -0.123511886391549 1 1
0.174514673247142 0.170961469945669 1 1
-0.0739033156010922 -0.0519805417645924 1 1
0.123934593369227 0.120288407168216 1 1
0.103891178032888 0.078185654786806 1 1
0.27313786919764 0.265093994881435 1 1
-0.111142438255219 -0.10780197689709 1 1
-0.0198540829144659 -0.0179351943564179 1 1
0.0932049277801457 0.0875335485015829 1 1
0.152084970927883 0.146372292126474 1 1
-0.0536031749640515 -0.0521028463273002 1 1
-0.117728473486173 -0.11060474472195 1 1
-0.0291870087099963 -0.0323368759912245 1 1
-0.0666699292174701 -0.0614117701292088 1 1
0.00404992159440235 0.00159189380094683 1 1
-0.0886979738100308 -0.0839999145080228 1 1
0.166268019461874 0.157508995244188 1 1
-0.208850251299595 -0.195946556157516 1 1
-0.0476265881186732 -0.043116538195662 1 1
-0.240668299114011 -0.229899993257359 0 0
-0.178901538996602 -0.167916299070392 1 1
0.10274778130578 0.090340053144218 1 1
-0.00217262124058246 -0.00663261601915236 1 1
-0.0277976011818801 -0.0296969625757365 1 1
-0.0709387016557157 -0.068509475344248 1 1
-0.0365381677617331 -0.0334806261410216 1 1
-0.134646763525532 -0.135458579597156 1 1
-0.115302997214464 -0.110935396916999 1 1
0.124178512499772 0.114682608648534 1 1
-0.046171890233071 -0.0363448662691421 1 1
0.164263104117641 0.152086532577945 1 1
-0.142799806243807 -0.135913071368888 1 1
0.0798469847375105 0.0769807758979886 1 1
-0.0540133170017295 -0.0441176847095853 1 1
0.141243918033297 0.139425320494957 1 1
0.0897082272605136 0.0878043068319086 1 1
0.0598908590134297 0.0546133447802793 1 1
0.228503804786576 0.218119816776396 1 1
-0.089593147616893 -0.0870664764438095 1 1
0.0660135762615742 0.0632650800161812 1 1
-0.0379862080216961 -0.0408026627899013 1 1
-0.180714941297971 -0.170251742831214 1 1
0.0274941073277603 0.0228233542074323 1 1
-0.104202090149248 -0.0989454877087807 1 1
0.0214733731621891 0.0206262304066213 1 1
0.107883083110566 0.104818943083108 1 1
-0.128162999163432 -0.120924541308951 1 1
0.142291212127534 0.132503824955671 1 1
0.141605241833466 0.137863185694582 1 1
0.0281768039936221 0.028695219722905 1 1
-0.044913147034136 -0.0467213801150123 1 1
0.0811663722077962 0.077977138904786 1 1
0.183781386877216 0.177017462491201 1 1
-0.0751041760189781 -0.0723815321840651 1 1
-0.164871053993624 -0.151188594335561 1 1
0.425923147145636 0.396441522203762 0 0
-0.331365287101725 -0.316049477619038 1 1
0.00344304283926262 0.00158458629443142 1 1
0.271494882039029 0.253605484964483 0 0
0.131203467661052 0.119244974946963 1 1
0.0602435602635774 0.0537070617652032 1 1
-0.233365524654578 -0.222236517466817 1 1
0.0402398963378057 0.0299541389565974 1 1
0.185729645231026 0.179174975981955 1 1
-0.0147266787573488 -0.0149467810013804 1 1
-0.167596226872442 -0.15338980591091 1 1
0.203718078141365 0.19031099982144 1 1
0.0180182229584263 0.0145369933777422 1 1
0.0765030376703456 0.0737628306193993 1 1
0.058519762954298 0.0541364766901436 1 1
0.00932546464222638 0.00936343114937823 1 1
-0.0459932145844571 -0.0461197868833476 1 1
0.188491882900247 0.180780847169028 1 1
0.0728230819496819 0.071415012276177 1 1
0.259534062794093 0.247265812353756 1 1
-0.0157033139582293 -0.0131882098038978 1 1
0.0368498226617511 0.0366419511525034 1 1
0.345077836511459 0.324164986477604 0 0
-0.173490740401819 -0.164200293136978 1 1
0.0368440096838341 0.0415005772830672 1 1
-0.195433231081465 -0.18788919592419 1 1
-0.12958243778107 -0.129286796043837 1 1
0.209454279608714 0.193238736351317 1 1
-0.184432267721551 -0.172425280042625 1 1
0.0340726269896514 0.0350493443260674 1 1
-0.115974420145792 -0.103024753062037 1 1
0.47309047665227 0.454157316238348 0 0
0.0676995207939567 0.0576232699980366 1 1
-0.351091949444684 -0.338554818633976 1 1
0.154891607696256 0.150367252410177 1 1
-0.180069392724147 -0.177985227125472 1 1
-0.0818307538656231 -0.0789991639181122 1 1
0.133906314693731 0.121391184144942 1 1
0.171115235540824 0.164598999280677 1 1
-0.0242985254806088 -0.0279530627010528 1 1
-0.00452112696642836 -0.00843753065336585 1 1
0.000840808464304302 0.0028657679617814 1 1
-0.0419107458531882 -0.0399724793629931 1 1
-0.2111569249473 -0.202717713436765 1 1
-0.0521784996306573 -0.0485796908801922 1 1
-0.0765217577308208 -0.0759765781268897 1 1
-0.152208112094862 -0.147321479144637 1 1
-0.0343482947726341 -0.0324909999825181 1 1
0.0626476933826581 0.0566281679856192 1 1
-0.0603505084401644 -0.0584168490338203 1 1
-0.152749850315991 -0.149496831316902 1 1
0.064399213324946 0.0634036464121465 1 1
0.0162418671306952 0.017221702229968 1 1
-0.055382846325052 -0.0542999347584239 1 1
0.226547554728308 0.217133294738449 1 1
0.0279686438818051 0.032651022362511 1 1
0.270808516248651 0.256381459901279 1 1
-0.207084060310384 -0.194431557264713 1 1
-0.0705508380264623 -0.0702328389529411 1 1
0.0392421761729205 0.0253309010188827 1 1
-0.0591745094670097 -0.0545172189584668 1 1
0.0278785723681113 0.0368342847276355 1 1
0.0409174881791346 0.0389583367388177 1 1
0.109686938679604 0.103734763115632 1 1
0.0424507040125989 0.0369792361032982 1 1
0.0859522813925764 0.0839425228717192 1 1
0.106858357854778 0.0981592999961003 1 1
0.136033182205078 0.122619816052063 1 1
0.182848922909345 0.172203443123607 1 1
0.107544295609838 0.105695810129621 1 1
-0.196291872780039 -0.191325752673307 1 1
0.0964855636908052 0.0897954795351072 1 1
0.0409106197790447 0.0407980401358157 1 1
0.150780074891338 0.13770057738925 1 1
-0.175657756720976 -0.167033533225565 1 1
-0.0227395333279383 -0.0219029069144995 1 1
0.188269712532005 0.184526001204725 1 1
0.258706948291795 0.242756394288947 1 1
-0.0372261085399096 -0.0346613373202109 1 1
0.0288022039592212 0.0296678628080159 1 1
-0.130306029571831 -0.12569567581401 1 1
0.109800571329147 0.106700710805925 1 1
0.199862546766717 0.192412556750856 1 1
0.0360235683882747 0.0316732938916447 1 1
-0.0967732726339386 -0.0920433102835187 1 1
-0.103730710549936 -0.0969511701095936 1 1
-0.0720185158701535 -0.0727385753661545 1 1
0.146691182091425 0.141603479724574 1 1
0.0884223836431209 0.0852890405207826 1 1
0.0263096668563298 0.024257412993049 1 1
0.0653040541243271 0.0626642205282626 1 1
-0.065967341731701 -0.0622278879989147 1 1
-0.0461712089626716 -0.0506951525045327 1 1
-0.134612124160223 -0.126159218585022 1 1
0.110187798586937 0.105376030565146 1 1
-0.0123927031400262 -0.00805586638975966 1 1
0.0585821433397064 0.0575175920648695 1 1
0.0401963374363309 0.0369859729023048 1 1
0.0742673505460776 0.073054276868167 1 1
-0.0899067793276213 -0.0858090468162733 1 1
-0.203274845457041 -0.195345055483724 1 1
-0.0748323478717323 -0.0727442615252257 1 1
-0.19265052761857 -0.183745703649478 1 1
-0.172402030903067 -0.161310596875881 1 1
-0.120101393747232 -0.115507255627304 1 1
-0.0230072343983903 -0.0246453786008521 1 1
-0.103206569438671 -0.099028711475729 1 1
-0.0752223369031591 -0.0752712832993052 1 1
-0.32084370802226 -0.313046832033635 1 1
-0.177300491322577 -0.170633294239442 1 1
-0.00880133676175746 -0.00989630305780307 1 1
-0.114530932358421 -0.109389099400988 1 1
-0.180572060277299 -0.173296345230927 1 1
0.225053419853586 0.215116299684589 1 1
-0.11418414639429 -0.111112927980618 1 1
0.124822622227687 0.121314587960754 1 1
-0.131878529504451 -0.131296550866473 1 1
0.0675334578619267 0.0683170829569904 1 1
-0.0846060510736523 -0.0896606066448492 1 1
-0.0743866351884098 -0.0675255023872726 1 1
0.0492056198578581 0.044586829204747 1 1
-0.224142044379797 -0.221394275016561 1 1
-0.181554610887539 -0.174837072796713 1 1
-0.133142000026337 -0.120847797285669 1 1
-0.111327745580474 -0.109061906155118 1 1
-0.113005024366671 -0.110473438030748 1 1
0.180835004002188 0.167051144298787 1 1
0.0740312156146982 0.0741250096495464 1 1
0.194493110375413 0.181974176754302 1 1
-0.30595793746243 -0.290936394521312 1 1
-0.0906231832620318 -0.0850843908772419 1 1
0.202712387896116 0.194215613905244 1 1
0.0761597758236628 0.0739979268037889 1 1
-0.0689117872972214 -0.0640631067705147 1 1
0.0575734885385565 0.0556006642806958 1 1
0.0398147791836687 0.0359180619620336 1 1
-0.147807328144885 -0.135894565885073 1 1
-0.12808405240528 -0.116234315726413 1 1
0.0645505474934413 0.0556242997242903 1 1
-0.086195396339795 -0.0869185416603918 1 1
-0.00901442826473704 -0.0032400125445814 1 1
-0.0645991881222126 -0.0680088992640757 1 1
0.015531555596516 0.022163486094032 1 1
0.149143758786442 0.136479072640378 1 1
0.0179788553417708 0.0173455205334124 1 1
0.0539948006118872 0.0521894675786622 1 1
0.0948603976432348 0.0933918813253063 1 1
-0.156241542333641 -0.146338765419034 1 1
-0.0857361806527045 -0.0848185101477392 1 1
-0.0496657707427224 -0.0459372914583125 1 1
0.357017527290291 0.337123987925798 1 1
0.00651646460498883 0.0012544594384999 1 1
-0.0114393196611209 -0.0158404206604964 1 1
0.0883304114285616 0.0838794774815916 1 1
0.214295536249218 0.206788882863928 1 1
0.0275664752327834 0.028684076724904 1 1
0.218686201186443 0.200605994906959 1 1
-0.00140370094810057 -0.00431279201193316 1 1
-0.150545024077038 -0.144265456299714 1 1
0.25641082430685 0.2481727929082 1 1
0.173491466836582 0.164105944802167 1 1
-0.0782796170702107 -0.0765019005018245 1 1
-0.0829258522722661 -0.0720300553353019 1 1
0.423086140086938 0.397559334561111 1 1
-0.186654621095057 -0.180939458074711 1 1
0.222364348329033 0.213424917466687 1 1
-0.0322428280564721 -0.0259289638609734 1 1
-0.147467358892184 -0.147319568079177 1 1
-0.271888024828945 -0.256189702219124 0 0
0.0254514145582195 0.0184236306140133 1 1
0.104045602448509 0.101852087609759 1 1
0.0216262431319578 0.0242285944593609 1 1
-0.00693428024061526 -0.0031862524060486 1 1
-0.0474058160509197 -0.04666734201528 1 1
-0.169870475389867 -0.163444531021367 1 1
-0.116123437310824 -0.106369709438373 1 1
-0.0761913206132184 -0.0731121129185798 1 1
0.0126192404996663 0.0124363617758846 1 1
-0.0179937054318535 -0.0156284179293626 1 1
-0.133904214172764 -0.126952603529435 1 1
-0.164973412064669 -0.153935779884014 1 1
-0.121725181081061 -0.114598470522119 1 1
0.119268510786078 0.118661539712446 1 1
-0.0556094069863527 -0.0527889181773611 1 1
0.150181620301169 0.140662012577018 1 1
0.0105360655215796 0.00915598526873078 1 1
0.216033658642831 0.202983857023601 1 1
-0.159177578915179 -0.158232899356781 1 1
0.0702976850779973 0.0661965849834445 1 1
-0.0562855672318308 -0.0555570840200984 1 1
-0.131978892000024 -0.127024143779145 1 1
0.0825478695057019 0.0790132391212181 1 1
0.378911996933083 0.360754866842181 0 0
-0.0964315606988603 -0.0925786478698639 1 1
0.00154023047735358 0.000775009911548771 1 1
0.210726499913225 0.190279631342214 1 1
-0.044511450969171 -0.0390174810063151 1 1
0.054195978698813 0.0515373111678464 1 1
-0.0778444804956838 -0.0785865149962107 1 1
0.196206723922841 0.190293221829668 1 1
-0.0292849375137338 -0.0265748901110753 1 1
0.0010093726497412 0.00372355054903355 1 1
-0.260987787818734 -0.250489456498672 1 1
-0.113767844503947 -0.108340773937542 1 1
-0.231636455176047 -0.220252926782535 1 1
0.151369592640964 0.147220927520971 1 1
-0.19150228944737 -0.179502497143146 1 1
0.175998532239931 0.16956675852492 1 1
0.0168343165549317 0.0115251021997023 1 1
-0.456168032552423 -0.4281552879519 0 0
0.0679917724206183 0.0660102685589766 1 1
-0.246101095433063 -0.234822119792543 1 1
0.0181173311034315 0.0176684210796548 1 1
0.144730066650406 0.134296626971202 1 1
-0.130155921259818 -0.126450019977025 1 1
-0.214867322090516 -0.209147551182909 1 1
0.145051132784212 0.133188204209513 1 1
-0.112411001291194 -0.105224561182377 1 1
0.395079978685338 0.377918382458284 0 0
-0.0974415847227073 -0.0957968970248132 1 1
-0.31549293656872 -0.303786466845298 0 0
0.0857214889956631 0.0798609594628694 1 1
0.314668750314775 0.299386954721756 1 1
0.0672341947034651 0.0635285945533881 1 1
0.0137062346849646 0.0179630040938526 1 1
-0.0156597297488343 -0.0158728587633175 1 1
0.00993580644591975 0.0150670426988148 1 1
-0.33646254513803 -0.31830804548578 1 1
0.252840730533894 0.239854229262704 1 1
-0.124695703198909 -0.115239242211352 1 1
-0.150122046005012 -0.139588279491094 1 1
0.184158302544193 0.180010489405753 1 1
-0.201684518372028 -0.191433428585442 1 1
-0.109899824123165 -0.108853786101981 1 1
0.10158309157524 0.0966213204967827 1 1
0.0685767640501385 0.0658905159857777 1 1
-0.111645018991184 -0.106348649585987 1 1
-0.0593871693471836 -0.0596759404576146 1 1
-0.236303163000087 -0.223308603912232 1 1
-0.120277995907808 -0.113639656261589 1 1
0.0550272020997383 0.0494779934284944 1 1
-0.0365430011736916 -0.0382988373921435 1 1
-0.0981675750697498 -0.0968254124965047 1 1
-0.268765100106596 -0.256551113800309 0 0
-0.158656403216435 -0.150765312259541 1 1
0.152561341757912 0.147017926424988 1 1
-0.170255918125771 -0.162559031869013 1 1
-0.0840627488082658 -0.0817063339778025 1 1
-0.0922569583418185 -0.08954569841809 1 1
-0.00295383406553932 0.00338642827360967 1 1
-0.0380636240832659 -0.0336795717860337 1 1
0.0129341118906872 0.0113171353335456 1 1
0.182448104414711 0.16891936227843 1 1
-0.0207373370192794 -0.0224750806011607 1 1
-0.199574406778684 -0.189719744289135 1 1
0.104541827947604 0.106504195583507 1 1
0.114570903363749 0.110964303680586 1 1
-0.0501640995225459 -0.0489579501624285 1 1
-0.0552810916960029 -0.0561795631680874 1 1
0.0478727236122203 0.0481050146774704 1 1
0.199163332813769 0.17997895172738 1 1
0.211439238020222 0.207878834693004 1 1
-0.0621598093489959 -0.055232814704285 1 1
0.145463987700386 0.1370894060022 1 1
-0.143319993702965 -0.13711041658378 1 1
0.104136359066291 0.101253526834342 1 1
-0.0326757039286119 -0.0319958261050675 1 1
-0.0450256577662721 -0.0380254680002871 1 1
-0.0254906591558084 -0.0213491949963919 1 1
0.0632625571230253 0.0645004561048556 1 1
-0.184950618036831 -0.180761928776386 1 1
-0.0811795047998374 -0.0807686252190679 1 1
0.197241624259282 0.186283084249442 1 1
-0.152947833476959 -0.140938274412164 1 1
0.046174306566585 0.0476442598162424 1 1
0.00062580708031576 0.00461776983806636 1 1
0.0336490054135609 0.0370547323650623 1 1
-0.312306249616323 -0.303477949377679 1 1
0.0126970153853628 0.013382284167038 1 1
-0.262336696623108 -0.25331626508909 1 1
0.060578858620377 0.0629520893366392 1 1
0.266712199146364 0.255880428363524 0 0
-0.221298329206565 -0.207994321713769 1 1
0.0624432952330998 0.0625767550500916 1 1
-0.0504147994318833 -0.0469203006417343 1 1
0.148779478574655 0.14233799737506 1 1
-0.298567419849498 -0.277419494974637 1 1
0.180349299614725 0.175361737611333 1 1
0.366572296764718 0.350132053333511 1 1
-0.0189435587335527 -0.0175061923734676 1 1
-0.0926606624354711 -0.0954278637546418 1 1
-0.137226109720392 -0.130941363176685 1 1
-0.118284935393045 -0.10368398625037 1 1
-0.204666104124431 -0.195544677187921 1 1
0.0216469891280922 0.0151822604943302 1 1
0.0174998974811442 0.0178684772495299 1 1
-0.0521189870691155 -0.0524318151072911 1 1
0.325269062109759 0.308423909650403 0 1
0.168298634481394 0.159236658776287 1 1
0.0695491550810101 0.0656816335519677 1 1
-0.174574250656981 -0.161480026445475 1 1
-0.072391151838247 -0.0672557868858905 1 1
0.288512224694281 0.271831281923212 1 1
0.109925445397692 0.0996495901991657 1 1
-0.0293478359315618 -0.0236395848718422 1 1
0.0852846243396851 0.0805655080609245 1 1
-0.189027401366882 -0.180342542586581 1 1
0.0458979889579109 0.0380728127999299 1 1
-0.247191901083111 -0.23609887390023 1 1
0.122560852737637 0.128055806509467 1 1
0.111656998157161 0.0996053756793976 1 1
-0.203806923447003 -0.197526814508295 1 1
-0.0308972703871121 -0.0257039797831112 1 1
0.128657154717501 0.124132029935424 1 1
0.156225856985848 0.149667968389039 1 1
0.023954006832361 0.0212470391157682 1 1
0.0329872598981457 0.0312858701039414 1 1
0.0505319723776672 0.0504990868044335 1 1
-0.103349650452982 -0.095795136195516 1 1
-0.0367989133792557 -0.0329808108274351 1 1
-0.0152036085125204 -0.0166090221124844 1 1
0.131298051663978 0.127984540737718 1 1
-0.103008855935326 -0.0936685642366195 1 1
0.0877507463377188 0.080707164660067 1 1
0.0999646681012746 0.0957691448383017 1 1
0.10642448215084 0.102081871249301 1 1
0.0996946098566894 0.0912524165705405 1 1
0.0960912469223988 0.0928454216287044 1 1
0.00458657045262856 0.00835623509950631 1 1
0.121511752470201 0.111591857353161 1 1
0.0775142516660743 0.0760917674760918 1 1
0.0156086954802378 0.00884039742746989 1 1
-0.055078759506979 -0.0483277348011461 1 1
-0.190001455727936 -0.176402793305301 1 1
0.00319059332738916 0.00495852831951848 1 1
-0.0344935532231509 -0.0375340150883822 1 1
-0.0372417587980767 -0.0348900741306883 1 1
0.111839882548107 0.101187407195878 1 1
0.0353927229052856 0.030921710631675 1 1
-0.111273108999249 -0.103962419826604 1 1
-0.140352331749379 -0.131274319381816 1 1
0.121602815029301 0.118691629953366 1 1
-0.0297904426027408 -0.02826904215075 1 1
-0.144187530342428 -0.132957248400569 1 1
0.11746104181963 0.108565525134951 1 1
-0.0463503058705571 -0.0423459638784816 1 1
-0.0306283145726414 -0.0250196187049365 1 1
0.299614870509721 0.283413299954358 1 1
0.213789366645433 0.202635802133502 1 1
0.0087134312257361 0.00499719054379387 1 1
0.107499139991815 0.103977928880451 1 1
0.0595347209313832 0.057646804148453 1 1
0.111050392012863 0.108664730767149 1 1
-0.218232540207078 -0.203924849391094 1 1
0.0391570729975191 0.033359801588531 1 1
-0.0614354286137818 -0.0577020820171173 1 1
-0.127781075311299 -0.124762187702529 1 1
0.0622443351995452 0.0597379152573366 1 1
-0.0860885228681743 -0.0769966424724392 1 1
-0.201538404096826 -0.199132098575129 1 1
-0.144687950852671 -0.137024417079941 1 1
0.101173890550233 0.0888399071909352 1 1
0.0676342123781261 0.0649420510393268 1 1
0.0495137061096774 0.0493490375268517 1 1
-0.103845837270777 -0.0918734767607843 1 1
0.0780861882249683 0.0776701894525485 1 1
0.106537374218336 0.101527962474624 1 1
-0.184215897261404 -0.168447815648215 1 1
-0.0113435788183023 -0.0151888988227449 1 1
-0.0360152129040799 -0.0317808501019189 1 1
0.0898342058210567 0.0820225344578041 1 1
0.070326335987241 0.0621646080555478 1 1
0.0894216254526292 0.0832529607400116 1 1
0.0948730678147874 0.0829047186972999 1 1
-0.020636866488674 -0.0187751212599151 1 1
0.0987512601321585 0.0982483078221053 1 1
-0.190392091316548 -0.182984857548538 1 1
-0.20223768786181 -0.193362667505522 1 1
0.098195296263206 0.0901469723270971 1 1
-0.139824784424545 -0.129280844857561 1 1
0.262757687214519 0.249937998620992 1 1
-0.031325999950845 -0.0280880795990788 1 1
0.237183627504015 0.225111472503232 1 1
0.0812673098269888 0.0757933299662571 1 1
-0.0763612872899227 -0.0710476566578376 1 1
-0.159990020639831 -0.147999500848218 1 1
0.106202680067633 0.10333683659975 1 1
0.213897283937318 0.204435554077651 1 1
0.259824611706381 0.24640269033929 1 1
0.0676289073603862 0.0691310014555993 1 1
0.169265883198375 0.148706558648815 1 1
-0.0668361670057239 -0.0680886091591265 1 1
-0.0680656014145145 -0.0671519752756438 1 1
0.220680643070512 0.213482549327571 1 1
0.126868532880047 0.118298083506478 1 1
0.214461806339228 0.204265829613434 1 1
-0.402886553985934 -0.38755575068557 0 0
0.0970570374144351 0.098033703172475 1 1
-0.00302517406368582 -0.00347088451070798 1 1
-0.0717973993986631 -0.0761052570666153 1 1
0.141018708178258 0.134052556616311 1 1
0.0939500640872105 0.0882101609558162 1 1
-0.207251804337868 -0.196933079253002 1 1
-0.109282957533505 -0.109615745187918 1 1
-0.0491853662204023 -0.0502253259562278 1 1
-0.0433283482345643 -0.0440406964269322 1 1
0.535745507895603 0.505077585132325 0 0
0.014636077434701 0.0150671971138533 1 1
-0.0961774785332434 -0.0913474129622243 1 1
0.179355881696441 0.172411381225279 1 1
0.193444627253218 0.189322489387719 1 1
0.106374752087328 0.102248284603907 1 1
0.0527767573469123 0.0521124724703389 1 1
0.201943422840113 0.194236178912221 1 1
-0.0243857812020493 -0.0220774369211102 1 1
-0.0802025800196741 -0.0804956532719866 1 1
0.211683082341806 0.202173929154265 1 1
-0.0512202698832428 -0.0514049143041683 1 1
0.220087059095431 0.211668696565998 1 1
0.0644952729864389 0.0599985433324502 1 1
-0.0564336319533481 -0.0565444143056092 1 1
0.223882957921973 0.215454094012779 1 1
-0.0958525491118711 -0.0972193240286408 1 1
0.0635441552094224 0.0580440508460642 1 1
-0.105590314720647 -0.0997606246439206 1 1
-0.0230254298931532 -0.0286094424516707 1 1
-0.0838020350321611 -0.0801857262609055 1 1
-0.074455310225024 -0.0730460542463071 1 1
-0.130021720059812 -0.123109736147495 1 1
0.0825973879375238 0.0717064257466933 1 1
-0.238092836437457 -0.22758796019752 1 1
0.0708037574216573 0.0700453611405475 1 1
0.133682842925928 0.130584757947636 1 1
-0.110669844139114 -0.10654251374447 1 1
-0.305446563458917 -0.291870538646516 0 0
-0.345927831297738 -0.326684911797771 0 0
0.226987231755223 0.217557758285726 1 1
-0.0864747411321337 -0.0878211770104632 1 1
0.000877822739552531 -0.000221579671219226 1 1
-0.0971518656887854 -0.0942822126169432 1 1
0.147502072390048 0.145216523301624 1 1
0.152672574459042 0.143202099399157 1 1
0.00168231146870958 0.00215587624089446 1 1
0.186316526822008 0.175749236261294 1 1
-0.124089135717456 -0.119729576066296 1 1
0.137889726839385 0.136311687610444 1 1
-0.272031729228825 -0.262890457967483 1 1
-0.0668118771925596 -0.0596863985580303 1 1
-0.293587872228938 -0.283103888014454 1 1
0.220139544849456 0.208714785857887 1 1
0.0418895512166046 0.0388198879807911 1 1
0.0552320648640263 0.0567947302111591 1 1
0.225974498445782 0.212136791865037 1 1
-0.286170785879741 -0.274178388054003 1 1
0.0926316174564511 0.0901325353861925 1 1
-0.433473167157501 -0.412173129004443 0 0
0.0240777686625816 0.0207255961864848 1 1
-0.0595626192827432 -0.0490019837172517 1 1
-0.0418023631395753 -0.0400269051841039 1 1
-0.46744129434336 -0.447430949776142 0 0
-0.101753748996233 -0.0956754203431495 1 1
0.117846927423154 0.113776424883407 1 1
0.112705311844849 0.104418471907816 1 1
0.313934111677848 0.302502422770332 0 0
-0.190008066653423 -0.182673866511541 1 1
-0.332395494231059 -0.312822589728625 1 1
-0.113396986050539 -0.110643651074138 1 1
0.0155036638006256 0.0306516262881224 1 1
-0.150375604726956 -0.138026629636927 1 1
-0.206621524216312 -0.193888692970023 1 1
-0.208584463881075 -0.197194271109176 1 1
-0.089942713314387 -0.0837930908642571 1 1
0.254886427844234 0.241053290016043 1 1
-0.185040111559175 -0.175693019762349 1 1
-0.255937617099893 -0.239426049630163 1 1
0.134428973417897 0.132069872240697 1 1
-0.0177576773198605 -0.0128333961797112 1 1
-0.0395673884778587 -0.0301073864130154 1 1
-0.0462375524107595 -0.0465133581574648 1 1
-0.070056416072812 -0.065730789872447 1 1
0.158726601899381 0.147865257187257 1 1
0.0184475581751172 0.0214017006708911 1 1
0.0315382593561165 0.0355166915746368 1 1
-0.139638690878027 -0.138995251536667 1 1
-0.220442663842143 -0.210814083133843 1 1
-0.0185550963915575 -0.0210151018536886 1 1
-0.107204055704899 -0.103904158899225 1 1
-0.0687302976316264 -0.0652489934881477 1 1
0.227180438669467 0.216551586289258 1 1
0.177533309186693 0.168426362562132 1 1
0.167921862137382 0.159995957507946 1 1
-0.051902970054466 -0.0483483686851991 1 1
0.0411343281815247 0.0404050385789162 1 1
0.178415098868036 0.169678922201937 1 1
0.168485994305724 0.160069328825334 1 1
0.171225592756631 0.160944158606749 1 1
0.0120828713089207 0.0120760550602186 1 1
-0.140616861625811 -0.130753143390187 1 1
0.0970018550020969 0.0929633655717048 1 1
-0.125440385210423 -0.120350794415708 1 1
0.0754083921971173 0.0692869049694557 1 1
0.0763233601473889 0.0713743986583848 1 1
-0.0391032244325562 -0.0365196084125894 1 1
0.259338212275471 0.246571858950483 1 1
0.0720924368037597 0.06529541031116 1 1
0.149880432601159 0.145926257746191 1 1
0.101218283485278 0.0974416840380017 1 1
0.0126265444200901 0.00749788276428987 1 1
-0.140345660029583 -0.129067556821668 1 1
0.112777414369469 0.10768796864698 1 1
0.273853122542891 0.259658579087555 1 1
-0.0742868354018875 -0.0732345686832423 1 1
0.0110896841722657 0.00718193127435462 1 1
0.061179451908455 0.0573860607229151 1 1
0.0828563444048542 0.0745312620210363 1 1
-0.21073109234158 -0.198164161191782 1 1
0.0615818737561039 0.0612467971276436 1 1
0.182691033062427 0.180283763635824 1 1
0.113316153130181 0.112699692989943 1 1
0.363216500933234 0.342439453141828 0 0
0.16228128715832 0.156218867345135 1 1
0.0157663987507971 0.0200664322881256 1 1
-0.0152097216430847 -0.0123468388622317 1 1
-0.348371547558129 -0.331700733736402 0 0
0.117815041364078 0.108035667895058 1 1
0.229419836777437 0.219611323751394 1 1
0.030857200008213 0.0290146496129833 1 1
0.0618910565755303 0.0549559452422306 1 1
-0.205333398293572 -0.200952582335266 1 1
-0.235098677447319 -0.231809996072525 1 1
0.210058287201393 0.191863395082725 1 1
-0.0357906264259015 -0.0313741046548826 1 1
-0.269849400639158 -0.257565305299801 1 0
0.231947336732587 0.227105017125488 1 1
-0.0812630541466491 -0.0786578895558903 1 1
0.187842099498166 0.181766528309783 1 1
0.0544622281560956 0.0589547100616703 1 1
0.0321826569123623 0.0312672140514614 1 1
-0.00547706279534398 -0.0102187189123327 1 1
0.00402034786249543 0.00499567379120934 1 1
0.162467691615119 0.156230404105171 1 1
-0.117929920976787 -0.113971585591462 1 1
-0.0184908191605518 -0.0245963771363288 1 1
0.258402734690611 0.248048965368404 1 1
0.191934507807745 0.186915046354264 1 1
0.0412063643547119 0.0432221099553037 1 1
0.0812472090383969 0.0873513803435812 1 1
-0.0959642433550642 -0.0900531916356848 1 1
-0.138953267219033 -0.132342436531274 1 1
-0.0259225556761613 -0.0167061002451328 1 1
0.178656282664421 0.168468357538678 1 1
-0.0334322460593382 -0.0267733046446644 1 1
0.133383722816788 0.128826471511813 1 1
0.157058035586793 0.153354037926369 1 1
-0.00564434136289595 -0.00632957573126857 1 1
-0.0298350759323301 -0.0289931944588084 1 1
-0.18716882229589 -0.177201579290212 1 1
0.170227396048767 0.160940315464051 1 1
-0.238413993279334 -0.229547964720106 1 1
-0.120659029952594 -0.113198005934316 1 1
0.0376216886921626 0.0370680126448545 1 1
-0.295623889305904 -0.27623314927641 1 1
-0.164611173858884 -0.15645051974189 1 1
0.0716518056585062 0.0714717319776052 1 1
0.0613812575531247 0.0547963835826087 1 1
0.173501894143145 0.170140944094117 1 1
0.0756475844862616 0.0760657182632734 1 1
-0.27416701783065 -0.255278547396533 1 1
0.161626580338558 0.159443603085484 1 1
0.280350747873888 0.271086504531876 1 1
-0.0541265009325209 -0.0456906192574824 1 1
0.110074163530228 0.105805939376348 1 1
-0.0564849091176973 -0.0602362542284559 1 1
-0.107401768171159 -0.106078749740367 1 1
-0.113755473507277 -0.105935924644211 1 1
0.0345677335687032 0.0365838794367533 1 1
0.166332970777935 0.155259782083867 1 1
-0.0964224073254558 -0.0931735427379724 1 1
0.0927666333358403 0.0878283964194455 1 1
0.190043202069577 0.184420081759619 1 1
0.136401206708629 0.131158249219645 1 1
0.0815798012523253 0.0800228040346665 1 1
0.136216795814823 0.130578688721359 1 1
0.183050397531934 0.173648841352108 1 1
0.0158482496051073 0.0193725802342548 1 1
-0.0328966084592703 -0.0297680792268878 1 1
0.0687321558387517 0.0742113169261876 1 1
-0.00858343178105627 -0.0100796294478636 1 1
-0.0300606484253691 -0.0324875747527382 1 1
-0.214143337173454 -0.207012610750981 1 1
0.189308141566111 0.177056803532268 1 1
0.16917363489068 0.15462187004912 1 1
0.287890161638416 0.265552675208747 1 1
-0.177864455823745 -0.166138011328737 1 1
-0.357892315382296 -0.338859122698436 1 1
0.036753344092351 0.027831513814385 1 1
-0.117840249576434 -0.112351357356148 1 1
0.179147944584806 0.166415801808754 1 1
-0.133776169195876 -0.131364901987463 1 1
0.147695404663976 0.132263448029728 1 1
-0.23086973907364 -0.218424976766531 1 1
-0.127777742863835 -0.12160054892286 1 1
-0.140932895710964 -0.139008113579269 1 1
-0.0901248266742461 -0.0862689355625917 1 1
-0.0525391272810789 -0.0452795035417623 1 1
0.0728405807711169 0.0667654582360581 1 1
-0.0500233548318528 -0.0507050370840868 1 1
0.243770823077937 0.227200019057767 1 1
0.299568695055778 0.28492003281351 1 1
0.231089263038199 0.214087850540692 1 1
-0.136915682171331 -0.133149646290603 1 1
-0.090058898154091 -0.0834802588885068 1 1
-0.0604926446739624 -0.058163486811987 1 1
-0.167629321750948 -0.158874289214379 1 1
0.0154493790057233 0.0185825103337119 1 1
-0.21360360419717 -0.195775079772762 1 1
-0.104235223060739 -0.100387062041129 1 1
-0.00260948593078951 -0.000858442869339691 1 1
-0.133310623559205 -0.120592969452856 1 1
0.047098707540756 0.0382266446799449 1 1
0.146038134244679 0.146111213618739 1 1
-0.318061835426155 -0.310132318325119 1 0
0.111044444561626 0.106163547416335 1 1
0.190652324596658 0.181694247029436 1 1
0.0140063104650307 0.0105752019508384 1 1
0.0355398367666047 0.0325940037791156 1 1
0.247017805881301 0.234759361473512 1 1
0.332035853016682 0.308683976772607 1 1
-0.280354203507431 -0.26474963887819 1 1
0.068597254599128 0.0664483694661983 1 1
0.00542064457313466 0.0135806596810188 1 1
0.0174109437793475 0.0149404832758377 1 1
-0.128195316721484 -0.121487971562375 1 1
-0.150902446604346 -0.132655129946072 1 1
0.111016935692705 0.0987354593727121 1 1
0.260848713951152 0.250325501396179 1 1
-0.0680837817722763 -0.0656138962960127 1 1
-0.184405146028756 -0.1792104222962 1 1
0.0788880202175932 0.0707475750830862 1 1
0.0182519241748442 0.01341853052883 1 1
0.10120091978993 0.0978844065968807 1 1
-0.0837432540192918 -0.0830523964775921 1 1
0.234615745796698 0.226988804304258 1 1
-0.0851879691968133 -0.0791247480225501 1 1
0.102321526410791 0.101310935091857 1 1
0.106846102172603 0.104653802841977 1 1
-0.173411610625495 -0.168156843563356 1 1
0.0136365515275863 0.0151042289190279 1 1
-0.11783373064814 -0.113101497671951 1 1
0.161058605407483 0.148545759334551 1 1
0.147664779088462 0.14361124498638 1 1
-0.196220935005866 -0.187793729493397 1 1
-0.117983928278405 -0.109315600465672 1 1
-0.0578926295806261 -0.056918415677475 1 1
0.167573486937364 0.163971470784873 1 1
0.399164693406801 0.381000239877319 0 0
0.0287201762563962 0.0269208682774659 1 1
-0.124853526850753 -0.117948508888444 1 1
-0.0197474246615838 -0.0135931826521698 1 1
0.090125443103024 0.090488567734629 1 1
0.0974257607338838 0.0938355704150922 1 1
0.0839699029134087 0.0763194042760588 1 1
-0.0685702027765393 -0.071648886796895 1 1
-0.0729122118660346 -0.0677864133513532 1 1
-0.0710778487669114 -0.0651837477957543 1 1
0.156423915196763 0.146109585561936 1 1
-0.163336593245416 -0.152362654048007 1 1
0.0335261183977193 0.0340521585989422 1 1
-0.0770475498292058 -0.0745526366787654 1 1
-0.0227554451271245 -0.0169395253140987 1 1
-0.00453753747747966 -0.00507786183772291 1 1
-0.0867705792924446 -0.0806165579321924 1 1
0.181713622462932 0.171796486390018 1 1
0.00917039619850469 0.00570133696682463 1 1
-0.100737887531636 -0.0956492848656528 1 1
-0.13811478420621 -0.134401003967408 1 1
0.134722595308744 0.127665893308739 1 1
0.0824051516165134 0.0835879580251235 1 1
0.198449612404206 0.189006984369291 1 1
-0.105721002356578 -0.105426243655729 1 1
-0.0990588842565623 -0.10199382797274 1 1
-0.0734688167505862 -0.0730993781331701 1 1
-0.0740302810280178 -0.0750746844942939 1 1
0.0920547874072141 0.0911645869000891 1 1
-0.134803798517856 -0.140462115132098 1 1
0.019220905928254 0.0202966104657706 1 1
-0.152110662028902 -0.152794094859248 1 1
0.165802588962344 0.158235214608254 1 1
-0.180632416373802 -0.174885464506595 1 1
0.00941482608029989 0.01279682165971 1 1
-0.157130517041814 -0.147483564250543 1 1
-0.0643769753362669 -0.0565197625224743 1 1
-0.0554793838702671 -0.0558636668518571 1 1
-0.36229226904347 -0.349020767975155 1 1
-0.157811547879471 -0.145977389829839 1 1
0.0795859757983092 0.073214185876523 1 1
0.247501570369689 0.235842888042101 1 1
0.18233341875575 0.174693893824331 1 1
0.200239240004593 0.186313157853533 1 1
0.300611774849128 0.28759604483413 0 0
0.160858377737051 0.157057404734332 1 1
-0.0213786718185828 -0.0220525849190277 1 1
0.0152576589404472 0.0175903208102948 1 1
-0.0171454142868978 -0.0160316184861425 1 1
0.00806479292342575 0.0137786986595359 1 1
-0.0638030166974542 -0.0583231381271293 1 1
-0.193319501457792 -0.192288312479641 1 1
-0.0394679741287814 -0.0336972626233889 1 1
-0.197219601273499 -0.182382636427558 1 1
0.0628826570896507 0.0579933213854297 1 1
0.0258057726229194 0.0269138088923062 1 1
0.25789490973489 0.241117749382335 1 1
0.268930509852357 0.250954986548297 0 0
-0.0842916978871927 -0.0808336030879712 1 1
-0.147794000479256 -0.13671288487156 1 1
0.189684258663085 0.178455613738853 1 1
0.152009573989882 0.145908342573948 1 1
0.0239341253928898 0.027873008031955 1 1
-0.0076644209211488 -0.0106316597222869 1 1
0.109039728296647 0.10122689251074 1 1
-0.0126800710956064 -0.0154275377940956 1 1
0.0203299787854624 0.0215391949093699 1 1
0.163478062613511 0.154970751079262 1 1
-0.0396131117769723 -0.039185284155139 1 1
0.170884101308728 0.16774226128234 1 1
-0.0372664405076073 -0.0417287551042861 1 1
-0.0208922698426693 -0.0232807217176347 1 1
0.11615217256272 0.108335583703507 1 1
-0.241802966463247 -0.235697691269228 1 1
0.0224590212538023 0.0213953342148334 1 1
-0.0366519937245312 -0.034417131258061 1 1
-0.0584434972001571 -0.0649177810900332 1 1
0.0506759592469715 0.05137573931489 1 1
-0.158589909090042 -0.144297303427015 1 1
-0.00509682551629073 -0.0034382356467976 1 1
-0.282443820733941 -0.265345341968288 0 0
-0.0621826637364522 -0.0590178567669088 1 1
0.13491642153026 0.131014600696499 1 1
0.15196234202215 0.144699402242575 1 1
-0.0397230322649739 -0.0490110024086722 1 1
-0.0439775591236899 -0.0409683963037893 1 1
-0.0827656020116663 -0.0805500227229242 1 1
-0.130977000687696 -0.117214860898613 1 1
-0.156391170344642 -0.147099254000489 1 1
0.031509649355835 0.0318138076555425 1 1
-0.0495820176171706 -0.0471202858182225 1 1
-0.254612604879159 -0.243686538862408 1 1
-0.0893072168258765 -0.0884659551950085 1 1
-0.0946675545513375 -0.0868108154930549 1 1
-0.200622739186638 -0.185583599305381 1 1
0.206173392532286 0.196257444889024 1 1
-0.142933535876179 -0.136768266628361 1 1
0.302719351043055 0.282351192700679 1 1
-0.118767097753712 -0.113854623675542 1 1
0.0537104045266515 0.0505196105689394 1 1
-0.202685044113703 -0.192931505868898 1 1
-0.109474257101274 -0.10252006946305 1 1
0.0468065547139942 0.0406361843267053 1 1
-0.0793884354962248 -0.0701329917280149 1 1
-0.217110685379012 -0.2095072792097 1 1
0.147281056576777 0.133259875049242 1 1
0.0805502557184122 0.0774987062088093 1 1
0.0414664013613051 0.0390489112041465 1 1
0.00775835415751803 0.00678599162726679 1 1
0.0579798137577819 0.0581017994601712 1 1
0.0574562663495836 0.0561889661386773 1 1
0.124154892572208 0.12325283990929 1 1
-0.212288426008506 -0.199400497786064 1 1
0.0698857703387791 0.0657515635650859 1 1
0.0813523625815466 0.0825151889282189 1 1
0.0107621789698292 0.00678775311228683 1 1
-0.1432470655133 -0.135378524359059 1 1
0.0690741678350555 0.064491138966785 1 1
-0.0481632369955405 -0.0434271266884017 1 1
-0.107560809013568 -0.10381408826378 1 1
0.108470215645403 0.104129126557196 1 1
-0.0531404120081271 -0.0495583252633201 1 1
-0.000577425536983193 -0.00309842236526059 1 1
-0.353068147337289 -0.339616498536235 0 0
0.0517296752300709 0.0480110667791371 1 1
-0.0516942907848559 -0.0493573135248631 1 1
-0.316657607376277 -0.300137413997977 1 1
0.14650212524214 0.140797301525926 1 1
-0.119986208412424 -0.1138223117491 1 1
-0.146002459705252 -0.136181100846269 1 1
-0.181733657686426 -0.17185997848205 1 1
0.0392388488496551 0.0357900255630489 1 1
0.338294388358285 0.32526281677954 0 0
0.0512991639499147 0.0487878320471941 1 1
0.00385270869313614 -0.0033973265214188 1 1
0.295753277770232 0.277821641178151 1 1
0.14975634956738 0.146017590443003 1 1
0.0720450174847297 0.0686228825180731 1 1
-0.117343401881895 -0.109127390811854 1 1
-0.0290640935798021 -0.0275743148184524 1 1
0.0799648105058708 0.0778644811481946 1 1
-0.110529596733091 -0.109327673868248 1 1
0.0778497856126967 0.0714406643447904 1 1
-0.134530744493878 -0.125781734863632 1 1
0.0896539402574561 0.0885815020020625 1 1
-0.0668513747142435 -0.0652154266894683 1 1
-0.0690762912247496 -0.0681487759922545 1 1
0.0752675755271332 0.0688581767687694 1 1
-0.171839351170348 -0.165949881766012 1 1
-0.334738359602642 -0.311824962022303 0 1
-0.14646058788481 -0.13607848470427 1 1
0.00179838672468641 0.0013927162584829 1 1
-0.138272297474387 -0.126495524434095 1 1
0.0958501168236789 0.087580271758699 1 1
-0.0627267058547475 -0.0558827978072087 1 1
0.256440073109389 0.245477590690015 1 1
-0.184304715103445 -0.174180442671483 1 1
0.192667072489879 0.178589157304137 1 1
-0.243909875940241 -0.226365016668247 1 1
-0.00901894965296889 -0.0102249185849535 1 1
-0.321407348086576 -0.306103258415801 1 1
0.0227877973628705 0.0223530473110005 1 1
0.0621292326731147 0.0560355361857792 1 1
-0.111772636724722 -0.103481791933011 1 1
-0.125743424813454 -0.116464400358798 1 1
-0.357341599638286 -0.339062985857771 1 1
-0.0524774102155435 -0.0474271920919989 1 1
0.231418570353861 0.222137014036475 1 1
0.0573166413778107 0.0546505929110992 1 1
0.27629373273902 0.26707142230453 1 1
0.122891710552549 0.117870458656524 1 1
-0.0142100591310062 -0.0123755243903298 1 1
0.0716301825156145 0.0680660896861074 1 1
0.142020022670563 0.128691267327672 1 1
0.174782428601824 0.173109679363012 1 1
0.0985701679816042 0.0974895412752243 1 1
0.0995034191372643 0.0956852862288267 1 1
-0.100495060487564 -0.0984232257074726 1 1
0.184469945228703 0.179931430450539 1 1
0.209095390296245 0.200956965945864 1 1
0.106123582010643 0.100666053574489 1 1
0.368967439088889 0.351532244411868 0 0
0.23339951834328 0.22302932458596 1 1
0.132864967838186 0.125910284099269 1 1
0.0658412797119018 0.0613482903323651 1 1
0.220744382206052 0.209941485762547 1 1
0.0234483410365205 0.0208680993963396 1 1
0.0175724143896321 0.0178511951692239 1 1
-0.18969401789529 -0.183294508495763 1 1
0.0526653258888362 0.0532048811774279 1 1
-0.0377337404943414 -0.0401239473781449 1 1
0.0656657677857697 0.0610469514754082 1 1
-0.0874655306054565 -0.0870888716706139 1 1
0.128656859776887 0.121025303692159 1 1
-0.0493565606177857 -0.0479967350336842 1 1
0.0798071417753325 0.0798035413101398 1 1
-0.157983002351515 -0.145248938143161 1 1
0.0513458470603169 0.050214024200752 1 1
0.00342606159025651 0.0047290628287786 1 1
-0.147992389481132 -0.144885824720104 1 1
-0.165854909044252 -0.157971276431953 1 1
0.238865681399154 0.226772480823894 0 1
-0.164527371939675 -0.159591102080084 1 1
-0.380211229628541 -0.35876223355495 0 0
0.115966741015536 0.109636216568855 1 1
0.10473006752328 0.101775615525046 1 1
0.171501100590572 0.164814762819001 1 1
-0.0382518873261784 -0.037828751400657 1 1
-0.0815170083146305 -0.0773275424695003 1 1
0.0119444606538207 0.0127877821610807 1 1
-0.122818565525755 -0.117494838609787 1 1
-0.0588571724814284 -0.0554491972443186 1 1
0.111367417504223 0.104120426798357 1 1
0.0385056237834113 0.0377619716787376 1 1
-0.0213849882849887 -0.01420370667862 1 1
0.205663490877299 0.200650809625287 1 1
0.192937546771228 0.18039720331103 1 1
-0.249608064020475 -0.240154739812196 1 1
0.0734729571275403 0.0668577023586043 1 1
-0.0936150512915089 -0.0897212763321818 1 1
-0.0525537546566599 -0.0421837181262936 1 1
-0.117493516056305 -0.11432294272094 1 1
-0.197634103444457 -0.192480158642162 1 1
0.160670411768609 0.158034095071347 1 1
-0.283492073402518 -0.275795508859119 1 0
0.184092545632005 0.178132117279707 1 1
-0.0237891077785521 -0.02304975002323 1 1
-0.0862212986419659 -0.0811853747389901 1 1
-0.0257923786515082 -0.0247919177496782 1 1
-0.0598488979955581 -0.0562547348028966 1 1
-0.0498596172209401 -0.0549056040793067 1 1
0.104404179481535 0.102772148910491 1 1
0.118753071484013 0.112187072548998 1 1
0.0466554069946953 0.0399825442923641 1 1
-0.0181946090232657 -0.0137432006202267 1 1
0.366085486201826 0.346126724398929 0 0
0.056526486465735 0.0551426994733735 1 1
-0.0225102528112485 -0.0162833038026636 1 1
0.107598057455023 0.105414051749751 1 1
0.028409367453033 0.0292331063147499 1 1
-0.325761355810684 -0.310606530200323 1 1
0.203890346064879 0.191939532839432 1 1
0.0164032882943905 0.0138320345698717 1 1
-0.23259165462408 -0.220240189876615 1 1
-0.0271905708154482 -0.0317366455338284 1 1
-0.0538031065953877 -0.048372018817299 1 1
-0.01567189572714 -0.0151891043238735 1 1
-0.130345976903043 -0.124531588825677 1 1
-0.165140344533067 -0.154453083999091 1 1
-0.0982320111567235 -0.0923981711385571 1 1
-0.119766888863916 -0.114995835337544 1 1
-0.00430757213460303 -0.00466082779483019 1 1
-0.0695659402015887 -0.0698291279065736 1 1
0.141383407708096 0.135015460041866 1 1
-0.250785545155126 -0.240415733724707 0 0
0.132340794688274 0.131834289541293 1 1
0.0750478639539748 0.0710332508080138 1 1
-0.084785491302967 -0.085573594073682 1 1
0.124636947838697 0.116195696889108 1 1
0.327491095240416 0.314892265401727 0 0
-0.0931283991146349 -0.0860667983578691 1 1
0.0766703860567657 0.0715354082718854 1 1
-0.00608544868188941 -0.00405594153657309 1 1
-0.00413413122405337 -0.00955774635636441 1 1
-0.249215592493025 -0.239696607239435 1 1
0.109807807070914 0.103073672991227 1 1
0.17837781400941 0.163791823301684 1 1
-0.0826396598952929 -0.0819383496328326 1 1
0.162317900932667 0.1581804876576 1 1
0.0659860131907332 0.0741678555623897 1 1
0.0823488170862934 0.0761088708640116 1 1
-0.207074908751962 -0.199940262636781 1 1
0.0751620717016629 0.0755331642089788 1 1
0.199524205035419 0.188579199696255 1 1
-0.0201217782481988 -0.0172137307801995 1 1
-0.0159685548280132 -0.0175388134845449 1 1
-0.191417104745676 -0.181793447192361 1 1
-0.0612022054529587 -0.0572421886854991 1 1
0.00393271681772094 0.0011596882161878 1 1
0.376292357718318 0.359878562466743 0 0
0.169735043192466 0.16478599531547 1 1
-0.214609929809964 -0.206203855734222 1 1
0.0408542760586582 0.0411248999379295 1 1
-0.0127699778352867 -0.0163257997141579 1 1
-0.0483260667853225 -0.0454654927722305 1 1
0.230222460660837 0.21921635342092 1 1
0.0534782758384078 0.0528191654717362 1 1
-0.099745504073092 -0.0933309049165835 1 1
0.0790967593882056 0.0708912210279272 1 1
-0.0412869882132119 -0.0387799764756833 1 1
0.163473433579744 0.150474103861641 1 1
-0.0642797314680166 -0.0626775630469486 1 1
0.180024878128868 0.179314707248715 1 1
-0.145221482599368 -0.134325059454655 1 1
0.0138745561433069 0.0137234340158965 1 1
-0.285658364170977 -0.273980908148431 0 0
0.0272253745176661 0.0304044831499872 1 1
0.216964271591206 0.198834720192795 1 1
0.13658073454767 0.131399924895897 1 1
0.012915359997182 0.0155353834797466 1 1
-0.0753389877806481 -0.069862666101399 1 1
0.0659294376989337 0.0650066286795189 1 1
-0.163944780194713 -0.159216476119431 1 1
-0.104707008098808 -0.100592057465997 1 1
-0.118904369147927 -0.11536400461696 1 1
-0.170852136186767 -0.163581537989883 1 1
0.0206663334949229 0.0212625528715768 1 1
0.0963991803574164 0.0904523080188771 1 1
0.0232450628417729 0.0248199621442733 1 1
0.126048812465598 0.124148267562343 1 1
0.109805823480932 0.101689563997049 1 1
-0.108831769958632 -0.100457973826027 1 1
0.0573069219037167 0.0558361647153785 1 1
-0.151841766320491 -0.140428406907429 1 1
0.276246294331261 0.263412872707436 1 1
-0.0793420758480251 -0.0784444505859086 1 1
-0.190605502510875 -0.177917408336972 1 1
-0.443845156598899 -0.421773873749376 0 0
-0.108104254915824 -0.105031702677223 1 1
0.0511006777553356 0.0505626389833248 1 1
-0.246060323557338 -0.229950172784881 1 1
-0.0712626018027338 -0.0618038542586739 1 1
-0.162597411389907 -0.145112234171579 1 1
0.176615629996738 0.17068663747426 1 1
0.204229714279998 0.189476210285072 1 1
0.0750887247582749 0.0759704270251629 1 1
-0.10054183529309 -0.094132225218576 1 1
-0.191796738379961 -0.182848324533537 1 1
0.0184762068791918 0.0215867830334097 1 1
-0.00293369296051396 -0.00512700528913626 1 1
0.00426548883219287 0.00264045523640553 1 1
0.0457137316039011 0.0376057895207813 1 1
0.164178137723532 0.155832466363337 1 1
-0.176005770720918 -0.167561935223195 1 1
0.0570707549752017 0.0587882380126949 1 1
0.022966328283612 0.0200961879363393 1 1
0.150092854848537 0.139844351502942 1 1
-0.132100333466765 -0.122848799846037 1 1
0.120675461032784 0.114812651107748 1 1
-0.0582622208427447 -0.0581468939883527 1 1
-0.131788994376876 -0.125176646284509 1 1
-0.18760127775562 -0.177807704802927 1 1
-0.148741988113779 -0.135535703869645 1 1
0.0601302772036564 0.0535138216684981 1 1
0.208092256718654 0.190889837780933 1 1
-0.0922420004211322 -0.0912372649124144 1 1
0.291221988225115 0.282646358160187 1 1
-0.0253214567830126 -0.0242205758353166 1 1
-0.227772889994148 -0.21788191821908 1 1
0.085292990170362 0.0790047954415532 1 1
-0.137745440741631 -0.130978209278643 1 1
-0.0192796128861013 -0.0140079177228219 1 1
0.0981471744424049 0.0915648668665681 1 1
0.169541218008257 0.163735463570405 1 1
-0.161787812199627 -0.150533675602391 1 1
-0.05592651847283 -0.0480923974898517 1 1
0.252067891213802 0.24210389591095 1 1
0.118345584302262 0.110529703532204 1 1
0.0724869379228079 0.0711622064294353 1 1
0.0331194892904285 0.0345768905641309 1 1
-0.177253671373784 -0.169799976091506 1 1
-0.0165363990938474 -0.0151760404385582 1 1
0.421649372683435 0.40237568131055 0 0
-0.0651394434919493 -0.0658273639586365 1 1
0.118089432601457 0.10767181183096 1 1
0.263155530619856 0.250981193505665 1 1
-0.0167041255961963 -0.0174284962289814 1 1
0.181588434752299 0.175984072008096 1 1
0.016681387276099 0.0136969529352043 1 1
0.295880366263379 0.277549092031402 0 1
0.312703128766596 0.300563746943175 1 1
0.0263296950538489 0.0260799719180437 1 1
-0.210216279263138 -0.202948941537831 1 1
-0.0557519348677276 -0.0496455463216937 1 1
-0.00275680114026517 0.00161345243222957 1 1
-0.141953785744245 -0.137538057685926 1 1
0.0427813850745716 0.0430840554909169 1 1
-0.147612464770003 -0.140417574259733 1 1
0.146874169389421 0.138882467270529 1 1
-0.174913919460944 -0.161898575492824 1 1
-0.134884322849 -0.124492976776113 1 1
-0.0302574266254854 -0.033430186938547 1 1
0.13778180715944 0.131896233774393 1 1
0.313596418065328 0.300890704328245 1 0
0.0586251057194244 0.0508346604942722 1 1
-0.0300483659487467 -0.0255322942070856 1 1
0.0506498278889499 0.0486349676192351 1 1
0.0408123084237547 0.0350149151848056 1 1
-0.330125158657561 -0.307629213587846 0 0
-0.0213117507781813 -0.0189129318934071 1 1
-0.098679704852384 -0.0977037960288891 1 1
-0.014719242086211 -0.0138740045041514 1 1
-0.146044730172677 -0.14169634730055 1 1
-0.056940009986123 -0.0503407942320779 1 1
0.0220666793904932 0.0175234505777364 1 1
-0.420627485382799 -0.403665882782878 0 0
-0.0606699801920914 -0.0576576372434173 1 1
-0.0887512127600763 -0.0828894840102072 1 1
0.0478914071848878 0.0481895334831985 1 1
0.00316824931975787 0.00457177035630298 1 1
0.0398151962353999 0.0401023327474728 1 1
0.295814626364212 0.280115354772372 1 1
-0.28792893196185 -0.27230788704161 0 0
-0.0202388696986367 -0.0217618288507524 1 1
0.187716732991581 0.180855968004215 1 1
0.121920067041873 0.11372617450797 1 1
0.227809019501555 0.221507145755033 1 1
-0.0561192738122832 -0.0541764470970584 1 1
0.0884915571564981 0.0850610836325146 1 1
0.218628681045061 0.206798431219341 1 1
0.0497611012095666 0.0494504863028296 1 1
0.267354066760925 0.258159561581863 1 1
-0.257928144190305 -0.246655250007958 1 1
-0.117446532255641 -0.106615432198367 1 1
-0.00384203486951802 -0.00650536097596911 1 1
-0.133555821256104 -0.124675934026522 1 1
0.137258420055156 0.12890704686427 1 1
0.324515095922133 0.302444737326654 1 1
-0.095714881381724 -0.0886479028359257 1 1
-0.154379994430508 -0.144185459009813 1 1
-0.0908764499312715 -0.0852344048684705 1 1
-0.0314702020587118 -0.0281070492179987 1 1
-0.00803784821085246 -0.00757150730927313 1 1
0.066567924481644 0.0665539245854127 1 1
-0.19366149951574 -0.187704023435372 1 1
0.203686053987201 0.193710530064884 1 1
-0.120656648331866 -0.117347401501576 1 1
-0.0225694054338494 -0.0219567333781807 1 1
-0.124529512942502 -0.121836168024518 1 1
0.0129110124950458 0.0182018872412455 1 1
-0.210423914396303 -0.20339501651493 1 1
-0.293736667285572 -0.281505342635446 1 1
-0.240490673391948 -0.231918858438844 1 1
0.0307620444366954 0.0283566380545729 1 1
-0.0156816371333382 -0.0149546213124517 1 1
-0.0152647180252966 -0.017657466689849 1 1
-0.00935323896708753 -0.00252305595044643 1 1
0.0332592287819863 0.0260731092898171 1 1
0.145222344641643 0.14045661311576 1 1
0.00098065640217454 0.00447491471758969 1 1
-0.0233865560366053 -0.0221436892536585 1 1
0.00273194377148384 0.00523116164253033 1 1
0.17174300713423 0.161102930305967 1 1
-0.228884210457435 -0.205825083753707 1 1
0.00731115658727364 0.00685325338155732 1 1
0.0448864337664202 0.0435323250628418 1 1
0.00599728971669903 0.00916458029607198 1 1
0.183142198352549 0.177388708953202 1 1
0.307755442460949 0.285713365197727 1 1
-0.0175655361335036 -0.019639964716596 1 1
0.100690409307202 0.0872837411216583 1 1
-0.0838636901460344 -0.0787654341832536 1 1
0.0799224223796138 0.0818984278367834 1 1
0.251032772374186 0.242626610398113 1 1
0.179004507690516 0.176326666184549 1 1
-0.0175211790415639 -0.0180998354154718 1 1
0.0776200642629429 0.0716070988753981 1 1
0.232440861464735 0.217280360715005 1 1
0.299725488578245 0.292749986186721 1 1
-0.0576134585627085 -0.0533186281625455 1 1
0.124391333634094 0.122144158291247 1 1
0.200757217380174 0.18921072169074 1 1
-0.0692556376279237 -0.0600318097381987 1 1
0.176909781624106 0.17879937179939 1 1
-0.160575717729402 -0.154769399535184 1 1
-0.0170570301605434 -0.0147119289882027 1 1
0.00291668738927748 0.00463163286034282 1 1
0.0905611295629743 0.0865459919772209 1 1
0.116667397417129 0.109251998526427 1 1
-0.206529776389557 -0.198256830813239 1 1
0.0377022326630234 0.0312221988587074 1 1
-0.287857561938305 -0.276568259593966 0 0
-0.0258261570645863 -0.0288019795737058 1 1
-0.195944615712558 -0.186177655090637 1 1
-0.148301759263672 -0.144105236350783 1 1
0.128517227712075 0.114548992238073 1 1
-0.400784223003819 -0.364835440408873 0 0
0.109321124643646 0.101881661088863 1 1
-0.030231497139045 -0.0348365159740005 1 1
0.0234329642282924 0.0265942474734565 1 1
-0.0691503195845478 -0.0529758800623564 1 1
0.0417644762514145 0.0407011495098815 1 1
0.0187199427604014 0.0179807164136819 1 1
0.175046588633562 0.16960025080823 1 1
0.202257847115217 0.196911664332541 1 1
-0.00152398788971279 -0.00543696756263845 1 1
0.109141759516523 0.108274772716975 1 1
0.157633104722346 0.146257406434225 1 1
0.0629033222247331 0.0646966426944087 1 1
-0.0202708458452542 -0.0241515985586437 1 1
-0.0119438255655786 -0.0103464229809011 1 1
0.265839126109554 0.250735622924167 1 1
-0.155571818321302 -0.150835132201362 1 1
0.0813874947537429 0.074814140685408 1 1
-0.161195104142045 -0.155677808808099 1 1
-0.105243954634302 -0.0966713510162809 1 1
0.116557260869424 0.106690847724104 1 1
-0.0517681879232291 -0.0516461903437613 1 1
0.23177756578261 0.217568783262291 1 1
0.0660945700149358 0.0615354838601465 1 1
0.255281326230149 0.254434540371538 1 1
-0.0327598326362471 -0.0336236653247568 1 1
0.104099557076816 0.097034510173215 1 1
0.195045568966075 0.185519269540955 1 1
0.187148819201995 0.178794782435808 1 1
-0.0876230829712731 -0.0796491327738808 1 1
0.0995066276319429 0.0979844181807491 1 1
-0.0262848595210692 -0.0267132974138927 1 1
0.0183739331350298 0.0145927238867955 1 1
0.00674632786073736 0.0108711433797015 1 1
0.273693799586491 0.265998326653417 1 1
-0.0790421266005152 -0.0749232028066056 1 1
0.170163602401647 0.158406614501538 1 1
-0.0541072808553387 -0.0531127191367532 1 1
-0.187616482488778 -0.180344044829634 1 1
0.124725567051767 0.120290823173775 1 1
0.0873081421119713 0.0844164236839907 1 1
0.120501452336433 0.116800605432695 1 1
0.0820830172900779 0.081103427977671 1 1
-0.299312763178224 -0.28627104913541 1 1
0.287802501754999 0.277702475791839 0 0
0.218843441556104 0.209764961885723 1 1
0.0484239628097835 0.0483502379355508 1 1
-0.071437765715412 -0.0680685104019285 1 1
0.0162300305119132 0.0100297171745525 1 1
0.084444676719272 0.0786476135952412 1 1
0.115745897126125 0.10905782484797 1 1
-0.0214332254047229 -0.0195773551898525 1 1
-0.189640564903211 -0.183401224217377 1 1
0.0672969794973947 0.0608962585538545 1 1
-0.112005090142468 -0.10525987875577 1 1
0.256937644904158 0.242035456671937 1 1
0.102334629212138 0.0958068160244037 1 1
0.131455234615499 0.12255427490405 1 1
-0.196769980587656 -0.1838882226242 1 1
-0.0966014840384994 -0.0958221599997147 1 1
0.0280832343259997 0.0272290164915703 1 1
-0.034813928655174 -0.03523066552811 1 1
-0.0569177107712106 -0.0483869607704116 1 1
-0.179544877726085 -0.173839039661428 1 1
0.0282132015213199 0.0245209765604503 1 1
0.165559475467844 0.160269277410358 1 1
-0.0124482675510743 -0.00820623985236369 1 1
-0.0272915863522912 -0.0258910310812653 1 1
-0.000560311468234612 0.000222053629690611 1 1
0.136784270236766 0.127380408977862 1 1
0.0556285364857701 0.0540485997305268 1 1
-0.12594159850178 -0.120854830982437 1 1
-0.168826114734285 -0.161724204238632 1 1
0.112253824929468 0.105503639212153 1 1
0.07239206680566 0.0653262269656575 1 1
-0.218810071358205 -0.207590312701299 1 1
0.0467891988328678 0.0469154502750764 1 1
-0.190320575005377 -0.184755346819399 1 1
0.341505412783227 0.325355206435831 0 0
0.251248181263766 0.237082450001709 1 1
0.0756584545875074 0.0732416363485925 1 1
0.223621483468012 0.212073856259728 1 1
0.0247950743290244 0.0263862988661369 1 1
-0.188238631414475 -0.184613164175251 1 1
0.00313097309000764 0.0111845575283237 1 1
-0.3991423023032 -0.38127277731838 0 0
0.0336389081538425 0.0382096564746282 1 1
-0.209953526601904 -0.197196029848127 1 1
0.154257470652739 0.146474534371604 1 1
-0.041444759309576 -0.0407539472670974 1 1
0.0751231375367517 0.0697210682546923 1 1
0.0443776743859017 0.0446332859232699 1 1
0.00617615348723403 0.005330269365302 1 1
-0.0370059427273976 -0.0365106807842387 1 1
0.0241033702747505 0.0171283481927158 1 1
-0.018331029968134 -0.0145168397718285 1 1
-0.0917048653293548 -0.0828306471959804 1 1
0.00752653212467923 0.012307732342905 1 1
-0.164208551684655 -0.155694607494101 1 1
0.119076994839603 0.116425096873788 1 1
-0.0584464644734434 -0.0565205723160804 1 1
0.0299278184865087 0.0280775979826714 1 1
0.305940409885347 0.286211740026987 1 1
-0.174694679970916 -0.162639123222927 1 1
0.107465107747189 0.101689423317704 1 1
-0.155358405004218 -0.149173251571107 1 1
0.0109204335652659 0.0115262922829235 1 1
0.144444295329846 0.136656680731567 1 1
0.221674091788341 0.211907701403804 1 1
0.0392944993639961 0.0437106949127056 1 1
0.014630407950852 0.0159239524955924 1 1
-0.168061229052024 -0.16281924540319 1 1
0.128865523027901 0.121203824308418 1 1
-0.255063165490995 -0.239519062557465 1 1
-0.142740909770046 -0.13842030600496 1 1
0.0741973313962646 0.066889930611893 1 1
-0.0359434061240466 -0.0310958179917836 1 1
-0.012038376771324 -0.00634817089408804 1 1
-0.126621958116723 -0.110465842996604 1 1
-0.00720275472496234 -0.0115945225196523 1 1
0.0100493706232577 0.00732803593183165 1 1
0.276941240826503 0.264584395148134 1 1
0.205518052024555 0.190182688816756 1 1
-0.0898645789069359 -0.0823790987218046 1 1
-0.181559820557736 -0.175814878535051 1 1
-0.257209699927436 -0.242973501120543 1 1
-0.108272006195634 -0.104512671352745 1 1
-0.156163198411098 -0.150113739812908 1 1
-0.172386615770341 -0.162843479312089 1 1
0.218831812530962 0.204569549674188 1 1
0.250905411561831 0.232054370218686 1 1
-0.141374158472892 -0.140060127726073 1 1
0.00566980118034441 0.00454657356663863 1 1
-0.00845658963054572 -0.00456251873665695 1 1
-0.018482159088697 -0.0239504522381784 1 1
-0.1446457182622 -0.139649082230133 1 1
0.0739826228208054 0.0687288056127342 1 1
-0.0355531555938838 -0.0324846756570124 1 1
-0.0150975844086803 -0.0117366328171674 1 1
-0.106232900342337 -0.0989032819314422 1 1
-0.141093604560238 -0.134353436824648 1 1
0.166773728036987 0.157817521290193 1 1
0.000397714641850344 -0.000702819388404947 1 1
0.196443370167475 0.188798079771845 1 1
-0.141565316140121 -0.139452780095073 1 1
-0.101556523498755 -0.0980012837307304 1 1
-0.353667291520505 -0.337711784002163 0 0
-0.326344888014747 -0.308261821069907 1 1
-0.0527303940795146 -0.0510079639886914 1 1
0.0382287838040249 0.040377418953444 1 1
0.000779422262145082 -4.03036029533385e-05 1 1
-0.080369247629991 -0.077265580674093 1 1
-0.120241778560239 -0.117187055985157 1 1
0.0761918330586134 0.0662363823670259 1 1
0.330255165207152 0.316312053409128 0 0
-0.0411230034040296 -0.040952337408542 1 1
-0.329892790739899 -0.30928568667658 1 1
0.0752292881529274 0.0689621200927139 1 1
-0.103347943614405 -0.0997742607631013 1 1
-0.000452325989441194 0.000814520046105425 1 1
0.0309910513194913 0.0318983074099568 1 1
0.0082964559601633 0.00876430112051012 1 1
-0.0549569834694412 -0.0429345624998456 1 1
0.0654406165962483 0.0615976045648555 1 1
0.202879085106113 0.19329584366749 1 1
-0.11625744008486 -0.112201158005092 1 1
-0.000155053817545549 -0.00274816910975617 1 1
0.102927533446724 0.0958368557572857 1 1
0.148710315714727 0.14481602812486 1 1
0.11496374289028 0.109274580756215 1 1
0.205014189730146 0.198613262803996 1 1
0.105479844421169 0.105999187669127 1 1
0.0926451484426102 0.0895145110867964 1 1
-0.281852345433256 -0.268783140523852 0 0
0.277182434847271 0.267598732707619 1 1
0.0675083715474664 0.0653910755231596 1 1
-0.269834005941489 -0.260829404782008 1 0
0.247703096006133 0.233677314902175 1 1
-0.128939829163213 -0.128448339965329 1 1
0.160123583230328 0.152654430458923 1 1
-0.218183882751731 -0.205641530532711 1 1
0.151563573541334 0.13932523530464 1 1
-0.330267315305961 -0.318375097175936 0 0
-0.0348721747609777 -0.0305227587130259 1 1
0.0529677263957704 0.0525625149962235 1 1
0.127647236881816 0.126294686260307 1 1
0.0484269877804516 0.0422517884440997 1 1
0.123059019637853 0.119047649926218 1 1
0.155663286735209 0.150942083524016 1 1
0.0412958346473068 0.0385189461334246 1 1
0.264725054960865 0.246798065473232 1 1
0.113184030588303 0.109754858137722 1 1
0.120307168122348 0.111541200665987 1 1
0.108022946482166 0.105150682660971 1 1
-0.000724859020822303 -0.000800824588702215 1 1
-0.155712243532943 -0.150085709136086 1 1
0.0784760500168234 0.0755360172863558 1 1
-0.45954070277628 -0.437155215001501 0 0
-0.108879507257831 -0.102016427953103 1 1
0.260462964954116 0.248874232617429 1 1
-0.178837719517244 -0.169045112945752 1 1
0.0366779696960494 0.0358438816765182 1 1
-0.127214534462733 -0.125228698521021 1 1
0.0222985179602199 0.0165306344064621 1 1
0.0762171806748156 0.0697714725336636 1 1
-0.156855697217058 -0.151138187337822 1 1
0.002159340731398 0.00312019506502963 1 1
0.119947451268219 0.112485037630502 1 1
0.135149500025265 0.128300060507476 1 1
0.138034866728131 0.137994525599923 1 1
0.116381567737579 0.113964030101863 1 1
0.323886195156179 0.309083236908903 0 0
-0.0407879481315064 -0.0375101284955111 1 1
-0.0645368027769977 -0.0578170245576035 1 1
-0.306517702828662 -0.294760521767517 1 1
0.571391715974508 0.553491405082259 0 0
0.227989805245651 0.213512106294396 1 1
0.12327233343329 0.117103562150686 1 1
-0.174351610996573 -0.164395290394371 1 1
0.148176736447052 0.139597802501438 1 1
-0.0252966285354267 -0.0220835213593692 1 1
0.0434677134632106 0.0419887259991625 1 1
-0.319093899149904 -0.307494839172607 1 1
-0.0798629192608208 -0.0808654248203451 1 1
0.267355009549208 0.247855753652192 1 1
0.0720842258599084 0.0661063422180932 1 1
-0.0128771190739857 -0.0121054697225665 1 1
-0.0774794376377194 -0.0759157386334307 1 1
0.0868847703477208 0.0824125300963574 1 1
-0.00054605292572469 0.00625363365088396 1 1
-0.222041807391351 -0.213318034552768 1 1
0.0880308511612525 0.0858758478859737 1 1
-0.0196277406374797 -0.0159434970411069 1 1
0.0570597120165978 0.0558134083400756 1 1
-0.0811782716596899 -0.0716823205752535 1 1
0.0215855514067591 0.0167293549499986 1 1
0.196504762802044 0.187739983259607 1 1
-0.058137234207249 -0.051026732809133 1 1
-0.111731499292974 -0.106619607964279 1 1
-0.122543829532101 -0.117963129448893 1 1
0.148223397959214 0.140821576966253 1 1
-0.0477796453768562 -0.0466846453735599 1 1
0.0940255118526019 0.0923229990702231 1 1
-0.115735479317942 -0.11509654368763 1 1
-0.0798304769819682 -0.0726194454710889 1 1
0.127402243959882 0.128879229586132 1 1
-0.137324336861318 -0.132188329699065 1 1
-0.13849317357201 -0.131564747406748 1 1
-0.108009529756877 -0.105099019557536 1 1
0.0875649403505191 0.08471746435518 1 1
0.0827182145239016 0.0778662995276592 1 1
0.00202960285321449 0.00765355486742443 1 1
0.022977640181189 0.0204239907966108 1 1
0.225384298485635 0.220415815874723 1 1
-0.0868737840063633 -0.0843251795478034 1 1
0.0492195685064481 0.0440522682528756 1 1
0.0571268816395869 0.052609222055047 1 1
0.209216317444029 0.204407546863669 1 1
-0.307264794754312 -0.29452161768503 1 1
-0.102826472673283 -0.0981494624256317 1 1
-0.368618245281178 -0.356033752823276 1 1
0.00697999007919608 0.00622858998068148 1 1
-0.180489363745509 -0.172460743745815 1 1
-0.0907014111636672 -0.0879738691097195 1 1
0.425235417253583 0.408514581074914 0 0
0.0579656514107898 0.04801309646824 1 1
0.304182811567837 0.294995340639502 0 0
0.244908929610943 0.228612174839273 1 1
0.21175397716782 0.200932563173798 1 1
0.00171166312215148 -0.00338920169538586 1 1
-0.00846794003856746 -0.0107479701214659 1 1
0.0898983329702819 0.0920222051177989 1 1
0.147161165936177 0.140099045677626 1 1
0.00107141804242727 -0.000399452431269712 1 1
0.0169027144717251 0.0171360324666388 1 1
-0.121337845495256 -0.11241568739943 1 1
0.0554359745825482 0.0540513380293348 1 1
0.0411016922040672 0.041121675373485 1 1
0.127026701467093 0.123504935695583 1 1
-0.167549343236949 -0.158230438743003 1 1
-0.0475113400365704 -0.0472715994581658 1 1
-0.0250379443572545 -0.0136771538926417 1 1
-0.198177691986086 -0.187684073569025 1 1
0.0351669033823271 0.0363352583672348 1 1
0.0102182330813106 0.00842304581519534 1 1
0.0613361939659402 0.0609900047667164 1 1
0.216661315468203 0.204201390127182 1 1
-0.0622643966899351 -0.0571116775689163 1 1
-0.0137682862634464 -0.0113692832752858 1 1
-0.172949643517582 -0.166234031209214 1 1
0.153256746220586 0.152827297980515 1 1
0.14003664994063 0.133037590691366 1 1
0.202518381439384 0.197073013179962 1 1
0.0944844672643513 0.0951087248661235 1 1
0.112800909358899 0.111651719014414 1 1
-0.221798148992546 -0.208517952727127 1 1
0.0829324671299213 0.0773548568268817 1 1
-0.25474971906862 -0.238245278962117 1 1
-0.00437148266273169 -0.000554933012044193 1 1
0.0740480807464935 0.0691483894568446 1 1
0.0289059849573454 0.0274546397939691 1 1
0.369885074321793 0.355365532964012 0 0
-0.245386591231341 -0.235008533027335 1 1
0.0525915744263715 0.0513400565789422 1 1
0.0409402797472301 0.0394349225681089 1 1
0.0614822903040044 0.0591972003341116 1 1
-0.0208775485912416 -0.0166162316227537 1 1
-0.138998573883333 -0.130759053107558 1 1
-0.112571328218787 -0.0983602245421154 1 1
-0.0952366126673345 -0.0939344638439748 1 1
0.159327593604851 0.151883109709401 1 1
0.134805138081512 0.127473952741115 1 1
0.0830321675607038 0.0783727581436649 1 1
-0.0546142939686401 -0.0565658170526039 1 1
-0.108078804368713 -0.101663328095432 1 1
-0.0212983104447326 -0.019147172953693 1 1
-0.075926199828306 -0.0700761251478107 1 1
-0.0952980902854575 -0.0972217638290944 1 1
0.0785795167881972 0.0698205711416482 1 1
-0.217475722132429 -0.210268005344144 1 1
-0.126168749835452 -0.122327537687251 1 1
0.0153273997116601 0.012822331134532 1 1
0.247447797352212 0.236985495843615 1 1
-0.237848999948846 -0.229257794539294 1 1
0.192065226754172 0.189032733618815 1 1
-0.110685811188615 -0.106753090392998 1 1
0.289163207700874 0.269395854427487 0 0
0.150145484989398 0.141432110006269 1 1
-0.390932760037585 -0.369790126479367 0 0
0.102575032181593 0.0968690501630515 1 1
0.191605238992722 0.177506816620459 1 1
0.104516415808004 0.102242923062944 1 1
-0.0641517390869373 -0.0584660753078525 1 1
-0.0333389900308158 -0.0345180840321186 1 1
0.180149609915908 0.167056378376177 1 1
0.0414342083841969 0.0401078359120235 1 1
0.116650602099325 0.115496342133928 1 1
-0.168244721294762 -0.166788028901137 1 1
0.0587878112107847 0.0597507513664972 1 1
-0.0581593601744973 -0.0616270623098231 1 1
-0.221087077451239 -0.203560654178188 1 1
0.0935988915561166 0.0955255529524591 1 1
0.175406507418635 0.166503396041699 1 1
-0.346425613967442 -0.323962364128502 1 1
0.394011325206076 0.377643946201304 0 0
0.0658063981718075 0.0625736875376198 1 1
0.00462961894435746 0.00722190013144217 1 1
-0.025070344105074 -0.0275478992423304 1 1
-0.133343813733735 -0.135777206025338 1 1
-0.0863731678505926 -0.0781386485894411 1 1
-0.344819981023943 -0.328864205687414 0 0
-0.0630826112226062 -0.0591812721579598 1 1
0.082985277164643 0.0764940549012264 1 1
-0.225137006187641 -0.216461725214073 1 1
0.0670695409908229 0.0631429329254838 1 1
-0.0886524017334416 -0.0859585145073678 1 1
-0.0726725962639804 -0.0647683915353663 1 1
-0.1058592965557 -0.100570518709978 1 1
0.0549067974098623 0.0621061176495887 1 1
-0.214176981138518 -0.198963683744986 1 1
0.0744992744449258 0.0680369953888096 1 1
-0.129465745025603 -0.123197593033644 1 1
-0.115874487607464 -0.111077803325466 1 1
-0.0812448861264461 -0.0759632133784712 1 1
-0.439180502666299 -0.419079429984782 0 0
0.287895759274554 0.273551996083514 0 0
-0.10039054674112 -0.0934801270591087 1 1
-0.0889436176322204 -0.0847232796685835 1 1
0.0981069986413851 0.0950116967031779 1 1
-0.145629380078611 -0.13600285203222 1 1
0.0204586627925582 0.0209218713284624 1 1
-0.0645762365376916 -0.0669139340268492 1 1
0.0577544842627066 0.0573879153842865 1 1
-0.0266978289168971 -0.0290629059217733 1 1
-0.064848203572631 -0.0585198848555811 1 1
0.181943651007025 0.170192851383044 1 1
0.0979376873736239 0.0943490814669732 1 1
-0.170431402845465 -0.164029393611929 1 1
-0.0934933498993467 -0.0920429785645389 1 1
-0.0850179432779541 -0.0782099603224903 1 1
-0.244892056351967 -0.235298124869141 1 1
-0.37014022206083 -0.36306885231794 0 0
0.135181039578688 0.136143519752581 1 1
-0.278330524459113 -0.265340177005277 1 1
-0.1931702502472 -0.18768381342722 1 1
-0.00786897904594606 -0.0102881538480971 1 1
-0.0801218699046708 -0.0731956801648006 1 1
-0.0627469117923681 -0.0595888339238196 1 1
-0.169771976612995 -0.160143790820218 1 1
-0.00491235854699681 0.00108682326098012 1 1
0.00475355894214483 0.0100738627525603 1 1
0.0351872913047311 0.0369848829288479 1 1
0.0806249569344461 0.0702496840440654 1 1
0.0845242086630475 0.0750743254109003 1 1
0.162185818158024 0.149993763580515 1 1
-0.0391540881977014 -0.0396784206183937 1 1
-0.312044796536696 -0.29921575172446 0 0
0.0307580786127726 0.0277235134898581 1 1
0.158444842131261 0.154015679131074 1 1
-0.122061962046775 -0.116026737068771 1 1
-0.06410183681769 -0.0597341436302989 1 1
-0.282996978933577 -0.2701335559449 1 1
0.00546475561320653 0.00994986818172608 1 1
0.0959628703600592 0.0879793429306453 1 1
0.126739654246529 0.124467101289669 1 1
0.0364185090908126 0.0352447256622665 1 1
-0.136502616452746 -0.132264512595673 1 1
-0.0198703841026664 -0.00889109907215918 1 1
-0.109524412104346 -0.107929850557304 1 1
0.0118800443177716 0.013391585016553 1 1
-0.0320214338252032 -0.0238073144803552 1 1
0.0841612968103982 0.0806895429782368 1 1
0.0584963321539598 0.0502730065938262 1 1
0.0663931323390003 0.0655915093876632 1 1
0.0995520876348759 0.0965446768728836 1 1
0.159557291979317 0.152685893790186 1 1
-0.228162885025098 -0.217730220218713 1 1
-0.0295853081666954 -0.0300436311422829 1 1
-0.125148101785827 -0.120632417434769 1 1
-0.0703444334598857 -0.0686111126947882 1 1
0.264322325992625 0.243124030371073 1 1
0.0863498936228569 0.0841041031052558 1 1
0.0545017182916279 0.054834804496293 1 1
0.0314810600965396 0.0323164001600414 1 1
0.165359589461353 0.149566015598841 1 1
0.187440372068508 0.181142797300043 1 1
-0.0888251978870013 -0.0798936419372897 1 1
-0.0200083890231977 -0.018149986740998 1 1
0.0152637215083985 0.0187723426018749 1 1
-0.0273454465619453 -0.0227888759507616 1 1
0.0512169597954001 0.0534902623026278 1 1
0.0873263254442786 0.0888464684520612 1 1
0.0546771117322053 0.0549591135753008 1 1
-0.0429428446374003 -0.0449921557056088 1 1
0.484829537038379 0.467978567237698 0 0
0.219118906478575 0.209113665349189 1 1
0.0806495375878422 0.0766395378266083 1 1
-0.114031855328565 -0.108556537073311 1 1
0.0121235934511691 0.0143083355760493 1 1
-0.0201050441475845 -0.019462335170286 1 1
0.016623321201188 0.0161306094789096 1 1
-0.120304740267822 -0.113908262944068 1 1
-0.0376997024389196 -0.033093121986724 1 1
-0.0336614597812588 -0.029785136785551 1 1
-0.207339861321995 -0.195277293417799 1 1
-0.0171837463706856 -0.0126146883322479 1 1
0.204375800780894 0.192720359886781 1 1
-0.0785362394389224 -0.0762527639955463 1 1
-0.0328978467064724 -0.0319240246946158 1 1
-0.0923028612539745 -0.0937925243375487 1 1
-0.019121417900896 -0.0240971492618165 1 1
-0.00510977333191374 -0.0061585427246082 1 1
0.0648005494537949 0.061031778550692 1 1
-0.0572630305077544 -0.061564197772453 1 1
0.164597379028865 0.158959518718578 1 1
-0.208108132928192 -0.202580442626348 1 1
0.293317789212887 0.277476092276917 1 1
-0.233175836138501 -0.220042610736341 1 1
0.00187592417360816 -0.00060255078464385 1 1
0.01758981472168 0.0180164208649789 1 1
0.116473845220626 0.1144724330309 1 1
-0.146742233531707 -0.139545067392214 1 1
-0.0034573886102687 -0.000623907374628044 1 1
0.208773682411903 0.198223467803786 1 1
-0.116341208119928 -0.108176463917272 1 1
-0.249356364254949 -0.23939012768031 1 1
-0.0291271879411585 -0.0267519094178554 1 1
0.239943115779541 0.228559681371812 0 1
-0.137550596089136 -0.119135113824843 1 1
-0.24477088256519 -0.233464203858227 1 1
-0.0958170028916733 -0.0881159991432062 1 1
-0.0323012425035861 -0.0369052535153441 1 1
0.0232783245201405 0.0240527071052644 1 1
-0.185657596006968 -0.169346389597415 1 1
0.297855977914533 0.289255396936177 1 1
-0.112568342399998 -0.101709704008241 1 1
-0.138263777375565 -0.13506028751711 1 1
-0.137518194971185 -0.12907515135148 1 1
-0.0847958375255121 -0.0811233509079198 1 1
0.148532302060175 0.142641559673507 1 1
0.212753608779867 0.199381294481759 1 1
0.222759822530132 0.213697169057231 1 1
-0.248505298485573 -0.233832916809637 1 1
-0.21016192613858 -0.197449490938195 1 1
-0.280512555634466 -0.269743460429729 0 0
-0.270780662347101 -0.252874492038649 1 1
-0.167683840955714 -0.155925983897965 1 1
-0.0405176304336668 -0.0401757510938883 1 1
0.0472552741541876 0.0496662496320591 1 1
0.19290820620764 0.186648181647904 1 1
0.0612877886193313 0.0592144908419309 1 1
0.311012232676173 0.297386740641512 0 0
-0.263763210497712 -0.257768112226914 0 0
0.299631063219038 0.282213231444704 1 1
-0.0690269791027647 -0.0677931941104208 1 1
0.108659971351683 0.0983960850244174 1 1
0.120408772661173 0.113854792771416 1 1
-0.134987103653615 -0.131105884906811 1 1
0.162311087428199 0.150566616751825 1 1
0.0831936702319599 0.0762346415617209 1 1
0.420844502976414 0.399238599396749 0 0
-0.10790239653254 -0.102930062047175 1 1
-0.156022512737814 -0.147099922581667 1 1
-0.0978541473482746 -0.0997137343600363 1 1
-0.206921291035221 -0.19839985344672 1 1
0.0484687735431084 0.0431998752444958 1 1
0.269609425947974 0.250879071280911 1 1
-0.0370784590107768 -0.0336313332396765 1 1
0.127244659814089 0.117160066624308 1 1
-0.122973761042256 -0.118846016773164 1 1
0.103291736516583 0.100872927415951 1 1
0.0925916021328878 0.0926890295787998 1 1
0.141118220561052 0.131158456725678 1 1
-0.382781872769377 -0.356759294720451 0 0
0.246998113291037 0.232003120564016 1 1
-0.0122629906253577 -0.00900700293988717 1 1
-0.0194367889649482 -0.016893771534819 1 1
-0.0318975953041594 -0.0294044737028419 1 1
0.155343214803871 0.14732400512056 1 1
0.114759376437393 0.11349141770391 1 1
-0.00926317819453379 -0.0119649083602748 1 1
0.181398339386199 0.173912187453576 1 1
0.334364200605589 0.313391806126544 0 0
0.142636661553978 0.139673614182031 1 1
-0.191272078213131 -0.173420610775046 1 1
0.00440718328335787 0.0018712442277461 1 1
0.0479701703235374 0.0451468116766248 1 1
-0.112793498575631 -0.107717495105332 1 1
-0.0568957904941648 -0.055667731145453 1 1
0.035835217969788 0.0371823163203181 1 1
0.186360247363302 0.170147801604679 1 1
0.116962901330545 0.106303123965836 1 1
0.169816259956022 0.158016830472887 1 1
0.103018802141175 0.0980165240312084 1 1
-0.119854580402716 -0.10826574777628 1 1
0.311438004097346 0.301326946959489 1 1
0.162824372761482 0.152397967402819 1 1
0.189765188096088 0.180718049736854 1 1
-0.209977516655164 -0.19932595237754 1 1
-0.0702677337785799 -0.0628462965818903 1 1
0.0192559042858485 0.0205438804836474 1 1
0.387434022307134 0.364814418039207 0 0
0.0290868794215662 0.0319510344671355 1 1
-0.161235243495998 -0.147885890376946 1 1
-0.0270556382831939 -0.025247022634641 1 1
-0.0133753552724811 -0.00703200320276687 1 1
-0.0990026973920409 -0.099416159461773 1 1
0.000838188315608513 0.00747239834613847 1 1
0.0670070466103892 0.062308163851093 1 1
0.0277715853541306 0.0268239635170644 1 1
0.125832369484758 0.120994930287842 1 1
-0.10723521882282 -0.103883460445485 1 1
-0.220224151992519 -0.211576297885446 1 1
-0.138862234025299 -0.127329173887093 1 1
-0.0938452253755229 -0.0957830729087654 1 1
-0.0117057433529491 -0.0149055868706952 1 1
0.250805378862229 0.242407081281424 1 1
0.0627715003787154 0.0593317514144766 1 1
-0.0564100543485516 -0.055169332739368 1 1
0.0175979274358987 0.0165893404674106 1 1
-0.0702929037299373 -0.0676469559442185 1 1
0.00602578104495816 0.00893943590014524 1 1
-0.00953691694137118 -0.00534003120397098 1 1
0.0868590624237997 0.0727776057053518 1 1
-0.0708541863674461 -0.0703631477209657 1 1
0.21178174863161 0.198287261494957 1 1
0.16493149652765 0.15533583855887 1 1
0.0904719489443666 0.0798844935830382 1 1
0.138410485241443 0.130120346666808 1 1
0.0984302465066126 0.0921231095532263 1 1
-0.233025259030806 -0.225166562207668 1 1
0.140573876361592 0.137600378235055 1 1
0.0255297458382912 0.0250158139901808 1 1
0.165851651487571 0.163203284154738 1 1
0.158254435149699 0.147429353756751 1 1
-0.347315215975565 -0.330686944100946 0 0
0.112833830740647 0.10954279986896 1 1
-0.0428502251093658 -0.0372484518671158 1 1
0.0256851201105099 0.0239929908987224 1 1
0.0213793169007321 0.0163688464538089 1 1
0.284368146318489 0.26672911588306 1 1
0.0109463643548522 0.0117007949762352 1 1
-0.0257342709934284 -0.0225341820000807 1 1
0.0443572384211226 0.039225620940456 1 1
0.149685628647464 0.14105425867844 1 1
0.33557421369851 0.31279762428093 1 1
-0.134389893991179 -0.124441957571183 1 1
0.0615931805037214 0.0622922482851482 1 1
-0.0396113502964247 -0.0354369336253492 1 1
-0.0713020652010893 -0.0668097607719629 1 1
-0.174465110868107 -0.17029467761091 1 1
-0.0311354828120307 -0.0302136288427989 1 1
-0.116551581974017 -0.111199814904729 1 1
0.00310664275008295 0.00466866369556522 1 1
-0.0913152183160259 -0.0806863725439552 1 1
0.058177349946284 0.0610325286815908 1 1
0.110121793810306 0.10453930636717 1 1
-0.0914864699026317 -0.0857641398011488 1 1
0.100997175612989 0.0848559259410583 1 1
0.0881113019267882 0.0843370577782588 1 1
-0.292642193176869 -0.287213334404876 1 1
-0.120972944802824 -0.109847355386139 1 1
0.356206906760361 0.341695207554922 0 0
-0.0245451574559966 -0.0193957603731978 1 1
0.145849347644653 0.142296270375654 1 1
0.141225558818272 0.13052969634783 1 1
-0.0253064517644983 -0.0284812908515837 1 1
0.173632466353159 0.162495960535717 1 1
-0.113647425066554 -0.108957109785258 1 1
-0.0473791691412791 -0.0372659608385296 1 1
0.0516721365339359 0.0461747217200676 1 1
0.0464124031322887 0.0489583087795464 1 1
-0.197033080707894 -0.193918189680264 1 1
0.128571763057169 0.122005194803092 1 1
-0.108878669411052 -0.106314746018415 1 1
-0.145188290225585 -0.138343177102586 1 1
0.0255990167357954 0.0244048041852486 1 1
0.00279877641052342 0.00365991103775481 1 1
-0.074419202350263 -0.0693559961282611 1 1
-0.0749820748197932 -0.0709400322408073 1 1
-0.125846435796963 -0.11943188294251 1 1
0.179949155767799 0.172025676959197 1 1
-0.103526606191478 -0.0962963140141334 1 1
-0.217732900826268 -0.201884629434524 1 1
-0.0075673145350727 -0.00135028734080052 1 1
0.015566091990491 0.00992531136986074 1 1
0.0210772172911583 0.0232831270217135 1 1
0.103157772159165 0.0966648026747642 1 1
-0.262840061541131 -0.254093684668294 1 1
-0.26204646198407 -0.250356156020765 1 1
0.329148572185219 0.317425699147513 1 1
-0.0560014964745418 -0.050342376249661 1 1
-0.134052276472195 -0.126176012372842 1 1
-0.0143006944247419 -0.0146837940985336 1 1
0.0999173711766522 0.0954140077121864 1 1
0.113918817004773 0.111378624153985 1 1
0.15620909088213 0.147271692529226 1 1
0.158287365511976 0.151608436634528 1 1
0.179418621057995 0.166032775137498 1 1
0.169704156257858 0.156468191112178 1 1
-0.127677401828065 -0.112283542893021 1 1
-0.103368924175718 -0.10042373530628 1 1
0.278046795736122 0.260370742237012 1 1
-0.0525841948317608 -0.0518358139675844 1 1
0.212208376415417 0.194715519530672 1 1
-0.122204372694275 -0.115752715983313 1 1
-0.193629137555943 -0.180215918080918 1 1
0.149912411187353 0.145097227233052 1 1
-0.00265129390727392 -0.00658494321936418 1 1
0.0121814133677078 0.0108466854963452 1 1
-0.0559228634444693 -0.0502138256007573 1 1
-0.0394953964779017 -0.0388158054454237 1 1
-0.243723985769646 -0.230760286354064 1 1
-0.0394788089081198 -0.0419709966302048 1 1
0.0875770996345264 0.0870871162546152 1 1
0.150230764738316 0.144621285478401 1 1
-0.253625646877064 -0.24645791922363 1 1
0.0285551398181845 0.0258128485643837 1 1
0.151712524801175 0.143821212621032 1 1
0.430813685203088 0.412150423448764 0 0
-0.043928548425902 -0.0387011646328904 1 1
0.0998442627418211 0.0985247941630925 1 1
-0.290654783379024 -0.27688416572802 0 0
-0.0712627175115049 -0.0689290319854465 1 1
0.095314964422697 0.0846848575397804 1 1
-0.00391253741282356 -0.00545266878810882 1 1
-0.036166119084244 -0.0388255212794323 1 1
0.16178161237127 0.151712014764347 1 1
0.084279267209485 0.0795376682121952 1 1
0.129979660274651 0.124381804129133 1 1
0.10378304101406 0.0991492241550452 1 1
0.273717435218746 0.25867688173808 0 0
-0.195196703024175 -0.191570152588128 1 1
-0.184320905740111 -0.176311182454922 1 1
0.146407163015113 0.138595232244412 1 1
-0.106082907541179 -0.107021082995754 1 1
-0.0804876722108596 -0.0765232550556454 1 1
0.0262318419863767 0.025469627038878 1 1
-0.0452307087625938 -0.0383734903770728 1 1
-0.0971315279318849 -0.0956674979269146 1 1
0.0962811819204904 0.0925362262045775 1 1
-0.0268778910097798 -0.0252103103638692 1 1
0.188176210987286 0.179632828801151 1 1
-0.212818081723504 -0.20631284907205 1 1
-0.127400312102007 -0.128141945814315 1 1
0.0158327483146327 0.012436899274064 1 1
0.0470357543164804 0.0469032992879712 1 1
0.0345366650276977 0.0335156625408131 1 1
-0.29050140368309 -0.280482639850421 1 1
0.00940246055282641 0.00999308593394806 1 1
0.087072248765651 0.0842634756031986 1 1
-0.0543090166935663 -0.0574245024993124 1 1
-0.0507567770376021 -0.0430637914251147 1 1
-0.113958867200454 -0.112630000553819 1 1
0.0284589828505674 0.0261185977635249 1 1
-0.183695221680528 -0.173244290961514 1 1
-0.229484244265817 -0.222357194450813 1 1
-0.064294966393672 -0.0643042537894594 1 1
0.115059252103358 0.105077339713878 1 1
0.00948014607585113 0.00858268516048253 1 1
0.112765986335393 0.109940182243694 1 1
0.0607721369971559 0.0616074792275069 1 1
0.173674727497662 0.165137392450226 1 1
-0.0781253309843106 -0.0780033496007866 1 1
-0.147397749504015 -0.14370563671014 1 1
0.132650380951782 0.12296716635998 1 1
-0.0258790205817791 -0.0251696227466765 1 1
-0.0773516863381574 -0.0790727816978053 1 1
0.206401152141088 0.19541608311289 1 1
-0.17702338997802 -0.165727351981545 1 1
-0.0333229520614862 -0.0315420408746431 1 1
0.0515187278276016 0.0483611197106415 1 1
0.0547115469801482 0.050161530900323 1 1
-0.0257728650297766 -0.0252939046197525 1 1
-0.0101914287463846 -0.00798851466727878 1 1
0.155834231067041 0.147951002918616 1 1
0.067310627437909 0.0612872852503128 1 1
0.14002023880485 0.134922644960456 1 1
0.0874572193616315 0.0835034879184381 1 1
0.0475090139143886 0.0428434240262383 1 1
0.0641794033628537 0.0648603944312975 1 1
0.0199571338284898 0.0137172233033858 1 1
0.0192583512990861 0.0204964999100234 1 1
0.0699995958921429 0.0647234730501954 1 1
-0.00724112024363264 -0.00696407171870221 1 1
-0.175456620295134 -0.170750642085247 1 1
0.0908490957576616 0.0913728019288864 1 1
-0.0936898120981643 -0.0922253428680208 1 1
-0.0210665184848611 -0.0151671502917475 1 1
-0.158913864721339 -0.155580681493339 1 1
-0.0245294131204336 -0.0228948775071176 1 1
-0.174278701247372 -0.167237537111554 1 1
-0.133345094436261 -0.127454453806025 1 1
0.0517924770858325 0.0481101470504289 1 1
-0.0308576785852184 -0.0315737153889016 1 1
-0.0391331531502091 -0.0365464723095882 1 1
0.122189175783112 0.115473887298445 1 1
0.0897424549472487 0.0933937203394435 1 1
-0.0414810917860534 -0.0425999928688738 1 1
0.102731554147362 0.0962853798083444 1 1
0.0842407767739869 0.0825484167617835 1 1
0.167943448817193 0.161448513347138 1 1
0.11644490207288 0.110452232079953 1 1
0.110514613093528 0.10715717247908 1 1
-0.0614357814632166 -0.0653724793261856 1 1
-0.236472780357287 -0.228200342392424 1 1
-0.0541307246872924 -0.0506773215870884 1 1
-0.109653476174416 -0.105212314024869 1 1
0.0245445531393994 0.0249231164466509 1 1
-0.0383253657749929 -0.0418467261863702 1 1
-0.18324644577016 -0.17395628710861 1 1
-0.214672505251716 -0.201642121352553 1 1
-0.190858808324438 -0.182802554259627 1 1
-0.145720406847119 -0.138435223360945 1 1
0.0219437028417999 0.0207035471796008 1 1
0.0144089242807374 0.0121014220887783 1 1
-0.0359054256547095 -0.0320963971225492 1 1
-0.051625704572406 -0.0536817542918993 1 1
-0.21889654870561 -0.206362248363566 1 1
0.0605642207884202 0.0641304635999869 1 1
-0.177798688263341 -0.171901879483011 1 1
-0.071222820799775 -0.0652305662066751 1 1
-0.173616544065355 -0.168460396643647 1 1
-0.00383154820478403 0.00169124264632731 1 1
-0.101752545674811 -0.0962524248140939 1 1
-0.31792445986079 -0.304208237630212 0 0
0.243468393338542 0.235081730064708 1 1
0.230974844363474 0.218788921879611 1 1
0.189360865235464 0.173604756519468 1 1
0.095015171089977 0.0908953032888655 1 1
0.014608135927314 0.0159619199671725 1 1
-0.22178139103795 -0.211718397286047 1 1
-0.110685663429139 -0.104379715850839 1 1
0.0500109928643862 0.0427635261488507 1 1
-0.192570577323922 -0.185632460433976 1 1
-0.1106482099536 -0.108237786990405 1 1
-0.00496207495919949 0.00130819853283048 1 1
0.564404431226213 0.541795138216569 0 0
-0.159031671973716 -0.151329987223961 1 1
-0.195324565758088 -0.180109759587718 1 1
0.212072757420509 0.204816852115291 1 1
-0.0778328770662744 -0.0739893464574218 1 1
0.488273552428681 0.463797999194647 0 0
-0.206332851082503 -0.200531768696241 1 1
0.00831409209491639 0.0111368643552167 1 1
-0.163978504857944 -0.159857206688804 1 1
-0.366677671718803 -0.34652426885542 0 0
0.0849475856159822 0.08343901676354 1 1
-0.176010645058938 -0.168090293931666 1 1
-0.0535960961666794 -0.0478477797224906 1 1
-0.0455238989250076 -0.0414215469311158 1 1
0.0659165618870787 0.0674500116319671 1 1
0.163040894618321 0.152582957750928 1 1
0.102637882897763 0.092973613020857 1 1
-0.320187886159537 -0.306919702704128 1 1
0.0841691086207187 0.078041301607676 1 1
0.0287200213089985 0.0367847320294052 1 1
0.0334525327408138 0.0331212630362719 1 1
-0.0318694626380362 -0.0320466528650762 1 1
-0.132432360848189 -0.124665690855792 1 1
-0.0866085981975579 -0.0820960038003345 1 1
-0.287557078235662 -0.277507345131424 1 0
0.158700016812824 0.150451003188971 1 1
-0.0616047340157698 -0.0569036688733214 1 1
0.054070264094088 0.0493810533180004 1 1
0.090218094877736 0.0887248264202582 1 1
-5.7110953574727e-05 0.00281704875332445 1 1
0.0245376849004156 0.0244421821327543 1 1
-0.187910423682943 -0.176166158593789 1 1
-0.237877354038297 -0.221637652245727 1 1
-0.263983190815362 -0.248029914393997 1 1
0.0581070144036003 0.04881658847744 1 1
-0.279167008229681 -0.264411105830201 1 1
-0.0625335140248276 -0.0603021239357746 1 1
0.082863862342326 0.0889874542186727 1 1
0.116791524773149 0.109694992068834 1 1
0.0872482063440712 0.081916163400588 1 1
-0.119799898390055 -0.110183301606143 1 1
0.00623328990107645 0.00253461374633258 1 1
-0.0275547470337928 -0.0232934026871697 1 1
-0.315807026457295 -0.302633562770351 0 0
-0.201420931322915 -0.19402694139914 1 1
0.101621697581882 0.0969091064628254 1 1
0.101961751349788 0.0926549000820317 1 1
-0.00433569884442935 0.000588465772851862 1 1
0.181872132913086 0.166095913483512 1 1
-0.135665159441997 -0.132303396850424 1 1
-0.162136543379205 -0.158058220580498 1 1
0.0720931970970674 0.064137710450423 1 1
0.0717536775393651 0.0691477779321577 1 1
0.4715448811889 0.447911698998543 0 0
-0.247128264804105 -0.232649505717442 1 1
-0.0214759986718782 -0.0230019420558785 1 1
-0.076352264696005 -0.0790539856327305 1 1
-0.115293155486362 -0.108640953791247 1 1
-0.00206260303515503 -0.00157111242973063 1 1
0.0962958347566336 0.0997555336570631 1 1
-0.092271362441294 -0.0894824244350911 1 1
-0.366341953294307 -0.350537552178185 1 1
0.30801346630409 0.294590867824953 0 0
0.160684607230917 0.153855670669963 1 1
-0.1055044513413 -0.107910479115763 1 1
-0.0419417826647812 -0.0448886008200691 1 1
0.0842938940199869 0.0783435627346205 1 1
-0.242299583710466 -0.232854669773725 1 1
-0.079477417891714 -0.0755161451937559 1 1
0.117058716345478 0.109634397179575 1 1
-0.177705106865863 -0.174816953445069 1 1
0.269942017771752 0.261429895983821 1 1
0.0472655622048871 0.0447075704915017 1 1
0.0632036069619914 0.0647965595114337 1 1
0.16303860744058 0.154283071362353 1 1
0.033851393523863 0.0405896120008572 1 1
0.0320158608682231 0.0311120353007045 1 1
-0.0381495670456405 -0.0334738070287759 1 1
-0.315357264805264 -0.294393223217945 1 1
0.0935107929885262 0.0821593125849498 1 1
0.234622063252344 0.22360378418728 1 1
0.237318517071416 0.229257899953367 1 1
-0.0123501358695159 -0.0143070022443153 1 1
-0.142066993511137 -0.133635733021846 1 1
0.118660977671678 0.114318295356476 1 1
0.0215937039719655 0.0263916075974868 1 1
-0.0941561074499317 -0.0956404429200418 1 1
0.157161694361161 0.142163926109904 1 1
0.0179146242982151 0.00643459177069237 1 1
0.102828629316453 0.0955397164462834 1 1
0.0947191864764645 0.0901019326453858 1 1
-0.0378040505115198 -0.0347533375212908 1 1
0.0781310679556326 0.07183515512934 1 1
0.181123546848352 0.17510033284595 1 1
0.027560751949274 0.0232968934633789 1 1
-0.298584081207407 -0.283898332322177 0 0
0.200747876668605 0.19611964152642 1 1
0.0566500461830634 0.0527735937539033 1 1
-0.161863571833176 -0.152128786324784 1 1
-0.166592068688794 -0.159941262738765 1 1
0.129467832743675 0.124432082713299 1 1
-0.172693642187929 -0.164949130149353 1 1
-0.197974031260909 -0.192482456975617 1 1
-0.0313619530779448 -0.0294111281869647 1 1
-0.0666627051245825 -0.0630044889950894 1 1
-0.322472899600702 -0.298854014179239 1 1
-0.0249243956764218 -0.0181166560143899 1 1
-0.0299883001189502 -0.0293583921781924 1 1
-0.0910104871786917 -0.0921886459229963 1 1
0.266432307748832 0.253930079987257 1 1
3.42869450231358e-05 0.00476397445747426 1 1
0.031570465662142 0.0335563688656633 1 1
-0.00468885207441246 -0.00725493563250494 1 1
-0.0517951769614183 -0.0456722221074413 1 1
0.111119272608726 0.107193529846675 1 1
-0.125851903311475 -0.123381769389314 1 1
-0.0149452239021067 -0.0200041091701312 1 1
-0.0358805379728418 -0.0316523025918053 1 1
0.0075392467687206 0.00155701639652968 1 1
-0.246640570747335 -0.233737513797143 1 1
0.043835506993847 0.0382720687744872 1 1
-0.0561273140271102 -0.0480895383827565 1 1
0.233685045207557 0.222228727015341 1 1
-0.0966094600836817 -0.0955166033641242 1 1
-0.0135175593356124 -0.0106412880538512 1 1
-0.0296335007076219 -0.0255898224428105 1 1
-0.0760135951325326 -0.0724873057832499 1 1
0.12593033340915 0.119705553437644 1 1
-0.158042479061977 -0.154339364235396 1 1
0.0507313680964897 0.0518185151582339 1 1
0.271276324852256 0.254170658559312 1 1
0.00629199509970204 0.004911700769773 1 1
-0.0296076010582744 -0.0337401949710648 1 1
-0.224732305056834 -0.211789961230016 1 1
0.0462595644811974 0.0470565890802518 1 1
-0.148887144164251 -0.142080676346335 1 1
0.206680172273078 0.198464445561589 1 1
0.0131428172690022 0.0114149016624095 1 1
-0.10391624048548 -0.0949009161829657 1 1
0.127741780926308 0.132336716703946 1 1
-0.0375392669747448 -0.0339037131857974 1 1
0.174838716095576 0.165289142924895 1 1
-0.101271296184347 -0.0962522050421085 1 1
-0.148759725322293 -0.142739785226523 1 1
0.422220479947827 0.405455259259797 0 0
-0.182751235867035 -0.168866241020503 1 1
0.164182233262258 0.156962513098756 1 1
0.0713637174970488 0.06551348732986 1 1
0.0241440712146208 0.0247382403817091 1 1
-0.022353635030949 -0.0220871139903671 1 1
0.0126309325362936 0.0159779054425045 1 1
0.0214775482609899 0.0197919403311073 1 1
-0.0823006340328055 -0.0764815918344963 1 1
-0.0859747589280682 -0.0757543349512114 1 1
0.0843084318499079 0.0821431742143222 1 1
-0.488242245475943 -0.466807841761538 0 0
-0.0401309073325807 -0.0391912015344905 1 1
0.0020166755130261 0.000151657337461711 1 1
-0.0685864531883394 -0.0662383841270319 1 1
0.169962291525385 0.157252999947929 1 1
-0.0646167574753516 -0.0594522857194815 1 1
0.105202386052799 0.0990741326543217 1 1
-0.112024630211364 -0.109691334280942 1 1
0.152816005163953 0.149478357991089 1 1
-0.0317680007373641 -0.0273649010782946 1 1
-0.0541803928847766 -0.0552027740978842 1 1
0.0255872715536226 0.0254232207650519 1 1
-0.0185689131122359 -0.0145476839888424 1 1
-0.163762806035177 -0.156538125486894 1 1
0.0473411696238096 0.0433518915574197 1 1
-0.222785580220304 -0.210961314684186 1 1
-0.0388206740019361 -0.0355918791233175 1 1
0.0811770345302865 0.0786867012734193 1 1
0.00911396826299533 0.0115454673996807 1 1
0.087477272958175 0.0831601628594707 1 1
-0.0499832280602463 -0.0492796764440074 1 1
-0.0209698778289298 -0.0229501623740155 1 1
-0.230594771210814 -0.227274219818032 1 1
-0.0212287533176219 -0.0198309140427583 1 1
0.0527894979408686 0.0556944394446363 1 1
-0.154410561563837 -0.145220049815872 1 1
0.0681264994387964 0.0593422766999809 1 1
0.0150794442172309 0.0114682259454103 1 1
-0.177388863377246 -0.171633285873292 1 1
-0.198054730250047 -0.182680374016895 1 1
0.0890245117131462 0.0925108905980475 1 1
0.033980240707324 0.0302265028792406 1 1
-0.0232219919713762 -0.0200333779307141 1 1
-0.24521015145641 -0.225837859093555 1 1
0.093689307621769 0.0959828828392922 1 1
0.0143441417606467 0.0117083296373744 1 1
0.236357043215762 0.229388234013183 1 1
0.051382237497754 0.044427981824514 1 1
0.162936663308176 0.157748708950098 1 1
-0.0345455403882386 -0.0310882864497768 1 1
-0.0118782198872355 -0.00749148611223152 1 1
-0.312155581116256 -0.292648724692528 0 0
-0.0692317950997195 -0.0683519501394279 1 1
-0.152850233964856 -0.14783647664255 1 1
0.00494387724404803 0.00351342997563244 1 1
0.127308403038573 0.123189366070771 1 1
0.215512245138135 0.205830278918903 1 1
0.139284042414865 0.131579493377567 1 1
0.0859609266761051 0.0827347122007109 1 1
0.00908892343108609 0.00568402715548055 1 1
-0.390351176578904 -0.369653809544311 0 0
0.0614819957187809 0.0591558177081854 1 1
-0.04935053850984 -0.0498402295100204 1 1
0.20668765664644 0.194973172388761 1 1
-0.0924004268038762 -0.0908698721084992 1 1
-0.0295411101168323 -0.0280286036890001 1 1
-0.0958101041515567 -0.0924166016342196 1 1
-0.0950017369597908 -0.0850894219303786 1 1
0.0102309439239248 0.0077100490865101 1 1
-0.0445657162824369 -0.0529029802796466 1 1
0.0435729195739829 0.0385896080658425 1 1
-0.0353701257124216 -0.0372145767795592 1 1
0.0276194465300728 0.0283848857910913 1 1
-0.0294756076815358 -0.0269684438325899 1 1
0.237663478438408 0.23179571025146 1 1
-0.232403333887912 -0.219836854596568 1 1
-0.0816014527633696 -0.0773654366905667 1 1
0.0440266433083944 0.042530894758718 1 1
-0.117335799946136 -0.108062075310863 1 1
0.208083264665462 0.196044666540469 1 1
-0.08984800269363 -0.084258731996301 1 1
0.0488039761102427 0.0469899763009726 1 1
0.102810036759657 0.104771850094934 1 1
-0.145422481158065 -0.132986903875715 1 1
-0.0414848823582418 -0.0417472847249886 1 1
0.104097232259835 0.103203738454967 1 1
-0.00733119298111952 -0.0133773965991638 1 1
0.0672048632106955 0.0632377774727269 1 1
0.157933506708058 0.142559186482442 1 1
0.0627361116214361 0.063521310646648 1 1
0.0358994430737026 0.0339941807801201 1 1
-0.224301903228109 -0.220276268148861 1 1
-0.0140817679297142 -0.0104934422771636 1 1
0.282499518757816 0.266633582947523 1 1
-0.0782561369466972 -0.0711067938148211 1 1
0.0375664754533697 0.0323036251030289 1 1
0.133129591069225 0.127929059981289 1 1
-0.0691439330924176 -0.0622231441739904 1 1
-0.337836079697573 -0.328348946299236 1 1
0.0457935542202482 0.047435121808463 1 1
-0.0373731313797268 -0.0360598119312288 1 1
-0.082715187814711 -0.0864273093918971 1 1
-0.270906854150152 -0.257835715694343 1 1
0.0661267166159562 0.0634549195957479 1 1
-0.172676635372205 -0.157807392352783 1 1
-0.00137142935387176 0.00215404142520374 1 1
0.0452678114634883 0.0451167617007388 1 1
-0.0147626796295328 -0.0135938202190433 1 1
0.0287849251084208 0.0299167149160119 1 1
0.0191152082803688 0.0196500143253574 1 1
0.128089210499767 0.122336609826154 1 1
0.119518526449342 0.108647515100497 1 1
0.0696584176178545 0.0578391715522408 1 1
-0.00551403193133789 -0.00257442629973082 1 1
0.28243443894492 0.27218737189137 1 1
-0.133386508230441 -0.120941643527367 1 1
-0.00933993067213149 -0.0071945850074205 1 1
0.11107107175136 0.103517911251165 1 1
0.389028703786789 0.367572147948031 0 0
-0.00802630178182691 0.00141424352868385 1 1
0.0102337955641909 0.0115518507828854 1 1
-0.321777818290097 -0.299125397782162 0 0
-0.189682876533712 -0.179915304035086 1 1
0.0114882907675596 0.0096390364865838 1 1
0.0379754690518856 0.0378838869154925 1 1
-0.150518401099829 -0.144870115600244 1 1
0.0951321778462668 0.0902852347857067 1 1
0.329022054761248 0.308884906247406 0 0
-0.0476524030251352 -0.0515945615458961 1 1
0.135357985501784 0.128582711811198 1 1
-0.0455434457316714 -0.0503668109967487 1 1
0.0339386369254666 0.0315135922471193 1 1
0.110184841688715 0.104894189282165 1 1
0.0396861842546902 0.042749454231697 1 1
0.0855656734239115 0.0781377082554181 1 1
-0.188502352554187 -0.179571989420361 1 1
0.122696247959599 0.119090655461777 1 1
-0.0619441647478015 -0.0546014526381259 1 1
0.0100209095226314 0.00673928357687059 1 1
0.0532030203106978 0.0516896019800331 1 1
0.0920540723515069 0.0874494105411838 1 1
0.0966207299052916 0.09151543676845 1 1
-0.223544938343623 -0.213748535463054 1 1
0.116357113681891 0.11847999402265 1 1
0.139835483675838 0.131473070893209 1 1
0.134699095605252 0.131196465482276 1 1
-0.0754642183407783 -0.0702230710673515 1 1
0.0810329215647747 0.0732661434378345 1 1
0.0932322161375708 0.0950179265424737 1 1
0.00655244801241811 0.00522417338141563 1 1
-0.132892294627164 -0.122661932423062 1 1
0.171685795895427 0.16719398092396 1 1
0.112394111461229 0.100198837564456 1 1
0.0455257500054884 0.0457770790002509 1 1
0.0686554041106903 0.0746542059170034 1 1
-0.201806647198367 -0.189511922454961 1 1
-0.0901684978070605 -0.0851183270623388 1 1
-0.082943622125872 -0.0774968370914164 1 1
-0.0353549868576169 -0.0311030706299625 1 1
-0.264166318719937 -0.258198521119895 1 1
0.330714963462712 0.313935979485739 0 0
-0.175589964531479 -0.16211817934591 1 1
-0.114810442691742 -0.105615295195219 1 1
-0.0247992614540959 -0.0233689345190297 1 1
0.10490788147774 0.0995832041230481 1 1
-0.0149035434912876 -0.00975239319237434 1 1
0.118149310762714 0.11551439819138 1 1
-0.168292760924607 -0.157016608284686 1 1
-0.124935119201803 -0.115206924622209 1 1
-0.109209306459555 -0.105501885522688 1 1
0.468351843294853 0.447148348437274 0 0
0.332895423624786 0.317354970943994 0 0
0.193154765661005 0.181277845207869 1 1
-0.0485715727864336 -0.0418744506051807 1 1
-0.135381995819579 -0.129462139241348 1 1
0.105081602006262 0.0993147419639802 1 1
0.105765911367732 0.109219463147899 1 1
-0.0106999498489088 -0.010920995740705 1 1
0.301445584969066 0.290871483513853 1 1
-0.028302363899284 -0.0233807629027676 1 1
-0.0572431948139686 -0.056892610808507 1 1
0.158410774343991 0.148916878439878 1 1
-0.0251975966819009 -0.0323860772745264 1 1
0.023255889415696 0.0247095727562944 1 1
-0.0686189737178579 -0.0654928248964914 1 1
0.00958062862631101 0.012923220300309 1 1
-0.00921253971674901 -0.0120099526971621 1 1
0.187552123049685 0.181241842414465 1 1
-0.137021156583559 -0.133733329503734 1 1
0.082484694573361 0.0756351000424268 1 1
-0.275050624385805 -0.26135354287563 1 1
-0.125924343983252 -0.118654556561618 1 1
0.00153342037430552 0.000313941990800503 1 1
-0.0774183734508255 -0.0711350092211569 1 1
-0.136700691213651 -0.129704798423193 1 1
0.0920310587299566 0.0915787098664058 1 1
0.057422535519339 0.0543250588343097 1 1
0.00378860667751576 0.00376876123350605 1 1
-0.0838083854118517 -0.0873045218417472 1 1
0.078023184949549 0.075948765869761 1 1
0.0350138246071736 0.0308894018773482 1 1
0.240719121897687 0.228698908665627 1 1
0.0292802397945152 0.0325271537584869 1 1
0.0349439111444886 0.0354608077845011 1 1
0.0168538177108952 0.0172107796806556 1 1
0.265385113406319 0.257085907428395 1 1
-0.328791175671686 -0.313637179315036 0 0
0.0429178919160212 0.0436715307162601 1 1
-0.224488667763757 -0.216715982601931 1 1
0.145634413797864 0.139875039158659 1 1
0.225640226665238 0.218283723836416 1 1
-0.322907528199209 -0.310584832992441 0 0
-0.244667877026088 -0.231611088989751 1 1
0.45392056470101 0.434118455903837 0 0
0.207584922146983 0.194888945230528 1 1
-0.0190785452807721 -0.0145533049217001 1 1
0.190386669433478 0.177954615458133 1 1
-0.0564387663414354 -0.0508945909399002 1 1
0.0710618275019282 0.0751192640628628 1 1
-0.457923513345222 -0.440715130825238 0 0
0.323643789022842 0.309738972821555 0 0
0.0278799835621106 0.0260065957616687 1 1
0.0875895889836462 0.0802867524661603 1 1
0.203922052048787 0.198658817889012 1 1
-0.246860973081699 -0.238397184240258 0 0
0.25353917802662 0.240394478729076 1 1
-0.00968333448602737 -0.00714609676411213 1 1
0.152922977928191 0.143896612444618 1 1
0.0888672700277597 0.0860864035960743 1 1
0.0676475726988916 0.0657751448980199 1 1
0.0762832882957929 0.0730449721917226 1 1
-0.0340650128901714 -0.0286499480433787 1 1
0.0786578553900014 0.0751810355449872 1 1
-0.141190688070222 -0.132812879143812 1 1
-0.0932157877461767 -0.090559707663048 1 1
0.00210359473109198 -0.00128389504056498 1 1
-0.259554816312075 -0.250382348394203 1 1
0.355142288768507 0.337244925148893 1 1
0.216234224448796 0.213651096318336 1 1
0.13392968810664 0.127036831206459 1 1
-0.27319410213582 -0.263354369592024 1 1
0.096757669729425 0.0976719972653988 1 1
-0.00173543922351185 0.00447791175542578 1 1
0.0500723344312884 0.0465000902420816 1 1
0.262833196882202 0.253677968065998 1 1
-0.107076640781626 -0.1021613271455 1 1
0.0442229098224959 0.0412008274921451 1 1
0.0533769033972391 0.0584781076295882 1 1
0.142962218704634 0.13095098975191 1 1
0.0888569385409665 0.0819590609427809 1 1
0.210915084375084 0.195664586739371 1 1
0.0251948796556532 0.0183390987031158 1 1
0.0630190164798447 0.0563901704182586 1 1
-0.0508597509263153 -0.0528416129365832 1 1
0.271286253206677 0.256227393805568 1 1
-0.0433041701300881 -0.0422086699676413 1 1
0.0537134056776648 0.0514930962090654 1 1
-0.0463948875587841 -0.0439347179772363 1 1
0.10164280551066 0.0960569160473315 1 1
-0.103491224295011 -0.099425749879324 1 1
-0.0120263582410864 -0.011480957677641 1 1
-0.107579672176774 -0.0960510693799432 1 1
-0.181626828800406 -0.179260142717267 1 1
-0.0590773343206193 -0.0507371559222605 1 1
0.151744332376107 0.142548909595074 1 1
-0.110022492662609 -0.104985487553366 1 1
0.0725125238030394 0.0668490981366345 1 1
0.0363280124078178 0.0366870605862019 1 1
-0.0749267256091244 -0.0689439747152723 1 1
-0.0810205540768892 -0.0804809065522311 1 1
-0.172410715968386 -0.158364740369275 1 1
0.0536484510033373 0.053303366627693 1 1
0.305582555954639 0.28332312877088 1 1
-0.0126702023361894 -0.0134456480094969 1 1
-0.16082639809435 -0.160865231642387 1 1
0.145576623106401 0.135272753119084 1 1
-0.177960535587509 -0.169705624546935 1 1
-0.0795285104533453 -0.0796862791474434 1 1
0.0095048074083314 0.00708467732670895 1 1
-0.210167412960642 -0.198950994031809 1 1
0.0376880601788384 0.0377148120907829 1 1
0.046703072432472 0.0441127762683314 1 1
-0.0764754956667196 -0.0760065805370617 1 1
-0.107244648445228 -0.102844622121316 1 1
-0.198525010270513 -0.187633550312344 1 1
0.0583116071291613 0.0524651668969858 1 1
0.0152918424015501 0.0128045011266145 1 1
-0.0729715806890216 -0.0629078553793022 1 1
-0.330650028968863 -0.313692221732273 0 0
0.0410673093301797 0.0444294490577934 1 1
-0.0512835560517678 -0.049684949949033 1 1
0.168545726075649 0.163011374031159 1 1
0.0808114952599768 0.0753556113418882 1 1
-0.233750058941687 -0.226437005481115 1 1
-0.15908233130934 -0.153419528461837 1 1
0.148909308409367 0.147171411694292 1 1
-0.0428195891296533 -0.0419621872983054 1 1
-0.389214535506563 -0.367807548681106 0 0
0.0593794341902248 0.0624395755649704 1 1
-0.0487731113610642 -0.0477880069225524 1 1
-0.293964198222035 -0.27955037703286 1 1
0.131908989025051 0.125852924226992 1 1
-0.0995381994459154 -0.0935910725223428 1 1
0.107634132511109 0.094610791915115 1 1
0.0882228514781276 0.0815307638779862 1 1
-0.000948856960056657 0.0091091916086645 1 1
-0.0389914855784856 -0.0404330706338574 1 1
0.094720336283087 0.0861134003860593 1 1
-0.0778279180934668 -0.0728949616699207 1 1
-0.18101544494794 -0.171293503885704 1 1
-0.0239536581438648 -0.0252785613545793 1 1
0.0263628803206951 0.0276406467842889 1 1
0.0497171744649807 0.0443349892587217 1 1
0.0351147582991461 0.0366367895778558 1 1
0.0694082038543957 0.055815111873973 1 1
-0.188842697549339 -0.179390512625054 1 1
-0.00451988375004557 -0.0150059715099153 1 1
-0.144334853853141 -0.135268237611821 1 1
-0.0169163574386082 -0.0170695070313893 1 1
-0.00814862171840679 -0.00865173490230392 1 1
-0.196158621989968 -0.183796534393323 1 1
0.0245625026953886 0.0223583456864369 1 1
0.0221215540940226 0.0199928163727711 1 1
-0.0939555463720586 -0.0883232740690774 1 1
0.321990134374222 0.307665475959411 1 1
-0.0158726617132436 -0.0188286389496962 1 1
0.0161699780672509 0.0156581259779608 1 1
-0.197981665672553 -0.187788823135132 1 1
0.169838549682174 0.159780721681155 1 1
0.360062049296659 0.34059415148037 0 0
0.145026505737001 0.134562318622392 1 1
-0.200051240912894 -0.199320550053864 1 1
-0.221286534556263 -0.207147191011348 1 1
-0.0412972369610213 -0.0406065726811908 1 1
-0.0525646613675405 -0.0486513520775319 1 1
0.229728697634515 0.217220641208106 1 1
0.0918389255778058 0.0903871530409304 1 1
-0.0985964980872628 -0.0921343929304226 1 1
-0.054469352812601 -0.049811309515573 1 1
-0.135712287719891 -0.135101966459076 1 1
0.0934786204166451 0.0885821875129093 1 1
-0.134008391723547 -0.124935779501046 1 1
0.192371305801893 0.179350920700604 1 1
0.17478231122333 0.161992644623347 1 1
0.214307446717904 0.205558980980461 1 1
-0.198449155858464 -0.186908926582211 1 1
0.0453157143974291 0.0455027254231118 1 1
-0.0524608326712993 -0.0557230038778527 1 1
0.0614820335266022 0.0539022156133989 1 1
0.332501279789842 0.312670907723054 0 0
0.127344240796648 0.123361457927048 1 1
0.243798227898904 0.234721669310129 1 1
0.376896573041821 0.36267037385584 0 0
0.232584830021447 0.224928288920258 1 1
-0.227589962199327 -0.22099608473131 1 1
-0.0525716533954624 -0.0513929318579152 1 1
-0.353066148272662 -0.3318788096373 1 1
0.265173365096306 0.25608143647338 0 0
-0.093549925179064 -0.094597249324112 1 1
-0.330894621122015 -0.311982730364538 1 1
0.219555752268707 0.213987076109663 1 1
0.159643063108724 0.157680232116785 1 1
-0.00927199046787939 -0.00855809528317178 1 1
0.00227527234377442 0.00501516554521244 1 1
0.00496529827284238 0.000834813149636694 1 1
0.0420301612249714 0.0419084994352938 1 1
0.0204201385668042 0.0151320674052731 1 1
0.00479789306844698 -0.00162610666992596 1 1
-0.0858908899246232 -0.0746698481816336 1 1
0.00792452483140975 0.00254439723893825 1 1
-0.160636851116508 -0.161266762791549 1 1
-0.0465542567928638 -0.0433374428023224 1 1
0.120588064771294 0.112563584520943 1 1
-0.174337670712351 -0.162473310172423 1 1
-0.0861728578899608 -0.0837074717917738 1 1
0.289282657292462 0.274734307938633 0 0
-0.105423092769168 -0.0954242623157052 1 1
-0.0885665850288241 -0.0912652917251071 1 1
-0.165928892137198 -0.158104321042255 1 1
-0.197684014387112 -0.193699878245635 1 1
0.120802104964935 0.108953224035638 1 1
-0.234129418439046 -0.221435831041185 1 1
-0.11182189831754 -0.0965146783073922 1 1
0.121487468295461 0.112691945813493 1 1
-0.0574499704723175 -0.0553295156873163 1 1
-0.0701174498937894 -0.0687820125540668 1 1
0.121415630020328 0.115987960842452 1 1
0.022354808173129 0.0227094704434986 1 1
-0.0937656872122274 -0.0889960890022959 1 1
0.0197931895762775 0.0187639087908617 1 1
0.226199193393011 0.208914342262496 1 1
0.0948525678427327 0.0907906887510482 1 1
0.0557583466575282 0.0574139080255403 1 1
0.0831724729665285 0.0854882647225365 1 1
0.356590555914086 0.337056938171165 0 0
0.14379734788002 0.135619222533281 1 1
-0.272043208758447 -0.251798080197109 0 0
0.173153724788269 0.167718434197462 1 1
-0.162127801739581 -0.159000184156348 1 1
-0.147987721143276 -0.136548664880744 1 1
-0.142553166772727 -0.134899148053644 1 1
0.0209957821419012 0.0215333521271481 1 1
0.0346182951829478 0.03272904112593 1 1
0.352777624542456 0.332789501408739 0 0
-0.181869601347895 -0.171843052398843 1 1
0.121707532512511 0.111697234868953 1 1
0.0867446188470166 0.0835958158192541 1 1
0.105354420634329 0.0993534978586496 1 1
0.0141731011574915 0.00771367346817 1 1
0.191258863642918 0.179954474097637 1 1
0.166029435715456 0.158953705104895 1 1
0.0817866785813242 0.0841617541104817 1 1
-0.0011018735646559 -0.00383385621193829 1 1
-0.12627513639434 -0.123010800616964 1 1
0.0428143968444806 0.0406665057226566 1 1
-0.152793529171526 -0.141514387989266 1 1
0.0206413451131776 0.0230058436080522 1 1
0.0384321023124363 0.0404816360317221 1 1
0.029578786373315 0.0272159755416939 1 1
-0.0288606968636943 -0.0211633470462935 1 1
-0.0819052641936268 -0.0804493322992779 1 1
-0.27003343752666 -0.255441801219349 0 0
0.0072022939028653 0.00866221357822456 1 1
0.223594155860209 0.215363809262678 1 1
-0.255908386144623 -0.252524794691623 1 1
-0.119633097791699 -0.105843612535813 1 1
-0.111353271115237 -0.108720045965336 1 1
-0.031653731202379 -0.0245768293084862 1 1
0.105135143920902 0.0948501325745725 1 1
-0.0425973658725931 -0.0364487966979542 1 1
-0.119847265565361 -0.110351516185713 1 1
-0.0732206792792542 -0.0704843632004562 1 1
-0.0760122227523167 -0.0739096774719754 1 1
-0.000993596360081197 -0.000940508609134978 1 1
-0.0829319583419768 -0.0751620860304035 1 1
0.00878322019064101 0.0066454080380247 1 1
-0.152865348940347 -0.142486946542831 1 1
-0.253378134971874 -0.233339671403589 1 1
0.184367992709445 0.174846617270555 1 1
0.134758802989961 0.125099577509015 1 1
-0.25072208825402 -0.238771087979941 0 0
0.120138932173703 0.116192284569529 1 1
0.282405360818756 0.273841777625452 1 1
0.0291430513211242 0.0313095291901237 1 1
-0.0474299459037531 -0.0460991194267197 1 1
-0.160144874285004 -0.150217889643792 1 1
-0.0260821233171188 -0.0224003913791059 1 1
-0.0834447429413501 -0.0765460462176877 1 1
0.216780738016592 0.204279878556846 1 1
-0.0840839643087096 -0.0836791400348815 1 1
-0.447276533403686 -0.422152100474563 0 0
-0.102030637544175 -0.0946766766526003 1 1
0.359007593488208 0.340643003194892 1 1
-0.325440120977103 -0.306099202249374 1 1
-0.0244662808195569 -0.021565040213374 1 1
0.014488100038492 0.0136331648789599 1 1
0.134947629778619 0.127168303554774 1 1
-0.194152029066354 -0.187541501697526 1 1
0.179776780260706 0.175982332000416 1 1
0.112982234048133 0.110665070522214 1 1
-0.213425538522457 -0.208710817769625 1 1
-0.193958215824965 -0.182174241250207 1 1
-0.118016311592388 -0.116324125080388 1 1
-0.332880113774162 -0.315146017493422 0 0
0.0921661571531823 0.0871475891889115 1 1
-0.184288673004952 -0.174578483014896 1 1
0.0131635643233202 0.0194392153191873 1 1
-0.225293436538501 -0.214762429537503 1 1
-0.0668038786528854 -0.0715469944519778 1 1
0.0835573799085623 0.0748640120472471 1 1
-0.0191446021072702 -0.0205604771344222 1 1
-0.0826996219765083 -0.0887429435566078 1 1
0.253902815861513 0.238824932906249 1 1
-0.224665744489675 -0.211463800505182 1 1
-0.129657709423475 -0.123054445495201 1 1
0.0582580056398194 0.058044763115344 1 1
0.0541939757354321 0.0475153451321546 1 1
-0.191024507543079 -0.182997458991558 1 1
0.0261350335674809 0.0258450418196498 1 1
0.20216522794988 0.195339294123279 1 1
0.254912907709029 0.236195874232348 0 0
0.22658540212329 0.216964678363923 1 1
0.13430391434715 0.128961050022036 1 1
0.100248686030764 0.0971337872053126 1 1
-0.32571983555584 -0.309309770508511 0 0
0.300080630832337 0.271944234731469 1 1
0.28938659295321 0.274640316538246 1 1
-0.0573398529446742 -0.0543963672596127 1 1
0.076790899460386 0.0698168404709732 1 1
-0.0762237339868495 -0.0710479112962014 1 1
-0.137196064564901 -0.135366393437238 1 1
0.13635986709853 0.12679793177918 1 1
-0.0961174120219621 -0.0925510423222768 1 1
0.080298679166675 0.0779749669216765 1 1
0.176253379224453 0.176484098993898 1 1
-0.0725896965725895 -0.0656365752941943 1 1
0.121980278518246 0.113748672021817 1 1
-0.176268397329124 -0.168244629386835 1 1
-0.103074822748831 -0.0963270809846205 1 1
-0.100953155839672 -0.099801239096318 1 1
-0.28650515833252 -0.272765682608801 0 0
-0.0935523069016006 -0.08856840706738 1 1
-0.246475916137117 -0.240294410467006 1 1
0.123157222153131 0.110894743571441 1 1
-0.0889912091049503 -0.0781842568391885 1 1
0.120863214843792 0.110704489796566 1 1
-0.140029991494228 -0.13785038882159 1 1
-0.392164909021993 -0.372106238029289 1 1
-0.139432379003626 -0.130731275301321 1 1
-0.247201513897738 -0.237127224725249 1 1
0.0896070998699926 0.0860919249791651 1 1
0.288932874956826 0.276493768152157 0 0
0.055074566580094 0.0475316416241875 1 1
-0.395646792138742 -0.374102979733737 0 0
-0.0956435151119136 -0.0903807908240067 1 1
-0.204191514104572 -0.191505509162112 1 1
-0.1249780205336 -0.120204832796991 1 1
0.139371866882468 0.131455367013015 1 1
0.106698142605336 0.106360377869817 1 1
-0.250299409426127 -0.234725534066143 1 1
-0.0505207488763983 -0.0471260662176588 1 1
0.0925204632220546 0.0839761722040929 1 1
-0.0718937537280178 -0.0651816072887558 1 1
0.0156331508952989 0.0131921301622703 1 1
-0.00747746339714338 -0.00783403052686148 1 1
0.1135796539818 0.104382928140383 1 1
-0.256007096124033 -0.241715739220529 1 1
-0.135016675108619 -0.124520924325168 1 1
0.211080170909816 0.198784206456723 1 1
-0.0858346902465848 -0.0861975157444968 1 1
0.165799588625553 0.155579740374607 1 1
0.209224540911625 0.200605996466869 1 1
0.0390973209370638 0.0343333927675197 1 1
0.129615003722483 0.112870932067485 1 1
-0.169877786651721 -0.152651204941445 1 1
0.0373100368570941 0.0325248729731928 1 1
0.096469439412597 0.091522167605704 1 1
-0.0755558349315823 -0.0726742185512054 1 1
0.125435192380822 0.114766362801404 1 1
-0.0938697624257728 -0.091057017759822 1 1
0.0472826943363522 0.0474804454819797 1 1
0.195322034141012 0.183516959641818 1 1
0.0220795482521173 0.0232698482799968 1 1
0.0295105351807603 0.0234844700197761 1 1
0.0599442491477763 0.0559326207573129 1 1
0.144785113106322 0.142172653079394 1 1
0.0503912125683846 0.0480651186212101 1 1
-0.0700156812603682 -0.066729263168699 1 1
-0.268802677203609 -0.260391344553074 1 1
0.105778398379293 0.108868571341207 1 1
-0.130802354714442 -0.130012285865471 1 1
0.0441276532424931 0.0362898383067737 1 1
0.0350176819361254 0.0388239357660323 1 1
0.0463477304043659 0.0404948037450145 1 1
0.332693361133789 0.319687730325106 1 1
0.00997162493600022 0.0091487339109871 1 1
-0.061488038491206 -0.0561182844853758 1 1
-0.0778659711212275 -0.0775844558996301 1 1
0.328746267742223 0.312194376878483 0 0
-0.0661678585035715 -0.0616883562700448 1 1
0.0783903912168878 0.0780708876613279 1 1
0.0181882444224377 0.0124040320749895 1 1
0.00562798116713773 0.00457091305169202 1 1
-0.176785391460111 -0.166736360668547 1 1
-0.0639457353372157 -0.0661247632147618 1 1
0.0610765743548123 0.0616695116539268 1 1
0.291158498086575 0.272522523345761 1 1
-0.160452110958068 -0.157736177280431 1 1
0.00279990079474281 0.00211819599258769 1 1
-0.0574606629559719 -0.0543676882411639 1 1
0.217404978280701 0.203896037470112 1 1
-0.17593256255162 -0.169910655991914 1 1
-0.212236418789772 -0.201878116444458 1 1
-0.0115752611829384 -0.00958712613101109 1 1
-0.1667672797427 -0.165013833010913 1 1
-0.0668777887990508 -0.0632699971373908 1 1
-0.00635913877144619 -0.00630524876052854 1 1
0.31868312293351 0.304088211531628 1 1
0.00276995707073639 0.00089624284524558 1 1
-0.0261774558550722 -0.0289563162544275 1 1
0.0360648428148682 0.0405161968922714 1 1
-0.079375881025498 -0.0755726247451051 1 1
-0.285420965853818 -0.264874017140851 0 0
-0.151529695960911 -0.139606946939775 1 1
0.0710399845380812 0.067563852636022 1 1
0.107889643866976 0.100113744123461 1 1
-0.0346873613660576 -0.0359555253804723 1 1
0.293666051672575 0.283113646450253 0 0
-0.0209107128151616 -0.0208759112636473 1 1
0.231735234109869 0.222101745054943 1 1
-0.133705039504056 -0.127269039338371 1 1
-0.0816911567481499 -0.0772700038539317 1 1
0.369773104535152 0.362130103755312 0 0
0.224392176955899 0.208883793911006 1 1
0.206055340982732 0.19084859633391 1 1
0.16413449354162 0.156465229458355 1 1
0.0881994411283952 0.0832621402122736 1 1
-0.00393541923966034 0.000956452050531395 1 1
-0.0851937550261422 -0.0774659824074845 1 1
-0.133182982357338 -0.12781046980685 1 1
-0.370650239240315 -0.354072865843057 0 0
0.163866134999381 0.148254494582997 1 1
0.240804148880611 0.227695604205917 1 1
-0.111500065576632 -0.105098352550681 1 1
-0.0935845412130729 -0.0905064730878585 1 1
-0.19498610543537 -0.189192809454644 1 1
0.0280904363911611 0.0313350349638487 1 1
-0.0919047809039187 -0.0885289849353298 1 1
0.111981049677711 0.111988208687681 1 1
0.202026854583024 0.196023668497497 1 1
0.0503691953205207 0.046046172674409 1 1
-0.213851522064222 -0.204023602347474 1 1
-0.273852656970715 -0.259469587495217 1 1
0.123818244784627 0.120438771795722 1 1
-0.141626449827759 -0.134182177852773 1 1
-0.0800978091063137 -0.0736146623289207 1 1
-0.0239626221413795 -0.0231532363998663 1 1
-0.00746071043950845 -0.00461447721503158 1 1
0.214416416932206 0.204275796484209 1 1
-0.0885593328105606 -0.0817359934440516 1 1
0.166575496962322 0.161367823037001 1 1
-0.283986410763646 -0.266350208328727 1 1
-0.0793462013751148 -0.0763434515708153 1 1
-0.106357451670768 -0.105986395919772 1 1
-0.299681592869956 -0.282754279098055 1 1
-0.0843943997700247 -0.0807563110062966 1 1
-0.248708612041563 -0.22644588402566 1 1
0.0610577978284792 0.0564409227777885 1 1
-0.216532040309722 -0.210697778819888 1 1
-0.0988965184167064 -0.0922940607841127 1 1
-0.151916267687137 -0.13760104040412 1 1
0.273659572539445 0.260834535357444 1 1
-0.0743361290200205 -0.0681479436898106 1 1
0.30436588353281 0.283405594793215 1 1
0.213170846637997 0.20179172070602 1 1
-0.363544645698834 -0.348531249556284 0 0
-0.0546198827848307 -0.049805759330084 1 1
0.301948063649034 0.280491278698968 1 1
0.0134616820871698 0.00568337905246438 1 1
0.0725401023470554 0.0672325227702943 1 1
-0.18372221912989 -0.178025727800208 1 1
0.111243661078674 0.110804467088424 1 1
0.0854354158697721 0.0839631500289402 1 1
-0.266158112029265 -0.250325009938566 1 1
0.146013997713071 0.144911377169823 1 1
0.0861349295919997 0.0795045578938521 1 1
0.0948417425416462 0.0918900919634702 1 1
-0.187821103515 -0.17878452400795 1 1
0.0156245633773984 0.014244745979909 1 1
0.296241949775732 0.282178366903663 1 1
0.145700566772637 0.13958192069617 1 1
-0.142914369013476 -0.136580665771507 1 1
-0.249558882523732 -0.23813157929739 1 1
0.0594046866062877 0.0563436658164987 1 1
0.038675061211424 0.0341025970686791 1 1
0.138573121631229 0.130359701751786 1 1
-0.289408558532551 -0.273781825971971 0 0
0.353468914193539 0.337743751838706 0 0
0.0197611349654404 0.021067329336924 1 1
1.44791326374648e-05 -0.00247862720774805 1 1
0.0835024363620225 0.0808769585425657 1 1
0.000893363159538321 -0.000646334514848163 1 1
0.135536239704362 0.129644919147754 1 1
-0.184797708509996 -0.174582402926044 1 1
-0.108916171761902 -0.105511496232063 1 1
0.120642677674651 0.11189270325666 1 1
-0.0928733536606982 -0.0900651326700045 1 1
0.0458899149570125 0.0439726467663353 1 1
-0.022023717489525 -0.0203369293367968 1 1
-0.290464787121105 -0.275153950112564 1 1
0.0324797664337412 0.0312487967224155 1 1
-0.026811391123519 -0.0224808401875137 1 1
0.0517318624478586 0.0515075153274745 1 1
-0.161122369528869 -0.146891890204911 1 1
-0.240283053682685 -0.228874353101101 1 1
0.225655616500471 0.212507238019299 1 1
0.0264024093224386 0.0280639864329927 1 1
0.0477276567884362 0.054324964983036 1 1
-0.107736238775343 -0.105139336983065 1 1
-0.0772362270084251 -0.0803800804547108 1 1
0.119976454805821 0.109260765122064 1 1
0.138527800494583 0.134783715686354 1 1
-0.0728176550069656 -0.0618165173242363 1 1
0.281575398110526 0.262540504929762 1 1
0.022163526115776 0.0229416899478896 1 1
0.114393871442581 0.116709408552735 1 1
0.131220532539522 0.128571760887998 1 1
-0.0186898578580247 -0.0206212189397813 1 1
-0.0742812190051241 -0.0694989417670972 1 1
-0.173246252762532 -0.164304041232982 1 1
-0.191950384382731 -0.197597475886248 1 1
0.207195778067424 0.200642679626645 1 1
-0.0603696690718347 -0.0545454975283712 1 1
0.228740685179735 0.222898018034567 1 1
0.0920368884187261 0.0870574196895729 1 1
0.108844096467893 0.10347034338568 1 1
-0.241139411711444 -0.221866373623446 1 1
-0.302110914762015 -0.287431713918532 1 1
0.183757639599445 0.17457869242541 1 1
-0.286405942685529 -0.274901850854217 0 0
-0.0285263915987016 -0.0274417133529009 1 1
-0.0574087779213972 -0.0512440238581822 1 1
0.0824578342957925 0.0800480414638116 1 1
-0.28823055613611 -0.275897835733047 1 1
0.0395909631202145 0.031087563219863 1 1
0.0538391427103728 0.0497714222699727 1 1
-0.231915233181793 -0.223139282539613 1 1
-0.00116023397711153 -0.000336702527651694 1 1
0.182522406649725 0.17102032437541 1 1
0.091385493155572 0.0872332668259502 1 1
-0.0528350347769354 -0.0500408346062444 1 1
-0.00235513487414617 -0.00552504131126291 1 1
-0.235931830804414 -0.230531087572196 1 1
0.0480641538219608 0.0596506173987225 1 1
-0.0412616675685218 -0.0403657831569442 1 1
-0.379722036404056 -0.362378903566669 0 0
0.121060793628028 0.120329540943561 1 1
-0.0780034649473196 -0.0730575013757945 1 1
-0.0995660158566229 -0.0932967466633557 1 1
0.0795669616431901 0.0695279664133991 1 1
-0.120359179598144 -0.115478713728138 1 1
-0.213599694204461 -0.203170085777655 1 1
-0.0410020058822851 -0.0394579017121563 1 1
0.343229085157497 0.325770759433077 0 0
0.178467295059992 0.17271748427928 1 1
0.0873993855684522 0.0849665344557609 1 1
-0.0893631608257277 -0.0902497293945339 1 1
0.204817620418145 0.202913120361336 1 1
0.00901240774038958 0.00876997724172646 1 1
-0.266770146422645 -0.256570791038751 1 1
-0.0289586686007926 -0.0330319517791184 1 1
-0.159231460107502 -0.14710688236446 1 1
-0.166514648779097 -0.162789701504754 1 1
0.268372909452197 0.24716025306805 1 1
0.189648111036065 0.179165364975842 1 1
-0.118376535273734 -0.117927330746636 1 1
-0.262965451594009 -0.249830473294195 1 1
-0.106667578171468 -0.102876441858576 1 1
0.0712078281672513 0.0643890785370494 1 1
-0.250112440295533 -0.239216667829287 0 0
-0.0971369384710149 -0.0898564735989611 1 1
0.0711095697124842 0.0686859376465293 1 1
-0.121065099068041 -0.125039422044632 1 1
0.0881822733085026 0.0916630332683488 1 1
0.126384171639025 0.124575801671428 1 1
0.0846818006153688 0.0801046338428778 1 1
-0.188742211876572 -0.18727247757549 1 1
0.0870108068375529 0.0800742353509195 1 1
0.281361269683392 0.265622594985632 1 1
0.134153096745048 0.127101952938447 1 1
0.0317256814670049 0.0314814745945428 1 1
0.225913014595188 0.207919307415484 1 1
0.150376436849947 0.144092419438474 1 1
-0.0895680774397707 -0.0874670913013125 1 1
0.0991488857028686 0.0975146849554756 1 1
0.0748793690577021 0.0715575202673719 1 1
0.125814436229662 0.119516256087788 1 1
-0.124280044780933 -0.119301574404295 1 1
0.0810935975119819 0.0778475270489142 1 1
-0.00989944091466098 -0.000653742772303179 1 1
-0.220011825251538 -0.200172169533587 1 1
0.195671914369642 0.178638954471881 1 1
0.0853324430475253 0.0763706453008667 1 1
0.206670894826548 0.197611307181985 1 1
-0.210203155092922 -0.193765344113442 1 1
-0.579356375298723 -0.550362288789036 0 0
-0.0182463612847219 -0.0163996223557635 1 1
-0.056978119851429 -0.0493262824378604 1 1
0.0765969910494035 0.0807638050362194 1 1
-0.235509124864714 -0.225640139339097 0 1
-0.115284346708037 -0.112524634624536 1 1
-0.0499220822469007 -0.0507474655951335 1 1
0.167063422145207 0.163456837499659 1 1
-0.110290899276223 -0.105209079728034 1 1
-0.29836086379263 -0.28323349127478 0 0
0.0720449516825654 0.0655181958801414 1 1
0.00449185999452435 0.00423970036936024 1 1
0.159885472283796 0.146964642910798 1 1
-0.0960520575323194 -0.09084760593172 1 1
-0.242196387423319 -0.229677404573592 1 1
0.0645969135093853 0.0646517734305519 1 1
-0.0154792139102337 -0.0170025050712056 1 1
0.0974840364435841 0.0920972033008021 1 1
0.0171204955661707 0.0187663891805956 1 1
0.320912130899219 0.306670339866068 1 1
0.069741077931974 0.066680752216099 1 1
-0.179889622664399 -0.172147583308599 1 1
-0.0888460312454198 -0.0807371916566305 1 1
0.133615984882408 0.124805844372967 1 1
-0.0840345445281398 -0.0806838006596016 1 1
-0.0490041221843465 -0.0477238673961223 1 1
-0.0710067758898419 -0.0674957330703655 1 1
-0.384798911636602 -0.360878047719026 0 0
0.18714294514305 0.172705538797898 1 1
0.0805343672637092 0.0778243998747571 1 1
0.225202149356841 0.216793628143901 1 1
-0.128126828646443 -0.120990891338111 1 1
0.0507338344007425 0.0466532989330757 1 1
-0.292195071247878 -0.285603151611478 1 1
0.165609443170947 0.157858858444683 1 1
0.0960630052932218 0.101926451417038 1 1
0.119302380417721 0.107098311059064 1 1
0.113786234956044 0.107665557672026 1 1
-0.0299289412323565 -0.0285454014988424 1 1
-0.0280297001591905 -0.0204769412832567 1 1
0.238733094606157 0.226610194170693 0 0
-0.0254152029641935 -0.0271859859308352 1 1
0.224866145205173 0.210452607535182 1 1
0.192012059364304 0.185666865828995 1 1
0.00261903547341209 0.00480415507178307 1 1
0.319144958261505 0.302231801422768 1 1
-0.0962321499606548 -0.0901785739053398 1 1
-0.0311777940737902 -0.0320054101687673 1 1
-0.135805299770982 -0.132344203340582 1 1
-0.0910932064064036 -0.0890602268390834 1 1
-0.0929244968995498 -0.089464384950488 1 1
0.0815395835918611 0.0774927876236388 1 1
-0.0604872832036784 -0.0542895913632015 1 1
0.0403490903047323 0.0393157809484881 1 1
0.0834847465668319 0.0794924229929367 1 1
-0.0498811754114918 -0.0435125591847401 1 1
0.313207537154229 0.283736874969133 1 1
0.135026894394022 0.126265672524421 1 1
0.0772842038970984 0.0740718406056975 1 1
-0.00116368009499912 0.00249237572350351 1 1
-0.0590737376608022 -0.0619684851701157 1 1
0.314950063082757 0.29755744920091 1 1
-0.237445211682069 -0.228162039774628 1 1
0.0803957468232839 0.0750129245270422 1 1
-0.157593800058682 -0.149483448867389 1 1
-0.0726003171447612 -0.0620372780174479 1 1
0.116882563278424 0.111779000071173 1 1
0.200685915380117 0.192793304518237 1 1
0.0590231077300883 0.0494571175133767 1 1
0.149465566300492 0.146299820540411 1 1
-0.0406559075861778 -0.0412705369610655 1 1
0.0916186840123582 0.0896215167482473 1 1
0.0675274196940009 0.0629534114126138 1 1
0.105401604591935 0.103983343966835 1 1
-0.10305516261834 -0.0978186990412379 1 1
0.0924515575215397 0.0905539744982606 1 1
0.0655226466077185 0.0566094351937053 1 1
0.240408710979528 0.22741572662294 1 1
0.0746192979503229 0.0707186142572814 1 1
-0.121963285657761 -0.115249081047648 1 1
0.0937805701100363 0.0856455441326841 1 1
0.123129025424004 0.120394713773337 1 1
-0.00471271291826127 -0.00406106061106666 1 1
0.147364233820892 0.142005055357935 1 1
0.123068598129555 0.117320945366792 1 1
0.0527579192336699 0.0493428206279333 1 1
-0.0330415660852754 -0.0287369013666949 1 1
-0.00773555318200626 -0.0120531773722667 1 1
0.271862814850662 0.260067903317491 1 1
-0.342251062840845 -0.330067063410668 0 0
-0.0667721148688263 -0.0675146812248655 1 1
0.235617545735413 0.224594329224787 1 1
0.121880122443931 0.11426968463693 1 1
0.34950749368927 0.331029283257118 1 1
-0.123464936528286 -0.113101609278081 1 1
0.0474081169657949 0.0364544801238884 1 1
-0.0978975486611417 -0.092918693923972 1 1
0.306307897751252 0.286627678302866 1 1
0.139765432013861 0.135148388235127 1 1
-0.342991662863648 -0.320277223421521 0 0
0.21073864610228 0.203163070231443 1 1
-0.314550726268559 -0.298338894768746 1 1
0.197595515046146 0.191447128412721 1 1
-0.13206267135343 -0.129472725385858 1 1
0.259531328491317 0.241444864336741 1 1
-0.0258737211483827 -0.0200401414096269 1 1
-0.138493266903049 -0.13563411049267 1 1
0.0199001997161036 0.0150151620887982 1 1
-0.0894135355622754 -0.0857393542552379 1 1
-0.164328179590433 -0.154695735748702 1 1
0.0748795283108997 0.0723840430984251 1 1
-0.0963392772377508 -0.0876131369852973 1 1
0.234599840740472 0.225753590059044 1 1
0.0314187032785877 0.0277392080519971 1 1
0.345761865803755 0.327632760348119 0 0
0.104333982606784 0.100628501760094 1 1
-0.164692984744394 -0.162107752349973 1 1
0.0764799829392168 0.073961623312519 1 1
0.0413013501629037 0.0365601139706126 1 1
-0.0205496875436501 -0.0233224656043126 1 1
0.15763211394436 0.148038679566894 1 1
-0.234015838298111 -0.222647033268638 1 1
0.0787570719111356 0.0817141353713614 1 1
-0.0847495796254312 -0.0772967175996215 1 1
0.232845707534433 0.226777263726774 1 1
-0.00365670788303796 -0.00181298616064876 1 1
0.101587747628089 0.104686857308725 1 1
0.0561877513507 0.0519882818667139 1 1
0.0791028651095421 0.0731267344493217 1 1
-0.0935749839080944 -0.0899338108415711 1 1
0.0511257131448592 0.0519110368270352 1 1
0.0772367927486446 0.0750923730923731 1 1
0.174282457798822 0.165808004787442 1 1
0.21634931765798 0.19936397651897 1 1
-0.0663780730545099 -0.0661983793629839 1 1
0.00517612188193157 0.00723138077674691 1 1
0.309487567582895 0.297170777735906 0 0
0.182703694655022 0.173036772044555 1 1
-0.119043353551356 -0.114908015553354 1 1
0.261764311814771 0.249714285603373 1 1
0.0165197217789388 0.0115375709678186 1 1
0.173845188818664 0.163596854233161 1 1
0.230010632332943 0.215583498750559 1 1
-0.112625554984107 -0.103019885211894 1 1
0.118418087365666 0.106448109497541 1 1
-0.0942144910949946 -0.0820376007407781 1 1
-0.217827865316146 -0.207513650861196 1 1
-0.204732646617474 -0.198213890072293 1 1
0.0131208156135433 0.0105128993592777 1 1
-0.010410389409845 -0.0134040835130906 1 1
-0.130038059893205 -0.126400934671073 1 1
0.0274838201531273 0.0249495891419576 1 1
0.283293229987133 0.272443760329621 0 0
0.20636858680681 0.198852318137049 1 1
-0.368967733352662 -0.355288076726104 0 0
-0.034681363704549 -0.0397563502200008 1 1
-0.0289781590330552 -0.027199852005557 1 1
-0.15248203773952 -0.148389235902353 1 1
0.0325652300205133 0.0296701980350622 1 1
-0.119083911869237 -0.110960385377663 1 1
-0.257080518215095 -0.246379019699956 0 0
-0.0244690313316989 -0.0206404508039166 1 1
-0.125389918612458 -0.119499174014579 1 1
-0.260052855676237 -0.246362743730149 1 1
0.0876138872512082 0.0852017929235203 1 1
-0.21467310907771 -0.203207661491167 1 1
0.0954090392297541 0.0927845607851876 1 1
0.148647288419615 0.140115776731576 1 1
-0.286623224654698 -0.272208732637097 1 1
-0.211900085648874 -0.201941456850147 1 1
0.137289404947799 0.127371986920709 1 1
-0.253815405878835 -0.242084366307359 1 1
0.142961861398232 0.131139983952461 1 1
0.0264788145354526 0.0163022517741675 1 1
-0.122668587836277 -0.120360004700942 1 1
-0.338812438338963 -0.330603287405685 0 0
0.0480101502402882 0.0429777075329386 1 1
0.224515984972032 0.208460413690018 1 1
-0.242634326275856 -0.228516188614524 1 1
-0.282997166780475 -0.268838216085776 1 1
-0.0731233264359898 -0.0704908422055356 1 1
0.0366147325995362 0.0438794003378037 1 1
-0.0360767009002207 -0.0430398663940366 1 1
0.0603245697607869 0.0522823424281329 1 1
0.233823178861734 0.218491639252323 1 1
0.117393210014906 0.111617167436785 1 1
0.171452829701004 0.165863190631773 1 1
0.0546477752807154 0.0604786521384784 1 1
-0.00507207801326533 0.000105775245019025 1 1
0.0657331476814364 0.0676708646623596 1 1
0.195445399738977 0.182515326134607 1 1
-0.121784725438432 -0.111075136399846 1 1
-0.0709717341930274 -0.0706892246666694 1 1
-0.0132711549417323 -0.0142756241738767 1 1
0.0502097423829208 0.0495087789062083 1 1
0.0725272279516954 0.0715468531257549 1 1
0.0473916376432602 0.0466670015108842 1 1
-0.200041330253721 -0.192425357200426 1 1
0.119875312900329 0.112270982317765 1 1
-0.170247274933427 -0.160103491009462 1 1
0.0861375222314978 0.0827115512117186 1 1
0.0726173773465564 0.067796094609493 1 1
0.0416700942398885 0.0401152172562998 1 1
0.248249447235454 0.228073959122033 1 1
-0.0214226784215758 -0.019944437041245 1 1
-0.0174607569654126 -0.021351147918071 1 1
-0.0280109127506685 -0.0279092759186274 1 1
0.420666556462759 0.394775471906877 0 0
-0.0498765816413877 -0.0530018703770393 1 1
-0.165363072940582 -0.155778672397077 1 1
-0.244425026684372 -0.232139754139751 1 1
-0.0938509632816272 -0.0932174995123615 1 1
-0.123771990490794 -0.119425052743861 1 1
-0.0157210363421761 -0.0141714017813667 1 1
-0.00201774930542019 -0.00630810458946341 1 1
0.024245289746511 0.0203021653678461 1 1
-0.310770738880059 -0.291446890790538 1 1
0.117700430699544 0.113013764702728 1 1
-0.0848026511312245 -0.0798235176302511 1 1
0.265738465310548 0.248350441213065 1 1
-0.0730285990258981 -0.0733491714814617 1 1
-0.0209087354818292 -0.0252869310677516 1 1
0.0543305894722047 0.0482307940555775 1 1
0.0249163815731388 0.0262524470378386 1 1
-0.170771909406521 -0.161443463939216 1 1
0.0494685345311539 0.0419951704740394 1 1
0.394244707385816 0.377142238555334 0 0
0.0645261917421366 0.055963136803973 1 1
-0.180353954239687 -0.183646041998325 1 1
0.0728983867746164 0.07275370027886 1 1
0.00723076029641351 0.013756240547751 1 1
-0.170746440360219 -0.160780856247537 1 1
-0.120121428909453 -0.117775398525697 1 1
-0.0097936282994256 -0.00817678961051133 1 1
-0.460293040996312 -0.441405923558042 0 0
-0.00461561545286213 -0.00351138365436493 1 1
-0.115805448539431 -0.105105403809825 1 1
0.0150419282327186 0.0153485730754389 1 1
-0.155189040563021 -0.14637175348751 1 1
0.0113514005877548 0.0117493335604802 1 1
-0.20743113470646 -0.201603066578191 1 1
0.0773770288688752 0.0752429400810873 1 1
-0.206637824318401 -0.196538842914549 1 1
0.316717513584157 0.305894991423239 0 0
0.178938902367828 0.171466299948487 1 1
-0.107018255550638 -0.105433532863033 1 1
0.231816108328089 0.22393500804468 1 1
-0.320696174016303 -0.303252639992013 0 0
0.268711570457022 0.259758898755001 1 1
-0.0520134259418302 -0.0545631609358212 1 1
-0.0375972509299449 -0.030117430496915 1 1
0.224708879754114 0.216158248876442 1 1
-0.026575664107899 -0.0241942490103412 1 1
-0.309418849427209 -0.293931919199352 0 0
0.0627035493602896 0.0628090194710753 1 1
0.0554588940243857 0.0512214900426817 1 1
0.0189746309018161 0.0198239616810047 1 1
-0.02323904891335 -0.0253929620314671 1 1
0.107698690771803 0.100184299703559 1 1
-0.0129295521459052 -0.00999689621551255 1 1
0.181965207615399 0.166468034122136 1 1
-0.0791264510389974 -0.0738838509752677 1 1
-0.0138932479405219 -0.0157973471721402 1 1
-0.0338963547622666 -0.0394332954095645 1 1
0.0400179791844025 0.0405342139308162 1 1
0.138907713004022 0.126008428222524 1 1
-0.0890081672197903 -0.0841243072999418 1 1
-0.11869859363477 -0.113235731163087 1 1
-0.205635808698063 -0.195196811454138 1 1
-0.0518869146987921 -0.0510369406385612 1 1
-0.0467049446998561 -0.0439827050720797 1 1
0.0456437183317226 0.0495452478337939 1 1
-0.091983927972854 -0.087942575956631 1 1
-0.215325434584214 -0.206725939281521 1 1
-0.148130891368202 -0.142396529509825 1 1
-0.214155322720898 -0.199789692013515 1 1
0.0864951006249954 0.0822802964471922 1 1
-0.132345554977799 -0.124137856884006 1 1
-0.18964510571231 -0.184376757934252 1 1
-0.0650916970816017 -0.0612444096240482 1 1
0.169182323491068 0.157497216607471 1 1
-0.122137745593373 -0.11569684036145 1 1
-0.140156770957193 -0.135859443798327 1 1
0.0763279382251001 0.0822607026449694 1 1
0.178754923541946 0.166068013537594 1 1
0.0889337208610859 0.0910635400888417 1 1
-0.0878918692619402 -0.0784387867911538 1 1
0.192294922936032 0.174338449099056 1 1
0.12689421548858 0.116685756984154 1 1
0.179111424795218 0.168605238332635 1 1
0.00326347039436114 0.00162732737679923 1 1
0.061464334122339 0.0608837783438283 1 1
0.0707764767344675 0.0730740287793854 1 1
-0.128122721711452 -0.119616453404717 1 1
-0.122710272489454 -0.114876016111083 1 1
0.0472879134291348 0.0388290841119274 1 1
-0.165024712827419 -0.157328572488729 1 1
0.11391392536238 0.111245404883567 1 1
-0.0298169649712289 -0.0251666869822356 1 1
0.32293415010541 0.307840802384143 1 1
-0.194661649630861 -0.185113141053031 1 1
-0.132315572052785 -0.130928651391774 1 1
-0.420055780874662 -0.394110910073324 0 0
0.0502764831925821 0.0500669585735608 1 1
0.146124681204004 0.130959859529851 1 1
-0.151325432283827 -0.140179194853579 1 1
0.246061702849041 0.238412572988924 1 1
0.281991627154171 0.267392042186458 1 1
-0.0120071652509014 -0.0113385927866475 1 1
-0.0501380201187143 -0.043235747676054 1 1
0.223475857158238 0.211057763887868 1 1
-0.127306518921244 -0.126334781653869 1 1
-0.129300119843983 -0.126484672259874 1 1
-0.0125913701643171 -0.014201011838421 1 1
0.263261279698454 0.246821817615837 1 1
-0.195113900647728 -0.191922295399349 1 1
-0.0803645524731679 -0.0725575259743917 1 1
0.169705679131823 0.168049486530455 1 1
-0.0923900172215195 -0.0853540061762674 1 1
0.049053468066495 0.0439846479287621 1 1
0.0487579371205616 0.0486224618493792 1 1
0.153658230689415 0.144128450306057 1 1
-0.0777278056555343 -0.072630057100894 1 1
-0.144789892310786 -0.139981418062526 1 1
0.025351550384644 0.0219564170218212 1 1
0.0689300650590487 0.0623957007196393 1 1
-0.200238699100067 -0.188066136258683 1 1
-0.131807348473145 -0.128359782421975 1 1
0.0579927526263834 0.0462152933765872 1 1
-0.0899988246561263 -0.0842999507014937 1 1
0.0723775458441993 0.0718245231006393 1 1
-0.122201767252636 -0.114436341545 1 1
0.226208853316574 0.220918753633894 1 1
-0.151507926102057 -0.148262788147798 1 1
-0.0873436470966768 -0.0819572155191769 1 1
0.0942019190760043 0.0907106659077528 1 1
0.177102390272397 0.169809401766642 1 1
0.198522489809497 0.186818825660169 1 1
0.231714804293706 0.218710208095214 1 1
0.174397316914082 0.169654683379338 1 1
0.114630459473702 0.109548793097586 1 1
-0.137460785863886 -0.142225559418106 1 1
-0.163663928842836 -0.151729889173545 1 1
0.0864409878462718 0.0804367597439654 1 1
0.0314043290412933 0.0272487123461152 1 1
-0.228300389287311 -0.229901750949113 1 1
-0.114296762363482 -0.109494054442042 1 1
0.068843433904745 0.0620194785432675 1 1
0.116964978920954 0.110473162351218 1 1
-0.172945989751528 -0.162811832750437 1 1
-0.0337261438461197 -0.0301973009939613 1 1
-0.144852252723968 -0.142180542776879 1 1
-0.200741668871058 -0.192297508895317 1 1
-0.309330815334487 -0.298709977423476 1 1
0.132197487416 0.129187107003009 1 1
-0.112298735588517 -0.101976328913565 1 1
-0.158663549979623 -0.162100694510161 1 1
-0.172470978262439 -0.166771825059759 1 1
0.240746155226707 0.233385250778349 1 1
0.00181038879056236 -0.00137769845309559 1 1
0.191059116887653 0.185960101791904 1 1
-0.137711066075008 -0.131598342048832 1 1
-0.0190733453799778 -0.0225478234667149 1 1
-0.00464233366643192 -0.00226858425963767 1 1
0.35268361103834 0.328956960532777 1 1
-0.166616205304592 -0.161736830657705 1 1
-0.261071395845279 -0.254459468571747 1 1
0.224550538906186 0.213203177703578 1 1
-0.135617001169442 -0.128292811917993 1 1
0.0557098113242976 0.0502112198539224 1 1
-0.0912972141811639 -0.0788460208419283 1 1
-0.0614694669655893 -0.0589721117873302 1 1
0.152929957885436 0.145512830453979 1 1
-0.0502288424952924 -0.0433526415024836 1 1
0.0110825575010733 0.0143170848518604 1 1
-0.100823869372916 -0.090844176271024 1 1
-0.121405609156428 -0.114746509709723 1 1
0.0753376200503073 0.0726097607765911 1 1
-0.0206329654702544 -0.0206082319400497 1 1
-0.114651524297883 -0.108423120485144 1 1
-0.0927154600924182 -0.0921133128239827 1 1
0.245702302429658 0.237495183070205 1 1
-0.0215484626359942 -0.0180262200974515 1 1
0.0722505143287341 0.0672297527675801 1 1
0.0902717535497055 0.0932591432258224 1 1
-0.341962469386144 -0.330145037260152 1 1
-0.141306994297764 -0.136702114212053 1 1
0.18573041420213 0.183759636638477 1 1
-0.0492180594966402 -0.0478888649844674 1 1
0.0379488928292783 0.0337266670390813 1 1
0.311995587815596 0.2973173984152 1 1
-0.0147604297162607 -0.0113614998886643 1 1
0.1805820897432 0.166222507137277 1 1
-0.0460673998643578 -0.0456308121037305 1 1
0.0253545674243506 0.0201843805524506 1 1
0.119300238019479 0.112956728393454 1 1
0.148657575871712 0.144582217765272 1 1
0.0899968408274631 0.0817018374957268 1 1
0.0988216755595616 0.0885476273570685 1 1
-0.0531035368657586 -0.051718369402223 1 1
0.282113472446927 0.273735368543356 1 1
0.414372677593596 0.390937058318177 0 0
0.367697510932314 0.347343788477926 0 0
0.0013645272839471 0.000729028848301942 1 1
-0.0586588102460707 -0.0556039450622694 1 1
-0.18499126758256 -0.175196485553092 1 1
0.108887751528939 0.107087278776718 1 1
0.100130183669392 0.0971598944080097 1 1
-0.152634524006667 -0.148036297388665 1 1
0.323393131047673 0.310376641173945 0 0
-0.141987099294044 -0.135046588414301 1 1
-0.13743764950001 -0.131597217080689 1 1
0.195875033918475 0.187192993816692 1 1
-0.11485058833448 -0.108297787003862 1 1
-0.302876846723325 -0.2882329628637 0 0
0.0167318958899249 0.0147472018036679 1 1
0.20309563266038 0.192213154778562 1 1
0.184269711602037 0.173483296395133 1 1
-0.164468287075031 -0.156651568253316 1 1
0.0889342589763527 0.0832857296433004 1 1
0.182370674147411 0.175588813253643 1 1
0.0473210183314939 0.0452620649275808 1 1
-0.319099226366124 -0.30584299747488 0 0
0.150618458848164 0.135382091487375 1 1
-0.0901553906967086 -0.0816938478465388 1 1
0.20224314825774 0.192112805760515 1 1
-0.291419455037039 -0.273964132770885 0 0
-0.306754218914305 -0.28366532629336 0 0
-0.137291618539535 -0.127784909847396 1 1
-0.0195566225510387 -0.01723913185147 1 1
-0.172120631330194 -0.160043610203672 1 1
-0.229406186404754 -0.224380567019666 1 1
-0.214487838746319 -0.202265212342528 1 1
-0.0622976754007977 -0.0575338670603614 1 1
-0.0454374953632029 -0.0446192174223328 1 1
-0.185561935325394 -0.179296964188087 1 1
0.0557749010576396 0.054681893260159 1 1
-0.0083969616849677 -0.00693521256350235 1 1
-0.0273068402110156 -0.0258836430987287 1 1
0.119768735985998 0.117295789123891 1 1
0.108809961773092 0.110697140810907 1 1
-0.0234680550839176 -0.0195470264425748 1 1
0.18274129999846 0.174183788579631 1 1
0.306075563958743 0.288527253900965 0 0
0.196017379794751 0.187051072043198 1 1
-0.0894474346090226 -0.0811744980636484 1 1
0.166347324909246 0.159517306205958 1 1
0.0872493466647148 0.0843962188778623 1 1
0.00740506097396689 0.00762696225314524 1 1
-0.0932999673322423 -0.0882561157028715 1 1
0.0110840158487306 0.0100924913141309 1 1
-0.152225069697537 -0.139347012634745 1 1
-0.163068442439079 -0.156915836236851 1 1
0.276097390186827 0.264771736857426 1 1
-0.0371695651400717 -0.034868694139424 1 1
-0.101146535752694 -0.0937988807138735 1 1
-0.199651925309023 -0.187106329652812 1 1
0.297713965652886 0.28489908927812 0 0
-0.0994428576434853 -0.0909045316031256 1 1
-0.0197903504525439 -0.020498421984051 1 1
-0.0721608398202196 -0.0694891675824579 1 1
-0.156126099210111 -0.154967211324973 1 1
0.0785841172195686 0.0733319809682228 1 1
0.063685147557217 0.0661574866662752 1 1
0.0894184509373005 0.0884945835020637 1 1
-0.330455596076964 -0.31064441443022 0 0
0.111895926337283 0.103557771163151 1 1
-0.308632467654818 -0.290581901995285 1 1
0.14990415437185 0.140694667610981 1 1
0.166811881344968 0.157480555050536 1 1
0.184618390572467 0.175729096050991 1 1
0.0848864603295109 0.0783444640355617 1 1
-0.0527072221375669 -0.0492301074446783 1 1
-0.159599670985222 -0.151043250340938 1 1
-0.0876724003346776 -0.086413250049367 1 1
-0.319032259517665 -0.300845052000728 0 0
0.210939459913805 0.207066993903548 1 1
0.119507924354122 0.110945681412621 1 1
-0.0432191678811394 -0.0415056417973296 1 1
0.251268353191921 0.237982922291295 1 1
-0.174022715781821 -0.157060129689135 1 1
-0.234686182368344 -0.225212311563852 1 1
0.134264177070383 0.131687565659918 1 1
0.0913144348795292 0.0814374833573177 1 1
0.0791303566826659 0.0773465419628302 1 1
0.164148149106629 0.155044024004039 1 1
0.0252580599642299 0.0195106814456017 1 1
0.0853330228999356 0.0758532363962647 1 1
-0.125928161967727 -0.122802187837946 1 1
-0.200740755957729 -0.194216337598866 1 1
0.123394453177075 0.122741480189786 1 1
-0.18688186792929 -0.182142183393142 1 1
-0.188359410399552 -0.182177269717648 1 1
-0.109461971957573 -0.104233785291493 1 1
0.0506691097670232 0.0638640144500629 1 1
0.0740005978104161 0.0666449085218308 1 1
0.0217594184418518 0.0209752592925836 1 1
0.329210314935535 0.31433879309303 0 0
0.00346636678929268 -0.00281414944687544 1 1
0.0369371331164855 0.0362311389234275 1 1
0.201238826389588 0.184529591216416 1 1
0.277038857898885 0.271644455403933 1 1
0.0338071802077565 0.0274452396110072 1 1
0.0159594490701909 0.0154625095763296 1 1
-0.0107773738010399 -0.00960449761364792 1 1
-0.146204115203002 -0.142462663664857 1 1
0.0665427416941416 0.0626329433043245 1 1
-0.0909072396753539 -0.0838105115043366 1 1
-0.00421537025214247 -0.00517298140675298 1 1
0.253981180221203 0.244569362594748 1 1
-0.0666215148343237 -0.0691322177817792 1 1
-0.0316589422025621 -0.0303039326336555 1 1
0.246754040703633 0.234883541362713 0 0
-0.223205753577888 -0.217781739035535 1 1
0.192490019435602 0.186676997266496 1 1
-0.076318520277186 -0.0711180074909795 1 1
-0.219677753524037 -0.21104948447938 1 1
0.0378724887500309 0.038986691460926 1 1
-0.0116927760637272 -0.00493503450049144 1 1
0.200430753877875 0.192923453362425 1 1
0.00235226268861166 0.00556557822652724 1 1
0.262472882862747 0.251152493409641 1 1
-0.19991525041303 -0.19363408182306 1 1
-0.123356365992275 -0.115675952473471 1 1
-0.0507919790923025 -0.0493470718999808 1 1
0.0583808900267894 0.0573718797270293 1 1
-0.0917484202151079 -0.0876458475656919 1 1
-0.564155839137778 -0.540906305507611 0 0
-0.181139295386972 -0.171969603105769 1 1
-0.0331206443419184 -0.0330359486134648 1 1
0.0443147305384109 0.0495217668582255 1 1
-0.0655050373556263 -0.0607070447421421 1 1
-0.08785938103499 -0.0874140666533476 1 1
0.0796512941865221 0.078528619925003 1 1
-0.189772573620944 -0.182027950887205 1 1
0.104875991968678 0.0974143268230305 1 1
-0.0386114402898628 -0.0441884327784922 1 1
-0.272980646181097 -0.263834777632251 1 1
0.0834323116880255 0.0808233799747347 1 1
0.0781044917328417 0.0763002540531118 1 1
-0.0432777058924119 -0.0382858039394609 1 1
0.0132743595075046 0.013097437450277 1 1
0.0682407323584036 0.0604366244846993 1 1
0.292639221090916 0.280533585156481 1 1
0.0448499938453388 0.0393879923946856 1 1
-0.00384853755737286 -0.00195749905503663 1 1
-0.00124473254612498 0.000817821419090349 1 1
-0.010246017608109 -0.0144255214098321 1 1
0.187890782964814 0.183165281344711 1 1
-0.258451022280938 -0.245270633292443 1 1
-0.0713863747111343 -0.0609177191184915 1 1
-0.000717547351332044 -0.000106566366283209 1 1
-0.00408708010447158 -0.00329669259220718 1 1
-0.245599828368343 -0.235490847518708 1 1
-0.0817207196066943 -0.0759783385661297 1 1
-0.0166268253867035 -0.0177054867266068 1 1
0.20251623369701 0.189258289077537 1 1
0.0416814321621108 0.0429612648289711 1 1
0.0952417169982704 0.0862256263004042 1 1
-0.0256404399883504 -0.0219038160262925 1 1
-0.307754988549054 -0.290958137671899 1 1
-0.122363759232441 -0.112069806264153 1 1
0.0798639011488297 0.073079365388223 1 1
-0.357134376259778 -0.342425208212169 0 0
-0.0580697385542329 -0.0570574116479803 1 1
0.0904928132438244 0.0857488933522207 1 1
0.0548683670924887 0.0521438463476234 1 1
0.104155433080286 0.105212939710715 1 1
0.0202675183131493 0.0248595025839315 1 1
0.0934664811843153 0.0921368017311838 1 1
0.339867679698567 0.3215817350307 0 0
0.0315866091301338 0.0310156368170001 1 1
-0.231250704463752 -0.219157614654352 1 1
-0.110046275549408 -0.109604313441194 1 1
-0.0331462066779676 -0.0330894448477334 1 1
-0.0518305771195399 -0.0488098074420968 1 1
0.190852755613798 0.180429547040866 1 1
0.171906214764896 0.160648637569228 1 1
0.0305260721971634 0.02814057725891 1 1
0.0875293510584152 0.0879651021353132 1 1
-0.0410715886869797 -0.0425658898189198 1 1
-0.0986411656763157 -0.0965866439659717 1 1
0.188257377715773 0.177969245644158 1 1
0.0859370891343644 0.0809423557723693 1 1
-0.145905919355456 -0.137894770532758 1 1
0.111487297691112 0.109661776026685 1 1
0.248675562658762 0.238684805864672 1 1
0.363751930136826 0.346000391453156 0 0
0.00409601326425413 0.00371490593108559 1 1
-0.211234877967446 -0.20778385029073 1 1
-0.0159627249885684 -0.0158163522686978 1 1
0.0484423554459055 0.0459033720309889 1 1
-0.116896192398049 -0.112829164603232 1 1
0.168236959381041 0.1603204241266 1 1
-0.0741860501708091 -0.0657099875424095 1 1
0.24457206549673 0.232959598147254 1 1
0.0164608653696567 0.0167763516018374 1 1
-0.0407807785369256 -0.0416330988521106 1 1
0.150828704332537 0.143360470886373 1 1
0.268628829128626 0.256279947672921 0 0
0.0292938922063201 0.027480087834162 1 1
0.104994278165459 0.0997083049193853 1 1
-0.232385968176619 -0.220066832064399 1 1
0.0317539581934925 0.0304958706282465 1 1
0.110576348037057 0.104187572390528 1 1
0.0686435170517798 0.0644997324529089 1 1
0.0677369778801528 0.0656408677527144 1 1
-0.11751440195392 -0.114643007415223 1 1
-0.109290155912592 -0.102429627350108 1 1
0.110985268840227 0.10524973838862 1 1
0.185532210246776 0.165773001786141 1 1
-0.200601443360829 -0.191930967212284 1 1
-0.122428231497718 -0.117998738127018 1 1
-0.115055131794214 -0.11025239638651 1 1
0.337690925273446 0.327444669881574 1 1
0.0480913579258665 0.0418870915045002 1 1
0.123935660944165 0.115549025542593 1 1
0.227291774713873 0.215443219367184 1 1
-0.0442714400900362 -0.0411145084117293 1 1
0.107206602213018 0.102421348257341 1 1
0.321538315653911 0.306789885094527 0 0
-0.0287090333139332 -0.0257837432697006 1 1
-0.0629534185522455 -0.0638564847418715 1 1
-0.0915209610594555 -0.0783577970877437 1 1
-0.11258708183944 -0.121400586690578 1 1
0.227303169212702 0.20615884656608 1 1
-0.0189586983288803 -0.021883968761071 1 1
0.0171051181219435 0.0123137927549973 1 1
-0.0622763991005505 -0.0619044673081669 1 1
0.0588325797572601 0.0510319780680699 1 1
-0.100262340002052 -0.0950242384816745 1 1
0.237902138814671 0.232853919487573 1 1
0.0700129678669368 0.0663871212010003 1 1
0.166044883919537 0.163288274591022 1 1
0.0476501477749378 0.0474945184300448 1 1
0.156117770648345 0.15207947400872 1 1
-0.181214755734906 -0.16601565224101 1 1
-0.0235634504340173 -0.0232569749388446 1 1
0.0726784832723271 0.0697407462578911 1 1
0.170633851155254 0.164211325670815 1 1
0.152940511746487 0.143439727831987 1 1
-0.18655692491142 -0.180312564463924 1 1
-0.293002474299391 -0.281501456514083 0 0
0.0467147364672794 0.041823054514301 1 1
0.234421610649748 0.220601477050046 1 1
-0.105080734907067 -0.101474718417577 1 1
0.180810198757422 0.166826005803046 1 1
0.00379691106481399 0.0170804988554046 1 1
0.103210130899071 0.0975588251609099 1 1
-0.0613439827739584 -0.06223219705258 1 1
0.0900830771591881 0.0936026597754937 1 1
-0.0719472221564276 -0.0681479889852875 1 1
0.295285720588464 0.27979990326256 0 0
0.0921080443736458 0.0909719141594097 1 1
0.039243993931284 0.0386471630202206 1 1
0.0713656011506628 0.0702779246266748 1 1
0.0577420526070234 0.0530581169834972 1 1
-0.0621966257276672 -0.0560645322059048 1 1
-0.128947278361473 -0.125529016876115 1 1
-0.0860991358456226 -0.0792360889817535 1 1
0.0599470563415047 0.0593937409113747 1 1
0.248161212287689 0.238509427544604 1 1
-0.0156500201249309 -0.0153164901807293 1 1
0.150190987477599 0.139317751420835 1 1
0.0612961120066534 0.0571053720324623 1 1
-0.239411301307145 -0.227097028441758 1 1
0.197571083287805 0.183217601586802 1 1
-0.0185402009015128 -0.0186661802273923 1 1
-0.404464742866366 -0.385880785069904 0 0
0.0575385592325054 0.0564361976276539 1 1
-0.111304127422346 -0.10315667502204 1 1
0.11433355954984 0.105640838267025 1 1
-0.142477596124346 -0.136542247198415 1 1
0.0731250334601374 0.0684393201237144 1 1
-0.0661484112364787 -0.0622742106552588 1 1
0.253152929134955 0.238847031121779 1 1
-0.346304663345357 -0.332598062117899 1 1
0.118167695836018 0.113174580057296 1 1
-0.223151021193623 -0.214869563031799 1 1
0.0891388302782074 0.0858921891318716 1 1
0.205224456806954 0.195921385015631 1 1
-0.155424332582286 -0.1461829279351 1 1
0.0705917813100659 0.0633859256476483 1 1
0.106823461651044 0.100640982212669 1 1
0.116220548890612 0.109138649117864 1 1
-0.294813590693607 -0.276962177041392 1 1
0.189872422396069 0.168555365451801 1 1
0.24683640307219 0.237796717488007 1 1
0.050044826313001 0.0444454267309053 1 1
0.0420888364411563 0.0419455780027172 1 1
0.218695249326728 0.204595710129284 1 1
0.116668471171493 0.11185577733529 1 1
-0.107766195313437 -0.103780585462137 1 1
-0.0687488548477243 -0.0701049242766016 1 1
-0.0182918510094386 -0.0256295340928073 1 1
-0.084955179495768 -0.0790017906942659 1 1
-0.0997000170835372 -0.0947316245302264 1 1
-0.0432115480310262 -0.0474701464068146 1 1
-0.0322841829458818 -0.0348226329512274 1 1
-0.0406919573307825 -0.0335972461582345 1 1
0.152611423009526 0.148739541519094 1 1
0.144558115604987 0.137642919840894 1 1
-0.185749602122943 -0.181664881056103 1 1
-0.167488754955123 -0.162207069808385 1 1
-0.0115422136130254 -0.00933289716567129 1 1
0.0639232199342776 0.0625059290950211 1 1
-0.169459971183439 -0.16467846516798 1 1
0.130375632568595 0.125348815324925 1 1
0.121001273140058 0.115437683861684 1 1
-0.0792632330100039 -0.072196128469965 1 1
0.047092524762561 0.0481878484845366 1 1
-0.133174845520796 -0.129638229541796 1 1
-0.16641071580089 -0.16249203146461 1 1
-0.0152076282245837 -0.0146958707060178 1 1
0.180038807142002 0.171997613913275 1 1
0.100561882944125 0.0915448340612034 1 1
-0.0642175293584444 -0.0602579068536784 1 1
0.132924300151293 0.11991444807597 1 1
-0.382696220104458 -0.361271069992938 0 0
-0.0304197900631629 -0.0209972809635539 1 1
0.0429667146115676 0.0407956895669154 1 1
-0.279940524197712 -0.265548572336592 1 1
0.27798411754914 0.268944723464488 1 1
-0.0780409644276753 -0.0667649695072734 1 1
0.00311617905410704 0.00655966932527216 1 1
0.0206944730481948 0.0179690761149944 1 1
0.0586225199109477 0.0576148683849324 1 1
0.0540934178372094 0.053974802298531 1 1
0.158814288790571 0.147216007004418 1 1
0.132608207593738 0.131913204374157 1 1
-0.0466393627154645 -0.0409860592251831 1 1
0.0179224142246471 0.0148485379796039 1 1
-0.0827819411221353 -0.0794934660320717 1 1
0.16377739934584 0.161725586650033 1 1
0.00551750510288213 0.00820669382749863 1 1
-0.169278234355357 -0.165782850374132 1 1
-0.225113203896311 -0.212322791882555 1 1
0.0933184888365325 0.0935040408906599 1 1
-0.0610457937207468 -0.0576420630369664 1 1
-0.142693322302175 -0.137091023042969 1 1
-0.0135519894168752 -0.0111755275872665 1 1
0.236562848095394 0.230960858218983 1 1
0.164898241481423 0.157930785340077 1 1
0.125097255132477 0.12329138658987 1 1
-0.365639870195627 -0.352043014510169 0 0
0.318636759769307 0.307250466842464 1 1
-0.110413587645548 -0.106419455115022 1 1
-0.0803594135242653 -0.0806412567685202 1 1
0.0440474846197883 0.0448429298713718 1 1
-0.000661195237257536 -0.00844323120417914 1 1
0.144676245602985 0.132942533773245 1 1
-0.143859512214991 -0.137552546034359 1 1
0.0304404160768345 0.0344094860358476 1 1
-0.192043789914048 -0.178203063681312 1 1
0.187615771747284 0.178697765677771 1 1
-0.173679570198888 -0.170141965320529 1 1
0.0133615260914029 0.0087901926254726 1 1
0.0252980188161671 0.0252880206628985 1 1
-0.215748456544462 -0.209935483475154 1 1
0.0634869827260349 0.0645784956114251 1 1
-0.0505576563491657 -0.0494495625665707 1 1
0.244224549250638 0.232055186273407 1 1
-0.025821099233319 -0.0240029599304799 1 1
0.0102266953492144 0.00115021170194141 1 1
0.221209370109377 0.214977468774201 1 1
0.0950153614617318 0.090145494739622 1 1
0.0293272939067282 0.0323094922878928 1 1
-0.0601064021090327 -0.0566100209821531 1 1
0.117540563641307 0.111580010590925 1 1
0.0856381438517794 0.0862771438110306 1 1
-0.0163369897092978 -0.0157212779037217 1 1
-0.28003491188242 -0.271633727213211 1 1
-0.0908991137593174 -0.0882561461627784 1 1
0.0729616175559656 0.0741809840948582 1 1
0.00407852347612378 0.00820246154957557 1 1
0.166122711579626 0.155027317559356 1 1
0.113679918602543 0.108491294506671 1 1
0.246040467073929 0.233988822559761 1 1
-0.0324615496336903 -0.0329308440883806 1 1
0.123657798581392 0.121354869943368 1 1
0.0238477111616881 0.0230577884034271 1 1
0.17305995333421 0.171756810923265 1 1
0.15833323683065 0.145210240496269 1 1
-0.0207561477071635 -0.0195186519216432 1 1
-0.262773851276493 -0.252810313568006 1 1
0.178665334294214 0.170222364301762 1 1
-0.0685709762140053 -0.0592876579733655 1 1
0.174499734684014 0.164761350439155 1 1
0.0182869141708146 0.0206909463940354 1 1
0.0120868458548045 0.00987551635014948 1 1
-0.177742340775847 -0.166236719118834 1 1
0.0201286504494945 0.0194442432403296 1 1
-0.170817282637342 -0.159916102323243 1 1
0.118195143981635 0.121114259948554 1 1
-0.0961971552568715 -0.0869666022481332 1 1
0.175414380701053 0.165527173056613 1 1
0.0323027140425141 0.0307865938902319 1 1
-0.0109660593871339 -0.00900350050904185 1 1
0.234700028697166 0.222902725221703 1 1
-0.112010445026498 -0.100304639379057 1 1
-0.0451807105978165 -0.0429839274099098 1 1
0.0937424380315956 0.0956681989745582 1 1
-0.145298636063763 -0.147946966438078 1 1
0.0828476453504481 0.0810068952706026 1 1
0.0669477461833677 0.0618262411024953 1 1
-0.0541387613126947 -0.0522431757052036 1 1
0.148566184531723 0.14551141192132 1 1
-0.35935427591909 -0.342729037942762 0 0
-0.272222067892929 -0.257245101589672 1 1
-0.0454276965772574 -0.0450197976481083 1 1
0.0925436408756788 0.0881837214199389 1 1
0.175247549472996 0.165267276847444 1 1
0.213354726607648 0.206008029688663 1 1
-0.205886524997823 -0.193994248587597 1 1
-0.180788435799664 -0.168314516106933 1 1
0.122121416086242 0.120189347376536 1 1
0.0514216998997716 0.051027307919206 1 1
-0.188618588856872 -0.178221148879457 1 1
-0.199066679936747 -0.182782308009957 1 1
-0.24260166839518 -0.235104299100609 1 1
0.0380596428762976 0.0414463707010085 1 1
0.0497631137401814 0.0472989841700926 1 1
0.454229339918278 0.429362990143994 0 0
0.313206974227632 0.301067013970079 0 0
0.0126946816645228 0.0088522297673263 1 1
0.237177665783958 0.221694031707049 1 1
-0.0357646281271874 -0.0410626260191979 1 1
-0.342455069588422 -0.319485008781794 1 1
-0.0857802488455846 -0.0900335276087431 1 1
-0.108500263834441 -0.104187823645767 1 1
0.19780013132952 0.196567323575391 1 1
-0.179797706472483 -0.163690203306761 1 1
-0.0270139844738724 -0.0247993888856528 1 1
0.150802446163334 0.142843626114369 1 1
0.205202157263601 0.197090644905672 1 1
-0.305537569628982 -0.292298570275419 0 0
-0.233927995550346 -0.228209287838048 1 1
-0.133683452743149 -0.122310851902174 1 1
0.155177473011819 0.148944059997885 1 1
0.141738133501166 0.134592333366299 1 1
-0.399632083587454 -0.374095091573427 1 1
-0.265313401874576 -0.24884564080418 1 1
0.210561448239317 0.197457912557716 1 1
0.100136649276956 0.0992482964938079 1 1
0.097199348841966 0.0927254088174597 1 1
-0.0454250073633221 -0.0408540816484162 1 1
0.0180674005757411 0.0177218373121301 1 1
-0.0284971774937604 -0.0320491545488552 1 1
-0.162733298762629 -0.15230443930844 1 1
0.0529388366307247 0.0522443403557875 1 1
0.0617109956189208 0.0590189600612091 1 1
0.30973739965406 0.290729875204373 1 1
0.0161551381412437 0.00934944072363785 1 1
0.311044110029623 0.302580704245986 1 1
0.170358618598644 0.155994163087783 1 1
0.135843582179463 0.125816005884154 1 1
-0.326523874310627 -0.304773234771139 1 1
-0.00277557230812728 -0.00492813290355889 1 1
-0.378518263264013 -0.367615222279056 0 0
-0.0408300091610242 -0.0392303569909675 1 1
0.0207364547565336 0.0211399487052581 1 1
0.174252938615786 0.168496505031693 1 1
-0.200061281350551 -0.191448680902673 1 1
-0.170103694109199 -0.159986879770174 1 1
0.11015181996869 0.0995423353189172 1 1
-0.079812428217545 -0.0748421722024494 1 1
-0.240026741686354 -0.233188122867116 1 1
-0.175879113220726 -0.161739369049194 1 1
0.000318015526682716 -0.00635001218720591 1 1
-0.0171402955789229 -0.0139570043155955 1 1
-0.267499064343693 -0.247848856094902 1 1
0.0446221310667612 0.0441536511743926 1 1
0.280965078594063 0.277445634662617 1 1
0.115503101510357 0.110445833260396 1 1
0.172760128739513 0.169122482122254 1 1
-0.0566880256721132 -0.0562298811859441 1 1
0.278259814426171 0.258812858097625 1 1
0.16193386671353 0.151196698580417 1 1
0.0265748758069917 0.0263404597099854 1 1
0.046850402527042 0.0425977101392553 1 1
-0.176045867664661 -0.168109651162876 1 1
0.0558414598133425 0.053344628390883 1 1
0.230599269520189 0.218068324370195 1 1
0.165917628788971 0.156457174988566 1 1
0.171848133914948 0.161842658803588 1 1
-0.150719588387951 -0.143497145859449 1 1
-0.129047590899235 -0.120781438985243 1 1
-0.0144633452984266 -0.0198238484639239 1 1
-0.0436746659176219 -0.0499272878614188 1 1
0.153424307488722 0.141842983227355 1 1
0.220217720166823 0.212481080862486 1 1
0.298365281864271 0.284014679556877 1 1
0.24281115310681 0.234470212425331 1 1
0.0514829423538648 0.0470981836177238 1 1
0.0497219181368918 0.0456572959452644 1 1
0.260958117611468 0.243978422294691 1 1
-0.106841221100926 -0.10150387503368 1 1
0.120894250389139 0.111958429676827 1 1
0.265993116410959 0.262088002096494 1 1
0.288798598680564 0.269143867486437 1 1
0.256384815305069 0.24184854004437 1 1
0.159551647149741 0.149864667914525 1 1
-0.145024503427603 -0.132730428287624 1 1
-0.276246436560996 -0.259699051447796 0 0
0.171717441076465 0.162293063070394 1 1
-0.0390332786264888 -0.0369692270584408 1 1
-0.1281359310325 -0.124318210268771 1 1
0.17261494957989 0.167303073905258 1 1
0.187604931410969 0.183673573262836 1 1
0.132975623313844 0.133723299382629 1 1
-0.095711779742313 -0.0883912969096034 1 1
0.178992880858587 0.172022330653467 1 1
-0.21974845024443 -0.207770288978073 1 1
0.237953590882412 0.226888685660557 1 1
0.133550695509156 0.139512396718983 1 1
-0.071157917687479 -0.0661301118638273 1 1
0.243963941490125 0.238189161288351 1 1
0.0814405701479158 0.0778575640214152 1 1
0.0849591709444313 0.0848215696753505 1 1
-0.134358508114507 -0.129987302972986 1 1
0.0331974559866623 0.0379364708979774 1 1
0.112827335876237 0.109534687936679 1 1
0.24210068207439 0.232843012656742 1 1
0.26002465123535 0.244987235055587 1 1
0.0231867910852653 0.0187928016227565 1 1
-0.255778794564726 -0.248130441397479 1 1
0.00301836240143398 0.004953411431386 1 1
0.125205612059683 0.12583511476813 1 1
0.0329037664769292 0.0380058301898808 1 1
0.0914600050518729 0.0856103573598764 1 1
0.133942171849766 0.122290864322683 1 1
-0.0966161177149602 -0.0886542943840294 1 1
-0.112697962176503 -0.1047490256736 1 1
-0.178190653553402 -0.172362737473954 1 1
-0.181442694040797 -0.169962335105051 1 1
0.122155293740941 0.119717889867985 1 1
0.247144005563141 0.237821834703291 1 1
-0.0172646767679147 -0.0132781920270452 1 1
0.0332654701376988 0.033360691775121 1 1
0.175358704528305 0.168464100540585 1 1
-0.136976906386142 -0.131024252955306 1 1
-0.0261152779115806 -0.0238016711945234 1 1
-0.0258638736193538 -0.0279764678088282 1 1
0.036228564805077 0.0391436413879501 1 1
-0.00108507401651913 -0.00276281721637862 1 1
-0.0668791373776167 -0.0641709361825898 1 1
0.0528201928202171 0.0464671361210051 1 1
0.010555477709838 0.0149481010183455 1 1
-0.269803679252374 -0.258771509409705 0 0
0.253439741068515 0.234751342120558 1 1
-0.030564647344092 -0.0168519539061209 1 1
0.0357573177259397 0.0374966476157717 1 1
0.329540026470555 0.310269137988633 1 1
0.260178063945301 0.251963717761743 1 1
0.0257271249758218 0.0234376351125478 1 1
-0.308549871245743 -0.296893342887675 1 1
-0.0104922163485076 -0.00560410741989384 1 1
-0.0374475683160148 -0.0411919058078447 1 1
-0.401741855793684 -0.381040061292071 0 0
0.147157140425696 0.134785854506184 1 1
0.135667499086306 0.124776789121315 1 1
-0.0267412830477796 -0.0206190136289396 1 1
-0.0241094166809473 -0.025511686209173 1 1
-0.0593761749557199 -0.0520583629947692 1 1
-0.291716421280773 -0.279844037964772 0 0
0.0620391084171286 0.0574283954097911 1 1
-0.0978588288609673 -0.096687757543153 1 1
-0.0220812876584586 -0.0160402905155218 1 1
-0.196347939207739 -0.182997468641754 1 1
0.0587222909325609 0.0569916347395712 1 1
-0.00890616303963482 -0.0137273645665785 1 1
0.310895429320332 0.294683900387223 1 1
0.436080524098401 0.420595641400887 0 0
0.402154747210262 0.383209841489509 0 0
-0.122547849727324 -0.117402965650278 1 1
-0.0586176422794172 -0.0559043680347564 1 1
0.399492123517397 0.380153354733122 0 0
0.00140433408844497 0.00527838909210705 1 1
0.100445488657612 0.0962117232647321 1 1
0.0793282897869356 0.0740158227942515 1 1
-0.00093880777371276 -0.00858496386581244 1 1
-0.293633370939646 -0.284039134854648 1 1
-0.026887809687223 -0.0265366266700806 1 1
-0.0510515171694431 -0.0553813699377824 1 1
-0.369907147143553 -0.358956736878059 0 0
-0.0247608145855883 -0.0213344146576626 1 1
0.331123583195159 0.315264635503577 1 1
-0.114608195257789 -0.107843337257718 1 1
-0.00618564709765188 -0.00174317443386444 1 1
0.0433005090660223 0.0420414383437864 1 1
-0.0393558141587817 -0.03853852373129 1 1
-0.30795767971998 -0.285970488900676 0 0
-0.171443968005149 -0.162769358578061 1 1
-0.257208513308254 -0.243426607172366 1 1
-0.0375287155380416 -0.0394944583717461 1 1
0.0374974435814132 0.0361019066105254 1 1
0.164720599226586 0.156848396295359 1 1
0.0151640401848724 0.013207870797332 1 1
0.0045616352010143 0.00618597555601606 1 1
0.0438810175912414 0.041287211823103 1 1
-0.18133448635531 -0.172021901260961 1 1
-0.192663683422303 -0.18989639762041 1 1
-0.179241924654811 -0.170975284049184 1 1
-0.0484051452858159 -0.0466861221108603 1 1
-0.083327113039156 -0.0836977372234507 1 1
-0.218120054320891 -0.214161506946356 1 1
0.0447937871741128 0.0481000221334954 1 1
0.0606668159224244 0.0679666519769769 1 1
-0.025607728419052 -0.0220694203285971 1 1
-0.0712181014862376 -0.0697830292769867 1 1
-0.0499044300995933 -0.0416051516440841 1 1
-0.148636011927915 -0.14476702014989 1 1
-0.449084454254242 -0.423740625158053 0 0
-0.139868660304278 -0.133459989356499 1 1
-0.0198621231806171 -0.014092408886156 1 1
0.0678741010533813 0.0629051598683823 1 1
-0.237371444220228 -0.226135371936273 0 0
-0.28332272494317 -0.269799460775018 0 0
0.190109591656384 0.183875013777116 1 1
-0.191563008846822 -0.182338051315394 1 1
0.0052962341994787 0.0046980907161753 1 1
0.2400126882757 0.227283644195914 0 1
0.041334762286983 0.0366757728879051 1 1
0.00729920334200295 0.00928635876749236 1 1
0.09267688267773 0.0914254824166797 1 1
-0.0465101956363944 -0.0436939521335566 1 1
0.313977093353242 0.300725217859936 0 0
0.208419496426631 0.201678669743371 1 1
-0.214093410082722 -0.197887136189886 1 1
0.161177406202341 0.155174527466001 1 1
0.0883896584414634 0.0872748918897712 1 1
0.29554325786106 0.286722713175687 0 0
-0.207632961547686 -0.197909240543553 1 1
0.274094959189864 0.261150406568903 1 1
-0.293639209153885 -0.285169821927754 1 1
0.18528550543221 0.171645133769937 1 1
-0.323833173784874 -0.308084805368535 0 0
-0.123395675995543 -0.119150605971935 1 1
-0.00560716264742377 -0.015981892721366 1 1
-0.165662893388375 -0.15365387966008 1 1
0.329551092804849 0.308830518365357 1 1
0.017023379318253 0.0195339362410919 1 1
-0.0106488499769166 -0.0103443881248247 1 1
-0.159419970169557 -0.14889086791237 1 1
-0.00634288065847102 -0.00205204611606172 1 1
-0.069191012137619 -0.0676672555516484 1 1
0.0233628274323623 0.0231743601806429 1 1
-0.158250146620151 -0.15251539245322 1 1
-0.0228720518147928 -0.0187912581125546 1 1
0.082131710131678 0.0782097065671133 1 1
-0.128670778371846 -0.112032345264342 1 1
-0.238230022045156 -0.221679906255544 1 1
0.0306321269501747 0.0305375174594681 1 1
0.0571856098599393 0.0593333014022506 1 1
0.117290364912616 0.117016681025357 1 1
-0.0727184923099711 -0.071556745833385 1 1
0.00259247565521382 0.0036370756499131 1 1
-0.0283288528030006 -0.027961301243173 1 1
-0.0573147475436429 -0.058391414903823 1 1
-0.124672142894764 -0.120965353984925 1 1
-0.0140174348020419 -0.0180709666593377 1 1
-0.120860477294682 -0.117526259331667 1 1
-0.0975553633708748 -0.0951070853921664 1 1
0.12568820653311 0.117232525084575 1 1
-0.278267800288099 -0.26566017929139 1 1
-0.105685124231111 -0.106217011688077 1 1
0.149099770690792 0.140455367687807 1 1
0.36958626649203 0.353195786752951 0 0
0.311570586892081 0.292784039118074 0 0
-0.217429134005201 -0.203997509010067 1 1
-0.0361873749933928 -0.0272829526050926 1 1
0.0534918685051739 0.0473188859135577 1 1
-0.0777978555102328 -0.0673588388996451 1 1
-0.224200135444568 -0.216293635627824 1 1
0.215406052707176 0.205343042288829 1 1
0.160027257221296 0.148704518707976 1 1
-0.0262999040771091 -0.0219287403010016 1 1
0.270593872502465 0.258427647105386 1 1
-0.036469313528231 -0.0343208839741274 1 1
0.0758315116635507 0.0687594690241445 1 1
-0.207652638927195 -0.201692172684319 1 1
-0.265400333735427 -0.254251890351419 1 1
-0.0492623485900627 -0.0513176764287545 1 1
0.0961110249254422 0.091219217114564 1 1
-0.0807614344550722 -0.0819994363710012 1 1
0.0509456679229346 0.0506164271190158 1 1
0.15434352217564 0.144468146660169 1 1
0.0123455933714013 0.0122407139437983 1 1
-0.0717201905539141 -0.0687685701458263 1 1
0.0861315308312377 0.0807641267656533 1 1
-0.186155062139091 -0.175041317131815 1 1
0.00780781910560612 0.00258155731222861 1 1
-0.078876910580504 -0.081538888353938 1 1
0.069021361157937 0.0606185805713945 1 1
0.0836019363760165 0.0809918079157355 1 1
0.00850677348710036 0.00568432586565307 1 1
0.194019086265268 0.183115989537437 1 1
0.0554800367337567 0.0553915645249599 1 1
0.0678957644691436 0.0755510769806445 1 1
0.0790657386082205 0.0789018216722589 1 1
0.0329313622190531 0.0342518176405648 1 1
0.0690534866373074 0.0605903991608451 1 1
-0.259835851348563 -0.245261610168882 1 1
0.0199594588396881 0.0197895608712219 1 1
0.0489681329935371 0.0478431578580152 1 1
0.189613627375228 0.180327376271453 1 1
0.149919601324763 0.147083669942633 1 1
0.0156074256800128 0.0185764137304786 1 1
0.436196013679838 0.412347485099457 0 0
0.191440820002074 0.18182004991626 1 1
0.10666162223182 0.0919628646384583 1 1
-0.00998891451284301 -0.0107444221362105 1 1
-0.171498642951042 -0.165714736287258 1 1
-0.0852359641267861 -0.0837126425836056 1 1
0.218071281174618 0.205107748228214 1 1
-0.174834920661591 -0.166141728948346 1 1
-0.0538970634119934 -0.0470238573112937 1 1
-0.0812809137655008 -0.0805359573336736 1 1
-0.0519791610865794 -0.0445653306998047 1 1
-0.112193226277997 -0.106244122815245 1 1
0.168457086741386 0.164155735830375 1 1
-0.041754918718381 -0.0422707581863202 1 1
0.0682312592112349 0.0693026475292968 1 1
0.134234717150251 0.127482885797632 1 1
0.140251529702603 0.13327841282006 1 1
-0.134905467322757 -0.129136340766697 1 1
0.154405241986583 0.142913724912672 1 1
-0.141439818437962 -0.139192925373692 1 1
-0.0192548085243189 -0.0120078046719286 1 1
0.030555407512596 0.0269290515582279 1 1
0.0925960264730066 0.089320493729545 1 1
-0.330663246778033 -0.315579059090691 1 1
-0.0728004445896701 -0.0791641792914079 1 1
-0.0919913401936947 -0.0880164631408927 1 1
0.0650258174392962 0.0642951964594347 1 1
0.273582256397409 0.265895729246478 1 1
-0.379160511474296 -0.361164811036158 0 0
-0.17690253206007 -0.17065519608808 1 1
-0.208754043720071 -0.198028016672585 1 1
-0.42201237637341 -0.402745965502706 0 0
-0.159736226562371 -0.153437375546273 1 1
0.21835996630334 0.202005650677556 1 1
-0.0941549699972544 -0.0924148627450529 1 1
-0.176516505752696 -0.168058461334634 1 1
0.228520681289276 0.216457472140842 1 1
-0.0420754199422695 -0.0405587472732468 1 1
-0.0321002175173699 -0.0342900477907281 1 1
-0.0131877251577788 -0.00963993998296628 1 1
0.103764050267426 0.097628851758735 1 1
0.0521192690683008 0.0506997339868355 1 1
-0.0320155284949395 -0.0285421162847591 1 1
0.00645987790686949 0.00946955969243232 1 1
-0.0882087794084775 -0.083047673285429 1 1
0.657173497969691 0.626156297850443 0 0
0.241160700690777 0.223993084421751 1 1
-0.236705298289629 -0.226420341302037 1 1
0.029537836470919 0.0212857828840634 1 1
-0.10451378373174 -0.101157211685098 1 1
0.255294638225344 0.2408050263297 1 1
0.244709992388599 0.231337807854906 1 1
0.116492149874774 0.110043607461631 1 1
-0.232977723764938 -0.215843094635994 1 1
0.0166678764316339 0.0142457021839005 1 1
-0.0681283954118649 -0.0629605462011927 1 1
-0.102236836447924 -0.109942258137806 1 1
-0.0230836507122085 -0.0244842925600465 1 1
-0.00184333265199895 0.000764677894601457 1 1
-0.232918096521645 -0.219177967168573 1 1
0.0408144668188484 0.0413154660165284 1 1
0.338872240868066 0.321623622664835 1 1
-0.0610158262594687 -0.0582543215766333 1 1
0.0813047769262887 0.0758936404903052 1 1
0.268039081498631 0.253288147373414 1 1
-0.0143973688855843 -0.0135150427793589 1 1
-0.0561856588867788 -0.0555305723153709 1 1
0.349067885378796 0.333182252746638 0 0
0.0985984841513217 0.0977527660359398 1 1
-0.268192526147713 -0.253829436276597 1 1
-0.122226758282091 -0.118677671663855 1 1
0.116881653744425 0.114255660657623 1 1
-0.213583663045352 -0.204101221770357 1 1
0.0812230784568184 0.0812057042536583 1 1
-0.172056932379688 -0.168637687645361 1 1
-0.0842678401793021 -0.0763525960002912 1 1
-0.15570343349951 -0.151075256079632 1 1
-0.0319730573469275 -0.0285848863773037 1 1
-0.160123816246704 -0.149155886272056 1 1
0.391836735126974 0.378673936861385 0 0
-0.0558027932670397 -0.0534773277162705 1 1
0.14573649684465 0.143603751216464 1 1
0.257646828257653 0.24369118919658 1 1
-0.155018643126779 -0.144886910812453 1 1
-0.127714519180871 -0.123200700994723 1 1
0.321399618745344 0.304037312120043 0 0
0.104694651898695 0.101996983511053 1 1
-0.0578669605072435 -0.0516360940377841 1 1
0.030074860287172 0.0252583546328758 1 1
0.164824144673151 0.153636357645356 1 1
-0.220333865985568 -0.216457544541576 1 1
-0.255334442389353 -0.241659578674454 1 1
0.0511494378679834 0.0462315117384713 1 1
0.188981944757049 0.176935278664045 1 1
0.126029471130656 0.114556121514544 1 1
0.00900454057898631 0.00518908807442219 1 1
-0.0468443059945067 -0.0385811426407036 1 1
0.0170170493054078 0.0174717398267177 1 1
0.0898536982819206 0.0815399651811896 1 1
-0.0556051137722588 -0.0558642620782156 1 1
-0.0670327946783567 -0.0674233630428047 1 1
-0.0454459165892243 -0.0389137601703481 1 1
0.412935319283716 0.392838450662042 0 0
0.148672575357954 0.145416229057733 1 1
0.0760352376908875 0.0654954407094899 1 1
-0.0416392914792842 -0.0388370377604028 1 1
0.050519329533081 0.0463199828859656 1 1
-0.0634646751758917 -0.0553142696569178 1 1
-0.0855190520299636 -0.0874213613176278 1 1
0.0276771064606957 0.0243751480050123 1 1
0.225986391202811 0.21475886205808 1 1
0.187455861557217 0.181657547557461 1 1
0.013009923176149 0.0159871357416082 1 1
-0.15989020904662 -0.152891712930836 1 1
0.100400153301531 0.0933858630143319 1 1
0.0152489704276202 0.0181513403389275 1 1
-0.159903890521237 -0.149161677179115 1 1
-0.0382392409351606 -0.0372960510963511 1 1
0.079605867569979 0.0747561637471267 1 1
0.398520882792232 0.379997752591869 1 1
0.282599402649244 0.265446541171533 1 1
-0.219138807585473 -0.2099977451372 1 1
0.0125975633824573 0.0130177558685938 1 1
-0.0871284165545862 -0.0819740715613427 1 1
0.141456511210595 0.134239467241638 1 1
0.1225205080656 0.11915707741107 1 1
-0.165425678728039 -0.157040743566414 1 1
-0.0778918132309836 -0.0661456826392333 1 1
-0.160708780487896 -0.151589166280647 1 1
-0.148046712276589 -0.139311567888162 1 1
-0.205656162894461 -0.19430233806646 1 1
-0.111973222848663 -0.110760529322176 1 1
-0.135029900644495 -0.132077272052704 1 1
-0.0490440291053334 -0.0414932087182751 1 1
0.00332933275511716 0.00358789473822678 1 1
-0.0139932620848366 -0.0156553489035232 1 1
-0.000557963602993504 -0.00213836166054462 1 1
0.0545115479226082 0.0483764513510461 1 1
0.00252655742390875 0.0032600837721023 1 1
0.238865690699726 0.232918189278068 1 1
-0.0878708555089941 -0.087125098828278 1 1
0.136808902893906 0.130508751579384 1 1
-0.072299091939725 -0.0671448185755985 1 1
-0.0779874598295921 -0.0757971618889487 1 1
-0.0813049837278285 -0.0740535498157286 1 1
0.0148793136594459 0.0123636201420548 1 1
-0.252147492853986 -0.24094952998865 1 1
-0.150237301913715 -0.150220754315703 1 1
-0.0432960070782053 -0.0434212131990799 1 1
-0.215976537541663 -0.201355345521844 1 1
0.211031867467241 0.200866282842769 1 1
0.167117759140033 0.155240594819185 1 1
0.0152764018052277 0.0163084184204399 1 1
0.033332390906705 0.0316935541579465 1 1
-0.00648492601550763 -0.00629448472008145 1 1
-0.0471173177594009 -0.0455168689220882 1 1
0.315735065591134 0.306028773947859 1 1
-0.00902029763734271 -0.00812480237996727 1 1
-0.111467515098821 -0.105036052869717 1 1
0.237906745684277 0.225359990447477 1 1
0.29820367209778 0.288808825847467 0 0
0.136800564003133 0.130464876057689 1 1
0.0597158726687906 0.0582296394152904 1 1
0.351542511321289 0.337735993343152 1 1
-0.247620434739078 -0.237794533007601 0 1
0.217464567233312 0.209030029020018 1 1
-0.038976283834861 -0.0278687293038866 1 1
-0.0504094183854671 -0.0449360126872956 1 1
0.0475418719398511 0.0457009497582842 1 1
-0.0263011473380529 -0.0220869366789356 1 1
-0.171206865212757 -0.159142280862764 1 1
-0.19512292957675 -0.187699295528987 1 1
-0.0313271805218657 -0.0281643853063964 1 1
-0.0368239861761189 -0.0331998000408922 1 1
0.0586783349338643 0.0509783553956111 1 1
0.166019458055724 0.15433662814646 1 1
-0.0378522647564608 -0.0378363376317571 1 1
0.272254836772683 0.259817385963806 1 1
-0.233280510962821 -0.222519731230446 1 1
0.335171813176418 0.315750934960298 1 1
0.16307609074216 0.146506892086557 1 1
0.184386362267877 0.179363912258271 1 1
0.254825754967158 0.244732283865375 1 1
0.203284690779659 0.19564215293765 1 1
-0.17560221218158 -0.164925095097247 1 1
-0.129448412199601 -0.125206797007384 1 1
0.0198732968290728 0.0112876274075858 1 1
0.0340785733953313 0.0346758919332161 1 1
0.123949939164154 0.112401690979027 1 1
0.134504837321648 0.13061254557261 1 1
-0.390604441379018 -0.374946743231539 0 0
-0.00244998118892222 -1.51377844231082e-05 1 1
0.234398490936936 0.226363726925931 1 1
-0.158755110404964 -0.152120917251446 1 1
-0.0606469429729843 -0.0619041778135145 1 1
-0.0644786595150669 -0.0561689334770443 1 1
-0.0246389082358815 -0.0195542194654986 1 1
-0.308355310079039 -0.300653888215867 1 1
0.0685800574694826 0.0697227079397236 1 1
0.261558362948888 0.244766352759392 1 1
-0.00426263179553233 -0.00223576958356519 1 1
-0.000617167828124657 0.0031681916547322 1 1
-0.182211755896658 -0.172706731261088 1 1
-0.101825605593197 -0.100125950644067 1 1
-0.0148380947608598 -0.0189194042590321 1 1
0.115371124520254 0.111056844037954 1 1
-0.0913061338490707 -0.0850417363283961 1 1
-0.161613422133914 -0.160170857998335 1 1
-0.120785997926347 -0.114850797581509 1 1
-0.116660378774368 -0.110148261065311 1 1
0.0781606710712518 0.0724231614157007 1 1
-0.303236925084677 -0.291416752629301 1 1
-0.265697159367431 -0.252140677084054 1 1
-0.207699316678016 -0.19868290125943 1 1
0.00649167265476408 0.012392001292918 1 1
-0.137378919061799 -0.128968466282961 1 1
0.00390141088872056 0.00579199679467893 1 1
0.170398721212351 0.166001061849245 1 1
-0.0550571519483369 -0.0447572186467376 1 1
0.308658988011351 0.291918133498654 0 1
0.066736593765419 0.064627434606944 1 1
-0.127484215512209 -0.123121524885272 1 1
0.0289794457172296 0.0278083722816351 1 1
0.195144028256212 0.192701420923402 1 1
-0.253625047632633 -0.244032476640643 1 1
0.0572523300816934 0.0551074056207246 1 1
-0.126770198156317 -0.12456206255743 1 1
0.136874589505433 0.130504967072498 1 1
0.124238494078133 0.118152831416516 1 1
0.085709727456075 0.0787872562552037 1 1
0.0996004152877234 0.0984094257324872 1 1
0.126698338059652 0.124923544460268 1 1
-0.00306104651553822 -0.00229705464255942 1 1
0.31721826737941 0.304598703145759 1 1
-0.242323312821318 -0.229485447401429 1 1
-0.070482660533619 -0.0671246300613188 1 1
0.205680321519488 0.1944580900855 1 1
0.0378367735458169 0.0430475036098988 1 1
-0.289094499901216 -0.274771735237619 0 0
0.198237489223949 0.187786878924635 1 1
0.0740941581545417 0.0744400267205282 1 1
-0.244624309774975 -0.232041241963902 1 1
0.171156344808465 0.156981547555424 1 1
-0.0371189810217716 -0.0374113354622167 1 1
-0.303064587670877 -0.29257079018342 0 0
0.1568313290622 0.145098483567774 1 1
0.13249598041329 0.14326907429041 1 1
0.0524848286511775 0.0528108408067047 1 1
-0.0188667094274134 -0.0204073540186946 1 1
-0.0732529862697549 -0.0658205140123989 1 1
-0.0729494666482557 -0.0683131485997205 1 1
-0.0197495707223423 -0.0150764520503918 1 1
0.166547078006227 0.157103669239073 1 1
-0.00313184394646738 0.000920154606502098 1 1
0.0843354134750211 0.0833803862340026 1 1
0.158174622284472 0.151222027216177 1 1
0.118409063916846 0.115232826930395 1 1
0.345869083781436 0.328215240549808 1 1
0.0721177255075633 0.066189252115922 1 1
0.258693569269502 0.243647983780544 0 0
-0.0946616918110346 -0.0874445315857306 1 1
0.030797903738298 0.0298323469726709 1 1
-0.437648474027419 -0.418339649656984 0 0
0.297031876563457 0.281511831445184 1 1
-0.158029083090819 -0.148390416030732 1 1
-0.157769367887181 -0.146791670172242 1 1
-0.0672864364494493 -0.0725833958945556 1 1
0.181641179503016 0.175880893847016 1 1
-0.114581413555936 -0.107995221389621 1 1
0.143465158431266 0.140555218191987 1 1
0.0544381406413259 0.0536560453374886 1 1
-0.0989492967246629 -0.0922195505299215 1 1
-0.0358292159155084 -0.0328891481742329 1 1
0.0462271053709323 0.0447260693803622 1 1
0.155279711754992 0.146485339700266 1 1
-0.0649444909382133 -0.0622180487829925 1 1
0.294509212728646 0.280947809283024 0 0
-0.0122080981840112 -0.00660420441971383 1 1
-0.119249552726363 -0.115763841161487 1 1
-0.182790644218401 -0.173648111828194 1 1
-0.105608630191973 -0.101039020404479 1 1
0.198611540622894 0.188168553096691 1 1
0.0429462809886988 0.0425327520086154 1 1
0.131720792821406 0.123148966637975 1 1
0.0359792949730524 0.0361497537756907 1 1
0.0381899252543397 0.0435663102105133 1 1
-0.109864201163086 -0.104596492576322 1 1
0.0583440288488177 0.0566682156813763 1 1
0.0625736438740881 0.062824637766181 1 1
-0.0806808816623949 -0.0751539467330184 1 1
-0.121127031979896 -0.115987523298785 1 1
0.0216465086712863 0.0239871881465682 1 1
-0.140550043626257 -0.134221218971154 1 1
-0.050337870556897 -0.0511359936914592 1 1
-0.0185732894938282 -0.0195479147082767 1 1
0.178279125954692 0.169502592598179 1 1
0.0378615689783933 0.0385840546880914 1 1
-0.116349804351277 -0.106153189948912 1 1
0.268019593665516 0.260204756389634 1 1
0.132470836694905 0.131418240835159 1 1
-0.00203434987701362 -0.00406917793082968 1 1
0.0903604147923932 0.0903753801770425 1 1
-0.0996771577709843 -0.09201158327423 1 1
0.0901240815402005 0.0914324621651032 1 1
-0.312281099761001 -0.297699719418857 0 0
0.0175601329732904 0.00500166801736097 1 1
0.276826674872794 0.264725146636357 1 1
0.00470633437238448 0.00597986992101251 1 1
-0.0729241533846098 -0.0752352993818628 1 1
-0.221555958147625 -0.21640146088508 1 1
-0.0195627599007445 -0.0241407618175542 1 1
-0.0182096843987957 -0.0201681614445299 1 1
0.110877103697525 0.100688082840918 1 1
-0.175231138088768 -0.166293859870812 1 1
-0.0475877761200042 -0.0472282002166327 1 1
0.189427183450365 0.177407347917067 1 1
0.152664841683028 0.141962666451784 1 1
0.0690764929465813 0.0622109920693464 1 1
-0.0911549325576228 -0.0914364840503236 1 1
0.255614768254691 0.246285404072369 1 1
0.0165893650395988 0.0137043207442377 1 1
-0.0534925957426178 -0.0533350585917594 1 1
0.13945454353025 0.132302974900295 1 1
-0.106879455738904 -0.103231595393868 1 1
-0.122142524259085 -0.120078160471334 1 1
-0.136390254806076 -0.129672467863008 1 1
-0.151600328302225 -0.15280072955163 1 1
0.295684533643203 0.286481667931457 1 1
0.102658023999768 0.0950850087091519 1 1
0.0862055402310183 0.080868926839172 1 1
-0.287659129092003 -0.276863756146438 1 1
-0.189346406323064 -0.18839995524881 1 1
0.0866064350190578 0.085139992390982 1 1
-0.12460849070559 -0.119870872226687 1 1
0.144436086931032 0.139754086799916 1 1
0.102968042893875 0.100334332652816 1 1
-0.0343530260651447 -0.0341737275905062 1 1
-0.195407276211038 -0.188121429340481 1 1
0.293665648442596 0.279351375770181 0 0
0.249457878769619 0.239629727142352 1 1
-0.0780455805229987 -0.0762730617234395 1 1
-0.235983089763221 -0.226302295253495 0 1
0.153817666357105 0.142969570596473 1 1
-0.00513005977128093 -0.00449916643600794 1 1
0.176570082110819 0.163431441471865 1 1
0.0210141735514412 0.0176029853995299 1 1
-0.136965941758936 -0.136467754097009 1 1
-0.233850945408357 -0.219975725159088 1 1
-0.213911556100756 -0.199412221575775 1 1
-0.257345152551549 -0.253419681572051 1 1
-0.18301719432475 -0.172252911902706 1 1
0.10769306545586 0.103091624535562 1 1
-0.219443069852482 -0.210123946616839 1 1
-0.0726012108188534 -0.07761618506742 1 1
-0.22246856585839 -0.209712089333045 1 1
0.278552606020793 0.262746296806462 1 1
-0.0882716082151363 -0.0828269240782585 1 1
-0.240985997386133 -0.220700609389371 1 1
0.00775114701033664 0.00714606549639094 1 1
0.138706591860684 0.128099576168497 1 1
-0.406035664668849 -0.389557738299045 0 0
-0.130824979079789 -0.128944567373655 1 1
0.191019639760605 0.18559124233114 1 1
-0.0547100459126516 -0.0490491882040851 1 1
-0.0275720155486124 -0.0310970890021003 1 1
0.156159877576139 0.149748733635716 1 1
-0.0728973588553698 -0.0746012778536969 1 1
0.0976745538726543 0.095740013185868 1 1
0.107008810691726 0.107082529712095 1 1
0.0926496797074867 0.0875742101170766 1 1
0.0331726224230912 0.0322392976635228 1 1
-0.257648685511722 -0.246698369242627 0 0
0.172931617546832 0.164364935974116 1 1
0.158742391042637 0.150503153663429 1 1
-0.0858340422947037 -0.0827988267181402 1 1
-0.0942471165507962 -0.0895955940532679 1 1
0.140563535900898 0.129163803137791 1 1
0.0598279386250899 0.0588484370277073 1 1
-0.229046918608955 -0.217959801799952 1 1
0.130887529540874 0.125183214698005 1 1
-0.0210558171944535 -0.0163065252660616 1 1
0.0446736627574464 0.0428484623921673 1 1
-0.0500164464358523 -0.0532348867818531 1 1
-0.126562006615642 -0.116281882037841 1 1
0.190447705801676 0.179334318854837 1 1
-0.335586244152085 -0.322501434580742 1 1
0.190274228393325 0.180970598072226 1 1
-0.134136834705418 -0.127932535417656 1 1
0.17051064464482 0.165445677286188 1 1
-0.205611320008926 -0.200365824610005 1 1
-0.0858868507846148 -0.0812876701793322 1 1
-0.135608791944701 -0.128848785308853 1 1
-0.0768738972649265 -0.0689020784150063 1 1
0.122526056899228 0.120647591450754 1 1
0.09144703403018 0.0707527757657648 1 1
0.037063382489032 0.0337073865469782 1 1
0.258958606732117 0.246617052286102 0 0
-0.0794960044105139 -0.0742146467265801 1 1
0.146562852860131 0.141225874084589 1 1
-0.253797780456325 -0.242274467142425 1 1
-0.0377029511082577 -0.0346117358942527 1 1
-0.122897863344239 -0.117384104890811 1 1
-0.134445697698445 -0.130377431957152 1 1
0.203089386525951 0.203095954456953 1 1
-0.0426005808207514 -0.0423816194908437 1 1
0.126422095043824 0.12551649137474 1 1
-0.0744438133214871 -0.0701986686650391 1 1
-0.203682181430986 -0.195328171283059 1 1
0.291186297114169 0.279670392659788 0 0
0.283351147680697 0.265679231294895 1 1
-0.287641820118158 -0.278273285303014 0 0
-0.142452785669632 -0.137323382035231 1 1
0.147260670215822 0.141076189141483 1 1
0.0583527879157107 0.0505319626486492 1 1
0.0681816627381646 0.0648215968444598 1 1
-0.178419485900905 -0.17474177337325 1 1
-0.0406738851343447 -0.0396163870996716 1 1
0.00397388348878693 0.0021097927388025 1 1
0.0868267336943255 0.0827897944005052 1 1
0.244044260751871 0.229936830129043 1 1
0.0588600213614259 0.0601656944272577 1 1
-0.00367984739843481 -0.00430472546022858 1 1
-0.0707662929126236 -0.0672020299111923 1 1
-0.0216555533364829 -0.0235725640147637 1 1
0.150342212147044 0.139227142202841 1 1
0.0973832396753082 0.0904220107282089 1 1
-0.231173379980542 -0.218003580963265 1 1
0.127056786710069 0.120786144030151 1 1
0.138015046992859 0.128880524474841 1 1
-0.0363679882699225 -0.0339299256016127 1 1
0.110314395492525 0.103531204121053 1 1
-0.25442696546451 -0.248294086118735 1 1
-0.0337325725496158 -0.0322648315252855 1 1
-0.141212750102484 -0.134112085626086 1 1
-0.0735403406902041 -0.0680481995828763 1 1
0.227763539617582 0.214381058908544 1 1
0.113648541696477 0.108532095142848 1 1
0.100785897050802 0.0979208216006636 1 1
-0.16837151118051 -0.159940416544155 1 1
-0.228132932070383 -0.217614122131778 1 1
-0.180337982927196 -0.177512800201209 1 1
0.167806732495896 0.157465514171518 1 1
0.0996120232486275 0.0901752895361268 1 1
-0.139548058519986 -0.136316690235146 1 1
-0.0970930320462895 -0.0899870049101622 1 1
0.241008755826068 0.230326462403971 1 1
-0.100212422287716 -0.0991840308559944 1 1
-0.195175289139613 -0.17905179590632 1 1
0.00311652021352881 0.00168318892998297 1 1
0.188019275615207 0.184028936506342 1 1
0.0847653860976446 0.0771331405635632 1 1
0.317610150320439 0.302179075967547 1 1
0.00506154079671894 0.00161599776557714 1 1
-0.0842968640533075 -0.0777196031647363 1 1
0.105424240991151 0.0952628736940251 1 1
0.0700589450339877 0.0699694204825347 1 1
0.106138712280247 0.0973419302613007 1 1
-0.0100296340260923 -0.0156262918858376 1 1
-0.139938858965353 -0.133941452106018 1 1
0.0574362566362781 0.0532052291317759 1 1
0.00159387826995667 0.00785254726757419 1 1
-0.062852662954588 -0.062067852981068 1 1
0.0592287088813591 0.0513050142014881 1 1
-0.0259100541742079 -0.025151779004829 1 1
0.292504452342907 0.284327134024925 0 0
-0.13902953832855 -0.133713041061879 1 1
0.0688112883566774 0.0633707803293571 1 1
-0.0951900018666984 -0.0870059368322257 1 1
0.115065871143055 0.111475389874992 1 1
-0.209334321251457 -0.202007142089472 1 1
-0.0806989449694848 -0.0727068431294875 1 1
0.0350712328812018 0.0322350039893958 1 1
0.110569136949075 0.107172280461545 1 1
0.0549534229271847 0.0570148824062123 1 1
-0.154070032313698 -0.143962971381173 1 1
-0.187735267715666 -0.174568565589595 1 1
-0.0305716361381067 -0.0251350295105668 1 1
0.239241265190473 0.224382639477763 1 1
-0.04763908271093 -0.0459592424834522 1 1
-0.0658709074756409 -0.0731008404304508 1 1
0.0512460476064837 0.0478005294699626 1 1
-0.207588452244596 -0.189626681317028 1 1
-0.156760599754831 -0.149999082421113 1 1
0.036039989074972 0.0345037185758245 1 1
0.210307662902721 0.201158562967916 1 1
0.0851916935468508 0.086507410648979 1 1
-0.105192318981277 -0.100909580748452 1 1
0.20235549991977 0.194074052826652 1 1
0.0325393364851317 0.0288232186689051 1 1
0.17387000781789 0.161185561450367 1 1
0.191572997627935 0.177481512306588 1 1
0.127570647623768 0.119530786178339 1 1
-0.124616084414031 -0.121579934991184 1 1
-0.00217140384783148 -0.0024601901820318 1 1
-0.0678750679814253 -0.0718521266752471 1 1
0.229767515324855 0.218093899018671 1 1
0.209713700277027 0.198999300459836 1 1
0.101440361308383 0.0956239354446396 1 1
-0.194546666507618 -0.184490572050922 1 1
0.278181322532565 0.267991392621352 1 1
0.0550114447895954 0.0551809143044287 1 1
0.170282966730293 0.165526763049799 1 1
-0.00166307831382332 0.00310867281407655 1 1
0.046659246892589 0.0403789711854432 1 1
0.0904784807695895 0.0846669706843996 1 1
-0.192624657072011 -0.181024675326348 1 1
0.271464356159484 0.261070456882687 1 0
-0.0947304848718179 -0.0936202659302173 1 1
0.00636251014588284 0.00763265465080361 1 1
0.291161853306568 0.282972377330823 1 1
0.0607122636049905 0.0658998031864187 1 1
-0.112489534198342 -0.104742219412772 1 1
-0.155431561829426 -0.144570533406463 1 1
-0.32236272810151 -0.318727429392212 1 1
0.0156834054044343 0.0162926469262973 1 1
0.106255918430453 0.103111968352971 1 1
0.00509092732088853 0.00585445508466211 1 1
-0.00970007438893061 -0.00661724549294221 1 1
0.0918844912581152 0.0861622546504452 1 1
0.0423498149475068 0.043161330262205 1 1
-0.0565312802016668 -0.0526296199455669 1 1
-0.132869995918253 -0.119520635128175 1 1
-0.0429852642073042 -0.0418830848827917 1 1
-0.0231391141323128 -0.0159134360000846 1 1
-0.0421596604609869 -0.0365383646488015 1 1
0.25851249886487 0.253289990229866 1 1
-0.277353611088285 -0.260066679927568 1 1
0.179453769674539 0.173619756429603 1 1
0.04206983080868 0.0437502641417822 1 1
0.0525574843222839 0.0428001559099149 1 1
-0.0692659461640631 -0.0653372284407571 1 1
-0.0633302965411817 -0.0560717771082497 1 1
0.0796713702476236 0.0790371142677231 1 1
-0.0632613843878919 -0.0578104777328426 1 1
-0.15847398926363 -0.144880454031567 1 1
0.0272425804836243 0.0262722620631953 1 1
0.231956288738293 0.221164183644157 1 1
0.12801886199853 0.122267993683723 1 1
0.0624792248654275 0.0579533724121166 1 1
0.334032212775363 0.316696263227658 1 1
-0.0189535018996853 -0.0177886186229268 1 1
0.0322562379952349 0.0291905805043653 1 1
-0.14640485572583 -0.134051849963735 1 1
0.0992483531467482 0.0955600974189095 1 1
-0.118320173341604 -0.113191559565024 1 1
-0.114818131434586 -0.10401223308679 1 1
-0.173085205031718 -0.168345724492407 1 1
0.0741200326708427 0.067808588918923 1 1
-0.0884782178134085 -0.0831850329125135 1 1
0.087615877570476 0.0895570840262194 1 1
0.141847990080817 0.135967016121018 1 1
0.0127857545850722 0.00928938119282961 1 1
-0.0100223028077204 -0.0132562847707693 1 1
-0.107216277678272 -0.101997195652765 1 1
0.301255723532685 0.286984531016555 1 1
-0.0878477855454622 -0.0929165034260946 1 1
-0.170786293160592 -0.162340079760014 1 1
-0.0911376932600049 -0.0814321601584467 1 1
0.414852949348885 0.397105233690518 0 0
-0.244150728364768 -0.233189947162592 1 1
0.0411097971450407 0.0422619225316146 1 1
0.0918929057577249 0.0869632866889937 1 1
-0.0214010354437863 -0.0257274989456222 1 1
0.0328480923986705 0.035449660562125 1 1
0.0215205709892548 0.0246683517878418 1 1
0.0966617570935038 0.0954371032602528 1 1
0.401118208969977 0.385169855622352 0 0
0.145889719078963 0.138481799179827 1 1
0.221475309680648 0.209076928339257 1 1
0.0743856146103129 0.0709794050330209 1 1
-0.238026777383024 -0.23163425772591 1 1
-0.20079134091052 -0.189993668872401 1 1
-0.217871909503608 -0.210605403473391 1 1
-0.0439071766742907 -0.0353046270673703 1 1
-0.0439390857147522 -0.0390812953905678 1 1
0.242600112462806 0.230368580388281 1 1
0.185350653293518 0.17505466056129 1 1
0.0791997363126378 0.0746584314170774 1 1
-0.299788485775706 -0.287764415023948 1 1
0.0139923566774904 0.0140814592726446 1 1
0.0733385759049962 0.0691178973805844 1 1
0.11644052413816 0.114667578701278 1 1
-0.245719661042902 -0.236406549270179 1 1
-0.45543095417612 -0.432862853695528 0 0
0.230849361773579 0.219809253752541 1 1
0.233959360012971 0.222766914892168 1 1
0.0649488764665866 0.0647579446747015 1 1
-0.135118704924256 -0.135547254406248 1 1
-0.0142116343413589 -0.0129369904103772 1 1
0.163539699781115 0.159779188383432 1 1
-0.203391757751771 -0.19341259343773 1 1
-0.0769285811504058 -0.0726150104515832 1 1
-0.0440606055059243 -0.0457792832504173 1 1
-0.0474303792241361 -0.0518397862918443 1 1
-0.0187612561170613 -0.0201743145572682 1 1
-0.220214523162372 -0.210783632609702 1 1
-0.223572743854491 -0.208812761061427 1 1
0.0419349438464147 0.0331792771321332 1 1
0.0672853113970408 0.057547179967027 1 1
-0.057545565679389 -0.0570563024209461 1 1
0.133699858153401 0.130556372354038 1 1
-0.212711515473312 -0.206720828222611 1 1
-0.0180325096060439 -0.0197337454816143 1 1
-0.271254031191545 -0.259610740430365 1 1
-0.147938230679392 -0.145487250126606 1 1
0.105305200418829 0.100718657108115 1 1
0.0723980190346617 0.0710107732937916 1 1
0.178695397812652 0.162129755913037 1 1
0.128435250518623 0.125366693586837 1 1
-0.0303824017578291 -0.0286427470057898 1 1
-0.184219517031952 -0.175562018698436 1 1
0.565453993159823 0.535578577814615 0 0
-0.114904261571598 -0.112216496130514 1 1
0.0559644374324073 0.0504009253312042 1 1
0.243941536931717 0.229330748496309 1 1
-0.0772780430153907 -0.0765277632971452 1 1
0.352550714239897 0.338192410216869 0 0
-0.0962463085812132 -0.0928513418428939 1 1
0.179167342947143 0.17004829076162 1 1
0.0577617465695795 0.0490106898270688 1 1
0.0180057813295132 0.0170478827689893 1 1
0.155558379435757 0.142137023068943 1 1
0.00608112637931032 0.00574722154304168 1 1
0.263371260538778 0.253040547640858 1 1
0.0892721598441613 0.0819429509710923 1 1
0.147954159708012 0.143274454160801 1 1
0.0835523560372889 0.0772917285981534 1 1
-0.175393866806057 -0.166091476255991 1 1
0.0563518674288893 0.0501376431057912 1 1
0.00213758810160692 0.00413153874754426 1 1
-0.000896012321815114 0.000432304564489474 1 1
-0.0528136902144008 -0.05147588870706 1 1
-0.229550620425199 -0.219247308133557 1 1
0.244398719250065 0.234201452513931 1 1
-0.101377613839183 -0.10419877435533 1 1
-0.34811510549515 -0.329067967800995 1 1
-0.0774545883043976 -0.0633719940822656 1 1
0.0224299770879314 0.0187919516501819 1 1
-0.0227414795709062 -0.0223134387427366 1 1
-0.0894537608565515 -0.0768634966922321 1 1
0.238531099161457 0.22748478848083 1 1
-0.275157403677492 -0.264094910630586 1 1
0.0673940886281876 0.0647225411190148 1 1
0.144273564583592 0.138555533985465 1 1
-0.0985266761991848 -0.0953146321939389 1 1
0.103291347222867 0.0964282920942455 1 1
0.0309817296681444 0.0293472537162395 1 1
-0.105190272850275 -0.100404091520421 1 1
0.0809466354859117 0.0727585076914558 1 1
0.00166005551800161 0.00422957440101143 1 1
-0.0622296570341233 -0.060448281076275 1 1
0.0432527793106958 0.0395039808181205 1 1
-0.368362526159881 -0.351829577581237 0 0
-0.0181562301111181 -0.0196715020449748 1 1
0.0263202789669275 0.0246373660403791 1 1
0.00457861056420417 0.00966636796137432 1 1
-0.0210004057465707 -0.0155242288997039 1 1
0.262308673037669 0.250629863446656 1 1
-0.012401820048966 -0.0128306509719964 1 1
-0.115544193304503 -0.112314893760083 1 1
-0.240825344625867 -0.22445999273375 1 1
-0.0292414768887663 -0.0231880712070784 1 1
-0.179398645435618 -0.170906677111713 1 1
0.261382274124768 0.24771260594405 1 1
0.0564461473266066 0.0582844617834611 1 1
0.0930453728695307 0.0829922295141983 1 1
0.0351265333299112 0.0409041449749164 1 1
0.0430974849672701 0.0313593585377755 1 1
0.374749143358851 0.355467431421676 0 0
-0.264347872178305 -0.254232204049907 1 1
0.0223295099256389 0.0220501014833755 1 1
0.020706033134378 0.0185622338298418 1 1
-0.298944836972462 -0.285999309767606 0 0
-0.0601978000627644 -0.0565094989366554 1 1
0.240904139610324 0.233601202315151 1 1
0.107189738915065 0.100118797268013 1 1
0.069194750676046 0.0674906340013069 1 1
-0.0675655955796399 -0.0703716405336776 1 1
-0.191530204236221 -0.1817340471268 1 1
0.0631102719218138 0.0575397588440668 1 1
-0.148931040899107 -0.141288818659043 1 1
0.240179974659137 0.224434977168623 1 1
0.0627402258177498 0.0620258370197168 1 1
-0.2319452683677 -0.222723753977662 1 1
0.0268378348093778 0.0334839246264982 1 1
-0.0968023175291332 -0.0925680497646877 1 1
-0.346210618443537 -0.32840949885398 0 0
-0.100716562096286 -0.100205108789095 1 1
-0.0831506860359204 -0.0759328781634629 1 1
-0.189771163109667 -0.179424706042969 1 1
0.177297737188395 0.173530838438729 1 1
0.0111562893807591 0.00805226892210853 1 1
-0.151625220444282 -0.15054680801003 1 1
-0.0546346837470149 -0.0508556315687274 1 1
-0.0956122427120423 -0.0899217804358566 1 1
-0.0312981317504329 -0.0292705988537966 1 1
-0.0769924560307833 -0.0788911322210135 1 1
-0.205620384431754 -0.18612331547699 1 1
-0.327455966725908 -0.310480677223 1 1
-0.314765452597295 -0.29728412545378 1 1
-0.168510843284861 -0.155597355161106 1 1
0.0745761961276834 0.0716942519946776 1 1
0.0700322671028645 0.0704208504687881 1 1
-0.0945061707862619 -0.0922164397272658 1 1
-0.431127561905346 -0.4060704576998 0 0
0.290543793593367 0.271349219990381 1 1
0.143062368035626 0.13544238888418 1 1
-0.172466101454479 -0.163040703405449 1 1
-0.345190148655095 -0.334915436374756 1 1
-0.155249851965769 -0.150378516813738 1 1
-0.273371852610816 -0.255410181138292 1 1
-0.189598882893199 -0.182403312026932 1 1
0.0996242623382536 0.0968141196860929 1 1
0.0332768716903184 0.0315624727052427 1 1
0.0527090701157906 0.0517373787792304 1 1
0.132871044623929 0.1240085652826 1 1
0.15992531070766 0.153006654816391 1 1
0.252996672415666 0.242295633318428 1 1
0.139161335149364 0.128510460245877 1 1
0.539237064274333 0.509417622382092 0 0
-0.0520626294238404 -0.0503033018596267 1 1
0.158460467278514 0.151763068646556 1 1
0.0223728502366103 0.0195005024347825 1 1
-0.0208044997011355 -0.0180319313776484 1 1
-0.00757655303110561 -0.00507110611737208 1 1
-0.0521540756477261 -0.0497303751182483 1 1
0.0938678154820598 0.0880427400268928 1 1
0.173621379774257 0.165987605351508 1 1
-0.373528251606086 -0.345422136102028 0 0
0.0717031589472467 0.0673262219449794 1 1
0.167513074028441 0.159806549041792 1 1
0.251422504065614 0.2390169815078 1 1
0.00344353784984012 0.00510150282686569 1 1
-0.0597286727378155 -0.0565676022680659 1 1
0.0137559949021151 0.0150071577610114 1 1
[truncated: 18,458 more chars]
