# Supplementary material for: Bias caused by sampling error in meta-analysis with small sample sizes
Source: PLoS One. 2018 Sep 13;13(9):e0204056. doi: 10.1371/journal.pone.0204056 (PMC6136825; doi:10.1371/journal.pone.0204056)
Supplement: S4 File — (ZIP) [file pone.0204056.s004.zip › results N = 20 theta = 0 tau = 0.5 sz = 100-500.txt]

"cohen.dl.theta" "hedges.dl.theta" "cohen.dl.cp" "hedges.dl.cp"
-0.0188689685599054 -0.0187092284869372 1 1
-0.115740907388328 -0.115475341746654 1 1
0.0146073036847367 0.0144304621657018 1 1
0.101725897935796 0.101227689501493 1 1
0.0116165102985384 0.0113903765842639 1 1
0.138186350591607 0.138098722108908 1 1
-0.0296427468576938 -0.0292967527287331 1 1
-0.127527260543155 -0.127032048419947 1 1
-0.194722464966019 -0.193869035863471 1 1
0.0600990432139589 0.0599949914396059 1 1
-0.0562248316807756 -0.0559535749945008 1 1
0.0617702261711511 0.0617561677583371 1 1
-0.0935200010249534 -0.092855503094158 1 1
0.0330286372072752 0.0330913102767625 1 1
0.256128637962481 0.255569488739017 0 0
-0.109994696472541 -0.109834438438754 1 1
0.0141438506957338 0.014247626501257 1 1
-0.0546994852669435 -0.054628700283646 1 1
-0.0929259596394102 -0.0928533260639684 1 1
-0.00280225250958157 -0.00296120010320283 1 1
0.0696984019813148 0.0695453919250781 1 1
-0.12613822207577 -0.125457498483586 1 1
0.0677941470305531 0.0677925094625602 1 1
-0.0215769376517253 -0.0214568969420351 1 1
-0.111213613909372 -0.111101074751868 1 1
-0.118434112899506 -0.118064183511526 1 1
0.170520302141248 0.170140559206817 1 1
-0.121246593407459 -0.121083894892283 1 1
0.0732273319635169 0.0729015478068884 1 1
-0.0831037503979369 -0.0825995409216615 1 1
0.109848977869317 0.109460973024036 1 1
-0.0835954817367671 -0.0830130166215944 1 1
0.0063289645153703 0.00624558943699337 1 1
0.11887649368214 0.118488605239257 1 1
0.088114945137013 0.0879836018819247 1 1
-0.105345877408879 -0.105310254701333 1 1
-0.0588843034657638 -0.0582273488883262 1 1
0.159393392767304 0.159071864758066 1 1
0.0849760802267878 0.0846740696284768 1 1
0.141206483660328 0.140785806253707 1 1
0.0909792294028883 0.0908481197451981 1 1
-0.197333153582179 -0.1969959421339 0 0
0.0478275121948677 0.0474514456132836 1 1
0.023182336685573 0.0234225992778633 1 1
-0.199577873801322 -0.198882241508479 0 0
-0.0960662308079463 -0.0958250387056628 1 1
0.130273844550967 0.12947566387938 1 1
0.0655541634086312 0.0652081251546161 1 1
-0.0943603452812045 -0.0942799624359784 1 1
0.123636300288795 0.12327777464327 1 1
-0.0273476012230857 -0.0275540061852139 1 1
-0.104609796661943 -0.104539578580907 1 1
0.0644722920614357 0.0643893332379845 1 1
0.311249182541384 0.310150188719046 0 0
-0.019657689631843 -0.0190710971572873 1 1
0.287000817992567 0.285980359553259 0 0
-0.0267183425789413 -0.0267800531335256 1 1
0.0497124518318317 0.0495754410385457 1 1
0.00692781106271606 0.00677147194605087 1 1
-0.0155443416931988 -0.0151502098527226 1 1
0.00209052889255505 0.00226819588648527 1 1
-0.079155898564 -0.0788603693343651 1 1
-0.132983927987888 -0.132316844228407 1 1
0.0618154626984317 0.0615306868366148 1 1
-0.19497704471665 -0.194538417897756 1 1
0.105774630937304 0.105307848339425 1 1
0.14238800281547 0.142098271799157 1 1
0.0196529156917985 0.0193768107028455 1 1
-0.0149052591899082 -0.0151198140411911 1 1
-0.0942955151454944 -0.0941978694243827 1 1
-0.0735348616985736 -0.0734013330417349 1 1
0.105152222369334 0.10443899031664 1 1
0.00620770338155959 0.00624095867739986 1 1
-0.166516111393729 -0.165935110629394 1 1
-0.0189227737163702 -0.0189385508754064 1 1
-0.0846969833075979 -0.0845680200747973 1 1
0.0376783922453606 0.0376068918136146 1 1
0.230778348609846 0.230075138313789 1 1
-0.013602240042862 -0.0133656637903053 1 1
-0.134848501079074 -0.13421878461031 1 1
0.0894722547010081 0.0891627515207095 1 1
-0.0732455513494669 -0.0728871635219323 1 1
0.0420815191967399 0.0418674156269743 1 1
0.197916209946473 0.197485768510464 0 0
0.0129174881839982 0.0127723267474546 1 1
-0.00706748678524946 -0.00695276481466123 1 1
0.0815904781468722 0.0812619561141002 1 1
0.191296637095742 0.190688424690258 1 1
0.0149318927086618 0.0150756603347275 1 1
-0.0135548629751136 -0.013553403887695 1 1
-0.0194136435321164 -0.0193264487593491 1 1
0.021797469337105 0.0217416584355447 1 1
-0.0577334228778228 -0.0576309904679335 1 1
0.160086781762411 0.159372314093711 1 1
-0.105909756146443 -0.105411859045661 1 1
-0.0844834462462788 -0.0835946172328702 1 1
-0.183624704755588 -0.183253450377021 1 1
0.0440552878979863 0.0439291815656818 1 1
0.0370304934589665 0.0370974062094422 1 1
-0.156441369347911 -0.155941351790236 1 1
0.0876025527546844 0.0874546363356684 1 1
0.133736151031686 0.133553249025623 1 1
0.0403269663914652 0.0400929827755635 1 1
-0.0445025532011355 -0.044521288661949 1 1
-0.0173146905085146 -0.0175838030289396 1 1
0.031883340988214 0.0317989548033284 1 1
-0.144108184288855 -0.143844511792598 1 1
0.0208207244439941 0.0208379784103075 1 1
-0.163986032171608 -0.163392349048461 1 1
-0.119816015350126 -0.119236319320361 1 1
0.117075016600286 0.116631446954136 1 1
-0.00245716948867132 -0.0025284977289345 1 1
-0.00153887593987474 -0.00139430974451103 1 1
0.19237540637587 0.191978973056451 1 1
0.0860230214180253 0.0857500618635088 1 1
0.232508606735082 0.231593816170887 0 0
0.181860891831028 0.181129788250387 1 1
-0.0143349799847448 -0.0140374563891457 1 1
0.0471698808263148 0.0468716937059029 1 1
-0.0906817340875133 -0.09050205206743 1 1
-0.0200959099078545 -0.0198291804400361 1 1
-0.018728004386702 -0.0188867510564172 1 1
-0.0311181794258313 -0.0308140361454107 1 1
-0.0173763492015595 -0.0173467234485768 1 1
-0.138301834310142 -0.138000125474468 1 1
-0.0359910070664882 -0.0359628781732058 1 1
0.0815033089131389 0.0811171423876871 1 1
-0.22395193079092 -0.223258071900805 1 1
0.0631995555660561 0.0630152702937873 1 1
0.0709501456119902 0.0708488376314622 1 1
0.0608641464583408 0.0604939466402575 1 1
0.102926404766379 0.102795818574722 1 1
0.049047346925483 0.0487897993093905 1 1
-0.0428249236059529 -0.0424788603503909 1 1
-0.0433847609224269 -0.0433698718837215 1 1
-0.189219544353567 -0.188730264891776 1 1
0.0878964415092619 0.0877723281612301 1 1
0.00377384673433045 0.00369641698442607 1 1
0.114082040879805 0.11406726468764 1 1
0.0036409741156303 0.00384877268726384 1 1
0.110852064160705 0.110205446510641 1 1
0.273245649493151 0.272420252627185 0 0
0.0268185549137314 0.0265426921161127 1 1
0.213238543446299 0.212535044656619 0 0
0.141876519866521 0.141625494259521 1 1
-0.103371181041625 -0.10278569659644 1 1
-0.0318716812447476 -0.0316154878608164 1 1
0.146440307838869 0.146173678685047 1 1
-0.0473210804746543 -0.0471663138491666 1 1
-0.230184537267891 -0.229420913134353 0 0
0.00432972143085418 0.0040379591608109 1 1
0.0553809107303138 0.0550750386651267 1 1
0.0479197969005286 0.0478300945580124 1 1
-0.0674179318785201 -0.0675341603068864 1 1
-0.0824996878693013 -0.0821447804787355 1 1
-0.00808979142431927 -0.00853437231259049 1 1
0.0603962944360397 0.0600953561079715 1 1
0.0701198645694791 0.0697307815746747 1 1
-0.0177611225700472 -0.0178199039898386 1 1
-0.0397588051589442 -0.0395729148525509 1 1
0.0790621201195721 0.0788898422632545 1 1
0.124136647121537 0.123999012240725 1 1
-0.0410093125182325 -0.0407302157311703 1 1
0.108274401867747 0.107861670510509 1 1
-0.097404040582743 -0.0969975016662787 1 1
-0.0663257208247721 -0.066279661586429 1 1
0.431451809948635 0.429865639632801 0 0
0.0888977979398968 0.0887948671844135 1 1
0.0783306573969038 0.0779024850446067 1 1
-0.0226756795621247 -0.0226810109255825 1 1
0.00649944156996204 0.00657051085666375 1 1
-0.126665794950576 -0.126167719821394 1 1
-0.109926866938149 -0.109667365915178 1 1
0.230365206673791 0.229595533021511 0 0
0.119035605324828 0.118685711417315 1 1
0.00307982278266917 0.00298277786721207 1 1
-0.0362897056083215 -0.0360656545096911 1 1
-0.171814133966387 -0.171193057500509 1 1
-0.07378285610669 -0.0735393193371827 1 1
-0.195242192389839 -0.194853247212263 1 1
-0.201158913300319 -0.20056236427066 0 0
-0.0938011182492382 -0.0936928414948982 1 1
0.150217025696208 0.149861732890906 1 1
-0.00730956190469233 -0.00715247058322893 1 1
-0.0892235683745861 -0.0888503769510872 1 1
0.00642433339340144 0.00635072916075304 1 1
0.0817367313623214 0.0812969858832542 1 1
-0.0882632510639584 -0.087636360300043 1 1
0.110840225360713 0.11078972096624 1 1
0.0809690828899405 0.0805952524529749 1 1
0.000844127256651651 0.000961549578333762 1 1
0.149905391423963 0.149556094755466 1 1
-0.0401885920211955 -0.0402214125091791 1 1
0.267647614541531 0.266924254330231 0 0
0.0865988773842456 0.0864663773136186 1 1
-0.110281535077362 -0.109986687630613 1 1
-0.0848954724826454 -0.0847169942673079 1 1
-0.0536555381396944 -0.0537248138413964 1 1
0.0490196532604021 0.0487558501002723 1 1
0.27716200049492 0.276544370920909 0 0
-0.153797870520681 -0.152974828421124 1 1
-0.244066944900111 -0.243383331008483 0 0
0.0856627558419815 0.0855776933862645 1 1
-0.139291461457285 -0.138980913928711 1 1
-0.14336563224488 -0.143011409190225 1 1
0.0922491946204433 0.0919454934968383 1 1
-0.0848123995869712 -0.0846461322268165 1 1
0.0830634029099101 0.0828183229954211 1 1
-0.06700342668725 -0.0667455315546969 1 1
-0.190957572780202 -0.190436545076286 1 1
0.129909053310773 0.129084522136936 1 1
0.302325318986075 0.300976383881452 0 0
-0.11373101052036 -0.113162517047154 1 1
0.0609781237127505 0.0604968915099428 1 1
0.0454537225723396 0.0455093290403355 1 1
-0.0415429851216681 -0.041613759599657 1 1
-0.00435388397217014 -0.00458149491954606 1 1
0.0398430216248928 0.0396731371077711 1 1
-0.0938774709623873 -0.0937043768687825 1 1
0.264955577857249 0.264068158668744 0 0
0.00278553192488062 0.00275161504243981 1 1
0.0732956520770784 0.0731830892130178 1 1
-0.106681880006644 -0.106310519907593 1 1
0.116229331995149 0.115855108476721 1 1
0.111466292248123 0.11121970434306 1 1
-0.0173494218583533 -0.0174162380968456 1 1
0.0293752887531263 0.0295122048536459 1 1
-0.147343819227979 -0.146934797975628 1 1
0.203434530471523 0.202620063390027 0 0
-0.0248575954157343 -0.0247361487306567 1 1
0.215564666466164 0.214676115532901 0 0
0.0756779813319795 0.0754945956614286 1 1
0.0170433971197534 0.0172021625894021 1 1
-0.0723350732939592 -0.0722112856402183 1 1
-0.0555656029519361 -0.0552924436588496 1 1
0.0272380370298385 0.0273551369029462 1 1
0.00691345170004126 0.00676354971505058 1 1
-0.0271155379600762 -0.0269554393064107 1 1
0.249001479464649 0.248328064453059 0 0
0.0808976712089779 0.0809123443823439 1 1
-0.0229414789167039 -0.0228671030757656 1 1
0.12352298089731 0.123376743344952 1 1
0.0433071840963773 0.0428633702718497 1 1
-0.157184195120806 -0.15652636867229 1 1
0.0372762152397009 0.0371633147461959 1 1
-0.162886767986943 -0.162374996806254 1 1
0.12448910863405 0.124177943347848 1 1
0.122639176292617 0.122258543529248 1 1
0.0608839479399915 0.0605798709765489 1 1
-0.00929442979614888 -0.00931571750246455 1 1
0.125720069419363 0.125412413740732 1 1
-0.153188563318801 -0.152813301415209 1 1
-0.193858928415965 -0.193630468605801 0 0
0.270676658406525 0.270028582183677 0 0
0.144792050932928 0.144497692337867 1 1
0.0740359941103883 0.0743851099284448 1 1
0.0913497354529592 0.0909177419624117 1 1
-0.0438277240871909 -0.0435450710749857 1 1
0.0468085501940041 0.0465585212947709 1 1
-0.0118902572376353 -0.0116881849456534 1 1
0.0413628257609539 0.0412555380619342 1 1
0.167967650452716 0.167651015295037 1 1
-0.0610020371903267 -0.0605306355982919 1 1
0.123079773130222 0.122524516186536 1 1
-0.0275987924513707 -0.0276479286091593 1 1
-0.0309680636808506 -0.0309684400689394 1 1
-0.0740381102829945 -0.0735206022998419 1 1
0.0120250221220176 0.0119399909089421 1 1
-0.177349233199287 -0.176866379966598 1 1
0.00302240737198056 0.00294922878061736 1 1
-0.063376841788112 -0.0634183669172596 1 1
0.174714585081894 0.174093916232776 1 1
-0.026599706240405 -0.0265099258091381 1 1
0.0547771012017763 0.0543712609487846 1 1
-0.103337034631445 -0.10289864954974 1 1
0.118137037542664 0.117800242732761 1 1
0.093121143232838 0.0927233420299532 1 1
-0.0246576101810078 -0.0245725629541305 1 1
0.291953443503774 0.290742504693928 0 0
0.013171081887403 0.013025346994534 1 1
-0.15367696344535 -0.153383281355561 1 1
0.0330814772497026 0.0329778126211046 1 1
0.136487819432556 0.136124506273939 1 1
0.116752489259728 0.116033576272351 1 1
-0.097334836148312 -0.097146816812879 1 1
0.0237404614393518 0.0237612865626825 1 1
0.0974545523238429 0.0971833338821919 1 1
0.0347866366019531 0.0345430419442169 1 1
-0.0591340536168662 -0.0587382128468138 1 1
-0.0522618664511576 -0.0522080521813044 1 1
-0.210094803054025 -0.20942134925256 0 0
0.151704161120349 0.151241175504545 1 1
-0.116268323817758 -0.11557313303747 1 1
-0.000277571210823727 -0.000638192753756581 1 1
-0.000910002209489679 -0.000703654192514128 1 1
-0.243141746236695 -0.242519740248519 0 0
0.0604358789753201 0.0601506025941266 1 1
-0.0284903988602703 -0.02829916259222 1 1
0.0880042082387453 0.0876687625578203 1 1
-0.00992748908118464 -0.00981908202339373 1 1
0.196391982833197 0.195933231171914 1 1
-0.126804905137125 -0.126355757589801 1 1
0.152941294985761 0.152697417686086 1 1
-0.0611403681238495 -0.0609939057312809 1 1
-0.125651661840651 -0.125135245054666 1 1
0.152142049592855 0.152078433510843 1 1
-0.151819464648452 -0.151450589186276 1 1
0.0919801843374109 0.0916195740634418 1 1
-0.115553427036849 -0.115172772487683 1 1
0.0555797512810059 0.0555128623645879 1 1
0.0213785736194357 0.0216760371908356 1 1
0.0347376915382804 0.0345585689067673 1 1
0.14085046555296 0.140668345173038 1 1
-0.0206686050649064 -0.0204166530529863 1 1
-0.0788289190570835 -0.0786419126640326 1 1
-0.0277285783766692 -0.0275202915087218 1 1
-0.0234741255724568 -0.0233903505791724 1 1
-0.0115737286341787 -0.0113749608466144 1 1
-0.187730822023118 -0.187109323016353 0 0
0.0159287188812421 0.0158978825231097 1 1
-0.0125231971412083 -0.0124632093845315 1 1
-0.0209379530764077 -0.0209258866796309 1 1
0.121695402422765 0.121159146377446 1 1
0.308314998137338 0.307483849355498 0 0
0.000470913738871741 0.000519544845605097 1 1
0.10584924773453 0.105390036586168 1 1
-0.0114104057611743 -0.0117099262486536 1 1
0.090439832846049 0.0899993013218799 1 1
0.147060576285532 0.146518455449053 1 1
0.0350454465261495 0.0350376849855131 1 1
0.0531913322562817 0.0530245322019351 1 1
0.0145772468983827 0.0144521014650907 1 1
-0.0257601959510628 -0.0256304503364037 1 1
0.144321972308362 0.144073019828829 1 1
-0.0827769850879932 -0.0826953921095583 1 1
0.102319915442542 0.101983158064131 1 1
0.0340812444605268 0.0341453477826289 1 1
-0.0502844982382204 -0.0501183812681247 1 1
0.128563082811875 0.128224034924739 1 1
0.0636717039056852 0.0635571851941905 1 1
-0.114066948874775 -0.113808033023835 1 1
0.0856491158751511 0.0852458630219013 1 1
-0.11978540724519 -0.119521156672971 1 1
0.153180487154812 0.152661660035844 1 1
0.0447011035957024 0.044390573860745 1 1
0.0636821207234141 0.0635936829901651 1 1
-0.155031444109065 -0.154526866437092 1 1
-0.316618444818673 -0.315812421119671 0 0
-0.109305624037331 -0.10919302648664 1 1
0.086720318439349 0.0864440282300735 1 1
0.144857143486306 0.144730061555823 1 1
-0.195261164142893 -0.194682499705793 1 1
-0.0915158459940704 -0.0912545052611051 1 1
-0.156112238223925 -0.155792068807062 1 1
-0.269090478727937 -0.268247740007167 0 0
-0.0205598428116389 -0.0205632805031795 1 1
0.0774038973104724 0.0773698225583387 1 1
-0.044028167145526 -0.0440766533005173 1 1
-0.122614201937432 -0.122439592736974 1 1
-0.0539658808817244 -0.0538522476801224 1 1
-0.11195703777865 -0.111514105489238 1 1
0.11844862245302 0.117940281309605 1 1
-0.0230999536343507 -0.023252659361344 1 1
-0.0124141622978899 -0.0124442095498546 1 1
0.0675057516574054 0.0671252564791871 1 1
0.0211269287391151 0.0213217335846612 1 1
0.0383505996526074 0.0379177719805617 1 1
0.00987186454589272 0.00965400916240722 1 1
-0.0259289863413894 -0.025635789710856 1 1
-0.113865029707423 -0.113406602597696 1 1
-0.046452297073367 -0.0465212778101185 1 1
-0.0240237154452863 -0.0239196921346582 1 1
0.119500598448643 0.119074426892018 1 1
0.0818458055263259 0.081359874523711 1 1
-0.0786463163938993 -0.0783308627701527 1 1
0.0518157050062197 0.0520808152605059 1 1
0.0426037618990208 0.042699315298151 1 1
0.0336844743154163 0.0336043536974572 1 1
-0.0086820652606991 -0.00860112581867187 1 1
-0.072096517186951 -0.0716865067753095 1 1
0.0894278401985208 0.0888066858489998 1 1
0.0280988290744631 0.027993674614592 1 1
0.0946192940685224 0.0944163712971875 1 1
-0.0942539540196208 -0.094074761776723 1 1
0.0653168926483829 0.0650089428010981 1 1
0.0240607991380117 0.0242563754723894 1 1
-0.0904045343881154 -0.0903820063519985 1 1
0.0758890209366779 0.0756870875845436 1 1
-0.221595274765196 -0.220933207504998 0 0
0.0160240902407623 0.0157811887411541 1 1
-0.0135150564837269 -0.0132531973931454 1 1
0.0959797240578309 0.095919279418449 1 1
0.119865798590412 0.119104679276541 1 1
0.111769578458255 0.110983703572215 1 1
0.108135016411925 0.107618940592609 1 1
-0.0464738483858415 -0.0464010325800304 1 1
-0.139094487938332 -0.138937232708017 1 1
-0.0356481768424417 -0.0354847766986079 1 1
0.0773282799297583 0.0768089048907515 1 1
0.0759780769652528 0.0759405611606966 1 1
0.112972051819815 0.112659885084601 1 1
-0.0717661928149274 -0.071854894388172 1 1
0.172029593221162 0.171583590439527 1 1
-0.0869883442734735 -0.0866081629369112 1 1
0.000201806315709586 -0.000105002197605075 1 1
0.0379151908954841 0.0379384296556736 1 1
-0.276585697426728 -0.27568317418539 0 0
0.14007771131681 0.13944232796944 1 1
-0.0201570626377949 -0.0201745461189785 1 1
0.240384255472564 0.239560552126142 0 0
0.131054379101919 0.130398835035712 1 1
0.114512395869113 0.113974354720034 1 1
-0.0510617729758661 -0.0509540440211716 1 1
-0.261745868132939 -0.261215681137107 0 0
0.0976570405909166 0.0969382076139385 1 1
-0.0154495333884657 -0.0153909186864333 1 1
0.0389290517666824 0.0386470355555145 1 1
-0.0708966702152187 -0.0707796206156951 1 1
-0.106215083433992 -0.105994184316751 1 1
-0.130311251403015 -0.12974131130045 1 1
-0.0413240845981647 -0.0412851936905944 1 1
0.0783167908958168 0.0781089932470102 1 1
0.0245940315406444 0.0245399947147385 1 1
-0.0757496783477743 -0.0755675920622456 1 1
-0.0945176598457064 -0.0941801281142849 1 1
0.0982786039798763 0.097837293959741 1 1
0.105010279556859 0.104638089208525 1 1
-0.0561006371407997 -0.0556988209796233 1 1
0.119388291564757 0.119176207849194 1 1
0.153891901768673 0.153710328954693 1 1
-0.040600587433488 -0.0403509573487029 1 1
-0.307870634251387 -0.30694120313907 0 0
-0.0366725064460632 -0.0364843953693729 1 1
0.0672242315575387 0.0669395792210181 1 1
0.0102050406407268 0.0100900894136648 1 1
0.0319934336548947 0.0317343884063481 1 1
-0.147076158365232 -0.146872914967856 1 1
-0.149585707930053 -0.149061314055066 1 1
-0.0521982387935783 -0.0519306831389964 1 1
-0.173115118311352 -0.172657391904746 1 1
-0.00612688076124854 -0.00576733575298393 1 1
-0.0512046092320855 -0.0511918985616764 1 1
0.0622169299924714 0.0622228768396046 1 1
0.085562573547914 0.0860719677968363 1 1
0.0613828200598394 0.0612222711421965 1 1
-0.027139481962577 -0.0272162600045716 1 1
0.068523578678567 0.0685170276268968 1 1
0.0967546395557262 0.0963250787149963 1 1
0.0402182797477595 0.0397842915720959 1 1
-0.064805342554252 -0.064476946326666 1 1
-0.015091016901322 -0.0151086962537263 1 1
-0.062905753431959 -0.0626392809038377 1 1
0.190356560764872 0.189966218830923 1 1
-0.0881736301191327 -0.0880635257959319 1 1
-0.0693155856575619 -0.069054234979797 1 1
-0.113123110833966 -0.112650908514053 1 1
-0.243824964537286 -0.242925711698891 0 0
-0.00895836620614896 -0.00860269649809604 1 1
-0.00434697115786347 -0.00404704556697482 1 1
0.0363265895445514 0.0363228503613372 1 1
0.0248290445323692 0.0248861718800718 1 1
0.127004100143496 0.126149386792402 1 1
0.0868156347001315 0.0864253441195545 1 1
0.122832555058554 0.122329655053777 1 1
0.180779422047019 0.180407017117099 1 1
-0.0156686239799219 -0.0155620122200679 1 1
-0.0200643256871929 -0.0198353543449451 1 1
-0.16998226349759 -0.169249630527812 1 1
-0.177163880955453 -0.176691868291848 1 1
-0.129053521731457 -0.12879977648186 1 1
-0.31447255684336 -0.313818752051748 0 0
0.174794788818022 0.174270728256296 1 1
0.1470603633051 0.146758250677969 1 1
0.0973950268511233 0.0971552532439307 1 1
-0.11767678713496 -0.117427811932785 1 1
0.0567444199592314 0.0563534085941301 1 1
0.0177553126171674 0.0177413439334648 1 1
-0.119363837607444 -0.118940850729626 1 1
-0.0585315656782986 -0.0585236637657128 1 1
0.168124106630749 0.167639369426389 1 1
-0.036132417457714 -0.0361229577053707 1 1
-0.0952539589440015 -0.0949654129640052 1 1
-0.0164840534165418 -0.0164248564160652 1 1
-0.101978895957815 -0.10190715763415 1 1
-0.123633941342733 -0.122991468503872 1 1
-0.0836964038276219 -0.0836229006926354 1 1
-0.0767931035833441 -0.0765507397607967 1 1
-0.0110414273598002 -0.0109215956083684 1 1
-0.0891905676444268 -0.0888436768802552 1 1
-0.192096365272819 -0.191419399671453 1 1
0.0420486528097702 0.0419864798340795 1 1
0.14825397272988 0.147679654766202 1 1
-0.105572312731716 -0.105290616550232 1 1
0.00480712524189883 0.00510977090170921 1 1
0.109031352151413 0.108578935430159 1 1
0.157257747132983 0.156698406280896 1 1
0.0366003154110762 0.0366410708482329 1 1
-0.0667310257054664 -0.0663735381010297 1 1
-0.0740481079864197 -0.0737309953469726 1 1
-0.000201171698062486 -8.58505425206796e-05 1 1
-0.168686903891012 -0.167625695713329 1 1
-0.0889428132582299 -0.0888131242860374 1 1
-0.0777143091007865 -0.0772726696802463 1 1
-0.0479161416927422 -0.0479276694640823 1 1
-0.0233651898876535 -0.0233269152936879 1 1
-0.0223140068460774 -0.0222257353003621 1 1
0.0720990330885548 0.0720138687914027 1 1
0.0784460225604846 0.0780835529162606 1 1
0.00956542378269597 0.00933620665676937 1 1
0.040913449269764 0.0406541579133769 1 1
0.0894636313854026 0.089069215907479 1 1
-0.06018058679603 -0.0599122255243439 1 1
-0.00798728692206606 -0.00841428290667192 1 1
0.0852094811448543 0.085055458999011 1 1
-0.0829259465993222 -0.0825169842555056 1 1
0.188096966307961 0.187473126604941 1 1
0.14862013698524 0.1480823087165 1 1
0.0671803509788148 0.0669712143910643 1 1
0.0590403417361097 0.0589525373432735 1 1
0.119284462050638 0.118973587917073 1 1
0.0518124308629065 0.0513660573862311 1 1
0.0588142667420126 0.0585833946195344 1 1
-0.0391599399380806 -0.0391590503015412 1 1
-0.0543630459807376 -0.0541447436532607 1 1
-0.113463008864744 -0.11325005036232 1 1
0.0471525706646261 0.0470182524820946 1 1
-0.0448071536389195 -0.0448548369819797 1 1
0.0264540931005676 0.0265827022293117 1 1
0.0234773047110281 0.0233420037609533 1 1
-0.00522993921492259 -0.00519273302765692 1 1
-0.0381256172045241 -0.0381649100856158 1 1
0.0941509958284137 0.0938580372370148 1 1
0.0535276657684822 0.0533070367989749 1 1
0.146664747180551 0.14598295118903 1 1
-0.0634710003234596 -0.0632758845828094 1 1
-0.11808297516428 -0.117799375035402 1 1
0.280653229385066 0.280102674276484 0 0
-0.189375840114849 -0.188710058567849 1 1
-0.22230438525193 -0.221648722235085 1 1
-0.127211532034263 -0.126986207666452 1 1
0.0855243732666771 0.0855161606254137 1 1
0.0921779124556327 0.0920088838897404 1 1
0.0422674682373129 0.0423739763510822 1 1
-0.00229595929491499 -0.00224168424063313 1 1
0.100224333258254 0.100294998095112 1 1
0.11940003806021 0.118849015186225 1 1
-0.0013197036732939 -0.00144672059857463 1 1
0.0177936683655774 0.0176550376151251 1 1
-0.0622677192400405 -0.0619397300974287 1 1
-0.172607177153731 -0.171995948858006 0 0
-0.0296431972914878 -0.0296027275258256 1 1
0.189341851146738 0.18873455118294 1 1
0.107403343631368 0.106952947292112 1 1
0.255643940781152 0.254900204172856 0 0
-0.101451649048431 -0.101342516287908 1 1
-0.153883039183095 -0.153253374820563 1 1
0.0371283031123145 0.0369178671171799 1 1
-0.262444160643048 -0.261576109087817 0 0
0.161822602517889 0.161143527988741 1 1
0.0475062681605244 0.0473251561301486 1 1
0.0926307399933365 0.0925587144697987 1 1
-0.022758658950701 -0.0229183816303307 1 1
-0.00730166780114132 -0.00721306777095702 1 1
-0.137308776300206 -0.137086305526338 1 1
0.0959437713148186 0.0957768308172064 1 1
0.0554045319672778 0.0551568565233461 1 1
-0.0896445264080193 -0.0896606368118388 1 1
0.238711768484444 0.238138275689524 0 0
0.127518292682118 0.127056424984168 1 1
-0.136487145843894 -0.136265455672963 1 1
-0.00813052501368275 -0.00789048367351593 1 1
-0.276321346238625 -0.275556888361718 0 0
0.0314496019421205 0.0314084980889119 1 1
-0.0986426035777423 -0.0982945690917521 1 1
0.045337110720451 0.0453725488533409 1 1
0.0173134510328642 0.0172514525745563 1 1
0.0587739206307865 0.0584444043562391 1 1
-0.07402576984308 -0.0738929516184842 1 1
-0.0922025777624992 -0.0917964244150789 1 1
0.142402632585733 0.141939091994717 1 1
-0.0644496814063824 -0.0642594886559129 1 1
-0.159005401907401 -0.158647858186323 1 1
0.107902161205908 0.10770735207799 1 1
0.166504831518184 0.166123488321832 1 1
-0.0248273712519471 -0.0248825738828826 1 1
-0.108430883909771 -0.107896674485022 1 1
-0.161269843662786 -0.160811415653442 1 1
-0.197896935964552 -0.197269788490002 1 1
0.0565897214236801 0.056119563758806 1 1
-0.0434039254483456 -0.04334156434486 1 1
-0.00545996989616915 -0.00549412556192251 1 1
0.0602320077914253 0.0604095656644797 1 1
-0.0179131386088892 -0.0176211448960491 1 1
0.169945756991063 0.16943279087435 1 1
-0.0433280141269009 -0.0431923248293403 1 1
-0.125803134234147 -0.125319098827557 1 1
0.00335859562343788 0.00333655018519292 1 1
-0.0139683613901861 -0.0139215014101088 1 1
0.0722082564631026 0.071899340440343 1 1
-0.0083632550861394 -0.00817579908836098 1 1
0.0600314934541929 0.0597639932794919 1 1
-0.121733215657842 -0.121627494542426 1 1
-0.000157306627815941 6.37412595806477e-05 1 1
-0.0242923113774589 -0.0241701769122406 1 1
0.0141385465297381 0.0141590079313886 1 1
0.0959651871522746 0.0956753041693957 1 1
-0.0341388820858401 -0.0342624281186687 1 1
-0.0749861977249517 -0.0743274610446833 1 1
0.0362363981590294 0.0361290750336387 1 1
-0.137252289331168 -0.13706412540921 1 1
0.173962341788661 0.17358833392993 0 0
-0.0595314220567707 -0.0596171227067321 1 1
0.101939531972431 0.10172584527183 1 1
-0.0149788336511275 -0.015126766370702 1 1
0.0767274634784282 0.0765956913464755 1 1
0.141260874555176 0.140899860921932 1 1
-0.205804926307481 -0.205431741904398 0 0
0.012967252922597 0.0129990552182236 1 1
-0.0645624680973142 -0.0640659102507527 1 1
-0.169339165286011 -0.168717854112271 1 1
0.0286510491658985 0.0286426022354065 1 1
0.0817364080909946 0.0814602612822961 1 1
0.0618380114466374 0.0615159111507677 1 1
0.0237433475177194 0.0238176599085131 1 1
0.141669002095102 0.141381973252654 1 1
0.12641390287758 0.126506318380504 1 1
0.0447493157765243 0.0447740395824627 1 1
0.0803644130101984 0.0801796400997313 1 1
0.215501721470396 0.214469841671848 1 1
-0.198068844209318 -0.197232591897861 1 1
0.0593621622024102 0.0591774253399652 1 1
0.197989512279194 0.197520045677133 0 0
0.132888842891598 0.132531958121802 1 1
0.0335270473259927 0.0335373029289876 1 1
0.184684006906228 0.184162661173113 1 1
-0.0478424592097704 -0.0476398339232575 1 1
0.078898423932877 0.0786961092965603 1 1
-0.0938982881199273 -0.0935044214268509 1 1
0.0503317431905493 0.0505137551150876 1 1
-0.0282172919389722 -0.0283195258516471 1 1
-0.196043944655173 -0.195509714855073 1 1
0.0227920290459711 0.0226914484279469 1 1
0.242862802100864 0.242361898849187 0 0
-0.0690479833650824 -0.0691044975903177 1 1
-0.0428783839977101 -0.0428197447766114 1 1
-0.165393254439091 -0.164791146015756 1 1
-0.197623902468673 -0.196861639657553 0 0
0.10417216001658 0.104315622792864 1 1
-0.00686158548768849 -0.00703810504916438 1 1
-0.200850574712237 -0.200270931973927 1 1
0.0254534673841625 0.0255194806432759 1 1
-0.028522193916617 -0.0283285464813886 1 1
-0.0342661245804381 -0.0346360251903082 1 1
-0.00561902325533252 -0.00547573280639222 1 1
0.0148426364823054 0.0148508050192324 1 1
-0.00781056183613085 -0.00777704772561824 1 1
0.00186388160889645 0.00186310176445798 1 1
-0.100041202685583 -0.0996317209502929 1 1
0.0550131475825226 0.0547148848746156 1 1
0.0625619269005329 0.0624078049834707 1 1
-0.0447130065752612 -0.0450665457177523 1 1
-0.0884858568228879 -0.088193912516416 1 1
-0.00373809348576939 -0.00374835353625292 1 1
0.0207910868166003 0.0210377045557446 1 1
0.000460493007500673 0.00067582220301771 1 1
0.00993587923881909 0.0100578772351084 1 1
-0.052621118482125 -0.05261589750715 1 1
-0.0068502583198424 -0.0066205927824374 1 1
0.168657044424975 0.167555609238994 1 1
-0.0369639436159433 -0.0368161166594818 1 1
0.0507630871040403 0.0505167930688843 1 1
-0.0494319293850081 -0.0493077483210974 1 1
-0.15454540393753 -0.154272539932496 1 1
0.129247828477724 0.128821032546823 1 1
-0.178802163903542 -0.178447233591748 1 1
0.343425283719138 0.342026011090042 0 0
-0.106934221362014 -0.106608372841433 1 1
0.0840246794834155 0.0839745304047964 1 1
-0.0199326767000448 -0.0196418548307713 1 1
0.023153694587773 0.0228551049176489 1 1
-0.149667841896665 -0.149214629643039 1 1
0.0657916400388668 0.0653804875254881 1 1
0.0790675966977056 0.0787092780812238 1 1
-0.140640008339612 -0.140155147155593 1 1
0.0440725706981647 0.0438829564080957 1 1
0.138926205899756 0.137976711477833 1 1
0.0332507642273141 0.0331131374985635 1 1
-0.172612138963482 -0.172096225296562 1 1
-0.216028923486739 -0.21556266358312 1 1
-0.12032074076653 -0.119742872979664 1 1
-0.0982796825637863 -0.0981584103748875 1 1
0.0354544851335812 0.0355425904428862 1 1
0.152274273189232 0.152042005141416 1 1
-0.149159012034974 -0.148924070482472 1 1
0.0823674366482147 0.0821961550896603 1 1
-0.0790471195183058 -0.0787769832656498 1 1
-0.0334754632461639 -0.0333921081066799 1 1
0.0930741789850662 0.0927504782777606 1 1
0.104066760434752 0.103990276977242 1 1
-0.351199039845907 -0.35014224133957 0 0
0.0377012160808217 0.0375689505361987 1 1
0.0894173793497164 0.0890253263668549 1 1
0.117152183515752 0.116667361647728 1 1
-0.0149392800385959 -0.014950555935278 1 1
0.0691208246607333 0.0688192516635137 1 1
0.142661973218701 0.142048635822211 1 1
-0.0243468505807022 -0.0244021369679783 1 1
-0.0256610986072724 -0.0256394551803613 1 1
0.127420028690407 0.126706292231021 1 1
-0.00575698933642857 -0.00538056274295349 1 1
0.0177681025157339 0.0177527978802612 1 1
-0.0783689758345824 -0.0782174054370448 1 1
-0.161744824425824 -0.161431367350327 1 1
-0.00560415670066497 -0.00579896636442508 1 1
0.063840804892592 0.0634111685860523 1 1
-0.153550796403386 -0.153246927491609 1 1
-0.188123194306837 -0.187699091429323 0 0
0.00215102648399147 0.00278261872794072 1 1
-0.00407217116575485 -0.00408639400194021 1 1
0.0305969518345826 0.0307071361152379 1 1
0.0523931500052122 0.0521687283022706 1 1
0.00525078789673414 0.00512404372576592 1 1
-0.128225280111732 -0.12789695465265 1 1
-0.0400062734506014 -0.0397492855823351 1 1
0.0479762483785593 0.0477175244240211 1 1
0.0350816570884531 0.0348741392606797 1 1
0.0238278760543151 0.0239506837810234 1 1
0.00459691397131794 0.00466674769395763 1 1
0.0684349973169196 0.0681817866681103 1 1
-0.11987745693053 -0.11962118227885 1 1
-0.073815115637819 -0.0736542851151815 1 1
0.0122072315414884 0.0121862474895827 1 1
-0.0222880809574171 -0.0226214680867933 1 1
-0.0543757172288079 -0.0543874256867515 1 1
0.129715183669914 0.129485571114554 1 1
-0.131502499162555 -0.131189611577642 1 1
-0.00647891369762926 -0.00648514194810261 1 1
0.0213764546217077 0.0211772722270479 1 1
-0.0177393832741565 -0.0176289969444965 1 1
-0.0204354122978212 -0.0202271018023375 1 1
0.0471899334971288 0.0465420571182616 1 1
-0.00954066422473834 -0.00986685426494273 1 1
-0.258588252405581 -0.258014690315694 0 0
-0.141127836157172 -0.141058830172578 1 1
0.153186854524789 0.15285658675253 1 1
0.063430056961509 0.0629663709715294 1 1
0.0429766448345632 0.043089019162559 1 1
0.160171634114938 0.159864757372799 1 1
0.0183299330745694 0.0183184799175193 1 1
-0.0831467786401377 -0.0827702730437326 1 1
0.00816765107416051 0.00802785413383469 1 1
0.0143734758892223 0.0145156178009925 1 1
-0.0220033622481436 -0.0219132020999864 1 1
0.0790232562943923 0.0788937058276649 1 1
0.0961878920626403 0.0957248378009795 1 1
-0.0817293456736554 -0.0813465250865653 1 1
0.261642031141685 0.260619403148569 0 0
-0.231549453156912 -0.2309203680177 0 0
-0.161719510293439 -0.16128479756413 1 1
-0.0261819357980631 -0.0263940479426546 1 1
0.0278055832805729 0.0277322391683982 1 1
-0.056758430141883 -0.0566097192583127 1 1
-0.0545636738147565 -0.0544267106401706 1 1
0.0414533139353849 0.041418774970675 1 1
0.185888547417078 0.185681730845203 1 1
-0.113432290884887 -0.113080777379461 1 1
-0.106181662001332 -0.105724033330558 1 1
0.0626205345028338 0.0622846550848573 1 1
-0.149753402603227 -0.149366208140416 1 1
-0.079548481234761 -0.0791734069266666 1 1
-0.116816283206426 -0.116610879368707 1 1
0.0581805336772981 0.0580433603395538 1 1
0.149760556422464 0.149358246732997 1 1
0.101400583082539 0.101055768989338 1 1
-0.198365827254402 -0.197906903803111 0 0
-0.153151670899834 -0.152808565809573 1 1
0.112809698429647 0.11239178612274 1 1
-0.0174890570459176 -0.0173878784833045 1 1
-0.0191294842437747 -0.0192012935918578 1 1
0.0835679870349248 0.0829063054893436 1 1
-0.0820643665978253 -0.081733806713257 1 1
-0.01281130807433 -0.0126286979332687 1 1
0.109204173585983 0.108903281823616 1 1
0.146566397439278 0.145900261880417 1 1
-0.131893003026639 -0.13160039438648 1 1
-0.270380696826816 -0.269579984475817 0 0
0.0600655713970092 0.0596557661114913 1 1
-0.130149731046203 -0.129992733341886 1 1
0.0496255570304134 0.0493854896423793 1 1
0.0594200986486206 0.0592182283503112 1 1
-0.0637403601780888 -0.0635262750554587 1 1
0.0639620892556645 0.0638479043225406 1 1
-0.113088082757126 -0.112752999458365 1 1
0.243787138512534 0.243100192334973 0 0
0.213326313452447 0.212981896897637 0 0
0.0537888517942272 0.0535944041077896 1 1
0.0908212157676922 0.0903991843718848 1 1
-0.0882673959578812 -0.0876906236383176 1 1
-0.157620026025914 -0.156854766722159 1 1
-0.068195193782651 -0.0680477990897978 1 1
0.0873308132141517 0.087035102524132 1 1
0.0386918484166322 0.0387575996101677 1 1
-0.0516293124187682 -0.0515274350203941 1 1
0.0467344658081391 0.0466186868513041 1 1
0.0251195854062801 0.0249233024445443 1 1
0.0805359901680476 0.0800959941815197 1 1
-0.136642997479807 -0.136186926495844 1 1
0.0843038225019575 0.0841435425301099 1 1
0.133807140031495 0.133506114173112 1 1
0.0983200260708793 0.0979858108971743 1 1
-0.0335649837739088 -0.0336015886042194 1 1
0.20699429014602 0.206423475187407 1 1
0.152534224951277 0.151957163221198 1 1
-0.0784991065135591 -0.0782409823201028 1 1
-0.00343253192267918 -0.00346319257131855 1 1
-0.143533903737923 -0.143260197997709 1 1
0.0871811939489737 0.0867360934349634 1 1
-0.0605110725647784 -0.0601575993142278 1 1
0.125040628072628 0.124777136064332 1 1
0.00532541151992695 0.00521984205037962 1 1
0.0964903397276851 0.0962986918963643 1 1
-0.133230846247683 -0.132991533674566 1 1
0.0956339064994054 0.0953077262878835 1 1
-0.103636408037248 -0.103402280536197 1 1
0.0458375628912575 0.0455303949391063 1 1
-0.000233944648102632 -0.00029303909252038 1 1
-0.151876683662634 -0.151361366763575 1 1
0.117798513318948 0.117548440561396 1 1
0.151614877511839 0.151144883799612 1 1
-0.00228797195459708 -0.00204791093911983 1 1
0.0425270158976513 0.042632798320237 1 1
0.219448169340526 0.219072501763973 0 0
-0.184286920925094 -0.18381359087344 1 1
-0.270220232789946 -0.269462057516405 0 0
0.0535349597660128 0.0530174517705563 1 1
0.224762156601194 0.224290617019425 0 0
0.246154548035559 0.245303274915202 0 0
0.041627214786448 0.0410691108499646 1 1
-0.0147279449499226 -0.0149009671258665 1 1
-0.262617668548096 -0.261509601062608 0 0
-0.168598010815507 -0.167914166103162 1 1
-0.249080002340813 -0.247979964269906 0 0
0.209655188008898 0.208973732050223 1 1
-0.175750218597618 -0.174799753350704 1 1
-0.13539361470976 -0.134980555301868 1 1
-0.131879576370703 -0.131512713011721 1 1
0.0387764868833163 0.0387266096899257 1 1
0.105562751763309 0.105094801563463 1 1
0.00500657767718592 0.00508297762448387 1 1
-0.08798961355141 -0.0877504577409727 1 1
0.127270778605296 0.126882363075897 1 1
-0.192780454685389 -0.19219851160735 0 0
0.0630211486978997 0.0628382374696787 1 1
0.0951741786252786 0.0946735706064422 1 1
0.224443284656574 0.22384124036271 1 1
0.117129134249005 0.116646780257647 1 1
-0.14712142980915 -0.146737304107634 1 1
-0.115043621462878 -0.114431903022389 1 1
-0.009703524764386 -0.00976710715815577 1 1
0.177188293094064 0.176499955293399 1 1
-0.0286577705972598 -0.0287613179728593 1 1
0.16600451755133 0.165512252371022 1 1
-0.0493611109781686 -0.0490729694024962 1 1
-0.0163556472381301 -0.0163210415911031 1 1
-0.257197350147329 -0.256139617929504 0 0
-0.149635896390406 -0.149225440390211 1 1
-0.129222353848204 -0.129038746834488 1 1
-0.0322242277693924 -0.0319720934236273 1 1
0.143616187388741 0.142793784844695 1 1
0.0943531243952722 0.0940013349135813 1 1
0.0429370031985457 0.0429259677363093 1 1
-0.052504808716371 -0.0524991640307224 1 1
0.0483401711843561 0.0484111588719145 1 1
-0.204292684503793 -0.203817331939378 1 1
0.125591947377214 0.125023641595286 1 1
0.106000647130674 0.105795769868096 1 1
0.0446839445277593 0.0443170009455248 1 1
0.0145517141966223 0.0143137536777517 1 1
0.0391236067927351 0.0392825439101393 1 1
0.0646807209725833 0.0645339890500345 1 1
-0.0641320657707792 -0.0639653368748737 1 1
-0.171554273486984 -0.170825716791006 1 1
0.044684029096818 0.0446399434099409 1 1
0.00158423496075885 0.00147903599971145 1 1
-0.234247117098178 -0.233522049061153 0 0
-0.208998686487072 -0.208750164678755 1 1
-0.203693346921764 -0.20303980348521 1 1
0.0528176040075512 0.052714301617728 1 1
-0.0726052043020149 -0.0725259451872628 1 1
-0.024505637856472 -0.024340658457846 1 1
-0.0456075094151319 -0.045041154731769 1 1
0.170531482320938 0.169727733793709 1 1
0.0726559034081552 0.0726760885530641 1 1
-0.0327868888277197 -0.032428210468309 1 1
0.122066862185231 0.121759345427879 1 1
0.0806739390553705 0.0804210002291771 1 1
-0.131576552345143 -0.13096716065277 1 1
0.0566926865160651 0.0566033522161657 1 1
0.140752016937801 0.140396150211524 1 1
-0.0895186782521732 -0.089411688900628 1 1
0.017244401187684 0.0171108835404403 1 1
-0.161427233830194 -0.160920334483455 0 0
0.115798888539342 0.115465661380005 1 1
-0.0829427895954933 -0.082838131133646 1 1
0.174044125105706 0.173808209347511 0 0
-0.0343219762724425 -0.033761516343001 1 1
-0.0456748754515243 -0.0456359287256134 1 1
0.029086081712222 0.0290007211417005 1 1
0.0536062078699159 0.0533146913649939 1 1
-0.0552339185651261 -0.0552342818845052 1 1
-0.171140580575815 -0.170552444669125 1 1
-0.0449682647254841 -0.0446801718709824 1 1
0.19140298507731 0.191122828094599 0 0
-0.193408824788584 -0.192968407926603 1 1
-0.0549264988054519 -0.0547447183995575 1 1
0.221102755571555 0.220222495095885 1 1
-0.11898328287716 -0.118605918538494 1 1
0.0413814553702612 0.0410705373652042 1 1
-0.0846016831700167 -0.084293786792203 1 1
0.207183730647332 0.206466717739649 0 0
-0.146431060919697 -0.145641581675084 1 1
-0.0684631929062946 -0.0681451240917229 1 1
-0.0186021563531161 -0.0183166465786588 1 1
-0.0936458687732674 -0.0935415828095981 1 1
-0.0753225620816533 -0.0750680991584015 1 1
-0.00947212820474246 -0.00943988157950287 1 1
0.199519880722746 0.198847995394772 1 1
-0.0245891312230643 -0.0244241181897836 1 1
0.0132349108941744 0.0135286295832802 1 1
-0.00994601615798384 -0.00993275074725122 1 1
-0.0371507487012805 -0.0369510556469713 1 1
0.0035351093369341 0.00350364186005006 1 1
0.198118840545889 0.197798708960722 1 1
-0.174493880034779 -0.173946400639705 1 1
-0.0193172054612973 -0.0195158827734606 1 1
-0.00883346376150542 -0.00885305533908167 1 1
0.0301050922789854 0.0298814636899368 1 1
-0.0779261645747063 -0.0780884946778271 1 1
0.0445349373088022 0.0444484195909095 1 1
-0.200087922476932 -0.199818382587016 0 0
0.0273050486764443 0.0272725221970204 1 1
-0.118117001899024 -0.11783831199834 1 1
0.0290856762027075 0.0290534439035323 1 1
0.0978432523602525 0.0979653737737071 1 1
0.0773402718191314 0.0774194645705994 1 1
0.172945198448392 0.172265288756436 1 1
-0.0584380944753935 -0.0582732786505459 1 1
-0.0375678226842217 -0.0373713772049025 1 1
0.11585900590205 0.115133240457626 1 1
0.0543847695022642 0.0542505672120118 1 1
0.0649942721817156 0.0646271934056735 1 1
0.0132608108058853 0.0130439086961291 1 1
0.184628152977612 0.18440947426404 1 1
0.112295707687527 0.111602362328389 1 1
-0.095739739335233 -0.0954428189118988 1 1
0.119754047120155 0.119590369811233 1 1
0.204631844668353 0.204136196539082 1 1
-0.0109355680876028 -0.0109609324891226 1 1
0.0882036663509113 0.0882143374562596 1 1
-0.083830232556031 -0.083633899941241 1 1
-0.0635620263659181 -0.0632310570593134 1 1
-0.0786548802821655 -0.0784706044104155 1 1
-0.108131091354403 -0.10762830052068 1 1
0.0407144562492139 0.040713660839761 1 1
-0.0259786874383875 -0.0262047229204054 1 1
0.212230797065374 0.211656423822828 1 1
0.089092437127514 0.0886551387737341 1 1
-0.0987102134223758 -0.0982450139865934 1 1
-0.0212892043313545 -0.0209245477499161 1 1
0.0217365754954555 0.0217054245019013 1 1
-0.0330249979257655 -0.033068191871284 1 1
0.000940523851544198 0.0010159004255147 1 1
-0.180425969522008 -0.179974816678472 0 0
0.152518722807745 0.151967430356041 1 1
-0.0576314633308926 -0.0573001544972808 1 1
-0.13445251031573 -0.134135156448639 1 1
-0.0316355977776369 -0.0315575049936853 1 1
-0.161309705869262 -0.160766043369646 1 1
0.330305496941521 0.329562080862757 0 0
0.0372043603510184 0.0370451541077892 1 1
0.173033953865282 0.17234745580106 1 1
0.160142395158526 0.159840603152302 1 1
0.00792184663940794 0.0079812154054811 1 1
-0.0507695986703025 -0.0505791295407695 1 1
-0.0347489550554068 -0.0346647120844628 1 1
0.0943424049854228 0.0939927752790641 1 1
0.0822434406112203 0.082106926453357 1 1
-0.108343757309309 -0.10769399249973 1 1
-0.0253716415901015 -0.0253240959276259 1 1
0.0895144378453945 0.0893777895100996 1 1
0.0358234836681738 0.0357211196006981 1 1
-0.044388946807253 -0.0441449347732067 1 1
-0.0882747205639295 -0.0879187500913333 1 1
-0.00130307054146598 -0.00115023372911473 1 1
-0.110108207668934 -0.109945372321994 1 1
0.116279734793788 0.115869091319734 1 1
-0.0617298494549452 -0.0617722094748171 1 1
-0.036349884180329 -0.0361302318172934 1 1
0.0198133286975561 0.0194430806714934 1 1
-0.0125187387755427 -0.012106929788794 1 1
-0.000905511229216939 -0.000872884617122677 1 1
0.171174400842561 0.170689599338685 1 1
0.0369401059222522 0.0369667890368744 1 1
-0.000825035517370881 -0.000447132596560502 1 1
0.109510141991395 0.109136729198275 1 1
-0.0221930006919435 -0.022760807281419 1 1
-0.0868381551367153 -0.0867148312855673 1 1
0.100384956429613 0.100502025842291 1 1
-0.239741664538927 -0.238933034798564 0 0
0.0787823304036633 0.0787899806346556 1 1
0.0551464224770327 0.0549134001483846 1 1
0.178027560943628 0.17754864871769 1 1
-0.161816589052306 -0.1611157423674 1 1
-0.0852077638313511 -0.0849725793540341 1 1
0.0662916114372722 0.0662367467859427 1 1
0.181770940997728 0.181312290649363 0 0
0.0207038035609149 0.0204544091726232 1 1
0.113592745346291 0.113353126254632 1 1
-0.159791169526686 -0.159560191379273 1 1
-0.0484053089420236 -0.0483038023014408 1 1
0.0730723232620765 0.0728357657304552 1 1
-0.249954788879228 -0.249120918475517 0 0
-0.266158440357991 -0.265355259578706 0 0
0.0599679442227059 0.059811639314726 1 1
-0.116015670535767 -0.11569638010872 1 1
0.0897004695927695 0.0895512328690435 1 1
0.108403669782354 0.108228509727835 1 1
-0.112822801778588 -0.112802832983568 1 1
-0.0837034395419215 -0.0834640599234968 1 1
-0.0417471460221193 -0.0415301909837005 1 1
-0.0653967929209041 -0.0651511148545698 1 1
0.363141229993268 0.36193983292212 0 0
-0.0190528799192742 -0.0190642523175263 1 1
0.102287439992262 0.10183301684816 1 1
0.000942903684256081 0.00117325511342671 1 1
0.208660311906198 0.207903371159076 1 1
0.0350683599720932 0.034815036036859 1 1
-0.149660566898889 -0.149192137886274 1 1
-0.0248978596713023 -0.0249432090430673 1 1
-0.0600943058437255 -0.0600221972359396 1 1
0.230293407475762 0.229653991284167 1 1
-0.0239086245367626 -0.0241242099053883 1 1
-0.129383562119369 -0.129131967111605 1 1
-0.151905767878598 -0.151369439454938 1 1
-0.0251068141479965 -0.0247898357734183 1 1
0.0428147095186898 0.0429004851681012 1 1
-0.0201161720278075 -0.0197153604277268 1 1
0.00878017030983235 0.00872772740415927 1 1
0.103285293662589 0.103086727002815 1 1
0.152191358214754 0.15147080619229 1 1
0.056729186485156 0.0565448594013166 1 1
0.383573092314882 0.382579865817756 0 0
-0.0997701717601184 -0.0995827127819366 1 1
0.0333042604726532 0.0333463852885258 1 1
-0.0484305789917494 -0.0483335827918248 1 1
0.114813192281264 0.114023218031773 1 1
0.18452031138866 0.183808647614523 1 1
0.0446651662422529 0.0444803290845357 1 1
-0.0677618544164079 -0.0676717718653213 1 1
0.0392529007732756 0.0389014873975939 1 1
-0.0422072919409079 -0.0420552553563118 1 1
0.0172997282635693 0.0170966046295394 1 1
-0.0930592273070966 -0.0927676330611578 1 1
-0.0380363387331767 -0.0379918376295466 1 1
-0.0237637844899572 -0.0238615951704771 1 1
0.108925753047594 0.108487242054935 1 1
0.101802196306161 0.101466544998906 1 1
-0.0720094695653215 -0.0713267525377311 1 1
-0.127745487698001 -0.127572935540776 1 1
-0.00247519081954163 -0.0023349714838669 1 1
0.00146067932672513 0.00154365889346779 1 1
0.0407832544576591 0.0406772204058354 1 1
0.0476400282136194 0.0476053565372352 1 1
-0.0737100430830758 -0.0735045369392129 1 1
0.0811262535273459 0.080845984343636 1 1
-0.222803131416441 -0.222207303189189 0 0
0.178598455602742 0.178265216897276 1 1
-0.111208871595453 -0.110630033482832 1 1
-0.20680363906348 -0.205910955041811 1 1
0.143900980854894 0.143264714031641 1 1
0.207304711558122 0.206582100623537 0 0
-0.00630864353487152 -0.00608988507139648 1 1
-0.0339500487744268 -0.0338733271475417 1 1
-0.0168911342045753 -0.0167889712204776 1 1
0.079220004291252 0.0787547585005051 1 1
-0.00118977241525279 -0.00109639208184989 1 1
0.162737743497818 0.162515543493945 1 1
0.0348782749324944 0.03493963910393 1 1
0.0206325051806523 0.0206758618666277 1 1
-0.0559167301192456 -0.0555482544656613 1 1
0.0414985660890301 0.0414294595500908 1 1
-0.0208283459255147 -0.0207179537229398 1 1
0.0206536013494435 0.0205179591102321 1 1
-0.103070660817182 -0.102642706163712 1 1
-0.090586613369199 -0.0899466752078977 1 1
0.109361004299201 0.109288916292921 1 1
-0.100324218069188 -0.100324052375184 1 1
0.0393801665763179 0.0394396686663609 1 1
0.0379021171662352 0.0375946342612342 1 1
-0.0368756712415872 -0.0367995957358195 1 1
0.0725556489958656 0.0725074879235612 1 1
-0.226322213751011 -0.22551650567655 1 1
0.138310781398559 0.138126095258619 1 1
-0.0339666494873843 -0.0339195317384416 1 1
-0.00461497178795263 -0.00473310096128935 1 1
-0.0309574008039978 -0.030882891835702 1 1
-0.0582005415328522 -0.0579770168636326 1 1
-0.0628334776529067 -0.0626628163917119 1 1
0.217778392391748 0.217095942191295 1 1
-0.0336856770321289 -0.0334366156494612 1 1
0.131376289722523 0.131112592365724 1 1
-0.00930730570717107 -0.0093908881121909 1 1
-0.0801270868618008 -0.0799271833101079 1 1
-0.104395739180115 -0.104118107547127 1 1
0.0343355351864137 0.0342774189825606 1 1
-0.0253775003311109 -0.02550394247326 1 1
-0.0519184335695562 -0.0517909653723447 1 1
-0.0221782914389816 -0.0218367881705546 1 1
-0.0206007926104141 -0.0205975760381878 1 1
-0.0793648471968055 -0.079114735612549 1 1
-0.0159682630060347 -0.0158790640162985 1 1
-0.0591637193708785 -0.0591162724952263 1 1
0.0579445969318069 0.0576502885709771 1 1
-0.0136748997309349 -0.0132824965864022 1 1
0.034807318423295 0.03490185376549 1 1
0.152402062256063 0.152035741279046 1 1
-0.0780678037255222 -0.077993567110035 1 1
-0.134593648004611 -0.13430204318374 1 1
0.0211546727064908 0.0208875721740999 1 1
0.0698240122762671 0.0695732121721417 1 1
-0.0152707980405529 -0.0150895879256551 1 1
-0.224080945143175 -0.223096612567247 1 1
-0.0467532762828375 -0.0468959462855688 1 1
-0.209897210221535 -0.209295510000172 1 1
-0.100668247021491 -0.100381660133767 1 1
0.0452024558945781 0.0451456183425972 1 1
-0.125120701570301 -0.124420375483029 1 1
0.0225491596926366 0.0225447287179803 1 1
0.0733236030885948 0.0729769112896041 1 1
-0.0712801571136544 -0.0707753272791126 1 1
-0.00357476412562381 -0.00326589240166738 1 1
0.204165106678039 0.203443612691737 1 1
-0.0309240053645431 -0.0309124360744814 1 1
0.116645271469736 0.116142923854258 1 1
0.00536099680683121 0.00532829919123857 1 1
0.0471279786653986 0.0468791964639189 1 1
0.0212872658465539 0.0210624467992823 1 1
0.169336684792015 0.168807766578967 1 1
-0.0686541402392423 -0.0681879637761908 1 1
-0.0444456277942642 -0.0442253298579393 1 1
0.101836744773637 0.101353538724175 1 1
-0.10202776018517 -0.101805536555928 1 1
0.0617593707443857 0.0615493663628499 1 1
0.294623693370621 0.293416943539469 0 0
0.118232186096107 0.117762901612561 1 1
-0.188790336397533 -0.188195570958531 1 1
0.0216472787375352 0.021838615754103 1 1
-0.106989108432974 -0.106586346329619 1 1
0.116686166174237 0.116347962980606 1 1
-0.323930215500498 -0.323166728566121 0 0
0.0742289749598966 0.0738957415313937 1 1
-0.0046125628740809 -0.0045727873663347 1 1
-0.0357863194737682 -0.0357387884973865 1 1
-0.0636889554322929 -0.0635974977844625 1 1
0.0436383484317469 0.0435336932057815 1 1
0.103555209879165 0.103457638150824 1 1
-0.0171894358376379 -0.0169921137813431 1 1
-0.0353442122345048 -0.0350955636361485 1 1
-0.0990608147458985 -0.0986559387086655 1 1
0.199552222805659 0.198799406037386 0 0
0.0204271005464268 0.0202448549197011 1 1
-0.116460342183827 -0.116262177028934 1 1
-0.0299970511511699 -0.0298292287269383 1 1
0.0273164111696626 0.0271370784260026 1 1
-0.155765893639053 -0.155370482828382 1 1
-0.266086303545713 -0.265380975045682 0 0
-0.151742712898773 -0.151121444794543 1 1
-0.0724028125708507 -0.0721093559240837 1 1
-0.0168363436884005 -0.0167169281716158 1 1
-0.0247491298196595 -0.0247351532710676 1 1
0.0286015780017579 0.0284804083479862 1 1
0.0905265660124738 0.090299175357445 1 1
0.00180759552211076 0.00197883713945171 1 1
0.0936841905980749 0.09348887209118 1 1
-0.0201267945669854 -0.0203250640106145 1 1
-0.0515034545561007 -0.0510536612207278 1 1
-0.043391229548561 -0.0432819942497383 1 1
0.21075429756891 0.210356922639034 1 1
0.131652786524929 0.131601209471447 1 1
-0.139493401007798 -0.139062763325058 1 1
-0.0757451074048715 -0.0753302871814047 1 1
-0.217678934601661 -0.216704848175257 0 0
0.11856631828758 0.118061447923494 1 1
0.171793708219573 0.17115072391985 1 1
0.0944365930004618 0.0941966031873631 1 1
0.030415241695888 0.030241517267597 1 1
0.024416832762339 0.0241367198537386 1 1
0.0203793178071878 0.0203467845304998 1 1
-0.0120842970507123 -0.0121554200258297 1 1
-0.0960742225277648 -0.0961164282244288 1 1
0.0531363265736832 0.0531304209638789 1 1
-0.388630734970354 -0.387366983475237 0 0
0.227535582762339 0.226832269667295 1 1
0.111266977694918 0.111101450050782 1 1
-0.00763804327578207 -0.00765542520719207 1 1
-0.168156569654453 -0.167490422653207 1 1
0.0015561851445599 0.00162404618586248 1 1
-0.0343755996331635 -0.0341642315565169 1 1
-0.123653973194402 -0.123319262571082 1 1
-0.0664201504181906 -0.0662478362800709 1 1
-0.110622037789012 -0.110433592161471 1 1
0.0829034541193584 0.0825723961328173 1 1
0.0530903334468139 0.0531152712067879 1 1
-0.131753236793821 -0.131546151462661 1 1
0.0627645669908112 0.0626712448335878 1 1
-0.00541941686006106 -0.00532394139056115 1 1
-0.0573078855334631 -0.057094474281489 1 1
-0.0785352351752635 -0.0782386662436095 1 1
0.02396282957912 0.0239794113395344 1 1
-0.076397071090486 -0.0764588490359432 1 1
0.0809057948222274 0.0806545827730838 1 1
0.16796435542771 0.167608243287344 1 1
-0.0528988499172152 -0.0529092426101081 1 1
0.121723310469921 0.12137822619931 1 1
0.117288065912399 0.116930375970144 1 1
-0.0183998963847635 -0.0185914299565678 1 1
0.00113605153902493 0.00103456310753291 1 1
0.0320351467453454 0.0318275791188155 1 1
-0.124267801457381 -0.12408179732588 1 1
-0.0286598164796414 -0.0284844603180471 1 1
0.185295350991469 0.184715429878611 1 1
0.149945431377013 0.149588121114795 1 1
-0.00127464936231561 -0.00124433426414767 1 1
-0.204903930656194 -0.204251246382709 1 1
-0.123954176119904 -0.123548761493323 1 1
0.130799828580559 0.130217483709977 1 1
-0.0690270445425517 -0.06873080263115 1 1
0.131113852067502 0.130659395623946 1 1
0.0385371332385498 0.038476383458293 1 1
-0.0890719051919654 -0.0887048071707757 1 1
0.164765052247122 0.164234128665102 1 1
0.121999263684544 0.121883513293169 1 1
0.16818774679515 0.167575303296277 1 1
0.0530158239959143 0.0528910604101844 1 1
0.0375007880342632 0.0374464897523661 1 1
-0.0455484648247361 -0.0452932691280066 1 1
0.0354799234637601 0.0352700989770218 1 1
0.0378787130132912 0.0377739185950209 1 1
-0.121191724399589 -0.120746502418685 1 1
-0.130981204032028 -0.130728593323239 1 1
-0.00171769203456087 -0.00137546801639643 1 1
-0.0801490322447333 -0.0798621596553498 1 1
0.0625435775742741 0.0620154425998302 1 1
0.0806613996307144 0.0805127891989868 1 1
0.0434317517624351 0.0433658735410655 1 1
-0.159126630747451 -0.158430091053519 1 1
0.0195857922378986 0.0194468050034515 1 1
0.0333461789695808 0.0333878700420364 1 1
0.0147015231959033 0.0144330880110402 1 1
-0.253049568819289 -0.252414991930896 1 1
-0.0983415692893066 -0.0978763170626092 1 1
0.0999675581146022 0.0997574632706601 1 1
0.0108542197595429 0.0107542428443694 1 1
-0.102802732554467 -0.102209803017744 1 1
0.13251264490068 0.132106220332071 1 1
0.0195206818978298 0.0194594140402884 1 1
0.0104204980075943 0.0103766344254708 1 1
0.117124809841711 0.116891174606765 1 1
-0.0272711134804585 -0.027037997639937 1 1
-0.0757237106618741 -0.0753717462424999 1 1
0.18942648676839 0.188782558340794 1 1
-0.0149800079423097 -0.0150001320303037 1 1
-0.146471347595775 -0.145989267832319 1 1
0.188583262244458 0.188530413968778 1 1
-0.0737417112060291 -0.0734586200397968 1 1
-0.0167322082327753 -0.0167221567450842 1 1
0.00904921769448996 0.0088542488773958 1 1
0.118311673808341 0.117970089270557 1 1
-0.111810315011702 -0.111335623165766 1 1
-0.129755367942037 -0.129493037333238 1 1
-0.0277050848543617 -0.0275667174968925 1 1
-0.187705823978247 -0.186965351964062 1 1
0.268073519522773 0.267435367490654 0 0
0.108684980268501 0.108564533353974 1 1
0.0688440373561144 0.0685589177461819 1 1
0.24081671909535 0.239889780360056 0 0
0.122817910430057 0.122721079238227 1 1
0.0246427690590549 0.0244478103708373 1 1
-0.189593823338977 -0.189195522584183 1 1
0.000930685839088341 0.000797788153116513 1 1
-0.161964955935142 -0.161682771891088 1 1
-9.38924215795195e-06 -0.00021185067213439 1 1
0.027279644785556 0.027212113941109 1 1
-0.169585123645728 -0.169100936150397 1 1
-0.16973367659396 -0.169411389960143 1 1
-0.172352486667767 -0.171793359235446 1 1
0.0967656044500293 0.0963542860641378 1 1
-0.200542389594281 -0.20001067544902 0 0
0.134666613294111 0.134365264427824 1 1
0.21180442198233 0.211234162398578 0 0
-0.164751870347852 -0.164531775266829 1 1
-0.0078724465773661 -0.00801593785580363 1 1
-0.0285282373531456 -0.0282010169593579 1 1
-0.0693165445771979 -0.0690568446591625 1 1
-0.168805781869784 -0.168630512170089 1 1
0.242870086445797 0.242112608233667 0 0
-0.0303175176256416 -0.0303946187720268 1 1
0.00264891363282479 0.00271764277597974 1 1
0.0772365694970519 0.0768868395794869 1 1
0.117870491478443 0.117443525585649 1 1
-0.220970806472544 -0.220457861580915 0 0
0.225354531143351 0.224488030818196 1 1
0.21718651532251 0.216605250679069 0 0
-0.0351012084903756 -0.0350018150387431 1 1
0.226925674084091 0.225962359661826 1 1
-0.132717613892063 -0.132100793521842 1 1
0.150897844752223 0.150528707809931 1 1
-0.121003257675525 -0.120721922328108 1 1
-0.0259987705618106 -0.0256570930885893 1 1
0.0556149272366176 0.0552768576439584 1 1
0.0435325063913979 0.0433551804515299 1 1
0.182388528420853 0.182236241095846 1 1
-0.0998610608814356 -0.0995156266019756 1 1
-0.0490488455378777 -0.0489667864693291 1 1
0.115598850138422 0.115082582949647 1 1
-0.030296378668448 -0.0301222208498784 1 1
-0.1431628715058 -0.142629110488411 1 1
0.103007219373413 0.102559941866545 1 1
-0.0343765449241853 -0.0341863364139571 1 1
-0.183695137382013 -0.182969375243872 0 0
-0.129823685355638 -0.129566818984442 1 1
0.0656340910775929 0.0652218546638934 1 1
0.0800973463843295 0.0801905112800527 1 1
-0.014763019183671 -0.014549390475014 1 1
-0.244750855741897 -0.244083620940097 1 1
-0.0757843263455614 -0.0759726307144935 1 1
-0.12357606495014 -0.122899269738246 1 1
-0.121111914446055 -0.121010345616371 1 1
-0.00546489585578325 -0.00550562917824008 1 1
0.0769141006804836 0.0765640164520975 1 1
0.0773183884643406 0.077087400414725 1 1
-0.0191102583866435 -0.0192029539903533 1 1
0.129969740682993 0.129848051185888 1 1
-0.0376759069331933 -0.0376716664435343 1 1
-0.0608703287910524 -0.060454525533687 1 1
-0.00837393219621801 -0.00809635356215414 1 1
0.179268141284106 0.178823977435282 1 1
0.0984574135709377 0.0982452145161099 1 1
0.0582428525998379 0.0578073349446219 1 1
-0.0920276121796241 -0.0914104252651741 1 1
-0.0632666512314089 -0.0628848116861035 1 1
0.0907729988003831 0.0904073700224066 1 1
0.0107140967381871 0.0106739935743503 1 1
-0.14034809031607 -0.139781844291338 1 1
0.114685792438219 0.114222564357324 1 1
-0.123273329666373 -0.122708790374585 1 1
0.0620232382106784 0.0620260022723694 1 1
-0.130697903765935 -0.130190835014344 1 1
-0.0529029698198763 -0.0530860965811225 1 1
-0.0754963009710233 -0.0752851748300208 1 1
-0.0802158841275274 -0.0798546060100341 1 1
-0.120155993084958 -0.119929172626272 1 1
0.0457575813786685 0.0454590806838114 1 1
0.0373759851319825 0.0374217912683107 1 1
-0.0302164817399055 -0.0302167484743935 1 1
-0.042422865466559 -0.0422464016995825 1 1
-0.0718101422727384 -0.0717444870564912 1 1
-0.131905666074606 -0.131432177285802 1 1
0.0301716382930501 0.0302202159393702 1 1
-0.125871640228065 -0.125183340565459 1 1
0.179388813662068 0.178835775158416 1 1
0.360862387029592 0.360074052130482 0 0
-0.130906837424576 -0.130404041336337 1 1
-0.0842659767973209 -0.084286899294203 1 1
0.0900673138512348 0.0897620469436479 1 1
-0.115393043513037 -0.115063178882642 1 1
0.149002689049001 0.148402453328309 1 1
0.132584064095338 0.132128000960746 1 1
-0.115650013498727 -0.115278983741179 1 1
-0.0229328427668287 -0.022648028435178 1 1
0.122425899138277 0.122369130019368 1 1
0.0566713468237494 0.0564489013782785 1 1
0.2963566828473 0.295526094506253 0 0
0.243719011184522 0.242924687049549 0 0
-0.203137844517426 -0.202436388227555 1 1
0.106738451010048 0.106584132000901 1 1
0.104142354250463 0.10348592370665 1 1
-0.0503547752144812 -0.0504684603175879 1 1
-0.0742843148100682 -0.0738970723416184 1 1
0.130686311723927 0.130063913380779 1 1
0.0876006175055198 0.0873946354283073 1 1
0.177775955027739 0.176909796952505 0 0
-0.111865054140868 -0.11153198408342 1 1
0.13183063443843 0.131317617321152 1 1
-0.00819190556739704 -0.0081409278556537 1 1
-0.0115920659588607 -0.0114555689827785 1 1
0.0473997546998329 0.0469348613507088 1 1
-0.0919618259896563 -0.0916016430740269 1 1
-0.121693486562254 -0.121158152914823 1 1
0.0952482729573988 0.0951059692654292 1 1
0.172861507738757 0.172547527433273 1 1
-0.0172875222644114 -0.0169949306963014 1 1
-0.142396241271324 -0.141722442514444 1 1
-0.0029533065724232 -0.0029496176252722 1 1
-0.157206473359738 -0.156923283885577 1 1
-0.0705297809005981 -0.0704619658910974 1 1
0.0758018158340974 0.0755151277621241 1 1
-0.0758003355302779 -0.0756310933163516 1 1
0.114887660650869 0.114477687251159 1 1
0.13819322618773 0.137690696553159 1 1
-0.0383881381737032 -0.0382148458747464 1 1
-0.0984508133244163 -0.0984849836970348 1 1
0.0937607498760385 0.0935356500009043 1 1
0.202933637510776 0.202152979999763 1 1
-0.0742416502582738 -0.0744840823773388 1 1
0.31148075073537 0.310346613229229 0 0
-0.0845753944698675 -0.0841916581425022 1 1
-0.0310060780755313 -0.0308393950948645 1 1
-0.0925297703960089 -0.0923048817038273 1 1
0.063651199666825 0.0636457232726584 1 1
0.164012592045846 0.163300024389929 1 1
-0.0387577677675126 -0.0386813297024125 1 1
0.100089361809463 0.0999093364693783 1 1
0.0489832436551417 0.0491418511905195 1 1
-0.225484369148191 -0.22474731015296 0 0
-0.0398341653138399 -0.0393302792420949 1 1
-0.251723583065746 -0.251194075491184 0 0
-0.125535164645903 -0.125049214306761 1 1
-0.229742436183761 -0.228951739865977 1 1
0.0616839739914356 0.0615654530397133 1 1
-0.0511126772322468 -0.0510603492073607 1 1
0.0676726987510321 0.0675655387048007 1 1
-0.227737961733461 -0.22686877634516 0 0
-0.00597205214078306 -0.00605361629315555 1 1
0.0798291699962828 0.0797352311109988 1 1
-0.101867613921255 -0.101072587902696 1 1
-0.0604483107547273 -0.0602560094883286 1 1
0.0450264004702365 0.0448670343496058 1 1
0.0983894724478088 0.0980882292587123 1 1
0.117712290996837 0.117158108540174 1 1
-0.150766479013071 -0.150157961447937 1 1
0.00293621210719914 0.0031525219754183 1 1
0.0380475929144844 0.0377224973167275 1 1
-0.0143926527497552 -0.0142171316976234 1 1
-0.125416517726217 -0.125024229333153 1 1
-0.13262566251327 -0.132334500285822 1 1
-0.0601366450593291 -0.0598994904783801 1 1
0.0831199307127289 0.0829963043983933 1 1
-0.104129672011225 -0.103796076684856 1 1
-0.0248409505962488 -0.0247629149453228 1 1
-0.177712653935089 -0.177169835398426 1 1
0.188000487869608 0.18748498385638 1 1
-0.265626683091692 -0.26472408510986 0 0
0.203402309799863 0.202668788219536 0 0
-0.0631500435545547 -0.0631024208418062 1 1
0.00948776572180939 0.00944935639224958 1 1
0.133069185083037 0.13325942451376 1 1
0.0912024428716798 0.0909337139909431 1 1
0.0754530828799466 0.0755933330029676 1 1
-0.00226490389898811 -0.00222889864989494 1 1
0.0512177440651083 0.0511361603045807 1 1
-0.163673200008697 -0.163441776091002 1 1
0.135047628566042 0.134835099946417 1 1
0.123974250355913 0.123832710981661 1 1
-0.223578844723551 -0.22308004453838 1 1
0.00398388436092492 0.00380447468950691 1 1
0.0962805092953118 0.0959936492286667 1 1
-0.138662737265732 -0.138362290994528 1 1
-0.0502681977849212 -0.0498518015438396 1 1
0.0326349108638893 0.0326531242475969 1 1
0.0114436906833334 0.0117794849400803 1 1
-0.0439194383145699 -0.0437488195450203 1 1
-0.0576289536275066 -0.0576146465043418 1 1
-0.0939960532898231 -0.0937012248168165 1 1
0.0842274903142831 0.0841762346913949 1 1
-0.172085999156978 -0.171633466943332 1 1
-0.0771330820213113 -0.0770233292921298 1 1
0.0743621488687367 0.0741242643858492 1 1
-0.0509216140563516 -0.0506984078930974 1 1
-0.00834216154303245 -0.00829369200778026 1 1
-0.0285367259705965 -0.0284169079001068 1 1
0.110449246124997 0.109840869290026 1 1
-0.0401986070860729 -0.0400914548865636 1 1
0.0346295037610755 0.0340148751457227 1 1
-0.0296447492248232 -0.03001140980378 1 1
-0.072122007920309 -0.0719627473816808 1 1
-0.0699695858042739 -0.069993446931917 1 1
0.0996960949951287 0.0994146268968962 1 1
-0.0143013980731394 -0.0146114663814635 1 1
0.134016406792638 0.133447274036725 1 1
-0.0399443982704195 -0.0399105778505493 1 1
0.0213197574037773 0.021258274275071 1 1
-0.188151358073566 -0.187577470818157 1 1
-0.0516956852275194 -0.0516042397573482 1 1
0.0651360346045835 0.0648533827006725 1 1
-0.0634331773844106 -0.0632358308683657 1 1
-0.200453258637259 -0.199855964279678 1 1
-0.176914743402534 -0.176336755426588 1 1
0.015143090593868 0.0152429704960747 1 1
-0.0795960632175124 -0.079309932338729 1 1
-0.0199033644060227 -0.0196109889276705 1 1
0.0496937561995254 0.0494899619408526 1 1
0.0197126190413405 0.0195251699708822 1 1
0.0876671874277287 0.0875365387925718 1 1
0.104631233949407 0.104164055503238 1 1
0.0788206253298989 0.0784937928086687 1 1
-0.0657183597128457 -0.06515251346519 1 1
-0.0631374837908363 -0.0630699224514387 1 1
0.0419940261115899 0.0418588704537911 1 1
0.00474553017581847 0.00454216405695722 1 1
-0.111754493323124 -0.111543180430294 1 1
-0.045477203978719 -0.0456022563235802 1 1
-0.0858440042336991 -0.0855444640094103 1 1
0.0272929971560715 0.0271439120253385 1 1
0.0146431237148913 0.0145129275599608 1 1
0.0629868126652664 0.0628912431323549 1 1
0.0895676720136942 0.089356719489478 1 1
-0.00713835511117838 -0.00698590376201422 1 1
-0.069806848524027 -0.0695731499624907 1 1
-0.193141193569659 -0.192610204823681 1 1
0.0639862162579376 0.0633516287181747 1 1
0.0949546677666072 0.0943031848904654 1 1
0.00785268022181504 0.00780780843269363 1 1
0.25398975746059 0.25312710180225 0 0
-0.00712601937771582 -0.00718386666690001 1 1
-0.187194618439658 -0.186526483235876 1 1
0.225730923413257 0.225147654599789 0 0
0.110539781896252 0.110052929849577 1 1
-0.0687063622324491 -0.0687476311114434 1 1
0.00725894355065311 0.00730556453624825 1 1
-0.0149679373938838 -0.0150757318206292 1 1
-0.00490532225584844 -0.00488036511698763 1 1
-0.0978966829937987 -0.0978776898058688 1 1
-0.0713756029167856 -0.0711083992748683 1 1
0.200673591652423 0.199835840835636 0 0
-0.0268639237637925 -0.0265351649486249 1 1
-0.165671790024508 -0.16538084625969 1 1
0.132551958772462 0.132123493854239 1 1
-0.0531103177840503 -0.0528845194984579 1 1
-0.155576705355918 -0.155286790240241 1 1
-0.222208023268364 -0.221570460083111 1 1
-0.270058370460543 -0.269188209922571 0 0
-0.0552204933166665 -0.0552901277530303 1 1
0.19730295856339 0.196359673933695 1 1
-0.00951627534957143 -0.00964169273626679 1 1
-0.00886402835341033 -0.00911669072254047 1 1
-0.0374453800662264 -0.0375575485598881 1 1
-0.0676798087656657 -0.067398200665495 1 1
0.0472534483480063 0.0471605059597555 1 1
0.106143682809759 0.105728371585742 1 1
0.319348505131509 0.318311325744831 0 0
0.115599853296493 0.114967311222897 1 1
-0.0126540131710387 -0.0126897108676126 1 1
-0.128260769062247 -0.127712409937294 1 1
0.0639799611488521 0.0637639050626284 1 1
-0.00345094116521447 -0.0034568340788567 1 1
0.00702589288100788 0.00720747123372529 1 1
0.0281847945095287 0.0281145880367458 1 1
-0.0529369609787182 -0.0527602803863608 1 1
-0.124237569909743 -0.123807805233124 1 1
0.0608171514681569 0.0605532222838433 1 1
0.0616491907578922 0.0615538981927395 1 1
0.0587043351464784 0.0586255320244698 1 1
-0.152119909561309 -0.151351634332308 1 1
-0.171262060251072 -0.170224711366254 1 1
0.0649118483623796 0.0646534084627999 1 1
-0.0194072212842371 -0.019374873929994 1 1
0.10202147008899 0.10178369272575 1 1
-0.040062514804106 -0.0404688435113122 1 1
0.00607248061711006 0.00607345265115439 1 1
0.0466664116675641 0.0464878536134626 1 1
-0.00507888225307924 -0.00503867542191293 1 1
-0.178655484880881 -0.178198982526126 1 1
0.0390907060822421 0.0387520531823424 1 1
-0.0255915691299068 -0.0255557465626492 1 1
0.135358316812541 0.135008897159846 1 1
-0.0181705848480971 -0.0179119851233943 1 1
0.0748980756812803 0.0749938540668345 1 1
-0.0779038776763127 -0.0776102069950677 1 1
0.01654867578396 0.016462016875478 1 1
-0.0160379213816261 -0.0158365920192636 1 1
0.152982792475021 0.152627399386905 1 1
-0.0610502857375612 -0.0610528784205783 1 1
0.000124453177988496 -0.000139489714434574 1 1
-0.0216008894085615 -0.0212523262908824 1 1
0.0816768704395453 0.0812952401028139 1 1
-0.0682533476928386 -0.0680272420229094 1 1
-0.0537482649900126 -0.0538082539012352 1 1
0.0865546805612763 0.0862104437841211 1 1
0.148554318050273 0.148003115787678 1 1
-0.0203090046104792 -0.0201258667016151 1 1
0.0060940978762807 0.00617405801031803 1 1
0.18718888061216 0.186914570109709 1 1
-0.0811698071162817 -0.080925138475378 1 1
-0.121916446415417 -0.121245499384568 1 1
-0.0743881764400704 -0.0737294262495616 1 1
0.0620629482418106 0.062266995667042 1 1
-0.0860132897917809 -0.0860747835957325 1 1
-0.332264032399949 -0.331125787060284 0 0
-0.0140238418184157 -0.013909553749018 1 1
0.0252258402286594 0.0254512297423377 1 1
-0.0173572757943745 -0.017375709745686 1 1
0.0803312795267253 0.0801077994469669 1 1
0.225480101023447 0.225344019912622 1 1
0.091226417778535 0.0911159308960133 1 1
-0.154953383576238 -0.154484409279817 1 1
-0.154706482651832 -0.154190669534256 1 1
0.0864397280308662 0.0864066604617642 1 1
0.0643595745870646 0.0642399748882541 1 1
-0.179058573478113 -0.178484193612365 1 1
0.0319642885330383 0.0320531612234731 1 1
0.165741463022697 0.165140442260836 1 1
-0.123510343369522 -0.123368663051738 1 1
0.152829920234521 0.152510227776325 1 1
0.060346072318253 0.0603235335237962 1 1
0.0371250748196648 0.0370663238500936 1 1
0.109242535932897 0.10852497618589 1 1
-0.140390256224765 -0.140053413635055 1 1
-0.0127513427709382 -0.01266698004506 1 1
-0.188943963701999 -0.188299573473002 1 1
-0.0581104635717817 -0.0578936934268122 1 1
-0.120350143168668 -0.120069181739705 1 1
-0.144987361304048 -0.144477222639458 1 1
0.0684683599591953 0.0683361207182853 1 1
-0.00751957605881478 -0.00729406042978576 1 1
0.104770217523306 0.104296968512749 1 1
-0.233623710155237 -0.232893550259023 1 1
-0.13836614100766 -0.137870439678076 1 1
-0.039567423652928 -0.0392763959290809 1 1
-0.0384151162370591 -0.0383626640765138 1 1
0.00361601146675409 0.00385942570710673 1 1
-0.0181453857850264 -0.0182349769459044 1 1
-0.0687237390026864 -0.0684018702348097 1 1
0.0204467963723332 0.0204982558953224 1 1
0.193905882388018 0.19317916601273 1 1
0.0120891246910113 0.0118529787999822 1 1
0.206550121109454 0.206170404060339 0 0
0.0790328087951461 0.0787087445003654 1 1
0.103255190762074 0.103025251590549 1 1
-0.231122670452882 -0.230287002397716 0 0
0.021764274817333 0.021315937850926 1 1
-0.0333427702065353 -0.0335833338864832 1 1
0.00772230393253438 0.00782325741788462 1 1
0.0756598810283736 0.0754458679599429 1 1
0.0931489876703417 0.0929695005831082 1 1
0.068456499709467 0.068354326287027 1 1
0.13759648286096 0.136628634749184 1 1
0.0588610114357032 0.0586454789188163 1 1
0.0810878749104992 0.0811334479840274 1 1
0.21595041195408 0.215615790031543 1 1
-0.0622308982847485 -0.0621928683839213 1 1
-0.0542045778122605 -0.0539375920405672 1 1
0.0331266357300113 0.0330254471547031 1 1
0.0716215152982798 0.0714016380682589 1 1
-0.00153663866169323 -0.00139213610410097 1 1
0.0244096240848765 0.0242131063219892 1 1
-0.08630452359594 -0.086139377354047 1 1
0.118265887357369 0.11799652263879 1 1
-0.142402650332516 -0.141910023392375 1 1
-0.161902673992947 -0.161333947872735 1 1
-0.216671934334035 -0.21577302852454 0 0
-0.044888566555376 -0.0448109693106778 1 1
-0.0331602867885816 -0.0330481697357184 1 1
0.0505790041423383 0.0510015618663534 1 1
0.0979337807182224 0.0978575918896731 1 1
-0.0295656126295174 -0.0293081494323898 1 1
-0.0130953825341988 -0.0131636845233712 1 1
0.179087475908191 0.178745277113873 1 1
0.12224999663887 0.121898659903922 1 1
-0.0139851389187521 -0.01406222703235 1 1
0.0408008664097217 0.0406061426529818 1 1
0.155229957044638 0.154810923433723 1 1
0.0358356885167851 0.0355815099457092 1 1
0.065966162741063 0.065993896724583 1 1
0.156314862163474 0.155951890283656 1 1
0.116223922412745 0.115917785057033 1 1
-0.031413716988094 -0.0314581735236808 1 1
0.309038938565987 0.308288757872382 0 0
0.200173114835844 0.199757814977872 1 1
0.273712584124654 0.272902141344029 0 0
-0.0200290182066846 -0.0198907504712377 1 1
0.00378159292180497 0.0036894478368822 1 1
0.160011740249955 0.15938170442059 1 1
0.188496730058215 0.188181449783257 0 0
0.118564221847373 0.118121818721112 1 1
-0.0370874385249522 -0.0366646258902981 1 1
0.0447290610847487 0.0444675024193344 1 1
0.0523326139526597 0.0523860811445113 1 1
-0.145307699046358 -0.144958595472961 1 1
-0.16665828742191 -0.165819009310682 1 1
0.0702383037376415 0.070013165586296 1 1
0.229023759442699 0.228493586390447 0 0
0.0169995230303375 0.0168527047859738 1 1
0.218902655446981 0.218578416379802 1 1
0.13468736976261 0.134320045918878 1 1
0.0203056395216225 0.0203377207552937 1 1
0.120002861098772 0.119507391029264 1 1
0.111493371389999 0.111446666298888 1 1
-0.0864865500218812 -0.0863891782455318 1 1
-0.293626192219562 -0.292876219847894 0 0
0.00637618068867515 0.00615234724939914 1 1
0.0934697165234379 0.0931288782527843 1 1
-0.00784131199938572 -0.00793789133462418 1 1
-0.0993254795707804 -0.0990586060490335 1 1
0.0255645930927634 0.0255180673338928 1 1
-0.131197049405606 -0.130808882980857 1 1
0.108947993818508 0.108780513802949 1 1
-0.0930613638168955 -0.0924672501262718 1 1
-0.110434680354719 -0.110257838339446 1 1
0.00808403974075554 0.00777697450345689 1 1
-0.0986183646200515 -0.0982745261350505 1 1
-0.0102349305197138 -0.0102726305930738 1 1
0.0136114062557499 0.0136874179803126 1 1
-0.0215900535413357 -0.021535218859308 1 1
-0.161151401001912 -0.160793660930349 1 1
0.0974537206152642 0.0971019723701967 1 1
0.0809324454880087 0.0804652557919126 1 1
-0.0287100074848684 -0.028790769315054 1 1
0.0432839605917399 0.0430948289118705 1 1
-0.0222428031840218 -0.0222115001113887 1 1
-0.00352046027713029 -0.00356678249415892 1 1
0.0149113298134894 0.0148473773474863 1 1
0.225256298340341 0.224873383713448 0 0
-0.274035417181363 -0.273320758449635 0 0
0.02006143824524 0.0200962718341223 1 1
-0.0417372067225166 -0.0418763015024268 1 1
-0.102544907140446 -0.102408363789621 1 1
-0.196081681063473 -0.195370676721271 1 1
0.119895324660069 0.11963018761415 1 1
0.0218542196605863 0.0219404602708626 1 1
0.168636090236979 0.16836886916932 1 1
-0.0100216221304555 -0.0101042680979088 1 1
0.0217547095580421 0.0216622982477894 1 1
0.0626811972848536 0.0625404446147884 1 1
-0.0460942445967991 -0.046076501380666 1 1
0.0678065500036821 0.0677448163149281 1 1
0.0119876528802803 0.0121265196069118 1 1
0.179705370541684 0.179229453199002 0 0
0.0504929858747021 0.0503732530269088 1 1
0.206002384976164 0.205437810838396 1 1
0.116229752543049 0.1159780235995 1 1
-0.147750692488894 -0.147154036130745 1 1
-0.086507249007144 -0.0860542269130403 1 1
-0.0832535216230791 -0.0828678845164461 1 1
-0.259480393212913 -0.259029433992696 0 0
0.0823583743705708 0.0820711127451805 1 1
-0.0109862129151324 -0.010951043717993 1 1
0.000698849154351529 0.000515082886431605 1 1
-0.158340497610263 -0.15784504807598 1 1
0.0280029813033398 0.0278621642826882 1 1
-0.0380440535915283 -0.0380439361273932 1 1
0.0499842135304256 0.0500708475031265 1 1
-0.00164287394940775 -0.0016668748159203 1 1
0.249557960496425 0.248702298732317 1 1
-0.0806041782317645 -0.0801874417484996 1 1
0.139385661959674 0.139297357988393 1 1
0.0343757967875919 0.0343463160764045 1 1
-0.066006367336242 -0.065856798841263 1 1
0.00287024895109158 0.00303874656583268 1 1
0.180315813596883 0.179786326632243 1 1
0.140695857337213 0.140291070478658 1 1
-0.126476691757054 -0.125898355608927 1 1
0.23160261195083 0.231002304041519 1 1
-0.19552584891666 -0.195176287860487 0 0
0.0268929512753184 0.0271215206559864 1 1
-0.0748303904090013 -0.0746721943242758 1 1
0.0170624955169521 0.0169729877981543 1 1
-0.0528681110326561 -0.052706111486946 1 1
-0.018866749883943 -0.018945025451177 1 1
-0.0942060757543387 -0.094325808841469 1 1
0.0303207614275112 0.0303644244194492 1 1
0.0631818973047145 0.063048158858423 1 1
0.130120943947809 0.129518305342727 1 1
-0.0993853328075716 -0.0989910854030323 1 1
-0.0979762664113847 -0.0975672631763518 1 1
0.159720495561163 0.159450470464894 1 1
0.0993938970670165 0.0993974558944975 1 1
0.0342615876443156 0.0341476398787534 1 1
-0.0513262794404589 -0.0512353279905555 1 1
-0.120309999400027 -0.119696681061352 1 1
0.0465320844958577 0.0463589995081876 1 1
-0.0120161272703327 -0.0118917572243222 1 1
-0.0363173373351733 -0.0362151621151418 1 1
0.10603275134129 0.105371137222338 1 1
0.0131515145056598 0.0131593237131601 1 1
0.178465092818878 0.178093832988126 1 1
0.027170030195344 0.0273046135910456 1 1
0.2501044459259 0.249419997725191 1 1
0.0408307862496079 0.0406327904407195 1 1
-0.3153127421075 -0.314592707159098 0 0
-0.0405797877781228 -0.0404757847656063 1 1
0.0610872435381539 0.0609124343873605 1 1
0.088914470910863 0.0889030175430368 1 1
0.0206608503224422 0.0208403689568095 1 1
-0.140841670118656 -0.140234872314861 1 1
0.0322143829313412 0.0321909113460602 1 1
0.0243901406733862 0.0242820849314744 1 1
0.0814041095296411 0.0812762586904648 1 1
0.0313908712223309 0.0312922888768397 1 1
0.112722380389407 0.11251734225317 1 1
0.205601106092968 0.204854723196323 1 1
0.0863425428598398 0.085912208826574 1 1
-0.0792734290906641 -0.0789552499687459 1 1
0.0518484611445463 0.0517363842459311 1 1
0.0648181028443912 0.0645904607394752 1 1
-0.0388785701970208 -0.0385368084022941 1 1
-0.0148906784511827 -0.0150946132556026 1 1
-0.193642889355198 -0.193313940838902 0 0
-0.0151975622685541 -0.0151351425823124 1 1
-0.232142467707161 -0.231397769122546 1 1
-0.175731240857264 -0.175288755219263 1 1
0.124875633039128 0.124153330526505 1 1
-0.131138229270163 -0.130379644913657 1 1
0.0609457443820357 0.0606741633499556 1 1
0.0566425533155748 0.0565558072676688 1 1
-0.15142492064639 -0.15068665038676 1 1
-0.153227528613662 -0.15276742741438 1 1
-0.0687740570445691 -0.0686199038797491 1 1
-0.111939106042111 -0.111610046857231 1 1
-0.0849075225055479 -0.0846515146281422 1 1
0.0681264844153621 0.0680318653574903 1 1
-0.205640894249413 -0.205164900444985 1 1
0.105893657427063 0.105512955167087 1 1
0.0777552337368431 0.0777248081071684 1 1
-0.128658385166061 -0.12833011076183 1 1
0.0345186184423753 0.0343493379760383 1 1
-0.191425134315689 -0.190841906400865 1 1
0.0362529180762788 0.0362701380361915 1 1
-0.0762515438835463 -0.0759986768344023 1 1
-0.218257085299422 -0.217727184339749 1 1
-0.181330410211992 -0.180659840890585 1 1
-0.138745078970914 -0.138504495502953 1 1
-0.116289458371739 -0.115851625602656 1 1
-0.0191074866527042 -0.0189935508937335 1 1
0.0550265697677202 0.0547477308425057 1 1
-0.0663543723179996 -0.065972611149799 1 1
-0.232811463596646 -0.232289665460246 1 1
-0.00578592271457429 -0.00578113576217404 1 1
-0.0709077445967155 -0.0705780431612099 1 1
0.128072687745758 0.127929384749605 1 1
-0.123138241639529 -0.122943846077252 1 1
-0.240348130031131 -0.239958188804824 1 1
0.0581662679542684 0.0579416048529064 1 1
0.0944384316641332 0.0940183711632649 1 1
0.0544905690071153 0.0543256064260851 1 1
0.000197198915100913 0.000317867406094392 1 1
0.347864461146188 0.346534658133664 0 0
0.0711577276610868 0.0711212597491694 1 1
0.0804119617810404 0.0799512149975393 1 1
0.0977081630040594 0.0973688465026935 1 1
0.199873040446757 0.199338203510451 1 1
-0.115729243092762 -0.115341899820737 1 1
-0.0605800573240845 -0.0603640083701365 1 1
-0.0198223159063927 -0.0200011847148694 1 1
0.0437152340654267 0.0436373837631995 1 1
-0.0249522932064021 -0.0248617826587232 1 1
-0.0163340009912954 -0.0161784613534952 1 1
-0.0400775153703451 -0.0400042230568793 1 1
0.0609563073648232 0.0608371088151284 1 1
-0.0793199055217625 -0.0790813316883872 1 1
0.033834439486652 0.0342968616162142 1 1
-0.0693629412863621 -0.06882772743305 1 1
-0.0223145318895135 -0.0220350161601628 1 1
-0.121797527517169 -0.121482068766983 1 1
0.0339801243222384 0.0336665219016394 1 1
-0.0618866317297127 -0.0617007288116985 1 1
0.0280948539672934 0.0283128097247896 1 1
-0.0168513018095652 -0.0169446273091126 1 1
0.0421674082509122 0.0420280482138526 1 1
0.0878931036157239 0.0877061247838694 1 1
-0.0139247201254306 -0.0138428387436163 1 1
-0.0589404419946284 -0.0587787110319717 1 1
0.0596273738583353 0.0596902518137613 1 1
0.0463997418132009 0.0461271422964438 1 1
0.0351641996788293 0.0350792273015095 1 1
-0.102278840505727 -0.102328160438676 1 1
-0.079940444341984 -0.079779088520882 1 1
-0.0229266172103854 -0.0226877026042446 1 1
-0.00358991050773224 -0.00334347815951741 1 1
-0.166166301877781 -0.165917415148558 1 1
-0.0190290086141601 -0.0192154925646808 1 1
0.0324598301038158 0.0324571757365957 1 1
0.0365499387976206 0.0360746653444649 1 1
-0.10174599833674 -0.101535864511211 1 1
-0.203229814967241 -0.202407160357642 1 1
-0.158410682117194 -0.157750313290076 1 1
-0.355229889990543 -0.354255807950104 0 0
0.0511368591250652 0.0510395919412227 1 1
-0.22619549139122 -0.225590137963238 0 0
0.103076580228569 0.10277662428375 1 1
-0.192177095712909 -0.191419423623092 1 1
-0.219658806934854 -0.219131340685191 1 1
-0.0689398611283608 -0.0686359464202907 1 1
-0.0133943411983979 -0.0133513707691818 1 1
0.0817714298568117 0.081776375682602 1 1
0.00793599470981803 0.0080377878480291 1 1
-0.107204214242104 -0.106919925778785 1 1
-0.0954276598216698 -0.0953350480987253 1 1
-0.134141945831304 -0.133292763321232 1 1
-0.101302688132927 -0.101027037437444 1 1
0.0100111730574426 0.0101068261126361 1 1
0.0266559177270936 0.0266199354827749 1 1
-0.345003598793015 -0.343616970886265 0 0
-0.139840352169815 -0.139294725936278 1 1
-0.0609943239446489 -0.0605701789682951 1 1
0.14583738794078 0.145544590579705 1 1
-0.243463702434211 -0.242521542392489 0 0
0.162771856419905 0.162317127220254 0 0
-0.017998881807081 -0.0179682254735979 1 1
-0.0309112025991425 -0.0307252159218309 1 1
0.15018988915312 0.149903743842385 1 1
0.0935670322658738 0.0932882485085129 1 1
0.107010927882818 0.106665655137119 1 1
0.0933653116890389 0.093185920813731 1 1
-0.0278946709576413 -0.0277811712243562 1 1
0.134762901807572 0.134399612727087 1 1
-0.162601506008391 -0.161928296424811 1 1
0.0102181004948977 0.0102777374130299 1 1
-0.252966995118782 -0.252491376633433 1 1
-0.0597646418463887 -0.0594430300822461 1 1
0.148736633774243 0.148148964545745 1 1
0.255611971221819 0.254452645727066 0 0
0.00954154781911596 0.00967895039872698 1 1
0.0755545230522248 0.0753115352930606 1 1
0.0103410024524543 0.0103031652116012 1 1
-0.0405891404210278 -0.0404982322294327 1 1
0.0711784746593781 0.0707101614696884 1 1
0.00496832455827037 0.00513183542406366 1 1
-0.0999237564925256 -0.0995547464368527 1 1
0.0218808807135034 0.0217385089845592 1 1
-0.0409730186469795 -0.0410214414005551 1 1
-0.160360244352486 -0.159998237757089 1 1
0.0856657919078688 0.0853589410408605 1 1
-0.1702035033966 -0.169773965831237 0 0
0.143997828600942 0.143660921926904 1 1
-0.119465048496514 -0.118908782484271 1 1
-0.0568069176692052 -0.05703883510526 1 1
0.0147625054362274 0.0145947298162703 1 1
-0.0821911970218026 -0.0817628664016214 1 1
-0.113153384285628 -0.112934497138178 1 1
0.0167780361787539 0.0169533083075317 1 1
-0.190925497630022 -0.190300873890355 1 1
0.0213433539767616 0.0214077061324283 1 1
-0.145418772886962 -0.144973943678019 1 1
0.0925418628646329 0.0923644712729738 1 1
0.0793328446185852 0.0792666044268558 1 1
-0.0865043976634539 -0.0863048652579976 1 1
0.00256128896980411 0.00279852030480603 1 1
0.0550637587405161 0.054766832332093 1 1
-0.152712918400145 -0.152159707141265 1 1
-0.154082706454268 -0.153603630756736 1 1
0.129811507990894 0.129348481231855 1 1
0.0552087712101425 0.0551620056207832 1 1
0.0568928582246613 0.0568859722263595 1 1
-0.167823127746289 -0.167157757942741 1 1
0.169636761923269 0.169214857574654 1 1
0.0180332366296801 0.0181397410868513 1 1
-0.0256392521353371 -0.0256393563994394 1 1
-0.00799874945533045 -0.00785627426163273 1 1
-0.212929387057254 -0.212330775350844 0 0
-0.0473477004854881 -0.0475256423959287 1 1
0.230870932218273 0.230071564046252 0 0
-0.220306883209361 -0.219353912678423 1 1
0.0380678965517375 0.037876701167369 1 1
-0.235675685955058 -0.234686449828904 0 0
0.0215474787710921 0.0211604283488435 1 1
0.0360426574777352 0.0357725850485332 1 1
0.097556265908734 0.0974241093736103 1 1
0.0815103371574492 0.0817121190970257 1 1
-0.198453790638292 -0.197932925518598 1 1
-0.229144273065047 -0.22853234347554 1 1
0.180883051996036 0.180300085117732 1 1
-0.0742992129081878 -0.0740915870031731 1 1
0.139374004450675 0.139159641541136 1 1
-0.0701632837982586 -0.0696902851460147 1 1
-0.216422792714221 -0.215548131816986 1 1
0.132609682565874 0.132260455466364 1 1
-0.0136580869932384 -0.0139699827646929 1 1
0.121844179740337 0.12114797971675 1 1
-0.123345573940557 -0.122856025374989 1 1
-0.0952298711955976 -0.0949297667154302 1 1
-0.0295924373448469 -0.0296064347905957 1 1
-0.0591802386928172 -0.0591793048092257 1 1
-0.0899186091928876 -0.0898176663945598 1 1
0.186799858518129 0.185958372593403 1 1
-0.136290333170711 -0.136041579672938 1 1
0.126020819881376 0.125650681594278 1 1
-0.217359116143599 -0.216682188455728 1 1
-0.0491551257583216 -0.0490618716007074 1 1
0.177578174729172 0.176843699081071 1 1
0.000141839760372065 -4.13224350748857e-05 1 1
-0.175194227031011 -0.174630600971164 1 1
-0.0720387004956334 -0.0718251449533541 1 1
0.0166985418464273 0.0169618433463071 1 1
0.0392395022790654 0.0391541482231475 1 1
0.0257895826758633 0.0255332492204811 1 1
-0.0241291123637734 -0.0239286340410202 1 1
0.100570498690722 0.100284519754145 1 1
-0.0713302819651138 -0.0710093541695472 1 1
0.0708850423564533 0.0707653748345606 1 1
-0.0676923934029515 -0.0672213418641011 1 1
0.054205731785597 0.0542029574020438 1 1
-0.129122265188981 -0.128898772388936 1 1
-0.183486913394962 -0.18262391640014 1 1
0.017309374815292 0.0174209549979732 1 1
-0.0490008003061285 -0.0488270819262613 1 1
0.0402234387413152 0.0400108916709129 1 1
0.394254217738741 0.393306227834649 0 0
0.062342283728546 0.0621237309063995 1 1
-0.0464357452851223 -0.0465611751781927 1 1
0.0314383065497555 0.0313397731322056 1 1
-0.103017563965739 -0.102283803299561 1 1
0.234719430751571 0.234209547915025 0 0
-0.117604221184564 -0.117288157696608 1 1
-0.0696455821217064 -0.069672959630912 1 1
-0.270580142782636 -0.269608915927367 0 0
0.0740667243191099 0.0737814560007509 1 1
0.185977229246157 0.185501529989503 0 0
-0.211115292160251 -0.210224740245744 1 1
-0.0108790040529927 -0.0106972358083986 1 1
-0.127524190503646 -0.127226938687003 1 1
-0.11073143963122 -0.110382023561482 1 1
0.180943142620922 0.180630893429625 1 1
-0.111516220329384 -0.111293671282748 1 1
-0.0424512082808708 -0.0426711560032641 1 1
0.0777865911648054 0.0776755243678902 1 1
-0.0102554480978364 -0.0103667662799641 1 1
-0.00939305156025525 -0.00947414520742108 1 1
0.0688715006464871 0.0682996669999741 1 1
0.0416386493550721 0.0414463650347412 1 1
0.13348978354416 0.133203568994299 1 1
-0.0117707313080914 -0.01146692984595 1 1
0.160688319608035 0.160064488256224 1 1
0.1669115275174 0.166087287742478 1 1
-0.109473043339997 -0.109163561105174 1 1
-0.0498470477406471 -0.0499264986979792 1 1
0.202740727835664 0.20221087718342 0 0
-0.0636427771176295 -0.0638411363786054 1 1
0.156333427354919 0.155954657760913 1 1
-0.0742758502951859 -0.0740112068859282 1 1
0.10886733690925 0.108385801297673 1 1
0.0616784481314142 0.0612064656036639 1 1
-0.0669077684803546 -0.0667553987508238 1 1
0.0230090277602428 0.022686365819815 1 1
-0.0113581748530404 -0.0112297439729456 1 1
0.00377557604139964 0.00373784294308957 1 1
0.04723381082643 0.0472370981615972 1 1
-0.0392227056500789 -0.039432529120082 1 1
0.0689424952284297 0.0686982817386107 1 1
-0.122998069373127 -0.12266858456246 1 1
-0.0632314022888541 -0.0631293319808997 1 1
-0.0655617722328608 -0.0655073448353592 1 1
3.54433456732902e-05 1.83447140000242e-05 1 1
-0.0671181488465047 -0.0670776961001238 1 1
-0.0684183527775523 -0.0682878428238423 1 1
-0.121300137395907 -0.120756742355595 1 1
-0.0190367703677527 -0.0191805132835429 1 1
-0.223681008653928 -0.223295511025966 1 1
0.22192898247927 0.221460446888485 0 0
0.10896156687366 0.108820239563375 1 1
0.0318645484885097 0.0318552815042394 1 1
0.249266016252339 0.248505083820303 0 0
-0.27610447410285 -0.275507952068993 0 0
0.0150934105874896 0.0150931715017387 1 1
0.274521285382816 0.273562346491611 0 0
0.0956794758084577 0.0954853442378192 1 1
0.105446952613384 0.104932321226965 1 1
0.00878649532726377 0.00912441500780034 1 1
-0.0758323933547125 -0.0754750156115443 1 1
0.175584480764234 0.175084047694447 1 1
0.11370969614607 0.113323877998175 1 1
-0.251223695425612 -0.250610694155575 0 0
-0.0797669047139261 -0.0794273905672998 1 1
0.101858399456778 0.10163151840446 1 1
-0.0427972621754766 -0.0426584619819638 1 1
0.102118824480237 0.101751422010358 1 1
-0.0809606393976538 -0.0804310085207017 1 1
0.0986515512797932 0.0984698822903288 1 1
0.069477523815943 0.0689902407947841 1 1
-0.0351662411256202 -0.0350201170039146 1 1
-0.298012467869621 -0.296920412103695 0 0
-0.0488780996314491 -0.0486779889814243 1 1
-0.150664694590209 -0.150195352651259 1 1
0.0889168993319004 0.0884891584398693 1 1
0.109504374947235 0.109128174754069 1 1
-0.047651675232614 -0.0475007120909365 1 1
-0.00314605157321006 -0.0028621939301058 1 1
-0.0366296731151839 -0.0366489633876383 1 1
0.0454012766454595 0.045253249871101 1 1
-0.0186976805557197 -0.0187537737833488 1 1
0.0158885927600605 0.0158490014698734 1 1
-0.00413842722433957 -0.0041662984676559 1 1
-0.0442513170842964 -0.0441051192236536 1 1
0.0740362139993197 0.0739947783894001 1 1
0.0295037000045661 0.0291248464260388 1 1
0.0389176772396884 0.0387883185344371 1 1
-0.106311003223742 -0.105940098713911 1 1
0.217626451569321 0.216353971036539 1 1
-0.0147039102734218 -0.014740376538812 1 1
0.131753490246496 0.13155221597356 1 1
-0.0743796977990067 -0.0740918789992784 1 1
-0.108651859349814 -0.108306631472201 1 1
-0.0107942109020547 -0.0105621139635069 1 1
-0.0652401546456748 -0.0651502770569767 1 1
0.129855640032105 0.129659426536032 1 1
0.094897404895782 0.0945988670017224 1 1
0.127277583989095 0.126805767808342 1 1
-0.125659600130054 -0.125224202751855 1 1
0.14790865132105 0.147411204230062 1 1
0.142064958088914 0.141249366422071 1 1
-0.149337990546751 -0.149073585577774 1 1
-0.101994083436683 -0.101746071240911 1 1
-0.0341951056471264 -0.033918650742323 1 1
-0.247181089513201 -0.246694608696376 0 0
0.287515968890554 0.286863267537851 0 0
0.0127400330157104 0.0124877907470375 1 1
0.114077971189318 0.11381077202176 1 1
-0.133134249078216 -0.132813172939469 1 1
0.0628801818049401 0.0626375474955274 1 1
0.0544641163482935 0.0543562460414977 1 1
-0.0153251685862583 -0.0153511706464728 1 1
-0.193349789153391 -0.193096336210165 1 1
0.284801822109319 0.28411186492911 0 0
0.0106530955148528 0.010571361621366 1 1
-0.146142742476907 -0.145843924259241 1 1
-0.0475213079321459 -0.0474980735728087 1 1
0.119621948346257 0.119089886276636 1 1
-0.0146533623692678 -0.014479253774984 1 1
-0.0569788965455478 -0.0569875401787284 1 1
-0.0285865699870202 -0.0285392599812299 1 1
-0.0517158743694663 -0.0515190782129499 1 1
0.180364305120967 0.179904354840941 1 1
-0.186894470601371 -0.186315333555474 1 1
0.0477673191133063 0.0475992504473804 1 1
0.0627220701210296 0.0623468788583138 1 1
0.0509696733709901 0.0506045714052823 1 1
-0.0747515052942778 -0.0747635972395509 1 1
0.195658616453145 0.195195425230416 1 1
0.109642174382998 0.109345697257005 1 1
-0.0267219553758134 -0.0264108391471055 1 1
-0.0145622279525516 -0.0145149188611588 1 1
0.0566096790876778 0.0565007113632286 1 1
0.0833554322672371 0.0834214856745457 1 1
0.160691141849036 0.160229479796571 1 1
-0.016010490706509 -0.0158322016458407 1 1
0.13057887502099 0.130187082469446 1 1
0.0560301843864079 0.0560195709987969 1 1
-0.117008181523923 -0.116977746567458 1 1
0.141995579176671 0.141629214944789 1 1
-0.0774518661984479 -0.0770995911405257 1 1
0.0574162801526998 0.0572770501114885 1 1
0.11301684665881 0.112977120186432 1 1
0.0341004309379524 0.0339705083217534 1 1
0.061196879430426 0.0609676426409982 1 1
-0.00366186272214474 -0.0039081924295263 1 1
-0.0354839119837931 -0.0353721767593948 1 1
-0.0191261368900567 -0.0190387943860253 1 1
-0.0013854295363797 -0.00142566831775726 1 1
0.0660103444845691 0.0657740599312886 1 1
0.293140437152357 0.292327669860007 0 0
-0.0923101684465543 -0.0918695339001925 1 1
0.155506401116945 0.155040574565988 1 1
-0.0222764821689845 -0.0223243059406933 1 1
0.205930388356401 0.205481923480261 1 1
0.178830433040404 0.17852772346821 1 1
0.10897973068449 0.108582091410591 1 1
0.000148789322411795 -0.000162319629329334 1 1
0.140744313331034 0.140344553375587 1 1
0.0241503179412184 0.0241619012249906 1 1
0.258583094790338 0.257597570916994 1 1
-0.0178418639303295 -0.0178918957816679 1 1
-0.0595995494785598 -0.059714181197772 1 1
-0.177838599956432 -0.177306396698912 0 0
-0.0358594212636192 -0.0353725883656252 1 1
-0.130738176451274 -0.130432780180416 1 1
0.000689038764605309 0.000821094525427439 1 1
0.0197766020476888 0.0200328050740965 1 1
-0.126985608925015 -0.126766697287349 1 1
0.0111781663554487 0.0113006350169256 1 1
0.0770762540270116 0.0770714276103625 1 1
-0.0347648388959376 -0.0345977121564777 1 1
-0.0205626860895102 -0.020101003228814 1 1
0.179674433821903 0.179133625000192 0 0
0.0753572812823282 0.0753313292398227 1 1
-0.0674021352157094 -0.067162130118095 1 1
0.0279913850446964 0.0278991737343969 1 1
0.0699188155371327 0.0697650794096155 1 1
-0.0278097647102691 -0.0273643643563726 1 1
0.0628300009004674 0.0630358476613526 1 1
0.0187137675438606 0.0182540848847704 1 1
-0.116256588352433 -0.115555915307494 1 1
0.0475390620157617 0.0473733353149297 1 1
-0.028881085782694 -0.0291693368616583 1 1
-0.190544067220598 -0.190161298093801 1 1
-0.0647895255875094 -0.0646019226602349 1 1
-0.122217084353905 -0.121706735314756 1 1
-0.151508720321609 -0.151041722450853 1 1
-0.0496269037245977 -0.0494469361572669 1 1
0.0235082399208052 0.0233318192224229 1 1
0.0259592263101017 0.0260464750215577 1 1
-0.246076272267924 -0.245141325795457 0 0
0.0362894283380228 0.0364455479272378 1 1
-0.097800806144446 -0.0973793191811719 1 1
-0.0218140206718646 -0.0215467730223662 1 1
-0.0676799148817609 -0.0674361696617314 1 1
0.000949984383238817 0.00102614104503052 1 1
-0.291304970470859 -0.290270049018713 0 0
-0.104523235843842 -0.104268139340487 1 1
0.121153700728041 0.120855908178116 1 1
-0.0430522289549911 -0.0428783328797194 1 1
0.0230032636185116 0.023085523308474 1 1
0.184820573119606 0.184396585825648 1 1
-0.0917510584955688 -0.0912704899719184 1 1
-0.0704418442709295 -0.0701475636370882 1 1
-0.0124021854860162 -0.0123923930734595 1 1
-0.0348939650405489 -0.0349157346628159 1 1
0.0399445353446575 0.039994406564051 1 1
-0.0516751018848027 -0.0518596321962391 1 1
-0.00883378907613791 -0.00897138711606763 1 1
0.0929089974605176 0.0925903990056321 1 1
-0.0529406198778349 -0.0526954007455636 1 1
0.00620522572330876 0.00607136069087001 1 1
-0.094172688953917 -0.0939517404770139 1 1
-0.102681825359773 -0.10237974437774 1 1
0.0423784120628172 0.0425450580199248 1 1
0.271112828920621 0.270203426405779 0 0
-0.0404592507626378 -0.0404323967646012 1 1
0.0977710437125066 0.097770378424139 1 1
-0.0580647185410231 -0.0576167415166842 1 1
-0.0102399664828546 -0.0105084738875456 1 1
-0.154581299339137 -0.153814704856689 1 1
0.0225774650937194 0.0227677293756879 1 1
-0.125879298342919 -0.125398380744146 1 1
0.040256664415633 0.0403705920874225 1 1
-0.0740814369612361 -0.0740552109418447 1 1
0.0122437607436484 0.012080396508056 1 1
0.0828886527016609 0.0823540100732602 1 1
-0.19176602669586 -0.190903894123392 1 1
-0.150065680567778 -0.149563564772335 1 1
0.0573573533163443 0.057132221075822 1 1
0.0749028415223503 0.0747780725325219 1 1
-0.115430037192878 -0.115228734876989 1 1
-0.0352258196352391 -0.0353551925239998 1 1
-0.0324131667521839 -0.0324423763783554 1 1
-0.129718969897733 -0.129326794588815 1 1
-0.163108152335185 -0.16243336869294 1 1
-0.0336184051017331 -0.0336749392772099 1 1
-0.0769938692149455 -0.0766897800270376 1 1
-0.153995762254434 -0.153652229655434 1 1
-0.000624778005841499 -0.000643497738256466 1 1
0.0383666696053919 0.0382557070680519 1 1
-0.0701051625762098 -0.069690708972378 1 1
0.012901568326902 0.0130617207149944 1 1
0.215939889339561 0.214884571536637 1 1
-0.0517547019193761 -0.0516390369871265 1 1
-0.114625829028577 -0.114221966091297 1 1
-0.0258217551380208 -0.0256164425764866 1 1
-0.0401135043576664 -0.0401915148114876 1 1
-0.0284194385580338 -0.0283902461476185 1 1
0.143160759405237 0.143062628050902 1 1
-0.00934277929851997 -0.00907202165595661 1 1
0.0246397872061553 0.0245899988506535 1 1
-0.0742790191223638 -0.0737661199550439 1 1
0.011284894623123 0.0110246868066709 1 1
-0.336501540195752 -0.335563169246453 0 0
-0.162849817706606 -0.161988554408376 1 1
0.0145768832498809 0.0147054382223881 1 1
-0.0578499688887165 -0.0578190750462475 1 1
-0.201071241628646 -0.20079010273062 1 1
-0.0237571498968627 -0.0233598644958746 1 1
-0.0136571969000132 -0.0139745435507825 1 1
0.00270163168554988 0.00291609485513178 1 1
0.0887596785760089 0.0883296847665189 1 1
0.045591546149813 0.0450560679569943 1 1
-0.0706847093955823 -0.0703295277087984 1 1
0.048746651339725 0.0483650773912618 1 1
0.117071811382655 0.116714571479561 1 1
-0.0493532495763532 -0.049320133485153 1 1
-0.0183430117382239 -0.0181366398872872 1 1
0.0756444614771034 0.0754167584213647 1 1
-0.16638754320169 -0.166290057439976 1 1
-0.108048237886432 -0.107839989680927 1 1
0.0257123368780896 0.0256270951242669 1 1
0.0818172797623854 0.081342913306302 1 1
0.111132064063773 0.110908446633337 1 1
0.184559409261167 0.184271724935873 1 1
-0.0379542724363043 -0.0378169181150242 1 1
-0.055350484623445 -0.0551186743026556 1 1
-0.0301630278953719 -0.0297739571445565 1 1
-0.0628277677424426 -0.0626799296197001 1 1
-0.0254626619365769 -0.0253905701592875 1 1
-0.0560887339184152 -0.0558750385572263 1 1
-0.00918280260825588 -0.00909640578830305 1 1
-0.131886761338228 -0.131415248235549 1 1
-0.00265642572519646 -0.00259049518951886 1 1
0.0621271877736646 0.0620178215868444 1 1
-0.138962252949357 -0.138503603600743 1 1
-0.0455639101231186 -0.045501609568165 1 1
-0.128772053015456 -0.128417888150975 1 1
-0.10344240320048 -0.103335643509554 1 1
0.0341344321195977 0.0340052065865859 1 1
-0.00101623397584473 -0.00118268395424433 1 1
-0.163442452051295 -0.163024635243687 1 1
0.0848042867586453 0.084716486582043 1 1
0.127532833494454 0.1270548967426 1 1
-0.140002535241567 -0.139672777904661 1 1
0.0500113536533627 0.0499374012713689 1 1
0.127334772426157 0.127061556845704 1 1
0.14440368257344 0.14382399050809 1 1
-0.0593838313593762 -0.0590650233926728 1 1
-0.0716657895462984 -0.071409424326883 1 1
-0.0517893475223697 -0.0516324586366275 1 1
0.11927509082744 0.119143711446211 1 1
-0.138586335402636 -0.138057666227405 1 1
0.132836776308798 0.132296480572745 1 1
-0.173177212277715 -0.172865433005625 1 1
-0.162196431671795 -0.161747858807673 1 1
-0.182340960625228 -0.181863209641237 1 1
0.13467752456406 0.134259669911342 1 1
-0.0383338838723627 -0.0384538335335848 1 1
0.115321925715729 0.114895435770278 1 1
-0.0422638622648176 -0.0421616644097101 1 1
-0.0593521338851385 -0.0591339325785553 1 1
-0.0432666565122359 -0.0427074615806743 1 1
-0.0949363795767565 -0.0948462418966175 1 1
0.104076900984296 0.103786394204307 1 1
0.026463529978534 0.0261251831605274 1 1
0.271617683853839 0.270788292011242 0 0
-0.12701232750766 -0.126716456656085 1 1
0.110942908156683 0.11059128185372 1 1
0.0787423615626363 0.0784376539288216 1 1
-0.117884980778818 -0.117539673075036 1 1
-0.129976611004049 -0.129468735442584 1 1
-0.00401253662895046 -0.00392247680319225 1 1
0.0300262652892276 0.0299171404564976 1 1
0.0906903590579497 0.0903453560196823 1 1
-0.0957088557567527 -0.0956486574441963 1 1
0.111948870326575 0.111447252067738 1 1
0.0500717853551391 0.0499103725663655 1 1
0.188210531964695 0.187768810521867 1 1
-0.0968055341044376 -0.0966363033677502 1 1
0.19694268405983 0.196286199839596 0 0
-0.166336060961133 -0.165535643632628 1 1
0.0400244267392244 0.0401905996699239 1 1
0.121545168716664 0.121036877666184 1 1
-0.16516672308711 -0.164623152866806 1 1
-0.0718566630137952 -0.0718463713803845 1 1
-0.0550156311346155 -0.0547271615250507 1 1
-0.103118079670897 -0.10264895975925 1 1
-0.219301847976685 -0.218348177863477 0 0
-0.114486790069286 -0.113996847523778 1 1
0.0158181928061602 0.0158414795203642 1 1
-0.121366154985966 -0.121002429105133 1 1
0.0334897863688061 0.0330540195588013 1 1
0.205408530245123 0.204929876073179 1 1
-0.0121211341381698 -0.0120133211342066 1 1
0.0289950346507274 0.0291154329011348 1 1
-0.154618645060962 -0.153968826646653 1 1
-0.034843876172906 -0.0348247544390572 1 1
0.0796781830258076 0.0796392383748371 1 1
-0.0935310355017283 -0.0935230950027658 1 1
0.177604960624299 0.177275946479452 1 1
0.0244241248555813 0.0243490748228516 1 1
0.164783989007749 0.164401271119298 1 1
0.159770263362749 0.159392404817456 1 1
-0.0295712340317652 -0.0294045411247174 1 1
0.0147639878402393 0.0147560280843411 1 1
0.0457574574096412 0.0453296288154765 1 1
-0.0124390682285662 -0.0123303285802053 1 1
-0.0294072294738935 -0.0292538436214152 1 1
0.0552277208746056 0.0548931385284798 1 1
0.000200863149691647 0.000284189100568707 1 1
0.0977938362752848 0.0976389892742205 1 1
-0.0672693561982722 -0.0669320172502599 1 1
-0.250951153452563 -0.250101613667133 0 0
0.136463903126008 0.135992612695325 1 1
0.00966198312070601 0.00953535851211237 1 1
-0.0635760981037342 -0.0631263880290364 1 1
-0.0190644926455117 -0.0189610331240989 1 1
-0.0136622515718496 -0.0136207041390026 1 1
0.117166664650069 0.116814701360055 1 1
-0.108731877854219 -0.108261825093199 1 1
-0.0257129402378388 -0.0256866130248084 1 1
-0.120492286142322 -0.119940354906342 1 1
-0.0429502415188618 -0.0426553470462427 1 1
-0.107649125456925 -0.107230347283195 1 1
0.0464055298792041 0.0463419528219995 1 1
-0.024336638382791 -0.0242401104811691 1 1
0.0386183843655091 0.0386027982874334 1 1
0.0246376545082686 0.0242229612770275 1 1
0.0265553350308689 0.0264074392167653 1 1
-0.0540269089205508 -0.0535336943500349 1 1
-0.106013213726287 -0.10577824806224 1 1
0.0462811366291579 0.0460922793503877 1 1
0.109527739687594 0.109091088246184 1 1
-0.043235994411915 -0.0430048361434144 1 1
0.132357368093915 0.132319190786917 1 1
0.0352693922689307 0.0353564966081153 1 1
0.0626901295350433 0.0624232299825018 1 1
0.0781215488350993 0.0778643162349539 1 1
-0.230021329916489 -0.229597927801459 1 1
0.0297347696479935 0.0295583415118397 1 1
0.0565163601183572 0.0562987774873745 1 1
0.0556297031463829 0.0554383301422687 1 1
-0.0741922192671722 -0.0738427566344202 1 1
0.0317737215707591 0.031669628083573 1 1
-0.0347330203865562 -0.0347067274070717 1 1
0.0617897626732995 0.0615217185553592 1 1
-0.0540050351887322 -0.053850549179473 1 1
-0.0475208908487735 -0.0474102726289699 1 1
-0.0229424807836061 -0.0225651749010026 1 1
-0.00869561686747074 -0.00874963048150725 1 1
0.202161644972227 0.201522394356963 0 0
0.0628784513651755 0.0624177643629605 1 1
0.0254457539544916 0.0253514101696079 1 1
-0.151810512530318 -0.151427214708938 1 1
-0.0930043105962627 -0.092915647908585 1 1
0.0879026942771212 0.0875223466833238 1 1
0.0120024436684832 0.0118564999534534 1 1
0.146726683789898 0.146282101068975 1 1
-0.128796328710376 -0.128430150586621 1 1
0.172864459994209 0.172383852462472 1 1
-0.0912634211291239 -0.0910353519012179 1 1
-0.0252806012252182 -0.0255058899013922 1 1
0.0170058961930111 0.0167939519157261 1 1
-0.0655367515794319 -0.0655733960528515 1 1
-0.222039127211573 -0.221461016141139 1 1
-0.12596240612569 -0.125578022493974 1 1
-0.0901390803280299 -0.0899797073015806 1 1
-0.00628295634064156 -0.00635756474411885 1 1
0.0609235490152327 0.0608493057897844 1 1
0.131740583904778 0.131466708788974 1 1
-0.0642975379324841 -0.0639552005337785 1 1
0.0415568867017761 0.0412710235632353 1 1
-0.0388567498703945 -0.0388476784387989 1 1
-0.168895296819766 -0.168375662634648 1 1
0.0381090508203187 0.0377085521860574 1 1
-0.0154351593335442 -0.0153636475036008 1 1
-0.132620879091489 -0.132130454441218 1 1
0.0175589630630941 0.0174161051580461 1 1
0.258065057032358 0.257352475388897 0 0
0.0754537313610312 0.075410345277041 1 1
0.051577446974 0.0513208247646975 1 1
-0.0789244206811067 -0.0785463406120047 1 1
0.166094878418034 0.165596574356508 1 1
-0.0418618738358269 -0.0419564578142269 1 1
-0.0770390828639147 -0.0769541780289172 1 1
0.148602976102812 0.147722429353372 1 1
0.121618277216093 0.12109241940147 1 1
0.108950436543064 0.108319756658069 1 1
-0.0635467434008092 -0.0630146459546028 1 1
-0.0630317941028291 -0.0625650657936455 1 1
0.0735631801079993 0.0733210674519927 1 1
0.0605648625390253 0.0603363311233392 1 1
-0.0393242796139271 -0.0392565353749025 1 1
-0.03048250707068 -0.0303932998606131 1 1
0.0356448037920612 0.0354462988493956 1 1
-0.326055797379491 -0.324891959586826 0 0
0.115449716921084 0.11533040265132 1 1
0.202967780170209 0.202696170617124 0 0
-0.284306279684402 -0.283633310553306 0 0
-0.067304780040725 -0.0669205279029137 1 1
-0.032171949021819 -0.0318228986918885 1 1
-0.107078611831727 -0.106752364255387 1 1
0.111017904077345 0.11072024660364 1 1
0.0430087551956435 0.0429926789521193 1 1
-0.0874302861227575 -0.0871669265270676 1 1
-0.0238672393976115 -0.0235702982941086 1 1
0.0314331955170938 0.0312170787360906 1 1
0.20948588692663 0.209008791765984 1 1
0.0439947526843996 0.0438569746192564 1 1
0.0904148217919186 0.0901980712024174 1 1
0.163398795152012 0.162626382865433 1 1
0.238246605597416 0.237628589023621 1 1
0.0421456644044935 0.0420292745637137 1 1
0.194408206674418 0.193962407782794 1 1
-0.142770751284104 -0.142408336426734 1 1
0.329613304527324 0.328661485231481 0 0
-0.0791742001698093 -0.07872542945482 1 1
0.0647280815912406 0.0646769207384797 1 1
-0.105840236227915 -0.105510943452222 1 1
0.115733402278688 0.115491884947847 1 1
-0.0256674121093118 -0.0254091406425779 1 1
0.0404741014241469 0.0402405767129502 1 1
-0.0465260383908682 -0.0462269954116894 1 1
-0.0425388360308371 -0.0424824645534912 1 1
0.0117649888461832 0.0116216629814714 1 1
-0.00973140523576162 -0.0095980460294797 1 1
0.0950005820986963 0.0944798073515941 1 1
0.0551831725753266 0.0551400518045578 1 1
0.0230801026935072 0.0228705775082159 1 1
0.100291491148011 0.0998085834485287 1 1
-0.138471640870985 -0.138422026504022 1 1
-0.0286986360400336 -0.0285130015459224 1 1
-0.145201873307035 -0.144400829840474 1 1
0.188223842729459 0.187564540551658 1 1
0.0179191767046267 0.0180150171476906 1 1
0.0617420963688149 0.0613365112706456 1 1
0.000420184459214632 -9.01625196984279e-05 1 1
-0.10633422204845 -0.106411241786891 1 1
0.0603733834011389 0.0600489749359801 1 1
-0.105052141441432 -0.104591063268568 1 1
0.229078080107005 0.228589252614394 0 0
-0.0800574520796394 -0.0797383794972975 1 1
-0.108063179540739 -0.10756579698316 1 1
0.0961670884313732 0.0962288071637703 1 1
0.0476267866208695 0.0477244632911302 1 1
0.0783301797244853 0.0780329055480624 1 1
-0.0862388414196314 -0.0863330456969251 1 1
-0.0671000820001717 -0.0670371873367699 1 1
-0.037561507109853 -0.0375139702770846 1 1
0.0635446709720723 0.0631974551650323 1 1
0.0373018030911923 0.037247627681372 1 1
0.0560584380993627 0.0559955390663102 1 1
0.113831891145712 0.113689080762182 1 1
-0.227412998060285 -0.226718399560115 1 1
0.119122250403641 0.11847404844681 1 1
0.0621667056912134 0.0619652835942407 1 1
0.17462596196503 0.174301127449525 1 1
-0.137466605051088 -0.137052556630964 1 1
-0.0988410484865157 -0.0984180581302932 1 1
-0.16275142155125 -0.162169609756443 1 1
-0.00581577159842118 -0.0057800224339694 1 1
-0.038268913636149 -0.0381521291838771 1 1
0.0495960934214068 0.0494650442159548 1 1
-0.112240375892193 -0.112157061103848 1 1
0.0832457332828272 0.083215505549119 1 1
0.118167957085784 0.117990883358869 1 1
-0.213372840583918 -0.212468337562196 0 0
0.0684514412274614 0.0683461971262427 1 1
0.027172045997097 0.0271102856270741 1 1
-0.0613098289553831 -0.0612534160830567 1 1
-0.014303767249655 -0.014240426576436 1 1
0.266245412836525 0.265495401414872 0 0
0.107270523889447 0.106850899898133 1 1
-0.0676187353088449 -0.067650912753956 1 1
0.0752148196222047 0.0750118178250653 1 1
0.0535167868200093 0.0535448742206226 1 1
-0.0467930632864001 -0.0468101564536324 1 1
0.0298548966167515 0.0300032593191874 1 1
-0.241358026891193 -0.240587704358552 0 0
-0.0198593885561595 -0.0196975628834456 1 1
-0.112355939298951 -0.111583144164628 1 1
-0.00980795960729428 -0.00964465180812519 1 1
-0.113872182337409 -0.113554544702976 1 1
0.0715354899119222 0.0713165598702156 1 1
-0.0501460927468118 -0.0501626100439189 1 1
0.0536598136026207 0.0535083264113302 1 1
0.0128820035803356 0.0129014206680067 1 1
0.247363311482942 0.247027625659991 0 0
-0.138662093176602 -0.138043471949952 1 1
0.0617498307106003 0.0615961856474893 1 1
0.0020092225537428 0.00188841249715291 1 1
0.0286730807850748 0.0286803665801151 1 1
0.0144974205657055 0.0146131799012719 1 1
0.210883181582255 0.210096587491513 0 0
0.0774369339129688 0.077180599099472 1 1
0.0393578945298693 0.0391313361226275 1 1
0.198401889917249 0.198190541742762 0 0
-0.0611503736262606 -0.0608687801813992 1 1
0.119756182284483 0.119174744392973 1 1
0.0830916425597671 0.0828416987316499 1 1
-0.00435848905267689 -0.00434829202337134 1 1
-0.0759788584520307 -0.0755898884992582 1 1
0.0136206307049932 0.0135365585328218 1 1
0.138026739465187 0.137583013005795 1 1
-0.261426355687228 -0.260363370466076 0 0
-0.0246250118045954 -0.0244944248486506 1 1
0.0234343943607483 0.0234284781356028 1 1
-0.158935250066392 -0.158597817395921 0 0
-0.209976698362261 -0.209093059404807 1 1
-0.11995319871292 -0.119825716114802 1 1
0.0349595532072341 0.0350008309062346 1 1
-0.0021553863137711 -0.00215598285175156 1 1
-0.0162080914091569 -0.0158600995181685 1 1
0.138275924923511 0.137977341289158 1 1
0.111839343081268 0.111310822966458 1 1
-0.0312706634598031 -0.0311881902044931 1 1
0.111417065583572 0.111178671120718 1 1
-0.0870318343339367 -0.0868828546714377 1 1
-0.0054520627466668 -0.0053648722184875 1 1
-0.144582186159287 -0.144135664890664 1 1
-0.0511536161143973 -0.0509692738320307 1 1
-0.0152094616837585 -0.0152464496406782 1 1
-0.0276328821451481 -0.0274315840837091 1 1
0.0635328248474046 0.0631732873246901 1 1
0.0105529208634292 0.0104014180114884 1 1
0.0549433416049039 0.0549407049083543 1 1
0.0209839685940836 0.0206890589789983 1 1
-0.091928607577621 -0.0917915477368737 1 1
0.0763191588487505 0.0761719132870785 1 1
0.111272896320726 0.110539208758278 1 1
-0.137573081082506 -0.137246942906795 1 1
0.103122013155722 0.102858860158593 1 1
-0.091527306032383 -0.0911629398235366 1 1
0.0258406173006606 0.0259004130269862 1 1
0.0583839484160346 0.0582372072362662 1 1
-0.0538516487064829 -0.0538952699045729 1 1
-0.0932835894714958 -0.0927803182523848 1 1
0.0620699528814201 0.0617301355607086 1 1
0.0485412179380971 0.0483559226700488 1 1
-0.0274145016188536 -0.0272244505811206 1 1
-0.0704220296552019 -0.0702349964377133 1 1
0.0603653436927572 0.0600686622615434 1 1
-0.115980979650562 -0.115552818311822 1 1
-0.0465178182275309 -0.0461297563682695 1 1
-0.00160821285545325 -0.00142211170039312 1 1
0.071834050914144 0.0717113916973346 1 1
0.0462298676241015 0.0457721300689366 1 1
-0.0182439390435846 -0.0182004213124624 1 1
0.0268354989307732 0.0268328522928659 1 1
-0.0390664052325076 -0.0388717954872924 1 1
-0.229266976427234 -0.228437410682821 0 0
-0.0332077608201182 -0.0332639959860184 1 1
0.136972017215277 0.136706348834604 1 1
0.157280676267374 0.157021456427926 1 1
-0.00604029527299612 -0.00585157162591032 1 1
0.0225962012104705 0.0224910097617947 1 1
0.130506513804183 0.129804635459899 1 1
0.0989000268894197 0.098826678513398 1 1
0.0217353329928767 0.0214773329370223 1 1
0.162058801940752 0.161530564718978 1 1
0.174480756464224 0.174006954357187 1 1
0.0733214922812883 0.072828710018794 1 1
0.250785405627973 0.25007061071081 0 0
0.0923900230615243 0.0921993596050842 1 1
-0.251234046218296 -0.250825240438145 0 0
-0.252867899000297 -0.252150438033224 1 1
-0.0565934229359225 -0.0562016611770021 1 1
-0.0649759196922669 -0.0649826144313989 1 1
-0.0538066194670176 -0.0537671965345082 1 1
0.158439484839534 0.157899182282197 1 1
-0.264134300195758 -0.263340024756678 0 0
-0.0838587805481946 -0.0835283557738906 1 1
-0.142048192662723 -0.141709571069729 1 1
0.0209236085277815 0.020625637852932 1 1
-0.0465701238515468 -0.046433965437831 1 1
-0.174412151743902 -0.1733771852207 1 1
-0.047585037795718 -0.0475953031634309 1 1
-0.09905204596314 -0.0984331529527665 1 1
0.0507942202262292 0.0507606138296881 1 1
0.0388673633663097 0.0389719644997012 1 1
0.251033691197943 0.250622484405201 0 0
0.0952477708573657 0.0947866810696946 1 1
0.23301281797802 0.232242767023229 0 0
-0.0502684703314912 -0.0500859477940674 1 1
0.0774446689966083 0.0771059952736934 1 1
-0.100355841219116 -0.0999374650304851 1 1
-0.1157939216273 -0.115580126416155 1 1
-0.0372265463805696 -0.0370262683874669 1 1
-0.0638812715548284 -0.0638661871815996 1 1
-0.00906461041305973 -0.00900773138179467 1 1
-0.0438839333001276 -0.0438060930761377 1 1
-0.127919321136364 -0.127559866461037 1 1
-0.00471549632993708 -0.00481593171094936 1 1
-0.185005367931742 -0.184482259028629 1 1
-0.0866529598907268 -0.0864522976551086 1 1
0.0364558961322977 0.0364812657752431 1 1
-0.0516396798771686 -0.0514256735130855 1 1
-0.10398423335384 -0.103801832620637 1 1
0.104865033427466 0.104660861535254 1 1
0.169530347614282 0.168819251405891 1 1
0.12789275897121 0.127558665608875 1 1
-0.0747138108694688 -0.0744015808062182 1 1
0.0434220161872453 0.0433391618230776 1 1
-0.049051153787867 -0.0486918162082048 1 1
-0.0965190848988445 -0.0964579959201704 1 1
0.0183681027138193 0.0182946152631554 1 1
0.266661774501774 0.265936867008435 0 0
-0.00401113696486682 -0.00379245278839312 1 1
0.0618643781300517 0.0615153317591689 1 1
0.0322605198635838 0.0318577229069869 1 1
-0.0190511818806177 -0.018968310492734 1 1
-0.0208395453690082 -0.0207966746951186 1 1
-0.0480549752520316 -0.0480356488191591 1 1
-0.00326240808303355 -0.00298944603913237 1 1
-0.00828729507777883 -0.00826103946940836 1 1
-0.0942421731466793 -0.093997111911143 1 1
-0.0280889019399954 -0.0280279971933434 1 1
-0.0242323280932731 -0.0241638157859379 1 1
0.0890924246895214 0.0888739807376136 1 1
0.0366827912547063 0.0366698906639565 1 1
0.104874996683584 0.10454178259032 1 1
0.012434061201719 0.0123344110869315 1 1
-0.0255278840741848 -0.0252912557493328 1 1
-0.0972111048344007 -0.0966323132974274 1 1
-0.0724238044992139 -0.0722898508219135 1 1
0.273400926953549 0.272818146888679 0 0
-0.00806723341452798 -0.00812886131151236 1 1
-0.018791420384749 -0.0187111756742948 1 1
0.144952883379976 0.144303756917058 1 1
0.036930756907879 0.036621478028042 1 1
-0.136556316764453 -0.136088212629225 1 1
0.171647108195987 0.171022287294665 1 1
0.0112284948292626 0.011358363630954 1 1
0.0352031565826607 0.0350676231564622 1 1
0.0430998900286743 0.0429340796017074 1 1
0.185981265290329 0.185508249864865 0 0
-0.0113956786282375 -0.0111499404620147 1 1
-0.139181043861161 -0.13860075502046 1 1
-0.0680228506062126 -0.0681808345985255 1 1
-0.0844665292508148 -0.084216538277458 1 1
0.00156300483960852 0.00159360646903446 1 1
-0.00673221450933463 -0.00651401391437954 1 1
-0.0760859234866329 -0.075808514947051 1 1
0.0778302568248992 0.0775873224987947 1 1
0.149261089813405 0.14901267145225 1 1
0.044632871059177 0.0447419228644112 1 1
0.0397442994678518 0.0396565839516897 1 1
-0.156189723122217 -0.155712689086891 1 1
0.140797003925263 0.140325348074679 1 1
0.0453322676443071 0.0449341794456594 1 1
-0.104318752929909 -0.104183554646413 1 1
0.0338592686063782 0.0337433058618903 1 1
-0.0208539422236193 -0.0206493269012434 1 1
-0.167482519661564 -0.167042656927251 1 1
0.100715925270238 0.100184538892695 1 1
0.10720651862732 0.107068098823302 1 1
0.114558963289523 0.114134287830703 1 1
-0.0237194140722727 -0.0238846676926196 1 1
-0.135797317403418 -0.135590361904055 1 1
-0.0923759547756499 -0.0920831855175742 1 1
-0.210013982904375 -0.209416374969695 1 1
0.160653310510295 0.160169227351321 1 1
0.160308032770254 0.159492129889097 1 1
-0.144470393768499 -0.144212314810535 1 1
-0.0801773313438522 -0.0799736998172714 1 1
0.104422929667302 0.103763455170791 1 1
-0.000218682694646555 -0.000106379075986035 1 1
0.0423505189403453 0.0421654755810394 1 1
-0.124330572436724 -0.123556264065803 1 1
-0.151453639535435 -0.151185719603795 1 1
0.0459270213375352 0.0458338417535615 1 1
0.0674222936239736 0.0671990904985207 1 1
0.027183493607876 0.027174459068207 1 1
-0.142285813867019 -0.141737975841407 1 1
-0.0190065207731108 -0.0188425312146056 1 1
-0.0281758412993878 -0.0284212069700087 1 1
0.107086641228762 0.106945827737722 1 1
-0.187058723039381 -0.186427917999035 1 1
-0.0177021784793063 -0.0175794191968586 1 1
-0.030398389410694 -0.03062037494996 1 1
-0.0758439450188837 -0.0756992149239241 1 1
-0.0866285128225598 -0.0865393146061612 1 1
0.24156775097634 0.241027650291903 1 1
-0.177181578984938 -0.176646174123092 1 1
0.261709559816321 0.261090514384327 0 0
0.0409016595616437 0.0408753479819757 1 1
0.0887849070679528 0.0884906706468283 1 1
-0.0564159657757803 -0.0562012599937217 1 1
-0.0499942039910416 -0.0500500040024929 1 1
-0.19397843213197 -0.193322057119053 0 0
-0.1909851145841 -0.189914961802999 1 1
-0.0388891925385081 -0.0389482138110367 1 1
0.0912634075330528 0.0912272780454682 1 1
0.0990726557091034 0.0988951553778154 1 1
0.0882664621355049 0.0882487425178029 1 1
0.0338797420845658 0.0339550676716208 1 1
-0.115286453699967 -0.115213306137362 1 1
0.0536890891894417 0.0535672592259949 1 1
0.0086263441349442 0.00860388889512179 1 1
0.0475558441524054 0.0474340354755733 1 1
-0.0962112517635293 -0.0960096073118898 1 1
-0.156030788965553 -0.15570010062583 1 1
-0.0130715352337537 -0.0129097554237185 1 1
0.136905189445577 0.136552348730344 1 1
0.0765684832919297 0.0760991137194506 1 1
0.0975974605229891 0.0971165065405161 1 1
-0.208667617785797 -0.20784589798597 1 1
-0.133313342121407 -0.132839124902867 1 1
-0.029143208419506 -0.0292045672726218 1 1
0.0569190295571993 0.0568343173185982 1 1
0.107827655810731 0.107412524086895 1 1
-0.15361051306134 -0.153335696107721 1 1
0.142395464915581 0.142089162303695 1 1
0.0963218082327004 0.0958448954634022 1 1
0.163969496920802 0.163650465249453 1 1
0.111526277927841 0.11138402180978 1 1
0.193032586019461 0.192025485970162 1 1
-0.0573241002523689 -0.0570908498417171 1 1
0.115555133361916 0.115037801079893 1 1
0.0653658136155006 0.0651979914322523 1 1
0.0969490296313273 0.096709897416608 1 1
-0.157683988923916 -0.157337409821562 1 1
0.186537968624948 0.185825484568701 1 1
0.062755614369413 0.0627546766272014 1 1
-0.0927836040860125 -0.092621808480688 1 1
-0.284126380137991 -0.282886383473788 0 0
-0.0667633066718569 -0.06651024067874 1 1
0.0643870081398108 0.0644187554099828 1 1
-0.0256201740325321 -0.0257837060485614 1 1
0.139528875929633 0.138748734360404 1 1
0.170423793732437 0.169563818296309 1 1
0.205139461441 0.204461954435585 1 1
0.117570129656382 0.116941834281233 1 1
-0.0580325235251533 -0.0578088931675692 1 1
-0.141663802015083 -0.141253170687551 1 1
0.0320840218153554 0.0318060406728178 1 1
-0.0797782898132676 -0.0798049215608528 1 1
-0.137979198968968 -0.137786040077969 1 1
0.186662503339995 0.186358339007452 0 0
-0.274433767904389 -0.273828809455612 0 0
-0.00133400095034495 -0.00139002387842956 1 1
-0.0590635342123622 -0.0586409942871152 1 1
-0.00178928778926277 -0.00175906907563593 1 1
0.210972078546542 0.210366216033202 1 1
0.113730124633505 0.113387111024335 1 1
0.182342348553686 0.181663079791944 1 1
0.0582738154440213 0.0581676385234204 1 1
-0.0402506200680197 -0.0402152551232777 1 1
-0.113743189409458 -0.11380585165158 1 1
0.0134629011253624 0.0136839349101203 1 1
0.00430685957901447 0.00422593413543961 1 1
0.0598746224663867 0.0595520914645687 1 1
0.14614598893109 0.145807668466405 1 1
-0.0752729914953755 -0.0750030460608226 1 1
-0.0141459845083147 -0.0144682991396283 1 1
-0.0825895532739063 -0.082430112269932 1 1
0.23840770277498 0.237757428464676 0 0
0.027300387497281 0.0272051698837079 1 1
-0.0301576959854435 -0.030133388140192 1 1
0.0931026849892388 0.0928952066156341 1 1
0.0992522945686854 0.0992716645645841 1 1
0.0272613810154856 0.0268255817638313 1 1
-0.0625144103127894 -0.062517015819105 1 1
-0.0595066181298347 -0.0589264124984221 1 1
0.151425354678283 0.150846509779997 1 1
-0.0069428881650399 -0.00672284971250591 1 1
0.0375369060907744 0.0374789167072051 1 1
0.118876222101763 0.118227451414861 1 1
0.0970750784934347 0.0967375113839392 1 1
-0.00862330214309733 -0.0085670852381203 1 1
-0.162041996478543 -0.161311004026683 1 1
-0.0292294521679806 -0.0291371823889695 1 1
0.100292570439839 0.100010128884263 1 1
0.274537374688138 0.273994166229683 0 0
-0.176842712515056 -0.17631908360422 1 1
0.0368606646443952 0.0367636152110247 1 1
0.113220761016972 0.113120478910338 1 1
0.195235697664517 0.194820334620728 0 0
0.0944042066453182 0.0940763273677102 1 1
0.2132430690273 0.212741081456385 1 1
-0.168866003748826 -0.168605970575719 1 1
0.0198264132727485 0.0194467323308348 1 1
-0.121834251155477 -0.121397115357434 1 1
0.139353405862839 0.138694749851407 1 1
-0.0897937797925832 -0.0894722831866217 1 1
0.206197522957737 0.205171291881785 1 1
-0.0172612458151815 -0.0172647251596786 1 1
-0.052858438575742 -0.0524520458622596 1 1
0.156446588677619 0.156151047521735 1 1
0.0580199373918377 0.0581469362023256 1 1
0.00670605773158631 0.00629672510854283 1 1
-0.0232364896209721 -0.0229501437115584 1 1
-0.0330735360775308 -0.0330263970141497 1 1
-0.107594656539463 -0.107054002644831 1 1
0.0912248811062309 0.0910013469593209 1 1
-0.159367125178785 -0.158918077999689 1 1
-0.0042914912368004 -0.00435493159428828 1 1
-0.119959223656516 -0.119424637804607 1 1
-0.00870591660365063 -0.00878940291597653 1 1
-0.062507470320737 -0.0623043971447137 1 1
-0.0603427747039092 -0.0600567587938422 1 1
0.0732176284137308 0.0728551512819703 1 1
-0.149110275471704 -0.148562005438221 1 1
0.274163212912485 0.273783910288707 0 0
-0.162541528347619 -0.16208675770065 1 1
0.153117876778125 0.152830668137083 1 1
-0.0226912967349392 -0.0226843368096606 1 1
-0.031488142517091 -0.0313982802175946 1 1
0.0832154225812385 0.0829714394271101 1 1
0.0751903529811839 0.0748172094837398 1 1
-0.139984712728265 -0.139815398967914 1 1
0.0704403230885972 0.0697987713954286 1 1
0.178381870294159 0.1777364792514 1 1
0.125818145192079 0.125477287147127 1 1
-0.176937933427791 -0.176239417602354 1 1
0.0745178398206822 0.0743866757716418 1 1
-0.0923015404204549 -0.0920106433920692 1 1
-0.0290268649245113 -0.0289234196181742 1 1
-0.0659011003185687 -0.0657686900316214 1 1
-0.17492618261038 -0.174732411679251 1 1
-0.00348201240552318 -0.00331087705226016 1 1
-0.0912237352242423 -0.0909527697689174 1 1
-0.0407669687456056 -0.0402674086266498 1 1
0.218395781670148 0.217599190788468 0 0
-0.000489561781814305 -0.000450277768871842 1 1
-0.0725396508897903 -0.0723730019923444 1 1
-0.0512901470340931 -0.0515394163461033 1 1
-0.049765992287695 -0.0496996822199664 1 1
-0.060059668302385 -0.0597750444712782 1 1
0.102315393804202 0.101616546582568 1 1
-0.00637133935682849 -0.00636657229458529 1 1
0.154531657798327 0.153964625962905 1 1
-0.0858256660331521 -0.0857817991102179 1 1
-0.0744604272820301 -0.0744074787370342 1 1
0.10026946729286 0.0998994412381968 1 1
0.067087324425671 0.0667468951674589 1 1
-0.00346212524459468 -0.00340476159495555 1 1
-0.0188439037662041 -0.0188993151366584 1 1
0.204681936330173 0.204056895539531 0 0
0.0421908251665673 0.041915733259377 1 1
0.0530203676538199 0.0529279288058039 1 1
0.181692779917366 0.180729059419883 1 1
0.0727961647529713 0.0723213468345689 1 1
-0.0372093362938091 -0.0370804530774019 1 1
-0.106232121670779 -0.105843262415544 1 1
-0.131031002970897 -0.13061357900119 1 1
-0.0936752172695467 -0.0934466932684807 1 1
0.0322583555609896 0.0319291440786564 1 1
-0.00958495154673749 -0.00928663015334128 1 1
0.0393613846403075 0.0392663354111391 1 1
-0.125391021281948 -0.124996513954692 1 1
0.0719054891883198 0.0716887033207351 1 1
-0.0769548882235155 -0.0768579842335841 1 1
0.165030547961994 0.16448990570094 1 1
0.0311841117703085 0.0309134796692601 1 1
0.128411650473556 0.128254395328409 1 1
-0.0859593155066688 -0.0855621729934891 1 1
-0.0618829105256715 -0.0619119016926753 1 1
0.0651190528828939 0.0650359382780605 1 1
-0.0895628207290718 -0.0892673147957147 1 1
0.0916580311938322 0.0915050603013825 1 1
-0.0163752313968619 -0.0164564049829002 1 1
-0.111608938902291 -0.111409361569529 1 1
0.101976257537388 0.101575970861894 1 1
-0.0322437948373382 -0.0322892677794479 1 1
-0.0235949415194568 -0.0237532871237267 1 1
0.0315458548529307 0.0311298071234445 1 1
0.0683609656029834 0.0683068268459016 1 1
-0.123709106499274 -0.123205836439109 1 1
-0.054866657733328 -0.0545498176804717 1 1
0.044304040547724 0.0443858797539062 1 1
-0.0420736812004312 -0.041928686624179 1 1
0.173603130019611 0.173360520319158 1 1
0.0254817405330273 0.0252840257800828 1 1
0.115499961391078 0.114965562379111 1 1
-0.0599778192705899 -0.0595407351777583 1 1
0.0216264124214484 0.0217974246781107 1 1
-0.187283550126876 -0.186512219527189 1 1
-0.143932721676795 -0.143368244812988 1 1
-0.0181558552312906 -0.018091050396104 1 1
-0.0911999316863487 -0.09071646266023 1 1
-0.0770259202736343 -0.0769350436491942 1 1
0.00725148284837282 0.00729661921514329 1 1
0.00239123297935115 0.00235667954690105 1 1
0.168112356949186 0.167682616503862 1 1
0.0159368892126656 0.0158885899974747 1 1
0.17784650010942 0.176958240158286 1 1
0.0421987805395991 0.0425482247824026 1 1
-0.0589093553220108 -0.0585914997043536 1 1
-0.14091327507098 -0.140562938895183 1 1
0.184007612030936 0.183250291978457 1 1
-0.0873674509257783 -0.0872527625835795 1 1
-0.0671099968633493 -0.0669460510584456 1 1
0.102534311024977 0.102207001367682 1 1
-0.137980178940253 -0.137646519391978 1 1
0.214160934883084 0.213622268450336 0 0
0.0467782944175303 0.0468490013594787 1 1
0.0585499380068931 0.0584138045655229 1 1
-0.0192777556508677 -0.0191097475344314 1 1
0.0435178428930616 0.0435306669537417 1 1
0.0356144425555458 0.0355595827594791 1 1
-0.0356637005916554 -0.0354092465393593 1 1
0.173981938853917 0.173677567773989 1 1
0.0246124392664379 0.0243668193297857 1 1
-0.0729802727143829 -0.072775865096248 1 1
-0.0353584036904284 -0.0353860497762455 1 1
-0.0160662279662467 -0.0159001173133281 1 1
-0.103244949947908 -0.102994220349528 1 1
-0.052957449846423 -0.0529653336084819 1 1
0.143285865345206 0.14297775159276 1 1
-0.0435256733091068 -0.0435446713521922 1 1
-0.11886765037105 -0.118670442618931 1 1
-0.00457620917654954 -0.00457912743226823 1 1
0.0465291224364196 0.0463172086741164 1 1
-0.198675079828973 -0.198137769021341 1 1
0.140672489150758 0.140110214820418 1 1
-0.0747261192647675 -0.0743397851915036 1 1
0.0307646712912646 0.030758039537982 1 1
-0.0304907398243895 -0.0300874532812035 1 1
0.0520569940616561 0.0517605222048316 1 1
-0.0805898511051896 -0.0803646432982617 1 1
-0.241607358887073 -0.241282838121534 1 1
-0.1586851270811 -0.158240952852397 1 1
0.0148515254174361 0.014495050907261 1 1
-0.0440467365409362 -0.0441154250274473 1 1
-0.146296407946819 -0.146041843238989 1 1
0.292279189223211 0.291803032701776 0 0
-0.0136594452638874 -0.0133723319272829 1 1
0.112453566482642 0.112098538612846 1 1
0.0101465640203664 0.010083346474145 1 1
0.0457838738441201 0.0455846751323748 1 1
-0.0261310825469691 -0.0260612308743328 1 1
-0.0339990215193775 -0.0337733132830192 1 1
0.000746070447278575 0.00068478620971103 1 1
-0.155949393095368 -0.155274345715229 0 0
-0.0350613641059095 -0.0348888610558994 1 1
-0.0561109445577443 -0.0559972022832259 1 1
0.041802049400643 0.0417673200379923 1 1
-0.0425056454149594 -0.0422869670155984 1 1
-0.281173003699805 -0.280466807696846 0 0
0.0138887017251983 0.0138218304032689 1 1
0.119808926211617 0.119326708914918 1 1
-0.0957567682362178 -0.0953532578796406 1 1
-0.0695827415884444 -0.0695725671689418 1 1
-0.0153111961516149 -0.0152961515340241 1 1
0.219041892382937 0.218144548892564 1 1
0.19015650504571 0.189717058471715 1 1
0.0440930409341564 0.0437873538830851 1 1
-0.263793939899027 -0.263074191158804 0 0
0.108090911980921 0.10790100815607 1 1
0.14739747093444 0.146728931952396 1 1
0.0267234056642874 0.0265815617302124 1 1
-0.0927410591196647 -0.092399462871046 1 1
0.0155569740217103 0.0149284099142889 1 1
-0.0678058777461208 -0.0676580830667902 1 1
0.0908874721719966 0.0905987193179169 1 1
0.330598533370581 0.329605283641706 0 0
0.0787744005711498 0.0786120762356248 1 1
0.0491910597780473 0.0490707361970793 1 1
-0.00578811383993713 -0.00596777109744317 1 1
-0.134748344610495 -0.134175696275946 1 1
-0.138403896264042 -0.138261553328211 1 1
0.183641550664676 0.183159693354484 1 1
0.0978213402397411 0.0974868083087232 1 1
-0.14716473633887 -0.14702309549588 1 1
0.013516748603447 0.0133725235219882 1 1
-0.167185490892875 -0.166802938892391 1 1
0.0188077844883692 0.0186258685846751 1 1
0.00638484820664428 0.00640254161592424 1 1
0.0286777142775327 0.0288632454311803 1 1
-0.0784118250960902 -0.0780319758936147 1 1
0.0660561139423701 0.0660465367198742 1 1
-0.150235444012327 -0.149977390952101 0 0
0.110112376239264 0.109694756985666 1 1
0.0344552871943038 0.0343048304758547 1 1
0.114908799780491 0.114650802643782 1 1
-0.102782274220538 -0.102433301839856 1 1
-0.254496444377947 -0.253833338058602 1 1
0.0460494802147021 0.0460171956381279 1 1
-0.138839482486191 -0.138423074805662 1 1
0.238547112305366 0.237935021383757 0 0
-0.0632024957032692 -0.0631499654150857 1 1
0.00222508017852847 0.00225211865878195 1 1
0.0806023085267023 0.08058664967652 1 1
-0.0509692759515965 -0.0507368230818984 1 1
-0.0264749322240209 -0.0262610196621392 1 1
-0.0456861002941615 -0.0456127533778511 1 1
0.0347871866950858 0.0347307142559602 1 1
0.119844415043672 0.119173892310372 1 1
0.124476370827811 0.124206867598739 1 1
-0.312394825506798 -0.311251683892581 0 0
0.0448599604806012 0.0442620975245398 1 1
-0.0427167894641125 -0.042613556343805 1 1
0.0711617564499975 0.0709534588131586 1 1
-0.0540894981427903 -0.0541030235393806 1 1
0.043244599072599 0.0431316633671897 1 1
0.102765152738979 0.102291299042152 1 1
0.0327168018466757 0.0325451504884076 1 1
-0.147446626983467 -0.147112552910574 1 1
-0.140848943906664 -0.140544431852922 1 1
0.113857291256469 0.113454813345692 1 1
-0.206477483629593 -0.205901897971951 0 0
-0.136238962394379 -0.135706254877108 1 1
-0.0430713018067586 -0.0428397064370181 1 1
0.0696205236285863 0.0694499717651763 1 1
-0.0196796951740417 -0.0197636147119412 1 1
-0.0288818092754042 -0.0287082494432423 1 1
0.459312123568644 0.458174525018576 0 0
0.178372256348733 0.178015959184525 1 1
-0.157155369091919 -0.157083408622782 1 1
-0.147367963963744 -0.147059779919768 1 1
-0.0735072016935502 -0.0733619504625869 1 1
0.0145964660426231 0.0146536749257262 1 1
-0.109739212244759 -0.109498807387115 1 1
-0.179848262341449 -0.179519491266022 1 1
-0.185752469426127 -0.185119745098832 1 1
0.0222331354789697 0.0221290468432524 1 1
0.0331664720481014 0.0327904465267757 1 1
-0.169213132855182 -0.168821040580829 1 1
-0.0463327372290983 -0.046341934741761 1 1
0.0128515063218202 0.0126295180902424 1 1
-0.0206257953374967 -0.0203725372299799 1 1
0.100422691621202 0.100079605105894 1 1
-0.265392651106896 -0.264120978367752 0 0
0.0992419384258539 0.0992517399179151 1 1
-0.0805612889498829 -0.0803704433549719 1 1
0.0502569238588404 0.0503200634276682 1 1
0.0845296296290065 0.0840712350768281 1 1
-0.0238016699516929 -0.0237787183856132 1 1
0.180404462241239 0.179668286935328 1 1
-0.0971887569184177 -0.0971047558327461 1 1
0.0405642184475268 0.0403649791867394 1 1
0.217876467162231 0.217001428636795 1 1
-0.120119918404924 -0.119901964294805 1 1
-0.0681486924023067 -0.0680917265048074 1 1
0.050790700302396 0.0505439279662283 1 1
-0.21674000324564 -0.216145379395298 1 1
-0.145197434253641 -0.144658498039842 1 1
0.0558241416376864 0.0556335748612653 1 1
-0.243755413765575 -0.242926015416126 0 0
0.108850745288632 0.108705936490711 1 1
-0.105197814452726 -0.104604519207652 1 1
0.0163959003179851 0.0160934470400304 1 1
0.0480827886570997 0.0479049090313941 1 1
-0.101496930929776 -0.101236368582963 1 1
0.0754070746910747 0.0749190733614273 1 1
0.0979885910114141 0.097673855529203 1 1
0.149651537441886 0.149327374282473 1 1
0.187409458950589 0.186739239028135 1 1
0.11934326394106 0.119016585148013 1 1
-0.033080566242364 -0.0329637084744398 1 1
-0.206150598025453 -0.205549550181569 0 0
0.0119095424045338 0.0119381489193336 1 1
0.0239541739753159 0.0241789874716457 1 1
0.132079820541888 0.131526156153132 1 1
-0.184139569358022 -0.183500415086082 1 1
0.0107360967488674 0.0108373117744949 1 1
0.131405688633915 0.130936744437524 1 1
0.0708115271895442 0.0706153968373772 1 1
0.0104615168144241 0.0104277576612014 1 1
0.0934149945359079 0.0931937942838505 1 1
-0.167105173278402 -0.166468382428675 1 1
-0.00623256191214904 -0.00623411889961542 1 1
-0.248373221789697 -0.247292136101675 0 0
-0.0317230879855705 -0.0316281407691269 1 1
0.164607524409574 0.164085113116525 1 1
-0.083858840833033 -0.0836440652027168 1 1
0.0580156870792563 0.0579362943902546 1 1
-0.0764052251384108 -0.0761849933622528 1 1
0.0932882285383204 0.0929469240461764 1 1
-0.0119818818311983 -0.0122108908031984 1 1
0.0800983364901753 0.080113790809286 1 1
0.100042892431236 0.0993639025209317 1 1
-0.00778883262541927 -0.00760358331466008 1 1
-0.0751675682560018 -0.075441078052925 1 1
-0.144395800763 -0.14384560374267 1 1
0.0390288465227389 0.0390600877255138 1 1
0.0841888252327586 0.0839569869368743 1 1
0.192042059631554 0.19147248003646 0 0
-0.135174637592344 -0.134793759406833 1 1
-0.0254502290544171 -0.0255237697779842 1 1
-0.00737804209345937 -0.0074742643191371 1 1
0.0928777299920355 0.092649999200112 1 1
-0.0837315051410499 -0.0837058950695826 1 1
-0.0366853110176263 -0.036863848372103 1 1
0.0467684847555031 0.0464729632851082 1 1
-0.149752959613458 -0.149443118210664 1 1
0.0746072873749472 0.0740971150130723 1 1
0.0326609487283894 0.0325714926983072 1 1
0.0862014830619832 0.0860994843765952 1 1
-0.12099504721662 -0.120400758740216 1 1
-0.0540821604265744 -0.0540757870364371 1 1
-0.119825666409187 -0.119633326140613 1 1
-0.159367198768456 -0.158943589166715 1 1
-0.0538150467167038 -0.0536481016360413 1 1
0.0133979151840437 0.0134575575287071 1 1
-0.00464452514460437 -0.00456622630207276 1 1
0.0468507801469604 0.0467037303050885 1 1
0.0100869554456942 0.00992465701433397 1 1
-0.0349331063283305 -0.0347389656646301 1 1
0.0380057725385482 0.0379342840606345 1 1
-0.0196828501998585 -0.0194349450612151 1 1
0.0443755731527067 0.0442578777226949 1 1
0.144752789713324 0.144505469247185 1 1
0.065057759819164 0.0650119701278905 1 1
0.0311835799584379 0.0312731011371929 1 1
0.0450310804698962 0.0448921089866988 1 1
-0.228248786656228 -0.227306875375946 0 0
0.0286848480302423 0.0283659330244775 1 1
0.0367526800177941 0.0364641971205047 1 1
-0.00358193683448037 -0.00381675482434047 1 1
0.14855636975223 0.147971497563894 1 1
-0.0450108628481575 -0.0449581076546509 1 1
-0.137687094681243 -0.137052425977935 1 1
0.113637839404212 0.113497292877742 1 1
0.157188575889415 0.156738763202274 1 1
0.0587085849688533 0.0585914169996422 1 1
-0.00987970869593744 -0.0103674465981772 1 1
0.0354661533903469 0.0355273930283034 1 1
0.0309639529398658 0.0306303089697991 1 1
0.0269456854805734 0.0269029020557643 1 1
0.0629578984434761 0.0628368000731366 1 1
-0.0298052339053729 -0.0298504838821177 1 1
-0.0639333806850706 -0.0636870908051248 1 1
0.0185165006114652 0.0185730915868687 1 1
0.0907402070565345 0.0906012568797963 1 1
0.0433653982434586 0.0432053494580007 1 1
0.0517116060801896 0.051597136553072 1 1
0.0902108067241555 0.0900650879443685 1 1
-0.0740630582070819 -0.0738217320912288 1 1
0.0291576771878378 0.0290929241850172 1 1
0.0217505557213895 0.0217553248438549 1 1
-0.1699408161561 -0.169261913345428 1 1
0.111479729403261 0.111205882201649 1 1
0.0709442347660063 0.0706621233515623 1 1
0.0119038613368422 0.0117250046950293 1 1
-0.0369802347594762 -0.036835485589951 1 1
-0.053363281196391 -0.0532141023820879 1 1
-0.0792537571103063 -0.0789256714716093 1 1
-0.016423407601895 -0.0162914049330286 1 1
0.0563104987162755 0.0561040134971922 1 1
0.0783262594975833 0.0778893358274511 1 1
0.0635936368769946 0.0633097192827446 1 1
-0.0997024297752793 -0.0994041892454917 1 1
-0.0976866825322478 -0.0976497331296882 1 1
0.205294606301132 0.204574213049299 0 0
0.0826681167158175 0.0823052175446694 1 1
-0.0483694322613432 -0.0483336861099539 1 1
0.194381177672281 0.193775965536166 1 1
0.00265107175001524 0.00232694840914875 1 1
-0.0393001956765508 -0.0393008386253987 1 1
-0.0537878159795769 -0.0532519445687414 1 1
0.0526736191626277 0.052610365740607 1 1
0.168258293797649 0.167704904755863 1 1
0.0399398502168913 0.0405064625526665 1 1
-0.142513299205073 -0.141945473767835 1 1
-0.131292288382334 -0.130780442328035 1 1
-0.0809612723094496 -0.0805096426453066 1 1
-0.213335047574541 -0.212918130258326 0 0
-0.147357697447314 -0.146930558116519 1 1
0.224475548610878 0.223825124028177 1 1
-0.0557141006637621 -0.0556592271999796 1 1
-0.050925124687202 -0.0510223782012315 1 1
-0.123688690113306 -0.123239609296879 1 1
-0.0119561858885395 -0.0118231982100772 1 1
-0.0850323742869646 -0.0846349425235933 1 1
0.034325035157441 0.0340944755569089 1 1
-0.11141412495997 -0.110804777144537 1 1
-0.11817142632446 -0.117829684041263 1 1
-0.0979643382330128 -0.0977648608383797 1 1
0.0384307424353963 0.0382777174793845 1 1
0.185462380191408 0.184699144106196 1 1
-0.0629771876101216 -0.0626950964967575 1 1
0.205289272560563 0.20470823855098 0 0
-0.0597295173193649 -0.059640124794293 1 1
-0.0097070549983756 -0.0098267811733032 1 1
-0.178091542879693 -0.177710336174676 1 1
-0.070538696887443 -0.070407167515199 1 1
-0.0337739292565129 -0.0336474946328666 1 1
-0.080000266968444 -0.0797883025482516 1 1
0.0559857458126526 0.0556977264947187 1 1
0.0203811180697364 0.0203375823399365 1 1
0.0128100273765803 0.0127844746898143 1 1
0.0761805676160496 0.0759177931699906 1 1
-0.0115546236261246 -0.0112829566830496 1 1
0.129911408558364 0.129317771834314 1 1
-0.0639922645176778 -0.0638166156454269 1 1
0.055084929454298 0.0549069708345924 1 1
0.134769091667725 0.134395770811844 1 1
-0.168936291392209 -0.168367883477742 1 1
0.0399387757107212 0.0397815239783194 1 1
-0.227481574940219 -0.226813108544144 0 0
0.0057887134570697 0.00584683179387385 1 1
-0.0476078975907363 -0.0473002136029988 1 1
0.196956210298079 0.19639939010542 1 1
-0.00604276556300048 -0.00583220638317297 1 1
0.148980745528439 0.148687168617852 1 1
0.0943200005602567 0.0939779212843601 1 1
0.0170264365248994 0.0169740170197894 1 1
-0.0438195341003159 -0.0439598411291623 1 1
-0.192255660110426 -0.191652618095926 1 1
-0.00678515087802765 -0.00719738518729635 1 1
0.217957890595762 0.217194502680937 0 0
-0.0207762829298569 -0.0206241958801224 1 1
-0.122511622914696 -0.122301580751995 1 1
0.120850965403869 0.120522199747725 1 1
-0.0887213418029182 -0.0881970329981721 1 1
-0.0666051750897895 -0.0662971017228246 1 1
0.0317595797776816 0.0317290187205843 1 1
-0.150419358779634 -0.149981266117899 1 1
0.0016230576885992 0.00171174086794006 1 1
-0.0586305100761358 -0.0587385019428009 1 1
-0.0581517129929699 -0.057939615551112 1 1
0.0222142684407407 0.0222281673507508 1 1
0.0471041824831321 0.0471001968411316 1 1
-0.121033270069846 -0.120405495623724 1 1
0.0489991928032326 0.0489547608018528 1 1
-0.00494775924914568 -0.00502775915576768 1 1
0.265272610498799 0.26461642852317 0 0
-0.100691664391144 -0.100527886873794 1 1
0.050247102893077 0.050370578993438 1 1
0.0439767750709759 0.0438821155140808 1 1
-0.134237199370958 -0.133713719138328 1 1
0.244218693297505 0.243853265822992 1 1
-0.105535030950177 -0.105051216154833 1 1
0.0637454798572925 0.0636428355764194 1 1
-0.0914242006906815 -0.091459364303001 1 1
0.0700018030098127 0.0697423816538106 1 1
0.179794348165884 0.179228375295056 0 0
0.151927405077097 0.15158064481422 1 1
-0.00374349420271089 -0.00375660255204885 1 1
-0.206077535009918 -0.205477766551119 0 0
0.00995666628935347 0.00987952221096699 1 1
-0.125111391230596 -0.124778281297311 1 1
0.0683006954443532 0.0684939532108402 1 1
-0.0101100071461048 -0.0103121836102132 1 1
0.165402905074898 0.165488759460843 1 1
0.214197458492761 0.213078954397924 0 0
0.218382385468794 0.217455540973042 1 1
-0.112308668086273 -0.111858044314842 1 1
0.0423651392467422 0.0423516632402989 1 1
0.0738763113047874 0.0739143906123358 1 1
-0.0732869113167768 -0.0729873475252451 1 1
0.0881179106265313 0.0876430883068516 1 1
0.190573534346608 0.190280683048281 1 1
-0.0212164021899055 -0.0208927708410775 1 1
-0.0209077629616266 -0.0208296852977634 1 1
0.0221537708410004 0.0223167895748486 1 1
-0.0578295650617541 -0.0577787072967725 1 1
-0.274302395385674 -0.27366328790515 0 0
0.119987015554345 0.119804968163041 1 1
0.044234116315337 0.0439144306448954 1 1
-0.13017446054002 -0.130103652361731 1 1
0.0171518467946458 0.0172911390250765 1 1
-0.167413661602499 -0.166918019444552 1 1
-0.141048458510163 -0.140322282377524 1 1
0.00116267966607497 0.00122445509116971 1 1
0.066081463819955 0.0657810117907454 1 1
0.311486334677599 0.310322541434823 0 0
0.0691188031690697 0.0686616382295129 1 1
-0.119248630233178 -0.118791266526023 1 1
0.0269263370469435 0.02662580250182 1 1
0.0430189851882079 0.0426117551347135 1 1
0.0996075921155452 0.0992392261025601 1 1
-0.0116176092649202 -0.0116796970934077 1 1
-0.0277792784527449 -0.0276119028194049 1 1
-0.0651946900770063 -0.0646809836345134 1 1
0.144460675326214 0.14414333954776 0 0
0.0482400314820737 0.047870847646425 1 1
-0.174658337232612 -0.174099153064656 0 0
-0.1121090570987 -0.111743156177903 1 1
-0.133948608995214 -0.133443892086115 1 1
-0.121633309011748 -0.121252258981885 1 1
0.109967132901851 0.109589120312605 1 1
0.107555441165179 0.107082784383476 1 1
0.0311831922000158 0.0310666720509966 1 1
-0.100700497894623 -0.100687440517819 1 1
0.113538301498646 0.113524661846944 1 1
-0.00896539286736514 -0.00884876742710408 1 1
-0.0276605257402163 -0.0275012971571066 1 1
-0.0846637091701042 -0.0842415701638972 1 1
0.0490245085881055 0.0489420968960119 1 1
-0.046745434504101 -0.0468647807764615 1 1
-0.0394307044054006 -0.0394676913586716 1 1
-0.157746787236456 -0.157439618021131 1 1
0.178607609796406 0.178178878076442 0 0
0.0325380458025743 0.0323417699010604 1 1
-0.113122654821752 -0.112942211346882 1 1
0.140899544954206 0.140712983325516 1 1
-0.101636911231436 -0.101105644370195 1 1
0.0135779553304343 0.0133707137331197 1 1
0.144840231188531 0.144513713741237 1 1
-0.0896397034322238 -0.0895555431180802 1 1
-0.169084979356971 -0.168769168123584 1 1
-0.0779389053155624 -0.0777271936168052 1 1
-0.0834567015185845 -0.0831124524083779 1 1
0.232966486872421 0.23248823076748 0 0
-0.120467635837698 -0.120123305629604 1 1
-0.0156607931150223 -0.0159818632679462 1 1
-0.0841663924950013 -0.0840104253486303 1 1
0.0305342096039202 0.030186037656522 1 1
0.122108795692187 0.121615774271289 1 1
-0.136806700066156 -0.136444242111563 0 0
0.203006888783486 0.202440661229872 0 0
0.108765729374763 0.108372928032247 1 1
-0.147727206179929 -0.147297709075912 1 1
-0.0963150696822105 -0.0958335838028576 1 1
0.0386918116189918 0.0385733646386461 1 1
0.284918626271209 0.28422418836536 0 0
-0.0469745866590372 -0.0465880430432557 1 1
-0.108784980803935 -0.108721073008487 1 1
0.21243162776656 0.211729695023077 1 1
-0.0104911681633798 -0.0101353398940318 1 1
0.0569214210688956 0.0567534958342276 1 1
-0.0841199162735093 -0.0839641336081811 1 1
-0.164765721291892 -0.164320118750786 1 1
0.0375014823426644 0.0375416526322497 1 1
-0.00294510709712239 -0.00322131616070115 1 1
-0.00318971850206834 -0.00343204520193366 1 1
-0.00761468982367472 -0.00761170263609511 1 1
0.0717852454241741 0.0715137137199641 1 1
0.000957968190795005 0.0010197443783111 1 1
0.092874402032447 0.0926568112509683 1 1
0.00654253752159997 0.00637465178873734 1 1
0.148268903041908 0.147640170285112 1 1
-0.0512016440961612 -0.0512944787377011 1 1
-0.00113056909229159 -0.0016370284692506 1 1
0.089981857727548 0.0898757291873993 1 1
0.0763241125006337 0.0762966575651623 1 1
-0.0383896844129619 -0.0380032958988712 1 1
-0.0226496457856345 -0.0227129892802833 1 1
-0.0124305891724806 -0.0126340416110575 1 1
0.013842043225769 0.0134253816497858 1 1
-0.0849537693730196 -0.0844703270112199 1 1
0.0578341891019232 0.0576406998666535 1 1
0.0940404707197814 0.0936993168208717 1 1
0.0158223472323854 0.0159748955320063 1 1
-0.0673281363912968 -0.0672522119577569 1 1
0.209111911065648 0.208109632839456 1 1
0.149776837659607 0.149558647857748 1 1
-0.0238009055601908 -0.0239540175875176 1 1
0.000970348732299158 0.000983972925182451 1 1
0.0976436764359143 0.0972779380364876 1 1
-0.0610404476148974 -0.0609445640938546 1 1
0.215308526793143 0.214529522427232 0 0
0.0452584222305288 0.0449788053365311 1 1
-0.203443475741506 -0.202979185760372 1 1
-0.0597277161676444 -0.059399699298752 1 1
0.0738806718053163 0.0738334291882442 1 1
-0.186805609828695 -0.185943900100885 0 0
0.183874546401888 0.183571106901609 1 1
0.0305785333368409 0.0305859132832919 1 1
0.0085568218983832 0.00851942916467057 1 1
0.237929500867959 0.237323376303483 0 0
-0.0124305291088084 -0.0121399712873098 1 1
-0.0551931373050148 -0.055280771802011 1 1
0.0459533207043248 0.0458084663294925 1 1
-0.0250719539881764 -0.0250328152826555 1 1
-0.0257110382584011 -0.0255856619258079 1 1
-0.0418437959271197 -0.0418576693782902 1 1
0.0214191432670641 0.0214233924502455 1 1
0.02830870189758 0.0282094541056826 1 1
-0.113674941287397 -0.113509049406594 1 1
-0.132849557872904 -0.132465201164194 1 1
0.0205953198634621 0.0205687438291107 1 1
0.0305637229093619 0.0305552201466527 1 1
-0.016746116943833 -0.0167873504334554 1 1
0.13993154410471 0.139123694721307 1 1
-0.0739620404094725 -0.0737295927011905 1 1
-0.138839520206533 -0.138506013043042 1 1
-0.103508274262794 -0.102915174329123 1 1
-0.119598648296658 -0.119263653701074 1 1
0.0017947414304412 0.0020090157872057 1 1
-0.116868597131276 -0.116865593644809 1 1
-0.0354643613735083 -0.0355278089639291 1 1
0.00825177112921956 0.00848865045409126 1 1
0.219655113508724 0.219249356998245 0 0
0.0593058840365425 0.0589726653837628 1 1
0.0590241484230198 0.0589706935565176 1 1
-0.0378577693885533 -0.037699244470265 1 1
0.0513993326471684 0.051058756395601 1 1
-0.0715699706165754 -0.0713521254718377 1 1
0.000576489484486501 0.000560536572322375 1 1
-0.0383181902840655 -0.0381626583264186 1 1
-0.0994284199799347 -0.0994643355866532 1 1
0.131879702561001 0.131724683625622 1 1
-0.113007448178623 -0.112837429790983 1 1
0.0483015734100851 0.0481890085108723 1 1
0.114748232885167 0.114139697368817 1 1
0.00913450262882941 0.00907674693615159 1 1
-0.0140988641722666 -0.0141809962284315 1 1
-0.0534780025333842 -0.0531309037771131 1 1
0.177609958302566 0.177061679009471 0 0
-0.283736842184952 -0.282518625249976 0 0
-0.0956506967619205 -0.0953397925889498 1 1
0.111856972859482 0.111618929886507 1 1
-0.0818076383015458 -0.081766283940038 1 1
0.0274123486162798 0.0275305414181203 1 1
0.0326074664791806 0.0324552607855603 1 1
0.0519910395155973 0.0517924902287639 1 1
-0.0408058095292516 -0.0407275048373278 1 1
0.028540829193121 0.0285172175868558 1 1
-0.0567595330612964 -0.0567253968210136 1 1
0.121596802686724 0.121427037053661 1 1
0.0754116447368118 0.075104480877472 1 1
0.0587573267672792 0.0588916187128011 1 1
-0.0942684171113639 -0.0941885801408143 1 1
-0.0539223717525081 -0.053757920279204 1 1
0.0789286749419145 0.078544524968553 1 1
-0.051907899315353 -0.0515645541953999 1 1
-0.29233596885093 -0.29132296692882 0 0
0.0327022000541749 0.0326295873225517 1 1
-0.0326140534536727 -0.0322506734545299 1 1
0.0830405329246982 0.0826794560932639 1 1
-0.152607374533404 -0.152079669865136 1 1
0.0474642977632654 0.0470395048000418 1 1
0.0908846113770841 0.0907204362613934 1 1
0.0699076182315927 0.0696842453108977 1 1
0.07958454324202 0.0791846711501696 1 1
0.0662401706163761 0.0659083790984613 1 1
0.0244350540155837 0.0243524732563939 1 1
-0.139223940063622 -0.138749313742138 1 1
-0.0394456056571235 -0.0393723374727402 1 1
-0.12528172581942 -0.125069975080247 1 1
-0.170060997103218 -0.169393511733485 1 1
0.0357087678733653 0.0355934999819237 1 1
-0.0663310431537757 -0.0659927159106036 1 1
0.117066307810174 0.116846807540744 1 1
-0.0420754959191343 -0.041931086330089 1 1
-0.0973055550485051 -0.0971188590339614 1 1
-0.00394512096617522 -0.00380026915976018 1 1
-0.0129293452445689 -0.0130501087620229 1 1
-0.237994238662347 -0.237204283767234 0 0
-0.077292038547253 -0.0771370180087335 1 1
-0.0649922135881034 -0.0647034669697224 1 1
0.0473603346071251 0.0473716262935283 1 1
-0.189519426504852 -0.189222212068174 1 1
0.111905531687419 0.111464391302705 1 1
0.0444345568528166 0.044112840121576 1 1
-0.0973165804253147 -0.0973182033600688 1 1
-0.119968344061718 -0.119687875495734 1 1
-0.124562232930743 -0.124220180396475 1 1
-0.089832592613134 -0.0895119610110031 1 1
-0.11180467237775 -0.111555181840684 1 1
0.129045057513006 0.128625432066035 1 1
-0.049477539156123 -0.0494881287353084 1 1
-0.11521359529536 -0.115468193701677 1 1
-0.108741190276352 -0.108240296601171 1 1
0.0207503597047002 0.0207896587663987 1 1
-0.32297178736615 -0.321702799741888 0 0
0.18563762658954 0.185038209447419 1 1
-0.178694457578324 -0.178607285847638 1 1
-0.0805772665737848 -0.0803090196616347 1 1
0.0587997437176012 0.0587153399023472 1 1
0.037848119557685 0.037406134974451 1 1
-0.0448850789982673 -0.044976109766393 1 1
0.0567568967476649 0.0565628344965945 1 1
0.052116887133975 0.0521297460576985 1 1
-0.187347832525242 -0.18659493602369 1 1
-0.00798418661262659 -0.00797365910416178 1 1
-0.0466671251572775 -0.0467410621270445 1 1
0.161176383304867 0.160737934335974 1 1
0.1688937506328 0.168338530701605 1 1
0.0876696713170215 0.0873700298279605 1 1
0.0279510130890427 0.0276957569148532 1 1
-0.176265530517719 -0.175866448159048 1 1
0.0149731939754262 0.0149774025976202 1 1
-0.0936430493231248 -0.093254829498 1 1
0.123487497973262 0.123041790258166 1 1
0.00170641758127567 0.00161279749211477 1 1
0.0852614219175442 0.0853412100920363 1 1
0.0542061091369566 0.0540590053756641 1 1
-0.0655892142754772 -0.0654554258200343 1 1
0.0836285247601502 0.0834751821290914 1 1
0.193613107132367 0.19286277942092 0 0
-0.0180443213146748 -0.0177436679638167 1 1
-0.11865383464168 -0.118604161251601 1 1
0.149586600803782 0.149225701922953 1 1
0.0467222579649493 0.0463767146897509 1 1
0.0815060108238242 0.0811841994037639 1 1
0.0761100558070279 0.0759879471805162 1 1
-0.112902124773273 -0.112768341054159 1 1
-0.00864289245843316 -0.00841990198846364 1 1
-0.0937549466397573 -0.0936459326879244 1 1
-0.179922323783634 -0.179537119561066 1 1
0.127029978447955 0.127118259998005 1 1
0.138302549223797 0.137758761988548 1 1
0.0847074464452365 0.0843442290377601 1 1
-0.0816016610086777 -0.0813267988283238 1 1
-0.154083053819847 -0.153486510898635 1 1
-0.300299628764318 -0.29938690650047 0 0
0.0846986961898775 0.0844980820657318 1 1
-0.0578195179993145 -0.0574556202151209 1 1
0.235885123675264 0.235181725354956 1 1
-0.153832468172147 -0.15334516909464 1 1
-0.0645870449610659 -0.0641065701212651 1 1
-0.0904338643275356 -0.0899554181473662 1 1
-0.0438568133972046 -0.0437290584496562 1 1
0.111945539976289 0.111736955169298 1 1
0.127519567078507 0.127180392764573 1 1
-0.174998336315642 -0.174467800587596 1 1
0.0419025156334353 0.041930944465985 1 1
0.0797887887645773 0.0794410106520484 1 1
-0.274574356515149 -0.273674229901643 0 0
0.183109237550488 0.182514258596193 1 1
-0.0677200995338375 -0.0675646287745859 1 1
-0.114807044130436 -0.114565499812224 1 1
-0.0954354124262359 -0.0948719611408971 1 1
-0.0420082552616972 -0.0419160426327763 1 1
0.0662233742106543 0.0660250223721259 1 1
0.118273725267795 0.11811597564031 1 1
0.0109837454100181 0.0110939539954133 1 1
-0.14191553929171 -0.141487223925819 1 1
-0.0160682526440715 -0.0162035476098422 1 1
0.000107283231671801 8.63618948620641e-05 1 1
0.0195630442325872 0.0196973594098945 1 1
-0.0454200230858417 -0.0453644088957863 1 1
0.00417728554403745 0.00376801831968716 1 1
-0.054988300944093 -0.0548988305254197 1 1
0.0601581095471407 0.0599049429253068 1 1
-0.00513943918635953 -0.00524632227444555 1 1
0.151932157166425 0.151463469161629 1 1
-0.025689028656571 -0.0256513291175677 1 1
-0.0139982130423672 -0.0136614538251317 1 1
-0.0893184051375493 -0.0889403172280123 1 1
0.116343442055377 0.115968392804442 1 1
0.0229605737565884 0.0228003443329968 1 1
0.235867170809186 0.235197591154629 1 1
0.115979300823032 0.11564832805755 1 1
-0.0473535140309941 -0.0471497810537194 1 1
-0.11950584264063 -0.119330255045482 1 1
-0.0188179826253013 -0.0186068717600948 1 1
0.189168937122248 0.188269601330232 1 1
-0.0248677344641762 -0.0248877918321023 1 1
0.0196843430216948 0.0193286754427388 1 1
0.102997419331729 0.102791476462915 1 1
-0.24479785523081 -0.243991533966144 0 0
-0.01767936617711 -0.0176740563233882 1 1
0.168591142930045 0.168055795171599 1 1
-0.0620142077293343 -0.0617838049705047 1 1
-0.132599377564657 -0.132290417724462 1 1
0.00227685517011375 0.00249400487662454 1 1
0.00860280419130181 0.00836360367722246 1 1
-0.0147110944503118 -0.0141192940218472 1 1
0.249323348153556 0.248770899120318 1 1
-0.083882876008752 -0.0836449432649284 1 1
-0.0699061708560408 -0.069575868735845 1 1
-0.0508189356027252 -0.0504185124453738 1 1
-0.157603639003014 -0.157149618913418 1 1
-0.0515167407785429 -0.0509188009578481 1 1
0.0728354675351145 0.0726371984451459 1 1
0.182007352979653 0.181411779194644 1 1
0.34726239913349 0.34588992593234 0 0
0.236155349066704 0.235482357564058 0 0
0.191998519506221 0.191213318061548 1 1
-0.149511008484941 -0.149095524245856 1 1
0.0603130536780159 0.059963636745784 1 1
0.146457873379059 0.145711670031183 1 1
0.0789311877220414 0.0784601864922747 1 1
-0.133119943059604 -0.133120999711696 1 1
-0.0144753502011959 -0.0143235051082518 1 1
0.142781550603267 0.142593138131346 1 1
-0.159687356836582 -0.159137459742863 1 1
0.00298572156804259 0.00306233784659541 1 1
-0.0763354927178524 -0.0761581505075448 1 1
-0.15022906720991 -0.150025345076593 1 1
0.0994414678224 0.0988987244057751 1 1
0.128107680732491 0.128002463518196 1 1
-0.0454887871445316 -0.0455749689800758 1 1
-0.128386276731665 -0.128179315828915 1 1
-0.0684804911994896 -0.0683255440120162 1 1
-0.0290586731955852 -0.0289490802174365 1 1
-0.06801389302173 -0.0678097692193858 1 1
-0.0304392828413987 -0.0303636231764571 1 1
-0.0507793831538461 -0.0505081821212874 1 1
0.0931207400945527 0.0928751925595697 1 1
0.135145903429164 0.134716402133122 1 1
-0.154170957759718 -0.153350634328459 1 1
-0.0599471827803359 -0.0600422977098623 1 1
0.00681247690145215 0.00703192542405509 1 1
0.0891382190937178 0.0886782101634292 1 1
-0.0819040313005943 -0.0816900419091529 1 1
0.140949326712609 0.140289256122191 1 1
0.0586679177729132 0.0583716644579413 1 1
0.214819384349374 0.214194415923349 1 1
-0.261132618852818 -0.260474246356403 0 0
-0.0312724122261627 -0.0312684303646813 1 1
0.00688441070805324 0.00699426586901148 1 1
-0.0775714995891082 -0.077507855238516 1 1
0.0633083285630022 0.0631328196838022 1 1
-0.104338337630394 -0.104080476541096 1 1
0.0454431967748315 0.0452961124791434 1 1
-0.278443771255172 -0.277693253406458 0 0
-0.171656109033717 -0.170956529456098 1 1
-0.0117667201298346 -0.0118884430549938 1 1
0.121296378229681 0.120920985188296 1 1
-0.0515835584348267 -0.0512707050944267 1 1
-0.00129133965540539 -0.00138662843900648 1 1
0.0542793014113312 0.054003361030988 1 1
0.110882927147451 0.110405609869405 1 1
-0.0990829060386842 -0.0989748344423735 1 1
-0.0581860362670636 -0.0578451388511793 1 1
-0.00265239895540031 -0.00264389732753851 1 1
0.0980101444680643 0.0976331464113113 1 1
0.0649565178651192 0.0645083797419089 1 1
-0.182758626537698 -0.182070925180794 0 0
0.00755822956957939 0.00734064893943797 1 1
0.0270467560005751 0.0269406652930932 1 1
-0.0753744084732073 -0.0755406900734002 1 1
-0.0223501691464707 -0.0224296796080295 1 1
-0.101841250803579 -0.101818396136756 1 1
0.282808820730881 0.281972109298104 0 0
-0.125475011871772 -0.125283913594744 1 1
0.0868904242763697 0.0866836728516471 1 1
-0.0773830250787454 -0.0770404378182653 1 1
-0.128853826701179 -0.128459582092765 1 1
0.227868514149695 0.226900616872579 0 0
-0.078165261998009 -0.0780014568178002 1 1
-0.0990975065740201 -0.0987298258143669 1 1
0.0279083606848649 0.0281061449119823 1 1
0.116703138022717 0.116569886168535 1 1
-0.11762181315041 -0.117405391761529 1 1
0.132137862267524 0.131917021012727 1 1
0.0620396419101399 0.0617916943929275 1 1
-0.27461952558076 -0.273731243187006 0 0
-0.163794276154165 -0.16329800395044 1 1
-0.141540432923066 -0.141317936695009 1 1
0.0918479915850335 0.0917549929125544 1 1
-0.0870107119693817 -0.0862777165923082 1 1
-0.0564095943925689 -0.0561886088005699 1 1
0.0368995874728969 0.0366907365496269 1 1
-0.125718193169002 -0.124917906049122 1 1
-0.0347548781185861 -0.0348481770836222 1 1
-0.0489520213901322 -0.048800633886852 1 1
-0.0758580453113042 -0.0756820025476528 1 1
0.0649435077094725 0.0644410703939247 1 1
0.14795805878015 0.14763607622698 1 1
0.16165987389378 0.161248833732846 1 1
-0.093829808415037 -0.0934018703916152 1 1
0.0411769250768874 0.0409618029170546 1 1
0.00697384704610108 0.00690127254360063 1 1
-0.0898747229976517 -0.0899719290335033 1 1
0.147762673746831 0.147333062528712 1 1
0.0411628084046562 0.0411576155678306 1 1
0.155392156624565 0.154687090563621 1 1
0.109729745072218 0.109479454327593 1 1
-0.000762356911022314 -0.000490795595854493 1 1
-0.215902086765429 -0.214725217376399 0 0
0.106779273547679 0.106517589852164 1 1
-0.0452958640435433 -0.0449602739652445 1 1
0.126435284749807 0.126009561596114 1 1
0.0115660485719836 0.0113272792126756 1 1
-0.27684535130328 -0.275834783819494 0 0
-0.0265467522832553 -0.0262500109921712 1 1
0.132992782000264 0.132239233164097 1 1
-0.0956507078969417 -0.095222872905151 1 1
-0.157598322272373 -0.157139291671608 1 1
0.177630071077898 0.177223666186767 1 1
0.149231337125667 0.148809596873689 1 1
0.158770167463398 0.15838379238957 1 1
0.0874471069535866 0.0870697648519705 1 1
0.25924756934088 0.258247759003873 0 0
-0.0615238107864354 -0.0611393731633126 1 1
-0.156739206104934 -0.15616738415706 1 1
0.0115497746163263 0.0116001523273027 1 1
0.158382790215929 0.158013617930458 1 1
0.0525221425134356 0.05240313649334 1 1
0.00586002378254955 0.00591755795763619 1 1
-0.0582049713861155 -0.0582703760866514 1 1
0.155472805341655 0.154871914436009 1 1
0.0197223783260783 0.0197133909761957 1 1
-0.119931679365812 -0.119723542294079 1 1
0.0946266664381073 0.0945690504238352 1 1
0.000694551848929987 0.00104766741154856 1 1
-0.167324927597451 -0.167033908059839 1 1
0.0667615658231542 0.0667430619107303 1 1
-0.126421411467811 -0.126207321931627 1 1
0.0694646600489389 0.0691586641547181 1 1
-0.036756938568829 -0.0364873761361252 1 1
0.148407720479666 0.148103567943128 1 1
-0.00383099178596133 -0.00391152452454614 1 1
-0.0126450378384963 -0.0126328827509535 1 1
0.0213504881824928 0.0215799837247253 1 1
0.0106501955764472 0.0108749495735445 1 1
0.0212141237649774 0.0213182722451549 1 1
-0.284158598221095 -0.283551220108353 0 0
-0.000708342675356598 -0.000461515256340812 1 1
-0.158546024565198 -0.158043644080458 1 1
0.145024865245235 0.144667946693657 1 1
-0.0675867364293555 -0.0674690094559643 1 1
-0.0220563782950039 -0.0223346015228402 1 1
0.083646241295165 0.083395984438435 1 1
0.113261369686027 0.11281937910993 1 1
-0.0302546045576352 -0.0302701156464977 1 1
-0.197626346826733 -0.196947923077464 1 1
0.115793044316146 0.115393316089624 1 1
0.150797226707388 0.150409978821696 1 1
-0.228502936747466 -0.227971327014249 0 0
-0.0207843186543515 -0.0209764240338766 1 1
-0.126906420506206 -0.126670980460594 1 1
0.128407082761724 0.128097839307694 1 1
0.175087945947508 0.174477947183241 1 1
0.0774288212299009 0.0773189395961969 1 1
0.00226370684619804 0.00222457551602665 1 1
-0.0135000070055517 -0.0135016595440736 1 1
0.0391525019566675 0.0390584376948421 1 1
0.118418750769648 0.117924054397541 1 1
-0.163388815062379 -0.162793351634467 1 1
-0.0902746778994005 -0.0899725449177473 1 1
0.0492230687118971 0.0491740658273039 1 1
-0.0679518947648004 -0.0676158630109103 1 1
0.115411209484591 0.115269654993654 1 1
0.0258455139374211 0.0256124863648371 1 1
-0.263792445243469 -0.262928078464738 0 0
0.101929958329888 0.101234698520704 1 1
0.0307392074590121 0.0306179625340002 1 1
-0.0311431776138621 -0.0309602784047335 1 1
0.185078584658108 0.184569521949942 1 1
-0.0896192192995126 -0.089356324941058 1 1
-0.0990052884518029 -0.0985002546126546 1 1
0.0919128190544103 0.0918156720606312 1 1
-0.163858291349265 -0.163203479490433 1 1
-0.0171964100151376 -0.0168679393057347 1 1
-0.0461023160344702 -0.0461673948138998 1 1
-0.121612672647024 -0.12130610268147 1 1
-0.061682034288756 -0.0612528803841152 1 1
0.436463748874674 0.434607858716088 0 0
0.0172915358444464 0.0171368947865478 1 1
-0.106766963346124 -0.106231741274249 1 1
0.0480607069445612 0.0478547284127006 1 1
0.00601888188230038 0.0061199548624004 1 1
-0.160723145800496 -0.160395164581038 1 1
0.00524391834325182 0.00535972014909405 1 1
0.0322080659001151 0.031629023720194 1 1
0.279653480710463 0.278923790323473 0 0
0.0387835108673624 0.0389552104626329 1 1
-0.216894158425424 -0.216406307524933 1 1
0.105504237697007 0.105287300378358 1 1
0.044062203865496 0.0440088352655828 1 1
-0.0306557584398524 -0.0306726867162285 1 1
-0.0604936354210613 -0.0603406761925023 1 1
0.048496533564101 0.0484168021931651 1 1
0.0112324135341794 0.0113080911892805 1 1
0.167782586741953 0.167218654216705 1 1
0.144947794904605 0.144578238786626 1 1
0.0112221537549766 0.0112124376040565 1 1
0.154768448948486 0.154212874759593 1 1
0.0718969469710941 0.0717708559680907 1 1
-0.00236642644586037 -0.00220461341408862 1 1
0.0703475033358417 0.0700000117660425 1 1
-0.0338533216083786 -0.0336761036279409 1 1
0.0162951311599355 0.0163735379246465 1 1
0.151495094666565 0.15096013564509 1 1
0.0515662456238947 0.0517803618713297 1 1
-0.155829057427902 -0.15543780725985 1 1
-0.0975928076591754 -0.0972640064023744 1 1
-0.0517487398819266 -0.0517901466254908 1 1
0.0425582327867128 0.0422869215760622 1 1
-0.0390214762122217 -0.0385088229609713 1 1
0.114957034180849 0.114650494625647 1 1
-0.10019482008698 -0.0996737183898463 1 1
-0.00429103398230587 -0.00422841190922519 1 1
-0.0732011637051062 -0.0730609616735426 1 1
0.0179446837494539 0.0179371031210031 1 1
-0.0210915366982175 -0.020616453262225 1 1
0.231243539875423 0.230822781165593 1 1
-0.0498330704747213 -0.0498167533053097 1 1
0.228340992527544 0.227442486976312 1 1
-0.0270788482529469 -0.0270620234247069 1 1
0.280426862114176 0.279737760812075 0 0
0.0471920645168378 0.0470824828743277 1 1
0.0232221027752779 0.0231012767525013 1 1
-0.0307327783525469 -0.0307116474255798 1 1
0.0388101489192812 0.0387933551976494 1 1
-0.116914934077057 -0.116627934753158 1 1
0.244996686498597 0.244340188789727 0 0
-0.00553594250978438 -0.00550750790468382 1 1
0.0187376441464517 0.0185395866671847 1 1
0.077986485735616 0.0779869078563509 1 1
0.335118589136412 0.33406862454793 0 0
-0.0285585998446011 -0.0283634773146268 1 1
0.106997081373916 0.106669277568311 1 1
-0.0254066741721965 -0.0252769113387711 1 1
0.0331150450284147 0.032918733061568 1 1
-0.0900687736910786 -0.0896346671635438 1 1
-0.00858940557306436 -0.00846822291971847 1 1
-0.20697412827134 -0.20668326225463 0 0
0.0669084304171061 0.0669641747156407 1 1
0.0473113327382608 0.0471674211578311 1 1
0.159143429228364 0.158731259663367 1 1
0.0674479913818403 0.0670405077357903 1 1
0.0509719243505459 0.0506296656248137 1 1
-0.0632768744692582 -0.0632657177115179 1 1
0.0614745914664115 0.0611790445015742 1 1
0.0400795091194206 0.0398773900477816 1 1
0.187140335964898 0.186566652330397 1 1
-0.242111566268723 -0.241460219477737 0 0
-0.182974782614781 -0.182601239775864 0 0
-0.113382463842939 -0.11307051544062 1 1
-0.0123195638933909 -0.0120564502850098 1 1
-0.189557451343549 -0.189174706342668 0 0
-0.0391059256731928 -0.039132504498515 1 1
0.0793244446393776 0.0788980532139433 1 1
0.196508043863256 0.196073655535635 1 1
-0.107813676621686 -0.107324460688719 1 1
-0.00806890027420036 -0.00823607455240297 1 1
-0.115715736746701 -0.115028572667497 1 1
0.0403819665872631 0.0403290401439014 1 1
-0.0142956696717061 -0.0141320896745896 1 1
0.0546103366193565 0.0541627625275949 1 1
0.0817070389200171 0.0813573699954629 1 1
-0.0445240913280435 -0.0441342850723991 1 1
-0.129806798413094 -0.129208342978824 1 1
0.0814984834575575 0.0816290165485506 1 1
-0.0285812170689148 -0.0284595155183328 1 1
0.213897086062882 0.213404420694377 1 1
0.205805047905618 0.205190150237165 0 0
0.0834384617680247 0.083012000791734 1 1
0.0956749157970349 0.0954238773370761 1 1
0.086039510938123 0.0856299167237793 1 1
-0.030366287323436 -0.0303385817506351 1 1
0.198061499322799 0.197196146587125 1 1
0.00142168644836121 0.00125860369437453 1 1
0.320460650767822 0.319398874875694 0 0
0.046347961166258 0.0463400717680016 1 1
0.0656690304208245 0.0654218311731177 1 1
-0.0816329754331821 -0.0812831697304066 1 1
-0.0835852432314094 -0.0831882075112476 1 1
-0.163477625241574 -0.163269682742382 1 1
0.107727320597293 0.107537620084986 1 1
-0.270397368036197 -0.269949408258808 0 0
0.0562200558577934 0.0563530044525026 1 1
0.158348887010736 0.157945498221479 1 1
-0.0172458363970376 -0.0170129418232583 1 1
0.0337809364311675 0.0338464392363209 1 1
0.0796007880670002 0.0791712308643411 1 1
0.0791802162831077 0.0790351487652076 1 1
0.0814448517231537 0.0813055068437019 1 1
0.222588057202875 0.22177896500406 1 1
0.121479345457034 0.120985814476898 1 1
-0.0108410949611321 -0.0107894165310821 1 1
-0.162532102592099 -0.162195088218927 1 1
0.0772774411855368 0.0772324447564208 1 1
0.0939805821346361 0.0937013418894476 1 1
0.04065253494072 0.0403962332507105 1 1
-0.0650785966033375 -0.0650856825647709 1 1
0.0854902457019803 0.0854875853227614 1 1
0.273229477789433 0.272509495529821 0 0
0.115954145092642 0.115704967440209 1 1
-0.0438130658715961 -0.0433895030490529 1 1
-0.0572530720816333 -0.057180186049801 1 1
0.115436394452994 0.115147615454631 1 1
-0.0978618986230298 -0.0977556516242457 1 1
0.0300457898856899 0.0299462902203842 1 1
-0.0390761884426211 -0.0390423720004708 1 1
0.0435518993545599 0.0435163908466243 1 1
0.00883016175543911 0.00875655670111428 1 1
0.0890946581463744 0.0889906689507773 1 1
-0.0551413873721821 -0.0552252525381914 1 1
0.169158699576867 0.16859109971608 1 1
-0.0585991379078924 -0.0587219430826317 1 1
0.0162892041392663 0.0161461795408707 1 1
-0.0822773729188803 -0.0820571713312156 1 1
0.0364710329524579 0.0362161928169608 1 1
0.0944885628153402 0.0944106384363434 1 1
-0.0868318423678701 -0.0861908081537702 1 1
0.0615690253764545 0.0611904317972099 1 1
0.0869376673362002 0.087140285203451 1 1
-0.183017135293218 -0.182275383611183 1 1
0.175110132421497 0.174795096884338 1 1
0.00898668719354874 0.00896668980235246 1 1
-0.0136311425378682 -0.0133749286976381 1 1
-0.248058579576548 -0.247156827711582 0 0
-0.00771488245588502 -0.00777891505118699 1 1
0.0446650821842485 0.0443448362654628 1 1
-0.0900498570203322 -0.0899871925801444 1 1
-0.151373166572648 -0.150895908760601 1 1
0.0258497046413866 0.0258215385305017 1 1
0.00511804645850369 0.0050935399416303 1 1
0.162251586239122 0.161715943970535 1 1
0.0846564021992091 0.0843521486896784 1 1
-0.00267666707562527 -0.00260763574912923 1 1
-0.0850602554370347 -0.084843438026981 1 1
0.161409229671408 0.161041987236335 1 1
-0.0631598306672691 -0.0625796866618513 1 1
0.181630907133994 0.181263400054179 1 1
0.126822487491649 0.126699155434298 1 1
0.0042084561906709 0.00420490634173879 1 1
0.0870658863553121 0.0869500069785704 1 1
0.269256233148542 0.26808520794129 0 0
0.0441791398767342 0.0439780028350945 1 1
0.210627505037185 0.209842503867682 1 1
0.114812787876366 0.114404877304546 1 1
0.0617795487756913 0.061745099220252 1 1
-0.111511546833676 -0.111257773383071 1 1
-0.216916958221602 -0.216131757712844 1 1
-0.0414422385636656 -0.0413395601381548 1 1
0.129695082613801 0.129361677760791 1 1
0.105823772077588 0.105416413993117 1 1
0.134069971039797 0.133824799255495 1 1
-0.00281718532690102 -0.00284738008648931 1 1
-0.0517140801883292 -0.0516087358785423 1 1
-0.0586111488493341 -0.0582232814074115 1 1
0.0845292263809054 0.0843611743307656 1 1
0.133175405186645 0.132812718848387 1 1
-0.13744805860545 -0.137092053333629 1 1
-0.073379308150977 -0.0728442938280735 1 1
-0.0648341836985259 -0.0645768497991767 1 1
0.201950991564612 0.201664823316722 0 0
-0.0236783712401769 -0.0237141800540587 1 1
-0.304873241244597 -0.304252338246857 0 0
-0.117204260556674 -0.116634315712762 1 1
-0.03378442740072 -0.0337555012892067 1 1
-0.228171956576691 -0.227498694976423 1 1
0.121995557290424 0.121476713331329 1 1
0.0536604140311194 0.0537060245818465 1 1
0.0460225893588729 0.0456553293027324 1 1
0.00399317101352972 0.00390285391804762 1 1
0.0542332565019119 0.0542174627061981 1 1
-0.000831996338390895 -0.000938798385580997 1 1
-0.206034539398694 -0.205355352502622 1 1
0.0867927948236749 0.0867059748733872 1 1
-0.0828356575135028 -0.0828150570999488 1 1
0.0387678580999767 0.0383316502170575 1 1
-0.00544547709717684 -0.0056144821053481 1 1
0.141772020410564 0.141469710677777 1 1
0.00772905122575349 0.00771724045176682 1 1
0.0163181852213065 0.0161186654825891 1 1
-0.0494469873568991 -0.04940279787171 1 1
-0.0715292594701512 -0.0712401476377785 1 1
-0.107548686576592 -0.107260077925277 1 1
-0.102161739018663 -0.101933558625354 1 1
-0.141231776812942 -0.140552716223329 1 1
-0.0695279218800228 -0.069293039911699 1 1
-0.133795203118587 -0.133506310690097 1 1
-0.0921411285252656 -0.0921016291614631 1 1
-0.154839131714323 -0.154349165710283 1 1
-0.0722348223698745 -0.0719560455341117 1 1
0.246687919360055 0.245871042063211 1 1
-0.0365137349786971 -0.0364252113246133 1 1
0.0142211611747269 0.014038726915253 1 1
-0.0948705989615167 -0.0944722767094034 1 1
-0.0969768610306979 -0.096746817750278 1 1
0.0787247786387021 0.0784503572581578 1 1
-0.0193907396217715 -0.0191660801355361 1 1
-0.152225952844724 -0.151487756300541 1 1
0.124841684868453 0.124381692149994 1 1
0.0270569494338716 0.0264199138006826 1 1
-0.210855453407458 -0.210464966257748 1 1
0.011950368180737 0.011719319011954 1 1
0.109109413885165 0.109231460795404 1 1
-0.033898411148273 -0.0339872480649304 1 1
-0.00230824438633099 -0.00228485611344195 1 1
0.0175626367312658 0.0176097392510425 1 1
-0.0730605078386749 -0.0729234799127493 1 1
-0.0223435683410905 -0.02223329070257 1 1
-0.0937976584983688 -0.0936658550981355 1 1
-0.0348485911749915 -0.0348149209901455 1 1
0.25025610490369 0.249386210704965 0 0
0.0101461090793907 0.0101173316884226 1 1
0.014312873716055 0.0141753848976332 1 1
-0.141737978814982 -0.14128342598913 1 1
0.0256560179464177 0.0256712077475912 1 1
-0.0709012228991599 -0.0705664394540802 1 1
0.0154761800452475 0.0155169885189682 1 1
-0.0075132417760093 -0.00774503407318278 1 1
0.100315869470056 0.0999131940367701 1 1
0.0960738428260527 0.0957965626778284 1 1
-0.119481821515357 -0.118624218652572 1 1
0.136890351888282 0.136254522021768 1 1
0.00524213263023334 0.00538221865368734 1 1
-0.0128879113992238 -0.0132501209093866 1 1
-0.0567072450663055 -0.0566204871097285 1 1
0.156429482421645 0.156164703138136 1 1
-0.0601898887141696 -0.060388974874116 1 1
0.231670718568738 0.231322035327359 0 0
-0.0958930033784039 -0.0956757868587866 1 1
-0.117361157994209 -0.117217771915304 1 1
-0.0232201179157098 -0.0231263321326409 1 1
0.0702145356629632 0.0698708173065368 1 1
0.138643931420388 0.138303369362165 1 1
-0.0915816772484936 -0.09128263008477 1 1
0.193702622918254 0.193333292249019 0 0
-0.137512512495458 -0.136704917215624 1 1
0.120830380811529 0.120306720775803 1 1
0.228755172279301 0.228179451434101 0 0
-0.0280928943131578 -0.0278288398095406 1 1
0.0352277750722547 0.035214446769509 1 1
-0.0878169579759148 -0.0875859445398282 1 1
0.106705156375508 0.106214712255951 1 1
-0.0793078381821916 -0.0789064858790956 1 1
-0.0593844182060168 -0.0595181263811646 1 1
0.192625825758115 0.192325461915375 1 1
0.0398644374458146 0.0398584636456495 1 1
0.0530952316593306 0.0527804922256808 1 1
0.0905476472950405 0.0901532838471142 1 1
-0.00693149526830801 -0.00712841485795192 1 1
-0.0398090303074147 -0.0395174542426268 1 1
0.0179047864806431 0.0179654029434958 1 1
0.0503517399500304 0.0503569687050706 1 1
0.191516663517039 0.191036997261482 1 1
-0.0795570849303637 -0.0790875217757555 1 1
-0.0922585154409798 -0.0916978475908249 1 1
0.0744129793731386 0.0741562540992829 1 1
0.0789387846267852 0.0786896765940337 1 1
-0.0187577987054082 -0.0186931395940928 1 1
-0.138018207066046 -0.137637390715111 1 1
-0.18360472380158 -0.182860526369805 1 1
-0.17344382727262 -0.17289104558056 1 1
-0.133781640414115 -0.133267781959873 1 1
-0.104535352656167 -0.104081594969589 1 1
0.0505336946035796 0.0503156150717241 1 1
-0.0260046836498628 -0.0257986166903978 1 1
-0.0480627936065974 -0.0480220767962532 1 1
0.065493210129218 0.0654273051540195 1 1
0.185199978255977 0.184873042018446 1 1
0.167190692914747 0.166587282287538 1 1
0.187767222377463 0.186864634688199 1 1
-0.163313645678888 -0.162999888178506 1 1
0.141059365915419 0.141025190322751 1 1
0.00366077494371259 0.00368434435111446 1 1
-0.131606790954667 -0.131145388494451 1 1
0.173254575676349 0.172392106012001 1 1
0.0509234052839944 0.0509359097867584 1 1
-0.0227180511542985 -0.022310893940832 1 1
-0.147837921882986 -0.14726972042161 1 1
-0.146041135834626 -0.145682402233599 1 1
-0.117639277349866 -0.117405574993308 1 1
0.0924747725708712 0.0923420725853519 1 1
0.00614298560591671 0.0062634990509229 1 1
-0.0202446684162106 -0.0204814192560243 1 1
0.0281677029815946 0.0282826433588483 1 1
0.141030076710886 0.140600014065688 1 1
-0.0781406707606901 -0.0778875628307877 1 1
-0.0450561582059971 -0.0451371119732367 1 1
-0.178586162204008 -0.177997731791428 1 1
0.0415606530910173 0.041397914429091 1 1
0.19294894020019 0.19247736913997 1 1
-0.00331104744800059 -0.0030303036539728 1 1
-0.0417657079337337 -0.0413720031660521 1 1
-0.163051742455903 -0.16266898895519 1 1
0.0587517495141141 0.0585099791628733 1 1
0.198500652453229 0.197717903509587 1 1
0.113960374572672 0.113740782672511 1 1
-0.0119201224717881 -0.0120852643802217 1 1
0.167642203980112 0.167335013410869 1 1
-0.0372511962809767 -0.0371994826837286 1 1
0.088426441725064 0.0881850225001131 1 1
0.0496913659169101 0.0494911038329494 1 1
0.127724296113977 0.127380125878257 1 1
0.0578614658070113 0.0576397689110249 1 1
0.288233059221394 0.287147010590555 0 0
-0.000160918205949517 4.73541878806966e-05 1 1
-0.147765433228105 -0.147561706566797 1 1
0.124554187189337 0.124049417340858 1 1
-0.0445453950272726 -0.0445422312875525 1 1
0.0777608686658433 0.0775525713881403 1 1
-0.0697326950144063 -0.0692521645687756 1 1
-0.137892286459022 -0.137428022530369 1 1
-0.105905453026234 -0.105791605537484 1 1
-0.0681879599180231 -0.0680396171877801 1 1
0.00296447495027838 0.00290290453461711 1 1
0.107067293900969 0.106671292665752 1 1
-0.0930942296784413 -0.0928495691589054 1 1
0.0775661948804058 0.0772450288304401 1 1
0.0902656569539561 0.0901525902672 1 1
0.138777334087203 0.138467458268425 1 1
-0.20376348760424 -0.203218142602967 0 0
0.0554153294446554 0.055202599262206 1 1
-0.140854033061652 -0.140389022852873 1 1
-0.214595404636987 -0.214098264538031 0 0
-0.146842370468174 -0.146297757395405 1 1
-0.075094467701821 -0.0750126291240566 1 1
-0.0944705469227082 -0.0941920161277632 1 1
0.0867968563099652 0.0864183740628915 1 1
0.174902441531423 0.174321302507142 1 1
0.0880893819925181 0.0879669896881791 1 1
-0.147871003890015 -0.147312765535604 1 1
0.00608449412980866 0.00605980023510101 1 1
-0.0514527688261818 -0.0512525328467729 1 1
-0.124853115622058 -0.124365039793095 1 1
-0.0807278497663329 -0.0803757083677641 1 1
0.0621566757540604 0.0622269904160059 1 1
0.0536647675617311 0.0536242611160166 1 1
-0.033271668842967 -0.0329685859853145 1 1
0.129254803771166 0.128962134017336 1 1
-0.0680853034485515 -0.067856113663141 1 1
-0.166085689130805 -0.165409026277515 0 0
0.022970964823492 0.0229307767855834 1 1
-0.071572680567924 -0.0712736813774454 1 1
-0.0256952093941986 -0.0255047682981367 1 1
0.1383464205681 0.13794656841036 1 1
-0.269278268436483 -0.268663859393848 0 0
0.0584761411004962 0.0583386232014211 1 1
-0.0750033312389281 -0.0748378748375866 1 1
0.000334497680948415 0.000272875787353515 1 1
0.0412393093067191 0.0413200693546945 1 1
0.0348716246985979 0.0345122710973427 1 1
0.00377477664204781 0.00376486647241171 1 1
0.141110538072542 0.140846537267056 1 1
0.0600215607232856 0.0597427896262447 1 1
-0.0522710355326545 -0.052107680314034 1 1
-0.300262683742531 -0.29927659723042 0 0
0.257052930196803 0.256396102559249 0 0
-0.111642010907448 -0.111213145580043 1 1
-0.161634009313698 -0.161275754589512 1 1
0.0199939604197264 0.0198043879527756 1 1
-0.0546168704480256 -0.0545898707421675 1 1
-0.0418600029436974 -0.0417931159885214 1 1
0.0995642638249312 0.098980504944694 1 1
0.0634006394533436 0.0630423303991302 1 1
0.00979269706981266 0.0097765905535976 1 1
-0.105123490325559 -0.104546547924948 1 1
0.0686542713044813 0.06828990633944 1 1
-0.25289354252788 -0.252046676459996 0 0
0.0482630607663726 0.0480697665983153 1 1
-0.0765593828921168 -0.0764308646868904 1 1
0.320605640126901 0.319634267976096 0 0
-0.061715315279226 -0.0613649212464194 1 1
0.0266924503524373 0.0263277114905957 1 1
-0.0512910427053239 -0.0511528402638962 1 1
0.115707598892013 0.115207286817764 1 1
-0.00887250629802945 -0.00885037406192913 1 1
-0.123956130492496 -0.123844521888749 1 1
-0.0382457383633495 -0.0379665508660736 1 1
-0.0869349390442184 -0.086414226453864 1 1
0.0277712914870287 0.0275579077040551 1 1
0.0509546492813406 0.0508158336669521 1 1
-0.0494427757670032 -0.0494603366588561 1 1
0.049825722258506 0.0497577953892966 1 1
-0.0225005674420318 -0.0222668906920987 1 1
0.081214019661795 0.0809464796037877 1 1
0.110897899057254 0.110775681150476 1 1
0.00382243889139675 0.00366562902237847 1 1
-0.132584067744027 -0.132262742488906 1 1
-0.0914810160629321 -0.0913421287781469 1 1
0.0152879685276444 0.0153715775197416 1 1
0.0776076650689652 0.0771818953249652 1 1
0.00631707724929428 0.00634152136862109 1 1
-0.0404602557609233 -0.0404537730181405 1 1
0.140900373824839 0.140523244451183 1 1
0.041549712129584 0.0412548439217051 1 1
0.0362332959120799 0.0361784713252432 1 1
0.0241911623925207 0.0240344733337686 1 1
0.0507221556437215 0.0505168262284697 1 1
0.129111204091464 0.128956798420884 1 1
0.109075799606935 0.108501356941537 1 1
-0.0253794013584092 -0.025184877497582 1 1
0.105015141688348 0.104836350921908 1 1
0.0534522116617988 0.0533937472650096 1 1
-0.01516026290511 -0.0151133652680589 1 1
0.0047984100703034 0.00436576707099465 1 1
-0.0341910450299358 -0.0341934552065785 1 1
0.0208910206263665 0.0208224009238431 1 1
0.0988320093759003 0.0987822227952337 1 1
0.194054829668879 0.193559429629786 1 1
0.104883992841593 0.104508744617468 1 1
-0.00583878611613704 -0.00591705591463021 1 1
0.286939562000561 0.286271387941602 0 0
0.124693070927084 0.124431312568226 1 1
-0.00100427524050649 -0.000764047763400903 1 1
0.0720619080850756 0.0718417584856598 1 1
0.028878305195783 0.0287427469743174 1 1
0.102727895407918 0.102322138656548 1 1
-0.0655573884028027 -0.0654926490120956 1 1
-0.0782463166003249 -0.0777749151922709 1 1
-0.196604227298329 -0.196205561887009 1 1
0.0391328503633775 0.0389334001987686 1 1
0.0961247395181996 0.0955959106614793 1 1
-0.14388563443886 -0.143503956917025 1 1
-0.102405935504035 -0.102043951770997 1 1
0.0801046165479868 0.0798743030336745 1 1
0.0731493932240396 0.0731372266301833 1 1
-0.284047824847339 -0.283231461006345 0 0
-0.0559887189923309 -0.0557906928704588 1 1
0.00624816945492253 0.00625902291097704 1 1
-0.108333755484684 -0.108337213249339 1 1
-0.0609141078258005 -0.0609787773013708 1 1
-0.000425135763547593 -0.000502922073335816 1 1
-0.101159241140122 -0.100718092278329 1 1
-0.203624280697993 -0.203058243056275 1 1
0.0508603900177359 0.0505416975175402 1 1
-0.0382607184235602 -0.0380401960533269 1 1
0.109710887703162 0.109312986567917 1 1
-0.215957734267475 -0.215167437998268 1 1
0.142489246178881 0.142088800704449 1 1
-0.147030205154607 -0.146495503045323 1 1
0.102384947869638 0.102094633061214 1 1
-0.00878514272279921 -0.00865185030771027 1 1
-0.00556775294621971 -0.0055747009767593 1 1
-0.212791289344187 -0.211993168748205 1 1
-0.164854291457493 -0.164416051541754 1 1
-0.0537108694194862 -0.0533653582175617 1 1
-0.0647044418789216 -0.0643478532970191 1 1
-0.0717338925278887 -0.0714991791785719 1 1
-0.0355896068200116 -0.035280039285802 1 1
0.180000062688891 0.179353369831237 1 1
-0.0293496069769276 -0.0294494543369266 1 1
0.180058130313383 0.179489829517275 1 1
0.0759549114545847 0.0756342231343497 1 1
-0.00829267552925878 -0.0081787697860913 1 1
0.104925876990829 0.104679749864987 1 1
0.0765665708369477 0.0765061654487697 1 1
-0.101391768329751 -0.101171753465455 1 1
0.0991578401687052 0.0989362394115852 1 1
0.116676153571117 0.116226952571449 1 1
0.265704225697175 0.26518159510573 0 0
-0.0891214670616033 -0.088942650206888 1 1
-0.162006247532563 -0.161654698277397 1 1
0.079897960069207 0.0798712914655481 1 1
0.0303690777160917 0.0303093838379033 1 1
-0.0579741601286705 -0.0575985724309839 1 1
-0.130459315429978 -0.130145959004164 1 1
-0.088648367804453 -0.0887124978654207 1 1
-0.0458693446040211 -0.0458040782733863 1 1
-0.20009960187309 -0.199887797027473 1 1
-0.215513804719207 -0.214833401172717 0 0
-0.0688258652795399 -0.0687540253673693 1 1
-0.0044925144800747 -0.00436113652781747 1 1
0.128044405241507 0.127565619133467 1 1
0.0123202124689793 0.0121557795771193 1 1
-0.0186722871147653 -0.0185172480804098 1 1
0.0098515958211158 0.00984031331725772 1 1
0.106347830742184 0.106058147260419 1 1
0.20566950118763 0.204928194408757 1 1
0.0269403483524201 0.0269111925800312 1 1
0.0302065887577843 0.0300674508119772 1 1
0.196912870799926 0.196481713966195 1 1
0.0461995945666886 0.0463675810104828 1 1
-0.0694157537347039 -0.0693725041354772 1 1
-0.0372563158419247 -0.0372921493104409 1 1
0.165222728487529 0.164683474658132 1 1
0.157476054101195 0.156966676322918 0 0
-0.0100515413013042 -0.0100182085644293 1 1
0.172119675462772 0.171732511833872 1 1
0.0717764889745235 0.0714620138006745 1 1
0.0194084964405434 0.0196275799501618 1 1
0.0325565656014129 0.0325462999688165 1 1
0.0425531430668955 0.042571731877482 1 1
0.0160663274379879 0.0159782924649485 1 1
0.206354094573486 0.205964205766625 0 0
0.0121335640651872 0.012417407798103 1 1
-0.0297973973984438 -0.0295833380042839 1 1
0.0908267538329499 0.0905219287154432 1 1
-0.272320643084534 -0.270981942228947 0 0
-0.288344489380643 -0.28754386513412 0 0
-0.11633059672344 -0.116072262982406 1 1
0.0707746470544585 0.0707934509224413 1 1
0.0724852079360963 0.0722772970489021 1 1
-0.0326083905101687 -0.0327879777536305 1 1
-0.211870755126549 -0.21127283519738 0 0
0.0657185641121346 0.0652887313007865 1 1
0.104732208259853 0.104897108256333 1 1
-0.169414005641534 -0.169082919811632 1 1
-0.173901648986538 -0.173351389135422 1 1
0.0341372939356722 0.0339495849052817 1 1
0.00413655816984302 0.00403949206943831 1 1
0.20902214222574 0.208142059177523 1 1
-0.0464311392181244 -0.0461597795882321 1 1
0.00173018121600474 0.00177019688293261 1 1
0.105282166662582 0.10494731964156 1 1
0.0412217991218472 0.0410647662872695 1 1
-0.217481484311214 -0.217042118346401 0 0
-0.0273755112443992 -0.0275513386206085 1 1
-0.207110525333492 -0.206660038185831 0 0
-0.0311715454521388 -0.0307487266158552 1 1
-0.0288107598229515 -0.0287765372178655 1 1
-0.172959918389006 -0.172527239533552 1 1
0.0952001633324747 0.0951159721034766 1 1
0.166062288120372 0.165752762612265 1 1
0.0120452400209615 0.0121494524396708 1 1
-0.0628974881410899 -0.0627488508880796 1 1
-0.112167649832329 -0.111652031631026 1 1
-0.194659922726479 -0.194155765390592 1 1
0.0130907948541108 0.0132553807332743 1 1
0.0685034914931141 0.0681309854079652 1 1
-0.00198741873238387 -0.00195504358889187 1 1
-0.153139719996503 -0.152566481648361 1 1
0.0560705757434248 0.0557126523031376 1 1
0.0797053836979604 0.0795757840089562 1 1
-0.0615126935608777 -0.0615993377907363 1 1
-0.0340505721003743 -0.0335845874849096 1 1
0.0881182308820932 0.0880852225819397 1 1
0.371401830434332 0.370358060101323 0 0
-0.0418728537420473 -0.0417356991517422 1 1
-0.128606796186599 -0.127984107006603 1 1
-0.0890626909316491 -0.0889605967205111 1 1
-0.0342649367489696 -0.0342761413449906 1 1
0.0685624663452806 0.0680595690760109 1 1
-0.0351098230512174 -0.0348273310879794 1 1
0.146149068341759 0.145800019506487 1 1
0.0981291016392978 0.0976822618766338 1 1
0.118432697744266 0.118161596749467 1 1
-0.0590090825414856 -0.0589479285566302 1 1
0.00652218173911109 0.00654430511754282 1 1
0.0632991545422963 0.062831794726884 1 1
0.135828776477236 0.135373773780366 1 1
0.137590601755675 0.137159286873725 1 1
-0.0785006803199358 -0.0784961429038146 1 1
-0.0834994931975803 -0.0830929546977424 1 1
0.328322744139658 0.327259775087017 0 0
0.157975178083335 0.157618708589052 1 1
-0.0259309879067305 -0.0258271191869241 1 1
-0.0349210276684346 -0.0349434103876938 1 1
-0.119132064235026 -0.118815095219554 1 1
0.08446893340893 0.0841781202133211 1 1
-0.093700554518594 -0.093542591359475 1 1
-0.159034832065603 -0.158473621234783 1 1
0.0758397906970298 0.0757446013067609 1 1
0.0102522594719657 0.01027554448837 1 1
-0.092159632611781 -0.0918145972291685 1 1
0.126721727176975 0.126419119127363 1 1
-0.0882108655290678 -0.0879482220592624 1 1
-0.051309027889859 -0.0509113216167405 1 1
-0.0529887039464288 -0.0527162619392895 1 1
-0.0387784356928041 -0.0385629652296067 1 1
-0.138428934517876 -0.138073533400409 1 1
-0.106973533669444 -0.106361936676786 1 1
0.200944148064492 0.20029240785754 0 0
0.0489935890536575 0.0489112857533756 1 1
0.209904670413618 0.209490729436811 1 1
0.11472013838217 0.114440813387088 1 1
-0.163235938790694 -0.162979893673574 0 0
-0.0731484422052261 -0.0731733995893355 1 1
-0.14936976421736 -0.149067624965454 1 1
-0.137406438958442 -0.136862645167363 1 1
0.0270119957873767 0.0268155976040531 1 1
-0.0574766688208428 -0.0573432232469513 1 1
-0.0113870870116171 -0.0111387794671827 1 1
-0.0337430010405147 -0.0333903353652987 1 1
-0.000874435189136928 -0.00111969399751966 1 1
0.0395532357763186 0.0394486489997993 1 1
-0.220272074755348 -0.219709203800716 0 0
0.168815439739923 0.16819091880896 1 1
-0.0923964231983937 -0.0921190943078419 1 1
-0.073378058472207 -0.0733358997028611 1 1
0.0706784834255363 0.0707682820153642 1 1
0.00406756121258228 0.00403276653530875 1 1
-0.0286801769831272 -0.0287267439890657 1 1
0.00712770313853005 0.00705491659825335 1 1
-0.241201527507409 -0.24043123861448 0 0
0.0862285961191481 0.0861147212924854 1 1
0.0814727808674443 0.0814478417647508 1 1
-0.0138306608871735 -0.0134772341402249 1 1
0.108359998523724 0.108122069800077 1 1
-0.0151202214148649 -0.0148813842049494 1 1
-0.203737957077848 -0.203164061675783 1 1
0.00968257221848104 0.00949214035121739 1 1
0.00162159778811664 0.00145551026280828 1 1
0.332652842690487 0.331771120986939 0 0
0.01115435540632 0.0109539375683776 1 1
0.0433564233569201 0.0430878081123999 1 1
0.318065469323387 0.316943441659477 0 0
0.104254224295438 0.104462148240864 1 1
-0.00662836237227757 -0.00649047553631736 1 1
0.0830232841025504 0.0827337655404282 1 1
-0.0584050307659074 -0.0578386168559167 1 1
0.0161319700480344 0.0159929567218757 1 1
0.115878852229728 0.115737042929168 1 1
0.180707446118177 0.18044980923711 1 1
0.00860024108631382 0.00860541922024047 1 1
-0.0802879403627322 -0.0798100376999793 1 1
0.0544048809740547 0.0544140967440713 1 1
0.149255550910232 0.148742139857834 1 1
-0.177365497209059 -0.176915727167156 1 1
0.0180195076800972 0.0179884745405411 1 1
0.0391851475091793 0.0387751620577953 1 1
0.171980422531282 0.171761723316496 1 1
-0.0915013371979493 -0.0914358312870113 1 1
0.0399827358271371 0.0397732867337093 1 1
0.0375908957697291 0.0375989710047926 1 1
-0.12041083907421 -0.120117680367453 1 1
-0.0880720754560287 -0.0876563154684392 1 1
-0.128016569218461 -0.127698065665007 1 1
-0.0375184008553988 -0.0374188291499052 1 1
-0.185436827234631 -0.184773421365574 0 0
-0.191495755056953 -0.191000273652186 1 1
0.130178032645979 0.13004726381273 1 1
0.146855666738739 0.146221047904177 1 1
-0.246796993345759 -0.245951549281602 0 0
0.00786811656931438 0.00784239269347677 1 1
-0.0616881742728118 -0.0616378220404169 1 1
0.0904924291855705 0.0907683783639135 1 1
-0.152401516679846 -0.15228722001183 1 1
0.0224336193635271 0.0224982477282463 1 1
0.00915156810065608 0.008890334592684 1 1
-0.110311675782406 -0.11008780541725 1 1
-0.0323285732421102 -0.0321582971265135 1 1
-0.0804805633101642 -0.0803119787775973 1 1
0.145359119534712 0.145221856178419 1 1
-0.141072609801023 -0.140793673611988 1 1
-0.0268787302753713 -0.0267648215876893 1 1
0.0125928542822619 0.0126137357514344 1 1
-0.0997894053819913 -0.0993082848195487 1 1
-0.045857932539425 -0.0456255572205007 1 1
-0.10239628650438 -0.101990177849685 1 1
-0.0981313813862782 -0.097895210059987 1 1
-0.0197203014649925 -0.0196405088420437 1 1
-0.0707977817689831 -0.0703899793402768 1 1
-0.176584318437709 -0.176216193901178 1 1
0.252531504562685 0.251849459442193 0 0
-0.0919948872501094 -0.0918303699106219 1 1
-0.0439886271515765 -0.0439281723787116 1 1
-0.0488340688657488 -0.0484332282454528 1 1
-0.0539177277023657 -0.0537219038908951 1 1
0.0854690380451156 0.0849313960580645 1 1
-0.101135029319686 -0.100605311026548 1 1
0.184594305144705 0.184313746686954 1 1
-0.194787302055019 -0.194340335186922 0 0
0.0152611200115808 0.0150690506069283 1 1
-0.0347187509580283 -0.0346234314778643 1 1
-0.146161812113229 -0.145626624534707 1 1
-0.118604405629507 -0.117983762330351 1 1
-0.0061010895956381 -0.00594286938124391 1 1
0.138894207927668 0.138296651610526 1 1
0.0166743407708386 0.0167940061579511 1 1
-0.232927628082583 -0.232401497374501 1 1
-0.164401335502545 -0.163609180785735 1 1
-0.112457835614787 -0.112342935389434 1 1
-0.0601063896770595 -0.059906881407936 1 1
0.0453926057853895 0.0453242958705874 1 1
0.0795917935680124 0.0792697099264593 1 1
-0.119918419445012 -0.119597814381672 1 1
-0.0583586238735508 -0.0582609697415721 1 1
0.270112437598171 0.269574677542517 0 0
-0.0067326946524423 -0.00625525147673841 1 1
0.0783417341260313 0.0780566328679198 1 1
0.0720201042935999 0.0719986268821486 1 1
-0.032116358243022 -0.031796063082991 1 1
-0.12889359968945 -0.12853490276589 1 1
0.00625316081648562 0.0061448067460135 1 1
-0.128832798315388 -0.128325532258796 1 1
-0.112241354634831 -0.111913006854625 1 1
-0.116380294926903 -0.116098368959757 1 1
-0.123478545500689 -0.123048833325794 1 1
0.045582068222723 0.0454001247646849 1 1
0.100233983958193 0.100109761261665 1 1
0.14923155034853 0.149061475990891 1 1
0.0575074864129963 0.0574496738949435 1 1
-0.0905263808034637 -0.090014771762175 1 1
0.0154304443432091 0.0156995558386401 1 1
-0.0479692796784791 -0.0477156952154644 1 1
-0.110294925328463 -0.109936139823304 1 1
-0.0918437000822839 -0.0917437436376686 1 1
0.035594170070527 0.0355719245049451 1 1
0.00237629639593751 0.00243546249539214 1 1
-0.0536881343586959 -0.0537151769145036 1 1
-0.17229966480101 -0.171879696368542 1 1
-0.0387989741909577 -0.0389416796919509 1 1
0.184289032441246 0.183663379485903 1 1
0.145154986542472 0.144714634828401 1 1
0.0239314055692947 0.0239220972472675 1 1
-0.00841186298453616 -0.00823197260312417 1 1
-0.013612561876179 -0.0133392801932042 1 1
0.184390482978443 0.184030207306713 1 1
0.101329336526397 0.100990455884447 1 1
0.156995160178032 0.156274342609467 1 1
-0.204235236526713 -0.203740204263806 1 1
-0.104689461265402 -0.104199644910551 1 1
0.221222751920352 0.220530726593595 0 0
-0.0989511213697842 -0.0991062569728016 1 1
-0.0818866155720495 -0.0816237964183762 1 1
-0.0440368215279003 -0.0438152770258737 1 1
0.0765108920595535 0.0762552999826478 1 1
-0.0251149964783808 -0.0251490165372725 1 1
-0.0694963348028778 -0.0695202391105307 1 1
-0.0311255560008165 -0.0307782607248562 1 1
-0.0160849964090759 -0.0160405935966121 1 1
0.112115128677534 0.11167633123031 1 1
-0.162333771269244 -0.162046172376061 1 1
0.0585993187340691 0.0582652471342928 1 1
0.140892551889152 0.1402533185234 1 1
0.00583407217299434 0.00617749298776259 1 1
-0.166234763486864 -0.165733206589066 1 1
0.212021207971094 0.21129250778496 0 0
-0.0415317917858102 -0.0413172023623737 1 1
0.0661644471429297 0.0661364766730926 1 1
-0.0460164984781875 -0.0455588489999636 1 1
0.0531721550425302 0.0530903507431072 1 1
0.117202372743591 0.117247308904487 1 1
0.0106677061535749 0.0105076434503235 1 1
0.227865290441512 0.227255247396603 0 0
0.0810901112129323 0.0808905867719762 1 1
0.158574756626837 0.158036123162484 1 1
-0.0817841149439204 -0.0811792036388199 1 1
0.0319207951240258 0.0316977079824084 1 1
-0.0944494192864517 -0.0937948312290956 1 1
-0.158213541779191 -0.157573321864915 1 1
0.0414207027751876 0.0412924398529309 1 1
-0.144593083570037 -0.144117329623682 1 1
-0.136488485190832 -0.135983155871254 1 1
0.0302789648107064 0.0301198533330336 1 1
-0.0686807429023965 -0.0684292503904522 1 1
0.0783638389414299 0.0782723599308795 1 1
-0.0899852426827354 -0.089649848039029 1 1
-0.0416769115703182 -0.0416213172958778 1 1
0.199138394997736 0.198413840490733 0 0
0.0444010153845281 0.0443531559087581 1 1
-0.227641030308071 -0.227186714234432 1 1
-0.00127326708227032 -0.00129461154777424 1 1
-0.116572696771147 -0.11633961370342 1 1
-0.0901647104936701 -0.0900219633425598 1 1
0.0742311817473474 0.0740118889725717 1 1
0.00893662376629242 0.0092263729479042 1 1
-0.305158181127213 -0.304783592321929 0 0
0.0852594027408502 0.0850671480469647 1 1
0.240842291489024 0.24006930901563 0 0
0.00937242964573083 0.00935144630136639 1 1
-0.160455953053261 -0.159892496544144 1 1
-0.0652656751806852 -0.0651702993119053 1 1
-0.0754478390641602 -0.0747939311812491 1 1
0.128494193666598 0.128144769158523 1 1
-0.0492328847780095 -0.0490061302136597 1 1
-0.207721544152329 -0.207161141011809 0 0
0.00869138660340363 0.00885304612959282 1 1
0.134735213092573 0.13448721515279 1 1
-0.0151576551412731 -0.015319285357307 1 1
0.251037582271481 0.25056838150625 0 0
-0.0490820959950679 -0.0489688948291065 1 1
0.0578515174246441 0.0577970929807477 1 1
0.0652502945786483 0.0650452169548164 1 1
-0.053581033899385 -0.053426543960063 1 1
0.143371431332661 0.142878990842138 1 1
0.164609850470775 0.164042088655487 1 1
0.0662640739853914 0.0659851274977745 1 1
0.234360707361802 0.233611980495685 1 1
-0.204784857050097 -0.204276757923708 0 0
-0.200090211481555 -0.199633795093401 0 0
-0.114548425527682 -0.114239474736914 1 1
-0.0101977633625372 -0.0100958252587721 1 1
0.158456105434277 0.158163628208797 1 1
-0.0600617342943732 -0.059850909012658 1 1
-0.0215906982187921 -0.0212850020526487 1 1
0.00592820737876496 0.00620616653728455 1 1
0.0256531857335713 0.0255446380643089 1 1
-0.000840221499498861 -0.000625130419934089 1 1
-0.0473015784288565 -0.047344409104794 1 1
-0.0356029692300294 -0.0355654894974039 1 1
0.0605405668368229 0.0606161255695601 1 1
0.0935898067618407 0.0935095414877987 1 1
0.119025793576634 0.118741554617304 1 1
-0.0716804938600811 -0.0718592897901874 1 1
0.111254415624244 0.110976634277933 1 1
0.168412140702138 0.168179938698918 1 1
0.0456956090945714 0.0457790262021814 1 1
0.0602151880363736 0.0599725153543785 1 1
-0.0120777595664641 -0.0121318201546129 1 1
-0.0355346932956425 -0.0355833863928835 1 1
0.144844211527023 0.144283105960864 1 1
-0.0381597760204024 -0.0382619253638337 1 1
0.0976059053106007 0.0973054928524391 1 1
0.195674033467842 0.195175894582139 1 1
0.0387124530243491 0.0385818286918731 1 1
0.00357140732032448 0.0035597439864059 1 1
-0.145941056986756 -0.145534931292453 1 1
-0.173304925706984 -0.172636133450025 1 1
0.0154804524963695 0.0153010708355455 1 1
0.0265700182221844 0.0265107478944598 1 1
0.00440856618917449 0.0044892485872684 1 1
-0.0342264894318313 -0.0342734889797706 1 1
0.0246524128477443 0.0244927376562189 1 1
-0.135686720352934 -0.135216909793237 1 1
-0.0630786290593965 -0.0627508539777158 1 1
0.0930231077519845 0.092723146769584 1 1
0.0915487950370761 0.0915890130760865 1 1
-0.0385074235114192 -0.038230999103511 1 1
0.100779760778516 0.100312226188097 1 1
0.0279245469278818 0.0278869226474015 1 1
-0.160891662468459 -0.160456614315781 1 1
-0.188672965228268 -0.188370015021452 0 0
0.0211745545703347 0.0211497327632957 1 1
0.0752941329040494 0.0751147499631167 1 1
-0.149366252314518 -0.149239693277841 1 1
-0.0540742334467937 -0.0538763652941201 1 1
-0.017689231956509 -0.0173770721726195 1 1
-0.202723774285745 -0.201851858703405 0 0
0.0311193652593275 0.0311325284972433 1 1
-0.0381712664039989 -0.0379386330814993 1 1
-0.0925415668762493 -0.0921429405640133 1 1
0.110498699594824 0.110156957976714 1 1
0.00640791811105532 0.00672822809682834 1 1
0.0348140540425838 0.0346122246795557 1 1
-0.0112535299055052 -0.0112366833571203 1 1
0.0867685500519166 0.0864651887231885 1 1
-0.0908938544728883 -0.0902312595811374 1 1
0.0650379045725192 0.0648241214227524 1 1
-0.0930320164091724 -0.0923955472912425 1 1
0.135831857195484 0.135282196706735 1 1
0.0476683542375316 0.0476031818530421 1 1
0.0193672520299572 0.01930404919076 1 1
0.0176621699825942 0.0173800300782848 1 1
0.0729390878925589 0.072644623708729 1 1
-0.0382417550321051 -0.0380851401440829 1 1
0.0606673561749741 0.0601618593590746 1 1
-0.0296358854615957 -0.0294462244854186 1 1
-0.267789905907532 -0.266824976993149 0 0
-0.148792338855303 -0.148307967042675 1 1
0.0903016854940387 0.0899142527625582 1 1
-0.187356591949725 -0.186604931474174 0 0
-0.0486477858275236 -0.04840538170895 1 1
-0.0729414887480797 -0.0727815605549569 1 1
0.138053621572639 0.137719284560857 1 1
-0.196250435689238 -0.195790397019007 0 0
0.168835480242119 0.16835395442553 1 1
-0.0761498207859076 -0.0757728507288809 1 1
-0.158529893704069 -0.157943370383908 0 0
0.0701730474450192 0.0701134433998865 1 1
-0.0464182318812532 -0.0460734740185614 1 1
0.0207054747943327 0.0208236422042325 1 1
0.145766329833755 0.145148384549887 1 1
-0.010207337429338 -0.0102556663237861 1 1
-0.153401568401575 -0.153161359768754 1 1
-0.166630199741562 -0.16611543753419 1 1
0.210396227095297 0.209756186323793 1 1
-0.00397818487138329 -0.00410003083640561 1 1
0.0608132313715318 0.0604806999061107 1 1
0.159523143482724 0.159271317649785 1 1
-0.0918105460615003 -0.0912987272714978 1 1
-0.122385844924991 -0.122001032197765 1 1
0.0231891625756272 0.0230957262492914 1 1
-0.0373950553652235 -0.0373669999194456 1 1
0.016100433755341 0.0161418036245178 1 1
-0.0777447851881545 -0.077363037128754 1 1
0.126317603228455 0.126145833544233 1 1
-0.0862146784346942 -0.0856769360929046 1 1
-0.0953321162168663 -0.0947716598431284 1 1
-0.143002851754911 -0.142749670646683 0 0
0.0889996081741335 0.0889145794623241 1 1
0.0579616016277842 0.0578820364040128 1 1
-0.132378224721917 -0.132095639733065 1 1
0.0694333903630156 0.0692506263991693 1 1
-0.233257520565102 -0.232537353738946 1 1
0.0668167833148652 0.0667902083572918 1 1
-0.00623081640499114 -0.00595039622362581 1 1
0.0567127958747684 0.0565836555898131 1 1
-0.154018005941018 -0.153840864800832 1 1
0.0394359338307511 0.0391413437438572 1 1
0.0129708893610316 0.0126230647775423 1 1
0.165483920740094 0.164559946808314 1 1
-0.0749903212445397 -0.0750987082449492 1 1
0.072537060622085 0.0721123359573544 1 1
0.23866346814958 0.237931504655847 0 0
-0.221205770107002 -0.220251531014147 1 1
0.0423692470434689 0.0423228352535616 1 1
0.0814465832101414 0.0811424162137618 1 1
-0.0802394143207514 -0.0798828343165769 1 1
-0.0475508779855985 -0.0474553974207298 1 1
-0.20232425262927 -0.201843344015086 1 1
0.0472513053848635 0.0471650111144243 1 1
0.0889780645901348 0.0885858960937585 1 1
-0.111591785899864 -0.111262822788532 1 1
0.0602151111261886 0.0600331143923634 1 1
-0.00180142550513572 -0.00196442340710091 1 1
0.201029010156363 0.200624090790296 1 1
0.0963707632236181 0.0961332514822586 1 1
0.186639988153578 0.186195341123186 1 1
-0.116625571935299 -0.116446324032753 1 1
-0.0498088257206642 -0.0495902474014417 1 1
-0.14075121922697 -0.140243719907991 1 1
0.00766075185073086 0.00744588478428168 1 1
-0.134006603075473 -0.133813431424211 1 1
-0.120290560962594 -0.119967100826852 1 1
0.0516685548033637 0.0513545088756969 1 1
0.0808592864945051 0.0806151438874133 1 1
-0.209346240461695 -0.208837200676457 0 0
0.0446489547176508 0.0444467630131996 1 1
-0.0369782309656542 -0.0366685738415151 1 1
-0.128949760848126 -0.1286009542519 1 1
-0.0636923228192616 -0.0635162570521373 1 1
-0.0844219994794458 -0.0841423708256307 1 1
-0.0739659966015031 -0.0733170129847652 1 1
-0.122770299872027 -0.121888154795192 1 1
0.0375143943685203 0.0373217613783514 1 1
-0.122623378087124 -0.122260622798336 1 1
-0.0977910864823508 -0.0974981375496588 1 1
-0.0291175417307273 -0.0290780940475488 1 1
0.0383508743111906 0.0384116086704277 1 1
-0.133110573096344 -0.132726627680761 1 1
0.0720213224886636 0.0716680567775555 1 1
0.0580961213225765 0.0577492843539444 1 1
-0.0341968838090752 -0.0341415556487449 1 1
-0.178677298428632 -0.178342430072474 0 0
0.0194465311134053 0.0191988661550399 1 1
0.259415888731757 0.258250462629771 0 0
0.0685992261035285 0.0683452000898142 1 1
0.00279165957276912 0.00257245478963837 1 1
0.100292072660109 0.100109231068773 1 1
0.0628062860107801 0.0626577045457581 1 1
-0.0246580141930853 -0.0244923789311056 1 1
-0.042616163828453 -0.0426275205870703 1 1
-0.135958923234859 -0.135610128445912 1 1
0.0338451616366934 0.0338833212250236 1 1
0.178608208725657 0.177986045733494 0 0
0.0543768035739723 0.0541827645831277 1 1
-0.10504929434323 -0.104668530708927 1 1
0.01460870306989 0.0142417816040773 1 1
0.121202027825641 0.1207386642762 1 1
0.0385331525752839 0.038257108150779 1 1
0.00736193796670999 0.00763054754813081 1 1
0.0592750333984895 0.0592756206392917 1 1
-0.0619988652645547 -0.0615785529144877 1 1
0.125569149878862 0.125043581902156 1 1
-0.0814860352117684 -0.0812094304432975 1 1
-0.0209126316626401 -0.0208899490201659 1 1
0.157263448451772 0.156428619092322 1 1
-0.0977046678274675 -0.0971856208080526 1 1
0.266029564293675 0.265258487522183 0 0
-0.067594553677728 -0.0673378227648289 1 1
0.00825490370929792 0.00817284685902005 1 1
-0.0473594346041295 -0.0473761661114711 1 1
-0.0873933938248575 -0.0873084057591692 1 1
0.22287719282541 0.222365169409724 0 0
0.127417942235264 0.12719993288029 1 1
0.139341747886001 0.138914129721675 1 1
-0.020362626807765 -0.0202622934229566 1 1
0.0589889573173337 0.0589605040705261 1 1
0.0524390964247134 0.0521481354182162 1 1
-0.221927296784048 -0.221097394224114 1 1
0.000262484855740208 0.000258936784762298 1 1
0.0354354290762387 0.0352782556212946 1 1
0.0780953001710362 0.0780806258348677 1 1
-0.00718364315618866 -0.00733664254227519 1 1
0.0496971578277106 0.0493560946538336 1 1
0.121328126642723 0.121201452464979 1 1
-0.303455339308222 -0.302740228434563 0 0
-0.105500814460118 -0.104971194104772 1 1
-0.0116014501165207 -0.0116274592029246 1 1
-0.106149313302312 -0.106110526805486 1 1
-0.217508560452261 -0.216849815126426 0 0
-0.0990947323153693 -0.0990635660584036 1 1
0.193039663025258 0.192692355245776 0 0
-0.0543433261395238 -0.0541452205027965 1 1
-0.0674580222253363 -0.0670834117255333 1 1
-0.0681584690628944 -0.0679002004362418 1 1
0.0307365834292877 0.0305906674924707 1 1
0.0223206421831039 0.0222141049237881 1 1
0.111821748587746 0.111240345101241 1 1
-0.0649698575601532 -0.0650374014567677 1 1
0.0553861941440877 0.0552588284261977 1 1
0.0126246049967182 0.0125252666922945 1 1
-0.120723816746099 -0.120170464199018 1 1
0.0472295806965349 0.0468201343305494 1 1
-0.0139558590113523 -0.014067460187431 1 1
-0.118421940711456 -0.117892724825191 1 1
-0.0437429398176871 -0.0436779216758736 1 1
-0.163774023140162 -0.163238149489715 1 1
-0.0360626918344337 -0.0359205561553552 1 1
-0.145253669725428 -0.145021623227332 1 1
-0.00957488999821158 -0.00954849027350597 1 1
-0.00359989416695793 -0.00350522740038939 1 1
-0.00167780716384306 -0.00154166996158579 1 1
0.0912726254438884 0.091159941891332 1 1
-0.0742343168670406 -0.0741827117934672 1 1
-0.197108882971466 -0.196340770909537 1 1
0.258875745238238 0.258000767107619 0 0
0.144518887051002 0.144525409813524 1 1
-0.0737445236737677 -0.0732873771563199 1 1
0.00406690100849617 0.00385257761151059 1 1
0.0693934809895502 0.0691574524591183 1 1
-0.0562527079984412 -0.0560516099518548 1 1
-0.0497505560437961 -0.0494426465615383 1 1
0.0626512894585421 0.0624010350397261 1 1
-0.0178467459123109 -0.0176611703389904 1 1
-0.0719650399426192 -0.0719182405054252 1 1
0.145456579607916 0.145202508582673 1 1
-0.131866934787443 -0.131643886881756 1 1
-0.243113453839945 -0.242243948405751 0 0
0.0344451455943682 0.0342117250701383 1 1
-0.0158903012764058 -0.015726752170426 1 1
0.172108400868242 0.17146670235124 1 1
-0.0871070991217786 -0.0868682365016145 1 1
0.0377859796024172 0.0375416242856698 1 1
-0.160904218035409 -0.160291038886438 1 1
-0.0342797868588716 -0.0341934385668284 1 1
0.030191780599811 0.0298193920595469 1 1
-0.0238697414437022 -0.0236121625684704 1 1
-0.00396137439407035 -0.00406829017709094 1 1
0.0030064759083452 0.00332770319366189 1 1
-0.0718256314309104 -0.0714778363482334 1 1
0.00911701724027108 0.00882224187716589 1 1
-0.165057102255742 -0.164703808118585 1 1
0.0689763310143943 0.0689727408562139 1 1
-0.228714914270199 -0.227826696404664 1 1
0.0381522633070414 0.0380567380252727 1 1
-0.033578409796197 -0.0335255693624291 1 1
0.117117385658008 0.116805408970791 1 1
-0.125689621829934 -0.125219355053593 1 1
-0.0637946850092425 -0.0636753286296312 1 1
0.0346896181533178 0.0344807718401277 1 1
0.0303138143660552 0.0304770803366479 1 1
-0.0595640439826515 -0.0593278113089298 1 1
-0.0430505309746989 -0.042886084667293 1 1
-0.0908442476339111 -0.0903606972410704 1 1
-0.0531750437563263 -0.052890825482631 1 1
-0.154899898280194 -0.154552012848435 1 1
-0.0189058872610034 -0.018868549764727 1 1
0.110611270966733 0.110322939196039 1 1
-0.16952458999052 -0.169201955894539 1 1
-0.0777744993536541 -0.0771245366600709 1 1
-0.030826148608079 -0.0309198029577184 1 1
-0.0491192321190532 -0.0491227028909479 1 1
0.0311298071378361 0.0309072787396665 1 1
0.148913156130511 0.148577619731219 1 1
0.0748554637768587 0.0748295628337128 1 1
0.0759939459620962 0.075836429195299 1 1
0.103556943040785 0.103490584230418 1 1
-0.0458231162998544 -0.0456001920741727 1 1
0.0175712775652289 0.0175418415442572 1 1
0.115345267572966 0.114849462870689 1 1
-0.0159841783520826 -0.0159991591841684 1 1
0.207594298338402 0.207056284971741 1 1
-0.0698131045815994 -0.0696447950628805 1 1
-0.217084686869022 -0.216543375369416 0 0
-0.0225311622584003 -0.0222122974746791 1 1
-0.060987424061252 -0.0607306048979183 1 1
-0.0340308249603648 -0.0338198703150079 1 1
0.0292524861203336 0.0292497866535262 1 1
0.0251327970226872 0.0250833343617034 1 1
-0.0229608892140413 -0.0226995346624257 1 1
0.0786622877993823 0.0783491079713468 1 1
0.0858879250920626 0.085254633552182 1 1
-0.0527330917628632 -0.0525728155959627 1 1
-0.126673124443772 -0.126492169154278 1 1
0.00585478612852169 0.00578735506241151 1 1
0.137480497169393 0.136947922451188 1 1
0.0156167041897158 0.0157018004165306 1 1
-0.000875464801013166 -0.000784292626466117 1 1
0.00517366144892451 0.0050872889767121 1 1
0.152869785175379 0.152664688159108 1 1
-0.0737479761760498 -0.0734682655591223 1 1
-0.138802349027614 -0.138479175861068 1 1
0.0396705877475691 0.0398196101500848 1 1
0.0709580774573596 0.0707458202784473 1 1
-0.0195858366197409 -0.019486806554261 1 1
-0.121698232417192 -0.121060335141694 1 1
0.132561805479746 0.131971854365903 1 1
-0.131643047675818 -0.131129973883103 1 1
-0.0924896880471803 -0.0921492638824791 1 1
0.115908991804317 0.115659413648562 1 1
-0.00549670355662985 -0.00531241381962639 1 1
0.00466327919149534 0.00464571047393489 1 1
0.0501979623978824 0.0499506915619195 1 1
0.175841627247612 0.175101856319541 1 1
0.0476721606480415 0.0477579517000128 1 1
0.0303152451282926 0.0300050568109432 1 1
-0.0048010270900415 -0.00441619694259282 1 1
-0.000693335099039762 -0.000905460373966675 1 1
0.0924937887000105 0.0920415418019754 1 1
-0.187064002916118 -0.186478904113769 1 1
0.0732760221482923 0.073033560889661 1 1
0.0545612076258504 0.0543252805193067 1 1
0.0169575937811251 0.0169141381585559 1 1
0.060342999038318 0.0601262496897584 1 1
0.00116312295212414 0.00117277292549709 1 1
0.161968065916041 0.161364304185433 1 1
0.0289895198683561 0.0288506012038362 1 1
0.00915249845063388 0.00893106872174154 1 1
0.145307752672049 0.1446929529049 1 1
-0.0940870566754425 -0.0938093755969745 1 1
-0.146735009174859 -0.146274828028337 1 1
-0.194738804797711 -0.194238428319824 1 1
0.0846054632832939 0.0841882807962243 1 1
-0.0433083613262032 -0.0434319385070156 1 1
0.0203626839154067 0.0205256037910419 1 1
0.103975908879297 0.1038843228144 1 1
-0.00171146606315361 -0.00141294235245932 1 1
0.293542961490096 0.292751575417886 0 0
-0.00494745429869354 -0.00522099323648012 1 1
-0.231657867642309 -0.231195906212379 0 0
0.146968894813653 0.14662348254036 1 1
0.0124814969267922 0.0121510184792954 1 1
-0.234196974963834 -0.233176570857371 0 0
0.135236382251124 0.134935985929302 1 1
0.126793108542067 0.126390861413552 1 1
-0.0404654330807272 -0.0404209789302552 1 1
-0.0665519360650791 -0.066633363862987 1 1
0.0254310823560002 0.0255397988217104 1 1
-0.0164521301702985 -0.016571837742461 1 1
-0.0880498183309163 -0.0879796512655945 1 1
0.00834975032706202 0.0082284345884165 1 1
0.0787398083446321 0.0783811281586645 1 1
-0.0152193726695254 -0.0154559584309769 1 1
0.125037676769065 0.124857766938438 1 1
-0.0149692177642388 -0.014996859345542 1 1
0.0446585782159676 0.0446151878923948 1 1
-0.0267995683803154 -0.0267964272867699 1 1
0.11585627490964 0.115560309823509 1 1
-0.0512071944217775 -0.050882423093088 1 1
0.049076902661076 0.0488091677809716 1 1
0.175128063186008 0.174544078000176 1 1
-0.106492496466846 -0.106195468636555 1 1
0.131170715412447 0.130749136169986 1 1
0.049016779217397 0.0488748256563236 1 1
-0.00832791933931463 -0.00810032847556786 1 1
0.0908397634083439 0.0904388436676767 1 1
-0.191953800903525 -0.191359091121448 1 1
0.0650001751187815 0.065294466601261 1 1
-0.136368800160971 -0.136089978101817 1 1
0.0338926730447982 0.0337603463737258 1 1
-0.0893628549776307 -0.08906729468031 1 1
0.148258900562276 0.147743889806744 1 1
0.09887923588111 0.0985971198378685 1 1
0.0885912717191433 0.0884804375465245 1 1
0.256233881765086 0.255365099687236 0 0
0.148257010632534 0.148024316763042 1 1
-0.145322485888968 -0.14517053086112 1 1
-0.00851386185829329 -0.00867084426864154 1 1
0.112674236797295 0.112278569087424 1 1
0.0736609494586642 0.0731903801088803 1 1
-0.0575057816751377 -0.0573969058927408 1 1
0.0990508534717628 0.098899661851692 1 1
-0.0194180178352992 -0.0193070573760314 1 1
0.0724804341428586 0.072245448058735 1 1
-0.0255997077934925 -0.0257522829911363 1 1
-0.106158049760588 -0.105896634762583 1 1
-0.125323314893606 -0.125051073449978 1 1
0.012775117231561 0.0127571048259032 1 1
0.209341101390231 0.208625362854388 0 0
-0.0921872563473083 -0.0919138512524844 1 1
0.0665585018372632 0.0662491294292248 1 1
0.0132426611095327 0.0131800045950749 1 1
-0.0409632286936838 -0.040728697649898 1 1
0.0942926984674585 0.093896853967546 1 1
0.00424657615706259 0.00457080990719293 1 1
0.0564835820044797 0.0566440008832459 1 1
0.159780563217047 0.159226761956279 1 1
0.0171162171428818 0.0171339369629329 1 1
-0.0969717596435995 -0.0967307692099692 1 1
-0.0413497357240282 -0.0412668790046977 1 1
0.0518155102612359 0.0517575204807975 1 1
-0.0264879730020652 -0.0262385081118328 1 1
0.0149886186243842 0.0148453776855931 1 1
-0.0500572983823324 -0.0497664822451934 1 1
0.090441003135712 0.0902878756849418 1 1
-0.0193060411020125 -0.0191061393927494 1 1
-0.0898664016500845 -0.0897806033421826 1 1
-0.0679324206136699 -0.067690929503624 1 1
-0.203599323906984 -0.202771850010708 0 0
-0.155470181544106 -0.15459964267297 1 1
0.0571814093336462 0.0569811572196253 1 1
0.0976405851056397 0.0973096983371736 1 1
-0.0258851776607443 -0.0259005026008652 1 1
0.00171323157408748 0.00167469840838306 1 1
-0.17505070414894 -0.174613412228237 1 1
-0.0904920300961407 -0.0900573667578958 1 1
0.116726953126293 0.116255655251957 1 1
-0.192930031029302 -0.192452245540525 1 1
-0.197656839139448 -0.196880053365265 1 1
0.194422632246201 0.193877961145399 1 1
-0.224807843580432 -0.22434887050613 0 0
0.190621070751115 0.190101641335738 1 1
0.06065965601785 0.0603741565784627 1 1
0.152574884014016 0.151942301925192 1 1
-0.0478586712745484 -0.0476976303007802 1 1
-0.13115887047984 -0.13072448969895 1 1
0.05678873843728 0.0565719898354337 1 1
-0.197435786979585 -0.196868564704155 1 1
-0.12775877023613 -0.127381640443711 1 1
-0.0970326248091345 -0.096812570535498 1 1
0.0066769940178495 0.00670647803894179 1 1
-0.0944515339791362 -0.0942710801481375 1 1
0.0369774461537469 0.0366386524473807 1 1
0.0229325387014277 0.0226940420514514 1 1
0.058396560590812 0.0582493175955627 1 1
-0.1512513719521 -0.150970600340207 1 1
-0.0837337146547578 -0.0835034484012283 1 1
0.208290668768378 0.20770957904666 1 1
0.0625899538996513 0.0624732817411593 1 1
-0.0724842789498317 -0.0721413540158527 1 1
0.180224844309552 0.179534348645114 1 1
-0.0939239577669808 -0.09404011025265 1 1
0.102645807545776 0.102419543269166 1 1
-0.0258667511858955 -0.0258764165383063 1 1
-0.00359624890312628 -0.00390795948930591 1 1
-0.0258860307515687 -0.0258976338500047 1 1
-0.148660684165921 -0.148156567373639 1 1
-0.104125630347563 -0.103962848128059 1 1
-0.0594241393086009 -0.059263541105913 1 1
0.110369327103256 0.109964132614474 1 1
-0.0130811921542289 -0.0128530450227239 1 1
0.0235590980178944 0.0236931969836653 1 1
0.0329703378906761 0.0327559488503189 1 1
0.0367164987174559 0.0369408506006851 1 1
-0.0714509759706852 -0.0713855302531459 1 1
-0.00147693028362814 -0.00142094371816836 1 1
0.304640444312493 0.303580520487407 0 0
0.0456363908738567 0.0455506510673734 1 1
0.064554008471507 0.064512520254441 1 1
-0.0046605207410695 -0.00448318285460947 1 1
0.0726433686851968 0.0724703259627576 1 1
-0.0151402145632441 -0.0150202165030776 1 1
0.181632866740797 0.180511048045415 1 1
-0.0481213152394222 -0.0480746633389748 1 1
-0.146453918249878 -0.146233841099726 1 1
0.00076743623723044 0.000845609142082981 1 1
0.050671723805521 0.0504858296256393 1 1
0.0129044876673585 0.0132297459744031 1 1
-0.0323014677148729 -0.0319250707407285 1 1
0.0963744610919178 0.0959025932044165 1 1
-0.164617939484573 -0.164224822892762 1 1
0.235530601429554 0.234804821314083 0 0
-0.0788234803694363 -0.0785191926401569 1 1
0.0508884257784356 0.0504827328421561 1 1
-0.140456637870245 -0.139839268131265 1 1
-0.121419448831383 -0.121296913408576 1 1
0.0380447187454351 0.0379117313329288 1 1
-0.0205968932312165 -0.0206998519347796 1 1
-0.0683574386821563 -0.0682420934439484 1 1
-0.255917937155843 -0.254948620141828 0 0
-0.144115191520593 -0.143667694711581 1 1
-0.123775470731909 -0.123691415304712 1 1
0.0848947153907896 0.0847185817364582 1 1
-0.0775910410410884 -0.0772473832855203 1 1
-0.027102276661928 -0.0271011741078327 1 1
0.00168455401697607 0.00167130655798223 1 1
-0.0810676302963401 -0.0806992182763646 1 1
-0.0450259638653195 -0.0449847060128377 1 1
0.0694975629215342 0.0698928208573632 1 1
0.11673457591997 0.116461154253058 1 1
0.0711433530958107 0.0705783895828645 1 1
0.0143867389755796 0.0142532940519919 1 1
0.0616340325511234 0.0611747200660976 1 1
-0.165355355407967 -0.165151183244626 1 1
-0.0294426514723419 -0.0294421950353524 1 1
-0.0572706754568286 -0.0571512637456217 1 1
-0.149738038213768 -0.149417952898935 1 1
-0.0015789072519796 -0.00145266305119765 1 1
0.101925258881816 0.101706041974442 1 1
-0.161550290332588 -0.160904515769036 1 1
0.0993399937818383 0.0989891460309494 1 1
-0.0726193632278373 -0.0722888288022652 1 1
0.0986034837270154 0.0984712656594847 1 1
0.0112339394975571 0.0107688168614218 1 1
0.00907141649383535 0.00897305049189004 1 1
0.039370858810346 0.0398249956233531 1 1
0.0707393211267897 0.0705773119769814 1 1
0.0409842005450664 0.0408242738281356 1 1
-0.204322565439322 -0.203610381413651 0 0
-0.0444002369785368 -0.0443289840374178 1 1
-0.0766535797749589 -0.076742483078678 1 1
0.180248172305799 0.1797783525919 0 0
0.00649758982451233 0.00654864156581014 1 1
0.111270476914079 0.111207488049506 1 1
-0.0805081451524397 -0.0805402258857911 1 1
-0.174180639411629 -0.17324701784323 1 1
-0.0109024444176459 -0.0106434194964839 1 1
-0.00926548821727329 -0.00929864711894874 1 1
0.0480387043740559 0.0478033511370858 1 1
0.0612950356267199 0.06100093337628 1 1
-0.0936442913812064 -0.09369653379261 1 1
-0.11705980555189 -0.117136515813379 1 1
0.18431972411304 0.18360890548665 1 1
0.0158436928987209 0.0157262391118 1 1
0.325783971596868 0.324779156727243 0 0
-0.0264880116838575 -0.0265211103656326 1 1
-0.240566253924043 -0.239804084881191 0 0
0.0448631663550131 0.0450708916102775 1 1
0.0624624706496137 0.0621576949910288 1 1
-0.0476088331322371 -0.0474622739504585 1 1
0.0381133086083314 0.0380747568419117 1 1
-0.111756797236228 -0.111140910379319 1 1
0.070028719286 0.069711949401608 1 1
0.00531148561246299 0.00529401619099505 1 1
0.0817917266092646 0.0816224806530263 1 1
-0.173494952621948 -0.17295036800132 1 1
-0.13941410276969 -0.138839784536734 1 1
0.246607485293716 0.246492233155588 0 0
0.0675072742501039 0.067422585558087 1 1
0.0249488921728307 0.0246859017622107 1 1
-0.015372537534261 -0.0153518869861677 1 1
0.158928846841805 0.158653866464748 1 1
-0.278881253967144 -0.278275524347401 0 0
0.0239581434493778 0.0237640085475594 1 1
-0.221483904296923 -0.220959912150016 0 0
0.067137078374046 0.0668827404868214 1 1
-0.0531357181188703 -0.0530040557757354 1 1
0.0660808928000911 0.0658611590237444 1 1
-0.0442829700649261 -0.0441646627776011 1 1
-0.1259550601507 -0.125526465648691 1 1
-0.0572842408077053 -0.0572048448192254 1 1
-0.0700992531302108 -0.0696670549219496 1 1
-0.0600099899342383 -0.0601203924523632 1 1
-0.0372759340962524 -0.0371547830135002 1 1
-0.0493368890640316 -0.0490677343263133 1 1
0.0579041676354143 0.0578895510830783 1 1
0.129194201268031 0.129070842112998 1 1
0.0371103503988701 0.036685206401615 1 1
-0.0272937264187941 -0.0270665607313318 1 1
0.121914549094621 0.121675296656355 1 1
-0.0622063020608601 -0.0621253279647478 1 1
0.125581458849759 0.125527899650813 1 1
0.106437296349242 0.106193184328673 1 1
-0.118849057459483 -0.118727270417207 1 1
-0.0818655195225919 -0.0816966208957771 1 1
0.0460674297049127 0.0458716257901638 1 1
0.124481725959715 0.123620652143373 1 1
0.104152497966744 0.103907166706965 1 1
0.0532025105265696 0.0529483796315123 1 1
0.0167038089900949 0.016678473128975 1 1
-0.0688109916555556 -0.068804049479045 1 1
0.059904564223608 0.0597784011216661 1 1
-0.0758829097678171 -0.0757205910622266 1 1
0.118227931843947 0.117976194762021 1 1
0.00613745755085609 0.00601962112011745 1 1
-0.07210942083329 -0.0715840065000684 1 1
-0.0968184610387878 -0.0964821685679305 1 1
0.0500512578025511 0.0498384552007149 1 1
0.13626698593286 0.135975185176911 1 1
-0.0863650304594462 -0.086302003721784 1 1
0.10597219911848 0.10562637257804 1 1
-0.0788745146069435 -0.0787140534445044 1 1
0.105531059822741 0.105296864241299 1 1
-0.107181890186246 -0.107212140516125 1 1
-0.000517382772757796 -0.000634396840179144 1 1
-0.190982873991141 -0.190718489426236 1 1
0.0512590982360042 0.0512206393884455 1 1
0.174426817531474 0.17375565409394 1 1
-0.162054290121496 -0.161438981937456 1 1
-0.0487247784826944 -0.0485094702223172 1 1
-0.129243245951703 -0.128921841941747 1 1
0.0311867455716686 0.0312969164683322 1 1
-0.137822684478025 -0.13743434743893 1 1
-0.0165132801255176 -0.0162360456458389 1 1
0.152863407895924 0.152632591462891 1 1
0.0399873505124246 0.0396717195397569 1 1
-0.153089379143962 -0.152670819267334 1 1
-0.057854151988962 -0.057674099345005 1 1
-0.0226755450325716 -0.0221209415421332 1 1
-0.112953417306395 -0.11265698197129 1 1
-0.0110573359348427 -0.0114934851286466 1 1
0.0583078571923411 0.0582938869560887 1 1
0.00969764067367094 0.00927686178105118 1 1
0.0226697731121789 0.0229140720015806 1 1
0.010468520528271 0.010218265460557 1 1
-0.0445028568431418 -0.0440431414710335 1 1
0.00508997600588928 0.00491340083101288 1 1
-0.075813909582432 -0.0754555339270624 1 1
0.142567402930437 0.142150969804886 1 1
0.0880534528732567 0.0872887880706738 1 1
0.060278666905571 0.0604115908949985 1 1
0.0471809434074896 0.0473681547514895 1 1
-0.0724941329319567 -0.0723015465205602 1 1
-0.0717160342750963 -0.0717933185728391 1 1
-0.376807571686014 -0.375655139008967 0 0
0.016963026411102 0.0167801004863376 1 1
0.198686205870069 0.198032143379966 0 0
-0.0930217937202267 -0.0925260679888598 1 1
-0.0224213410259133 -0.0220902768025381 1 1
0.00693287687255904 0.00687319796744249 1 1
-0.0963842961054249 -0.0960692037441651 1 1
0.0373232023739244 0.0372665442102926 1 1
-0.000812803860728563 -0.00114261975501628 1 1
0.0485223278603934 0.0486955065747496 1 1
0.0313575222475991 0.0312143764219362 1 1
0.0330731483988548 0.0330601855538251 1 1
0.080481299068112 0.0800976457987213 1 1
0.20856263801569 0.208087458298812 0 0
0.0779309371024361 0.0776408512003433 1 1
0.120615308656045 0.120119900052522 1 1
0.0657769480023469 0.0654965988072271 1 1
0.144381801607023 0.14384689426907 1 1
0.121757852276321 0.12136481144715 1 1
-0.127426254614163 -0.127042907801816 1 1
-0.0177922333893832 -0.0177807742830806 1 1
0.127008087651556 0.126489876284855 1 1
-0.0355196001540196 -0.0354373003960555 1 1
0.0832865500743327 0.0829121840457338 1 1
-0.084178339153141 -0.0835271428421577 1 1
-0.08232520622783 -0.0824123612030902 1 1
0.150088235654648 0.149677197016234 1 1
0.0095881388895029 0.00941645171626372 1 1
0.102509768733424 0.102183018155752 1 1
-0.0336908757405132 -0.0336698391020872 1 1
-0.0494498976511319 -0.0491450080781087 1 1
-0.0139703935945191 -0.0139318803286313 1 1
0.0749779577093341 0.0748644021528291 1 1
0.24026665076844 0.239675508393098 0 0
-0.0500746299141034 -0.0498762498437991 1 1
0.00844507581316556 0.00868810423080544 1 1
0.00743907804060967 0.00753255289384468 1 1
0.0421718028353966 0.0421864726828436 1 1
-0.0593153632110623 -0.0586733654930759 1 1
0.0712436692470955 0.0709634269452219 1 1
0.183276970604699 0.182780374482446 1 1
-0.102184116223265 -0.101901927216942 1 1
-0.0472606251894778 -0.0470864513551771 1 1
0.0866774486812828 0.0864509495242051 1 1
0.0127703934338909 0.0128037988665478 1 1
-0.0238739288988539 -0.0237377711390294 1 1
0.143216489070755 0.142906078364921 1 1
0.0225282500032609 0.0225645525428085 1 1
-0.00936130368068437 -0.00948812699617286 1 1
0.139175919917656 0.138695415522212 1 1
-0.0267634666018005 -0.0266912605884041 1 1
-0.118011196395484 -0.117646873570405 1 1
-0.0430489383272587 -0.0431001340804047 1 1
0.137144674212241 0.136666701642159 1 1
-0.0480046683388846 -0.0477262594867034 1 1
-0.0544026202886619 -0.0541590624042951 1 1
-0.0446817615689462 -0.0446261881637093 1 1
-0.0827806923565721 -0.0824370382622233 1 1
-0.0782653271042084 -0.0779161146265689 1 1
-0.0186753597029794 -0.0185107639060901 1 1
0.155274289098551 0.154919978442629 1 1
-0.0131183342851799 -0.0133310360458045 1 1
-0.0323214530535725 -0.0322575606559375 1 1
0.130980863755056 0.130377041715532 1 1
0.0788311481128057 0.0785924203901265 1 1
-0.0282876951069595 -0.0283196780894561 1 1
0.00834474273596369 0.00802655537582983 1 1
0.0796854700852049 0.0793506602826057 1 1
-0.118543392581944 -0.118234877685976 1 1
-0.0309403564377122 -0.0306957388486418 1 1
0.239678404158147 0.238945835379136 0 0
-0.291448906187739 -0.290346659239158 0 0
0.00670904090799011 0.00659818816458413 1 1
-0.000564886409485869 -0.000659201159561175 1 1
0.31240686937015 0.31126650979325 0 0
-0.0581222140078011 -0.0578460943705151 1 1
-0.0271707009146328 -0.0271027446331064 1 1
-0.0770278659707291 -0.0766294613000211 1 1
-0.0475282758039181 -0.0472594891111296 1 1
-0.0414388128856621 -0.0410977887386918 1 1
0.0710300227927961 0.070833504303843 1 1
-0.0449544537463476 -0.0445897643150805 1 1
-0.0411385407556705 -0.0412637249371781 1 1
-0.156835952103499 -0.156546482795886 1 1
0.016951782406054 0.016939599089827 1 1
0.147474759784912 0.14720554095356 1 1
0.0679738548793091 0.0677406649836444 1 1
0.118673895759901 0.118276608134892 1 1
-0.35264541238313 -0.351613842256011 0 0
0.0222449471853958 0.0221176978472047 1 1
0.0467964170437622 0.0466075606477415 1 1
0.0195593514837821 0.0192516461080446 1 1
0.123305870707826 0.122971055595234 1 1
0.0947304392270535 0.0942793402475564 1 1
-0.0757536008045721 -0.0754309101745681 1 1
-0.15405204343458 -0.153704516918245 1 1
-0.0183175013410655 -0.0183162654104265 1 1
-0.0237862225316785 -0.0235264005196277 1 1
0.172205404503852 0.171728242095558 1 1
-0.124326363556991 -0.124103640327782 1 1
-0.0192591049880956 -0.0189385790716206 1 1
0.0470354514380791 0.0469934503350388 1 1
0.207599461143884 0.207072217975504 1 1
0.14009851260722 0.13987195052695 1 1
0.0479276107842863 0.0476820528191923 1 1
0.154108065955959 0.153859198236487 1 1
0.0809789408511584 0.0806610650760132 1 1
-0.0929697713977064 -0.0925473825693218 1 1
0.104587677593871 0.104526186852011 1 1
-0.0750065796458844 -0.0746264314599283 1 1
0.141359455918334 0.141102341495482 1 1
-0.108449897044887 -0.108051960549434 1 1
-0.0341875834926095 -0.0342197478231041 1 1
0.154349717272308 0.154276277703778 1 1
-0.100590467038604 -0.100488494360665 1 1
0.0521385954955512 0.0520980438868471 1 1
-0.162861741339774 -0.162131454947583 1 1
-0.0695290726395734 -0.0693380378684471 1 1
0.241540125850462 0.240734881664007 0 0
-0.178104569127796 -0.177568799182615 1 1
-0.17704328064275 -0.176505574244139 1 1
-0.0352075504248438 -0.0352597789916574 1 1
-0.254712036752962 -0.254022643976146 0 0
-0.0621943560219888 -0.06201125453611 1 1
0.110823218667963 0.110376843011294 1 1
-0.037985579246559 -0.0380050818350743 1 1
-0.138839339805867 -0.138546635247473 1 1
-0.184686189218512 -0.1838235867328 1 1
0.0958047783975908 0.0956342228838747 1 1
0.0651120508990591 0.0651112426889009 1 1
0.0422782970323196 0.0422319480033214 1 1
0.0869112796109046 0.0866451574414517 1 1
-0.046237923306665 -0.0460993163065109 1 1
0.031937918714383 0.031762176691758 1 1
-0.0883822600945709 -0.0878305878378039 1 1
0.0946219804335697 0.0943201805788227 1 1
0.00739675195568974 0.00746590387631867 1 1
0.0646729516129068 0.0645264909075778 1 1
-0.0969023011502615 -0.0968086161679548 1 1
-0.0193655804830216 -0.0190635037807361 1 1
-0.191639971385021 -0.191175291283635 1 1
0.16375268748522 0.16286560556835 1 1
-0.0620697890602405 -0.061742949928184 1 1
-0.119845094894717 -0.119439126559397 1 1
0.109814801287016 0.109746057891314 1 1
-0.189459107046963 -0.189181642252036 1 1
0.176421999813273 0.17569952674756 1 1
-0.216017061728685 -0.215348585651678 1 1
0.0281096992583845 0.027869405956349 1 1
0.0592581763038312 0.0591616239800935 1 1
0.01714411733245 0.0170361620279921 1 1
-0.026500059778739 -0.0262657363541509 1 1
0.0903376416968873 0.0899825649310581 1 1
0.0880258894413572 0.0878638291941736 1 1
-0.0109079090399499 -0.0109558788463181 1 1
0.257056702264998 0.25633699957005 0 0
-0.0130085629085133 -0.0130941679803227 1 1
-0.282743726712742 -0.281716859409074 0 0
-0.0201518380298791 -0.0203775159450553 1 1
0.067748906543984 0.0671445343069882 1 1
0.00336442673633806 0.00338412702567312 1 1
-0.140555121123689 -0.140354392316758 1 1
-0.103312337576876 -0.103147818770591 1 1
-6.67791200676601e-05 0.000224120155834708 1 1
0.118032584101766 0.117846716900725 1 1
-0.170547825074971 -0.170094271260568 1 1
-0.184497846036955 -0.183906122240229 0 0
-0.0797049949431878 -0.0794455738466173 1 1
0.00487775818410015 0.00510067202832022 1 1
0.020335591062108 0.0204008045570772 1 1
-0.0426690732238294 -0.0426906182062832 1 1
-0.122125905953734 -0.121463900230188 1 1
0.0340335358664958 0.0339991668864078 1 1
-0.144188037884216 -0.143602803022155 1 1
-0.039848172728597 -0.0395279996700639 1 1
-0.191160468406538 -0.19021438228034 0 0
-0.0156212319131472 -0.0157503776516801 1 1
-0.0903786945922242 -0.0901354275411003 1 1
-0.0659490729855935 -0.0658855187181704 1 1
0.0340195525505048 0.0339360032207531 1 1
0.121486543700767 0.121303381349031 1 1
0.079392221594615 0.0791363489699218 1 1
-0.0561060449288321 -0.0559178677695589 1 1
-0.0322918853425412 -0.0320311022234772 1 1
0.126129399820112 0.125699680557952 1 1
0.0140443004530106 0.0139184754791898 1 1
0.0314179100671676 0.031526002738429 1 1
0.0140891323463484 0.0141497381334832 1 1
0.0557062392396864 0.0556372689618182 1 1
-0.0129929900920474 -0.0128337562837171 1 1
-0.0264030864536862 -0.0263815282518822 1 1
0.00465887424933883 0.00459220635036383 1 1
0.0431121400802682 0.0430026387208875 1 1
0.0663757338803939 0.0661353039502032 1 1
-0.0565103704584479 -0.0565266033095344 1 1
0.140827577027801 0.140361672618561 1 1
0.207012081327632 0.206425027996722 1 1
0.072400683374129 0.0724738728204799 1 1
0.105234914169787 0.105098877831157 1 1
0.0810035196114154 0.0805593200272575 1 1
-0.26137533354521 -0.260603460310075 0 0
0.184295626764787 0.183984470562394 1 1
0.0487900417682501 0.0486087396147061 1 1
0.0609475589629675 0.0607546438132728 1 1
-0.157238889000845 -0.156827335423499 1 1
-0.024127196905785 -0.0239007409893655 1 1
-0.014498864711773 -0.0144783279285459 1 1
-0.0643214648112836 -0.0639061288910375 1 1
0.13008075306707 0.129359999114309 1 1
0.0981243433743839 0.0979354648248141 1 1
0.188279554564974 0.187740127326039 1 1
0.0239526738765831 0.0238196330765634 1 1
0.0327598602928725 0.0327858685589972 1 1
0.014948355018984 0.0146140179665737 1 1
-0.00168673246341601 -0.00178262821295296 1 1
-0.173227021277976 -0.172784818900944 1 1
0.0755595115490214 0.0755310622543727 1 1
0.11737509314019 0.117028749417174 1 1
0.0207174971387354 0.020628278642761 1 1
0.03470843460874 0.0344846578973542 1 1
-0.0324660897664934 -0.0323025287670004 1 1
-0.184929776205426 -0.18405387242086 0 0
0.163636188944288 0.162687288728287 1 1
0.0733603418427384 0.0731109442575963 1 1
-0.151613997612986 -0.151172573762832 1 1
-0.0110418548024991 -0.0108811771436793 1 1
-0.106657632957347 -0.106191794324447 1 1
0.121305468485032 0.12101668891334 1 1
-0.00451066376832681 -0.0040903454044453 1 1
0.0636358556172116 0.0634973888971038 1 1
-0.0553543252352535 -0.0553647013916092 1 1
0.123302647011485 0.123267022280817 1 1
-0.00245683496067511 -0.0024437086027826 1 1
-0.145268165848602 -0.145030794392733 1 1
0.0335122638261633 0.0332073672924549 1 1
0.100923237977505 0.100884203537683 1 1
-0.0535321418041136 -0.0534084007457644 1 1
0.0859166091159947 0.0856574122237595 1 1
0.0795438759814812 0.0792437644408966 1 1
-0.208004724685014 -0.207506546860512 0 0
-0.00951686304188193 -0.00960305506248429 1 1
-0.147290903266411 -0.146208785660365 1 1
0.102264534261652 0.101963216765799 1 1
-0.0516883027452827 -0.0514242793255086 1 1
0.0177720857950995 0.0178659005540418 1 1
0.250802193475766 0.250304354835273 0 0
-0.0274191627521518 -0.0276369185991227 1 1
0.0181342600535713 0.0179039381050754 1 1
-0.1436448500501 -0.143258591945673 1 1
0.0172109108224588 0.0168525949524099 1 1
-0.222505531431263 -0.22164145619833 1 1
0.0594736703004377 0.0589284257318355 1 1
0.0139379576755177 0.013851471857092 1 1
-0.176295942528845 -0.175830045828463 1 1
-0.0470740025930259 -0.0470517571871996 1 1
-0.132687782732733 -0.13228343522565 1 1
0.028626401597122 0.0286408485366102 1 1
-0.0533648574406013 -0.0533013872553633 1 1
0.017733508277729 0.0177091326403182 1 1
-0.185126328398479 -0.184420885510449 1 1
0.0805099125432357 0.0805005600634457 1 1
0.244731064361095 0.244079146015833 0 0
-0.190604329659603 -0.189867243923656 0 0
0.100091589170424 0.0995240894889663 1 1
0.092967408506936 0.0925258895593528 1 1
-0.0458778779940029 -0.0460245011176652 1 1
-0.0321215108531225 -0.0319436883978767 1 1
0.0383253102740456 0.0382331811554014 1 1
0.0118731247842561 0.011500653609483 1 1
-0.161187959260894 -0.160821941606764 1 1
0.33451740805363 0.333501299769162 0 0
0.0709411842118588 0.070704366351845 1 1
-0.00707120194502725 -0.00691652186479078 1 1
-0.0287923126080799 -0.0288668104355826 1 1
-0.00272199658726044 -0.00264159105821575 1 1
0.126838790634662 0.126512731816966 1 1
0.0732354851461547 0.073044659863491 1 1
0.122443249364166 0.122179611449371 1 1
0.140238211501822 0.140137505235247 1 1
-0.0342304527734888 -0.0344336700443614 1 1
0.019663203286037 0.0195107098427158 1 1
0.0718197318478411 0.0715195240870197 1 1
0.0927652126073851 0.0923865627891602 1 1
0.15022823267202 0.149951776165886 1 1
-0.0375353897303626 -0.0373879096666699 1 1
-0.0323334101365308 -0.0319379181468657 1 1
-0.157233468612902 -0.156554903185866 1 1
0.0518493560194878 0.051107194188734 1 1
0.0509355887606974 0.0507489498135003 1 1
0.164281381083717 0.163535418605384 1 1
-0.260514151292037 -0.259702500163966 0 0
0.142803664178125 0.142342792022147 1 1
0.0297242039214438 0.0297079691408203 1 1
-0.0217957420064724 -0.0217061474429726 1 1
-0.0287445768129648 -0.0290994581431386 1 1
-0.0104643789998636 -0.0104552537001426 1 1
-0.0473408067640025 -0.0469917856988528 1 1
0.00197054762773252 0.00185501423402546 1 1
0.0334696535793615 0.0332631532685729 1 1
0.171782524604397 0.17138158171962 1 1
0.0980832165099924 0.0977770807671885 1 1
0.0153785237016564 0.0151620061532273 1 1
-0.102895821527834 -0.102530309685973 1 1
-0.175267015951789 -0.174754291118136 1 1
0.132795289680463 0.132399065046115 1 1
-0.124363143817702 -0.123991230734571 1 1
0.140886900690789 0.140315714484485 1 1
-0.105287975451339 -0.104945032810679 1 1
0.00787885404970843 0.00767134629607261 1 1
-0.013119375623783 -0.0132504489026925 1 1
0.0586785328795678 0.0585845638128995 1 1
0.0381331333038159 0.0383268028918751 1 1
0.0535687885243614 0.0534810763480859 1 1
-0.192660700122908 -0.192270048849011 1 1
0.0612343218147412 0.0612403223007561 1 1
0.174327240460509 0.173783909832461 1 1
-0.0759025820415349 -0.0760072447535207 1 1
0.164082582312344 0.163416963319237 1 1
0.155738100560733 0.155407076990304 1 1
0.330724005593556 0.329435492809528 0 0
-0.138249626341146 -0.137899052267982 1 1
0.0454739494930251 0.0453543890878544 1 1
-0.00438305842958457 -0.00443931490230482 1 1
-0.0747719938415605 -0.0746122978739823 1 1
0.178226731640577 0.177678020179021 1 1
-0.097045683753749 -0.0964360166953283 1 1
0.0622458448595111 0.062064150235099 1 1
0.13296411426756 0.132651454899559 1 1
-0.044965038186339 -0.0449061300638008 1 1
0.014746257578487 0.0144718577317449 1 1
-0.0765879148865799 -0.0764658665440701 1 1
0.0279990114748756 0.0277077366834993 1 1
-0.0365955228051902 -0.0363027326727618 1 1
0.053339616010454 0.0530537084797077 1 1
0.295240013938431 0.294308524518436 0 0
0.0106168642080251 0.0103526167070696 1 1
0.0437593353663 0.0436471402624714 1 1
0.128217358419056 0.127962117406884 1 1
-0.0288248954562415 -0.0288317921459873 1 1
0.160579703759243 0.160215837097437 1 1
-0.00938674033377011 -0.00927874852647563 1 1
0.111270974253205 0.110996438947635 1 1
0.0966355023511944 0.0964220392806867 1 1
-0.258490780377934 -0.257730497596945 0 0
-0.18063135131075 -0.180054224446892 0 0
0.0895004961772081 0.0889266589802961 1 1
-0.0677430973014157 -0.0673582298483349 1 1
0.38512513090281 0.384075574983251 0 0
0.0484392849727748 0.0484095507340502 1 1
-0.116246853656153 -0.115709681015189 1 1
-0.0449550592243658 -0.0449700878683447 1 1
0.0256813243175751 0.0256574774945795 1 1
0.0328540928802108 0.0329200044017017 1 1
0.128006806285242 0.127767662173302 1 1
0.0171120282560531 0.0170259562337831 1 1
-0.0116154378682923 -0.0114995836397909 1 1
0.0421297526680074 0.0418835132458511 1 1
0.156065876086659 0.155720870665468 1 1
-0.00227025660193031 -0.00219935488872917 1 1
-0.192728622552032 -0.191995518372506 0 0
0.046708777572496 0.0467427715867319 1 1
-0.133296483316626 -0.132883496106675 1 1
-0.0275012298632989 -0.0274979646724077 1 1
0.0256603803162564 0.0255439270609337 1 1
0.0755538390350182 0.0753600103036912 1 1
-0.176665194660503 -0.176388916158807 1 1
-0.201973927862084 -0.201511548210432 1 1
-0.10762026024975 -0.10746956527568 1 1
-0.0361536314113549 -0.0360823161527266 1 1
-0.00491216535449855 -0.00478615487524285 1 1
0.26774507701162 0.266938778145983 0 0
-0.116728174547202 -0.11658596600438 1 1
-0.0755003419517991 -0.0755562716383832 1 1
-0.0331831487397307 -0.0332897501483533 1 1
-0.208025957828579 -0.207464762075863 1 1
0.0565203324642098 0.05623909005927 1 1
0.00663847173337016 0.00636538350302085 1 1
0.113867724608607 0.11343633197231 1 1
-0.0620589951589844 -0.0618654536472571 1 1
-0.00761422548721798 -0.00772005295046176 1 1
-0.127708466793203 -0.127345883527331 1 1
0.116615987893929 0.116014528447309 1 1
0.0212393480833461 0.0212271091147602 1 1
0.0110935111204458 0.0113175153861421 1 1
-0.0162487082682185 -0.0164987164361558 1 1
-0.102427537248317 -0.102146684345924 1 1
-0.138141805820788 -0.137724352506033 1 1
-0.0134481841303889 -0.0135992053290364 1 1
0.0992808985678734 0.0991051908158725 1 1
-0.0575443501109557 -0.0574802441209165 1 1
0.178820390872289 0.178308834582212 1 1
0.135427234195721 0.135259012010014 1 1
-0.0215296542164775 -0.0215618930138678 1 1
0.166257316331783 0.165868372876895 1 1
0.102628317397093 0.102252478101006 1 1
-0.205914337392704 -0.205623246125868 1 1
0.0264333838531194 0.0266160420570423 1 1
-0.0184931261381829 -0.0185545692161612 1 1
-0.141923767326497 -0.141969188199423 1 1
-0.162291290636676 -0.1620287858063 1 1
-0.0718212143971642 -0.0714497217117317 1 1
0.0463173664250873 0.0460359718533928 1 1
0.0542221128357052 0.0544349172159013 1 1
0.24759625488675 0.246710261186463 0 0
0.160563412814511 0.160189084648918 0 0
-0.0673018374147395 -0.0673405221201656 1 1
0.0837353185244472 0.0831084716698757 1 1
0.115837015563421 0.115214806821083 1 1
-0.036756082423501 -0.0364001903985257 1 1
0.0211533613413265 0.021155185066548 1 1
-0.0910770319835247 -0.0909038369090773 1 1
-0.0176671368049854 -0.0180360877227109 1 1
0.0167518608567568 0.0166254122405738 1 1
-0.0209511421872316 -0.020531986363439 1 1
-0.023453755214448 -0.0236102817495609 1 1
-0.123799201867057 -0.123247587774479 1 1
0.0428918480384724 0.0427965582119752 1 1
0.0833855386839497 0.0830067697522588 1 1
-0.0119711819384459 -0.0117716100917268 1 1
0.0555229675596724 0.0553782482594771 1 1
-0.097340982541742 -0.0973437176150277 1 1
-0.0533607217385133 -0.053155181612461 1 1
-0.0313223546119739 -0.0312103712038667 1 1
0.095701353991546 0.0950165258716519 1 1
-0.0535466231905302 -0.0530387320729212 1 1
-0.0787186245236993 -0.0781423212809923 1 1
-0.0122332827498412 -0.0120629869095534 1 1
-0.087160836720544 -0.0869759829505621 1 1
0.0809087884947888 0.0806768213420041 1 1
0.0848789236813561 0.0845656028394452 1 1
0.0237151424452081 0.0238020341963469 1 1
0.0658547060243459 0.0651540953969442 1 1
-0.0286695283193157 -0.0287707347116473 1 1
0.0669200800829702 0.0666833612154155 1 1
-0.0396371917995949 -0.0393167961586502 1 1
-0.0380470144616122 -0.0380641009689503 1 1
0.0799139959979715 0.0797445348756 1 1
0.107491279953563 0.10730306825691 1 1
-0.137822357698342 -0.137467113901665 1 1
0.0046114703416365 0.00474154503238111 1 1
0.000489786853458954 0.000498709246868697 1 1
-0.236897379161517 -0.236024138316876 1 1
0.156443534222726 0.156088213258865 1 1
-0.129671325088934 -0.129244255008668 1 1
0.102901357113516 0.102339435613031 1 1
0.00126863822936028 0.00147873790486942 1 1
0.166855909025068 0.166419352338281 1 1
0.0638607774018936 0.0635411936404135 1 1
-0.158390739855017 -0.157816477916498 1 1
-0.142055442896179 -0.141450433991399 1 1
0.0125807661288098 0.0128760127499764 1 1
-0.0755119158118042 -0.0751400370118955 1 1
0.00655970699097739 0.0068103201789012 1 1
0.032729174387021 0.0326589308063329 1 1
-0.0267049673697554 -0.0267407943873035 1 1
0.0168697713199833 0.0166244417938024 1 1
-0.0425151767197572 -0.0424074964467739 1 1
0.0256876937686571 0.0257448550481247 1 1
0.102213081778211 0.101866978794903 1 1
-0.172391550406235 -0.171444596543937 1 1
-0.207259945103403 -0.206811129068823 0 0
-0.0236651207170131 -0.0231955841847145 1 1
-0.0298330039204702 -0.0298103149907101 1 1
-0.0454387301621794 -0.0452928594785479 1 1
0.0727075285634227 0.0725174482748976 1 1
-0.134621236003913 -0.13401781636562 1 1
-0.0383366990339096 -0.0380097300976909 1 1
0.0782537200745296 0.0774314232134938 1 1
-0.0965838416021477 -0.0965401239073512 1 1
-0.0746464721451527 -0.0744750938298913 1 1
-0.0392825268424987 -0.0390941524504397 1 1
-0.10070758871365 -0.100421795003751 1 1
0.0245052117214475 0.0243463415151262 1 1
-0.0703950265117009 -0.0702002363196943 1 1
-0.0646006067546603 -0.064478211202873 1 1
-0.0649211748228354 -0.0645662094844577 1 1
-0.172391647832415 -0.171843320672023 1 1
0.0845689132047033 0.0842581386027732 1 1
-0.12436338291186 -0.124093262338228 1 1
0.0709787633610471 0.0710985479828995 1 1
0.161115335225426 0.160464866551362 1 1
-0.019655778156112 -0.0197967827624095 1 1
0.0962214164889293 0.0959120820257181 1 1
0.124710682902182 0.124357020883251 1 1
-0.133895086423275 -0.133520705835098 1 1
-0.141516052190781 -0.141239246938939 1 1
-0.0575790675320858 -0.0575999532395236 1 1
0.0124277647522295 0.0122899450676083 1 1
-0.115669673920203 -0.115361261148542 1 1
0.0708967274678967 0.0705737373131809 1 1
-0.0207674577446805 -0.0205240796637184 1 1
-0.030363616170938 -0.0302571955216293 1 1
-0.0913114134751421 -0.0906583853273944 1 1
-0.0257122356602457 -0.0258060936141582 1 1
0.0727797220306187 0.0724864912730211 1 1
-0.280909714283336 -0.280191524662562 0 0
-0.144063631895253 -0.143483573926555 1 1
-0.122583389388408 -0.122211794677966 1 1
0.0547672122778123 0.0550543601034651 1 1
-0.0589294070538451 -0.0583968035275776 1 1
0.00322898138038779 0.00300260216856829 1 1
-0.0139401502479291 -0.0138515128773347 1 1
0.0967649896498403 0.0963555654334866 1 1
-0.110225798037725 -0.109886831713051 1 1
0.0348103234736448 0.0349170512054834 1 1
-0.0279042976565987 -0.0278025036503507 1 1
0.091067578641563 0.0906807916240857 1 1
-0.137394839009867 -0.137019908844795 1 1
0.0536005993293437 0.0534878285679034 1 1
0.066943852493999 0.0665934952594539 1 1
-0.00616512402288776 -0.00575560408238287 1 1
-0.146082736961124 -0.145767198765139 1 1
-0.342784695503073 -0.341937561499035 0 0
0.00534407925652638 0.00542364334539122 1 1
0.17421805117825 0.174147702829462 1 1
0.126753435553036 0.126507799355365 1 1
0.126797586007586 0.126449634008164 1 1
0.0378090428462379 0.0374700747700254 1 1
0.0740357454347361 0.0738381133631799 1 1
-0.0119667838141718 -0.0119966067987864 1 1
-0.038353481751732 -0.0385507053723957 1 1
0.112504461956688 0.112466063247388 1 1
-0.0684068464823509 -0.06811362756809 1 1
-0.0704425840078301 -0.0703719599244658 1 1
-0.0654044773447244 -0.0655162118724261 1 1
0.100799578178756 0.100559717249609 1 1
0.027522689494211 0.0274203432618579 1 1
0.0989904151040931 0.0985554460372995 1 1
0.239447203437603 0.238560189877286 0 0
0.0974307680207634 0.0972611369012984 1 1
-0.0378723316222882 -0.0378581954076346 1 1
-0.0950943561872089 -0.0947924278652676 1 1
0.115786377450309 0.1154739788554 1 1
0.0673696686842271 0.0670524005158963 1 1
-0.048014168022864 -0.0480027836324629 1 1
-0.19424325676194 -0.193856334949974 1 1
0.157278861993723 0.157072912882711 1 1
0.0204399827051607 0.0204433925775816 1 1
-0.0639303406831724 -0.0635229303596155 1 1
-0.0534321643496806 -0.0529413104325535 1 1
0.0273170283413295 0.0271764107085309 1 1
-0.0129414646410532 -0.0131730621799452 1 1
0.063756281251275 0.0639535648236313 1 1
0.0207669192211711 0.0208062794650603 1 1
-0.140337878292651 -0.139714986455021 1 1
-0.127327649411268 -0.126579646610885 1 1
-0.190743180378758 -0.189937410710091 1 1
0.00133210584506655 0.00115703103606356 1 1
0.0746277453232343 0.0744113213106748 1 1
-0.0471317487322512 -0.0472650905986269 1 1
-0.171392825096916 -0.170743287117684 1 1
0.1611992082642 0.16073258825279 1 1
0.0350597917898261 0.0348791065694784 1 1
0.124386948812257 0.123984555225559 1 1
-0.156672043713237 -0.156438022520319 1 1
-0.0809953938331742 -0.0806680851717565 1 1
0.0484004420459266 0.0484934245714199 1 1
-0.155031205318953 -0.154613539006698 1 1
-0.0218544513728049 -0.0217107701805582 1 1
0.164032909144296 0.163471097511899 1 1
0.0163028531894784 0.0159915483179221 1 1
0.0288375775612211 0.0289048027018853 1 1
0.105550411269299 0.105293565314766 1 1
0.00468277165133965 0.00441847202800692 1 1
0.00813746710498754 0.00832485320978084 1 1
-0.00716655695541791 -0.00718816150300738 1 1
0.0887175388557543 0.0883354957409724 1 1
-0.0590373692882791 -0.0590202233560788 1 1
-0.286036649632912 -0.285353570623984 0 0
-0.148758416525436 -0.148575607346286 1 1
0.0664276099394144 0.0660975688837624 1 1
-0.101691703112399 -0.101360284160056 1 1
0.0863572387589361 0.0861500347537318 1 1
-0.143110530379208 -0.142439656988525 1 1
-0.0123894298722347 -0.0120932999477763 1 1
-0.0766806506318314 -0.0764813672990544 1 1
-0.1317122173158 -0.131548289972172 1 1
-0.0334038538236382 -0.0335283757846725 1 1
0.109490368817571 0.109183685829639 1 1
0.0954475870135149 0.0951513097431742 1 1
0.180633288762518 0.180060736816302 1 1
-0.0172346368771676 -0.0171703469302941 1 1
0.190704208955581 0.190052673982816 1 1
-0.108235772652407 -0.108051500704726 1 1
-0.181684425860385 -0.180826054558363 1 1
0.0290870621949065 0.0291599118203064 1 1
0.00105599600435196 0.00105787373028269 1 1
-0.246993754971892 -0.246207766750927 0 0
0.180246763625623 0.179714194026575 1 1
-0.0369170193511891 -0.0369442793398503 1 1
-0.11738564444627 -0.116893863393685 1 1
0.00996500547965925 0.00955371833221426 1 1
-0.0415059324890537 -0.0412777300368006 1 1
-0.120096795408301 -0.119580928947071 1 1
0.0127290915832359 0.0125804067304285 1 1
-0.110113586148947 -0.1101113205024 1 1
0.019231325348483 0.0191650215019749 1 1
-0.0701149009793788 -0.0703394404524765 1 1
-0.0676788586087245 -0.0673217385801702 1 1
-0.117192359730001 -0.116993087429271 1 1
-0.0557832197591582 -0.0555315351103679 1 1
-0.125404813181863 -0.125249633419209 1 1
-0.114531764677811 -0.114113016476418 1 1
-0.138688834002566 -0.13849109540448 1 1
-0.084925488973335 -0.084725820411025 1 1
-0.0208282807132314 -0.0207174922858542 1 1
-0.0372264537941573 -0.0369885609400605 1 1
-0.115865937641527 -0.115618997011748 1 1
0.0219597815227401 0.0217809170359456 1 1
-0.0235632540437616 -0.0235391292803994 1 1
-0.0176536689732579 -0.0175067686524363 1 1
-0.0653737459319137 -0.0651878644591918 1 1
0.0972631673317072 0.0969735906724782 1 1
0.0978163257377369 0.0971743109839319 1 1
-0.0608792407236214 -0.0609295499189698 1 1
-0.15735191807338 -0.156558808372951 1 1
0.138686482077256 0.138246761543798 1 1
0.0208743767618472 0.0207220106837151 1 1
-0.043401428485748 -0.0433589385360703 1 1
-0.246955558295215 -0.245837420013208 0 0
0.0431630315855128 0.043058406484049 1 1
0.0111988534623537 0.011011098998439 1 1
0.11361382103751 0.113376565170634 1 1
-0.0482746181067943 -0.0482075579588623 1 1
0.0853707699637034 0.0851141919347925 1 1
-0.0537559825753852 -0.0537631605953985 1 1
0.197522074729049 0.197221551238098 1 1
0.135225081448525 0.134497152815057 1 1
0.0240430421416425 0.0241235319183048 1 1
0.115669878919302 0.114985516079782 1 1
-0.0256274952739307 -0.0258565134627546 1 1
0.0646887418253533 0.0645020287483223 1 1
0.23134747689575 0.230732133599204 1 1
0.0032248378946167 0.003080481055146 1 1
-0.0431124432569752 -0.0429386890688299 1 1
0.0955596930290882 0.0952565710821592 1 1
-0.142262779862028 -0.14166122494512 1 1
0.0519013167521791 0.0517006236944469 1 1
-0.0301254989401016 -0.0301473440984416 1 1
0.0806421281556339 0.0804113303389943 1 1
-0.162150910233506 -0.161361381195671 1 1
0.0318887778025388 0.0318886839608118 1 1
-0.194517951977549 -0.193954164042626 1 1
0.200115363174312 0.199648901554532 1 1
0.0103894926672078 0.010165171066853 1 1
0.122015448793565 0.12185113539843 1 1
0.0494023607196056 0.0493554649950764 1 1
0.0772500911328471 0.0769882157782233 1 1
-0.0258386754519444 -0.0257119808089399 1 1
-0.0377839435160952 -0.0375101823319718 1 1
-0.0348069371848277 -0.0345465857721701 1 1
0.0834389524062779 0.0832148620328833 1 1
-0.0163668298176459 -0.0164175176091483 1 1
0.152277924402664 0.151816075434896 1 1
0.0249564828486569 0.0246320293030109 1 1
0.142255634955072 0.141802990692637 1 1
-0.113296159148246 -0.112870476014212 1 1
-0.152511840589929 -0.152239094563459 1 1
-0.103330476818743 -0.10300076665927 1 1
-0.0675091928086094 -0.0674727778014301 1 1
0.0131525738810429 0.0129996044355653 1 1
0.0485720193082519 0.0484246394180669 1 1
-0.1432379219448 -0.142700418550333 1 1
-0.10488219366744 -0.104651881807561 1 1
-0.325874313628347 -0.324913047640715 0 0
-0.0637120486573927 -0.0637990316984343 1 1
0.0398460011436501 0.0398969261122949 1 1
-0.203649741177799 -0.202873959991651 0 0
-0.0786421426285434 -0.0785168081850703 1 1
-0.209592182212351 -0.208535159150474 1 1
0.0369557593695277 0.0368712866758865 1 1
0.142824100824507 0.143120438767681 1 1
0.0340162153659574 0.0342183839974316 1 1
-0.14110052402072 -0.140865092387822 1 1
-0.124033952816363 -0.123723313981288 1 1
-0.0195107530290187 -0.019387466219521 1 1
0.0501141847653542 0.0498170455992972 1 1
0.0836298403554862 0.0833072506423142 1 1
0.0195669999970654 0.0192952082664105 1 1
0.194004478285663 0.193312758098458 1 1
-0.179171024987041 -0.17804461552773 0 0
0.096480889886992 0.0962628285739198 1 1
0.125341348515536 0.125010660155637 1 1
0.00247420261463028 0.00258541758651995 1 1
0.0091245628531092 0.00916329011846776 1 1
0.13629443763193 0.135915033853882 1 1
-0.259562620266615 -0.258867616758184 0 0
0.0558807065951141 0.0556922859307881 1 1
-0.140835839597145 -0.140413731665985 1 1
-0.0281722121531855 -0.0279313585178205 1 1
0.0595675740267688 0.0592875642418848 1 1
0.14211280523327 0.141670574271021 1 1
-0.0487237895130953 -0.048574971605183 1 1
0.0132825522562777 0.0129658483811063 1 1
0.0335461923416705 0.0332136386401167 1 1
-0.0870206005454833 -0.0868879072750781 1 1
0.0068673428168852 0.00681368904286335 1 1
-0.0786015424486442 -0.078600847800745 1 1
-0.0275586564314929 -0.0277187826441973 1 1
-0.022568478846013 -0.0227187436026775 1 1
0.183441900140316 0.182884075876041 1 1
-0.115231772034852 -0.114806399950229 1 1
-0.0739228683162849 -0.0736460336431049 1 1
0.235423251333116 0.234682348101584 0 0
-0.0753161343099055 -0.075341889457064 1 1
0.0678448028165996 0.067930581522362 1 1
0.11725981869532 0.116990147328917 1 1
0.00725353751746149 0.00719827202825689 1 1
-0.0487352606681071 -0.0485969438788648 1 1
0.213151558268416 0.212437412522798 1 1
0.0875341091413857 0.0871694834950587 1 1
0.107715257678114 0.10718087347218 1 1
0.14046808068972 0.139992443276601 1 1
-0.0346751213471429 -0.0345452467734485 1 1
0.14172963269501 0.141194325153167 1 1
0.019587901488467 0.0196629203829944 1 1
0.214635129652309 0.21392696482741 1 1
0.190241217267701 0.1898064531191 1 1
0.0799291145497409 0.0798498996471104 1 1
-0.180656122959941 -0.180210255043083 1 1
0.0115455785317934 0.0116371503569569 1 1
-0.049355284900654 -0.0490344064571814 1 1
-0.202123339299379 -0.201565827084679 1 1
0.0476166242646361 0.0473697257401625 1 1
-0.129052525960909 -0.1288114881935 1 1
0.0152210697803151 0.0151009208702621 1 1
0.0957835361064991 0.0957286343821709 1 1
-0.0582914459946691 -0.0580408372923249 1 1
-0.0906717048241015 -0.0905325585845769 1 1
0.010869817967647 0.0107496794982569 1 1
0.0015674216369659 0.00167219308514339 1 1
0.0968913390289353 0.0964579372698134 1 1
0.00142197836012668 0.00092498139396804 1 1
0.177861274948262 0.177300279548812 1 1
0.011828499075418 0.0114890450946826 1 1
-0.277600760424325 -0.276462693612934 0 0
-0.0790614340023428 -0.0786985597091558 1 1
0.0931156740643548 0.0929271917197079 1 1
-0.0521005583755283 -0.0517767837776087 1 1
-0.04732169977569 -0.0474804502503266 1 1
-0.105685511730419 -0.105221931157895 1 1
-0.0465057208886932 -0.046364644039231 1 1
-0.23314485526541 -0.232715563155973 0 0
-0.0343982697486874 -0.0343829410040363 1 1
-0.0459756845765385 -0.0455975959688477 1 1
-0.0350575984590771 -0.0348970380366598 1 1
0.0900278906879723 0.0896688807143276 1 1
0.0746301890884407 0.0742581453489113 1 1
0.150104993276223 0.149436197478253 1 1
-0.173387443680288 -0.173166711610395 0 0
0.0111397827088786 0.0111466180536498 1 1
0.13788258799376 0.137482384467346 1 1
0.0930965109286863 0.0928240203952883 1 1
-0.000179024230377482 6.12344110527217e-05 1 1
-0.155742070214432 -0.155285092784005 1 1
-0.0661209071848168 -0.0656807456170382 1 1
0.0173128364952051 0.0172190510619687 1 1
0.0051133262620737 0.00510389633720829 1 1
0.0565988028256331 0.0565532395244304 1 1
-0.055958967201343 -0.0560444141708562 1 1
0.0037415248570016 0.00387401108734464 1 1
0.0768873420608087 0.0762966603196886 1 1
0.0500537742210215 0.0499097616290661 1 1
-0.0163480655355657 -0.0163590825471533 1 1
0.241926074012466 0.241176418370024 0 0
-0.116167778216399 -0.115698987153088 1 1
0.0132194198416511 0.0127042192502516 1 1
-0.196546409137526 -0.195895968720339 1 1
-0.142920145616036 -0.142698809635798 1 1
-0.167958395618957 -0.167433328600348 1 1
-0.0469682181384761 -0.0463497577833801 1 1
-0.0392854374401335 -0.0390010407342158 1 1
0.197860834442745 0.197511947683787 0 0
0.108485894648636 0.108036012425636 1 1
-0.0270625761697857 -0.0270826261701873 1 1
0.0237112816152855 0.0236281353551815 1 1
-0.128882369213258 -0.128359729944706 1 1
-0.195153592752906 -0.194667972835389 0 0
-0.0991529706234779 -0.0988779116658892 1 1
-0.0562250010143634 -0.0563646723322291 1 1
-0.0296516872961327 -0.0297278097979216 1 1
0.150751128128047 0.150398455176009 1 1
-0.20677640209495 -0.205904113873249 1 1
0.0362352926295667 0.0362172992327091 1 1
-0.0493191858522161 -0.0491657761035411 1 1
0.04056288151 0.0404860627308896 1 1
0.123996166585346 0.123747379377885 1 1
-0.00631483434518313 -0.00610433592327868 1 1
-0.0583820888383546 -0.0580414756431127 1 1
0.0715067954545646 0.0712905675438586 1 1
0.0962741814535784 0.0959189538724532 1 1
-0.00910778733126853 -0.00901188863255993 1 1
0.201578245689921 0.201211693295978 0 0
-0.084672566220385 -0.0843465864512493 1 1
0.0297911614416818 0.0299372355261336 1 1
0.0405623436060952 0.0401671048165419 1 1
-0.183275495819584 -0.182670766967302 1 1
-0.0631935729093846 -0.0632839628182549 1 1
-0.078872416361064 -0.0784238063951236 1 1
0.0330400916500893 0.0333388347633329 1 1
0.0881443528322783 0.0878417225053851 1 1
0.222230520313284 0.22164888430173 0 0
-0.0839596936706015 -0.0837909340025673 1 1
0.0316131864225677 0.0313492053733553 1 1
0.256557226384795 0.255655297965623 0 0
0.0990596021323117 0.0986344442463545 1 1
-0.0817769055833584 -0.0814930051957413 1 1
-0.0134175407622788 -0.0133045592819477 1 1
0.025068523410213 0.0250175998947186 1 1
0.0214136861137803 0.0215563210601288 1 1
0.0846592973620694 0.084745075310531 1 1
-0.121536734509624 -0.121351476581264 1 1
0.0836310757088339 0.0834872468033184 1 1
-0.212201874394917 -0.211524305062853 1 1
0.120383630450825 0.120223898652075 1 1
0.200396228860747 0.199399766256249 0 0
-0.114161363733332 -0.113772249312631 1 1
0.0470351017201487 0.0469457240718336 1 1
0.0197509982626156 0.0196783510220613 1 1
0.0154241624911087 0.0151313365278986 1 1
-0.115949399728433 -0.115615713641748 1 1
0.00937820740385502 0.00895009836096938 1 1
0.0261407266008295 0.0261370077785574 1 1
-0.277131490559244 -0.276512100604756 0 0
-0.0258313032545895 -0.025822670836757 1 1
0.0182568258312252 0.0181277096754219 1 1
-0.0892916222021087 -0.088954093640949 1 1
-0.233673234652378 -0.233165256844688 1 1
-0.031116709136001 -0.0307379894828146 1 1
0.0938474291128904 0.0935261702372313 1 1
0.191038327587294 0.190886912131257 1 1
-0.0397538591423892 -0.0396262812599958 1 1
0.0418513327340806 0.0416425981212494 1 1
-0.000331387604095549 -0.000250349883679056 1 1
0.052272389465397 0.052048926677378 1 1
-0.0126241477275636 -0.0126564677868958 1 1
-0.128377661523079 -0.128298708924597 1 1
0.0767836397846011 0.0764610816714808 1 1
0.0600813896233372 0.0597980582394295 1 1
-0.0931868596699276 -0.0928482790558755 1 1
-0.0996943564487741 -0.0993022082855867 1 1
-0.038172715288958 -0.038123487225271 1 1
0.160512273198634 0.159886046412224 1 1
0.00376809865155462 0.00356447534410557 1 1
-0.0862314431917524 -0.0860384466153 1 1
0.0633584460044612 0.0632407878820091 1 1
0.115047677008575 0.114559488672009 1 1
0.0794377045259615 0.0795274315995993 1 1
-0.0151088484086459 -0.0152198246846381 1 1
-0.00686900786512707 -0.00658198235287427 1 1
-0.0166010419585282 -0.0163769892877974 1 1
-0.0168761665906647 -0.0166255683346437 1 1
-0.102902018249309 -0.102656792874522 1 1
0.200008454858469 0.199390404396116 0 0
-0.0184095758339187 -0.0182828462572507 1 1
-0.0177746452191569 -0.0177835451671218 1 1
0.0315560000898738 0.0316025496257103 1 1
0.183100457078722 0.182508698241452 1 1
0.0517222870254269 0.051720231287676 1 1
-0.0342420498538081 -0.0343444863909343 1 1
-0.0912732525034749 -0.0909154540683589 1 1
0.0642965138450488 0.0639107349679887 1 1
0.111456938605284 0.111574835946615 1 1
0.113186635637191 0.112904440796972 1 1
0.032110124993519 0.0322162282573031 1 1
0.0259814272727486 0.0259797006401742 1 1
-0.211466251184392 -0.210965818600856 1 1
0.133387296039649 0.133323968628905 1 1
0.0638344578643331 0.0635357891748842 1 1
0.136785902104343 0.136441107101483 1 1
-0.237892689497345 -0.236978367050708 1 1
0.177233929391844 0.176406047537339 0 0
0.172521186090018 0.171990364798545 0 0
0.235890197103328 0.235341549232519 1 1
0.0968626271173536 0.0964446331128286 1 1
-0.0796351954996944 -0.0794030530324 1 1
0.137222041080436 0.136601850928631 1 1
-0.0195189935126776 -0.0192974006047939 1 1
0.187456439401836 0.186776660378272 1 1
0.0712835005722433 0.0708795385297091 1 1
0.142134831883948 0.141801787694223 1 1
-0.233879450764868 -0.232487842559578 1 1
-0.0662994605314998 -0.0663002587724721 1 1
-0.0253521161286675 -0.0253956959898665 1 1
-0.0407435045436719 -0.0407614123022997 1 1
-0.0407295494840584 -0.04047527492588 1 1
-0.122685356487143 -0.122419899095398 1 1
0.134589006307026 0.134180536228119 1 1
-0.0660263942324972 -0.0655412826322493 1 1
0.0151362139704435 0.0153025174517547 1 1
-0.140615618118585 -0.140227747534287 1 1
0.0246409351164837 0.0243028323216564 1 1
0.0267170411170954 0.0263342200135352 1 1
0.0908631009689524 0.0905988575547285 1 1
-0.208222654469744 -0.207207436437884 1 1
-0.0858930603979546 -0.085584353497095 1 1
0.0535388133914602 0.0536057415273528 1 1
0.0881983322423442 0.0878815536843496 1 1
-0.0650840034923734 -0.0649859961086458 1 1
0.0477678785154433 0.0478029881033826 1 1
-0.243344860426872 -0.24278309063727 0 0
0.194606279492833 0.19407539725039 0 0
0.10458041861643 0.104194857145916 1 1
0.0945972242089029 0.0943221723504947 1 1
0.122407672188621 0.12184649560789 1 1
0.0582056546666902 0.0579159175404329 1 1
-0.080046118382507 -0.0796786041536805 1 1
0.000922253664754475 0.00102745618571608 1 1
-0.0845148203477573 -0.0848347585986325 1 1
-0.0910544166606514 -0.0905887942741231 1 1
-0.206040975037696 -0.205386455379519 1 1
0.10394032577371 0.103642644937683 1 1
-0.0485268860517625 -0.0485138545448048 1 1
-0.0768428852728019 -0.0763832142056698 1 1
0.162894149729547 0.162636197195232 1 1
0.0142388057844615 0.0141431671080846 1 1
-0.230882571101708 -0.230166130848921 1 1
-0.0588281162047143 -0.0583927755069093 1 1
-0.0415317457691775 -0.0413610781144757 1 1
-0.00987299455017958 -0.00977993979659978 1 1
0.0331356477882284 0.0330291482320987 1 1
-0.053478799936861 -0.0535621930652074 1 1
0.0296520822419425 0.0294555880250956 1 1
-0.00981006585724536 -0.00988105021991464 1 1
-0.00346250726106948 -0.00317655148045094 1 1
0.0832438282508743 0.0828129108056144 1 1
-0.248080746149905 -0.247577269101103 1 1
-0.0154553365019015 -0.0155050049632914 1 1
0.0942540223063694 0.0937796315400246 1 1
-0.115702590462895 -0.115300231582097 1 1
0.0936118749701463 0.0934117690551108 1 1
0.212019183116493 0.211503985227348 0 0
-0.100509280646327 -0.10008501877295 1 1
-0.0371523846053915 -0.0370682915189915 1 1
-0.0509990010515568 -0.0510302342406298 1 1
0.0752347554284751 0.0749884709702372 1 1
0.0786938215802652 0.0784414060033607 1 1
-0.0164015020373606 -0.0165445256854615 1 1
-0.238503359721582 -0.237881093805556 1 1
-0.10184084135797 -0.101297669295841 1 1
0.0451287728477508 0.0448483009353185 1 1
-0.0955240054931124 -0.0951088086331651 1 1
-0.0795905740795446 -0.079617452421706 1 1
0.130839129091234 0.130392882112234 1 1
0.23498576736281 0.23403698347505 1 1
0.13668708076689 0.136160025717882 1 1
0.0143051292942831 0.0144503305514558 1 1
-0.108077526906518 -0.107829538858498 1 1
-0.0595083250399261 -0.0592060109799662 1 1
-0.0874050431585201 -0.0870874240632884 1 1
-0.0441859784195544 -0.0440645825743095 1 1
-0.0583350393188796 -0.0582196265085049 1 1
0.154103246655399 0.153603336720839 1 1
0.21683828662616 0.216041299361426 0 0
-0.122532025805618 -0.122412535672207 1 1
-0.0184900216212529 -0.0185891169074569 1 1
0.0483910054409229 0.0480816635072026 1 1
-0.14299549145641 -0.142554684035191 1 1
-0.162238009994654 -0.161570447558846 1 1
-0.00490401979323074 -0.00491604669586774 1 1
0.0595242963847005 0.0590793656389196 1 1
-0.0306901515545258 -0.0306169763685523 1 1
-0.0211879167741814 -0.0213748396037349 1 1
-0.0030474838538097 -0.00329157259421226 1 1
0.0141599265028501 0.0140913434439927 1 1
0.161666106537307 0.161164082281368 1 1
0.107293053669429 0.107242247483754 1 1
-0.165134710056744 -0.164522822729477 1 1
0.0481328066101121 0.0480677853216179 1 1
-0.0484126862545584 -0.0483211355994058 1 1
-0.0762782309231432 -0.0761255459422288 1 1
-0.075173498744041 -0.075231108118984 1 1
0.0818422037631601 0.0819070037155377 1 1
-0.0241966720900016 -0.0241949340470401 1 1
0.0359558635974492 0.0358434246037445 1 1
-0.0631854218875918 -0.0632510735245706 1 1
0.179658155799383 0.17901693000775 1 1
0.182099292739 0.181742678316289 0 0
-0.0794767104872125 -0.0790931502823656 1 1
-0.0584835172611789 -0.0585016187600378 1 1
0.115591157320796 0.115217915259497 1 1
-0.0458831972754588 -0.0458637931647393 1 1
0.0501485423301704 0.0499805184496231 1 1
0.0237656817229717 0.0237695260793639 1 1
-0.0918088832330906 -0.0916220874082941 1 1
-0.193745136616282 -0.192900352988739 0 0
0.0684170965299532 0.0683136266981856 1 1
0.213898173564936 0.212887299666159 0 0
-0.116654772404274 -0.116371825412275 1 1
-0.0227226816234922 -0.0228725327527367 1 1
0.140040827256154 0.13960420784737 1 1
0.179612077559468 0.179310169766739 1 1
-0.0865584108238571 -0.0862753204395928 1 1
0.235082259167422 0.234266655014743 1 1
-0.0248416570985884 -0.0247552180450548 1 1
0.0512108877719709 0.0513043707047688 1 1
-0.277951948303522 -0.277083871887409 0 0
0.0889333286029974 0.0887232122377177 1 1
-0.0666584250531931 -0.066138398517234 1 1
-0.0724220158796158 -0.0722795667512557 1 1
0.0861631885361169 0.0859866370481997 1 1
-0.0134555953886728 -0.0136005945629211 1 1
0.0495244335978161 0.0494408291354255 1 1
-0.111146497346159 -0.110573557949437 1 1
0.129615368602844 0.129336456604439 1 1
-0.0924688655521494 -0.092135553531954 1 1
-0.00271220498459564 -0.00258428361666971 1 1
0.0911645414334553 0.0909260932973693 1 1
0.0994893526217751 0.0993141278423763 1 1
0.116350486682324 0.115930549049069 1 1
0.0854724611841861 0.0852761536677165 1 1
0.119879334359774 0.119680207902667 1 1
-0.138592209552508 -0.138246904455804 1 1
0.233993113986581 0.233211313160688 0 0
0.0402432773641353 0.0400751968119257 1 1
0.0650644250304561 0.0650397995625259 1 1
0.160731400297422 0.160298369781892 1 1
-0.128364782602829 -0.1277342021407 1 1
-0.157073080912118 -0.156385671910843 1 1
-0.0883297238531426 -0.0880641393373063 1 1
-0.228019245943718 -0.227377410929937 0 0
-0.145510723433628 -0.145281224041407 1 1
0.111236984280255 0.111163573434175 1 1
0.0855355656568994 0.0851862315346273 1 1
-0.0169280350206855 -0.0169400961064574 1 1
-0.0328963869203999 -0.0329736382376089 1 1
0.0861419807485806 0.0856770727222399 1 1
0.0447073113921194 0.0446699513858288 1 1
-0.0205588479529579 -0.0204939340360601 1 1
-0.0324058641991579 -0.0321225346908614 1 1
0.172121369409243 0.17175240328469 1 1
-0.0283927239318261 -0.0282403610580155 1 1
0.0575978914743695 0.0575335127287067 1 1
-0.00188610194859022 -0.0018775704049898 1 1
0.145634423116497 0.145307057286282 1 1
-0.0927475736428695 -0.0924125531309205 1 1
0.0242174734388737 0.0240777487577284 1 1
-0.153193113445503 -0.152694494847842 1 1
0.171857201053764 0.171566610343217 1 1
0.0927956904305562 0.0925671383102343 1 1
0.131580995274152 0.131501652427224 1 1
-0.212227392201797 -0.211623721012767 1 1
-0.00997326099021037 -0.00998497726229775 1 1
0.121417029124557 0.121148210405042 1 1
-0.13742174571349 -0.137041052263997 1 1
-0.172864694509244 -0.172649026231292 1 1
-0.0483765466832297 -0.0482594241712698 1 1
0.198662824924114 0.197991232544847 1 1
0.0634028640222538 0.0631749007111594 1 1
-0.108422634460553 -0.107923369695922 1 1
-0.0899441696164434 -0.0896448450993126 1 1
0.13659232717132 0.136296295335513 1 1
0.124578399442741 0.124174859162981 1 1
-0.180104160115634 -0.17949684165427 1 1
0.0853876432675033 0.0850159348711208 1 1
-0.0944875408312029 -0.0942942370901904 1 1
-0.00103427434119361 -0.000837860027050778 1 1
-0.122897601418021 -0.122558875310298 1 1
-0.111626214871856 -0.111055768597004 1 1
-0.032890136989525 -0.0329030292876043 1 1
-0.00398552508846248 -0.00403634103948968 1 1
-0.0141644004000349 -0.014122091873378 1 1
-0.0103578323523055 -0.0104825367421342 1 1
0.0697140333001904 0.0694053711374042 1 1
-0.0137210451380365 -0.0137107501010315 1 1
0.045597330626845 0.0456907673661693 1 1
-0.0399946813597733 -0.0399953487261901 1 1
-0.0745849008002385 -0.0745906090979043 1 1
0.0195217738608927 0.0197642671201289 1 1
-0.226785371483302 -0.226220080040177 1 1
-0.0170816569213872 -0.0167917973531386 1 1
-0.0711700492663385 -0.0710570244625053 1 1
-0.0574936317383202 -0.0576527166082191 1 1
0.049875770542676 0.0498293437325274 1 1
0.0105501382489574 0.0106061769572409 1 1
0.0702305892822827 0.0702039027485508 1 1
-0.0363049744362842 -0.0360786819744376 1 1
-0.0492662582785831 -0.0494787435752497 1 1
-0.0271634960541726 -0.0266910884568509 1 1
0.130745753985978 0.130367903885939 1 1
0.00279172663785716 0.00286988468902939 1 1
-0.129261873133782 -0.129222257213518 1 1
-0.227524090021281 -0.227057433267871 0 0
-0.152965861061587 -0.152407801642161 1 1
0.0826578429482904 0.0823745967559649 1 1
-0.169420821245556 -0.169140293589718 1 1
-0.14098449058676 -0.140601443894623 1 1
0.155046868811955 0.154895888167882 0 0
0.146375738625901 0.145511409355535 1 1
0.317511631577902 0.316656342374826 0 0
0.0129686782689315 0.0128570459993364 1 1
0.0738220918527016 0.0735400221794169 1 1
0.0924703355722897 0.091990215174262 1 1
-0.183600948062814 -0.183138521869979 1 1
0.152437747270637 0.151856875679707 1 1
-0.0581286424406707 -0.0580503773913991 1 1
0.0487433945003536 0.0482992067809073 1 1
-0.0965080914466334 -0.096138802535805 1 1
0.0152429429890267 0.0149761590318984 1 1
0.0608127002994624 0.0605696172545802 1 1
-0.0535686232200717 -0.0533853503424238 1 1
0.175958414198082 0.175630557998513 1 1
-0.15347634733733 -0.15303851428332 1 1
-0.175895927914978 -0.175240798132618 1 1
-0.0844692467463397 -0.0844725287867871 1 1
-0.237561178747861 -0.236813572064482 0 0
0.0796879072778063 0.0791642106197484 1 1
0.0498981054734341 0.0497997261076389 1 1
0.0488289976943009 0.0487729956008314 1 1
0.229017679021886 0.228552004849365 0 0
0.0560273009367977 0.0560861581226986 1 1
-0.020928671852491 -0.0207423648062594 1 1
-0.102183650639647 -0.101846022460802 1 1
0.0484917945998447 0.0487370945303546 1 1
0.0728892830119586 0.0725650046301349 1 1
-0.00690666012157246 -0.00696584994174385 1 1
0.0111087841198237 0.0112074649553 1 1
0.00750738470518557 0.00741066486341658 1 1
-0.144723713568847 -0.144304292067373 1 1
-0.0524744037765543 -0.0522843643757744 1 1
0.0109031581412692 0.0110043934433473 1 1
0.0512416711816326 0.0513885516015758 1 1
0.0334718816965083 0.0330768080637174 1 1
0.062732561378841 0.0623608230943092 1 1
0.285881446934604 0.285277013111429 0 0
-0.0925121073192131 -0.0925764868782853 1 1
0.0646234008572243 0.0644245622513958 1 1
0.0675489852840887 0.0674927968634643 1 1
0.150599316031442 0.150282029631693 1 1
0.0483510781741384 0.0480512475258129 1 1
-0.0096661493832861 -0.00969105767104891 1 1
-0.253728943246404 -0.25248345248475 0 0
-0.176012502256975 -0.175446389965591 1 1
0.166374631011291 0.16596264642288 1 1
0.133783519997291 0.133131660017645 1 1
-0.0574437269564047 -0.0571067162698899 1 1
-0.143785423946155 -0.143575218504617 1 1
-0.159904704063084 -0.159457243755021 1 1
0.0847861864132114 0.0846850881653129 1 1
-0.0527156179312983 -0.0523397232072915 1 1
-0.10632931197876 -0.106405776920682 1 1
0.117027302155267 0.116816550515628 1 1
-0.0759356133907707 -0.0756322685013949 1 1
-0.120077040538016 -0.119771114852565 1 1
0.121180038317592 0.120750669372096 1 1
0.12121437768405 0.120943349169512 1 1
-0.174649119602692 -0.174204227954884 1 1
0.0553222435345844 0.0549835025558065 1 1
0.0722488012466951 0.0717600603699444 1 1
0.019763962140048 0.0196996794090796 1 1
-0.0151612243537323 -0.0149066284851297 1 1
0.0117225958118401 0.0119824197522564 1 1
-0.00287698407867946 -0.00298430910912223 1 1
0.115328474925065 0.114998688218397 1 1
0.0202815875361758 0.0202100948681325 1 1
-0.00552688415239734 -0.00550192533560862 1 1
0.0509877108568957 0.0506983974909692 1 1
0.020502970272607 0.0203488594810649 1 1
0.086979903761658 0.0868475826016993 1 1
-0.122281496206514 -0.122076018452924 1 1
-0.110090559155658 -0.109949117407364 1 1
0.160703946803207 0.160237222099096 1 1
0.0652135031552577 0.0646771611356033 1 1
-0.323711921117653 -0.322540972139041 0 0
-0.0150525596171477 -0.0150039402404093 1 1
0.0112236725343559 0.0114496822234266 1 1
-0.0271580172204305 -0.0270061666937401 1 1
0.0800094944520019 0.0798574794081321 1 1
0.0347761215874385 0.0347056695937319 1 1
-0.0678915508339704 -0.0675196597021861 1 1
-0.00994787446981872 -0.00995974359273429 1 1
-0.0165599730756585 -0.0166191832270463 1 1
0.0175675640536975 0.0174476569383097 1 1
0.00625900025224574 0.00628414276373198 1 1
-0.0458737438946538 -0.0457953467327033 1 1
0.0622015528868166 0.0620940870511259 1 1
-0.0961865386181792 -0.0959940898243735 1 1
0.0279000641384158 0.0277915238829555 1 1
-0.00910570188866384 -0.00901736716534219 1 1
-0.226441211913538 -0.225693549724296 0 0
-0.147923001178209 -0.147750414099642 0 0
0.0431903283124514 0.0431469171063809 1 1
-0.101587281894907 -0.101359623366127 1 1
-0.0992754207834984 -0.0989970494406207 1 1
-0.056482207233413 -0.0563522411768191 1 1
-0.0841437581268571 -0.0839436972320788 1 1
-0.224353528306058 -0.223892926339377 1 1
-0.215841311748444 -0.215210012612913 1 1
0.0578577544277418 0.0575796402434882 1 1
-0.0928374640061641 -0.0926062105894471 1 1
-0.0263039765015041 -0.0262946973399392 1 1
0.00424900499262622 0.00430845554035034 1 1
-0.00531237985520411 -0.00517257911679718 1 1
0.0707847497829459 0.0706695452883804 1 1
-0.0324184351040105 -0.0324144165214921 1 1
0.111122860448535 0.110996813014698 1 1
-0.0776822539402814 -0.0776495085702351 1 1
0.00368178779557928 0.00373581204369625 1 1
0.146129234768825 0.145693883268598 1 1
0.0219132926883945 0.0219394623531481 1 1
-0.0419147461133736 -0.0420529083026349 1 1
-0.0898422397904791 -0.089609272739246 1 1
-0.0573948668028198 -0.0571543329457772 1 1
-0.126470488473755 -0.126348505409769 1 1
-0.18889959990316 -0.188792577082976 1 1
-0.132141451027416 -0.131577560374641 1 1
-0.148106663438921 -0.147613940129869 1 1
-0.077438429975419 -0.0772293128540524 1 1
-0.154940547638774 -0.154428608123461 1 1
-0.231426997978491 -0.230755638160708 0 0
-0.0535407498218942 -0.0533390323747603 1 1
0.0382644934942394 0.038103692105177 1 1
0.0235152946521588 0.0233558163511695 1 1
-0.120485362329931 -0.119994543366979 1 1
-0.0497986364448969 -0.0495968683381049 1 1
0.178644553296087 0.178028035362718 1 1
0.0627874876041678 0.0624061467714165 1 1
0.214581483590581 0.214058299024378 0 0
-0.092448868318034 -0.0922930681282792 1 1
-0.251209470721769 -0.250629246862519 1 1
-0.0839266560378097 -0.0837331493476539 1 1
0.0779641838932258 0.0778928635199366 1 1
-0.229045454455144 -0.2282527365309 0 0
-0.0671659121830773 -0.066964215519258 1 1
-0.262817958022232 -0.262085021571233 0 0
0.141999358884516 0.141597406158968 1 1
0.181301947924109 0.180954478668733 1 1
0.112085486084092 0.111678096948036 1 1
-0.0185334114632988 -0.0183839248843675 1 1
-0.111249467733706 -0.110851488058356 1 1
0.0250399738505366 0.025139870306689 1 1
-0.0209030916472552 -0.0208954497322103 1 1
0.108923825010573 0.108848386882658 1 1
0.00521187079968611 0.0052595475005355 1 1
0.160193855134533 0.159812870750984 1 1
-0.0639829526008194 -0.0639952496064128 1 1
0.0852198269671349 0.0851726956253779 1 1
0.00795728505684963 0.00777972735770339 1 1
-0.0349670498276762 -0.0349082587837909 1 1
0.00640952071233298 0.00613189822690531 1 1
-0.0730606762519897 -0.0728746872762179 1 1
-0.235860982278216 -0.23496546152141 0 0
0.0781801257388954 0.0779342615183414 1 1
0.147860191067081 0.147227819783938 1 1
0.00735870515500076 0.00734324349101036 1 1
0.1341228272656 0.13373575282854 1 1
-0.0459669980492449 -0.045892164508325 1 1
0.210504119026574 0.209575461874024 1 1
0.139649960965202 0.139284968528524 1 1
0.0743664328518909 0.0743213256387186 1 1
0.00411805509750065 0.00420824511263766 1 1
-0.115150807626089 -0.114506527492053 1 1
-0.0157367296992761 -0.0156850357346416 1 1
0.138785257700708 0.138339342522443 1 1
-0.0886601789258536 -0.0884152576226814 1 1
0.0145216609512896 0.0146882952781641 1 1
-0.0527311996625731 -0.0526114401958417 1 1
0.249071190556782 0.248700733785529 0 0
-0.0466025731347012 -0.0460501084107656 1 1
0.0905446089372687 0.0902145351994378 1 1
-0.213940389665383 -0.213326705182309 1 1
0.123913139251773 0.12365297851627 1 1
0.0671688882051067 0.0669234919144287 1 1
0.0393923038921105 0.039382895596404 1 1
0.00639651009223286 0.00621619703472803 1 1
-0.0437351109883189 -0.0436940855660271 1 1
-0.0490991677964962 -0.0488357970507182 1 1
-0.0739624334982486 -0.0737467923108645 1 1
-0.0220888622617747 -0.0221120430931598 1 1
0.117082695405294 0.116924670960179 1 1
0.0198200193073242 0.0197369278131334 1 1
0.0152695329467162 0.0151671221511821 1 1
-0.126638864225685 -0.126396943039656 1 1
-0.0212952139674999 -0.0213349829057795 1 1
0.0967222904825337 0.0961693713105129 1 1
0.0658030536113328 0.0658914287277275 1 1
-0.0211673848916276 -0.0213558177752253 1 1
0.109692114493459 0.109366507161515 1 1
0.00891463775317876 0.00881671524661598 1 1
0.0813976672026761 0.0810867483438523 1 1
-0.0593723798789586 -0.0591758870557193 1 1
-0.0286087757897167 -0.0284359882326953 1 1
-0.201275680172344 -0.20060474480071 0 0
0.0726333387108099 0.0725423131189992 1 1
-0.163717632403641 -0.163114870621826 1 1
-0.0364156123457247 -0.0361492331209906 1 1
0.0767876775357782 0.0764464767795763 1 1
-0.110036809889423 -0.109836620724884 1 1
-0.112873995190362 -0.112798537160402 1 1
-0.046499499926887 -0.046271404295263 1 1
0.0402730872516134 0.0401601587317631 1 1
-0.0738720624498726 -0.0734753766792024 1 1
-0.0613281313233332 -0.0614261313579763 1 1
0.0267348541441798 0.0268165924409494 1 1
-0.0441497278535244 -0.0438949009897702 1 1
-0.0443837912267018 -0.0441891773856763 1 1
0.0692968335316719 0.0689818363080609 1 1
0.190929068955443 0.19058707511947 1 1
-0.010578087057891 -0.0104707843206199 1 1
-0.0526988010628933 -0.0525505285741138 1 1
-0.163755990630679 -0.163520114575618 1 1
0.0416729933482333 0.0415625314821618 1 1
0.165961762846134 0.165572919211135 1 1
0.206126539352241 0.205473805529826 1 1
0.155308816664215 0.155069228276388 1 1
-0.0735836888654829 -0.0732994004962511 1 1
-0.133053659058346 -0.132603001774242 1 1
-0.0898344880704347 -0.0899492618374193 1 1
-0.211016114374534 -0.209909810922813 0 1
-0.191616756917012 -0.191104897833421 0 0
0.0574578335499613 0.0573588624913559 1 1
-0.0766942393218644 -0.0761598102208724 1 1
0.167096460686785 0.166703057958221 0 0
0.156570523414936 0.156045438460807 1 1
0.152811370728214 0.152429091891335 1 1
-0.238099270739807 -0.237596582234499 0 0
0.281121252325518 0.28034789706014 0 0
-0.170410735461177 -0.17014634883209 1 1
-0.00387091828336887 -0.00428034198142299 1 1
0.0879375435254775 0.0878040608908527 1 1
-0.0347014005423242 -0.0347814974243105 1 1
0.121960808367691 0.121797321522766 1 1
-0.0923932507572005 -0.0922230310082091 1 1
0.228765370662632 0.228196182674346 0 0
-0.108117768673471 -0.107873523728462 1 1
0.0157503353975878 0.0154766201031785 1 1
0.0627188758129024 0.0622895848500304 1 1
-0.065453808215812 -0.065064021326297 1 1
0.0991797138314372 0.0987524125844695 1 1
0.120889165474263 0.120357255497368 1 1
0.124582955356275 0.124374395240596 1 1
0.0699195503510911 0.0697315075116395 1 1
-0.0199986722654938 -0.0199906219003117 1 1
0.123363831457235 0.123249551669013 1 1
0.113347899191181 0.113145386602363 1 1
0.0245986279156081 0.0246593515339075 1 1
-0.34799034191095 -0.346691262627447 0 0
0.119814110571831 0.119453990812092 1 1
-0.147922644891577 -0.147465744209571 1 1
-0.0882370570335585 -0.0877240651855438 1 1
-0.0649402134952975 -0.0647591008576423 1 1
0.105995716941641 0.105660549797065 1 1
0.0326140917256977 0.0326596945916231 1 1
0.0169371259312619 0.0167297025147261 1 1
0.112651729722856 0.112169460933151 1 1
0.189720313418619 0.189314718487468 0 0
-0.0424337464847429 -0.0420564345941629 1 1
-0.069309691162849 -0.0686255339694149 1 1
-0.0522905779210235 -0.0520016418878888 1 1
0.0154511738476035 0.0155561438690845 1 1
-0.0431331032429786 -0.043092925023357 1 1
-0.0114028570614869 -0.0113101485459152 1 1
0.152235558494433 0.151902035828168 1 1
-0.0355692294551314 -0.0356741566949191 1 1
-0.020761349070003 -0.021170152410642 1 1
0.134295743837156 0.13342231615286 1 1
0.0607187572651856 0.0607964082599579 1 1
-0.221528991393148 -0.220527883858609 0 0
0.100339710005724 0.0999781056530624 1 1
-0.00820945206531032 -0.00840061943989267 1 1
0.107463262379074 0.107481672735143 1 1
-0.0705558468657952 -0.0703476610047457 1 1
-0.0437570873156025 -0.0435771228960691 1 1
-0.0296043147189917 -0.029781896456562 1 1
0.126823254070233 0.126582564157263 1 1
-0.00517052614293572 -0.00526539653831127 1 1
-0.0285827550061475 -0.0285229227524028 1 1
-0.0217441015722897 -0.0218168432409617 1 1
0.00570273532968592 0.00551989954036704 1 1
0.145007615903629 0.144244692906122 1 1
-0.0257270810607023 -0.0258032493287457 1 1
-0.0803905560611453 -0.0800489975067805 1 1
0.00720308686065639 0.00726514993237284 1 1
-0.0284800251280752 -0.0284398144555447 1 1
-0.216712127038281 -0.216063392660016 1 1
-0.0111329230265719 -0.0109122317523305 1 1
-0.207345617402504 -0.206737603808932 0 0
0.00163301790680494 0.00138762565264244 1 1
-0.000191725648224643 -0.000141700963089316 1 1
0.0962285714295678 0.0961644778183623 1 1
-0.109808947357689 -0.109190258345922 1 1
0.0403351588105631 0.0398569728654217 1 1
-0.136367160373146 -0.135781152814925 1 1
0.0693191763607636 0.0692018806692693 1 1
0.0249756249120034 0.024979013222671 1 1
0.174844600533823 0.174522739018596 1 1
0.0279368868850513 0.027891140340151 1 1
-0.0450769692731207 -0.0449494269497121 1 1
0.0543677167078083 0.0541761579413159 1 1
0.0182400925095676 0.0183044289197621 1 1
-0.0916246320798765 -0.0915479024226515 1 1
0.191183488831948 0.190601001299021 0 0
0.00624485928425673 0.0062716487360969 1 1
-0.00708855732522636 -0.00731638609653273 1 1
0.117190149635389 0.116943328818281 1 1
0.0591754140568878 0.0589526519491774 1 1
0.0653114917251647 0.0651459677376887 1 1
0.231000441354995 0.230243704294544 1 1
-0.139590645918185 -0.139403481829997 1 1
0.127542681473822 0.127385038236642 1 1
0.0951661018992603 0.0945477046552764 1 1
0.171909720540141 0.171512891322608 1 1
-0.0485644958075507 -0.0485075875291318 1 1
-0.0126308068191481 -0.0126195289752663 1 1
-0.0581718021984101 -0.057967176878225 1 1
0.0855676285007428 0.0854160705244374 1 1
0.0767456317848889 0.0764573875136522 1 1
0.0257611841711974 0.0256932337834726 1 1
-0.0518793295104231 -0.0512698327340996 1 1
-0.0812269464413163 -0.0807693014015591 1 1
0.0197266667286116 0.0193846477231084 1 1
-0.078163412553698 -0.0780651147280416 1 1
-0.0597736839755749 -0.0595976869272832 1 1
-0.0744361304696345 -0.0744636708686465 1 1
-0.00398482301804123 -0.00400733558819782 1 1
-0.278769037548422 -0.278135610629097 0 0
0.0352699951303888 0.0352103786357931 1 1
-0.155566452602566 -0.15503507455604 1 1
-0.00126990938867479 -0.0011390831239151 1 1
0.0317869628230965 0.031806805732927 1 1
-0.00140206078326558 -0.00142516650496449 1 1
-0.0881977434189709 -0.0879451069237908 1 1
0.0326136063457585 0.0326458895244667 1 1
-0.0659292467380661 -0.0660603511791465 1 1
-0.0227633633529823 -0.022654013374049 1 1
0.119759024059936 0.119361260096636 1 1
-0.0462256574082412 -0.0462049902187787 1 1
0.0955678348337663 0.0951742974543326 1 1
0.0616903968570576 0.0614058640869189 1 1
0.0119900436307393 0.0120723465756324 1 1
0.0240887378520186 0.023636361811609 1 1
-0.118043520210577 -0.117627268514997 1 1
-0.098200494312339 -0.0979170683652244 1 1
0.0184467401048605 0.0183137806352892 1 1
-0.0619078673744159 -0.0615932166347948 1 1
-0.0512400990538048 -0.051367350755864 1 1
-0.00889866094843864 -0.00912013079440741 1 1
-0.0135618025542776 -0.0136445917701237 1 1
-0.157414313318716 -0.156817101268329 1 1
0.0278664807255039 0.0277820970389755 1 1
0.0260621374359364 0.0258841660978181 1 1
-0.0509685155668492 -0.0510409044436206 1 1
0.108706116170168 0.108540552503712 1 1
-0.148350973782667 -0.148207290231743 1 1
0.135516636686541 0.135285342841957 1 1
-0.0813681352047235 -0.081050489689184 1 1
0.00726574069115123 0.00731296238004614 1 1
0.0215024715953988 0.0216058269905612 1 1
0.0147578551466614 0.0144518782365082 1 1
-0.0495909909260767 -0.0491432070668929 1 1
0.195126325936941 0.194651521464271 0 0
-0.231782477133812 -0.231197168022922 0 0
-0.13124248584313 -0.130907820481746 1 1
0.201797299040964 0.201153705570982 0 0
-0.0602548937313805 -0.0599054100859695 1 1
-0.0474837218120906 -0.0477115101013216 1 1
-0.146866137974697 -0.146411141715965 1 1
0.0774397180563626 0.0773165797604302 1 1
0.00894648304954065 0.00883882177381094 1 1
-0.0687378526953047 -0.0685624886725652 1 1
0.0966951956449757 0.0964612547970261 1 1
0.256165548824871 0.25519772872338 0 0
-0.00905063950458271 -0.00902178968062904 1 1
-0.0472743527079878 -0.0472400686169838 1 1
-0.0551373448913067 -0.0549369823473521 1 1
0.212900322953437 0.212292878175506 1 1
-0.00107545896384906 -0.0012376313520486 1 1
0.23663318365436 0.236236636250936 0 0
-0.0208964231116784 -0.0207249313797049 1 1
-0.0749276919804154 -0.0747991506535274 1 1
0.213626593268764 0.212866322830656 1 1
0.063678092574157 0.0634294205767516 1 1
-0.0717976939317464 -0.0714797778512232 1 1
-0.00151647718572424 -0.00146235478399762 1 1
0.171421857810024 0.170761498917673 1 1
-0.0367470849498797 -0.0367820469780192 1 1
-0.165746402741557 -0.165077152037187 0 0
-0.0144038458977511 -0.0143098867766693 1 1
-0.0908282334079476 -0.0906151558204999 1 1
-0.160377312288102 -0.160100655163777 1 1
0.179038622693915 0.178587592832851 1 1
0.105159586732288 0.10487365144679 1 1
0.320531091472104 0.319462544483708 0 0
-0.208898318296617 -0.207994591776268 1 1
0.0627708317832799 0.062915856155511 1 1
-0.0389648342110465 -0.0389401234188077 1 1
-0.10719028245021 -0.10672999705685 1 1
0.185319540315858 0.184886362457449 1 1
0.185915526701713 0.185183262336351 1 1
-0.14515587224178 -0.1449257457348 1 1
0.217766492061665 0.217164435109626 0 0
0.128291460625581 0.127928967421049 1 1
0.0227272506525964 0.0227920569595439 1 1
0.111113817626695 0.110709490176337 1 1
0.0800304258127572 0.0797522718615209 1 1
-0.0485150129559652 -0.0488056285902903 1 1
-0.018590547704304 -0.018710284678911 1 1
0.00534155811397237 0.00498334068628161 1 1
-0.158242289812442 -0.157640025789639 1 1
-0.105582490188337 -0.105201318790828 1 1
0.000643154492671397 0.000750677611603932 1 1
0.109836224973955 0.109972002514155 1 1
0.0189390913818404 0.0185345731981694 1 1
0.0504624538591584 0.0502885390320595 1 1
0.137504454273312 0.137043946379311 1 1
0.0219764082824364 0.0222944536895117 1 1
-0.263151120580884 -0.262268569234041 0 0
-0.059654236234533 -0.0595790574739153 1 1
0.278191935747129 0.277197612125785 0 0
-0.062000886276979 -0.0617872271039209 1 1
-0.00337280300623239 -0.00324512181182489 1 1
-0.136052907829412 -0.135575028724868 1 1
0.11058294437664 0.110327172542785 1 1
0.0376914353246108 0.0376136554319346 1 1
0.0863249582346648 0.0858378021467981 1 1
-0.198690101534535 -0.197951361818878 1 1
-0.031912405607387 -0.0319559776135811 1 1
0.0614413291358537 0.0613632997310784 1 1
-0.0292963860786127 -0.02920582467532 1 1
-0.0523815363834393 -0.0523512178558204 1 1
-0.0860161253460253 -0.0856063249121451 1 1
0.0665374277272766 0.0662339886583006 1 1
-0.00579817909492727 -0.0057604986796653 1 1
0.0631852799184356 0.0631272711903012 1 1
-0.000205930000779682 -0.000109118497497229 1 1
0.0632384334012461 0.063219711983496 1 1
-0.195597536054406 -0.194910652771846 1 1
-0.127155591145842 -0.127071764540067 1 1
-0.0285661706485355 -0.0284329955296259 1 1
-0.010856630469156 -0.0107561365902793 1 1
-0.023490717156168 -0.023554980585813 1 1
0.137978794006369 0.137548902930723 1 1
0.0765401739377284 0.0764498032361528 1 1
0.211919350939376 0.210863860228477 0 0
0.0184450216301163 0.0184166152686673 1 1
-0.00798833088905671 -0.00782649724796539 1 1
-0.00878431296327039 -0.00889314705422549 1 1
0.0466877847666499 0.0464680176096208 1 1
0.0077741025135196 0.00772904860884591 1 1
0.0761163339907294 0.0756594348472088 1 1
0.210675424258871 0.209941907328489 1 1
0.184535165872655 0.184110073587455 0 0
0.0964538212808796 0.0962708589865485 1 1
0.103783938320461 0.103516831368754 1 1
0.0564970370720771 0.0564147140076232 1 1
0.0868161304680447 0.0865085435723172 1 1
0.0366179785454271 0.0366500246182399 1 1
-0.0105924638481237 -0.0107402511252395 1 1
-0.197759735456522 -0.197211617331984 1 1
0.138260838950621 0.137954769760244 1 1
-0.0366921726289869 -0.0365914679258981 1 1
-0.0267705485003286 -0.026455123332142 1 1
-0.0236601767043361 -0.0235826781705612 1 1
-0.0816038587361265 -0.0814936591081332 1 1
0.0609896430002552 0.0607799888346236 1 1
-0.0566744150692802 -0.0566695381841079 1 1
0.111918083118488 0.111448484730195 1 1
0.252641304790958 0.251822600311707 0 0
0.0660490241021805 0.0658089527669395 1 1
0.117888273588901 0.117088192985862 1 1
0.0421817893056364 0.0424238578824299 1 1
-0.000423045945902825 -0.00051381965357155 1 1
0.0606884324711856 0.0601899572209207 1 1
-0.0173061106924477 -0.0168721292569052 1 1
0.0328506568053063 0.032723593169869 1 1
0.126663506971878 0.126348938850253 1 1
0.0477324680966557 0.0474191373673404 1 1
-0.0809037037248055 -0.0808750186312571 1 1
-0.0457100589801111 -0.0456610757498872 1 1
-0.0159165932794776 -0.015774170113857 1 1
0.0503407606367564 0.050046728810058 1 1
0.0265409145097582 0.026679202952101 1 1
0.0405477701978696 0.0405632349693215 1 1
0.0128644785551958 0.0129344055624897 1 1
-0.0102664183726011 -0.0100259040052685 1 1
0.0487354615541524 0.0485338767161686 1 1
-0.0639477333294059 -0.0637482873140885 1 1
0.138465048655254 0.1383065282663 1 1
0.0712343050965362 0.0709947147336756 1 1
-0.0632678619155615 -0.0630321414995353 1 1
-0.0843960121464413 -0.0839989504960095 1 1
0.0163904692448615 0.0165155107989761 1 1
-0.144784044051685 -0.144506417026831 1 1
-0.189106163846154 -0.188452860900941 1 1
-0.0881069042022363 -0.087847453993512 1 1
-0.0134732408794852 -0.0134149385913401 1 1
0.0392641847488816 0.0390098619190017 1 1
-0.0987362298262274 -0.0984725910630812 1 1
-0.0726079040077892 -0.0723897112136323 1 1
0.0838300841820208 0.083512207160716 1 1
0.218606657970719 0.218108310888214 0 0
-0.00312114241224636 -0.00313540010574609 1 1
0.0625960489836299 0.0624324961438115 1 1
0.0705382171902379 0.0700809076216666 1 1
-0.0810366861095647 -0.0807911674738162 1 1
-0.101320696843918 -0.101013998649844 1 1
-0.0586698588618366 -0.0584724404040664 1 1
-0.356741837517709 -0.355858485981133 0 0
-0.0986991261147938 -0.0985687292940449 1 1
-0.0385384197678728 -0.038348800547296 1 1
0.1672523392036 0.16692539624797 1 1
-0.209941539785271 -0.209464819336973 0 0
-0.162203671215886 -0.161440612946312 1 1
0.124883579711313 0.124705601831648 1 1
-0.0373961295955988 -0.0372365030641165 1 1
0.182064167290239 0.181681049389433 1 1
-0.184929697398939 -0.184610396029268 1 1
0.0984739617184385 0.0981784902928997 1 1
-0.181767047128329 -0.180780570300209 1 1
-0.283579955121407 -0.282727435583886 0 0
0.186810783538097 0.18638494560204 0 0
-0.198276472225215 -0.197601732008705 1 1
-0.2571346856609 -0.256422381796109 0 0
-0.0547118862204054 -0.0546296480216419 1 1
0.0201509354964516 0.0200854781322133 1 1
0.131593100064944 0.131150850977125 1 1
0.0435295705222873 0.0432676333167807 1 1
-0.254751139649581 -0.254166023730325 1 1
-0.0170149196415356 -0.0170924361690662 1 1
0.104711622324551 0.104164994577088 1 1
0.0326904774965186 0.0326637369634053 1 1
-0.0248677471288029 -0.0247368992363693 1 1
0.0759810055551799 0.0757056416384329 1 1
-0.161937555152221 -0.161738297826376 1 1
-0.115623779116843 -0.115379212479063 1 1
0.0770685947675549 0.0768563120580307 1 1
-0.011938441077172 -0.0116883123072577 1 1
0.0279452469282338 0.0278052543735749 1 1
0.0397841140910749 0.0398184502206927 1 1
-0.0452072328945494 -0.0450301195039676 1 1
0.0925455924307634 0.0923597575763488 1 1
0.0742837613108589 0.0740057272910021 1 1
-0.235638270977949 -0.234913246893117 1 1
-0.217975479915259 -0.217465755202315 0 0
0.0141830310364566 0.014057651155739 1 1
-0.240205272938192 -0.239427829835299 1 1
-0.105224126931414 -0.104965588753014 1 1
0.189284930929952 0.188838187121544 1 1
0.0896793224813598 0.0892825472698135 1 1
0.0668057622902144 0.0668046595621344 1 1
0.00217237364448754 0.0022387052306 1 1
0.0705908853612137 0.0705696336707694 1 1
-0.0885719632648365 -0.0883298743031007 1 1
-0.153552836301764 -0.153199720884953 1 1
-0.0550868788696235 -0.0551788631877507 1 1
-0.0117011220667253 -0.0116619748641871 1 1
0.0118846813975458 0.0114680650291349 1 1
0.123099029305191 0.122800459983049 1 1
0.0932138820933434 0.0927171371052315 1 1
0.0439302779787514 0.0435455417254497 1 1
-0.00493494834812173 -0.00548115552271546 1 1
0.216045240385155 0.215314603946542 1 1
0.202628726889647 0.202168535863765 0 0
0.109452423115255 0.109439722754185 1 1
-0.0384646857304679 -0.0385027545259597 1 1
0.0660170680809699 0.0655604465415387 1 1
-0.339888290518001 -0.338853994313481 0 0
-0.0193385533319283 -0.0193352740151604 1 1
0.101436880758081 0.101271016039618 1 1
0.144140449007487 0.143913714474453 1 1
0.0324079094661172 0.0322708633302456 1 1
-0.233664821516555 -0.232853889464472 1 1
0.03591727581391 0.0359914818781252 1 1
0.0930955827984599 0.0925983704801188 1 1
-0.0376102686006154 -0.037297502802716 1 1
-0.00019184816083804 -0.000480089614685067 1 1
0.167620226603669 0.167069867640182 1 1
-0.09094119868818 -0.090794011085266 1 1
-0.167907101751232 -0.167210914352883 1 1
-0.0120237256984628 -0.0116986189522841 1 1
-0.0801127988153004 -0.0801722083953014 1 1
0.0418261246847597 0.041845015984366 1 1
0.122789853616247 0.1224279990134 1 1
0.101735083955824 0.101737287297299 1 1
-0.0454408270484567 -0.0455007315799275 1 1
0.0983597490841123 0.0979136442208409 1 1
0.110899543812088 0.110974075364468 1 1
-0.0714180788555478 -0.0711265252573931 1 1
-0.21612587109598 -0.215375057604805 1 1
0.20380655727569 0.202703058521453 1 1
0.0390061858619104 0.0389098180112923 1 1
0.185541017930415 0.185164847612891 1 1
-0.136915279465464 -0.136161181422688 1 1
-0.0452380566564318 -0.0453298091966105 1 1
0.0782393357363413 0.0782361203369563 1 1
0.00548365327247777 0.00548586909093589 1 1
-0.0472532231788778 -0.0473608545736356 1 1
-0.0320232516924128 -0.0316961880825475 1 1
0.118366091553706 0.117422529972758 1 1
-0.067606324286054 -0.0672580321733969 1 1
0.003879652277549 0.0037882057478578 1 1
-0.101996765561602 -0.101852065212013 1 1
0.152674845148169 0.1521902276363 1 1
-0.0127584650838683 -0.0128135940028546 1 1
0.0274330493156343 0.0271308393843359 1 1
0.0359592085137896 0.0356357438488225 1 1
0.142944199524744 0.142661706629579 1 1
0.173334145061118 0.172867608746945 1 1
0.00549370234524545 0.00546782374457547 1 1
-0.018046964496355 -0.0179780719629524 1 1
0.00288815691438862 0.00295763084288683 1 1
-0.1820971458455 -0.181797822589628 1 1
-0.165619590844884 -0.165176914890339 1 1
-0.08553119045458 -0.0853736656111971 1 1
0.0736242317900497 0.073470294402788 1 1
-0.180239795853817 -0.179724820914436 1 1
-0.031933254986421 -0.0318744982183853 1 1
0.0170433308640391 0.0166928147208837 1 1
-0.0260146104794225 -0.0259836377110558 1 1
0.205745611263583 0.205034396101996 1 1
0.124777530390095 0.124805369719321 1 1
-0.136366478233234 -0.135641555255819 1 1
0.09391230667277 0.0932856078616735 1 1
-0.0437012941930099 -0.0434674062036038 1 1
0.0804382716514968 0.0802393606467363 1 1
-0.0391503984609899 -0.0392353958419153 1 1
-0.0451015064265547 -0.0448549387091136 1 1
0.0893505974387641 0.088766669932116 1 1
0.0270268228408677 0.0266902433119545 1 1
-0.0415772526831644 -0.0412097262987716 1 1
0.00126355884381879 0.00126570220567448 1 1
-0.0643322906252418 -0.0637997992088103 1 1
-0.045445881754137 -0.0451721888379132 1 1
0.0451537283961268 0.0450841133815643 1 1
-0.0385914563364403 -0.0382845840293275 1 1
0.0151449205693267 0.015312865437926 1 1
-0.121154566863235 -0.120625404461899 1 1
0.0313807320826883 0.0312535427156154 1 1
-0.0914996838086576 -0.0914422011194622 1 1
0.147509061158762 0.147218868129109 1 1
0.23789999873883 0.237039584268714 0 0
0.0283905845971867 0.0282994044338312 1 1
-0.0574834350960193 -0.0571012834897372 1 1
-0.173758947504656 -0.173020499342117 1 1
0.0253684850416827 0.0253528624221434 1 1
-0.0266057876047139 -0.026494453370462 1 1
0.158642914640619 0.158045366448556 1 1
0.0507836105966777 0.0506127504426796 1 1
-0.00963765626183194 -0.00956990456482298 1 1
0.143562857062768 0.143324969548324 1 1
0.0784683615493195 0.0782600570451633 1 1
0.0546972749180535 0.054377428590491 1 1
-0.11854148478232 -0.117831520099976 1 1
-0.0300536424920901 -0.0300511347860563 1 1
0.114575637769023 0.114405025764189 1 1
-0.0557914750433024 -0.0556684388992313 1 1
-0.044946876084011 -0.0447727191470607 1 1
-0.0799478159147344 -0.0796159316400711 1 1
0.0997015021604244 0.0991525659026464 1 1
0.000907341840456389 0.000782775305526728 1 1
-0.00691534374847315 -0.00676955485841059 1 1
-0.115361764352115 -0.115072123630839 1 1
-0.0676377041081568 -0.0673217220885376 1 1
-0.0357707525719969 -0.0352709690305623 1 1
0.111060652552924 0.110642794521397 1 1
-0.211630809014267 -0.211212051279821 1 1
-0.0984004181534673 -0.0981618225756302 1 1
0.0517609994433952 0.0510752848233031 1 1
-0.0463083713973834 -0.0462223237755449 1 1
0.0527544002876691 0.0526293687657392 1 1
-0.0865293501357089 -0.0860316357923285 1 1
0.100345354492933 0.10004832540724 1 1
0.0594325564108733 0.0591236143076776 1 1
0.119322669478656 0.11891365892856 1 1
-0.0390359462101042 -0.039093291739026 1 1
0.0177443066865176 0.0177656645293641 1 1
-0.147662525416909 -0.147107562715116 1 1
-0.0337600976748275 -0.0334384617460905 1 1
-0.14898806992404 -0.148455657397006 1 1
-0.0807867244687645 -0.080434174084805 1 1
-0.0450714475198669 -0.0451764419025942 1 1
-0.0779145053268288 -0.0774558688518573 1 1
0.04368027682248 0.0436152083052168 1 1
0.00358679531681674 0.00372702530671359 1 1
0.012394189984753 0.0122753594705053 1 1
0.00747356498964824 0.00725733676987356 1 1
-0.0381366042188811 -0.0379632238390206 1 1
-0.26093512511279 -0.260201089782258 0 0
0.021099979267428 0.020949038865377 1 1
0.170208623870818 0.169821525295504 1 1
0.00971390334244293 0.00943983051512295 1 1
-0.0603028224941223 -0.0602902775222503 1 1
0.0370686141633314 0.0368723961541662 1 1
-0.180201556869841 -0.179715505375839 0 0
-0.040962342837111 -0.0406763695688846 1 1
0.0554497127636192 0.0554386504196954 1 1
0.0420255633318616 0.0417837556300188 1 1
-0.210324420068597 -0.209538853126279 1 1
-0.0691310369979919 -0.0686878502074433 1 1
0.139446805428822 0.139171744978623 1 1
0.0318725608638077 0.0316597459102199 1 1
0.0811381263425033 0.0812637746919757 1 1
-0.010396793034618 -0.0102158885736172 1 1
0.0593092844294899 0.0592622636812221 1 1
-0.0385759855376136 -0.0384398345832474 1 1
-0.0850901149147963 -0.0847266565076108 1 1
-0.102012850872481 -0.101816950165352 1 1
-0.186848063409652 -0.186292428425389 1 1
-0.128307755930492 -0.127844608745744 1 1
-0.11151065600917 -0.111001802245468 1 1
0.100101358794079 0.0999749914237841 1 1
-0.0358292910472312 -0.0355283204010187 1 1
0.0366477361891195 0.0365530021950158 1 1
0.0190943293843918 0.0190194787045553 1 1
-0.08292243401146 -0.0827004444079541 1 1
-0.169209961358928 -0.168605017845205 0 0
0.0261918563199566 0.026265567497163 1 1
-0.0739810865419203 -0.0737099787118977 1 1
0.175370008017779 0.174838674154298 1 1
-0.175717142324784 -0.175281389193082 1 1
0.0317220093555543 0.0319623547085239 1 1
-0.0840321432436947 -0.0840656970693009 1 1
-0.0994797800518314 -0.0992454176174023 1 1
0.0769957272769891 0.0768111252916292 1 1
0.112327522196865 0.112210735167477 1 1
-0.0760607937453047 -0.0761134251763615 1 1
-0.00815508147802131 -0.00795730028917887 1 1
-0.237905731030617 -0.23723488973127 1 1
0.0469706575665674 0.046746601686228 1 1
-0.0603589800736756 -0.0598466055152551 1 1
-0.223483526092594 -0.222588097707872 0 0
-0.142017726258046 -0.141725514833901 1 1
-0.130016447782827 -0.129962142892454 1 1
-0.0174234643387411 -0.017424755045899 1 1
-0.0121674301976158 -0.0120964202121615 1 1
-0.0177729187534575 -0.0175950705119706 1 1
-0.0778210564638597 -0.0774812887156124 1 1
0.182349592611866 0.182129031564135 1 1
0.0209154371764246 0.0207529391096173 1 1
-0.0546678977359242 -0.0545738556973514 1 1
0.0194695922411838 0.0193347699622638 1 1
0.0772703203313662 0.0770180790619051 1 1
0.0903170263671244 0.090144224062933 1 1
0.0708560170365277 0.0704597909506619 1 1
-0.112535948450365 -0.111985414020615 1 1
-0.0823105887304956 -0.0821024785700433 1 1
-0.0886260700594504 -0.0884846298110061 1 1
-0.0228123022456366 -0.0224222420239348 1 1
0.0215230861478638 0.0212944684022404 1 1
0.10099799540514 0.100714555469942 1 1
-0.0830784332442982 -0.0828719007109036 1 1
0.113104291725066 0.112720642179622 1 1
-0.144054958406104 -0.143521612679613 1 1
0.0328259879546689 0.0323958220304548 1 1
0.111245770838977 0.110817201461478 1 1
-0.162126938695582 -0.161699568415684 1 1
-0.00660095473379962 -0.00677674022668518 1 1
-0.216401799761528 -0.215707979854995 1 1
0.0710188786514452 0.07081068120406 1 1
-0.0056707760772305 -0.00538651705799521 1 1
-0.103567637165668 -0.10323124149041 1 1
-0.0114835694880417 -0.0113820262132342 1 1
-0.1967667767926 -0.196136961102094 0 0
-0.0123586977116821 -0.0123063740462296 1 1
-0.0102362776926258 -0.00976765679090346 1 1
0.0192492405826497 0.0191820953422341 1 1
-0.00477522691449691 -0.00427770497173389 1 1
0.151503695300687 0.151002727187493 1 1
0.0726709681471267 0.0724609160952716 1 1
-0.0493871119578317 -0.0491255881508827 1 1
-0.0632094080318586 -0.0628519902402945 1 1
-0.0810475303637962 -0.0806908238089662 1 1
0.0104300575244006 0.0106689190716896 1 1
0.234166699267491 0.233332831161806 1 1
-0.0253781228770862 -0.0250441394734774 1 1
-0.148066968104186 -0.147572327435208 1 1
-0.274360335211305 -0.273236669651346 0 0
-0.1069437958643 -0.106598553027156 1 1
0.00149504137097806 0.00151642687815969 1 1
-0.0485454301209075 -0.048321570974449 1 1
0.108454034198243 0.107603200050776 1 1
-0.00295511124836607 -0.00295123317767731 1 1
0.0563525019093574 0.0558948319958057 1 1
-0.156783927233682 -0.156447278953567 1 1
0.0153844879122146 0.0152696817787614 1 1
-0.0179555649922997 -0.0179109857991797 1 1
-0.00958692073430079 -0.00959688190929693 1 1
0.0877943442200641 0.0879215708666659 1 1
-0.0890141654139469 -0.0887017146640316 1 1
0.149387878140053 0.148650187539959 1 1
0.0169784656983914 0.0169472221379367 1 1
0.01534759522909 0.0152419334760867 1 1
-0.0215226643052341 -0.0211959903600026 1 1
-0.206358043633218 -0.205862846369269 0 0
0.0379972167618381 0.0383017574000298 1 1
-0.058324244335419 -0.0582559098339268 1 1
0.0856118798247265 0.0854261916790413 1 1
-0.259912570617323 -0.259381493671986 1 1
0.0426582180172804 0.0428367631533136 1 1
0.126976726517001 0.126870080150899 1 1
0.00345309615780642 0.00359566379221902 1 1
0.0719883634041997 0.0716059835301656 1 1
0.0496097469643232 0.0494845254010135 1 1
-0.0260973436985013 -0.0261440769813935 1 1
-0.0850908308576339 -0.0848249628378427 1 1
-0.0935224609763681 -0.093292491098433 1 1
0.148953025323456 0.148369323088787 1 1
0.0914087694039346 0.0908849198352578 1 1
0.0262574176079194 0.0261088739068349 1 1
-0.0580276881885893 -0.0577302862021577 1 1
-0.10686183449585 -0.106599535851438 1 1
-0.0843061209721179 -0.0840816320545594 1 1
-0.176320394657936 -0.175728204674929 1 1
-0.0985188497240034 -0.0982399890595987 1 1
0.0254328236083458 0.0249539323455736 1 1
0.00624752553884435 0.0063938462538492 1 1
-0.131932252731372 -0.131420664079617 1 1
-0.0997140138314944 -0.0993964404361337 1 1
-0.0341044501419002 -0.033971063229562 1 1
-0.00548174377905426 -0.00560764724997115 1 1
-0.158289839981099 -0.157708075904123 1 1
0.0950118931783169 0.0947823723843213 1 1
-0.0839068311400259 -0.0833390755030032 1 1
-0.0574569083827212 -0.0572936272342248 1 1
0.00301931691407462 0.00289805434803272 1 1
0.184174335854568 0.1830636384705 1 1
0.21925015532708 0.218630884197939 0 0
0.020052453237227 0.019843237223081 1 1
-0.107525255052997 -0.107276813219594 1 1
-0.108174812948213 -0.108063316269349 1 1
0.0510700248031365 0.0510324175258964 1 1
0.0226525060382745 0.0223911068387631 1 1
0.186199775042447 0.18551720057735 1 1
0.184981228840132 0.184596878291026 1 1
-0.00701237462106345 -0.00676902802865314 1 1
-0.0745135150358359 -0.0745995492040827 1 1
-0.0444402869081572 -0.0446285619708206 1 1
0.161878824852947 0.161339786212807 1 1
0.168971776588926 0.168635566652124 1 1
-0.100279393408595 -0.0999036210268621 1 1
-0.0361933115051722 -0.0358011230470615 1 1
0.160596485005479 0.160111951476757 1 1
0.147157731490366 0.146774793976344 1 1
-0.129229176726392 -0.128629067849224 1 1
0.0823573839910037 0.0818805991440857 1 1
-0.022807109107046 -0.0227751147787709 1 1
-0.0473044878477783 -0.0472288474006417 1 1
-0.0178946704579166 -0.0178562678266178 1 1
-0.150050580969695 -0.149589874033039 1 1
-0.185228717553648 -0.184874371086566 1 1
0.0471015854741936 0.0470004386306955 1 1
0.0419556628208464 0.0416901302168902 1 1
-0.15992418936153 -0.159388482540652 1 1
0.112855592487672 0.112701026168856 1 1
-0.017082935739941 -0.0171056380753257 1 1
-0.0944233651747746 -0.0943089972508205 1 1
0.0635539912438118 0.0635212329137691 1 1
0.150796627480537 0.150324884152549 1 1
0.0221185968211234 0.0220249328577619 1 1
0.0912882319604976 0.0908920535010845 1 1
0.110731148008669 0.110481087615304 1 1
-0.123007410649068 -0.122916363564748 1 1
0.0728438563209572 0.0727759478871562 1 1
-0.199735263153161 -0.199311092863698 1 1
0.0961446847401126 0.096122937309691 1 1
0.0878562601870706 0.0876669787235067 1 1
-0.188967005116971 -0.18843716133717 0 1
-0.130914579075991 -0.13045121711181 1 1
0.210727362815017 0.209975978201671 0 0
0.110921574990901 0.110701182313814 1 1
-0.0878060798839784 -0.0871241691961708 1 1
0.243684271564757 0.242919485949365 0 0
-0.00142533046252996 -0.00135283035414569 1 1
0.0738888243049387 0.0737218861026114 1 1
-0.262922279295651 -0.262272707535926 0 0
0.233484682561369 0.232986414906192 0 0
0.0383059130941684 0.0382748308744445 1 1
-0.0513644384849873 -0.0515126517685862 1 1
0.153693658265699 0.153384361049277 1 1
-0.208292010065811 -0.207776780038783 0 0
0.113376873147498 0.112974209105932 1 1
-0.0738064920880619 -0.0734053729263565 1 1
0.147195036655136 0.146514318819298 1 1
-0.115134639968796 -0.11469593327725 1 1
-0.0681941608490794 -0.0677532933092044 1 1
-0.0149804737265509 -0.0148184464466994 1 1
0.152686345787805 0.152286350373019 1 1
-0.00475155809594953 -0.00437217186271969 1 1
-0.0838543591259699 -0.0833650735079234 1 1
-0.0023447114372354 -0.00250576372045633 1 1
0.0366476812934172 0.0365017534631557 1 1
-0.20144897426304 -0.200773719374335 0 0
-0.02397498353791 -0.023804154623883 1 1
0.135093451376392 0.135135736233212 1 1
0.197006308828634 0.196266074024479 1 1
-0.15495862987442 -0.154647597583735 1 1
0.129729226230232 0.129036472217822 1 1
0.0141205066851068 0.0143850242412248 1 1
-3.90737755381213e-05 1.53875880205727e-05 1 1
0.176127224317684 0.175287730768322 1 1
0.104418942663302 0.103961537903667 1 1
0.0244658662472998 0.0242783893869567 1 1
-0.0609010140509676 -0.0605790262612492 1 1
0.120488211720778 0.120009451660054 1 1
-0.0496789413633565 -0.049715579586078 1 1
-0.00768735880621258 -0.0079168459581339 1 1
0.06452809290994 0.0644045415365054 1 1
0.122220841650634 0.121345146940324 1 1
-0.0815413933689098 -0.0815299601399691 1 1
-0.0215733143422808 -0.0217012299901898 1 1
-0.0642652416963398 -0.0640443440099015 1 1
0.0104715959547785 0.0102273179475975 1 1
-0.0485040213430309 -0.0484642366304612 1 1
0.0706281405266789 0.0703563242869069 1 1
-0.0192610645779498 -0.0190101233810766 1 1
0.0923100681483366 0.0918732250115036 1 1
-0.201126432958146 -0.20035404534632 0 0
-0.124150168084077 -0.123881419946056 1 1
-0.0431445009235009 -0.0427696454445252 1 1
0.178893489464894 0.178485750962943 1 1
0.0211862441802382 0.0211755525915236 1 1
0.045939377400944 0.0461148433981923 1 1
-0.0178796278052483 -0.0177352606348152 1 1
0.161639519347128 0.161437941034909 1 1
-0.0211176015305844 -0.0210186110023088 1 1
-0.0934632263769417 -0.0932746800526535 1 1
-0.00752380256539386 -0.00729351454138979 1 1
-0.00927055440392882 -0.00933282985928418 1 1
-0.00411899231418494 -0.00419321733995285 1 1
-0.0404631038621731 -0.0402227461062286 1 1
0.0874083582402666 0.0871043723021529 1 1
-0.0377387773072735 -0.0376379194758095 1 1
-0.0498149773315572 -0.0496339658275748 1 1
-0.04312130188461 -0.0431974638407074 1 1
0.00685023614555904 0.00693516785446999 1 1
0.0184185569330601 0.0187153616760103 1 1
0.0326906962506489 0.0327395932114293 1 1
0.0137778759909348 0.013644073035237 1 1
0.102173325261373 0.102009076294121 1 1
-0.0748770294104848 -0.0746823650169676 1 1
-0.0790991957262858 -0.0789634073815477 1 1
0.107869691328015 0.107440180384308 1 1
-0.00148817444355666 -0.00146623277112866 1 1
-0.276616682282249 -0.275736338015083 0 0
-0.129943966647613 -0.129496633640834 1 1
0.0457738322075803 0.0455845710661623 1 1
0.0377650429498596 0.0376635515080688 1 1
0.0199231155505598 0.0198635956628489 1 1
-0.0907742114346519 -0.0905613325505351 1 1
-0.0465377969561703 -0.0464106543762141 1 1
0.259712956280292 0.259162912867417 0 0
0.0242013570252198 0.024059154148625 1 1
-0.158992940581701 -0.15847622452796 1 1
0.136805529037303 0.136837149104947 1 1
-0.102575830904684 -0.10230030818239 1 1
-0.131606869886563 -0.13107461590902 1 1
0.0898657681001273 0.0896168838339412 1 1
-0.0947146960234765 -0.0944363271191187 1 1
0.128846778702529 0.128024482832163 1 1
0.00547838495643976 0.00549959361092681 1 1
-0.0570110624535618 -0.0569448689505441 1 1
-0.132731155233573 -0.132556506640168 1 1
-0.0547215333045373 -0.0544231467726155 1 1
-0.0828349478731396 -0.0824428104642233 1 1
-0.13947519672644 -0.138999298696646 1 1
0.0327117493186895 0.0324723600430486 1 1
-0.0318719988032832 -0.0314420866410748 1 1
0.0639763936787524 0.0640618489061506 1 1
0.0650202702013907 0.0649437938398113 1 1
0.0633935637449192 0.0631159467403002 1 1
0.00125682579438489 0.00141951642062975 1 1
-0.0260192189053506 -0.0258701726112914 1 1
-0.159006532880375 -0.158418030967504 1 1
0.0303563103797362 0.0305819888987623 1 1
0.00547957473103122 0.00532852529785174 1 1
-0.193700335892224 -0.193183117625205 1 1
-0.105349858636753 -0.104895983051291 1 1
-0.0471553156196591 -0.0470266807455571 1 1
0.0259956018111991 0.025963332756723 1 1
0.213711718667345 0.213136108879248 1 1
0.0282779383695362 0.0277199324713328 1 1
0.00647502059690863 0.00628362401570578 1 1
-0.147862001415396 -0.147278896913123 1 1
-0.0167839956752907 -0.016772763546789 1 1
-0.078690361328415 -0.0783886450664074 1 1
0.0599650447168321 0.0597031518420795 1 1
-0.0545154409940365 -0.0542627788959409 1 1
-0.157982721285899 -0.157449257226786 1 1
0.0214632371278062 0.0214110454732892 1 1
0.0461010701373705 0.0458789522704511 1 1
0.0761067065093097 0.0758788861391483 1 1
0.261512523275114 0.260433735218725 1 1
-0.071898151585504 -0.0717737095752739 1 1
0.0191613269913346 0.0192424560216491 1 1
-0.0270661237296635 -0.0269047953588454 1 1
-0.0915945672308958 -0.0914002509778283 1 1
-0.0839554561367182 -0.08367069178963 1 1
0.0483842719792748 0.0478212831585104 1 1
0.0528028090591088 0.0522964764026371 1 1
0.100984623178948 0.100488274513364 1 1
-0.0830822464239549 -0.0824925869054726 1 1
-0.233642431783991 -0.232960430853143 1 1
-0.0189020754209446 -0.0187899962071154 1 1
0.142936549274522 0.142337876348143 1 1
0.0694537684620128 0.0691670076313436 1 1
-0.129377679662934 -0.128919636592018 1 1
0.143678762210742 0.143174389585195 1 1
0.000609636201834924 0.000701032132323729 1 1
0.0855447571480384 0.0855474545577218 1 1
-0.290582920200481 -0.289946379686074 0 0
0.0303000377269276 0.0305227079202985 1 1
-0.0836652758975197 -0.0832599215037488 1 1
0.164619694708002 0.164322663036507 1 1
0.0285669460055745 0.028178421792726 1 1
-0.215305176135731 -0.214794877629899 1 1
0.182381123121422 0.181879730504523 1 1
0.00484592947120899 0.00516144148837476 1 1
-0.138778067216659 -0.138112424093995 1 1
0.0130813721362758 0.0131203648984923 1 1
0.0254288106431806 0.0251118457112585 1 1
0.12745082217858 0.126946650508645 1 1
0.124223998429687 0.123552604827093 1 1
0.143595632927379 0.143156402437223 1 1
0.0651303566356999 0.0653908859271684 1 1
-0.0955445901106995 -0.0953507769429431 1 1
-0.120412944515784 -0.119963799196485 1 1
-0.0363611494415958 -0.036145019352228 1 1
-0.155475307208742 -0.154776456046992 1 1
0.0126601603108514 0.0126160293154854 1 1
-0.177657584384341 -0.177222620028977 1 1
-0.0176385377410077 -0.0175822779928482 1 1
-0.132662781328312 -0.132220191436811 1 1
-0.114486225826478 -0.114450969479842 1 1
-0.175918353645889 -0.175253327066174 1 1
-0.0487135915035635 -0.0486900516938578 1 1
-0.000828019626023559 -0.000867612852596657 1 1
-0.0876360987892862 -0.0871917274005235 1 1
-0.0705431774340394 -0.0699913913967498 1 1
-0.00469297517872713 -0.00465797881598777 1 1
0.155569822323435 0.155157518335929 1 1
-0.063258115089906 -0.0631681937798271 1 1
0.057313740162049 0.0571957105693304 1 1
0.0239785274743229 0.0241288999652907 1 1
-0.0730919507336889 -0.0728743391622597 1 1
0.0746011654102785 0.0742599164847515 1 1
0.0761177514764998 0.0759035986466738 1 1
-0.0113472379371978 -0.0116469627324419 1 1
0.20645579882917 0.205848521176187 1 1
0.0429087385987295 0.0429626838952118 1 1
0.224801864562173 0.223660030764932 1 1
0.113258855400992 0.112841242209228 1 1
-0.0243825372747725 -0.0242126775767953 1 1
0.14129862769145 0.140904401604278 0 0
-0.04384229546904 -0.0439864746167434 1 1
-0.0387896636987983 -0.038687280736802 1 1
-0.101843905297517 -0.101494155666007 1 1
0.0684420994466486 0.0682926007665304 1 1
-0.0671676668707685 -0.0669740298210027 1 1
0.0083282913508092 0.00834978207709284 1 1
-0.23914477580305 -0.238412459538914 0 0
0.149743628054787 0.14922815297026 1 1
0.165331464351238 0.164801246258448 1 1
0.0984489712818373 0.0981557773491206 1 1
0.130292007872577 0.129697827903698 0 0
0.136892792358153 0.136521981083752 1 1
0.0114318133045852 0.0112144427266314 1 1
0.0889101261807192 0.08886301327964 1 1
-0.0688747815438553 -0.0687171810559591 1 1
-0.059669794033168 -0.0596499187996454 1 1
0.0582686693834095 0.0579743352241221 1 1
-0.0490316095885642 -0.0486631418244721 1 1
0.0109230576695472 0.0108793783383398 1 1
-0.0159417308084735 -0.0156383043636496 1 1
-0.00514544834902174 -0.00496226955633844 1 1
0.032409831553134 0.0321768924919239 1 1
0.0500682984891681 0.0499315416741745 1 1
0.0458667740364292 0.0459916103981783 1 1
-0.0861642011561635 -0.0859256048411844 1 1
0.0135923041630399 0.0135382485766969 1 1
-0.264401908338173 -0.26365590770765 0 0
0.0083172215046115 0.00816086997801891 1 1
-0.164269348850169 -0.163925007078863 1 1
-0.0713215827845005 -0.0709536715816693 1 1
0.00272389977027209 0.00260136175769719 1 1
0.010060228162278 0.0101708320136771 1 1
0.101671406115791 0.101537399562314 1 1
-0.0144017155048252 -0.0141920241971471 1 1
-0.0125680264436318 -0.0127515656101186 1 1
-0.00119848264092281 -0.00121648678599378 1 1
0.0658261676764863 0.0655307717404185 1 1
0.0419195421772172 0.0415817003627399 1 1
-0.0432117400975972 -0.0430484688238257 1 1
-0.171450404473243 -0.170914058437733 1 1
0.0199317388595433 0.0196566865972238 1 1
-0.105114803700515 -0.104913990474153 1 1
0.0389895682413367 0.0385040778639413 1 1
0.0440169509313002 0.0439366305295653 1 1
0.153950576010522 0.153772154418238 1 1
0.111343000022096 0.111161764160466 1 1
0.0698263549467135 0.0695015211311592 1 1
-0.196319386939803 -0.195736104730068 1 1
0.0691222177970711 0.0686060573524326 1 1
-0.107807149452106 -0.107446141957958 1 1
0.04029462813758 0.0402112120912702 1 1
-0.180165222208949 -0.179745964887415 1 1
-0.267248481847272 -0.2664323471433 0 0
0.00866577811197302 0.00865469336440572 1 1
0.0976535809146027 0.0973010729088728 1 1
-0.312549986473128 -0.31127772299549 0 0
0.0506960238393752 0.0503282828522243 1 1
0.0593584726667003 0.0591205633133906 1 1
-0.0884799711281178 -0.0882808589076688 1 1
-0.161712198306052 -0.16150690055662 1 1
0.0488452744692635 0.048959335613301 1 1
0.0393695235176348 0.0392645906963921 1 1
-0.0750552477757314 -0.0746524837046933 1 1
-0.136939600398283 -0.136496557894618 1 1
-0.0350131829087228 -0.0349601747207558 1 1
-0.2083104883596 -0.207775835923159 1 1
0.0211317688703068 0.0211411596906649 1 1
-0.0446347429214703 -0.0445903533385395 1 1
-0.171224231366415 -0.170534668719487 1 1
-0.146334483452155 -0.145909474503734 1 1
0.047521093154372 0.0472680788326199 1 1
-0.00918498770366124 -0.00924442396061051 1 1
-0.0591790260562772 -0.0587509614335408 1 1
-0.0265703627081456 -0.0269616585359106 1 1
0.0749180135559588 0.0747233051491917 1 1
-0.0232798949146718 -0.0233142603470742 1 1
-0.171581553278003 -0.171268337470638 1 1
-0.044922100670915 -0.0449402679290759 1 1
0.0532834975135776 0.0532094410157577 1 1
-0.0281112314677376 -0.0282871971277753 1 1
0.120025454580592 0.119982515000027 1 1
0.243302274507695 0.242854915634811 1 1
0.153174826225324 0.152702015350683 1 1
0.171603726027093 0.171232192416904 1 1
0.182135508164915 0.181670484557886 1 1
0.0842068020782406 0.0840312495772356 1 1
-0.115571168238039 -0.115201059215816 1 1
0.0538796888054948 0.054028418802729 1 1
0.200214092006659 0.199654297122827 0 0
0.0306795747984473 0.0305841050642248 1 1
0.107863685239154 0.107627750914245 1 1
-0.0443860732808334 -0.0442691505746494 1 1
0.0327597913928806 0.0325124173349052 1 1
-0.0212478065247406 -0.0212928114772156 1 1
-0.0792268243506681 -0.0789821036048774 1 1
0.0506720221521111 0.0504048993442289 1 1
0.13192242704649 0.131610806195174 1 1
0.0374752169957851 0.0377075698518221 1 1
-0.0338475533279504 -0.0337377640505357 1 1
-0.0168610849136905 -0.0171240442128376 1 1
-0.222606951800953 -0.222036745009947 0 0
0.0921598523182011 0.0920602726692147 1 1
-0.261908635563815 -0.261003597716061 0 0
-0.115636549177565 -0.115114689965909 1 1
-0.0910974851924332 -0.0910687875261865 1 1
-0.0010874455554284 -0.00143656910243984 1 1
-0.149205811915534 -0.14854383580509 1 1
0.00165708200902595 0.00181629970339073 1 1
-0.114905818294228 -0.114709572695337 1 1
-0.0366636331830128 -0.0366628408970556 1 1
-0.111836015113343 -0.111849102767918 1 1
0.0105109722218832 0.010454267030799 1 1
0.0487999534629989 0.0484961008313467 1 1
0.10153526825859 0.101242700979397 1 1
-0.0281334782423688 -0.0281305095379425 1 1
-0.194879321092405 -0.19403000546279 0 0
-0.0560128312037967 -0.0558230925379011 1 1
-0.0483184901427016 -0.0478730683419739 1 1
-0.12560949013632 -0.125342339831482 1 1
0.0700928927565895 0.0699698103336317 1 1
0.00247879049521428 0.00273578444715156 1 1
-0.0840641360490105 -0.0837176000804533 1 1
-0.118565721771586 -0.118141907863236 1 1
-0.111829078604816 -0.111717877365503 1 1
0.0877847338996736 0.0874822184600543 1 1
-0.0120455635759883 -0.0122519119258158 1 1
-0.0104468834234092 -0.0104059183567562 1 1
-0.00501434317282056 -0.00495392984289918 1 1
-0.128219786286582 -0.128010965172517 1 1
-0.127018088664141 -0.12690370137925 1 1
0.0896730894320101 0.0892236198304235 1 1
0.0673937676081355 0.0670790529836355 1 1
0.0998365195868241 0.0996024863128116 1 1
0.0799742394413748 0.0795425793697877 1 1
0.0369188830143174 0.0367874707009735 1 1
0.0183146823591983 0.0178389300036895 1 1
-0.0367409023017272 -0.0366832033049877 1 1
-0.0541636869115865 -0.0541464146933228 1 1
0.180498687903184 0.180243959446329 0 0
0.0279058008403679 0.027735966561338 1 1
0.0379461545600727 0.0375211079935591 1 1
-0.0903697452235179 -0.0904819021244562 1 1
0.00738710379880285 0.0072244897041775 1 1
0.210879895177795 0.210159803781925 1 1
0.0362602564050226 0.0362877546083331 1 1
-0.0726050857220523 -0.0725201844743489 1 1
0.16596144163075 0.165306761129835 1 1
-0.0490547975085127 -0.0487645262456163 1 1
-0.0104674077236349 -0.0103788013600874 1 1
-0.0219823471866514 -0.0220636395114306 1 1
-0.0738747239764244 -0.0738188534372113 1 1
-0.108956458432784 -0.108478943796726 1 1
-0.105590007175917 -0.10559403216233 1 1
-0.105594395549786 -0.105533290680389 1 1
-0.00520022632184949 -0.00533456256276256 1 1
0.0227520863470993 0.0226743805136846 1 1
0.212624509820613 0.21220744434712 0 0
0.0842613394354175 0.0840433673708629 1 1
-0.0274038346571874 -0.0274274881207311 1 1
-0.0877064884516341 -0.0872682085529309 1 1
0.074059120858488 0.073915022823813 1 1
-0.167630997042085 -0.167382805432668 0 0
0.06893954359652 0.0689547643159889 1 1
0.0348243990035278 0.0345038080350302 1 1
-0.00970916442099775 -0.00977980808265635 1 1
-0.0575145646475179 -0.0572234576611174 1 1
0.0751453014413815 0.0747585233662838 1 1
-0.0950877324467698 -0.0948459590943966 1 1
0.0606436047690842 0.0605306525743455 1 1
-0.0917145126145571 -0.0916549940879215 1 1
0.0296805032711752 0.0296786345163014 1 1
-0.0793583780991826 -0.0793925518085424 1 1
-0.0165605228322617 -0.016765095069216 1 1
-0.0266149597272706 -0.026342016282484 1 1
-0.134595928488816 -0.134332014676235 1 1
0.159544693608411 0.158939872410434 1 1
-0.165422668626583 -0.165125978211966 1 1
-0.0429827362232599 -0.0428353193934081 1 1
0.0235724318792391 0.0235872124159731 1 1
0.187842713707672 0.187208412969369 1 1
0.0739760573945212 0.0734733373093915 1 1
-0.0308343255680043 -0.0307426610152485 1 1
0.105276079682421 0.104830317879318 1 1
0.0219947246930247 0.0218154180283355 1 1
-0.1292518046621 -0.128787279846726 1 1
-0.0235456782753534 -0.023392979732117 1 1
0.146925224907868 0.146458821332491 1 1
0.169242110888653 0.16893459121612 0 0
-0.0457185053466221 -0.045526267851726 1 1
0.130744868178982 0.130565600790428 1 1
0.0129881039682394 0.0125653734999203 1 1
0.0182670121678603 0.0180012507039024 1 1
-0.0482319658524698 -0.0482639154212564 1 1
-0.0592100907724736 -0.0594463379226383 1 1
0.357918909818451 0.357022294126811 0 0
0.0951665102235737 0.0947277123276546 1 1
0.261636845713159 0.260597088979832 0 0
-0.0411135372383548 -0.0409021507247843 1 1
-0.0444826890077504 -0.0442110239013659 1 1
-0.0561602064727657 -0.0557516386007396 1 1
-0.0661195020961211 -0.0662200123824034 1 1
0.0217321574678415 0.0218377296128235 1 1
-0.214791556594104 -0.214252259707512 1 1
0.11458008376262 0.114196219541346 1 1
0.287517498097099 0.286674551082288 0 0
-0.138979572348672 -0.138652768728247 1 1
-0.00953500979764837 -0.00953859615340337 1 1
0.0273597576449987 0.0268268842017693 1 1
0.0270282477028596 0.0270474649473774 1 1
-0.101762321892554 -0.101546075768576 1 1
0.108727225247501 0.108620357576242 1 1
0.1882353481224 0.187290697586828 1 1
0.129753336303587 0.129236735428661 1 1
-0.0706898438715499 -0.0706683864804436 1 1
0.0215428520099891 0.0214598553716637 1 1
0.0984206761084319 0.0982955352324215 1 1
0.0952679045293345 0.0947421410535393 1 1
-0.0968739819746403 -0.0967099158874671 1 1
0.0108254201189459 0.010860737514588 1 1
0.0161790907723187 0.0164078409054692 1 1
0.052736903033735 0.0526153476328329 1 1
-0.151681392848296 -0.151242907367136 1 1
0.158978450736421 0.158650666091426 1 1
0.00951006590690574 0.00961813357517218 1 1
-0.0726440268815385 -0.0724832005548608 1 1
-0.0892120283832798 -0.0890246722656433 1 1
0.0354351909123301 0.0354417174395817 1 1
-0.176877320737364 -0.176180505735473 1 1
-0.0136537790417472 -0.0137362493412191 1 1
0.118899941176289 0.118646771902184 1 1
-0.0831845367767162 -0.0829588539366481 1 1
-0.0426915761427115 -0.0426696925513448 1 1
-0.0696536673901463 -0.0696279443062218 1 1
0.218796994586462 0.218170163199587 0 0
0.0241573554532028 0.0245289311470104 1 1
0.262223976000859 0.261427947086504 0 0
0.0920058510210788 0.0918384538808115 1 1
-0.115948832077121 -0.115694871163998 1 1
-0.0151439263542663 -0.0148195575488705 1 1
0.231173747062316 0.23014183079476 0 0
-0.105925427113516 -0.105571604776642 1 1
-0.0673855657882114 -0.0671949473535894 1 1
-0.199276934047984 -0.198669332181668 0 0
0.0634479829717128 0.0633267648362821 1 1
0.135797183490762 0.135359511903616 1 1
-0.0316260976440734 -0.0316236724789807 1 1
0.121684392340804 0.121693371067294 1 1
0.039252633507173 0.0392951059509393 1 1
-0.115002572399511 -0.114841614176351 1 1
-0.00443738805374062 -0.00434034473572674 1 1
0.0333610269735238 0.0332840401700332 1 1
0.379551191909744 0.378537338376304 0 0
0.0129384747566685 0.012900422027742 1 1
-0.00743981044171107 -0.00726472943111479 1 1
-0.133387712581594 -0.13291009179956 1 1
-0.0144786636653145 -0.014346109777163 1 1
0.161361557657204 0.160929462979413 1 1
0.231801240590368 0.230848316133259 1 1
-0.161268395611843 -0.160923142304109 1 1
0.114898705515761 0.114549129381649 1 1
-0.114432717961453 -0.114038757582135 1 1
0.0307902507107801 0.0306402083354882 1 1
-0.00603369070342493 -0.00613250291269374 1 1
0.166682824934926 0.165962607610084 1 1
-0.00974561311150086 -0.00967255820549348 1 1
0.203985671036889 0.203530175972842 1 1
-0.0236456967803563 -0.0235391223740376 1 1
0.0544809937425646 0.0543805496882552 1 1
-0.067291922975335 -0.0667914084800958 1 1
-0.0912403322690974 -0.0908894676549058 1 1
-0.0163440870196282 -0.0161965560664757 1 1
-0.0811148172015807 -0.0810037149023211 1 1
0.104041301391514 0.104016121752703 1 1
0.12068383908184 0.12045887802709 1 1
-0.0446768429411811 -0.0446191086581142 1 1
-0.049491524774625 -0.0492000485900563 1 1
-0.198373695849586 -0.197730751931177 0 0
0.136075807602351 0.135696780375542 1 1
-0.0123087870188252 -0.0120449992837214 1 1
-0.0124876600209531 -0.0120536472929447 1 1
0.0554937736399887 0.054919715736855 1 1
0.0436718207468606 0.043456455397573 1 1
-0.0332930193196554 -0.0332668665166104 1 1
-0.00964413780233224 -0.00948897552909673 1 1
0.0861149601956729 0.0861358450215568 1 1
0.00297502230026678 0.00291772226927181 1 1
0.0268526117198073 0.0267120743542691 1 1
0.0846854673104833 0.0846091441715296 1 1
0.0741689518686199 0.0739418266192605 1 1
0.0671410989595795 0.0669450693453488 1 1
-0.189448337744671 -0.188740935292419 1 1
-0.11229291101919 -0.11204639934058 1 1
-0.0818866584465235 -0.081444176305529 1 1
-0.0261662362445493 -0.025938749056554 1 1
-0.159980987137374 -0.159514024153816 1 1
0.169800112288014 0.16951167695929 1 1
-0.0649175857694201 -0.0648741740300954 1 1
0.0794847634643067 0.0792132589514763 1 1
-0.158795168526314 -0.158244469200783 1 1
-0.176535253861905 -0.17620889906058 1 1
0.142805977480087 0.142272157420071 1 1
-0.18216744457075 -0.181886612364217 1 1
-0.169038308347049 -0.168580327502521 1 1
-0.078522610201857 -0.0783107091810017 1 1
0.103041015216498 0.102532109667824 1 1
0.125038772768093 0.124706602504883 1 1
0.0955107199614307 0.0950239637152262 1 1
0.0343306841319692 0.0342265705874546 1 1
-0.0265943870390355 -0.0266590449086087 1 1
-0.0801202306802064 -0.07969078381737 1 1
0.105508290333777 0.105178414760804 1 1
-0.00984203141912764 -0.0100223176859054 1 1
-0.0374935750718911 -0.0374093064289309 1 1
0.115566061071219 0.114963056945958 1 1
-0.151903009737897 -0.151559704785238 1 1
-0.00653597854060573 -0.00679346320406306 1 1
-0.226671442967973 -0.226069344434775 1 1
-0.172485019592851 -0.172285430215489 1 1
0.193401939035587 0.192936287821111 1 1
-0.191423586849182 -0.190893834574058 1 1
-0.187687629243021 -0.187182835661806 1 1
0.0826308465155976 0.082344421015168 1 1
0.0837556283625533 0.0836333833974428 1 1
-0.0313005846892557 -0.0313517517196605 1 1
0.0566929226408227 0.05645584405067 1 1
0.156270513330002 0.15588538830082 1 1
0.0516054173914868 0.0516896429823574 1 1
-0.0283194620710737 -0.0284281028482199 1 1
-0.0776165343350567 -0.0773753525315712 1 1
0.158270384691036 0.15767920453312 1 1
0.0917410074373047 0.0912872479135108 1 1
-0.123417133390155 -0.123202026787527 1 1
-0.0957261350721493 -0.0955912522044576 1 1
-0.0804260941632519 -0.0802590300143712 1 1
-0.103801190993826 -0.103531377579206 1 1
0.116673862594772 0.11605510417051 1 1
0.0132890711854464 0.0132709852597016 1 1
-0.0123257772885843 -0.0122413029057919 1 1
0.0125017490523288 0.0124612094237485 1 1
-0.146860389578021 -0.146412087274633 1 1
0.203997456492634 0.203160185490767 1 1
-0.274506257708945 -0.273601188998994 1 1
-0.0802077735205278 -0.0804401907798518 1 1
-0.0719602623057251 -0.0715930013828163 1 1
-0.166723259552936 -0.16638999868704 1 1
-0.0376907169706678 -0.0373893990254653 1 1
0.117208188482496 0.116852821187821 1 1
-0.0304783588472762 -0.0302979532858564 1 1
-0.0489700451175933 -0.0488677048713176 1 1
0.136158472978698 0.135589323325385 1 1
0.345243226028025 0.344097118950182 0 0
0.192196948515936 0.191581243624824 1 1
0.135371332541005 0.135145985588434 1 1
0.157046581304793 0.156519084873351 1 1
0.0315416870116371 0.0315928184030975 1 1
-0.0326171194991734 -0.0326387825851232 1 1
-0.0101845139930704 -0.0100588570399684 1 1
0.151667138137253 0.151240210241831 1 1
0.0145642904512594 0.0146862253119878 1 1
-0.0112780188950354 -0.0112482595394495 1 1
0.059005162440747 0.0587372492981594 1 1
-0.0977721828510646 -0.0969732710380953 1 1
-0.118034280283311 -0.117813755185312 1 1
-0.0794798215291679 -0.0791715459436953 1 1
0.0619484336187936 0.061741028662061 1 1
0.104889089274946 0.104499579725645 1 1
-0.143595290526481 -0.143203126622875 1 1
-0.107612313405127 -0.107271445602053 1 1
0.0222696905340645 0.022120812359333 1 1
-0.0829119076652201 -0.0825686742320104 1 1
-0.0422509815107901 -0.0417558327760818 1 1
-0.0897029919946833 -0.08969141030134 1 1
-0.0786457611622633 -0.0786728708811952 1 1
-0.054482183047771 -0.0543586588400964 1 1
0.0850958085999719 0.0849420002178418 1 1
-0.134870895038242 -0.134517119635368 1 1
-0.221585496566063 -0.220774446775536 1 1
-0.0611560027978398 -0.0607794537705342 1 1
0.120249083683201 0.11985182607692 1 1
0.0104277637967847 0.0105654421491827 1 1
-0.115554647971443 -0.115233272971609 1 1
-0.109291554685215 -0.109083109447027 1 1
0.00534626159142564 0.00557727813320846 1 1
-0.0508299142047303 -0.0507770937131534 1 1
0.154822879608673 0.154805110103521 1 1
0.0440112840955845 0.0440534636437928 1 1
0.140044977803076 0.139813246557813 1 1
0.0647041024510515 0.0647703421852648 1 1
-0.102640870526025 -0.102254383508612 1 1
0.0439981404777465 0.0439700728979483 1 1
0.00699309324187264 0.00681239417307437 1 1
-0.122743772939974 -0.122527981815734 1 1
0.0120541870495339 0.0117662987319201 1 1
0.171992061506525 0.171595483452306 0 0
-0.0869467595855707 -0.0867149551238645 1 1
-0.0154539163732657 -0.0155262796287523 1 1
0.0181884272481442 0.0181650505749495 1 1
0.0628995375957421 0.0626651432914257 1 1
-0.208188216227653 -0.207492509495861 0 0
-0.119642991763632 -0.119025023098815 1 1
-0.110093272095381 -0.109795046721594 1 1
0.0394633183691654 0.0398133632330841 1 1
0.0957158361058813 0.09571643677135 1 1
0.170489749635745 0.170028736285559 1 1
0.0896549391396026 0.0891425808363047 1 1
-0.182792776123047 -0.182205822818722 0 0
-0.157265439122824 -0.156606713752696 1 1
0.0184505915337712 0.0181887448044024 1 1
0.010449913071261 0.0102097996285366 1 1
0.142605538899758 0.142117460468968 1 1
0.136145980158746 0.135750162324226 1 1
0.0895641423268986 0.0894239753341048 1 1
0.129369525556887 0.129170639469248 1 1
-0.176943311929138 -0.176510464922639 1 1
0.0958576295858311 0.0954549326415431 1 1
-0.0846144478925197 -0.0843599532497856 1 1
-0.0645538021387235 -0.0643422800070283 1 1
0.0522943922390664 0.0522075687899204 1 1
0.0815178575753352 0.0814678955751249 1 1
0.0735962458945111 0.0732791254420605 1 1
-0.0180242254009217 -0.0177802662770619 1 1
0.135400175809405 0.135028062740121 1 1
-0.219342009704298 -0.218869750278054 0 0
0.143512514104468 0.14328325243861 1 1
0.0956319184265636 0.0951794906616362 1 1
0.0928691148613829 0.092371856298394 1 1
-0.00232142996747361 -0.00225734753788137 1 1
0.000224483468465195 0.000116665794200624 1 1
0.199547649459448 0.198838444236441 0 0
-0.121224215661189 -0.120964641313215 1 1
0.149955071178175 0.149449271009167 1 1
-0.201033554761187 -0.200478640682844 1 1
-0.0808038423733396 -0.0803721826630603 1 1
0.193190009937103 0.192568743975886 0 0
0.140004148084144 0.139877901898068 1 1
0.0525257739100403 0.0519914925553838 1 1
0.0330995180430496 0.0333101736346239 1 1
0.0571993271531176 0.0569444459801491 1 1
-0.00614106686534018 -0.00619795894103017 1 1
0.0766643906920829 0.076324047698643 1 1
0.015881383235363 0.0159367855678689 1 1
-0.184462989326989 -0.184018429222439 0 0
0.0264546403408455 0.0264804509945155 1 1
-0.00713800330321355 -0.00709139236630485 1 1
0.0336195005806145 0.033560277829439 1 1
0.128018446951201 0.127646937041975 1 1
-0.22614579514249 -0.225398930741317 1 1
-0.0359950244162609 -0.0360435819618253 1 1
0.0520997410926993 0.0519971809375815 1 1
-0.150864780163444 -0.150399430184834 1 1
0.0851139394985172 0.0849362125699976 1 1
0.119327554075796 0.119060282746275 1 1
0.0883049723472471 0.0879512621592767 1 1
-0.00914232416574393 -0.00885576703518186 1 1
-0.0124999594270278 -0.0128782090712865 1 1
0.273301480425359 0.27230810755372 0 0
-0.273748600245773 -0.273175417254745 0 0
-0.0667507219657973 -0.0667004165497451 1 1
0.126834887784815 0.126467936558617 1 1
0.114474928340475 0.113867185509114 1 1
0.110809129466818 0.110262137440597 1 1
-0.0372346413269493 -0.0369977752311563 1 1
0.130704072827808 0.130031981306731 1 1
-0.143811651780244 -0.143589270772733 1 1
0.0457919542284777 0.0453220493849797 1 1
-0.0929513527863438 -0.0924843813108717 1 1
-0.266159082392256 -0.265330798684078 0 0
0.225944878814736 0.225214934855083 0 0
-0.139392145687666 -0.138566376346811 1 1
0.0889744426596149 0.0888782034782305 1 1
-0.0727306181486722 -0.0724081159188008 1 1
0.0747922179892107 0.0747787283458001 1 1
-0.0795673488407277 -0.0790302884677273 1 1
0.0399542375594489 0.0396762237327321 1 1
0.219350160534986 0.218100874943744 1 1
0.0656846926189337 0.0654509500346023 1 1
0.0246369237446336 0.0245727294402828 1 1
0.116135594116251 0.115783834487544 1 1
-0.103588720082417 -0.103116813868724 1 1
0.268829089455384 0.268154203114396 0 0
0.0161945440895911 0.0158179350511186 1 1
0.154003083970696 0.153489372598476 1 1
0.15567886058195 0.155304836953028 1 1
0.03126097510077 0.031248612143086 1 1
-0.0615943765798692 -0.0614629715818076 1 1
-0.0088053136184864 -0.00878875064784723 1 1
-0.0151705693527278 -0.0154009224022534 1 1
0.0910338216933359 0.090879112715957 1 1
-0.142789238390851 -0.142502172808004 1 1
0.136712752696592 0.13655404778804 1 1
0.0775649894687564 0.0775608716801619 1 1
0.161202739450842 0.161072689937182 1 1
0.139598000970312 0.139323986355975 1 1
0.0386189496191471 0.0385203291330127 1 1
0.13309516489664 0.132749739978756 1 1
0.00910734688932207 0.00900439078294676 1 1
0.0116631993942825 0.0115064409019695 1 1
0.0560179278271383 0.0561286984434387 1 1
0.0718926168403045 0.0718804630075667 1 1
0.0603296869552554 0.0600833423656152 1 1
0.0724718123768226 0.0720441244954884 1 1
0.0173285129669117 0.0172224677321107 1 1
0.0791263121257513 0.0787233608183635 1 1
0.127107147030565 0.126925693919914 1 1
0.0897845335943112 0.0897877077880769 1 1
-0.167436649472276 -0.166718702201702 1 1
0.0622673497410322 0.0619043093676103 1 1
0.100534000795729 0.100209725476785 1 1
0.098442301038004 0.098160991675894 1 1
0.0948526138220199 0.0945353171442607 1 1
-0.0883892581005491 -0.0877744460834351 1 1
0.163227694381619 0.16249185672608 1 1
-0.0352354215122062 -0.0349327571458699 1 1
-0.239440188286073 -0.238848420893068 0 0
-0.0143185331942576 -0.014548686980934 1 1
-0.121497976321208 -0.121134703567381 1 1
-0.10518086574036 -0.104939622883586 1 1
-0.0250991202280564 -0.0252128788462632 1 1
0.0644117391174578 0.0642464658583089 1 1
0.198501429250184 0.197956125020772 0 0
0.0156713772325104 0.0158866651765894 1 1
-0.16059917483243 -0.1603251052887 1 1
-0.0201514461677775 -0.0202102777563165 1 1
0.0917615931540812 0.091750077668003 1 1
0.0700876484924808 0.0700756781892872 1 1
0.086594523175595 0.0863116123755246 1 1
-0.0793444493864569 -0.079076124909288 1 1
-0.128193925728025 -0.127660705350506 1 1
0.0167067352224156 0.0166652845411206 1 1
-0.0523267752866165 -0.0518832478570891 1 1
-0.134250180099874 -0.133809851949567 1 1
-0.00781294811208712 -0.00752567543635021 1 1
-0.206779561716181 -0.206263466839613 0 0
0.151536825063595 0.150934460000103 1 1
0.0769593372792688 0.0767585009497263 1 1
-0.017664533728605 -0.01756262138321 1 1
-0.129007070748025 -0.12849903468557 1 1
0.0346390771178439 0.0342314853288469 1 1
-0.182741817331991 -0.182091669794424 0 0
0.208546938541072 0.20781318135005 1 1
0.0109309087359572 0.0108791749289686 1 1
-0.067107508765354 -0.0673103988450099 1 1
-0.2947265578995 -0.294175014649472 0 0
0.0992008658322979 0.0986838442365831 1 1
0.0743071426326579 0.0741111795549677 1 1
-0.127405960781659 -0.1269325947696 1 1
-0.180051766185891 -0.179660790288278 1 1
-0.0196734923742534 -0.0199143860946297 1 1
0.068764355454 0.0687726522896205 1 1
-0.136052247850491 -0.135893212486332 1 1
0.0795537224708213 0.0795688022532059 1 1
0.0622597233175213 0.0620463208582087 1 1
0.111611637792421 0.11137693100717 1 1
0.0861741342820574 0.0858079302191955 1 1
-0.0485808958177793 -0.0482271317184718 1 1
-0.0059466995563884 -0.00601324064180264 1 1
0.00325232522254059 0.00284177634671919 1 1
-0.0186262404578274 -0.0182529158339278 1 1
-0.109708175006146 -0.109277369868335 1 1
-0.0952678190705671 -0.0951646285798916 1 1
-0.0122193820239368 -0.0122705043338123 1 1
-0.10834684749149 -0.108138198276735 1 1
-0.0177004094615784 -0.0178968240758447 1 1
0.0191976868072577 0.0191966720877488 1 1
-0.0229540947098785 -0.0227653154873838 1 1
0.0493283044569632 0.049250497695721 1 1
-0.193505447059458 -0.192897281601562 0 0
0.125933680602708 0.12554320835566 1 1
0.197397768210843 0.197024308756268 1 1
-0.0200121797921008 -0.0198633421517868 1 1
0.180231604879182 0.179352193508005 1 1
-0.127735465168082 -0.127312055710873 1 1
-0.0104295529146305 -0.010819941829586 1 1
0.14388306037143 0.143386609925364 1 1
0.230715117181044 0.229835059269289 0 0
0.126496475047281 0.126091006278479 1 1
-0.208890369280499 -0.208218684487498 1 1
-0.0253101626250988 -0.0256009306708325 1 1
-0.083255473908103 -0.0828717206576371 1 1
-0.0829320218298199 -0.0829135978284794 1 1
-0.0612655992401814 -0.0613216855505752 1 1
-0.147611608144322 -0.147190773930322 1 1
0.0761245902793279 0.0758192201531579 1 1
-0.0740252543474709 -0.0739838012277855 1 1
-0.0637882809234354 -0.0634960809095815 1 1
-0.121113898869252 -0.120681285687664 1 1
-0.0946749485174577 -0.0943988512184828 1 1
-0.0640731895329311 -0.0638786386099787 1 1
-0.0829223682237021 -0.082707201914488 1 1
-0.0153046312273489 -0.0155357628345909 1 1
-0.061433413491672 -0.0610023788323491 1 1
-0.0322468081249042 -0.0323358775686703 1 1
0.102057769115867 0.102090895068917 1 1
0.113605056976477 0.113319629685551 1 1
0.136275159997618 0.135514687007948 1 1
-0.19186211915446 -0.19127074524463 1 1
0.0131491938047301 0.0131002595793696 1 1
0.179354842741957 0.178787543754656 1 1
-0.1581009487748 -0.157685423353724 1 1
0.0784157501001491 0.0779364938466041 1 1
-0.101846007689913 -0.101097861993805 1 1
-0.333359023632459 -0.332463544694909 0 0
-0.00754632122128582 -0.00739036576169716 1 1
0.00269662154072199 0.00254368698563199 1 1
0.194120881353605 0.193723901988191 1 1
-0.0492269172618142 -0.0492684495656293 1 1
0.0173127418975245 0.0171748086427928 1 1
-0.0603827815713154 -0.0600979893622594 1 1
-0.0842415800839189 -0.0839411912935955 1 1
-0.0614788502818977 -0.0613942535701952 1 1
0.104590101007572 0.104374271159562 1 1
0.0663917223381038 0.0661666783320447 1 1
0.0349756406860801 0.0348660548377961 1 1
0.300427070354684 0.299655862932038 0 0
-0.290457442747723 -0.289720377768565 0 0
0.259609557944932 0.258570137845562 0 0
-0.0771570871548654 -0.0769864649700587 1 1
-0.0592357443586812 -0.0589919321110507 1 1
0.123880986044071 0.123408973659901 1 1
-0.0916780255208769 -0.0913963343966066 1 1
-0.0891794238628392 -0.0889266730681702 1 1
0.0453780389365477 0.045288915844009 1 1
0.0165261201979639 0.0163549299828592 1 1
-0.0287403730821313 -0.0286233784584657 1 1
0.19288861489919 0.192019239766257 1 1
0.181258366861944 0.180708623515461 1 1
0.0950233644754427 0.0949676784846432 1 1
0.314437640607474 0.313267501053169 0 0
-0.190944695271557 -0.190198161955542 1 1
-0.0207820941564373 -0.0207827356019536 1 1
0.119584386980801 0.118815459094287 1 1
0.0297263157744775 0.0296355742473114 1 1
0.101996879639695 0.101421392723806 1 1
-0.0725010586307868 -0.072322904196342 1 1
-0.139673360689708 -0.139425037382693 1 1
0.0661401772517778 0.0658203994613719 1 1
-0.0568387051813924 -0.0568545194977869 1 1
-0.0193218365481335 -0.0192398251374296 1 1
0.0554052537082032 0.0553513545463582 1 1
-0.0606694033506527 -0.0605444981300218 1 1
-0.00154015433998865 -0.00158854670623296 1 1
-0.143539338222364 -0.143136893139775 1 1
-0.0164285200938012 -0.0161879717555481 1 1
0.0369565672839309 0.0368469859639551 1 1
-0.0710626536057025 -0.0707102614537686 1 1
-0.243442471805323 -0.242902967192015 1 1
-0.0490878485874213 -0.0488223839955263 1 1
0.116480355620044 0.115913712502085 1 1
-0.0826336312810354 -0.0822683123991609 1 1
-0.0609951759824768 -0.0605728547976002 1 1
0.0709247817835046 0.0708776537108455 1 1
0.14956567434783 0.149040520258386 1 1
0.239975035184821 0.239392822977429 0 0
0.00665040230364254 0.00679256914154866 1 1
0.368302632890981 0.366960990963907 0 0
0.101947225522076 0.101411541870968 1 1
0.11431639647089 0.113758313787906 1 1
-0.0470613378730746 -0.0468419283809709 1 1
0.204235248314248 0.2036533196457 0 0
0.137840905509362 0.137552120353971 1 1
-0.0925955056128662 -0.092202318507292 1 1
0.0293902958351759 0.0292477094779317 1 1
-0.0377486749992265 -0.0376553888358698 1 1
-0.130838726108476 -0.130673428476465 1 1
-0.0161715559989317 -0.0159937100915283 1 1
-0.0648981125320694 -0.0648578410252497 1 1
0.289774636398845 0.288680684630259 0 0
-0.0431843949781053 -0.0430358665887718 1 1
-0.0836959336952519 -0.0836805257003617 1 1
-0.213306987363929 -0.212581724689613 0 0
-0.131667863946621 -0.131042265013589 1 1
0.169664656335177 0.169232176560166 1 1
-0.255071220869033 -0.254038727303096 1 1
0.0354745925541981 0.0358204250852147 1 1
0.0371787883012642 0.0375237353172672 1 1
-0.0455463941656991 -0.0455057875302881 1 1
0.0466115594453174 0.0465874109656962 1 1
-0.0986530775886159 -0.0983176451506333 1 1
0.0817142442875289 0.0814193066785215 1 1
-0.0181723054029907 -0.0183725290490423 1 1
0.0196070789921404 0.0195319300908373 1 1
0.210996781390075 0.210044173540851 1 1
-0.130567564782739 -0.130417445214609 1 1
-0.140023089043775 -0.139510606719755 1 1
0.16163635529297 0.161166407988075 1 1
-0.087308116102577 -0.0869464769810094 1 1
0.0582595120322946 0.0580647131130829 1 1
0.128421340318483 0.128219298721352 1 1
-0.0343873529098565 -0.034269431271459 1 1
-0.017877062892266 -0.0178194341202361 1 1
-0.0673700300616902 -0.0672973821057178 1 1
-0.116440240597926 -0.116170163066452 1 1
0.285195058751871 0.284179716481013 0 0
-0.114215136307935 -0.11393505048774 1 1
-0.112593526709365 -0.112523333872858 1 1
0.150857973572387 0.15017156724805 1 1
0.107562164572181 0.107157103165499 1 1
-0.112142111423244 -0.111327437829359 1 1
-0.066255603503423 -0.0659943449257247 1 1
0.148572242273815 0.148221063673334 1 1
-0.132017276914182 -0.131853509667627 1 1
-0.139454939026189 -0.138932173436271 1 1
-0.0649526445444394 -0.0645499991593941 1 1
0.0619454804362412 0.061968634275158 1 1
0.163199174330976 0.162673017260543 1 1
0.0120470882349446 0.011907475292145 1 1
0.0996267767230967 0.0992959604943176 1 1
0.161445718515827 0.161061499532228 1 1
0.0323399000212738 0.031911022455399 1 1
0.0209670985409447 0.0211392815708319 1 1
0.118523591464128 0.11802821762717 1 1
0.0694915484847326 0.0691184584726995 1 1
-0.125136233326254 -0.124768853091014 1 1
-0.00931760314146116 -0.00916575320622112 1 1
0.216182710556539 0.215357326574072 0 0
0.128856283430965 0.128431445847637 1 1
-0.179865322967482 -0.179282433826001 1 1
0.0897664151182463 0.0896927780689671 1 1
-0.264270066912913 -0.263584591324659 0 0
-0.24192916347641 -0.241481861623718 0 0
-0.223720828754413 -0.222993117177065 0 0
-0.0147229750284474 -0.014644490100459 1 1
-0.0237582513880441 -0.0236338068689526 1 1
0.00347588641300313 0.00353700708044741 1 1
-0.0303521093849757 -0.0303680895626224 1 1
0.193582343432631 0.193127327592869 1 1
0.0643555359737665 0.0640886564048686 1 1
0.119332440509759 0.118708043420054 1 1
-0.0288657596711853 -0.0290577436747505 1 1
0.0959110452646064 0.0955568588485811 1 1
0.0506587079107451 0.0505691487491297 1 1
0.0776050987528758 0.0772164979806933 1 1
-0.237304345783842 -0.236789099228765 0 0
-0.262641451410017 -0.262161485490189 0 0
0.127913861995087 0.127632391266508 1 1
-0.0107442157536641 -0.0108046416714042 1 1
0.0158793831769838 0.0158896785833999 1 1
-0.213398327898031 -0.212683008137302 1 1
-0.122728946362547 -0.122305143778829 1 1
0.0882700883475182 0.087931263361043 1 1
0.0170361343510653 0.0167554969393935 1 1
0.071577295679703 0.0714124366490378 1 1
-0.0263737585667665 -0.0261169642226401 1 1
-0.0372754164224871 -0.0374201519171486 1 1
0.178672911595489 0.178152067418957 1 1
-0.114015388850637 -0.113841366900903 1 1
-0.00425588579863681 -0.00429476453648427 1 1
-0.0892139030403875 -0.0889302368314067 1 1
0.074380433651551 0.074250724503668 1 1
-0.132110289689739 -0.131689177214209 1 1
-0.121012095574507 -0.120658187324889 1 1
0.111201631041873 0.111250985926379 1 1
-0.206153368279181 -0.205674901043097 1 1
0.0144544434941673 0.0145682549582644 1 1
0.134807468443861 0.134462318715631 1 1
-0.0610285044824898 -0.0609480196534812 1 1
-0.032341322926468 -0.0321219243375781 1 1
0.211815323475062 0.211304642217862 1 1
0.152056707158172 0.151663332048062 1 1
0.0360174766563376 0.035836933916801 1 1
-0.143181660153384 -0.142721531895165 1 1
-0.1294097762966 -0.129174191305388 1 1
0.00329191586528477 0.00321512541381239 1 1
-0.03546569225917 -0.0349291861050543 1 1
0.0626585418730907 0.0625252201866048 1 1
0.161138378385143 0.160608585072487 0 0
0.00853646000362064 0.00835137318901023 1 1
0.177261753458185 0.17670878480903 1 1
0.11619422758169 0.115806189344738 1 1
0.0856908151891567 0.0853008794685192 1 1
-0.0548033019992519 -0.0549546775526548 1 1
-0.0103556615699037 -0.0102987049282024 1 1
-0.229313166934681 -0.228768069798896 0 0
-0.107818525164103 -0.107204214652126 1 1
0.0656932287049184 0.0656052705890106 1 1
-0.126442937364453 -0.126076189205862 1 1
0.180761547056947 0.180146548535101 1 1
-0.0729583752178714 -0.0728944961009298 1 1
0.0387690845193386 0.0387853302083518 1 1
0.117985334452947 0.117756566984552 1 1
-0.0476514556600171 -0.0474336638491707 1 1
-0.0482548210202484 -0.0482617954231184 1 1
-0.0530939702831733 -0.052925890599941 1 1
0.0578945808352726 0.0575193401655207 1 1
0.00726177959918383 0.00728638040810553 1 1
-0.156627965433966 -0.156243663654214 1 1
-0.0560574827906112 -0.055434809977914 1 1
0.0326470226023333 0.0327250770996488 1 1
0.0976083085840521 0.0971372448200341 1 1
-0.0270788705995303 -0.0272447160093787 1 1
0.139459205567262 0.139103138286391 1 1
-0.0117915154238195 -0.0116050919691027 1 1
0.0569520490744974 0.0570231796991335 1 1
-0.119530846240832 -0.119271212337306 1 1
-0.0289024954194884 -0.0286662137172526 1 1
-0.236587796601806 -0.23594275911628 0 0
-0.0902123884814219 -0.0900501184959353 1 1
-0.225003702775619 -0.224514697401914 0 0
0.000308308191419745 0.000170269081276497 1 1
0.0258732576820832 0.0259574181117455 1 1
0.0401479192474413 0.040306109189946 1 1
-0.0374667595941672 -0.03743412389111 1 1
0.0241769178444654 0.0241815189272881 1 1
0.0432429150534526 0.0432544465596752 1 1
0.0616151019705776 0.0616627018094257 1 1
-0.0447912478405249 -0.04442233118724 1 1
-0.0608186415962862 -0.0602812876923552 1 1
0.0166687128968647 0.0170202764312533 1 1
-0.0404949874507612 -0.0405219773809286 1 1
0.0859007247703973 0.085724910222776 1 1
0.189446208856528 0.189144112892147 1 1
-0.115816478357665 -0.115443130329046 1 1
-0.022015823561539 -0.0222127801656069 1 1
0.140754366630013 0.140168953406322 1 1
0.0816542177452621 0.0810910612751446 1 1
0.0286747578689247 0.0286300958413302 1 1
-0.00414457252181637 -0.00435820192681834 1 1
-0.0751225306885815 -0.0750257289124913 1 1
-0.136257591318389 -0.135770895157858 1 1
-0.154265303765509 -0.15397505227505 1 1
0.190994327368394 0.190753317562719 1 1
-0.0219237879345942 -0.0217555416203273 1 1
0.0808392242477709 0.0806548648756841 1 1
-0.0864102322572993 -0.0862196215449884 1 1
0.0217889937537326 0.0218505826112416 1 1
-0.167108998677753 -0.166385965498811 1 1
-0.0474416955926459 -0.047045605540795 1 1
0.18736271444609 0.18690370445887 1 1
-0.164272210982723 -0.164069623298943 1 1
0.00209164847198725 0.00229867813075535 1 1
0.0444688407009899 0.0441076810944368 1 1
0.134974858427218 0.134488515307854 1 1
-0.0674365820538255 -0.06729623148416 1 1
0.0585364344539055 0.0583520159065014 1 1
-0.198981633603936 -0.198261335924123 1 1
0.120852443333687 0.120209906606384 1 1
0.0389130029350538 0.0386351596423915 1 1
0.135721259512161 0.13523769909006 1 1
-0.0544369421893641 -0.0543749120220481 1 1
0.118052830214118 0.117912149404913 1 1
-0.090754110854189 -0.0905238630582657 1 1
-0.075736520374152 -0.0755531225257593 1 1
-0.270904592361403 -0.270156820802061 0 0
-0.0568279558018603 -0.0564618199838029 1 1
0.113034511541311 0.112645284912263 1 1
0.0103874976644344 0.0106181101845971 1 1
0.179131872814188 0.178719523521265 1 1
0.0208766509619519 0.0209922568372301 1 1
-0.113089710203052 -0.112687672128952 1 1
0.0567173512190817 0.0564848185229308 1 1
-0.0474399526116243 -0.0472908988901385 1 1
-0.0728144790990007 -0.0726388891890821 1 1
0.0508562794290816 0.0507969087599301 1 1
-0.00663095973506771 -0.00678257730722535 1 1
0.0510956876995305 0.0509459168013512 1 1
-0.125239104436782 -0.124974489099503 1 1
-0.146401763888359 -0.145959810792416 1 1
0.211265287623436 0.210695735941401 1 1
0.0285315105129839 0.0282774728305794 1 1
-0.0535220965081589 -0.0534612987894283 1 1
0.00517495960528502 0.0050286180514315 1 1
0.131172645945451 0.130880227420364 1 1
0.16001994306511 0.159117735772371 1 1
0.0146617884877118 0.0145106311247517 1 1
0.217574546192526 0.217081074645762 0 0
-0.115101371679321 -0.114735257362118 1 1
-0.149851876057109 -0.149305028532977 1 1
0.158894910984412 0.158409288867864 1 1
0.297379647630023 0.296433588309144 0 0
-0.0307255057132242 -0.0306954853236202 1 1
-0.00761070745649185 -0.00795198884536847 1 1
-0.0363658910911568 -0.0364055293169756 1 1
-0.127297943508584 -0.12718337041198 1 1
-0.0172279235676963 -0.0171658667482772 1 1
-0.0366479519471466 -0.036406789742894 1 1
-0.0278844299376731 -0.0279387746447906 1 1
0.0152528892575809 0.0155241256065851 1 1
0.0184125298698888 0.018172794610327 1 1
-0.171202967951115 -0.170816790116179 0 0
0.140911498371732 0.140736785846424 1 1
0.0457114620435368 0.0453294120850325 1 1
0.115563980974298 0.115139754844297 1 1
-0.0417310112902754 -0.0419862089295092 1 1
-0.214751831244231 -0.213892571655032 1 1
0.0651654588841683 0.0650711407353166 1 1
0.00475458752309942 0.00477507440224488 1 1
0.238824645458795 0.238294945869739 0 0
-0.0234403979209355 -0.0232328828387622 1 1
0.202997331342502 0.202415500472098 1 1
0.0660619450096886 0.0659126685470049 1 1
-0.000653628484173666 -0.000626184381993976 1 1
-0.0416919844104706 -0.041864410602761 1 1
0.0361491000401373 0.0361081674558426 1 1
-0.101866417980354 -0.101556554902158 1 1
-0.286256639589108 -0.285529731167511 0 0
-0.100353918139711 -0.1001945633355 1 1
-0.136079959294221 -0.135520314476825 1 1
0.00386324327117174 0.00420448080066497 1 1
-0.00429709678204603 -0.00427952921246641 1 1
0.0957721091025886 0.0949611112926112 1 1
0.154982351022965 0.154563605439019 1 1
-0.152549623532627 -0.151846575414273 1 1
0.158006297572378 0.157536924553052 1 1
0.022356639449226 0.0227541509558549 1 1
-0.010273369887838 -0.0104680942668052 1 1
0.153320110293324 0.152488890754692 1 1
0.0354515773949473 0.03536838937278 1 1
0.0082042898374966 0.00839799794173629 1 1
0.0315401055840718 0.0313326255600986 1 1
-0.00618728326389877 -0.00603955141230011 1 1
0.156050974423169 0.155712212937737 1 1
0.0409395310888858 0.0408927967229795 1 1
0.0504565427922857 0.050523567001823 1 1
0.0965799948169731 0.0964974195727208 1 1
0.160239976169297 0.15982009122746 1 1
0.0512959429767729 0.051260164122384 1 1
-0.201729820854464 -0.200937499739564 0 0
-0.118012594371351 -0.117542230873688 1 1
0.0405939694869619 0.0405474550203107 1 1
-0.0326284354011783 -0.0326683645965126 1 1
-0.276663183394749 -0.275838514238116 0 0
-0.137877783478207 -0.137218097488812 1 1
0.0678395899959222 0.067510991533407 1 1
0.139517814800551 0.139215527342806 1 1
0.0169866175921487 0.0169302066294994 1 1
0.0652640714658958 0.0650614527810486 1 1
-0.0267444073348434 -0.0266040869822074 1 1
-0.221150601545592 -0.22039048681773 1 1
0.158062602299009 0.15781776609052 1 1
0.0309321760583113 0.0308437164407753 1 1
-0.240707548146845 -0.240220253919259 0 0
0.116956964503998 0.116169965091499 1 1
0.130706063566651 0.130238820687424 1 1
-0.0943226317114463 -0.0942330079102016 1 1
0.0523944543611065 0.0525255386314355 1 1
0.0293715285316127 0.0298584294097827 1 1
0.0018745637513819 0.00214414414610029 1 1
0.151898744325236 0.151333037925246 1 1
0.022061943007172 0.0219303197002904 1 1
-0.04376625480017 -0.0437876159399717 1 1
-0.0332708481020954 -0.0332242571654179 1 1
0.0526124533698184 0.0525326242053712 1 1
-0.0443023863773765 -0.0441730220834018 1 1
0.213315615127759 0.21281257593706 0 0
0.157696073250602 0.157369182984098 1 1
0.0513619409483503 0.0511346619897351 1 1
0.0550354729844587 0.0549264858901389 1 1
-0.0386375923570753 -0.0388484021761297 1 1
-0.074355434256411 -0.0742108563303927 1 1
-0.0495535829396973 -0.0492334492625081 1 1
-0.0888863378643479 -0.0885449042800225 1 1
0.0324635872034711 0.0320740236082494 1 1
0.171802873167252 0.171218168063294 1 1
0.13452027838707 0.134387323285463 1 1
0.0935076742794287 0.0932861582682161 1 1
0.0734833630200085 0.0734711357193514 1 1
-0.0150122326145302 -0.0152009844541343 1 1
0.0257848670455494 0.025605233352654 1 1
0.126608032757007 0.126065859504732 1 1
-0.076000428675766 -0.0757741559823182 1 1
0.166497683239169 0.165645449300038 1 1
-0.000560292799214239 -0.000303540331811986 1 1
0.212800448782987 0.21206284403075 1 1
0.149633254005561 0.149256962571163 1 1
-0.0380787708230125 -0.0379224889377408 1 1
0.0543846922819576 0.0541193175319212 1 1
0.124874478628872 0.124481269391922 1 1
-0.0140608691120687 -0.0137694631332541 1 1
-0.00474290017911823 -0.0048690070196438 1 1
-0.167922779693496 -0.167509531644917 1 1
-0.0430168814077758 -0.0426504452830513 1 1
-0.00770409407718627 -0.00785342613028673 1 1
0.0244588104748535 0.0245174344833265 1 1
0.0884723897428297 0.0882676281107477 1 1
-0.0152572521065636 -0.0154544869868983 1 1
-0.0674138921015103 -0.0670049563735781 1 1
0.0353994898643741 0.0355288780943866 1 1
0.0674985476178578 0.067251314685892 1 1
0.0385423156498814 0.0383661326105693 1 1
0.141443673111743 0.140876108669514 1 1
-0.0862245115555357 -0.08581765688008 1 1
0.161528922995054 0.161212997870088 1 1
0.0799319861219243 0.0798148214975985 1 1
0.0838587943517663 0.0834875126849041 1 1
0.208845416317985 0.207878190082572 1 1
-0.0923650927108469 -0.0921182366774932 1 1
0.138163950687336 0.137652242193709 1 1
0.18770288118055 0.18731988478522 0 0
0.0621633282468783 0.0619558236158524 1 1
-0.0109626321022276 -0.0109692344840369 1 1
-0.161072832397034 -0.160476347020413 1 1
0.0904856431883944 0.0902050639571662 1 1
0.139668879484455 0.138771657003141 1 1
-0.0986301075762256 -0.0982939264939801 1 1
0.143942439633264 0.143328149290121 1 1
-0.0669640109251217 -0.0669530074126051 1 1
0.0346561586060503 0.0344061790900178 1 1
-0.221241720773776 -0.220589331940582 0 0
0.120049446312664 0.119875710800503 1 1
0.0311058658495844 0.0310421837443993 1 1
0.127025811563162 0.126648048954295 1 1
-0.029063305680214 -0.028937560847866 1 1
0.116160239097402 0.115829038224018 1 1
-0.10496655558643 -0.104404614376901 1 1
-0.0211173147926015 -0.0213677767085663 1 1
-0.142337214702039 -0.142060794936189 1 1
0.138024194852364 0.137707809473382 1 1
0.0872061121981319 0.0869537866478709 1 1
-0.057611092348044 -0.0573517313103733 1 1
-0.045787819131904 -0.0454904813419979 1 1
-0.0396885654878952 -0.039383635501366 1 1
0.0385639763429319 0.0386730290238469 1 1
0.0276830525956339 0.0276361938296214 1 1
0.105835279515693 0.105482455412361 1 1
-0.00339897671886257 -0.00336906627128857 1 1
0.234667187093928 0.233945064994473 0 0
-0.0165637691331767 -0.0164848251046141 1 1
-0.133288881540952 -0.132632793430448 1 1
0.0156147822543557 0.0158053917996449 1 1
0.189866976037453 0.189523706333107 1 1
-0.000296838204844781 -0.000372127420751711 1 1
0.116672690305138 0.116500330534208 1 1
-0.0184964186306868 -0.0182026683328584 1 1
-0.0858718800383688 -0.0858492653159095 1 1
-0.121962027117387 -0.121607962570035 1 1
-0.155721445003947 -0.15555177595943 1 1
-0.0854679979247349 -0.0851819422410812 1 1
0.0758044617683106 0.0756510870649693 1 1
0.167346812489721 0.166667187073638 1 1
-0.000523584792786302 -0.000437711293737104 1 1
-0.0272320021809205 -0.0268817442568892 1 1
0.117111693298113 0.116964179356239 1 1
-0.0897102329738421 -0.0894983725852165 1 1
-0.00794610431022317 -0.00805159643976772 1 1
-0.101130758765342 -0.101031597530397 1 1
-0.217549841343516 -0.217039609142191 1 1
0.0818722646209098 0.0816816636814738 1 1
-0.149959318658162 -0.149473363891017 1 1
0.00433985136410986 0.0042493518970474 1 1
-0.027313454162106 -0.0273195979474664 1 1
0.0452307536526913 0.04492352548271 1 1
0.000179800597547713 0.000407115612744084 1 1
0.228137949842933 0.227453407355342 1 1
-0.192074087773903 -0.19177583238215 1 1
0.115182374762182 0.114841154298732 1 1
-0.0235975502230263 -0.0233563076545392 1 1
0.204140323994935 0.203641999499079 1 1
0.150719548883784 0.150329580959421 1 1
-0.199005806072783 -0.198474018933523 1 1
0.0530620275554637 0.0527174276550255 1 1
-0.0415219989471433 -0.0416448675528092 1 1
0.139709708730437 0.139139904912385 1 1
-0.204237157501013 -0.203312341233354 0 0
0.126749329902636 0.125933876891486 1 1
0.0667553832140515 0.066462006601304 1 1
0.0102682600934106 0.0102648282973263 1 1
0.0307807392395144 0.0305436469980294 1 1
-0.0598107689568534 -0.0597032659031111 1 1
0.0146274951729143 0.014815252125903 1 1
-0.0394705798701341 -0.0394194685618165 1 1
-0.0195363298090065 -0.0196238922599297 1 1
-0.103391285665592 -0.102950468766461 1 1
0.0417277894211724 0.0416897623486587 1 1
-0.0565564548059774 -0.0565070013097304 1 1
0.125961576185796 0.125270522073175 1 1
-0.140446092794377 -0.140151860558765 1 1
-0.00437526292603971 -0.00434922564204107 1 1
0.0639078868065544 0.0637076812931634 1 1
0.0844900163717737 0.0843500811761337 1 1
0.083924631455324 0.0836441854099859 1 1
-0.0585581105592903 -0.0585047962555777 1 1
0.0538429933413921 0.0534268815003207 1 1
-0.0371263357176919 -0.0368532586345336 1 1
-0.149681438294503 -0.149012960823406 1 1
0.0451258407696077 0.0451310779436014 1 1
0.129721478105386 0.129108783761291 1 1
0.0460614098874124 0.0460866529943476 1 1
0.0454167677139121 0.0453923492919241 1 1
0.0180955825024804 0.0178268019931193 1 1
-0.115079456261778 -0.115016532941071 1 1
0.0755637013670271 0.0755000686644752 1 1
-0.0458205112909111 -0.0457733127314693 1 1
0.0512891402354866 0.0509096545929156 1 1
0.105952126151438 0.105522754047062 1 1
0.0984482775241442 0.0980005612118492 1 1
-0.233248601130232 -0.232231356268906 0 0
0.0406781790554853 0.0407195314142235 1 1
0.108938556356588 0.108483746282724 1 1
-0.208861532909204 -0.208171236750003 1 1
0.0507900282201319 0.050990370836497 1 1
0.0317419051816836 0.0317098887030324 1 1
0.0752119302795065 0.0749582076328366 1 1
0.0697356001979545 0.0697739984492043 1 1
0.0864700402304016 0.0862019025923442 1 1
-0.0342720628144367 -0.0340231961111457 1 1
0.137055064077376 0.136034407029246 1 1
-0.00153510564515512 -0.0012928494074727 1 1
0.0636299220002484 0.0635408896892569 1 1
-0.0928059045577472 -0.0925531171070264 1 1
-0.208111451552852 -0.207563410162443 1 1
0.0909852081597322 0.0906981018995359 1 1
0.0837353214575771 0.0834699071434584 1 1
0.0183150719594213 0.0182549268695764 1 1
-0.0908664042558881 -0.0901842991509593 1 1
0.0246119124491354 0.024765086935183 1 1
-0.157767028507173 -0.157334314303822 1 1
-0.0346398303231822 -0.0345027451242857 1 1
-0.0258472412685772 -0.0257183662885557 1 1
-0.00772417699799546 -0.00784241300614703 1 1
0.148429116423417 0.147652705071537 1 1
0.161916110451484 0.161654278453856 1 1
-0.104033247775151 -0.103942978260173 1 1
0.254070575482677 0.253293427694966 0 0
0.0173244635635642 0.0169335441096073 1 1
-0.164387323679615 -0.164353979886703 1 1
0.0918295613340101 0.0918924828709981 1 1
0.149423553578173 0.148719496098656 1 1
0.236289566845452 0.235516139320706 0 0
-0.0624607503031882 -0.0623520887427207 1 1
-0.0178602491050302 -0.0173745660476464 1 1
-0.0899112253017109 -0.089414222657629 1 1
0.103832129556013 0.103425022415397 1 1
0.0117837605646544 0.011683272113088 1 1
-0.0566150174739999 -0.0565333713576089 1 1
0.0502916961272862 0.0497679586380077 1 1
-0.0255625940050374 -0.025469198233434 1 1
0.0714952123222832 0.0713995216447023 1 1
0.0421207356037892 0.0421826190859946 1 1
0.170905303456739 0.170547695458906 1 1
-0.0491675162052257 -0.0489472144605433 1 1
0.0977903708505696 0.0970752327566608 1 1
0.0885564162532599 0.0882850317281614 1 1
-0.0115756626936233 -0.0116389157154935 1 1
-0.0927799088968714 -0.0923839497788706 1 1
-0.125644880973794 -0.125279483513492 1 1
0.0637540154045608 0.0635632336611141 1 1
0.12684422060986 0.126550728318667 1 1
-0.0875342854349941 -0.0873073764334939 1 1
-0.306448872687621 -0.305758467633886 0 0
-0.14224764886479 -0.141911220533347 1 1
0.119973983721012 0.119708459224632 1 1
-0.0833946380581479 -0.0831715190681493 1 1
0.107771354677397 0.107543767227803 1 1
0.0612719812215535 0.0614957861530097 1 1
0.194112511933569 0.193521455273665 1 1
-0.159241928736732 -0.158382862936365 1 1
0.02373494083855 0.0236599930400591 1 1
-0.00809612112508743 -0.00778050870663715 1 1
0.170763337654931 0.170556711750705 1 1
0.136823464809382 0.136479286908231 1 1
0.0250878260244311 0.024905146961234 1 1
0.00809779507480024 0.00761157007480349 1 1
-0.0977877426557505 -0.0973983184164392 1 1
0.000810951506224643 0.000880594348506143 1 1
0.116012380440778 0.115505555502562 1 1
0.168728404721992 0.168444778398344 1 1
0.174177266480079 0.173520712335382 1 1
0.0154845313796491 0.0154177386449541 1 1
0.0463940453002308 0.0460841465770738 1 1
-0.17643836650676 -0.176015748497045 1 1
-0.15747325321992 -0.157020322698511 1 1
-0.166612383185858 -0.165910332734654 1 1
0.103661193447924 0.103250907771048 1 1
-0.191016319461044 -0.190608265198316 1 1
-0.084456183642902 -0.0843180396623421 1 1
0.0521048869431738 0.0520564243484328 1 1
-0.0872330280444213 -0.0866833403873918 1 1
-0.24707243671157 -0.246239872957096 0 0
0.0212558104808522 0.0210428632742731 1 1
-0.0523920329231744 -0.0523696680816178 1 1
0.151926114479192 0.15148606418206 1 1
0.0334649537702925 0.0332705862471453 1 1
-0.0310938319697078 -0.0312115454980615 1 1
-0.081252469684459 -0.0811556269052318 1 1
-0.0480667470136442 -0.0478116952907509 1 1
-0.169445972179584 -0.169063184270608 1 1
-0.0508557460517852 -0.0507169786914719 1 1
0.130883484725826 0.130372757824006 1 1
0.145941534173746 0.145629517876363 0 0
0.1012184640651 0.101037730942402 1 1
-0.220113420189694 -0.219514628502653 0 0
0.0371373343521027 0.037173281001384 1 1
0.25610648521377 0.255463433859408 0 0
0.0717885199282763 0.0715942126823991 1 1
-0.202195616533818 -0.201470311524269 1 1
-0.107437402348555 -0.107076819026831 1 1
-0.0516912669213353 -0.0516926709003501 1 1
-0.0221891501811952 -0.0221911104123599 1 1
0.0314161149000104 0.0314041455537609 1 1
0.192939587125138 0.192301769614769 1 1
0.105428470858154 0.10561165771731 1 1
0.102074801595079 0.101728752642908 1 1
0.0871154057995081 0.0869311734718646 1 1
0.100242963401778 0.0999206139490273 1 1
-0.140348196122895 -0.140094199701951 1 1
-0.0979433823218661 -0.0977911982136819 1 1
-0.125279531443624 -0.124900736920825 1 1
0.1149447817546 0.114552969167483 1 1
-0.0734705645169203 -0.0735508332202195 1 1
-0.152543108133964 -0.151873151038122 1 1
0.212226819941706 0.211800516846599 1 1
0.14260169898941 0.142590899226987 1 1
-0.164099013423447 -0.163715655338737 1 1
-0.198466758733811 -0.198051569135925 1 1
-0.0245841646909085 -0.0240083351300949 1 1
0.0510871663444434 0.0509230845586173 1 1
0.0455110860825831 0.045307221036621 1 1
-0.0379486813144795 -0.0382135721618684 1 1
-0.188684304932112 -0.188150108927785 1 1
0.146594305517157 0.146077809003372 1 1
-0.0502981200572753 -0.0500644307741161 1 1
-0.0419809537275306 -0.0419248292677636 1 1
-0.00948789536821471 -0.00930698406727301 1 1
0.0244513599733059 0.0243474211987385 1 1
-0.0250802980397282 -0.025031786905288 1 1
0.0162046229562474 0.016281499429086 1 1
0.0180502162153669 0.018181012788532 1 1
0.0913228308651539 0.0910976038533694 1 1
0.0436103744957405 0.0433699298445538 1 1
-0.00915512233993371 -0.00904598401868034 1 1
0.202224591533784 0.201867331269891 1 1
-0.096234405812809 -0.0955925736159991 1 1
0.123069855767192 0.122475285447726 1 1
-0.0589981283542652 -0.0590639373168332 1 1
-0.0287188143706316 -0.0286633922121813 1 1
-0.322119048929944 -0.321324269916332 0 0
-0.0492041349061138 -0.0492786469404482 1 1
0.0464430112480115 0.0459468435582803 1 1
0.0203222783010663 0.0201469957258062 1 1
0.00333677976015569 0.00359751373432782 1 1
-0.1025655736166 -0.102000616123868 1 1
0.0669762789997459 0.0664100788391602 1 1
0.0110049990828545 0.011537465617035 1 1
-0.0681391022949605 -0.067948837968444 1 1
-0.163002393322498 -0.162624748884601 1 1
-0.061972580402908 -0.061864584786443 1 1
-0.00799724817475057 -0.00818817284373487 1 1
-0.0686399218897476 -0.0682283721284444 1 1
0.0791128500183032 0.0788168351046461 1 1
0.0932362771522149 0.092860833748791 1 1
0.110601777499391 0.110512143863649 1 1
0.0203753651843043 0.0205156005883044 1 1
-0.040387096568769 -0.0404278333753057 1 1
0.0928032524887591 0.0926109192112915 1 1
0.0892904284433095 0.0889558846167742 1 1
0.024310901718403 0.0242628494560818 1 1
-0.0623876866637965 -0.0623509771484898 1 1
-0.193783524800654 -0.193150071422856 0 0
0.0918757721523101 0.0914913903481528 1 1
0.0603827580300346 0.0602983504978203 1 1
0.19644668899732 0.195913437867711 0 0
0.0515441863675847 0.0514402797041564 1 1
-0.159701887919863 -0.159323685989633 1 1
-0.128459913827476 -0.127925220051522 1 1
0.037526844173285 0.0374085242474606 1 1
-0.0152968836913185 -0.0152614399507385 1 1
0.100359154820929 0.0999935529157127 1 1
0.0822734942137795 0.082006596522661 1 1
0.2200771539992 0.219355598808543 0 0
-0.0124169125440126 -0.0121233148607474 1 1
0.0960330878818887 0.0954758144761255 1 1
-0.0589834191428263 -0.0589777452603674 1 1
0.122450261676085 0.121860179352999 1 1
-0.172226867748175 -0.171852767916964 1 1
-0.0297659490032025 -0.0295958407965735 1 1
0.0413804082385304 0.0416884788324094 1 1
0.24120469756147 0.240523155336658 0 0
0.17433344115346 0.173912856544388 1 1
0.0378736936401346 0.0377492007158191 1 1
-0.0963851051470502 -0.0960013428942286 1 1
-0.152916433146328 -0.152617777808776 1 1
0.021646720093094 0.0214701826262173 1 1
-0.111629197553127 -0.111176866642755 1 1
-0.144941566875492 -0.14446359515447 1 1
0.0574096566962061 0.0573464025909983 1 1
-0.0445360004750372 -0.0443135101184472 1 1
0.102195555837666 0.101590395802293 1 1
-0.0030959513586981 -0.00291992714975142 1 1
0.173645473872014 0.173122477506851 1 1
-0.198061688383058 -0.197541178717847 1 1
0.191440161891641 0.19075719347616 1 1
0.0164556188706908 0.0166234941413965 1 1
-0.00959066646994815 -0.00962855684817613 1 1
0.12669176587538 0.126508416734028 1 1
0.117516842799845 0.117262693329038 1 1
0.153706283749125 0.153379479282342 1 1
-0.0607379734990782 -0.0605335122562283 1 1
0.0394454346529969 0.0394803255492634 1 1
0.0266115420022354 0.0265552145815051 1 1
0.0419261761563615 0.041906954213299 1 1
0.354128187691993 0.352891141318081 0 0
0.128029729945642 0.128049708832958 1 1
-0.119334782554983 -0.118638012329314 1 1
-0.027732783291622 -0.0276658962310571 1 1
0.106347619480573 0.106175045488651 1 1
0.085899022758778 0.085661829064665 1 1
0.0316476692812581 0.0313133683947915 1 1
0.00961426028334441 0.00942529664784294 1 1
-0.0515780625365336 -0.051425371910069 1 1
-0.0993026580687743 -0.0991770793276006 1 1
-0.0255781903097551 -0.0256856314873846 1 1
-0.0702966389046818 -0.0699071188947728 1 1
0.201065438374835 0.200758942780883 0 0
0.0583981901284822 0.0587253478908922 1 1
0.037523465127885 0.0377605461119041 1 1
0.057340367371752 0.0571643055746222 1 1
-0.011378664998019 -0.0112581321844007 1 1
0.0265701067960697 0.02627588098284 1 1
-0.123900337946539 -0.123587284315902 1 1
0.0766675495797332 0.0764160346923131 1 1
0.162298730659663 0.161888405145896 1 1
-0.0208311180557757 -0.0205707765865092 1 1
0.125727006571212 0.12527630011583 1 1
-0.176638617379155 -0.17608032687454 1 1
0.0323341111578725 0.0321536995191142 1 1
-0.0123060689611828 -0.012340012551476 1 1
0.0996841714414511 0.0992225930891452 1 1
0.052426364309643 0.0525629422516128 1 1
-0.0165929409871111 -0.0161999623856313 1 1
0.36828796590609 0.367164287591867 0 0
-0.0158132183801119 -0.0154560818069457 1 1
-0.101055933459007 -0.100807977985116 1 1
-0.0932159883483895 -0.0925249447053606 1 1
0.101035356810653 0.101009406916121 1 1
-0.0891074657494479 -0.089020755709057 1 1
-0.316347921720358 -0.315311410874762 0 0
0.239007126190645 0.23820616782013 0 0
0.0903866566024633 0.08985906498001 1 1
0.0383091728475151 0.0382930121354798 1 1
-0.155467443386139 -0.155090488499671 1 1
-0.0267612318159631 -0.0264008228767015 1 1
-0.129419279434961 -0.129158257149242 1 1
0.102468546188446 0.10202377873242 1 1
0.0952129247658548 0.0947765694767653 1 1
-0.164909379203604 -0.16440884778738 1 1
-0.0956575846458255 -0.095191805544982 1 1
-0.0230048620382821 -0.0230328343090052 1 1
0.0626505410232567 0.0625213398677682 1 1
0.293328714808152 0.292275083987693 1 1
0.343665443358384 0.342748531487629 0 0
0.100083583317794 0.0999637653027841 1 1
-0.131794817862624 -0.131274814904891 1 1
0.0326940167101238 0.0326845204376962 1 1
0.134871231902509 0.134499370327731 1 1
-0.00991450382055812 -0.00990856082779987 1 1
-0.111334277408446 -0.110994187228537 1 1
0.057988967800927 0.0583070419776554 1 1
-0.136450113075754 -0.136055442461351 1 1
-0.0764281805311951 -0.0763549746043106 1 1
0.131816614342928 0.131323379880863 1 1
-0.0898846711796172 -0.0900386111391955 1 1
-0.118453567225894 -0.118567914191943 1 1
-0.102140027447944 -0.101794249164168 1 1
0.382301339689391 0.38097066932521 0 0
-0.075508572284643 -0.0753973961733763 1 1
-0.0478953162118663 -0.0472540946804379 1 1
0.0468483257381986 0.0464821017535897 1 1
0.0129861773789398 0.0130331835507697 1 1
-0.220810178439492 -0.219980968158407 0 0
-0.101617704980193 -0.101318962037741 1 1
-0.104520888596098 -0.104212676219855 1 1
0.00812239306566892 0.00801880496124546 1 1
-0.0812395043523171 -0.0809485365414275 1 1
-0.0574477741326535 -0.0571316588647037 1 1
-0.0413942867687298 -0.0410649299956822 1 1
-0.0226787465247955 -0.0225794737544841 1 1
0.0338039634468971 0.0337288892655732 1 1
0.00771639197605828 0.00756835114978723 1 1
-0.206421644805493 -0.205943617972838 0 0
-0.121535668657591 -0.121187464165998 1 1
0.109038826067891 0.108768785591366 1 1
-0.117159302410296 -0.116857562388656 1 1
0.034886545687537 0.0346184974233574 1 1
-0.0253254975379509 -0.0252797650183377 1 1
0.0583262765196292 0.0585665364543759 1 1
-0.105897478397063 -0.105834778275152 1 1
0.0559663883732226 0.0556090722162858 1 1
-0.0559055905487563 -0.0555493336613863 1 1
0.000488236104423893 0.000489956376748674 1 1
-0.274319415792504 -0.273290864006423 0 0
-0.0573413229934597 -0.0571692404997334 1 1
0.00466914551591139 0.00474668053299286 1 1
0.116274650318843 0.115829571326939 1 1
-0.285353775609581 -0.284541189833985 0 0
-0.135458036258853 -0.135099188653862 1 1
0.0249648227483064 0.0250929856444546 1 1
-0.1953349239002 -0.194791345805068 0 0
-0.113191088325565 -0.112847908085026 1 1
0.0129553673090178 0.0127406942278171 1 1
-0.00551571894803032 -0.00566839287549817 1 1
-0.121467464502872 -0.121130514748305 1 1
0.142506325755719 0.142236934858631 1 1
0.0438042060581018 0.0437956491662049 1 1
0.047724782735341 0.0475922639098053 1 1
0.0984010042996136 0.0982359144465124 1 1
0.0152226763278654 0.0152484781288839 1 1
0.083446819494286 0.0830820754088584 1 1
0.0717916547453694 0.0718760021964061 1 1
-0.0268093546033359 -0.0266440186270363 1 1
-0.251847834616881 -0.251173189623798 0 0
0.0903358430441144 0.0901277669620395 1 1
-0.093673599295468 -0.0936413859714286 1 1
0.205355722904672 0.204475826968491 1 1
-0.218227156861557 -0.217539465089465 1 1
0.0611004728046004 0.0606934831820626 1 1
-0.0353114210586297 -0.0350754518128703 1 1
-0.100286824914817 -0.0999945796666778 1 1
0.22476896867289 0.223885144222441 1 1
-0.114163852911042 -0.11387900623933 1 1
-0.0290388299955513 -0.0287647093044652 1 1
-0.00205125839248303 -0.00192897807212387 1 1
0.12002005448238 0.11964768394979 1 1
-0.0124123492233051 -0.0121551809852484 1 1
0.0618983221452142 0.0618322698348639 1 1
-0.0617792838915607 -0.0615586209187634 1 1
0.0125033164026844 0.0124070240944177 1 1
-0.0109599767969396 -0.0110874246913401 1 1
0.0771810774799146 0.0770633003952253 1 1
-0.104306772877352 -0.103846789117682 1 1
0.0907164837977048 0.090817868142804 1 1
-0.0231425704869892 -0.0235069929067596 1 1
0.065282213960336 0.0648774554903933 1 1
-0.0169348162642461 -0.0167742726290527 1 1
-0.038700476681956 -0.0388478335063461 1 1
-0.0812796477202089 -0.0811934080452581 1 1
-0.037687549936859 -0.0376462595790636 1 1
-0.0266596023077167 -0.0267472464257861 1 1
-0.162595009907703 -0.161957328403674 1 1
-0.0410180448758474 -0.0408697284333395 1 1
-0.0486241737542353 -0.048784353368107 1 1
0.13546866260978 0.1351754035634 1 1
-0.0697488351803296 -0.0694944634105069 1 1
-0.049216670881719 -0.0492639854860774 1 1
0.0545384257424757 0.0543316650352224 1 1
0.239628422947838 0.239179270462898 0 0
0.0667009648939351 0.0663503822051539 1 1
-0.332816502639864 -0.331809890625704 0 0
0.0626863225410494 0.0627615010172249 1 1
0.145455130431329 0.144947947940212 1 1
0.0499138702095849 0.0498779620326166 1 1
-0.262034711630638 -0.261579745970948 0 0
0.0519547878714927 0.0517182295760106 1 1
-0.0276580643837791 -0.0274915247552428 1 1
0.160837726706673 0.160468637107235 1 1
-0.00226511323447558 -0.00225188475381495 1 1
-0.0188374340671858 -0.0188433091177702 1 1
0.0832012462447504 0.0828050324168507 1 1
-0.0502995368120886 -0.0503573479125824 1 1
-0.168219121689469 -0.167765120825289 1 1
0.027117256665483 0.0269445942412689 1 1
0.0100530630881682 0.00990161693171532 1 1
-0.16909907461532 -0.168681342037567 1 1
-0.0478210738593414 -0.0475754401038619 1 1
0.0690851536412968 0.0687499921820052 1 1
-0.0178194826336175 -0.0179320883349825 1 1
0.0982162703249898 0.0980313108305485 1 1
0.028768146635389 0.0285103992330972 1 1
-0.205207131200523 -0.204405523094106 0 0
-0.132631181768124 -0.132326941857624 1 1
-0.0385146808347656 -0.0386826095010112 1 1
-0.0177823099255967 -0.0179525161444621 1 1
-0.013890510952681 -0.0138010289347158 1 1
-0.0539050491311396 -0.0540253250634928 1 1
0.0278773128226926 0.0277443467821575 1 1
0.0125291099935188 0.0127132355474648 1 1
0.168785998131318 0.168450259211861 1 1
0.0596590478587683 0.059429790178259 1 1
-0.166649370819266 -0.166029092011109 1 1
-0.0751473443600293 -0.0750079680791684 1 1
-0.163956856335328 -0.163511615537996 1 1
0.0943271708845467 0.0939533952073086 1 1
0.125327158779989 0.125090617801335 1 1
0.168585490488499 0.168160716242699 1 1
0.129470090444908 0.129174946185103 1 1
0.0220183858278145 0.0221082326331681 1 1
0.0723066613684666 0.0722089558116553 1 1
0.0376079294831844 0.0376130402457047 1 1
0.103088645093238 0.102367390452661 1 1
-0.0204267875982154 -0.0204587656150845 1 1
-0.202157003632654 -0.20144701359801 1 1
-0.0629181868261771 -0.0629663916269221 1 1
-0.0275022255393396 -0.0276558713247336 1 1
-0.0857756356156949 -0.0857251773345833 1 1
-0.0692546069133364 -0.0690997867884202 1 1
-0.0883471249948383 -0.0882318969977884 1 1
-0.0287566387668234 -0.0286611181677213 1 1
-0.0378315963686352 -0.0376228456288334 1 1
0.189178166748839 0.188337110581633 1 1
0.0118540339313946 0.0116022557563888 1 1
-0.0183482090685879 -0.0184220911986776 1 1
0.0677235234623662 0.06751675399308 1 1
0.137541784293803 0.137136258700734 1 1
-0.148810586674634 -0.148546133147429 1 1
0.171639968786189 0.170958014179894 0 0
-0.0306105443358211 -0.0307036323843724 1 1
-0.125082107997647 -0.124346846745182 1 1
-0.0208349689894011 -0.0210036938744724 1 1
0.156868241016346 0.156416431992063 1 1
-0.203228403615443 -0.202726466662749 0 0
-0.112468549948073 -0.11216839551335 1 1
-0.126198183769265 -0.125485660441809 1 1
0.00884832691194287 0.00899281120146896 1 1
0.220160416281412 0.219789937499855 0 0
-0.224152331590993 -0.223556215478955 0 0
-0.111695603594064 -0.11159501362993 1 1
-0.27841352082897 -0.277687616781878 0 0
-0.284169862215864 -0.28318577115454 0 0
-0.189501645307231 -0.188879061334058 1 1
0.16280028384536 0.162388797644442 1 1
-0.0323332450271074 -0.0325260686523063 1 1
-0.0533181465289854 -0.0534633239447353 1 1
0.0587034173242405 0.058557199234469 1 1
0.143199747285974 0.142811885669835 1 1
0.0536043120872666 0.0534246299281642 1 1
0.15070798013682 0.150466946363205 1 1
0.0324165739564028 0.0324175329289526 1 1
-0.0600615439307002 -0.0600170818992373 1 1
0.148453853234075 0.14817009846193 1 1
0.165614303084314 0.165037594819398 1 1
-0.107259500885118 -0.1068578820866 1 1
0.35422970167046 0.353291222521587 0 0
-0.0933869901459144 -0.0933250299821503 1 1
-0.0808700837958209 -0.0808737159910519 1 1
-0.102590734513513 -0.102371478323279 1 1
-0.00591411014910889 -0.00599655399405351 1 1
0.132668549113537 0.132333230453829 1 1
0.0441838698704117 0.0440066045794463 1 1
0.0288241129643676 0.0289620831515801 1 1
-0.0251020075247505 -0.0252803761319078 1 1
0.00524653143650393 0.00521321683040363 1 1
-0.0126944300202255 -0.0126120105429416 1 1
0.00292229309664261 0.00256669445310613 1 1
-0.0235776042066441 -0.0236834545060233 1 1
-0.088433916601667 -0.0880003078832523 1 1
-0.045774480080438 -0.0455555133664212 1 1
0.0877496268098036 0.0876247531010605 1 1
-0.00837430771586313 -0.0080208824867096 1 1
0.131751977787549 0.131297392665595 1 1
-0.0974585401872913 -0.0972968616363249 1 1
-0.00821661766962343 -0.00829309348704291 1 1
0.229147723840264 0.228562709829494 0 0
0.0493858853362834 0.0493611787881078 1 1
0.178735904063277 0.178257958802608 0 0
-0.00145525860397438 -0.00147216762411401 1 1
-0.132132043147611 -0.1319271090307 1 1
-0.12184591050639 -0.121770366224087 1 1
0.077232367414967 0.0771771024372985 1 1
-0.134068993144305 -0.133471564588759 1 1
0.150988151563827 0.150634045662121 1 1
-0.137898627770979 -0.13764332238195 1 1
-0.129316748931013 -0.128765773162156 1 1
-0.0437631361108761 -0.0437186913798198 1 1
0.0784057100349109 0.0781066737513604 1 1
-0.165107681201156 -0.164567236158661 1 1
0.230145891083366 0.229557815957351 1 1
0.0336774093056107 0.0337186349309557 1 1
0.255101950642113 0.254127445774561 0 0
0.051323219812231 0.0511473619867514 1 1
-0.0318744888782205 -0.0319234186428958 1 1
0.00840138382455058 0.00848507420431563 1 1
0.107813205597496 0.107430194306906 1 1
0.121561990821102 0.121383368925647 1 1
0.0313441070454026 0.031280573234764 1 1
-0.126932002774885 -0.126405503924448 1 1
0.120870218743046 0.120542715736516 1 1
-0.0938193347037503 -0.0934320994469473 1 1
-0.0913907360760096 -0.0911206982177022 1 1
0.00865293477350957 0.00862122693596147 1 1
0.05584273202583 0.0556716679183165 1 1
0.0628247742766302 0.0624225929695537 1 1
0.0770805750832851 0.0766137019089319 1 1
0.0638798480186804 0.063732410909584 1 1
-0.0634351900875178 -0.0631289659328347 1 1
-0.0402142155729297 -0.040314742186662 1 1
-0.0972999982988938 -0.0967174580912955 1 1
0.0547739751149767 0.0542621992381643 1 1
0.0159095304382377 0.0160320214004528 1 1
0.0826174509050937 0.0826372440658385 1 1
0.00629564024321067 0.00673444424484122 1 1
0.0158666932447097 0.0155374487120785 1 1
-0.132602028829575 -0.132320204773373 1 1
0.0111687480260494 0.0110796458604908 1 1
-0.0615439300846239 -0.0612552325902806 1 1
-0.0334270744306004 -0.0334580229604573 1 1
-0.148046555467863 -0.147481979041039 1 1
0.101842856460317 0.101512865358316 1 1
0.149127323889013 0.148911510444694 1 1
0.0767080613566949 0.0769001594911607 1 1
-0.19145605367922 -0.19097397925604 1 1
-0.0454664755494808 -0.04538671665535 1 1
0.00539669073324293 0.00532423777986515 1 1
-0.150701462679192 -0.150306651090873 1 1
-0.0934489111787366 -0.0933341049815486 1 1
0.0848040147808708 0.0847653519108927 1 1
0.161300717342111 0.16079455104181 1 1
0.0517559273124624 0.0517561937715211 1 1
-0.24261126813632 -0.242045111971399 0 0
-0.0952173794767635 -0.0949428366655904 1 1
-0.0872790839193091 -0.0873847004505104 1 1
-0.116746470087785 -0.116505286768195 1 1
0.0285317431940801 0.0288824826246573 1 1
0.0609712738303188 0.0605267628459503 1 1
-0.0109549248570704 -0.0107048282956945 1 1
-0.0385979913296047 -0.0382359859002701 1 1
-0.143518103351547 -0.143097248883235 1 1
-0.174515717427312 -0.173512826509692 1 1
-0.00151588703205019 -0.00156727426068216 1 1
-0.01008182494698 -0.0100283418982751 1 1
-0.0239898578955638 -0.0237795658435844 1 1
0.159420305755489 0.159068872752159 1 1
-0.0779576104152426 -0.0778672936242984 1 1
0.128578088060096 0.12838803046325 1 1
-0.102755899256236 -0.102356707955087 1 1
-0.0888689171894268 -0.0882465292040448 1 1
0.199020744936711 0.19865167920922 1 1
-0.0144141440185268 -0.0142783472851229 1 1
-0.0409492664146131 -0.0410228872521273 1 1
-0.0853091922225824 -0.0851032269783915 1 1
0.0315273748063931 0.0313874019635763 1 1
-0.086677368519101 -0.0864155713211369 1 1
0.0419669725472654 0.0418175103837339 1 1
0.025992570990486 0.0260020869256486 1 1
-0.119907187556084 -0.119446109777258 1 1
-0.0595189495551922 -0.0593143947118764 1 1
-0.141525540699419 -0.141052591194505 1 1
-0.0739871464988573 -0.073839505233824 1 1
0.0488959003627665 0.048716982075662 1 1
-0.0997305957673136 -0.0991826476219972 1 1
0.17525444242456 0.174993470755295 1 1
-0.00162345264567512 -0.00144663865257956 1 1
-0.00177357030917808 -0.00182911452164573 1 1
0.0819167258923693 0.0818969726304192 1 1
0.0287447867911627 0.0286703036318974 1 1
-0.157818208858251 -0.157183096958651 1 1
0.172467723393488 0.171609409208255 1 1
0.188541623864766 0.187954863665965 1 1
0.239680327929598 0.23916222644833 0 0
-0.0175665509872961 -0.0176372940070448 1 1
0.117539126087751 0.117188334814258 1 1
-0.158903750458896 -0.158466643983548 1 1
0.220758541846178 0.220446926398219 0 0
0.0885776994975769 0.0885687860415517 1 1
0.0601746942743556 0.0599736047547451 1 1
0.113770664124964 0.11368974634532 1 1
0.146847699069004 0.146409694734953 1 1
0.0278773742976764 0.0275859098806639 1 1
-0.0993840137807637 -0.099267125583867 1 1
0.0413192424491514 0.0413061391531348 1 1
-0.0479452404668097 -0.0479143051320928 1 1
-0.0576454127099437 -0.0576581206692895 1 1
-0.0127880868836416 -0.0126962805921261 1 1
0.0307768910059937 0.0306099889644631 1 1
0.222494304185959 0.22201100960385 0 0
-0.21320362043373 -0.212780899607522 1 1
0.229276034108972 0.228606805771704 1 1
0.188416186257432 0.187520695391023 1 1
0.0937226156976723 0.093566621824903 1 1
0.235635751426241 0.234910173843682 1 1
-0.00203556641916944 -0.00221565890151114 1 1
-0.0548079475682567 -0.0546977613881738 1 1
-0.0440435001187598 -0.0437160689421216 1 1
0.0358246138665036 0.0357676307179658 1 1
-0.00288036808863679 -0.00273780203645206 1 1
0.174492458220443 0.173973194752638 1 1
0.131210403985064 0.130867435640849 1 1
-0.239216660426725 -0.23857725122439 1 1
-0.0588175443193587 -0.0585313410310145 1 1
0.223442450147144 0.222869367476585 0 0
-0.170428636014436 -0.16998166184993 1 1
0.0993758496060609 0.0990007352535996 1 1
0.0120446484354263 0.012351046161746 1 1
-0.187989364462964 -0.187642690357531 0 0
-0.10357567408559 -0.103322969064466 1 1
-0.137437765527114 -0.136883679904767 1 1
0.313210459964032 0.312223412607783 0 0
0.0661487149317787 0.0659890805150965 1 1
0.0877556474894843 0.0871122121929301 1 1
-0.189020514219909 -0.188319794311135 1 1
-0.171099782305481 -0.17043718922674 1 1
-0.0271217321479441 -0.0269511943892869 1 1
0.0807969611027407 0.080504414652795 1 1
0.0190392206856093 0.0190475463651629 1 1
-0.144852450335761 -0.144412850551877 1 1
0.0527598845431276 0.0525754507654534 1 1
-0.0759013596675069 -0.0758050306487222 1 1
0.0418608981630698 0.0416739558135538 1 1
-0.230564338509058 -0.229786164618183 0 0
-0.0171344006208353 -0.0170178236314938 1 1
-0.121101157792397 -0.120881015562872 1 1
-0.029989069828779 -0.0298805050373295 1 1
-0.0702238868852258 -0.0700477356003992 1 1
-0.0289500517424392 -0.0289803792930801 1 1
0.15063178292663 0.150327729712778 1 1
-0.0226649017052849 -0.0222642065573122 1 1
0.034598943165684 0.0347382273815892 1 1
0.152116939961625 0.151903313095001 1 1
-0.139943636297884 -0.139530692232375 1 1
-0.0760260318509428 -0.0760591181415594 1 1
0.130973133575813 0.13021300509869 1 1
-0.156579632389374 -0.1562520265534 1 1
0.21528571520757 0.214587662133851 0 0
-0.0156108454594789 -0.01538757525546 1 1
0.0586261128939503 0.0584999445924499 1 1
0.0238195902886028 0.0238425150502107 1 1
-0.0244335907286242 -0.0243238091392441 1 1
-0.0134367313529765 -0.0133266440360518 1 1
0.0122069669374808 0.0123858400584225 1 1
0.137076554528603 0.136632947129636 1 1
0.127070742842404 0.126686265586647 1 1
-0.0560900579319151 -0.0558617654420207 1 1
0.0388106939609251 0.0388499377299641 1 1
0.135597051323196 0.135373956563406 1 1
0.00220427350552799 0.00210486635065639 1 1
-0.134200937287999 -0.133733631981988 1 1
0.0604507108872735 0.0602319376113912 1 1
0.0653404194061145 0.0656454126752844 1 1
-0.117426624743632 -0.117313529096528 1 1
-0.00853486904974324 -0.00869771377571204 1 1
0.0369021616100789 0.0365367269602387 1 1
-0.0634291187023562 -0.0631083484325082 1 1
-0.0466998579236659 -0.0461988566345867 1 1
0.115178054192651 0.114723349613892 1 1
-0.00940889050230707 -0.00932009494190905 1 1
-0.00955242486967619 -0.00951011619235422 1 1
0.0316732552730169 0.0315729797460661 1 1
0.0899076328418532 0.0896521650396103 1 1
-0.036280411400015 -0.0357635600848274 1 1
0.0714750898369411 0.0713016951450903 1 1
-0.285300312943686 -0.284287206885477 0 0
-0.0125672656872617 -0.0125546155732852 1 1
0.0390355193100746 0.0390305826826702 1 1
0.224056383844143 0.223400103126899 0 0
0.214683947609995 0.21404408027178 1 1
0.0167605044718362 0.0166871165286854 1 1
0.0642888174875519 0.0638048127852813 1 1
-0.0558800679639991 -0.0556623087879855 1 1
-0.0168495607186294 -0.0167483350969105 1 1
-0.133052904158556 -0.13259429888866 1 1
0.0248419477150598 0.0249612248212219 1 1
-0.299089340120074 -0.298106999036702 0 0
-0.148672598564627 -0.148251563940337 1 1
0.101650223278661 0.100991319225923 1 1
0.0927244119245164 0.0925676854163074 1 1
-0.0696976115692405 -0.0692247457372 1 1
0.0914087358363435 0.0911533107895121 1 1
0.153659001018109 0.1531822912754 1 1
-0.0194236922418501 -0.0192967111440612 1 1
-0.0978287031181906 -0.0973845414633671 1 1
0.047029284739977 0.0468571995765998 1 1
0.0261319164260952 0.0261269581937823 1 1
0.00496677053434426 0.00488633600476383 1 1
0.293983389011951 0.293408288267207 0 0
-0.00507611626828677 -0.00484625969068179 1 1
-0.0523424539126201 -0.0522295109507277 1 1
-0.0363454018888291 -0.036429132033567 1 1
0.0490358573171092 0.0489826656385573 1 1
0.0928403761531683 0.0925602977604262 1 1
-0.0954426421857449 -0.0952112474160667 1 1
-0.102610886911819 -0.102566193328065 1 1
0.155733388516321 0.155391643092347 1 1
0.0265913831782383 0.0264010399043542 1 1
-0.0467411249487933 -0.0464735939217628 1 1
-0.0310526700799926 -0.0307906835264706 1 1
0.118985776001486 0.118710807531924 1 1
-0.0541602433485785 -0.0541906028977865 1 1
-0.070385891483975 -0.0703016990681372 1 1
-0.0519628292929977 -0.0519028302501373 1 1
-0.111614966777448 -0.111163860557376 1 1
-0.077470827344916 -0.0772035506878594 1 1
0.128797319513398 0.128433877169741 1 1
0.215406121928155 0.214736321063394 0 0
-0.138186585677261 -0.137685048115246 1 1
0.0411190485385424 0.0410255160645949 1 1
0.184802491679048 0.184623445747129 1 1
0.0272680111724106 0.0273635336372101 1 1
0.0786558235917619 0.0783312963610633 1 1
0.0806128752377275 0.0805364517776044 1 1
-0.0894574760501343 -0.0891316407833969 1 1
0.114095090660657 0.11418823889662 1 1
-0.180269813937111 -0.179717020530961 1 1
0.130258289343409 0.130042767597631 1 1
0.201109856067166 0.200524637907235 1 1
-0.0581990833284189 -0.0581383587962593 1 1
0.0101369453401713 0.0100011806890298 1 1
0.0488252829812027 0.0482818293156298 1 1
0.155241278027557 0.154505799112891 1 1
-0.000218634961893224 -0.000138947714351561 1 1
0.0589489442988358 0.0585168440480803 1 1
-0.09284738178821 -0.0927304632523547 1 1
-0.00947431461583401 -0.00949508904431053 1 1
0.0169948359120043 0.0170997690624111 1 1
-0.0110282052047943 -0.0112320081280535 1 1
-0.00921332242661385 -0.00918861790308555 1 1
-0.00986886945400391 -0.00999331447812909 1 1
0.134931004842542 0.134546724710237 1 1
0.0647517794900054 0.0644571714602394 1 1
-0.0412536207728019 -0.0411020626847802 1 1
0.109285535330452 0.108879907992103 1 1
0.0379330403236958 0.0374260331250355 1 1
-0.0258189479698636 -0.0258358671552356 1 1
-0.0574729260846643 -0.0573836363047044 1 1
0.02412459697777 0.0241141846118137 1 1
0.0854699020085973 0.0853255134006844 1 1
0.141676466038267 0.141075512942298 1 1
0.026375670604038 0.0264350205249029 1 1
-0.0787318016169999 -0.0785923231135066 1 1
-0.0481731769968372 -0.04805330198811 1 1
0.0904604991354941 0.0902880872598917 1 1
-0.264273949760578 -0.26353264891601 0 0
0.160032574268488 0.159761410845284 1 1
-0.152301560998484 -0.151514639485887 1 1
0.0414982056803043 0.0413095887418074 1 1
-0.0698135029579372 -0.0696515216115031 1 1
0.139593035003959 0.139382889347264 1 1
-0.0547545353940199 -0.0541529101256676 1 1
-0.0686038397944452 -0.068632961422609 1 1
-0.155474125700641 -0.154937231633394 1 1
-0.0312954579335432 -0.0312050084370023 1 1
0.153468698235861 0.153275381883346 1 1
0.185414166770016 0.184500063112226 1 1
-0.0225704316638237 -0.0224372306037635 1 1
-0.0314239270329517 -0.0317382688036677 1 1
-0.0581115868110217 -0.0578186583475217 1 1
-0.0771475778638216 -0.0770021923833945 1 1
0.0177995321978685 0.0176245877032144 1 1
0.0564038908640979 0.0562707460881919 1 1
0.0665805965852304 0.0663022959036104 1 1
-0.101665382884838 -0.10157879707522 1 1
0.00843854133289319 0.00817131336369044 1 1
-0.201166018982943 -0.200610826477621 1 1
0.0211697283782357 0.0209805085138011 1 1
-0.113452068437633 -0.113180908771951 1 1
-0.0174944623840025 -0.0176250333219593 1 1
-0.0675287657213917 -0.0673424342281873 1 1
0.0351865236859229 0.0350184752170792 1 1
-0.260733272001625 -0.259973273186334 1 1
-0.186059570620371 -0.185480313832049 1 1
0.243094718843101 0.242447316473795 1 1
-0.097836334379648 -0.0972981002117696 1 1
-0.0345522109325192 -0.0344660165994039 1 1
0.0079241118497449 0.00781648364104414 1 1
0.0179231497043466 0.0175661130897109 1 1
0.0943479259398693 0.0940551823000288 1 1
0.121618831242442 0.12153742659039 1 1
-0.0626412661785762 -0.0625826728441473 1 1
-0.0541967728286903 -0.0540381250612964 1 1
-0.209743848817999 -0.209164968490978 1 1
0.00850127919811084 0.00851379800609044 1 1
0.182657701439966 0.182257843636634 1 1
0.0818495235896018 0.0815952430592639 1 1
0.0619327138282287 0.0618964869461589 1 1
0.205309234010714 0.204657712699239 1 1
-0.114108028550835 -0.113977994384945 1 1
-0.121940872218039 -0.121218558022626 1 1
-0.00944095967980329 -0.00942896135523321 1 1
-0.0366322828253635 -0.0364048376890486 1 1
-0.00382985286916706 -0.00343561547990655 1 1
0.0343377603576993 0.0339777027617509 1 1
-0.0216787627851941 -0.0214484750820191 1 1
0.0275676047868735 0.0274961089200474 1 1
-0.202472681105656 -0.201869737731065 1 1
-0.0248375767873283 -0.0244855061169686 1 1
-0.137252489179494 -0.136945329664462 1 1
0.0614905295954653 0.061427574859422 1 1
-0.061377545029954 -0.0612689756297285 1 1
-0.0632082137571408 -0.0631371104772004 1 1
-0.197536885364455 -0.196720436054009 0 0
-0.14250081507835 -0.141885060508557 1 1
0.0580158129111485 0.0580123038150437 1 1
0.0616201812763757 0.0611039452717073 1 1
-0.15034325727449 -0.149886813667278 1 1
0.148775163405736 0.147983896409528 1 1
0.124353325598322 0.123800916283774 1 1
0.157955474512324 0.157638469020523 1 1
-0.0767433380256674 -0.0763503184653175 1 1
-0.0684257202162404 -0.0681542158587231 1 1
-0.0834150263077661 -0.0831755450686654 1 1
-0.170636320437663 -0.170200605323443 0 0
0.159263278087585 0.159507326361083 1 1
-0.124977619947806 -0.124637237621598 1 1
0.0252951900625585 0.0252100344088288 1 1
0.00381806191763213 0.0034434444586033 1 1
-0.0785788766510911 -0.0783870578220387 1 1
0.252075852771457 0.25147677693148 0 0
0.2284166904514 0.227956747960323 1 1
-0.147666447746698 -0.147126251587577 1 1
-0.22403471373454 -0.223394311244093 1 1
0.105439280180039 0.105170118553253 1 1
-0.0601950450312251 -0.0603041352523646 1 1
-0.0290435657840074 -0.0291493228371785 1 1
-0.00672273598656473 -0.00682281427491546 1 1
0.101219886412242 0.100889612625053 1 1
-0.0294555846154928 -0.0294617804548632 1 1
0.0219786441330407 0.0219448627442901 1 1
0.130155841354364 0.129574801909627 1 1
-0.0213090724425783 -0.021319308390934 1 1
-0.0740808292970044 -0.0738625167120753 1 1
-0.115162056641455 -0.114617361301058 1 1
0.00560923906848029 0.00529712651244753 1 1
-0.0282973769670524 -0.027890269895049 1 1
0.0184521049870058 0.0182007247734805 1 1
-0.144068227999679 -0.143689287007046 1 1
0.150835671636384 0.149981870792005 1 1
-0.0279859977290365 -0.0279707481031438 1 1
0.138275964949828 0.137789263149527 1 1
0.0557142019554682 0.0559966668095022 1 1
-0.0513147006591099 -0.0511558987863767 1 1
0.00407498549866459 0.00433737375259333 1 1
-0.00459489114617056 -0.00451691636600796 1 1
0.0058631900446383 0.00583141061549378 1 1
0.209308949329201 0.208838488943964 1 1
0.0787841384042466 0.0788492656241767 1 1
-0.0139425402782181 -0.0136493763262999 1 1
-0.0813623995657978 -0.0808911129065076 1 1
-0.119206095614127 -0.118963950898626 1 1
-0.0778046682046734 -0.0776541032544606 1 1
0.153047971546259 0.152517588786183 1 1
0.0426503701813676 0.0423989265434011 1 1
-0.071037466050271 -0.070639577401962 1 1
-0.0516467952340517 -0.0516305468767689 1 1
0.0984097578837009 0.0983977455347736 1 1
-0.0106683910561279 -0.0105263381388473 1 1
-0.0315940778902206 -0.0313786460917247 1 1
-0.100110173566605 -0.0998624433830465 1 1
0.0920120011574172 0.091713075219031 1 1
-0.00174418146612488 -0.00174472663352731 1 1
0.293566500598341 0.29279687324832 0 0
-0.0733330763669677 -0.073365222167358 1 1
0.0332643084705316 0.0332203232864145 1 1
-0.0307831156291637 -0.0308448851259501 1 1
0.0398624936771111 0.0398670803193895 1 1
-0.0517398327488592 -0.0518459224578644 1 1
0.10679424972137 0.106318290229684 1 1
-0.0914107964796011 -0.0911107399341948 1 1
0.0900082896146005 0.0896613845023672 1 1
-0.0515415979840327 -0.0511890514157269 1 1
-0.0266152544849461 -0.0264469492877688 1 1
-0.136040007551883 -0.135824071405692 1 1
-0.0998485028255261 -0.0995589005908253 1 1
0.116181001486795 0.116235586575122 1 1
-0.121005029667392 -0.120738777988316 1 1
-0.0946490375222002 -0.0945592597140535 1 1
-0.157133353804077 -0.156568827178219 1 1
-0.0948070015549212 -0.0946820990477777 1 1
-0.145846994613637 -0.145359315251116 1 1
-0.10609211834265 -0.105766723757547 1 1
0.0756522922508202 0.0752573783095463 1 1
0.0331287897100171 0.0334162788524532 1 1
0.0751602077483038 0.0750255568163478 1 1
-0.0169600627070435 -0.0167351093393756 1 1
-0.0163463191682856 -0.0161531875070157 1 1
0.143887665083657 0.143638698944418 1 1
0.197020009944733 0.196289949158218 1 1
-0.027888526823642 -0.0277480170681062 1 1
-0.0245231598261012 -0.0243757995514646 1 1
0.0210440869233072 0.0209944798639458 1 1
0.0119652511803967 0.0120211345873513 1 1
-0.187438061841101 -0.187083491954028 0 0
-0.0113741310996819 -0.0113714492227134 1 1
0.171843372343041 0.171563535208812 1 1
0.186205506464301 0.185383479746448 1 1
-0.0934075691445782 -0.0928819094587854 1 1
0.0434473532764158 0.0433927698179722 1 1
-0.0937248336462335 -0.0933432046228527 1 1
0.0783129832440155 0.077966445216316 1 1
-0.0161137841708169 -0.0159974475680243 1 1
0.0176009524345141 0.0176686844947067 1 1
-0.0187544871526299 -0.018710043296292 1 1
-0.0181501312678472 -0.0182224609243272 1 1
-0.0173748424582101 -0.0172128515712229 1 1
0.11434613085768 0.114100450577654 1 1
0.288571155370881 0.287817333692076 0 0
-0.116864677918528 -0.116582794896891 1 1
-0.0354210918285296 -0.03552512443272 1 1
0.218822990183755 0.218195996943371 0 0
0.134139109162534 0.133889730797985 1 1
0.219713823061561 0.218894674042181 1 1
-0.043222471741288 -0.0427765616180141 1 1
0.0842060857273581 0.0837899221005628 1 1
-0.0419565916063497 -0.0418664812047387 1 1
-0.084329807975937 -0.0843677876931358 1 1
0.170370779098036 0.170078708473997 1 1
-0.0474790670948668 -0.047203449119081 1 1
0.0338533640029394 0.0336804691981961 1 1
0.0619750247573748 0.0619032458342975 1 1
0.0140418649439667 0.0138613180970185 1 1
0.0425571737552808 0.0424950004019006 1 1
-0.194542386668641 -0.193690362924604 1 1
-0.0783559907173642 -0.0783635923012801 1 1
-0.000941450983838063 -0.00081908113455867 1 1
0.00551364240199203 0.00537486121627342 1 1
0.0155122422081201 0.0156837931496681 1 1
-0.100148691281318 -0.0995558939527429 1 1
0.101468899561423 0.101489876394442 1 1
0.161269975220687 0.161138624853973 1 1
0.0506823646363202 0.0507539255561657 1 1
-0.0410624565731873 -0.0409864569928473 1 1
-0.0918045776651624 -0.091452445948356 1 1
-0.0562698202260514 -0.056084709793849 1 1
-0.0394174776560543 -0.0391876762642511 1 1
0.198736111550091 0.198574263133 1 1
-0.193305804902929 -0.192555124817443 1 1
-0.0677954749421263 -0.0675549251382816 1 1
0.0238744616416416 0.0241284377234414 1 1
0.0991158792034979 0.0989460163840116 1 1
-0.0138449587235632 -0.0141741643247322 1 1
-0.00497271532806052 -0.00474511595135669 1 1
0.00393543234340692 0.00394258017977783 1 1
-0.0613585485315656 -0.0611554218637806 1 1
-0.125416497117916 -0.12509956517966 1 1
-0.0416461780465432 -0.0414217160051406 1 1
-0.0100148197298432 -0.00982197380666108 1 1
0.0345401937750993 0.0347668108621847 1 1
-0.0967716660938547 -0.0965449640800934 1 1
0.227144967871939 0.226491380390374 0 0
0.176780046689472 0.176329852316919 1 1
-0.0537151311662604 -0.0534435365257079 1 1
-0.0606089138998495 -0.0603086759939291 1 1
-0.0774011652881733 -0.0773427348693876 1 1
-0.0389633228944801 -0.0389198468870956 1 1
-0.120372344861197 -0.120093076068921 1 1
-0.091846865729831 -0.0917406717863693 1 1
0.0536026814078253 0.053878790390443 1 1
0.073462785486842 0.0734150815716117 1 1
0.13560165352415 0.135294450978269 1 1
0.0166593322130023 0.0166417717599781 1 1
0.0684368325459545 0.0680370234982379 1 1
-0.00794527202076052 -0.00766140556591535 1 1
-0.034821737060673 -0.0345086818572826 1 1
0.13401455097361 0.133679835244735 1 1
-0.0468751956155107 -0.0465645480701033 1 1
0.0470959334836299 0.0472140569161646 1 1
-0.134012465874105 -0.133620544575492 1 1
0.332962559815084 0.332160856189054 0 0
-0.0497149013176238 -0.0497982867256865 1 1
0.0968688912569974 0.0963944195550506 1 1
-0.0940682149508967 -0.0936321123356056 1 1
-0.0815248619126786 -0.081450483367162 1 1
-0.0459831871380229 -0.0456880389235287 1 1
0.0184227473509536 0.0183314216111577 1 1
0.0632464252898276 0.0630563007226511 1 1
0.102938426427053 0.102824596178312 1 1
0.07988232815964 0.0798153698078802 1 1
0.0530983639670947 0.053044718895777 1 1
0.261327858342764 0.260486033494825 0 0
-0.238970033333362 -0.238497757088719 1 1
-0.101360654880312 -0.10104655011927 1 1
-0.179201537457939 -0.178340491802314 1 1
0.0178859228626471 0.0177810653270664 1 1
-0.0227737016046097 -0.0225233036743326 1 1
0.0925783159824225 0.092227870465201 1 1
-0.107021689447442 -0.106886947234301 1 1
0.0866730280913144 0.0861669568784744 1 1
-0.15847573357195 -0.158121266288328 1 1
0.16317010364983 0.162802796342379 1 1
0.0495301563329029 0.0495328268611498 1 1
0.124898097913553 0.124641521449382 1 1
-0.123809300683732 -0.123800292817523 1 1
-0.0681715018024729 -0.0681675948558932 1 1
0.165785868188536 0.165273994832239 1 1
0.122536576313467 0.122251834065321 1 1
0.0951251266139298 0.0950352206053811 1 1
0.0657044527103235 0.0654788129778358 1 1
0.00730844767639014 0.00730551442021388 1 1
0.0252953873044775 0.0253331079698611 1 1
-0.0954560217155495 -0.0951077653761156 1 1
-0.0558767364215985 -0.055641952255496 1 1
0.0112085692897023 0.0111795699073983 1 1
-0.0966036808114265 -0.09655675104311 1 1
0.0183754039438814 0.0182126656705209 1 1
-0.268332173356757 -0.267544857446827 0 0
-0.226432695210113 -0.225855892426462 0 0
-0.0142005420001568 -0.0142597965446281 1 1
0.0180270830579986 0.0180025648404588 1 1
0.00813947689461004 0.00795179732657167 1 1
0.0842328280202641 0.0840155683661279 1 1
-0.190757658535961 -0.190084316245036 0 0
0.207678978485358 0.207024838513838 0 0
0.0149273297335027 0.0144185609537595 1 1
-0.0419195538357484 -0.041959833869581 1 1
0.026383163370303 0.0265083158312606 1 1
0.0358309593367858 0.0357159170941887 1 1
0.119421342341394 0.118613569692875 1 1
0.113657532729875 0.113656879735587 1 1
-0.0295846388707621 -0.0294691051116483 1 1
-0.140539981126065 -0.140154904238836 1 1
0.335586739599531 0.33460104213424 0 0
0.122718234404036 0.122323845949079 1 1
0.0302032048955073 0.0301925319305872 1 1
0.0576343763242717 0.0573575578493155 1 1
-0.139731974739514 -0.13948183086951 1 1
0.201436427092159 0.20098225777031 1 1
-0.0520177832719358 -0.0515725013219447 1 1
0.00290025627981493 0.00298380454663983 1 1
-0.0204793947626536 -0.0205704881789614 1 1
0.0615210592206641 0.0611629753934147 1 1
0.186333051604662 0.185471379969644 1 1
-0.149798878124284 -0.149344140143976 1 1
0.0922403343321469 0.0920029010514574 1 1
-0.0208938270642669 -0.0209949449258153 1 1
0.139726740270365 0.139411463067309 1 1
0.0319755713280606 0.0319936082851592 1 1
-0.22740381028292 -0.226931929950909 1 1
0.0222581290404396 0.0220733811833923 1 1
0.032223210582108 0.0320592986990527 1 1
-0.121925222497375 -0.121605035737272 1 1
-0.00403751512173579 -0.00418645432143543 1 1
-0.0454694584890538 -0.0453128946098962 1 1
0.178270002934519 0.177581189271973 0 0
-0.0979182546856521 -0.0973599752476779 1 1
-0.231991719713866 -0.231024282784175 1 1
-0.0937710860216157 -0.0934584509006015 1 1
-0.0933587930962062 -0.0932314523347276 1 1
0.0501396727124043 0.0499371428947374 1 1
0.0540629285053039 0.0540685398249026 1 1
0.273440037700147 0.272288304265923 0 0
-0.0084544918063042 -0.00833227494804633 1 1
0.139502846078698 0.139074095071849 1 1
0.120398283415444 0.119713924129292 1 1
0.0238556794813712 0.0235078089950724 1 1
-0.0138242661815546 -0.0136780755166294 1 1
-0.0163370326428245 -0.0162619440330659 1 1
-0.0443992703448235 -0.0443512672149855 1 1
0.0547592871364528 0.0544506776280662 1 1
-0.0516119716844675 -0.0513801464194069 1 1
0.04714669874852 0.0469969824507523 1 1
-0.00742933189317114 -0.0072514153682865 1 1
-0.228095330628216 -0.227529609426531 0 0
0.00161899044722309 0.00196326170389379 1 1
0.0533011934584555 0.0533360278519924 1 1
-0.0380335514023517 -0.037843250226746 1 1
-0.0415296510387417 -0.0413875972331661 1 1
[truncated: 21,932 more chars]
