# Supplementary material for: Bias caused by sampling error in meta-analysis with small sample sizes
Source: PLoS One. 2018 Sep 13;13(9):e0204056. doi: 10.1371/journal.pone.0204056 (PMC6136825; doi:10.1371/journal.pone.0204056)
Supplement: S4 File — (ZIP) [file pone.0204056.s004.zip › results N = 20 theta = 0 tau = 0.5 sz = 20-30.txt]

"cohen.dl.theta" "hedges.dl.theta" "cohen.dl.cp" "hedges.dl.cp"
-0.077325020106132 -0.075519661588592 1 1
-0.303719517434068 -0.294967963344175 0 0
-0.10592380828724 -0.103826086022944 1 1
0.0775813204775429 0.0754411720964378 1 1
-0.118159784469033 -0.115123591916826 1 1
0.0804668609135322 0.0808867572337276 1 1
-0.192839611015973 -0.186214804946987 1 1
-0.11613547618425 -0.111223972082962 1 1
-0.0706393429857848 -0.0698981807334238 1 1
-0.0195438841086858 -0.0188432843341641 1 1
-0.0694050832881682 -0.065607577535652 1 1
0.0196357752453415 0.020396535956903 1 1
0.0396784185450081 0.0404683427373762 1 1
-0.0956981441371235 -0.0931408196489415 1 1
0.346436966779383 0.338075896432756 0 0
-0.0909661883539242 -0.0893616624182657 1 1
0.124502651741051 0.121433696935089 1 1
-0.150159451078426 -0.146805195779026 1 1
0.105420173870023 0.101449547254819 1 1
0.20707468688247 0.202240339759786 1 1
0.215797849871518 0.209727743194892 1 1
-0.0866110807670095 -0.0834831400326744 1 1
0.157505754387663 0.154129992431093 1 1
0.0991493725368946 0.0966044157294838 1 1
-0.0647742083740756 -0.06465106099255 1 1
-0.0208818633565984 -0.0191610808424204 1 1
-0.0374369298182826 -0.037131792808876 1 1
0.10039935743997 0.0977699128997196 1 1
0.130025111989192 0.126108291843612 1 1
0.0840641024682525 0.0833597463677533 1 1
0.221255737282652 0.21613807906555 1 1
-0.0625335282918478 -0.0594571892305296 1 1
-0.178358583606959 -0.172648557859709 1 1
0.201550822044252 0.19643773236686 1 1
0.282071104644966 0.273242378075003 0 0
0.0349075860271717 0.0331886155243659 1 1
-0.0522079078219288 -0.0487561572484447 1 1
0.253508895434584 0.248333467095712 1 1
-0.00231162227053298 -0.00145960602161349 1 1
0.097023025798841 0.0950752452472566 1 1
0.00696772883897896 0.00695584569255977 1 1
-0.220995124137094 -0.215840364215272 1 1
0.0278016190325514 0.027470755909637 1 1
0.173666540588361 0.168023767165545 1 1
-0.113672733298222 -0.110082936970541 1 1
-0.100852682687111 -0.097472798476659 1 1
0.156770876199099 0.150499057546218 1 1
0.103595256649201 0.099983031307525 1 1
-0.192037209521897 -0.186019153980735 1 1
0.0607878801827978 0.0599533996315829 1 1
0.0446417098677756 0.0426064680148025 1 1
-0.152612608804123 -0.147270802579922 1 1
0.215222058985165 0.209172002775659 1 1
0.46077883305985 0.446872243319759 0 0
-0.0649341914632909 -0.0606219950523213 1 1
0.298125914370268 0.287696335342722 1 1
0.00079130383427977 0.00112727113456306 1 1
0.100674379646125 0.0979187691177816 1 1
0.0199084865816356 0.0180652443019909 1 1
0.057150113006948 0.0579148030106468 1 1
0.0793690545348476 0.0772755170042644 1 1
0.163149645735107 0.158943810301698 1 1
-0.0222852099218635 -0.021403150976507 1 1
-0.0477529842144444 -0.0473217469861939 1 1
-0.198565768775933 -0.194134890243556 1 1
0.0422519292988033 0.0423420746257602 1 1
0.0981176966489525 0.0944720482741831 1 1
0.000422067732201242 -0.000948074036694117 1 1
0.123643128748706 0.120250329755654 1 1
0.0707443174639554 0.0667392781688924 1 1
-0.0987069135159428 -0.0955463793313724 1 1
0.208934144551029 0.199947414299345 1 1
-0.159585752242135 -0.153366043638147 1 1
-0.23247376966242 -0.224608086609232 1 1
0.119630107272357 0.114648252653694 1 1
0.00809348548462004 0.00742803367608918 1 1
-0.0531507479038354 -0.0518940141410714 1 1
0.287141307839782 0.277154067128332 0 0
-0.175048515341625 -0.169186536236556 1 1
-0.048587756343062 -0.0468430351348321 1 1
0.305669223129093 0.297201915290896 0 0
-0.285359735779756 -0.276262816834927 1 1
0.158308439109446 0.152438761620795 1 1
0.121909460548213 0.119137437613954 1 1
0.0257588498300001 0.0235387886669166 1 1
-0.0408153993545317 -0.0407697263623991 1 1
0.245143107241508 0.238825763126798 1 1
0.100092449926318 0.0967792552588564 1 1
-0.0457791317339261 -0.0441256768870857 1 1
-0.0379303294121835 -0.0354004018962422 1 1
0.0231237112863298 0.0232833034580703 1 1
0.0131328680073165 0.0129318538704254 1 1
-0.0369179240279317 -0.036484121566485 1 1
0.119224090063322 0.11581440729485 1 1
-0.0107842570345803 -0.00821494263578126 1 1
-0.205806181391523 -0.198703182672225 1 1
-0.235339259197567 -0.228024579144292 1 1
0.106663515091973 0.103637440259335 1 1
0.0260342274207689 0.0252616059067288 1 1
-0.130810324489342 -0.126122420332942 1 1
-0.0447672709466697 -0.0429333115267024 1 1
0.291972194078578 0.282457352218836 0 0
0.155906367985477 0.152362836098707 1 1
-0.0114883590322192 -0.012615112434794 1 1
-0.0698790890890045 -0.0689402326519202 1 1
0.0969182607435566 0.0943523728424416 1 1
-0.0604211485711436 -0.0599758930335863 1 1
0.105386507285864 0.101307609488156 1 1
-0.0994953136989689 -0.0968945030997765 1 1
-0.0802812885338713 -0.0778902311193426 1 1
0.131945503363107 0.128330002008491 1 1
0.201279933485983 0.194917764021584 1 1
-0.0917611634425601 -0.0890389879330355 1 1
0.154120741887433 0.150253665902436 1 1
0.0740777219236655 0.0707623980778549 1 1
0.0329231567633009 0.0316849593447589 1 1
0.390149035805504 0.379548809325431 0 0
0.103911639474242 0.103184549763751 1 1
0.110733062314719 0.107130296545554 1 1
-0.165158772847909 -0.160347294674728 1 1
-0.120656417747153 -0.118199280513062 1 1
-0.0685464884630898 -0.0675252667626082 1 1
0.0603211413362416 0.0589488440725829 1 1
0.0234801768618753 0.0227073849395614 1 1
-0.0594873501957202 -0.0561694652203633 1 1
0.00506167899585579 0.00415503405854361 1 1
-0.0278670011028537 -0.0278759190057834 1 1
-0.145078576438482 -0.141036814262467 1 1
0.100169956234099 0.0966310032135385 1 1
0.10124706306719 0.0999099101268695 1 1
0.0683280535541796 0.0659674733965089 1 1
-0.0274133009214942 -0.0252169391174905 1 1
0.0443658198431154 0.0429026338403029 1 1
-0.0561098534122887 -0.0534959657214037 1 1
0.0790867981759434 0.0772177997967834 1 1
-0.149177648473555 -0.145845420635613 1 1
0.0629895655027257 0.060575778178929 1 1
0.107729314338902 0.104784305273927 1 1
0.180340985602791 0.176029484985259 1 1
0.00487653913044687 0.00483369041189728 1 1
0.165294286384388 0.160496522816029 1 1
0.258692093124701 0.250368090280007 1 1
0.0280426067678204 0.0257669959691475 1 1
0.215270731446207 0.209311213804181 1 1
0.211633674574276 0.205920620337058 0 0
-0.0241641748725103 -0.0233925649861945 1 1
0.0253353614977879 0.0257028510519346 1 1
0.0861492343606885 0.0850928946027777 1 1
-0.122203546965188 -0.118863979619437 1 1
-0.246834305393907 -0.23928972232683 0 0
0.039078791411018 0.0373924488479537 1 1
-0.11285840208227 -0.109344327674313 1 1
0.0278252541440637 0.0269134638147983 1 1
-0.0098075214899082 -0.00932168311989987 1 1
0.0753700866307533 0.0734857648796042 1 1
-0.111634742882925 -0.108962611099132 1 1
-0.150552910175979 -0.146620190846176 1 1
-0.00359276956699341 -0.00425804799732743 1 1
-0.0768340901381531 -0.0751928786538508 1 1
-0.0202502708182805 -0.0191693045704159 1 1
0.0773566262435908 0.0757060123276793 1 1
0.152169378942722 0.149664155622602 1 1
-0.0447155115919441 -0.0428865737725067 1 1
0.126251822340921 0.122158932769688 1 1
0.015981083545491 0.0155255441539555 1 1
-0.0772344488506223 -0.0739402531276478 1 1
0.410312447572112 0.397763247631647 0 0
0.0474600879029452 0.0473959435021805 1 1
0.199871991632787 0.192893297928703 1 1
-0.170130573757587 -0.165424741504476 1 1
-0.0540712264318963 -0.0514248722762919 1 1
-0.0876266036431912 -0.0847767085525941 1 1
-0.186808326233852 -0.181145107724754 1 1
0.254046887194029 0.247480579596477 1 1
0.182620435490683 0.17741753476444 1 1
0.00326662521837522 0.00361321869232476 1 1
-0.149339232787925 -0.144139585345443 1 1
-0.200241265194436 -0.196248444802596 1 1
-0.0237272444635335 -0.0234371683469237 1 1
-0.271874572414716 -0.26506145371608 0 0
-0.318074618536693 -0.30705095473547 0 0
-0.0970356564537044 -0.0953515045337092 1 1
0.0213150009758457 0.0203090124471338 1 1
0.0515838884382853 0.0493750226232537 1 1
-0.0848585755045663 -0.0825375807522778 1 1
0.0882697201569891 0.0870806484103633 1 1
0.06816297249337 0.0672891622966822 1 1
0.169691422582637 0.1663999941383 1 1
0.140040706719966 0.135917126611546 1 1
-0.00465071101890066 -0.00490353213433514 1 1
0.0226857047042897 0.0209463744718646 1 1
0.197116984525357 0.190138930379759 1 1
-0.0637264376747927 -0.0618850491033711 1 1
0.172022776796684 0.167606269288391 1 1
0.150009974168184 0.145183597735739 1 1
-0.109842957617368 -0.10705643960813 1 1
0.0393324875854094 0.0393367084962619 1 1
-0.184884262219441 -0.178827338411022 1 1
-0.0478715238971446 -0.0459397670660818 1 1
0.403208778216853 0.391518633965653 0 0
-0.143345344107798 -0.13887284025412 1 1
-0.155420719350332 -0.149863595384686 1 1
0.0163288960643956 0.0146592576937134 1 1
-0.240566640152944 -0.235162822181444 1 1
-0.139101360370055 -0.134973900193532 1 1
0.0270008986456754 0.0256191695370764 1 1
-0.0829659790780178 -0.0814469480863516 1 1
0.0509061896594666 0.0496172014179165 1 1
-0.0243708928326436 -0.024569175565226 1 1
-0.172821470321697 -0.166314378003339 1 1
0.0581811115172101 0.05495444413991 1 1
0.260896159770735 0.251508991319917 0 0
-0.048379858450212 -0.0474790265939352 1 1
-0.0152249403779118 -0.0141590185736801 1 1
0.217491639838113 0.211929187457193 1 1
-0.264499158298827 -0.257513965363291 0 0
-0.00833023882527863 -0.00934981070338277 1 1
0.036753452080973 0.0353858139277408 1 1
0.0252919108561548 0.0243410242111961 1 1
0.253188488113086 0.245197378311454 0 0
-0.0660312626808235 -0.0635507424694178 1 1
-0.015540300756129 -0.0160624967675191 1 1
-0.166765175825701 -0.160916920686897 1 1
0.0795806153973411 0.0776672388518478 1 1
-0.078521169098617 -0.0758140466695769 1 1
0.082231875213678 0.0784871721102913 1 1
0.204395505186816 0.19879445188091 1 1
-0.172842639746182 -0.168501769472829 1 1
0.135319690239193 0.131264443071469 1 1
-0.0568998358557811 -0.0546564391265026 1 1
0.183409016677022 0.1780120969261 1 1
0.0428340534244331 0.0423118088068252 1 1
0.17168105322451 0.167486638034579 1 1
0.0461163243677983 0.0434893380240227 1 1
0.0214724942845402 0.0201491694668766 1 1
-0.031070505223445 -0.0295240102303459 1 1
0.0401327137608727 0.0381437529691183 1 1
-0.0602606003769373 -0.059534329185595 1 1
0.243833811885773 0.236184193580064 1 1
0.0647976705400702 0.0637635418635621 1 1
-0.00864374930564299 -0.00775587753013925 1 1
0.175368743179659 0.171066838973937 1 1
-0.0094913721039408 -0.0103782881147753 1 1
-0.42420998708576 -0.410075011023874 0 0
-0.111987240988388 -0.109590882859913 1 1
-0.207096059174253 -0.200393410665945 1 1
0.133648413998671 0.128757144595335 1 1
0.149661917559403 0.145934521821579 1 1
-0.108094096067556 -0.10553329757995 1 1
-0.172186221634008 -0.166981078633995 1 1
0.194298221930968 0.18943561387576 1 1
-0.187819136965781 -0.181563846934536 1 1
-0.126851692274293 -0.12392178846243 1 1
0.280973261898962 0.273210172272506 1 1
0.165570035211121 0.161879439174073 1 1
0.15764161160385 0.15556488401834 1 1
0.223913772161909 0.216087824003313 1 1
-0.0951571405160074 -0.0912475409680364 1 1
0.137966508572783 0.134533423501738 1 1
0.0456023437983661 0.0449969492102175 1 1
0.0121488606315939 0.0118929268062729 1 1
0.0799754058582981 0.0769877232829124 1 1
-0.0321282391099242 -0.0296776905090233 1 1
0.0370415011186588 0.0330224317084662 1 1
-0.124098539106591 -0.120184558948743 1 1
0.017987376159306 0.0153128930672297 1 1
-0.0404535594872846 -0.0378996055131413 1 1
0.0140855750268136 0.013377348989657 1 1
-0.0918574490783352 -0.088867668091266 1 1
-0.110282674786019 -0.108390240436181 1 1
0.0978889869804515 0.0939001732418717 1 1
0.0712710226772161 0.0683144624491767 1 1
0.0432991565660802 0.0420181643764548 1 1
-0.143919755964384 -0.141109115946279 1 1
-0.227842322195762 -0.221407140628284 0 0
0.0282342871775536 0.0284571131028345 1 1
0.047907899348832 0.0453166938281167 1 1
0.156318412348085 0.150990831853711 1 1
0.175702585285934 0.16944154104059 1 1
0.00303848164258822 0.00289120042694656 1 1
-0.186125671576259 -0.180340759209516 1 1
-0.0462494131189664 -0.0455496368444968 1 1
0.0370470463763101 0.0358835078615425 1 1
0.0268525904850793 0.023592104917311 1 1
-0.169586170767884 -0.162985721670392 1 1
0.227167158611597 0.219956191520147 1 1
0.0668390342707489 0.0657754614906082 1 1
0.084668319217858 0.0803169903638779 1 1
0.0387482997372263 0.0381636587630179 1 1
0.199092034047683 0.194190634558912 1 1
-0.234637185752577 -0.227295110088402 0 0
0.053208003447942 0.0521410756740456 1 1
-0.125631338615249 -0.11948227104675 1 1
-0.0238049040708969 -0.0232592514723739 1 1
0.0121893097824385 0.0123308969200531 1 1
-0.256532248867306 -0.250365175647939 1 1
-0.0264975315985276 -0.0247341844132555 1 1
-0.186646349611312 -0.180401255437132 1 1
-0.133456153529665 -0.128969881274072 1 1
-0.122028830452475 -0.118075337948336 1 1
0.218100842283006 0.2122858460507 1 1
-0.0596750725196116 -0.0563670690163191 1 1
0.357656558775371 0.34743648281089 0 0
0.0678430327881892 0.0653798794074875 1 1
-0.195919625454636 -0.190262387063177 1 1
0.196482928796918 0.192810540513462 1 1
-0.125628590015356 -0.123470172781937 1 1
0.0966669810274917 0.0949692052716588 1 1
-0.0887969054820693 -0.0857685891131498 1 1
0.0898874674459755 0.0885442158353369 1 1
0.0391434683000077 0.0390702331883663 1 1
0.043362854457111 0.0415030788441981 1 1
0.162723312813916 0.159454836691081 1 1
-0.129383603491096 -0.125607815140826 1 1
0.203598371989204 0.196173232256299 1 1
-0.0607441978000904 -0.0586144116846401 1 1
-0.0316516179906465 -0.0325125271947807 1 1
-0.0431200177475083 -0.0416587877569222 1 1
-0.117987179687529 -0.113368245731833 1 1
-0.027546950703136 -0.0262791423417667 1 1
0.0416286833441984 0.0406562659956274 1 1
0.0251386111934684 0.0243236147017533 1 1
0.119984796818356 0.115825843821416 1 1
0.138899183698998 0.135617111862522 1 1
-0.0527974083656053 -0.051668389228933 1 1
0.179405346568747 0.173543486751651 1 1
-0.042930322044165 -0.0420120693563416 1 1
0.0638744851872733 0.062283222950899 1 1
0.192731096786016 0.18496917046272 1 1
0.0170529109962089 0.0171094699022125 1 1
-0.0239579466879181 -0.0234712616552942 1 1
-0.0459695790518905 -0.0460097934793469 1 1
0.0704473523204709 0.0687440101191635 1 1
0.110383525995043 0.107625703348485 1 1
-0.134047525071227 -0.130890031614333 1 1
-0.0196066877413719 -0.020066577118497 1 1
0.00314220095867436 0.00291074787199046 1 1
0.0409054755601009 0.0396350264465762 1 1
0.0977468340039849 0.0949802627257657 1 1
0.00900003043119978 0.00826941640638983 1 1
-0.219372241863165 -0.212501089059575 1 1
0.0837387586664037 0.079615577683719 1 1
-0.136090405796767 -0.131841298545911 1 1
0.118280536085497 0.114099269947712 1 1
0.0945843281263977 0.0905323639315932 1 1
0.00790680008145669 0.0068994413331445 1 1
-0.0797276696024113 -0.0766013362272875 1 1
-0.279176071526003 -0.27241381391129 0 0
-0.0935619434634766 -0.0906424644803346 1 1
0.0195324274317135 0.0181944516609106 1 1
0.234398263756667 0.227045921127994 1 1
-0.224689382434825 -0.21918917914423 1 1
-0.26734205877255 -0.259642739058529 1 1
-0.217624032897737 -0.211457163852701 1 1
-0.0766388792353891 -0.0740381120902546 1 1
-0.174286907421209 -0.169578764949013 1 1
0.014334754385612 0.0152247145031412 1 1
0.0271131106726092 0.0253537676980259 1 1
-0.0765461978808812 -0.0755346817253008 1 1
-0.035042069314046 -0.0345436409787926 1 1
-0.133039497700135 -0.128485470602207 1 1
0.133531258319265 0.128556278542895 1 1
0.00762019724184148 0.00689207222913058 1 1
-0.079958836627134 -0.0784162068839954 1 1
-0.134249188083954 -0.131784041923898 1 1
-0.0680569872921638 -0.067411351288449 1 1
0.0903683562360706 0.0871821051441564 1 1
-0.0119264845479094 -0.0129257954357154 1 1
0.149845286134781 0.144117664104106 1 1
-0.128351235879767 -0.124231440966179 1 1
-0.0721923596858661 -0.0712230356463457 1 1
0.113720318818461 0.111852521008655 1 1
0.00452680422279862 0.00456229829808881 1 1
-0.154629823035356 -0.150936550454219 1 1
-0.0393119641351856 -0.0370709611482622 1 1
0.0179471312207692 0.0187405615705392 1 1
0.0224713125748167 0.0215985288086578 1 1
-0.0074482684078601 -0.00578253636874257 1 1
-0.140316717248152 -0.13598664674108 1 1
-0.27186084990999 -0.261951106556742 1 1
0.108026979077532 0.103431826009506 1 1
0.108642904245673 0.105167621159105 1 1
0.181012484137382 0.176591996206208 1 1
-0.120402328725095 -0.11907697183417 1 1
0.226885869231156 0.220229239539416 1 1
0.0475928044075663 0.0461202691774706 1 1
-0.0273402203943419 -0.0271758880953881 1 1
0.0517902705049848 0.0507455185892559 1 1
-0.333904951554495 -0.323546040918728 0 0
-0.142018802029863 -0.139676786552672 1 1
-0.0025152951721559 -0.00118727240149244 1 1
0.0279135244240558 0.0289001157611385 1 1
0.105797064388122 0.102321214088125 1 1
0.211944279732711 0.205007107827827 1 1
0.17898853894739 0.173378580481648 1 1
0.0813497061218259 0.0788299268058863 1 1
-0.181061171383313 -0.174377612101331 1 1
-0.0214341690900597 -0.0199448255102117 1 1
0.353996481398805 0.342004192155433 0 0
-0.0462687228956998 -0.0437937392436097 1 1
-0.0639641485874136 -0.0626548894806097 1 1
-0.023171768611738 -0.0237630631873127 1 1
-0.0138640248964811 -0.012267788729329 1 1
-0.199900291678706 -0.19457008545205 0 0
-0.0482577651620476 -0.0476452182901355 1 1
0.150025174801488 0.145758724483522 1 1
-0.0251798083084822 -0.0247726697453244 1 1
0.27963263166221 0.269702826344029 1 1
-0.0345765427653141 -0.0344328434733648 1 1
0.400395369627299 0.389757583271785 0 0
0.282123818203081 0.273683944806319 1 1
0.227362144879061 0.220474162361117 1 1
0.201160787318778 0.194022301785645 1 1
-0.244310385980442 -0.239249590095581 1 1
0.016450877248277 0.0145311941938458 1 1
0.0859096348103175 0.0836163519355249 1 1
-0.0452034386059614 -0.0450751519391335 1 1
-0.0497886257298322 -0.0488900582566362 1 1
-0.228063729069724 -0.22203050493642 1 1
-0.189737785247068 -0.184373460674037 1 1
-0.117483133059124 -0.1159870266433 1 1
0.281905980262494 0.273952013819907 0 0
0.102607366214475 0.0992496399257517 1 1
-0.0535878513522381 -0.0518834441290521 1 1
-0.0309346657386594 -0.0297366368825499 1 1
-0.00835882130949755 -0.00709557318964094 1 1
0.11583227852766 0.113010439522263 1 1
-0.0499753143547696 -0.0468798064282051 1 1
0.149913262577027 0.147040100763436 1 1
0.175592307765433 0.171733694932604 1 1
-0.0319032970152859 -0.0306009259428768 1 1
-0.293207896720723 -0.28467270367654 0 0
-0.127662166818038 -0.122849887792087 1 1
-0.051529411809264 -0.0501906565219146 1 1
-0.123747109775559 -0.118914933284987 1 1
0.170853744573298 0.165707911686076 1 1
-0.156921411541022 -0.152960391112111 1 1
-0.172249383350656 -0.166905954303054 1 1
0.000276270266597572 0.000704374914815648 1 1
-0.139942067272472 -0.135705040867158 1 1
-0.0637250111998936 -0.0608123531255125 1 1
0.0642545852151276 0.0634711786962374 1 1
0.128677112455836 0.12529168740765 1 1
0.233615453443485 0.229741781482095 1 1
-0.145014515274518 -0.142442741369761 1 1
-0.0534933195423942 -0.0518491011340006 1 1
0.121976048932982 0.118260618160297 1 1
0.0824767145556563 0.0805383719971713 1 1
0.0553043530962805 0.0544611921159245 1 1
-0.110718948443006 -0.106180846438543 1 1
-0.0648175559481566 -0.0645512788699441 1 1
0.0147416528228424 0.0156156640495498 1 1
0.125605440137584 0.123604388860638 1 1
-0.205523925525523 -0.199402658243949 1 1
-0.124150036390827 -0.120960480662155 1 1
-0.236199269951353 -0.227534853753648 1 1
-0.207476304322913 -0.202088099586172 1 1
0.0928744721857088 0.0915048428262386 1 1
-0.058633887421583 -0.056213767338662 1 1
-0.00387245766762686 -0.00324296894584853 1 1
-0.039834238017273 -0.0382139379723767 1 1
0.119552070423649 0.116200445927272 1 1
-0.0559054970487972 -0.0545409945140758 1 1
0.17548427891108 0.168184090804067 1 1
0.253716418080116 0.247052221060374 1 1
0.0326152949183144 0.0298843985643048 1 1
0.0841651621150908 0.0819517323045974 1 1
-0.115185116486888 -0.111911518213435 1 1
-0.0669280406407578 -0.0643953258706523 1 1
-0.23232816383969 -0.223952647625624 1 1
-0.360315291295688 -0.348902759707402 0 0
0.176999899240158 0.174372000011468 1 1
0.24682051673123 0.238851159171221 1 1
0.147345706578483 0.143406664253404 1 1
-0.224710360170321 -0.216664161010199 1 1
0.0240564744578728 0.0249172137191194 1 1
0.026869133589983 0.0264631176503453 1 1
-0.241721375541599 -0.235479917292741 1 1
-0.0910612296785597 -0.0891803658907992 1 1
0.334809649648629 0.324844123956209 0 0
0.0388774099607025 0.0368718750042789 1 1
-0.147357005534264 -0.144009051639094 1 1
-0.0675384135149922 -0.0647800160791614 1 1
-0.0174635963498308 -0.0177860616814671 1 1
-0.0697559962273187 -0.0670495526040454 1 1
0.0179052377342413 0.0172618974882845 1 1
-0.13401686773035 -0.129306238429441 1 1
-0.0518853235302828 -0.0512475921503758 1 1
0.0534512158067448 0.0527806473911021 1 1
-0.193110534276251 -0.187018430666145 1 1
0.0955276665225632 0.0930621200313178 1 1
0.159678445844941 0.154879138318256 1 1
0.0342915824175355 0.0329604967096065 1 1
0.14727933099364 0.143710469388038 1 1
0.202214177980527 0.194499835344545 1 1
0.116602117831469 0.112532465423434 1 1
-0.0950797515739258 -0.0914335568812289 1 1
0.0360137957900903 0.0349800289163041 1 1
0.122158542821751 0.117797158199258 1 1
-0.110385619815635 -0.108119203885329 1 1
-0.268994652129469 -0.259863206745842 1 1
-0.308018647900525 -0.299063858983124 0 0
-0.253578897680229 -0.245442594549311 1 1
-0.0954474987340408 -0.0933120418714173 1 1
-0.237394501489167 -0.229616493034897 1 1
-0.180162495360898 -0.17443901324411 1 1
0.0555294362702773 0.0553079151095317 1 1
0.166093424305514 0.160572412967069 1 1
0.0422566513479016 0.0408335299489456 1 1
-0.244070933001588 -0.237141738558889 1 1
0.0919091216674686 0.0906264036126014 1 1
0.0767521354201186 0.0738642331822221 1 1
-0.038614036915218 -0.0385074437305036 1 1
0.0944000370653577 0.0913929200282134 1 1
-0.0636820219113765 -0.0630054887687245 1 1
0.0484465976652193 0.0459908130368533 1 1
0.113841361066787 0.107881903370489 1 1
-0.0991263136440119 -0.0957059438293645 1 1
0.1144796626084 0.112672870735583 1 1
0.272824968608629 0.264985624461777 0 0
0.0246994887789219 0.0241483372268034 1 1
0.0442523880657096 0.049055374773884 1 1
0.00866619246700514 0.00727684153296246 1 1
-0.19370719025657 -0.187370855629068 1 1
-0.129895983203008 -0.125743539887447 1 1
0.144623265981629 0.140848539207007 1 1
-0.187424287877941 -0.182557421162888 1 1
0.120212830119419 0.117042269447829 1 1
-0.0831511313844274 -0.0806957736320394 1 1
-0.0146144039340961 -0.0144970973127453 1 1
-0.155411839764444 -0.151659370800179 1 1
0.104199738438674 0.100705021955524 1 1
0.0490095575372609 0.0483518115438489 1 1
0.128756182628379 0.124141502113563 1 1
-0.0716392055106145 -0.0697718850150178 1 1
-0.048115221254058 -0.045741239170567 1 1
0.20571058108931 0.201059591339298 1 1
-0.148813557964259 -0.143668818916895 1 1
-0.265827175222256 -0.258293368058481 1 1
0.00149541782639786 -0.00293750597783267 1 1
0.0615928806134524 0.0610652820066551 1 1
0.027444612264989 0.0282424496127258 1 1
-0.106723878685943 -0.102169296959497 1 1
-0.00219170217349111 -0.00291344025924545 1 1
-0.119289033834844 -0.11434215459546 1 1
-0.0198542435380343 -0.0222664616862515 1 1
-0.049491316266567 -0.0477716787339739 1 1
0.12345041400975 0.119022199095121 1 1
-0.0611428699201153 -0.0587210895311692 1 1
-0.0639809364363017 -0.0618850211530731 1 1
-0.118053884017578 -0.115687023409048 1 1
0.246421243866059 0.237682594877719 1 1
-0.0672439141200296 -0.0651553755752061 1 1
0.355340167810116 0.344817962883721 0 0
-0.0875213548946875 -0.0854064572499506 1 1
-0.159696595567094 -0.152895329121737 1 1
-0.035096283284648 -0.03232156833711 1 1
-0.220974480278529 -0.21408881082299 1 1
0.121794053142169 0.116838726188243 1 1
-0.0420746667264344 -0.0419541169662808 1 1
0.0232762628137768 0.0237544890298661 1 1
-0.0796972829758103 -0.0784012274509739 1 1
0.0800048865206024 0.0780165715242216 1 1
-0.119599577943641 -0.11707797055531 1 1
0.174594836876248 0.16938809559095 1 1
0.111880593650002 0.108137196145546 1 1
0.110520524248212 0.106942887528783 1 1
0.319748572551351 0.309104226102989 0 0
0.201729813010235 0.195393380157271 1 1
-0.0911800376898304 -0.0897396361200008 1 1
0.112415926468123 0.110009202828762 1 1
-0.275905521267316 -0.267514197737101 1 1
-0.0379902678615134 -0.0359568005150487 1 1
0.027297883248344 0.0275960912703571 1 1
0.130299774202875 0.128012009977 1 1
0.0154989629117688 0.0158473851236608 1 1
-0.155262254372065 -0.152209225134386 1 1
-0.149291429673763 -0.144656279899725 1 1
-0.0425841312835969 -0.04004100511434 1 1
0.193033000439326 0.186835797804327 1 1
-0.0796685493009575 -0.0777671632792713 1 1
-0.145209815868092 -0.141614229419056 1 1
-0.0487901693262907 -0.0458749492492733 1 1
0.162365426827346 0.157424704463319 1 1
0.12197972572022 0.11905979727536 1 1
0.113719573627585 0.112157678195977 1 1
-0.30346239461087 -0.293739469074726 1 1
-0.261260192826341 -0.253624512167228 0 0
0.004279642499584 0.00310504889827848 1 1
-0.040715468787039 -0.04025132003709 1 1
-0.0510155382545772 -0.0505080325053693 1 1
-0.043449462318022 -0.0419102130157859 1 1
0.0253906762462295 0.026169879177995 1 1
0.20681868919939 0.20113930272415 1 1
-0.0469714356241901 -0.0473026064988649 1 1
-0.214895927412735 -0.20892263353764 1 1
-0.0897510794938696 -0.0858215375211654 1 1
0.0445518607573079 0.0428637484264499 1 1
0.00420585866010847 0.00374721650625626 1 1
0.104697597824569 0.100827463568761 1 1
0.137974829861567 0.13401930810497 1 1
-0.213876594387441 -0.205485896997938 1 1
0.0494176382898843 0.0499177717935563 1 1
-0.0943597632913444 -0.0918931724778406 1 1
0.0455366017115762 0.044213651949614 1 1
-0.131632818314797 -0.128475565521942 1 1
-0.20078269741307 -0.195801506247518 1 1
0.124177626907735 0.121086898800238 1 1
0.150108265926728 0.145011061934034 1 1
-0.323568474557047 -0.315584428720068 0 0
0.212323729003713 0.206377547097946 1 1
-0.0484135561814196 -0.0487005366528581 1 1
-0.0134352648606072 -0.0135134009655143 1 1
0.0387678593614746 0.0385693504908897 1 1
-0.0927926876373279 -0.0893036730086398 1 1
0.0598685565648581 0.0597568839593569 1 1
-0.203776033928634 -0.197443637225704 1 1
0.136094606464439 0.132126592453514 1 1
0.1116689776696 0.107618117351293 1 1
-0.299068764101908 -0.290163010206624 1 1
-0.0183419994975247 -0.0183955119245929 1 1
0.137315577518155 0.133282486907356 1 1
0.0119377411112956 0.0113908898370539 1 1
0.0714066663867161 0.0692199588966238 1 1
0.209351682248563 0.202027408813924 1 1
0.176343850205249 0.171644144131124 1 1
0.257908820202473 0.252246701963155 1 1
0.0292083891390289 0.0281780223653432 1 1
0.181724894830114 0.176128693509966 1 1
-0.147874254853313 -0.140774546087935 1 1
-0.0713271771482218 -0.0698002981004547 1 1
0.128848623422189 0.125384072356455 1 1
0.0205035108664749 0.0204786456805658 1 1
0.0964559607651428 0.0936517323130014 1 1
0.193638622718158 0.188283637404962 1 1
-0.0748985881450368 -0.0736216603295929 1 1
0.130502122809272 0.126883858934018 1 1
-0.0869139729126529 -0.0847277205183312 1 1
0.102195409137248 0.100472813639845 1 1
-0.0303909609656814 -0.0296748858526001 1 1
-0.0488321607368413 -0.0463870925942535 1 1
0.051319007508918 0.0493397612579654 1 1
0.431192326721448 0.419329692922602 0 0
0.0509418948799539 0.0479616789458506 1 1
0.0495139858289909 0.046882039849685 1 1
-0.173124139832659 -0.167956175908986 1 1
-0.250795975656187 -0.24392283823344 1 1
0.263054310322151 0.256607941432959 1 1
0.00815931410504054 0.00669103858380789 1 1
-0.160650167807372 -0.156430994263566 1 1
-0.098012826516259 -0.09434052998389 1 1
0.0384217220337411 0.0386831994746232 1 1
0.0887528113015906 0.0831128249389411 1 1
0.186364666423454 0.18235600098 1 1
0.0268961519939229 0.0264397041435154 1 1
-0.0735964151401112 -0.0715628277496973 1 1
-0.015070546867769 -0.01577737837097 1 1
-0.125073875956822 -0.120708729762019 1 1
-0.0428114330142383 -0.042309513528418 1 1
0.0353765936296521 0.0336736722009965 1 1
0.0392078057138224 0.0362675246864541 1 1
-0.323102007439221 -0.313719948920207 1 1
0.0560293287358548 0.0550649458801704 1 1
0.11950564518255 0.116386975801843 1 1
0.123271501154832 0.120678283489514 1 1
0.0271127222409275 0.0266235009259919 1 1
-0.0294384835588168 -0.0295633750296433 1 1
0.000828329336216925 0.00274438958672354 1 1
0.29900413195657 0.289112086428217 0 0
-0.0673258732151469 -0.0643116907052121 1 1
-0.0282679189017946 -0.0267309127542144 1 1
0.0456099983480085 0.0443500587482474 1 1
-0.0237870232263179 -0.0259804735874866 1 1
-0.0169796377865025 -0.0147042193434891 1 1
-0.197178201814445 -0.191748911219936 1 1
0.35280694690454 0.341309470957749 0 0
0.00501757680846759 0.00534028778702562 1 1
0.201087450726281 0.194835313840717 1 1
0.0311672161073248 0.0299576448025361 1 1
0.17750933406019 0.171380104734715 1 1
0.0218356624224184 0.0205828411847132 1 1
0.0849149842070352 0.0824774052897683 1 1
0.137762543056383 0.133199783984668 1 1
-0.155641652311784 -0.149841395143135 1 1
0.167538323100757 0.162018191720761 1 1
0.0190633546579665 0.0163223740786409 1 1
-0.106485060137318 -0.103194123348236 1 1
0.0114808369531659 0.0116898813459025 1 1
-0.190124134146848 -0.185155318245376 1 1
-0.270332418845723 -0.261579662482927 1 1
-0.0649987732376747 -0.0646579805235417 1 1
0.0354528020988309 0.0345598554163066 1 1
0.0226956876773522 0.0229703278255225 1 1
-0.1108107358714 -0.108938423225747 1 1
0.0226978396148798 0.0218008870664359 1 1
0.0673111396812853 0.0668119258172133 1 1
-0.0596844297659519 -0.0579199850712391 1 1
-0.0156193631914877 -0.0162995283330146 1 1
0.132190273500821 0.129867287877979 1 1
-0.148679206206805 -0.144431991792908 1 1
0.119823893489333 0.114475165346696 1 1
-0.0969114983862145 -0.0963784484699354 1 1
0.297576710908788 0.287394375851279 1 1
-0.00881914000673393 -0.0103103694657506 1 1
0.0845747429568506 0.0815035961711985 1 1
0.184298875336505 0.17857339963498 1 1
0.0125404339673755 0.0117896229557483 1 1
-0.233830139443046 -0.227115643781922 1 1
0.171514573999648 0.164509636191614 1 1
0.145796809528439 0.142331240230843 1 1
-0.0193061015959494 -0.0176519448452917 1 1
-0.0947558212033173 -0.090979096211304 1 1
-0.204374659666264 -0.198698263792022 1 1
-0.159101352461752 -0.155383847050323 1 1
-0.0985589223848208 -0.0952316386005801 1 1
0.0749599260499541 0.0730677974084428 1 1
-0.348843904142312 -0.340570791256529 0 0
-0.0564683800596529 -0.0539388318749974 1 1
-0.0139748137191768 -0.0138498112652345 1 1
0.0441660816760329 0.0426193967033273 1 1
0.113759985371191 0.108849314632648 1 1
-0.0603905953636654 -0.0596681090076917 1 1
-0.203475751939729 -0.195942503941703 1 1
-0.0468777232233847 -0.0449117005374149 1 1
0.0210148602214132 0.021221269241928 1 1
0.0576242002851873 0.055641288675675 1 1
-0.0855017033097847 -0.0829022940819857 1 1
-0.027540446239997 -0.02558014306166 1 1
-0.0613517871891615 -0.058720017897614 1 1
-0.0165665242557624 -0.0164308764493429 1 1
0.0624201762886491 0.0586273133339191 1 1
0.0631476347447908 0.062269691428486 1 1
-0.131068288431191 -0.128358752351119 1 1
0.0202191746893453 0.0199254720229134 1 1
0.20620627476612 0.201986169487171 1 1
-0.24339461860862 -0.237011540092675 0 0
-0.000558366869221977 -0.00115523487995593 1 1
-0.0528260460429874 -0.0495802991388518 1 1
0.148140315846708 0.14456378035966 1 1
-0.101474934499078 -0.0973748213523579 1 1
0.216142285789941 0.207912042517105 1 1
0.0353441129717704 0.0350620894695032 1 1
-0.193612806416262 -0.189407000008813 1 1
0.0116880835603037 0.00977813075829881 1 1
0.110747046891318 0.108555407604082 1 1
0.0857709407303551 0.0818240306818576 1 1
0.0529185337790214 0.0516033421112334 1 1
0.0998683246784816 0.0962734157722134 1 1
0.0683917719957195 0.0673665135607642 1 1
-0.0868117161431001 -0.083617083534021 1 1
-0.0386496898199989 -0.0384730846242678 1 1
0.0725381061221379 0.071986336303824 1 1
-0.0548074093703372 -0.0539568003882435 1 1
0.042286459425088 0.0401552678420997 1 1
0.266447219578696 0.256570917390187 1 1
-0.0708007329128895 -0.0684761626930125 1 1
0.267170732660171 0.258180392526269 1 1
-0.179917700002856 -0.175982868272525 1 1
-0.210526677032486 -0.203978754074153 1 1
-0.0269316018786698 -0.0271844896383535 1 1
0.122293877518194 0.119996049533908 1 1
-0.0498405523420283 -0.047592701349832 1 1
0.0634417700500624 0.0613836634564039 1 1
0.0700914680326278 0.0686382179969466 1 1
0.329242754095946 0.321063832669552 0 0
-0.0323864315091743 -0.0321721333369598 1 1
-0.0851767335778146 -0.0803607461793155 1 1
-0.0256044044952375 -0.0256953505319433 1 1
-0.100623762652718 -0.0993509747981049 1 1
-0.18386506674796 -0.176840900277284 1 1
0.00992966688914393 0.00934640643211843 1 1
-0.078138460037303 -0.0762213932546386 1 1
0.0481851051013885 0.0460218688865621 1 1
0.174565299732227 0.169874398799205 1 1
-0.248884361781287 -0.241708069571548 1 1
-0.121550312370885 -0.118167755560212 1 1
0.231055557227584 0.223538914033017 1 1
-0.0324666785260935 -0.0317459215797918 1 1
-0.0756716710208454 -0.074140941785104 1 1
-0.0876701214121872 -0.0876574116900733 1 1
0.020096238722883 0.0190638174816839 1 1
-0.00977739265042718 -0.0101010371658555 1 1
0.144417061656951 0.139211626449023 1 1
0.0682780356773326 0.0665360471317708 1 1
-0.372154225951018 -0.361642671386286 1 1
-0.231496629000929 -0.224846585840496 1 1
0.16849169419239 0.162531985394315 1 1
-0.13458261441233 -0.131954862141524 1 1
0.0543217204017993 0.0517437264814794 1 1
0.0861094096519337 0.0819180649534343 1 1
-0.0193390765990503 -0.0177738907828216 1 1
-0.0705779181679416 -0.068696688377718 1 1
-0.21083954854124 -0.203610881206928 1 1
0.19113153625218 0.185957827112525 1 1
0.317762345781078 0.30971811121058 0 0
0.116248646369949 0.112129756126002 1 1
0.192107782568599 0.186003004722902 1 1
-0.145213455674189 -0.140576319687171 1 1
-0.182118110847734 -0.175689753334152 1 1
-0.10229951650838 -0.0994036186836793 1 1
0.151015219606699 0.146331889520662 1 1
0.0849913793505981 0.0827798953748778 1 1
0.072908136558613 0.0703397824835844 1 1
0.191253522799358 0.184979882890161 1 1
-0.0866444621775911 -0.084343626067142 1 1
0.113387852385571 0.108887312284719 1 1
-0.0907710842859709 -0.0876045506587708 1 1
0.0636808839959368 0.0609196999565663 1 1
0.237612467171816 0.229976305039331 1 1
0.0880066037739751 0.0850753827536616 1 1
-0.101488469617801 -0.0988962884857676 1 1
0.100112381464051 0.0973225835063167 1 1
0.0586240832751927 0.0546500100971394 1 1
0.0168355324632859 0.0174977545958732 1 1
-0.00273127672572025 -0.00258475425956632 1 1
0.0134960461937506 0.0126806543064522 1 1
0.0719783479700105 0.0682289476794099 1 1
-0.0368370362319196 -0.0357320041570454 1 1
0.212752397527309 0.207326995163312 1 1
0.0569744529368803 0.0560973793287963 1 1
0.0639841247623357 0.0623288215214159 1 1
-0.266601024021505 -0.260055603065619 1 1
0.0818055896067933 0.0804202152046685 1 1
-0.124596914156066 -0.121282864441369 1 1
0.0481169513507271 0.0458423937826533 1 1
-0.0339322858142927 -0.0342715371852522 1 1
-0.185575644715726 -0.179660151288413 1 1
-0.0339127014166384 -0.0328338064967581 1 1
0.165862160589881 0.162227490706561 1 1
-0.0696411249625283 -0.0661000328793183 1 1
0.0124094233225564 0.0115680747201216 1 1
0.158851543082835 0.15505474579426 1 1
0.0394731184790979 0.0370166408223239 1 1
-0.240090712681105 -0.232889958153418 1 1
-0.0722530218396684 -0.0707518778816757 1 1
0.382687916982092 0.371376059020003 0 0
0.28450947019864 0.276519772128032 0 0
-0.0619660433728218 -0.0618044831240429 1 1
-0.117360830440246 -0.115711227108948 1 1
-0.259264396456199 -0.252166891837186 1 1
-0.213828850785572 -0.206172272008403 1 1
-0.216150767137667 -0.209094403272578 1 1
0.138815215743154 0.136314783773346 1 1
-0.0209433148048023 -0.0202110556076659 1 1
-0.306692555417734 -0.298149705703512 1 1
-0.0134721490897899 -0.0134048660043232 1 1
0.0484365763268356 0.0475014035709132 1 1
-0.186976793706419 -0.183219276701665 1 1
-0.202937041135896 -0.197645642285975 1 1
-0.173165460858492 -0.16869889019144 1 1
0.253419581903369 0.245736993521967 1 1
-0.0897569508337274 -0.0866321208258785 1 1
0.0124281427991578 0.0114639842528527 1 1
0.145649830568552 0.139055669071756 1 1
0.310504793585153 0.304022240340575 1 1
0.225511568530733 0.219020052829982 1 1
-0.0432005213245789 -0.0430831939193678 1 1
-0.178019540877075 -0.172557203556941 1 1
0.109964617888478 0.10679743753517 1 1
0.145113724045468 0.137769742402341 1 1
0.0829611971800283 0.0791626016076012 1 1
0.37104379404248 0.359427409035299 0 0
-0.111084075199347 -0.106532891791439 1 1
-0.010330055487956 -0.0104499538115491 1 1
-0.143806444690492 -0.137676941756491 1 1
-0.104407098314532 -0.10139301590349 1 1
-0.0576528039666762 -0.0569500497411525 1 1
-0.261183810964385 -0.253778932632491 0 0
0.112938924422976 0.108120089992061 1 1
0.0886817859166543 0.0848559202508464 1 1
-0.152764538645982 -0.148048545426793 1 1
-0.195560409495468 -0.190240927786542 1 1
0.226117816040305 0.219616106782284 0 0
-0.314886421297726 -0.30522974212847 0 0
0.181410256370666 0.175626289590852 1 1
0.25900163518824 0.253062048710306 1 1
-0.00932106077375315 -0.0107260433521843 1 1
0.0397603263816636 0.0377367054760867 1 1
-0.00840841565600862 -0.0073757364803934 1 1
0.131750038005818 0.128703747794359 1 1
-0.0600615162266349 -0.0580512959633523 1 1
-0.19915642986296 -0.192038337267407 1 1
0.343439814476265 0.333978755810203 0 0
0.00573210066848159 0.00481452870577977 1 1
-0.195982513312525 -0.189278962391908 1 1
-0.206903144273005 -0.201165009444009 1 1
-0.231314295854105 -0.224921818510957 1 1
0.0361208145900967 0.0344257098210313 1 1
-0.214398579142244 -0.205914300877693 1 1
-0.0170526812583323 -0.016282446673608 1 1
0.14016041003127 0.13652046684101 1 1
0.0904394293032283 0.0870258886965386 1 1
0.136396238193569 0.133361638201401 1 1
-0.0100392149777018 -0.00929495579397498 1 1
0.123798046383098 0.11999186699875 1 1
0.146739609935069 0.142513492630073 1 1
-0.182028189753654 -0.178008811587064 1 1
-0.0636052321368174 -0.0621823118109862 1 1
0.0365106813663086 0.0352721052631504 1 1
0.00875142374495092 0.00759297385042742 1 1
0.0684558941420645 0.0660877421669307 1 1
-0.0245202417615905 -0.0233141374477757 1 1
0.0578357053809919 0.0557870738556825 1 1
-0.21791157429497 -0.210652214734302 1 1
0.210648302957725 0.204865604161045 1 1
-0.00288220168298783 -0.00187314772449252 1 1
-0.202015532320104 -0.196007585248423 1 1
0.0568542856687093 0.0547817360815219 1 1
0.142315400063393 0.138819896417687 1 1
-0.170115676921824 -0.165798879914324 1 1
-0.176172122430951 -0.168908771103813 1 1
0.118412597416368 0.115145145006141 1 1
0.0372036038709147 0.0376154445995524 1 1
-0.337984251416774 -0.32798932525478 0 0
-0.0537931405548632 -0.0481444060643219 1 1
0.227896932764804 0.220717189265541 1 1
0.0386816759082794 0.0376386418121963 1 1
0.0156508354606364 0.0150821054692756 1 1
-0.0405195406595206 -0.0390603952810197 1 1
0.459288845111037 0.444835586185527 0 0
-0.107795393135947 -0.104161167925471 1 1
0.0463338499323553 0.04590168351609 1 1
-0.0450266750328703 -0.0431905202278713 1 1
-0.0540346488993749 -0.0533337411761195 1 1
-0.14894440692489 -0.14573281227013 1 1
0.200139427998903 0.193911381962835 1 1
0.275393820027384 0.268141934382393 1 1
-0.00375285041221949 -0.00228877047904708 1 1
0.140754658963918 0.138266547123847 1 1
-0.166766556223188 -0.162303463107382 1 1
-0.030951513656358 -0.0296775965642446 1 1
0.061196510644361 0.0599346215371279 1 1
0.223872220901306 0.218245753618492 1 1
-0.237074433785748 -0.230437872695546 1 1
0.0130429621804896 0.0120854005164676 1 1
0.0758417707357582 0.0731341426349262 1 1
-0.0183820908812421 -0.0184651675435297 1 1
-0.136491354403861 -0.134393180146646 1 1
0.126738081403543 0.121518776112387 1 1
-0.182646156707836 -0.176649050963409 1 1
0.0997265860301371 0.0971964103615349 1 1
-0.0501259815387139 -0.047835014551837 1 1
-0.0644581641315369 -0.0614779380484685 1 1
0.105545634821766 0.10261425415317 1 1
0.0715798900961531 0.0718632979997524 1 1
0.216818390920764 0.211534355354949 1 1
-0.0472198828541119 -0.0468428680436692 1 1
-0.0912499345849723 -0.0877943411511621 1 1
0.227898674190287 0.221449144299289 1 1
-0.0134006471992243 -0.0128123623956624 1 1
0.0301360436508536 0.0285758585946243 1 1
-0.0620639621685737 -0.0611844226445889 1 1
0.191242614512148 0.187790957098063 1 1
0.143383163189841 0.13716826293891 1 1
-0.068198791729386 -0.0645081315717974 1 1
0.11608014349318 0.113172651970306 1 1
0.248664284907126 0.241479251286895 0 0
-0.144085228224707 -0.139171783785271 1 1
0.149307618546587 0.144779329981874 1 1
-0.131744504519565 -0.128857773141878 1 1
0.0675424971042566 0.0661831252881339 1 1
-0.0526394882384219 -0.0516803826565381 1 1
-0.0930080205849134 -0.0911440429236247 1 1
0.104234159060217 0.1032770323572 1 1
0.122954889939321 0.118675008591186 1 1
0.298315291873475 0.289235645835602 1 1
0.207920037306192 0.201376651161063 1 1
-0.106013195408366 -0.101041861521207 1 1
-0.0409839891491918 -0.0394966023541126 1 1
0.0843582209929372 0.0819164907361642 1 1
0.065286765192525 0.0623519184924741 1 1
0.132910729732747 0.128462812458885 1 1
-0.15454835887763 -0.150226086867922 1 1
0.0681422695679751 0.0654002462176523 1 1
-0.0719838910702175 -0.0683248747065199 1 1
-0.0303742775932735 -0.0299305533247249 1 1
0.0597299616173775 0.0595616521924317 1 1
0.137645988817602 0.13351418162833 1 1
0.199014766920592 0.193927780330865 1 1
0.146928507824385 0.141225339009782 1 1
0.144355173990334 0.139678194103129 1 1
0.156975827638349 0.153328783085406 1 1
-0.0234514088799193 -0.022603136814977 1 1
-0.0763920798126249 -0.0733646778888408 1 1
0.0473825219156524 0.0477227450934328 1 1
0.236740682031244 0.229442348400762 0 0
-0.0789615819815501 -0.0767303292923912 1 1
-0.101931288591764 -0.0985178753991088 1 1
-0.131379151534106 -0.127001732839999 1 1
0.19692420639841 0.191806839271068 1 1
0.0336400031400842 0.0325086549675764 1 1
-0.0923690828481799 -0.0910241568348113 1 1
-0.0660140367181644 -0.0628884492556183 1 1
-0.0787089924710256 -0.0753286823956092 1 1
-0.127775841262083 -0.123305821641307 1 1
0.115185553625893 0.111246924126987 1 1
-0.181407941795086 -0.176020220723359 1 1
-0.0541687697154585 -0.0508128680489787 1 1
0.133272257544707 0.127024182221341 1 1
-0.113692443426543 -0.109926163719452 1 1
0.0492273582441924 0.0483914466762214 1 1
0.196139946299645 0.190672448479262 1 1
-0.0469076534457214 -0.0462339220159303 1 1
0.0497156893274525 0.0493368764556214 1 1
0.0471290445790771 0.0458719032519367 1 1
-0.105556357296165 -0.10510527508056 1 1
-0.0729210724362429 -0.0710962150271565 1 1
0.160853283972137 0.157357130520875 1 1
-0.217786779808177 -0.210237093753587 1 1
0.0755245246015717 0.0746274356919659 1 1
0.0774539307514403 0.076169544504547 1 1
0.372911381464271 0.361860922976219 0 0
-0.211525415770495 -0.204914766255384 1 1
0.0234171700026132 0.0231171896896965 1 1
0.200544873775763 0.195332293487545 1 1
0.247303997392994 0.240414555847997 1 1
-0.0868780415335487 -0.0847654647823795 1 1
0.236605152793523 0.231374122789073 1 1
-0.0817563354153943 -0.0811240212498771 1 1
-0.231172850933704 -0.223857500713308 1 1
0.122083114318112 0.120293739736686 1 1
-0.296834410612159 -0.287312114846978 0 0
-0.144823196249201 -0.140653663627737 1 1
-0.242052533788103 -0.234442028356603 1 1
-0.121091762631786 -0.117447906586445 1 1
0.346514071186912 0.335109701639064 0 0
0.0417311574282117 0.0407741082666242 1 1
-0.0965475455631403 -0.0961072149879277 1 1
-0.102405041790259 -0.0989852772892513 1 1
-0.0877920967973919 -0.0863168928546285 1 1
-0.0391056092838577 -0.0373610696898661 1 1
0.21843930138779 0.212132205882127 1 1
-0.0335500838437057 -0.0337235423264975 1 1
0.112096541083025 0.109282806429043 1 1
0.0758913047869558 0.0752098853211275 1 1
0.229052714136406 0.221152589376161 1 1
0.199406857885039 0.192221393323442 1 1
-0.180030214151237 -0.174242612610853 1 1
-0.168654725522094 -0.163220598207318 1 1
-0.190771497891744 -0.186342900164389 1 1
0.250411218291948 0.243725102560906 1 1
-0.0133993663698674 -0.0154395870829619 1 1
-0.163878705447518 -0.159028523224029 1 1
-0.0924513325151652 -0.0881231735768239 1 1
0.00723953340887062 0.00698308876040529 1 1
0.0591664468420873 0.0578092904280977 1 1
-0.0836227885195817 -0.0796324716932483 1 1
-0.00883349816959864 -0.00758774466025113 1 1
0.0715725724512699 0.0710321664493444 1 1
0.219031131579457 0.211108387095364 1 1
0.0758948117391042 0.0737295278774996 1 1
0.299869602230644 0.291695333337909 0 0
-0.0690884131886184 -0.0689727193516531 1 1
0.0603974759349812 0.0588589814729228 1 1
-0.0602501126902169 -0.0583231656201165 1 1
0.0829009328904365 0.0786446186899834 1 1
0.0368588595853557 0.0355197570148575 1 1
-0.0585303730646475 -0.0555280170549781 1 1
-0.252042413042966 -0.246529216303432 1 1
0.00309091118689596 0.0022899509699578 1 1
-0.138379534557119 -0.133569964770651 1 1
-0.101589936322668 -0.097609032937347 1 1
-0.041195302540909 -0.0396066130981214 1 1
-0.298019983996496 -0.289450249542307 0 0
0.122132379671772 0.118310993201821 1 1
0.0943828527388401 0.0918819853168181 1 1
0.157720318277717 0.153231339387311 1 1
-0.0139204855452197 -0.0131469758662344 1 1
-0.113027963508787 -0.109840292023767 1 1
0.0176821571363525 0.0182793496181047 1 1
0.172606025181626 0.167384202097441 1 1
-0.0762165605904251 -0.0726664057447992 1 1
0.0285829646177706 0.0264106879391566 1 1
-0.0772570845193014 -0.0747818575119065 1 1
0.0932477173043919 0.0900031383344069 1 1
-0.413788173861303 -0.401990734659036 0 0
0.178872165819437 0.173621493324786 1 1
-0.296229141202333 -0.28706726820402 0 0
-0.0243124467683982 -0.0235671703978768 1 1
0.306781650069391 0.294971704457076 0 0
0.35640871140362 0.346852180058333 0 0
-0.00135938877820581 -0.000236872747604228 1 1
-0.0865369946188269 -0.0834919730406781 1 1
-0.0405946685448828 -0.0388943546966947 1 1
-0.0758782262553266 -0.0758228565812416 1 1
-0.18911024564617 -0.182832074936943 1 1
0.152184446638995 0.14919940980097 1 1
0.0938051229456214 0.0921123238295681 1 1
0.00447453499502872 0.00518229593074387 1 1
-0.140574859234423 -0.135820283566012 1 1
0.0795318041834302 0.0772143392385634 1 1
-0.203074757028435 -0.196645051189935 1 1
0.136722106488893 0.130862765883989 1 1
-0.0556039315425605 -0.0545162488527992 1 1
-0.16577119948145 -0.159975638582296 1 1
0.0958510043372767 0.0937812150192267 1 1
-0.115008180338493 -0.112091429483743 1 1
0.154958296241032 0.151713361133683 1 1
0.0531418300337327 0.0496770786840786 1 1
0.0946904905815127 0.0923283199325494 1 1
-0.00032953137358311 0.00042754696405032 1 1
-0.230582967578601 -0.22228794960724 1 1
0.206617785856075 0.201679158232385 1 1
-0.063263692019086 -0.0610595504596211 1 1
-0.184609012897028 -0.17890340626324 1 1
-0.0699955429328971 -0.0676849415366736 1 1
-0.0883333595635512 -0.0860535314392254 1 1
-0.0869283955181159 -0.0851129050948816 1 1
0.115668160560491 0.111613438936984 1 1
0.123572654481741 0.119988369635688 1 1
0.1474819537977 0.14443221532152 1 1
0.0549639683893015 0.0516412769843608 1 1
-0.0997790829705146 -0.0962351691532722 1 1
-0.00393974446286432 -0.00403859056236806 1 1
0.217277689608091 0.212270280899756 1 1
-0.00589965325799677 -0.00713586407270227 1 1
0.0219517738240981 0.0212101860015441 1 1
-0.0147888409147407 -0.0153437491526039 1 1
0.0702580819453413 0.0683816251395485 1 1
-0.00332316169136276 -0.00393894866479367 1 1
-0.0779167487067511 -0.0754400810875968 1 1
-0.104389222535899 -0.102383642986246 1 1
-0.00668692868126189 -0.00673468006110314 1 1
-0.0414694627780697 -0.0392252602537888 1 1
0.184982178342289 0.179714336255169 1 1
0.108120658521479 0.10449283009394 1 1
-0.0472953890610761 -0.0442332320343595 1 1
-0.249250754431639 -0.242345476642478 1 1
0.111348667514591 0.109765004450571 1 1
0.186567471323704 0.1830211409879 1 1
-0.00593245699316081 -0.00483751193518238 1 1
-0.29538912215967 -0.285413949662407 1 1
-0.00564849192006683 -0.00669190047504859 1 1
-0.262309996655825 -0.254204096380341 1 1
-0.25619857622074 -0.248836756549216 1 1
0.047193454897053 0.0476494275482349 1 1
-0.0444431947677408 -0.0421699261677534 1 1
0.0732045187054994 0.0720047061624092 1 1
0.104540844107109 0.101470922928796 1 1
-0.126015041538865 -0.120265346220742 1 1
-0.136481929936531 -0.132121823921957 1 1
0.0170395822463939 0.0162734131463417 1 1
0.0384089496754811 0.0358689720923949 1 1
0.104595710701078 0.103242851207493 1 1
0.0677873002625419 0.066870356766226 1 1
0.149825910400723 0.145167010705245 1 1
0.157237483147185 0.150167269788216 1 1
0.0579465185436454 0.0566895684526918 1 1
-0.214910977586022 -0.208953175737436 1 1
-0.0491913394742041 -0.0468284632387267 1 1
0.0732461774928148 0.0720182479845151 1 1
-0.103056888273518 -0.100835785302287 1 1
0.146450992373473 0.142038571012272 1 1
0.221661834000571 0.215714190108712 1 1
0.112565348024516 0.109861708092271 1 1
-0.277407638833475 -0.267759761079652 1 1
-0.0152952930013609 -0.0150933158204526 1 1
-0.108539154382409 -0.10517958188947 1 1
0.282727328351612 0.273885844171427 0 0
-0.189326934154164 -0.183981168222379 1 1
0.109162023608146 0.107516988557717 1 1
-0.0346610434818603 -0.0330827519621121 1 1
-0.00337497867035265 -0.00396296413265455 1 1
0.114937633902195 0.111564748997784 1 1
-0.0132385597255489 -0.0131879994358907 1 1
0.15390316753731 0.149723584883971 1 1
0.00812385618343116 0.00740388812554985 1 1
0.150761289587216 0.14612264990403 1 1
-0.142070690941373 -0.136712830993361 1 1
0.183821826303176 0.177442628409466 1 1
-0.0704128634353946 -0.069145783935731 1 1
-0.0819072321358928 -0.079270888636805 1 1
0.0720157548484576 0.0690336628463921 1 1
0.26719174647547 0.260215827289732 1 1
-0.135562760280317 -0.129411905180643 1 1
-0.182344999564377 -0.178620251906534 1 1
-0.201435591233564 -0.194560077922455 1 1
-0.00980178493949679 -0.0119377203303026 1 1
-0.0457293175718082 -0.0456027966250442 1 1
-0.0553183774731666 -0.0536260639867747 1 1
0.0461751094743669 0.0440603032367991 1 1
0.184403569696114 0.181179929453749 1 1
-0.0152097557380088 -0.0136744509763542 1 1
0.0160441746756518 0.0167964165747317 1 1
0.0293911108161494 0.0272735314142666 1 1
0.0534165619028302 0.0520912878563906 1 1
-0.0150738264092257 -0.0161141894001506 1 1
0.301957514984872 0.294311718097459 0 0
0.24731126932905 0.239845367925871 1 1
-0.0541358767077505 -0.0522454744967616 1 1
0.101419021653616 0.09879482483312 1 1
-0.185741931219049 -0.178098501725555 1 1
0.0965201475085717 0.0930869081194593 1 1
0.254914895698417 0.246531370031116 1 1
0.154601753395803 0.148776074916794 1 1
0.096743802635194 0.0934774624589161 1 1
0.0347212979698018 0.0328629648378849 1 1
0.0430285277205884 0.0424267354396097 1 1
0.19736380785704 0.189970423209603 1 1
-0.0288636320957094 -0.0306151310290629 1 1
-0.189984860977819 -0.183818748035013 1 1
-0.380063348570217 -0.369223510615255 0 0
0.150494092086967 0.145031124595348 1 1
0.165585527379704 0.160824860346939 1 1
0.0788349587783185 0.0774839890907192 1 1
0.00235038228942342 0.00237906557340369 1 1
0.0129321729274382 0.0115594495867666 1 1
-0.0140078568944739 -0.0123768960142624 1 1
-0.16723436477761 -0.163497647626379 1 1
0.0215849751425544 0.0189826425279093 1 1
-0.0658566336872103 -0.0649102211023062 1 1
0.301691113952257 0.293429085775524 0 0
-0.0651258075303313 -0.0634171783482993 1 1
-0.154772471818184 -0.150794761848333 1 1
0.0923431344602897 0.087985864899838 1 1
0.0297717439485577 0.0282248454137837 1 1
-0.058331916892524 -0.0571287444557713 1 1
-0.074557661512848 -0.0736224502998968 1 1
0.0138338747567823 0.0130960801587269 1 1
-0.286727319517646 -0.28052954543667 0 0
-0.0415088043147083 -0.0409830435445329 1 1
0.184514409690411 0.178167719259955 1 1
-0.0357684461614298 -0.0335278303745759 1 1
0.150413632228938 0.146978818879699 1 1
0.0935850052502325 0.091711232253765 1 1
0.0489363636061193 0.0484400008362453 1 1
0.0846451662128631 0.081653285673632 1 1
-0.0804508695841052 -0.0783567438668409 1 1
-0.126576945349767 -0.122127062030984 1 1
-0.0316342748359243 -0.0320412050248577 1 1
0.113109815122295 0.109775283093888 1 1
0.127546272754706 0.123773474672819 1 1
-0.0588246017598124 -0.0553381176916646 1 1
-0.145144602659615 -0.141447553088266 1 1
-0.142768715410293 -0.13830871171517 1 1
0.098126532033722 0.0937229563175407 1 1
-0.185824927384751 -0.180336904893972 1 1
0.02909760061675 0.0275282005954959 1 1
0.0641197270426134 0.0621665089868953 1 1
0.0310244342174455 0.0299506315660598 1 1
0.274376514459967 0.264984681604841 1 1
0.159055308124158 0.154329643105953 1 1
0.13627990556693 0.131101893570807 1 1
0.191190074007692 0.186559521312688 1 1
0.0579579809146564 0.0560173836357248 1 1
-0.0952392598713525 -0.0912465872016571 1 1
0.0664006408821238 0.0642868073715611 1 1
0.18549985920889 0.17895114280063 1 1
-0.401733611041441 -0.39065377756511 0 0
-0.191430239454603 -0.185130433373579 1 1
-0.0735350037008927 -0.0714105243499915 1 1
0.0896727635040148 0.0880210592529373 1 1
0.0742384295562202 0.0707524367915471 1 1
0.0624500734888831 0.0618311510799324 1 1
-0.0421452309070832 -0.0409087356399093 1 1
-0.249148171874852 -0.242879582007422 1 1
-0.0236473678841621 -0.0229422888314194 1 1
0.0974559777886365 0.0952987588096712 1 1
0.00982481599387305 0.00741377255649304 1 1
-0.188211333767241 -0.183628343370716 1 1
-0.147924181491839 -0.145202254816771 1 1
0.0419350618143597 0.0413686335422223 1 1
0.156117037975268 0.150589342636344 1 1
-0.118487478465185 -0.113601997485167 1 1
0.0776215799176353 0.0754927604660882 1 1
0.0137837324417468 0.0120596574968113 1 1
-0.107785253364579 -0.103039883595516 1 1
0.181822003775195 0.178321722043738 1 1
-0.0790758012204625 -0.0761205551798805 1 1
-0.0529903629200067 -0.0510688561545567 1 1
0.272874073213967 0.263517159614393 1 1
-0.013836871776988 -0.0137434712436255 1 1
-0.280704340884246 -0.270065743626988 1 1
0.112129980028959 0.110169412758474 1 1
0.0336139826456843 0.0340558174950992 1 1
-0.104277330885284 -0.103370906199821 1 1
-0.113158669850596 -0.110796149926442 1 1
0.00221686568528715 0.00238691676560987 1 1
-0.126475792867586 -0.122249283794118 1 1
-0.0663213419246948 -0.0656763982132527 1 1
0.111351843621638 0.108542263288142 1 1
-0.284938296346141 -0.273685248681605 0 0
0.415961858000473 0.404938450823143 0 0
0.171853479887355 0.166004327716997 1 1
0.158449097067826 0.153247535746702 1 1
0.119233851849174 0.117140005487645 1 1
0.0921778096947666 0.0904409816563308 1 1
-0.0660522882835144 -0.0648638095000793 1 1
-0.219653718638844 -0.212168155305139 1 1
0.0178472321378321 0.0185253367454894 1 1
-0.114694146234496 -0.11196656152476 1 1
0.144907150761339 0.140215285043855 1 1
-0.00603314000391635 -0.00607286821325812 1 1
-0.103794013648088 -0.101206827952875 1 1
-0.153586403000844 -0.151131597399252 1 1
-0.252091556006099 -0.243382452590078 1 1
0.0469853667878881 0.0447363851934895 1 1
-0.251594831568228 -0.24345709431231 1 1
0.211212025455917 0.208176736588411 1 1
0.0663298102353568 0.0646159940682787 1 1
-0.185601923664269 -0.181218045035993 1 1
0.0207541237660237 0.0189700050644842 1 1
-0.0805242468487959 -0.0780684963503594 1 1
-0.109410324291811 -0.105207451493356 1 1
-0.139131999381219 -0.136059109233499 1 1
0.436032071895724 0.421432789999972 0 0
0.0850896963435197 0.0835652683098416 1 1
0.0934793000037761 0.0911130494927254 1 1
0.0818808136906152 0.0793592447283361 1 1
0.178496506709657 0.172132522569743 1 1
-0.132377233493816 -0.127831151721378 1 1
0.217826851727678 0.210679920160646 1 1
0.160620279672897 0.154934021178244 1 1
0.0259868899972308 0.0249472829527856 1 1
0.270147947669572 0.261368340764852 0 0
-0.104016989476508 -0.0976764652593936 1 1
0.0741233934813339 0.072693299276605 1 1
-0.0921371449448423 -0.0891163761632696 1 1
-0.0946269547359978 -0.0893467291422811 1 1
0.176297084495627 0.170642355169654 1 1
0.0162870121160145 0.0150398873965002 1 1
0.0869435286066143 0.0854579254589359 1 1
-0.00499953154576554 -0.0031505100254313 1 1
-0.0640179204463164 -0.0614913601925531 1 1
0.00175784266762815 0.00150441847933682 1 1
0.00512280916718545 0.00567650836656966 1 1
-0.132851640078409 -0.129832120325885 1 1
0.0660628439554622 0.0649312013724213 1 1
-0.0153444823800598 -0.0138978369065859 1 1
-0.045712634610111 -0.0444726488222124 1 1
-0.118435248484407 -0.116081179581768 1 1
-0.135746393696317 -0.132472029627928 1 1
0.062383641840567 0.0611534606821084 1 1
-0.0135217258843932 -0.0122467241064476 1 1
-0.332285730286432 -0.321336954433489 0 0
-0.104721092694748 -0.102831420276594 1 1
-0.0556616403817494 -0.0518729346695347 1 1
-0.122351508526302 -0.119254508893594 1 1
0.0372375243702489 0.0351005366420501 1 1
0.12245780509675 0.118727412646594 1 1
0.00394527271772312 0.00387532751602823 1 1
-0.235726681836448 -0.227549982919977 1 1
0.400719977544705 0.389124140040172 0 0
0.106828278318577 0.103718965657126 1 1
-0.183076101914002 -0.176881906587983 1 1
-0.0636614562561119 -0.0611883623719534 1 1
0.104161660349427 0.101239649251831 1 1
0.0741978437211245 0.0716064250062946 1 1
-0.115249109713323 -0.110334511446528 1 1
-0.0114007409858573 -0.0106361322659057 1 1
-0.148641204005985 -0.143357347458078 1 1
-0.0356370343196521 -0.0344551135532709 1 1
0.0250231072925765 0.0234285480423675 1 1
-0.0338957347488077 -0.0308206919185026 1 1
0.244951784624642 0.236014911748966 0 0
0.178149025081002 0.171210429734979 1 1
0.187762533194776 0.182668423751905 1 1
-0.245860859112061 -0.237345554239998 1 1
-0.0342808458628882 -0.0346142257820877 1 1
-0.0148656633502023 -0.0138563158417446 1 1
-0.113252697552708 -0.109623620977993 1 1
0.0581902932542398 0.0565525815286316 1 1
0.108082203475433 0.1025019535851 1 1
0.0215318004278869 0.0214061781663807 1 1
-0.0152143447096879 -0.0150625395900588 1 1
-0.164483245590471 -0.159642832632737 1 1
0.0143523978148739 0.0138245966988367 1 1
0.0228686767990776 0.0229613187104192 1 1
-0.03953473763321 -0.0375338740514378 1 1
-0.207710504736591 -0.201253933850504 1 1
0.0239266959430572 0.023410567796143 1 1
0.205707728257289 0.201214783993146 1 1
-0.18935843829853 -0.181313678155783 1 1
0.00122769414551864 -0.000229113079142407 1 1
0.110140899710027 0.106553094392767 1 1
-0.147645680355896 -0.144021362507282 1 1
-0.0356554551538872 -0.0359299437830468 1 1
0.0607937366113613 0.0609960682413219 1 1
-0.149028563212587 -0.146138034397946 1 1
-0.0753075276479914 -0.0700877960927047 1 1
0.0689290402240689 0.0666928875982808 1 1
0.0375663339151971 0.0364800459028415 1 1
0.227316395085435 0.219822301970502 1 1
0.264283413173305 0.257898293305261 1 1
-0.212185041609832 -0.204650593784616 1 1
0.169225484956928 0.164560792550452 1 1
-0.0203507259818591 -0.0217729297676905 1 1
0.148170281629677 0.142563825368226 1 1
-0.000547387405858028 -0.000512114790794013 1 1
0.193090911276217 0.18732208320536 1 1
0.150332534469328 0.145422848500094 1 1
0.0504943954911014 0.0481653384914902 1 1
-0.0491520808817567 -0.0493209590556381 1 1
0.108256785215467 0.10429072957674 1 1
0.0968678536071459 0.0936551996776649 1 1
-0.0538376220364838 -0.0529472919587066 1 1
0.0275814450424901 0.024615051273413 1 1
-0.105571019370715 -0.102679109523465 1 1
-0.226833944138454 -0.219646102618047 1 1
0.0825775885865415 0.0811526686006688 1 1
0.166139919148865 0.161917353653523 1 1
-0.0112443433341516 -0.0114539427750106 1 1
-0.176618832549054 -0.170708973525748 1 1
0.0315929730288879 0.0311560078761743 1 1
-0.195794299891622 -0.190572705438327 1 1
0.0015607298993349 0.00331699784190904 1 1
0.191746594163217 0.186301237456304 1 1
-0.0699394480822161 -0.0679311278178834 1 1
0.196356810256239 0.190340700432161 1 1
0.184810827983681 0.178214786059427 1 1
-0.0365305254688907 -0.0340978246540162 1 1
-0.0723004250020492 -0.0710695617830121 1 1
-0.0482268693637746 -0.0467787760696261 1 1
0.0847161797073978 0.0821789367551332 1 1
-0.00532710945267235 -0.00726183993562109 1 1
0.272759725516236 0.263692071372088 1 1
-0.251105439326535 -0.244008325925999 1 1
0.103535227328337 0.100558373287972 1 1
-0.0832588097856516 -0.0815512309892973 1 1
0.0560166493504488 0.0540928486961186 1 1
0.0681460438032437 0.0642546999224443 1 1
-0.119712749417275 -0.117030083955596 1 1
0.00267585079321259 0.00527876817804345 1 1
0.0271349002993258 0.0282968268570668 1 1
-0.291521968425453 -0.281815800908377 0 0
-0.0233962524408108 -0.0211773855848266 1 1
-0.26420405217497 -0.256691165383258 1 1
-0.205165414747803 -0.198578663936153 1 1
-0.272111032344803 -0.263613034841264 1 1
0.201188407182223 0.195144437219718 1 1
-0.0709207660246728 -0.0691620848273715 1 1
-0.0100273354730209 -0.0110580696916132 1 1
-0.180924651728785 -0.173690825663068 1 1
0.0965182973127851 0.0943005932498577 1 1
0.208151848816448 0.202601452166085 0 0
-0.208555962510956 -0.200327977730229 1 1
0.0564742388778593 0.0555277782659679 1 1
0.0396425933685391 0.0382850338208883 1 1
-0.104772192112709 -0.103049149156671 1 1
0.00903900619120227 0.00836510964588717 1 1
-0.189332415857612 -0.181580652546132 1 1
0.14538388849318 0.14118935576567 1 1
-0.0342994532628033 -0.0357445624465547 1 1
0.00260242700013149 0.000750367955490858 1 1
-0.0873788112043735 -0.0838275842663105 1 1
-0.145377498679268 -0.140626128684548 1 1
0.162944104223756 0.156966012631321 1 1
0.0190896923508279 0.0203011753700215 1 1
-0.169744325799977 -0.165912564064071 1 1
-0.0790521390841703 -0.0768038963312348 1 1
-0.173737756203257 -0.168388139094525 1 1
0.0751642954154805 0.0715934465591657 1 1
-0.0900268116652247 -0.0867928122826784 1 1
0.136195261888195 0.133365454956056 1 1
-0.174436681830369 -0.169154696012728 1 1
0.0637642708054599 0.0616081899890619 1 1
-0.0302164987910742 -0.0262175906867496 1 1
0.0216235629859686 0.0209378173091216 1 1
-0.0550171666658449 -0.0541436591402045 1 1
-0.11534092521695 -0.109834681158925 1 1
0.155886835987582 0.152102690327879 1 1
-0.17397484657822 -0.169073105122598 1 1
0.280300967912752 0.272159099107188 0 0
0.000936919983896118 0.00284452560262376 1 1
-0.221545457250268 -0.216227091996933 1 1
0.098277195419544 0.0946983180697219 1 1
0.153812012608543 0.149366776007537 1 1
0.00145305332227386 0.000402962353888675 1 1
-0.027823922613441 -0.0262011016365083 1 1
0.0236286078216277 0.0231398424911617 1 1
-0.143516554533758 -0.137386894418586 1 1
-0.0799617467736797 -0.0789826760599996 1 1
-0.138352618200167 -0.135385424462249 1 1
0.0345587490638976 0.0341719696545896 1 1
-0.0477040622643896 -0.0461081345557855 1 1
-0.125230180780833 -0.119977210013263 1 1
0.0483979281092973 0.0461459197909876 1 1
0.145073348715684 0.139711904737621 1 1
-0.0522074846309183 -0.0495550683732212 1 1
0.0500230182824355 0.0483385128062495 1 1
-0.28431907440128 -0.275142602042833 1 1
0.111721256728555 0.108797684029285 1 1
-0.00900784736648087 -0.00859682938311444 1 1
-0.0230181856179727 -0.0237689590740099 1 1
0.0531922092963912 0.0504422571001363 1 1
-0.0227943603732309 -0.0220392718927349 1 1
-0.163599327333015 -0.159925569677891 1 1
0.186406521079803 0.180556947437012 1 1
-0.0790061914468509 -0.0787388041258959 1 1
0.237634164151288 0.230598514632815 1 1
-0.00181704117565085 -0.00254606099147654 1 1
-0.100485988987055 -0.097698583024986 1 1
-0.250681246664301 -0.243583462085557 1 1
-0.00843400463307327 -0.00815938798042271 1 1
0.204938546266076 0.199344926925137 1 1
0.174435539114528 0.170597945481663 1 1
-0.175955108578077 -0.171245870159065 1 1
-0.128158840878249 -0.124036729419233 1 1
0.077444917018979 0.0749849847205284 1 1
-0.0490208230258211 -0.0482031017285332 1 1
-0.0594249379167092 -0.0565022752781428 1 1
0.0569538128655585 0.0557569760537455 1 1
0.0665594516035451 0.0639322668418913 1 1
0.149139496613338 0.145812480526171 1 1
0.171595682025453 0.168138598665822 1 1
0.0484511420433638 0.0460862402953008 1 1
-0.0543687862867698 -0.0522183747932025 1 1
-0.018415167986198 -0.017193405405857 1 1
-0.0138231717074334 -0.0141307449118186 1 1
0.0218598396813609 0.0225192717003599 1 1
-0.180972352611119 -0.176286965773723 1 1
0.159747463674088 0.155333212122498 1 1
-0.0672849758235597 -0.0648786996514302 1 1
0.21232348319936 0.206702483305409 0 0
0.0088714908204192 0.00889419377679009 1 1
0.177686715229902 0.175251117565053 1 1
0.118267619935061 0.115255433407623 1 1
-0.0981091658094061 -0.0948856545787407 1 1
-0.0881507155206439 -0.0842031625942115 1 1
-0.289835561884167 -0.28090416325794 1 1
-0.0626056589579052 -0.0610729507872118 1 1
0.0674411323798919 0.0633994931122963 1 1
-0.0238558894793488 -0.0236708096818545 1 1
0.0775399530092122 0.0750011066145888 1 1
0.0296419763651045 0.0289698339899583 1 1
-0.129286267457973 -0.124803081988359 1 1
0.201149571398293 0.195319592239195 1 1
0.128127225927021 0.123965882059921 1 1
-0.245185858283139 -0.23670546229924 1 1
-0.0685250434854708 -0.0668816481410534 1 1
-0.110189808921599 -0.108664519277301 1 1
0.136604905217418 0.133781898281276 1 1
-0.153588612999117 -0.149558803109141 1 1
-0.279916261415516 -0.272598293620646 1 1
0.0704928277840959 0.0671166761234664 1 1
-0.152736487618605 -0.146334318848597 1 1
-0.0998715742823156 -0.0991949243923032 1 1
0.0240015696899771 0.0233497987336075 1 1
0.0916359324622454 0.0898231218651483 1 1
-0.089286068380587 -0.0858955019544179 1 1
-0.190709099798587 -0.186159387987709 1 1
-0.052405018225188 -0.0515768863116045 1 1
-0.0821435552689779 -0.0797694317829909 1 1
0.386257865783256 0.37346614454881 0 0
0.00269927188223502 0.00267021902021359 1 1
0.0493007618426156 0.0463079361497681 1 1
0.022208696609247 0.0207091455195201 1 1
0.0396858828854057 0.0387616142835017 1 1
0.117563407862162 0.114463238246443 1 1
0.146797525010262 0.142988131054038 1 1
0.327587279286665 0.317767030259601 0 0
0.120715693858736 0.117061625887481 1 1
0.0306296634322512 0.0301653835539488 1 1
-0.156557439636984 -0.152989957213727 1 1
0.0625090974462922 0.0620143113775007 1 1
0.0260793924583873 0.0257892503097054 1 1
-0.0127959155571786 -0.0114910249472327 1 1
0.0442518618531379 0.042441005377307 1 1
-0.24867651824186 -0.240945858876813 1 1
-0.152347060030366 -0.146893342955716 1 1
0.0471606718671164 0.0454324013937284 1 1
0.150036207637725 0.145300946273966 1 1
-0.0257284115477032 -0.0245362128254526 1 1
-0.244756904638233 -0.236978531935802 1 1
-0.0314322534617296 -0.0282079055024754 1 1
0.178261479341209 0.172501107561818 1 1
0.050327692718998 0.0490141704034098 1 1
0.028021470021695 0.027356530559211 1 1
0.0141688210174693 0.0122946930018297 1 1
-0.0515104626575838 -0.0497077960731452 1 1
-0.083945721466336 -0.0799073296885492 1 1
-0.00223166856946599 -0.000622829023817058 1 1
-0.209296714171519 -0.204291228635191 1 1
0.165130616958418 0.158786767882766 1 1
0.0641272070305591 0.0615119670835389 1 1
-0.0922792096127676 -0.088584463870659 1 1
-0.0252295577390096 -0.0224070442170564 1 1
0.0424002142965363 0.0418715422551292 1 1
-0.0829049855646482 -0.0813537869099192 1 1
0.0527134515706365 0.0497308143061944 1 1
-0.0292320694438493 -0.0273403668585216 1 1
0.0976779463616635 0.0957349824576907 1 1
-0.0840588034671063 -0.0810183640692324 1 1
0.00525117466464256 0.00674790441557618 1 1
0.105318645590066 0.100596346702003 1 1
0.0568850226985994 0.055277764509972 1 1
-0.134533546686948 -0.13133688213756 1 1
-0.0481853087239591 -0.0488820674243851 1 1
0.095321765212572 0.0914280268156038 1 1
0.0577077660035346 0.0553494205651186 1 1
-0.0476847528197961 -0.0466432845492875 1 1
-0.158071260122205 -0.153418331377801 1 1
0.159322332715203 0.155513131278252 1 1
-0.184293226518633 -0.179136605413049 1 1
-0.34445586881415 -0.332740553757783 0 0
-0.00693932857630244 -0.00625534771776667 1 1
0.126652950743101 0.12303619925361 1 1
-0.0026852188025024 -0.00486751633468923 1 1
-0.189490951684303 -0.181906493492957 1 1
-0.0526954233509832 -0.049808676306423 1 1
0.115024237388808 0.113943462504314 1 1
-0.0042799487937354 -0.00389404674481254 1 1
0.0820987685677435 0.0781523298779433 1 1
0.365202321276112 0.356079154803529 0 0
0.0614985157431332 0.0602507141772685 1 1
-0.279484455594709 -0.270199400845366 1 1
-0.0468620578381793 -0.0442333492636151 1 1
0.0206008314449966 0.0210652070499702 1 1
-0.00973132782354516 -0.00993520825425457 1 1
-0.0903857416759897 -0.0859230874874364 1 1
-0.0288349041073697 -0.0288185193317176 1 1
0.144759265634326 0.140555624656188 1 1
-0.138577046121094 -0.134416439184987 1 1
0.32753316007998 0.318251359987672 0 0
0.182270264868463 0.176588182243684 1 1
-0.120147663835955 -0.116767299470163 1 1
0.0161744424109374 0.0144534342078493 1 1
-0.0969784787925714 -0.0958231297808469 1 1
0.00287252112225646 0.00225408219457345 1 1
-0.207389920659896 -0.20160669601163 1 1
-0.0552151928340213 -0.0536249130461302 1 1
-0.273511635948283 -0.266506349721167 0 0
-0.0379508110232754 -0.0356348769155931 1 1
0.11989021083035 0.117866785970933 1 1
0.0481917046152168 0.0481163528926242 1 1
0.266145714738328 0.257804130950757 1 1
-0.298965127076806 -0.289146553322817 1 1
-0.0347830892268597 -0.0330353120823565 1 1
-0.185327616504482 -0.178811701286655 1 1
0.0185974115556287 0.0192018397075762 1 1
0.0813161730838706 0.0795391314364748 1 1
0.127888408935119 0.126083277332826 1 1
-0.160357480689243 -0.153765447529204 1 1
0.157392244229497 0.152072288654922 1 1
0.172565535596678 0.167422254456097 1 1
0.0129457474043745 0.0121195855830754 1 1
0.104350477894664 0.100814043763042 1 1
0.0857278083840869 0.0820993321688168 1 1
0.403135945488484 0.391354467588127 0 0
-0.264289309641942 -0.256418971171662 0 0
-0.160842296363598 -0.157681898853943 1 1
-0.0663056386915115 -0.0648556593899735 1 1
-0.0404039627842779 -0.0390072202693952 1 1
0.065993778773631 0.0642462353227994 1 1
0.0130849009635371 0.0119171088989259 1 1
0.013952332603547 0.0141724067982813 1 1
0.229505709797322 0.221050277306763 1 1
0.0864527899508052 0.0846976798665547 1 1
0.027825935436979 0.0283790074627184 1 1
-0.0670753585742907 -0.0633709650227359 1 1
-0.105773081582901 -0.103118508669586 1 1
-0.0951064132692087 -0.0898804805821246 1 1
-0.0793023408049233 -0.0784893531564016 1 1
0.159546109594147 0.155414690890334 1 1
0.136001086116884 0.132875672392532 1 1
-0.0111482075921952 -0.0116526733059372 1 1
-0.155263813683224 -0.151177241144264 1 1
0.309060005040079 0.300940284641264 0 0
-0.172227157187468 -0.166960030737218 1 1
-0.10361210018252 -0.0995994241839132 1 1
-0.307373983694919 -0.297990167721377 1 1
0.010543451381423 0.00902022047700673 1 1
0.156572515740014 0.151413038788736 1 1
0.205114119502546 0.201103909194179 1 1
0.122297967964848 0.119837020268831 1 1
0.119093541238959 0.11592781507129 1 1
-0.0219098414195143 -0.0214471644161153 1 1
0.21868523844998 0.211785209053534 1 1
0.0537178849883062 0.0527858952107982 1 1
-0.15409026639936 -0.14982501996864 1 1
0.103218242741974 0.100850278533472 1 1
0.229324058090202 0.223486142369861 0 0
-0.00600625756657282 -0.00707673348105282 1 1
-0.00917381580342578 -0.00707999335769448 1 1
0.156887938644453 0.153491165025835 1 1
0.123678491827781 0.119895034252089 1 1
-0.115643553478864 -0.110801659287552 1 1
0.333634401588015 0.324754976402387 0 0
0.163173910497675 0.159311925085779 1 1
0.310780173834635 0.306437418771521 0 0
-0.0220756469296582 -0.0207591244007696 1 1
0.065429249686046 0.0626117285902512 1 1
-0.059015080396704 -0.0583848553279531 1 1
0.110341238843898 0.106639714984177 1 1
0.122362982756954 0.119349044444933 1 1
-0.109574770908045 -0.105095677761869 1 1
0.0446497177757824 0.041510338947274 1 1
0.0928112832040794 0.0902703132901428 1 1
-0.278060296336433 -0.272143813990448 1 1
-0.150395189255776 -0.146173783699888 1 1
0.150823516395134 0.146795348123374 1 1
0.165412331904707 0.161130652567522 1 1
-0.0319408698809345 -0.0310718999956757 1 1
0.190474654692651 0.185445147477899 1 1
0.195557202762405 0.188698805068069 0 0
0.0151461113627596 0.0149145424971447 1 1
0.0809149649438242 0.0791748305573763 1 1
0.089886930773116 0.0885715927479478 1 1
-0.0872165934584606 -0.0849260973932514 1 1
-0.167161463358895 -0.160862145376319 1 1
0.023974894223889 0.0234520909638953 1 1
0.0789942648807856 0.0756675947369216 1 1
0.113234666993678 0.108036200908275 1 1
0.113743005527264 0.108540665443827 1 1
0.122876243759284 0.120040705571341 1 1
0.117306898294593 0.112111848203788 1 1
0.127481393920219 0.124824137074546 1 1
-0.0475511048541299 -0.0451223538382824 1 1
-0.216557489636141 -0.210251700932072 1 1
-0.0991070279186364 -0.0965305392854328 1 1
-0.0637847358372349 -0.0617754543779732 1 1
-0.104502359285488 -0.101700560244376 1 1
0.169944257469922 0.163835037634584 1 1
-0.132057750389283 -0.128791098201048 1 1
-0.240757152403678 -0.235974205270176 1 1
0.158106157604775 0.151332354279345 1 1
0.0873118161987141 0.0836704620097084 1 1
-0.0599320975058761 -0.0589206954158038 1 1
0.0770279418269034 0.0750553999222326 1 1
0.0523257488631098 0.0509546560157029 1 1
0.016513304775735 0.015601712280258 1 1
0.0729467264015728 0.071806125401391 1 1
0.151664251677418 0.148232385179187 1 1
-0.221687888793997 -0.215119058902704 1 1
-0.00715609445089552 -0.00681231965223976 1 1
0.0594879090708028 0.0565072359804033 1 1
-0.161517265099382 -0.156546042780726 1 1
-0.3807396982856 -0.369560471545083 0 0
0.025489894777091 0.0256988761429146 1 1
-0.156612400417201 -0.152334207294955 1 1
0.0992282569918372 0.0970797980159221 1 1
0.00952863479249718 0.00817817152038585 1 1
0.101210830598742 0.0973055597435756 1 1
0.0403005386815748 0.03990824710351 1 1
-0.0930412590986222 -0.0920944740792597 1 1
0.164618759488617 0.160455935564616 1 1
0.138788192519784 0.136813073188385 1 1
0.224073160362173 0.219491279567949 1 1
-0.0287698088686328 -0.027580264130806 1 1
0.244143009813195 0.23673501335737 0 0
0.105228714712651 0.102891825861143 1 1
0.10172033000582 0.098255434813289 1 1
-0.164791264197731 -0.159217756809184 1 1
-0.297808126943506 -0.28923932158063 1 1
-0.269032358364657 -0.263367819776308 0 0
-0.0595645697324074 -0.0568331188071204 1 1
-0.193532082935212 -0.188038622816147 0 0
-0.160499296727409 -0.157040452150701 1 1
-0.0413910367508199 -0.0408543107360731 1 1
-0.121037343285494 -0.117542919901454 1 1
0.118770852022869 0.114238043125201 1 1
-0.020061451327586 -0.0189515928039157 1 1
0.147539110889164 0.143347315680162 1 1
0.422997102902555 0.408746857121123 0 0
-0.0353550520172459 -0.0351170654382751 1 1
0.182426010462029 0.176687588551716 1 1
-0.0427316661527044 -0.0418409869925222 1 1
-0.116307477482788 -0.113612669414477 1 1
-0.0574088895697124 -0.0557738730636327 1 1
0.285086516570545 0.276213838437669 0 0
0.122139266015425 0.119439780780246 1 1
-0.0129786533158942 -0.0109964092572194 1 1
0.0659283330670172 0.0636317377559788 1 1
-0.306240330361948 -0.299094889741293 0 0
0.116521579656239 0.115249074571636 1 1
-0.00896315007927084 -0.00587247872300592 1 1
0.0996146477074224 0.0973226305740756 1 1
-0.162381581605998 -0.158213956299404 1 1
-0.00368417898185978 -0.00439028946381125 1 1
-0.247475123109035 -0.241671980594867 0 0
0.0544291523842598 0.0509306823378525 1 1
0.017631409352682 0.0182160072109962 1 1
0.0941114780966107 0.0905900197450094 1 1
-0.0670031225095553 -0.0640390049461957 1 1
0.00949703764964868 0.00953053322271196 1 1
0.166620107870195 0.163008859593191 1 1
0.00551171877549798 0.00647170967109571 1 1
-0.0881310422239176 -0.0847451416591771 1 1
-0.0836695598442597 -0.0823649074494394 1 1
-0.0908382253628813 -0.0872803712979448 1 1
0.100847174823572 0.0969607137060985 1 1
-0.0450493058872884 -0.0440514846756239 1 1
-0.0403212045539882 -0.038071628812925 1 1
0.154392113646386 0.148557112980967 1 1
0.0676140518173568 0.0648781986344505 1 1
0.0539655122217531 0.0527286008452535 1 1
0.0847600054964158 0.0840121368940345 1 1
-0.0191372983867893 -0.0202327446331526 1 1
0.120268614143718 0.115677178790834 1 1
-0.16810510328671 -0.162547654344519 1 1
-0.110195030244293 -0.107166067447787 1 1
0.0912134725426343 0.087012696435237 1 1
0.0668499551734933 0.0673972115882685 1 1
0.23307031293105 0.227722444125224 0 0
-0.14793279376137 -0.144130824094206 1 1
0.144590724761705 0.140930071369253 1 1
-0.0455820123110134 -0.0447783791344465 1 1
0.17205982159519 0.166735602729926 1 1
0.114523013951815 0.111256547932029 1 1
0.234588006770732 0.227366281352849 1 1
-0.0290826513868478 -0.0293092568121415 1 1
-0.0435408144587922 -0.0420526207934292 1 1
-0.148286948345911 -0.146601184300415 1 1
0.0302789742776525 0.0293738663457964 1 1
0.118633785545092 0.114548261689208 1 1
0.0946482849554607 0.0906173143502191 1 1
-0.0659996359888561 -0.065278357340421 1 1
-0.176014613577132 -0.172662485031683 1 1
-0.0134546076070811 -0.0124896905559296 1 1
-0.358396508783301 -0.349091423213777 0 0
-0.213359093882657 -0.208575149854968 1 1
0.0713923915880171 0.0682755390685716 1 1
-0.0421486958191077 -0.0411395815325065 1 1
0.202731297210882 0.195745214115492 1 1
0.0271339911201494 0.0257385848447343 1 1
-0.140578399936506 -0.135982995831466 1 1
0.00130971188774717 0.000977277964879279 1 1
-0.132475508113494 -0.127558132704429 1 1
-0.0774174445596663 -0.0753055468627087 1 1
-0.130595604573149 -0.126919729321813 1 1
-0.00616661775609328 -0.00509252618062496 1 1
-0.245978054113398 -0.239959077286493 1 1
-0.0319350060288592 -0.031588933603854 1 1
0.210937430969732 0.205687680339431 1 1
-0.208364136420785 -0.202083969980887 1 1
0.068145156899118 0.064306978005365 1 1
0.0206836610692095 0.0191956382857173 1 1
0.0189530159338688 0.0201181772299459 1 1
0.0190892567847892 0.0193556693589163 1 1
-0.199830372187074 -0.1938393951512 1 1
-0.0164840710153593 -0.0150184202220414 1 1
-0.125752778003734 -0.122881719723324 1 1
-0.091269119697575 -0.0883969464207671 1 1
0.0937997413130617 0.09169428058012 1 1
0.0681548623117463 0.0652296769765711 1 1
-0.0268476171634512 -0.0247842404532121 1 1
-0.0589230409186763 -0.0580093831529986 1 1
0.0446178905952045 0.0434935425066445 1 1
0.0927063641634435 0.0880662159320359 1 1
0.102481250630481 0.100348591777733 1 1
-0.130349989087922 -0.128004458698515 1 1
-0.263851026057844 -0.256212625393446 1 1
0.0616370915693166 0.0591403498677402 1 1
-0.114484752274066 -0.109932424705915 1 1
-0.0898229721493666 -0.0882070485529046 1 1
-0.142968954832011 -0.138114766686094 1 1
0.237428415179987 0.228683311824038 1 1
0.165627768782004 0.161922751571987 1 1
0.133217274039118 0.127977208485499 1 1
0.0530319190708198 0.0514916401592144 1 1
0.15259469518841 0.148755044138436 1 1
-0.144808928726458 -0.140886188206136 1 1
-0.0205748702580409 -0.0186187867952525 1 1
-0.196813890216015 -0.191024442795392 1 1
-0.089310412408335 -0.0864782587660249 1 1
0.141535142509026 0.137148877938904 1 1
0.0689282845905103 0.0674312041805028 1 1
0.0676466912083733 0.0648976569135637 1 1
0.11544274567137 0.113545641472089 1 1
-0.19527069912552 -0.190717114771529 1 1
0.207825144527549 0.202471341987033 1 1
-0.113375089531418 -0.108865409833564 1 1
0.056681013470626 0.055008955824961 1 1
-0.0713216253238257 -0.0683931178004516 1 1
0.0677384896177397 0.0653923927230837 1 1
0.0101888698991233 0.00937927497118245 1 1
0.0423370672457533 0.0405973949046099 1 1
-0.0139949125160046 -0.0149087685825177 1 1
-0.133232699771459 -0.127653923689208 1 1
-0.0383760780772322 -0.0357298320768234 1 1
0.077412328187084 0.0737659710901769 1 1
-0.220199599039849 -0.213221853193736 1 1
-0.124780474719222 -0.119050294732261 1 1
0.108086792224159 0.104830989098362 1 1
0.173947245876189 0.168971183720617 1 1
-0.0957400518876495 -0.0937177652226953 1 1
0.0147429996880298 0.0168329705814812 1 1
-0.0640314367929641 -0.0573898644150469 1 1
0.13602947804226 0.132205293604363 1 1
-0.127623484409102 -0.125071243198953 1 1
-0.219536927485017 -0.214521930437681 1 1
0.18110904896493 0.176461036950224 1 1
0.0654677125641656 0.0627244364080059 1 1
-0.137350273860644 -0.135129751797809 1 1
-0.247383422376747 -0.24029619592162 1 1
-0.15417599761859 -0.149055928751112 1 1
-0.27951148432689 -0.27043277542801 1 1
-0.120904521816422 -0.115877104154004 1 1
-0.271420716922656 -0.261615635824645 0 0
0.0185151424699641 0.0176714411706198 1 1
-0.241516156157669 -0.23363109844492 1 1
-0.290392420226772 -0.281372795968058 1 1
0.0280532914475023 0.0280741506011139 1 1
0.0311108081520558 0.0313873878078271 1 1
0.126886455407308 0.124525032885067 1 1
0.00239176997408449 0.0014998094061924 1 1
0.0541607827862174 0.0511376294877406 1 1
-0.0652345519691615 -0.0642301414319752 1 1
-0.183379000484306 -0.176331601301059 1 1
0.0934785419357023 0.0911976315290605 1 1
0.0598951315864885 0.0586822073156773 1 1
0.0473552874722923 0.0463331483201668 1 1
-0.249452312269021 -0.241413847182274 1 1
-0.172362972880045 -0.166970234003298 1 1
-0.158504797624932 -0.150565621744345 1 1
0.154648250396839 0.151423394365941 1 1
-0.176813534102076 -0.170467570159779 1 1
-0.0695970075974736 -0.0689867001158139 1 1
0.0495740718232838 0.0477926049344393 1 1
-0.038590028225628 -0.0378826608640998 1 1
0.144940665892649 0.140764430967121 1 1
0.0886883430930826 0.0874798199367784 1 1
0.0327706022759722 0.0348898184316918 1 1
0.215277227200719 0.208371092653668 1 1
0.0758276229482726 0.0744151674425158 1 1
0.148899985160666 0.144310712052021 1 1
-0.228138852859295 -0.21974412959762 1 1
0.06713215740335 0.0657041514849871 1 1
-0.235825432507786 -0.229439841069283 1 1
-0.135931831616983 -0.132225702669863 1 1
0.090301122309188 0.0873068609432391 1 1
0.283227657664875 0.274192996452298 1 1
0.161661887741808 0.159392620318577 1 1
0.117305164367779 0.114510376756046 1 1
-0.046470171570012 -0.0448685952148109 1 1
-0.0484149169971705 -0.0458303447483267 1 1
0.032224375994518 0.0292835586085702 1 1
0.0511294502005123 0.0498629674622188 1 1
-0.0646923279590384 -0.0628687044016408 1 1
-0.00571009151756213 -0.00504809017098677 1 1
-0.17120065198206 -0.16714529628764 1 1
-0.157679375409818 -0.152785342003928 1 1
0.1984009118669 0.193458619685947 1 1
-0.227805295696376 -0.22122068618334 1 1
0.117198795896967 0.115605732117487 1 1
-0.186172621982016 -0.178270018948442 1 1
-0.0683877088632499 -0.0685053713246567 1 1
0.0618037509226002 0.0593624994448754 1 1
0.0510007465451388 0.0498793361727515 1 1
-0.261267210732741 -0.254620044570678 1 1
0.016949792874902 0.0184190936042593 1 1
-0.180232256549468 -0.173333662882082 1 1
0.142904546607315 0.13847829866075 1 1
-0.194220658272227 -0.187844658698169 1 1
0.11390897273764 0.110056268624539 1 1
-0.0527371976221408 -0.04943233831927 1 1
-0.0197121979853879 -0.0197163684204494 1 1
0.00526766675041278 0.00595777499905088 1 1
0.180192812330436 0.174562309459452 1 1
-0.0443309266021158 -0.0424885294150762 1 1
-0.153375183251848 -0.150050717145136 1 1
0.0321764471528486 0.0300856502142894 1 1
-0.0540003529576796 -0.0521238684733128 1 1
0.0941455495614385 0.0928737140157621 1 1
-0.292095250475811 -0.282447963426244 1 1
0.0834843103207826 0.0802223820403036 1 1
0.0262095942415457 0.0240569552934122 1 1
-0.137506385362428 -0.13411502587458 1 1
0.00729419051464689 0.00834068072076542 1 1
-0.171656924703365 -0.166173802127887 1 1
-0.211767512382352 -0.20412864673368 1 1
0.278736272785261 0.269826628056413 1 1
-0.094743343690673 -0.0905745965286651 1 1
-0.120031793111822 -0.116306730371463 1 1
-0.218827555537013 -0.210854517204728 1 1
0.0632215306093909 0.0611523096492542 1 1
-0.0230262847947921 -0.0218993426523684 1 1
0.103692979610392 0.101326429432362 1 1
0.088156366923555 0.0870569619271414 1 1
-0.247575700271817 -0.240709668043572 1 1
-0.153357711506161 -0.15101468978489 1 1
0.302695366884263 0.295695131904686 0 0
-0.0989172927083541 -0.0969806496552011 1 1
0.181136692947718 0.176756566689995 1 1
0.0755866911176355 0.074304188133687 1 1
-0.153356696264166 -0.14846221992675 1 1
0.0656118798686504 0.0626532449005523 1 1
-0.0601630107635315 -0.0620535539987215 1 1
-0.0237518358803077 -0.0244877537741807 1 1
-0.064155763272391 -0.060504844362128 1 1
-0.0997463156997369 -0.0963102220077258 1 1
-0.0583174113375024 -0.057485033373554 1 1
0.089896671007601 0.085923132446693 1 1
0.0239735598392585 0.0238748253515528 1 1
0.408668020356519 0.395764391482493 0 0
-0.297059619686204 -0.288607736390578 0 0
0.184871249952987 0.179019726492544 1 1
-0.124013887157419 -0.119213834909994 1 1
-0.307822327956613 -0.299760075106281 1 1
0.150046204760828 0.14640565468003 1 1
0.118675417910178 0.114310692592045 1 1
-0.209632998830795 -0.204130603365556 1 1
-0.127575718436294 -0.121878274354718 1 1
0.0493209241474453 0.0492876796383743 1 1
0.154031447981495 0.149867369083826 1 1
-0.0724053717857673 -0.0699715365049523 1 1
-0.0129448371400269 -0.0118754832138763 1 1
0.272616359068366 0.26525856040572 0 0
0.0275736000047176 0.0281230312990878 1 1
0.167180633227725 0.163324234712231 1 1
0.0427134247938753 0.0417652687841109 1 1
0.0651137346984239 0.0633735287278636 1 1
-0.158178968693464 -0.153693056467128 1 1
-0.101078241692157 -0.0995112509295397 1 1
0.169616279628837 0.164676912899613 1 1
0.0013391704404737 0.00112247716502388 1 1
0.00539982923386427 0.00421420348122389 1 1
0.526679145763093 0.512220838754122 0 0
-0.0191030322012224 -0.0182167764188571 1 1
-0.068510381881854 -0.0672286346746153 1 1
-0.0204079084272206 -0.0190731596532383 1 1
-0.00134230519225608 -0.0013582226112445 1 1
0.243359277931624 0.236440947883688 1 1
-0.237916163306429 -0.231070080409507 1 1
0.0642779140783354 0.0613946959960366 1 1
-0.198587940527183 -0.191792025264279 1 1
0.137038709896674 0.133309241070804 1 1
0.24265656795313 0.23615887752547 0 0
-0.229762658532863 -0.221554897742506 1 1
0.0630254844305921 0.059280120112639 1 1
-0.0539347304618361 -0.0524439007042202 1 1
0.133360705243957 0.128252400090289 1 1
0.0990155274345505 0.0961137153644197 1 1
-0.193969105013353 -0.187850973126341 1 1
-0.0745575568819022 -0.0731964867707743 1 1
0.126435686685687 0.124060394111565 1 1
-0.0129729142469643 -0.0137562945082341 1 1
0.0160348818975451 0.0152844502856519 1 1
0.166444350184174 0.159905773463482 1 1
-0.0539540316006786 -0.052579327085581 1 1
-0.0703161673131607 -0.0685060962514521 1 1
0.000139306778249589 0.000553302238035121 1 1
0.098191617618874 0.0949908315250461 1 1
0.124263474317212 0.118040100847486 1 1
-0.120220144364826 -0.115848754263286 1 1
0.0406054373782602 0.038423120403758 1 1
0.0971547389919403 0.0943143319429834 1 1
-0.128172547464196 -0.126090000511984 1 1
0.285799898536271 0.277345928966613 1 1
-0.210626173407319 -0.205276051453374 1 1
0.0677557217769352 0.0635740876360412 1 1
-0.00419272877459639 -0.00551849823720943 1 1
-0.0436920117607285 -0.0410704718239152 1 1
0.115721550596022 0.111402335954971 1 1
-0.0905002576140333 -0.0894230155380855 1 1
-0.0846473027230625 -0.0837198485626684 1 1
-0.0656297972047881 -0.0639455500252629 1 1
-0.0220121592493884 -0.020989750875661 1 1
0.0334937684098576 0.032369171801597 1 1
0.0441506615839913 0.0448034731759911 1 1
-0.164952710621098 -0.160366336986329 1 1
0.0378208260334951 0.0367278969562096 1 1
0.0319316442724721 0.0315122928570909 1 1
-0.0738733524452662 -0.0719627605052838 1 1
-0.0926635841473712 -0.0890561012188804 1 1
-0.135551763925685 -0.131121685890261 1 1
0.00966144695742611 0.00863848488060817 1 1
-0.106935803221966 -0.102411527962609 1 1
0.213240225836241 0.208056143289472 1 1
0.0700853753076019 0.0684407006225287 1 1
-0.0367003020367649 -0.0352670160085689 1 1
0.220355839797411 0.213311662844822 1 1
-0.185763210839029 -0.181845662503927 1 1
0.0928545968529803 0.0893980866583811 1 1
0.294761832285991 0.285211848905239 0 0
0.0141395568664033 0.0138134305115892 1 1
-0.143083205924884 -0.138948853078948 1 1
-0.0915021196028394 -0.0890160435967627 1 1
-0.106348622015972 -0.102417370013063 1 1
0.129822729836054 0.123797039352657 1 1
0.126344230850771 0.123499405673534 1 1
-0.460601753274523 -0.445577149270472 0 0
0.0200987725094493 0.0199011336103663 1 1
0.178676968228408 0.173752098844242 1 1
-0.0721446711332406 -0.0704305920287654 1 1
0.11388057782034 0.109739838613947 1 1
0.0345406256227401 0.034975679354573 1 1
0.108966995132974 0.10804581427741 1 1
0.0912192239722268 0.086674819285793 1 1
0.026097004977711 0.0243999814723126 1 1
-0.233762597299618 -0.224834183232558 1 1
0.00433407359874672 0.00470822428214052 1 1
-0.0477453649248954 -0.0468581242479638 1 1
0.172695172986769 0.167790139209291 1 1
0.175995923288961 0.170728127252475 1 1
-0.0399535706857757 -0.0397642426370328 1 1
-0.0515600913641339 -0.0517638548286878 1 1
0.0547773253556257 0.0539241614550718 1 1
-0.0257833377865621 -0.0261906298231677 1 1
-0.057068575699601 -0.0559953945110414 1 1
-0.0812245457270595 -0.0769008791398175 1 1
0.0592763299438695 0.05614399784447 1 1
-0.0408062923350943 -0.0399212009288809 1 1
0.25079725584375 0.243662554472668 1 1
0.143827339043753 0.137539203445558 1 1
0.0290036134195192 0.0302784189350145 1 1
-0.231434756410065 -0.224317255556672 1 1
0.188862890029429 0.182734411445199 1 1
0.189562940720393 0.185058929316244 1 1
0.145991034581803 0.142498200558624 1 1
-0.0447616722362215 -0.0427445110667608 1 1
-0.0114605889599767 -0.0099365853248153 1 1
-0.018269913538723 -0.0164738599001106 1 1
-0.141487036338002 -0.138460399426345 1 1
0.0991252568270937 0.0971511656464616 1 1
0.0729862901212619 0.0716515003222479 1 1
0.028958039445388 0.029897115781034 1 1
-0.324675931828989 -0.314413755376896 0 0
0.123618797952326 0.120582987208907 1 1
0.113521720760261 0.108047961215175 1 1
-0.0139341247690725 -0.0145061154579339 1 1
-0.166121817273019 -0.161048281186251 1 1
0.0114294824560895 0.0122217065422629 1 1
-0.199430250815867 -0.195136107924991 1 1
0.265586722418186 0.257671871647055 1 1
0.0284305095678847 0.0274879504527987 1 1
0.0626303969471992 0.0615808157235426 1 1
-0.215698068829257 -0.20918031806023 1 1
0.134753845292905 0.130922187826911 1 1
0.102943920526284 0.0979036161981214 1 1
0.0488054008480884 0.0481142736827387 1 1
-0.380996157042963 -0.370502563804681 0 0
0.350372966890123 0.341820792439901 1 1
0.311890552903998 0.302944501540383 0 0
-0.0984775164841338 -0.0961847979452059 1 1
-0.0441708308423808 -0.0437870878010423 1 1
0.289671224039226 0.279885746526412 1 1
0.0981752905582249 0.0954896912727742 1 1
-0.136891124319832 -0.133931791034626 1 1
0.0124928402664636 0.0110461415395272 1 1
0.0284327610545937 0.0279854971143001 1 1
0.170260078736283 0.165288475052411 1 1
-0.418215796029361 -0.406486164704326 0 0
0.0942488091166132 0.0909355250545377 1 1
0.0936520641286867 0.090589548191545 1 1
0.183773324318669 0.177963144368399 1 1
-0.184282290879578 -0.179757687435062 1 1
0.201447881494303 0.195651576228772 1 1
0.169122818984574 0.165810559431409 1 1
0.133200354375946 0.1302176085478 1 1
0.030970130363173 0.0289100654612708 1 1
0.0674723734498962 0.0666655331269471 1 1
0.0471702328440819 0.0464422475184218 1 1
0.108565659197382 0.105238420165356 1 1
0.0354298358980619 0.0340931927007728 1 1
0.0997764971085072 0.0955032560494148 1 1
0.159408721929793 0.155921193750304 1 1
-0.0554364984436965 -0.0549865460616046 1 1
0.185502137411293 0.179968961767154 1 1
0.0736493862153175 0.0730871921322417 1 1
0.0451877128393087 0.0424543885369554 1 1
0.0242068697176069 0.0262895691624787 1 1
0.016793057363282 0.0146602378036956 1 1
0.0855408570583198 0.0835738712895674 1 1
-0.150885983209602 -0.146563091952741 1 1
-0.0600183001290499 -0.0582040190045677 1 1
-0.159554363527394 -0.155863686943622 1 1
-0.190390483139405 -0.184311619578505 1 1
-0.00713048041815308 -0.00659502685234487 1 1
0.499167722930651 0.48412533530055 0 0
-0.0521042224021068 -0.0513227250160369 1 1
0.149052416118022 0.144149112424426 1 1
0.0283134206364412 0.0283360675030341 1 1
0.2390657488303 0.233388983523057 1 1
0.112233235444884 0.109345809152461 1 1
-0.120831409216397 -0.116827247657929 1 1
0.152090052689091 0.146309845183765 1 1
0.11153709707754 0.109001953764081 1 1
0.105623718812174 0.101923577023727 1 1
0.328316079679683 0.318364479432183 0 0
-0.083761037848698 -0.0803475131608888 1 1
-0.0362541467610284 -0.0359124826567285 1 1
-0.237233735467511 -0.231260158091948 0 0
0.064793022716133 0.0631549113504553 1 1
-0.225911908036084 -0.219926364696361 1 1
0.0517170120239267 0.0513269202840862 1 1
-0.0631474170572965 -0.0603285460664933 1 1
-0.14452708593425 -0.141408713033263 1 1
-0.00422024154445536 -0.00270169915076321 1 1
0.0581603736732085 0.0584562497882059 1 1
0.0199895660921428 0.0202999401650604 1 1
-0.00943612142023201 -0.00728253665881116 1 1
0.0999090235482211 0.0977328747899264 1 1
0.398584901234311 0.387893022398068 0 0
0.0505809113242285 0.0495189640152834 1 1
0.153410360005442 0.148640750635201 1 1
-0.0981444101770897 -0.0937589155692078 1 1
0.0407212796395107 0.0403825299457739 1 1
0.0575710843856647 0.057099842717891 1 1
-0.0239802274625592 -0.024755010298991 1 1
-0.180653044597239 -0.17584841138702 1 1
0.0723959293649236 0.0699042112233345 1 1
-0.055394931053531 -0.0547452145739548 1 1
-0.143797240188946 -0.138757270588251 1 1
-0.205856749610615 -0.198778789193018 1 1
-0.105935553149506 -0.102008460971123 1 1
-0.154824069038725 -0.148672936360133 1 1
0.226512787086199 0.220324953006907 1 1
-0.169521359223658 -0.165138267045792 1 1
-0.0333829541950912 -0.0318478115208398 1 1
-0.205706405910151 -0.198142434651367 1 1
0.0735608126182895 0.0719123663229752 1 1
-0.134772383766707 -0.131994173720964 1 1
-0.044676175812494 -0.0415657805946362 1 1
-0.125106213909672 -0.121119876931087 1 1
-0.214502241875815 -0.207030451809527 1 1
-0.180042994760498 -0.176684808482543 1 1
-0.0442349400011898 -0.0423841813980758 1 1
0.0748774588024759 0.0731951069407815 1 1
0.0385737003243093 0.0371801913950609 1 1
0.0666390316415164 0.0642373746161141 1 1
0.240814393572229 0.235088723945623 1 1
-0.0230329853355628 -0.020906718462982 1 1
-0.0951737516101701 -0.0916253590720084 1 1
-0.0109947378744506 -0.0120271457609035 1 1
0.0798461797244934 0.0776626095463503 1 1
-0.18037102023865 -0.174386602613334 1 1
-0.0449676743007247 -0.0430066613948454 1 1
-0.141193137134674 -0.136180396811263 1 1
0.0676637204554124 0.0656826221987943 1 1
-0.174379054344887 -0.169657190394423 1 1
0.120184121239324 0.115473540402764 1 1
0.0539679499297225 0.0510335732997132 1 1
-0.168277160059315 -0.162479788762813 1 1
0.198839281194358 0.191941870773743 1 1
0.336758465185361 0.327255097121255 0 0
-0.145531329939123 -0.1417920524878 1 1
0.0549937591345472 0.0548962929523231 1 1
-0.267061028493858 -0.259306526887064 1 1
0.0757599803009654 0.0744977058635469 1 1
-0.098432016993077 -0.0934842480328637 1 1
0.0481082819536352 0.0453778837583555 1 1
-0.131685114980291 -0.129282753985238 1 1
0.204232133485265 0.200265241349158 1 1
-0.127498622512803 -0.123950557871117 1 1
0.0995577004860396 0.0963817108552879 1 1
0.032538408373161 0.0314745002491125 1 1
-0.189110347192346 -0.184455089556289 1 1
-0.193682384535821 -0.18608157896303 1 1
0.0810703674053832 0.0771732453128228 1 1
-0.0725298569086142 -0.0721695783171756 1 1
-0.0256425341986433 -0.0255072535657125 1 1
-0.00102915665837036 -0.00169646062126831 1 1
0.105577453752803 0.100665283129651 1 1
-0.0327617488416636 -0.0310507715164336 1 1
0.136420751474648 0.132938631230777 1 1
-0.0360515966262839 -0.0346130107890196 1 1
-0.12338634030252 -0.119716841682603 1 1
-0.144827936042793 -0.141886359090199 1 1
0.0949184010253693 0.0923920055257453 1 1
0.180759640253686 0.175724295732089 1 1
-0.0144088132682741 -0.0142273676597642 1 1
-0.097669966596958 -0.0941845923854288 1 1
0.134226697788812 0.13008820950778 1 1
-0.0632532713525318 -0.0613781697148233 1 1
0.0354916918067768 0.0353950924321346 1 1
0.160315807898176 0.15679597228548 1 1
-0.032246743734704 -0.0322299069888553 1 1
-0.0604875357477219 -0.0585757549485814 1 1
0.166298666939689 0.160618495216155 1 1
0.115119971822443 0.114102676378287 1 1
-0.0931307390888028 -0.0912537325254395 1 1
-0.0609697517253943 -0.0578601628584914 1 1
-0.0230802642826389 -0.0223751556275928 1 1
-0.266031433794451 -0.257826606232557 1 1
-0.185420794143532 -0.18019908892587 1 1
-0.102437940879789 -0.0984671463235771 1 1
-0.0513035723039476 -0.0503087094969635 1 1
-0.175927624365831 -0.173244672123273 1 1
0.0264221317327841 0.0250426641285006 1 1
-0.0977550853700113 -0.0968672093878604 1 1
-0.0430100931176591 -0.0412980656979432 1 1
0.107787023511978 0.104888089543228 1 1
0.0377829996332439 0.0350868129697243 1 1
-0.0460228850583913 -0.0431238867930937 1 1
0.0656170929228713 0.0630083212766407 1 1
0.0174141909741702 0.0173988087543869 1 1
-0.059884016948478 -0.0570350438608425 1 1
-0.0125415896672665 -0.0130362528103303 1 1
0.244490578703717 0.236618415690825 1 1
-0.171974967375734 -0.168878586465909 1 1
-0.187487764111736 -0.181626970433834 1 1
-0.0732788559501942 -0.0700944451482255 1 1
0.122375680688918 0.117349654106698 1 1
0.0483352104870415 0.0473853397938175 1 1
0.224712854130435 0.218835105599183 1 1
-0.116603958374046 -0.114251169901024 1 1
-0.0579198109545042 -0.0564688365677567 1 1
0.0781843934117037 0.0764898194467278 1 1
0.0215929174634247 0.0203213466764463 1 1
-0.00843806905051296 -0.00901856653822685 1 1
-0.0891075285708706 -0.0863186989417102 1 1
-0.0875463823898127 -0.0836649546499302 1 1
-0.111725491669148 -0.109069439245568 1 1
0.0241332109544095 0.0231466652617239 1 1
0.107678652087973 0.104194244306701 1 1
-0.0851731639955069 -0.0821159128811569 1 1
-0.162820335571121 -0.157901610441123 1 1
0.0518108431134022 0.0508634971018781 1 1
-0.17648676080884 -0.171879772483808 1 1
-0.00768065629983702 -0.00807404940240594 1 1
-0.0990134385747743 -0.0956655135149604 1 1
-0.224961526765118 -0.218136633568714 1 1
0.18730098289374 0.182410118693866 1 1
0.175545412268331 0.169793300233447 1 1
0.00968771830888233 0.00945955705275394 1 1
0.0538461654666828 0.0501612373310142 1 1
0.029574389876929 0.029818144495368 1 1
0.228592587307224 0.223738979240884 1 1
0.0893438114802702 0.0876336351771694 1 1
-0.0662116094163375 -0.0632644633404743 1 1
-0.107464957011496 -0.102658563562469 1 1
0.0623209389256748 0.0615956434981294 1 1
-0.0302607364356598 -0.0295819681625927 1 1
0.151672075299606 0.148385766254779 1 1
-0.101491890750421 -0.0985609793100134 1 1
-0.110930323854231 -0.106954813890593 1 1
-0.0466252317713 -0.0453741861695721 1 1
0.107652129584035 0.102931903640066 1 1
0.0210194273713736 0.0184811801159247 1 1
0.137192015230157 0.133675235384314 1 1
0.0906006842257177 0.0883359865795526 1 1
-0.016375788117793 -0.0147116639780748 1 1
0.0189081396354751 0.0196010378024641 1 1
-0.130877330254421 -0.128337885715239 1 1
0.171856975436502 0.165900674583432 1 1
0.0273814268108797 0.0269435515903598 1 1
0.49696419477544 0.481197726200036 0 0
-0.0963540497230768 -0.0935809400874935 1 1
0.0641342301876025 0.0623266322981578 1 1
0.116341942593288 0.111454848738884 1 1
-0.0277157672391224 -0.026360636935128 1 1
-0.021396266544188 -0.0202991510666581 1 1
0.06303538999586 0.06208481444208 1 1
-0.11719010602297 -0.113675614761009 1 1
0.171666560862196 0.166746796951342 1 1
-0.177393492072421 -0.173315308903123 1 1
0.226201152141846 0.218993894144406 1 1
-0.0237904668646467 -0.0238672942062148 1 1
0.108870028115217 0.106479806906335 1 1
-0.129683787010219 -0.125668254840733 1 1
0.0888445667959844 0.0874309501419946 1 1
-0.145777590651529 -0.142965388040545 1 1
-0.0248316646170297 -0.0229074026199641 1 1
-0.0180656631608907 -0.0174449333001301 1 1
-0.250408999412964 -0.243668028828376 0 0
-0.0619511640235513 -0.0618962373797723 1 1
-0.0677504950670934 -0.0641695369634476 1 1
0.0841891335262824 0.0807470796992124 1 1
-0.222261799407195 -0.213528730877334 1 1
-0.193340493520324 -0.185661185763022 1 1
-0.0105229614861283 -0.0108378543160803 1 1
-0.139756421776774 -0.135749918324256 1 1
0.0130219330911643 0.0109307994609013 1 1
0.160053159312105 0.155627346273756 1 1
-0.0157994099425709 -0.0146521225116657 1 1
-0.0693350557133784 -0.0658600904885832 1 1
-0.198297453258328 -0.192915273140868 1 1
-0.0274276096683329 -0.0279522124762152 1 1
-0.0198799213187039 -0.0191217582851555 1 1
0.102037252623467 0.0997095642565054 1 1
0.108756567985922 0.106142426629584 1 1
0.0310707706561668 0.0302569426211426 1 1
0.109281197727939 0.107376744679844 1 1
0.180645765233368 0.175668130987508 1 1
-0.11248942679622 -0.109172732020178 1 1
0.2048651430767 0.1986311335635 1 1
0.14278288184381 0.138106309778394 1 1
-0.0495420933198923 -0.0468781094065372 1 1
0.056169990048819 0.0549004748516926 1 1
0.141231095778944 0.137022509409296 1 1
-0.161055492828031 -0.155423504799987 1 1
0.0926386137155995 0.0900685067133975 1 1
-0.0741596343145924 -0.0716478693452621 1 1
-0.231924833408927 -0.225240357369596 1 1
0.283352719277946 0.27513243907458 0 0
-0.0433780920637739 -0.0424786558362467 1 1
-0.154382446341306 -0.149466732241226 1 1
-0.0329935989943343 -0.0324118881274555 1 1
0.0820114185776895 0.0804581122779724 1 1
0.175559783378679 0.171055837238409 1 1
0.104870755946324 0.103091898768053 1 1
0.00285606014183212 0.00249235038651739 1 1
-0.0535017039445917 -0.0509963266365797 1 1
-0.106720826045509 -0.103301340888724 1 1
-0.0913806842029312 -0.0878267640800985 1 1
0.121240316165715 0.11684367221603 1 1
0.0503363454441765 0.0493306653563832 1 1
0.0513906090064974 0.0497028372380499 1 1
-0.0607123032664601 -0.0595028277597824 1 1
-0.033328814454349 -0.0334345138692908 1 1
-0.0409809025742194 -0.0378983657377 1 1
-0.0947825925059834 -0.092605601757564 1 1
0.126940796036239 0.122666210208392 1 1
0.0226064606983961 0.0218123819099523 1 1
0.111335553998268 0.104231256200539 1 1
0.0952718540094553 0.0934700808947334 1 1
0.0516745394381809 0.0516622017337968 1 1
0.0481801525849991 0.0458375684460017 1 1
-0.0401643599187778 -0.0403849892515528 1 1
-0.168933476478737 -0.164677517195386 1 1
-0.0397326699486792 -0.0392983577940843 1 1
-0.0279997649379284 -0.0273422913862068 1 1
0.0329489948052618 0.0318792711070137 1 1
-0.197843006855563 -0.192363445528746 1 1
0.130546572482543 0.126152392521374 1 1
0.081528997465183 0.0797944172341299 1 1
0.0433077772397359 0.041821793042416 1 1
-0.0692874121084706 -0.0692351736186388 1 1
-0.106346169914822 -0.102526713842139 1 1
-0.136955889954489 -0.131928850846469 1 1
-0.0524769889547008 -0.0525172992544755 1 1
0.20253706673154 0.195843747762698 1 1
-0.00249573656742817 -0.0042141521370022 1 1
0.13471034412592 0.131407875650006 1 1
-0.122765877459493 -0.120224438716015 1 1
-0.262337806671304 -0.2559437280785 1 1
0.13044899908197 0.126676019873713 1 1
-0.00231517658766315 -0.00141942153439721 1 1
0.0242414868792052 0.0233691094168143 1 1
-0.0935848418541757 -0.0916108038688558 1 1
0.328578752886477 0.318457965688496 0 0
-0.0995446873656055 -0.0973711721902517 1 1
-0.132721709191544 -0.130713260454374 1 1
-0.110944058618501 -0.109218018779494 1 1
-0.0732456500337085 -0.0711583344082638 1 1
-0.0153986470721741 -0.0149779200947356 1 1
-0.0675727258328597 -0.0654541767958848 1 1
-0.161070450872226 -0.157877564048847 1 1
0.0412014353005605 0.0395306650584467 1 1
0.0564763035873435 0.0548036627995061 1 1
-0.046802635631975 -0.0462742996410605 1 1
-0.0519651854047489 -0.049572345394352 1 1
0.0338448571754219 0.0335144763054378 1 1
-0.172900806336754 -0.169157140750423 1 1
-0.295918189583743 -0.285836017953298 0 0
0.0698878833170615 0.0667324213452882 1 1
-0.0287916447760997 -0.027350510323463 1 1
-0.348030382143924 -0.337264763989845 0 0
-0.042846068306786 -0.0422787704665201 1 1
0.0888350500043348 0.086223462773371 1 1
0.0902179210078823 0.0882466403280913 1 1
0.0890457874182937 0.0878658678498804 1 1
-0.0107860120970414 -0.00921355624435051 1 1
0.0857040136831644 0.0833185090938794 1 1
-0.0631455651599408 -0.0626376683869158 1 1
0.0364563677346299 0.0362261653485119 1 1
0.077876559518039 0.0737407854643279 1 1
0.0640773741351022 0.0606712127669931 1 1
0.0186193161720159 0.0154645750286312 1 1
0.0637119227514525 0.0634673809432614 1 1
-0.0632513032814934 -0.060341229620339 1 1
0.0504856602333039 0.0486402125121594 1 1
-0.0765416126229864 -0.0740504663386355 1 1
0.116042262861327 0.11339981451678 1 1
0.0805394202086359 0.0788618385949928 1 1
0.0534456521451311 0.0521279690092856 1 1
-0.383952648873621 -0.370635470141831 0 0
0.0419999392582695 0.0402204719664051 1 1
0.264471563060706 0.255939923786269 0 0
-0.278887273919364 -0.271720930015411 1 1
-0.00937666625052893 -0.00894904817513393 1 1
0.0397836566905829 0.0410786723028718 1 1
-0.0832733538977898 -0.0801284272691323 1 1
0.111510408320814 0.108931921278204 1 1
0.0161926996921529 0.0154394426089378 1 1
0.0437639537638422 0.0428312253918364 1 1
0.0385522586143758 0.0376299070529394 1 1
0.119667248301431 0.115096561472729 1 1
0.157006045485476 0.153116944975025 1 1
0.155606339001771 0.151285730523174 1 1
0.0592937410949738 0.0576524680214332 1 1
0.0631272513025377 0.0610872007821457 1 1
0.207757915967369 0.202143835202106 1 1
0.0555309883347708 0.0546487215096983 1 1
0.260877172195261 0.253556315827297 1 1
-0.196330280445459 -0.191902693091442 1 1
0.460487286569683 0.446013092220079 0 0
0.0320801741667498 0.0321683715632504 1 1
-0.140403472610627 -0.137206931282023 1 1
-0.0863409522288492 -0.085713169895381 1 1
0.204375702708227 0.196815276507815 1 1
0.0364743417947065 0.0355886782637741 1 1
0.0150148989346946 0.0141664538716263 1 1
-0.0756534813509489 -0.0721168581554032 1 1
-0.0273592438400987 -0.026895952693679 1 1
-0.0332970463716123 -0.0337588016647605 1 1
-0.0172233717792574 -0.0168450554932928 1 1
-0.00921268369901493 -0.00940343323767602 1 1
-0.00603872628004146 -0.00565115784749245 1 1
-0.000293974456276998 0.000671715365817782 1 1
0.0419395753101548 0.0416946486860297 1 1
-0.130921657377275 -0.127565581735834 1 1
0.167010592366942 0.162546908956832 1 1
-0.0883498672384937 -0.0843511096663663 1 1
0.348498877287615 0.337727979832614 0 0
0.0158241001510779 0.0158187345485766 1 1
-0.0250259635509207 -0.0240857282210245 1 1
-0.161191847268675 -0.15724739339311 1 1
-0.117931238026191 -0.11651741203965 1 1
0.044736276065387 0.0445583821126163 1 1
-0.116998247866935 -0.113401912959181 1 1
0.297936191034184 0.288630145841976 0 0
0.0686964967493679 0.0658113027958297 1 1
-0.113702537794538 -0.110102916598639 1 1
0.148713423031036 0.146767890358799 1 1
-0.0671096971425413 -0.0642320390238974 1 1
0.0478233717926055 0.0464177634497996 1 1
-0.0901078416590832 -0.0893867463690404 1 1
-0.0243028474612153 -0.0244156558178357 1 1
-0.0932218260057796 -0.0910157095136988 1 1
0.0209098788430756 0.0181512598800564 1 1
-0.0565642066255428 -0.0543864483881132 1 1
-0.107033539515485 -0.105560575896633 1 1
0.0189573682740739 0.0200332712347757 1 1
-0.233887097151647 -0.227196611681748 1 1
0.0220926959408783 0.020333215525536 1 1
0.123128516846802 0.119423706678971 1 1
0.16532007472955 0.161572849945564 1 1
-0.0978305877963125 -0.0953150942352519 1 1
0.172050904113116 0.166695125178764 1 1
-0.0658060989870247 -0.0640646004973049 1 1
0.109426423015166 0.105814141884111 1 1
-0.178359278064473 -0.17149390090136 1 1
0.0739631720890701 0.0717682250478067 1 1
-0.133961295954542 -0.130594721195256 1 1
0.177208835242255 0.1712389540842 1 1
0.0609799064168591 0.0607992463688754 1 1
-0.138961150538556 -0.133489855408496 1 1
-0.00605120509996105 -0.0047849091491362 1 1
-0.112573117695658 -0.109883759370703 1 1
-0.224742530725706 -0.218577615298938 1 1
0.0220736252829051 0.0221695719421136 1 1
0.39064046014039 0.378969820340714 0 0
0.128314296005651 0.123775597770739 1 1
-0.322718190573538 -0.312338604227452 1 1
-0.0238716400238373 -0.0219876300671018 1 1
0.181726789712017 0.176276015695118 1 1
0.0450910483590755 0.0435342502213371 1 1
0.0886185341490303 0.0874352269735566 1 1
-0.149192996374183 -0.144181873142799 1 1
0.0239588936280143 0.0230467474644537 1 1
-0.176932537275233 -0.169943249284996 1 1
-0.0586298368353919 -0.0554022736175714 1 1
-0.195874972947148 -0.189643935402178 1 1
0.0531508151638061 0.0512133134091548 1 1
-0.020162411059687 -0.0204666111221054 1 1
0.0105461561025543 0.0106917151219262 1 1
-0.0976073994687301 -0.0934616793000089 1 1
0.232352609733974 0.226256230613512 1 1
-0.0756847730255981 -0.0731442376954034 1 1
-0.0378428074176822 -0.0361205520637272 1 1
0.0449465274258675 0.04290043593375 1 1
0.0792441482751464 0.0776117743487789 1 1
-0.0156862209293342 -0.0152702011455975 1 1
0.122045487040878 0.116756684979278 1 1
-0.114329063820837 -0.110074489990673 1 1
0.0168400816877278 0.0151769659505307 1 1
0.108714282873168 0.107325195541751 1 1
-0.133678658979249 -0.128612176464959 1 1
0.0262128520086116 0.0247611692562471 1 1
0.186771014136596 0.18066857844565 1 1
-0.14214410161962 -0.135887708115763 1 1
-0.286846280709127 -0.279655651347139 1 1
-0.148825923146334 -0.143618630776361 1 1
0.01428872900228 0.0135693827696121 1 1
-0.25192088582191 -0.244693020835446 0 0
-0.021343471729514 -0.0208200786242806 1 1
0.216559760764575 0.21099732182703 1 1
0.0393588123512003 0.0388890615594517 1 1
-0.161666654841071 -0.156011257225678 1 1
-0.315662223424891 -0.307999942668334 0 0
-0.0877146556435515 -0.0855239036429097 1 1
0.00521774277487276 0.00590688356576666 1 1
0.00732090536901073 0.00703962824007932 1 1
0.172026494652221 0.167253130690031 1 1
-0.04114390005101 -0.0402061192112307 1 1
0.00766266105203948 0.00794098441284131 1 1
0.113012504603756 0.110208509022044 1 1
-0.216841758702705 -0.209013591051628 1 1
-0.0755254856316704 -0.0739525861168084 1 1
-0.225765433436771 -0.219830916646294 1 1
0.0773306142890796 0.0750421441736408 1 1
-0.122224540868233 -0.118353275946717 1 1
-0.0375210584589458 -0.0369120327391772 1 1
-0.0249859551081647 -0.0256140427193807 1 1
0.0994929920443335 0.0978021348063946 1 1
0.0315988504746835 0.0312196411544813 1 1
-0.0185692700630999 -0.0180812818550019 1 1
-0.141046643068522 -0.136958428229902 1 1
0.0611752345795559 0.0607892728464278 1 1
0.118861845287591 0.113527984218787 1 1
-0.098747569628429 -0.0958796760912194 1 1
0.104474752489216 0.100905345937699 1 1
-0.14609284219845 -0.141479220141148 1 1
0.0882849274879314 0.0856691716717071 1 1
0.0566321679134579 0.0546579376367665 1 1
-0.13773252524033 -0.134288595209829 1 1
-0.180169566553349 -0.173699483873551 1 1
0.0999465614282827 0.0963855689119545 1 1
0.112700458651334 0.109925125063144 1 1
-0.113548264289385 -0.108739027782329 1 1
-0.117367914117211 -0.112844880514713 1 1
0.234900701746405 0.227716591826794 0 0
-0.176548176807553 -0.172798829925567 1 1
-0.148154569449945 -0.14406912521457 1 1
0.0774178098149281 0.0750548528484556 1 1
0.239523422940624 0.23309797031904 0 0
0.217060005254198 0.210114784374747 1 1
-0.032182805850673 -0.0315302141083111 1 1
0.0707548273729529 0.0685855902891767 1 1
-0.0353533424055158 -0.0344573791921769 1 1
-0.109597550404016 -0.106181642287068 1 1
0.040554059529256 0.0384778411903319 1 1
0.142880236898347 0.140149972826698 1 1
0.0519614057049488 0.0517731252473068 1 1
-0.0472787385230386 -0.0449208535037982 1 1
-0.0237746671106832 -0.0226753678119825 1 1
0.109935358079619 0.105703862535139 1 1
0.104340370417864 0.103516108899529 1 1
0.0201387230697671 0.0174691535975484 1 1
0.269994942553462 0.261107482895968 1 1
0.269202279871023 0.260873246082449 1 1
0.113361390902339 0.109558616108093 1 1
0.210252425560526 0.20276323989384 1 1
0.0654934536749324 0.0635552626381688 1 1
-0.14721132918442 -0.143489600726338 1 1
-0.498654258711533 -0.485077698716179 0 0
-0.117258501486879 -0.113665745056197 1 1
-0.0817230723013032 -0.0797343088963125 1 1
0.0374966221311276 0.0347289435048956 1 1
0.26982814577601 0.261037048722716 1 1
-0.232794953231636 -0.227556189269451 1 1
-0.0190320149098 -0.0194888006950905 1 1
-0.109306719134067 -0.106249041458329 1 1
-0.0975277060543209 -0.0957618929816707 1 1
0.00657298215516181 0.00554783794439147 1 1
-0.233772033309322 -0.226217916180163 1 1
-0.000791707371448111 -0.00196282251871988 1 1
-0.10295801720704 -0.0996606393942787 1 1
0.258225950965661 0.250056422788908 1 1
0.103453858669056 0.101045226562934 1 1
0.295955593882985 0.288445844704503 1 1
-0.0230683356924258 -0.022345467837667 1 1
0.144947982166304 0.13850148335056 1 1
-0.0943873357895874 -0.0899194126364335 1 1
0.142546277059413 0.13842347780568 1 1
-0.137693220214483 -0.136009190432978 1 1
0.0593661569334469 0.0588461208812466 1 1
-0.022668314255802 -0.0204210704713873 1 1
-0.247684706411914 -0.239374628834686 1 1
-0.0720922551305482 -0.0689054100494463 1 1
-0.168185446368111 -0.16275822995461 1 1
-0.0488577225759374 -0.0472705068227511 1 1
0.055211422148465 0.0542437162991666 1 1
-0.278221665002078 -0.270473232967103 1 1
-0.00094772151148418 -0.000903375521767339 1 1
0.00910247828097405 0.00962923924999931 1 1
-0.325379331792954 -0.314953140663147 0 0
-0.0407083126275734 -0.040632375768345 1 1
0.117602551941095 0.11453310469041 1 1
0.284113059529491 0.274920334800806 0 0
-0.00678426819641937 -0.00621362790107965 1 1
-0.224394898837326 -0.216899451499402 0 0
-0.0889523364138148 -0.0856681687968096 1 1
-0.1119253056272 -0.108802599537511 1 1
-0.025396093616673 -0.0253259572441021 1 1
0.0984092986242694 0.0970276112473229 1 1
0.426438194045183 0.413439976099328 0 0
-0.0602370298825978 -0.0577966421408142 1 1
-0.0678451652879684 -0.0668360931624546 1 1
-0.0433685170729185 -0.0410613776338989 1 1
0.178338706419489 0.173695314042453 1 1
0.0460989804477298 0.0444314705159144 1 1
-0.0342120304042661 -0.0332921879346322 1 1
-0.0240296974395819 -0.0217334541742109 1 1
0.0975113042252576 0.0945388015775569 1 1
-0.153001492051452 -0.148710269017809 1 1
0.182851827901218 0.176515011819679 1 1
-0.0503835346333454 -0.0485873537468247 1 1
0.148713621101044 0.144127462580874 1 1
0.0840992816619721 0.0813893510866179 1 1
0.289747691926527 0.280676475177683 1 1
0.116831986526339 0.113350938574239 1 1
0.00439413036812663 0.00436419098636578 1 1
0.00678945035482319 0.00832808443522945 1 1
-0.0631422172928522 -0.0627560546499316 1 1
0.323751126419929 0.314978814177277 0 0
0.00599255379905448 0.00552297177014745 1 1
-0.0134666451340065 -0.0123164718095709 1 1
0.238563598646366 0.230075004754552 1 1
0.0623729963520916 0.0604692325665465 1 1
-0.021854733810766 -0.0189626736513896 1 1
0.267277049879118 0.259430072181261 1 1
0.101952167129881 0.0992889898745317 1 1
0.0484262277157847 0.0465461197808984 1 1
-0.0512801711311498 -0.0502800186611904 1 1
0.0811272262254469 0.0784072806777898 1 1
-0.117105812334557 -0.114153728062183 1 1
-0.0102183322964765 -0.00805675168747873 1 1
0.00454997238809379 0.00346486924753622 1 1
-0.218619971147785 -0.212549681361073 1 1
0.00771975773811417 0.00767708315768846 1 1
0.11923854204133 0.115992155122056 1 1
-0.168677771883911 -0.164614113760574 1 1
-0.085692150311528 -0.0817147092636533 1 1
0.110814274551251 0.106693111833647 1 1
-0.0800428893401893 -0.0764679337474048 1 1
0.0433107979662248 0.0417121966023515 1 1
-0.137656548384629 -0.131770269613603 1 1
0.218536974590023 0.210269227368483 0 0
0.0781458737479512 0.0757581804319922 1 1
-0.186746899853306 -0.182425697587273 1 1
0.0892107835810445 0.0872729379335965 1 1
-0.0541981666756057 -0.0517347394840702 1 1
-0.167250926841656 -0.162846040871268 1 1
0.196375687395768 0.189982914170594 1 1
0.199124495979802 0.194659272904351 1 1
0.202899355500774 0.197352887060328 1 1
-0.0320149533459579 -0.0330764206177006 1 1
0.0241940334435431 0.0225790442955846 1 1
-0.104029781722166 -0.101509064096536 1 1
-0.298708894943518 -0.290470111441198 0 0
0.203113643750281 0.197018049110428 1 1
0.250115118357143 0.241148040988619 1 1
-0.23588436467203 -0.230559950455364 1 1
-0.0132623682194411 -0.0127637367828028 1 1
-0.159383904930474 -0.154051728539492 1 1
0.0895529980079028 0.0871977909291483 1 1
0.0728354935841823 0.0699103935582924 1 1
-0.196212739936706 -0.190302559293196 1 1
-0.12550391309288 -0.123320604174411 1 1
-0.147822713373432 -0.143416172549612 1 1
0.18921362166403 0.183913700163932 1 1
-0.0722004634922648 -0.0693857350641068 1 1
-0.182602496904382 -0.175830606508381 1 1
0.0707020377007231 0.0681988700784608 1 1
0.0117244111783956 0.00898690994848985 1 1
0.00360996657517163 0.00413678608170492 1 1
-0.127918249414709 -0.122786870485211 1 1
0.125603641588913 0.120345327643142 1 1
0.0553261750662805 0.0535798149167891 1 1
-0.0562158930264772 -0.0539044466751297 1 1
-0.16333283418446 -0.159653323589113 1 1
0.186601933754186 0.18260869395153 1 1
0.0539389821306536 0.052046104416271 1 1
0.0638446564558982 0.0605325178716856 1 1
-0.000807616701813291 -0.00183836109109725 1 1
0.166685652216118 0.160894998805413 1 1
0.0180932453714555 0.017256458870086 1 1
0.0849454635453539 0.0811878600103005 1 1
-0.0944998774872287 -0.0912600341220181 1 1
-0.314740085257087 -0.303801109942543 0 0
0.0486761734331357 0.0467084289348521 1 1
0.123206336909073 0.120286207424372 1 1
0.176738727893017 0.172358116964222 1 1
0.110881095772175 0.108653208084409 1 1
0.077007989308342 0.0751829961971767 1 1
0.072512160468291 0.0684227131932659 1 1
0.0537252441429895 0.0514859548513282 1 1
-0.150096248858088 -0.145603201685139 1 1
0.107239044689694 0.105072308841254 1 1
-0.0536314507208859 -0.0512069641632483 1 1
-0.228157660113345 -0.221869969703863 1 1
-0.14467225724412 -0.138773583399314 1 1
0.293850072449443 0.283518687560244 0 0
0.079607961443206 0.0767364925971987 1 1
-0.0481166753601694 -0.047252589103092 1 1
-0.125716909127533 -0.12029290609737 1 1
-0.061075630783137 -0.0571412400605277 1 1
-0.142356716175023 -0.138966634077224 1 1
0.00692511089962105 0.00674605043058329 1 1
-0.00720567162757306 -0.00817369729472293 1 1
-0.147428995876119 -0.144046868271755 1 1
0.0429880731044615 0.0421280030559661 1 1
0.261329355479762 0.251984605616673 0 0
0.0974372991201399 0.0953339968540168 1 1
0.00644731967173014 0.00581184410844849 1 1
0.215855665664843 0.209858381588761 1 1
0.0837435026911174 0.081503368333302 1 1
0.157044564084991 0.152576845337584 1 1
0.057717834793009 0.057372223385935 1 1
0.0669196796135391 0.06505780883787 1 1
-0.0917389845966867 -0.089881249689797 1 1
0.136003701928745 0.131410304667156 1 1
-0.022484404003033 -0.0236055252119331 1 1
-0.0252853583384808 -0.025085738058562 1 1
-0.212256703775349 -0.206478350217255 1 1
0.027346577661601 0.0268579170922666 1 1
0.0923721471621465 0.0901912690016894 1 1
-0.107307069296115 -0.105948850810385 1 1
0.0632372464152045 0.0598708916881527 1 1
0.10647951969559 0.103571993847692 1 1
0.00546176438905696 0.00470313081600788 1 1
0.202670920708266 0.195777001317145 1 1
-0.18786114414187 -0.183045767755501 1 1
-0.193253190458198 -0.185992732995537 1 1
0.0305357261185857 0.0284544573310401 1 1
-0.269919535857045 -0.26378037219786 1 1
-0.0445419842762255 -0.0436685579255502 1 1
0.149587071560215 0.146502883926418 1 1
-0.289572963380292 -0.282707377251605 0 0
0.156553453351039 0.153006945699658 1 1
0.0664351631491765 0.0654270601683477 1 1
0.0544898615576884 0.0535914270887556 1 1
0.194039397000413 0.188494701934374 1 1
0.128194304709916 0.12252902983374 1 1
0.0647079887954121 0.0632269783270419 1 1
-0.021271497538942 -0.0188738916284197 1 1
0.197992765163964 0.193053427233495 1 1
-0.167158572539141 -0.163553591894518 1 1
0.0108817705119076 0.0103788577889636 1 1
-0.0575998218714149 -0.056822306542091 1 1
0.0460451192826138 0.0437551694749288 1 1
0.0395542254988816 0.0380403020274918 1 1
-0.1576803189466 -0.153152442364174 1 1
-0.119237623933515 -0.117482577806691 1 1
-0.146962460639358 -0.142483106495983 1 1
0.151216880182646 0.146623071529466 1 1
0.0527699057179014 0.0499837242081193 1 1
0.0261458008212664 0.0268829332049406 1 1
0.15917861389538 0.154203549313949 1 1
0.0170315063990062 0.0179223080517423 1 1
-0.0576550706977359 -0.055683911747934 1 1
-0.091647034588903 -0.0895432296367774 1 1
-0.0275464570236202 -0.0262740057729257 1 1
0.0818855333053829 0.0781306034557939 1 1
-0.0457793244525701 -0.043147594127946 1 1
-0.0344308553857642 -0.037868320633905 1 1
0.0793396103802906 0.0743515997909529 1 1
0.110295591777951 0.106889477486792 1 1
0.0637153982129165 0.0620986820467672 1 1
-0.164060634221184 -0.158717095151619 1 1
-0.165503029004684 -0.160596154498787 1 1
0.103196262204987 0.0998859957260105 1 1
0.324918014679629 0.316841741649539 0 0
-0.181693809914272 -0.177043851304675 1 1
0.00454665973076676 0.00332318817990337 1 1
-0.211671161447739 -0.205414634869809 1 1
0.208506470233989 0.204331441930947 1 1
0.153391435328314 0.148221399338422 1 1
0.163969624181874 0.16121147269892 1 1
-0.0870408814692443 -0.0843073771783567 1 1
0.116837287818573 0.113597307953076 1 1
-0.088158346707132 -0.0841673501041437 1 1
0.256982222004062 0.248266846062567 1 1
-0.106723103584182 -0.105247202917427 1 1
0.144667128956825 0.139224034074296 1 1
-0.0364962187128362 -0.0349739514203976 1 1
-0.0103164797789194 -0.0084796163907609 1 1
0.185950902119462 0.18023651852286 1 1
0.0710783655360913 0.0706858668309277 1 1
0.12817883004135 0.123245548443149 1 1
0.0230195373006321 0.025104953990268 1 1
0.0793834100134464 0.0767266358733209 1 1
-0.200801696528614 -0.193110637845235 1 1
0.101898882875763 0.100341169754688 1 1
-0.183176539174517 -0.177332341182117 1 1
0.120011228221975 0.117273845493304 1 1
-0.305961997980062 -0.296666796182039 0 0
-0.182370425947105 -0.176107260185589 1 1
-0.00361975035925886 -0.00250334243534424 1 1
0.00700052721296897 0.00794733038142734 1 1
0.151611607846779 0.147315997983204 1 1
-0.189658413048292 -0.183193876612849 1 1
0.230472718954995 0.224504013136941 0 0
-0.144136396168722 -0.140802184356838 1 1
0.329345769576316 0.319340061193286 0 0
0.0258707406451347 0.0253505655928328 1 1
0.0416812350966608 0.0406772142204631 1 1
0.156041406424082 0.15049074942799 1 1
0.0159384154829957 0.0145363912891453 1 1
-0.0235649191397214 -0.0230320890183216 1 1
0.111542000391403 0.107297770295577 1 1
0.128487925298856 0.123737305655812 1 1
0.119501963686469 0.116756519444189 1 1
-0.269253387597724 -0.25932045066379 0 0
0.139555790750171 0.136076836256471 1 1
-0.0547471307594002 -0.0531097349307734 1 1
0.103507706552166 0.0988311572745216 1 1
-0.0927441594095692 -0.0899616733994929 1 1
-0.104015073675713 -0.103102347281188 1 1
-0.0625316216573324 -0.0600836526368271 1 1
0.0670094185800459 0.0646656406400245 1 1
0.107997995095821 0.104762385113035 1 1
0.0365752211667152 0.0344430272373117 1 1
0.205232964640519 0.199574143068551 1 1
-0.0854092719221393 -0.0838813211103572 1 1
0.0204315349622665 0.0196871835942126 1 1
-0.122736464489301 -0.119263879475565 1 1
0.019874690201987 0.0192677031968955 1 1
0.039753849503529 0.0365001114130196 1 1
-0.0159275691130875 -0.0153456234719774 1 1
0.104434780561544 0.100849699732582 1 1
-0.0988115311314614 -0.0947215357130499 1 1
-0.157907107983977 -0.15439338139943 1 1
0.0361817747690774 0.034663841528239 1 1
0.065990707624841 0.0643039160855171 1 1
-0.017914368827153 -0.0167926866647792 1 1
-0.128329899572027 -0.125085781007733 1 1
0.119092617949242 0.11673571812708 1 1
-0.0306179014446507 -0.0310092746265497 1 1
0.0919642486243485 0.0900555534038528 1 1
0.220674437665918 0.212812432680394 1 1
-0.048985341858769 -0.0496192958010582 1 1
0.0193792492150958 0.019940035299944 1 1
-0.124874566454953 -0.120482208619314 1 1
-0.0154470648044621 -0.0165836656043504 1 1
-0.0567161398042003 -0.0559823310096454 1 1
-0.0132131383119084 -0.0130718791261713 1 1
-0.128498660574567 -0.124636540088157 1 1
0.0278815857003437 0.0275293096433515 1 1
-0.147316413867746 -0.141324230730406 1 1
0.142964807278842 0.138116908764679 1 1
-0.00308801910092706 -0.00323196675248376 1 1
0.19080257461233 0.184835740835624 1 1
-0.176407211873877 -0.171983107248259 1 1
0.0374205281651184 0.0364187024735444 1 1
-0.262840743843961 -0.253589371434368 0 0
-0.0955844403356448 -0.0928002496381772 1 1
0.174084370034561 0.170455606781341 1 1
0.0671550528174381 0.0647947202623224 1 1
0.218695843464179 0.213506075197608 1 1
0.17156390071548 0.167662201238342 1 1
-0.0409313150027334 -0.0396729245849813 1 1
-0.0714531873029453 -0.0690812428142663 1 1
-0.11047990700018 -0.107772658050235 1 1
0.0403785074139247 0.0377813509109347 1 1
0.10633451889864 0.100979422063347 1 1
0.128615817634255 0.125552540951463 1 1
-0.117338796868969 -0.111993426781732 1 1
-0.122266218330406 -0.118100288143289 1 1
0.0275683239649838 0.0277027006423899 1 1
-0.135823925213801 -0.131762612232269 1 1
0.148695267254902 0.146201837708589 1 1
-0.0911643010362607 -0.0870666960509531 1 1
0.143329150230414 0.138499193526654 1 1
0.092152057100264 0.0914801561632669 1 1
0.0331962285249078 0.0339122884471768 1 1
-0.321338778655807 -0.310772367747769 0 0
-0.0644638785325196 -0.0636999476614222 1 1
0.109865817027909 0.10574585701086 1 1
0.0253914219324299 0.0246568109502995 1 1
-0.129983569973868 -0.127268058429823 1 1
0.0532213709388791 0.0525839381321078 1 1
0.166452614680468 0.162961443257424 1 1
0.116305303658045 0.113468044583543 1 1
-0.0383932166372147 -0.0369520062461787 1 1
0.227501661491307 0.220549805346178 1 1
-0.0743082479555667 -0.0703402114352534 1 1
-0.0484879099796428 -0.0470405607727457 1 1
-0.12753037910362 -0.124055612168336 1 1
0.126629125842482 0.121770620673035 1 1
-0.170891007432413 -0.16580338599055 1 1
0.00904602593527584 0.00825673933639313 1 1
0.188171416114305 0.181958651001639 1 1
-0.208750851629737 -0.202657506816677 1 1
0.369939345100497 0.358898898859417 0 0
-0.0583538189294192 -0.0570214836451514 1 1
-0.0789460138093003 -0.0772249264676381 1 1
0.0726475921558205 0.0682664158717995 1 1
0.0441464990885808 0.0430948653519813 1 1
0.000696576186193482 0.000999796456491363 1 1
-0.017451591898626 -0.0172604452444103 1 1
0.144085868540632 0.139525843335841 1 1
0.147459481074685 0.14377818790735 1 1
-0.188720914412759 -0.183295291011406 1 1
-0.141193094756645 -0.138982052876937 1 1
0.0560728765387964 0.0551316198320744 1 1
-0.049533754255356 -0.0477829428972176 1 1
0.051738898792728 0.0511366688634895 1 1
0.217827856942054 0.210505813473245 0 0
-0.169378124448114 -0.166146181863915 1 1
-0.143067517174296 -0.139924852020933 1 1
-0.149348799621402 -0.142711497397231 1 1
0.0982002298668775 0.0948111654027971 1 1
-0.0948118846981597 -0.0922920492641035 1 1
0.165508275550017 0.161295825005384 1 1
0.0628453867845599 0.0606879009396865 1 1
0.0186977304639189 0.0181545183059221 1 1
-0.103671815544444 -0.0996431626766518 1 1
0.0919903448899775 0.088243805340547 1 1
-0.145103042884019 -0.140413415683412 1 1
-0.0727107187892181 -0.0731710917505119 1 1
-0.145341398279288 -0.141580092506263 1 1
0.0326992731630443 0.0315288818506775 1 1
0.00499384769805811 0.00499686538601217 1 1
-0.0480694992778268 -0.0444529267937111 1 1
0.236701033488364 0.230846926984363 1 1
-0.0117343222912538 -0.0101837543363496 1 1
0.051956350512731 0.0500923596991746 1 1
-0.0643091565318332 -0.0613942554017032 1 1
0.117772163519337 0.113644317644273 1 1
0.029355577887847 0.0289938031819808 1 1
-0.0393885331862354 -0.0393696088287853 1 1
-0.0271247357227882 -0.0271121051253781 1 1
-0.201995679795269 -0.194914411181807 1 1
-0.00199008002947947 -0.00246853719179348 1 1
-0.0458179046703095 -0.0434600350483707 1 1
0.163775102975633 0.15822773681221 1 1
0.0705392819324479 0.0707215494665929 1 1
-0.326834855026708 -0.317750884096766 0 0
-0.0286268565042776 -0.0292594428784821 1 1
0.477014980409264 0.461448972614059 0 0
-0.121601248472098 -0.117665434945415 1 1
-0.0447566842613919 -0.0435886810987608 1 1
-0.0138221914977694 -0.0144145595359756 1 1
-0.0591770610785955 -0.0556085249689907 1 1
0.240284127337326 0.234408900293063 1 1
-0.00433725092358359 -0.00558758556477092 1 1
-0.311078354551421 -0.301989402347869 0 0
0.105315013657035 0.101081263087891 1 1
0.13461875151548 0.129644815044129 1 1
0.138426100844583 0.134906646620383 1 1
-0.166323827029639 -0.161062672211483 1 1
-0.0982390213003114 -0.0969883366334685 1 1
0.0627313417066272 0.0607603595182202 1 1
-0.0420730535749143 -0.0395801615805493 1 1
0.388754856348095 0.376889466595251 0 0
-0.0855138844778217 -0.0812757712367357 1 1
-0.0380333403428833 -0.0359886666770256 1 1
0.0270973380577044 0.0250187378307885 1 1
-0.111690830832789 -0.107560720268064 1 1
-0.0555261778435094 -0.0564584872219079 1 1
0.135380828213403 0.129641386130948 1 1
0.0588929971279396 0.0574328647709308 1 1
-0.0302373038856863 -0.0299412835395757 1 1
0.0159419293977366 0.0150906510320102 1 1
-0.11931813588822 -0.115572419250864 1 1
0.02034542232466 0.0193401811974406 1 1
-0.0994698814878609 -0.0951554091094841 1 1
0.108229080392919 0.105810533831474 1 1
-0.0155739373133391 -0.0153321574530856 1 1
-0.0541758208458194 -0.0526488618386847 1 1
-0.373812808010142 -0.362530665249222 0 0
0.111347470895414 0.107312875045289 1 1
-0.0843504770441551 -0.0815114973740877 1 1
0.114248144003987 0.110928648400959 1 1
0.00477969103879188 0.00298987213785863 1 1
-0.194150333580327 -0.188119689602033 1 1
-0.20007455780699 -0.194134160081855 0 0
-0.146578888687856 -0.14322786671107 1 1
0.252093619701626 0.244555810176023 0 0
-0.0812094625674703 -0.0804816222237729 1 1
0.167334719203457 0.16116910573684 1 1
0.120956636039345 0.117673899048226 1 1
-0.0933414259025831 -0.0897907285133629 1 1
-0.0921764911029185 -0.0914670251574248 1 1
-0.0555176070236967 -0.0544617160990463 1 1
-0.0908946336807919 -0.0878501381072821 1 1
0.0800183452794476 0.0805279095379363 1 1
0.146156741300899 0.143209526747028 1 1
-0.292538002237139 -0.284321231399725 1 1
0.16689393930663 0.159568651072392 1 1
-0.0153354316859547 -0.0147163490039787 1 1
-0.039408206185146 -0.0388084482528172 1 1
-0.137579123987541 -0.135126850264207 1 1
0.0879252069337174 0.0842834201190141 1 1
0.100606888793729 0.0965101974559151 1 1
0.0686131821789297 0.0674070544225607 1 1
-0.104536999491035 -0.102293218532431 1 1
0.00252365632223701 0.0015493760441783 1 1
0.107597472460229 0.102214144209216 1 1
-0.101337865995682 -0.0978720651455758 1 1
-0.0233761898282605 -0.0227460926905449 1 1
-0.0589428607058781 -0.0561951660609016 1 1
0.0540980932945765 0.0513736845642403 1 1
-0.118987702235473 -0.115780970053127 1 1
-0.0029716894600061 -0.00125988879371394 1 1
0.436458207876028 0.423664182211948 0 0
0.0232242332397687 0.0234016536381979 1 1
-0.1842146120837 -0.178835406862092 1 1
-0.1405385811479 -0.137012121797778 1 1
0.0977225008208165 0.0942368435251429 1 1
-0.070998749697509 -0.068478503561915 1 1
-0.235922307753978 -0.228595443584339 1 1
-0.2278075948488 -0.220049820430837 1 1
-0.215888733149866 -0.209108348119136 1 1
0.0594427012212496 0.0581768507037854 1 1
0.0757426182589464 0.0719655042223773 1 1
-0.14233539026256 -0.138916744099305 1 1
-0.0528457025235521 -0.0512214654300085 1 1
-0.178135748101586 -0.173819155279373 1 1
0.049121022600226 0.0479585708463936 1 1
0.012279733897566 0.0125893468969752 1 1
-0.310663211229906 -0.299147141872928 1 1
0.00189381486275017 0.000772495707353809 1 1
-0.1460324151532 -0.140485664310774 1 1
0.233839604324925 0.228629718439796 1 1
0.165756269608667 0.159342796759375 1 1
0.0136313621476763 0.0121656939914472 1 1
0.301290347631471 0.29289585777385 0 0
-0.149799379088506 -0.147016900437662 1 1
0.0931106216402812 0.0906299131982422 1 1
0.219020707121586 0.210734587702978 1 1
-0.0671073627612363 -0.0652690500973492 1 1
-0.0319580220124232 -0.030789634605451 1 1
-0.0777012253737908 -0.0747182744080434 1 1
-0.145085274225985 -0.140063151024711 1 1
0.12858316011351 0.124516402974542 1 1
0.165640154801599 0.161393591332325 1 1
-0.162191466731757 -0.158000069355775 1 1
-0.011994025534057 -0.0115606221043303 1 1
0.0921048651273106 0.0920174012179153 1 1
0.0922059956426645 0.0888116184024073 1 1
0.0362631122939892 0.0344482192940826 1 1
0.143614940934844 0.138842300895669 1 1
0.106015588397324 0.100676586059214 1 1
0.159861167349469 0.154394563871059 1 1
0.143030389703658 0.139539175825462 1 1
0.114169905109734 0.110024343052743 1 1
0.124444518540198 0.12056602281269 1 1
-0.144084000907522 -0.139653512088676 1 1
-0.13349873174275 -0.130114778934683 1 1
-0.0838342497014236 -0.0812884808885136 1 1
-0.0310011207548236 -0.0302666615410178 1 1
-0.00758263413565914 -0.00745993711710199 1 1
-0.320667747336425 -0.311582751210594 0 0
-0.0566295297014453 -0.0549058530164831 1 1
0.123564659906399 0.12025633093307 1 1
0.216736611379512 0.209848743155442 1 1
-0.00730532960671925 -0.00754585029022177 1 1
-0.00190513147259923 -0.00146333253185871 1 1
-0.0874068787560361 -0.0859777944006534 1 1
-0.0732886453065449 -0.0691181516983708 1 1
-0.232175691771767 -0.223996078259745 1 1
-0.0398755438170955 -0.0388992499935249 1 1
0.0180863301039263 0.0174397592245466 1 1
-0.174912025530199 -0.169122712151156 1 1
0.0988191636960966 0.0971974290799263 1 1
-0.153250073665193 -0.150033233713869 1 1
0.103093150727067 0.10060791027247 1 1
0.0499266524298207 0.0470422009557521 1 1
0.0253497609881237 0.0268628263513434 1 1
0.034825195902787 0.0321442556725206 1 1
0.0427323069923791 0.0425011949935116 1 1
-0.19466111118299 -0.191641404572804 1 1
-0.141712385720057 -0.138387570382957 1 1
0.164822521410009 0.159915626355378 1 1
0.129430754463425 0.126437747673578 1 1
0.194981545497098 0.189213205451724 1 1
-0.084634933977055 -0.0829292750663131 1 1
0.195581787974882 0.190823361527671 1 1
0.134062076048566 0.128348872317252 1 1
0.0157536418989981 0.015738777381897 1 1
-0.313626713208005 -0.303713521847732 0 0
-0.119161772239604 -0.117196353612061 1 1
-0.0157418144205893 -0.0148193151594114 1 1
-0.0892379363142902 -0.0866700366581895 1 1
0.175145872043681 0.168373710781336 1 1
0.100663975663285 0.097151219157476 1 1
0.27760429967449 0.270084138025226 0 0
-0.204919142643512 -0.198416926569826 1 1
0.170795708157841 0.165700670991989 1 1
-0.149442686348901 -0.145990053532501 1 1
-0.184806441176347 -0.177643406814324 1 1
-0.147271080306317 -0.141755721390087 1 1
-0.144054578373824 -0.140067162194417 1 1
-0.010755924973537 -0.0091740705425969 1 1
-0.0311503152058828 -0.0306110878938243 1 1
0.258351470556198 0.251534759315217 1 1
0.0524632900332584 0.0509021150294175 1 1
-0.155051843180617 -0.150179869589263 1 1
0.0685402144646022 0.0670638106112243 1 1
-0.150640657971384 -0.146231719134323 1 1
0.07834304256979 0.077430972780495 1 1
0.167439485058811 0.164791687832152 1 1
0.0390529403707205 0.0385141356646377 1 1
0.0594250060268562 0.0575928713875327 1 1
-0.207116809042799 -0.200406876716564 1 1
0.211139998828183 0.202465466316896 1 1
0.21997282996922 0.212888921269423 1 1
-0.0489950795360756 -0.048371400670923 1 1
0.292082576395424 0.283660122002297 0 0
0.0627541300925387 0.0602146103534321 1 1
-0.112414388342558 -0.107560175008512 1 1
0.102463170088946 0.0993659574028675 1 1
0.0513724633638647 0.0487524038219155 1 1
0.157501417494863 0.154182089190534 1 1
-0.0287271284342028 -0.0302473818107152 1 1
0.11326092420471 0.111446066123106 1 1
0.0406938173033101 0.0386178199540304 1 1
0.117893080598436 0.114201909296321 1 1
0.00306294345732652 0.00300260574951623 1 1
-0.117760652108804 -0.114718638189249 1 1
-0.208328309170069 -0.203150078395954 1 1
0.16222087660849 0.157376846943456 1 1
0.20162100904803 0.195969864133734 1 1
0.185754146983215 0.17937227690949 1 1
-0.049640638738859 -0.0485341049363744 1 1
0.127440195674193 0.121249033970204 1 1
-0.210039832333601 -0.203606993026071 1 1
0.040252712875958 0.0391326807837436 1 1
0.036916235315254 0.0363424949731348 1 1
-0.198605515698605 -0.192832127069935 1 1
0.0537226659121827 0.0509938330491906 1 1
-0.0744215541457986 -0.0712887592070935 1 1
0.0626053024801618 0.0602288627865349 1 1
-0.0653595378472844 -0.0638898494872005 1 1
-0.0925750082173355 -0.0904516606375702 1 1
-0.0114043111997447 -0.010624021451918 1 1
-0.0747282948806289 -0.0718757855340208 1 1
0.182480000362358 0.177098374247956 1 1
-0.131194864979283 -0.127108461875137 1 1
0.125995757289316 0.122120474181735 1 1
-0.0563202521161738 -0.0533326762890555 1 1
-0.101163514345518 -0.0995391992920703 1 1
0.24374520451715 0.236306928954051 0 0
-0.0519723705583656 -0.0530007655287055 1 1
0.062649895459729 0.0601932443591092 1 1
0.290314099803926 0.281011944809625 0 0
-0.0142674165418303 -0.0135448798816093 1 1
-0.0384835248796673 -0.0368458722131828 1 1
-0.157264018785356 -0.150720027372195 1 1
0.20206371511103 0.196349922465334 1 1
0.212534448919138 0.208541700173429 1 1
0.0906966500862453 0.0884249215883194 1 1
-0.124315064422957 -0.121128613969387 1 1
-0.108932306559921 -0.106207827784496 1 1
-0.0933891134418938 -0.0885502810539517 1 1
-0.0136154791931851 -0.0124513296119021 1 1
-0.0761460588119289 -0.0734358737581071 1 1
0.208455962551643 0.202882680582072 1 1
-0.203667079237174 -0.197297729288196 1 1
0.0228963325577173 0.0205698491446057 1 1
-0.107543983067063 -0.105512471597872 1 1
0.0829483520615709 0.0817692793770063 1 1
0.0111217343364329 0.0112838455394914 1 1
0.0996654479672227 0.0956003625753008 1 1
-0.144165623577207 -0.139607454819242 1 1
-0.207552864079175 -0.202134675057358 1 1
-0.0436700890859795 -0.0407789323117636 1 1
0.0638762719995822 0.0622705888100044 1 1
0.0558688987518798 0.0539496908357104 1 1
0.169575246388634 0.164651817238078 1 1
0.175861578576492 0.171485212818038 1 1
-0.128003369315284 -0.125800382378161 1 1
0.0331853504818966 0.0307718910410098 1 1
-0.304638221027258 -0.297135960684596 0 0
-0.0224822194589483 -0.0206872356479488 1 1
0.0998359823000701 0.0973207165349489 1 1
-0.00664187148536555 -0.00734906403516148 1 1
0.0866625263555299 0.0856291287925055 1 1
-0.0055623868691361 -0.00541909371184173 1 1
-0.153135362982535 -0.14743897007245 1 1
0.151916087305262 0.14599354321475 1 1
-0.00342425426361152 -0.00412045645395566 1 1
0.097856337768782 0.0945857799546866 1 1
0.0647475759533538 0.0633456829471724 1 1
-0.0566039643697693 -0.0542724392106871 1 1
0.121821998162535 0.119193311946154 1 1
-0.220948038850703 -0.214722986717394 1 1
-0.00766303646577673 -0.00860707161784057 1 1
-0.0098505273951781 -0.00862224094736493 1 1
0.036602468441694 0.0358423778907973 1 1
-0.0139298640187403 -0.0135663594693355 1 1
0.209498900602981 0.205203110665493 1 1
0.169019814860027 0.163516774515948 1 1
0.0711804234256984 0.0694372476529652 1 1
0.116407538888831 0.113139086408415 1 1
0.054792874960236 0.0518527184169529 1 1
-0.0346623604459744 -0.035870905228862 1 1
-0.220402262410005 -0.214589456031173 1 1
-0.0899171151693936 -0.0887403900501308 1 1
0.128176847243152 0.123510785049048 1 1
0.139558477753134 0.135743173381445 1 1
-0.100186895632828 -0.0960816082277179 1 1
0.193811867640904 0.188978657744482 1 1
0.0557653632236585 0.0536424678593219 1 1
-0.0899208526451682 -0.0898227237121597 1 1
-0.0301759756589049 -0.0294255426025749 1 1
-0.126830883746529 -0.122017265740836 1 1
-0.0248739760228167 -0.0241158240922769 1 1
-0.0994046755967048 -0.0973668179256636 1 1
-0.161173109785605 -0.155163962919794 1 1
-0.0772600914450364 -0.0741910837552751 1 1
0.15039576653888 0.14596575538577 1 1
-0.217238299890056 -0.209849916424456 1 1
0.0504811815641735 0.0491209757536387 1 1
0.0590628970574462 0.0565362201784757 1 1
0.312848116478793 0.304212946204347 0 0
-0.162032297927051 -0.158186299168264 1 1
0.0940896888348903 0.0917476164718408 1 1
0.0645920502488239 0.0615616512122308 1 1
0.0562211834580211 0.0559726071185423 1 1
0.255447128387469 0.24769195742326 1 1
-0.0573246430317537 -0.0571780092896901 1 1
0.0299107606422589 0.0293543244503696 1 1
0.071794169087101 0.0688157328018777 1 1
0.0867933611803051 0.084506889936027 1 1
0.106679025131909 0.1034616134128 1 1
0.200062159982976 0.194926953505117 1 1
-0.0385076836018559 -0.0374928397979733 1 1
-0.133805978181627 -0.129020403162651 1 1
-0.103173427184571 -0.102618732285692 1 1
-0.0401285215050107 -0.0397436221346257 1 1
0.148753015268298 0.144774726441184 1 1
0.119115194035083 0.114076644711538 1 1
0.192522041894873 0.188198505418755 1 1
0.12759756921942 0.124444365094643 1 1
0.295957252882738 0.288193189135134 1 1
-0.142221333349163 -0.136696477227238 1 1
0.0654056759165632 0.0653783741137595 1 1
0.178585947232425 0.174869351719902 1 1
-0.0380486117574797 -0.0372037689844511 1 1
0.0334752640429008 0.0317921537869839 1 1
0.101986759852226 0.100610988456269 1 1
-0.0501360670510401 -0.0473525097306031 1 1
0.00250844323329739 0.00320438743085099 1 1
0.0950384294931565 0.0941003572953799 1 1
-0.0667261115250844 -0.0648041811779317 1 1
-0.291922803206473 -0.28298600118349 0 0
0.0344133548060207 0.0338590571936124 1 1
0.199309827262855 0.193813821239398 1 1
-0.155430724551341 -0.151633844085695 1 1
0.0729537789776925 0.0713574317720611 1 1
-0.192951240001788 -0.187305366819561 1 1
-0.130947647451956 -0.126519821708849 1 1
-0.110828598455223 -0.107288854193609 1 1
0.202739348961978 0.196508951374488 1 1
0.227846834427526 0.220754434548679 1 1
0.131913301473193 0.127912669945647 1 1
-0.0133600439308031 -0.013536035496357 1 1
0.156877711079063 0.151692585974168 1 1
-0.00849096355730227 -0.0087856448393531 1 1
0.146599200250332 0.143166287021093 1 1
-0.0881139784844061 -0.0852524985844656 1 1
0.0402889690646755 0.0394206894921702 1 1
-0.161040125616333 -0.155340388933343 1 1
0.117166321982623 0.114666272019194 1 1
0.10903945562849 0.104952465534196 1 1
-0.000918152067922246 0.000603051014753667 1 1
-0.165928023281613 -0.160764146346584 1 1
-0.129836857817884 -0.125535836151018 1 1
-0.0555448802301033 -0.0537879584551486 1 1
0.08008781728655 0.0779794848095654 1 1
0.32468390944942 0.314307050400542 0 0
0.06492359683277 0.0638939367735949 1 1
0.1034871684537 0.100076133428899 1 1
0.135833940417243 0.13264213214042 1 1
0.0987570147112359 0.0965394259407179 1 1
0.0855547355898968 0.081982854816408 1 1
-0.226877546984574 -0.220205153906521 1 1
-0.0361670481525512 -0.0343739209304855 1 1
0.120608511230394 0.116748962597397 1 1
-0.126661526211035 -0.123392801417896 1 1
-0.297956508535271 -0.290247777435293 1 1
0.205875876096113 0.199951220941476 1 1
-0.0495275948659113 -0.0467122062780744 1 1
-0.1334208649799 -0.129565751770736 1 1
0.0971219500017674 0.0944908468772682 1 1
-0.231367585251261 -0.22474479179022 0 0
0.163544311808788 0.158163875104961 1 1
0.150634541095266 0.145964924489838 1 1
-0.132644037480884 -0.129599058799204 1 1
-0.107319196748486 -0.105405425137488 1 1
-0.0113437975596071 -0.0121114217755354 1 1
-0.0568499394799196 -0.0574373094167706 1 1
0.147596276764258 0.143199521275182 1 1
-0.182878613678366 -0.177314772642717 1 1
0.0838281825401627 0.0811831709978034 1 1
-0.293921717900432 -0.285806664611714 0 0
0.172898649236189 0.16914340153883 1 1
0.186808935210807 0.180830592801899 1 1
-0.123260972615943 -0.119949203470041 1 1
0.338983764366835 0.328152670334657 0 0
0.0572998734202905 0.0571848267508872 1 1
-0.0310863216564619 -0.029429372497536 1 1
-0.0238437182518209 -0.0232436671668567 1 1
0.098387339512413 0.096507992065423 1 1
0.304952766034516 0.294629088265362 0 0
-0.074335429813084 -0.0721315795266251 1 1
-0.195200634901041 -0.189166544694152 1 1
0.193130881781684 0.187296897210913 1 1
0.0238132776494901 0.0241666632109484 1 1
-0.000361647725605402 -0.000828926204493645 1 1
-0.218282270629204 -0.211708230020645 0 0
-0.194248660521549 -0.188615733589696 1 1
-0.158162167597232 -0.152755211621679 1 1
0.0527066258183093 0.0517748440337275 1 1
0.018724225310193 0.0166719337528645 1 1
0.0512336116653536 0.0497252646495365 1 1
0.0690329868985018 0.0676665615804856 1 1
0.00931563961745243 0.00758042467202965 1 1
0.129454265924967 0.126420248145456 1 1
-0.0338972453439135 -0.0340482201832684 1 1
0.249717951269644 0.241318698016404 1 1
-0.038484230912783 -0.0377068460392098 1 1
-0.145539927435276 -0.142963425534064 1 1
-0.0447616063238389 -0.0441906204697156 1 1
-0.0518263854935746 -0.0501302260064565 1 1
0.124562614871769 0.122011731554326 1 1
0.0518925609855453 0.0478250334357488 1 1
0.0470471747477925 0.0436260161362169 1 1
0.0528960472311093 0.0505076100840425 1 1
-0.0454062268218322 -0.0433002576285081 1 1
-0.073177943900967 -0.0718178008489665 1 1
0.128876248751924 0.126320526125616 1 1
0.045783664424443 0.0456134523734795 1 1
-0.119176363210966 -0.115598939838001 1 1
0.403038180089642 0.389755499751272 0 0
0.126403359594076 0.123740915720229 1 1
-0.10896130567472 -0.107940544473031 1 1
0.159477343276219 0.152689817579491 1 1
0.276796108973438 0.268595728068047 1 1
-0.057887307269645 -0.0561700753330632 1 1
0.322271438406283 0.312170252861062 0 0
0.114422265922045 0.109959901811172 1 1
-0.261097855766996 -0.253715326291692 1 1
0.112558162773192 0.111788029293261 1 1
0.122311407743905 0.12020473730661 1 1
-0.254050844277237 -0.246227506804654 0 0
0.0373975930869051 0.0361935148934143 1 1
-0.0669820582811438 -0.06469649226999 1 1
-0.0439193225804786 -0.0428619479607045 1 1
0.164503800797739 0.161910313371661 1 1
-0.10736278767244 -0.103359318480456 1 1
-0.208351626416444 -0.200204369833024 1 1
-0.0372192236145676 -0.0373179707035569 1 1
0.0475241695143333 0.0454208728831834 1 1
-0.134387554649992 -0.13071972685167 1 1
0.0764447980802905 0.0716798020092543 1 1
-0.118694493527 -0.11522215461247 1 1
-0.00583482855228807 -0.0022071139138629 1 1
0.0742684263484689 0.0714675407823424 1 1
-0.20440279774028 -0.198537499899597 1 1
0.2227749846065 0.215656104216396 0 0
-0.123762492350202 -0.119596097506268 1 1
-0.00737565795543208 -0.0070226245624893 1 1
0.0653785453912964 0.0637953129069451 1 1
0.0706627786527824 0.0685021666248911 1 1
-0.166737596798486 -0.161294389635651 1 1
-0.0615981279054509 -0.0590014498063301 1 1
-0.0970550963451833 -0.0938490777703423 1 1
-0.083163084170117 -0.0799165237381007 1 1
-0.21314414107819 -0.208567982714866 1 1
-0.0702575727726711 -0.0683605923134745 1 1
0.117521412256804 0.11478847043234 1 1
0.27387766191611 0.266432898229234 0 0
0.0222217725708559 0.0222878558634276 1 1
-0.0159047113049242 -0.0161599569643885 1 1
0.0431115752335848 0.0393076972863135 1 1
-0.0447530689926552 -0.0439654332384218 1 1
-0.282254908147184 -0.271257445467753 1 1
0.0138406900189758 0.013044360546612 1 1
-0.0941180090874806 -0.0911234908372603 1 1
-0.0137129441579151 -0.014773455996695 1 1
0.0105584981554144 0.0100700633515089 1 1
-0.0717460666861277 -0.0702264872210056 1 1
0.165694730362949 0.160440641809583 1 1
-0.0115795724279012 -0.0115065733662242 1 1
0.00730140666582114 0.0067973465073953 1 1
-0.101135710986129 -0.0985806707338223 1 1
0.0600957318962659 0.0562609838603586 1 1
0.151822717653706 0.148108846251353 1 1
-0.2767278319471 -0.26624741437621 1 1
-0.174925327264177 -0.170285282363301 1 1
0.252044671603322 0.244945043255868 1 1
-0.0774953178433012 -0.0747788511787836 1 1
-0.0247913433881117 -0.0235038833557964 1 1
0.0258921164481847 0.0233875963503799 1 1
-0.0399729981375456 -0.0387520197758734 1 1
-0.0694610841459391 -0.0680707143050109 1 1
0.00681230874456954 0.0080359950046487 1 1
-0.0636865556964749 -0.0612458468467138 1 1
0.0775578424516976 0.0767587881750255 1 1
0.146434140166348 0.142009532232556 1 1
0.0693049257059829 0.0680750090627607 1 1
-0.0642194235350408 -0.0614161675145621 1 1
-0.272347616451696 -0.263831249831197 0 0
0.144465263590437 0.14057984596698 1 1
-0.0219450394130268 -0.0226707990349222 1 1
-0.39535932524065 -0.384083672921741 0 0
0.0306651919293159 0.0298471390520456 1 1
-0.0476370572745281 -0.0455785141315725 1 1
0.050351276946162 0.047191635544501 1 1
-0.24752907268267 -0.239364579730348 1 1
0.0399326515764958 0.040014888703936 1 1
0.103270263268955 0.100777112101118 1 1
0.20813639096232 0.202089765679326 1 1
0.0912679012155918 0.0879741289470465 1 1
0.032965355781509 0.0328531746225118 1 1
-0.12785043881659 -0.124338528892073 1 1
0.062936592215497 0.0631565607288775 1 1
0.00107510012264195 0.000242938883229508 1 1
0.0185579378534577 0.0177715383806057 1 1
-0.233187206915498 -0.221656797231153 1 1
0.155438579886539 0.151828829807084 1 1
0.0192179518020942 0.0178396079236031 1 1
0.0970004335627979 0.0949245778470829 1 1
-0.0414188259102161 -0.0384985368208166 1 1
-0.08200815013427 -0.0797730733442631 1 1
0.078073622091311 0.0771979717659119 1 1
-0.0160494044225754 -0.015927597571821 1 1
-0.157431854494213 -0.154794337626094 1 1
-0.0812006364020851 -0.0805955506302625 1 1
0.0300052520060221 0.0293381795067362 1 1
-0.00940975313844863 -0.00876377008328778 1 1
-0.106916927513016 -0.104168649584215 1 1
-0.0354499792345163 -0.035786742223443 1 1
0.00681130332403106 0.00661943393749136 1 1
-0.0479119480596643 -0.0478636369562565 1 1
0.00547696582104097 0.00480515214430366 1 1
-0.0938325350442603 -0.0926225011122688 1 1
-0.151048097499492 -0.146375121920834 1 1
-0.0586424035293885 -0.0567414613279077 1 1
0.0221639987679068 0.0207298013495179 1 1
0.03339046677838 0.0312530391460737 1 1
-0.0507651062015138 -0.0514624176009997 1 1
-0.167374207009465 -0.161626578731047 1 1
-0.00680438427380716 -0.00524167942854839 1 1
-0.249619649007696 -0.242052042246834 1 1
0.202744615277722 0.195680451482532 1 1
-0.113707520823718 -0.110174734116462 1 1
-0.0500569273939343 -0.0496667761002097 1 1
0.131133799795407 0.127785883450486 1 1
0.207802169492049 0.20184858429826 0 0
-0.172481219593425 -0.169260189543421 1 1
0.124405517019038 0.120338586594244 1 1
-0.000136300539937045 -0.000677531279841097 1 1
-0.241535083061903 -0.232150947085373 1 1
0.00223590278928399 0.00183578005392307 1 1
-0.11533532861689 -0.111869077684869 1 1
0.225227510363273 0.218304551959377 0 0
0.201334885303712 0.193732290982295 1 1
0.0824497673421076 0.0785031011571098 1 1
-0.100345228716266 -0.0979075937128366 1 1
-0.250548366027675 -0.244022884269093 1 1
-0.0182831087415278 -0.0188722578895618 1 1
-0.185323917701604 -0.180593439985464 1 1
0.162467497541048 0.157254315069554 1 1
-0.058735450228702 -0.0568928438618628 1 1
0.103722671809438 0.102254079313219 1 1
0.178771392790558 0.174295949804327 1 1
-0.155261966285521 -0.149778920654706 1 1
0.0536989789993575 0.0541372094162651 1 1
0.0874601145978323 0.0842622305961628 1 1
0.0330201350442061 0.0349167100569547 1 1
-0.0847080383444974 -0.0830716959884897 1 1
0.222582364171108 0.216108803131132 0 0
-0.0556777230626022 -0.055399965118649 1 1
0.117659264710643 0.114470271129503 1 1
0.10150814976518 0.0983071849006295 1 1
-0.0405167431887503 -0.039724972356186 1 1
-0.023586482099773 -0.0238959126964537 1 1
-0.155282127108812 -0.151852999881071 1 1
-0.187091766876181 -0.181153504274909 0 1
-0.141199118098292 -0.13716129414832 1 1
0.151344279606458 0.146766065792629 1 1
0.125144497156216 0.120856419208686 1 1
0.00873684481947591 0.00936413467035621 1 1
-0.0943827179062866 -0.0915001964903524 1 1
-0.391926670678278 -0.380052841641621 0 0
0.124595989851749 0.121599644024527 1 1
-0.1031416054788 -0.0984636795162115 1 1
0.245726160031438 0.237373670037654 1 1
0.0325648584799348 0.0304310823679956 1 1
0.0622781047575947 0.0614282206762223 1 1
0.102373688966055 0.099793066235492 1 1
-0.143829826321283 -0.138231316938724 1 1
0.078735438044195 0.0763501725173262 1 1
0.136276932314504 0.131583933852488 1 1
-0.431926422722287 -0.419949121043772 0 0
0.296252281485263 0.289237988968274 0 1
0.316225931040411 0.305956035636641 0 0
-0.119552219710663 -0.116195612173302 1 1
0.214743071452665 0.208236980146373 1 1
-0.0367456219346164 -0.0365169651810193 1 1
-0.181453691356537 -0.176331387510626 1 1
-0.00358956107801969 -0.00111056170191377 1 1
-0.107963907705356 -0.103359620499415 1 1
-0.0587275125466332 -0.0585079460421911 1 1
0.245624661130002 0.238430579871363 1 1
0.06725137330513 0.0646047720012674 1 1
-0.158328133220017 -0.154101417323509 1 1
-0.128638514727835 -0.125561907060924 1 1
0.0157322112560474 0.0159882232651882 1 1
-0.105397318713108 -0.102211194193377 1 1
-0.0999465148105628 -0.0976745691841236 1 1
-0.191155446068414 -0.186530315016945 1 1
-0.140805487538905 -0.137105392000272 1 1
0.0572251142230863 0.0549514652295454 1 1
0.110253886547741 0.107617411090893 1 1
0.247486772685403 0.240252330916252 0 0
0.096605093619188 0.0930646783036281 1 1
-0.0181768952113112 -0.0167365862803468 1 1
-0.0338622590338685 -0.0313273364797857 1 1
0.0271929787770207 0.0245398581876763 1 1
0.00218015539101658 0.00139077747832874 1 1
0.234880576992686 0.228553473135071 1 1
0.206711521309952 0.201052968777961 1 1
-0.022039463265765 -0.0201276608864275 1 1
-0.103454113258562 -0.102223419130831 1 1
0.0317924674786152 0.0309982375849491 1 1
0.0658848942975077 0.0631918216055048 1 1
-0.0171067935466848 -0.0167107973195479 1 1
0.15298321164497 0.147006827636588 1 1
0.301805546926643 0.293543973020194 1 1
-0.168655979367066 -0.163726135617339 1 1
-0.014952473797859 -0.0142573213441094 1 1
0.110810778916853 0.107501807964342 1 1
-0.00363230592023019 -0.00302464751993137 1 1
-0.307354884337664 -0.298205329916487 0 0
0.108902002895805 0.106081174589334 1 1
0.0734059431242011 0.0711309349441026 1 1
-0.0478036015513869 -0.0459208705167619 1 1
0.417154837070327 0.40380783282031 0 0
-0.0508107112454342 -0.0503345994331318 1 1
-0.0317015658657721 -0.0322835169474879 1 1
-0.0275115109103059 -0.0251665658742071 1 1
-0.144212928436608 -0.13964486197592 1 1
-0.16739386250002 -0.161300432046275 1 1
0.117597931611621 0.116603773340916 1 1
0.201474330398757 0.196703339264375 1 1
0.480286711669801 0.465088712572088 0 0
0.264136746545791 0.256593724709963 1 1
0.191477290407933 0.184135781527457 1 1
-0.0777573618314848 -0.0765537510623999 1 1
0.172959429543754 0.167133637094537 1 1
0.217729935624178 0.210824279083704 1 1
0.0679846591299332 0.0657084702918398 1 1
-0.00969437977371017 -0.00912635861291703 1 1
0.0122520505687238 0.0121611422100244 1 1
0.129396386380582 0.123656566159939 1 1
-0.178912718741489 -0.17393598618852 1 1
-0.0952440618632456 -0.0921117268245828 1 1
-0.00730540403372801 -0.00736561951235579 1 1
-0.214347615540094 -0.21042510839222 1 1
0.0991278372723615 0.0952405902683834 1 1
0.161971125618143 0.158038611116734 1 1
-0.0120340786868272 -0.011826376466223 1 1
-0.212217872488668 -0.205992361576314 1 1
0.100191359636723 0.0975201591244701 1 1
-0.193959341722984 -0.189519996076887 1 1
0.000288843360045764 -0.000100476534683862 1 1
0.0762181896700349 0.0731207772285146 1 1
-0.0919869736239884 -0.0885882774134661 1 1
0.166452889509985 0.163636035563089 1 1
0.188530253758474 0.181859299500857 1 1
0.0148021534336599 0.0149599528009472 1 1
0.0349184348994168 0.0324576111572948 1 1
-0.023033591918377 -0.0219304032360342 1 1
0.0141180150601357 0.0126639867426596 1 1
-0.0770698173864437 -0.0743456192982763 1 1
0.117974329894329 0.113700894798444 1 1
-0.0621243928705008 -0.0608497312423641 1 1
0.272226151434115 0.264281798757449 1 1
-0.339027928879018 -0.329409372778162 0 0
0.0250391812341421 0.0236778406591566 1 1
0.0380870360897986 0.037573565233131 1 1
-0.229300513928052 -0.222901175297699 1 1
0.040689681365137 0.0382315349659686 1 1
-0.100356720543853 -0.0979167399985192 1 1
0.0682662072862803 0.0648076061906072 1 1
-0.281724772449112 -0.273321685112816 0 0
-0.210888898473843 -0.202958261197494 1 1
-0.00157976813075301 -0.00157250352067092 1 1
0.10540240534921 0.101615230102729 1 1
0.0663948313194941 0.0662664366445122 1 1
-0.0498561989037454 -0.0503403874870543 1 1
0.10661073644511 0.103714334621899 1 1
-0.0233621920123665 -0.0227185577668131 1 1
-0.164470529066856 -0.158904217986987 1 1
0.0698691652683311 0.0680713163773993 1 1
0.100107473580625 0.0961674909354463 1 1
0.00605776730147865 0.00523490348577635 1 1
0.214212537385113 0.206516074837831 1 1
0.0076529352807022 0.00713957066578719 1 1
-0.105987608043627 -0.103155265732569 1 1
-0.0110873992833776 -0.0107082449033753 1 1
-0.0776345353083558 -0.077160406851341 1 1
-0.0489269461857607 -0.0477838066376657 1 1
-0.0266028708391966 -0.0270244457536878 1 1
0.426612196306288 0.414149472844188 0 0
0.0522036808030528 0.0498812236641136 1 1
-0.0472706044996947 -0.04646735652349 1 1
-0.103320122681006 -0.0994343099407261 1 1
-0.137514755845424 -0.132908872037263 1 1
0.209660584109311 0.20166112029461 1 1
-0.161838019716502 -0.157422989701006 1 1
-0.007131198074043 -0.00667423212321941 1 1
0.00432886848822812 0.00465633090400761 1 1
0.221577189070066 0.216443378240865 1 1
0.0958809949173196 0.0926142685283998 1 1
0.14685098121617 0.144130125187549 1 1
0.0691199218613577 0.0663047798467973 1 1
-0.171850032149937 -0.166524179052586 1 1
-0.130292079887453 -0.126928753989509 1 1
0.00129952837866847 -0.00147347173631859 1 1
0.0295788845769224 0.0297167816258343 1 1
-0.0936608813296118 -0.089711002436277 1 1
0.00380012415999832 0.00340206219685977 1 1
-0.149780424579697 -0.146941063385972 1 1
-0.387528967496696 -0.374302675591614 0 0
-0.0875837461264237 -0.0848035582011584 1 1
0.0287462320492108 0.0285069267595029 1 1
-0.143274773083437 -0.138053640537221 1 1
-0.0600262201927139 -0.0603776338002073 1 1
-0.0621454329322987 -0.0595991838378952 1 1
0.206383295787112 0.201882622278554 1 1
-0.167355428289284 -0.161933480683038 1 1
-0.00969666876536342 -0.0106788175795339 1 1
-0.00460498089245574 -0.00420410365564132 1 1
-0.216061240048391 -0.211140838738235 1 1
0.223877408072009 0.218574566694898 1 1
0.180100931709988 0.17484130478111 1 1
0.271789894532682 0.262797045423898 1 1
0.195450714640103 0.189471186340451 1 1
-0.000450590927930868 0.00150023329193581 1 1
-0.231293177455592 -0.224495387961981 1 1
0.0278413452104711 0.0275782659744501 1 1
-0.034915920966017 -0.0344331189176996 1 1
0.198810062027616 0.192187092259893 1 1
-0.0578779886470693 -0.0555260661510465 1 1
-0.428894538987451 -0.415554959834964 0 0
0.00654597243952132 0.00687686647734635 1 1
0.0427887067301831 0.0399985471932435 1 1
-0.0734621747708231 -0.0711718248664544 1 1
-0.139122631560401 -0.135844401038476 1 1
0.177706506038334 0.172410551320898 1 1
0.243832899726344 0.23627491421478 1 1
0.145232988096096 0.141638797740031 1 1
0.0499852141821141 0.0470572530911659 1 1
0.2931622301648 0.282499301236917 0 0
-0.00967912557054276 -0.00935691572007318 1 1
-0.054581574737668 -0.0546901509645876 1 1
0.161645916133729 0.156428925091635 1 1
0.274823869526351 0.267201309734429 1 1
-0.0493990572681343 -0.0468369135635818 1 1
0.156267238235115 0.151782000251506 1 1
-0.230139098969828 -0.224336145543394 1 1
0.198766899508272 0.191412807158797 1 1
0.128027807979165 0.125925662748869 1 1
-0.261037936243531 -0.253936312040017 1 1
0.0663465983581498 0.0656865095978665 1 1
0.200618595576248 0.195922942642902 1 1
-0.293603489835952 -0.286505723198361 0 0
0.150502456687182 0.146542982320232 1 1
-0.112645992731161 -0.109181382861964 1 1
-0.0740404096576877 -0.0708744535572214 1 1
-0.0388513975788382 -0.0383314663160768 1 1
0.0730199885242964 0.069183439474158 1 1
0.205158574280317 0.200430670557204 0 0
-0.0775312772912879 -0.0758579568103188 1 1
0.035730582522278 0.0353451149632563 1 1
-0.0780239535888172 -0.0748522196907814 1 1
0.069133979898698 0.0676805118271482 1 1
-0.316293544886844 -0.306476394087878 0 0
0.0160018396954438 0.0168203684354963 1 1
-0.253793742552546 -0.24577859093844 1 1
0.0699483001729614 0.0676553064345151 1 1
-0.138397235603089 -0.133928070241284 1 1
-0.0688609234388364 -0.067235304820357 1 1
0.151858215524457 0.149182321271509 1 1
0.378483648468072 0.36572338749666 0 0
-0.135084687080869 -0.131493665400015 1 1
-0.222619303188789 -0.214174271549507 1 1
0.0812887353067559 0.078197354441565 1 1
0.178292489176618 0.172914484342672 1 1
-0.278589971496785 -0.270076537111447 0 0
0.150547820538274 0.145743330178379 1 1
-0.148890033278922 -0.144855933806432 1 1
-0.0327563746971702 -0.0329400300346636 1 1
0.322210788152694 0.313483220361226 0 0
0.0535723620422377 0.0501090250628033 1 1
-0.0156155694746489 -0.0148963187545351 1 1
-0.0903235690624407 -0.0882513975486478 1 1
0.168970422440842 0.164009686508396 1 1
0.000150843898758886 1.92899165229084e-05 1 1
-0.32501109657632 -0.314279461935789 0 0
0.057420969675452 0.0565551032641731 1 1
0.0683905842746544 0.0677362882648765 1 1
-0.166579666395463 -0.162193153323242 1 1
0.0362075424756149 0.035961442260434 1 1
0.0777052056741221 0.0754806931723924 1 1
-0.137400545723442 -0.132666520682511 1 1
0.116951851212234 0.11448614762581 1 1
0.0233994549474637 0.0228992666104375 1 1
0.0737616376536734 0.0724384874472933 1 1
0.163914795209758 0.159938651533828 1 1
-0.0587831294086438 -0.0565266222013866 1 1
0.114918284325543 0.112420645614875 1 1
0.399405761750043 0.388408831179307 0 0
-0.34182280016001 -0.330839963198337 0 0
-0.103827546647017 -0.0997884634272091 1 1
-0.0190347261869963 -0.0207345256611009 1 1
-0.0538234681068418 -0.0505084865871716 1 1
0.0323050918996529 0.0327722534135199 1 1
0.344245771906214 0.332051796755592 0 0
-0.119553999603341 -0.11582118893002 1 1
-0.149618950625732 -0.145525198965496 1 1
0.115533795448569 0.11109172754285 1 1
0.0257793888084528 0.0260566649814306 1 1
-0.133378170384666 -0.129545423051424 1 1
-0.00842833032096793 -0.00908128701602971 1 1
-0.0392158481954889 -0.0363565095606691 1 1
0.239256663262576 0.232565727323944 0 0
0.00480399354383719 0.00602357694723972 1 1
-0.258499879949335 -0.249984497796277 1 1
0.177836148159134 0.170966933583188 1 1
0.111275153182257 0.107585929944329 1 1
-0.0769014107588561 -0.076026130404509 1 1
0.112407297735332 0.110422465053673 1 1
0.0182067946096021 0.0185335796008478 1 1
0.0943927310643323 0.0920201834312348 1 1
-0.00355142593565512 -0.0039359437615012 1 1
0.133060552854214 0.129246498944102 1 1
-0.0450072390882862 -0.0434844735022743 1 1
0.195630168585679 0.190489590635693 1 1
0.113773569031532 0.110689515595377 1 1
0.284012924187501 0.276355441923654 1 1
0.00340313467595944 0.00284489758376005 1 1
-0.0618543244233566 -0.0598372142682025 1 1
0.0285918765076433 0.0274899866602197 1 1
0.132791113480976 0.129132257305778 1 1
0.00287746427044501 0.0033346909456206 1 1
-0.178455335502573 -0.172852221103012 1 1
-0.0446232240447919 -0.0418786261503628 1 1
-0.0599882732109175 -0.0594568352854219 1 1
0.0455497579207711 0.0454146267176522 1 1
-0.0844885020367665 -0.0823412298622862 1 1
0.0929080365118401 0.0899455080274383 1 1
-0.0942930843902129 -0.0906730450132078 1 1
-0.26197793658516 -0.252712724384327 1 1
-0.207245308056742 -0.200781647364405 1 1
0.156344522416587 0.15391082322347 1 1
0.111550031836023 0.108024867613165 1 1
0.207255894253654 0.202494559764202 1 1
-0.253385128730406 -0.248083212514271 1 1
0.303782022725753 0.294049411217365 0 0
0.0648886491087084 0.0621225208885069 1 1
0.185139044260883 0.18007828946984 1 1
0.135667866221448 0.132001453693713 1 1
-0.0294558600575177 -0.0295305328372929 1 1
-0.0445406287346991 -0.0435202851631052 1 1
0.0497489827802891 0.0477512778781728 1 1
-0.311590885903946 -0.302026465318326 1 1
0.0900355307306529 0.0873064347510978 1 1
-0.0563091389030663 -0.0538623082352288 1 1
-0.0317581146443161 -0.0314185931054746 1 1
-0.039823550748303 -0.0379705282492129 1 1
0.355039162024291 0.344646470155961 0 0
-0.0647757358666095 -0.0620991837935877 1 1
0.0988321861437506 0.095958264637155 1 1
0.0200459233412985 0.0193763371345898 1 1
-0.0777866744338173 -0.0754584039614567 1 1
-0.209616191837597 -0.202836112001281 1 1
0.0754747272626148 0.0740125463762492 1 1
-0.158064673760029 -0.154583759179472 1 1
-0.0616048016303796 -0.0589611217821882 1 1
0.0266520825007711 0.026255936130274 1 1
0.270465855721592 0.263177094705912 1 1
-0.0773489696880221 -0.077441728388687 1 1
0.243291099213642 0.235016029419407 1 1
0.0424869239054504 0.0398376335889643 1 1
0.178037130297826 0.171415627517565 1 1
0.082469654386326 0.0788733682806064 1 1
0.170356531836573 0.164784919043149 1 1
-0.247059466634216 -0.238739577715329 1 1
-0.220641468797424 -0.214649514282213 1 1
-0.0103669568307621 -0.00971124845370614 1 1
0.0325678470460085 0.0335904238947426 1 1
-0.115802264241903 -0.113653466260093 1 1
0.10019169325689 0.0940814292015097 1 1
-0.0946360727870746 -0.0919497490187995 1 1
0.240921284194348 0.23424824663948 1 1
-0.0752709337627101 -0.0714981113863777 1 1
0.0373619714957274 0.0355525262088405 1 1
0.0460895744868641 0.0448301133158478 1 1
0.142407083718822 0.139417906225421 1 1
-0.0881471131992671 -0.0846770158300303 1 1
-0.0767467985382942 -0.07598156009115 1 1
0.10268765801518 0.100445541030515 1 1
0.0825255348173533 0.082201234354173 1 1
-0.135971760643564 -0.131460734575627 1 1
0.0580458265046639 0.0579717024042023 1 1
0.0126921179359223 0.0123114369938751 1 1
0.119432284785619 0.116896103727296 1 1
0.146960679291284 0.143222105478707 1 1
0.168399812553335 0.162751693217724 1 1
0.172424341101615 0.16794557319021 1 1
-0.0150048674329416 -0.0142867444435218 1 1
0.0646759726776524 0.0620580792964221 1 1
0.0345867800521616 0.0321772174203468 1 1
-0.107581884059178 -0.104822853891966 1 1
0.330624628304741 0.317878475696515 1 1
-0.139338134189252 -0.13551935629342 1 1
-0.0105221348914877 -0.00938487714677033 1 1
-0.148722836768894 -0.144377663306501 1 1
-0.110012900315597 -0.106946094923142 1 1
0.0532028207817754 0.0501463142493315 1 1
0.27785096102099 0.270390398439049 0 0
-0.294639998648084 -0.285784936741861 1 1
0.0798501657441827 0.0780232589600895 1 1
0.0646336974181613 0.0639350201988452 1 1
0.0148715540196095 0.0137825358993141 1 1
0.0470248812214215 0.0473668423063297 1 1
0.0270737858903686 0.0262292680689088 1 1
-0.026100057141839 -0.0236584719607177 1 1
-0.000103161417979558 -0.000129087076830035 1 1
0.269235211332377 0.262326130211176 1 1
-0.00629323406059145 -0.00774293310494383 1 1
0.0192915363457446 0.0185668410486491 1 1
-0.160963173833271 -0.156259533433973 1 1
-0.090664828612298 -0.0864716249867681 1 1
0.0874517895985921 0.0842899569862782 1 1
-0.211862888190846 -0.205021573007428 0 0
-0.190562646192516 -0.185196064782602 1 1
0.0641748059345002 0.0626355806616734 1 1
0.452648092955841 0.439625369779914 0 0
0.249146099887987 0.242329666623098 1 1
-0.0844038457614931 -0.0814577676608149 1 1
0.125033239394362 0.12047495341237 1 1
0.184969563503271 0.180318457002292 1 1
-0.157504947398109 -0.153608518213829 1 1
0.271918334242765 0.264132130911718 1 1
-0.0875413800156611 -0.0862017653757512 1 1
0.0411513106773676 0.0408311137600967 1 1
0.0103290999773632 0.00988101974260559 1 1
0.0590812046390693 0.0575808293140125 1 1
0.11467738593576 0.110445208331117 1 1
0.264716607952556 0.257279362801467 1 1
-0.0574464208813459 -0.0568868004048365 1 1
-0.0167427978250379 -0.0156636783927037 1 1
0.00789029775744154 0.00939589866661114 1 1
0.00567919468721459 0.00415690884213762 1 1
0.0603986691047063 0.0613949363832327 1 1
-0.00584153097503027 -0.00467864270275825 1 1
0.149665204899051 0.144581438591697 1 1
0.136389271168293 0.134293362706608 1 1
-0.176523532903177 -0.171216760805639 1 1
0.197246110639036 0.19167694286881 1 1
-0.0267759539220793 -0.0259727225632783 1 1
-0.304160403073809 -0.294548345049723 0 0
-0.192531802218102 -0.185698221956688 1 1
0.0356349905074807 0.0337964833470183 1 1
0.0412724893329947 0.040413504366946 1 1
-0.196497875154096 -0.190516031440522 1 1
-0.108777332634277 -0.106167452804007 1 1
0.0964031244175442 0.0944052656292892 1 1
0.0447054895783641 0.0442113277405218 1 1
0.23434843107248 0.227668800470932 1 1
-0.0182030006551931 -0.0170981378890481 1 1
-0.044743328314196 -0.0446309435066459 1 1
-0.0440223103537402 -0.0432312571441113 1 1
0.0591000120610399 0.059192024939688 1 1
0.163722398138474 0.159343264078867 1 1
0.145327767448599 0.142181407379491 1 1
0.166854297819891 0.164242280032034 1 1
-0.00751083466633921 -0.00888100599665622 1 1
-0.00337497753104114 -0.00478466033739893 1 1
0.194918308829234 0.188836872113313 1 1
-0.0118813972843256 -0.0119998568772057 1 1
0.328406745246544 0.317439568511613 0 0
-0.0224239073262593 -0.0227768730218973 1 1
-0.101395289789579 -0.0985663461762547 1 1
-0.0829624750029413 -0.0817741372037997 1 1
-0.156676599807829 -0.153412783646138 1 1
-0.0134261300331189 -0.0139770522599066 1 1
0.187884413857402 0.182878359329122 1 1
0.128195315360735 0.124151562198177 1 1
-0.00722345956206575 -0.00668454736550174 1 1
0.110930495401263 0.108528144013452 1 1
-0.0794281151406756 -0.0773700994217286 1 1
-0.0733938293116769 -0.0691863691570272 1 1
-0.0834595354653182 -0.0798168601012958 1 1
0.204042694106355 0.196838020072911 1 1
-0.143658484326737 -0.139131536350128 1 1
-0.0579501655573016 -0.0559806334273133 1 1
-0.0796731467864011 -0.0775636492404412 1 1
0.0636249353181728 0.063831169038348 1 1
0.0828628789561861 0.0797688997720543 1 1
-0.49123926854894 -0.478378448775063 0 0
-0.0634291037177793 -0.0604105278447296 1 1
0.0175392761342079 0.0171325525395638 1 1
-0.215257949598044 -0.20955458995556 1 1
0.108394650018257 0.104313237486256 1 1
0.0990079550300461 0.0968728916853812 1 1
0.169688274892513 0.16184821652578 1 1
0.109289854913388 0.105187771214074 1 1
0.0542654671750486 0.0535390012033169 1 1
0.0906431623265652 0.0880353340233212 1 1
-0.118496608087765 -0.114615719320484 1 1
0.0487307089138086 0.0482775690132417 1 1
0.0618312561825363 0.058958950112073 1 1
0.0048931324222127 0.00284906121069254 1 1
-0.044290094255442 -0.0430569127794251 1 1
0.302085536804356 0.294415439994137 0 0
0.0292940400644382 0.0288515957803024 1 1
-0.0609596651698811 -0.0597800790228079 1 1
-0.0481380721714 -0.0486286921273514 1 1
-0.119715605808332 -0.116341503734423 1 1
-0.015612941087855 -0.0149893065400264 1 1
-0.0412809761969841 -0.0401906533380963 1 1
-0.147951616688607 -0.14357396896832 1 1
-0.0592345269229644 -0.0551809542791594 1 1
-0.246164311074677 -0.239416282860993 1 1
-0.17386193468936 -0.169634615434509 1 1
0.0380264529663358 0.0373816569398413 1 1
0.0541703758984634 0.0537934627073896 1 1
0.0754825765906474 0.07444306364668 1 1
-0.111603297897272 -0.107839864677128 1 1
0.0220073583757123 0.0214249666572673 1 1
-0.0054247308805383 -0.00482002871055206 1 1
-0.0517750459690502 -0.0512112091242565 1 1
0.136444013576371 0.132201548028022 1 1
-0.0327870578300481 -0.0319523863072854 1 1
0.0264266005447673 0.0249366069966546 1 1
0.125817529829333 0.12202892040194 1 1
0.0345877748281316 0.0325242195254784 1 1
-0.214375097225702 -0.209307160007344 1 1
0.130142869308675 0.126737662147388 1 1
0.219220151412505 0.214799605575236 1 1
0.0620970766552105 0.0598212939784692 1 1
-0.0532900525639187 -0.050635521375422 1 1
-0.107559654686236 -0.104366444737472 1 1
-0.0349983038481064 -0.035116895107094 1 1
-0.0897756585394329 -0.0871746652854042 1 1
-0.223226349465078 -0.217712827793525 1 1
-0.094676174548136 -0.0920922836796644 1 1
0.210111559469028 0.203823148796924 1 1
0.0244290973147015 0.023824735499828 1 1
0.106326901045437 0.103406294175656 1 1
-0.0453195163737388 -0.0448022570812563 1 1
0.0235024764123747 0.0226677962023626 1 1
-0.0952502708097637 -0.0925148562009348 1 1
0.0989647600456525 0.0961599675580657 1 1
0.121828080358739 0.118135700877579 1 1
0.084112045719897 0.0804331606634688 1 1
0.145053664675467 0.140931904935005 1 1
-0.241930096686952 -0.232632200453293 1 1
0.103559534783037 0.0999971288312501 1 1
-0.110395652852483 -0.107502165106127 1 1
0.00315230973254522 0.00348598017376922 1 1
-0.217831320404255 -0.212932575915828 1 1
-0.0144456899726682 -0.0133104211604977 1 1
-0.281092654837781 -0.274327978454308 1 1
0.257268240074179 0.252582528367866 1 1
-0.0939898854158632 -0.0913947683275785 1 1
0.0725707149372246 0.0706300238441164 1 1
-0.0458649305387484 -0.0436909003974024 1 1
0.0370444937750941 0.0357207258817635 1 1
0.0755449045635913 0.0740162005847824 1 1
-0.0269043151544607 -0.0260437682190765 1 1
0.109852977813266 0.107171286067237 1 1
-0.0264387279953071 -0.0247748978279861 1 1
0.0509232668157906 0.0495323903270524 1 1
0.313177717278552 0.30557475835969 0 0
-0.039482748929186 -0.0367007496786096 1 1
0.0530218656413969 0.054290447077754 1 1
0.0907525956522417 0.0866471534225126 1 1
0.0487234749260329 0.0462643527271817 1 1
-0.350492744180931 -0.339670283414095 0 0
-0.115386236813364 -0.112644646367575 1 1
0.173596537166144 0.169702214711264 1 1
-0.060781279842685 -0.0580713181835585 1 1
0.0713375857789027 0.068377038434411 1 1
-0.106120746030562 -0.103141498926193 1 1
-0.247416929298793 -0.240918871958512 1 1
-0.296534597011913 -0.291004044032125 1 1
-0.0679160017106283 -0.0655499055420026 1 1
-0.106688260188516 -0.102496916463044 1 1
0.0980273764925648 0.0957112112743703 1 1
-0.00463460773902503 -0.00324466376086061 1 1
-0.186252111373248 -0.180299835689097 1 1
0.0156754282347962 0.014820493906497 1 1
0.0426344705028561 0.0415447182544173 1 1
0.0686127427366217 0.0667869027352264 1 1
-0.0217394094160034 -0.0210177122609859 1 1
-0.178284640197442 -0.173474835291326 1 1
-0.251336610189042 -0.24386261337544 1 1
-0.146561950204659 -0.14226324303802 1 1
-0.127365380373418 -0.122991187112551 1 1
-0.0771599497277497 -0.0750493175607348 1 1
-0.0827074468161365 -0.0791486415355586 1 1
-0.0564114835734104 -0.0575158859576879 1 1
0.0674130350358678 0.0656182799140806 1 1
0.237351432074883 0.229902091019103 0 0
0.143088303410172 0.138298077835995 1 1
0.133632275560089 0.129439151553522 1 1
-0.049963592905258 -0.0504577800925747 1 1
0.186878824036304 0.181641155497675 1 1
0.095729234101767 0.093729062507756 1 1
0.0413696888093746 0.0419029061630438 1 1
0.0672382185609237 0.0640874148852319 1 1
-0.0654206755195379 -0.0621795146421377 1 1
0.228973467761673 0.222141772880589 1 1
-0.243886576236467 -0.236830774475884 1 1
-0.239458493954841 -0.234653760476239 1 1
-0.070298276500107 -0.0694721296737583 1 1
0.0468025944036797 0.0462699742713502 1 1
0.207754404413686 0.202868008450119 1 1
-0.180742070318347 -0.176223113378734 1 1
0.0689109660121647 0.0676142380951697 1 1
0.327412664864657 0.317664464756337 0 0
-0.0423902052116775 -0.0408414311554485 1 1
0.0758504251724273 0.072525237009601 1 1
-0.134247328170537 -0.130004848213427 1 1
-0.0769472945344339 -0.0745107073556749 1 1
0.150880975652295 0.145352817091291 1 1
-0.0981349338602966 -0.0945429228148135 1 1
0.107492951384176 0.105348496271367 1 1
-0.175433157428421 -0.170942656902256 1 1
0.0954870688394907 0.0936740227062625 1 1
0.210772886698726 0.204314516034336 1 1
0.160039910557094 0.155486023195873 1 1
-0.151828210324751 -0.14763884761337 1 1
0.186647669032424 0.181534075982727 1 1
-0.00457499291364775 -0.00457164065159386 1 1
0.206194297555186 0.199079834576095 1 1
0.224543632669773 0.217229209164944 1 1
0.0848442224866446 0.0829932715312384 1 1
0.172672652378023 0.166561283761344 1 1
0.249319475206933 0.24120890992361 1 1
0.118688193493873 0.11961134616854 1 1
-0.133853262570881 -0.131236140461295 1 1
0.0992839520901501 0.0967698033898358 1 1
0.0731520336658617 0.0712826709179707 1 1
0.184683121561748 0.178659710008274 1 1
-0.20216470769081 -0.195419872717911 1 1
0.00511484463993655 0.00541680365130737 1 1
-0.129605064197188 -0.126276417214595 1 1
-0.122130439169729 -0.118013663588381 1 1
-0.167348863469361 -0.16347115178625 1 1
0.0629868402286223 0.0599111521724886 1 1
-0.0779286732432122 -0.0746691000346052 1 1
0.103388200577898 0.100604468972413 1 1
0.0959867103181925 0.0954755252366756 1 1
0.0793802527210341 0.078429992151165 1 1
-0.0502825260167635 -0.0483583676451493 1 1
0.0918014637162008 0.0888681231423598 1 1
-0.271212594592917 -0.262722928885553 1 1
-0.188488867385369 -0.183688920213247 1 1
-0.269269922855626 -0.261814229575176 0 0
-0.0853627918878377 -0.0830896530760362 1 1
-0.0898809811442637 -0.0854615528305261 1 1
0.132341995072622 0.128532247313982 1 1
0.203851010796937 0.197661990741009 1 1
0.0718026578722696 0.0701139800424476 1 1
-0.0914721934424348 -0.0885249390165953 1 1
-0.124261534242109 -0.119596401364734 1 1
-0.187324590790174 -0.182176348381532 1 1
-0.0164874011621074 -0.0156296081330056 1 1
0.0658871147763299 0.0636456349889766 1 1
-0.0773807069074046 -0.0730387254637521 1 1
-0.0478142478185953 -0.04845551371146 1 1
-0.0664143772390102 -0.063626537153304 1 1
0.436268535052166 0.421018817260077 0 0
-0.23187779644659 -0.224142319539642 1 1
-0.108599493916496 -0.104101601159647 1 1
0.0622584239600814 0.0601662113529835 1 1
-0.142361741421521 -0.137378201028805 1 1
0.123555933364515 0.119585183588502 1 1
0.0639841523493003 0.0636373408720901 1 1
-0.222578608351359 -0.216624787367875 1 1
0.107468000625798 0.102340565553047 1 1
-0.196838820455188 -0.190951865501249 1 1
-0.120420450873873 -0.116655194063865 1 1
0.0784986207833517 0.0770606689616477 1 1
-0.00822546140588391 -0.00794641141051519 1 1
0.0345277009948027 0.0352984430062172 1 1
0.127460488452611 0.123373404389918 1 1
0.137963698525458 0.133708132394635 1 1
-0.139658508582929 -0.135454258642224 1 1
-0.327707809547805 -0.318006344166041 0 0
0.312251289775568 0.302555888129089 1 1
-0.217762323163645 -0.209334700794018 1 1
-0.0866155626578522 -0.0835102381811268 1 1
-0.0153495860551593 -0.0149964515324161 1 1
-0.0566477933222608 -0.0560261483027449 1 1
-0.104210488273872 -0.102624260946736 1 1
0.0695841758726104 0.0670413115049363 1 1
0.241843586212335 0.233673203563096 1 1
0.08685821715382 0.0840166409124914 1 1
-0.21419051790838 -0.208609148392976 1 1
-0.212884332617276 -0.207329782308931 1 1
-0.229989183387861 -0.223206533926837 1 1
0.0945931889955861 0.0937351507680159 1 1
-0.124900822333966 -0.121913788359231 1 1
0.275042086698341 0.267932666234196 0 0
-0.0682494356044505 -0.0648292128059036 1 1
0.0171720268380198 0.0145249817828231 1 1
-0.14885659663111 -0.144989847299663 1 1
0.194926271814279 0.188596050495541 1 1
0.0375135238147821 0.0364994223673521 1 1
-0.134619913085363 -0.131614138102412 1 1
0.105517620060064 0.103142663043356 1 1
-0.257549579750564 -0.250968957360911 1 1
-0.0024187569082113 -0.00357892957583259 1 1
-0.0206752627726548 -0.0201312185527402 1 1
-0.180953427879598 -0.176156942823804 1 1
-0.0109499981935237 -0.00904444420810129 1 1
-0.0641519617639105 -0.0620849757020921 1 1
0.077210161531926 0.0742156091773234 1 1
0.0872031089819585 0.086218877533302 1 1
0.0897363800871629 0.0861187822237806 1 1
-0.102361482722274 -0.0971682820176641 1 1
-0.129376028667887 -0.12494787242794 1 1
0.0832401849184334 0.0805668599199879 1 1
0.0633075390236448 0.0605712589488307 1 1
0.0527535814567436 0.0502313215025051 1 1
0.0714399874633967 0.0688006833571505 1 1
0.266311023779475 0.258779425919072 1 1
0.0579154886764724 0.0550606428903886 1 1
-0.0458410894982417 -0.0436487220733273 1 1
0.000537966130209823 0.000521271131589597 1 1
0.0243935489128144 0.0233586458083027 1 1
0.169160659990021 0.164379762539818 1 1
0.168517997658653 0.163148300197269 1 1
0.0752707492451234 0.0740579251549172 1 1
0.0129290483045466 0.0144623933492476 1 1
0.0720144345030947 0.0690418838902147 1 1
0.0743371121725474 0.0723066501486278 1 1
-0.104912093153569 -0.101557865634522 1 1
0.19013246234296 0.185571493710091 1 1
0.0781825035351077 0.0738812603465031 1 1
0.0948061641588981 0.0917797531072604 1 1
0.221786110163612 0.215238767756036 1 1
0.033044022231304 0.0323120067212505 1 1
-0.118010455920029 -0.115234148576355 1 1
0.328507085911963 0.319758747405852 1 1
0.154633995715802 0.151490143734307 1 1
0.0666629178817163 0.065634867742793 1 1
0.13338764457238 0.128530489506301 1 1
-0.0316232496674686 -0.0308710733413737 1 1
0.232110110111704 0.225226628685476 1 1
-0.0696739417059441 -0.0689218212784545 1 1
0.000581521975938836 0.000684958330564093 1 1
-0.304269945220221 -0.296150788935051 1 1
0.0353108350338026 0.0340202878753364 1 1
0.210455209030439 0.203862139634403 1 1
-0.279529442596771 -0.27235645410999 1 1
-0.150056094212934 -0.145107393909756 1 1
0.181360163178636 0.17551216106433 1 1
-0.0536216049351528 -0.0504285756526557 1 1
-0.312274654328148 -0.302478161505603 0 0
-0.00119301757985531 -0.000995697056531098 1 1
-0.0502612377471943 -0.049234116128375 1 1
-0.0896394418447585 -0.0883949894951623 1 1
-0.00129292496126075 -0.00309974231705105 1 1
0.000278315342061449 0.00103491197809047 1 1
-0.058078744565321 -0.0567103102021699 1 1
-0.409073429551687 -0.397760495164637 0 0
0.17383535796641 0.168196478446754 1 1
0.112386903936719 0.110092302007775 1 1
0.15118197992557 0.145918709055908 1 1
-0.354734463949487 -0.34398579540736 1 1
0.0257870275513967 0.0255786260368411 1 1
-0.156765374049133 -0.151309991968621 1 1
-0.240575556230093 -0.233484296434558 1 1
0.0523149275133901 0.0507232204470689 1 1
-0.00981734899392136 -0.00954784787213872 1 1
-0.412393547272596 -0.400484606395054 0 0
-0.0244553445620534 -0.0235240917333748 1 1
-0.187232114517942 -0.180510605259597 1 1
-0.221657890437329 -0.215765505318169 1 1
-0.00613448791255827 -0.00453982801513259 1 1
-0.130747240981774 -0.126331694454373 1 1
0.0192477348365594 0.0193996822058539 1 1
0.0553945793249076 0.0555452926513477 1 1
0.246889610877771 0.240039606700754 1 1
0.126083843297198 0.121774426550983 1 1
0.062177054868368 0.0625265218967407 1 1
0.095799095097235 0.0919078209332871 1 1
-0.0187085301121164 -0.0174096844381446 1 1
-0.0469770414945171 -0.0454593211170308 1 1
0.263840467487184 0.256089543592905 0 0
0.15111016898392 0.147379183296221 1 1
0.184088843460107 0.178687827318313 1 1
-0.131562545224142 -0.129240118871688 1 1
-0.232181300904439 -0.226932523070099 1 1
0.0630195217795273 0.0627037708960555 1 1
0.0551268304260091 0.0537039048307653 1 1
0.0520576556237451 0.0502639965511407 1 1
-0.0830601871114212 -0.0812640878914531 1 1
-0.216841874797281 -0.212510011386479 1 1
-0.0255609452513186 -0.0253623112131906 1 1
-0.434103172863991 -0.42246227531324 0 0
0.0621997797458732 0.0602156371968719 1 1
-0.178610963781013 -0.1727753000496 1 1
-0.0407994440793526 -0.0385104858498152 1 1
0.197662094827436 0.192430494955549 1 1
-0.10475046046408 -0.103355062907503 1 1
-0.0277010293093014 -0.0259226587289895 1 1
0.0224100359050343 0.0215040055037477 1 1
-0.0724522020186069 -0.0696306070921179 1 1
0.166771091733782 0.159994258562108 1 1
0.0929993854387421 0.0904957194055861 1 1
0.0395635343881514 0.037136676608617 1 1
0.16836567610283 0.163066571617318 1 1
0.0668548587788088 0.0672517830993179 1 1
0.0171947135008344 0.0162872694621862 1 1
-0.155674632865761 -0.151431279941976 1 1
0.120130755846293 0.117303070931981 1 1
0.0908356666371765 0.0903331268595536 1 1
0.156344772407548 0.152381522467362 1 1
0.0855597009063816 0.0828778805564566 1 1
0.0206204035118126 0.0192836626140497 1 1
0.091475809786274 0.0894197390055275 1 1
0.0323008170311083 0.0314759697272716 1 1
0.130416426104497 0.127037911091712 1 1
0.0672770041265307 0.0656995843549957 1 1
0.0788929572647582 0.0772134432827232 1 1
-0.119232541094391 -0.114479420127478 1 1
-0.0193400507967153 -0.0185048941591677 1 1
0.104790227369035 0.103266171894504 1 1
-0.216849411774621 -0.207846881133478 1 1
-0.199125538181819 -0.19337336890527 1 1
-0.0952889449329693 -0.0935043487111183 1 1
0.00985215314183892 0.0108330332411465 1 1
-0.115603029179692 -0.112303974529573 1 1
0.132238422259189 0.126487454980642 1 1
-0.175973463630133 -0.171255071459526 1 1
0.000648326675520561 -0.000266473754914107 1 1
0.00386733846624936 0.00593300672351794 1 1
-0.0831467400510086 -0.0806667429675144 1 1
0.0837354814805393 0.0835360008900427 1 1
0.146504462539428 0.142915940040997 1 1
-0.0756895166783965 -0.0744484193208139 1 1
0.137445430630054 0.132787724306629 1 1
-0.00289027866758328 -0.00292335789885967 1 1
0.0676787043478557 0.0668559931888311 1 1
0.0517031535777794 0.050171610967346 1 1
0.0190217740464278 0.0180353385080017 1 1
-0.320652863913768 -0.312399551890316 0 0
0.127295663174308 0.121903962421397 1 1
-0.181715440928207 -0.177991937558895 1 1
-0.157565521147367 -0.151431339984156 1 1
0.0052397381897786 0.00464457503633408 1 1
-0.232584793326619 -0.226301986648136 1 1
-0.0114193597345628 -0.010341343428236 1 1
0.251416571054648 0.245380196510598 1 1
0.0765901801751839 0.0743516753573252 1 1
-0.158068068482406 -0.154277232296632 1 1
-0.0930145973048244 -0.0881955773978607 1 1
-0.379349445214241 -0.368202998336634 1 1
0.0578016772285964 0.05581341268102 1 1
0.127469256708337 0.123700822494002 1 1
-0.159437049361613 -0.154875824900979 1 1
-0.159814446897563 -0.155866787999417 1 1
-0.0976541229500725 -0.0951421002243076 1 1
0.0259171849856182 0.0259526825750131 1 1
0.0675857378126451 0.0632891267358595 1 1
-0.0744731342543416 -0.0728684457776719 1 1
-0.0561950647084053 -0.0545560825282393 1 1
0.486864144066141 0.472448472046054 0 0
0.0788866352131565 0.0768664912756706 1 1
-0.24573443134331 -0.238482028962233 1 1
-0.094720274635711 -0.0925728907063357 1 1
0.0543595707584197 0.0531992496882374 1 1
-0.206607004916379 -0.19973565020131 1 1
0.0774089684023186 0.0753124745452785 1 1
0.0414383651165266 0.0395575220365076 1 1
0.160192619430822 0.154325864885655 1 1
0.138325980969908 0.133762634121519 1 1
-0.0887199417777951 -0.0860834344527784 1 1
-0.17006246948416 -0.166151621196693 1 1
0.0906707958638572 0.0876745737792327 1 1
0.256538803503452 0.24872794383758 1 1
-0.0511129629260895 -0.04898096196472 1 1
-0.330043107186897 -0.321784797970804 0 0
0.122645964730603 0.119152139557788 1 1
0.36845182940179 0.35832059224242 0 0
0.141322177968925 0.137287191098492 1 1
0.0925699169335059 0.0893393326316032 1 1
-0.0250333422001975 -0.0245008797637603 1 1
0.0863836614229495 0.0853588649745784 1 1
-0.0155735539761835 -0.0157024954281304 1 1
0.0280499989777176 0.0258219472797565 1 1
-0.175432862648138 -0.171921543149247 1 1
-0.0887296287869569 -0.084991089770072 1 1
0.0701000275874426 0.0675530600363162 1 1
-0.0296329218010449 -0.0262116194216544 1 1
0.133439037222736 0.130518370783038 1 1
-0.00199944992323735 -0.00212607737622137 1 1
-0.0394316387227597 -0.0396263796994481 1 1
-0.0601143886038999 -0.0574443138193244 1 1
-0.0777373626989869 -0.0766330550659294 1 1
-0.318366615957841 -0.309679448704901 0 0
-0.0459258029661914 -0.0449088044446788 1 1
0.327922828694765 0.31714158533955 0 0
0.258998176374434 0.251821661875811 0 0
0.120514813340843 0.119113775929014 1 1
0.153548250593374 0.149311462804177 1 1
-0.212504569539834 -0.207758158387345 0 0
0.104764915159981 0.102251470462871 1 1
-0.129145915690964 -0.12658902055268 1 1
-0.219055339303385 -0.211353642324668 1 1
0.0278894776994497 0.0256540628125476 1 1
0.00647496146954916 0.00441865079706077 1 1
0.0218175148115065 0.0222935431317049 1 1
-0.0373853209112667 -0.0367263020123148 1 1
-0.0907529504297111 -0.0891774161965403 1 1
0.0119449171728183 0.0121001152910559 1 1
-0.272724132968658 -0.264880949170963 0 0
0.268428814291478 0.260211727450546 1 1
0.0380071783304354 0.0368378574322697 1 1
0.00147042637063683 -0.000625031699239809 1 1
0.206174934614756 0.20097885482618 1 1
0.00284397574067103 0.00258056387411913 1 1
-0.146297652996629 -0.14286995845314 1 1
0.0959387190232521 0.0932416641372657 1 1
-0.263919110162508 -0.255553850546365 1 1
0.199253319987055 0.191860279688615 1 1
0.0437680882222706 0.0423354943987147 1 1
0.0929977367911044 0.0910775343311691 1 1
0.167115544248011 0.161057588240864 1 1
0.0994008602734415 0.0962737937530338 1 1
-0.268386237043 -0.261039341867044 0 0
-0.115491765916172 -0.113770958578023 1 1
0.02028121969678 0.0196854931255708 1 1
0.117677759817778 0.114874546280617 1 1
0.108662912008552 0.10547252359628 1 1
0.132617630966237 0.128233807348161 1 1
0.266944711775098 0.259446429790996 1 1
0.130995476676805 0.128990245883021 1 1
-0.0594728733807473 -0.0565533393921833 1 1
0.0662196012520653 0.0646635461523258 1 1
0.0520513339374562 0.0524903485117579 1 1
-0.0459564570839125 -0.0446849498127904 1 1
0.0755824671901699 0.0748891012314416 1 1
0.151050778959943 0.14806687650007 1 1
0.0545449862859897 0.0524763526827566 1 1
-0.220208526399262 -0.211391158647572 1 1
-0.113892673590758 -0.109891885558048 1 1
0.136605082789363 0.133290718225126 1 1
-0.172029939097925 -0.166934458116437 1 1
0.0723845797165402 0.0699396968164224 1 1
0.174793155404287 0.169318268749707 1 1
0.101091566874838 0.0989345316531296 1 1
-0.0619429851898258 -0.0619338492172286 1 1
0.172230249941696 0.166942808315146 1 1
-0.0409099899402673 -0.0406881038720841 1 1
-0.177498654187385 -0.171843766908331 1 1
-0.0365238567752417 -0.0341357921972754 1 1
-0.0670236496639978 -0.0642309027835677 1 1
-0.067285556373715 -0.0655658931354325 1 1
-0.0208741492296524 -0.0199820851522097 1 1
-0.17957307302816 -0.174753032650584 1 1
-0.0524663238537375 -0.0491846886563738 1 1
0.190380188778047 0.184264870193084 1 1
-0.153845326024246 -0.147856505948996 1 1
-0.0458281697404209 -0.0446093152264243 1 1
-0.232221912743363 -0.225908809285282 0 0
-0.017397650097991 -0.0139448079959595 1 1
-0.142663223015161 -0.140495888087313 1 1
0.138802643342226 0.135720186794718 1 1
0.0543711839929011 0.0527033745989102 1 1
-0.0513889729684034 -0.0507608086819539 1 1
0.0751963239349884 0.0723731243159568 1 1
0.0204880787474744 0.0190396281332211 1 1
0.13918388423211 0.136119019127892 1 1
-0.176535843341649 -0.170480321599751 1 1
-0.0811814791536539 -0.0777447769669281 1 1
-0.0822932245794937 -0.0787028128975399 1 1
-0.0331034056389394 -0.0322617113941465 1 1
-0.106164266610653 -0.10229963801044 1 1
-0.241280942945158 -0.233672110500166 1 1
-0.226537900071679 -0.219988642197114 0 0
-0.265663876553347 -0.258144000003854 0 0
-0.147296945008789 -0.141819635939551 1 1
-0.0576297651692178 -0.0573932807036488 1 1
0.310883315723548 0.300969055107281 1 1
-0.213581489864522 -0.207465211260306 1 1
-0.0665632297702685 -0.0660336038224019 1 1
-0.0555424653953894 -0.0530817340414692 1 1
-0.0172523777870943 -0.0183815097209428 1 1
0.205066200852148 0.199409085554506 1 1
-0.00651372203583315 -0.00631662529215961 1 1
0.0401499452736654 0.0398187791642254 1 1
-0.288098799236161 -0.278332815541903 0 0
0.023262195409074 0.0222654568331592 1 1
-0.0921649483644892 -0.0891121717830884 1 1
-0.335259267592676 -0.323700616855172 0 0
-0.0715208422031964 -0.0687928154544491 1 1
0.0860729639774579 0.0832385432521683 1 1
0.195661884733053 0.191534942059171 1 1
-0.0364576827595714 -0.0346687788513515 1 1
-0.18279677214969 -0.177079841066451 1 1
-0.295552649777871 -0.285782034236351 1 1
-0.216679552598383 -0.211917682916531 1 1
-0.0206691828650516 -0.0201313998847964 1 1
0.0356718099804601 0.0348419148398327 1 1
-0.0166096910449265 -0.0166561049198502 1 1
-0.0316202219471823 -0.0305116972834031 1 1
-0.026490324370468 -0.0259214325164798 1 1
0.248154613322847 0.241975105257904 1 1
0.00894898812706907 0.0109113444201801 1 1
0.11173150120699 0.107968934527202 1 1
0.0456618836608086 0.044837917387198 1 1
-0.20247436167506 -0.195560747904132 1 1
0.00999496164932887 0.00953399545643119 1 1
0.0413280135508923 0.0400126520334926 1 1
-0.181527969574868 -0.174806206446285 1 1
-0.0350373395189082 -0.0340681517583913 1 1
-0.140935990790705 -0.13691921697079 1 1
0.0399877532802199 0.0395683060817615 1 1
0.0141356194630029 0.0141423213213688 1 1
0.124199841231858 0.1221735516287 1 1
0.165796871345224 0.161781242058172 1 1
0.11137068471758 0.108503716562796 1 1
-0.0983808225738134 -0.0957851376697491 1 1
-0.0508406645515556 -0.0483140205128685 1 1
-0.0183187286500116 -0.0188099596390647 1 1
-0.102230522214066 -0.0989308726652285 1 1
-0.0446128131908308 -0.0430778868396955 1 1
0.0306193362842977 0.0298970345354898 1 1
0.134266507415736 0.13280049273282 1 1
0.0109410022898929 0.0102731801276934 1 1
-0.262799502839229 -0.255740875190357 1 1
-0.110234766891086 -0.106274019378054 1 1
0.218839316193127 0.21087863661221 1 1
0.13794383298367 0.132554919350879 1 1
-0.0347731559175047 -0.0326913388431634 1 1
0.0311680293509059 0.0303022679143554 1 1
-0.035932565269894 -0.0348600944730326 1 1
0.0736272176682504 0.0710227768185608 1 1
0.119711961791977 0.116735586271636 1 1
0.173531776307553 0.169021689710607 1 1
-0.00196649093479272 -0.0025551321124349 1 1
0.00652466742093267 0.00719935765320998 1 1
0.216946520559936 0.21103355606796 1 1
-0.149808465952987 -0.146864127803984 1 1
0.00576471886452405 0.00586348175731626 1 1
-0.128864554440973 -0.12483609010446 1 1
0.228954072374461 0.223528149115183 1 1
-0.0808920558033477 -0.0782100234848696 1 1
-0.21984193675142 -0.214261276339491 1 1
-0.0487886525472204 -0.0466134218254831 1 1
0.0816167447992843 0.0791547762523337 1 1
0.135304648280055 0.132660796285412 1 1
-0.0870738668304286 -0.0853884014896655 1 1
-0.0416730525618775 -0.0400582999219044 1 1
0.0786737462724631 0.0751072085338272 1 1
0.145121484076277 0.141547614111073 1 1
-0.186597704326539 -0.182008259708829 1 1
0.205346160016093 0.198185619101543 1 1
-0.0192901617234589 -0.0176632043168957 1 1
0.230441812265846 0.224639886534316 0 0
0.132674365856765 0.128212351201687 1 1
0.0956677725551861 0.0906534547656126 1 1
0.180152259936579 0.17676141391049 1 1
0.0531951842396737 0.052201598497926 1 1
0.220249447244967 0.213334206779213 1 1
-0.0411616285061544 -0.0404272172841146 1 1
0.155628419823278 0.149181613691126 1 1
-0.160149823701089 -0.155246131522406 1 1
-0.0794745777398983 -0.0772248421126445 1 1
-0.0556470325490433 -0.0519954952883081 1 1
-0.145153899630129 -0.139486700387742 1 1
-0.076388166476502 -0.0757584315780258 1 1
0.00771435025264582 0.00687194659908025 1 1
-0.163594755989617 -0.15796341130606 1 1
0.185473699520538 0.180754268478969 1 1
-0.0428868520147054 -0.0415059064230675 1 1
0.457257981449374 0.444416997553018 0 0
-0.143808149021507 -0.140287194085882 1 1
-0.096498709627125 -0.0932212903676687 1 1
0.459237883027994 0.446661112405083 0 0
0.120755214039342 0.116424181294319 1 1
-0.0740869178753295 -0.0739241886996854 1 1
-0.0235518803360468 -0.02364580055202 1 1
-0.207059591355255 -0.200757176071559 1 1
-0.0462918290810856 -0.046530184560973 1 1
0.0512835345855859 0.0515190837763628 1 1
0.063910745862041 0.0642616434014357 1 1
-0.258318012979591 -0.252583556039893 0 0
0.124774692218481 0.119164379457702 1 1
0.132267205221233 0.126729499734894 1 1
-0.0133536628851932 -0.012278215260443 1 1
-0.390714773804108 -0.379135989565858 0 0
-0.24217341783153 -0.235624888656466 1 1
-0.249921010189608 -0.240914334992181 1 1
0.0415277711490818 0.0395864237737566 1 1
-0.0164003210145194 -0.0142111968598985 1 1
-0.039378015646665 -0.0386080158951409 1 1
0.00985007300142236 0.0112482830356379 1 1
0.0873957102641958 0.0849508065970406 1 1
0.0115941549592223 0.0119123395973558 1 1
0.230518596640526 0.225189621578775 1 1
-0.0934666560391536 -0.090116302175631 1 1
-0.0323874714383433 -0.0301837218204837 1 1
0.11221903355764 0.108348983638931 1 1
-0.147150190879429 -0.142000827960217 1 1
0.262757812550208 0.253879470290198 1 1
0.167244167570932 0.161840717044296 1 1
0.126736953984672 0.122764677723324 1 1
0.35905404915197 0.349041668317944 0 0
-0.210820984599671 -0.204630490324581 1 1
-0.127129487070191 -0.124234472526716 1 1
-0.201323950598926 -0.194326696713148 1 1
-0.122232810144843 -0.118455534945026 1 1
0.043009862631459 0.0419492123462199 1 1
0.000288719667054575 -0.000964701490695638 1 1
0.117037600297024 0.114323649688638 1 1
0.096546378161704 0.0952553391808686 1 1
0.0520378197653827 0.0490545275365081 1 1
-0.097442092500712 -0.0948403369361974 1 1
-0.0673130201485517 -0.0659701737874329 1 1
-0.145176530174357 -0.140223996171719 1 1
0.0126789297292136 0.0115528113175007 1 1
0.0527708877111849 0.0532763202683151 1 1
0.139368365994589 0.134721281254091 1 1
0.00616451895571665 0.00442141015201514 1 1
0.194164700350032 0.190096389543801 1 1
0.182458002328611 0.177782272570539 1 1
0.0293833953093212 0.0290423533895952 1 1
0.107038657716092 0.103118303975949 1 1
0.0399302175556244 0.0390787912667777 1 1
0.135989274777771 0.131922414559728 1 1
0.131169177137017 0.126571402443585 1 1
0.0328766345100211 0.0291086782619792 1 1
0.00938285934472202 0.00834152305973141 1 1
0.361340730992126 0.351314747161133 0 0
-0.00415492521855786 -0.00384664445230348 1 1
0.091081317338467 0.0895570114917398 1 1
-0.0520138614057623 -0.0502758659065612 1 1
-0.0550260250980069 -0.0522569343734686 1 1
-0.0734556647831149 -0.0726034338502504 1 1
-0.085281047789365 -0.0818453707379651 1 1
0.00542482350092197 0.00631315976431425 1 1
-0.134454570165133 -0.130456644942256 1 1
0.0249668865326526 0.0234568743220889 1 1
-0.177493935133366 -0.17176796805929 1 1
0.024047542547731 0.0240663610453712 1 1
0.21815681965469 0.212750624493415 1 1
0.0586456879289343 0.0570884190579995 1 1
0.0423576871900568 0.0418048401109955 1 1
0.199604438382037 0.193854661305491 1 1
0.0107150527348365 0.011351365524567 1 1
-0.105379200515758 -0.102764638264177 1 1
-0.20083254279823 -0.194854324164941 1 1
0.0221286783338287 0.0196100298913043 1 1
0.147330887222105 0.144085091680552 1 1
-0.27992433040358 -0.270751242579067 1 1
-0.172452858957039 -0.165122826310542 1 1
-0.102735898417636 -0.0985728176257159 1 1
-0.173774965424186 -0.165619936289048 1 1
0.0232357936975749 0.0231040638366535 1 1
0.0817550757645383 0.0796768590788602 1 1
-0.034141327545294 -0.0295664314195478 1 1
0.0192458792784689 0.0193107384750014 1 1
-0.141215278677541 -0.139181395288585 1 1
-0.0773430862031005 -0.0744254438228782 1 1
0.136556306400614 0.132105278333951 1 1
0.163607656012102 0.156405646864376 1 1
-0.00356132265103971 -0.00180301329310353 1 1
0.0852699844039798 0.0823817109516353 1 1
-0.0399415659305552 -0.0371108145274469 1 1
0.165727065222962 0.159992352283758 1 1
-0.0656551639526021 -0.0632422308441202 1 1
0.162830126907194 0.158290889242571 1 1
0.103845439859938 0.100761003871823 1 1
0.00218910126241183 0.00192286832685649 1 1
0.117150266675832 0.113292587975227 1 1
-0.0218469665724892 -0.0216849572348032 1 1
-0.055849673535315 -0.0538051638922311 1 1
-0.307391671508646 -0.298016122359492 0 0
-0.124515307884997 -0.121525515753435 1 1
0.0798834130964235 0.0766988965887295 1 1
-0.25319169253676 -0.245342490343847 1 1
0.0231771069294603 0.022188366500769 1 1
-0.231191591772274 -0.224881595678155 1 1
0.177250481310213 0.172748386572731 1 1
-0.315448211305793 -0.307529139453494 0 0
0.200455364943707 0.194343802212169 1 1
-0.127336143052033 -0.123315033677618 1 1
-0.0163398373145795 -0.0162057202438442 1 1
0.175184462870631 0.171236701285096 1 1
-0.117211384236248 -0.111755962771691 1 1
0.047194475013705 0.0456475471959791 1 1
0.00956178091631013 0.0093090561423544 1 1
-0.0294903761466065 -0.0303685128638053 1 1
-0.0368271583482059 -0.0355254766307421 1 1
-0.134652809797139 -0.130674143195234 1 1
0.137240387127373 0.131410937278455 1 1
-0.0819666104531191 -0.0799926797551931 1 1
0.0600955470347023 0.058751375021747 1 1
-0.0578146248512465 -0.0545073765847492 1 1
-0.117917121317195 -0.113028002395918 1 1
-0.269525960591125 -0.260279410739464 0 0
0.00438399094498711 0.00290306711677441 1 1
-0.035462651633312 -0.035198365189136 1 1
-0.167774873732927 -0.163139395295289 1 1
-0.0549166939710557 -0.0530538491440779 1 1
0.0826732765829467 0.0807170595343334 1 1
-0.101838326894217 -0.0963799018720704 1 1
-0.0902316498543932 -0.0887972252318978 1 1
-0.137033134811467 -0.133934916655706 1 1
0.00361969250961462 0.00448241697492125 1 1
-0.0056066284155017 -0.00468577634885482 1 1
-0.14239865286812 -0.139046863365924 1 1
-0.11129257668198 -0.108051406827653 1 1
-0.120966988886016 -0.117950797912771 1 1
0.0675940597592788 0.0662885380133731 1 1
0.0429731760039823 0.0423407935918736 1 1
0.0671031677572096 0.0642090753700147 1 1
-0.235065609144814 -0.22914368026229 0 0
0.0280013129751046 0.0265829675785846 1 1
-0.0179846041439584 -0.0195124018682535 1 1
0.243513216946232 0.236138003740305 1 1
-0.181356639279314 -0.17755798094467 1 1
0.0922004025993958 0.0901276149541154 1 1
0.305407236911056 0.296480725651532 0 0
-0.180489224210819 -0.173359728503804 1 1
0.047077963533214 0.0457457964968747 1 1
0.0119478075124931 0.011456501548268 1 1
0.00943088316801748 0.00863842041057135 1 1
-0.0122355562327413 -0.0113570819857087 1 1
0.00259088698601546 0.00218680991823507 1 1
0.0579332629813707 0.0546916239599625 1 1
0.067659246554575 0.0645162628798977 1 1
-0.130988113533018 -0.127640493080123 1 1
0.152411286548633 0.14730671150194 1 1
0.0206922564682176 0.020021592598194 1 1
0.24411209268322 0.238142911685026 1 1
-0.00568381440380433 -0.00517180491597604 1 1
0.298999950116654 0.293803981471708 1 1
-0.197905259275754 -0.191866053899503 1 1
0.185281127532137 0.180262572132293 1 1
-0.202871905432198 -0.196327992589878 1 1
0.0065500413744913 0.00731729027693064 1 1
-0.196370301718458 -0.190639730533057 1 1
-0.0824135821029348 -0.0810231620732206 1 1
0.171108113536869 0.164485598549876 1 1
0.0739875402000952 0.0716597729649224 1 1
-0.272401090465996 -0.265596076277431 0 0
0.208998105859967 0.201810020813929 0 0
-0.0476667479232167 -0.0446275983776091 1 1
-0.169318324133156 -0.163928248704154 1 1
-0.0611470459201965 -0.0596068676223523 1 1
-0.211138284358541 -0.205187605874422 0 0
-0.0583325123292874 -0.0554027405121544 1 1
-0.0746498359577634 -0.0704276595871304 1 1
-0.119429152679083 -0.115428608817619 1 1
-0.046244644995829 -0.0444096242400027 1 1
-0.0721094311454702 -0.0705953813317042 1 1
-0.0163722999156945 -0.0166023216032307 1 1
0.0360970792049959 0.0359558736310496 1 1
0.149575693777565 0.146206849029313 1 1
0.0500884767585085 0.0474691511697237 1 1
0.0527145681826496 0.0497456354026228 1 1
-0.0827892357157916 -0.0810558878923234 1 1
-0.280629385293427 -0.273631055043203 1 1
0.025838104893793 0.0239013750153676 1 1
0.376304059908727 0.36437402860515 0 0
-0.0365601658487039 -0.0347048130602057 1 1
0.0507930032333118 0.0485701150742733 1 1
0.0991543042653935 0.0969177485534542 1 1
-0.0778957234039012 -0.0743413122365353 1 1
0.133676794361777 0.130812986761068 1 1
-0.0986918578772873 -0.0965032475885941 1 1
-0.253753891980147 -0.245825594741021 0 0
-0.0615640908592033 -0.0593214922675967 1 1
0.318936696079463 0.309751511771129 0 0
0.214090953893919 0.206286365612282 1 1
-0.108439107724357 -0.10544489223714 1 1
-0.126129324974051 -0.123913604637312 1 1
-0.0380185720099605 -0.0377472219901412 1 1
-0.0133773708091971 -0.0129238622794706 1 1
0.0473724804694944 0.045336568543548 1 1
-0.0104094680251001 -0.0103835281874806 1 1
0.0183198765102975 0.0182455298087755 1 1
0.195563019002437 0.188983918491763 1 1
-0.0554913979223488 -0.053638875980463 1 1
0.0252878051709272 0.0245237437861703 1 1
0.108048838593156 0.104156239265381 1 1
-0.0727240839352907 -0.0705084538594848 1 1
0.45239708093729 0.438595107471698 0 0
-0.0588770905178559 -0.0580152637248827 1 1
-0.128773790214523 -0.125273500450688 1 1
-0.00272650997883695 -0.00368098177744959 1 1
-0.052356240090396 -0.0519812457425592 1 1
0.145383659423864 0.140814413867263 1 1
0.153273012874493 0.147767412117502 1 1
0.0672353332844572 0.0668486926125463 1 1
0.0850607086161708 0.0815128425337782 1 1
0.109246941141078 0.105856888641363 1 1
-0.0602501516637678 -0.0585367074904104 1 1
-0.176201474725134 -0.169678398679288 1 1
-0.0169087949414009 -0.0184764256501763 1 1
-0.0712898707047318 -0.0702332221373758 1 1
-0.0530090528809231 -0.0509589979030258 1 1
0.02000513411141 0.0198348351501877 1 1
-0.0422804991420111 -0.0406799944795671 1 1
0.117747882432047 0.115316356187365 1 1
-0.357699722720682 -0.348580172572808 0 0
-0.096826217469626 -0.0928128109986829 1 1
-0.155698956668119 -0.151430813152771 1 1
-0.210789338214684 -0.205069047878728 1 1
-0.246656336390974 -0.240374207670621 1 1
-0.0780832392383776 -0.0767693287224003 1 1
0.0878627002833819 0.0845897733475055 1 1
-0.0623599553621049 -0.0607972336874848 1 1
-0.0643532163756412 -0.0615145866841577 1 1
-0.206005286506688 -0.199891131673682 1 1
0.0685546965811163 0.0662174502700008 1 1
0.0530535619187191 0.0521742999108697 1 1
0.0691303198454643 0.0683530529410832 1 1
-0.0281911488351778 -0.0282801236569416 1 1
0.335527626734161 0.326815044147021 1 1
0.0103641963929082 0.0100232942043985 1 1
-0.291760753243298 -0.284639823133363 1 1
0.193605397626886 0.18809421708856 1 1
-0.110579943471842 -0.108574096970729 1 1
0.0156819189283746 0.0160311790431704 1 1
0.122450161384522 0.1190750310431 1 1
0.0731553846727964 0.0713847387207482 1 1
-0.0979374371776766 -0.0963570067144921 1 1
-0.248898181708494 -0.24307329969592 1 1
-0.0447637982171202 -0.0437342957616979 1 1
0.00562552173697897 0.00504232916242838 1 1
0.189491646572939 0.18328454149923 1 1
0.236837769204954 0.230628762343308 1 1
0.00480483292313598 0.00501656108028556 1 1
-0.206452480200267 -0.199831083273489 1 1
0.205230855679556 0.199059027332604 1 1
0.176543763775052 0.173810675424019 1 1
-0.147402294523112 -0.142629101802313 1 1
0.0786580430195836 0.0749798551857936 1 1
0.0418022062713678 0.040419867379952 1 1
0.0236383063694194 0.0234138666888691 1 1
0.126019886012831 0.122744951246135 1 1
0.0121848853648262 0.0101521280976187 1 1
0.0792051643311701 0.0787558372144054 1 1
0.00509960329726479 0.00412975865700238 1 1
0.199202214519903 0.194774678195035 1 1
0.0318769022136401 0.0305600202588144 1 1
-0.394917007297665 -0.383530471891271 0 0
0.118219550350447 0.116999071331523 1 1
0.0277971186187543 0.0277197831025355 1 1
0.119633141503982 0.1161824339307 1 1
0.104544852534481 0.100067237163045 1 1
0.103225555221969 0.0999454069118345 1 1
-0.0731484829234051 -0.0704770450101095 1 1
-0.102173969027759 -0.0996895025558352 1 1
0.0485797292118534 0.0451968776075747 1 1
0.120837535655987 0.116768455168883 1 1
-0.0730741601023826 -0.0709709302694301 1 1
-0.101372275088522 -0.0971212558754088 1 1
0.0650516495387168 0.062095791855249 1 1
0.172214186941371 0.166558819964523 1 1
-0.229407365872755 -0.222101604466796 1 1
0.0357586181072803 0.0352097756126424 1 1
-0.277547055805337 -0.267641641285139 0 0
0.106449290672665 0.103951028236735 1 1
-0.00423055863527046 -0.00525909980598734 1 1
0.215019204736419 0.208255639640135 1 1
-0.126489053361112 -0.123036100285107 1 1
-0.066344400452209 -0.0653693802467188 1 1
-0.258708449530225 -0.250921526262364 0 0
0.0297059644899233 0.0301209574389477 1 1
-0.0162340588728079 -0.0155392096756526 1 1
-0.286019110544595 -0.27745228000362 0 0
-0.107293014344992 -0.104485321573684 1 1
-0.0359125417614755 -0.0347727845588627 1 1
-0.14368359936636 -0.139055030158267 1 1
0.0256321504854215 0.0257437810508173 1 1
0.0852852556209259 0.0821398746984028 1 1
-0.102206962672087 -0.0992381198845134 1 1
0.00538056079828093 0.00708023733566801 1 1
-0.0389010845547226 -0.038975023997226 1 1
-0.247799276954475 -0.240110239521444 1 1
-0.169053750531952 -0.164717051159463 1 1
0.133006615495154 0.128076927492947 1 1
0.0208926970227781 0.0214842731605742 1 1
-0.00306823618923618 -0.0025202224565655 1 1
0.228276677037269 0.221797036876067 0 0
-0.156893024900036 -0.154210398867253 1 1
-0.166121280642163 -0.159457877035293 1 1
0.160150633369815 0.153273099264474 1 1
0.0208878125526391 0.0231270881958289 1 1
0.299279105470671 0.290154566201369 0 0
-0.00777402977304741 -0.00772061436989927 1 1
-0.293725876780669 -0.284586537332473 0 0
-0.0625281843687111 -0.0585890933242872 1 1
0.0201765806615621 0.0205093792219479 1 1
-0.0622843091552979 -0.0605350976304936 1 1
0.0688885301188036 0.0689818337725423 1 1
0.0497750523729795 0.048696798698916 1 1
-0.309278072482987 -0.30079241267447 1 1
0.0205130795007153 0.0199693936915608 1 1
-0.0459651610798471 -0.0451721696205327 1 1
-0.12555708668715 -0.119059713098313 1 1
-0.194172741044001 -0.190696204026189 1 1
-0.224891019989507 -0.219061775060182 0 0
0.0312259714059648 0.0295229132890111 1 1
-0.120434184975623 -0.115107549883261 1 1
-0.07689808146128 -0.0743310983434691 1 1
0.0135415607981177 0.0123329790978916 1 1
0.161489322513746 0.156593947010646 1 1
0.0507812076918352 0.0504073626384273 1 1
-0.0918388297532483 -0.0895667853203214 1 1
0.0699025194035541 0.0691287804116253 1 1
-0.05804172666336 -0.0569359853581687 1 1
-0.142446888866073 -0.137887929275656 1 1
-0.204665650993117 -0.197757160844896 1 1
0.168224261718103 0.162137151534116 1 1
0.0683134964582664 0.0658581338393239 1 1
-0.0378574236473484 -0.0354150909749527 1 1
0.172414319969421 0.169250420416708 1 1
0.0327068391497418 0.0322627030702584 1 1
0.0873468083496338 0.0831756094660184 1 1
0.0496484192263507 0.0449861764191843 1 1
0.177062006621042 0.170838420356108 1 1
0.0132408006353704 0.0133882229864801 1 1
-0.0244502700793624 -0.0247814302708861 1 1
0.15572203621705 0.151802930096678 1 1
-0.0351297980838915 -0.0338191115625781 1 1
-0.0331404571038325 -0.0325160242682243 1 1
-0.117942219572563 -0.113658995440157 1 1
0.0922997566821383 0.0913632305924486 1 1
0.0362217358321093 0.0361401993358515 1 1
0.105041550752192 0.101536834753775 1 1
0.111080502898585 0.108079361172953 1 1
-0.0457697858090764 -0.0458242522500378 1 1
0.0465815245045134 0.0470749161961701 1 1
-0.162027993866926 -0.156665735066163 1 1
0.0396821028028771 0.0387248595823958 1 1
0.0707099111234813 0.0680626471979014 1 1
-0.139398726781825 -0.136045420079096 1 1
-0.0687495940581682 -0.0673438998620881 1 1
-0.172917239739932 -0.169667505187341 1 1
-0.00559563268117243 -0.00625213768603429 1 1
0.0105414420708801 0.00832478396322227 1 1
-0.141072733063514 -0.135836899197672 1 1
0.11685845064309 0.114625914604402 1 1
0.0905960497389712 0.0874886761810708 1 1
0.140225813952004 0.136912772830856 1 1
-0.09005350455244 -0.0879522792010518 1 1
-0.15062493426214 -0.144804354838713 1 1
-0.0106946123200793 -0.00979615571823476 1 1
0.00537826177061351 0.00312938906371634 1 1
-0.226152341944062 -0.21986094229118 1 1
0.152610105673901 0.147138376423462 1 1
0.165267186676942 0.160152540838511 1 1
0.0236373790392777 0.0226868929682513 1 1
-0.0628849306928103 -0.0629856104211628 1 1
0.138321754110557 0.135474473266175 1 1
0.0340420339920228 0.032389984387321 1 1
-0.236331059471628 -0.231233508942325 1 1
-0.0739360006806183 -0.0718107424796004 1 1
-0.000672905349253989 -0.000842590308904705 1 1
0.212430659872452 0.205671858724875 1 1
0.192024038437334 0.186841799289115 1 1
0.16431435949666 0.159335416763403 1 1
-0.0926121791267528 -0.08901786472087 1 1
0.00157312928920077 0.000504871791205577 1 1
0.160713836808735 0.155104736435909 1 1
0.0957061675435485 0.0938487668761497 1 1
-0.0838808758221837 -0.0809474621920022 1 1
0.210696585717387 0.2045325726416 1 1
-0.182064829492208 -0.175815312377421 1 1
0.143612595928659 0.139131720234029 1 1
0.178909701560491 0.173365728086474 1 1
-0.0797617565815959 -0.0761549654599774 1 1
0.048043248381569 0.0463926667698041 1 1
-0.11540444772676 -0.111037358148855 1 1
0.0812516564698431 0.0794071648195903 1 1
-0.11048938410215 -0.107039945015553 1 1
0.028720272177206 0.0294907153976096 1 1
-0.21759682511526 -0.210758505068326 1 1
0.286992057883663 0.279886442775876 1 1
0.0854534545381588 0.0841560480795279 1 1
0.240810178916439 0.23459777285101 1 1
0.0881184978262365 0.085942319566041 1 1
0.121661524942557 0.118688327164704 1 1
-0.105329818624906 -0.103756370072923 1 1
-0.0935698484864083 -0.0924575382499215 1 1
0.00453217370338076 0.00459203442411284 1 1
-0.012883356107606 -0.0128306687266716 1 1
-0.166730401897002 -0.161383993438441 1 1
-0.055800501504913 -0.0528296946797222 1 1
-0.0283069121054492 -0.0261746322174802 1 1
0.0124587102850088 0.010879623947106 1 1
0.104028916046446 0.100917828753564 1 1
8.94732669024581e-05 -0.000323248570169337 1 1
-0.140986150262615 -0.135772158294902 1 1
-0.00880360094855199 -0.00759413597733779 1 1
0.111306529790484 0.10870958071196 1 1
-0.18118301164316 -0.176275108189942 1 1
0.0369761531967765 0.0356837223494265 1 1
0.0112081027134053 0.012281030929808 1 1
-0.063301656796045 -0.0614051243882276 1 1
-0.0195267255615028 -0.0193860342754927 1 1
0.0854490521688999 0.0847968008410108 1 1
0.153330523453419 0.14960894213001 1 1
0.0614211907083019 0.0581026611708672 1 1
0.103168788608717 0.100040984798824 1 1
0.00297885241775689 0.00122049074066194 1 1
-0.073898217632817 -0.0708327469127899 1 1
0.0195056936986038 0.0191068405456257 1 1
-0.163250649034818 -0.156867630805436 1 1
0.0334505139765237 0.0308790111999117 1 1
-0.0922504369989856 -0.0893488442572887 1 1
-0.0632764170292668 -0.0620817653903385 1 1
-0.0654682716563286 -0.0621683815753716 1 1
-0.103316301352443 -0.0978322958823646 1 1
-0.156121973187806 -0.153857721961116 1 1
-0.0784471437512854 -0.0756295262127192 1 1
-0.167894629387903 -0.159799259674899 1 1
0.0155960591575671 0.0154088469242548 1 1
0.0228479543266356 0.0216325919748586 1 1
-0.0209117749648004 -0.0219874280958221 1 1
-0.0664910868948018 -0.0643706632684964 1 1
-0.0318236357831308 -0.0303055086825027 1 1
0.00868644315791372 0.00837742515809298 1 1
0.168202810468881 0.163195401660188 1 1
-0.0901609091442846 -0.0879528164349076 1 1
-0.240584270079417 -0.233227988171642 1 1
0.1770115477811 0.172521854155564 1 1
-0.191068633146764 -0.185171028533461 1 1
0.0690354270471594 0.0674959010646854 1 1
0.0956425937679739 0.0912194146466587 1 1
0.182405233399741 0.177654121115137 1 1
-0.164512951242771 -0.159291708571905 1 1
-0.134018115620832 -0.1297333945186 1 1
0.0845210867773721 0.080800359867195 1 1
-0.22177113323057 -0.215100707605335 1 1
-0.106695223948552 -0.104609199177609 1 1
-0.080591481336153 -0.0774437410138136 1 1
-0.111891819542444 -0.107865602932986 1 1
-0.0237810147527778 -0.0237533182165316 1 1
0.0844454545147768 0.081073397569568 1 1
-0.0490276738117922 -0.0487269778736952 1 1
-0.0285945475711518 -0.0286202432820556 1 1
-0.29636582616122 -0.287251565818072 1 1
-0.109580353923914 -0.106893277698777 1 1
0.196605635637577 0.190957265513429 0 0
0.0915085275501292 0.0901968786824994 1 1
-0.164320498088222 -0.158160787544182 1 1
0.0704870747867842 0.0683987104000397 1 1
-0.0802690481906959 -0.0798037864549045 1 1
-0.121160397610135 -0.11617030903453 1 1
-0.0760548424613175 -0.0732196311608009 1 1
0.00248319247430162 0.00207248763732101 1 1
-0.0927146030855891 -0.0900583142185136 1 1
-0.131993187900446 -0.127348133062926 1 1
-0.245627468482493 -0.240412016168846 1 1
0.01340754066131 0.0133847130681949 1 1
0.0673251748339369 0.0634413643294357 1 1
-0.0810573408913556 -0.0789276932255166 1 1
0.0766462193926589 0.0757214455871958 1 1
0.0693113865663894 0.0668036009193305 1 1
0.155572293008647 0.152704689672276 1 1
-0.0214404276824329 -0.0214037259291322 1 1
-0.114153320720605 -0.11022749180195 1 1
0.413868169300893 0.400997115452371 0 0
0.0651198653268769 0.0630924912154608 1 1
-0.141629686355441 -0.136586892979781 1 1
0.111083123603086 0.106760152845665 1 1
-0.0429149751333607 -0.039911070837663 1 1
-0.171176407151694 -0.165560052049154 1 1
0.0991162416674486 0.0935909741991544 1 1
-0.0420066729626237 -0.0400979551494816 1 1
-0.154945991321202 -0.151151194624318 1 1
0.0695152250851759 0.0676686530417898 1 1
0.148927471238539 0.144660933945864 1 1
-0.0840470813650927 -0.0798981108496918 1 1
-0.0197590666443126 -0.0179181153061202 1 1
0.00745947297931319 0.00613036470982052 1 1
-0.189676907917707 -0.184911560123575 1 1
0.194672940942287 0.189071580568545 1 1
-0.0944953774422749 -0.0909208928252427 1 1
-0.174850226932615 -0.170318122383225 1 1
-0.16545508509776 -0.160320560054497 1 1
-0.203760685428642 -0.199285874185011 1 1
0.0147167862910305 0.016747441178831 1 1
-0.103284446504156 -0.0992164130276296 1 1
-0.0397872296278526 -0.0393381529459952 1 1
-0.186754895883595 -0.181012249339126 1 1
-0.089555791427071 -0.0880446652809852 1 1
0.00831713829350164 0.00646407327692005 1 1
0.0887464457263527 0.0875307155226563 1 1
-0.217110483891983 -0.209187737284424 1 1
-0.140692323259739 -0.136730113097656 1 1
0.0734477565360886 0.0714279889247569 1 1
-0.195347982475373 -0.187329468468411 1 1
-0.0808576517821129 -0.0783825574902019 1 1
0.0443723523768399 0.0458559182685025 1 1
0.0391664944254745 0.0367775888722215 1 1
-0.0524909266343841 -0.0525683235339827 1 1
0.173454142807998 0.167477414874817 1 1
0.036010625467333 0.0345246606010302 1 1
-0.265925185635178 -0.259602288816313 1 1
-0.102846026209702 -0.100616599574544 1 1
-0.153185190113953 -0.149103210150222 1 1
-0.0507915884094317 -0.0503358312018755 1 1
-0.123255847447341 -0.119203893552324 1 1
0.193125454291565 0.187788363593445 1 1
-0.238326305533811 -0.231790595161565 1 1
0.001151627620787 0.00203102848448935 1 1
0.0236341892960605 0.0250790366673799 1 1
0.0967591852978443 0.092807117469249 1 1
0.251498737749888 0.243690213826169 1 1
-0.0135697089279159 -0.0149449381290647 1 1
0.0635899204220655 0.0635306877357707 1 1
0.16378025265078 0.159467359647873 1 1
-0.0317129752222395 -0.0304074862829605 1 1
-0.305574812903511 -0.297231243835642 0 0
-0.0793091826313459 -0.0788809740909851 1 1
-0.191154815598419 -0.185981106296553 1 1
0.135417577085713 0.132222474746264 1 1
0.102623166508858 0.100740235607939 1 1
0.159521330989716 0.155191520220839 1 1
-0.0966581389118378 -0.094372988591143 1 1
-0.331128391461888 -0.319829723525376 0 1
-0.0638298273419474 -0.0623902010813242 1 1
-0.0733164766662952 -0.0695496917473614 1 1
-0.112832473179383 -0.110208889772721 1 1
0.0747588812680386 0.0712616650686535 1 1
-0.0937870815161452 -0.0925597109573799 1 1
-0.0782544687252865 -0.0787008200011311 1 1
0.212400383834587 0.205004071353058 1 1
-0.0573709507678425 -0.0542331948897043 1 1
0.153079415707141 0.148231086519085 1 1
-0.13978999634421 -0.136511341966083 1 1
-0.173590556011999 -0.167885269352948 1 1
0.010763168352586 0.0119428193668541 1 1
0.0889576255581097 0.0851785897849893 1 1
-0.029461776827046 -0.0298792157587412 1 1
0.0163016871131638 0.0168533642874878 1 1
-0.175979892496526 -0.169152049283967 1 1
0.211963382594805 0.205631468060193 1 1
0.047683086374591 0.0462936722491621 1 1
-0.0307005534059668 -0.0286697040467754 1 1
-0.219134638847229 -0.212128855072373 1 1
-0.0315992638385598 -0.0272964668442834 1 1
0.107464767325334 0.10709279938993 1 1
-0.141279189715654 -0.137051079088199 1 1
-0.00717815590926071 -0.00827627697977642 1 1
-0.13515969036655 -0.13195139966329 1 1
0.15980437576076 0.155271257301126 1 1
-0.133363730163264 -0.129897370736945 1 1
-0.166261867942178 -0.161817078636893 1 1
-0.100115644511996 -0.0983961734092756 1 1
0.0223321244922901 0.0228771383528833 1 1
-0.0354453755916205 -0.034244174159397 1 1
0.0141415218500707 0.0127786664120707 1 1
-0.0219923287526489 -0.0219293143475983 1 1
-0.259570480285801 -0.251657737320184 1 1
-0.0557540156806419 -0.054336349116245 1 1
-0.00510435582987946 -0.0034780075090296 1 1
-0.0474847531775179 -0.0467822481247654 1 1
0.0843194402510407 0.0825007808947029 1 1
-0.0516655705508744 -0.0498101005853819 1 1
-0.0394422929553171 -0.03852668466265 1 1
0.158081984139415 0.153636969736426 1 1
0.111353777548896 0.106116258295519 1 1
0.0220931380974353 0.0214066582175902 1 1
0.323390541544481 0.313028558166941 0 0
0.0468850343906769 0.0453947461656701 1 1
0.18686076575596 0.182458184821342 1 1
0.217810102511342 0.212300055596735 1 1
-0.0596347012134539 -0.0578384766768587 1 1
-0.134269022360507 -0.131021969009271 1 1
0.106320193641584 0.103271856939351 1 1
0.264705847670765 0.25419496313738 1 1
0.0993221424324792 0.0969788861015284 1 1
0.0164446790540973 0.0171091960826521 1 1
-0.020453947064498 -0.0190625094257208 1 1
-0.174605021290055 -0.170005679355052 1 1
-0.0341336613625143 -0.0328650450458047 1 1
-0.059823567595596 -0.0573093188050801 1 1
-0.0250555808347538 -0.0247186754147575 1 1
0.200021336746209 0.194006754902694 1 1
-0.0151710462155851 -0.0124833867494955 1 1
-0.118527765916789 -0.114470581768714 1 1
0.134135352085236 0.130155947923828 1 1
0.173152992384138 0.168601029627392 1 1
-0.133473735892573 -0.130153121591721 1 1
0.131367110166831 0.127251951406846 1 1
-0.0105968403481591 -0.0106872722856228 1 1
0.231803329252432 0.22519378031777 1 1
-0.153079361303267 -0.149958194963916 1 1
-0.198478880256529 -0.193457699532098 1 1
-0.234820730307073 -0.229387939494098 1 1
-0.0605190773669638 -0.0571666789178359 1 1
0.269074157569385 0.259919020650084 1 1
-0.110144752158879 -0.106643949643972 1 1
-0.181980452798684 -0.176262065820314 1 1
-0.184520330310876 -0.17769996198331 1 1
-0.0749516179136296 -0.0727424395102496 1 1
-0.118258485738134 -0.114964171164509 1 1
0.0277296641725385 0.0280754441892958 1 1
0.0536444759324987 0.0532625109757554 1 1
0.170172722258076 0.163954193983775 1 1
-0.103851663105695 -0.103063558280218 1 1
0.110781432372023 0.10642998891397 1 1
-0.144202132906447 -0.137438354494424 1 1
-0.0845031252294773 -0.0828405246265762 1 1
-0.00813943460202786 -0.00974071074333929 1 1
0.0344194014143907 0.0351800245288161 1 1
-0.0891020324171379 -0.0884014065374182 1 1
0.0548329936979745 0.0535081727104373 1 1
0.139481279465918 0.134349607223438 1 1
-0.120736318525493 -0.116311700867483 1 1
0.232220750089916 0.226283179884153 1 1
0.0176065977897387 0.0167919208947621 1 1
-0.0128819949633139 -0.0113107126221026 1 1
0.128661694699968 0.125797281631512 1 1
0.184647249108462 0.180466746535868 1 1
0.156875690155657 0.152663307283254 1 1
-0.157536459658644 -0.153623016885269 1 1
-0.0826400023186246 -0.080605583084973 1 1
-0.291202879955194 -0.282765191715231 0 0
-0.0505358343068681 -0.0492263809203596 1 1
0.173354775334625 0.167508602300867 1 1
-0.0779138993219198 -0.0755700655655134 1 1
0.00419293276832096 0.00520728912548441 1 1
-0.138315827143394 -0.135268757056806 1 1
-0.008519482938385 -0.00630242441340751 1 1
-0.0132815161418177 -0.0135838170394609 1 1
0.0434723761694677 0.0421309002054801 1 1
0.0819972923189992 0.0816876314660141 1 1
0.0738760778773982 0.072141034709718 1 1
-0.0696340027761371 -0.0682870324146731 1 1
0.180002170389056 0.174877287778764 1 1
0.367116524399486 0.356651409022976 0 0
0.125399979673178 0.122284891234675 1 1
0.128204578009458 0.124071008120795 1 1
0.170860458534685 0.166409017528346 1 1
0.302533987106123 0.293990469267895 0 0
0.022464109813625 0.0222573387238105 1 1
-0.13599580986318 -0.130636740768459 1 1
0.033338555396825 0.0329378946547684 1 1
0.0927556411859778 0.0899760407354536 1 1
-0.127110644700977 -0.123624348713807 1 1
0.0707433051835617 0.0670073509699208 1 1
-0.0914582272470731 -0.0873799038437798 1 1
-0.0247943405748041 -0.025020942059465 1 1
0.0916598557310197 0.0896096372706831 1 1
-0.049099667839528 -0.0486979950894277 1 1
0.0253093425319327 0.0256612890675194 1 1
-0.0567561195557504 -0.0559017782651363 1 1
-0.0180801422821612 -0.0184052689780459 1 1
-0.0816392035587517 -0.0784556377238807 1 1
0.083258696916291 0.0802885380454542 1 1
0.197567665218758 0.190301101775377 1 1
0.0746446991383123 0.0727989475289548 1 1
-0.132371925003251 -0.127171458301119 1 1
-0.0880571668565525 -0.0862316628979809 1 1
0.00813040524727576 0.00783300636364943 1 1
-0.105373480068354 -0.100006075554248 1 1
-0.0255501591607839 -0.0247426642563348 1 1
0.162884374252507 0.159627259664164 1 1
-0.0507348537971401 -0.0494566316904875 1 1
-0.037132669958914 -0.0358329757205433 1 1
0.109487591675441 0.106382754168559 1 1
0.215624953450874 0.210049881929053 1 1
0.114524496872923 0.111543103670263 1 1
0.263422677542052 0.255724988915375 1 1
-0.187764349498815 -0.182058080479171 1 1
0.0119345614634184 0.0138792437804336 1 1
0.112263386325113 0.110471458635317 1 1
-0.0849818809002397 -0.0813961845764046 1 1
-0.116590312305975 -0.113411209876667 1 1
-0.17472256287617 -0.16977033432527 1 1
0.0760053429436824 0.0726633754440286 1 1
-0.00545785172616131 -0.00505106839750554 1 1
-0.0294848290167506 -0.0281369799265902 1 1
0.00678057299295174 0.00682141214124568 1 1
-0.0303196231773776 -0.0283937481883836 1 1
-0.00466109143057603 -0.00467781958265255 1 1
-0.0734122365537772 -0.0712742810289314 1 1
0.0629883838751816 0.0630354483833043 1 1
-0.00489329899710257 -0.00588186077483377 1 1
0.0636072772732766 0.0619280079791968 1 1
0.186492638020008 0.178834586158558 1 1
-0.0404475858884007 -0.0399369543841468 1 1
0.00151656948097442 -0.000181795140514016 1 1
0.0328067136008318 0.032303066976919 1 1
0.00987135027813686 0.0100278527466928 1 1
-0.0739320820399907 -0.0729716760549858 1 1
-0.135671200384311 -0.131530600876544 1 1
0.184973475391615 0.179604351478444 1 1
-0.245459116492751 -0.238041171028982 1 1
-0.11155986437653 -0.10830841385292 1 1
-0.114279850583007 -0.110299388092207 1 1
0.323522161413544 0.312299369856282 0 0
-0.11678284607558 -0.114719494476135 1 1
-0.123940366560282 -0.120287820170744 1 1
0.0436467898895465 0.042221709645933 1 1
-0.041137639293238 -0.0386291380930166 1 1
-0.0234355803095347 -0.0235293288180936 1 1
0.113801417828603 0.110490525642108 1 1
0.0330551345336635 0.0326778681753722 1 1
0.00475305811677531 0.0031538622030963 1 1
-0.157804316125085 -0.155139826878749 1 1
-0.135241864281875 -0.131105554402066 1 1
0.0182988047865251 0.015628159293149 1 1
0.134781762541257 0.129873163752078 1 1
0.18127585531224 0.177907351584258 1 1
-0.351680926341624 -0.339838036953857 0 0
-0.0149964467953699 -0.0165335328531937 1 1
0.0238603546679982 0.023937537469588 1 1
0.132261307083069 0.128159699728806 1 1
0.130293874580191 0.126384909140656 1 1
0.0572714058996253 0.0561240898148271 1 1
-0.23790409191363 -0.230146700242182 1 1
-0.0885153152036017 -0.0866877434827342 1 1
-0.0926320750251031 -0.0913678542067476 1 1
0.116003032544834 0.11147235806739 1 1
0.181626818455485 0.177037578498383 1 1
-0.212554839330869 -0.207315844416339 1 1
-0.190766825145481 -0.185827153674897 1 1
0.0350908951907274 0.0335757350102684 1 1
0.1271708675457 0.123132430348587 1 1
0.230159747088113 0.22297172580792 0 0
0.102942686510611 0.100471482216796 1 1
0.0446569071211178 0.0436922325847829 1 1
0.0870702147237291 0.0860872695903087 1 1
-0.0774934040989519 -0.0747977638398961 1 1
0.0219119336917431 0.0226261028321095 1 1
-0.0506507979763798 -0.0497250852045122 1 1
0.265573341242503 0.25846738282834 0 0
0.0509227382587808 0.048363341332665 1 1
0.0239599007023766 0.0228558571544243 1 1
0.11270072395348 0.111386747066027 1 1
-0.11486001152986 -0.112842928393704 1 1
0.0600845588799552 0.0579980265143688 1 1
-0.168033210737198 -0.162578956433413 1 1
-0.0889386117508139 -0.0863002711133218 1 1
0.334413741326265 0.322628936382404 0 0
-0.199235759109126 -0.194352510013732 1 1
-0.221879056730483 -0.215281975255363 1 1
-0.109808066087992 -0.107520105568699 1 1
-0.33116710362936 -0.321691784936269 0 0
-0.045175614723334 -0.0432810991709979 1 1
0.145230056019524 0.139503740852294 1 1
0.0399144097496551 0.0387591926061789 1 1
-0.168846647566124 -0.164123999822675 1 1
-0.211397304522564 -0.201659000550558 1 1
0.106099535638012 0.102121310444917 1 1
0.139118438796668 0.1329851513178 1 1
0.144290438635218 0.141223112812319 1 1
0.107089158512851 0.105308865597982 1 1
-0.20274384699142 -0.197378106681254 1 1
0.190894405062063 0.185834054143389 1 1
-0.0801233544971116 -0.0767267781002242 1 1
-0.0496490360408972 -0.0484221935186806 1 1
0.0415785726182942 0.0387572680704372 1 1
0.049564021046624 0.0476571176195931 1 1
-0.151413443595856 -0.148319013982204 1 1
0.112282710268357 0.108608740129727 1 1
-0.140817332756122 -0.137027680524268 1 1
0.00253910670544747 0.000837975879487356 1 1
-0.0597226190758617 -0.0579135664760504 1 1
-0.134327595206799 -0.130094682546393 1 1
0.0308474563287465 0.0309276173046013 1 1
-0.0683987670979214 -0.0658182754489372 1 1
0.18552262274069 0.179460040939944 1 1
-0.262711164597749 -0.254880501311334 1 1
0.0578746926474351 0.0563494402513411 1 1
0.197603870683685 0.190655411082674 1 1
-0.100332447948153 -0.0979920916002847 1 1
0.0663652586376086 0.065240321321591 1 1
0.0767357805999823 0.0739360563814172 1 1
-0.0174727022836245 -0.0158418820864171 1 1
-0.0210820254807675 -0.0214879517344258 1 1
0.257469905128353 0.251109591882816 1 1
0.0223463537733581 0.0206794318237702 1 1
-0.181400374507718 -0.175718423055369 1 1
-0.0433353830743141 -0.0437356786328728 1 1
0.0306519965019815 0.0276930697490674 1 1
-0.00436588927628479 -0.00544573209485345 1 1
-0.18875538924418 -0.182918540842798 1 1
-0.114822598417891 -0.111856751447746 1 1
-0.140529413654828 -0.135216970443016 1 1
0.0642777909131914 0.0631946795615322 1 1
-0.219791548625516 -0.214103998719721 1 1
-0.147952849811604 -0.14513194018873 1 1
-0.147827430521414 -0.142965583190356 1 1
-0.146123131583227 -0.140488651315477 1 1
-0.0412118241243123 -0.0399341380775738 1 1
-0.092396358482995 -0.090222301028962 1 1
-0.23362901967673 -0.225012371752451 1 1
-0.148482655098321 -0.142842943220189 1 1
-0.0200282161620937 -0.0187286045087447 1 1
-0.115763499394164 -0.112117849884782 1 1
-0.269927625206484 -0.260830885806353 0 0
0.00760792649852537 0.00722418109036705 1 1
-0.118433941518094 -0.115355397071486 1 1
-0.0825120289868892 -0.0810372331389456 1 1
-0.0140218913309499 -0.0136002307144969 1 1
0.104190706396643 0.100698665770422 1 1
0.0601746516186282 0.0589687290264979 1 1
-0.0761215050500629 -0.0729566227231343 1 1
0.108492372476603 0.105808491628707 1 1
0.0269626521094266 0.0251863052729195 1 1
0.191113508630585 0.184319839411916 1 1
0.0693079262482444 0.0686912466850435 1 1
-0.0529750834592103 -0.0526048962442096 1 1
-0.0169651847449751 -0.0166328034171809 1 1
-0.142745589545644 -0.137244309277587 1 1
0.063188292986712 0.0610605643058863 1 1
-0.0124164156347931 -0.0115967007759563 1 1
-0.123566637794035 -0.117580143945202 1 1
0.159507313029093 0.153789470544185 1 1
-0.108031979234073 -0.106290605388621 1 1
0.154977445661746 0.150468943065222 1 1
0.3083121651913 0.300023393133089 0 0
0.150664080229128 0.146441024650972 1 1
-0.0775914928210293 -0.0746417130654899 1 1
-0.144699097243863 -0.14050628209534 1 1
-0.177168685814457 -0.170932221578747 1 1
-0.0192871325118533 -0.0167899018508567 1 1
0.0851754299582501 0.0822658187130787 1 1
0.038628419323569 0.0374567904659417 1 1
-0.0894174099540326 -0.087091228827209 1 1
-0.0106493091588753 -0.0112296905350978 1 1
0.0386176070368431 0.0364454291214479 1 1
-0.0191612594254196 -0.0187282663304528 1 1
0.165456044628026 0.159739753339295 1 1
0.213432973793155 0.206771937250166 0 0
0.0842718776608832 0.0806835267917749 1 1
0.0172134330087563 0.0169617593679987 1 1
0.0124925306001106 0.012192177013579 1 1
-0.00908429150011821 -0.0108398339783474 1 1
-0.121444470946866 -0.116472093817402 1 1
-0.168723090391883 -0.163441387346466 1 1
0.0343365471158408 0.035442909032024 1 1
-0.00726273349734381 -0.00604754042343839 1 1
0.0609277997555211 0.0591924061442639 1 1
-0.00146146770260179 -0.00189138527883455 1 1
-0.0510379270486847 -0.0492855018452256 1 1
-0.391161545992211 -0.379072873393308 0 0
0.210999036118729 0.203988255881945 1 1
0.00898405765985203 0.00836815781079298 1 1
-0.00430622263936994 -0.00493269485303662 1 1
0.00609077526215597 0.00682906224198765 1 1
0.0563230065650891 0.0547414550731771 1 1
0.0107805224286585 0.01063119108799 1 1
-0.0767796441498546 -0.0734786841128071 1 1
0.103002441164525 0.099335458234221 1 1
-0.138841864939678 -0.13501752420913 1 1
0.276028801048201 0.269804150577254 1 1
-0.16170820278996 -0.157733352069506 1 1
-0.218006527958803 -0.2122580717652 1 1
0.136922144618427 0.132136728873372 1 1
0.108613612569526 0.1046490743346 1 1
-0.127958847180289 -0.123604808487765 1 1
0.0661087765790011 0.0627746451716521 1 1
-0.00426081762251817 -0.00373143495664584 1 1
-0.0866503578641147 -0.0843944013480245 1 1
-0.0097056947230197 -0.0109462551848829 1 1
-0.11214426061815 -0.106067782618778 1 1
0.329112071430236 0.318770669579947 0 0
-0.0759997130822209 -0.0730167120803184 1 1
-0.00212109659867905 -0.00184019333734228 1 1
0.20566298481288 0.200450165881879 1 1
-0.104841376506526 -0.102910756471205 1 1
0.0290089263804198 0.0261149409177506 1 1
0.0124187811825409 0.012398657224512 1 1
0.0685572945606385 0.0676027543943746 1 1
-0.108944322147744 -0.104209013525111 1 1
0.0392507499600094 0.0368250579682261 1 1
-0.0430266362889143 -0.0420360112354794 1 1
-0.252554588195789 -0.243950060793372 1 1
-0.160586076565053 -0.156054878670305 1 1
-0.370380898218886 -0.360281208855603 0 0
0.0491369029210132 0.0481261587305355 1 1
-0.218813672137409 -0.212356263756885 1 1
-0.120979712413896 -0.117846678938478 1 1
-0.291670792969794 -0.281885745337679 0 0
0.0420890018358395 0.0404595234695067 1 1
0.215240634491301 0.207706844354692 1 1
-0.174165820507521 -0.166724720784776 1 1
0.204628238925934 0.196234107114007 0 0
0.0779104355239773 0.0759532106983422 1 1
-0.0331383788114787 -0.0328890796925251 1 1
0.0125569005741258 0.0122874217576432 1 1
-0.101656963334042 -0.0986055609965681 1 1
0.22021410058867 0.212939206055703 1 1
-0.207616970321502 -0.20197012327757 0 0
0.335675592548929 0.324686344050782 0 0
0.193877300833414 0.188240871528313 1 1
0.196659067664638 0.189517566127459 1 1
-0.241033073912541 -0.234323397313585 1 1
-0.0396654071183098 -0.0390095591742272 1 1
0.166660870921194 0.161117068765351 1 1
0.111140023375007 0.109002719791982 1 1
-0.0684904576894584 -0.0667881062204802 1 1
0.222253949582365 0.216307019626717 1 1
-0.111358834591928 -0.10861138294208 1 1
0.00658775185498988 0.00640149780580142 1 1
-0.0224583055528792 -0.0232657556440776 1 1
0.0209252061007423 0.0210442239237246 1 1
0.249318729817173 0.243049757211863 0 0
0.0757180082160326 0.0696779537209934 1 1
-0.0673418121040843 -0.0642779503705524 1 1
-0.317797179446732 -0.305826030590575 0 0
-0.0544259016997174 -0.0544431086816733 1 1
-0.00417091700460307 -0.00376632503603501 1 1
0.113384010815193 0.110495545323537 1 1
-0.245670028359562 -0.238889265712132 1 1
0.0828458986965069 0.0783637582746599 1 1
0.0729106343911907 0.0710315700258412 1 1
0.0179903725350978 0.0171254578020836 1 1
-0.0924926340673526 -0.090835917431867 1 1
-0.0452447799265418 -0.0431847838798427 1 1
-0.0934554932013784 -0.0887902936561653 1 1
0.063846623186688 0.0612745669641672 1 1
0.141176648032792 0.136610162969895 1 1
0.243505796740861 0.236992185333122 1 1
0.259306295244283 0.25284733161632 0 0
0.038166687524292 0.0355609233466734 1 1
-0.171001459295337 -0.165589518027078 1 1
-0.150507460679688 -0.146290749216022 1 1
0.0615772090945175 0.0604950435975474 1 1
-0.224285396562279 -0.218164972085506 1 1
0.181544760662626 0.174001920962964 1 1
-0.102659143283006 -0.0980406431130253 1 1
0.102332827089527 0.0994250418675688 1 1
-0.021202579093138 -0.0207885032966189 1 1
0.0661688174703458 0.0646525535004969 1 1
0.0474719864396796 0.0474204733677513 1 1
0.107183372026866 0.105775629958611 1 1
-0.239043075235898 -0.232438095724246 1 1
0.106403301849845 0.102676063727047 1 1
0.188084022588796 0.181603769149629 1 1
0.104336118276133 0.100045933235842 1 1
0.22289945761017 0.216371274409269 1 1
0.0594628723894719 0.0590120102040708 1 1
0.47124224240649 0.454736591746077 0 0
-0.221262451374868 -0.21458976271599 1 1
-0.00605757699643658 -0.005962766472721 1 1
0.103065487193901 0.0995004780434929 1 1
-0.0877161671112667 -0.0851126514444323 1 1
0.138380106243358 0.134477314064105 1 1
-0.106430609060193 -0.101319581286524 1 1
-0.000832837632622763 -5.00586506412479e-05 1 1
0.105750640837242 0.102998706595909 1 1
-0.0700946513659206 -0.0686063009217177 1 1
0.110439005027431 0.104919297368989 1 1
0.0158495414592177 0.0150156407149166 1 1
0.0607367767748552 0.0574854541738435 1 1
0.136247042600792 0.13246449498509 1 1
0.0114671631462513 0.0104154002132916 1 1
0.193923827196988 0.188316149365085 1 1
0.124326771372959 0.119612080883144 1 1
0.0631670523243716 0.0629430119095026 1 1
0.199673368128228 0.194118947596992 1 1
-0.0571011898320457 -0.0566125618050232 1 1
0.0626106064123468 0.0615640157118497 1 1
0.220876186314399 0.213475931099707 1 1
0.127254621126554 0.121707549334503 1 1
0.0942274668879668 0.0929433623736218 1 1
-0.0959526993404842 -0.0939117003334653 1 1
0.065572727902783 0.0643463773451701 1 1
0.0427506337430729 0.0393786025038572 1 1
-0.0101149116116035 -0.00985712881429703 1 1
0.413183205193872 0.402754189906114 0 0
0.146990866519617 0.143226866627669 1 1
0.0394655723285815 0.0391093166453323 1 1
0.0335691010123154 0.0323956633081568 1 1
0.140022268899879 0.135513647182059 1 1
0.102848392992229 0.101138299164912 1 1
0.160170862204459 0.15695166516841 1 1
0.0346443585146883 0.0324533473685853 1 1
0.0411039657606319 0.0398866012285528 1 1
0.147461064591304 0.144423754078345 1 1
0.252669439428411 0.245322322288912 0 0
0.0096547442546998 0.00924842306243815 1 1
-0.0969914368414692 -0.0929840376801769 1 1
0.062728822497583 0.0629483876256306 1 1
-0.12594419610013 -0.120530680692099 1 1
-0.0392654399861905 -0.0374419743389807 1 1
-0.117339569905697 -0.114071135704072 1 1
0.12224750718039 0.119559905375178 1 1
-0.3414849742874 -0.332134547145785 0 0
-0.117241894558553 -0.114503174445749 1 1
-0.0850691132511802 -0.0822473690964944 1 1
0.0210866180908047 0.0202126906151003 1 1
-0.0235411591600607 -0.0222139612521776 1 1
0.213139612243584 0.206983230217146 1 1
-0.120533141744883 -0.116594271361938 1 1
-0.3001978850828 -0.293947232707364 1 1
-0.0592048104330936 -0.0582244265396146 1 1
-0.200973790887021 -0.193897127527769 1 1
0.151138357276483 0.146234207724503 1 1
0.112916943544494 0.108155977161974 1 1
0.0279911463543003 0.0257529015046805 1 1
-0.143109866136472 -0.138951802400349 1 1
0.0241965404290925 0.0218424175040264 1 1
-0.0449182287398145 -0.0426969087391683 1 1
0.140316658022019 0.134570009963746 1 1
0.0905052014743154 0.0885854506804356 1 1
0.110669532255605 0.108114980275137 1 1
0.0336567395292841 0.031853048198239 1 1
-0.184524061382449 -0.178953420007892 1 1
-0.250985064649591 -0.242693619835547 0 0
-0.0692789391359006 -0.069290356435372 1 1
-0.0577382679087755 -0.0541194347662738 1 1
0.0181538817719696 0.0169498260551025 1 1
0.330794258009035 0.321586318522783 0 0
0.0591683405173156 0.059044765460438 1 1
-0.0220883698817179 -0.0216715932310844 1 1
0.0960641576143821 0.0938961830909197 1 1
0.189893665295496 0.184063330054161 1 1
-0.196876650349801 -0.191639589571192 1 1
-0.107629066946416 -0.105015136340709 1 1
0.0236191555409837 0.0217128218270143 1 1
-0.1055913953456 -0.104785100011358 1 1
-0.0813660924771354 -0.0789298603872378 1 1
-0.0303882058258703 -0.0288334046215453 1 1
-0.131178293152281 -0.127642258026265 1 1
0.0318228453431059 0.0319835781317159 1 1
0.255866289855732 0.247400186080073 1 1
0.185702217161554 0.180659915475172 1 1
0.0404752866659265 0.038814997315191 1 1
0.0137659454023317 0.0112232174598419 1 1
-0.0327162780574094 -0.0324798776662048 1 1
-0.030683302095062 -0.0290923531754947 1 1
-0.0941775896337822 -0.0917993196063435 1 1
-0.248994145952288 -0.242521402948373 1 1
-0.0241625629730365 -0.022666774795649 1 1
-0.0888298195569591 -0.0865401985343818 1 1
0.0480825284925184 0.0471698305831122 1 1
-0.0647733697912948 -0.0633090627952278 1 1
-0.277387207651204 -0.268804317814411 0 0
0.0810379423235156 0.0785780848768647 1 1
0.138865460021687 0.135662949490042 1 1
0.003402216264751 0.00304095209445639 1 1
-0.1113101154083 -0.108277267781373 1 1
-0.190126188125071 -0.185821689305504 1 1
-0.11415604406048 -0.11002015390492 1 1
0.136488078725284 0.132558533034242 1 1
0.353384403598213 0.34100114826507 0 0
0.0239008810558151 0.0247175014682311 1 1
-0.035900870791518 -0.0323408500770833 1 1
0.14925145083258 0.144723434070539 1 1
-0.0362117183735056 -0.0358248975971984 1 1
0.124667586789634 0.121377968387391 1 1
-0.014873461700231 -0.0155919352770893 1 1
-0.0360165360174143 -0.0343897459623959 1 1
0.109250091797295 0.105567255793601 1 1
0.111835366769671 0.107983093764509 1 1
0.0941472248737965 0.0917671532458089 1 1
-0.0160286127763975 -0.0167676612852151 1 1
0.0528177093586022 0.0521339213629099 1 1
-0.0589993265757813 -0.0585549040431329 1 1
0.20248653190915 0.195462253301236 1 1
-0.125972116267312 -0.122773141657518 1 1
-0.0332429811212898 -0.0335442564552586 1 1
-0.0359882631600853 -0.033614193834484 1 1
-0.132843787278048 -0.127965990823133 1 1
0.19636178886463 0.19239142019656 1 1
-0.161626656188267 -0.156255145676265 1 1
0.1180034497882 0.11372569401801 1 1
0.0231325166734487 0.0239586465070945 1 1
0.0748249274067054 0.0742830044336984 1 1
0.0273111936254764 0.0255039107288765 1 1
-0.0176435232670382 -0.0162013912681911 1 1
-0.244248454454147 -0.234880094005449 1 1
0.156505569275323 0.153477784111315 1 1
-0.0962744531029184 -0.0929241027693052 1 1
0.0337630204984602 0.0339866598094522 1 1
-0.109782279295149 -0.10675244168925 1 1
0.0900715210061561 0.085942106372965 1 1
0.134330380482478 0.128973796339055 1 1
-0.111951323723441 -0.109176783046351 1 1
-0.107646703259638 -0.104205642633316 1 1
0.131533277782052 0.126756029620112 1 1
-0.103415930271546 -0.0990841595539992 1 1
-0.256742638784352 -0.250534371589584 1 1
0.0921479397632454 0.0908347920752757 1 1
-0.0469425759920677 -0.04617648157223 1 1
0.0128176304304218 0.0098751715381483 1 1
0.0078690841494578 0.00787295009173271 1 1
-0.290694171002671 -0.282742860494803 0 0
0.0547714123082071 0.0537953014641022 1 1
-0.000267132033736258 -0.00198164845960391 1 1
-0.0236379804062163 -0.0245510542120517 1 1
-0.142282894146476 -0.138007225728229 1 1
-0.103717784149482 -0.100253568370327 1 1
-0.0903755468867948 -0.0881209247276545 1 1
-0.0825080220820835 -0.0836009464657251 1 1
-0.209882821872268 -0.20539526785707 1 1
-0.106835046116553 -0.10485558805994 1 1
-0.000379303823784628 0.000255786429678932 1 1
-0.068089836162482 -0.0661644840609409 1 1
0.0229011405218516 0.0222066723354948 1 1
-0.000815402947553112 -0.000540096534133713 1 1
0.0304014367324596 0.031548366022773 1 1
0.200300628287691 0.193980234245692 1 1
-0.125274423285446 -0.121065945122022 1 1
0.126833185664956 0.121935311811855 1 1
0.117572498471997 0.114698266582849 1 1
-0.0340934061604324 -0.0338178204315915 1 1
-0.163252839265767 -0.158595408448938 1 1
0.0136140416984612 0.0120670509729734 1 1
0.121718124617037 0.119144531475748 1 1
0.0138587485473786 0.0132091820939698 1 1
-0.00211357515855232 -0.00244046153051433 1 1
-0.0643745965008298 -0.0621711528079033 1 1
0.0144748245125685 0.0135877583677487 1 1
-0.14280179661347 -0.138240540229016 1 1
-0.0277602576075389 -0.0274829380855278 1 1
0.0892415608214549 0.0865352842474315 1 1
-0.20197621418888 -0.196027628478499 1 1
-0.139670803313628 -0.133264363087914 1 1
0.065877354227121 0.0628749575347005 1 1
0.116141514675125 0.114437309585958 1 1
-0.145307189335041 -0.139750812229875 1 1
-0.0550380224113499 -0.0543701350173568 1 1
0.116527986631826 0.113792761502491 1 1
0.0324958762207954 0.0314598953364186 1 1
0.0255420227867317 0.0247851361682107 1 1
0.010931223430568 0.0106896460558822 1 1
-0.0612618236737633 -0.0599594545480362 1 1
0.150176238158676 0.147362282224714 1 1
0.086094449912166 0.0848323103096716 1 1
0.000280516915649807 0.000805950785132133 1 1
0.178959304821008 0.173115335854091 1 1
0.0784222809529038 0.0772024034353184 1 1
-0.136623592045964 -0.133738996802153 1 1
-0.39960613368186 -0.387094661234479 0 0
0.0937618144502144 0.0911476980588583 1 1
0.103543770129675 0.103934275028011 1 1
0.187114172489449 0.181791822633803 1 1
0.0500965364644688 0.0487139999709318 1 1
0.0998417856045309 0.0981591403066015 1 1
0.225974291400204 0.218953768647266 1 1
-0.0424991779105081 -0.0408511396753867 1 1
-0.101051907428831 -0.0989334568030767 1 1
0.195733958856361 0.190417343933528 1 1
-0.0531443902010261 -0.050627702187729 1 1
-0.270374868962605 -0.262630562494353 1 1
0.0302101329937149 0.0273468330036792 1 1
0.121212078490136 0.117821817217956 1 1
-0.0682603836907666 -0.0644731742958697 1 1
-0.0408155656561464 -0.0399839819815228 1 1
0.390885370902736 0.378069190113409 0 0
0.0485278821437885 0.0487767049065745 1 1
0.00876702445628455 0.00852246639609855 1 1
-0.125030321486821 -0.120897854242597 1 1
0.0961530809279371 0.0932714800280465 1 1
-0.103592508844108 -0.0996854037276903 1 1
-0.0227265379497751 -0.0233614855181509 1 1
-0.177948205916715 -0.172705018880543 1 1
0.0688949994544663 0.0653586999920526 1 1
0.0614034226606057 0.0590560535397518 1 1
0.0361607709320599 0.034727131837732 1 1
-0.0707747605371365 -0.0678097571969392 1 1
0.187220015120743 0.180111295114113 1 1
0.00399642125365063 0.004125318931008 1 1
-0.110001708616337 -0.105492154414729 1 1
-0.0471660624889246 -0.0446500474307525 1 1
-0.174518225077773 -0.168605526997115 1 1
-0.152648268551808 -0.146719909815376 1 1
-0.148768018416512 -0.145163329436046 1 1
0.0591319401211493 0.0566765650748308 1 1
0.124825181296858 0.121277529594917 1 1
-0.302291326646506 -0.294814306468174 1 1
-0.368679488189862 -0.35700930330652 0 0
0.184139938341571 0.177690706806274 1 1
0.136813645181288 0.131715054512322 1 1
0.177450496291984 0.170914214183826 1 1
-0.18396080489187 -0.17873026218478 1 1
-0.0132223956847957 -0.0116756209354708 1 1
0.0553923926929607 0.0541673303590516 1 1
-0.0430590674688716 -0.0413680467722985 1 1
0.0376300573641355 0.0368911803569855 1 1
0.037438129248628 0.0361082564370621 1 1
-0.0283001868248614 -0.0281541600215025 1 1
0.143483849357615 0.139273659959169 1 1
0.0581252937318277 0.0552196428615787 1 1
0.0648667465404444 0.0637310861867489 1 1
-0.126762637010487 -0.122075163063767 1 1
-0.0284750233672477 -0.0278629109797579 1 1
0.211195570726468 0.203862125709659 1 1
-0.12822057764948 -0.12471469193589 1 1
-0.338059983252834 -0.327700851690768 0 0
-0.219125536491723 -0.213668742088693 1 1
0.0678192205595845 0.0653257921225937 1 1
-0.104321731414667 -0.101344143143012 1 1
0.0880083131680463 0.0853100108660475 1 1
-0.120832255539675 -0.116759078420992 1 1
0.147536611443662 0.144425953749683 1 1
-0.029131369737806 -0.0280229155690769 1 1
-0.354573676845746 -0.346059028607527 1 1
-0.0457601019936225 -0.0459847381436249 1 1
0.147198729094446 0.143487952295874 1 1
0.0855113737924749 0.0829536090897976 1 1
0.247691924895434 0.239602665528329 1 1
-0.016126398203671 -0.0154575078817947 1 1
0.225703728779059 0.218926869706377 1 1
-0.0844824072422952 -0.082182136064206 1 1
-0.238797622943662 -0.231471062194497 1 1
0.138117524007107 0.136648526715812 1 1
-0.0397761609836415 -0.0390216943653599 1 1
-0.154949941520543 -0.150230618933048 1 1
-0.0531854347060939 -0.0516489453358144 1 1
-0.126788081275755 -0.123803252440921 1 1
0.0159739926331171 0.017718516422541 1 1
0.131448907322465 0.12529651120246 1 1
-0.0354363391679732 -0.0333989962354518 1 1
0.0150506420473047 0.0138295210328717 1 1
-0.00363393487954919 -0.00406952014023403 1 1
0.00946206636930551 0.00782631371581307 1 1
-0.0391358871064162 -0.0381281404323765 1 1
-0.0937249299429608 -0.0921813844053676 1 1
-0.0928279785252561 -0.0888673908891792 1 1
-0.106136304680013 -0.104056383894181 1 1
-0.121394231724322 -0.11734041186272 1 1
-0.162310142938348 -0.158333955514066 1 1
-0.056778275839606 -0.0547219905375854 1 1
-0.133976507510991 -0.1314486458796 1 1
-0.0999977054827256 -0.0992319375620893 1 1
-0.074068052673899 -0.072059581342064 1 1
-0.111534269448417 -0.1076906026345 1 1
-0.118691461089506 -0.114261866371942 1 1
0.143310356684324 0.139035373061122 1 1
0.0280301423141676 0.0265515544637557 1 1
0.193828829677878 0.18925192610328 1 1
-0.0749195218501433 -0.0722686810825723 1 1
0.110362282439286 0.108174677198499 1 1
0.0714363309498995 0.0676626149103946 1 1
-0.142983115004239 -0.140369549459625 1 1
-0.234532972445744 -0.225199135209073 1 1
-0.0654568334269329 -0.0634657823001883 1 1
0.218398074625115 0.211683149277173 1 1
-0.0512535988113162 -0.0506578432960904 1 1
-0.168635797522724 -0.162216219435166 1 1
0.0176139639149578 0.0168805170117374 1 1
-0.26219377901552 -0.253613150340814 1 1
0.362021822540516 0.353082707474681 0 0
-0.0952197184101786 -0.0928865306707111 1 1
-0.102167300527533 -0.0989843606275767 1 1
-0.0815088584709729 -0.0793302110229314 1 1
0.302014605719246 0.292699071187211 1 1
0.238702556078102 0.230076470859212 1 1
0.0342631488061094 0.0337521814773908 1 1
0.0570105254320382 0.0547538958873125 1 1
0.00734778524998728 0.00683452981995155 1 1
0.116113589981727 0.111972940138783 1 1
0.237121999104759 0.230622654690127 1 1
-0.172302877932197 -0.168512616204625 1 1
0.0154813647828605 0.0158741622031425 1 1
0.132172183745653 0.126258119727447 1 1
-0.0841933920269712 -0.0801626755209699 1 1
0.174081953114479 0.167863601438288 1 1
-0.0663019936024132 -0.0646165050707779 1 1
0.0360466996065808 0.0349941048748543 1 1
-0.392719479390062 -0.378223597931067 0 0
-0.0512282999930553 -0.0494195828172336 1 1
-0.281253779411125 -0.273112814797421 0 0
0.14483023214263 0.141423479682707 1 1
-0.0216004998349061 -0.0189954073784195 1 1
0.167115407408166 0.163359731705337 1 1
0.0843763726292771 0.0820755085736088 1 1
0.0260509552506051 0.0247926433900382 1 1
-0.171562219092348 -0.165318902570017 1 1
0.0558607889852583 0.055522927723411 1 1
-0.219352247481368 -0.212065325807422 1 1
0.17071300771201 0.165354427450987 1 1
0.129364000748663 0.125859237225717 1 1
0.0110134047202334 0.0118585524206336 1 1
0.0715002278663612 0.0691608294906437 1 1
0.14039608778146 0.135871781863053 1 1
-0.163368676711965 -0.159097154254587 1 1
-0.141528167981487 -0.137987519348958 1 1
-0.0883476467862391 -0.0861211513605186 1 1
0.0124474490071157 0.0118864207985123 1 1
-0.0553004553566222 -0.0533355007491423 1 1
0.049546506062647 0.0484123052083184 1 1
-0.375447432706377 -0.363748365333334 0 0
-0.0438914293210166 -0.0434544884903169 1 1
-0.245020620474635 -0.236994350630606 0 0
-0.12079547567991 -0.118364104240449 1 1
-0.00852758459341652 -0.00867755455811823 1 1
-0.12268773424492 -0.119285378986893 1 1
-0.0695158970770274 -0.0677082668835659 1 1
-0.146015341894234 -0.140303873093242 1 1
-0.0127363002132828 -0.0116556315564861 1 1
0.196107625368452 0.192139655649696 1 1
-0.00943855403437841 -0.00614890134805217 1 1
-0.14972656794838 -0.147516808932889 1 1
-0.051606370104605 -0.0504045017249174 1 1
0.0168419782215818 0.0155486783907295 1 1
0.0224443231657918 0.0210592151881566 1 1
-0.0370235922590801 -0.0364177797679793 1 1
0.243548002257037 0.236688728491586 1 1
0.154883979665032 0.150459232040165 1 1
-0.179220115793061 -0.173297231120923 1 1
0.00597690847370096 0.00655111249085963 1 1
0.148890537958205 0.144536509224524 1 1
0.12298148224194 0.119700124875586 1 1
0.0258223624208651 0.0245214151534121 1 1
0.0986945382804062 0.0979851474963852 1 1
-0.438943062568428 -0.424776739014302 0 0
0.0902447144797281 0.0869482283727384 1 1
-0.0849819735566406 -0.0819832023541207 1 1
0.039836429819622 0.039894580930396 1 1
0.0505103050669703 0.049614168037764 1 1
-0.0294183521775508 -0.0292822404155278 1 1
0.0690310477144408 0.0663177075750543 1 1
0.0353642156703824 0.0337147080363957 1 1
-0.0549525736684642 -0.0529820500611111 1 1
-0.103342669987847 -0.099618249360606 1 1
-0.218433174957937 -0.210609633727849 1 1
-0.335867828383037 -0.32652457397855 0 0
-0.110535969774434 -0.108675383819201 1 1
0.0885536067913369 0.0845925218580583 1 1
0.212832917239668 0.207232938902168 0 0
-0.0878390382136117 -0.0850033039141577 1 1
-0.083285843619622 -0.0794044217374207 1 1
0.224515258157062 0.216904107106456 1 1
-0.136411345301068 -0.134037113260054 1 1
-0.0544967591002392 -0.0515652171933055 1 1
0.177331858867063 0.17306615218344 1 1
0.0238197299784456 0.0236336851401947 1 1
0.0272558542663717 0.026608397984914 1 1
0.22604253440317 0.21908270015802 1 1
0.0768562768272793 0.0745746650036358 1 1
-0.00260907035563376 -0.00385015172640467 1 1
0.00318864593566348 0.00332641613852759 1 1
-0.0195273605919324 -0.0185162882010961 1 1
0.29981019230701 0.289416738147146 0 0
0.0311257164903963 0.0295608988128706 1 1
0.0671164487247689 0.0666728927670886 1 1
0.0885269513239611 0.0865801669727491 1 1
0.0405235035823714 0.0405714217323263 1 1
-0.125541763179696 -0.121451669424465 1 1
0.0831869910021484 0.0814793112251645 1 1
-0.237384852200227 -0.230124335705615 1 1
-0.15936803906901 -0.153959327915429 1 1
-0.0388092778828992 -0.0387928021253391 1 1
-0.215030686459845 -0.208525375455259 1 1
-0.098840298812847 -0.0971888977798079 1 1
0.15078966396327 0.14792529732289 1 1
0.0189864964671558 0.0206715413122625 1 1
-0.193582940572756 -0.188164715490338 1 1
-0.0165859652295248 -0.0161524797795622 1 1
-0.0864537978630079 -0.0827203272869556 1 1
0.236188857344495 0.229467264898225 1 1
0.0277845219484974 0.0256746354744702 1 1
0.114015930794531 0.111023096618091 1 1
-0.0674276513321169 -0.0656989362616424 1 1
-0.312428669953203 -0.302673290558799 1 1
0.11990482844011 0.117262423414962 1 1
0.115829983993089 0.111664088910151 1 1
-0.220359434094576 -0.210780317182884 1 1
-0.0790501926234654 -0.0770279093385158 1 1
-0.0266513696623663 -0.0237513240063232 1 1
0.10368351520303 0.101883640972009 1 1
-0.406538153200487 -0.394681862187626 0 0
-0.0385520818992166 -0.0384349198533864 1 1
-0.0613924515662643 -0.0579175375271398 1 1
-0.218747920871592 -0.212054166199764 1 1
0.00592184863266767 0.00575733132107079 1 1
0.0455197606186115 0.0436810357869213 1 1
0.129163575627588 0.125201851248122 1 1
-0.134323138832395 -0.131024425619345 1 1
-0.167368336229562 -0.162378035629577 1 1
0.0759173446288654 0.0733617326463983 1 1
0.142507582603733 0.139178879989797 1 1
0.0116294170924477 0.0119633489385358 1 1
-0.226824444487704 -0.22260608435938 1 1
-0.00511053624428979 -0.00369415284955781 1 1
0.0614840816098199 0.0584289883702064 1 1
0.0472401740591772 0.0467754768079676 1 1
0.234775201515668 0.227857136425862 1 1
-0.0310531990638177 -0.0310994669048946 1 1
0.0516579157038641 0.0502232875351483 1 1
0.0269987608039218 0.0254232880525479 1 1
0.0735258442761993 0.0713636075157984 1 1
-0.0484822476537182 -0.0471905129535087 1 1
0.0934574967117607 0.0890494608324419 1 1
-0.106720489655299 -0.102374049935283 1 1
-0.00291996705995464 -0.00352356759195434 1 1
-0.246776783072178 -0.237304012595544 1 1
-0.0813231399540218 -0.0801215029880183 1 1
-0.208524057386065 -0.202647125658672 1 1
0.0126690511193579 0.0127218647864173 1 1
-0.0876674437652452 -0.0831260598270208 1 1
0.135352400058431 0.13258855316045 1 1
0.060548549908345 0.0576714612074392 1 1
-0.0368856721471713 -0.0358589902553681 1 1
-0.082313596999652 -0.0802726385917222 1 1
-0.137627807017349 -0.132161535902272 1 1
-0.360024890739832 -0.350183944056571 0 0
-0.0398794651415613 -0.0388097820353376 1 1
-0.0383549343334633 -0.0379121987792797 1 1
0.0892154224928186 0.0871782447672838 1 1
0.143916350882985 0.139820643843364 1 1
-0.0959905224830448 -0.0937703403441021 1 1
-0.172604632639825 -0.165788164077434 1 1
0.0498615075128737 0.0477975614700548 1 1
0.0552687585901707 0.0548090420347385 1 1
0.0327530530185258 0.0314306706952967 1 1
0.0786018700619415 0.0771007133906579 1 1
-0.0891422700531635 -0.0885474796964743 1 1
-0.0768653542214389 -0.0733493571361586 1 1
0.064339989122378 0.0632198007463314 1 1
0.0119421568477235 0.0107587128446465 1 1
0.159584219397488 0.155453817748164 1 1
-0.227721304834968 -0.220347387557925 1 1
0.0142141438197635 0.0145032658876429 1 1
0.0799056316227155 0.0765887080451041 1 1
-0.3805741555978 -0.371345744338749 0 0
0.0884131267032484 0.0847396596310254 1 1
-0.278053695947247 -0.268821959121934 0 0
-0.0267178046198377 -0.0251660553052185 1 1
0.0387151043935153 0.0370042522730505 1 1
0.295286186759455 0.28699692627374 0 0
0.035480981184301 0.0345752486602612 1 1
0.203138953592559 0.198286421952178 1 1
0.385097849660811 0.373794893060776 0 0
0.133295395969621 0.128024560166998 1 1
-0.121364621240812 -0.116952930406456 1 1
0.103495916609332 0.100843142459698 1 1
0.0592296429312618 0.057388886378765 1 1
0.0131451718116472 0.0140956299357987 1 1
0.0220321079476951 0.0220206153228138 1 1
-0.066181078003565 -0.0653127265329278 1 1
0.0185272870454954 0.0180627083245928 1 1
-0.114530339395183 -0.110701994083466 1 1
0.018859219063389 0.0193183869444697 1 1
0.148189464373579 0.143495842788201 1 1
-0.239450063470735 -0.233132247340944 0 0
0.175665110541281 0.171998881434768 1 1
0.0868723652097643 0.0826513630487448 1 1
0.0957511798101805 0.0917602229636704 1 1
-0.0808399963650082 -0.0784050923437493 1 1
0.00615407178499245 0.0036463614194492 1 1
0.00996349689725637 0.0115127283158219 1 1
-0.236059426553859 -0.230460132559396 1 0
-0.00165547985852883 -0.00218102284101377 1 1
0.0968099973132507 0.0924662393483279 1 1
-0.0696335142828337 -0.0688391969696873 1 1
-0.360644808768186 -0.350717456985987 0 0
0.00832096678557102 0.00900052947745602 1 1
0.148768810829441 0.145083574280311 1 1
0.188911545819216 0.185096915464755 1 1
0.0125904381551173 0.0127683838489002 1 1
0.0547849977042221 0.0511277147019822 1 1
-0.00378482678521646 -0.00364914350494479 1 1
0.117154227750972 0.112358346634035 1 1
-0.265513548638195 -0.257549586545248 0 0
-0.195899449332917 -0.188707402330096 1 1
0.0756484214101307 0.0746670908097932 1 1
-0.215001971671066 -0.209411913856274 1 1
-0.150081044143994 -0.143711858465592 1 1
-0.00404170451848117 -0.00409867267053051 1 1
0.049879593987934 0.0490916239635477 1 1
0.0625129847170927 0.0612892029567274 1 1
0.0210427395367904 0.0192802630856768 1 1
-0.307523219480032 -0.299031885951309 0 0
-0.053365909270241 -0.052403855303391 1 1
0.000250050508682452 -0.000123239962898807 1 1
0.137844004189787 0.13384927411186 1 1
-0.0540697659169576 -0.0542755303222444 1 1
-0.143904070706296 -0.139436676365358 1 1
0.0180890807824873 0.0179566406388224 1 1
-0.139672782559199 -0.133736832196427 1 1
-0.0419022155743352 -0.0413120088670998 1 1
0.0431948481444671 0.0411623416832918 1 1
0.16393013940916 0.159806886255862 1 1
0.152352333300014 0.145489034699949 1 1
-0.0826389247989653 -0.081390574529414 1 1
0.164293238031352 0.160493787344419 1 1
0.0167670541733882 0.016851537032208 1 1
-0.250108986871365 -0.243299201342849 1 1
-0.0338812539640465 -0.0328096825201957 1 1
0.100842190014394 0.0964600395477863 1 1
0.0876547928111473 0.084638706506465 1 1
0.0828987299464922 0.0821734750498873 1 1
-0.0314303737825999 -0.0297350500251989 1 1
0.0901170518082622 0.0874836092794009 1 1
-0.167837826294451 -0.162741473664646 1 1
0.0991646509007249 0.0977744845572837 1 1
0.090121948005822 0.0867761963540689 1 1
0.141040671404056 0.136420190942804 1 1
-0.211564735145481 -0.203233693552649 1 1
-0.0278869215090565 -0.027573300029047 1 1
0.136115004300716 0.13191613954121 1 1
0.291671340548675 0.28330475376002 1 1
0.0122587014999572 0.0113757693397124 1 1
-0.0785892749567308 -0.0755711318969736 1 1
0.0425607438125964 0.0411277048688126 1 1
0.0633417716351811 0.0617678278210435 1 1
0.191852928854059 0.186349638838947 1 1
0.175689564491833 0.169596268789521 1 1
-0.0842351079010486 -0.0816434013972012 1 1
-0.0731325060607905 -0.0688202142123798 1 1
-0.110887243364013 -0.109391198395617 1 1
-0.121801643084707 -0.118982300855193 1 1
0.00850233802354684 0.00741041917764736 1 1
0.070771624453469 0.0703375998606724 1 1
0.0774457566599291 0.0739424644393483 1 1
0.140138104678665 0.136026648924021 1 1
-0.0924582727410289 -0.0890507739181589 1 1
-0.0661861673161014 -0.0634106030828576 1 1
-0.192402876916792 -0.186531941717547 1 1
-0.00611365115556535 -0.0074217067738351 1 1
-0.0555753187683285 -0.0542839033907887 1 1
0.0509337255626726 0.0498686145131409 1 1
-0.279917421758994 -0.271555621999926 1 1
-0.0498130288099719 -0.0494045483235242 1 1
0.139235344379787 0.135884889839643 1 1
0.222914701983859 0.214060591702565 1 1
-0.0771083902510828 -0.0763194569787908 1 1
0.0488643966225354 0.0478270792348822 1 1
-0.247828194775514 -0.241164298897112 0 0
0.17218819690404 0.165817784474999 1 1
-0.00393308548164732 -0.00336113819251178 1 1
0.0661714984964632 0.0638403438125154 1 1
-0.0122967298363556 -0.0124302502479857 1 1
-0.0807588515311744 -0.0788879808608944 1 1
-0.0968893270430653 -0.0937409019975232 1 1
-0.075041324848182 -0.0715068043834052 1 1
-0.142395150544769 -0.137937412670291 1 1
-0.14085880752195 -0.135029262142039 1 1
-0.150802772450872 -0.144975677478352 1 1
0.134495670466304 0.130645983843534 1 1
0.00352807367493953 0.00252738032016932 1 1
-0.141428506239999 -0.136477369035484 1 1
0.140092172462204 0.137010350933813 1 1
-0.0898995167765431 -0.0869703898082527 1 1
-0.248357453491137 -0.240697718031607 1 1
-0.0278692825160399 -0.0266432941673171 1 1
-0.0375495311085113 -0.0362332058585927 1 1
-0.0176582072052703 -0.017059018187762 1 1
0.0650219169418533 0.0629458767564159 1 1
-0.154716802175032 -0.149834915130024 1 1
0.17576815276588 0.170928906258308 1 1
0.0295872575901268 0.0293315719161246 1 1
-0.104938219617412 -0.102190627413583 1 1
0.160038391573265 0.155053627795998 1 1
-0.23123620641311 -0.223782481339845 1 1
-0.0281512955748382 -0.0274795514017784 1 1
0.00337913991886273 0.00275154064551695 1 1
-0.169107145691152 -0.163516975482828 1 1
-0.104302263305174 -0.0996241924677603 1 1
0.281397704297008 0.273256897616626 0 1
-0.139461572359665 -0.135903267866002 1 1
-0.0071453530376246 -0.00824118010044139 1 1
-0.0128201491929515 -0.013173459026468 1 1
-0.0190815787764797 -0.016835436391104 1 1
0.0100899931557511 0.00884563303808775 1 1
0.134838465606948 0.130240530522729 1 1
-0.104399738066664 -0.102059958038444 1 1
-0.105266945913403 -0.101771457083495 1 1
0.00769377404780604 0.00702037900600586 1 1
-0.0930870938484265 -0.0893782463946134 1 1
-0.118955775738082 -0.117710349296869 1 1
0.0509517896133545 0.0494641372007022 1 1
0.261068814113607 0.253635806177157 0 0
0.178399153415058 0.173309088291283 1 1
0.101091279826807 0.0983531106383577 1 1
-0.0100305508550639 -0.00841488918916624 1 1
-0.148200836726162 -0.144692259774274 1 1
0.0314521545312888 0.0303707720725819 1 1
0.0598721789264515 0.0577509122618363 1 1
-0.111960816513561 -0.107435900578385 1 1
0.00313244835817244 0.00359427144604497 1 1
-0.0150138390485941 -0.0146732875568436 1 1
-0.0664031958106285 -0.0656613151084665 1 1
-0.0833873854268011 -0.0822701671509176 1 1
0.00678251981192516 0.0070884568072395 1 1
-0.188848365338092 -0.18450320161814 1 1
-0.111346927789559 -0.109395288117437 1 1
0.153352232154582 0.149373507012497 1 1
0.124386610088869 0.119376273382091 1 1
0.0495942446650621 0.047560737320244 1 1
0.119955558840894 0.115474985159713 1 1
-0.126295612414776 -0.123004983393094 1 1
0.165932768246555 0.160376410978369 1 1
0.275128727475304 0.266105532971824 1 1
0.212527224192675 0.205773684545298 1 1
0.00541133661491235 0.00420443231162589 1 1
0.0227616539451148 0.0222910545907967 1 1
-0.0258698413461502 -0.0253892102911204 1 1
-0.0535523567257554 -0.0506255872142315 1 1
-0.0272735125904758 -0.0267765735885448 1 1
0.0356747690086467 0.0367254228021281 1 1
-0.0535006230166717 -0.0519610693532965 1 1
0.0979131315882344 0.0938651519903052 1 1
-0.129738189698279 -0.127460902793888 1 1
0.0380145851598217 0.0360890351832851 1 1
0.346410307491304 0.338363914933562 0 0
-0.0819255347458038 -0.0792425091960351 1 1
-0.0838174832199292 -0.0841905369199286 1 1
0.196427207929622 0.19026352973154 0 0
-0.00137955636197758 -0.00092377060328316 1 1
0.0268175890111289 0.0254400248189873 1 1
-0.126709073240647 -0.122601659358568 1 1
-0.108401484018241 -0.105610701979552 1 1
-0.209966769758231 -0.202895082034217 1 1
-0.00132705285239681 0.00141741337318756 1 1
0.182140799328543 0.175868995976812 1 1
-0.1806371015913 -0.176530216836209 1 1
0.108151570938847 0.103170368610984 1 1
0.145733632046127 0.141167279040959 1 1
0.211299489116732 0.206082887665131 1 1
-0.148581772461 -0.14716018070678 1 1
0.185099429282663 0.1777274690576 1 1
0.0994607695730473 0.0963503347812432 1 1
0.0625646353822926 0.0616068548061082 1 1
-0.363775648093712 -0.352542507911026 0 0
0.0694117236430035 0.0669997176253286 1 1
-0.0414718126626217 -0.0395477601911085 1 1
-0.141445702964485 -0.138693720236434 1 1
0.0269487798830675 0.0272573990451785 1 1
-0.084399020447117 -0.082853692045764 1 1
0.0327534446405135 0.032822696031144 1 1
-0.180158927459101 -0.174326283861616 1 1
0.0525633453541833 0.0514402607014713 1 1
-0.0760675422091091 -0.0741890862292618 1 1
-0.0696207647492672 -0.0679887290424577 1 1
0.169665738846343 0.165278906544682 1 1
0.0487332449242115 0.0475163889117353 1 1
0.215793040086494 0.208845066561515 1 1
0.00132701074980152 0.00155097307625303 1 1
0.153007145811006 0.148253011846259 1 1
-0.0625965846047886 -0.0604160219119533 1 1
0.071941722197032 0.0692922084048039 1 1
-0.0305465534362152 -0.0316476076546565 1 1
0.155357617304152 0.150822263279636 1 1
0.276095800539864 0.268220452249158 1 1
-0.179101490113453 -0.173095746071183 1 1
-0.125949456413993 -0.121717191183227 1 1
-0.0970562492201382 -0.094896606270098 1 1
-0.369746441693663 -0.358016274121388 0 0
-0.308506516288709 -0.300189133364629 0 0
-0.0684094244957601 -0.0644904673913801 1 1
0.136319621934674 0.131519340242724 1 1
-0.0174005698479055 -0.0171023347820766 1 1
0.0235273176147507 0.022780691856487 1 1
0.157036106454076 0.151082835263192 1 1
0.161375019175838 0.156915041974319 1 1
0.0791718737203203 0.0772940007973481 1 1
-0.163538933902842 -0.158271857119079 1 1
0.207893376709755 0.203110677660997 1 1
-0.107318770865261 -0.103223250194044 1 1
0.0183482151917737 0.0186088900022782 1 1
0.0241292782061205 0.0241008662264648 1 1
0.190315748179253 0.186147431424444 1 1
0.0464459066586144 0.0437216286667756 1 1
-0.0261556145220784 -0.0260480710505039 1 1
-0.111308884772096 -0.107999774506379 1 1
0.179962197363219 0.175417131896228 1 1
0.116311096250222 0.112080134528842 1 1
0.0148172503069868 0.0158336608571863 1 1
-0.202286270099879 -0.194412272389413 1 1
-0.0575174841959595 -0.0548096138060131 1 1
0.151716156075018 0.148222856679798 1 1
0.0864813875482203 0.0824318834868408 1 1
-0.233578568732668 -0.228250157432695 1 1
-0.108038337295004 -0.103369716870653 1 1
0.0963648443106581 0.0948424787269919 1 1
-0.00859990506818538 -0.00999322663485091 1 1
-0.106639043108244 -0.100750414122502 1 1
0.15971660789664 0.155997594388739 1 1
0.219471295804368 0.212272046662989 0 0
0.105816161844947 0.102462379062532 1 1
-0.203352455800131 -0.197521742695656 1 1
-0.00164424700921872 -0.00314203548600524 1 1
-0.130969145612814 -0.125334915347888 1 1
0.0589391539092925 0.058594274942856 1 1
-0.195353978152218 -0.189796763110552 1 1
-0.0665842889732562 -0.0645690610336662 1 1
0.0399117518185698 0.0377505060406069 1 1
0.0385117347565747 0.0370874620542873 1 1
0.186195730551763 0.181011335831082 1 1
-0.0239663592345605 -0.0240048452906407 1 1
-0.0337690098870097 -0.0329317954339634 1 1
-0.0085645016680795 -0.00918570306068461 1 1
0.260741794955292 0.254045863725599 1 1
0.116846060252405 0.111296204940441 1 1
-0.107430061559736 -0.104733745741198 1 1
-0.0436668405962554 -0.0406619777291089 1 1
-0.259437839504022 -0.251016416949404 0 0
0.170563139851697 0.165132298998069 1 1
-0.103139216071987 -0.100365205589012 1 1
0.0638361484514701 0.0620896287363277 1 1
0.0751170020021878 0.0743481889540463 1 1
-0.0606553139106878 -0.0570887360772708 1 1
0.046646754620441 0.0457538419022641 1 1
-0.0315019669602135 -0.0297698769141086 1 1
0.0501093548556289 0.0491701185560971 1 1
0.0193606892248836 0.0179640705432049 1 1
0.0880346957615817 0.0834440511098434 1 1
0.0116708241702647 0.0114050572646475 1 1
-0.0743919490652513 -0.0730635257278402 1 1
-0.180082746628414 -0.175252964208482 1 1
-0.259345456702184 -0.250315793832293 1 1
0.203303546693543 0.192874538121921 1 1
-0.222737670082335 -0.216781828339669 1 1
-0.0261945468389367 -0.0248691781935564 1 1
0.167527544247087 0.16282200213347 1 1
0.119946376174483 0.115675156950197 1 1
0.3901536240707 0.37912549260341 0 0
0.139646312372423 0.13505114920406 1 1
0.144062605595794 0.140305329122306 1 1
0.116594068726519 0.112132133185682 1 1
-0.206631967243444 -0.204053080360029 1 1
0.12187857707898 0.117594551546643 1 1
-0.121407175097506 -0.118353594966377 1 1
0.00490754049246556 0.00446139473013848 1 1
0.124993759294351 0.122692629933449 1 1
-0.157888341342915 -0.154394627496164 1 1
0.0454554302714656 0.0444618421177251 1 1
-0.0374051927757327 -0.0358067775491263 1 1
0.179067103092828 0.174210610218521 1 1
-0.10077599450429 -0.0970373248286903 1 1
-0.263492535996104 -0.256409323592842 1 1
-0.00560936503493582 -0.00454381546859024 1 1
-0.208645653114052 -0.20212433112143 1 1
0.0967736112121333 0.0950760618845242 1 1
0.0991266363663874 0.0958481244060965 1 1
0.0278091366123738 0.0280762441243095 1 1
0.156124614860176 0.151097093505228 1 1
0.134561403755221 0.130424435871447 1 1
-0.175317528757157 -0.169336342196609 1 1
-0.0860557937386964 -0.0831161258850554 1 1
0.0220930079409597 0.022614827507522 1 1
-0.0261166968181026 -0.0261085996376435 1 1
-0.022409004982066 -0.0220085167011094 1 1
0.0271850767506888 0.0269096386013562 1 1
0.127084674283346 0.123807549739013 1 1
-0.20661729477138 -0.200495903553649 1 1
-0.181611423819607 -0.175442446297111 1 1
0.0556534045475224 0.0556413862261639 1 1
0.117254866678614 0.114998850834235 1 1
-0.0385483997910506 -0.0397624949455968 1 1
0.127911545623208 0.124326303419147 1 1
0.195599822257181 0.189864322690048 1 1
-0.193854005480229 -0.189441374997395 1 1
-0.0793552568318897 -0.0753608840191079 1 1
0.219486416149114 0.212283665560871 1 1
0.306224682649648 0.298631097648987 0 0
0.0322433346411532 0.0318933596698099 1 1
-0.0408064589798494 -0.0385043920581677 1 1
-0.180117728109451 -0.173268030473948 1 1
-0.0827398397330909 -0.0790770973971707 1 1
0.246514722173744 0.240195799906073 1 1
0.0867194682280231 0.0844489293620448 1 1
-0.130305037777811 -0.125521453127184 1 1
-0.212379957316965 -0.20652570388402 1 1
-0.294425348062657 -0.284004559211705 0 0
0.162859758295891 0.160071801214766 1 1
-0.0762111955681293 -0.0731262305896715 1 1
0.127353949641315 0.125547832280908 1 1
0.151848716439752 0.146994241493505 1 1
-0.0583580723657318 -0.0568700352668547 1 1
0.0292038384355666 0.0272276578606457 1 1
0.113347281979786 0.110140804035101 1 1
0.198667383468083 0.193377121783402 1 1
-0.187172514341843 -0.182738540610733 1 1
0.0552051253439603 0.0541337399017295 1 1
0.0346483819610706 0.0322765469809993 1 1
0.0141104694293586 0.0123188388565582 1 1
0.20197818402437 0.195913612002782 1 1
-0.0112751007957215 -0.00987522420680484 1 1
0.0130936668973965 0.0122780629843031 1 1
0.21088598066921 0.204391814048482 1 1
0.0524181605308641 0.0508195104432046 1 1
-0.0875940842325771 -0.0840142992635664 1 1
-0.0867146145091321 -0.0845940404165678 1 1
-0.0692201531487762 -0.065592533339864 1 1
0.0147197578611546 0.0146907900691608 1 1
0.0974511957709825 0.0922328793688362 1 1
-0.0449510596461425 -0.0448768243871789 1 1
0.249668411705692 0.241451823206505 1 1
-0.124995000314989 -0.122547391225363 1 1
-0.60195468684115 -0.583319743989356 0 0
-0.180998218681216 -0.174855309481796 1 1
0.000277952564266864 0.00182095420829671 1 1
-0.0248346149266201 -0.0237670028929512 1 1
0.0436518702879798 0.0432356147822063 1 1
0.060097119419558 0.0584534693808405 1 1
-0.214153184638405 -0.207024256641406 1 1
-0.0437246061593207 -0.0432106031318543 1 1
0.0266224819081758 0.0260394657847711 1 1
0.00562403654507994 0.00667326688833945 1 1
-0.17291850560456 -0.166282810909169 1 1
-0.0543644301177384 -0.0541165088331373 1 1
0.0893991715697606 0.0857067788860223 1 1
-0.10563298550851 -0.105499051029841 1 1
-0.0507849987122237 -0.0495397714448723 1 1
-0.210021563470781 -0.204563303515854 1 1
-0.0819587418595406 -0.0782483947463486 1 1
-0.212950225639699 -0.206180890226402 1 1
-0.0495944218614522 -0.0485713394437451 1 1
-0.191285557934253 -0.185789358188424 1 1
-0.0780684985407341 -0.0761983458301207 1 1
-0.0202543620769722 -0.0206058753266249 1 1
0.0178582209107114 0.0188563554844407 1 1
-0.38564685097284 -0.373823861024578 1 1
-0.339774649965512 -0.33038328266425 1 1
-0.0303774894666033 -0.030081551279275 1 1
-0.0273261589193794 -0.0276276493600661 1 1
0.131166691184144 0.127170924326053 1 1
0.129075293383701 0.12598931742541 1 1
0.0988041049773495 0.0956732241641834 1 1
0.152166245916796 0.148923226796205 1 1
-0.0639712384646719 -0.0619922502436734 1 1
0.22613085601976 0.219433598471972 0 0
-0.195616179618971 -0.190659993906245 1 1
-0.0191137711346094 -0.0189429473889696 1 1
0.172705190354133 0.165908151527179 1 1
-0.0339352231319112 -0.0335683697388419 1 1
0.0139844862904207 0.0116929355633368 1 1
-0.0781539260746233 -0.0758940318919463 1 1
-0.0968313668861961 -0.0935586310560053 1 1
-0.157245341668202 -0.154286136874067 1 1
-0.128524589403745 -0.127947563364528 1 1
-0.0270024368935791 -0.0265128495544808 1 1
-0.36869867943588 -0.358186029774249 0 0
-0.0472646891140506 -0.046107386777091 1 1
-0.28666728742343 -0.278453932863894 0 0
-0.106878250257022 -0.103836277307065 1 1
-0.0637739085637486 -0.0628134401308175 1 1
-0.113070062567506 -0.109046577044699 1 1
-0.0550825684594466 -0.052883245327836 1 1
-0.0142595442361637 -0.0109487621557069 1 1
-0.00113764029959602 0.000335472368973744 1 1
0.0703727021121844 0.0686576117071991 1 1
0.00413484518842771 0.00319573185041309 1 1
0.244821857512418 0.237669857789677 0 0
-0.144621289662167 -0.140002700173872 1 1
-0.179842004115015 -0.174955845595243 1 1
0.0214435914235071 0.0198599372688475 1 1
0.0842835219399531 0.0824000807638157 1 1
-0.10936259586829 -0.105993392070423 1 1
0.0970672283332701 0.094763949926261 1 1
-0.207163390343812 -0.201432829844405 1 1
0.392396185608665 0.381591571194682 0 0
0.0643012246067515 0.0625544357566394 1 1
0.0947777132655625 0.0920864991194241 1 1
-0.0282510653215269 -0.0266608644164883 1 1
-0.155636632909496 -0.15173608510574 1 1
0.0649350169397988 0.0627262553132756 1 1
0.186315020008001 0.179052748802545 1 1
0.0948461451305567 0.0932082448866565 1 1
0.220406123416361 0.214717307686754 1 1
0.407716104212942 0.394087256843537 0 0
-0.164880953527546 -0.160802908363807 1 1
0.0811688927798131 0.0793472644052897 1 1
-0.243547165662583 -0.235911643882291 1 1
-0.117317415688939 -0.114709749626075 1 1
-0.125462076262871 -0.121890188072108 1 1
0.151289881886397 0.146461545405821 1 1
-0.124402814615963 -0.12017470580492 1 1
0.141870172074441 0.13826828250597 1 1
0.257262687474884 0.24777149756704 1 1
0.00892943020446721 0.00894427556926907 1 1
0.195916632578732 0.189006270218975 1 1
-0.0719054076903802 -0.0717055649998939 1 1
-0.0133113420594468 -0.0131220073850606 1 1
0.123436806795979 0.120856983181553 1 1
0.0374386381161007 0.0365047560368403 1 1
0.00371228142576122 0.0047983462192243 1 1
-0.116036918397233 -0.110583758850322 1 1
-0.00846660878763683 -0.00736384285104975 1 1
0.259534804005188 0.25236587852185 0 0
-0.106321762353309 -0.101908344170381 1 1
0.0702607252780788 0.0700803611812452 1 1
-0.00661482677418359 -0.00669965115101633 1 1
0.424417136647912 0.413910040389354 0 0
-0.114180401045504 -0.108898602198047 1 1
0.10122470671622 0.0987153209652551 1 1
-0.280635367901315 -0.275354418183418 1 1
-0.0513146910093449 -0.0491004344202987 1 1
0.0816647265805462 0.0799043753903984 1 1
-0.0349093299503931 -0.0329639407632174 1 1
-0.156650573548148 -0.151858877352903 1 1
0.104717190250561 0.102722990278819 1 1
0.025468940322124 0.0242554515515564 1 1
-0.183349934741179 -0.178309902229584 1 1
-0.112026064740411 -0.11039167070939 1 1
0.186583589837432 0.182176084218602 1 1
-0.165832926361642 -0.160679089628322 1 1
-0.198488372409699 -0.193560612544764 1 1
-0.126793025399188 -0.123402135447041 1 1
-0.0948074329545491 -0.0923709164345538 1 1
0.151232474575218 0.147846120796785 1 1
-0.18787487461196 -0.181027839165417 1 1
0.0780100592862291 0.074281732495378 1 1
0.0446225454033683 0.0442135467947101 1 1
0.140347349064578 0.136211492993156 1 1
0.0988270088795983 0.0964307010890384 1 1
0.0977550069045244 0.0945385219725772 1 1
-0.169962929907396 -0.164934435687076 1 1
-0.0666068417824306 -0.0635623263936436 1 1
0.194853444166786 0.190285951589414 1 1
-0.181166270191035 -0.175199760668721 1 1
0.0760810669360228 0.0756841000933983 1 1
0.0496807792604194 0.0471287612951689 1 1
-0.070308520130163 -0.0690257665707829 1 1
-0.0416929160167377 -0.0419270049228535 1 1
-0.0451030891415883 -0.0444586291832759 1 1
0.0793464334991089 0.0755912586151801 1 1
-0.0573733301109184 -0.0541156830626293 1 1
-0.0598312757763713 -0.0560998665554939 1 1
-0.0775065365075124 -0.0742889102719598 1 1
-0.139675952802052 -0.134752326784072 1 1
0.0586074696649559 0.0567577003183009 1 1
0.124273019176092 0.120324839926231 1 1
-0.0144106460098819 -0.0121423901487277 1 1
-0.00805796422700386 -0.00740461228764998 1 1
-0.177318503587898 -0.172333554240653 1 1
-0.171430074080506 -0.165519778439521 1 1
0.038569814446969 0.0359553271929664 1 1
0.139522660062119 0.134885595015363 1 1
0.185995143440745 0.181031060498954 1 1
0.189124821456224 0.183818177987432 1 1
-0.0296668053426523 -0.0306931681491812 1 1
-0.135308373875231 -0.131529964542633 1 1
-0.029610153940656 -0.0293854750521367 1 1
-0.153889224170323 -0.149171143778551 1 1
-0.214963272343816 -0.208080323478687 1 1
0.175212099218062 0.172267091132615 1 1
0.00689201328145418 0.00768436458032552 1 1
0.241373686075155 0.235429192980954 0 0
0.145683682327053 0.141713863059662 1 1
0.124650180733701 0.122492235704837 1 1
-0.13620812567388 -0.133392587887131 1 1
0.10903927720263 0.10504975865858 1 1
-0.385625898065922 -0.374526761330429 0 0
0.0262300621381143 0.0229894929172612 1 1
0.117399973339267 0.112563398355156 1 1
-0.0710215797132724 -0.0695644114986524 1 1
0.0925549120608609 0.0918456578208801 1 1
-0.0421786796530942 -0.0410739685352283 1 1
0.275468387310409 0.265876373836088 1 1
-0.0205887286871546 -0.019979773589573 1 1
-0.0243212532500924 -0.0244318914682781 1 1
0.180268755205056 0.175872878986814 1 1
0.0575805309728944 0.0565669835896576 1 1
0.403777263590374 0.391065697676775 0 0
0.117592096096402 0.114618200537278 1 1
-0.0301019473354262 -0.027839323799615 1 1
0.058725063623358 0.0570666432954909 1 1
0.0548702626390414 0.0525825787211997 1 1
0.174102792144484 0.170427970875588 1 1
0.167834112141437 0.163093685976372 1 1
0.106665840520536 0.104382114818444 1 1
-0.18758149525123 -0.179993536167035 1 1
0.0726912606695564 0.0718529097166299 1 1
0.0830025187235671 0.0800595251885779 1 1
-0.064807601985704 -0.0612806275913958 1 1
-0.153336662808885 -0.147782767211371 1 1
0.0353750719087227 0.035703191984945 1 1
-0.0256853422181413 -0.0237523513646744 1 1
0.0331364221695523 0.0322746074288589 1 1
-0.0707627030754804 -0.0683315040309894 1 1
0.105363898460251 0.101918920004738 1 1
-0.0901774893061103 -0.086911631905784 1 1
-0.0351717216038673 -0.0317209361446992 1 1
-0.0353788551885053 -0.0350243571194954 1 1
-0.0118160708441673 -0.00997859940999346 1 1
-0.0467312223742602 -0.0458647366057099 1 1
-0.0023064375268515 -0.00222976962728224 1 1
0.106346452067021 0.103192730600762 1 1
-0.0697658085325814 -0.0687957945331593 1 1
-0.0209727311547243 -0.0222397176653759 1 1
-0.0533356970468709 -0.0518339394060051 1 1
-0.0435733630197481 -0.0432327376509186 1 1
-0.0900546293346931 -0.0882080596881379 1 1
0.180410335247797 0.174726676820308 1 1
-0.0215848965681065 -0.0212508371322579 1 1
0.0970525323895984 0.0947584846505904 1 1
-0.255667903831189 -0.247524395877393 1 1
-0.10612835819077 -0.102788538421423 1 1
0.0663058786812577 0.0648666622574088 1 1
0.00871563567927551 0.00881451639755865 1 1
-0.0138550979830302 -0.0137821035458224 1 1
-0.0950236997754753 -0.0889474534922944 1 1
0.0200943697417266 0.017903846377427 1 1
-0.0418222202008944 -0.0419956702464666 1 1
0.265798780294461 0.25435325523279 1 1
-0.0445965663842516 -0.0435834750961647 1 1
-0.17818876452066 -0.172242574835811 1 1
0.237402605891079 0.231787256251761 0 0
-0.0169575237051335 -0.0162968382609519 1 1
-0.45711952499996 -0.443070263931781 0 0
-0.0164912354497773 -0.0154827744228232 1 1
-0.194882657990034 -0.18931431847861 1 1
0.0766243810780098 0.0737478517640809 1 1
-0.04650617447812 -0.04560545386575 1 1
0.205036492815798 0.198804852992991 1 1
-0.134025378000425 -0.128443907931386 1 1
0.132553847665289 0.127113885238831 1 1
-0.0682336650269924 -0.065286912993877 1 1
8.01758759461091e-05 -0.00086554389832447 1 1
-0.0597128407552989 -0.0578135740585937 1 1
0.0832068013110994 0.0811089401937334 1 1
0.0115290416271993 0.0110160088485274 1 1
-0.107581363288527 -0.10464793658439 1 1
-0.14965754368011 -0.146035421258554 1 1
0.0421256532789716 0.0406636961510027 1 1
-0.177616791773093 -0.173869011396903 1 1
0.253449915046437 0.244107182422615 0 0
-0.083997821952284 -0.0816748960847647 1 1
-0.0340125155846512 -0.0345876551960036 1 1
0.134910890277009 0.131126407619997 1 1
0.141141559742335 0.137547550358473 1 1
-0.0117779014729097 -0.0115444807242661 1 1
0.135986173732213 0.132162269076617 1 1
-0.250434257602697 -0.243185157947478 1 1
0.0175079809026756 0.0181699381260437 1 1
0.127595616629651 0.122139915134966 1 1
0.128749785488769 0.125432769729305 1 1
-0.137512326068464 -0.136613747380868 1 1
-0.0555115564465341 -0.0553684528648153 1 1
-0.115355641464047 -0.112072820616179 1 1
-0.0253193595100777 -0.02412973281193 1 1
0.0368585498482123 0.0343591969949602 1 1
0.146540625074863 0.140913610814288 1 1
-0.0811723074704415 -0.0772440801073246 1 1
-0.0500768675506959 -0.0477122387764629 1 1
0.133205962501031 0.126561315183814 1 1
0.165946994279925 0.160831199364287 1 1
0.0500320938736666 0.0481910028616345 1 1
-0.0628437159122402 -0.0612594844335141 1 1
-0.00535732878359801 -0.00538169198136648 1 1
-0.157580940537653 -0.153394048231997 1 1
-0.0135830202569011 -0.0142329343188341 1 1
-0.192516909846742 -0.186198906479762 1 1
-0.030573945185194 -0.0300289824563428 1 1
-0.0278960698978617 -0.0267490997305936 1 1
-0.0899383970965345 -0.0876103625470638 1 1
0.074228240398584 0.0722931331532369 1 1
0.079837912784447 0.0768812968324134 1 1
-0.122419698786547 -0.120841315831161 1 1
-0.0282598535914074 -0.0272019257654579 1 1
0.0360429203785609 0.035490767630864 1 1
-0.141922991717229 -0.138164014118805 1 1
0.155062544097509 0.149719976899922 1 1
0.0224006546353991 0.0218043732740192 1 1
-0.0373444811749691 -0.035776873076071 1 1
-0.00968466145308593 -0.0120137721332415 1 1
-0.230213753846881 -0.223265279054299 0 0
-0.0260462918368545 -0.0256096159004019 1 1
0.152223793389366 0.146895310997015 1 1
-0.0179064312967095 -0.016139861342616 1 1
-0.0885948787443109 -0.0873584555862553 1 1
0.0746494588014424 0.0726926736101809 1 1
-0.214899916341591 -0.208658834594753 1 1
-0.11323309508819 -0.108769063889592 1 1
-0.0668962270967223 -0.0635253285453613 1 1
-0.0530511099440336 -0.0509775685136414 1 1
-0.124408595591373 -0.122222720884538 1 1
0.064213564803743 0.0625615262059899 1 1
-0.191053300537277 -0.185848826373109 1 1
0.0131790481394476 0.0127543057893256 1 1
-0.243855802391868 -0.236522976861194 1 1
-0.0646533031593668 -0.0631800890364936 1 1
0.0872805475311885 0.083796910434987 1 1
-0.0160907208566258 -0.0170004178054662 1 1
0.0262081935879294 0.0261281419562865 1 1
0.144711710912228 0.140572694766994 1 1
-0.258083629868212 -0.250265440869612 1 1
-0.017420608542384 -0.0182131728964069 1 1
0.126654631678545 0.121934297288062 1 1
-0.0994534613874606 -0.0963467337124107 1 1
-0.0385423069452616 -0.0386585767699935 1 1
-0.0247274579082196 -0.0230634735514742 1 1
0.209098641107938 0.202145630315057 1 1
0.196738498748404 0.191499440345642 1 1
-0.0777815598192911 -0.0743910364970603 1 1
0.240892744454969 0.235234046967129 1 1
0.329405806312393 0.317789371846752 0 0
-0.0156192795889964 -0.0157307932477668 1 1
-0.0627901329205383 -0.0611213579419847 1 1
-0.0762220630762311 -0.0722627481037389 1 1
0.401995223916216 0.390418827249494 0 0
-0.00284716905426961 -0.00383073284063717 1 1
0.14634378792272 0.144254120257835 1 1
0.118432877618309 0.114847997730505 1 1
0.102208819789865 0.0979973631148548 1 1
0.0844589874903421 0.0822852545424276 1 1
0.122163699893359 0.117221431059384 1 1
0.107934870478308 0.104700806837942 1 1
-0.112032607964678 -0.108019477619386 1 1
0.187824108609579 0.181741296807358 1 1
0.00177060378287875 0.00129899297948155 1 1
-0.139355873748826 -0.135422767736564 1 1
-0.101136257430243 -0.0978605387242359 1 1
-0.133325020446558 -0.12782193533907 1 1
0.0474182010467681 0.046074174000119 1 1
0.202811454146445 0.19696352938572 1 1
0.176843302926087 0.171865109094706 1 1
0.267978803803657 0.261746320685513 1 1
-0.386818619273909 -0.373468331972905 0 0
0.0251414562268076 0.0251486990630731 1 1
-0.0890157284152432 -0.0864202637674516 1 1
-0.0214633528822877 -0.0206816143742889 1 1
0.206633369454773 0.200860017631031 1 1
0.302324564087974 0.293411279901715 0 0
-0.14159459553309 -0.139074256955281 1 1
0.289939432905846 0.280327702117423 0 0
0.182366608438154 0.176959445061763 0 1
0.094686716576901 0.0927985589845282 1 1
0.123041744072739 0.119493052773742 1 1
0.0949934354075919 0.0925956350626806 1 1
-0.194076714174418 -0.190145378482136 1 1
0.147797623839155 0.143095050800057 1 1
0.0784648250280361 0.0760389621985022 1 1
-0.321953398502346 -0.312243572834955 1 1
-0.0136728427002029 -0.0130832189221639 1 1
0.0431252338161669 0.0429691971911664 1 1
-0.0342884141681723 -0.0313258976484529 1 1
0.01868199703359 0.0177079228933836 1 1
0.0279604733157102 0.026685662011475 1 1
0.212513488791731 0.206564539732769 1 1
0.0291119495859334 0.0297173297646371 1 1
-0.307986887673215 -0.299347742113596 1 1
-0.0440461119156428 -0.0418201808041648 1 1
0.15244991345875 0.147271139429211 1 1
-0.200569991025983 -0.194790322451846 1 1
-0.029412513104284 -0.0292492286801746 1 1
-0.221238210918046 -0.215851418522051 1 1
0.0046603523651547 0.00477811498117003 1 1
-0.0724443495982079 -0.0704143315764155 1 1
0.0764923652598019 0.0737469031342844 1 1
-0.0400045903067901 -0.0389898803702374 1 1
0.0608958620628656 0.0578275301433748 1 1
-0.0302999264192984 -0.0300024649641178 1 1
-0.0175484322917445 -0.016500674357205 1 1
-0.0934362626042233 -0.091746335371076 1 1
0.107840073882119 0.106391772434446 1 1
-0.0597148552686639 -0.0580323897947244 1 1
-0.0975187698442595 -0.0927360503813877 1 1
-0.0127202797662403 -0.0131710613518032 1 1
0.0585077059565977 0.0568768941536796 1 1
0.0300444711813132 0.0302074369997419 1 1
-0.082760933619765 -0.0791417922528606 1 1
-0.19968118135123 -0.195079788754506 1 1
-0.277036608005228 -0.268579320973574 0 0
0.0223437360769048 0.0214877249360646 1 1
-0.0327286976803821 -0.0325584100984215 1 1
0.133514857273009 0.129774534837485 1 1
0.139603609245271 0.135159627539453 1 1
-0.0323478337885624 -0.0319072564678554 1 1
0.0947021550004226 0.0916257118847953 1 1
0.0404628345353608 0.0404976069225056 1 1
0.0508790633080538 0.0501390847150514 1 1
-0.0257459488267141 -0.0265009386588391 1 1
0.00279751601987804 0.00290216612259084 1 1
-0.0358916244820378 -0.0358738707360151 1 1
0.233643053407985 0.22541018944167 1 1
0.242417361278672 0.235321827137996 1 1
0.0392946581890678 0.0374377378680778 1 1
-0.0551504499726551 -0.0534288526237675 1 1
0.159348143811257 0.154668828676031 1 1
0.195895057547972 0.191599426639082 1 1
0.000250114730431673 0.00100244568908704 1 1
-0.0243132719493209 -0.0243895451841703 1 1
-0.041061098048615 -0.0392138021109998 1 1
0.127676600837093 0.123036550760737 1 1
-0.18869590300108 -0.183908403239495 1 1
0.0106008252281726 0.0111808717276761 1 1
0.0372790216919513 0.036669641211447 1 1
-0.14241092859322 -0.13866230006231 1 1
-0.0887213406039587 -0.0878020948571623 1 1
-0.0239372325038058 -0.0225626746415966 1 1
0.0690351660847609 0.0656740581597335 1 1
0.488826293044133 0.474792286018142 0 0
0.0610673329354575 0.0590963960188291 1 1
0.0511588978498908 0.0501134356455202 1 1
-0.151183755627018 -0.146205646556898 1 1
-0.0230412719718218 -0.0227792960531325 1 1
0.069090331350012 0.0662134500304046 1 1
0.204592494615192 0.19956801206763 1 1
0.0748493152191065 0.0725154813132494 1 1
0.129383564170439 0.125553325550048 1 1
0.229104484108857 0.221170342064043 1 1
0.00222814639199194 0.00125573305775975 1 1
-0.113397471485524 -0.109671860300723 1 1
-0.0696759424739202 -0.0666362315248269 1 1
0.168856706434555 0.161955218067711 1 1
-0.0572040265318223 -0.056358700593716 1 1
0.0658454755342508 0.0619700072047749 1 1
0.0344035594003181 0.0332220494134017 1 1
0.0636701542329759 0.0623682860216862 1 1
0.108171105577599 0.104042558498324 1 1
0.0576486176272227 0.0567409547329499 1 1
0.237501719223448 0.230458737031693 1 1
0.0729126498902679 0.0694698739340975 1 1
-0.107088721734119 -0.103834170659917 1 1
-0.175748871708161 -0.170353853085908 1 1
0.0398118695831005 0.0382285042991358 1 1
-0.240714852043258 -0.235345939255229 1 1
-0.251109539958744 -0.242574608935778 0 0
-0.015174802403707 -0.0139077062896178 1 1
0.0738705984264635 0.0710186058889677 1 1
0.125575431529971 0.1209466252366 1 1
-0.149695402441882 -0.144824936646446 1 1
-0.0256126091962877 -0.024562104718914 1 1
0.143878033759775 0.138678035348265 1 1
0.106395856875354 0.104026940489926 1 1
0.0246893258117973 0.0233065910705257 1 1
-0.00106749403186834 -0.00079971188557831 1 1
-0.0148647236554483 -0.0161065066715978 1 1
-0.275555439963231 -0.266330580785235 0 0
-0.100157439747546 -0.0973541942791191 1 1
-0.0168251134139299 -0.0154240754250658 1 1
-0.249475658950868 -0.243627038819914 0 0
0.0707374518257696 0.0682120427641957 1 1
-0.0392638276572744 -0.0369527977713089 1 1
0.207798006449112 0.201011811619323 1 1
-0.36306156987372 -0.353026150543317 0 0
-0.149055815663079 -0.143314566397496 1 1
0.0556723426853458 0.0545695203405878 1 1
0.0171567559318274 0.0164715634701896 1 1
0.264623180423463 0.256798561479995 1 1
-0.217548579621132 -0.213586108992012 1 1
-0.00668195888395747 -0.00756615092289764 1 1
-0.107005839375087 -0.102341105726131 1 1
-0.402949691041809 -0.390122132084728 0 0
0.167880030390431 0.163780463416488 1 1
-0.0703797378499361 -0.0674505721784303 1 1
-0.23731102902408 -0.231682043216077 1 1
-0.167143661127553 -0.161944091939357 1 1
0.105538018464046 0.100758096377079 1 1
0.0266430657709991 0.0253996834393985 1 1
0.0774414796897865 0.0740243317212123 1 1
-0.43161202457215 -0.419207196310939 0 0
0.0725720775988888 0.0696470699747937 1 1
-0.102435885441361 -0.100366353720106 1 1
0.180445855466457 0.175777430491036 1 1
0.0468565622001096 0.0476177989533856 1 1
0.0481414093752796 0.0469303530888742 1 1
-0.162236489407973 -0.158099949987727 1 1
-0.14756542714705 -0.144037476784553 1 1
0.0536399095464098 0.0512163303617347 1 1
0.0208347268178352 0.020815825956777 1 1
-0.0971321239853469 -0.0951670695060821 1 1
0.00745240011342498 0.00791280672013184 1 1
-0.107311096123349 -0.103076674170516 1 1
-0.0466953970175827 -0.0450888776359722 1 1
0.00132447868196642 0.00142769276488245 1 1
-0.221959784368657 -0.214951302969167 1 1
-0.197277812340551 -0.191739348065532 0 0
0.125259537639426 0.121740658716896 1 1
-0.182226199357675 -0.175840610963135 1 1
-0.102832378150055 -0.0993863276456444 1 1
0.17200811171962 0.166334813366299 1 1
-0.00872895869298868 -0.00929916472012055 1 1
0.151112270411872 0.146725929234198 1 1
0.175348145537768 0.169335269570841 1 1
0.208440424119976 0.202636314549339 1 1
-0.0790788620332928 -0.0749131214764862 1 1
-0.0184471719328682 -0.0188206434458011 1 1
-0.0423961024669456 -0.0439711840693974 1 1
-0.0274408611661556 -0.0270773351633703 1 1
-0.100392420757653 -0.0982903851837032 1 1
0.00211283528677831 0.00407523668204272 1 1
0.0942993814092335 0.0904076031868021 1 1
0.0860046715114483 0.0836821963369963 1 1
-0.0553207367154453 -0.056110700735997 1 1
0.189962458454714 0.182473983688963 1 1
0.181208225198269 0.175168176761841 1 1
0.173825818051687 0.169116708714495 1 1
0.153389838863641 0.149090123730031 1 1
0.107495803037794 0.103546083613868 1 1
-0.289404889507294 -0.281729733814119 0 0
-0.0206788185646364 -0.0195574537416827 1 1
0.134208985516368 0.131629563706963 1 1
0.0813670341261496 0.08097908477181 1 1
0.119940542118362 0.117480569509222 1 1
-0.230646936315294 -0.224208878114348 1 1
0.0875928331647703 0.0858683947404424 1 1
0.0884281683184574 0.0855783848801734 1 1
0.0441817826935913 0.0434434134667605 1 1
-0.0149838719391575 -0.0154985519924784 1 1
0.247121013685914 0.239235998558936 1 1
-0.159789081003458 -0.155839396165161 1 1
-0.165668433323179 -0.160966581295635 1 1
0.111430999902268 0.108589241651951 1 1
-0.0576404309053679 -0.056400776926242 1 1
-0.13803387529926 -0.132342835699716 1 1
0.0597382162455031 0.0570027859464041 1 1
0.174978455328914 0.170318430646954 1 1
0.0885965894728082 0.0860215016017104 1 1
0.172349228633094 0.166774597036797 1 1
0.178280166470553 0.175436852819189 1 1
-0.1147169352973 -0.111361500929732 1 1
-0.263418768111077 -0.254317651543916 1 1
0.145550142769232 0.139376501882926 1 1
-0.105174971224206 -0.101715279174816 1 1
0.189747844302037 0.184884206420689 1 1
-0.0323035304582228 -0.0311800095641222 1 1
-0.0940586681360439 -0.0932207195873603 1 1
0.0827067790284732 0.0807980212173342 1 1
-0.00986419253765227 -0.00868389041031548 1 1
0.0524289796523082 0.0497057544141805 1 1
0.0349007656345305 0.0346009198286611 1 1
0.108779141363883 0.101989480641057 1 1
-0.133244441392645 -0.12726195171572 1 1
0.0880020314782492 0.0869939041142857 1 1
-0.166664621887835 -0.163518009413797 1 1
0.109310780266849 0.104964375325984 1 1
-0.000529204592745521 -0.000949227187359496 1 1
-0.0116670020762428 -0.01171558329138 1 1
-0.107106554830103 -0.104943713152832 1 1
0.280766843708902 0.27327426983247 0 0
0.175669005935648 0.169781710417598 1 1
-0.0326902768518004 -0.0308018887569793 1 1
-0.0685891966571354 -0.0660558556264971 1 1
0.118428363748929 0.114326345142025 1 1
-0.281848018409653 -0.274875310599073 1 1
-0.0117330329317662 -0.0110003526215399 1 1
-0.149915170529479 -0.146264068145637 1 1
0.0485041824116055 0.0469415765972978 1 1
-0.133641899426397 -0.128130471785075 1 1
0.0485112359403475 0.047622950192964 1 1
-0.0462174099904471 -0.0457123247405568 1 1
0.017742447556922 0.0169068420851174 1 1
0.0251919550548126 0.0228159730094916 1 1
0.232239744116838 0.227625589643428 1 1
-0.104003089867407 -0.100977031069568 1 1
0.11980031164369 0.11625316313812 1 1
-0.154691219922744 -0.149604366589988 1 1
0.104612559605198 0.102245842777019 1 1
-0.0433799948785299 -0.0429954008275525 1 1
-0.082734519109763 -0.0795448932425469 1 1
0.0745684494307328 0.0713999237510751 1 1
0.0466096412251364 0.0432772721355111 1 1
-0.0534449618719596 -0.0538844470890733 1 1
-0.0027268381465141 -0.000569201585998869 1 1
0.0438268216863437 0.0429126640428846 1 1
0.0595456715862198 0.0580522799760726 1 1
0.218417297762192 0.21169169894237 1 1
0.0175820026759731 0.0164012186921022 1 1
0.0126207223382539 0.0124131797261131 1 1
-0.0375332826565837 -0.0360291694236923 1 1
-0.105144635672709 -0.101354036357505 1 1
-0.121921961538806 -0.120151899373305 1 1
0.053309009939891 0.0524012928681314 1 1
0.120114844547351 0.116386089685071 1 1
0.124173721947902 0.120137521230686 1 1
-0.140765649601346 -0.136434663162846 1 1
-0.291307671244467 -0.282499144940641 1 1
0.293198584783478 0.28456722736777 0 0
-0.0102394382430704 -0.0101941822326552 1 1
0.250014459237855 0.24253005413472 1 1
0.176123586341055 0.169698488736525 1 1
0.179987950871439 0.173970776647363 1 1
0.0769601846260654 0.075171024296285 1 1
0.282690920978452 0.275132177559764 0 0
0.176301719250952 0.170518372673572 1 1
-0.0137325638184123 -0.0126702425767675 1 1
-0.0288348576396065 -0.0281383643471785 1 1
0.149838693463621 0.144599164214683 1 1
0.00921087279868391 0.00983547590935535 1 1
-0.100243253297244 -0.0972000401098783 1 1
-0.0246909072325977 -0.0234098010901401 1 1
0.042313110006631 0.0423997442769205 1 1
-0.0695666367994893 -0.0676224248779254 1 1
0.00955338121515669 0.00978675435137875 1 1
-0.115561225208596 -0.11145093623624 1 1
0.00967586883771697 0.00947096279887073 1 1
-0.0380248407440296 -0.0368447451837196 1 1
0.269268107993988 0.259078382167214 1 1
-0.210699206264883 -0.204726688854698 1 1
0.0976333858302044 0.0944851003020519 1 1
0.143394959811228 0.137377599862424 1 1
-0.100123019576839 -0.097547311062109 1 1
0.194317505869253 0.188820328636892 1 1
-0.229283616594291 -0.220686023224091 1 1
0.079723433332278 0.0766914810067107 1 1
0.0990004099276164 0.0950690341867516 1 1
0.176623648195875 0.17318898152466 1 1
0.0382021457662598 0.0369020740787255 1 1
-0.0502824393593847 -0.0490282449189493 1 1
-0.109786049644943 -0.106865896439153 1 1
-0.0929755205589806 -0.0896838539938211 1 1
-0.0608650773113292 -0.0580549554097291 1 1
-0.0822699756106139 -0.0798136594350113 1 1
0.0294134930519097 0.0267802966874263 1 1
0.0578569366535858 0.0567893922201094 1 1
-0.0847772267921718 -0.0824759876814385 1 1
0.0406375919812069 0.0388152158320481 1 1
-0.0112891231680222 -0.0109950441197142 1 1
-0.0462927869972646 -0.0436724821668093 1 1
0.0942141055436537 0.0914814163136336 1 1
-0.0377383080018375 -0.0379910829023901 1 1
-0.0332192465331671 -0.0335753946992727 1 1
0.275327912875886 0.268777088187729 1 1
-0.00465724397717706 -0.00461699229613469 1 1
-0.210961216337275 -0.204727805936473 1 1
0.0665732242434982 0.0659011794186408 1 1
-0.302103420861003 -0.29426510204921 0 0
-0.173540896874793 -0.167514597773523 1 1
0.164582860177665 0.160391583427104 1 1
0.0335195619235145 0.0318527066832049 1 1
-0.145532931965392 -0.142622559435248 1 1
-0.113510535902936 -0.107847981068531 1 1
0.0531643476676389 0.0528824928273723 1 1
0.0141676662108427 0.0124047022556091 1 1
0.0631640120936827 0.0639052099948631 1 1
-0.108140150212405 -0.102397622317138 1 1
0.0973926166374991 0.0929259753339261 1 1
-0.00140457509178445 0.00135202036272264 1 1
0.00661897646348 0.00778777054715884 1 1
-0.225540971899407 -0.220408376108836 1 1
-0.155246981132205 -0.151309413776328 1 1
-0.300258724854436 -0.290883245351749 1 1
-0.241090337343823 -0.234042365546155 1 1
0.205658372387023 0.201756917518408 1 1
0.062651298543364 0.0608481176876574 1 1
0.0557452733058582 0.054181746596482 1 1
0.244280829961691 0.237215893999946 1 1
-0.0820490136429094 -0.080892321301113 1 1
-0.073141897221649 -0.0698420521249193 1 1
-0.116722887249314 -0.112898576818018 1 1
-0.17536771370341 -0.169991108977986 1 1
0.297081102884521 0.28856809020859 1 1
-0.199096916127786 -0.194753274513786 1 1
0.0905381900283027 0.089003901751604 1 1
-0.074775073383939 -0.0736607070411551 1 1
-0.00704199120746535 -0.00740779843918358 1 1
0.14083200321003 0.137169939327471 1 1
0.0595592889561834 0.0588579898417004 1 1
0.00148448784818283 0.000113597305119168 1 1
0.11462956217284 0.113520387023374 1 1
-0.163651778546387 -0.15949589265769 1 1
-0.0485935553755892 -0.0468780913008134 1 1
0.0995308942146752 0.0973715652214631 1 1
-0.164789155732779 -0.158352981936743 1 1
-0.148081093771438 -0.145366235630763 1 1
-0.0788011275947836 -0.0778954370105247 1 1
0.0924788149742841 0.0906582193464354 1 1
-0.00930280546126742 -0.00923090163422066 1 1
-0.0137941591539984 -0.0129255983748649 1 1
-0.101486218999607 -0.0992305596531261 1 1
0.162548173192372 0.159764748260498 1 1
0.0987455886717978 0.0952081374426085 1 1
-0.121043221616634 -0.118526085169216 1 1
0.172274114802353 0.16801601167668 1 1
0.0710968449163321 0.0683560462093408 1 1
0.00972808222568287 0.00981713530140651 1 1
0.168198402694487 0.163912569767377 1 1
0.0783704820292119 0.0750874656404716 1 1
0.0113856056747076 0.0109548485070855 1 1
-0.0236173017962799 -0.0258410607245348 1 1
-0.146764343041937 -0.140764104001806 1 1
0.0386770928048844 0.0361929814354539 1 1
0.0778074803283732 0.0753572942982644 1 1
0.0128745102874254 0.0113124550046192 1 1
-0.0622815021042567 -0.0589383974481369 1 1
-0.107231644854773 -0.103620758925041 1 1
0.0700630715477503 0.0675614153178783 1 1
0.181287858730743 0.176257575642751 1 1
-0.140601335085407 -0.135282649525624 1 1
-0.0639379294449464 -0.0626156895099349 1 1
-0.212557379469574 -0.20598457009708 1 1
0.110056258335561 0.10602770472559 1 1
-0.118613926937445 -0.114662245738271 1 1
-0.0188050549171187 -0.01776881751723 1 1
-0.104323648816451 -0.101319855028193 1 1
-0.269220717323917 -0.261816762600184 0 0
0.0594536066328803 0.0578812602248409 1 1
0.208699336050905 0.20319845725061 1 1
0.10396994003569 0.101076232600237 1 1
0.0851084613799183 0.0834510964557816 1 1
0.14134045711489 0.137713860263534 1 1
-0.0257880045972301 -0.0232785536593178 1 1
0.101891216732679 0.100537975524082 1 1
-0.113984328209387 -0.110280994340125 1 1
-0.098764820636734 -0.0959536923883625 1 1
0.138681212176374 0.135015160547736 1 1
0.281271501058826 0.272631149809063 1 1
0.0441000119907611 0.0425710518097284 1 1
-0.192990739593691 -0.18697244283238 1 1
-0.315161424868449 -0.306411394214599 0 0
-0.186440226077263 -0.180452625857037 1 1
-0.0233302711351357 -0.0224205604460522 1 1
-0.0115323202383739 -0.0116442139430777 1 1
0.241162938782314 0.232657531004929 1 1
0.0116633554658108 0.0113206824180224 1 1
-0.0409367655457386 -0.0410601636936924 1 1
-0.321991178671463 -0.312222706822886 0 0
-0.0561629522695314 -0.0538229791561144 1 1
0.0326924909825612 0.0312697823518954 1 1
-0.0138719817824716 -0.0130039525634982 1 1
0.0385939529269652 0.0398133829284358 1 1
-0.205033038939114 -0.19816278272388 1 1
-0.00738488250639943 -0.00766825571935088 1 1
0.156292842884891 0.149529878827165 1 1
0.0183519580233932 0.0176078488322481 1 1
0.00973458228326914 0.0100536032465478 1 1
-0.159876512741915 -0.154999173374401 1 1
0.0516239580150995 0.0513109216321986 1 1
0.0150724324669915 0.0137021284552095 1 1
0.151515018021404 0.147755129475226 1 1
-0.132319290144683 -0.128436811281363 1 1
0.055635099261853 0.0543707642569223 1 1
0.0817630719010658 0.0783606623489084 1 1
0.0628325841301377 0.0620208504659575 1 1
0.172087191567187 0.16688686913001 1 1
0.00124462668158228 0.000382505487393742 1 1
-0.104514162479117 -0.100578238488246 1 1
-0.0881074945578669 -0.0876828756065487 1 1
-0.130499835405503 -0.127045918104587 1 1
0.051661865080711 0.0479850885672732 1 1
0.118718668330673 0.113857830209942 1 1
0.101581541008727 0.0988820710093708 1 1
-0.071744462881129 -0.0678982073347015 1 1
0.0232173302916876 0.0223189882773364 1 1
-0.239536443922934 -0.233209452660613 1 1
-0.081110808317709 -0.0783659288611574 1 1
0.00215514727632269 0.00288429571213601 1 1
0.0779189654117763 0.073877734015994 1 1
-0.0546548344136229 -0.052335989624823 1 1
-0.1368829230654 -0.130381444949207 1 1
0.00133957070584904 7.67411176762212e-05 1 1
-0.190114794794648 -0.184443427029545 1 1
0.047846356234292 0.0459560945148783 1 1
-0.13471364074941 -0.131069778037518 1 1
0.140474724734369 0.136058567777269 1 1
0.0418916321101324 0.0415505399882409 1 1
-0.0367540207773173 -0.034932537275751 1 1
-0.000346870758496109 -0.00059125172916711 1 1
0.215642931332955 0.206672392562348 1 1
0.206468732329587 0.200028578360994 0 0
0.19290643083122 0.18650056437388 1 1
-0.12027526675179 -0.117472213325879 1 1
-0.116079709269354 -0.11300362010864 1 1
0.224990765309279 0.218538576690067 0 0
0.120585329577837 0.117686272348768 1 1
0.0289042689752868 0.0279894909819321 1 1
0.337629336018112 0.330402542515984 0 0
0.123887801202842 0.121364121870593 1 1
-0.0987550939394049 -0.0966265421471206 1 1
-0.0128658351962294 -0.012689028197541 1 1
-0.0588828828033212 -0.0569122819672804 1 1
0.19216773920362 0.186870611296684 1 1
0.00102196062456552 4.57060360481779e-06 1 1
-0.0842880193894615 -0.0825258480749834 1 1
0.242664201884023 0.236711987974446 1 1
0.241756613611592 0.234424812306218 0 0
-0.154945172525779 -0.149926338788883 1 1
0.273563419178558 0.266792514571814 0 0
-0.134729304009161 -0.131611749629515 1 1
0.0066600436203417 0.00585366262514003 1 1
0.124974435207783 0.120357562327073 1 1
-0.14920532881208 -0.145164620983987 1 1
-0.14082823514684 -0.134695668962604 1 1
0.0403331140137184 0.0414563788781563 1 1
0.157650412299136 0.153420158291864 1 1
-0.0789858602315067 -0.077430244290022 1 1
0.185279164341558 0.179379578176324 1 1
-0.130425595064301 -0.126128706963191 1 1
-0.22251284229948 -0.216474688246122 1 1
0.0790826363443567 0.0772978594954084 1 1
0.245533041140219 0.239559469199205 1 1
-0.0370054587036739 -0.0368675370524829 1 1
-0.0438066639510641 -0.0438656044790405 1 1
0.142300138110817 0.140419160634013 1 1
-0.0795816689420396 -0.0757851968078685 1 1
-0.0348104712824444 -0.0331418354426146 1 1
-0.10305707110769 -0.101481669035806 1 1
0.146780313695033 0.14390144067797 1 1
0.150012478621348 0.146743484258942 1 1
-0.111188837023812 -0.109461505970162 1 1
0.148638647418922 0.144765564415353 1 1
0.0537369742504488 0.0513329266071713 1 1
0.101719480299994 0.099569202067446 1 1
-0.06344926746848 -0.0607586511529468 1 1
0.184932837015378 0.179761206703845 1 1
0.0533918684620436 0.0522514530142974 1 1
0.215584232127082 0.208177758721929 1 1
-0.306203936552156 -0.29829521052302 0 0
0.250424354723955 0.243600099945225 1 1
0.0438737919041835 0.0436138390641358 1 1
0.0332453793506215 0.0311305651907194 1 1
0.165090612680139 0.160673832454377 1 1
-0.423311101258844 -0.410309291736083 0 0
0.223395549009408 0.215866148855602 1 1
-0.23691024660663 -0.229334738192646 1 1
0.223676700550098 0.21719265307929 1 1
-0.254188699398069 -0.245721927725648 1 1
-0.0458834633397459 -0.043703587748074 1 1
0.0449628776191708 0.0434746953775298 1 1
0.0682866179382946 0.066825190078342 1 1
0.0208432207200438 0.0212323827132392 1 1
-0.17606547893777 -0.170673608717979 1 1
-0.043333804295553 -0.0426136554306961 1 1
0.0020346440193076 0.00329688045983314 1 1
-0.270683938745747 -0.261805695491671 1 1
0.0162157794980699 0.0158311483605998 1 1
0.137491312014924 0.134569161307013 1 1
0.0462427961046505 0.043441879220793 1 1
-0.044434050873852 -0.0431675540141415 1 1
0.0950763436336225 0.0926267772920422 1 1
0.0505812447557736 0.0502189512995942 1 1
-0.0269806334693655 -0.0260264054791916 1 1
0.120581167167593 0.116701516112594 1 1
0.193612284457607 0.187531468205163 1 1
-0.0650653721892859 -0.0625880567219435 1 1
-0.0685915610974892 -0.0650430126581091 1 1
0.175743276889975 0.171044718325423 1 1
-0.0535099797456472 -0.0520315050038302 1 1
0.100263879682455 0.0974049186971666 1 1
0.0780050173458553 0.0759778438390556 1 1
0.0165905322007842 0.0144284402447229 1 1
-0.0447492215763346 -0.0451579861673652 1 1
0.0047563579615154 0.00375217257558942 1 1
-0.0351143239553158 -0.033865797975694 1 1
0.0279748950603356 0.0266402588966229 1 1
-0.0985942579214172 -0.0969016461895959 1 1
0.0757300633764964 0.0744465853633603 1 1
0.000305339484743294 -8.36911161386277e-05 1 1
0.00713219344628918 0.00672224614045609 1 1
-0.209958330786109 -0.203055240808543 1 1
-0.081410828175601 -0.0789118422554777 1 1
0.0987953221155147 0.0973135453781359 1 1
0.111134849713203 0.109059587276237 1 1
0.0415075202135959 0.0405257646172609 1 1
0.152898928383153 0.148556622101058 1 1
0.00110569245883186 0.00100343555434388 1 1
0.160770169088136 0.157879521053049 1 1
-0.0491468912267198 -0.0483275772986833 1 1
-0.148650644954439 -0.145249645833441 1 1
0.00510790223112167 0.00477597037496755 1 1
-0.0324242394932421 -0.0325822998777631 1 1
-0.0203769309239692 -0.0191974571883606 1 1
0.0320202454875259 0.0311007344283622 1 1
0.209586039587519 0.202875397528038 1 1
0.0668614802205277 0.0643561757733446 1 1
-0.0935816866822052 -0.0907663002940731 1 1
-0.092202668013395 -0.0900516881218121 1 1
-0.227451222857243 -0.220014056159346 1 1
-0.0263179550549811 -0.0251451717914621 1 1
-0.0361310224036505 -0.0326316029042265 1 1
-0.0778689872328973 -0.0756776504783184 1 1
0.168612802702321 0.164953968665727 1 1
-0.165329113538478 -0.15955425962566 1 1
-0.108468547093397 -0.106712685192063 1 1
0.00440289718387307 0.00433732372751627 1 1
0.327856159529094 0.317529220851738 0 0
-0.413293470086119 -0.401544236829423 0 0
-0.198650434910349 -0.192158244164795 1 1
0.138657832897059 0.134258784641931 1 1
0.127666712862988 0.124772687372264 1 1
-0.00389492641186886 -0.00603659653462339 1 1
-0.0778713608815416 -0.0746339009660845 1 1
-0.0258680974219979 -0.0237181616696139 1 1
0.331965687246433 0.323211660653639 1 1
-0.0301648909768021 -0.0292823236666211 1 1
-0.159465217443262 -0.152555541934039 1 1
0.319712558144095 0.309725551932618 0 0
0.0165307089369647 0.0153533528472575 1 1
-0.1810323192728 -0.176170413833397 1 1
-0.081551809807256 -0.0795204242565644 1 1
0.0252524046887959 0.0255078062196144 1 1
0.148903669291757 0.142807022641635 1 1
-0.0822534191196233 -0.0815753550349428 1 1
-0.179633001528633 -0.17338348463656 1 1
-0.332652331468937 -0.323547139159025 0 0
-0.199546444001438 -0.1955959754273 1 1
-0.101414941122081 -0.0968014568350837 1 1
-0.140839097470908 -0.134764041521076 1 1
0.116004976925235 0.112115211399675 1 1
-0.0541810342812461 -0.0507603546145671 1 1
-0.0998494412418826 -0.0952874399772843 1 1
0.177121533276289 0.172159871804735 1 1
0.253315980082166 0.244907745895362 0 0
0.0747292379282018 0.0735407154320948 1 1
-0.0490633347919564 -0.0477266543035686 1 1
-0.0897625400057067 -0.088709563967306 1 1
0.017076774900512 0.0172752864512462 1 1
-0.0891406574842324 -0.0872541401521539 1 1
-0.0975826444939031 -0.0950898343744549 1 1
-0.0222335857228754 -0.0234708160886629 1 1
-0.179953518257976 -0.175255965364389 1 1
0.137724784985587 0.133801023298247 1 1
0.277479840261913 0.271028663056175 1 1
0.0539519808026585 0.0520621023132806 1 1
-0.0191506663558368 -0.0182954506341391 1 1
-0.190227747613829 -0.184286443630825 1 1
-0.0458118022954801 -0.0439685274072503 1 1
0.205452062803418 0.197544635992058 1 1
0.133288683379513 0.129886847807592 1 1
-0.247592439212002 -0.240695752730701 1 1
-0.134348435808235 -0.130493817941243 1 1
0.0532488501051485 0.0522301535047288 1 1
0.0126574194851685 0.0131766158283403 1 1
-0.0531992698621049 -0.0521274688412272 1 1
0.281945276210639 0.272235964511861 1 1
0.0181514412121696 0.0194035860705627 1 1
0.0305998848145008 0.0304118275088484 1 1
-0.118318805375459 -0.114482710678696 1 1
-0.0552632619659598 -0.0543673789328313 1 1
0.0854948104092883 0.082905062043752 1 1
-0.0353944821162453 -0.0344258386437958 1 1
0.134396682857804 0.13082041398094 1 1
0.0390222257333755 0.0375894105523092 1 1
-0.0684899052444569 -0.0650625829760633 1 1
-0.159488669590507 -0.153946915145703 1 1
0.0536530611238186 0.051797913481034 1 1
0.176643560357329 0.169625435524734 1 1
0.159240085023222 0.154035742213527 1 1
-0.0757618907836713 -0.0740358550619458 1 1
0.0783827216191582 0.0748929486875216 1 1
0.100126188863974 0.0958995669190858 1 1
0.302835583456081 0.295713776183205 0 0
-0.123617635954967 -0.121601071339606 1 1
0.00663173985220732 0.00704225830564179 1 1
-0.128363495933579 -0.123771020770164 1 1
0.421372118248354 0.410600284951308 0 0
0.105452913118997 0.100630382593725 1 1
-0.424265442750726 -0.412150594309255 0 0
0.132311919156312 0.12852435726227 1 1
-0.079838855887591 -0.076198838697764 1 1
0.00628556213155381 0.00619169016634173 1 1
-0.0197437875666162 -0.0192653160515421 1 1
0.0384385504648621 0.0361550647855374 1 1
0.0646838440453872 0.0622378110487156 1 1
0.112755768874943 0.108163865132392 1 1
0.0338358298858802 0.0328199116350772 1 1
0.153732765757378 0.151236360693239 1 1
-0.166333716897233 -0.16043590991495 1 1
-0.28202333271134 -0.274031602841621 0 0
0.0554415671002109 0.053347431572852 1 1
-0.171105031060603 -0.165425262927376 1 1
-0.0459492926351485 -0.0435818537378509 1 1
-0.0908741494563759 -0.0893691616245401 1 1
-0.0439362837017306 -0.0419537445890741 1 1
-0.104064050160361 -0.101177835018995 1 1
-0.102907764849558 -0.101040568664479 1 1
-0.303689098036381 -0.294904540758885 0 0
-0.0572825903554513 -0.0563122924466398 1 1
-0.0437126908648461 -0.0422448505932651 1 1
-0.102244946263163 -0.0981273462946293 1 1
-0.0366603684995041 -0.0345271383824965 1 1
0.0459399612296205 0.0436658412492268 1 1
0.0690310275349852 0.0666522492813238 1 1
0.0117100809517755 0.0102130786884393 1 1
-0.00160212256204049 -0.000276648306755931 1 1
0.114985638175445 0.113818098261325 1 1
-0.0411529257911458 -0.0399674856379965 1 1
0.149045372417107 0.145249489103523 1 1
-0.0296697213190322 -0.0284447216244059 1 1
-0.04079306336633 -0.0394733544893457 1 1
0.0777430428783586 0.0765400532532892 1 1
0.169251120606046 0.163449109524957 1 1
0.315012797327258 0.307170516985012 1 1
0.17781391217443 0.171378322431628 1 1
0.0389884754903749 0.0371807253921266 1 1
0.231270919454816 0.223989176556428 1 1
-0.165480099524404 -0.161583280837618 1 1
-0.0729414446132457 -0.0688835434730094 1 1
0.0485667069556019 0.0481461261279437 1 1
0.0175360818578874 0.0163028800158942 1 1
-0.058057235303924 -0.0573606333442232 1 1
0.183389466409587 0.177306428816123 1 1
-0.131448282133582 -0.128520435044937 1 1
0.0605828216035434 0.0583362137505144 1 1
0.215118732992511 0.20745681192006 1 1
0.10522221891039 0.101470765354728 1 1
0.277154745032776 0.268892960662555 0 0
0.0223385466772118 0.0202377525151601 1 1
0.189485278618326 0.1826377560682 1 1
0.239653220769789 0.232358455977885 0 0
-0.0264792455399519 -0.0257157305444399 1 1
-0.106843096071386 -0.10447977435495 1 1
-0.0247633349722762 -0.0241544588704688 1 1
-0.155770120135955 -0.150741098139259 1 1
0.0166212663112329 0.0183402181402978 1 1
0.233092400139193 0.226401720823527 0 0
-0.0637283178633301 -0.0605270734033976 1 1
0.232121333063575 0.224267634334254 1 1
0.106733487390082 0.103701384489559 1 1
0.0994605300634481 0.0982333489992449 1 1
-0.0938825019217481 -0.0915649282322136 1 1
0.108037224474896 0.104210926072383 1 1
-0.353731427189231 -0.343992430225026 0 0
-0.0294438842060158 -0.0278708908179037 1 1
-0.196017478290459 -0.190699289498785 1 1
-0.110216837862108 -0.106753540674996 1 1
-0.0143710315405674 -0.0143745207717618 1 1
0.0249106991932173 0.02312183149594 1 1
-0.0280506061659624 -0.026461419662286 1 1
0.0745758050688563 0.0740292439867004 1 1
0.000707942630781999 -7.76610790477125e-05 1 1
0.143980261955249 0.13944354183707 1 1
0.238198238041564 0.229288177211692 1 1
-0.0382345224138982 -0.0364230036466322 1 1
0.200061128088818 0.194199914582349 1 1
-0.172599317456089 -0.167650007648143 1 1
0.0369093446104437 0.0341794336045383 1 1
-0.0213496468681765 -0.0219538833906475 1 1
-0.0266907811145213 -0.0266552718088243 1 1
0.0707563242889188 0.070498620390814 1 1
0.0419472351225073 0.0415442497477474 1 1
0.167264974077982 0.163133192543848 1 1
0.0903373165302399 0.0864463692665869 1 1
-0.0997831100842772 -0.0951062789179096 1 1
0.087145023308096 0.0828911247826929 1 1
-0.0571283194056092 -0.0563695457579296 1 1
0.034623159580039 0.0320705692865306 1 1
-0.0938022069021565 -0.0903668563687585 1 1
-0.287954117871008 -0.27847855673062 0 0
-0.0564447024025589 -0.0556327838836626 1 1
0.0328180257836493 0.0316288128953619 1 1
-0.28081858299733 -0.272200636765552 1 1
0.0318705646074501 0.0295674464254045 1 1
0.0574810828360321 0.0558777793689705 1 1
-0.122306591942008 -0.118275491125803 1 1
-0.0954651399229374 -0.0934151747672581 1 1
0.124898469488719 0.122987485818353 1 1
0.0870634813438237 0.0865321633235637 1 1
-0.0391388347038537 -0.0360812627329325 1 1
-0.119739316178072 -0.116421863491819 1 1
-0.0598469326029061 -0.0580195925205392 1 1
-0.1611646344686 -0.157494360486831 1 1
0.141074051814443 0.136736879529507 1 1
-0.229180345419125 -0.222984265348953 1 1
-0.213464935518833 -0.210186151629125 1 1
-0.0914735414157523 -0.0881370849773988 1 1
-0.0359857551897214 -0.0358235705176458 1 1
0.0145019268175446 0.0150042369259232 1 1
-0.11242022177957 -0.107008721567544 1 1
0.0560726416275355 0.0527080658380793 1 1
0.0380699151492302 0.0374971930445939 1 1
-0.0538942221216839 -0.0519173667640651 1 1
-0.117483041387334 -0.114366926953415 1 1
-0.205221317190108 -0.199876401625436 1 1
-0.00328569325092411 -0.0010843743913199 1 1
0.0569769479155283 0.0548099694123477 1 1
0.129845612277866 0.125314184976333 1 1
0.4017657444063 0.390576588896379 0 0
-0.0289062968306533 -0.0275627816264329 1 1
0.21269489759766 0.20567860314869 1 1
0.248595026837798 0.241573532303219 1 1
0.0470754064811337 0.0465978638117768 1 1
-0.23476365339175 -0.227507578792015 1 1
0.00634062781350801 0.00736133837233273 1 1
0.095589089871444 0.0927054624810823 1 1
-0.0391030834413439 -0.0377661835867901 1 1
-0.0720422104998202 -0.0698331803594208 1 1
-0.223190710295291 -0.218024949443384 1 1
0.0447525667136687 0.0429618956792604 1 1
0.048578119499213 0.0469866192487953 1 1
-0.143107309691606 -0.139339978188441 1 1
0.0290762830409038 0.0266028426452333 1 1
0.010278659631521 0.0107059977325706 1 1
-0.0523027279243099 -0.048909477188699 1 1
-0.120662195641492 -0.117632703045001 1 1
0.0704349911234482 0.0678532512863605 1 1
-0.223764790787946 -0.217769086029754 1 1
0.166921287388175 0.163037523189803 1 1
-0.271612887896905 -0.263438570319223 1 1
-0.131919910731322 -0.128197001635008 1 1
-0.0931300509702893 -0.0902236551284684 1 1
0.122174736149199 0.116135379651936 1 1
-0.0362466567697432 -0.0339497426959936 1 1
-0.0413575110750648 -0.0402166971970906 1 1
-0.0102908608697877 -0.00951364675532301 1 1
-0.258671793029422 -0.251835901169495 1 1
-0.117646558670031 -0.114983774800211 1 1
0.0639399237046989 0.0621916492281813 1 1
0.104076876646882 0.100039159676922 1 1
0.0384081403635222 0.0365574668881829 1 1
-0.127631008908281 -0.123748083148622 1 1
-0.200895365462769 -0.195172697959855 1 1
0.0641665004128498 0.0630797063756256 1 1
0.0704750956972918 0.0701176323144721 1 1
-0.210317224836372 -0.20430759074063 0 0
0.108668406873043 0.105235764344308 1 1
0.10107297523041 0.0991056859397882 1 1
-0.0909292018886234 -0.0860717005919754 1 1
-0.270645357934514 -0.262741577453036 1 1
0.0436878874150347 0.0414519621432305 1 1
-0.0418378981914147 -0.0401457889798833 1 1
0.0353979185610908 0.0329649722543368 1 1
-0.0851914015012473 -0.0837996478149112 1 1
0.0963383261275068 0.0939993635773073 1 1
-0.132686439276598 -0.128363895353091 1 1
-0.0561065186968299 -0.0536983994953319 1 1
0.171393682650039 0.166546007298542 1 1
0.163801058671045 0.158450331902485 1 1
0.0570045706827503 0.0557084263693335 1 1
-0.00151166170941259 -0.00220895364343494 1 1
-0.14955617680791 -0.145647783467191 1 1
-0.113545251205459 -0.111522987517861 1 1
-0.164552006424863 -0.159538298085962 1 1
0.0581057391391264 0.055857977726117 1 1
0.145821824128278 0.141983530451758 1 1
0.195722236690367 0.189260947516809 1 1
-0.00122211909515522 -0.00295556445573358 1 1
-0.149112960379466 -0.146067394967382 1 1
0.147765400265986 0.141312180159104 1 1
0.333141093162337 0.322029964532113 0 0
0.123317036548331 0.12034496827673 1 1
-0.156087471753534 -0.151619164778586 1 1
0.352143207498224 0.343593427632648 0 0
-0.105323088730782 -0.101723999775352 1 1
0.129262627173087 0.126007982480322 1 1
0.0433349923800911 0.0420072157333423 1 1
-0.092066630386017 -0.0897496021685655 1 1
-0.18236847960102 -0.176459815974839 1 1
-0.113152196093078 -0.108138445443905 1 1
0.106463288307061 0.101077629729544 1 1
-0.0270551063026113 -0.0248513745766126 1 1
0.0319808510630628 0.0302641822346668 1 1
0.173112493633204 0.169230859951266 1 1
0.0307579620439402 0.0315391247988789 1 1
0.0668187577907788 0.0634023629015805 1 1
0.075420997591779 0.0734944016016018 1 1
0.0843238068914998 0.0822076384028466 1 1
-0.115286945512403 -0.11330272634054 1 1
0.0347101950630345 0.0317076286294534 1 1
-0.0181743495627784 -0.0180047041959174 1 1
-0.21261365516804 -0.205900228215728 1 1
0.110097924337099 0.107136716152857 1 1
0.234949093844011 0.225904642522615 1 1
-0.150592312428686 -0.145162261450627 1 1
0.156298415958728 0.150584710353415 1 1
-0.0779954099357662 -0.0770452979662637 1 1
0.0647963424094005 0.0634586079119275 1 1
-0.109604497505497 -0.107478503074013 1 1
-0.030648097183932 -0.0308957108933114 1 1
-0.0762154213695413 -0.0730637104141976 1 1
-0.191640755582121 -0.185705125011403 1 1
0.260674373415218 0.252938800456568 1 1
-0.214809879525693 -0.209431277004668 1 1
0.133231054212941 0.129799071354815 1 1
-0.0434940862917 -0.0421848909146145 1 1
0.153781370026008 0.150111637193038 1 1
0.0765684665417156 0.0742486416003691 1 1
0.138296544225931 0.134206593063291 1 1
0.0608973058538532 0.0613349380863127 1 1
-0.229874517742587 -0.222386700412772 0 0
-0.191479533725293 -0.185370703151311 1 1
-0.145591482848853 -0.139688822609445 1 1
0.194215863326069 0.189042433328465 1 1
0.31379264822072 0.305311093688721 0 0
0.0427339304777234 0.0406326720508456 1 1
0.0116499488774062 0.0134858145803755 1 1
-0.0444993047923493 -0.0436606627517322 1 1
-0.0554116207630641 -0.0541830551521559 1 1
-0.160596159492027 -0.157419489479066 1 1
-0.114693815565858 -0.111940141844441 1 1
0.219077476894739 0.213141568143143 1 1
0.317066975292551 0.306976420292386 0 0
0.148430057062226 0.143895664361681 1 1
-0.0396210015059737 -0.0376569726852647 1 1
-0.214655098535424 -0.207186702107051 1 1
0.0586902740470528 0.0597459710294283 1 1
-0.0563868599455459 -0.0564617089341562 1 1
-0.0159014037511506 -0.0139843046024089 1 1
-0.169382418235436 -0.165059758603496 1 1
0.0823252983684167 0.0806877423097091 1 1
0.353058754854473 0.341105533542847 0 0
-0.298950794243062 -0.288834842849421 0 0
-0.102505453666076 -0.0999582937198127 1 1
-0.0241368863111629 -0.0252519157982413 1 1
-0.0813658016813932 -0.0777478226199508 1 1
-0.137476847640095 -0.134308162724652 1 1
-0.0593106798925357 -0.0574842805569974 1 1
0.0909030186596208 0.0861530748236464 1 1
0.108026278287325 0.103966733421536 1 1
-0.0298408463223013 -0.0289324172421461 1 1
0.11158030450886 0.110063914780656 1 1
0.204376120654737 0.197510157825221 1 1
0.175384178387279 0.167785079157977 1 1
-0.127845483394934 -0.123841291651583 1 1
-0.12790835312235 -0.123056664485868 1 1
-0.0297254962567947 -0.0265246922747518 1 1
0.0729571772277515 0.0708135173487384 1 1
-0.175283456008001 -0.170910995128342 1 1
0.175190702186184 0.171623824021852 1 1
0.0157001688262101 0.0166707252312402 1 1
-0.0469124347997157 -0.0464129113350064 1 1
-0.0506684811984753 -0.0503999932365577 1 1
-0.0897690423425601 -0.0854828723376928 1 1
-0.205351355656184 -0.196534453760416 1 1
0.0468137734003499 0.0460422003793074 1 1
0.0635215095622369 0.0621481538986542 1 1
-0.152613458924582 -0.146887380403298 1 1
0.138927834640802 0.135128471904952 1 1
0.00243287626166308 0.00121403466928028 1 1
0.128884840290502 0.125602211765171 1 1
0.0596551275076255 0.05891633350758 1 1
0.0042955746521998 0.00401716290279023 1 1
0.0314039428277563 0.031378694086095 1 1
-0.178984815236424 -0.173988542930275 1 1
-0.0089131903053062 -0.00905540845805193 1 1
0.103610114211398 0.0996983138436757 1 1
-0.114391728425546 -0.112189817111059 1 1
-0.0254245233654117 -0.0249330521592903 1 1
-0.208218281167448 -0.201482527753923 1 1
0.0850310596531497 0.0817992536314296 1 1
0.0603612369634084 0.0586807547669368 1 1
0.13523384055659 0.131615447892301 1 1
0.0817143544585765 0.0805126925522981 1 1
0.00381490568830523 0.00315027764581877 1 1
-0.268612285670124 -0.261315912003751 1 1
-0.0445000732289793 -0.0423895569916653 1 1
0.217205438907604 0.211269666692716 1 1
0.545592499673432 0.529594907742828 0 0
0.0178404297417193 0.0168298962872836 1 1
0.183561134613449 0.179285773969679 1 1
-0.183124496544809 -0.17800429664142 0 0
0.0106814432887255 0.0101663346342934 1 1
0.2012551720507 0.194530184217176 1 1
0.239433563073031 0.232458157194948 1 1
-0.121231614899409 -0.117531630449177 1 1
0.0831699524605607 0.0820227813776366 1 1
0.0279365828746276 0.027298090721616 1 1
0.0164671257005353 0.0161661816287475 1 1
-0.0900664313683819 -0.088074220403151 1 1
0.339199896700215 0.327886684617694 0 0
-0.00922578560603762 -0.00879821119669208 1 1
0.184456780083565 0.180479207162628 1 1
-0.292703051728956 -0.283590321497766 1 1
0.0866797825524057 0.086094743366787 1 1
-0.204436991290302 -0.197326364880011 1 1
-0.131803660125033 -0.128254856470302 1 1
0.120094545568847 0.116697442574322 1 1
-0.195824466705793 -0.190848852882107 1 1
0.145272680882665 0.142637913630495 1 1
-0.0164493473609328 -0.014643765449082 1 1
-0.201145111226303 -0.19609993637381 1 1
-0.123735250925054 -0.118659364674483 1 1
-0.190809223556242 -0.184565258775736 1 1
0.214188138892473 0.20772031318251 1 1
0.0465429780906351 0.0467515550918883 1 1
0.0713009311364975 0.0709794698605688 1 1
0.0849993328238434 0.081690654895491 1 1
0.0440069798197321 0.0426923829339119 1 1
-0.00550237512260098 -0.00716532475726085 1 1
0.038334248138667 0.0376734345846122 1 1
-0.0860707803472615 -0.0840463055775515 1 1
0.0748381564071796 0.0714504700173947 1 1
-0.121166858420809 -0.11803042435449 1 1
0.0417653071389964 0.0431143343839201 1 1
-0.0399043302363429 -0.0400565462627129 1 1
0.135660852001434 0.130693765499209 1 1
-0.235615939882549 -0.227465018853398 1 1
0.039057267852493 0.0375174483823893 1 1
-0.0869185181032975 -0.0836542606200256 1 1
0.0391826165688843 0.0395855973589741 1 1
-0.0875633570516824 -0.0833046014587814 1 1
0.270814149226728 0.263021976912493 0 0
-0.0287145203890239 -0.027426797517609 1 1
-0.0283697037247217 -0.0269877167888505 1 1
-0.210845493526056 -0.204689194048523 1 1
-0.246195019349335 -0.239860941203466 1 1
0.121619801309024 0.117771496893125 1 1
-0.29203316615125 -0.284692070175702 0 0
-0.102941276957845 -0.100018558605826 1 1
-0.166333443643771 -0.160653011052752 1 1
-0.034026983982317 -0.0341030405324046 1 1
0.161120311611373 0.156653344694846 1 1
-0.0865734313279501 -0.0845082834029326 1 1
0.00498172077288618 0.00538929057373056 1 1
-0.0128331035132738 -0.0119207651536715 1 1
-0.0459049526152972 -0.0445368057387435 1 1
0.236850753781281 0.229963956358509 1 1
-0.0591868106120865 -0.0576546642957538 1 1
-0.0506688930012074 -0.0476976812993722 1 1
0.046678851824731 0.0454872306641795 1 1
0.00797834345490502 0.00649032726044375 1 1
0.0295973753696627 0.0267062907723417 1 1
-0.211179278002335 -0.206703538588416 1 1
-0.299159901471204 -0.291559165901856 1 1
0.261698074298466 0.255016502051849 1 1
-0.167729502926618 -0.160909137331565 1 1
-0.276421256775423 -0.268714870051866 1 1
0.0431605182815253 0.0422954584369008 1 1
0.0163572047706752 0.0176240411270981 1 1
-0.334742239305358 -0.322756971439924 0 0
0.0341276879504423 0.0340946827588519 1 1
0.0914715496416627 0.0879513226368727 1 1
0.126229605189103 0.123212402020538 1 1
-0.0557326912123099 -0.0553997371112505 1 1
0.0217319935477926 0.0199767817325433 1 1
0.295446901984733 0.285280277414386 0 0
-0.00320796691023699 -0.00190494525884697 1 1
-0.0801728060510875 -0.0782937497118948 1 1
-0.135175242685322 -0.13132563569857 1 1
-0.0661739772887132 -0.0655261587833987 1 1
0.0273113050835629 0.0251041997488526 1 1
0.0570124664021469 0.053887012031136 1 1
0.0747378988828126 0.0710678574620643 1 1
0.0634975981464741 0.0630814737811941 1 1
0.108019281152139 0.104836578420804 1 1
-0.167364416827006 -0.16191830229911 1 1
0.211533666053282 0.204697545332446 1 1
-0.212437680220453 -0.2074529029968 1 1
-0.133653813573308 -0.131086465497326 1 1
0.0274545900672579 0.0274722624037676 1 1
-0.223967556901977 -0.218090237067414 1 1
-0.1504543725121 -0.146680946662756 1 1
0.166742525527965 0.161219126785651 1 1
-0.000334782282513588 0.000617039204762478 1 1
-0.127917012231949 -0.123497267467033 1 1
0.212154108181516 0.205537334055492 1 1
0.262783969762257 0.255589527068723 1 1
0.244425094694755 0.236443407338482 1 1
0.137357298405765 0.133695484093382 1 1
0.21872091557514 0.212059341366126 1 1
0.0615907025798351 0.0611664631581481 1 1
0.127291486885133 0.12343794608359 1 1
0.0181933416237425 0.0198816077419301 1 1
0.137033593267917 0.133339319501053 1 1
0.189546515971995 0.184817670215939 1 1
0.0108425995284532 0.0086714048490926 1 1
-0.0392120456504054 -0.0390863636658307 1 1
-0.255998722014727 -0.245877937622175 1 1
0.0190697856746572 0.0189256836992133 1 1
-0.14128093503269 -0.137756852916369 1 1
0.0194314280396381 0.0176541322711504 1 1
0.0595397108421542 0.0585895160657436 1 1
0.00641015095487806 0.00654312330302903 1 1
-0.280606681258817 -0.270929563983256 1 1
-8.23978914168549e-05 -0.0013254403702951 1 1
-0.021353016938428 -0.0216875298819846 1 1
0.0969916200470541 0.0968559962460069 1 1
0.044841047977123 0.0433756048389842 1 1
0.125581978759011 0.12068206916822 1 1
-0.0101522068086781 -0.00892331028362845 1 1
-0.0170986849852321 -0.0172649430195646 1 1
-0.163397673069927 -0.158594685363146 1 1
-0.312864510202875 -0.302868019176585 0 0
-0.024476693325854 -0.0217959665105945 1 1
-0.00386189033654166 -0.00377948815051342 1 1
-0.00193945711870101 -0.000893924528444903 1 1
-0.0122911773766449 -0.0101162669581957 1 1
-0.192013042109443 -0.187721533116983 1 1
-0.108500776175749 -0.103682816090934 1 1
-0.0132769626547757 -0.0119365168274038 1 1
0.243168844545449 0.237854336198778 1 1
0.0390359120010469 0.0388863137234352 1 1
0.0639323447151392 0.0636411216330007 1 1
0.176232200521085 0.170464738201279 1 1
-0.175670302401906 -0.170813661658712 1 1
0.0527283892618323 0.051415610478105 1 1
-0.0161855972782158 -0.0156163174050158 1 1
-0.240695955032422 -0.23325082313888 1 1
0.052404804802065 0.0518228280815049 1 1
0.214577571165345 0.208660912308619 0 0
-0.0966907345408642 -0.0931287528294167 1 1
-0.143135927681725 -0.139996810392033 1 1
-0.0357798705663907 -0.0341652736020722 1 1
0.0582251572420251 0.0559648589924777 1 1
-0.160194228244679 -0.155127852284002 1 1
-0.168820513617336 -0.162354871691592 1 1
-0.189511195569629 -0.183969232983933 1 1
0.017920566462506 0.017289359042245 1 1
0.00669778889334841 0.0092594473492254 1 1
0.0927720163037975 0.0893741826365291 1 1
0.0595876893282499 0.0578171070669895 1 1
-0.0260323557902082 -0.0260194400401078 1 1
-0.161173879992673 -0.153495614715252 1 1
0.0785828472466724 0.0765620311236214 1 1
-0.0142411786290894 -0.0140041982977901 1 1
-0.0627004685701251 -0.0610398708717917 1 1
0.245742290999411 0.239689908913777 0 0
0.139477824491933 0.135034015280648 1 1
0.1288638992784 0.125264513941749 1 1
-0.178949103242138 -0.173710254303252 1 1
0.0830887170885517 0.0791692288594352 1 1
-0.126148765109543 -0.123078130911224 1 1
-0.143609226584298 -0.138254187092119 1 1
0.15298779029841 0.149076653878633 1 1
0.0970731323174922 0.0953711629183036 1 1
-0.00334778270512623 -0.00351856013488126 1 1
0.0296727988274316 0.0294718097588872 1 1
0.268924564499248 0.261053045987013 0 0
-0.133063653136469 -0.129495951716618 1 1
0.0720127031613861 0.0704694604668205 1 1
0.0786165508727498 0.0763304605813209 1 1
0.0571919972907102 0.055246669460007 1 1
0.122748120553889 0.119253067923738 1 1
-0.0526513234499128 -0.0522772125433014 1 1
0.23632734791696 0.228246502561734 1 1
-0.230989026473001 -0.224745121513467 1 1
0.249775183068498 0.239954225801943 1 1
-0.163759331645265 -0.157817524647366 1 1
-0.0420838316107894 -0.0394497672909191 1 1
-0.0374966097953406 -0.0354901515077534 1 1
-0.108137968805452 -0.106970333482815 1 1
0.0584703789632213 0.0562046352286529 1 1
-0.01082996626893 -0.00884661086458292 1 1
0.141754468369375 0.137170245863673 1 1
-0.0923134132532575 -0.0898519089964821 1 1
0.0213266915618002 0.0196421355505584 1 1
0.0204514774217069 0.0214674200509153 1 1
-0.17464798836538 -0.169126272529333 1 1
-0.055209981905126 -0.0527362411888138 1 1
0.00758866331743436 0.00715420016996548 1 1
-0.0205609334870443 -0.0198966629171583 1 1
0.110243568902465 0.107342153009082 1 1
-0.048847044244142 -0.0482204730415757 1 1
0.195695612439276 0.187212498108663 1 1
0.176195254570406 0.170818850483657 1 1
0.0674695603752845 0.0661721726130673 1 1
0.0222226423227366 0.0222718636842552 1 1
-0.0135448271903442 -0.0125073328358463 1 1
0.0773917713099173 0.0741970801450756 1 1
-0.0998686322540132 -0.0961579237740017 1 1
0.0702187583310597 0.065763245731257 1 1
0.179370988220091 0.173081163256852 1 1
-0.285464789802278 -0.278068445652138 0 0
-0.000305223789062309 -0.00144974695195231 1 1
0.2712959047398 0.263148083992311 0 0
0.0853486458405129 0.0816242069164275 1 1
0.182176118725138 0.175091850450364 1 1
-0.087247442040288 -0.0836951521068777 1 1
0.0662902696425213 0.0625807057000063 1 1
-0.16107255775076 -0.15783500196611 1 1
0.163354151709404 0.159098065605899 1 1
-0.014672962643357 -0.0127925208057537 1 1
-0.291670456365676 -0.283617213219338 0 0
-0.0036030851387477 -0.00246548181506029 1 1
-0.1008117613156 -0.0965186327096803 1 1
0.300525609543453 0.294033084953475 0 0
-0.059314152082555 -0.0576129803174584 1 1
0.22135018119851 0.214242668295675 1 1
-0.318135702556706 -0.308847489647676 1 1
0.0726667049139221 0.0681428243338021 1 1
0.104669402503349 0.0992129216095049 1 1
-0.0429026646302069 -0.0419830384081681 1 1
-0.0849347232213287 -0.0819552130865009 1 1
0.221326818201209 0.21577831021991 1 1
-0.230501673826337 -0.222727479511031 1 1
0.2799939686068 0.271065774419563 0 0
-0.0606029558927953 -0.0589273230078203 1 1
0.245488538454293 0.238019699928638 1 1
0.211138882265131 0.205598427981223 1 1
0.038018117795041 0.0361056231518197 1 1
-0.118902757531845 -0.115310754068365 1 1
-0.0694569832887071 -0.0665141184605944 1 1
0.123445334235481 0.118306911643948 1 1
0.0011059436435629 0.00150675201786636 1 1
-0.366802987928191 -0.356601928836901 0 0
0.237695926820048 0.231759857578537 1 1
-0.0578374506942084 -0.0554973869177978 1 1
0.237044891327019 0.232114031634535 0 0
0.375696695364584 0.365091803754425 0 0
0.106499918197944 0.103142262013643 1 1
0.251447935317155 0.243747592158504 1 1
0.00721363462086388 0.00616636867412351 1 1
0.0806609091688778 0.0779683086001153 1 1
0.20093129864569 0.195880432912432 1 1
-0.0527812562444605 -0.050446098815478 1 1
0.0774458897241605 0.0749290543766668 1 1
0.102522977211532 0.0990603053824859 1 1
0.247110809454945 0.239168953618852 1 1
0.113372452084428 0.109652453111852 1 1
0.0315752250706285 0.0330816744605177 1 1
0.271299932006877 0.265623068552008 1 1
-0.0469608983504649 -0.0449468489051155 1 1
0.0437431488346996 0.0405636085988589 1 1
0.0300247597520699 0.0283407341054157 1 1
0.0798024281678213 0.0778674626098 1 1
0.129041313658662 0.125247493529569 1 1
-0.0634060212986089 -0.0593674833851863 1 1
0.198789544830629 0.193403504914403 1 1
0.0829601231871804 0.0812323189592756 1 1
-0.148339862490248 -0.144485045344843 1 1
-0.0898178206838608 -0.0888545522736996 1 1
-0.0748358510064506 -0.0704200140412718 1 1
-0.235752709071839 -0.229194160540736 1 1
-0.101869155542424 -0.0996940228855276 1 1
0.0124047357027195 0.0113997145932138 1 1
0.347852325106249 0.33613621470949 0 0
-0.083883527484246 -0.0797542462542576 1 1
-0.11806762591537 -0.114876348633917 1 1
0.0800371626678448 0.0782869052312295 1 1
0.246383465109886 0.240014299531587 1 1
0.161303244422964 0.157277391763934 1 1
0.203253741081995 0.197447189696467 1 1
0.0793294366760713 0.0766367283059948 1 1
-0.16271513613664 -0.157111907515724 1 1
0.0653020362047958 0.0633545582521538 1 1
0.0128111419998913 0.0125444314849815 1 1
-0.209184600407459 -0.202265601551329 1 1
0.0923677774219564 0.090134635248921 1 1
-0.209647248186659 -0.204332808052243 0 0
0.0937741441707586 0.0902572849909686 1 1
0.125421706510498 0.121805896218252 1 1
-0.0529807006338696 -0.0513659009262164 1 1
0.00700526801225722 0.00647197599261842 1 1
0.180313386457233 0.172892759152977 1 1
-0.0202755999499119 -0.0196198094767176 1 1
0.259121052827849 0.251276571094615 1 1
0.0441364981916936 0.04169729864143 1 1
-0.107761818373852 -0.106128199996844 1 1
-0.113458323433674 -0.109111451394939 1 1
0.20163445344712 0.193827326086269 1 1
0.13574018168034 0.132910087347131 1 1
-0.00891695424102079 -0.008540803329883 1 1
-0.220005782036093 -0.215057461213003 1 1
-0.125372268947822 -0.124527152081485 1 1
0.179798926447078 0.175329296938073 1 1
-0.128834115428151 -0.127136150301362 1 1
0.135904406193907 0.131794153158986 1 1
0.0430662985882437 0.0401124854304338 1 1
0.0425360276838326 0.0415947516760364 1 1
0.0880404618154989 0.0853804969586888 1 1
-0.00114910829931654 0.00308117136203412 1 1
0.110501464264562 0.108228310605333 1 1
0.0943108787199176 0.0916919884565875 1 1
-0.0128359893444946 -0.012435102432609 1 1
-0.025217547391959 -0.0236845065026466 1 1
0.0928182566797519 0.0900907715869071 1 1
0.245549336051051 0.236898766273748 0 0
-0.0538070735152131 -0.0533955675524203 1 1
-0.0271621808633238 -0.0277235976241901 1 1
-0.0664851387632874 -0.0645064840520665 1 1
-0.0172033863434375 -0.017562326180145 1 1
-0.192081714210716 -0.185911504521094 1 1
-0.242232989341981 -0.233527994113286 1 1
0.0239303906633074 0.0216950973472138 1 1
0.196725203038608 0.191028196444087 1 1
-0.0432842682784428 -0.0409238027861604 1 1
0.183570700265775 0.177291028743297 1 1
0.0409499768212395 0.0404312871342259 1 1
-0.0571020967392997 -0.0548831365972291 1 1
0.25700189395678 0.24935492543441 0 0
0.11912299131592 0.113814611127043 1 1
-0.0216094967061429 -0.0217629478012632 1 1
-0.122644659554373 -0.117468780485076 1 1
-0.0382801624276587 -0.0403042236437872 1 1
-0.151011952365414 -0.145518090979167 1 1
-0.240064402429664 -0.232824595488321 1 1
-0.0322845918502552 -0.0328570321824786 1 1
-0.0298599493007836 -0.0288634825202613 1 1
0.126708208082183 0.123563657089243 1 1
-0.0591087546495372 -0.0583908685389556 1 1
0.0621673476475469 0.0604391337700809 1 1
-0.0770974499313742 -0.0742393881831044 1 1
-0.0472084255779387 -0.0455037699559337 1 1
-0.188204109518331 -0.181606420779112 1 1
0.0800062334548376 0.0783555110950779 1 1
-0.173423034768996 -0.169084331771758 1 1
-0.0988039267386998 -0.0941912761733192 1 1
-0.0221023769816538 -0.0231973283809974 1 1
0.116515444681171 0.114415664542985 1 1
-0.0293810078271583 -0.0280985454783047 1 1
0.0529685252526749 0.0497527074066282 1 1
-0.275776307575494 -0.268319333558303 0 0
-0.0422225247400588 -0.0418101173674476 1 1
0.248950878907476 0.241991572039681 1 1
-0.170131935368273 -0.165335888938575 1 1
0.139105520873154 0.133739753593873 1 1
0.00444590529656469 0.00553484377573298 1 1
-0.383701260487474 -0.373867039028697 0 0
-0.247735015977161 -0.239469236431881 1 1
0.0905664747046659 0.0873285062881291 1 1
0.246336308014529 0.237781224464048 1 1
-0.094667100519068 -0.0933518352364107 1 1
-0.0213038691174663 -0.0210237557167769 1 1
-0.0718241264187895 -0.0712736010569111 1 1
0.0309204010484296 0.0306149707285956 1 1
-0.152401713390771 -0.1477500969457 1 1
0.0200232119906893 0.0188040604991275 1 1
0.105114370617401 0.100692598649383 1 1
-0.0335436961908195 -0.0342832135263133 1 1
0.182952988161378 0.178761563826256 1 1
-0.196777265372452 -0.191800960548174 1 1
0.369431225891069 0.35832915487838 0 0
-0.0931806174693047 -0.0910389400474138 1 1
-0.0896847476861007 -0.086651529598776 1 1
0.0830609507585185 0.0799473678309664 1 1
-0.102771143819444 -0.0994400706027134 1 1
-0.138490335107673 -0.135059033999357 1 1
-0.00818580863291586 -0.00685989228575847 1 1
-0.0695139171296129 -0.0677684878822338 1 1
-0.14987689666821 -0.145941655671604 1 1
0.0511184121361503 0.0504717714717469 1 1
0.288011131624546 0.280763218660908 0 0
0.168323427833819 0.165251705467842 1 1
0.139443080877045 0.134108592758518 1 1
-0.148074432446821 -0.143537132463276 1 1
0.0517213931904436 0.0511264495927895 1 1
0.111133776403061 0.10709221083266 1 1
-0.191477349471069 -0.185858200412419 1 1
0.124009253578466 0.118968860641567 1 1
0.00418847092838232 0.00478572323320406 1 1
-0.149590836031393 -0.14690248874498 1 1
0.183824773585677 0.17713995574608 1 1
0.0730221962924124 0.0696786221442546 1 1
-0.00419957474471724 -0.00328997616755962 1 1
-0.0916990289277688 -0.0876969513713439 1 1
-0.228273003527301 -0.222583494129584 1 1
-0.0698432028093299 -0.0673851381279405 1 1
-0.100029247455115 -0.0970545783036266 1 1
0.0755526255908242 0.0731461691453672 1 1
0.0165604313170628 0.0163082388194875 1 1
-0.201695809766575 -0.195328646968255 1 1
-0.152611232868016 -0.147393854570807 1 1
-0.0857721056940904 -0.0829902023323948 1 1
0.156932709733241 0.151198703722532 1 1
-0.174846224462104 -0.168061417577382 1 1
-0.0843483953107696 -0.0796464771857007 1 1
0.138559271055361 0.136128020122556 1 1
0.0887870284186247 0.0849281562391893 1 1
0.113090835959627 0.109603943581763 1 1
-0.101168713948398 -0.0979165670982764 1 1
0.324821480341793 0.314013350514948 0 0
-0.00289280925623692 -0.00452405577028442 1 1
0.0308703629265389 0.0292991463732537 1 1
-0.0947432901062835 -0.0917294536169205 1 1
0.149912223983382 0.145724730831659 1 1
0.118426557940138 0.114656033412118 1 1
-0.191168131902023 -0.184247117173614 1 1
0.0764671774961426 0.0743471701932519 1 1
0.0213250509770284 0.0212997946976115 1 1
-0.0876482364411494 -0.0861884954841451 1 1
0.0799412625540071 0.0781618885563184 1 1
-0.110205981089435 -0.107540163868217 1 1
0.143013614330867 0.138355544500624 1 1
0.015590733383114 0.0153345103127963 1 1
-0.125867053342472 -0.121198750928477 1 1
-0.248865990351734 -0.24155195939176 0 0
-0.0556826052713774 -0.0521045687686563 1 1
0.276187020698888 0.267470966312673 0 0
-0.0614835679223994 -0.0586483760594986 1 1
0.0888546780966435 0.0871467516514179 1 1
0.00470878437911994 0.00549720059808569 1 1
-0.0971880829552352 -0.0962197866050702 1 1
0.00294094815150922 0.00408084109114814 1 1
-0.0680469761159952 -0.0665674261808373 1 1
-0.0347376899247062 -0.0341099467324016 1 1
-0.195654087417496 -0.19191351137709 1 1
0.00960964886515809 0.00995643632588449 1 1
0.233135034860509 0.224182035438048 1 1
-0.0309580610057628 -0.0302495721623571 1 1
-0.198272243859231 -0.191974349094885 1 1
0.0930561254394558 0.090514448000206 1 1
0.0801239011267397 0.0778755800877075 1 1
-0.03221013560589 -0.0313597055472728 1 1
0.189300714901557 0.184767063361828 1 1
-0.100783910012525 -0.0978995672743995 1 1
-0.123268089828304 -0.119172509716605 1 1
-0.0848392613011388 -0.0845510308353662 1 1
-0.126510648414832 -0.122354943069028 1 1
0.232619749415697 0.224368374819697 1 1
-0.109931861635937 -0.10653007260472 1 1
-0.107331212545923 -0.106097443000679 1 1
0.109589074159926 0.105281377181494 1 1
0.187995500159598 0.18175483579655 1 1
-0.133764175814734 -0.130062271808156 1 1
-0.134313716209491 -0.13024231228053 1 1
0.101430279408159 0.100241489768054 1 1
-0.168585218134646 -0.163601623035697 1 1
-0.141156323487974 -0.135951893261009 1 1
-0.121912501494661 -0.117007991743395 1 1
-0.0400066648192184 -0.0377171259401104 1 1
-0.00719639195680078 -0.00904336869776768 1 1
-0.12592797353979 -0.123157554791993 1 1
-0.0225589445791133 -0.0197451733077485 1 1
-0.02712404684229 -0.0258562314043446 1 1
-0.131785268944784 -0.129130685147681 1 1
0.216776761904018 0.210957111524492 1 1
0.0227106998035002 0.0204125583465512 1 1
0.246536134030176 0.239029816240439 1 1
0.0991700374184909 0.0947808542362033 1 1
-0.0138043023591339 -0.0133247117017332 1 1
0.160449206061463 0.154533710402864 1 1
0.154844637975312 0.15006614240906 1 1
-0.336962618547785 -0.328227534398803 0 0
0.0453269174095624 0.0445351315979181 1 1
-0.266204668147088 -0.259587366029462 1 1
-0.27403129833692 -0.265637412951491 1 1
-0.166677120192598 -0.162149284461631 1 1
0.0984677965354193 0.0962136262500414 1 1
0.0096906139480057 0.00972529264358732 1 1
-0.104236645840199 -0.10120300564886 1 1
0.16893125239573 0.164065424011242 1 1
0.193645116646502 0.187016780641702 1 1
0.267448697841634 0.260051949359495 0 0
0.00484103097130718 0.00645427909348565 1 1
0.0727289735551176 0.0714532534872956 1 1
0.00138998996839454 0.000266457797412099 1 1
-0.0100946440973708 -0.00985249533407343 1 1
-0.0464087214531877 -0.0465905487252925 1 1
-0.212103610078892 -0.206800700026315 1 1
-0.232877988055876 -0.228383012822352 1 1
0.0251091423098194 0.0240463506676084 1 1
-0.221663994737268 -0.213930092721909 1 1
-0.123182199014068 -0.120699915974474 1 1
-0.313254638358439 -0.303687885595273 0 0
-0.240355228752561 -0.233594840998893 1 1
0.17853275105962 0.173106619933129 1 1
-0.014207796903463 -0.0132612217395886 1 1
-0.0636997393442717 -0.0622072789484497 1 1
-0.146396737625687 -0.144494162839245 1 1
0.0970371372134269 0.0923411697123694 1 1
0.0780227009314387 0.075663240452327 1 1
-0.116823577052941 -0.113266974119383 1 1
0.0774640985267249 0.0739833119616242 1 1
0.0257730551076046 0.0242209304790638 1 1
0.0964777672427936 0.0955548266666221 1 1
-0.00815294844384178 -0.00846068613124471 1 1
-0.0864877759873008 -0.0846694628027913 1 1
0.394980875636081 0.384749117870956 0 0
-0.269361667294273 -0.262125116081187 1 1
0.0333499333975408 0.0321172415691371 1 1
0.0751938152857071 0.0726903884636046 1 1
0.0822013012647027 0.078085081045233 1 1
-0.123274708838611 -0.120774089315906 1 1
0.147674536732654 0.143924399599008 1 1
0.0161348537419942 0.0140233420461579 1 1
0.0118878014413575 0.0117147444976523 1 1
-0.069415140273878 -0.0677392322409093 1 1
-0.148456424298955 -0.145040055946681 1 1
0.15931659054455 0.15409279063547 1 1
0.0633827989338516 0.0620719145615417 1 1
0.227165210951749 0.220347458048655 1 1
0.0782684165114335 0.0764728134434296 1 1
-0.154940167393651 -0.150279445539632 1 1
0.147732743397618 0.143632775420683 1 1
0.19873787325125 0.191840669619535 1 1
0.0410511801780434 0.041528928719138 1 1
0.0627215907687363 0.0590126107206507 1 1
-0.0516832466540458 -0.0497184382776736 1 1
-0.198798648180263 -0.194234727222886 1 1
-0.25466488487903 -0.245556667391706 1 1
-0.0155579304373746 -0.0166939464736763 1 1
-0.141023981163698 -0.136638463043228 1 1
0.232480629845001 0.227838092417125 1 1
-0.0705627552235258 -0.0678718695621366 1 1
0.081793184878218 0.0796462620599947 1 1
0.0469268170559367 0.0456374427169368 1 1
-0.115631725791568 -0.11007913689587 1 1
0.0499501317989138 0.0483424508722891 1 1
0.0131618002498635 0.012772101283275 1 1
0.0733435753023974 0.0696116093567486 1 1
0.0841080002633015 0.0813338505031011 1 1
-0.126661541234001 -0.121806157598421 1 1
-0.066107711614621 -0.0631981192022734 1 1
0.260989773233524 0.253975098006656 1 1
0.140748295220144 0.135236677810468 1 1
-0.0609686016926847 -0.0607985620399295 1 1
0.334430642465941 0.325336690182842 0 0
-0.0698644799924782 -0.065280662820955 1 1
-0.0768394350578493 -0.0739765662423253 1 1
-0.337401741053753 -0.327047205776767 0 0
0.0127260177556531 0.0130266983253682 1 1
-0.0813584328079474 -0.0783641364984731 1 1
-0.234241389894381 -0.227808038778991 1 1
-0.123193159350444 -0.120039273690993 1 1
-0.096042511040391 -0.0922877486479133 1 1
-0.073818613329726 -0.0713464621125632 1 1
0.108607091756297 0.105957163799819 1 1
0.0267611955429172 0.0253757848695209 1 1
0.0730816694277943 0.0719056773931299 1 1
0.196255499359699 0.191690724423226 1 1
0.0823348440621634 0.0801861936603286 1 1
-0.20564766709823 -0.199102975957859 1 1
-0.0729548096233163 -0.0677845148993865 1 1
0.0261588472300638 0.0266020563533786 1 1
-0.0851370261939021 -0.0832016727197205 1 1
0.0657150858371308 0.0640014539125205 1 1
0.220285783073811 0.214752749777004 1 1
-0.0932269765241285 -0.0894358083880703 1 1
-0.0109660048226726 -0.0105744324413514 1 1
0.056659756514638 0.0536376570823422 1 1
0.128635762828035 0.126079998669296 1 1
0.109915137247367 0.106875654510944 1 1
-0.0135480866773775 -0.0145533782993208 1 1
-0.0352938087350615 -0.0339398938164797 1 1
-0.160339905837821 -0.154221232032182 1 1
-0.236136941774887 -0.230126949159493 1 1
0.206400953278396 0.201521091337728 1 1
-0.071395177552378 -0.0706986766199823 1 1
-0.0823835757818536 -0.0788075485112607 1 1
-0.0428314980001456 -0.0396445149209956 1 1
-0.0523686867002725 -0.0501231970002256 1 1
-0.265225747530508 -0.257875149872763 1 1
-0.128495044413444 -0.12373911574981 1 1
0.149536863157234 0.14517381708573 1 1
-0.0409138033600361 -0.0404237151061538 1 1
0.00911032020014698 0.0104856374498711 1 1
0.153135022673322 0.152439905040043 1 1
0.286671838646843 0.277202735045794 0 0
-0.0536861713268851 -0.0519962172991101 1 1
0.0919497956499826 0.0884707254418312 1 1
-0.222754526380129 -0.214997484051243 1 1
0.0454229057457897 0.042682065139653 1 1
0.0829336177625557 0.0797165755816202 1 1
0.0447165344812355 0.0426160804544273 1 1
-0.0352980815979148 -0.0350316916059857 1 1
0.00107798104510302 0.00139756018711762 1 1
-0.172894593052078 -0.168360224505543 1 1
-0.0692796039474071 -0.0676711279375395 1 1
-0.244680648346206 -0.237148469289162 1 1
-0.116627132381976 -0.112858673732146 1 1
0.123530965130572 0.119393628964123 1 1
0.15907878886691 0.154311459383617 1 1
0.296800310368599 0.289294398983887 1 1
-0.0587943207225312 -0.0558951678150365 1 1
-0.00756537817732667 -0.00620271629554938 1 1
0.0950225156988579 0.0920034062591741 1 1
-0.135764665806891 -0.13256368548529 1 1
0.0231804198586946 0.0210473146114221 1 1
0.113253515387314 0.111358900991621 1 1
-0.161119066443228 -0.157253981459329 1 1
0.127204392641525 0.123732376598487 1 1
-0.0673885199241758 -0.0655762273703104 1 1
0.0203207738152272 0.018654639937511 1 1
0.221823759012271 0.216774465681378 1 1
0.100597151098266 0.0962360813514571 1 1
0.0112054104361838 0.0109097750392419 1 1
-0.0323778798464133 -0.0314214767965721 1 1
0.101042423113499 0.0990027628963743 1 1
0.329177412162888 0.317841557276713 0 0
0.132410893615194 0.127735876105331 1 1
0.260060699620469 0.253195832969827 0 0
-0.0669052304906421 -0.065222694058596 1 1
-0.216684168729555 -0.210137922956099 1 1
-0.0733270859088508 -0.0708611085440707 1 1
0.345795172331698 0.334679070951389 0 0
-0.128794534233021 -0.126281187740958 1 1
-0.11156819908876 -0.109989047141687 1 1
-0.045572114399787 -0.044470991956418 1 1
-0.135485234311358 -0.131615544276634 1 1
-0.0902461941864932 -0.0874180490889025 1 1
-0.158554931431116 -0.152397587677975 1 1
0.0235098021349005 0.0218768649783326 1 1
0.160529688288996 0.156412859906696 1 1
0.109286227928207 0.105888945553606 1 1
-0.100522378975468 -0.0986654912332559 1 1
0.0558606339222712 0.0549473758761091 1 1
0.168825493593464 0.161533002929987 1 1
-0.0218230083344442 -0.021821242468991 1 1
-0.274920943868746 -0.268785178508337 1 1
-0.154256125497361 -0.149044453124295 1 1
0.0433296412812889 0.0418137016000667 1 1
-0.146447533189121 -0.140853750357623 1 1
0.263365401444291 0.25660016335035 0 0
0.00871125009801412 0.00945557516595689 1 1
0.183741135669878 0.178419983158188 1 1
-0.0458818332159239 -0.0458841494753367 1 1
-0.0933912487098695 -0.0915109335015074 1 1
0.0355903573306693 0.0350909494090302 1 1
-0.160243326244848 -0.15475722699505 1 1
-0.0516240448354811 -0.0493599639358761 1 1
-0.294260500308565 -0.285420977815272 0 0
-0.242318553493896 -0.235139577248191 1 1
-0.166929353926644 -0.162030343860483 1 1
0.0663394112395852 0.065652245755774 1 1
0.0169956919982056 0.0162971286457701 1 1
-0.0620156692425483 -0.0602889979359407 1 1
0.195649095438421 0.190215520752554 1 1
-0.141152638936909 -0.136256781253626 1 1
0.101538770363788 0.0983003088399741 1 1
0.194273384680437 0.190618061243766 1 1
-0.0706403344766972 -0.0699040784214874 1 1
0.0896049285102387 0.0863017532806863 1 1
0.0308950198517847 0.0316213157549178 1 1
-0.0626065117366945 -0.0588770766569991 1 1
-0.216837636523831 -0.211065392952749 1 1
-0.0730348189699127 -0.0696190987204636 1 1
0.145228570582754 0.141094239725372 1 1
0.147961396025886 0.142870080346093 1 1
-0.0538454631014823 -0.0518431754956722 1 1
0.0910962049103483 0.0892656972781844 1 1
0.130640089055849 0.126085595529362 1 1
0.0837046137934577 0.0826423682397969 1 1
-0.10568133936224 -0.101390184214105 1 1
-0.213553363514982 -0.206915444092934 1 1
-0.0200399182269415 -0.0196082700231938 1 1
-0.0436100978630856 -0.0418048532067129 1 1
-0.185603982239211 -0.179702199291926 1 1
-0.0276455449805733 -0.0267559661876858 1 1
0.107314678262424 0.104491443335529 1 1
0.115075683131883 0.111988766096401 1 1
0.0904984667221202 0.0864799776985045 1 1
-0.0748025791322172 -0.0738333933336268 1 1
0.00589201032887657 0.00413585474745945 1 1
-0.186990983973196 -0.180426455607221 1 1
0.126826138709386 0.123168673683703 1 1
-0.065549266307413 -0.0637416238557916 1 1
-0.364427967966505 -0.353311861765147 0 0
0.0918030204763005 0.0873994328267283 1 1
0.340909381157393 0.330776819555211 0 0
-0.00579715424599208 -0.00667993079704499 1 1
0.0426029624489226 0.0424222974103666 1 1
0.114008488479486 0.111331852345061 1 1
0.0353809435458296 0.0364125853643705 1 1
0.136868913782181 0.132695011935148 1 1
0.219545620384749 0.213746961383032 1 1
-0.0652900009633719 -0.0640247804480443 1 1
0.0290607021515258 0.0281104527073253 1 1
-0.0144634055513329 -0.0129239737491621 1 1
-0.160999221534637 -0.156503371189139 1 1
0.206875617290922 0.200893269509826 1 1
0.284564462444741 0.275845559849503 1 1
-0.0198098987779538 -0.0194218183432037 1 1
0.193977190100114 0.188500240979509 1 1
-0.0567844941259014 -0.0560202460801971 1 1
-0.00745401613986146 -0.00701451063949055 1 1
0.0927405001941479 0.0909665439872661 1 1
-0.0764038184605176 -0.0744656831425119 1 1
-0.0142852786966234 -0.01526622695938 1 1
0.089976339690283 0.0881528071197828 1 1
0.350728025332697 0.341011534425391 0 0
0.205657491466837 0.199591708338955 1 1
0.0714040156426234 0.0716836249798876 1 1
-0.0454295603005335 -0.044586864325909 1 1
-0.0107736974378944 -0.0102182132823552 1 1
0.0664501633443759 0.0635238635467084 1 1
-0.0167678599757842 -0.0162215999788524 1 1
0.191068100157101 0.184113521086755 1 1
-0.0773273732470234 -0.0746563107774805 1 1
-0.00309703447067747 -0.00217936969014532 1 1
0.102959474641045 0.100782788750427 1 1
-0.0948841220647158 -0.0908398067745806 1 1
0.181105367728955 0.175356018417876 1 1
-0.167158531029366 -0.163308313636523 1 1
0.0863368085197841 0.0847988052989696 1 1
0.0571245655073375 0.0564112927061132 1 1
-0.0693534226549276 -0.0678424441141139 1 1
0.130954028099085 0.128418595364772 1 1
-0.020193214224038 -0.0192204535019683 1 1
0.106518172668618 0.104086789227643 1 1
0.212894405188391 0.207701719041088 1 1
0.0744358843979537 0.0713612002077068 1 1
-0.0194418616405766 -0.0196035339635812 1 1
0.24238467226684 0.236570253918962 0 0
-0.0122021617132714 -0.0134158884715829 1 1
0.0540870208340162 0.0512320354555608 1 1
0.222265184324244 0.215637928527383 1 1
-0.110481901620303 -0.107082082634517 1 1
0.109234313850208 0.105573215507442 1 1
0.0891374243186562 0.0857086995940466 1 1
0.215476445200605 0.208028685598443 1 1
0.159813033988214 0.152290377131236 1 1
-0.188879273639204 -0.184773797205356 1 1
0.0158455332644935 0.0155346348740075 1 1
0.0765875548049299 0.0742395565090133 1 1
0.0976267167575727 0.0940139871884841 1 1
-0.0948779843283503 -0.0917666444605827 1 1
0.0538110680889887 0.0524678284811154 1 1
0.0402526679245463 0.0386838342029707 1 1
0.0924355615465642 0.0871355339526169 1 1
0.103472163584257 0.100915302857823 1 1
0.104813436714911 0.100154753076678 1 1
0.00112738143769153 0.00136146269969113 1 1
-0.102139330421574 -0.0988870321160702 1 1
-0.135076089634173 -0.131942913468702 1 1
0.0987026547449855 0.096982488471952 1 1
0.153551995387802 0.147661546912959 1 1
0.0305180331653871 0.0309056255881144 1 1
-0.154105464056925 -0.150052372233566 1 1
0.177646649072798 0.172794299937767 1 1
-0.154026450769662 -0.149143612962574 1 1
0.143838300277579 0.139674958619977 1 1
-0.040298718098089 -0.0381311525073584 1 1
0.0354128107624939 0.0350554279156425 1 1
-0.0304547797439955 -0.0296194090236303 1 1
0.00872362401396034 0.0098952531342327 1 1
-0.0184497969673098 -0.015893076941969 1 1
0.113904514963757 0.110203751885866 1 1
0.10649891846184 0.103550317690455 1 1
-0.0346786210751159 -0.0339339175262535 1 1
0.172956228070841 0.167509897567704 1 1
0.00256798770112972 0.00188309992021714 1 1
0.420541783100735 0.407951878098241 0 0
-0.00267587578914318 -0.00315991584342176 1 1
-0.19220874844712 -0.18528899736803 1 1
0.0906348126252938 0.0883784542041374 1 1
0.289010497752235 0.281162793222036 0 0
0.0682400519050887 0.0642478445168625 1 1
0.0459116102858608 0.0433554117394015 1 1
-0.0687761805908553 -0.0651270259768939 1 1
-0.318616863694608 -0.309482265405508 0 0
-0.0347911851099711 -0.0333767973655399 1 1
-0.11950479235096 -0.116353777553991 1 1
-0.0859089031966496 -0.0821118409847361 1 1
-0.0446126963026623 -0.042100564144527 1 1
0.0409988417617922 0.0381611672041727 1 1
0.0210913554317211 0.0219890040190978 1 1
-0.134112859972915 -0.128789471065611 1 1
0.0917914472596179 0.0902746380139447 1 1
-0.220998303608801 -0.212820151581945 1 1
-0.0120186505231974 -0.0127791922737923 1 1
0.0236056246394901 0.0222770017361813 1 1
-0.229159299900487 -0.223519728812227 1 1
0.117712182900236 0.115040814887149 1 1
-0.10388325515404 -0.100500258562576 1 1
-0.0144186847329858 -0.0155182552444791 1 1
0.091391844136961 0.0874725066817689 1 1
0.0765578264776326 0.0739641305056259 1 1
0.029627451216417 0.0281855044347208 1 1
0.201550064949874 0.195359525502658 1 1
-0.296904191998385 -0.289835383007756 0 0
0.20771916660719 0.201475964963523 1 1
0.0078596344316436 0.0103185047357852 1 1
0.0933093609150711 0.0898302228153551 1 1
0.191075109974263 0.186573319213772 1 1
-0.239008463202109 -0.232273618528922 1 1
0.161827775518753 0.155967297151277 1 1
-0.0842502793223891 -0.0833138880371835 1 1
0.283059251528293 0.274778366591307 0 0
-0.128004866949859 -0.121680689507681 1 1
0.0653308808711084 0.0608160802618408 1 1
0.161406041090419 0.154971386787772 1 1
0.0256383951048159 0.0255766673233632 1 1
0.126340550548191 0.121652925313599 1 1
0.0736601842176951 0.0719931815434075 1 1
0.0197881712439896 0.0190180403042674 1 1
-0.0302858083695749 -0.0298478290208893 1 1
0.0452680461555606 0.0429710468685476 1 1
-0.011020515532424 -0.01028348300751 1 1
0.00669790907478279 0.00711324530846359 1 1
-0.144293984952551 -0.139577292124301 1 1
0.10461245353937 0.100614311890336 1 1
-0.241367486827265 -0.234241082861446 1 1
0.0258892781918884 0.0262002056590873 1 1
0.0010406648706968 0.00166805168294484 1 1
0.165803991775164 0.159887065095122 1 1
0.0615438992687063 0.0602421077570269 1 1
0.127427142239578 0.122398133870836 1 1
-0.124388259897806 -0.121490665397529 1 1
-0.000484280568222042 1.43229668737935e-05 1 1
-0.118840682474896 -0.115705671861285 1 1
0.149431373204308 0.143010898139912 1 1
0.161664060138835 0.154946985767875 1 1
0.215955264855013 0.209751728051289 1 1
0.0408292280374464 0.0391323801775054 1 1
-0.0853984596895149 -0.0856323591223901 1 1
-0.000339101933436572 -0.00259535439065003 1 1
0.0782286240482245 0.0765934485980608 1 1
-0.100687261383858 -0.0978650197899381 1 1
-0.088584191323662 -0.087484081290867 1 1
0.0471524500971989 0.0462581613372325 1 1
-0.00890148793307769 -0.00858717090377703 1 1
-0.23116645247114 -0.224831437252439 1 1
-0.0530821146554091 -0.0504219027081849 1 1
0.136741203360972 0.133371168808476 1 1
-0.0703163509066871 -0.0682721037461665 1 1
0.131063508617809 0.128167603228442 1 1
0.0554610973437 0.0556348802509927 1 1
0.0809807124119052 0.0783678834427925 1 1
0.147638210662378 0.144811961118365 1 1
-0.0051989460766724 -0.0041831988976524 1 1
0.150451860875734 0.146832189088894 1 1
0.138048896630015 0.133062369358472 1 1
0.0958240496679765 0.0936005681676122 1 1
-0.135594860648219 -0.131303345848297 1 1
-0.0510455928763377 -0.048292279409451 1 1
-0.338638496442432 -0.326967159497037 0 0
0.105880126322227 0.102962273054904 1 1
0.124677223201974 0.121874126215577 1 1
0.0879656709875513 0.0864411018185883 1 1
-0.0106080658683549 -0.00882624087574412 1 1
0.278285518954236 0.270491859262374 0 0
-0.130585965459014 -0.127441613743521 1 1
-0.0743534897917806 -0.0716852414408687 1 1
-0.0678511269823576 -0.0656468324829676 1 1
-0.0255944301702576 -0.0246935674730006 1 1
0.188250891124659 0.181463722886783 1 1
0.30213283116389 0.294345263222582 0 0
-0.156764950118734 -0.152841939674043 1 1
0.0944644960701681 0.0909310055903335 1 1
-0.167653168075936 -0.164789798229738 1 1
-0.192821980455883 -0.186863296498462 1 1
0.142755865139047 0.140207961996421 1 1
0.0905371892749503 0.0851610037098258 1 1
0.279487488008692 0.27093542610202 0 0
-0.0286662567620508 -0.0280307964607574 1 1
0.0549400049445307 0.0545304408275015 1 1
-0.152109962891936 -0.148061097411747 1 1
0.0501626955424029 0.0483990421891738 1 1
-0.00129774557386599 0.000662983804944599 1 1
0.00558194332991564 0.00525093119258812 1 1
0.188595519625133 0.182398543367768 1 1
-0.06317492961022 -0.0620693481669313 1 1
-0.00850144102121549 -0.00821626446052384 1 1
-0.102840206539337 -0.100402209145321 1 1
0.15723400706155 0.153360226047027 1 1
-0.0941638214106933 -0.0908505295173925 1 1
0.0791484305523417 0.0762729149719591 1 1
0.0124165398429373 0.0121752372975446 1 1
0.0752118766389289 0.0718765097708193 1 1
-0.149725002515866 -0.14519062675967 1 1
-0.235157703078801 -0.22876004459926 1 1
0.134875154967173 0.130990835024164 1 1
0.317601323091682 0.308569994109582 0 0
-0.286467892634713 -0.280128587773832 1 1
-0.239182512028088 -0.232785484776587 1 1
-0.217627045075793 -0.213065207715905 1 1
0.0534000267777755 0.0516451720327423 1 1
0.131459600091231 0.127777748957655 1 1
0.0655824608435854 0.0637233822583327 1 1
0.127217207221967 0.124453486795306 1 1
0.0265758149219268 0.0247420745759794 1 1
-0.0983151210923698 -0.0935753201799942 1 1
-4.83583299733595e-05 -0.000147670156008979 1 1
0.0323437751855063 0.0311034809193299 1 1
0.206085487616798 0.202790887893866 1 1
0.267562182487704 0.257848208413543 1 1
-0.0514861235803869 -0.051230401671192 1 1
-0.0869064935852793 -0.085613228170334 1 1
-0.193740274154616 -0.187945740595087 1 1
-0.0891033729886074 -0.0860215869372801 1 1
0.237391052294045 0.230164774667587 1 1
0.233638974611651 0.226371462125773 1 1
0.126427475401737 0.121746873428772 1 1
0.00455906683126824 0.00492664806938219 1 1
0.119213114695796 0.115372199880592 1 1
-0.174703746758438 -0.168807202679326 1 1
-0.176724650362952 -0.172297469940036 1 1
-0.124468843441762 -0.120508894866881 1 1
0.0782691767938802 0.0761515011334642 1 1
-0.186083052989891 -0.180878553013518 1 1
-0.0516980947131319 -0.0505368758291878 1 1
0.09958192632965 0.0963925033583794 1 1
-0.233438295950062 -0.225736196519789 1 1
-0.138096571516063 -0.133195952434753 1 1
0.0468820135289842 0.0459756291555796 1 1
-0.151059364855466 -0.147191998087231 1 1
0.13453848048446 0.131777883951157 1 1
-0.152558712587383 -0.147712984461624 1 1
-0.056846919361587 -0.0557623358179694 1 1
-0.229909486215499 -0.225491765745513 1 1
-0.123835513953229 -0.11971024526788 1 1
-0.127183063493608 -0.124354958984541 1 1
-0.121891708080742 -0.117876209934968 1 1
0.0738615827740691 0.0717449780911139 1 1
0.000122288871993545 0.000777070199557105 1 1
-0.0504786339530547 -0.0496675977896048 1 1
-0.629702945000275 -0.610895869943385 0 0
0.0898347576728433 0.0875961949158079 1 1
0.203669139671049 0.198577793775388 1 1
0.0335546078894118 0.0330211456344359 1 1
-0.0795234274663237 -0.0758936630992981 1 1
-0.0654516682047354 -0.062835045425359 1 1
-0.120988780031779 -0.116773302694829 1 1
-0.0249036796827143 -0.0232006948091779 1 1
0.115330932989979 0.112595784035537 1 1
0.0451107774720435 0.0419159008823084 1 1
0.0602692400891209 0.0601172031960817 1 1
0.156266963304463 0.153070720685016 1 1
0.160531161733234 0.155231452604385 1 1
0.228914702806675 0.222434447085681 1 1
-0.15680769608532 -0.151185734237781 1 1
-0.163031753789464 -0.15832748981458 1 1
-0.128205005620944 -0.125160224155231 1 1
0.086324766040787 0.0824867003085166 1 1
0.12069950195308 0.116746749929187 1 1
-0.144265385847885 -0.140032145439945 1 1
0.187067608504087 0.1828155495027 1 1
0.105967090265535 0.10360789248388 1 1
-0.319119570195143 -0.311053311000132 0 0
-0.348355202735308 -0.337165849325151 1 1
-0.0263045956425774 -0.0248682674391769 1 1
0.276376856195083 0.269050234581565 0 0
0.104122800085514 0.100355946170379 1 1
0.0832839969646249 0.0808308886986838 1 1
-0.278205585209346 -0.269531083369806 1 1
0.0241614242762598 0.023693621714353 1 1
0.00412886944310809 0.00399212399894106 1 1
-0.0168007126550007 -0.0176398963591977 1 1
-0.0393795283096333 -0.037558263303087 1 1
-0.0833015907611354 -0.0807868847565756 1 1
0.0041801689918209 0.0045509297682248 1 1
0.0401988492872152 0.038583339213662 1 1
-0.0499817190983039 -0.0479157931237327 1 1
0.0914063637588905 0.0887078820400456 1 1
0.00867491903405268 0.00675591336867402 1 1
0.0475032411396741 0.0492529292461852 1 1
0.103254344886247 0.102765621251595 1 1
-0.0629354181859091 -0.0598768685808114 1 1
0.261917602096732 0.252654070576155 0 0
-0.198092023840835 -0.19244620762401 1 1
0.0578586222581119 0.0553798000027611 1 1
-0.635158511447776 -0.61670081081518 0 0
0.0360980522596663 0.0356882518892665 1 1
0.00574521124130798 0.00501832362018825 1 1
-0.0314237730455029 -0.0295171222341793 1 1
-0.0631958641258728 -0.0612835074799524 1 1
-0.0831655778585327 -0.0798075332810725 1 1
-0.0476468168250389 -0.0478443079532661 1 1
-0.0702386810745751 -0.0664668980371995 1 1
-0.0830239595309979 -0.080528467750574 1 1
-0.183802218960791 -0.178938890107136 1 1
-0.0576841753654903 -0.055912721853151 1 1
-0.133157581786749 -0.129405152132251 1 1
-0.0937968174970855 -0.0903490410822329 1 1
0.11280190808148 0.109753347241596 1 1
0.10951475860724 0.105938992994779 1 1
0.240925867842183 0.236390949945509 1 1
0.074813718571766 0.0742022683649103 1 1
0.105470645569237 0.101914981442292 1 1
0.0247447539458935 0.0229214749571654 1 1
0.124783614513214 0.121216382939794 1 1
0.0348286407771047 0.0347654777702816 1 1
-0.0809342453604973 -0.0807929786774119 1 1
-0.101423218975121 -0.0989334757224275 1 1
0.123549196559158 0.119239691680661 1 1
0.0912743235676447 0.0897417672693951 1 1
0.201781490256893 0.194420835231065 1 1
0.0694386806140963 0.0667733521914443 1 1
-0.070193645932112 -0.0682206567564876 1 1
-0.199904342106769 -0.193692170195771 1 1
0.0924723334142402 0.0904733594620807 1 1
-0.0136605126036172 -0.0133345002081138 1 1
0.155538917620534 0.15023098982677 1 1
0.0957718469793997 0.0930533023916623 1 1
0.146357276077401 0.141751405780679 1 1
0.0806596331893532 0.0794768706597581 1 1
0.286307272903585 0.276624353250719 1 1
-0.167140136433019 -0.162507933698995 1 1
0.146546777627885 0.142699760835402 1 1
-0.078198101836712 -0.0770373308800135 1 1
-0.0232711746199099 -0.0228827183303029 1 1
-0.0203440582889602 -0.0201774901921631 1 1
0.136316623524409 0.133174120172461 1 1
0.213354764683233 0.207525276353588 1 1
0.1364625807884 0.13166503565323 1 1
-0.276264177745528 -0.267934591175401 1 1
-0.220190643100543 -0.214855596420785 1 1
-0.104261366534417 -0.100666547269864 1 1
-0.14582081557682 -0.141987032268772 1 1
-0.0609357868527074 -0.0589664251404083 1 1
0.0689869790258975 0.0684207901605683 1 1
-0.0156717936477228 -0.0148210473192359 1 1
0.0928951666057265 0.0917053571165235 1 1
0.0102021165236831 0.0105626486484675 1 1
0.276554679686528 0.267452056287322 0 0
-0.126532394205803 -0.117351294088724 1 1
0.298005312938307 0.287693088828601 0 0
0.0651558040258803 0.0632578196099155 1 1
-0.176856503370998 -0.171730561679454 1 1
0.0894417801811194 0.086962253306139 1 1
0.153945995457818 0.149842153407575 1 1
0.117614438555585 0.115018395119105 1 1
-0.0556890137566004 -0.0537937607806921 1 1
0.0339653031969142 0.034120239263914 1 1
-0.0339044536393807 -0.0331368985518272 1 1
-0.007088061531467 -0.0067546178422124 1 1
0.360408197576511 0.349892060616831 0 0
0.154735407650562 0.151692443854591 1 1
0.107164122740197 0.105132545312931 1 1
0.053872725735201 0.0529961981395395 1 1
0.16227390224497 0.157300581085455 1 1
0.140370371441237 0.136010246303398 1 1
0.0385210211249598 0.0361817046484206 1 1
0.155461210615826 0.149230986879068 1 1
-0.0629669294218939 -0.0612636525945769 1 1
0.0124147700647715 0.0119222777989829 1 1
-0.132012507324345 -0.129077694580519 1 1
-0.215137136828771 -0.208246908707402 1 1
0.0875063201177847 0.0876219383694518 1 1
0.108524438189322 0.107379724524794 1 1
-0.0700821169298789 -0.0661596798976136 1 1
0.11398712990273 0.110392063699091 1 1
-0.0163367177597945 -0.0148735282571545 1 1
0.0136630210209342 0.0129650087985976 1 1
-0.126178386839623 -0.122162875369186 1 1
0.212504466605807 0.205711454412648 1 1
0.135441454705518 0.131418899362355 1 1
-0.011415932779094 -0.00879095258984977 1 1
0.295425962111424 0.287191741332125 0 0
-0.0950389560849371 -0.092934157334173 1 1
0.0632577519852187 0.0608842849817251 1 1
-0.0251799452227268 -0.0246736607549327 1 1
0.207733080686019 0.200919893267626 1 1
-0.0799039694000048 -0.075421026472936 1 1
-0.0683175480276999 -0.0653876048888146 1 1
0.345246422274386 0.334958972642903 0 0
0.0391331900574194 0.0386337816672707 1 1
-0.178808067912177 -0.173381631120328 1 1
0.00801741825015537 0.00904268066910008 1 1
0.145773083976989 0.143001716024981 1 1
-0.0735707621883713 -0.0708401514342077 1 1
-0.18000882112858 -0.173526359573221 1 1
0.195547299953878 0.187911886602857 1 1
0.0584818191423844 0.0562908891016657 1 1
-0.0849365314992185 -0.0816850378963995 1 1
-0.0702769305992738 -0.0679351028995052 1 1
0.0677228097897417 0.0658585421392807 1 1
-0.259661710244666 -0.253178335901126 1 1
0.0260505981219621 0.0238174324315666 1 1
-0.0164153354091921 -0.0157706067963809 1 1
-0.135643348537788 -0.130757041891068 1 1
-0.0920064078222271 -0.0884867008818352 1 1
-0.116598184611099 -0.112854054027302 1 1
0.184882768735914 0.178973732485749 1 1
0.270982536727264 0.262728189270693 1 1
0.260457147930226 0.253922073522041 1 1
0.070789703337961 0.0694775482036624 1 1
-0.0937159394936314 -0.0903043780702706 1 1
0.0241790724501321 0.0223768454435039 1 1
-0.0231152971143849 -0.0213137336037428 1 1
0.0614573810322431 0.0612629333271909 1 1
0.0382643832771638 0.0374593447981083 1 1
0.161898630891579 0.158281390621718 1 1
-0.0731063618026757 -0.0707451877757761 1 1
-0.091380415777155 -0.0899898686432152 1 1
0.0729736679404322 0.0707886871750374 1 1
0.0819497206537988 0.077796908271001 1 1
-0.196232366804721 -0.192501313510127 1 1
-0.0721954055737574 -0.0684863101319563 1 1
0.348569121455701 0.338161751340945 0 0
-0.0933570169920215 -0.09065410499649 1 1
0.0352309155446497 0.0368973672660761 1 1
0.0198942828998666 0.0174011455338833 1 1
-0.0705072780992016 -0.0704312743276576 1 1
-0.243478288431608 -0.234195346451349 0 1
0.0467778520063612 0.0463592968965811 1 1
-0.262751654934083 -0.256055314893876 1 1
-0.0976592242652759 -0.0952231429820762 1 1
0.121910944718671 0.11810595719021 1 1
0.0408668242678808 0.0406041988645923 1 1
0.019227238519425 0.0203013796644955 1 1
-0.0129011586559188 -0.0123159170312963 1 1
0.0104180001461949 0.0102124736478103 1 1
-0.041629515633766 -0.0415608884569027 1 1
-0.234601703594213 -0.226832671769694 1 1
-0.106952003884427 -0.10565859571437 1 1
-0.0472200363520794 -0.0457626837015409 1 1
-0.125453464438877 -0.120263770134528 1 1
0.142191552691717 0.137614540056802 1 1
-0.097933876284689 -0.0946010844154574 1 1
0.12713343603682 0.124387721999334 1 1
-0.0861154450070353 -0.0842670636458986 1 1
-0.0687082703613211 -0.0677646142585534 1 1
-0.308962737632548 -0.299994562496922 0 0
0.0671074537804835 0.0659166871397314 1 1
-0.00362074247813286 -0.00460579954108784 1 1
-0.177965300105208 -0.173016164712765 1 1
-0.15064332843824 -0.145581838102856 1 1
-0.0054634927010223 -0.00654607026445643 1 1
-0.420378025648354 -0.408196856580561 0 0
-0.227446205803722 -0.220749907830975 1 1
-0.18957368081792 -0.182992042409897 1 1
-0.293171805547223 -0.284262891215574 0 0
-0.0131395429384612 -0.013171693519017 1 1
0.0582292073777694 0.0561829929570967 1 1
-0.0413156044300418 -0.0408043812808499 1 1
-0.136018510185765 -0.132425329617103 1 1
0.0440146491516277 0.0438833697080836 1 1
0.118072222207727 0.114486089685839 1 1
0.0655866707819573 0.0622764370736159 1 1
0.0509355389229156 0.0499095280144201 1 1
-0.109139197457528 -0.104566696033698 1 1
0.0875062730526801 0.0836223527655508 1 1
0.151323205706056 0.14640417508353 1 1
0.00952932202172423 0.00895655589191488 1 1
-0.254908982897093 -0.248770636283274 1 1
0.138590111093092 0.13536845878254 1 1
-0.188316849031992 -0.183679268029247 1 1
0.218741638437303 0.211254116286572 1 1
-0.307322205585656 -0.298618178000968 1 1
-0.0321540643621043 -0.0318842826023743 1 1
-0.00193734281401974 -0.00156238063701793 1 1
-0.155488004511953 -0.150259974543809 1 1
0.500074393545891 0.482073248186917 0 0
-0.0858947399422345 -0.0836766154866413 1 1
-0.157786858815789 -0.152677379751884 1 1
-0.01176078533216 -0.0102340187899589 1 1
0.180683165450744 0.17461552491283 1 1
0.0300783915776084 0.0295553834688587 1 1
0.00310074403264823 0.00426888362759989 1 1
-0.0218626756752147 -0.0204268421746189 1 1
0.0690653453935241 0.0665723320353356 1 1
0.010648916639362 0.00790858266717559 1 1
0.206302075929222 0.201188457902223 1 1
-0.113645331081448 -0.110028693839079 1 1
0.0660131730890957 0.0659499637484946 1 1
0.0238842308038089 0.0238891625325949 1 1
0.221553043489111 0.216582179947216 1 1
0.0668662290425615 0.0645424316329782 1 1
-0.121462964807713 -0.11963516802665 1 1
-0.0099569920274621 -0.00961868550596986 1 1
-0.131060170537848 -0.127463678961513 1 1
-0.202006976789638 -0.196923113705214 1 1
-0.173182724876477 -0.16694161014256 1 1
-0.0708268540939136 -0.0690953187233596 1 1
-0.138231174919697 -0.136217974286315 1 1
0.181678549206131 0.177158433479886 1 1
-0.0663702787612471 -0.062943757936041 1 1
0.00785433815551759 0.00712420137051045 1 1
0.0730251406492694 0.0709598509196494 1 1
0.170700636076084 0.165928048256206 1 1
0.0522923588377959 0.0498644087761687 1 1
-0.420429852689034 -0.407965203990456 0 0
0.213947298624778 0.207982969723409 1 1
0.198308188391903 0.192821464222073 1 1
0.0246443890016445 0.0247974921038807 1 1
-0.332591541210182 -0.32452575390133 0 0
0.0936967424364245 0.0919137124750646 1 1
-0.000164293649619479 -0.000660584272985876 1 1
0.0533122963278774 0.0511475320088866 1 1
0.0658915594243878 0.0645058577465173 1 1
-0.114855368383294 -0.110363331711874 1 1
0.0742748327774984 0.0719327546883545 1 1
0.0625199421183719 0.0614431487314218 1 1
-0.233487981292468 -0.225589023478712 1 1
-0.156024858810247 -0.152098115026171 1 1
0.135325146869789 0.131666515409638 1 1
-0.218196345374063 -0.212775973627574 0 0
0.0197782914713369 0.0204802203104179 1 1
0.115606189304866 0.112208086742228 1 1
-0.0278629290961896 -0.0286009864657471 1 1
0.014062355556146 0.0143239106827034 1 1
0.153742313584999 0.149059823173528 1 1
-0.0836727730383723 -0.0803322295329563 1 1
-0.120542999720591 -0.116326828933946 1 1
-0.0285409373449415 -0.0274481156063078 1 1
0.155247419530165 0.150441904798195 1 1
-0.0103060442699229 -0.0102167654070626 1 1
-0.00876226208525721 -0.0100470820363464 1 1
0.138807139246037 0.135138051425506 1 1
0.0187070675260908 0.0173257462203973 1 1
0.25449467845769 0.248088348656559 0 0
0.102910919452418 0.0993115444850854 1 1
-0.0776428942682619 -0.0748938637668937 1 1
0.0446496265266237 0.0434524810220145 1 1
-0.205017250687928 -0.197126339271806 1 1
0.210063304743358 0.204248535037486 1 1
0.0842682998434628 0.0822527384706452 1 1
0.134240359285321 0.129722589075663 1 1
0.1806316765013 0.175945842745149 1 1
-0.0777136016379515 -0.0755471369418052 1 1
0.0655537871234812 0.0644450749854016 1 1
0.0341782217671763 0.0330548564443554 1 1
0.0355960880656074 0.0333336322838282 1 1
-0.0366199425839671 -0.0352538992090765 1 1
-0.177439260136866 -0.172188204103402 1 1
-0.111035104758834 -0.109410696637554 1 1
0.00399157267318062 0.00397136570704397 1 1
-0.064531888652115 -0.063370180969532 1 1
-0.0552806065043636 -0.0533048366455636 1 1
0.0265382481357773 0.0252428314356255 1 1
-0.00528925238579661 -0.00560402854813944 1 1
-0.0114712210532154 -0.0119796424111774 1 1
0.276696476528635 0.268936833889115 1 1
0.0549569791249423 0.0527653771045956 1 1
-0.143670958659411 -0.139930585748372 1 1
0.132739587144711 0.129250416434762 1 1
0.0651510905342755 0.0627357555008263 1 1
-0.112496974645637 -0.110064905777064 1 1
0.316200508160577 0.304416940925138 0 0
0.0502540873194184 0.0475297939081828 1 1
-0.0152513291390837 -0.0138978930898251 1 1
0.026061938374706 0.0243723127373134 1 1
0.160380909345797 0.155424826503408 1 1
-0.0362106705489626 -0.0373239075078839 1 1
-0.114302713587888 -0.110164290757175 1 1
-0.13772505415259 -0.132513648788884 1 1
-0.100897315898857 -0.0980685844658497 1 1
0.283968246244866 0.277122611575821 0 0
-0.163180673491306 -0.158382154832733 1 1
-0.160261438004332 -0.156754297447643 1 1
-0.259754927335111 -0.252079243888569 0 0
-0.161576895429493 -0.156113667225621 1 1
-0.210515359620644 -0.204373126334135 1 1
0.200449345806365 0.194631168799663 1 1
-0.00625688034902451 -0.00762431956838183 1 1
-0.1419517358416 -0.13812023912924 1 1
0.0299013196428496 0.0289788476637815 1 1
0.0831713214502625 0.0797196154150425 1 1
-0.0186419746226909 -0.0188519075999591 1 1
0.400210630714833 0.389806707871512 0 0
0.113693584411892 0.11131206682833 1 1
0.101775302080293 0.0987833952772963 1 1
0.0996461895441977 0.0970598810900826 1 1
0.0543655853166857 0.0529265109772632 1 1
-0.051259062868456 -0.049051214393065 1 1
0.256356803869402 0.249791901175968 1 1
-0.145263968772714 -0.143149605413125 1 1
-0.114886113744935 -0.113950231527789 1 1
0.0224304574443855 0.0214253890020625 1 1
-0.17429232749803 -0.167801910934726 1 1
0.259502190525095 0.252978241157172 1 1
0.160021375540423 0.154552181389511 1 1
-0.0652116966000401 -0.0615231808936965 1 1
-0.0337198797773431 -0.0328443183596825 1 1
-0.00634391066623842 -0.00641390045944197 1 1
-0.102019903695242 -0.100528835313945 1 1
0.0842681126524532 0.0808720408458492 1 1
0.0296381727555748 0.0292696311148066 1 1
-0.164442084126138 -0.160417247789421 1 1
0.132857981947891 0.128622956876766 1 1
0.17548266071343 0.172040496000465 1 1
0.0570784095954187 0.0563256717454125 1 1
0.0866511941770773 0.0825047360886184 1 1
-0.240114603863457 -0.232728321476079 1 1
0.16015594313481 0.154012512190935 1 1
0.368311745243883 0.357881758654556 0 0
-0.17113686720522 -0.164607802776047 1 1
0.140223802472273 0.136481609720504 1 1
0.116199660620714 0.112797230783383 1 1
-0.220990820745638 -0.214085841162549 1 1
-0.228387893410744 -0.22222302382757 1 1
0.134054147253038 0.131601958832308 1 1
-0.090859051816479 -0.0882841749000917 1 1
-0.0541892835806197 -0.0521156046825698 1 1
0.0376417661340831 0.0356552015534396 1 1
-0.188175412823529 -0.181820298660845 1 1
-0.130076171597925 -0.126444966980018 1 1
0.218360385943564 0.212166030276722 1 1
-0.110536529038919 -0.106512259302718 1 1
0.317060587892377 0.307574508532461 0 0
-0.0621015602888491 -0.0599758803360378 1 1
0.00921139129160397 0.00833054576826241 1 1
0.0474166597800165 0.0458921575179395 1 1
-0.0616719295778346 -0.0605832294434007 1 1
-0.00286694118887254 -0.00226722991538875 1 1
-0.155532686624966 -0.150265089167512 1 1
0.152393118649858 0.150432317420764 1 1
0.0729785865177933 0.072088452563619 1 1
-0.018483176349451 -0.0180432749595366 1 1
0.0872118829888696 0.0847980866794859 1 1
-0.330131379445875 -0.32163445962628 0 0
-0.117487764475769 -0.115228412574451 1 1
0.0387564054343036 0.0391184352272916 1 1
0.171509694717281 0.166412795097 1 1
0.0300163100951727 0.0283476548173442 1 1
-0.0550955756836409 -0.0563318116130958 1 1
-0.0767315610715885 -0.0739144136535683 1 1
-0.0921116104119666 -0.0891943220608725 1 1
-0.116191334867583 -0.114112275156527 1 1
-0.03372362276081 -0.0329979808604027 1 1
-0.0129290394325918 -0.0147476358332618 1 1
0.0300780890725453 0.0296562394800407 1 1
-0.00551682914907698 -0.00431422100507986 1 1
0.0311909323702329 0.0321506596603123 1 1
-0.0297201923675642 -0.0298291774958882 1 1
-0.161300014697151 -0.156673055673366 1 1
0.0163945463866758 0.0166323653263164 1 1
-0.167105474668321 -0.16141325540397 1 1
-0.0375504127241854 -0.0373533304688907 1 1
-0.296958060174613 -0.288307453803732 0 0
0.0355035733340166 0.0338877883875756 1 1
0.210075590411647 0.203544080099009 1 1
-0.000852843912062397 0.00148828318103251 1 1
-0.199306951459538 -0.194027169953379 1 1
0.0180268013211834 0.0169930180927794 1 1
-0.0434130315926516 -0.0418256692861135 1 1
-0.0959254646975214 -0.09438658382568 1 1
-0.261229005133143 -0.253720344206113 1 1
0.10026654650999 0.0977155599359913 1 1
0.149260330549469 0.145499237305424 1 1
-0.137776035731299 -0.132214370845311 1 1
-0.324153476205868 -0.31667774573446 0 0
0.0495419057092951 0.0483736123511825 1 1
-0.23205882924971 -0.226618999049245 1 1
-0.187733258115809 -0.180736731141836 1 1
0.0265568067654355 0.0272723278102488 1 1
0.0252613242699015 0.0229729071694656 1 1
0.0502945418194796 0.0486163891422242 1 1
-0.0111535319169898 -0.0105823557700811 1 1
-0.0965649318449193 -0.0936277529433432 1 1
-0.245845767185089 -0.236459966397262 1 1
0.0117392539988411 0.0108363336006711 1 1
-0.113929078277454 -0.111201200190619 1 1
-0.115545443139817 -0.112359967403729 1 1
-0.040442645873464 -0.0397385690756004 1 1
0.0574517795946126 0.0565792427008931 1 1
0.127323586439928 0.125668537580243 1 1
-0.111025124230516 -0.108630148853526 1 1
0.00717536417189783 0.00615515738222036 1 1
0.192363305042106 0.186499956790444 1 1
-0.109842025534504 -0.104847681505806 1 1
0.123758806591833 0.119966883536392 1 1
-0.0597041327539945 -0.0569782181286677 1 1
-0.137276190498059 -0.132861329422435 1 1
-0.14696438888556 -0.143519589314123 1 1
0.0522091510756903 0.0495934141993708 1 1
-0.0207517944177265 -0.0204214747668141 1 1
-0.029988298600489 -0.0306122362525175 1 1
-0.099532625327007 -0.0964346614913381 1 1
-0.163038731600543 -0.157453141794319 1 1
-0.10493441458619 -0.101109410140732 1 1
-0.0722455124108608 -0.0696100609803513 1 1
-0.123137554937143 -0.118840890306872 1 1
0.153430512155637 0.149893954739588 1 1
0.00710003900084532 0.00830939837220348 1 1
0.0267968848159146 0.0254553781233436 1 1
0.0459504949395548 0.0453857505302833 1 1
0.01683065587724 0.016406407363838 1 1
-0.117896068430751 -0.114536595570137 1 1
0.0863588491225913 0.0821158889805812 1 1
0.158686063646555 0.153961994038468 1 1
0.249064002076517 0.242200406778399 1 1
0.110693219556262 0.105989182809416 1 1
0.0702582307923042 0.0687982233984654 1 1
-0.208817396666371 -0.203724391475417 1 1
0.242179715653634 0.234300608236852 0 0
0.164810786639894 0.160273437132213 1 1
0.148973029203858 0.144971455598258 1 1
0.158901658690384 0.154057328940921 1 1
0.023902842058577 0.0234075910481445 1 1
0.0491225872550338 0.0459743031311701 1 1
-0.0911262894376201 -0.0885980014097531 1 1
0.1589051524348 0.154593912378995 1 1
-0.0678476845784944 -0.0666582760207525 1 1
-0.0556481693337603 -0.0564857924273137 1 1
0.0271124800400924 0.0264586152360738 1 1
-0.0268353874895378 -0.0276803589929854 1 1
0.285117131835509 0.277852235232831 0 0
-0.123401575389617 -0.120394588886474 1 1
0.0372259615668818 0.0363276091555456 1 1
-0.04586174731341 -0.0458031566962179 1 1
-0.0080822375452557 -0.00767959006403177 1 1
0.286422885577216 0.276552388719465 1 1
0.170717725464818 0.164156031619059 1 1
-0.0141398202140516 -0.0138334914325996 1 1
-0.0786459500782673 -0.0761746437008234 1 1
0.016405346471101 0.0162408828290328 1 1
0.164358140015271 0.158654364341019 1 1
0.25374399249336 0.246940925475143 0 0
0.218051801896408 0.211803580163423 0 0
-0.267257267409528 -0.259324765060987 0 0
-0.104097193710314 -0.0996568671520846 1 1
0.134662692213804 0.130906486269685 1 1
-0.11906495153802 -0.114051565403218 1 1
0.0466620653219667 0.0477148995269335 1 1
-0.0875063053344798 -0.0823052060087018 1 1
-0.235554399082653 -0.228861316450779 0 0
-0.109839443592458 -0.106926572427166 1 1
-0.205210373970613 -0.199675614736302 1 1
0.225263745053385 0.2177430802424 1 1
0.04878026807018 0.0469325466089905 1 1
0.16809523888583 0.161592275311 1 1
-0.102388351677908 -0.0985861819402253 1 1
-0.215296960692857 -0.20874150161585 1 1
-0.0323155856788573 -0.0311347785106718 1 1
0.00411908082937826 0.00283318758012806 1 1
0.14271835347179 0.139794862922399 1 1
-0.132747950914709 -0.12922939943012 1 1
0.167094923857924 0.160861319195968 1 1
-0.0794297575861612 -0.0765526164156413 1 1
0.0513997818850921 0.0492240639144294 1 1
-0.0611798934366619 -0.0599169090381726 1 1
-0.0160902331825096 -0.0151888715467751 1 1
0.097241129764246 0.0949729273493872 1 1
-0.146505672876287 -0.142837684297781 1 1
-0.0330686353171837 -0.0319838312427589 1 1
0.0780158049760412 0.0765840218292312 1 1
0.26704250106313 0.25946259326689 1 1
-0.112147118422699 -0.107081042603858 1 1
0.058785629357433 0.059192103356114 1 1
0.156120376994658 0.152679253177638 1 1
-0.0420706868854015 -0.0402645678510336 1 1
0.0461715845959241 0.0433899509009165 1 1
-0.0342387323402963 -0.0341675342636453 1 1
-0.25649093529504 -0.248023861754748 1 1
0.250589549280449 0.244712872085865 1 1
-0.0879144916593468 -0.0840215665325963 1 1
0.101755902785111 0.0984402462356744 1 1
0.121107772791449 0.118166011165998 1 1
-0.0131926285236951 -0.0129193057783865 1 1
-0.0651176961920903 -0.0619638595059756 1 1
0.288924360393949 0.281838072659561 0 0
0.0619247628800597 0.0595911454467097 1 1
0.180793381263141 0.176427150512102 1 1
-0.0735566300324511 -0.0716576508550406 1 1
-0.062470736792477 -0.0615759941075451 1 1
0.150792453878513 0.146611725747192 1 1
-0.0885862076296225 -0.0855626532363434 1 1
-0.11889874501219 -0.11404343891124 1 1
0.0489777055820856 0.0472953843606848 1 1
-0.171387356162187 -0.16467637091748 1 1
-0.212675932327475 -0.205993798639371 1 1
-0.224853973608134 -0.219620098431402 0 0
0.0255401566447655 0.024985631706665 1 1
0.0305970736459395 0.0303935705810367 1 1
0.0306934137687441 0.0310028010649204 1 1
0.195597779755855 0.189874259639043 1 1
0.043736749729468 0.0425597469862739 1 1
0.0178780911364595 0.0171976900123075 1 1
-0.0999416052746755 -0.0967883146633133 1 1
0.07808044857238 0.0765092473950168 1 1
-0.105617136128048 -0.102857297490812 1 1
0.00291075907729233 0.00293893436986697 1 1
-0.375949777987896 -0.364225049486971 0 0
-0.0351497423045783 -0.0348499121387576 1 1
0.155788310549601 0.151147796738319 1 1
0.147418495877899 0.141481022062333 1 1
0.303491244123061 0.295288289045274 0 0
-0.172283266392988 -0.166574319313929 1 1
0.00894223809564844 0.00769019409990708 1 1
-0.089768581469715 -0.0871032142819186 1 1
0.113130043521352 0.108802706143519 1 1
-0.0590673049928067 -0.0578708544868099 1 1
0.149180585381496 0.144747651165496 1 1
-0.293685410006008 -0.284665934542661 1 1
-0.101972498176225 -0.10027256933428 1 1
0.00338848328439281 0.00194571818822194 1 1
0.0825422756218323 0.0796667318692028 1 1
-0.19964438349063 -0.192477485219238 1 1
0.0824414646764079 0.0791942814425673 1 1
0.0191758344550143 0.0178941242821502 1 1
-0.0383533647319978 -0.0369940700732132 1 1
-0.154339406240305 -0.149663956632899 1 1
0.0590899338617542 0.0574210496057019 1 1
-0.162157785828313 -0.157384000112123 1 1
-0.081532507950559 -0.0795432792220784 1 1
0.278373324779563 0.273577647313668 1 1
0.00866514572255667 0.00821051745061686 1 1
-0.184670525215264 -0.179026751799336 1 1
-0.0165681986756761 -0.0159789534475604 1 1
-0.18012800943763 -0.17430238962655 1 1
-0.0154051777271385 -0.0148086361584375 1 1
-0.286005400831998 -0.27683372265873 1 1
-0.0971981115166421 -0.0948534767512579 1 1
0.344955431856436 0.334533437103601 0 0
0.112891610297674 0.109242143465468 1 1
-0.0924792932925457 -0.0892213281403233 1 1
-0.0726643269716815 -0.0688244131067892 1 1
0.0813171758258436 0.0797067317143166 1 1
-0.105849047487103 -0.104064840357759 1 1
0.0456022428989848 0.0431685204246103 1 1
0.0163872746339986 0.0156209256219375 1 1
-0.0317053290804469 -0.029358870700843 1 1
-0.0704536992903075 -0.0680807890955495 1 1
0.0638420723504551 0.0618661571272421 1 1
0.227401234809187 0.219905251454507 1 1
-0.0247015530795401 -0.0245431927650157 1 1
0.015175393906639 0.0172250415041625 1 1
0.0219211780679617 0.0235029896988974 1 1
0.0747902210582247 0.0726693851837681 1 1
-0.0680158361992909 -0.0660736763616229 1 1
0.063840765568653 0.0630973101798559 1 1
-0.0706489625041079 -0.0698381897462774 1 1
0.056457191238697 0.0557089105344656 1 1
-0.03947701997457 -0.0387781980642011 1 1
0.151791103725509 0.148698846165726 1 1
0.0409217054567984 0.0387930519928107 1 1
-0.0897286468518315 -0.0872991833074824 1 1
0.111727765680025 0.108353460975857 1 1
0.126563526563629 0.12038199921685 1 1
0.276119084411585 0.265702355686352 0 0
0.0514551319274723 0.0514419523730484 1 1
-0.0937439356618012 -0.0918725987783646 1 1
-0.112541270110033 -0.109941466242261 1 1
-0.0393653827971571 -0.0382924394053944 1 1
0.123013235771041 0.118913413450682 1 1
0.209296312895186 0.202629671862929 1 1
-0.207226164399612 -0.201647948724996 1 1
-0.119259707545234 -0.115954723338242 1 1
0.0864770507776008 0.0838169917419845 1 1
0.204471719961704 0.197760116465959 1 1
-0.0715451618695657 -0.0678991914006684 1 1
0.204806747209653 0.19949873496501 1 1
0.0626613648188536 0.0592980980550058 1 1
0.137003360491357 0.132233742560179 1 1
-0.169794847131453 -0.164369954610611 1 1
-0.0918502590536162 -0.0889625326076045 1 1
-0.0202944979854889 -0.018432012328481 1 1
0.144827601785265 0.139388704443111 1 1
0.064186828717691 0.0633570815477735 1 1
-0.0516029188081697 -0.050790665444488 1 1
-0.126919981288696 -0.122489334734522 1 1
0.0482957920413739 0.0465882045914116 1 1
-0.0889381922963159 -0.0867373317486093 1 1
0.214913148869633 0.208444492777378 1 1
0.0904474654418706 0.0889332780155746 1 1
0.0354110329797189 0.0338635979886643 1 1
-0.122868420106064 -0.119601256498382 1 1
0.323886541196602 0.316449963114566 0 0
0.0663469376427633 0.0659833869653632 1 1
-0.16352343164132 -0.159817950364983 1 1
-0.139060205919108 -0.135205659784664 1 1
0.02506258013881 0.025031712508241 1 1
0.174868552744951 0.171945957621168 1 1
0.0140132348379447 0.0134288803841689 1 1
0.0292283718163451 0.0263186421421033 1 1
-0.0528837018878402 -0.0528468598511224 1 1
0.0433896019648669 0.0421814113078103 1 1
0.0562782504271361 0.0548230349649726 1 1
0.0247596930997172 0.0237208907697045 1 1
0.030072335596272 0.0294354114980802 1 1
0.117039456353472 0.112939553232276 1 1
-0.209651741547506 -0.203750861018883 1 1
-0.136609305999987 -0.132278579448198 1 1
-0.0920984225990014 -0.0909181600732612 1 1
0.167969107452206 0.162625829433781 1 1
-0.0815749579660988 -0.0803101615425738 1 1
0.00481828984184477 0.00446888866287998 1 1
0.0634144981962886 0.0609020779408111 1 1
-0.0419579172986291 -0.0410576071525138 1 1
-0.254704576014352 -0.248074626980096 1 1
-0.191581304893702 -0.18548313786182 1 1
0.387555613391508 0.377223668939826 0 0
-0.12888483708594 -0.123938470927343 1 1
-0.0254673650252735 -0.0238292222431958 1 1
0.0443069247659768 0.041705858774918 1 1
-0.0722525590678724 -0.0712795064355225 1 1
0.222568160465455 0.216692226184761 1 1
0.181750624060839 0.177300819303582 1 1
-0.0544644181191852 -0.0534559710066493 1 1
0.188125088098071 0.181680776040301 1 1
-0.228818545994364 -0.222385387062882 0 0
0.131804248345326 0.127620038042761 1 1
0.106960548566832 0.103500757703026 1 1
-0.0403216657872962 -0.040812115110277 1 1
-0.0570521105304682 -0.053196928396469 1 1
0.135210223087326 0.131318982783305 1 1
-0.104461675456676 -0.10317906366057 1 1
-0.0552483637881358 -0.0525483579238841 1 1
-0.0529893042903824 -0.052620780096693 1 1
0.140599538980729 0.137100754886742 1 1
0.01394058310437 0.0138351583013341 1 1
0.0929763937156282 0.0902899988537534 1 1
0.0743638360988031 0.0733937988397332 1 1
-0.129054881370059 -0.126548472602827 1 1
-0.272465259524808 -0.264651673445258 1 1
0.130485545087195 0.129286864357006 1 1
-0.169422775414836 -0.165265039526648 1 1
0.158636214302853 0.15488326823697 1 1
-0.0762322963152625 -0.0742675768407249 1 1
-0.186455153206026 -0.180830690099975 1 1
-0.205904571632089 -0.198543593297523 1 1
-0.144865301798394 -0.140020584044352 1 1
0.150832843379335 0.147701075165693 1 1
-0.0109401931139026 -0.0118925100269411 1 1
-0.143907855810805 -0.141309605299695 1 1
0.129037185014507 0.125487256627371 1 1
0.205083047383516 0.200254256322808 1 1
0.194611340883154 0.188657120033143 1 1
0.0163433514290634 0.0161443993026947 1 1
-0.0552612344530744 -0.0541633333252129 1 1
0.0847095851925383 0.0822351447208864 1 1
-0.177721376491988 -0.173581339814534 1 1
0.104519909683262 0.102118731841667 1 1
-0.0940415864255417 -0.0900339827307388 1 1
0.0350274838537269 0.0339388844732191 1 1
0.0307591802950108 0.0277472878792264 1 1
-0.0456357071698579 -0.0432191092884511 1 1
0.0303502001502246 0.0311164172909111 1 1
0.167834891402687 0.156193896154894 1 1
-0.1660488606624 -0.159729334508769 1 1
-0.119761434618443 -0.116114233790201 1 1
0.162755503227953 0.158228376747372 1 1
-0.058684743656455 -0.0593653568924262 1 1
-0.181500594090023 -0.176949445814883 1 1
-0.042220387628444 -0.041320895060408 1 1
-0.0540776342882274 -0.0531251648141079 1 1
-0.127351194340905 -0.122355653688734 1 1
-0.025849085908674 -0.025227616882562 1 1
0.109838407324328 0.105759475430542 1 1
0.00765613484995598 0.00543479058073455 1 1
-0.20507131044931 -0.198853542332807 1 1
-0.133122019472987 -0.126799144402223 1 1
0.121116605316901 0.116771029734384 1 1
0.0662888687730663 0.065114749784522 1 1
0.0182450030067147 0.0175793229975603 1 1
-0.1551231589484 -0.149292566257358 1 1
0.0931766846756769 0.0878567612119492 1 1
-0.0531532959649427 -0.0524593801332138 1 1
0.0343289646985656 0.0329411755940438 1 1
0.113274848942195 0.109984694943305 1 1
-0.132481155720938 -0.12723706984612 1 1
0.073548548541354 0.0736079068585067 1 1
0.095862762461902 0.0921351293548821 1 1
0.160466682708384 0.154208219399879 1 1
0.267791281240996 0.261318315250624 1 1
0.0988623753729567 0.0965444660282756 1 1
0.0065482198051953 0.00702821740868983 1 1
-0.131381164558799 -0.128802744299634 1 1
-0.288048519459558 -0.279222290079155 1 1
0.0102229759178138 0.0106258374664616 1 1
0.245063092667017 0.238148488204702 0 0
0.199878018140244 0.195561167759484 1 1
-0.297453229540109 -0.288822663424792 1 1
-0.221062734308761 -0.213991223979515 1 1
0.0853768410408682 0.0843235377705939 1 1
0.00722927657472914 0.0086813287778679 1 1
-0.0560679650361874 -0.0531272838763935 1 1
-0.226594119203054 -0.219973654984378 1 1
0.0984713960406401 0.0958503041660857 1 1
0.0584064362038343 0.0566591279129143 1 1
0.223137650934509 0.217130769363546 1 1
-0.0927128795939228 -0.0908921440423247 1 1
0.31557261936166 0.306019467981297 0 0
-0.000501459384098228 -0.00298246846959045 1 1
-0.0421049931230266 -0.0398313172275745 1 1
0.027230054529335 0.0251144312371563 1 1
0.231998449951628 0.22482335684429 0 0
-0.0377488379880839 -0.0373257089633996 1 1
0.0107031189354807 0.0103886070064906 1 1
-0.056492958827046 -0.0542004219393705 1 1
0.0872692560872876 0.0839686358520651 1 1
-0.138874345758693 -0.134848806320191 1 1
-0.0360937095662947 -0.0349253746850566 1 1
0.0954265074071208 0.0941612758537827 1 1
-0.125671611816183 -0.123415576555289 1 1
-0.218954276128654 -0.213394023646009 0 0
-0.22554422087581 -0.216838452250613 1 1
0.0170033410251786 0.0161520568372879 1 1
-0.216288658847265 -0.20879465967409 1 1
-0.178348297902149 -0.172817217404957 1 1
0.0525326362502967 0.050044227032054 1 1
-0.0915959052114846 -0.0880697981043987 1 1
0.170590361216669 0.165718026463084 1 1
-0.00980071092410508 -0.0093343337812132 1 1
-0.0582364329739817 -0.054753986016267 1 1
0.166336856413559 0.16019969830224 1 1
0.0378122564956674 0.036370938949701 1 1
-0.0535904075615765 -0.0516920018170283 1 1
0.0547529687509795 0.0530405643305852 1 1
-0.010837581935509 -0.0116158892310429 1 1
0.11269278317253 0.110451416391916 1 1
-0.294837309675067 -0.287014593142815 0 0
0.0480631573185304 0.0462679956538588 1 1
0.149248332993965 0.145660934686462 1 1
0.0999492341598166 0.0961360780773464 1 1
-0.0242499429492566 -0.0222896319335103 1 1
0.0431025996565991 0.0411243127685583 1 1
-0.181626133994158 -0.174623020456038 1 1
0.09396817207805 0.092056615105062 1 1
0.105398901470962 0.103586506022281 1 1
0.109468872710273 0.107782330270509 1 1
-0.07460490108034 -0.0723404086087683 1 1
0.00639290630043744 0.00517789232817998 1 1
-0.00784033872712448 -0.00777166437066327 1 1
0.138595552903872 0.135509727503578 1 1
0.399248983160478 0.388783337399106 0 0
0.0833698522392504 0.0812499154216389 1 1
-0.0476744977501274 -0.0448337234493505 1 1
0.11528115030123 0.112395804999284 1 1
0.120378962592736 0.117162745431747 1 1
0.284091189239428 0.277937399168345 1 1
-0.0814179383451829 -0.0775281761323823 1 1
0.0426606533725799 0.0423351750137075 1 1
-0.0206696488213011 -0.0203444163944742 1 1
-0.13966134913267 -0.13573743825219 1 1
0.332460060070188 0.323525970897768 0 0
0.0291612363966589 0.0273867375200336 1 1
0.0562577563112045 0.0541732239833126 1 1
0.235535293806081 0.229157304879095 1 1
-0.0643337786425112 -0.0637278803951534 1 1
0.124937087977257 0.120757630236741 1 1
-0.125846740543412 -0.120729460091363 1 1
-0.0937350233659345 -0.092444930233504 1 1
0.055902522196083 0.0527070862371301 1 1
-0.0540061268260104 -0.052345812135459 1 1
-0.0324133014598706 -0.0302119973655786 1 1
-0.104873596394203 -0.100902063026875 1 1
0.0286082511624998 0.0293783075344841 1 1
0.127694947988875 0.12454088783513 1 1
0.127411719609019 0.122904524151898 1 1
0.150067632401464 0.145889926335418 1 1
-0.115725863623431 -0.111233199818215 1 1
-0.226935904158165 -0.220470448253657 1 1
-0.0549942723294036 -0.0526068661205396 1 1
0.189415233858805 0.185260647928011 1 1
-0.101472062521873 -0.0978095882960288 1 1
-4.6403696283507e-05 -0.0011965154629758 1 1
-0.027100286574312 -0.0254038841197837 1 1
0.114746042272386 0.111927427092265 1 1
-0.0603171779389675 -0.0594964640071103 1 1
0.0975609387149926 0.0951602924696569 1 1
-0.210204196911649 -0.203718061948201 1 1
-0.00139053229449376 -0.000924599250754341 1 1
-0.203915562097745 -0.19879681744169 1 1
-0.072373032746077 -0.0694912375038993 1 1
-0.137731648661241 -0.133691441922017 1 1
0.0540095175244878 0.0536815897984642 1 1
-0.250708598638018 -0.243547995634916 1 1
0.0782529229585282 0.0766632743755788 1 1
0.198539196913235 0.193159223726824 1 1
-0.112352501752185 -0.108664056839884 1 1
0.028388507664337 0.0299565636461274 1 1
-0.100651578527741 -0.097818449167583 1 1
0.0693080425327819 0.0658774503685382 1 1
-0.156774660196702 -0.153066795931634 1 1
-0.0522341450321149 -0.051063096788688 1 1
-0.0415881425283707 -0.0393767259718732 1 1
0.229842443371102 0.223128540034441 0 0
0.0575086579817608 0.0561758768479973 1 1
0.0200222083806746 0.0196603475321382 1 1
0.0138514763972025 0.0121602465098351 1 1
0.0362002703287006 0.0364444713685205 1 1
0.0604019337729003 0.0584707236430259 1 1
0.0605822644047577 0.0596942118993262 1 1
-0.0158040334692384 -0.0143605255428151 1 1
0.000852524924827923 0.00161236242926726 1 1
-0.0267914983236568 -0.0255881552662261 1 1
0.342184253132401 0.332006967793317 0 0
-0.258578241313931 -0.251097994251046 0 0
0.213360060564429 0.206300263503743 1 1
-0.00442283382453889 -0.00430207680275769 1 1
0.0664120389723037 0.0625892495546347 1 1
0.104544049359418 0.102214710432268 1 1
0.0143374606972915 0.01305454765651 1 1
-0.0689764388893644 -0.0676395247886075 1 1
0.128656885434529 0.126465265919744 1 1
0.156825522190335 0.152235605220345 1 1
0.0675697647952479 0.0633879629044962 1 1
0.194566090718612 0.189517888372166 1 1
-0.217805184055815 -0.211596073915866 1 1
0.0186520850389001 0.0189501545447184 1 1
-0.266968762259622 -0.259063119370958 1 1
0.031751128076776 0.0306145819387807 1 1
-0.0704777762767541 -0.0674499339799264 1 1
0.143037436389594 0.138944682696724 1 1
-0.00742548733475441 -0.0073526617449379 1 1
0.233567937706863 0.227527802904246 1 1
-0.194446395873224 -0.190542249123051 1 1
0.155888257276729 0.152068269780038 1 1
-0.0177203839718756 -0.0181172793732646 1 1
0.0493203599390629 0.0490580936814377 1 1
-0.24513532001442 -0.239145296634877 0 0
-0.0754719546908211 -0.0744946023122443 1 1
0.0960712425895477 0.0949472365205873 1 1
0.0840260114365576 0.0811682479009058 1 1
0.148582979119879 0.144956581908703 1 1
-0.0526582342164394 -0.0505263062649573 1 1
-0.102469573095972 -0.100027592484716 1 1
-0.103815290583651 -0.100836824369892 1 1
0.00258097930859107 0.00224359075751369 1 1
-0.0574848554354621 -0.0542606008204376 1 1
0.0646685570403006 0.063029866187935 1 1
0.0542027206622956 0.0523301188320195 1 1
-0.0808630463293688 -0.0792614450401368 1 1
-0.0212782131607776 -0.0222016628826996 1 1
-0.151047194077857 -0.147174467369299 1 1
0.0894426241720641 0.0862356961614073 1 1
-0.00543322934708835 -0.00502373046159249 1 1
-0.0526135920003114 -0.0526197837408618 1 1
0.0656987082954354 0.0631055788719235 1 1
0.010004830461904 0.0107378957060985 1 1
0.29057478225983 0.282637127815641 0 0
-0.0262465193257722 -0.0265477831570838 1 1
-0.144489047119911 -0.141440660744004 1 1
0.119606028155227 0.117013171725473 1 1
-0.0420124803209333 -0.0400719901787269 1 1
0.00489807792853923 0.00165564154698266 1 1
0.0284313011523511 0.0283675135828597 1 1
-0.172182590632163 -0.167570708524646 1 1
-0.196833380552074 -0.190283940160302 1 1
0.252507154231327 0.244454076844187 1 1
0.181052448567758 0.178377200276901 1 1
0.0349605826712926 0.0347039904642989 1 1
0.24611684060809 0.236962623187006 1 1
-0.0523645654465196 -0.0516689994773175 1 1
0.251443649506287 0.244422346566625 1 1
0.00292029211077201 0.00332725373095416 1 1
-0.130103202295476 -0.125774432325287 1 1
0.0232944982785928 0.0223349444028907 1 1
-0.0117561306473628 -0.0115296254241223 1 1
0.10102326647594 0.098181924489941 1 1
-0.220243810870774 -0.212826468960479 1 1
-0.00448158809189212 -0.00508635975608699 1 1
0.00673548610425765 0.00691206282415972 1 1
0.0694051284888016 0.0682122562541486 1 1
0.160987391244316 0.155910727111423 1 1
-0.253934827283342 -0.247260870260728 1 1
-0.0602703474379018 -0.058811765491762 1 1
0.028977229034232 0.0282484277245932 1 1
-0.0378256371001074 -0.0373537169785084 1 1
0.172662807838726 0.167588844241214 1 1
-0.123939162925387 -0.119502761765051 1 1
0.100188756819035 0.0967648720752168 1 1
-0.0838967327938477 -0.0800148341150594 1 1
-0.203370162121535 -0.196139677459904 1 1
-0.126588543332015 -0.122510185243727 1 1
-0.0335254994135762 -0.0332009480334463 1 1
-0.0191637315970687 -0.0190890880288458 1 1
-0.0259286009456599 -0.0224211260815176 1 1
0.225436395087713 0.21744837623517 1 1
-0.0983182316348386 -0.0941706377474419 1 1
0.234339214618198 0.228169077164488 1 1
0.0351023034404983 0.0332535210920618 1 1
-0.0333898527437417 -0.0353056066336664 1 1
0.0305416958121276 0.0297032247028943 1 1
-0.0646781766730154 -0.0621083350263303 1 1
0.012365655686127 0.0112022756586088 1 1
-0.145653533079438 -0.140746965767714 1 1
-0.0328438843094284 -0.0314556851536275 1 1
0.0567569130387625 0.0557788839585706 1 1
-0.0516504380684799 -0.0490485028494258 1 1
-0.24769410651468 -0.242287405834598 1 1
0.0917859877759998 0.0903075162710747 1 1
0.0682973643966865 0.0670782005653444 1 1
-0.161138166463456 -0.156350702026608 1 1
-0.11120958959648 -0.107089003464505 1 1
0.206352592291231 0.201731195890967 1 1
-0.0246572568322014 -0.0254252065405781 1 1
0.141425090454242 0.136054950352037 1 1
-0.0338689123696807 -0.0317517339936314 1 1
-0.0594738455758013 -0.0574237630671269 1 1
-0.243725350744459 -0.236308108952841 1 1
0.276600903206656 0.268117720775982 1 1
-0.0958462358849217 -0.0942765178097647 1 1
-0.0206218657225468 -0.0196727582081135 1 1
0.304385771126621 0.295745738003478 0 0
0.0223425579209651 0.0224551643690911 1 1
0.290364372474299 0.28237804743405 0 0
-0.138562509511443 -0.135305416185012 1 1
-0.0131987058730054 -0.0128013830903807 1 1
-0.0220454715938342 -0.0208536565999771 1 1
-0.217976759294099 -0.212907542456578 0 0
-0.06572853510203 -0.0631581301639323 1 1
0.193838979189842 0.18821614830272 1 1
-0.0759208610312396 -0.0746042369922406 1 1
0.0567043053836958 0.0543561127687884 1 1
-0.221452532604225 -0.214461918881448 1 1
-0.159147817950648 -0.155650806244301 1 1
0.147882894139189 0.142109762654003 1 1
-0.0764247251499369 -0.0739477626603277 1 1
-0.11232630270791 -0.108728677391978 1 1
-0.332480803921481 -0.321964409638164 0 0
0.0436328473499115 0.040550208227015 1 1
-0.0333266760902026 -0.0303213409447254 1 1
0.00879320071847184 0.00863229448073621 1 1
-0.0961236202198204 -0.0952582966837211 1 1
0.192567901287891 0.185869868442109 1 1
-0.174371480775978 -0.169263678143167 1 1
-0.0779681216541427 -0.0762144498499646 1 1
0.088230025009938 0.0867150870975807 1 1
0.0610721314788976 0.0596225340820528 1 1
-0.0753839832597088 -0.0732817190638502 1 1
-0.0171391104259618 -0.0167875108895247 1 1
-0.0526256859992516 -0.0496695921426999 1 1
0.0489002432333507 0.0461470144488894 1 1
-0.0737948985392938 -0.0714042368008248 1 1
-0.00540208555626744 -0.00560150075875096 1 1
-0.1830429696325 -0.178642546049366 1 1
-0.143579293321603 -0.138748749593885 1 1
-0.190564653710993 -0.186308596655832 1 1
0.167508586407648 0.163604028008227 1 1
-0.0937563810028329 -0.0893744092905295 1 1
-0.12949270411269 -0.126777074133444 1 1
0.0876166761501059 0.0856943240625871 1 1
0.320926136991472 0.309202588436154 0 0
-0.0918906466208232 -0.0947362211736778 1 1
0.0188415385930562 0.0188565145584356 1 1
-0.206160699966673 -0.200287893501579 1 1
-0.16432713444683 -0.15963483820694 1 1
-0.200863775881502 -0.195133364457388 1 1
-0.205495643096395 -0.199188525262417 1 1
-0.201739143514722 -0.195515837075703 1 1
0.133223752724765 0.12917221236611 1 1
-0.00674197908573235 -0.00788339380350526 1 1
[truncated: 19,393 more chars]
