# Supplementary material for: Bias caused by sampling error in meta-analysis with small sample sizes
Source: PLoS One. 2018 Sep 13;13(9):e0204056. doi: 10.1371/journal.pone.0204056 (PMC6136825; doi:10.1371/journal.pone.0204056)
Supplement: S4 File — (ZIP) [file pone.0204056.s004.zip › results N = 20 theta = 0 tau = 0.5 sz = 30-50.txt]

"cohen.dl.theta" "hedges.dl.theta" "cohen.dl.cp" "hedges.dl.cp"
-0.108862429390481 -0.106205124382088 1 1
-0.220978038469183 -0.21630680403409 1 1
-0.0077563488896489 -0.00805893869775633 1 1
0.0927595356759118 0.0909127160671915 1 1
-0.144454657057283 -0.142216836009931 1 1
0.205034469385903 0.202507252641342 1 1
-0.0450463666639735 -0.0438736356984776 1 1
-0.187106963247305 -0.18318192772519 1 1
-0.245732902978463 -0.240373005480474 1 1
0.142281497430224 0.139698630163634 1 1
-0.0012731709672458 -0.000838710943521731 1 1
0.128650110322758 0.126225346649108 1 1
0.0172470311065722 0.0181302148864255 1 1
0.0727436282485335 0.0713150899624259 1 1
0.287394551475194 0.281991193981708 1 1
-0.000765301273780598 -0.000272470666752546 1 1
-0.0287158924702068 -0.0276110820505329 1 1
-0.112939191954168 -0.110242433359886 1 1
-0.124132525589714 -0.12257944726066 1 1
-0.0548821422236768 -0.054197632593731 1 1
0.0164350400529686 0.0157582625192139 1 1
0.0463700596638901 0.0458104606730324 1 1
0.166072984469203 0.163765637658484 1 1
-0.108023978118938 -0.106232713720204 1 1
-0.0199204182867788 -0.020610299839405 1 1
0.135736766392722 0.133293167194131 1 1
0.0312749407692031 0.0310521617176582 1 1
-0.10471994133104 -0.102769334102304 1 1
0.109380992435189 0.106884412304476 1 1
-0.183166413468871 -0.178286020101553 1 1
0.107241968530464 0.105314989778687 1 1
-0.0982981909535732 -0.0950843697905613 1 1
0.0037593676029309 0.0037363095035125 1 1
0.177978590533083 0.17374762763792 1 1
0.0805416146683405 0.0802546198830452 1 1
-0.191418657202507 -0.188122562754409 1 1
-0.0934181458515115 -0.0902495784724453 1 1
0.140393159677699 0.138456001557574 1 1
0.19725851655561 0.194177954321845 1 1
0.105958922203459 0.104038022795547 1 1
0.0885782933906639 0.0876794598848697 1 1
-0.332529002946875 -0.326640320666983 0 0
0.12096716718661 0.117533947267088 1 1
0.127427694517091 0.125349996205479 1 1
-0.0609806333870414 -0.0589514813263949 1 1
-0.15262384214285 -0.149853122808793 1 1
0.110609829808746 0.107527531192103 1 1
0.139660183522511 0.136419966933748 1 1
-0.0458433420583517 -0.0454605411701197 1 1
0.0926146921167498 0.0906163341755574 1 1
-0.0421349166267647 -0.0420791820744872 1 1
-0.0205140522487497 -0.0201496367198366 1 1
-0.201673065371663 -0.197353787232047 1 1
0.226910519674462 0.222280435637628 1 1
-0.0381607448464504 -0.0365845058619498 1 1
0.267138384942949 0.261681957900904 1 1
-0.119658602787646 -0.118160905228789 1 1
0.0806295525227303 0.0786554521996491 1 1
0.000198491481163698 0.000265738336136159 1 1
-0.0270728953974954 -0.0254348424037319 1 1
0.0160731682008166 0.0159423432024946 1 1
-0.0945448673172474 -0.0922489212326193 1 1
0.0185284245313177 0.0177763508782811 1 1
-0.0431212601870736 -0.0426293773017377 1 1
-0.119151689020221 -0.117367514861789 1 1
0.175441321960779 0.172420530540407 1 1
0.231575163487974 0.227567463925022 0 0
0.0878110175289795 0.0848881238649623 1 1
-0.137302436242271 -0.135256297316128 1 1
-0.00993077785890493 -0.0106253270605074 1 1
-0.20544058368449 -0.200949134221046 1 1
0.122020098064638 0.11815249006633 1 1
-0.00350327401334523 -0.00378482421451203 1 1
-0.105529136195508 -0.103192214678688 1 1
0.0742078557323626 0.0727323138431518 1 1
-0.117928695791505 -0.116028908061341 1 1
-0.147998247601878 -0.14460127648603 1 1
0.144494861559296 0.14159568777915 1 1
-0.0360896051844617 -0.0351564798492873 1 1
-0.166614516472723 -0.163386722938693 0 0
0.199359333378108 0.194995652352147 1 1
-0.0406843865550456 -0.0396583393835234 1 1
0.0350076618048083 0.0347141385481434 1 1
0.276029802307538 0.271152337608401 0 0
-0.0382520562125914 -0.0379945491842696 1 1
-0.0592132645849148 -0.058467672862157 1 1
-0.034209681444353 -0.0341237209149315 1 1
0.122661799239766 0.12040352494413 1 1
0.0154114595109852 0.0150282851763554 1 1
0.0939732758398738 0.0917247587323951 1 1
0.0472275812006975 0.0464656521085154 1 1
0.0783814301453573 0.0773308670289252 1 1
-0.104331618590909 -0.102795837519174 1 1
0.141566861296383 0.13845047285652 1 1
-0.0556315745230519 -0.053748122779095 1 1
0.0203655511731132 0.0217001519406725 1 1
-0.042095731743587 -0.0419825455295237 1 1
0.0322712777431539 0.031587355409005 1 1
0.0987294336314054 0.0974062727025106 1 1
-0.198153736112809 -0.194566197684778 1 1
0.178871958080628 0.175953611766712 1 1
0.108787015659621 0.107879266669534 1 1
0.0127066729131504 0.0117892358933981 1 1
0.0433364969407865 0.0431107531723152 1 1
-0.0206473571906311 -0.0211342028885106 1 1
-0.0151760989543775 -0.0145348988786959 1 1
-0.159847618404722 -0.157686815283461 1 1
-0.0110669286596907 -0.0106517321764375 1 1
-0.240019776211936 -0.235284155191456 1 1
-0.108834185983583 -0.106625257815916 1 1
0.0232863458979531 0.0220924413076286 1 1
0.0914924958332537 0.0898363383408108 1 1
0.11799887318236 0.115526055476573 1 1
0.126465077479377 0.124458194736121 1 1
0.0454519483173067 0.0440439286781981 1 1
0.218517893370116 0.213907727646072 1 1
0.0789368055360561 0.0768049455015147 1 1
-0.0425383287814872 -0.0413968428741494 1 1
-0.0638991264357577 -0.0634396982031687 1 1
-0.158550092995968 -0.15557194865081 1 1
-0.0513401238539714 -0.050473387744069 1 1
0.0520133823978925 0.049789454907475 1 1
0.00048650029105865 0.000691653354258925 1 1
-0.000979922973885952 -0.000981416423099322 1 1
-0.155696134166604 -0.152664410837807 1 1
0.100683563018413 0.0987250077161781 1 1
-0.014113497008606 -0.0136287978588178 1 1
-0.221479989217287 -0.21693642999731 1 1
0.0280089449955762 0.0270525456494377 1 1
-0.0470151860680021 -0.0453299217766846 1 1
-0.101587917171517 -0.0985306588210887 1 1
0.295777021358752 0.290216359466656 0 0
-0.0530994720564067 -0.052017435891923 1 1
-0.0798679948801164 -0.0778226068205474 1 1
-0.0590918451995747 -0.0577987723498362 1 1
-0.252050308459351 -0.248124261630187 0 0
0.0925491960586101 0.0910347736956726 1 1
-0.0773223604148061 -0.0765335239396679 1 1
0.13910975089396 0.137323648378498 1 1
0.17516440992656 0.172344708365611 1 1
0.0516933375055761 0.0499082252083024 1 1
0.297589250392853 0.29115308308558 0 0
-0.0378811719801418 -0.0380892742298762 1 1
0.327656051020175 0.321066452364396 0 0
0.26776445878235 0.262904715535338 0 0
-0.054223395525116 -0.0531393088345272 1 1
-0.0902478173711187 -0.0883296717721527 1 1
0.135826330075824 0.134020776039384 1 1
-0.0244786946270454 -0.0233133564529171 1 1
-0.176069696764442 -0.172428525354874 1 1
0.0244553592919294 0.0237637533369325 1 1
0.15158833112111 0.148450210124745 1 1
0.0557478497705808 0.0541482127318879 1 1
0.00590921989595232 0.00475215026424156 1 1
0.0124103744453764 0.0128924477987997 1 1
-0.0326109869747298 -0.0322000517814974 1 1
0.0126760134976677 0.0122366824743512 1 1
0.0192498932534522 0.0193292524752572 1 1
-0.0984664465857127 -0.0970259282447253 1 1
-0.0114361410998001 -0.0107483487045164 1 1
0.0421163651054298 0.0410044551915925 1 1
-0.00120482032326218 -0.000581079628729235 1 1
-0.0766294437968577 -0.0754709771845444 1 1
0.179719311421814 0.176172558317957 1 1
-0.109813011661708 -0.106670341907996 1 1
-0.105810202931021 -0.10448299544897 1 1
0.583471487850966 0.571480620743407 0 0
0.160085590993262 0.157564057233241 1 1
0.139709765400925 0.136866164551542 1 1
-0.108291924738253 -0.106854571865208 1 1
-0.0637941550279697 -0.0617834073958223 1 1
-0.218123022497123 -0.213475071838047 1 1
-0.00338049045404438 -0.00364662536200181 1 1
0.200062793517501 0.195574781520687 1 1
0.224404754363817 0.220481033707768 0 0
0.00641866421368864 0.00582594415007605 1 1
-0.231801488506929 -0.226716777494714 1 1
-0.282612979172417 -0.277524281954267 0 0
0.017843490604307 0.0173267036914057 1 1
-0.250142959714561 -0.24600789055248 1 1
-0.146717300380469 -0.143274559119914 1 1
-0.163175144218901 -0.159574883470724 1 1
0.111834194539403 0.110274722424765 1 1
0.00442962855153466 0.00539722426187531 1 1
-0.0605286852868347 -0.058855923118475 1 1
0.0740404881146133 0.0730324842386753 1 1
0.150301660495197 0.147026831951356 1 1
-0.0450314934750719 -0.0439492958476532 1 1
0.142847373145863 0.140426890879468 1 1
0.114820257098195 0.112687067543693 1 1
0.0225920987470185 0.0227836385137689 1 1
0.068386912615132 0.0678731136189005 1 1
-0.14603140899753 -0.143882979239531 1 1
0.335679472086189 0.328857319807288 0 0
0.184608295445655 0.181896689086168 1 1
-0.248250740901061 -0.243754965162144 1 1
-0.176969706517209 -0.173273088330154 1 1
-0.119813956213619 -0.117896184669606 1 1
0.162492663231201 0.158686124005839 1 1
0.262590025981144 0.258302665926913 1 1
-0.0476333182609238 -0.0473358007300047 1 1
-0.316545864098715 -0.31062311741936 0 0
0.259411309430723 0.25499263501754 0 0
-0.196586104981041 -0.193676369145669 1 1
-0.0927035877074039 -0.0913653666982948 1 1
-0.063900358926484 -0.0628239015480678 1 1
-0.211394809564687 -0.20811968199975 0 0
0.157851375856755 0.15484740362173 1 1
0.0119200317685971 0.0121317341900336 1 1
-0.16593753748577 -0.16250796421372 1 1
0.185683753534311 0.181398413464771 1 1
0.384444376740925 0.376759540948222 0 0
-0.0564362313213704 -0.054639339166869 1 1
0.0715204218876828 0.0694614062590705 1 1
0.0557261490028033 0.0547628186515609 1 1
-0.118509371335076 -0.116707203213431 1 1
0.0853827139624609 0.0835321536747479 1 1
0.174807550931785 0.17118208421439 1 1
-0.125775669756945 -0.123378716253696 1 1
0.351972741383869 0.34503850403136 0 0
-0.0597722027539764 -0.0590251492159358 1 1
0.0743886240790545 0.0732535165157586 1 1
-0.0570988960235415 -0.0558997097835905 1 1
0.192030484180241 0.188774299185022 1 1
0.075344661718139 0.0744910595493633 1 1
0.000802936740819993 2.18905835547151e-05 1 1
0.136725257459121 0.134394974774737 1 1
-0.144015715639726 -0.141636992698211 1 1
0.0611074393523967 0.0596908609571814 1 1
0.0542795797020667 0.0535371747905249 1 1
0.15965230873476 0.15577725209064 1 1
-0.0790582718319617 -0.0777361751868449 1 1
0.0836643743231832 0.0827590208545733 1 1
0.0493636923634143 0.0480702936814553 1 1
0.0787559555300984 0.0774078660945619 1 1
0.0729929184176608 0.0722926531944921 1 1
-0.126927769120545 -0.123966551070968 1 1
0.0503138775616147 0.0498859750275227 1 1
0.296742312788381 0.291002422588129 0 1
-0.0381524850894705 -0.0370708686830854 1 1
-0.112120080169095 -0.109841189372523 1 1
0.0191494913217216 0.0189041103044116 1 1
0.152518574687894 0.148179948506385 1 1
-0.224969461672999 -0.219873627023124 1 1
-0.141607762138723 -0.139275138747897 1 1
-0.143504500415103 -0.139901426075915 1 1
0.0334661425940419 0.0331557773650133 1 1
0.183066144796415 0.179519713918212 1 1
0.033799427468913 0.0329655346445259 1 1
-0.0420710351565811 -0.0413585448974002 1 1
0.102219362687153 0.100180495643943 1 1
0.000223264139015237 -0.000727014823945834 1 1
-0.197364545481397 -0.195026736909092 0 0
0.238631718135279 0.234117644752315 1 1
0.068265737394244 0.0673780800847947 1 1
0.0376396941499501 0.0380086058689945 1 1
0.0252582925949616 0.0246321326027797 1 1
0.0418051200880484 0.0414871076282692 1 1
0.183103996374687 0.179339094634137 1 1
-0.0401058680334025 -0.0385906795486356 1 1
-0.11271925471585 -0.110342223324761 1 1
0.103000544815919 0.101203853777754 1 1
0.080699585958878 0.0784362110897442 1 1
0.0694803906514974 0.0673819489467009 1 1
0.000700379743255444 -0.000149641468708293 1 1
-0.085689763445704 -0.0841743289017609 1 1
-0.0522139712558699 -0.0500058267845438 1 1
0.0535817109067741 0.0524805514575248 1 1
-0.189326441801778 -0.185634447383454 1 1
-0.0256462768141017 -0.0253149153241191 1 1
0.0171574097425893 0.0162753664598388 1 1
0.0858792254730155 0.084159897030548 1 1
-0.0585829724276098 -0.0568845164942114 1 1
0.0813283309476407 0.0795865406413782 1 1
-0.0836361102274203 -0.082229524386244 1 1
0.150274764062243 0.148004993388323 1 1
0.073317856102493 0.0716785957546392 1 1
-0.140769527266806 -0.138558824629393 1 1
0.12762413783045 0.125076944807215 1 1
0.0935477652117001 0.0911826773791345 1 1
-0.147408441690603 -0.145361349950634 1 1
0.0685278015853625 0.0678576363439773 1 1
0.126758361511864 0.124624682933093 1 1
0.078194417939714 0.0759026670943839 1 1
-0.151274898418412 -0.148730056286432 1 1
0.122228435226128 0.120182043664394 1 1
-0.00334340926544235 -0.00363300211159197 1 1
0.117009526208135 0.114435439697476 1 1
-0.162508300079729 -0.158579471861438 1 1
-0.0523821020575443 -0.0513506095776115 1 1
0.000552707440745072 0.0009446231638887 1 1
0.128630905726705 0.126064730398231 1 1
-0.0410124337195859 -0.0388206141504532 1 1
0.0435463357029536 0.0417618045511785 1 1
-0.031946110194261 -0.0306945759781548 1 1
-0.186952401449768 -0.183520826945562 1 1
0.122977681807043 0.120404710800779 1 1
-0.0625578358547548 -0.0607300567415109 1 1
0.0331324434076251 0.0321629279406821 1 1
-0.0124801461679468 -0.0121508083424953 1 1
0.187759675306335 0.184215197370111 1 1
0.00893682025821739 0.00842805497157514 1 1
0.104481791291399 0.103489811754701 1 1
-0.0451117026909455 -0.0440994519034325 1 1
-0.211436221173421 -0.206794683032605 1 1
0.235260142946632 0.231935255482118 0 0
-0.0923192198482369 -0.0916506361287263 1 1
0.0956526923777269 0.0940830583081264 1 1
-0.220653145985692 -0.216112705804027 1 1
0.000201115837950808 0.000848931468571672 1 1
-0.0931106523317699 -0.0900457693989361 1 1
0.105827175917655 0.103415754084696 1 1
0.189707434565169 0.186515069894253 1 1
-0.0731264530416541 -0.0711171015577441 1 1
-0.00343414704387825 -0.00350003015471052 1 1
-0.0702969299726411 -0.0684365172697393 1 1
0.0149117184525479 0.0143628094877302 1 1
0.0688300379554409 0.0679365771555464 1 1
-0.326860168632347 -0.319691971506211 0 0
-0.00241083904834751 -0.00258651413877223 1 1
-0.0131856130858793 -0.0122467720779557 1 1
-0.175717440967757 -0.172489771803691 1 1
0.169208252408582 0.165535509781928 1 1
0.308754144919882 0.30357352500627 0 0
0.0621680673297281 0.0607354547370215 1 1
0.160939579497992 0.15758211496737 1 1
-0.0148774634793613 -0.0156014498889616 1 1
0.0752252781713655 0.0732822426855175 1 1
0.0177001450336609 0.0166578517854579 1 1
0.0200935612817219 0.0198177277591467 1 1
-0.0218393139547145 -0.0209570937492188 1 1
-0.00568357235807634 -0.0059664384206098 1 1
0.00726254127753067 0.00693796108301378 1 1
0.259454788963432 0.255466476518821 1 1
-0.0775997537891319 -0.0770713240720166 1 1
0.0937967410616804 0.091131788101931 1 1
0.058588555495418 0.0575806948771874 1 1
0.00793415220272033 0.0070504607754352 1 1
0.191150594860879 0.187205713370356 1 1
0.0796031383764917 0.0784510921028907 1 1
0.00708927872563996 0.00705889036566505 1 1
0.170375445176983 0.167587787084442 1 1
-0.192530032503068 -0.188991259997458 1 1
0.0799901337263033 0.0780971712373474 1 1
0.0798486687776166 0.0777139391542414 1 1
0.195450929089084 0.192042154716987 1 1
-0.0539572838446108 -0.0531847636527761 1 1
-0.363395058508503 -0.356876056404616 0 0
-0.0800361730584687 -0.0786741420985605 1 1
0.181014509869863 0.177838953854271 1 1
0.253590943351754 0.249410961385348 0 0
-0.195392312590424 -0.191890465817788 1 1
-0.076220733675766 -0.0746676849242601 1 1
-0.142736384399476 -0.140232650425214 1 1
-0.28579533327179 -0.280828535798874 0 0
-0.107417348586785 -0.1056511412814 1 1
-0.03519414615578 -0.0338579220308088 1 1
0.0397415862670737 0.0386880966831034 1 1
-0.0268848239507513 -0.0266867971283686 1 1
-0.0926188798813322 -0.0916174850174362 1 1
-0.0776441531178851 -0.0763132143442804 1 1
0.258096808839903 0.252808525666091 1 1
0.020293011174033 0.0199639135897887 1 1
-0.101139860946972 -0.0995416130776807 1 1
-0.0445285644189129 -0.0436216788295677 1 1
-0.05299258845177 -0.0506980235719323 1 1
-0.00630075020307393 -0.00697076874291541 1 1
0.0685446816455736 0.0671260455413197 1 1
0.039837360020575 0.0398260719461523 1 1
-0.207991436874071 -0.203838970904913 1 1
-0.181062732153784 -0.17872685393524 1 1
-0.0137750451175641 -0.0133374950241625 1 1
0.207796000784328 0.203606155872443 1 1
0.110232604268752 0.108198302851954 1 1
0.0574006450285968 0.0566521199517631 1 1
0.0989663559845467 0.0977484849133547 1 1
-0.0389888015281953 -0.038065789446004 1 1
-0.0675325846831119 -0.066143259561859 1 1
0.00958929031746571 0.00931077871986479 1 1
0.061681609289603 0.0609995913363079 1 1
0.124745417379339 0.121663267173329 1 1
0.0480506379026849 0.0478669543969801 1 1
0.121216986313673 0.119066006611433 1 1
-0.105155688354486 -0.103883669242346 1 1
0.0464144116708574 0.04521159702587 1 1
-0.105144296279736 -0.103856964540055 1 1
-0.168641294595632 -0.166811488178519 1 1
0.0472526106076083 0.0466187174712615 1 1
-0.254590049088993 -0.249675624021713 0 0
-0.0279128201689984 -0.0283216634511141 1 1
-0.118026873805602 -0.114495114182645 1 1
0.257334526453447 0.253053774550185 1 1
0.0981795160983287 0.095775250471001 1 1
-0.0273281825666599 -0.0278590270444984 1 1
0.20066221084101 0.195832695982269 1 1
-0.0481938528464609 -0.0474033607036226 1 1
-0.0861002606471712 -0.0851153110111237 1 1
0.0366815602953331 0.0350000385929348 1 1
0.142732072528352 0.139299426654191 1 1
-0.0520779136991423 -0.0507343184542539 1 1
0.0692106413777266 0.0681429911866712 1 1
-0.163833728629982 -0.161549657715659 1 1
0.176372716508388 0.172884249888209 1 1
-0.117950329485264 -0.11530798079907 1 1
-0.07769415882479 -0.0764222979191379 1 1
0.0786733758688908 0.0771527972472476 1 1
-0.23321710270502 -0.229554944995632 1 1
0.20530511417529 0.200726063033516 0 0
-0.0416509752820238 -0.0413038913615132 1 1
0.286770204151626 0.280885589725579 0 0
0.266304950123861 0.261724128693307 1 1
0.0243967645040824 0.0233802031621791 1 1
-0.182000253045854 -0.178636987680097 1 1
-0.207559479882783 -0.205018431971117 1 1
0.139921460172745 0.137297846177481 1 1
0.0834135514751243 0.0820425098090955 1 1
0.158682380667105 0.155587719988517 1 1
0.0940200149624761 0.0917211157764232 1 1
-0.0826740292343177 -0.0813007575346971 1 1
-0.0669890019714617 -0.0655578306024209 1 1
-0.0764278231323945 -0.0753064268898608 1 1
0.0222555544142474 0.0221511043056176 1 1
0.0674400152363043 0.0660087759715249 1 1
0.0255132696193238 0.0252282868956772 1 1
-0.0315439689768775 -0.0306064922043579 1 1
0.0675458900855825 0.0658120791351873 1 1
0.265340000073768 0.260496329878224 0 0
0.0160338974739216 0.0154563455077329 1 1
0.0410781493698499 0.0415973691280768 1 1
0.116493643614204 0.115692765321279 1 1
-0.0733225663839583 -0.0723059031516722 1 1
-0.251655081095609 -0.246686606392 0 0
-0.0747647466525428 -0.0734048024668274 1 1
0.164788386656702 0.161865941514865 1 1
-0.0799356237098316 -0.0789736963099655 1 1
-0.0671630372435076 -0.0666980512354732 1 1
-0.172258304840387 -0.169516367872433 1 1
-0.140260333020737 -0.137693788764006 1 1
-0.0976178107665079 -0.0954268270448256 1 1
-0.152042934163743 -0.149558128187347 1 1
-0.164922730958728 -0.160839385993649 1 1
-0.0466774706183977 -0.0453301585320337 1 1
-0.0470091413770832 -0.0454489380466273 1 1
0.0707182934935683 0.0708888006412267 1 1
0.129278447053466 0.127117636915286 1 1
-0.0607965022208411 -0.0596993933671085 1 1
-0.139740817860734 -0.136513767877888 1 1
0.164467648451292 0.162019274622582 1 1
0.0792421855524227 0.0771650165747547 1 1
-0.139505066253243 -0.136477406835398 1 1
-0.0215675641672139 -0.0213346380837295 1 1
-0.0838707411426108 -0.0825708070780066 1 1
0.157185206211187 0.154488518780679 1 1
-0.109280222344545 -0.107834767260775 1 1
-0.124213337395686 -0.121413479553867 1 1
-0.126369865543104 -0.122970234092603 1 1
-0.269143910470885 -0.26345229078432 0 0
0.062941253022881 0.0625264193782993 1 1
-0.074361680410151 -0.0726523371241079 1 1
0.0948666639789284 0.0936734720647411 1 1
-0.0868044180670525 -0.0855065262461878 1 1
0.0629901611350868 0.0608596437698352 1 1
0.0935317644787601 0.0915631800762717 1 1
0.0397834124040817 0.0386014502984754 1 1
0.155430875742052 0.152897047260264 1 1
0.134109026895747 0.131611102435002 1 1
-0.00893914321780277 -0.00786451022827328 1 1
-0.183352735003257 -0.179988357386097 1 1
-0.280048524461489 -0.275039568532026 0 0
-0.167580669968998 -0.164342664760615 1 1
-0.395926360602789 -0.38909179594457 0 0
0.233843774920482 0.230208697483345 1 1
0.112300089015598 0.110508600379953 1 1
0.0783523788987167 0.0771289735497994 1 1
-0.0442024128506432 -0.0428786783423377 1 1
-0.110131662356475 -0.108280321872116 1 1
-0.0490835384118353 -0.0480490399192412 1 1
-0.238559170817001 -0.23405967487139 1 1
0.0644164768500269 0.0633140515526371 1 1
0.0989909922109217 0.0970997638914308 1 1
0.0433947370843435 0.0420444633078421 1 1
-0.091648386169698 -0.0900247430011123 1 1
-0.0863067068655839 -0.0842070322506353 1 1
-0.123147484950295 -0.121103421035635 1 1
-0.144584576318552 -0.141536712489067 1 1
-0.17003078411173 -0.167537821640628 1 1
-0.0303197271852055 -0.0297486299718392 1 1
0.050106729502536 0.0488694937760474 1 1
-0.104702756633003 -0.102951779507074 1 1
-0.0612559827046408 -0.0598930065789986 1 1
0.0904332436632722 0.0889509091167718 1 1
0.209182807817244 0.205022629488557 1 1
-0.123329744831881 -0.121173872753202 1 1
-0.0169886107176375 -0.0159784859049196 1 1
0.0478502892010792 0.0465745205421006 1 1
0.0699156982945932 0.0684590857264015 1 1
0.0373811666737372 0.037160491868557 1 1
-0.0497873018290456 -0.0480315855181863 1 1
-0.195427793172979 -0.191413606290865 1 1
0.0207014751803424 0.0207312938662055 1 1
-0.212351095614735 -0.20757862382784 1 1
-0.141448640510877 -0.139303987154087 1 1
-0.145321906021277 -0.141964416542315 1 1
-0.0498641676200203 -0.0493762199596086 1 1
-0.0734662068481635 -0.07210317753263 1 1
-0.0209673387944557 -0.0205327935518324 1 1
0.108105834958511 0.106433763359898 1 1
0.0651254952081536 0.0644306116284351 1 1
0.0217260816351477 0.0209423191089605 1 1
0.0236386655631163 0.0226736787342353 1 1
-0.0338586643962709 -0.033672635270421 1 1
-0.0658873229681173 -0.0648782941564144 1 1
-0.0432187584243267 -0.0436507454992137 1 1
0.12441041476078 0.121962092901386 1 1
0.00866564253765591 0.00847613392255341 1 1
0.0435198243936751 0.0426183781598568 1 1
0.0880670599801202 0.0866266833441289 1 1
0.125702492862505 0.122654561940275 1 1
0.0679982536556783 0.0674386828479441 1 1
0.176961634674 0.173745717778617 1 1
0.00463284982785002 0.00331473509957085 1 1
0.0707653990934096 0.069223673792389 1 1
0.0473424181967301 0.0461031939756423 1 1
-0.0489070750840526 -0.047746205708922 1 1
-0.0111468997735411 -0.0107664554114666 1 1
0.0966272837338959 0.0948147291989111 1 1
-0.111934396708842 -0.109322617802144 1 1
-0.0291390238001694 -0.0287233564078517 1 1
-0.100724058336397 -0.0987082045564178 1 1
0.0629560140283078 0.0619112327512843 1 1
-0.11844050829856 -0.116556573015052 1 1
0.0553655019296027 0.0537836299418501 1 1
0.0453319284399831 0.0440784340811454 1 1
-0.0362219602842638 -0.0360426320409952 1 1
-0.0594464760839623 -0.0586537382557548 1 1
-0.167300099270736 -0.164006175972807 1 1
0.37062527008578 0.364444960228087 0 0
-0.295070258740706 -0.289645101680869 0 0
-0.144219928600082 -0.142042115876297 1 1
-0.134550308837254 -0.132850172539415 1 1
0.182174147558454 0.180001359282811 1 1
0.0456135036154119 0.0456880230275908 1 1
0.100401463413963 0.0989515300978515 1 1
0.0326116750348939 0.0315294934281366 1 1
0.0462742378129288 0.0470816453957086 1 1
-0.116294538424404 -0.114749378958641 1 1
-0.143323017628731 -0.141453787436642 1 1
0.0150708218734015 0.0141964559669184 1 1
-0.304670421426312 -0.298977396706059 1 1
-0.154613694817596 -0.151457714860345 1 1
-0.118099574755889 -0.116103953611206 1 1
0.0414600240770908 0.0400910402936597 1 1
0.136561003155501 0.134243056458599 1 1
0.317750823490993 0.311437709426838 0 0
-0.166389306307796 -0.163208367479156 1 1
-0.100276913831061 -0.0971600246701695 1 1
0.172188470033915 0.169299725971282 1 1
-0.282678932175144 -0.277250903119968 0 0
0.210095297500569 0.205138330574246 1 1
-0.0563450829260593 -0.0552974183076646 1 1
0.165709936245642 0.163227374394397 1 1
-0.00465219018251226 -0.00525042878564798 1 1
-0.032653078528036 -0.032180504306906 1 1
-0.154775640758601 -0.152468256167604 1 1
0.149924229328204 0.147516490163421 1 1
0.0782054463919361 0.0766846081962663 1 1
-0.0891074594880332 -0.0879374635888346 1 1
0.186149943978595 0.182281918182792 1 1
0.169313387197886 0.166297800743244 1 1
-0.0702275118681406 -0.0700728292982453 1 1
-0.0992029992086917 -0.0975925758626989 1 1
-0.172026689356327 -0.168867783441876 1 1
-0.0859677699262746 -0.0844552178621102 1 1
-0.0739487576964471 -0.0720211462612113 1 1
0.145876928235889 0.143196098421856 1 1
-0.082408003943819 -0.0808467877987986 1 1
0.0261579291636978 0.0249681543200346 1 1
-0.182175204553288 -0.179029906231022 1 1
-0.187530939463562 -0.182497993416875 1 1
0.226346342943375 0.221963753685157 1 1
-0.0860189612965459 -0.0849317080597026 1 1
-0.000838009436680848 -0.00123795195710696 1 1
0.0589102853994752 0.0578420952158246 1 1
0.24251517799863 0.238096408115526 0 0
-0.0223981589197829 -0.0215493515011392 1 1
0.0753632372773453 0.0740506316738801 1 1
0.00110682562013197 0.000867085077549498 1 1
-0.27587988729293 -0.271177562857595 0 0
-0.00473793890571089 -0.00581946466087006 1 1
0.0294106229739819 0.0284181167003526 1 1
-0.0588179225011991 -0.0575592634253491 1 1
0.115726187275344 0.114248186201705 1 1
-0.133202013282105 -0.130618709025344 1 1
0.20041515100923 0.197254942184439 1 1
0.0516346725210938 0.0507632323683256 1 1
-0.02560005624098 -0.0245722405609674 1 1
-0.0407017797596972 -0.0401342682420716 1 1
-0.00977964717008906 -0.0100651155521123 1 1
0.170259384215911 0.167273011572814 1 1
0.0376945512016498 0.0368029887499227 1 1
0.0404705005783444 0.0390509772881581 1 1
-0.0957729634735028 -0.0940412744308294 1 1
0.0244276738332147 0.0240747374473461 1 1
-0.0648354186174085 -0.0641290200905366 1 1
-0.0561267835422128 -0.0547142143866658 1 1
0.0642441914838003 0.0628649259625928 1 1
-0.0297052361815161 -0.0301794637301191 1 1
-0.0567305143176463 -0.0547016843265394 1 1
-0.0362744822916304 -0.0357061436607082 1 1
-0.179740217773483 -0.176813263101453 1 1
0.243918935493804 0.239241749559234 0 0
-0.106038830569553 -0.105101402153585 1 1
0.150898587515263 0.1480432527816 1 1
0.0133639222221516 0.0137875449990956 1 1
0.0870390417920501 0.0851915318066866 1 1
0.096927345803774 0.0955868731308816 1 1
-0.184644727703288 -0.181535832354981 1 1
0.0783677022841225 0.0774470971331003 1 1
-0.00126123098642605 -0.000715863248462081 1 1
-0.06401261853914 -0.0632776606653994 1 1
0.0937335199816684 0.0916876429782841 1 1
0.215548224625367 0.211455737930261 0 0
0.0770987602966373 0.0751889151855411 1 1
0.0445442943836715 0.043720566655028 1 1
0.0874106671668229 0.0858162799106791 1 1
0.0675842914724342 0.0669586125964242 1 1
-0.0417227970927177 -0.0411694874182445 1 1
0.202212305642811 0.198358792653715 1 1
0.167039765088498 0.16342287671853 1 1
-0.115543373081177 -0.111973807121911 1 1
0.0870975677075003 0.0854573341461302 1 1
0.1405389069483 0.138026032191982 1 1
0.0813208585847632 0.0796741930363989 1 1
0.0130482869607124 0.0131890329052809 1 1
0.31155289609427 0.305363153308304 0 0
-0.128146304902057 -0.125228460876794 1 1
0.124219657043871 0.122054371429097 1 1
-0.0888580884820254 -0.086750958061773 1 1
-0.0389565206098629 -0.0381258717043352 1 1
-0.0486300641595929 -0.047991687950355 1 1
-0.136348901637022 -0.132853403973238 1 1
0.0646910354268135 0.0634549648625074 1 1
0.249247589122081 0.245416863449565 0 0
0.0788943640724635 0.0766165899154901 1 1
-0.0327866068003679 -0.0323516578508716 1 1
-0.107079708873303 -0.104654893185954 1 1
-0.0678612315393687 -0.0663157268657095 1 1
0.191807092167539 0.189027456069038 1 1
-0.0642238636010537 -0.0631836062331738 1 1
-0.103317976051061 -0.101473416204152 1 1
0.124400054017917 0.122200855164764 1 1
-0.0558681623642305 -0.0543840408362084 1 1
-0.0214604722866687 -0.0217552261996521 1 1
-0.0424579941632979 -0.0415645415541613 1 1
0.160432199982398 0.156844708364941 1 1
-0.0908396262094008 -0.0894104415441917 1 1
-0.0247323443109946 -0.0249296204416555 1 1
-0.0806909045595197 -0.0792576387508261 1 1
0.080534257387834 0.0799453706378174 1 1
-0.0878031074406088 -0.0864386147208286 1 1
0.0501903024171294 0.0484208409716386 1 1
-0.183109320322512 -0.179835073283834 1 1
0.139905708268127 0.138061672268717 1 1
0.0126709301987565 0.0138593660742922 1 1
0.110008714390791 0.109003904704802 1 1
-0.0368648587229182 -0.0354798591535763 1 1
-0.00161356327740079 -0.00213390711254611 1 1
0.0686327951931934 0.0691532277546171 1 1
0.0364667392844142 0.0345813623920359 1 1
0.0242174180645749 0.024595776323018 1 1
0.143405578540523 0.140719732665047 1 1
-0.0892336288641638 -0.0874861200857453 1 1
-0.132114291755238 -0.130602356997946 1 1
0.108900633485769 0.107238520434469 1 1
-0.193757911994805 -0.191038184585363 1 1
0.252925133953556 0.24752648991674 1 1
-0.200560708661809 -0.196415051415058 1 1
0.0897671481429922 0.0886329430334332 1 1
-0.107974089052301 -0.105299835088066 1 1
0.18734819944971 0.184820409006536 1 1
-0.274853040497475 -0.269886514250981 0 0
-0.0712205407752892 -0.0700564449943132 1 1
-0.0784877121600515 -0.0769455972657238 1 1
-0.186663766538577 -0.183033988823761 1 1
0.0111378314957683 0.0103582849495244 1 1
0.0717906367630071 0.0687814526088678 1 1
-0.0455552689686823 -0.0445659088884512 1 1
-0.0934027360801637 -0.0917421509956865 1 1
-0.167369699417568 -0.165079814783537 1 1
-0.0630267598198749 -0.0613815607539158 1 1
-0.115760435688339 -0.113867766380897 1 1
0.185733803981614 0.183404724810019 1 1
0.0537389988930988 0.0532564874059766 1 1
-0.0697216435756844 -0.0691113938125775 1 1
0.148581586037013 0.146034682775862 1 1
-0.19222164642258 -0.188734074903814 1 1
-0.0931672037726518 -0.0919129363059164 1 1
0.0448393174675377 0.0437525892624656 1 1
0.113096376855034 0.11158332657588 1 1
-0.239314599666939 -0.234096362430771 0 0
0.107315926128275 0.105024720666684 1 1
0.0689788840400458 0.066821668080394 1 1
0.242760005745926 0.237449122373246 1 1
0.0855719091789133 0.0829502363605134 1 1
0.158050119058628 0.155242168179314 1 1
0.127082597029964 0.124022728045186 1 1
-0.202930155761733 -0.200644590759084 1 1
0.00812260290935899 0.00724624366024284 1 1
0.293664082085244 0.287200266762483 0 0
-0.100842974312399 -0.0982357557405651 1 1
0.0102939543787486 0.0100172664678929 1 1
-0.0680429842146611 -0.0664908701778497 1 1
-0.102902249437541 -0.101705461019041 1 1
-0.125201331768833 -0.123185467982599 1 1
0.0617321134932768 0.0600153432406559 1 1
-0.269239230617873 -0.264338062178995 0 0
-0.234307609214915 -0.230592777432867 0 0
0.0687654279103536 0.0692270587396548 1 1
0.0826038163066392 0.0813809241020793 1 1
0.0971214563325973 0.0950867225131183 1 1
0.10312503342962 0.100515931585408 1 1
-0.0107676402886054 -0.0111974071016229 1 1
-0.122258326214714 -0.119916370877765 1 1
-0.0514426900738279 -0.0499916058532947 1 1
-0.0167101710925434 -0.0162902333960462 1 1
0.161786214592517 0.158546085719377 1 1
-0.082361584248816 -0.0797075443345938 1 1
0.110458862230775 0.108022150828926 1 1
0.0884847133877115 0.087017733461737 1 1
-0.0785894551781076 -0.0767526013979553 1 1
-0.217163693137113 -0.213290162964044 1 1
-0.184759717538712 -0.180557989598577 1 1
-0.103992644586697 -0.103743839202581 1 1
-0.0970502890412558 -0.0956799922310972 1 1
0.267130029204669 0.262736977743171 0 0
-0.227592717182538 -0.224013676151112 0 0
0.165035241975933 0.161261918573362 1 1
-0.0899948117575259 -0.0887278747045817 1 1
-0.0297900629144705 -0.0290985248698509 1 1
-0.116081201403806 -0.113374218498444 1 1
0.0500207966571316 0.0477877580037786 1 1
0.0553891160972229 0.0537881926511254 1 1
-0.297673072960491 -0.292511885850064 0 0
-0.0762815837506282 -0.0759988851785055 1 1
0.0897813104044016 0.088809237781702 1 1
0.0134070593591566 0.0122136172158958 1 1
0.0289863756784502 0.0294414150675244 1 1
0.250524484596638 0.245788742987856 1 1
0.0614929774287403 0.0598509890505606 1 1
-0.134156256949706 -0.1306173051781 1 1
0.00919020421489161 0.00801687046359872 1 1
0.0700515914340763 0.0689323936030057 1 1
-0.00389259293688325 -0.00440766540889381 1 1
0.112567933854347 0.110575275330828 1 1
0.0406139047707369 0.0392579689309242 1 1
-0.111972607218158 -0.109439317468435 1 1
0.325187183199639 0.318843424293489 0 0
-0.139978824078907 -0.137796476414611 1 1
-0.210595473940045 -0.206597102082609 0 0
-0.137172916950125 -0.135934182694261 1 1
-0.0943740982169272 -0.0936566868544061 1 1
-0.0540624037502916 -0.053069141174079 1 1
-0.100451855843947 -0.0986992109198603 1 1
0.00101073477180661 0.00139841448933058 1 1
0.158062833338123 0.156222963340955 1 1
-0.0417753905153724 -0.0407041413793664 1 1
0.0588819685112816 0.058229158592017 1 1
0.0351259671482357 0.033547400699108 1 1
-0.057880892805433 -0.0573368517321883 1 1
-0.226776907145578 -0.222056756288219 1 1
-0.127831328610321 -0.125440401356891 1 1
0.195813771780093 0.191705369439424 1 1
0.125375676506711 0.123413696085483 1 1
0.137900035841676 0.13489923149057 1 1
-0.378805521150661 -0.372240086335424 0 0
-0.15395501667829 -0.151450408885142 1 1
0.0713497084538167 0.0704573069082063 1 1
-0.0070645634127269 -0.00701653912309626 1 1
-0.085270794793593 -0.0845800361530604 1 1
0.00278161910317485 0.00182014098845138 1 1
-0.106708285073802 -0.104379048626803 1 1
-0.0647341611206161 -0.0630872254323043 1 1
0.0699631095150393 0.0683805979282291 1 1
0.187588920810301 0.183753425874207 1 1
-0.175019803721552 -0.171349343079939 1 1
-0.13403146205921 -0.131231596469118 1 1
0.180812703678989 0.17679751052697 1 1
-0.143964661319928 -0.141744423595152 1 1
0.126050555952959 0.123363950161926 1 1
0.0582848457138344 0.0567743789628854 1 1
0.030556845805813 0.0302754887949103 1 1
-0.0476542559372719 -0.0459981661707148 1 1
-0.131791230724731 -0.128712270169424 1 1
0.479224645376256 0.47037887738136 0 0
0.210946347411805 0.207422400193755 1 1
-0.06963086731506 -0.0684169129215197 1 1
0.104925571649578 0.102611827237664 1 1
-0.155716928817286 -0.152289344508316 1 1
-0.0968054948889308 -0.0949116579522075 1 1
-0.105570872373306 -0.102964475151742 1 1
0.0872246663721201 0.0852764833768811 1 1
0.0145817626195984 0.0152340622020613 1 1
-0.0427724273786641 -0.042177133643028 1 1
0.0211458602103107 0.0204298454853879 1 1
0.0807209864158476 0.0795417110601069 1 1
0.0207625468649991 0.0200017338828064 1 1
-0.228281195236976 -0.223873861762197 1 1
0.0961568836384736 0.0949968211147873 1 1
0.216979485030799 0.214166606797123 1 1
0.0291248377695598 0.0292949127091692 1 1
-0.0440422188175272 -0.0431522720116234 1 1
0.137938584629692 0.135459589621903 1 1
0.0942893610170458 0.0919519387575728 1 1
-0.0597392126687605 -0.0587029901647819 1 1
-0.0374509450250553 -0.0370118669093736 1 1
-0.0478834849021494 -0.0472939939660331 1 1
0.187199950290428 0.182181398737817 1 1
-0.0239239726455545 -0.0231649996545654 1 1
0.0125721980932219 0.0131069194639014 1 1
-0.0804206782256491 -0.0788830393104418 1 1
0.0419268692666186 0.0418127269509444 1 1
-0.0812654572154785 -0.0797704891728607 1 1
0.132661347039863 0.13030403184797 1 1
0.0580091639894635 0.0563195180920118 1 1
0.0894844005959708 0.087680601029089 1 1
0.0699622796839347 0.0685655375849275 1 1
-0.1219084862337 -0.11965426083225 1 1
0.122696257666449 0.120291424861195 1 1
0.186322909695944 0.182341927560943 1 1
0.180968542216251 0.177361980270511 1 1
-0.000481048113311476 0.000352778856058143 1 1
0.291915691239614 0.286925590335784 0 0
-0.188492216464232 -0.1850597967819 1 1
-0.318761788941763 -0.312754016203414 0 0
0.150546445087508 0.146889587229337 1 1
0.346658307127438 0.340498575296748 0 0
0.219759302476379 0.215753899849639 1 1
-0.0343253508628658 -0.0343070306155408 1 1
-0.0169267286004133 -0.0175577228372158 1 1
-0.286100404499178 -0.279771049056885 1 1
-0.107893597501997 -0.105474027374508 1 1
-0.214132217251567 -0.209049465883789 1 1
0.174193902183979 0.171195518269412 1 1
-0.0122307247008599 -0.011309904072053 1 1
-0.167011273678269 -0.163532049749067 1 1
0.0844649342871543 0.0835535911830813 1 1
0.109240113387398 0.106919429646055 1 1
0.148880079668225 0.146320933276827 1 1
0.00114752809074032 0.000770442732659554 1 1
-0.0726809783507779 -0.0708701739500837 1 1
0.0713973720165466 0.0696608730070554 1 1
-0.150432631242009 -0.147211367078425 1 1
0.0740118134043216 0.0729950898604969 1 1
-0.0149190153706104 -0.0148524925521259 1 1
0.299027622576523 0.293917050712671 0 0
0.064197532460886 0.063477075360126 1 1
-0.164289599374322 -0.16195892364569 1 1
-0.249742934820251 -0.244362319453931 0 0
0.123289724323823 0.120697178887314 1 1
0.161761792294486 0.157552321125223 1 1
-0.0111007153866778 -0.0114563945445182 1 1
0.204610333336993 0.201380384072583 1 1
-0.129058686058241 -0.126668239392288 1 1
-0.0727017713439212 -0.0708755382683485 1 1
-0.42084184120432 -0.412417873915978 0 0
-0.152311191814214 -0.14911839620107 1 1
-0.0749319722001843 -0.0747463143446804 1 1
-0.105162412631562 -0.103479075308891 1 1
0.0385099335978277 0.0364474120487564 1 1
0.213415576170969 0.209021409937955 1 1
0.116443635853541 0.1147996948146 1 1
-0.172450342900821 -0.170044496542633 1 1
0.122763568260851 0.120781167349615 1 1
-0.237375235727163 -0.233014650414784 1 1
0.0460127610309702 0.0444433885277923 1 1
0.203918398615689 0.200261773720106 1 1
0.0851336676872364 0.0828985256915695 1 1
0.147840838239968 0.14479276544997 1 1
0.127361584718313 0.126438719404561 1 1
-0.054417321901027 -0.0524436701313143 1 1
-0.0379826542429183 -0.0377562649284356 1 1
-0.23013363476886 -0.22493000378028 0 0
0.0106999492186357 0.0109340394377579 1 1
-0.0586714835614434 -0.0577524762604228 1 1
-0.286629167697915 -0.281083200278785 0 0
-0.203342884040913 -0.200578584671869 1 1
-0.133151348465126 -0.130344904373549 1 1
-0.00478583861942044 -0.00549478019201515 1 1
-0.0571029586388553 -0.0559941254377828 1 1
-0.0677866303516013 -0.0666483094694914 1 1
-0.0212690460593199 -0.0200368505430674 1 1
0.294245998893014 0.288237633009258 0 0
0.11244069609111 0.110553579331718 1 1
-0.0999371330555419 -0.0978498161108582 1 1
0.105646035261716 0.103572783856871 1 1
0.113100487831513 0.110865889260658 1 1
-0.0645395100840181 -0.0623659205973043 1 1
0.109845333527453 0.10761260249261 1 1
-0.0105717521935512 -0.0107457783611784 1 1
-0.0265199996801922 -0.0259996972889003 1 1
0.105696951861458 0.104995923281573 1 1
-0.226913638024968 -0.222502306153443 0 0
0.112485973814985 0.110221361096082 1 1
-0.236397314918717 -0.230965134756577 0 0
0.0426427940720628 0.0420834490570612 1 1
0.0399281389061727 0.0394122865902867 1 1
-0.0283893885408282 -0.0282816178157402 1 1
0.0406745773017278 0.0395014973273014 1 1
0.0654598034785415 0.0636302893225937 1 1
0.0619147063636364 0.0602581532175448 1 1
-0.113563089889504 -0.110935453440552 1 1
-0.0430320009586578 -0.0429514254315118 1 1
0.298142299052857 0.292697444797067 0 0
-0.126317623454021 -0.123979248923194 1 1
-0.0513624166762296 -0.0492933001579843 1 1
0.171889698268034 0.167784698188956 1 1
0.0645179876664853 0.0631579929262217 1 1
0.0494075077049183 0.0481430430116703 1 1
0.0466714427815685 0.0461505313848343 1 1
0.237286951043041 0.232676842147476 1 1
-0.194631261584331 -0.190417463840586 1 1
-0.116932342627735 -0.11406003668485 1 1
0.0325875224094299 0.0318316283810013 1 1
-0.0925195328335881 -0.0910048689678362 1 1
-0.108111550768529 -0.106186142906685 1 1
0.0944254771368635 0.0923531586032946 1 1
0.223157302162852 0.218910553874976 1 1
-0.0151138279116282 -0.0144544093729703 1 1
0.0727212877412574 0.0721211475822579 1 1
-0.0068675440131951 -0.00643216197864684 1 1
-0.161278513064277 -0.157859379215893 1 1
0.0343175784467876 0.0335841491201346 1 1
0.138282452904577 0.136354716034717 1 1
-0.11766630952564 -0.115878107646791 1 1
-0.0665512920628838 -0.0656694131149457 1 1
0.0935128139196679 0.0913841664387056 1 1
0.0656697255202607 0.0639605711335644 1 1
-0.0281448043279312 -0.0282878175552639 1 1
0.23332039780744 0.228644760807764 1 1
-0.144246732352504 -0.141785145671698 1 1
0.153522822058384 0.151097145368582 1 1
-0.0831187912484409 -0.0814250367632035 1 1
0.0530228719969284 0.0519630685861648 1 1
0.185473058591767 0.182856015109136 1 1
0.00991767213467531 0.0110574889224427 1 1
0.227016385202808 0.222034335757996 1 1
-0.126412266338 -0.124198149803232 1 1
-0.0645470527945518 -0.0627392882504486 1 1
0.127375469805378 0.123897485011168 1 1
0.0135596250950666 0.0140760141122209 1 1
0.0159107946767333 0.0146701784227589 1 1
0.0834577733160372 0.0811337502930747 1 1
0.16366274053015 0.161441508189592 1 1
0.083097674645268 0.0808369521384608 1 1
-0.0610883564297707 -0.0599908049663911 1 1
0.0169000435239275 0.0166640194952463 1 1
0.180596188064444 0.177988854240491 1 1
0.00157385648545454 0.00223058812418223 1 1
0.164389209264346 0.16172381372042 1 1
-0.00912889833070628 -0.0092755388099343 1 1
-0.126520704255358 -0.124355249868573 1 1
-0.0312085396138474 -0.0313159954906868 1 1
-0.085239898452393 -0.0828095319296674 1 1
0.0717090364314668 0.0707914086576668 1 1
0.0190724293999704 0.0183381198323477 1 1
0.193104892351098 0.189677925735039 0 0
0.157956036393903 0.154267060593616 1 1
-0.0267912940982092 -0.0256114663108904 1 1
-0.00588258431995816 -0.00494071384225445 1 1
0.103746256920988 0.1010226860587 1 1
-0.0392212717811821 -0.0386898280904065 1 1
-0.0378868287568377 -0.0367390505733725 1 1
-0.0830499349402612 -0.0824708314118675 1 1
0.217751830314846 0.213065908160123 1 1
-0.148574564613267 -0.145046705779797 1 1
-0.127505577468782 -0.125415849199473 1 1
0.0135835321199731 0.0139699402331026 1 1
-0.13577902257352 -0.133252712939956 1 1
0.284259839103171 0.280129992132285 1 1
-0.0375162303453189 -0.0365909508424291 1 1
0.0804956436195573 0.0786044759082024 1 1
0.163159150747218 0.160094289071252 1 1
0.0808314935826785 0.079441515603143 1 1
-0.000179633348005963 -0.000550297537978084 1 1
-0.00487048337948131 -0.00521415093289275 1 1
0.0785936389658469 0.0767073924937791 1 1
0.107755896910926 0.105951093341302 1 1
-0.0665222955497545 -0.0643183009008399 1 1
-0.0581764661954714 -0.0576217316063487 1 1
0.106446579746159 0.10447913330169 1 1
0.0551986484768229 0.0536868093451576 1 1
-0.0693412667448668 -0.0685287738712409 1 1
-0.135566306701573 -0.132462959840847 1 1
-0.0964763889630801 -0.094598975237498 1 1
-0.248940539610728 -0.244343069840652 0 0
0.061417674276574 0.0600480234586972 1 1
0.00959139363762652 0.00909250649584545 1 1
0.0332891329210158 0.0330210491133948 1 1
0.0738170617757413 0.0718465147873149 1 1
0.0365434307342495 0.0360444696483933 1 1
0.0342724806395039 0.0339093448057118 1 1
0.186328581427294 0.182778943768516 1 1
0.00943280037442231 0.00877953272854395 1 1
0.0509702795297797 0.0508767627027951 1 1
0.249584884593792 0.244587540182033 0 0
0.0189960153919501 0.0168975422509335 1 1
-0.14098760191168 -0.139075853268233 1 1
0.220606403347917 0.217200433264292 1 1
-0.0636926135492224 -0.0622305866035191 1 1
0.122952427285117 0.120909551132256 1 1
0.0441591742212485 0.0435052546436762 1 1
0.263436906580657 0.258604702241586 0 0
-0.167430516982117 -0.163295108736592 1 1
-0.083888150997803 -0.0819237858224278 1 1
-0.00784311076081546 -0.00752159485803723 1 1
0.151817396767026 0.149298575182493 1 1
0.00157628671899586 0.00133168232420791 1 1
0.124920904684949 0.122356187539028 1 1
-0.190832203418087 -0.188204814718607 1 1
0.0082690703360389 0.00766978802735473 1 1
0.161560500816123 0.157966350832624 1 1
-0.225354028523767 -0.221402692169299 0 0
-0.290228873200925 -0.284597494988643 0 0
0.00020732900694586 0.000899591438062687 1 1
-0.172570811188314 -0.169876596754825 1 1
0.119045493184947 0.116760433283105 1 1
0.0910546511787589 0.0895510132890985 1 1
0.00627361070994296 0.00502798314452728 1 1
-0.130329878279334 -0.127454866925936 1 1
-0.0500697447846055 -0.0490121078023003 1 1
-0.0358327715518171 -0.0353971860677698 1 1
0.251857563126871 0.247388173084806 1 1
-0.00641477745316659 -0.00631045323457974 1 1
0.141641093912683 0.137940994167528 1 1
-0.0478432783668835 -0.0456223126749994 1 1
0.204465157630093 0.200618939379074 1 1
0.0768647227612639 0.0747580599586138 1 1
-0.271251817232814 -0.266129737679057 1 1
-0.0097712992085262 -0.00976361965689364 1 1
-0.00210768298644916 -0.00231453897004061 1 1
0.132434758627133 0.12926317025076 1 1
-0.0461436273740426 -0.04652482970546 1 1
-0.112375090387651 -0.110992368382202 1 1
-0.0591476380229738 -0.0575617173530919 1 1
-0.0372399975756082 -0.0364568318097292 1 1
0.0593535683801457 0.059509905447034 1 1
0.180474282032802 0.178294495242375 1 1
-0.108050105412587 -0.106098068458434 1 1
-0.0529008912438762 -0.0518277930634504 1 1
-0.00569951652590278 -0.00582785433953416 1 1
-0.0168294275364371 -0.0162361846425388 1 1
0.308246892112411 0.302818176122692 0 0
-0.262191975879207 -0.25753389246269 0 0
0.0415504157607399 0.0409384765694348 1 1
-0.0497213420492984 -0.0492719837219096 1 1
0.0368796883107052 0.035656222081625 1 1
0.28302127011086 0.278756704726784 1 1
0.0679426646576328 0.0660359292387909 1 1
-0.0983355387688056 -0.096741208708464 1 1
0.0328655697480517 0.0310395870488586 1 1
0.0184707110203511 0.0184067234848676 1 1
-0.0121081416821345 -0.0120924696786247 1 1
-0.153707321650142 -0.150823399778461 1 1
-0.109070064515168 -0.107827099656117 1 1
-0.13021553081132 -0.12803502614619 1 1
0.205197655412935 0.200736759987972 1 1
0.0442248689133058 0.0434689159260503 1 1
-0.110418265450484 -0.107238450733987 1 1
-0.166989300043582 -0.163463106687249 1 1
0.000960726193804919 0.00166496199916051 1 1
0.0401197379477609 0.0405118703205437 1 1
0.181990381927822 0.179506790676619 1 1
0.0368766644413644 0.0366911571364835 1 1
-0.0466067562021782 -0.0457176825971376 1 1
0.102900144429504 0.100913576499506 1 1
-0.277535289376306 -0.273378412334835 0 0
-0.00257653735502893 -0.00214021515512786 1 1
-0.0522111253935973 -0.0514272874431876 1 1
-0.220560448148076 -0.215584443015055 1 1
0.0765049842000442 0.0739986011440744 1 1
0.141806812131517 0.13871860880503 1 1
0.0104709943318967 0.010924712718501 1 1
-0.0826507010595072 -0.0810756309572038 1 1
-0.0434867027151905 -0.042964890260874 1 1
0.00743182627724937 0.00667125910524915 1 1
-0.147474082348313 -0.144354481429143 1 1
0.0995102759582285 0.098467579916601 1 1
0.132930859053206 0.130672845873131 1 1
0.178087831747171 0.173525634230076 1 1
-0.00127525905240469 -0.000759637437100212 1 1
0.0296465752669036 0.0295461789452757 1 1
-0.0953813978965432 -0.0935059364823596 1 1
0.0628578876345415 0.0613977774526198 1 1
-0.066555214457157 -0.0650086064704832 1 1
-0.0882430790249993 -0.0858080768862405 1 1
0.0946258013872885 0.0939349228289281 1 1
0.00512153098158331 0.00527208792892677 1 1
-0.00494223058884952 -0.00420668776920382 1 1
0.00852036061357526 0.00754605769795297 1 1
0.146476551130494 0.143810180506595 1 1
0.130769246423398 0.129195916680753 1 1
-0.270071460716708 -0.264802636309635 1 1
0.165312062005258 0.162601970538663 1 1
-0.0670554437219806 -0.0658848710366342 1 1
-0.106852690432562 -0.104788962370884 1 1
0.0435080524527715 0.0428330030229186 1 1
0.00427409855869405 0.00309445989761199 1 1
-0.165404532938729 -0.162260385996262 1 1
0.138815166612272 0.136297449582343 1 1
-0.0988135647865041 -0.0960996697177507 1 1
0.0644703382615109 0.0640792626159306 1 1
0.0662568202003944 0.0645097585076791 1 1
0.0275697398976535 0.0271265578255347 1 1
-0.00736622200789856 -0.00707109360125129 1 1
0.0188729301048893 0.0187548515608022 1 1
0.00618328549598223 0.00570858051162578 1 1
-0.107013958237813 -0.104994323396363 1 1
0.0109406309973018 0.0105681355088796 1 1
-0.0236553681928324 -0.0230412451053775 1 1
-0.131983338986087 -0.129906923985832 1 1
-0.094112291255387 -0.0918596380425818 1 1
-0.0236259316323104 -0.0244676403347178 1 1
-0.0433423318229203 -0.0427873694169266 1 1
-0.0412471217861725 -0.0404875238036482 1 1
-0.0352977552998262 -0.0338835285164696 1 1
0.0651355152678631 0.0642583627965631 1 1
-0.0839754319286592 -0.0824777101986857 1 1
-0.0986117232471119 -0.0974638174158098 1 1
-0.0974966470135962 -0.0956127019641304 1 1
-0.0397746116002808 -0.038394929459094 1 1
-0.0488987272054671 -0.0478806107882784 1 1
-0.149528117319653 -0.146055503786553 1 1
-0.050342891444473 -0.0506109889908083 1 1
-0.22595057705652 -0.220837891329827 1 1
-0.0922816111565658 -0.0897877165657467 1 1
0.0343757089752542 0.0349040661737699 1 1
-0.091405035613908 -0.0880195735551041 1 1
-0.07339718663814 -0.0710974537890424 1 1
0.0894469175238872 0.0880942900929162 1 1
-0.0578047879183275 -0.0568605332919937 1 1
0.0265752923407522 0.0271119608622598 1 1
0.14951956362752 0.146789917499526 1 1
0.129493664644439 0.126688861043059 1 1
0.0862578214110521 0.0843698259619634 1 1
0.056613735925355 0.0559417356201878 1 1
-0.0452585967198888 -0.0444052277648275 1 1
0.0834929368226568 0.0805499983665924 1 1
0.0637502178883659 0.0618735684797361 1 1
-0.0869033050723846 -0.0846395093911087 1 1
0.0722084874414134 0.0711738877936822 1 1
0.204626675041317 0.200773915086974 1 1
0.0300210788371007 0.0295894854479856 1 1
-0.0647902687954273 -0.0632746456303374 1 1
0.331550193537082 0.325079313343254 0 0
0.142684682487765 0.139189327383829 1 1
-0.220215209686999 -0.215750526552259 0 0
0.0574492690894802 0.0563721367040282 1 1
-0.0588995742597355 -0.0571220697437943 1 1
0.159406156874331 0.156234083534327 1 1
-0.317900189498862 -0.311988387793268 0 0
0.0286107440602014 0.0282285797677976 1 1
-0.114971300912557 -0.113061058994687 1 1
-0.0083198256551397 -0.00816130231449079 1 1
-0.0818458430074913 -0.0803865961553263 1 1
0.0478482548463555 0.0464037592238056 1 1
0.138149199822431 0.136452933223701 1 1
-0.0750228710519247 -0.0736664160447763 1 1
0.0352374735690482 0.034939918852344 1 1
-0.0676124373303028 -0.0663380240684134 1 1
0.163648650132273 0.159734462334596 1 1
-0.00949316567240331 -0.0096566267757057 1 1
-0.0694643688640695 -0.0679902912442337 1 1
-0.0748696700006349 -0.0732237607598989 1 1
0.0329710507062323 0.0323359684189328 1 1
-0.273496878994182 -0.267781196169635 1 1
-0.123601382893176 -0.121552177647496 1 1
-0.0908962624924113 -0.0884119642173442 1 1
0.0661677798743521 0.0646522483099993 1 1
0.0640383584712404 0.0610632280114338 1 1
0.0202543620650673 0.0198572655406539 1 1
-0.00939990366806971 -0.00938708984294883 1 1
-0.0148990865946321 -0.0146594043079205 1 1
0.0571079695129161 0.0562390612945571 1 1
0.104360654854191 0.101965444950768 1 1
0.134572866513918 0.131453327250297 1 1
0.0129518650101907 0.0131207015910409 1 1
0.0124607017576656 0.01207664127755 1 1
0.403043309998587 0.395758191473978 0 0
0.153149838794491 0.150914253693607 1 1
-0.0354982095207437 -0.0356627454429127 1 1
-0.0268303872666402 -0.0255107808218668 1 1
-0.176661290045466 -0.171989467411816 1 1
0.172773154375634 0.169685817936708 1 1
0.18096128098314 0.177546759592372 1 1
0.126790331515791 0.123439266313649 1 1
-0.025868485349918 -0.0261401463102946 1 1
0.0731016153885824 0.0706655865539712 1 1
0.069573740545311 0.0683241214208484 1 1
0.108839938988549 0.106305625975954 1 1
-0.070935912542709 -0.0707269544092424 1 1
0.103329753049707 0.101953176241839 1 1
-0.302771313672327 -0.296861284479524 0 0
0.2085526774734 0.204198497360304 1 1
0.105402565218856 0.103380403888805 1 1
0.00181485851482448 0.00204345657688794 1 1
-0.137610979522989 -0.134745153560413 1 1
0.0795903865756176 0.0782828488874326 1 1
0.0748172070514415 0.0740583587441258 1 1
-0.202258966151097 -0.198368949335999 1 1
-0.177565170859313 -0.174615652896377 1 1
-0.134820898420885 -0.132887466146952 1 1
-0.0028171274347792 -0.00261709054347666 1 1
0.0302226916902233 0.0298536549674807 1 1
-0.13244400631753 -0.130625838213001 1 1
-0.0679979052608025 -0.0658294348151227 1 1
-0.0464169120104945 -0.0453372949261172 1 1
0.0217238077434359 0.0214410938243394 1 1
-0.0146956499602578 -0.0143667909534009 1 1
0.0280563580688954 0.0279456747069623 1 1
0.0270423702355452 0.0266873842111487 1 1
0.243603318954905 0.238504555740682 1 1
0.171081944054752 0.167370832855579 1 1
-0.0727824397560348 -0.0720583257750026 1 1
0.124199521384381 0.121883104840071 1 1
0.228310638149211 0.223737235218839 1 1
-0.0501104554168738 -0.0491998010743204 1 1
0.130810525744149 0.128525253370029 1 1
-0.125100165103621 -0.12297846539109 1 1
-0.202448752302696 -0.199134022960186 1 1
-0.0307638183864615 -0.0307187609375869 1 1
0.11911258642956 0.117505962282321 1 1
0.143434079969826 0.140608801445849 1 1
-0.036941383673913 -0.0362172776899872 1 1
-0.24560968786992 -0.241664698734264 0 0
-0.173593465693885 -0.170344585948955 0 0
0.0745862378422628 0.0728381899521148 1 1
-0.184032989604504 -0.179871495304973 1 1
-0.00859207038991748 -0.00853727030975728 1 1
0.199527091907392 0.195295180785954 1 1
-0.0277690164436883 -0.027486017871315 1 1
-0.00128908206202639 -0.00180899906073045 1 1
0.117496469568968 0.116211248904444 1 1
0.0105857204916461 0.0102765107970344 1 1
0.15438439861534 0.151940173438931 1 1
-0.141634078546633 -0.138468129713703 1 1
-0.117788054580625 -0.115053340708888 1 1
0.0247529587465021 0.0240659591039675 1 1
-0.081724193768146 -0.0806628760063541 1 1
-0.16343860641158 -0.16019329797686 1 1
-0.143678214504212 -0.141723107949564 1 1
0.112556727765614 0.111795332890903 1 1
-0.0356379556415138 -0.0347746910955979 1 1
0.114626525992617 0.111827410375761 1 1
0.00555954190827175 0.00686508723724125 1 1
0.118238860884573 0.116722813429027 1 1
-0.161219117309731 -0.157682099272944 1 1
-0.0733626823310606 -0.0718702246995328 1 1
0.100413329087416 0.0990363695986309 1 1
0.0180605811828911 0.0164938695110152 1 1
-0.258812826017671 -0.254403976793999 1 1
-0.210064637157839 -0.205442020505154 1 1
0.248546852677035 0.244791397791354 0 0
-0.0295920866598395 -0.0294814788687984 1 1
-0.101524179957295 -0.0987836440732609 1 1
0.101413704805329 0.0992330498547194 1 1
-0.020387332682691 -0.0203612415956797 1 1
-0.0881526510555732 -0.0854550098830889 1 1
0.153274986008629 0.150690012156612 1 1
-0.105548199760965 -0.103408059348433 1 1
-0.0613779397815578 -0.059734502830599 1 1
0.165111680930555 0.161746948453704 1 1
-0.0942271701945885 -0.0923514297992425 1 1
-0.126683628074419 -0.124465880540921 1 1
0.0812242874113134 0.0811225437619698 1 1
-0.0412215300156362 -0.0400035209343449 1 1
-0.121194604387367 -0.119658927592462 1 1
0.0680235063707238 0.0665839501768462 1 1
0.0378005633929826 0.0371959811944076 1 1
-0.0417818517119994 -0.0407517035880452 1 1
0.0058863009298467 0.0053651286242442 1 1
0.00655894918050761 0.00678231133420432 1 1
-0.143656975150998 -0.140623611212637 1 1
0.28862865225274 0.284067407188205 0 0
0.126699558834998 0.124796990322261 1 1
0.0183762777640992 0.0178672425100061 1 1
0.157382279308015 0.153708282812445 1 1
0.268431909785322 0.263240670097846 0 0
-0.0925752950869549 -0.0914956397488211 1 1
-0.231678170430746 -0.227632258190775 1 1
-0.0677419227182115 -0.0664278469361487 1 1
-0.225300573056628 -0.221153157118297 1 1
0.0148852539187271 0.0143186031822154 1 1
0.108263027802865 0.105843369152249 1 1
-0.161485293354235 -0.158374326322324 1 1
-0.20953659505159 -0.206028632160933 1 1
-0.0839753411939646 -0.08333610409169 1 1
0.122226631996197 0.120056952409977 1 1
-0.233405258061798 -0.229286090613656 0 0
0.0916264826999265 0.0904827968798859 1 1
0.122500317667197 0.119777449367921 1 1
-0.202049881987668 -0.198919320849881 1 1
0.0891193437908952 0.0863982170565314 1 1
-0.260572058890907 -0.255293248405306 0 0
-0.256480830340213 -0.251034325273936 0 0
-0.225114778458311 -0.22207923516683 1 1
0.124177363234109 0.121369760059519 1 1
-0.0102369196554094 -0.0106479928498823 1 1
0.0686532836072323 0.0680665863648631 1 1
0.0846096780315701 0.0828604933000098 1 1
0.230443327714139 0.226119026459221 1 1
-0.191756602824315 -0.188151255451973 1 1
0.215959971387559 0.211194802631573 1 1
0.333156578440124 0.326815018206012 0 0
0.137253070782861 0.134624845439739 1 1
0.283017311193166 0.277626327139482 1 1
-0.127875426530886 -0.124871026250926 1 1
0.157871873194428 0.155166463385002 1 1
-0.0849188978409985 -0.0836224692378919 1 1
0.0796992324988419 0.0786651313039995 1 1
0.144737406437978 0.142293492996338 1 1
-0.040461370723887 -0.0404540882556262 1 1
0.280027789618503 0.275459875453964 1 1
-0.073437935727829 -0.0722140040826854 1 1
-0.102439884712275 -0.100891989298251 1 1
0.0529855964194508 0.0518976832298748 1 1
0.114419026360375 0.11299994130808 1 1
0.0350063786861494 0.0354160108560211 1 1
0.0350501874188988 0.0339101370160847 1 1
-0.0409872724022629 -0.0400163580783762 1 1
-0.177169237329959 -0.173575686331197 1 1
-0.157382232174816 -0.155162679288894 1 1
0.0217992106245237 0.0210745244193627 1 1
0.0667214104782514 0.0662575637501445 1 1
-0.0374739550431006 -0.0360412873197192 1 1
-0.261041384648995 -0.256028277091486 0 0
-0.0760066849556355 -0.076160031944476 1 1
-0.0859970596745035 -0.0830420964933134 1 1
-0.165054975857473 -0.162864496302567 1 1
-0.181359104276651 -0.177641431149952 1 1
-0.0715419019342177 -0.0710105343780024 1 1
0.0303218496808502 0.0294524024578977 1 1
-0.0656912466726497 -0.0640604470660605 1 1
0.233139414451039 0.228890702790407 1 1
0.00628255063699019 0.00610857452445824 1 1
-0.136569386885752 -0.133921398491001 1 1
-0.146200186080086 -0.143141292208936 1 1
0.249094899888304 0.244777638294161 1 1
0.0638255655992357 0.0631378454400581 1 1
0.132874000487234 0.129529308634195 1 1
-0.0978552583440945 -0.0950023177829959 1 1
0.0536259862462553 0.0536433235379287 1 1
0.133223680962627 0.130336692235577 1 1
0.0476963412331783 0.046796815506974 1 1
-0.0738936630899547 -0.0716632399640463 1 1
0.167444283240987 0.163382874737831 1 1
-0.294773869170987 -0.28807118398482 1 1
-0.0319066048908953 -0.0308212882653687 1 1
-0.0841629805672611 -0.0829506217299424 1 1
-0.0495296154797651 -0.0498156822678827 1 1
-0.0427751200779022 -0.0416187833927722 1 1
-0.0768478093582087 -0.0744199932072163 1 1
-0.0865304855132818 -0.0858594815963575 1 1
0.122433223753737 0.119467858818459 1 1
0.072394762286753 0.0715806113182452 1 1
0.0992539524135212 0.0971731372381251 1 1
-0.0967622184784583 -0.0957922422532872 1 1
-0.15898634469405 -0.156288840304912 1 1
-0.164702983219717 -0.160256406563359 1 1
-0.0128264790181655 -0.0128706012692938 1 1
-0.0542517842687401 -0.052959067424596 1 1
0.0484281076488731 0.0472175748122666 1 1
0.488402608554054 0.480421241324859 0 0
-0.090345108768061 -0.0872314891561171 1 1
-0.198752635747947 -0.19560569887566 1 1
0.0377574439068973 0.0368156442185947 1 1
-0.152844535904878 -0.148966077765061 1 1
0.106687503940907 0.104163086053822 1 1
0.188178407167522 0.184402352384312 1 1
-0.154973550446915 -0.151606142291789 1 1
-0.0403500191797519 -0.0392437365201723 1 1
0.213923848907689 0.210461183565832 1 1
0.0787898490674427 0.0774122289157781 1 1
0.232553979200684 0.228147776586571 1 1
0.149839393003479 0.147386193244399 1 1
-0.239714746146135 -0.235176465900718 1 1
0.0595372585064226 0.0590645962841457 1 1
-0.00297818127188408 -0.00380640994684815 1 1
-0.0884746927151882 -0.0875161941052864 1 1
-0.0828700881923185 -0.0799363163326632 1 1
0.030180197769363 0.0288676327396689 1 1
0.0875804243018178 0.0861901471531275 1 1
0.116152644285481 0.113593762760971 1 1
-0.0932892052036503 -0.0919390104337454 1 1
0.152588378189089 0.149280284979594 1 1
-0.101449654343386 -0.0992454746927647 1 1
-0.0723168963443915 -0.0703330267405222 1 1
0.0910342804153754 0.0874906342091179 1 1
-0.256783123975083 -0.252052611186775 0 0
-0.179539397700568 -0.175283776629654 1 1
0.105131681891121 0.103388096711072 1 1
0.181821419735152 0.178444434270258 1 1
-0.0782877384449467 -0.0766839235637493 1 1
-0.0711397984476805 -0.0694041750833577 1 1
0.0211797881219225 0.0211988881294942 1 1
-0.205413432197059 -0.202238803432276 1 1
-0.0786096612622906 -0.0769435563859908 1 1
0.106998061342681 0.104985717085019 1 1
-0.0621006383579014 -0.0612393604469711 1 1
0.0386455415663619 0.0376311525144903 1 1
0.175049313030913 0.171560695934645 1 1
-0.124759854026396 -0.121398715856877 1 1
-0.150956749103243 -0.149028069240596 1 1
0.0346669626614717 0.0347605829714618 1 1
0.232819758604713 0.227770160997952 1 1
-0.17840665820115 -0.176630673656823 1 1
0.258727219450773 0.25259075349867 1 1
-0.0294230500754608 -0.0285495377041037 1 1
-0.0679098621533523 -0.0663786271611721 1 1
0.0463898753672463 0.045671380687671 1 1
0.0367837401923441 0.0363621398323329 1 1
0.163336847601486 0.159442322397368 1 1
-0.096429094018976 -0.0949370994136694 1 1
-0.0292209165093421 -0.028114702771539 1 1
0.00231778655302022 0.00317352444964863 1 1
-0.103451710739943 -0.101359011457211 1 1
-0.0176403392638172 -0.0162699087557957 1 1
-0.272817805712878 -0.26807511493246 0 0
-0.167925328519075 -0.164383063893998 1 1
-0.128121831116431 -0.12533210446063 1 1
0.157198988000708 0.154367894950596 1 1
-0.0384082476257167 -0.0377377968206339 1 1
0.0624022748144867 0.0615351189317018 1 1
-0.0796828058383302 -0.0785087453236837 1 1
-0.0961871722754419 -0.0947409370301584 1 1
0.109857158141088 0.108673912394042 1 1
-0.154419315342871 -0.150296263202292 1 1
-0.0682484642880863 -0.0674239840025043 1 1
0.108253794967532 0.106215764591717 1 1
0.21176573303392 0.207519156860626 1 1
0.160612618171671 0.157492498452004 1 1
0.0171982460830582 0.0178535397751446 1 1
0.0433737732485721 0.0431981297222053 1 1
-0.0236462083151176 -0.0249956535800008 1 1
-0.0516973862529723 -0.0507142439108696 1 1
-0.154012338754594 -0.150691730550691 1 1
-0.121197482269901 -0.119257712933663 1 1
-0.00864366075631876 -0.00866071003642152 1 1
0.304755511633729 0.298903786341413 0 0
-0.132471740714064 -0.129578950559843 1 1
0.00684683373600068 0.00675431340186485 1 1
-1.05853874184216e-05 -0.000421374107985335 1 1
0.185164868216146 0.180994933007842 1 1
-0.382032861679403 -0.374834435087791 0 0
0.185191027839493 0.181792024262678 1 1
-0.157935049675466 -0.154912220163494 1 1
0.0138188726889473 0.0132913833356607 1 1
0.0773826391309794 0.076787570685296 1 1
0.0478851647924731 0.0473445606143846 1 1
0.117868001507994 0.116146668616802 1 1
-0.0478614822524289 -0.0466587872599306 1 1
-0.0279203314456602 -0.0269475759506023 1 1
-0.214474105269575 -0.210743845983189 1 1
0.164332050102867 0.161691482284593 1 1
0.0706889551202065 0.0695536710546756 1 1
-0.223003639773913 -0.219420657420061 1 1
0.113097520063585 0.109993174729325 1 1
0.110135742403884 0.108810220440059 1 1
-0.118123656317683 -0.115914922714363 1 1
-0.0514768241683308 -0.0500116667832472 1 1
0.0128467686026484 0.0128501424153115 1 1
-0.183351517528732 -0.178740987599126 1 1
0.0163456200804559 0.0158919140428527 1 1
-0.0732217837132969 -0.0723014026617435 1 1
-0.0141943053288632 -0.0140743739744609 1 1
0.0646494740260878 0.0634890633460412 1 1
-0.10440805472063 -0.101917562471959 1 1
0.0021347842056918 0.0017054028007794 1 1
0.114657403197804 0.112034755340481 1 1
0.0905172968604866 0.0895342742034699 1 1
-0.0371010742168695 -0.0373349112765391 1 1
-0.063300507067716 -0.0614930822887541 1 1
0.215273993703838 0.211430124383124 1 1
0.11463176087451 0.112761635417006 1 1
-0.0807727676887707 -0.0798402497971231 1 1
0.0445193440298006 0.0430940747421062 1 1
-0.0296425126330918 -0.0288398306073907 1 1
-0.0724967852083224 -0.0716656017934266 1 1
0.202079345811837 0.197808861702489 1 1
0.0382355177216041 0.0368437595099149 1 1
0.199742305217938 0.196502049196391 1 1
0.0246625185388349 0.0238568153747123 1 1
0.0180998782532639 0.0175949531346835 1 1
-0.186219527796874 -0.182257822047702 1 1
-0.0140036176676275 -0.0139361216230267 1 1
0.00597304223276958 0.00655933791880688 1 1
-0.160388269700815 -0.156495746655388 1 1
-0.0533274374642142 -0.0526748717900746 1 1
-0.225449600629747 -0.220550426916833 0 0
-0.0166479452409874 -0.0158182378040176 1 1
-0.0457025350001795 -0.0443411080711415 1 1
0.0513286646307795 0.0509978924329125 1 1
0.0103485931471461 0.010393408494775 1 1
-0.0202822804822266 -0.0207133647091103 1 1
0.169000757113265 0.166030001056651 1 1
-0.0155449012011499 -0.0149905274122538 1 1
0.00535858866190832 0.00533046024122114 1 1
0.0889847290705083 0.0878604251049601 1 1
-0.118495888585712 -0.116260262059541 1 1
0.252436666980603 0.2465854019431 0 0
0.0923637256930847 0.0906382686392834 1 1
-0.232325421593763 -0.228247748939273 0 0
-0.0605822462483631 -0.0601521575614872 1 1
-0.125939861014167 -0.123577075758471 1 1
-0.0219312781061387 -0.0216157313569355 1 1
0.010983241468096 0.0108358401466121 1 1
0.163100788903434 0.15968791170869 1 1
-0.0646248571066659 -0.0631937623588602 1 1
-0.0964916212910891 -0.0939422339158241 1 1
0.0306234256452418 0.0301459083490094 1 1
-0.27476313191155 -0.269312713082567 1 1
-0.0782818894041565 -0.0778665612093663 1 1
0.0908288517617182 0.0877372038277665 1 1
0.0483957731148219 0.0476370712868351 1 1
0.131561297025491 0.12901686592368 1 1
-0.0380075740792263 -0.0376758073239641 1 1
-0.12501329435757 -0.122246988663617 1 1
0.266304212493687 0.260859580424012 0 0
0.171283917943908 0.167565995237799 1 1
-0.10343538626112 -0.102189229712106 1 1
0.0586122459606041 0.0574390729643017 1 1
0.0239580424309913 0.0225308963456578 1 1
0.104435712715608 0.102155218115974 1 1
-0.123956656472476 -0.122115969227182 1 1
-0.0253767338012201 -0.0246382651057179 1 1
0.144046015169021 0.140065794776632 1 1
-0.046679249774471 -0.0452366215939939 1 1
-0.159409409354251 -0.157139262274435 1 1
0.104730955708462 0.102474501707164 1 1
-0.000504908451368708 0.000215153413744522 1 1
-0.141870736005063 -0.138991360763686 1 1
-0.300144008736605 -0.29435729505982 0 0
-0.387191760195925 -0.379673644951417 0 0
-0.171772857768145 -0.169356763022471 1 1
0.20142209906124 0.196548002368822 1 1
0.0742680172299695 0.0723915255002104 1 1
0.0274527631399457 0.026564342396037 1 1
0.0552296860855952 0.053782028187357 1 1
0.0415768747719265 0.0410644270123108 1 1
0.141535395010157 0.139029714464602 1 1
0.151992947218299 0.149350494008618 1 1
0.338911078131227 0.33313697585215 0 0
0.194382647832424 0.190296198882332 1 1
0.0289135412661801 0.0282139256038228 1 1
-0.102134604092701 -0.0993674693072794 1 1
0.0844846630743371 0.0834624297153184 1 1
0.02747361442859 0.0271225128729533 1 1
0.00213245490614976 0.00267011455041643 1 1
-0.0274907172206226 -0.0265840982712552 1 1
-0.0107666090870657 -0.0105752924218436 1 1
-0.0477703168156014 -0.0468963869814776 1 1
0.0713262348583603 0.0698394911368748 1 1
0.0714409766507057 0.0705646945003214 1 1
0.149798033101517 0.146894780587362 1 1
-0.218180614160202 -0.213239068123567 1 1
-0.257595565121704 -0.251411381596465 1 1
0.0476263742509319 0.0467537719126499 1 1
-0.0998762866783331 -0.0976119415224137 1 1
0.00169188643893779 0.00223800272586121 1 1
-0.0233332181755725 -0.0242707500841336 1 1
0.0251513449105022 0.0248720489933774 1 1
0.0327461364882682 0.0325455590643954 1 1
-0.153333020593503 -0.150413769924306 1 1
-0.143026527602485 -0.1410021734064 1 1
0.0957811494259654 0.093055366780233 1 1
-0.108248570291126 -0.107021201253424 1 1
0.00316354661799174 0.00350617917636677 1 1
0.0197264560454808 0.0195321055100093 1 1
-0.0335713212847457 -0.0326073535092539 1 1
-0.163211804877771 -0.159997868948535 1 1
0.0253517833403715 0.0245875133672243 1 1
0.0856296407122417 0.084344114089752 1 1
0.21597108940452 0.212167188966631 0 0
-0.160910725592786 -0.157200189964002 1 1
0.0518014458265786 0.0503527434400997 1 1
0.0899890378081545 0.0884877217354086 1 1
-0.079247971001829 -0.0786084989559465 1 1
0.0142911135204824 0.0138601408555728 1 1
-0.134707318201988 -0.133240000556086 1 1
0.174378147349332 0.170845689754045 1 1
0.137607697287282 0.134765486972707 1 1
-0.00200865002595643 -0.00186390880532961 1 1
0.0557137838390631 0.0542697193741529 1 1
0.221191126335812 0.21843408910171 1 1
0.0842926448207529 0.0825055074966602 1 1
-0.14205019365971 -0.139044915991472 1 1
-0.0686539659264844 -0.0661442301772622 1 1
-0.00512673122628677 -0.00371808373353798 1 1
-0.14186484869658 -0.140052163282131 1 1
-0.401091653943125 -0.392596951361499 0 0
-0.0552394790621739 -0.0532639313125549 1 1
0.147686841717228 0.145224948876075 1 1
0.0044720531190052 0.0044442024813738 1 1
0.0322803509777506 0.031619152244569 1 1
0.214258458236376 0.211348108545697 1 1
0.155633848346331 0.153090110008522 1 1
-0.107588730358528 -0.104970939193657 1 1
-0.0946062268785061 -0.0919487344535165 1 1
0.101830657237688 0.100909601679089 1 1
0.216873206299819 0.212512383732116 1 1
-0.217720679272542 -0.214548356001236 1 1
0.0548404244043846 0.0543905166613821 1 1
0.0357421741033016 0.0343713214351609 1 1
-0.1210023877215 -0.119237941862564 1 1
0.254894397540029 0.250004869627624 1 1
0.176234174666563 0.173094940299805 1 1
-0.00843361939910109 -0.00767001071917082 1 1
-0.00559943706955532 -0.00542483943496633 1 1
0.0107927605523026 0.0101533853557766 1 1
0.043605419741246 0.0432615043110353 1 1
-0.305087209386449 -0.299799071302952 0 0
0.0556418167435077 0.0556261973417025 1 1
-0.124908230125615 -0.123204386925216 1 1
-0.0626034044315774 -0.0616956195844355 1 1
0.126178061399993 0.124179697997867 1 1
0.100623610019255 0.0988807033704968 1 1
0.120686762417363 0.118290362370623 1 1
-0.376896721471718 -0.36941251631562 0 0
-0.1224553582659 -0.119846252033357 1 1
0.0561669292283634 0.0550317135371044 1 1
0.127167554677506 0.123991851542603 1 1
-0.0416734506637427 -0.0404193831121584 1 1
-0.0983360326633521 -0.0965390011788513 1 1
-0.132710189769251 -0.129989900747544 1 1
0.00679307104029029 0.00721872166383299 1 1
0.131406304373214 0.128913410655446 1 1
-0.0982355219849129 -0.0968610326810764 1 1
0.259305352474973 0.255142113973402 1 1
0.011285098103302 0.0101516055986696 1 1
0.0545516519278036 0.0535203197110909 1 1
-0.16584357927173 -0.162778349323219 1 1
0.025598636444877 0.0242223318973355 1 1
0.0144952580028171 0.0131349384631043 1 1
-0.0110681186241924 -0.0110347290287299 1 1
-0.0151976883425065 -0.0150424655416782 1 1
0.130497109768277 0.128583879901923 1 1
0.0930416124392893 0.0919389718320824 1 1
0.256373947556378 0.25006449722202 1 1
-0.032935514887921 -0.03152466400807 1 1
-0.0160710192751881 -0.0157057471910684 1 1
0.236521007919149 0.232996375817349 1 1
-0.122030691636338 -0.12106101094648 1 1
-0.089343939949819 -0.0877139076636667 1 1
-0.0994370433870105 -0.0972503983126424 1 1
0.0916003336992852 0.0903992082537904 1 1
0.00607994751571804 0.00607278317581648 1 1
-0.0483504977253893 -0.0479719222843616 1 1
-0.137784143662236 -0.135966574131877 1 1
0.127844026275342 0.125050988577613 1 1
-0.21809811280628 -0.213789703548539 1 1
-0.148032147591483 -0.145124458609501 1 1
-0.309557051918236 -0.303540953074023 0 0
-0.0916665574683818 -0.0897012321670782 1 1
0.0123104821170522 0.0116334224465844 1 1
0.012511994083006 0.0138017192392951 1 1
0.152119077831348 0.149316679552729 1 1
-0.0235145665047389 -0.0229890311071867 1 1
-0.126811689094984 -0.124568693353748 1 1
0.240567312767193 0.235959671518999 1 1
0.128532766371886 0.126546106388255 1 1
-0.152664791723439 -0.149906166377352 1 1
0.0685572767770895 0.067225439675 1 1
0.0540502088562284 0.053479559964079 1 1
0.135183066633363 0.131956536502463 1 1
0.0755379269893112 0.0743650087641281 1 1
0.235267136846956 0.231056283027462 0 1
0.0999498017982326 0.0980898351940805 1 1
-0.10371421041912 -0.102455327355734 1 1
0.310364940008738 0.30429545174443 0 0
0.269078895902831 0.264737554433637 0 0
0.246037230456166 0.242172623201554 0 0
0.0827912227243615 0.0811172809615406 1 1
0.0540650463968026 0.0528815374205595 1 1
0.11319656624611 0.110517182553887 1 1
0.224660361211818 0.221166827354022 0 0
0.0195498379874667 0.0184952581883997 1 1
-0.0268551601253425 -0.0270309191567219 1 1
0.0111766338925108 0.0106286978705374 1 1
-0.0418339413325514 -0.0405942705163455 1 1
-0.105079864101233 -0.103872510275426 1 1
-0.0662339996316535 -0.0646014702784219 1 1
0.0688269386129653 0.0674601953786653 1 1
0.166223529385904 0.16356347294531 1 1
0.00271233315314281 0.00225855705312586 1 1
0.265026066171848 0.260504543444043 0 0
0.196146467393595 0.192326211452856 1 1
0.00540430096176124 0.00492567106130097 1 1
0.143428075324989 0.140998769420097 1 1
-0.0505728961713248 -0.0486234535634432 1 1
-0.0927342151747989 -0.0917419132163992 1 1
-0.353049019352287 -0.346336193973009 0 0
0.00609357643770149 0.00510166068932918 1 1
-0.0177166617717117 -0.0173953447238078 1 1
-0.0868237457317815 -0.0856793301390854 1 1
-0.0957343648145316 -0.0945533664909017 1 1
-0.0524435982409994 -0.0514161604331334 1 1
-0.240231585522308 -0.235425198836716 1 1
0.21630923761321 0.212635538353278 1 1
-0.0572927986228827 -0.055433331622596 1 1
-0.192746122423264 -0.188768012883965 1 1
-0.163645498654303 -0.161191187348058 1 1
-0.00762277190910773 -0.00769400524886682 1 1
-0.0337788680040522 -0.0336254064929532 1 1
0.0340279254270293 0.0330538421770205 1 1
-0.00722500216804257 -0.00641560725873219 1 1
-0.239940860143303 -0.235904820203686 0 0
0.153540169486585 0.149650929900975 1 1
0.122150170543265 0.119124825498639 1 1
0.0500165941237811 0.0488310185193354 1 1
0.0485045090109398 0.047113819458696 1 1
-0.0750939346149367 -0.0734340002817462 1 1
0.00609952571019387 0.00566719833625198 1 1
-0.103056238041512 -0.101484879761173 1 1
0.132606965690883 0.130953643238681 1 1
-0.315683365351133 -0.309982645161618 0 0
-0.0587892082842087 -0.0579752354278807 1 1
-0.0108104326677264 -0.0108357625172428 1 1
-0.102146292225369 -0.100540917862497 1 1
-0.212956163846117 -0.209123010192618 1 1
0.126685564850271 0.124424993444402 1 1
-0.0232940737390688 -0.0225251093774241 1 1
0.213867728388562 0.21094599205121 1 1
-0.109254278661187 -0.107902809705413 1 1
0.101195184680306 0.0994185009930097 1 1
0.11651799259186 0.115140622410316 1 1
-0.037399497694015 -0.0364221491179966 1 1
0.0122344544524736 0.0126460997049896 1 1
-0.019371248108953 -0.0184914760726226 1 1
0.319938416835592 0.314572183980972 0 0
0.118877038256758 0.116563041910654 1 1
0.32829638808009 0.321557551963705 0 0
0.27513178875719 0.270125565779743 0 0
0.0475954534337917 0.0477241468359542 1 1
0.0282015405442098 0.0279446073558826 1 1
-0.124200186984192 -0.121697419614713 1 1
-0.190201219524375 -0.187868109798954 1 1
-0.0277914427112391 -0.0270953626686221 1 1
-0.0570683649921957 -0.0570317585878674 1 1
-0.0883294499172701 -0.0872023989333845 1 1
-0.091504402502711 -0.0902792977584089 1 1
-0.171236065495448 -0.167538570928485 1 1
-0.0325532923710693 -0.0316251620840022 1 1
0.0325715778153167 0.0330074803455125 1 1
0.0937536158743379 0.0919630969954017 1 1
0.2482172530662 0.242931252042528 1 1
-0.0324678640351959 -0.0322043106640608 1 1
0.0896810521851341 0.0889728342160254 1 1
-0.0129190951922773 -0.0128561229740469 1 1
0.0174208853161466 0.0167493074944174 1 1
-0.00195142818603868 -0.00211242329364618 1 1
0.171299657220063 0.168988181202736 1 1
-0.0294139987019672 -0.0287827488212264 1 1
-0.166092325443347 -0.161481346194302 1 1
0.292744133830634 0.287046911925893 1 1
-0.281546169529089 -0.277187106716755 0 0
0.0675195533703998 0.0666219633451784 1 1
-0.00839596943626708 -0.00804813048572767 1 1
-0.00923416116869281 -0.00923992733862632 1 1
0.00102975335473656 0.000781410420869516 1 1
0.0159060099877932 0.0146185519788064 1 1
-0.108093244005049 -0.107354886098299 1 1
0.130133077088921 0.128204448749765 1 1
0.191027389404581 0.18735140691248 1 1
0.380507673236209 0.372135820564756 0 0
-0.021720803807833 -0.020706156193344 1 1
-0.143448016831922 -0.140524501677977 1 1
0.0741984172569417 0.0740253059960773 1 1
0.204093566993124 0.200951280760991 1 1
0.05766279570406 0.0569844014848639 1 1
-0.00470687425029772 -0.00447988152625382 1 1
-0.120821094908343 -0.117776622415425 1 1
0.15420426759949 0.150873006546549 1 1
-0.0339096124731781 -0.0328667829481104 1 1
-0.0280325415134132 -0.0266574440779753 1 1
0.018231301591112 0.0171205625228339 1 1
0.0593322789032809 0.0580343544889432 1 1
0.194263573217895 0.190817022610826 1 1
-0.00663139998911513 -0.00570354871348128 1 1
0.106828733937763 0.104743700287016 1 1
-0.00169878105634113 -0.00162729979894257 1 1
-0.226627697913841 -0.222398062844475 0 0
-0.123244647267354 -0.121404887201777 1 1
0.0721402516107471 0.0709780591213452 1 1
0.238439777383991 0.235833554269345 1 1
-0.00990978367777732 -0.00878559511361418 1 1
-0.253145006618603 -0.247857889073426 1 1
0.0158446111708858 0.0155562595706329 1 1
0.071157711486998 0.069317939541353 1 1
0.112587625435159 0.110700264664813 1 1
-0.020608045533444 -0.0204469158137263 1 1
0.116616797130403 0.114360122926839 1 1
0.0740553221867334 0.0727625813891863 1 1
0.0892210538420319 0.0874116970062875 1 1
-0.0566295212198076 -0.0550741281048507 1 1
-0.044041410576917 -0.0426185634382011 1 1
0.0997376057766765 0.0976461740403981 1 1
-0.0182627468400273 -0.0177128449965103 1 1
-0.0453769284092216 -0.0451439956024992 1 1
-0.164978896567812 -0.162349298808631 1 1
-0.195941617911914 -0.192086118188367 1 1
-0.288480047920536 -0.283043244216472 1 1
-0.0901299669383038 -0.0893533786737166 1 1
0.14848725846743 0.144952555819639 1 1
-0.132219688228529 -0.12896483361373 1 1
0.0707056713938374 0.0698218131189476 1 1
-0.0240674767783049 -0.0236367044851111 1 1
-0.113618377177574 -0.111100374698898 1 1
-0.0785828276893218 -0.0776434702550832 1 1
-0.13426556397593 -0.132160693612446 1 1
-0.193394640689511 -0.189952537092782 0 0
-0.137785836130314 -0.135768113561668 1 1
0.0385911380977238 0.0379548751739302 1 1
-0.149230425854038 -0.147015173259009 1 1
0.215597672648498 0.211118170417602 1 1
0.106760830713097 0.10469602994381 1 1
-0.0832242249458421 -0.0814959902722302 1 1
-0.053681766484443 -0.0526972911547921 1 1
-0.192993140257538 -0.189229541532582 1 1
-0.040095205460767 -0.0391104308310224 1 1
0.0210776759573532 0.020011999233882 1 1
-0.147774130617561 -0.145382145107034 1 1
-0.0338869765130247 -0.0327894935432099 1 1
0.0495891631941961 0.0475840284466875 1 1
-0.201123277535296 -0.197924844164107 1 1
0.0984007197315374 0.0965285544081247 1 1
0.0882280025873664 0.086663013764329 1 1
-0.0266352927515951 -0.0258983293954709 1 1
-0.220028426975375 -0.216532392327391 1 1
-0.054524770811142 -0.0532024988123705 1 1
0.0158346316301956 0.0157839395955149 1 1
0.0632061733855275 0.0628902251943768 1 1
-0.210543290802699 -0.20707334557606 1 1
-0.252575020462532 -0.248173787689353 1 1
0.00219506078613269 0.00182863607083257 1 1
0.00946314411391689 0.00941408522313154 1 1
0.0635180307503821 0.0626207897989982 1 1
-0.0215974165005056 -0.0214783318861792 1 1
0.437500185322183 0.428587081778852 0 0
0.0863372450578483 0.0850525993954386 1 1
0.00220306040982541 0.00177950372344682 1 1
0.0442662971662325 0.0428593450510962 1 1
0.147543764808952 0.144138181067925 1 1
-0.207315918221067 -0.203681648957003 1 1
-0.0551169678440208 -0.0542108245298832 1 1
0.00441441475137375 0.00347337993996603 1 1
0.202101349705476 0.197812225163935 1 1
-0.097042922524265 -0.0952812324318646 1 1
0.0307151059643147 0.0297700587104258 1 1
0.0852752241964823 0.0835382983818886 1 1
-0.0615096431182649 -0.0601317527257134 1 1
-0.123184543748137 -0.120676883917642 1 1
0.0883072013890891 0.0880981274869179 1 1
-0.0697442604498331 -0.0677556777937459 1 1
-0.0559256280237512 -0.0544486654634562 1 1
-0.150530947562149 -0.147224016213402 1 1
-0.0323547754933409 -0.0325560843009158 1 1
-0.171031760333225 -0.167584549742876 1 1
0.181391200355194 0.17858988587802 1 1
0.0513514130048395 0.0495382447586316 1 1
-0.113276468700351 -0.110918856028129 1 1
-0.0598044177077477 -0.0588305121685027 1 1
-0.0368321983083323 -0.0360217648728799 1 1
-0.00286714998689117 -0.00365469974631403 1 1
0.0446968600533207 0.0450547260817648 1 1
-0.00661732022192919 -0.00650159731735073 1 1
-0.13208091127829 -0.129205000241119 1 1
-0.0887025643260321 -0.0884463509088791 1 1
-0.109954809173711 -0.107702167991074 1 1
-0.100153726184867 -0.0978726368809902 1 1
0.0512539127817053 0.0505448957072683 1 1
-0.0439928014156947 -0.0442987185623278 1 1
-0.127520452104841 -0.125742844494734 1 1
0.0557761995735499 0.0551061687732327 1 1
0.139097303016961 0.135812421111538 1 1
0.0181510380737101 0.0179700511036854 1 1
-0.119330942835249 -0.115828134035398 1 1
-0.0933493000783777 -0.091348943245569 1 1
-0.322430749665786 -0.316035932697278 0 0
0.0311217279981741 0.0315991163697998 1 1
-0.284498807216746 -0.279181214794762 0 0
0.0670342240911739 0.0653654586719593 1 1
-0.095634295167841 -0.0936705125492187 1 1
-0.229915463764299 -0.22580158072779 1 1
-0.160951226756604 -0.157835907692723 1 1
0.05219274191127 0.0516555202817014 1 1
0.177956359796226 0.175298205088319 1 1
0.00205781003883068 0.00201415886773496 1 1
-0.0830237437557893 -0.0814825535851943 1 1
-0.129714923722985 -0.127904529184818 1 1
-0.0898839267227793 -0.0874988793345918 1 1
-0.106784778382472 -0.104933118756183 1 1
0.00409212277995183 0.00454263080110415 1 1
-0.00252292169458156 -0.00238542041359898 1 1
-0.256831512487089 -0.251428560172828 0 0
-0.182623133706565 -0.179251079388094 1 1
-0.153503400664263 -0.149153764819643 1 1
0.0886781136686226 0.0873645579061908 1 1
-0.275259189255962 -0.269711850772196 0 0
0.0803214704170327 0.0797502473884076 1 1
-0.117017780280176 -0.114785548471764 1 1
0.0215918138243094 0.0219098471248901 1 1
0.272378968681849 0.267685520102273 0 0
0.137568517847785 0.13463343394727 1 1
-0.0817043913462256 -0.0802030901658703 1 1
0.108040059773935 0.106452522343598 1 1
-0.00912329330734132 -0.00830300768583186 1 1
0.152533410154637 0.149297705783816 1 1
-0.0283790557184483 -0.0267663393949565 1 1
0.0109899059772714 0.0110099304131441 1 1
-0.197680917723445 -0.195357268955302 1 1
-0.0882561330934593 -0.0860282132094863 1 1
-0.0437672628010657 -0.0426778778013035 1 1
0.34066471762624 0.333505838831142 0 0
0.028216076869137 0.0278449668680227 1 1
0.140623063100008 0.137844038857043 1 1
0.12962666277004 0.127218383577578 1 1
0.0182059799178218 0.0173318982832665 1 1
0.091716644505481 0.0888155563022623 1 1
-0.0644130845304339 -0.0621356662477455 1 1
-0.222146750272654 -0.218362558846623 1 1
0.112024227788417 0.109980976748594 1 1
-0.0249022390146893 -0.0253036797058116 1 1
-0.113056996672694 -0.110897735045281 1 1
0.16817511682075 0.164485302419301 1 1
-0.065799883391627 -0.0636690935370311 1 1
0.0638170211698074 0.062724597760905 1 1
-0.112974001894137 -0.110200317910189 1 1
-0.053176043252451 -0.0532661344638283 1 1
-0.121074045623234 -0.119245335206548 1 1
-0.157828469940119 -0.15455816154437 1 1
-0.192351499169618 -0.18886711247387 1 1
0.040186493025092 0.0396267682100367 1 1
-0.156179692909027 -0.15271321714582 1 1
0.0540669786939473 0.0536015143390845 1 1
-0.0330033926951987 -0.0328441007859666 1 1
0.260832538785705 0.256046829228844 1 1
0.126048960733649 0.123861774843318 1 1
-0.208816625439821 -0.205701443331635 1 1
-0.0783843209113295 -0.0765235325513914 1 1
0.133534392085518 0.13027722988366 1 1
-0.133826089746999 -0.130649312012208 1 1
-0.194595136564356 -0.190692336282536 1 1
0.145546235034829 0.143004615342466 1 1
-0.0446099052669301 -0.0424579080320161 1 1
0.118277657659179 0.116458050651441 1 1
-0.114491713429182 -0.111950645451552 1 1
0.135199305405538 0.132141992404986 1 1
0.118288600023405 0.115721399736243 1 1
-0.251262105515172 -0.246754981622036 0 0
-0.0950482201763396 -0.0931654426774356 1 1
-0.344399283173736 -0.337287945072741 0 0
0.0539674186587357 0.0516702974589882 1 1
0.233369053771905 0.228268261536498 1 1
-0.163083680603822 -0.160257651958314 1 1
-0.0120072760647772 -0.0115172530913564 1 1
-0.245682026573655 -0.240364320891667 0 0
-0.0521829060054139 -0.0521281785408399 1 1
-0.10641236925661 -0.104250488097878 1 1
0.193238476492746 0.189638437875132 1 1
0.125976746070364 0.124779746263051 1 1
-0.204829698719794 -0.201708118037329 1 1
-0.298143111559721 -0.292907001880749 0 0
0.167862111329028 0.165227648965787 1 1
0.0521288570982184 0.050906457631641 1 1
0.134768665173146 0.133030081305023 1 1
0.0195486927426423 0.0203861917692493 1 1
-0.203847343574916 -0.199693197832847 1 1
0.0507509524318502 0.0497592314905939 1 1
-0.0155146805746465 -0.0160371102018879 1 1
-0.114152890202489 -0.112741732041536 1 1
-0.220342113487785 -0.216157150441462 1 1
-0.0836426967145062 -0.0816470293454909 1 1
-0.115491732996748 -0.114060108277654 1 1
0.0311020755626948 0.0299992201772919 1 1
-0.173894550573715 -0.170674690435688 1 1
0.106423613356386 0.104204465284157 1 1
-0.104390622089683 -0.102664461901979 1 1
0.160327577458534 0.157219283526544 1 1
-0.22377520959531 -0.219593930339214 1 1
-0.228948498620136 -0.223661798638377 1 1
0.161776021373023 0.158556569665833 1 1
-0.070561295682544 -0.0699208271815072 1 1
-0.116003707970941 -0.114115747289045 1 1
-0.152766024270072 -0.149800064754557 1 1
0.0173481064347478 0.0175739356543324 1 1
0.0506588109406793 0.0495164701901658 1 1
0.0748901617066157 0.0735860759596527 1 1
-0.0790855876504215 -0.0773395490005815 1 1
0.145815115045204 0.142946570729655 1 1
-0.0331980517518977 -0.0323745501227774 1 1
-0.000247244959888072 0.000145048950747823 1 1
0.119539768516466 0.117596264306333 1 1
-0.0367404692813031 -0.0351392429119473 1 1
-0.156652851924439 -0.153576144816735 1 1
-0.171700721919198 -0.167839329868138 1 1
0.0566962919331733 0.056228107387919 1 1
-0.131737195945048 -0.128866793068163 1 1
-0.0783475896473597 -0.077239975123493 1 1
0.376540764924059 0.369537167387934 0 0
0.147175802484958 0.144264159454104 1 1
0.0589218018579843 0.0568895770094264 1 1
0.127026116971247 0.125012254069045 1 1
-0.0323516427853489 -0.0313009887419129 1 1
0.167648140122855 0.164591056194621 1 1
-0.0149047183370116 -0.0143987994176387 1 1
-0.11434795516989 -0.112698044016117 1 1
-0.201025390072641 -0.196969231156875 1 1
0.118095374480029 0.115757778154011 1 1
-0.0357728238377132 -0.0355535459544431 1 1
-0.126288940413146 -0.123061798864519 1 1
0.0952288755071634 0.0934035211109396 1 1
-0.0920169865803403 -0.0903083981390253 1 1
0.0289730991937384 0.0274598844866328 1 1
0.274146761657686 0.268546895850161 0 0
0.0218630113467162 0.0204871420300736 1 1
-0.165968568901598 -0.163975895791283 1 1
0.0740451113517303 0.0730742914306362 1 1
0.000911699780752041 0.000665811984326591 1 1
-0.0521262331834478 -0.0515977125388098 1 1
0.11329766994083 0.110201928922613 1 1
0.143476818221605 0.140208658780733 1 1
0.217478394581342 0.213857774037783 1 1
0.0241671831945167 0.0247015745763957 1 1
0.170415958599147 0.166293836979051 1 1
0.0737645517528769 0.0708880707001746 1 1
-0.146753201871733 -0.143555304655002 1 1
-0.0928176771652052 -0.0912755897159617 1 1
0.0515458095287755 0.0505958067541187 1 1
0.0517579632180924 0.0497175052030062 1 1
0.101080367841008 0.0981543759000279 1 1
-0.00853769949381562 -0.00907402032814703 1 1
0.237288849368596 0.231461567445175 0 0
0.120046234094882 0.117250282887892 1 1
-0.158390994897438 -0.155136010464953 1 1
0.0986876494218858 0.0952828364104409 1 1
-0.0935159628589631 -0.0912004146434512 1 1
-0.012531990308012 -0.0126045755065204 1 1
0.0138832886552597 0.0137795427040068 1 1
-0.106041658524564 -0.104533156345755 1 1
0.0545017561228967 0.0535522692498763 1 1
-0.102076756385825 -0.0993740738362968 1 1
-0.201605498163736 -0.198181864240943 1 1
-0.0274748486082492 -0.0272212708017165 1 1
-0.0637948206261319 -0.0622187782735625 1 1
-0.0765722884105552 -0.0759645253221393 1 1
-0.0506483018304977 -0.0501210694690646 1 1
-0.16170950493913 -0.158062152285859 1 1
0.0409630056591392 0.0396616502665864 1 1
-0.371283036672001 -0.365083702119741 0 0
0.217444147051589 0.213519862641605 1 1
0.101370288870595 0.0994302728243493 1 1
-0.0882238103369106 -0.086318717061026 1 1
0.156178750718405 0.153182519003403 1 1
-0.192161837271451 -0.188951657051458 1 1
0.154116399389312 0.151227443780724 1 1
0.161264160686636 0.158240638134342 1 1
-0.0158919964218379 -0.0159276129900435 1 1
0.0823563042214202 0.0800728458458714 1 1
0.00457926612428475 0.00444324219516064 1 1
-0.0590529720994663 -0.0580565733313677 1 1
0.0443461200887595 0.0439996025766746 1 1
0.0692044637504419 0.0686056829389355 1 1
-0.302489472869467 -0.297121073106635 0 0
0.0102899797737416 0.0106228047912372 1 1
0.130871287043327 0.128668841626617 1 1
-0.0045148214643485 -0.00462158112805486 1 1
0.314181333742127 0.307400327428198 0 0
-0.00390869257818324 -0.00308320720122712 1 1
0.0383084404466521 0.0384268940080628 1 1
0.0566844099126809 0.0551162905287821 1 1
0.0252130669054381 0.0241868189946616 1 1
-0.266992846814389 -0.261690686218709 0 0
-0.145433990449356 -0.142453804732669 1 1
-0.0502657295615105 -0.0492775273577838 1 1
-0.0203025792797448 -0.0197448383099894 1 1
0.165789408488762 0.162674580010432 1 1
0.0043662122935589 0.00378561730766505 1 1
0.00745694750703766 0.00790574919686547 1 1
-0.0424690770489045 -0.0420875357969761 1 1
-0.0396504405018326 -0.0391840753108035 1 1
-0.0187757000976032 -0.0194423939006634 1 1
0.0285754037260147 0.0281296268381604 1 1
0.111892020307884 0.109133792652094 1 1
-0.0842624670331425 -0.0819486330932076 1 1
-0.071555755512331 -0.0703857983796991 1 1
0.275946578811519 0.26983691481374 0 0
0.176311624369421 0.172841174639934 1 1
-0.207984130831692 -0.203588280344121 1 1
0.104240330131784 0.10091194401015 1 1
0.0975122159110072 0.0953270424598694 1 1
0.147523310433009 0.144929025941197 1 1
-0.0409538154337095 -0.0400908292953438 1 1
-0.057474792792949 -0.0565691681627671 1 1
-0.0339232161676289 -0.0321935108343187 1 1
-0.0861425563256669 -0.085463665036964 1 1
0.0174551033995262 0.0180630622153107 1 1
0.147971208205576 0.145399845704789 1 1
0.00823538604642579 0.00846406905935351 1 1
-0.185515699699788 -0.181361432175938 1 1
0.266208855938522 0.2604882030633 1 1
0.0379507385562482 0.0357167892612578 1 1
-0.266282189552966 -0.261922923563282 1 1
-0.0599815985338248 -0.0592876176604451 1 1
-0.0468848144106598 -0.0459126559952625 1 1
-0.145679562433022 -0.143645322781662 1 1
0.312609652019724 0.307572955996756 0 0
-0.00271487670539229 -0.00287963248236731 1 1
0.267743615149965 0.263021472447127 1 1
-0.0227181485366101 -0.0233885150138023 1 1
-0.0182089151334806 -0.0177950412770481 1 1
0.0534030339531898 0.052800018746723 1 1
-0.0632043166570408 -0.0618806456917537 1 1
-0.201341079525335 -0.19903990595455 1 1
0.232081433407428 0.228193366242598 1 1
-0.138480004814501 -0.135612517000002 1 1
-0.109289946133387 -0.108407939947309 1 1
-0.141373656089158 -0.138955205578477 1 1
0.102407523563894 0.0995198770870187 1 1
0.0858019188241879 0.0852982163569492 1 1
-0.052831983338746 -0.0522115004504589 1 1
-0.0169052941559258 -0.0178806473330554 1 1
-0.0478059427545618 -0.0467924425303174 1 1
0.0546880685963689 0.0542767049352701 1 1
-0.237776673297465 -0.233828077330791 1 1
-0.0896558327024279 -0.0875012592162955 1 1
-0.0206792295390734 -0.0205761735679194 1 1
0.105495022853172 0.102064337267467 1 1
-0.0828415653737896 -0.0809065951298958 1 1
0.213895044746425 0.209955322138232 1 1
-0.0467111917070479 -0.0456840195094621 1 1
-0.0245905404425404 -0.0232754023378192 1 1
-0.108939863784159 -0.107195913613171 1 1
0.0303161908847012 0.0299730457049012 1 1
0.103633972022482 0.10245263367857 1 1
0.190697355930236 0.186766914439053 1 1
0.0303801075842822 0.0296976717239953 1 1
0.180986596354683 0.177583442206679 1 1
-0.0104535142717771 -0.0103830881906259 1 1
-0.0525373703595395 -0.0523975086136704 1 1
0.163652837818521 0.160895693631307 1 1
-0.0624762235864752 -0.060803053844238 1 1
0.0552187213108075 0.0540316218036997 1 1
0.0857386259876365 0.0853682752449328 1 1
0.0105471521568725 0.00888724913918673 1 1
0.0236503382359937 0.0224931947353629 1 1
0.00448428647187191 0.00355221849356718 1 1
-0.143379566853362 -0.140995449163233 1 1
0.0787835486683504 0.0763578800997829 1 1
0.119149345147069 0.117059117265852 1 1
0.0298479703218209 0.0289521826244282 1 1
0.339997426696916 0.334018929412592 0 0
-0.0626844755223957 -0.0619708856701367 1 1
0.132989256233962 0.130245617452699 1 1
0.0687467045557206 0.0671961816089237 1 1
0.285209036736007 0.280385938780084 1 1
0.210761637853635 0.207797123709577 1 1
-0.0137348995247841 -0.0132026371008354 1 1
0.145054778582216 0.14176273032567 1 1
0.0681686742682597 0.0675805936716101 1 1
0.0261950423916726 0.0253519057070893 1 1
0.196068492923617 0.192111086415838 1 1
-0.0425835870656172 -0.0421257200637318 1 1
-0.0458910925424243 -0.045589973560504 1 1
-0.240023797805584 -0.235516884047675 0 0
0.0794029938847258 0.0786645821301648 1 1
-0.0870872277345182 -0.0852326211820417 1 1
-0.0700373203030046 -0.067665097434504 1 1
0.102369901389023 0.100939587804991 1 1
-0.107917105991891 -0.106231942614547 1 1
0.0602595654519085 0.0597245892539146 1 1
-0.0698732514978928 -0.0683149495286749 1 1
-0.157541416054956 -0.154767601445241 1 1
-0.0241341326731365 -0.0230525189976741 1 1
0.0976503879938921 0.0964639703200663 1 1
-0.0734124534927073 -0.0711025562590649 1 1
0.0622157239100795 0.0609779125646085 1 1
-0.0337926042069036 -0.0338227423201301 1 1
0.0192690129212387 0.0196993879636123 1 1
0.043415217734044 0.0435555482233308 1 1
0.0357095239798799 0.0351304275330329 1 1
-0.0365274165789275 -0.036133341004555 1 1
-0.0260075019595572 -0.0245015366309791 1 1
0.167372086152048 0.163625437973028 1 1
-0.0759040129590239 -0.0753652007752806 1 1
-0.170753602793385 -0.1687242438397 1 1
-0.0147025089629242 -0.0141797438000677 1 1
-0.0527344550831356 -0.0518378116488136 1 1
0.00251606073246825 0.00261800472572024 1 1
0.0173721110313897 0.0173177192897704 1 1
0.0501542960603483 0.0491725896203495 1 1
-0.0682668626184274 -0.0658644953119401 1 1
-0.118474565543274 -0.115462241461858 1 1
0.0356075019912231 0.0361294196134861 1 1
-0.203693824435773 -0.200049296116032 1 1
0.0552645653130126 0.0541827361545228 1 1
-0.0857311104306762 -0.0834330667745684 1 1
-0.00935234660183125 -0.00902682937469092 1 1
-0.164928994429415 -0.161784522750259 1 1
-0.147575111369071 -0.144607565595506 1 1
0.000888256043104524 0.00126553499695363 1 1
-0.155010549336804 -0.152047934159505 1 1
-0.0365341294697153 -0.0356883516656063 1 1
0.281321503007015 0.275572086255414 0 0
-0.0259668151992687 -0.0251645969801015 1 1
-0.125480480450962 -0.122796662193189 1 1
0.0119334289803785 0.0113744392845827 1 1
0.255129971326899 0.251098117921478 1 1
0.0586522646824785 0.0578643058735416 1 1
0.0169951911095573 0.0161866637996269 1 1
0.0766628025906214 0.0754434019117269 1 1
0.0130925581069724 0.0125943597624029 1 1
0.147607125484312 0.145984508446415 1 1
0.0490473157325214 0.0478751389565681 1 1
0.0162309188259117 0.0154389955659023 1 1
0.0667310578021766 0.0656181364072234 1 1
0.129381921027086 0.127958687559296 1 1
0.249993653358111 0.24550482579025 1 1
-0.0124072415859878 -0.0124665826281799 1 1
-0.014127512759779 -0.0129979826405147 1 1
-0.0189322131700662 -0.01796895101926 1 1
-0.0206744083267577 -0.0198850705267584 1 1
-0.0845689625158752 -0.0814737540573614 1 1
-0.0179380299198679 -0.0169567426156996 1 1
-0.0470972721814033 -0.0455056436832131 1 1
0.0256011913086003 0.025330038556903 1 1
0.0588652978530076 0.0574992937253865 1 1
-0.0132523407775218 -0.0130123895022394 1 1
0.121821257035131 0.119223911366838 1 1
-0.117580597427012 -0.114918347690321 1 1
-0.218487464008549 -0.214037459686599 1 1
-0.0871828114641515 -0.0857317598776458 1 1
0.186996322407725 0.183937185006279 1 1
-0.0859802648153629 -0.0839308518364696 1 1
0.0103428167700182 0.00954049396724546 1 1
-0.010425385610078 -0.010694947282507 1 1
-0.116702473409641 -0.114529763133974 1 1
-0.117981063694341 -0.115461941193391 1 1
-0.16597030516378 -0.163432633041673 1 1
0.0782681767644986 0.0771897990861545 1 1
-0.163091672403492 -0.16046804418931 1 1
-0.0482989657734441 -0.0473455846053187 1 1
0.118910400747646 0.117090720236464 1 1
-0.0520366718552929 -0.0505460808420268 1 1
-0.0334880694867904 -0.0324149003914545 1 1
0.138098594630158 0.136957050712058 1 1
0.0324486382566157 0.0320217362773669 1 1
-0.0928990586089224 -0.0911388304782841 1 1
-0.168143945418482 -0.164524507669636 1 1
-0.070599260128996 -0.0692018408800842 1 1
0.00410435845785999 0.00444206841827227 1 1
0.0312336433140163 0.0320734082366653 1 1
-0.0124205129337079 -0.0117184846717074 1 1
0.0155350650170555 0.0151234048229824 1 1
-0.030493210203902 -0.0282296351371151 1 1
0.0373104976590614 0.0365085660143677 1 1
-0.429007349399024 -0.421534137508192 0 0
-0.0616313201743426 -0.0593928029775924 1 1
-0.0145499786580927 -0.0136441419451577 1 1
-0.0872696475739977 -0.0860158279402447 1 1
-0.0945024486513308 -0.0938613901608733 1 1
0.0410416002865144 0.0410845121186962 1 1
0.0772004297307438 0.0745191768893169 1 1
0.183571586947964 0.180554785775967 1 1
-0.0633019858902832 -0.0623115491396399 1 1
0.0816828750785892 0.0787040491637834 1 1
-0.035401125320153 -0.0350057945205541 1 1
0.0462100027004577 0.0447353158159349 1 1
0.0721325056603407 0.0709884119828444 1 1
-0.118969222430731 -0.116709087040096 1 1
0.0955991827682818 0.093420606724521 1 1
-0.0899840618558505 -0.0888511761209484 1 1
-0.264577291527591 -0.260571039485377 1 1
-0.177602088123306 -0.174874075128853 1 1
0.281761327766855 0.276875034775073 0 0
0.0268330037701664 0.025967824476257 1 1
0.156225978016891 0.153116681238796 1 1
0.204940709298042 0.202022655250856 1 1
-0.0289702744381714 -0.0284296829811179 1 1
-0.0216195960101435 -0.0210773175490601 1 1
-0.0580695092173194 -0.0565126738606746 1 1
-0.0926909583163283 -0.0907552915491224 1 1
0.0195248209168498 0.0194020571959719 1 1
0.0463579172468918 0.0454502162750586 1 1
0.137266417192495 0.134809042156245 1 1
-0.15004852628578 -0.147477139590231 1 1
0.0438785488411718 0.0430213919143451 1 1
0.00909668379830518 0.00871038993154671 1 1
-0.14465131979225 -0.141682072426879 1 1
-0.0215591249169681 -0.0218348184948646 1 1
-0.0407597197477501 -0.0399695274530171 1 1
-0.0771186476726584 -0.0766120094918513 1 1
0.0314677646740805 0.0309255231589996 1 1
-0.0174368454608475 -0.0181090844926984 1 1
-0.0987323465588621 -0.0968567513690369 1 1
0.094079471355406 0.0924361887638857 1 1
0.0528859928093868 0.0520276627979235 1 1
-0.0891627952689186 -0.087929287101999 1 1
0.165990499982557 0.162938516793731 1 1
0.0878834119200855 0.0868255439648931 1 1
0.170868191317511 0.1673192387566 1 1
-0.0225567515439341 -0.0225434810316116 1 1
0.0362468903203955 0.0359353773568653 1 1
-0.119852492269864 -0.118030883924092 1 1
0.234300425474268 0.230279606479163 0 0
-0.299364960507552 -0.293615689001994 0 0
0.0590482194240762 0.0581883083891281 1 1
-0.00572437773310583 -0.00655592830137443 1 1
-0.0988979471245438 -0.0969114357786211 1 1
-0.0866859439371656 -0.0857229865689674 1 1
-0.0540519938319808 -0.053549948730038 1 1
-0.142459843336128 -0.140542872745106 1 1
0.0584025708600767 0.0571209871365771 1 1
0.0530423869704268 0.0520842956243939 1 1
-0.0520999604706051 -0.0517297379955974 1 1
-0.10774143690305 -0.104282508225557 1 1
-0.179868548081794 -0.177043269436587 1 1
0.129842090548634 0.126945004975111 1 1
0.00220012120873105 0.00105570334010952 1 1
0.310901244666965 0.305328900116653 0 0
-0.0919121192562418 -0.0906121564210878 1 1
0.0246943711543844 0.0242139673777341 1 1
0.0598245538437625 0.0583197902594519 1 1
-0.133313401792828 -0.131289851219383 1 1
-0.0160133547602719 -0.0154958456505524 1 1
0.0721999055718285 0.0694122506847563 1 1
-0.120710183271661 -0.118902251877818 1 1
0.134156614936801 0.13145331470236 1 1
-0.101281833001228 -0.100051671846801 1 1
0.152113945705048 0.149512965949364 1 1
0.0115858826780466 0.0114416436617412 1 1
0.15366346692513 0.151195296951174 1 1
-0.0224096523462748 -0.0227383822013444 1 1
0.134905258647633 0.131473580855379 1 1
-0.201904532858921 -0.197757041894558 1 1
-0.00149011801642998 -0.000432678939154942 1 1
0.0369297495932624 0.0367020745855926 1 1
-0.221813269828498 -0.217180539336692 1 1
-0.15305202496964 -0.150814571176746 1 1
-0.0648330864757609 -0.063415177679626 1 1
-0.138426509489882 -0.135819471900917 1 1
-0.305742794311029 -0.299889317599144 0 0
-0.0518606025146422 -0.0507271913029911 1 1
-0.02486966427067 -0.0238289450231468 1 1
-0.209536728122314 -0.205644289747542 1 1
-0.15564256197303 -0.152806633614053 1 1
0.245150940662991 0.240863825283208 1 1
0.00932752762668333 0.0101875357353846 1 1
-0.018878568707489 -0.017905832411615 1 1
-0.117411931236563 -0.11388119083826 1 1
0.0111632941381262 0.0112454204135623 1 1
0.0724990450579075 0.0720779768801781 1 1
-0.0952121658739172 -0.0935869869814999 1 1
0.150354096526088 0.147985904155807 1 1
-0.0564094014731839 -0.0550011868888415 1 1
0.112524984943038 0.111082250183302 1 1
0.0868529522954539 0.0855891363928031 1 1
0.00491745212110097 0.00541059086521865 1 1
-0.0400687815450829 -0.0390376542742915 1 1
-0.0250744557940464 -0.0252336783634626 1 1
0.127166950217797 0.125508142880676 1 1
0.0292421715784789 0.0294658962457421 1 1
0.121681050478144 0.118431390606638 1 1
0.0458096467037166 0.0455117849393562 1 1
0.15965740255845 0.157447057082373 1 1
-0.0394645506718234 -0.038733374906349 1 1
-0.28017328234312 -0.2752360569443 0 0
0.126683570735158 0.124044968028173 1 1
0.013363444441664 0.0136596851874403 1 1
-0.107081693176238 -0.104097806839974 1 1
0.0247477141345393 0.0241466457712464 1 1
0.0178460537180552 0.0182101274565287 1 1
0.147448753897959 0.144999483796904 1 1
-0.109558641943213 -0.107418568190557 1 1
-0.00469848376691633 -0.00508970632793768 1 1
-0.0941753539885153 -0.0917301218413242 1 1
-1.01065914213938e-07 0.000457219556706391 1 1
-0.176419691138343 -0.172853776819151 1 1
0.110531273082189 0.108853664531174 1 1
-0.0925795148384047 -0.0901078481373523 1 1
0.0299456456794382 0.0295000744690825 1 1
0.0420909514366702 0.0407799451525633 1 1
0.00765456717119645 0.00663814500438809 1 1
-0.113330570771329 -0.110600463141934 1 1
-0.22076579059413 -0.217304903414203 1 1
0.054369037883029 0.0531690745661131 1 1
-0.0712488519478514 -0.0694530735692438 1 1
-0.0911892064210357 -0.0891801450127071 1 1
0.122395958472275 0.121479630170106 1 1
0.145713882632679 0.143423576534425 1 1
0.0434728590879362 0.0427520027834138 1 1
0.154075798802982 0.151457878738965 1 1
-0.156034039549808 -0.153305811273474 1 1
0.042096202455517 0.0413738322836514 1 1
0.102543882386797 0.100859060652418 1 1
0.103533396216486 0.101799908324254 1 1
-0.160608636970239 -0.156884963048484 1 1
0.0178706780893954 0.0175677531766802 1 1
0.0534319038715711 0.0522655649109591 1 1
-0.0221509833692053 -0.0223136433275773 1 1
-0.148491383757999 -0.145906202356374 1 1
-0.152424838460633 -0.149206504677965 1 1
-0.0288832764116247 -0.0280867845683554 1 1
-0.0248916475463142 -0.025107472464295 1 1
0.145889782165716 0.143267216221741 1 1
-0.0357655695339601 -0.0357652956180832 1 1
0.044630281465601 0.0435416000925967 1 1
-0.126370037040825 -0.123454801410341 1 1
-0.175073418163656 -0.17125907382606 1 1
0.0945464796484806 0.0924178587038839 1 1
0.0428938282874931 0.0416407819375178 1 1
0.191134607531851 0.188118070117995 0 0
-0.219865044218071 -0.21566931635212 1 1
0.232380678410062 0.228495062708796 0 0
-0.11260834356395 -0.110693187689374 1 1
-0.124876524877906 -0.123723769516522 1 1
-0.00418856988339926 -0.00407299123576201 1 1
0.0814551443952963 0.0792452672123295 1 1
-0.265833267407635 -0.261010390555648 1 1
-0.251237866860834 -0.246801894613056 1 1
-0.0554045542682559 -0.0548077691016241 1 1
-0.0149603434319839 -0.0147513506266847 1 1
0.0292669618117482 0.0289334485913734 1 1
0.0514492535663807 0.0505561037995241 1 1
0.0136467088020408 0.0134853975993861 1 1
-0.00349977599580945 -0.0039884989776316 1 1
-0.136638603847035 -0.133739962686959 1 1
-0.123958160119312 -0.120969417024757 1 1
-0.0686229504627053 -0.0679932423746786 1 1
0.0440596836856935 0.043373243215948 1 1
-0.0295052181986339 -0.0285690772092476 1 1
-0.00955145380129743 -0.00981681914868064 1 1
0.350095933941569 0.34438792018293 0 0
0.166671976624497 0.16385045834581 1 1
0.129227310012951 0.126353399760506 1 1
-0.018275976631713 -0.018110003722254 1 1
0.0895738802824369 0.0872686747014507 1 1
-0.0271704834661675 -0.0270302231573525 1 1
-0.0812385107661805 -0.0794116790690431 1 1
0.136216719961032 0.132718339471624 1 1
0.0444512765616744 0.0428407728257843 1 1
0.0410308839870834 0.0393753980816447 1 1
0.0642830686042661 0.0637518237350854 1 1
-0.0615058716256517 -0.0594857179849059 1 1
-0.0425040990969118 -0.0423930121876419 1 1
0.0023228958007669 0.00301249139098812 1 1
-0.0714341300158888 -0.0700833921927532 1 1
-0.056882001868441 -0.0560279060547304 1 1
0.0226569891621511 0.022096422327658 1 1
-0.426354752891629 -0.41736097513476 0 0
0.0953052889128941 0.0944182507582668 1 1
0.109664498279409 0.107877006515832 1 1
-0.288294310223436 -0.283847225247265 1 1
0.051156380735411 0.050795671231474 1 1
0.0598319616729057 0.0590687097405863 1 1
-0.124176172404844 -0.121175888776835 1 1
0.127218777701998 0.125319628479473 1 1
0.0570179770107096 0.0567053086729238 1 1
-0.0378975817992704 -0.0367718759940632 1 1
-0.0792711125564556 -0.0777010716406098 1 1
0.0493691241331989 0.0478374241233984 1 1
0.18467247000007 0.181070044604858 1 1
0.00715085398762847 0.00674382170029515 1 1
0.047888343861206 0.0473315984240855 1 1
0.0752333678382513 0.072832264566336 1 1
0.174417236617988 0.171260195056401 1 1
0.0508614962951879 0.0495030596983483 1 1
0.21100199171288 0.207343033309721 1 1
-0.171994458649655 -0.16902428628281 1 1
0.146232664605432 0.143332202548382 1 1
-0.0419229464418636 -0.0404763225259479 1 1
-0.0721165106112185 -0.0706128096630022 1 1
-0.142057444299377 -0.14076731410565 1 1
0.243398697487209 0.239021382974265 1 1
-0.162435944539151 -0.158357906683275 1 1
0.109747102004283 0.106923511773919 1 1
0.146768101981286 0.145090579664977 1 1
-0.00220785267184968 -0.00235905048443652 1 1
0.0383435116260435 0.0371024671933868 1 1
-0.132498284701071 -0.130210434136188 1 1
0.154282887574281 0.150753725307411 1 1
-0.0338886496180842 -0.0327244236049126 1 1
0.0516548273654441 0.0500304907777917 1 1
-0.00266687387067182 -0.00200953918635225 1 1
-0.0693024392557247 -0.0690583237894361 1 1
-0.0475179983578217 -0.0462473491209328 1 1
-0.159400494174873 -0.15516917895318 1 1
0.104253955063964 0.103064856213421 1 1
-0.04356313760195 -0.0425262503308773 1 1
0.0959507635226301 0.0938068766781458 1 1
0.023667350477832 0.0219932953888844 1 1
-0.13875408272322 -0.136303613054214 1 1
0.0437895154362362 0.0434294967961135 1 1
-0.0078515802941972 -0.00753727112625153 1 1
0.303823979738523 0.29905978641901 0 0
0.0163234274657657 0.0157583579650782 1 1
-0.0778344614558641 -0.0759981352948741 1 1
0.227414210733517 0.22466068440454 1 1
-0.0625881575023128 -0.0604758667735564 1 1
-0.0152737994117454 -0.0148467338772667 1 1
-0.0927262602036982 -0.0921502476753956 1 1
-0.170986531048918 -0.168111978004787 1 1
-0.140713028159649 -0.138337361419664 1 1
-0.0311661340326756 -0.0307578911551627 1 1
0.0786720916259765 0.0776007695358248 1 1
0.024915652498753 0.0249149254183435 1 1
0.101308987388886 0.100197741542403 1 1
-0.200497025993101 -0.196498989654935 1 1
0.154667044090747 0.151100026042199 1 1
-0.0274531549876194 -0.0272319569208313 1 1
0.134953738520734 0.133488337262105 1 1
-0.0838044641635649 -0.0819931809678819 1 1
-0.0966413771227372 -0.0943296467395338 1 1
-0.0867075880847903 -0.0851493440370909 1 1
-0.0683589194647962 -0.0662972048324329 1 1
-0.0156671236559204 -0.0151343543978314 1 1
0.00609189618629559 0.00628327853568066 1 1
-0.182347981828167 -0.179212654258447 1 1
0.0506263343029356 0.0500299245831079 1 1
0.0687831858322346 0.068408834013934 1 1
-0.0260409787009126 -0.025275546259103 1 1
0.0554828337364346 0.0539025908291108 1 1
-0.0582472241245285 -0.0569513318152869 1 1
0.125411376539174 0.122814025284053 1 1
-0.0251248359091683 -0.0243911980441381 1 1
0.195756211127722 0.192515621731764 1 1
0.123985841616522 0.121864058792134 1 1
0.0165997789254352 0.0156470866652633 1 1
-0.00555324445698797 -0.00535049290503836 1 1
0.0434645032181159 0.0438167819517458 1 1
0.0100128339776184 0.00949955414742684 1 1
0.157349280594929 0.154930608887225 1 1
-0.138211515531965 -0.134973457571305 1 1
0.0614665302975026 0.0603983372310878 1 1
-0.0797858366640638 -0.0767653123605577 1 1
-0.0204624677210207 -0.0189325824501049 1 1
0.0306085292790926 0.0297115374935847 1 1
0.153610134761307 0.150747453217519 1 1
0.0655096079769955 0.0641288125127274 1 1
0.0417688758460213 0.0409122648257666 1 1
-0.0534744263719168 -0.0518892394744998 1 1
0.30414986729751 0.298897435312775 0 0
-0.181879608833715 -0.177457990853137 1 1
-0.00526544461741679 -0.00452019483163184 1 1
0.0737339245257822 0.0722690400675738 1 1
0.0178984999683675 0.0184735583841052 1 1
0.0761609618002004 0.0752833192575136 1 1
0.0640986344707332 0.0624708317474706 1 1
0.066335906975779 0.0646072450111663 1 1
0.0220336926711644 0.0209885119090888 1 1
0.271143606074673 0.26695084870792 0 0
-0.0426426728293211 -0.0404160518139332 1 1
0.101125419377784 0.09836984721171 1 1
0.124238396007894 0.12219572572524 1 1
-0.114751585864091 -0.112522305051844 1 1
-0.138398247392193 -0.135559954631706 1 1
-0.0080779416320082 -0.00776838628998399 1 1
0.193144187327213 0.189315585000563 1 1
-0.199343306084382 -0.194926899891516 1 1
-0.0208659700140232 -0.0206794016457187 1 1
0.00550554592127707 0.0057578121498071 1 1
-0.139531015125672 -0.136978963357203 1 1
-0.174540241728446 -0.17052251408559 1 1
-0.154281923253933 -0.152410835929081 1 1
-0.0253696426085504 -0.0243297686017256 1 1
-0.00309088016191055 -0.00267835517720733 1 1
0.0565274168829365 0.0555451508513483 1 1
0.194988878125253 0.190975200994772 1 1
0.051052114318473 0.0501546027280374 1 1
0.0278674663057187 0.0268962383328511 1 1
-0.0333272531376883 -0.0324395334640886 1 1
0.00858476225371424 0.0088436502794685 1 1
0.053607729504667 0.0524424035930637 1 1
-0.0944933317373216 -0.0924989901330428 1 1
-0.037711375026516 -0.0372830700504305 1 1
0.00157074235646377 0.00196528541089794 1 1
-0.0296241070492348 -0.0291317420258679 1 1
0.0791471051229608 0.0773043262556017 1 1
-0.107459986905522 -0.105130517504728 1 1
-0.147901435049007 -0.144455749294879 1 1
-0.00184423898470958 -0.00211002515153469 1 1
-0.221732157282052 -0.217369038864457 1 1
0.0211506575845914 0.0209798653060728 1 1
-0.049754394476113 -0.0506108039963375 1 1
-0.161977796483389 -0.159022602269168 1 1
0.0912379173148239 0.0892149334474318 1 1
-0.182999434167098 -0.178800916137071 1 1
0.0370369143040942 0.0369279618531571 1 1
0.130093056173396 0.127245184185882 1 1
-0.0667485752387078 -0.0663691672899008 1 1
-0.0588199940775207 -0.0564277501394279 1 1
0.18818327973342 0.184884585804485 1 1
0.0971184801289528 0.0949262889540804 1 1
-0.0114657146450431 -0.0109851863539165 1 1
-0.0724540922475641 -0.0714316658703046 1 1
0.0472087110824486 0.046058210242613 1 1
-0.0798842068492909 -0.0784069278828465 1 1
-0.0316321668865726 -0.0309924049364816 1 1
-0.0431859996983669 -0.0420660040430485 1 1
0.00472934233883481 0.00471997787568334 1 1
-0.0588023001579834 -0.0585770008671798 1 1
-0.14005655923323 -0.137361485089285 1 1
0.0506235193386944 0.0502678327462951 1 1
-0.0245147625388418 -0.0231694722399281 1 1
-0.157151387930169 -0.15421724256313 1 1
-0.0458316631152711 -0.0455223706143077 1 1
0.295513670744904 0.290850595054991 0 0
0.111093663855825 0.10960244342152 1 1
-0.0548446451331191 -0.0527809322763578 1 1
-0.0771966363670749 -0.075527354794911 1 1
0.113549675713467 0.111129762679985 1 1
0.0529058864759628 0.0526375466845592 1 1
0.0542751597159142 0.0521718116651403 1 1
0.147358218398346 0.144447280552903 1 1
0.0736678022372664 0.0719148080340216 1 1
0.0360003123831276 0.0344717463584908 1 1
0.313931428196746 0.308035714463639 0 0
-0.0167003305432529 -0.0165291327550771 1 1
-0.373500273163866 -0.367254573945497 0 0
-0.281936197157832 -0.276730495076149 1 1
-0.103920874310729 -0.101135170625107 1 1
-0.190623214997237 -0.187427591107854 1 1
-0.0732813009292603 -0.0726127815885674 1 1
0.0920852289790058 0.0892863220343984 1 1
-0.241871396229481 -0.237613428315335 0 0
-0.130616723344223 -0.128575127997094 1 1
-0.00573615210591909 -0.00604997394840228 1 1
-0.0214660961929198 -0.0217871425607429 1 1
0.0500193797245757 0.0483768923748378 1 1
-0.0994673106351621 -0.0965256946350968 1 1
0.0157206734749527 0.0151017547721247 1 1
0.0123934694681948 0.0130740296092495 1 1
0.016454110276825 0.0165500736883477 1 1
0.00335713213749526 0.00347655858113134 1 1
0.272180556725367 0.268724393394927 0 0
-0.00557846313104575 -0.00578496981427873 1 1
0.360826953986664 0.353642180517875 0 0
0.0608561553398085 0.0597981206258184 1 1
0.159043911846834 0.156319823915989 1 1
-0.18512228285411 -0.180656863937695 1 1
-0.191014190814653 -0.187522587198505 1 1
-0.0295588469774883 -0.0283757157402341 1 1
0.0658551330295852 0.0641668483994505 1 1
0.0451900863867636 0.0445235000627816 1 1
-0.134426004579662 -0.132328967104664 1 1
-0.0770290826899655 -0.0752576945171676 1 1
-0.051205998984455 -0.0500645450672518 1 1
-0.087530626235958 -0.0860601731936112 1 1
-0.122661155442931 -0.120700371818848 1 1
0.0588512375426603 0.0584342806350097 1 1
-0.0768930926666484 -0.0748536228185118 1 1
-0.0820324928898601 -0.0807704012374732 1 1
0.157712404666313 0.155171380342615 1 1
0.179184052120787 0.175326108341889 1 1
0.0693155096755997 0.0688297471390697 1 1
-0.060258374694245 -0.0584312087984289 1 1
-0.00689043839869726 -0.00651397731304244 1 1
-0.0643293256579526 -0.0631125612988684 1 1
-0.0574331764123932 -0.0567663923169678 1 1
0.0240475280731884 0.0234553835995286 1 1
0.348863690476585 0.342242864367908 0 0
0.0204099293044716 0.0202581632631691 1 1
-0.0677708829460578 -0.0667372916085015 1 1
0.0249886034803023 0.0250227669051459 1 1
0.0475242193671104 0.0463893521407464 1 1
-0.0151687693221158 -0.0147286160019989 1 1
-0.100318475410759 -0.0988291638027543 1 1
-0.104712950874072 -0.102059942322445 1 1
0.0954285491467119 0.0932975451450291 1 1
-0.16196018512796 -0.158985949468161 1 1
-0.00141289656208555 -0.00127772055317388 1 1
0.0111597740066511 0.0109009149825664 1 1
0.0528848335986344 0.0526514753028767 1 1
0.0301126756389675 0.0294956592612966 1 1
0.17488411923237 0.171415624480506 1 1
0.0123387279001081 0.0115314464646237 1 1
-0.067959264317897 -0.0655002175908121 1 1
-0.194945525515334 -0.189795667797469 1 1
-0.0851963264046871 -0.0840604236123721 1 1
0.271050284871771 0.267160786106132 0 0
-0.00754924694887123 -0.00738658574994716 1 1
-0.0661826537403573 -0.0641449295836266 1 1
0.37715911180147 0.369451161445078 0 0
0.0297429834626608 0.0283446176906321 1 1
-0.102358879941288 -0.0998162617509755 1 1
0.216611272592667 0.212501931642382 1 1
0.0429864190375153 0.0426518010613965 1 1
0.0710853871370213 0.0691103002607791 1 1
0.103429251308067 0.102105214563542 1 1
0.23666109144582 0.232557783623395 1 1
0.131988095436754 0.130212178668965 1 1
0.00312535057098132 0.00339021942949064 1 1
-0.117962620666568 -0.116661262189934 1 1
-0.0816012796608944 -0.0801352239196662 1 1
-0.0290497378463723 -0.0289131596483502 1 1
0.0273797006817997 0.0275763954849003 1 1
-0.206460867849276 -0.203133695837222 1 1
0.176563561723153 0.173424466758488 1 1
0.144132754705165 0.141778791467324 1 1
0.0410336536153327 0.0406038459584568 1 1
0.00604699009396333 0.00577219435413323 1 1
-0.0811550519009823 -0.0796831072754874 1 1
0.116563958126463 0.114422487839624 1 1
0.036790633740995 0.0353725034293734 1 1
-0.173713039349003 -0.17089888990154 1 1
0.0194077173229285 0.0192561491223922 1 1
0.165091019564537 0.16240976005578 1 1
-0.135358759372862 -0.132093637146421 1 1
0.0976095362922224 0.0949525024511078 1 1
0.0687978925467389 0.0679360242919144 1 1
0.174467113878979 0.170433024735886 1 1
-0.116524311041656 -0.11527795924488 1 1
0.0441236128437111 0.0430044866422969 1 1
-0.00406673557354858 -0.00382698778207274 1 1
-0.197210338738852 -0.193799546531129 1 1
0.0520413367925403 0.0510065481853297 1 1
-0.00777184806239206 -0.00843660405630309 1 1
-0.154095411732138 -0.151198060736626 1 1
-0.0363045571258691 -0.035389739401573 1 1
0.0694401910258906 0.0679017643637263 1 1
-0.0192409570845714 -0.0185193037408395 1 1
0.0234752816851638 0.0232534153137492 1 1
-0.0672653724779267 -0.0653079616070795 1 1
-0.158446082609723 -0.155546367989395 1 1
0.110074185547768 0.107436977935496 1 1
0.0916912334673458 0.0899365323608734 1 1
-0.0375341568536532 -0.0357962198545896 1 1
-0.2087610901446 -0.204413149773756 1 1
0.0847291789484682 0.0836155275567868 1 1
-0.132063645078687 -0.130747349186318 1 1
0.122558123248145 0.121435380829644 1 1
-0.343805480010798 -0.336992275390787 0 0
0.0727853043084679 0.0710063200122383 1 1
-0.0274259812794087 -0.0280138807135726 1 1
-0.129922308454996 -0.127033593376149 1 1
-0.0309953610062408 -0.0311674642082 1 1
0.260316729517779 0.256386216412128 1 1
0.0066388846128545 0.00690464301191641 1 1
0.0542077125171799 0.0531322049266331 1 1
0.0906121628291276 0.0894854739209618 1 1
0.0121304367539486 0.012122204506324 1 1
0.0441631976875881 0.0430800319199209 1 1
-0.023268634820646 -0.0235303070893681 1 1
-0.166707966378471 -0.163264134232805 1 1
-0.0539963462216125 -0.0518345359240424 1 1
-0.052099077292626 -0.0513335869494091 1 1
0.0634199457346002 0.0624751811630479 1 1
-0.00761088870450398 -0.00734228155839094 1 1
0.0487387447343958 0.0485003108602929 1 1
0.0584482498940809 0.0576390377375234 1 1
0.0751039915078605 0.0733325658097509 1 1
-0.0173837917667105 -0.0167839428629733 1 1
-0.0421685577223488 -0.0415656230555028 1 1
-0.00975380871133668 -0.00910574709458438 1 1
-0.0687286879221033 -0.0676245198776119 1 1
-0.105975244235085 -0.10467713061301 1 1
-0.0849885615488318 -0.0832444871982166 1 1
0.0616908796265373 0.0605423665580295 1 1
0.0997367162635903 0.0978500454523763 1 1
0.0437572598679574 0.0424843732251531 1 1
-0.273044492524327 -0.267364170789743 1 1
-0.0239892659140579 -0.0228086858544106 1 1
-0.152240821806804 -0.149582436983965 1 1
0.0448714811611203 0.0439329668244099 1 1
0.0884515144735752 0.0867105952806738 1 1
-0.0802451680076953 -0.0788476767651868 1 1
0.05674535876118 0.0557575820103073 1 1
0.16780966777588 0.164486209860564 1 1
0.31047167669262 0.304576143260898 0 0
0.030849233746987 0.0306800035617691 1 1
0.0896419708318912 0.0865364827361253 1 1
-0.0264884286350331 -0.025675767537691 1 1
0.17170615673533 0.167457649419719 1 1
0.125422316088651 0.122785015605325 1 1
0.114139562795967 0.112095378698128 1 1
-0.150580814644655 -0.148016464163836 1 1
0.260810215353948 0.256013166920646 0 0
0.065522045998971 0.0641784664038269 1 1
-0.189580824326166 -0.186526784610266 1 1
-0.227100355621612 -0.221753116419319 0 0
-0.0759042978131968 -0.0746281121909195 1 1
0.0190090788981385 0.0190548855189102 1 1
-0.0233041428122519 -0.0234217874865544 1 1
0.155949531548432 0.152131843150387 1 1
0.180063808057312 0.175939801108236 1 1
0.264915997176296 0.260657070611797 1 1
0.155618425949654 0.152648199532023 1 1
-0.13970085115999 -0.137512606525699 1 1
-0.0342559819609442 -0.0337555233702406 1 1
0.0667153567050204 0.0648748481494941 1 1
-0.0715797132253777 -0.0707240062583457 1 1
-0.108801150851717 -0.107327586457251 1 1
0.260685181376791 0.256274483142935 0 0
-0.170492117515568 -0.167823875581544 1 1
0.0402158514332453 0.0396102121749008 1 1
0.0312036424372602 0.0316272689122976 1 1
0.052673471285594 0.0520858777501749 1 1
0.241368941868675 0.236490490251289 1 1
0.0565553039720512 0.0546928397746433 1 1
0.251684976027449 0.246331999961966 0 0
0.159353383606106 0.156288043925464 1 1
-0.0115094865972554 -0.0116008992979426 1 1
-0.103465070732487 -0.102502579959272 1 1
0.0829831988057071 0.0821837318143007 1 1
-0.0351029735257157 -0.0343192305630716 1 1
0.100255447491619 0.0981205828190149 1 1
0.176261617534071 0.172301308367243 1 1
-0.0259731661533355 -0.025479422847301 1 1
0.027073795972302 0.0255604455398022 1 1
-0.104911937867204 -0.103080411906752 1 1
0.233664290175589 0.229658466003376 0 0
-0.0743584429624003 -0.0726684235835878 1 1
0.00119111759177762 0.00131646280835033 1 1
0.0439383112158566 0.042812874811214 1 1
-0.0440142591933584 -0.0425249290066877 1 1
-0.195219872101531 -0.191951894193899 1 1
-0.0802873901828371 -0.0794413343322213 1 1
-0.13995608078586 -0.13639019310494 1 1
0.0319246321037721 0.0309197604122639 1 1
-0.0667475002280129 -0.0647342759925702 1 1
-0.0344499204452413 -0.0341705320261128 1 1
0.254523907109288 0.248444166626369 1 1
0.193257907958146 0.189105728743414 1 1
-0.0817717584015541 -0.0801748830758711 1 1
-0.192186070355527 -0.187455437423494 1 1
0.012446239779376 0.0115650399311877 1 1
0.0828668366498619 0.0812807387919085 1 1
0.290106453542305 0.284929098691185 1 1
-0.16302550902394 -0.160077996632045 1 1
0.053433703240769 0.0526574141202933 1 1
0.112159946644023 0.111019905217657 1 1
0.100330500546947 0.0991490919808843 1 1
0.145058815679087 0.141838118024819 1 1
0.188043680731315 0.184992567696043 1 1
-0.168021916985764 -0.165838675550349 1 1
0.0941871209672207 0.0915066014685182 1 1
-0.0449401655181538 -0.0438624665014121 1 1
0.266538764055107 0.260541811627959 0 0
0.0537112626422051 0.0531090800249656 1 1
0.0876598983256858 0.0847969299311738 1 1
0.0290003461757448 0.0279373830594943 1 1
-0.0110557567896091 -0.0106751592901723 1 1
0.225424235775864 0.222041891583872 1 1
0.162803362536046 0.160549493374364 1 1
-0.0962396489144721 -0.0949388849769865 1 1
-0.0668263883709422 -0.0645721894804164 1 1
0.0295255045498137 0.0287650462808614 1 1
-0.206019433727571 -0.201367038219601 1 1
0.095670909367806 0.093685858910067 1 1
-0.166981648864457 -0.164455310713527 1 1
0.0448453115440156 0.0438738027064452 1 1
-0.0512322582344379 -0.0496070127928146 1 1
-0.00266589997618434 -0.00314478766862769 1 1
-0.0347067074893779 -0.0341684645558123 1 1
0.0154269289267215 0.0159326248734468 1 1
0.228615654682353 0.22389610850674 1 1
-0.269411199205874 -0.26419329644778 1 1
0.211029590487163 0.208357158551937 1 1
-0.0552138943171094 -0.0542099540033166 1 1
0.14641645630465 0.144326511737328 1 1
-0.124589445232995 -0.122196417362293 1 1
-0.121390904264792 -0.118936971118089 1 1
-0.0252280766152719 -0.0249182198952546 1 1
0.085659684489946 0.0835776401500626 1 1
-0.191872118813548 -0.188485992276949 1 1
0.103649110618392 0.100383486967167 1 1
0.245028872764276 0.240088210128615 1 1
0.112627540289839 0.11068003880481 1 1
-0.179883929312744 -0.176096483646848 1 1
0.102124828940418 0.100420421778162 1 1
-0.152909798286636 -0.14988379417046 1 1
0.0503173514779018 0.0490915533235555 1 1
-0.0182363510454559 -0.0186429628833891 1 1
-0.13348520475669 -0.130993031638212 1 1
0.0933469741766745 0.0920534443278042 1 1
0.0402812140004465 0.0397199121613079 1 1
-0.0537171409862166 -0.0519541009197895 1 1
0.261674613955512 0.256836710400178 0 0
0.0137484339013048 0.0139305600298819 1 1
-0.0851125547827078 -0.0834514292461754 1 1
-0.174414033998562 -0.172016278649031 1 1
-0.113508258103352 -0.111893247438509 1 1
-0.133585569502674 -0.131476318005209 1 1
0.109410787890034 0.106016587554654 1 1
-0.0689525564346521 -0.0680939799585212 1 1
0.218179758756939 0.213866964652947 1 1
-0.115296815322289 -0.113642726333419 1 1
-0.0516173553752635 -0.0512544385818812 1 1
0.133488534365792 0.131169445600914 1 1
0.036891668684143 0.0348650204706248 1 1
-0.210960223565761 -0.207029497111714 1 1
0.0135849765440778 0.013219509999534 1 1
0.172294559023362 0.169184534035939 1 1
0.0793239538811819 0.0772452009961865 1 1
0.093842608916328 0.0927165618691554 1 1
0.196797694643631 0.192383222292413 1 1
-0.00527719488204651 -0.00578809024623984 1 1
-0.0517512111740375 -0.050211843992881 1 1
0.08368898607694 0.0825322287940254 1 1
-0.145398679026361 -0.142535390676621 1 1
0.0760908248584053 0.0734270695321884 1 1
-0.00543850781565274 -0.00617912930856304 1 1
-0.0566319140024956 -0.0550917920437253 1 1
0.0442673456169075 0.0441117694795545 1 1
-0.152479843062616 -0.148818918887237 1 1
0.123247190390843 0.121470710465557 1 1
-0.153685121404217 -0.150859576410512 1 1
0.0470031953469258 0.0465703529733352 1 1
-0.00433642985406376 -0.00504051401862566 1 1
0.119647592520521 0.117593541810334 1 1
-0.116064413258428 -0.113496085487619 1 1
-0.157024607939671 -0.154558139865405 1 1
0.141098872774941 0.13855929202686 1 1
-0.0115272937732604 -0.0114599985412877 1 1
0.280997824968494 0.275898414776283 0 0
0.0246455673421006 0.0234507622363938 1 1
-0.0600275699119184 -0.0595699335376572 1 1
0.16002783673925 0.157328709733905 1 1
-0.0820522456451431 -0.0804851812542912 1 1
0.236572341115659 0.231685201386133 1 1
0.0989086278124927 0.0964893161736941 1 1
0.135038134625493 0.133446473131712 1 1
-0.0855248545140778 -0.0831028031258443 1 1
0.0831195709162119 0.082022976409126 1 1
0.0621281889639271 0.0617822606427951 1 1
0.0177885738803492 0.0174908156906627 1 1
0.161471613797057 0.159295203329242 1 1
-0.105084374614329 -0.103652498749452 1 1
0.105762037451269 0.10301351893624 1 1
-0.0860588104822071 -0.0831458177166875 1 1
0.195005518191191 0.19126823851557 1 1
-0.211317002061197 -0.206367501807004 1 1
-0.061066306589024 -0.0603742683293388 1 1
-0.0769044441832388 -0.0754919915896952 1 1
-0.00978840513310437 -0.00888016743755091 1 1
-0.119545126585741 -0.116866276796649 1 1
0.0121544299997301 0.0118188018413166 1 1
-0.0886991154248619 -0.0868185369021379 1 1
-0.00226731533769995 -0.00181096117265049 1 1
-0.0851704476528592 -0.0833786954797687 1 1
0.286641472396888 0.280625571999772 0 0
0.0149466955147439 0.0157069341692378 1 1
0.0246413130553322 0.0239769342171729 1 1
-0.184781952589562 -0.1809855545659 1 1
0.148439832490925 0.145083614017001 1 1
-0.174756104353651 -0.171359970520587 1 1
-0.000359130364175158 -0.000486971521826914 1 1
0.153507209208596 0.151263665351245 1 1
-0.0915822761721796 -0.0897182176226936 1 1
0.245745721786112 0.241085339258351 0 0
0.0738391450469654 0.0721793237161524 1 1
0.0341732751464821 0.033597001638818 1 1
-0.114474200254396 -0.112169828405489 1 1
0.177929522821654 0.175601179166928 1 1
0.0976838933068898 0.0955296884094509 1 1
-0.0505622052376335 -0.0488551298493849 1 1
0.160749262061768 0.158482271220226 1 1
0.0548778788205439 0.053174679442785 1 1
0.0030445490704772 0.00324360088382948 1 1
0.0520089627563056 0.0495795848000547 1 1
-0.0617225297187088 -0.0597109249475589 1 1
0.0716415774767439 0.069898917015571 1 1
0.0251384791683721 0.0255983647124176 1 1
0.15170266304822 0.148607814957227 1 1
-0.0551844184913666 -0.0547792144544675 1 1
-0.0486141306781068 -0.0482434102065496 1 1
0.0238830131664166 0.0235867430221995 1 1
0.173364569528714 0.169749727241728 1 1
-0.149006220782204 -0.146456262792264 1 1
0.122765802647643 0.119355979523173 1 1
-0.142411237866504 -0.139295563428912 1 1
0.0216755801372636 0.0213744973692355 1 1
0.054456821831852 0.0541128693582595 1 1
0.0409075784660433 0.0400574859471038 1 1
-0.0948674036615128 -0.0930787683128939 1 1
-0.376821315303247 -0.370157624516304 0 0
-0.258747924048004 -0.253924131404549 0 0
0.0169928429751628 0.0165528696347439 1 1
-0.119032209826589 -0.117960332571893 1 1
-0.212756452330421 -0.209814777165241 1 1
0.2474916624249 0.243728503006393 0 0
0.026367216370963 0.0267672365282226 1 1
0.172886564626114 0.16931011107732 1 1
0.0305622154929056 0.0300904211552264 1 1
0.0687088013977708 0.0673644923354882 1 1
0.0133001076816504 0.013240605678616 1 1
-0.112372438935452 -0.110060837380517 1 1
0.00813540883491953 0.00786315370184419 1 1
-0.115266030549615 -0.112767445596543 1 1
0.0157007822209251 0.0159570187831121 1 1
-0.0481950047607197 -0.0471927922324584 1 1
0.179203445206862 0.176196227300892 1 1
-0.144689355348399 -0.141043730742181 1 1
-0.302106555374814 -0.297398049579773 0 0
0.0263150302679572 0.025044137665224 1 1
0.0474561218971255 0.0466336987427341 1 1
-0.187088122875157 -0.183574347724195 1 1
-0.160248772313118 -0.157714719437063 1 1
-0.0182791751528999 -0.0177194081739325 1 1
0.143735316754435 0.141479716012801 1 1
0.125579437920457 0.123320249180466 1 1
-0.000399406620697675 -0.000779687424347392 1 1
-0.242721875582391 -0.238582040103841 0 0
0.158267937887278 0.155795124170567 1 1
0.166300554684509 0.162869913102816 1 1
0.149914959409822 0.147002006414475 1 1
-0.107153337347864 -0.105363529189815 1 1
-0.0266375936658365 -0.0267796520124564 1 1
0.000646028759145364 0.000508845371673513 1 1
0.0493708447249598 0.0485797920303106 1 1
0.288812240072436 0.283479394736033 0 0
0.149940870036321 0.147224629004351 1 1
0.0470312067309978 0.0454264664854614 1 1
0.118282439940005 0.115686579862857 1 1
-0.103529821309695 -0.101878507078541 1 1
-0.256080152609233 -0.252302987986761 0 0
0.138404355663029 0.135248551729761 1 1
0.0689086679378535 0.0670583823026393 1 1
-0.119900719141726 -0.117949808397168 1 1
0.0422036072614677 0.0415019555604726 1 1
-0.276341342264028 -0.271238257159986 0 0
0.103698376292547 0.101238850204582 1 1
0.106319660692367 0.103365701220502 1 1
0.116521720767409 0.114489420516241 1 1
-0.089226179638021 -0.0869980652126321 1 1
-0.100889229086564 -0.0985651459663623 1 1
-0.137457247598581 -0.135298285632497 1 1
0.149242272045933 0.145289867627743 1 1
0.0286891221745333 0.0275702074189387 1 1
0.0900822382215467 0.088207689771882 1 1
-0.0830760523564476 -0.0817182605226034 1 1
-0.390028315623288 -0.382167126434004 0 0
0.00802544392751112 0.00755712469389265 1 1
-0.113183795173157 -0.111480529602136 1 1
0.0967553230548261 0.0940868370675661 1 1
-0.0271564562489845 -0.0272941343310598 1 1
0.0381038746184097 0.037128268121952 1 1
-0.0268077773594355 -0.025956972719938 1 1
-0.172029199546713 -0.168073764059728 1 1
0.0599114733912408 0.0597264957894203 1 1
0.0594653923747876 0.0581839375486445 1 1
-0.0572631743178853 -0.0562607538749119 1 1
0.0145812125213996 0.0135428493130489 1 1
0.200777222644095 0.197651767814873 1 0
-0.362797188598638 -0.356520367767102 0 0
-0.102923510446518 -0.102263086167954 1 1
-0.154926481712932 -0.152174645123307 1 1
0.0496437268677983 0.0491392927787597 1 1
-0.129950834470175 -0.127739087764212 1 1
-0.126228738791946 -0.124000002777264 1 1
0.11696681398806 0.114842577084346 1 1
0.0819418499740721 0.0804245424983205 1 1
-0.20200107638359 -0.198363277269772 1 1
-0.0192314533667982 -0.0187502332973486 1 1
0.0204730752037757 0.0204593140105527 1 1
-0.320843029391986 -0.313807089533922 0 0
-0.00720484974695504 -0.00620352066762975 1 1
0.0101150078521378 0.00970501639659761 1 1
0.0435367481703497 0.0419850972529296 1 1
0.0660814502968906 0.0647692658004698 1 1
0.00714546773865517 0.00663865127099874 1 1
0.471951723300277 0.463566970776728 0 0
0.194074501267757 0.191384939520153 1 1
-0.23543467943397 -0.232343318716268 1 1
-0.0943597554665663 -0.0924837461601373 1 1
-0.0903208750967235 -0.0890328295303962 1 1
-0.0759404648521853 -0.0739922670870937 1 1
-0.186619835870437 -0.183005136547087 1 1
-0.191704315766305 -0.188194958362065 1 1
-0.0314512257419098 -0.0297041887894458 1 1
0.163885658273911 0.160431731824317 1 1
-0.0691680691649721 -0.0686211741215103 1 1
-0.181085176494296 -0.178406870497535 1 1
-0.137733731014321 -0.135176166644701 1 1
0.0218038389946491 0.0205663425878027 1 1
-0.128391202713758 -0.12515525759724 1 1
0.0737266992914542 0.0719817494593925 1 1
-0.294414672977737 -0.288274241274418 1 1
0.079479424118938 0.0784748595634387 1 1
-0.101583347259325 -0.099823440452305 1 1
0.113226467854629 0.11139828888743 1 1
0.103224415728861 0.101070145666007 1 1
-0.111085931380668 -0.109234412322116 1 1
0.180902515355991 0.177101029252597 1 1
-0.190144111994697 -0.187330845648553 1 1
0.0552892273588937 0.0540684856346123 1 1
0.192360306794865 0.187619601404395 1 1
-0.0700772140294894 -0.0694516729718646 1 1
-0.198816511365277 -0.194914550307413 1 1
0.0244320436573971 0.023292229494201 1 1
-0.13722600279145 -0.135301035008417 1 1
-0.136675846340223 -0.133484288124208 1 1
0.0813213649082855 0.0799308639529832 1 1
-0.308810942148877 -0.303524927078535 0 0
0.220779623928788 0.217095612172467 1 1
-0.0712549769158584 -0.0694277755384094 1 1
-0.037767256731636 -0.0376459500251352 1 1
0.137553333613624 0.134543200917432 1 1
-0.0221961637970631 -0.0217904115597981 1 1
0.017075637278695 0.01550752188247 1 1
0.0660746279236747 0.064881868337236 1 1
0.0440193395627924 0.0434299828840366 1 1
0.164164364957261 0.160158158882599 1 1
0.103986388697818 0.102354397184182 1 1
-0.050150783843422 -0.0485040700499659 1 1
-0.220233269548034 -0.216775524422038 0 0
0.0462020638622229 0.0458406144658929 1 1
0.0374066605110267 0.0369093574280045 1 1
0.102007073889446 0.099471249141573 1 1
-0.189640625714413 -0.18552456130408 1 1
-0.00189433300938687 -0.00177136736037111 1 1
0.206586990508419 0.202233192499332 1 1
0.155881178838934 0.152867428820474 1 1
-0.15029198687618 -0.147338058043661 1 1
-0.0670477657824147 -0.0655701313929875 1 1
-0.16082270325923 -0.157152611643829 1 1
-0.135247880759703 -0.132603569012638 1 1
-0.252098903567571 -0.246424652925247 1 1
0.172775912074781 0.169229160802412 1 1
-0.0416853962923998 -0.0403373616433783 1 1
-0.0424967688756261 -0.0418547089768493 1 1
0.00572050464599696 0.00563254969515144 1 1
-0.0555498851479125 -0.0545425632746639 1 1
0.0583280138082517 0.0567144210738306 1 1
-0.0843059834051205 -0.0836469159968328 1 1
-0.0832015415292274 -0.0804688367560804 1 1
0.0481267227882789 0.0463947936422246 1 1
0.0175000810460759 0.0169504688904951 1 1
-0.103881920115914 -0.102845342085123 1 1
-0.111527267833115 -0.109101128467198 1 1
0.166491710237748 0.163468119781996 1 1
0.0950267154880126 0.0935079424238488 1 1
0.186112712261658 0.182253238244271 1 1
-0.180984507392291 -0.177097670025144 1 1
0.0239164528617031 0.02253579468339 1 1
-0.0117751481054449 -0.0120128555865038 1 1
0.0365753750846056 0.0360522177190392 1 1
-0.140774159613418 -0.138755885367903 1 1
-0.0397529047364964 -0.0398541330108864 1 1
-0.00503771298334867 -0.00547250749080196 1 1
-0.186365018025238 -0.184028965070605 1 1
0.0709457028214057 0.068828756716869 1 1
0.0663554562780981 0.0649823556499869 1 1
0.213497161289396 0.209899664342988 1 1
-0.207370253805085 -0.203282198395474 1 1
-0.0419575500512458 -0.0412436256062109 1 1
-0.192907586683211 -0.18930876983337 1 1
-0.0798759636070719 -0.0788324551046319 1 1
-0.0894325198198619 -0.0875727214306164 1 1
0.119955175196976 0.118413374508133 1 1
-0.0589859153746003 -0.0580113796440039 1 1
0.131764587604129 0.129447232774241 1 1
-0.0434073630930555 -0.0423785886964262 1 1
0.0407615681568064 0.0397836308205225 1 1
0.0595184656930247 0.0582484712829084 1 1
-0.204626657460558 -0.200793631798831 1 1
0.0552705044487962 0.0535779048166693 1 1
0.0840926230444132 0.0832596715013063 1 1
0.0909832519737596 0.0893274398779835 1 1
-0.0548452207949998 -0.0529948803832548 1 1
0.0436526127039694 0.0425086846741588 1 1
-0.0910863906018349 -0.0885457615675452 1 1
-0.0303673020187544 -0.0302493789544859 1 1
0.0565281869837452 0.0541995121910524 1 1
-0.0545941726399778 -0.0533365325330022 1 1
0.328522312871417 0.321116525461799 0 0
-0.0479948376388584 -0.0470020737876279 1 1
-0.113195707246955 -0.111002106642984 1 1
0.119713895521495 0.118889574221573 1 1
0.0568693792037912 0.0562443201943788 1 1
0.117203194533197 0.114288016127024 1 1
-0.0939349695133646 -0.0932844642565857 1 1
0.109831928096229 0.108294892722613 1 1
0.162467417878869 0.159010744577964 1 1
0.317567885870075 0.311584162975564 0 0
0.210565837796836 0.206463873675405 0 0
0.0827563292892854 0.0803302898575924 1 1
0.00467050850434339 0.00405682620389774 1 1
0.0228096204551219 0.023384016428415 1 1
0.0740658124373068 0.0729288137710572 1 1
0.0195958641700541 0.0192685343584997 1 1
0.120074754088472 0.118138410962869 1 1
0.110491822176699 0.108361408336983 1 1
0.057528276537537 0.0560025264878341 1 1
0.0321666987573595 0.0316826882212923 1 1
0.00463873596844601 0.00504947369273105 1 1
-0.173512996883847 -0.17028497834783 1 1
-0.054049901644828 -0.0527664091732511 1 1
0.105145295741367 0.103772334422527 1 1
-0.118617081744301 -0.116296143307352 1 1
-0.0374909544652567 -0.0370351796648634 1 1
0.0184283148810098 0.0182616362594515 1 1
-0.14755932171547 -0.145028839734655 1 1
0.0267013456299616 0.0264020374108061 1 1
0.067201989295678 0.0653447881019477 1 1
-0.00532444860412736 -0.00588310526386798 1 1
0.0711478342897216 0.069540008914805 1 1
-0.0899171312436284 -0.0885251495179823 1 1
-0.0824261947430605 -0.0813948316385973 1 1
0.177837069750079 0.174496044233805 1 1
0.0438690551649244 0.0424262575082995 1 1
-0.112891572730117 -0.111349463915469 1 1
0.134890817388043 0.132679431490146 1 1
0.0352616371639746 0.0335871179536077 1 1
0.00982517890615082 0.00967691672487723 1 1
-0.00862804582458559 -0.00789725275656364 1 1
0.103120554808262 0.100974532916983 1 1
0.201295696666002 0.197747475684743 1 1
-0.127741858551916 -0.124996683841963 1 1
-0.173130080014921 -0.169572595052662 1 1
-0.0781938483067484 -0.076573127870413 1 1
-0.0328214702996574 -0.0312185922709203 1 1
-0.119554445948611 -0.117452315646199 1 1
-0.147638868575813 -0.145030482224296 1 1
0.177059687550852 0.17392935064908 1 1
0.0502550087578832 0.0491921414605273 1 1
-0.00904188672325074 -0.00886334618979571 1 1
-0.222412873626479 -0.218501685486025 1 1
-0.0888474061725986 -0.0863127479502972 1 1
-0.234760335511573 -0.23020879133904 1 1
-0.123467382001376 -0.122032989067716 1 1
-0.276201237725984 -0.27003985253838 0 0
-0.243518929210676 -0.238465062766585 1 1
-0.0874054087296266 -0.0853045343966772 1 1
0.0317086361283773 0.03088669590953 1 1
0.153033492603396 0.150016162419146 1 1
-0.0166786898548232 -0.015701117736417 1 1
0.160676006828763 0.157836657584964 1 1
0.0226526926115871 0.0213256136534555 1 1
0.091564851992684 0.0896276933159615 1 1
-0.304118297027104 -0.298859981708091 0 0
-0.119904172314599 -0.118114802643207 1 1
0.0863071819947307 0.0850598297358525 1 1
-0.0688529704017714 -0.067019251729253 1 1
0.155296524841492 0.151716391832238 1 1
0.102994571963038 0.100918301167492 1 1
-0.0735240149616194 -0.0713104224626379 1 1
0.113550182027388 0.110979636165598 1 1
-0.061167728085562 -0.0597536841797634 1 1
0.127832178270767 0.124820119187434 1 1
-0.153961380132361 -0.151072966031114 1 1
-0.00794874250858375 -0.00762912359708327 1 1
0.156172868242617 0.153641122779537 1 1
-0.191803167646192 -0.18809455682542 1 1
0.00444838633735213 0.00443620070746933 1 1
-0.229979020491497 -0.225988527069165 0 0
-0.0469993915658714 -0.0455743773797909 1 1
0.0494945638717852 0.04993032116456 1 1
0.21257432112112 0.209301435768834 1 1
0.0719594905420483 0.0716824115828662 1 1
0.195772144562349 0.191729889197526 1 1
0.134345342883798 0.131216251265477 1 1
0.110701207688306 0.108486413504795 1 1
0.053430016418581 0.052068684620791 1 1
-0.208658538206399 -0.204363200091757 1 1
-0.0252476743846734 -0.0264743093633233 1 1
0.126160670548533 0.123509196641649 1 1
-0.101602201726494 -0.0993242972566983 1 1
-0.101250288274824 -0.100453442055646 1 1
0.0685408257964146 0.067137651738242 1 1
0.00933022860136201 0.00796754527713642 1 1
-0.0267394103036684 -0.0261063316763311 1 1
0.202485386185547 0.198285683518623 1 1
-0.18924893842242 -0.185383510683769 1 1
-0.0699054385826126 -0.0686105604709202 1 1
-0.0411822744462746 -0.0405950186412846 1 1
-0.018155498499927 -0.0178127755867452 1 1
0.00092035964845441 0.00150804151933811 1 1
0.0810957417720698 0.080255027042899 1 1
-0.0520171877690526 -0.0505393390160927 1 1
0.0793381093996677 0.077861726491146 1 1
0.0542681923613316 0.0528054989826548 1 1
0.322330760484764 0.315945813144243 0 0
-0.159848137319834 -0.156778545053212 0 0
0.165566994426712 0.162907725126285 1 1
0.0548117674953304 0.0534958791033384 1 1
-0.143477669356865 -0.141201406550991 1 1
0.218587076904214 0.215193817511523 1 1
-0.13308972436432 -0.130582550411115 1 1
0.124206263217911 0.121313969608326 1 1
-0.0728688532934798 -0.0729165763507048 1 1
0.0634772122326311 0.0626562173091591 1 1
0.139416072859893 0.136705914718773 1 1
-0.0317964937294946 -0.0309530815536163 1 1
0.105157290048457 0.102811956534016 1 1
-0.315518710264328 -0.309573946812324 0 0
-0.0166202721096079 -0.0160481151169009 1 1
-0.0370028107758284 -0.0363863223836297 1 1
0.00567252680130951 0.00747576131967529 1 1
0.117796674133333 0.114864445427977 1 1
0.321139103565732 0.316622640508523 0 0
0.12614043172713 0.123916315279565 1 1
0.00877590322150593 0.00910004364071721 1 1
-0.122235465847769 -0.120108539381583 1 1
0.011224442119093 0.0116626803958642 1 1
0.179073904154165 0.176178744836988 1 1
-0.0286128652783739 -0.0279958436056819 1 1
0.130214986956996 0.126718282212283 1 1
0.090984451421007 0.08967940480473 1 1
-0.0787989465684235 -0.0763786783623334 1 1
-0.0918312961903841 -0.0897552274552131 1 1
0.0421656091590346 0.0418076505030652 1 1
0.0424952687055399 0.0416943045495284 1 1
-0.316531144720955 -0.311092996504225 0 0
0.00876253106900858 0.00819526952404574 1 1
0.131674424159769 0.128698475176227 1 1
-0.0585958065098659 -0.0577298077568221 1 1
-0.00494294494673203 -0.00493652594399819 1 1
-0.168530739864937 -0.165107207479053 1 1
-0.111849065885894 -0.108339793684293 1 1
0.00459245023735536 0.00416342539204696 1 1
-0.0102233051628608 -0.0103165965085158 1 1
0.274340785725572 0.268378632033392 0 0
-0.0154829399942584 -0.0156773247884036 1 1
-0.0437549798317714 -0.042618883336855 1 1
0.0828459333956914 0.0805305436087079 1 1
0.0587192128217752 0.056884842341359 1 1
0.0805431710787668 0.0789726604446801 1 1
-0.0913739836244589 -0.0899976663604764 1 1
0.0715224942890743 0.070776518399624 1 1
-0.116309345890581 -0.114186825645479 1 1
0.184904202533676 0.181737374844812 1 1
-0.0411057373021844 -0.0405182240123726 1 1
-0.0862584042445353 -0.084447761169774 1 1
-0.177666965610168 -0.174276853066976 1 1
-0.129859632635021 -0.12692010991283 1 1
-0.104579225596618 -0.101980622560286 1 1
0.179828387100353 0.175624133430776 1 1
0.0623668899835325 0.0604183289471843 1 1
-0.00604035184639764 -0.00566637538466467 1 1
-0.254650473110505 -0.2503663116402 1 1
0.163799602473429 0.161766256023603 1 1
0.0686497777693155 0.0686360837790657 1 1
-0.0155623683295056 -0.015464000375181 1 1
0.00173299687801549 0.00236683415410249 1 1
0.00335712391639681 0.00373091727594609 1 1
-0.0258019631028739 -0.0256646465587729 1 1
-0.17347727002755 -0.170591289172254 1 1
-0.184318937984322 -0.181353445150031 1 1
0.168562936098847 0.166099402240078 1 1
0.0305468015531062 0.0302156368168397 1 1
-0.299822852298807 -0.294459956440923 0 0
0.220282936875146 0.216057685565793 1 1
-0.176629055392587 -0.172886135587341 1 1
0.191352269542968 0.186861678390287 1 1
0.247698386476167 0.243268678860872 1 1
-0.121210032863848 -0.119100898876608 1 1
-0.119582465002264 -0.117367772835004 1 1
-0.0638979473449421 -0.0625882097181996 1 1
0.0466988491367367 0.0456650141057077 1 1
0.2707518303128 0.266217372485457 0 0
-0.142356327455773 -0.140443887697316 1 1
-0.0518381802408633 -0.0523136795045498 1 1
-0.143007553091184 -0.140968739535758 1 1
0.177556650083099 0.174514830649246 1 1
0.132666663254614 0.129920021826486 1 1
-0.040158086176807 -0.0401565943475377 1 1
0.172244844795624 0.168984776499263 1 1
0.0466649065916753 0.0459738558125984 1 1
-0.182882453059126 -0.179251800042897 1 1
-0.237855587685434 -0.233120342210662 0 0
4.92080707611975e-06 -0.000134368162229621 1 1
0.260201045320585 0.255730498973404 0 0
-0.270585887043044 -0.265823914485592 1 1
-0.168954422774523 -0.166148769732985 1 1
0.0751155496421761 0.0725898938331941 1 1
0.00430040799861805 0.00547663458844808 1 1
0.0813131510501356 0.0793311902376171 1 1
0.0585595492256011 0.0569682836454036 1 1
-0.194523172195362 -0.191708513034785 1 1
0.0586804406765027 0.0579889357825406 1 1
0.022188051626763 0.0213753965871961 1 1
0.111657921167514 0.109632640209754 1 1
-0.00921878188220611 -0.00853292450767168 1 1
-0.00014260604795004 -0.000564424840824234 1 1
-0.114494538805152 -0.112634389759581 1 1
0.0456512868964363 0.0454790403331675 1 1
-0.0414487828251966 -0.0407507646649311 1 1
0.0427793196233239 0.0418809217388055 1 1
0.0616950783280118 0.0595011737130595 1 1
-0.014914130495796 -0.0148292846992094 1 1
-0.0709104196504585 -0.0692780049352513 1 1
0.0449620537454277 0.0450045445853521 1 1
-0.0722929854831044 -0.0715237984655901 1 1
-0.0382341094644734 -0.0381438869013978 1 1
-0.0469102735518306 -0.0471060337493592 1 1
0.0534052874467367 0.0520884161986132 1 1
-0.0799626425123795 -0.0780583702471119 1 1
0.0674745730232084 0.0657790893738365 1 1
0.0473690087977325 0.0461510678382227 1 1
0.0673757846162332 0.0662326593046624 1 1
-0.148726013185972 -0.146149011034006 1 1
0.173972179259602 0.169285870216784 1 1
0.228321889674972 0.224800001047953 1 1
-0.133990516221359 -0.132145862415979 1 1
0.0142757019701461 0.0133410419232479 1 1
0.10493145016089 0.101944060398473 1 1
-0.0254298729356357 -0.0256595373302613 1 1
0.159796446392309 0.156238697064597 1 1
0.0323942653216102 0.0311877597754611 1 1
-0.17133989052768 -0.168243407154575 1 1
-0.0553080506330633 -0.0543072726345756 1 1
0.195876575274082 0.192351127467883 1 1
-0.162849147382247 -0.159535935538558 1 1
0.183246028107471 0.180591160702929 1 1
0.116575230297523 0.113839807332958 1 1
-0.0794944651585823 -0.0787313740850965 1 1
0.285651417969065 0.281275595878454 0 0
0.0924497218262632 0.0917588801610406 1 1
-0.14868003775128 -0.146668453239802 1 1
-0.0479764751397562 -0.0469598148291845 1 1
0.0126154252691741 0.0119318186055956 1 1
0.0242114373463559 0.0243053433560893 1 1
-0.0676015706423038 -0.0664771737198223 1 1
-0.0660842501126458 -0.0640744835360179 1 1
-0.049532538536943 -0.0484357516550403 1 1
-0.274769522036173 -0.269920651550608 1 1
-0.126072991246673 -0.123967412391399 1 1
0.117919157657579 0.115858352594559 1 1
0.0291978735792867 0.028800501555418 1 1
0.10776801127438 0.105867411926342 1 1
0.263696686604373 0.259279858670419 1 1
-0.109794235838348 -0.108254848182893 1 1
-0.229189716396504 -0.225082965265512 1 1
0.0294332306461594 0.0296986859466623 1 1
-0.177624445708665 -0.1743372238963 1 1
-0.0218179803551228 -0.0204632232946212 1 1
-0.167240123097639 -0.165270872939361 1 1
-0.0825923681351111 -0.0820914536890194 1 1
-0.0865707204538036 -0.0839751782655011 1 1
0.0829366055662227 0.082276510591098 1 1
0.0178121696510696 0.0174060542013428 1 1
0.112011951112274 0.109862394167214 1 1
-0.0269390692547623 -0.0270020280980778 1 1
0.0581069776531198 0.0557974101399364 1 1
-0.153711456308538 -0.150732895619683 1 1
-0.139708332997734 -0.137249290257586 1 1
-0.00466742502866211 -0.00448067603220557 1 1
-0.0156503591751583 -0.0167193961976814 1 1
-0.0466805982819604 -0.0447656164267146 1 1
0.0229836022408727 0.021422491386807 1 1
0.11267548617948 0.110880172973635 1 1
-0.0534072133038456 -0.052726695562134 1 1
0.0991635625360124 0.0963191044405769 1 1
-0.0605229037251344 -0.0603382230368468 1 1
-0.0459484413162743 -0.0452455917128124 1 1
0.0695955017327437 0.0674989606746847 1 1
-0.261884557394847 -0.255210694325959 1 1
-0.0998509825909527 -0.0974139438744953 1 1
0.119303767925593 0.117430834324134 1 1
-0.216657499660401 -0.212735561338766 1 1
0.03376630599143 0.0336133552324267 1 1
0.0633928469434448 0.062177388306505 1 1
-0.0106924597041676 -0.0103210936190583 1 1
-0.130189203593619 -0.128728051341997 1 1
0.20079163167686 0.196962306395447 1 1
-0.00940339654651454 -0.00900094367662466 1 1
0.224494709648487 0.22133293068291 1 1
-0.00939602927761081 -0.00872824746541815 1 1
-0.10427815910438 -0.101413310478986 1 1
-0.0159718308698472 -0.0165983982680122 1 1
-0.0161333980343362 -0.0163871598617836 1 1
0.0157663558772704 0.0151534543666595 1 1
-0.0401421174886166 -0.0390016855671375 1 1
-0.27218269720261 -0.267064293649853 0 0
0.0342263834306181 0.0330941645525939 1 1
-0.0967383794936279 -0.0938744057004395 1 1
0.0364068950157837 0.0355433439463497 1 1
-0.297041100924159 -0.290981026767108 1 1
0.103311591802041 0.101470103369916 1 1
0.0108376775206352 0.0110240944931855 1 1
0.118050365049656 0.116538791369234 1 1
0.00541244400432374 0.00512915669912275 1 1
0.0866402362635817 0.0845254378025357 1 1
-0.0988886835025237 -0.0971527983988874 1 1
-0.110200556462563 -0.10810579963831 1 1
0.0709662679260726 0.0691573327840274 1 1
-0.034933736977306 -0.0341872191561774 1 1
-0.0520440445280347 -0.0505273487984859 1 1
0.0969284267810137 0.0946830359185538 1 1
-0.0134240121759247 -0.0132725543863352 1 1
0.00233181653044981 0.0036705302941251 1 1
0.0340931692255589 0.0339706855466552 1 1
-0.0594403677350037 -0.0586786018237758 1 1
-0.0343459041181935 -0.0338242367864183 1 1
-0.0894147395919662 -0.0873151907015559 1 1
-0.13173165350544 -0.129028834178129 1 1
-0.120184944424845 -0.118120493626102 1 1
-0.0707763323772097 -0.0698017428437874 1 1
-0.113612693711709 -0.110618516332172 1 1
-0.106096873562699 -0.104780365453208 1 1
0.189273639813062 0.185127668013383 1 1
0.0181007712518134 0.017009108514774 1 1
-0.041950970631221 -0.0421240045313312 1 1
-0.159202095778131 -0.156208967797778 1 1
-0.144727577780025 -0.141615473408524 1 1
-0.0242707095708393 -0.0242650090679634 1 1
-0.0242838490931423 -0.0236891785734575 1 1
0.0848967320562125 0.0833196654156587 1 1
-0.0702850228488793 -0.0701026650935969 1 1
-0.100593477008154 -0.0999896113343651 1 1
-0.0949230322682761 -0.092658892807192 1 1
0.0248284228221108 0.0246961804599082 1 1
-0.188259112933969 -0.184311008646238 1 1
0.157850640545809 0.154958614292585 1 1
-0.146311342354685 -0.144495730122785 1 1
0.120604808619966 0.118051250498914 1 1
0.124796034952637 0.122554335317464 1 1
0.171295074588042 0.167408221143434 1 1
-0.0804559465354842 -0.0796897389884794 1 1
0.157195794193053 0.154126203982326 1 1
0.0764734889881464 0.0749635546291215 1 1
-0.370694637067757 -0.362903563633996 0 0
0.0490028964708051 0.0478134290012349 1 1
-0.0505962219041239 -0.0501195032923991 1 1
0.0578159170827063 0.0571834473915619 1 1
0.0957869489004425 0.0934499677430014 1 1
0.202716119026958 0.198334219801165 1 1
0.100308687388929 0.0979006905697001 1 1
-0.203915236856715 -0.200689938706396 1 1
-0.0313064559362413 -0.0305664344723767 1 1
-0.0213756044751903 -0.0203592504522485 1 1
0.147356338013379 0.144340794065961 1 1
-0.0525972352187555 -0.0519994482797374 1 1
0.18599049844102 0.183106634649419 1 1
0.0217498321813843 0.0216674076901964 1 1
-0.0140459084657026 -0.0146316193683116 1 1
0.0526926222713274 0.0517311259731714 1 1
0.206402686931194 0.203008178736871 1 1
-0.061837382007921 -0.0597998915040942 1 1
-0.14688304749103 -0.145618239827712 1 1
0.113785613059741 0.11173937232099 1 1
-0.041306172802815 -0.0408166634144632 1 1
0.14976402591614 0.146347337446771 1 1
0.156215428421882 0.152940845893363 1 1
-0.21474846839268 -0.211125788753261 1 1
-0.07664385188445 -0.0748870375723342 1 1
-0.0704804306091778 -0.0690597254111108 1 1
-0.264292557708209 -0.259511311991019 0 0
0.049005298221893 0.0482601839119662 1 1
0.135974345690381 0.133343970217799 1 1
0.0700310138569203 0.0684326232470894 1 1
-0.146028205348966 -0.143224879076112 1 1
-0.149756644901815 -0.146726328263124 1 1
-0.207328175719578 -0.203181327584084 1 1
0.0318592398155441 0.0318874574839549 1 1
-0.175264500610915 -0.171700785469013 1 1
0.177561034290537 0.174173919155565 1 1
-0.144879319397121 -0.142726353653949 1 1
-0.0194372217119995 -0.0184362304214023 1 1
0.0329177581814119 0.0330002914720057 1 1
0.0483529316156582 0.0480579396186326 1 1
0.110875999575937 0.109066117543979 1 1
0.0990310083720862 0.0971412342465399 1 1
-0.106765426430363 -0.104006612562454 1 1
0.0646198084842614 0.0641589672318588 1 1
0.0953909155480048 0.0933343337158677 1 1
-0.0650391821298957 -0.0643107307855109 1 1
0.178226325319246 0.174094781198791 1 1
-0.126385170072021 -0.124031987919764 1 1
-0.141116903192058 -0.13848001371083 1 1
-0.0919209540619324 -0.0894282204610167 1 1
-0.0710272654391206 -0.0694652981077674 1 1
0.0881892161147166 0.0871128808962976 1 1
0.176621097943431 0.173684983017249 1 1
-0.10143113305657 -0.0993656522683132 1 1
-0.13816360576396 -0.136316100244694 1 1
-0.116517300964457 -0.115074682170649 1 1
0.156761237454007 0.153844737243589 1 1
0.0862812251094801 0.0848466697105926 1 1
-0.0733699659459863 -0.0723692660044623 1 1
0.0182780143076418 0.0173150574408687 1 1
-0.0808921047083526 -0.079252962561288 1 1
0.0125489460475786 0.011733334543097 1 1
-0.0745706675305797 -0.0734099322751745 1 1
0.183666468035957 0.180122588499946 0 0
-0.02831793296131 -0.0285119920609265 1 1
0.0326195924675034 0.0324817401988802 1 1
-0.138546879922033 -0.135430531707817 1 1
0.0474735662518698 0.0460273274911455 1 1
-0.0157249665121597 -0.0150794298067756 1 1
0.234789787736238 0.230451013746298 1 1
0.124741088459077 0.121960345373062 1 1
-0.0689483394650362 -0.0676280260449997 1 1
-0.264723255225306 -0.26039799301944 1 1
0.0105982618811372 0.0106093928361136 1 1
0.144566249760693 0.141773813991558 1 1
0.0492143751676196 0.0476492573027065 1 1
0.0292540065564714 0.0282146478776266 1 1
0.102747451361179 0.101372639540303 1 1
-0.395547457350312 -0.387805992233378 0 0
-0.000810072417678283 -0.000636119252248803 1 1
0.119311529277082 0.116605291203161 1 1
-0.0108233571862369 -0.010728256561884 1 1
-0.256307344603208 -0.251568855064582 1 1
0.0857155617312136 0.0843842445721805 1 1
0.0502916189894217 0.0490305575979452 1 1
-0.0276480732993951 -0.0266249768238715 1 1
0.299622323549022 0.293768571889116 1 1
-0.189440833888152 -0.185993091624391 1 1
-0.179107195205509 -0.176079840240007 1 1
-0.0952581503769308 -0.0935422757926881 1 1
-0.0615858937413719 -0.0600467639532417 1 1
0.0526384487457729 0.0523103988598679 1 1
-0.0299907336449034 -0.0293521240155786 1 1
0.16077755371085 0.157678229755922 1 1
0.194455294569361 0.19018539637176 1 1
0.197641590430547 0.194113375598231 1 1
0.194685680641838 0.190454485835335 1 1
-0.238483492397689 -0.234184291208378 1 1
-0.0820694810924799 -0.0807207361601811 1 1
0.0184903679539759 0.0174865853330222 1 1
0.0576691297021007 0.0556789797022021 1 1
-0.1859291166653 -0.183676501324184 1 1
0.176902896000696 0.173963032710522 1 1
0.0543353849097418 0.0544668278102591 1 1
-0.139555564467368 -0.136451623632026 1 1
-0.0769292247114116 -0.075137488032693 1 1
0.0189667782712754 0.0187807239695823 1 1
-0.0957089105373406 -0.0955258611056052 1 1
0.132165192061878 0.128975895105077 1 1
0.192630323031594 0.189163812334414 1 1
0.0167495179002052 0.0159205181197579 1 1
-0.0346566522261089 -0.0344210954760193 1 1
-0.0877597639451213 -0.0860279985412992 1 1
-0.104797356082343 -0.102521394358785 1 1
0.122896699078485 0.121040088628535 1 1
-0.111808949333288 -0.110109198095141 1 1
0.0468537302022713 0.0458184076895849 1 1
0.030763238513759 0.0309545497808188 1 1
0.191188673781143 0.187953741961135 0 0
-0.0871229994132096 -0.0854445896178415 1 1
-0.063198890816026 -0.0626406824790367 1 1
-0.0476890272737311 -0.0462016689285609 1 1
0.06471680925104 0.0633734839689007 1 1
-0.0932962088879536 -0.0914331793703257 1 1
0.0702405391187106 0.068756319163488 1 1
0.0609665967197218 0.0596428381966263 1 1
0.132222640128603 0.129790245257331 1 1
-0.247969732274085 -0.243699780188917 1 1
-0.133609228821904 -0.131714597110211 1 1
0.085943503399958 0.0850706307399079 1 1
-0.113623046272281 -0.112163318229023 1 1
0.19458253499606 0.190649401095862 1 1
-0.0160015187672094 -0.0151291754914296 1 1
-0.0270205289679708 -0.0260448712482892 1 1
-0.277531422994628 -0.273176273324394 1 1
-0.230102827964898 -0.22590550823987 0 0
0.00249569775461308 0.00185117408329063 1 1
0.241429624901919 0.2368976025336 1 1
-0.0221253650203008 -0.0215381003477227 1 1
0.0978641080595235 0.0955195735629763 1 1
0.176755421533108 0.173460755167012 1 1
0.218027328026118 0.213558383290974 1 1
-0.172505750501962 -0.1697496106959 1 1
-0.0566999478147282 -0.0554167391672687 1 1
0.0253162333986335 0.0248861999017133 1 1
0.0285671719973715 0.0274703465834046 1 1
0.105426954492708 0.10330673753766 1 1
-0.172784948483582 -0.168650926423124 1 1
0.00145288954630719 0.00113839053947617 1 1
-0.0167269713699306 -0.0164656118700693 1 1
-0.264669204130704 -0.260855176476388 0 0
-0.0821553738964146 -0.0813374954376415 1 1
-0.112806899508497 -0.111864787061514 1 1
0.227381600871705 0.223247310104185 1 1
-0.188013733998452 -0.184682320738107 1 1
0.0345215936521336 0.0337989044790119 1 1
-0.171623039112547 -0.16822166263623 1 1
-0.101386663543757 -0.0998631645593382 1 1
0.293708567645085 0.287254917595632 0 0
-0.000531624461051809 -0.000640102935460969 1 1
-0.112751874364302 -0.111343058568658 1 1
-0.0540252054292944 -0.0516630443708745 1 1
0.162291755012268 0.159563585141918 1 1
-0.0866102540717391 -0.0858204208540859 1 1
0.0725658980413401 0.0715138081314166 1 1
-0.0309959615063701 -0.0308412793654275 1 1
-0.363206367779536 -0.356001198853175 0 0
-0.18093738635775 -0.177726158979231 1 1
-0.0732564741505162 -0.0726466947005649 1 1
0.00839050516489632 0.00874097591893614 1 1
0.0157192006501099 0.0155258683028928 1 1
-0.109937153497023 -0.10743788058573 1 1
0.00503287310940995 0.00480831837319421 1 1
-0.074414719250876 -0.0719887973205399 1 1
-0.0364218565769715 -0.0351681038675493 1 1
0.000238257349236232 0.000142031791088029 1 1
-0.122436160525256 -0.120061819209124 1 1
0.0639566352963153 0.0620041539417228 1 1
0.0735629340357787 0.0724904855245221 1 1
0.0326357622867666 0.0324222498854131 1 1
-0.0953033166859589 -0.0929792069255522 1 1
0.0677629249985102 0.0661907369804683 1 1
0.0285787250258544 0.0278860153223562 1 1
-0.100839615561067 -0.0995161485320357 1 1
0.229580852610905 0.224884071342696 1 1
0.0852523451795698 0.0833507945235014 1 1
0.192464218467202 0.188645238773301 1 1
0.201516811471969 0.198259541574969 1 1
-0.110635083459309 -0.108096927555159 1 1
-0.237560740663059 -0.231886558673681 1 1
0.143176374239894 0.140834294654164 1 1
-0.156458280742507 -0.152282606076493 1 1
0.144747445753704 0.141659216517407 1 1
0.0230172041402433 0.0227066755054998 1 1
-0.346951848017079 -0.339652618320185 0 0
-0.0162016638343432 -0.0152372438199719 1 1
0.0798802002313191 0.0774176415001686 1 1
-0.0741079431116679 -0.0728640639541678 1 1
-0.16027851151473 -0.1572823382455 1 1
0.0838695838595118 0.0824172894156294 1 1
0.00684294074898298 0.00658696123531463 1 1
0.201483699337545 0.197392421846219 1 1
0.0877870730334372 0.0863766630912549 1 1
0.253729641632554 0.24839957556909 1 1
-0.040796728264114 -0.0393159837811051 1 1
-0.065730731081592 -0.0640644742861534 1 1
-0.0661534871536471 -0.0645837567172245 1 1
0.246666169213105 0.242909672758923 0 0
-0.0809296474393229 -0.0793437913229053 1 1
-0.0619295009014348 -0.0603738633586942 1 1
-0.0347396000878827 -0.0348046315862597 1 1
0.251262612099504 0.246613781562218 1 1
0.0612651208765537 0.0606606264446381 1 1
-0.0881790374689487 -0.0867073540019186 1 1
0.0257200440281856 0.0261778700091426 1 1
0.0560047314294424 0.055363403629985 1 1
-0.166378895027181 -0.163895978841274 1 1
-0.00580552678715172 -0.0053190662894265 1 1
-0.168852933092512 -0.166638951136836 1 1
0.15272608351817 0.149478973729847 1 1
0.000855726497473336 0.000582202736979599 1 1
0.091384097630821 0.0907984165416896 1 1
-0.0231838691221499 -0.0234398367709807 1 1
-0.0435617724929588 -0.0422987684785821 1 1
0.0381864696199143 0.0380453330659056 1 1
0.0960167179542422 0.0940368516877502 1 1
0.05853348961406 0.058116999438913 1 1
-0.324409540088455 -0.319122388365269 0 0
0.0567955992026916 0.0568164645085797 1 1
-0.112848199439954 -0.110446997629527 1 1
0.241791608434542 0.237504384153449 1 1
0.0533198120630194 0.0520536316854259 1 1
0.0424634531171764 0.0404454289882675 1 1
-0.0629898053152263 -0.0620017380097951 1 1
0.161911185247877 0.1580978516939 1 1
-0.0712754926874181 -0.0704286948505157 1 1
-0.241909064037342 -0.237104129957097 1 1
0.1340866786568 0.130837574094237 1 1
0.0230434528508491 0.0223817297158442 1 1
-0.451160065806399 -0.442936566452947 0 0
0.0148047337417365 0.0140105395988244 1 1
-0.0290544857420954 -0.0296357265915748 1 1
0.159014689383872 0.155619541142584 1 1
0.0964731032697172 0.0944065374466071 1 1
0.145923452090086 0.143115682204264 1 1
0.0380566350226254 0.0372554519894449 1 1
-0.132717370926943 -0.130008532006823 1 1
-0.0462207482169485 -0.0455806243150207 1 1
0.0749907063820686 0.0730889451348566 1 1
-0.0882084697779431 -0.0866705770526247 1 1
-0.102073882852031 -0.100250838063489 1 1
0.0402934250268604 0.0393171715315193 1 1
-0.0870659401307611 -0.0853210436741243 1 1
0.033667531304128 0.033678004553962 1 1
0.0287657753830484 0.0280480989941811 1 1
-0.204381511011172 -0.20062274971377 1 1
0.00328722408231404 0.00286850666151603 1 1
0.0049658060098132 0.0051009796149974 1 1
0.151035624187576 0.148726550275015 1 1
0.141993849590453 0.139936504410265 1 1
-0.274001832491464 -0.268956342146526 1 1
-0.174412020388309 -0.170160344542877 1 1
0.260104818169004 0.255632470623387 0 0
-0.185195075018147 -0.181615688501239 1 1
0.0443983537819223 0.0439288838542696 1 1
-0.00701372375951108 -0.00768607993582671 1 1
-0.180525976037969 -0.177288556199463 1 1
-0.137961407845903 -0.134381929734157 1 1
0.329661023548691 0.322787065711504 0 0
-0.125580325134244 -0.122915111937786 1 1
-0.189315562966436 -0.184928931426695 1 1
0.0571979497041691 0.0552710470178699 1 1
-0.0777814345060563 -0.0755046281236006 1 1
-0.133549709906842 -0.130973176897072 1 1
-0.120503023719285 -0.118369303483437 1 1
0.0133046643311761 0.0127197385812515 1 1
0.319846649135111 0.314221888491531 0 0
-0.0697495137229244 -0.0671113710547254 1 1
-0.174191520635046 -0.171447323458295 1 1
0.028479690929878 0.0281283328932792 1 1
-0.0313607677727874 -0.0313232355319135 1 1
0.00374218044680605 0.00371853935257143 1 1
-0.105371699841987 -0.103396743881761 1 1
0.204591361536262 0.200715608498038 1 1
-0.0485374915015029 -0.0474579560501943 1 1
0.140975396659138 0.138281317118673 1 1
0.187265428052045 0.183617183186681 1 1
-0.0201834559299379 -0.0199412558384177 1 1
0.309320633365928 0.303092167051613 0 0
0.0652823221566707 0.0643757281485087 1 1
-0.0371771002264046 -0.036716160906483 1 1
0.0838616866005852 0.0820635063271686 1 1
-0.256752415216856 -0.251250657187233 0 0
0.084472565591354 0.0835291106800341 1 1
0.200401526147767 0.196523217552543 1 1
0.0510856369223788 0.0509031656249597 1 1
-0.116568763975701 -0.114829858701579 1 1
0.00650728803289132 0.00658484542535178 1 1
-0.0305750912832276 -0.0305071841249524 1 1
0.218883394462644 0.214282072252915 1 1
0.041392040176443 0.0417438387470838 1 1
0.180414055175333 0.177397597310192 1 1
-0.0216251481803637 -0.0212391846002586 1 1
-0.0159133045541061 -0.0150576802376011 1 1
-0.0389520157582354 -0.0381577237091793 1 1
0.0233982273893189 0.0236378250609923 1 1
0.0182935332161138 0.0184737203075781 1 1
0.23565143321674 0.231990635793565 1 1
-0.111379148827789 -0.109963975919777 1 1
0.252478115741106 0.247504556112103 0 0
-0.0298474651135653 -0.0291762464615512 1 1
0.31117585666607 0.305197632855845 0 0
0.277857048766047 0.273274055158719 0 0
-0.022931054000361 -0.0234386102644172 1 1
-0.138705029345716 -0.13607707032574 1 1
0.000151118730928923 -5.26693812509761e-05 1 1
-0.110919291749992 -0.109079124653082 1 1
0.259640265180664 0.255193287478067 1 1
-0.0369238116732118 -0.0364099389447144 1 1
0.126413132296974 0.123027369600475 1 1
0.103131020274725 0.101030221094845 1 1
0.397260411579347 0.389359674646027 0 0
0.0117916722308649 0.0121655148770817 1 1
0.122091532627826 0.120015710568803 1 1
-0.04184704542533 -0.0405011108624993 1 1
-0.0253660903363077 -0.0253855464702072 1 1
-0.128960605804092 -0.125618095540539 1 1
0.0505702668377698 0.0501662894750698 1 1
-0.0909183401464931 -0.0898981467088064 1 1
0.118057143184113 0.116648009348245 1 1
0.136624044384307 0.133785964236054 1 1
0.17366902151091 0.170501182007258 1 1
-0.00822994162724382 -0.00854901900077551 1 1
0.0517054692634535 0.049828262802333 1 1
-0.00849873809938219 -0.00873900931170038 1 1
0.0654188646020426 0.0638902744776319 1 1
-0.0748519161778644 -0.0739986624011561 1 1
0.242850072219131 0.238019895422267 1 1
-0.0783267178723677 -0.0772116953982496 1 1
-0.237639964423365 -0.233398285902308 1 1
-0.042377146829404 -0.0417722978107928 1 1
0.043367897466491 0.0431734160239403 1 1
-0.0902314648462975 -0.0884021189420646 1 1
0.000301222775684222 -0.000299850554078565 1 1
0.143002904493563 0.13997028167772 1 1
0.0718375579644008 0.0707178225776939 1 1
-0.0940203975702396 -0.0915026110563061 1 1
-0.0890873741856852 -0.0870729292500594 1 1
-0.0564097222112276 -0.0544886829062472 1 1
0.0275430540826704 0.0268195722990116 1 1
-0.0364041981884331 -0.0359977970059062 1 1
0.0670837562763943 0.0657555147575017 1 1
-0.130991879624079 -0.128310973975931 1 1
0.0851267822133855 0.0850452319061927 1 1
-0.082865366688077 -0.0807145642315382 1 1
-0.0333548361735601 -0.0313646680224527 1 1
0.0016429791810554 0.00166626662071154 1 1
0.165278387610664 0.162421808506958 1 1
0.121708685337239 0.11884344140203 1 1
-0.0122031765700664 -0.0117991504294937 1 1
0.163602388367708 0.160506367431467 1 1
-0.0375381125476334 -0.0364874278196635 1 1
0.0976466995393536 0.0958453084989462 1 1
0.116680606294246 0.114420976901754 1 1
0.0594919056672129 0.0582447340905692 1 1
0.330771165391115 0.323363995383399 0 0
0.0966991682752591 0.0950634685727706 1 1
-0.00327666120699146 -0.00291668869959766 1 1
-0.159173697013824 -0.155641322034335 1 1
-0.0409537160369893 -0.0405986946463576 1 1
-0.254416398359702 -0.25035994639392 1 1
0.0239651179804726 0.0232355423773389 1 1
-0.327170218908819 -0.321116018462086 0 0
0.00426779908401022 0.00562834172952768 1 1
0.100460735657603 0.0993052053168134 1 1
-0.143265335169244 -0.141083948481498 1 1
0.0160179576315698 0.0159970326135002 1 1
0.0541653581898823 0.0533491278563075 1 1
0.0558442951128224 0.0556831969691858 1 1
0.118684587252945 0.116858482129118 1 1
0.347570770262478 0.341818495555869 0 0
0.238503831756441 0.233524158116101 1 1
-0.0262706596790901 -0.02552655732646 1 1
-0.151511120979194 -0.148039660967595 1 1
-0.0852745098335697 -0.082752552684925 1 1
0.0935290531592556 0.0921494016448557 1 1
0.0562065987895146 0.0549639391362925 1 1
0.0629331893782045 0.0622697306526334 1 1
0.0904757712729653 0.0893979081580867 1 1
0.124540320328493 0.123235585142091 1 1
0.141604879248874 0.139462110203672 1 1
-0.082092773008823 -0.0804976420822345 1 1
-0.0657766079952895 -0.0649491934131411 1 1
-0.0476736748919852 -0.0456013902837706 1 1
-0.0275013518080998 -0.027658015836257 1 1
0.0764374225450424 0.0755254804198338 1 1
-0.123539479572291 -0.121012045577599 1 1
0.000455679408527349 0.000752794093462025 1 1
-0.0765125522238659 -0.0750713689569463 1 1
-0.0324736525677633 -0.0317911146979255 1 1
-0.0623265639385059 -0.062298862200932 1 1
0.167788638243486 0.164495990605279 1 1
-0.091369417780581 -0.0906193907053634 1 1
-0.0717630400459668 -0.0704091891894466 1 1
-0.144968997519212 -0.142453945646395 1 1
0.017616556194479 0.0172304704197024 1 1
0.172014291607243 0.169429913975519 1 1
0.0025843784383874 0.00340585799914687 1 1
0.103960365455888 0.102113302314615 1 1
0.128441273455918 0.127686570670025 1 1
-0.164068627735135 -0.160865886326167 1 1
0.26527322669656 0.261191775819936 1 1
-0.0715174437054277 -0.069754016184487 1 1
0.128796664332862 0.126046886196729 1 1
-0.134167263612396 -0.132016338017398 1 1
-0.0916432820761678 -0.0902968066819649 1 1
0.0440363491493024 0.0429244230452868 1 1
-0.132577882803511 -0.130525733692461 1 1
-0.0923488468118925 -0.0905670775831929 1 1
0.0671829568779947 0.0648160995509569 1 1
0.0128369678064566 0.01321826129824 1 1
0.0990231319101637 0.0969040299095416 1 1
0.179232071332545 0.176086365974894 1 1
-0.017538861216373 -0.0171258409943901 1 1
0.0227927909344337 0.0214046492552571 1 1
0.181180294266784 0.178225980464057 1 1
-0.012428627310175 -0.0111030496603397 1 1
0.155735508511239 0.153099426374302 1 1
0.0852589941468448 0.0838281180435544 1 1
0.0875975705181102 0.0856779516620106 1 1
0.0649655927633967 0.06403923587704 1 1
0.310244910781776 0.303242109205161 0 0
0.0804202781011317 0.0785116888714915 1 1
0.281633036034177 0.275821908363023 0 0
0.100182385273012 0.0980200055031856 1 1
-0.0685762603025157 -0.0674960341453335 1 1
-0.0382298395407495 -0.0378270773303709 1 1
-0.161024481704706 -0.157844811676852 1 1
-0.00730639986029968 -0.00714652809687438 1 1
0.154500027651901 0.151694532557872 1 1
0.085136971439471 0.0834216538063259 1 1
0.0315998082227304 0.0311814042466797 1 1
-0.00289318747489902 -0.00230366736383871 1 1
-0.081754185510182 -0.0808937407319787 1 1
-0.167730459518138 -0.16339155691104 1 1
0.0337909557529797 0.0330700371627083 1 1
0.0680364823935239 0.0672948489805399 1 1
-0.119261473927158 -0.117204496611816 1 1
-0.0797180643417769 -0.0776116401597285 1 1
-0.0524919663020088 -0.0510773688089987 1 1
0.331323009944873 0.325819123126013 0 0
-0.04583726068458 -0.0453625720270984 1 1
-0.243608302387024 -0.239928574850844 1 1
-0.0159916779225693 -0.0151506198357957 1 1
-0.193671660401906 -0.190352534896547 1 1
-0.269488118758391 -0.264756881695 0 0
0.173538872610095 0.169062884851105 1 1
-0.0525417985495985 -0.0505397516582593 1 1
0.0257850206078035 0.0242950770313759 1 1
-0.174259851406656 -0.171366175682666 1 1
0.113010979742518 0.111040154938127 1 1
-0.0353818354907274 -0.0350871696758277 1 1
-0.178049058282819 -0.174627764542838 1 1
0.0670236806566131 0.0655777314534905 1 1
-0.0446768626746904 -0.0438226136614183 1 1
-0.0575203078272505 -0.0568874995103078 1 1
0.181828793930572 0.178447321627994 1 1
0.146652739839561 0.144195646718123 1 1
0.0294552477973607 0.0287604052737197 1 1
0.00104304600729537 0.0006798554463463 1 1
-0.00663988119552084 -0.00771447231747928 1 1
0.0150175958013722 0.0151728458682724 1 1
-0.0545237390418448 -0.0535701754644856 1 1
-0.110277040214267 -0.108306597600531 1 1
-0.0296450511233318 -0.0288056008103006 1 1
-0.130772451152054 -0.127613735625882 1 1
0.00479559318873871 0.00485310927343423 1 1
-0.0139685911955089 -0.0148299960657499 1 1
-0.223079343523421 -0.218996851994626 1 1
-0.0313179856542075 -0.0301623712969573 1 1
0.105338376748163 0.10307548764667 1 1
-0.00326325018509221 -0.00302958742310917 1 1
-0.0760594944278711 -0.0750799999509985 1 1
-0.229521151751024 -0.224726761055327 1 1
-0.00687092683237337 -0.00699997816103481 1 1
0.0646410034896337 0.0634769638240254 1 1
-0.130299692339949 -0.127315313724298 1 1
-0.141702992956013 -0.138279920256495 1 1
0.185769439851809 0.182392482441827 1 1
0.0181351967912233 0.0164351404364831 1 1
-0.227376963199385 -0.223548755118287 0 0
0.00906281713170005 0.00920856885376403 1 1
0.108559664215528 0.108176944538374 1 1
-0.0144077704148335 -0.0148663303721511 1 1
0.173880934813382 0.170943388015279 1 1
-0.00238047672294276 -0.00242968899048486 1 1
-0.193701603738873 -0.19126378926966 1 1
-0.144365543684057 -0.140364812565122 1 1
-0.188509555142213 -0.185118382198529 1 1
0.0955386249149521 0.0927641732635365 1 1
0.385655120947168 0.37793828926112 0 0
-0.0363774311338902 -0.0358473196666046 1 1
-0.00235251260023907 -0.00236158519853696 1 1
-0.0994523607155031 -0.09731142247797 1 1
0.0407595026780054 0.0402470279027043 1 1
-0.142878540149134 -0.140046317746019 1 1
0.0588848719345779 0.0574977269112525 1 1
-0.00462363206405118 -0.00426621350584853 1 1
0.12920434902578 0.125872262303176 1 1
0.0684107006035245 0.0670931510818316 1 1
-0.0294356989404751 -0.0274630347266878 1 1
0.324792694063384 0.318265189439938 0 0
0.0191818737108472 0.0192946021315262 1 1
-0.0785004063278994 -0.0782721858583776 1 1
-0.0599302144884334 -0.0599061730328838 1 1
0.102838999799678 0.10135136858501 1 1
-0.0246253050018741 -0.0251632749160481 1 1
0.169735468665312 0.167618478677615 1 1
-0.0694411722636857 -0.0683179226752377 1 1
-0.142506725200795 -0.141046665223711 1 1
-0.0867243413147174 -0.0854618964922205 1 1
-0.0826659704564342 -0.0813825394473949 1 1
0.252934201408862 0.24806414408861 0 0
-0.0977296299961927 -0.0959940673859543 1 1
0.0828530310511235 0.081873931697174 1 1
-0.370540730149012 -0.362273525448416 0 0
0.118447144247938 0.115700215156125 1 1
0.205554544789041 0.201688688745706 1 1
0.0339315784417097 0.0336321845869968 1 1
-0.00334349940425328 -0.00248420627857152 1 1
-0.10170548098484 -0.099385044039023 1 1
0.190060571925667 0.186394452330924 1 1
0.0185381225710443 0.0172368217637472 1 1
-0.0271535356831486 -0.0279294476055441 1 1
0.259359300122586 0.255226794124517 1 1
-0.0289635519074067 -0.0273711894058997 1 1
0.141640223896537 0.137897745103675 1 1
0.234263688616441 0.229151614958631 1 1
0.0130663848172232 0.0120063381123281 1 1
-0.0464787578196817 -0.0451103065610834 1 1
-0.0167379859063504 -0.0166868742752912 1 1
0.0896513971643427 0.0882602769936037 1 1
0.147666034290505 0.145176625102342 1 1
0.0773946745542036 0.0765528868373481 1 1
-0.0421594429428586 -0.0404620861845253 1 1
0.0253108634087197 0.0245628876320361 1 1
0.0426155362633369 0.0415183252611094 1 1
0.0466162722898957 0.0460738024093914 1 1
-0.156548070295381 -0.154757810727228 1 1
-0.026521960446443 -0.0263607018142208 1 1
-0.224656461598133 -0.220565806113495 1 1
-0.090039689104049 -0.0882527943789094 1 1
-0.0489067814834748 -0.0481279351689204 1 1
0.0923604373723417 0.0901091808545032 1 1
0.06527608149581 0.06484214104389 1 1
-0.0279722520931258 -0.0278236340110908 1 1
0.257562040885743 0.252899623082129 0 0
0.131551940646084 0.129726786658013 1 1
0.27129176865083 0.265981832158959 0 0
0.141129870261088 0.138286867196859 1 1
-0.21867951630424 -0.215677655040312 1 1
0.171957095159103 0.169587315177012 1 1
0.0785520433044651 0.0772581032022991 1 1
-0.209128845681182 -0.205255810427749 1 1
0.184048249580864 0.180523043067946 1 1
0.132445974360841 0.131017550224746 1 1
0.0116819530908087 0.0117245872780279 1 1
-0.100327785181423 -0.0982349310394245 1 1
-0.0201039146811644 -0.019618904266265 1 1
-0.125302264019018 -0.123001602143989 1 1
0.0814384863550063 0.0805963837447814 1 1
-0.0113690278144698 -0.0114064080052357 1 1
-0.0312630008811865 -0.0314306996624555 1 1
-0.025934954512682 -0.0249995810993624 1 1
0.07400437016447 0.0724878438845446 1 1
-0.0383009162297356 -0.0373330465776494 1 1
-0.0305260616811237 -0.0298294801146842 1 1
-0.184008188612299 -0.181186538186624 1 1
0.097883668023583 0.0960434419956236 1 1
0.131190355388888 0.128951292165733 1 1
-0.101898219303604 -0.0995268024354777 1 1
0.0108686999235986 0.0119223464132644 1 1
-0.147457642792482 -0.144961669955202 1 1
0.0603172092386324 0.0593872931952556 1 1
0.237380334242906 0.232320973637036 1 1
0.061917856023006 0.0610222000116719 1 1
-0.0380969181203952 -0.0385760559320433 1 1
0.171532302521975 0.169007916722327 1 1
-0.0253422514150844 -0.0248541151615179 1 1
0.0266912903061884 0.026377550757196 1 1
0.0363400250682714 0.0353211241922662 1 1
0.0924215214042096 0.0908972504959238 1 1
0.0882991484866979 0.0862308454063878 1 1
0.348789759288462 0.341238411207531 0 0
0.108983440444735 0.107607078544264 1 1
-0.182013256696365 -0.178801737023036 1 1
0.0553994878345729 0.0534031622455282 1 1
-0.142055906668244 -0.13967605527412 1 1
0.0784121956931278 0.0770157438531838 1 1
-0.150705978620684 -0.146961934248822 1 1
-0.169310762118358 -0.16605551127944 1 1
-0.104553222398115 -0.10362322232964 1 1
-0.00295787446846598 -0.00271507477866165 1 1
-0.114333272358133 -0.111781880671047 1 1
0.0232675188487427 0.0227259514820377 1 1
-0.0262192983750386 -0.0259295401307867 1 1
0.146585276663581 0.143731475136709 1 1
0.0937050527438049 0.0924587895159779 1 1
0.0798980057148983 0.0793799919109711 1 1
-0.281207337452915 -0.276067959315476 0 0
0.123005490308021 0.120545423025205 1 1
-0.0925456573549298 -0.0901669238809447 1 1
-0.234239336409599 -0.229868816938345 0 0
-0.173889257899912 -0.170109101398941 1 1
-0.149247606237898 -0.14752290608943 1 1
-0.203088995283429 -0.199066871037549 1 1
0.191142855136042 0.187640892070798 1 1
0.194401140826884 0.19041991334077 1 1
0.0293399311215165 0.029786715347124 1 1
-0.282325679122059 -0.276210167364807 0 0
-0.178390371395948 -0.175019118679968 1 1
0.0466557645764637 0.0462372965818943 1 1
-0.199484352199289 -0.194832114978201 1 1
-0.0477400191998303 -0.0463439741282331 1 1
0.102126196035572 0.10072974478527 1 1
0.0735820591654503 0.0726760719407383 1 1
-0.0895875209001675 -0.0872350179451795 1 1
0.380570120731884 0.373609794566453 0 0
-0.0193240217241934 -0.0184625371258025 1 1
-0.148394351781044 -0.144928119221919 1 1
-0.00399431952870545 -0.00352164562930608 1 1
-0.080620052159857 -0.0792897869988374 1 1
-0.0236928479346105 -0.0227445040244029 1 1
0.261947193875508 0.256607258116669 1 1
-0.172804003710017 -0.170603649973634 1 1
0.0117973274493666 0.0109621486030901 1 1
0.0406165705185355 0.0392678420839851 1 1
-0.0397433022590706 -0.0389065248643143 1 1
-0.0532105766034835 -0.0519191120979541 1 1
0.029523939545083 0.0277304899232481 1 1
-0.0948912786035387 -0.0923940332623038 1 1
-0.00879933388977362 -0.0086022307421075 1 1
0.0502483308881277 0.0495102912640724 1 1
-0.0581667709987555 -0.0571054854300936 1 1
-0.171422771027287 -0.169447442485386 1 1
0.237442659230154 0.232945608309316 1 1
-0.212557699241416 -0.20821484961962 1 1
-0.141929795407396 -0.139359699453562 1 1
0.0637328701217012 0.0621570164243236 1 1
-0.138075127880849 -0.136048927663265 1 1
-0.0338323547625065 -0.033669134586981 1 1
0.0778863792404962 0.0757074146339783 1 1
-0.000719058293685897 -0.0010886356451663 1 1
0.0118525455721848 0.0119595301448648 1 1
-0.158851558998754 -0.155534053989512 1 1
0.0500486164652159 0.0485170810508487 1 1
-0.241851708327064 -0.237654467051219 1 1
0.0794104706334223 0.0775963312779964 1 1
-0.187244361822512 -0.184264223454608 1 1
0.396269399623487 0.389076766749623 0 0
-0.0307309337336755 -0.0295232958160094 1 1
-0.0361345507657376 -0.0360842721921938 1 1
-0.112498754635925 -0.110707851068954 1 1
0.12880252936684 0.12664232395946 1 1
-0.040089502571003 -0.0395343337580684 1 1
-0.146526198501098 -0.144399223471071 1 1
0.145283915861326 0.143023754690629 1 1
-0.122881730001531 -0.119534391915246 1 1
0.128221658615071 0.12519653540364 1 1
0.0298996345646528 0.029116052294689 1 1
-0.189218577536684 -0.185706937087712 1 1
0.067971907812234 0.0667399583496662 1 1
-0.0533774194688938 -0.0527106131858284 1 1
0.0688692540437638 0.0666326488114475 1 1
-0.0152323227288726 -0.0144833406017878 1 1
-0.0516526561374017 -0.0517186856879231 1 1
-0.100636630811018 -0.099293722835381 1 1
-0.0636329291497815 -0.0625737447823089 1 1
0.0373970513103127 0.0371999329135574 1 1
0.107213628607662 0.105477154334913 1 1
0.0383268465444431 0.0377341989388961 1 1
-0.033767058507951 -0.0333864986648124 1 1
0.190492762373375 0.187196617857382 0 0
0.0655248343383742 0.0641500899356532 1 1
0.033982199439348 0.0332271004121309 1 1
0.176402608741012 0.173150836937429 1 1
-0.0817975282729372 -0.0810539522375618 1 1
0.149434723605483 0.146921868385623 1 1
0.162390980500798 0.159104922293574 1 1
-0.112701997988607 -0.110314107899778 1 1
-0.00788636176544583 -0.00708019791417131 1 1
0.208125469332181 0.204632476847891 0 0
-0.119539948364357 -0.117418815386596 1 1
0.0259425042266005 0.0252200297154124 1 1
-0.021353552028128 -0.0209654438964994 1 1
-0.0234683720958542 -0.0226086585412336 1 1
0.0383923032478981 0.0382165212142721 1 1
0.158915534116304 0.155593725374326 1 1
-0.0093782493315107 -0.00954846089152576 1 1
0.0383904940688509 0.0370439013339425 1 1
0.254262620371568 0.249773926399323 1 1
0.0595720545122265 0.0592253698822119 1 1
0.121689070219263 0.119799825966802 1 1
0.000468492286741212 0.000438100705346407 1 1
0.0939616907002246 0.0925384299616069 1 1
0.0522584546246734 0.0505806306655395 1 1
-0.11816397547565 -0.116010307889926 1 1
-0.100020655552069 -0.0974342205117676 1 1
-0.196940260818796 -0.193333561414632 1 1
-0.101135021274046 -0.100365243278543 1 1
0.0976686605247573 0.0946700212229149 1 1
-0.119987855357513 -0.11775247604412 1 1
-0.122585811338266 -0.11980602654316 1 1
0.136565923698877 0.133243728496334 1 1
0.115652286626849 0.114025999306986 1 1
-0.23675162828573 -0.232744408662915 0 0
-0.104669615104655 -0.103496060281312 1 1
0.0675725692961251 0.0665104548943483 1 1
-0.221927068824871 -0.218621477138024 1 1
-0.0305979269891589 -0.0308035972856298 1 1
-0.00435423074113508 -0.00448561020097952 1 1
0.0153541094513258 0.0153586755468384 1 1
-0.134379342104491 -0.131977096538669 1 1
0.0384324934949242 0.0370086020045939 1 1
0.083502025538498 0.0815610250687712 1 1
0.103602753848886 0.100965026435161 1 1
-0.124236649632995 -0.12160159808394 1 1
0.190737298589564 0.187247925697699 1 1
-0.105077734890432 -0.103445589228908 1 1
0.138421808925385 0.136285283896398 1 1
0.195568992994418 0.191250896415488 1 1
0.024169107339886 0.0234609632675325 1 1
-0.290926738057248 -0.285011472810527 0 0
-0.222967133144717 -0.218854176236098 1 1
-0.0278213095184206 -0.0268502258432851 1 1
0.047472409758447 0.0465843686756552 1 1
-0.0676311334010066 -0.0658387907350956 1 1
-0.0183411672783023 -0.0172144639089034 1 1
0.167891206940404 0.163864399718474 1 1
-0.0494690958812036 -0.049637545987266 1 1
0.0058987572066336 0.00497021650449578 1 1
-0.0287472955242012 -0.0284691412379725 1 1
-0.0661725721373173 -0.0643347887079653 1 1
-0.0950455952767387 -0.0926160289235402 1 1
0.133447576684759 0.130772753327434 1 1
-0.122309938397417 -0.11969655243431 1 1
0.045854665318084 0.0449638927056779 1 1
0.0935874470043789 0.0911681306468321 1 1
0.118851497681812 0.116555268509534 1 1
0.00868790187514487 0.00857109281858702 1 1
-0.278822173656073 -0.273554171987574 0 0
0.158499198146877 0.156945492402264 1 1
0.00992779938797666 0.00952120439078633 1 1
-0.0755073606859599 -0.0740955041816146 1 1
-0.109980424791484 -0.108292266104125 1 1
-0.0876869053607967 -0.0867975098803326 1 1
0.0365649864293783 0.0355310353298033 1 1
-0.115812777343709 -0.11481766555931 1 1
-0.283477729160569 -0.277690544335491 0 0
-0.17234356688128 -0.168965407828468 1 1
-0.117649120169441 -0.115071408465943 1 1
0.11967807454049 0.117340430032028 1 1
0.0412782708049245 0.0406611351973199 1 1
0.143734584009322 0.141200580081172 1 1
-0.0139976994650608 -0.0138141582874424 1 1
0.0617727721238933 0.0600421684905271 1 1
0.274063927264345 0.268292270098962 1 1
0.0826393135084012 0.0807852397403887 1 1
0.17122276273863 0.167866028925058 1 1
0.0307952294261637 0.0305459847164953 1 1
0.11561919526187 0.114300546120427 1 1
-0.0851743216872198 -0.0834687458681206 1 1
-0.110916766834732 -0.108996550312761 1 1
0.245351149027107 0.239959904927875 1 1
0.176064646084824 0.173062323343846 1 1
0.152016365368894 0.148741516125292 1 1
0.281031879865813 0.276142099985262 0 0
0.0715426872389539 0.0699538900460949 1 1
0.0267677528043183 0.0270182707870398 1 1
0.000574888681501927 0.00125119896114995 1 1
-0.018126927287278 -0.0172701121399942 1 1
0.124480631405663 0.12169178965371 1 1
0.191875961995051 0.188370447575537 1 1
0.0910104268652746 0.0895383786008104 1 1
0.0123596290075905 0.0135649736276416 1 1
0.00889306645753915 0.00904125297749392 1 1
-0.21348806522452 -0.207898439417093 1 1
-0.199367566148649 -0.196321837263034 1 1
-0.13479395447435 -0.132016788143372 1 1
-0.0426597042766096 -0.0411149732609261 1 1
0.085076403838994 0.0840867509166915 1 1
-0.0741001329944479 -0.0730456330434038 1 1
-0.159389678417347 -0.156061984800716 1 1
0.0703445045634987 0.0684280244881874 1 1
0.278475688187037 0.274295266137534 1 1
-0.0279253585570423 -0.027833081014077 1 1
-0.182480689181803 -0.179500473157617 1 1
0.0202464733828117 0.0198518473232277 1 1
0.156467336570897 0.15341327853551 1 1
0.258636653516053 0.2530188893884 0 0
-0.0843266486894674 -0.0827693417422762 1 1
-0.0436751321836391 -0.042326836968139 1 1
0.07291989535697 0.0713186086565819 1 1
0.0508086971659523 0.048875196954398 1 1
-0.132450627840326 -0.13056106254558 1 1
-0.0934301920923413 -0.0922990431874109 1 1
-0.186321400388316 -0.18343032651334 1 1
-0.104267788838931 -0.101161594223978 1 1
0.0063186536694879 0.00667311381799879 1 1
-0.0353906834480048 -0.0357471374949522 1 1
0.064152607411972 0.0634929157025604 1 1
0.122771245832185 0.121154703591594 1 1
0.152577776804429 0.149700461022674 1 1
-0.0729359463857847 -0.0724014777719681 1 1
0.0050416348664287 0.00553397144534133 1 1
-0.10186777589991 -0.099105422018905 1 1
0.0323320117323622 0.0324240522480791 1 1
0.0493944207774274 0.0473752369960003 1 1
0.0395600175622782 0.0389829661155028 1 1
-0.214502206700244 -0.210185886708952 0 0
0.0430920775572536 0.0415851012179311 1 1
0.0478501651877439 0.0471381499663022 1 1
-0.0059353211262956 -0.0060229759410487 1 1
-0.0205709274120331 -0.0199462800985494 1 1
0.00211981640694467 0.00220917284609483 1 1
0.378872778767874 0.371987529904228 0 0
-0.0449769075716168 -0.044596539381738 1 1
-0.196340488421289 -0.192022643633575 1 1
-0.082137810841253 -0.0812996795021505 1 1
-0.0375061192897534 -0.037692797836417 1 1
0.0510613835849728 0.0490472801981046 1 1
-0.0369564799322344 -0.0359300697831949 1 1
0.181437372603098 0.177524951711911 1 1
0.127257547555681 0.123972058116612 1 1
0.0653262167918072 0.0645093084353947 1 1
-0.10566516106718 -0.103403884729837 1 1
-0.0403333102390913 -0.0391682291964427 1 1
0.227509924444279 0.222435512730636 1 1
0.0675021501323534 0.0662236420421367 1 1
0.0819326228809652 0.0804763892313869 1 1
-0.129366133282327 -0.127092629427039 1 1
-0.15845342866597 -0.154597357369186 1 1
0.376454747431047 0.368893503180598 0 0
0.121271338396371 0.119748305051856 1 1
-0.0640344874735496 -0.0626282372610561 1 1
-0.102826120232269 -0.100734848041613 1 1
-0.286586466639089 -0.280791811780713 1 1
-0.00322816982507152 -0.00316050852570611 1 1
-0.124756652585277 -0.12306263239168 1 1
-0.209837974936444 -0.206794339028993 1 1
-0.0232886037597936 -0.0216991075322082 1 1
-0.050057866471751 -0.0492599334135908 1 1
-0.151582403541087 -0.148888239695428 1 1
0.173041609981705 0.170002434006824 1 1
-0.0629873831425572 -0.0621588613848765 1 1
0.00153151367379562 0.00139474941943317 1 1
0.0319063189224087 0.0316202483445698 1 1
0.014007694213663 0.0135241004866791 1 1
-0.0455858926401956 -0.0447195237146239 1 1
0.0567024610927511 0.0561091330378081 1 1
0.26824996826339 0.263030115407155 0 0
0.170470041255367 0.166797826229534 1 1
0.184095368065773 0.1814123492382 1 1
0.122386002733229 0.12010980498453 1 1
-0.171999034908632 -0.169408055582932 1 1
-0.216629966802056 -0.212785998552961 1 1
-0.0730422394943635 -0.0724759044232914 1 1
-0.0290866609041839 -0.0276322792401532 1 1
-0.0515666710899815 -0.051304435547356 1 1
-0.0602190153250996 -0.0597011348773362 1 1
0.102282492932663 0.100834145432051 1 1
-0.125463598827163 -0.122489639919699 1 1
-0.033043862625463 -0.0332403068231953 1 1
0.0553714121027045 0.0544258403958604 1 1
-0.153262296557939 -0.149997890777048 1 1
0.235399085620855 0.230483849230106 0 0
-0.0656095182637493 -0.0643708338652764 1 1
-0.0284482723834028 -0.0276893509676919 1 1
0.139037716194105 0.13748551143288 1 1
-0.0515877177784913 -0.0505163821086088 1 1
-0.0858012182288231 -0.0847851586665151 1 1
0.0288349175380369 0.0281659061467038 1 1
-0.171798209926921 -0.167593227406762 1 1
0.183083402808215 0.179463420915439 1 1
0.0744292665558275 0.0732702595939873 1 1
0.0732383362209512 0.0727733707968002 1 1
0.0579074409246291 0.056283247612344 1 1
-0.0688977902676953 -0.0668969208039622 1 1
-0.10408227010359 -0.102228990568602 1 1
0.0255545488168154 0.0241461504345345 1 1
-0.0961733075038962 -0.0947851069485967 1 1
0.264993034297389 0.259974647034449 1 1
-0.0957241755268711 -0.0944764634786565 1 1
0.0498279561676314 0.0485555077254803 1 1
0.33465902404787 0.328431133669489 0 0
0.100781826777269 0.0999243370958541 1 1
0.0205053138673205 0.0208172620040658 1 1
0.0518760820039157 0.0512942840960286 1 1
-0.0338562876469134 -0.0323647314931792 1 1
0.0143391537722204 0.013691327081454 1 1
0.127172053474127 0.125554144136633 1 1
0.0640961789072948 0.063050444247249 1 1
0.0487822874181376 0.0479473587719479 1 1
-0.201283255726141 -0.196359873743431 1 1
0.0964962839508696 0.0950533350747665 1 1
0.0569607351516046 0.056659744938313 1 1
-0.157881898903308 -0.155440007917085 1 1
-0.0368728953187437 -0.0363488530456009 1 1
0.140528244469773 0.137203167420965 1 1
0.152290112772822 0.149048971083676 1 1
-0.059864405151746 -0.059699776208544 1 1
0.0741425481649362 0.0733030571003255 1 1
0.063366859971393 0.0622792871776816 1 1
-0.362509250661375 -0.355185570713067 0 0
0.0331154006178137 0.0332346980096895 1 1
-0.0790734451000924 -0.0780746217530617 1 1
-0.213276533534067 -0.209599202814916 1 1
-0.157797088904027 -0.15499511406039 1 1
-0.253974614739697 -0.249122619068764 1 1
0.0872399634608856 0.0862508904553284 1 1
0.0396343747772622 0.0389959830413685 1 1
-0.288001225441747 -0.282149810516126 0 0
0.0998330636984358 0.0984624742849593 1 1
-0.0456862957978269 -0.045006989421166 1 1
0.114113977070994 0.113613159354081 1 1
-0.036118804022304 -0.0362884181259098 1 1
6.14008064827448e-05 0.000122431988659674 1 1
0.0577583175311516 0.0564745785486125 1 1
-0.0374832464887773 -0.0368195124105828 1 1
-0.0749142436222164 -0.0738448428255345 1 1
-0.0815420363793063 -0.0797435279565729 1 1
0.0830476364622569 0.0822030818952943 1 1
-0.0500486935566783 -0.0493642392237482 1 1
-0.108096627653801 -0.10496130506118 1 1
-0.0806247095744459 -0.0787846876259086 1 1
0.0716357308874058 0.0709632691948932 1 1
-0.0443467189674138 -0.0429098262206893 1 1
-0.189559805504296 -0.186339115454092 1 1
-0.316912352169847 -0.310858726190422 0 0
-0.0422540631762741 -0.0413019131103325 1 1
-0.0595515356995525 -0.0576803152691285 1 1
-0.194332094522079 -0.19030836567262 1 1
0.463728369636596 0.454995020573542 0 0
-0.150831961595931 -0.148219968182359 1 1
-0.0661392865898699 -0.0651504114492266 1 1
0.0265268450990565 0.0273415030411791 1 1
-0.0668045664654638 -0.0653339492535202 1 1
0.0818021855532001 0.0796067316968418 1 1
-0.0476602621668307 -0.0460046537987583 1 1
0.0296401264336167 0.029466486292558 1 1
-0.108081094956603 -0.106349671796158 1 1
0.0293041336790422 0.0282254588414794 1 1
-0.207244061854128 -0.203217320267247 1 1
0.0196880664157434 0.0195219323811218 1 1
-0.135573136512837 -0.133004663904286 1 1
0.0161120927309003 0.0160594431810375 1 1
0.158211772205827 0.15485993752525 1 1
0.0212544331922533 0.0217861280715889 1 1
-0.184013515169484 -0.180911677460474 1 1
-0.341294021227688 -0.333762173609729 0 0
-0.258376066569248 -0.254080058142086 0 0
0.0323748266049218 0.0316245971969728 1 1
0.0958948492894547 0.0940067959533498 1 1
0.121857389650471 0.119203198157543 1 1
-0.129396079486905 -0.127733154939188 1 1
-0.0134061645084752 -0.0136412427773579 1 1
0.188519303214303 0.185946255273931 1 1
0.0771685008568486 0.076915467918271 1 1
-0.124655259407592 -0.122504749278694 1 1
-0.0703483817637639 -0.0676653914372059 1 1
-0.18687543540193 -0.183492551645979 1 1
-0.0830250097154097 -0.0813647901837381 1 1
0.0158879566970152 0.0151194387953732 1 1
-0.206801542987088 -0.202924483098427 1 1
-0.18467058004672 -0.180912252863174 1 1
-0.171530086971288 -0.167978258711378 1 1
-0.120971683802476 -0.1181520309806 1 1
-0.0247112055360298 -0.0245997884427882 1 1
0.144414668027078 0.142164808936299 1 1
-0.0220107441287575 -0.021635179713482 1 1
0.143534468742649 0.140987434044248 1 1
-0.0862275267786547 -0.084492360227327 1 1
0.108652635645063 0.106895048865221 1 1
-0.0911205311359209 -0.0892979271454162 1 1
-0.0211837782157266 -0.0212167135893672 1 1
-0.0982576698267132 -0.097150580287613 1 1
0.105959045656622 0.103995838821401 1 1
0.00885906952519067 0.00893611879493765 1 1
-0.0203601843161212 -0.0201069984420529 1 1
-0.143608178315933 -0.141742747354752 1 1
-0.149759283222432 -0.14720344965487 1 1
0.123226244562405 0.120752168176884 1 1
0.297712466968377 0.291795561218793 0 0
-0.0750648891996315 -0.0736905743771096 1 1
0.0611028731405142 0.0594915104350759 1 1
-0.109348654344394 -0.106826347407877 1 1
0.281193893394697 0.276517542779904 0 0
0.104125535569118 0.1015960546171 1 1
0.247940310188655 0.242432162906233 1 1
-0.198443775400759 -0.194897486695348 1 1
-0.0327476123698574 -0.0317472161614266 1 1
0.116761237443713 0.113668132816287 1 1
0.0476885004968311 0.0454987305150741 1 1
-0.0524513088894125 -0.0519841899833617 1 1
-0.0631859916528298 -0.0628437235512526 1 1
0.141867827518031 0.138474809433783 1 1
-0.0394607662394922 -0.0388885772720546 1 1
-0.0579957255119899 -0.0572068110288916 1 1
-0.03658518841344 -0.0358393839256665 1 1
0.0332934837945324 0.032070739907873 1 1
0.195679021704398 0.191755992500101 1 1
-0.203845060815222 -0.200767074945992 1 1
0.178423631783834 0.17570726536334 1 1
0.0853668045096473 0.0835396285579029 1 1
0.0337824544302437 0.0340615169097035 1 1
-0.215312426310622 -0.211173227102119 1 1
0.17337486975741 0.170457948653678 1 1
-0.167150455073191 -0.163416917629487 1 1
0.197699955564951 0.194909650067911 1 1
-0.0819068618338578 -0.0797049783734312 1 1
0.0312280978188735 0.0306366077096576 1 1
0.389872873158528 0.383013052434119 0 0
-0.0779319225891958 -0.0760405736532634 1 1
0.184197129380553 0.181124850677002 1 1
0.036547595785684 0.0357787100736011 1 1
0.231068305280415 0.225674582183058 1 1
-0.0677344894905458 -0.065921264159866 1 1
0.215910871871638 0.212189655546653 1 1
-0.0644113110602907 -0.0619780940275644 1 1
-0.314388533451666 -0.307929836568049 0 0
0.148888026790296 0.145666725047271 1 1
-0.0980801344966042 -0.0959046158283489 1 1
-0.144048829575895 -0.140248577686564 1 1
-0.104790822191727 -0.103106317394107 1 1
-0.187807680102952 -0.183737927073871 1 1
0.167139547977144 0.164501334517053 1 1
-0.0578604692735975 -0.0560128352725831 1 1
-0.0550669990487781 -0.0546160249029904 1 1
0.201559958804965 0.197152917244704 0 0
0.0855948864707417 0.0843947575939844 1 1
-0.252336408451748 -0.248269387867893 1 1
-0.016920191060741 -0.0171193542672313 1 1
-0.202316258595305 -0.198496243125241 1 1
-0.0309334459239317 -0.0309378403729112 1 1
0.0792267346167186 0.0780673843018102 1 1
-0.0816202080354886 -0.0796941758139139 1 1
-0.230259228177167 -0.22719894122638 0 0
0.0581297290226501 0.0572413159996829 1 1
0.261990723799905 0.256491534799797 1 1
-0.0786060272554749 -0.0773972779977249 1 1
-0.132448761648186 -0.129777806704662 1 1
-0.167850229688816 -0.165164610582521 1 1
0.0797200958626087 0.0786276520445269 1 1
0.138273480774904 0.136131811647789 1 1
-0.115832564907389 -0.113271649578247 1 1
-0.0761222927453665 -0.0749189655641468 1 1
0.137916613163941 0.135736074012054 1 1
0.112096278309416 0.110251989670377 1 1
0.0232570461436488 0.0225113578078063 1 1
0.331958855996162 0.32655793932816 0 0
0.0689621667146976 0.0671390386002747 1 1
0.0492757069146227 0.0495039262824802 1 1
0.0816176696660028 0.0799760016698371 1 1
-0.037887494549774 -0.0374185605502089 1 1
0.308905228708031 0.302713293410467 0 0
0.160559884144271 0.156492497964128 0 1
0.00955505734578245 0.00942225872016968 1 1
0.232791678889353 0.228502839125846 0 0
-0.17032330747798 -0.167730527541363 1 1
-0.257044955715849 -0.252018753718664 0 0
-0.124550764370182 -0.122663183037023 1 1
-0.0670478117627806 -0.0660010544616293 1 1
0.180919630146355 0.177787931666364 1 1
-0.0825801565610461 -0.0813394392506503 1 1
0.0474991840160395 0.0474986900925494 1 1
0.000891419274160501 0.00120394583526475 1 1
0.0756085250967886 0.0747085501329095 1 1
-0.0496093892645826 -0.0474874681969675 1 1
-0.0600870576214079 -0.0593768201674538 1 1
-0.130234399982855 -0.127527296471241 1 1
0.104922118483718 0.103453640811146 1 1
0.0336920281672211 0.0340322834699056 1 1
0.0317315327492548 0.0307942098951066 1 1
-0.13397895265397 -0.132342279053816 1 1
0.136040837271722 0.134010252882699 1 1
0.108635722480796 0.107237197288261 1 1
0.188525547581434 0.185509544670913 1 1
0.119847370243961 0.117264775509803 1 1
0.0233866198721097 0.0233642764180184 1 1
-0.0463058409751178 -0.0458309306519863 1 1
0.226613593460856 0.22202367371771 1 1
0.0310846776530565 0.0297042922170271 1 1
0.0735575664080479 0.0724890192605121 1 1
0.180545652302428 0.177210454167134 1 1
0.0970190354635053 0.0953308624368509 1 1
0.0260178913058861 0.026138043874497 1 1
-0.134749509815796 -0.132197326358526 1 1
-0.0223625543311682 -0.0209474315783231 1 1
0.0138108393586749 0.0125888998963681 1 1
0.0896366272196091 0.0882128547730916 1 1
0.0753234028601887 0.0740697813500599 1 1
-0.111696182141626 -0.110132013703284 1 1
0.0211558440516703 0.0199891578224093 1 1
-0.0950028739281456 -0.0931428359700711 1 1
-0.014781194102632 -0.0142881882493716 1 1
0.0674605089659748 0.0667332397809928 1 1
0.0514155442111881 0.0516796580891734 1 1
-0.0318314741542176 -0.0303441759965743 1 1
0.228349021547025 0.223701998470507 1 1
0.00100893512295334 0.00117383687928954 1 1
-0.10637334733435 -0.104870411636155 1 1
-0.112185210083445 -0.110042112652425 1 1
0.170185495174066 0.166457854225515 1 1
0.0755868898715159 0.0741308595611494 1 1
-0.150305599202326 -0.147527487035389 1 1
-0.0523519689274948 -0.0514534586901653 1 1
-0.0511802391446241 -0.0503147585059785 1 1
-0.274736435202746 -0.268826740498684 0 0
0.173708714329508 0.170938610405219 1 1
-0.0162137967607864 -0.0154897210872366 1 1
-0.0356036289718306 -0.0351467534342909 1 1
0.132373596320086 0.130920641557041 1 1
-0.021817901234334 -0.0206399560579431 1 1
0.167436428113813 0.164157694060003 1 1
0.0330931002271254 0.032571303132878 1 1
0.145651039573704 0.142074445743192 1 1
-0.189609952814422 -0.184959836941787 1 1
0.0602578099310244 0.05964456850638 1 1
-0.0990689730944359 -0.0965551881815302 1 1
0.250900547705405 0.246054666403904 0 0
0.0360849078655307 0.0357985031293 1 1
0.0102914418153583 0.0096287151456074 1 1
-0.0111208757043388 -0.0110682318531041 1 1
-0.0377196472240823 -0.0373068177080405 1 1
0.0804648877499 0.0785762236784743 1 1
0.104004232622295 0.101149820908444 1 1
-0.193670960054645 -0.189804742735187 1 1
-0.248700305531283 -0.243826191883944 1 1
-0.113304157530613 -0.111320519081907 1 1
0.0438844454129917 0.0424576695356368 1 1
-0.1383350171688 -0.135671216643728 1 1
-0.0121770866237721 -0.0128861288957285 1 1
-0.060200247308397 -0.0595762864857694 1 1
0.0681995523371371 0.0669443576928429 1 1
-0.295637149627517 -0.290356446053511 0 0
0.00122296713138056 0.000479416314834467 1 1
-0.0888812269454531 -0.0868546574812223 1 1
-0.305029886168352 -0.299372836655337 0 0
0.113073668347058 0.111198524035751 1 1
-0.0592371071926647 -0.0574682810511596 1 1
0.147786659078337 0.145414274462143 1 1
0.025720309450761 0.0249274481892458 1 1
-0.0406067283524682 -0.03987250743448 1 1
-0.127624782229237 -0.125342378909671 1 1
-0.26624398845289 -0.26079478397895 1 1
0.0639375980323604 0.0629506046738007 1 1
-0.11141686574678 -0.109423953443433 1 1
0.0677064837033818 0.0664958773878008 1 1
0.0502722415356266 0.0493095728523957 1 1
-0.0218806442975213 -0.0210137127364454 1 1
-0.0238646653263529 -0.0234683867036073 1 1
0.172043974724826 0.168672579900063 1 1
0.0122579598384066 0.0119117110167588 1 1
-0.0194123383715215 -0.0188515921635482 1 1
-0.0729518439211435 -0.071690605611783 1 1
0.0563331282075053 0.0558586885939284 1 1
-0.116775538018785 -0.114891009955737 1 1
-0.105194059098106 -0.102187014565182 1 1
-0.0982120733909017 -0.0960491076220534 1 1
0.0292910377300862 0.0290675960440134 1 1
-0.027671315955826 -0.0270773871935943 1 1
-0.106973740083885 -0.104713824229787 1 1
0.0810240510512482 0.0794877846705444 1 1
-0.186262649739823 -0.18253435353264 1 1
-0.0244840300552118 -0.0240528412148435 1 1
0.068957015168226 0.0680785034317262 1 1
0.029350397084052 0.0284012505064773 1 1
-0.144963627169776 -0.14308514669047 1 1
0.0885654827818125 0.0861531521611347 1 1
0.150102086966172 0.146876513086695 1 1
0.0779720987829854 0.0756863415871945 1 1
-0.0551486240669937 -0.0555646225936098 1 1
0.148637153654713 0.145792933667279 1 1
0.188305348713339 0.184796106254548 1 1
-0.328113599133254 -0.320713958633755 0 0
-0.0207851097775444 -0.0200357396418823 1 1
0.107693321869714 0.105649025128538 1 1
-0.0339847446763292 -0.0331502467130225 1 1
-0.149645104674944 -0.146914513939106 1 1
-0.0853022496536364 -0.08397965933599 1 1
0.0523282698701175 0.0514181667883529 1 1
0.143495790356368 0.140685896060604 1 1
-0.133996091082818 -0.131615840931605 1 1
-0.000514171671488629 -0.00035632079636376 1 1
0.0187513304350981 0.0178459976504298 1 1
0.209700506711527 0.20685403660467 1 1
0.11533712186623 0.113552064179116 1 1
0.115330742446154 0.113265661492207 1 1
-0.246178528597077 -0.24106406549923 0 0
0.212791846266329 0.208676574981829 1 1
-0.0231267805951453 -0.0226932928648702 1 1
-0.177673053798765 -0.175393586739833 1 1
-0.109827874943274 -0.1079687225952 1 1
-0.207787214993794 -0.203311725685642 1 1
0.0538311839181904 0.0526990093360508 1 1
-0.0599780775533072 -0.0594947598235674 1 1
-0.22956620262513 -0.225151308300079 0 0
0.124315927828795 0.121878103918688 1 1
-0.0452918430843281 -0.0448662636596647 1 1
-0.0646208738712764 -0.0627854034081133 1 1
-0.124537534515904 -0.122673639923457 1 1
-0.17223923909281 -0.169621167611239 1 1
-0.206340937841301 -0.201381421699594 1 1
0.0711397469095174 0.0701010017832416 1 1
0.0704935003239171 0.0695913898807847 1 1
-0.271805330730853 -0.266190190039186 1 1
-0.125894148080863 -0.12349593734448 1 1
0.119626450928151 0.116121125638432 1 1
-0.153355538218124 -0.149665138245808 1 1
-0.039168281390165 -0.0393571386499297 1 1
0.0570424957731802 0.0559810608650294 1 1
0.215667414118808 0.210788439477438 1 1
0.0287027110224285 0.0272468544371067 1 1
-0.265739917927686 -0.261157146031768 0 0
0.0475596037108739 0.0460165377863861 1 1
0.211951667573122 0.207313825419972 1 1
0.116486034949654 0.115140944995896 1 1
0.145760800175311 0.142824837446463 1 1
-0.0108564406976472 -0.0102460358185836 1 1
-0.0523761935091974 -0.0511560391985776 1 1
-0.00354839930186726 -0.00297930555911252 1 1
-0.111466287216175 -0.110369497196015 1 1
-0.1320939020097 -0.129567662666867 1 1
-0.00266100246716174 -0.00279838331640094 1 1
0.135365811561216 0.131774208859899 1 1
0.163420852348254 0.159571909261155 1 1
-0.0899822054625766 -0.0880382818527867 1 1
-0.0590889541879733 -0.0592262072285161 1 1
-0.051715085149737 -0.0505191283559258 1 1
-0.0245191544660465 -0.0244633504918366 1 1
0.0323498763627281 0.0322165591311638 1 1
0.0369060029875524 0.0364443957836269 1 1
-0.140733967227166 -0.137216067253528 1 1
0.16224421747069 0.159131114651148 1 1
-0.0948656822433112 -0.0926054904335225 1 1
-0.0685750540982489 -0.0677835098058901 1 1
0.215614205126091 0.210892057404936 1 1
-0.217030871752918 -0.213041891662011 1 1
0.264456832476366 0.258707989917411 0 0
-0.174456780490394 -0.170585253644913 1 1
-0.103404424207821 -0.102346686271562 1 1
-0.0164816239815718 -0.0163008269705044 1 1
-0.138502623046463 -0.136783968399754 1 1
0.192072684037832 0.188915967126629 1 1
0.0487271460774089 0.0479594440095485 1 1
0.142591509483577 0.140320900181172 1 1
0.0454105189791235 0.0439644729922074 1 1
0.0365708504092621 0.0358811834504276 1 1
0.0565695501730793 0.0551307655665859 1 1
-0.20533948360644 -0.201422722683849 1 1
-0.0189033235138998 -0.0190801728912159 1 1
-0.0513677437488846 -0.0512047483678507 1 1
-0.0849013012970451 -0.082973201251208 1 1
-0.0462892723862686 -0.0459961572572706 1 1
0.0673998935620453 0.0644633136190131 1 1
0.195567621754083 0.192326874109385 1 1
-0.265528676992852 -0.261646201876103 1 1
-0.219920554661133 -0.215051240078608 1 1
-0.20073532753793 -0.197254869396012 1 1
-0.0776806356449979 -0.0768040729224565 1 1
-0.259499790237486 -0.254817873005428 0 0
-0.133957163447176 -0.132405020075354 1 1
0.136934907487242 0.134911154708887 1 1
-0.0101393263044531 -0.0106605280738215 1 1
0.0115038360636218 0.0114277248125961 1 1
-0.0187383854509496 -0.0184097548009999 1 1
0.0780208979472218 0.0767868692531474 1 1
-0.105718254412676 -0.103708356644249 1 1
0.129436632518866 0.126447358327327 1 1
-0.105307499848536 -0.10285203693393 1 1
0.0153355357393232 0.0152799548725929 1 1
0.0363696622857586 0.0351377008230902 1 1
-0.184759604066 -0.181632901812856 1 1
0.17853882171266 0.174853265741561 1 1
0.00737017947800996 0.00690071897752702 1 1
-0.0512666584094338 -0.0497845037761073 1 1
-0.0828369713455336 -0.0811173622400481 1 1
-0.0782231581175456 -0.076676185095497 1 1
-0.00772942399921718 -0.00820121727549655 1 1
-0.227759633543818 -0.224084716940332 1 1
0.10998574626448 0.108610053724591 1 1
0.0637320517908474 0.0626058234346761 1 1
0.0791076456753784 0.077692881608244 1 1
0.0338742257799535 0.0327756404167587 1 1
-0.0398641598852329 -0.0391198063915118 1 1
-0.254164760674713 -0.248850765597163 1 1
0.15877851361475 0.15596020410252 1 1
0.0156191566534646 0.0165110968015875 1 1
-0.148670789333765 -0.146377063395393 1 1
-0.0963300832545772 -0.094731780027958 1 1
0.0833841485710602 0.0819512362394222 1 1
-0.100539101098182 -0.098304142578425 1 1
0.0602807847410812 0.0592842153258571 1 1
-0.121298407657492 -0.119319167974788 1 1
0.00271968391521021 0.00275992871243779 1 1
0.0367031956456955 0.0364570707487347 1 1
0.236102331544752 0.231759124728532 0 0
-0.120091062060831 -0.118127984398653 1 1
-0.224555463084878 -0.219255674273175 0 0
0.0871304835803461 0.0875783127539273 1 1
-0.106779958559137 -0.10408661034799 1 1
0.19573245606982 0.191570730167363 1 1
-0.0625032540619462 -0.0615373914971267 1 1
0.00604205456971619 0.00532830965289901 1 1
-0.267101327396288 -0.261873031428301 0 0
-0.0412169361649321 -0.0407115535602963 1 1
0.0691771923175345 0.0669578685124076 1 1
0.162840845483447 0.16062025803798 1 1
-0.105156499482671 -0.103743062391194 1 1
-0.0224865815364522 -0.0213630699647567 1 1
-0.14218890528592 -0.139083671202531 1 1
0.0987051872819299 0.096149300197682 1 1
-0.16556200253493 -0.162825547682027 1 1
-0.0871406539281877 -0.0844177891334178 1 1
-0.158673490449117 -0.154459583602243 1 1
-0.00958205554689799 -0.00890165077303131 1 1
-0.0194215246014845 -0.0195195110784236 1 1
0.0837288609247119 0.0825176899721466 1 1
-0.0608521155476991 -0.0593181828417312 1 1
-0.16528364947979 -0.161798820859152 1 1
0.0290317495222235 0.0287851133194214 1 1
-0.0138128692653345 -0.0125140201581578 1 1
0.0166820848098425 0.0170932435495715 1 1
-0.00615357870324915 -0.00591825155513102 1 1
-0.081982523957638 -0.0805224620875706 1 1
0.0217374169543323 0.0223419711685967 1 1
-0.105023756905239 -0.103603818030088 1 1
-0.0692788120564389 -0.0678442506749513 1 1
-0.0557730556113311 -0.0541277434272656 1 1
-0.102682236201953 -0.100144646572011 1 1
-0.0341538831518918 -0.0318957261016446 1 1
-0.0628240377110091 -0.0616725923875492 1 1
-0.0316111400692832 -0.0312741425290905 1 1
-0.114846779703916 -0.113405924724059 1 1
0.111195577702585 0.109158048895264 1 1
-0.00836449227727174 -0.00773209853549959 1 1
0.142390728049532 0.140192966907424 1 1
0.00805071158781157 0.00881826023625672 1 1
-0.0277205470083229 -0.0269360854187776 1 1
0.0817989975227107 0.0806051491465596 1 1
0.196287196311108 0.192034669472673 1 1
-0.00694503954073436 -0.00761599349009121 1 1
0.226081189531087 0.222149110667736 1 1
-0.146802353182065 -0.144274037313441 1 1
-0.144827551562212 -0.141886558406836 1 1
0.0395832279836765 0.0406647470145041 1 1
0.0527878568936926 0.0526174464578843 1 1
0.0541208783160282 0.0533742241342977 1 1
-0.0668693109300836 -0.0657687768908138 1 1
0.0577373527912466 0.0558721153838525 1 1
-0.0861539729222902 -0.0842885239545664 1 1
0.0924137451547536 0.0909833590346373 1 1
0.00128959125282247 6.19445838553642e-05 1 1
-0.0474895062770598 -0.0468515785659886 1 1
-0.102321620987401 -0.100996623134357 1 1
-0.0621949958910799 -0.0608932894512986 1 1
0.181012227939829 0.17748234141238 1 1
0.0372918406143447 0.0365537803585536 1 1
0.00420743373633958 0.00489157873493165 1 1
0.0634422511450027 0.0621620972963169 1 1
0.130090889642562 0.128318202619407 1 1
-0.000991524221271085 -0.000807646692046225 1 1
-0.161975198105502 -0.159393443906598 1 1
0.0369407195318588 0.0370356045805209 1 1
0.068917226693404 0.0678008069768938 1 1
0.160596618417505 0.158547746280983 1 1
-0.104583767502499 -0.101971720335789 1 1
0.0396652263585399 0.038337955791859 1 1
-0.126090901669532 -0.123532929599817 1 1
-0.125136426764345 -0.122350490799111 1 1
0.179640783099287 0.175482793601291 1 1
0.0809506333053864 0.079842265967789 1 1
-0.0980203421666755 -0.0955875010862167 1 1
0.107840161976389 0.10516638740388 1 1
0.070748316007329 0.0688395134293501 1 1
0.123623591006874 0.122373359393876 1 1
0.0729800251738098 0.0713417748102313 1 1
0.117109694090287 0.115945030099168 1 1
-0.185168044568031 -0.182426079775571 1 1
0.073860395381144 0.0713464286257202 1 1
-0.165230185214049 -0.161918749443806 1 1
0.0287409134310771 0.0280766756247289 1 1
0.111419749877623 0.109133726206203 1 1
-0.0296706391884349 -0.0297656283357827 1 1
-0.0380559689734425 -0.0368634490407428 1 1
-0.00855330709339753 -0.00843264328042672 1 1
0.100378266643487 0.0988462842222275 1 1
0.084994705860036 0.0832521940372548 1 1
-0.123916204866384 -0.121968009977108 1 1
0.122181432516518 0.119383877896802 1 1
-0.0485845457466275 -0.0477874847526515 1 1
-0.21612682984007 -0.212099110881642 1 1
-0.261539726538194 -0.256826478658836 0 0
0.0762544905985151 0.0736461391914559 1 1
0.0150335811933308 0.0142115563395984 1 1
0.0212960217236683 0.0211852658050672 1 1
0.154828609298638 0.152442022056938 1 1
-0.013972275286574 -0.0137494482742448 1 1
0.187160927767684 0.184239501552486 1 1
-0.0406377209235373 -0.0402005249744029 1 1
-0.204409049143787 -0.200813479626185 1 1
0.290272218601288 0.285026367552874 0 0
-0.0435943170933934 -0.0440155136553599 1 1
-0.339463390555651 -0.333680225947993 0 0
0.0881304395650089 0.0854710836946615 1 1
0.243869128090039 0.239763746602326 1 1
-0.00533300501694684 -0.00581699397289147 1 1
0.00972925459775025 0.00900839184246352 1 1
0.0904273320393834 0.0894618777870904 1 1
0.00335372694336256 0.00301952506547661 1 1
-0.158393491961824 -0.156214528924587 1 1
-0.0246460568897339 -0.0245545197889158 1 1
0.0367309072791486 0.0354602138413191 1 1
0.156135508185065 0.152711660427256 1 1
-0.0750361547251719 -0.0727865933249211 1 1
0.0625767477890176 0.0611114117508428 1 1
0.0348685633390465 0.0354757524190479 1 1
0.040070321892458 0.0385993940777041 1 1
0.279204327628006 0.273474107328 1 1
-0.010987228393012 -0.0101899016293847 1 1
0.117092518381768 0.114633232883454 1 1
0.0973561305732557 0.0956050735932859 1 1
-0.113348269164295 -0.11074347130536 1 1
0.219495208950285 0.215589663797982 1 1
0.0523743624422794 0.0513491504906664 1 1
0.0301883156686471 0.0305486456968846 1 1
0.132508196875177 0.128492747473413 1 1
-0.302891511878532 -0.297104162409281 0 0
0.0857326002791955 0.0853906448571562 1 1
-0.0259162955199841 -0.0264667413041807 1 1
0.088234816788151 0.0863724670717608 1 1
-0.134237728958341 -0.131290577024157 1 1
0.0961399116573975 0.0947373450997832 1 1
0.152794132492663 0.149801004220635 1 1
0.148920220632725 0.146067167256734 1 1
0.3675146111833 0.360359163998116 0 0
0.123232602182871 0.121750455149201 1 1
-0.161296815620554 -0.159396535777784 1 1
-0.0539101289520819 -0.053583675068123 1 1
0.23115011059846 0.226862010853387 0 0
0.00787171493702631 0.00764644531139747 1 1
0.0178272784873845 0.0164046972129813 1 1
0.0780636529301258 0.0767317693712846 1 1
-0.100700203849009 -0.0981104293027318 1 1
0.0688503766934199 0.0668232835216775 1 1
-0.042044245138044 -0.0415844796187408 1 1
-0.0877656340051511 -0.086731334878127 1 1
-0.169264655876305 -0.165843305626694 1 1
0.102537227467993 0.100852475522187 1 1
0.228069465965725 0.224446662721789 0 0
-0.0765835385287605 -0.0747440524089831 1 1
0.139936420930424 0.137677477043908 1 1
-0.191445346001202 -0.188584060661046 1 1
-0.10825759183953 -0.106600775199767 1 1
0.0924285632568597 0.0906806094368639 1 1
0.0558851508994659 0.0558048191934655 1 1
0.10465071730645 0.10360644194713 1 1
0.114937855041787 0.112155011511224 1 1
0.0126269416211612 0.0118802381811968 1 1
-0.0545220674434019 -0.053335879881398 1 1
0.00668584868768951 0.00687833333870264 1 1
0.189085782342352 0.185549607929098 1 1
-0.186789807327124 -0.18293514809442 1 1
0.0370111383859542 0.0357842125167493 1 1
0.021184907723364 0.0209141051013885 1 1
0.0761684041191012 0.0749708627405857 1 1
-0.0826003118025755 -0.0803740155688032 1 1
-0.0948683228918548 -0.0933058618675559 1 1
-0.064847040265641 -0.0632031089979156 1 1
-0.264322151547932 -0.258346618535489 0 0
-0.19173121408963 -0.187546997654171 1 1
0.0186831809271495 0.0186964055613933 1 1
-0.0254776091470885 -0.0243285483932198 1 1
-0.153930577296578 -0.150473662880031 1 1
0.0520962270672235 0.051265813875294 1 1
-0.0964069007894843 -0.0950030906354621 1 1
-0.0377645049863448 -0.0360575735566078 1 1
0.120824446012909 0.118149509844588 1 1
-0.27724975926059 -0.273000305126747 1 1
-0.239118139696878 -0.234849813454302 1 1
0.259740248152111 0.254810515439656 1 1
-0.336459968062587 -0.330339047976906 0 0
0.0459982767125536 0.0449419566231175 1 1
0.0576061005986819 0.0554158012816227 1 1
0.10032538406817 0.098988128187978 1 1
-0.0910354857589913 -0.0891310423627021 1 1
-0.0366699097664713 -0.0364263641471401 1 1
0.00826368692002646 0.00783520290203525 1 1
-0.23716480235459 -0.232854100243937 1 1
-0.130609374649399 -0.128720143502518 1 1
-0.0847030083403502 -0.0835130959105335 1 1
-0.0385102289460577 -0.0383411078127496 1 1
0.148836665784137 0.145688274038863 1 1
0.129608403136444 0.12702800639412 1 1
0.0738188461944822 0.0722797031113787 1 1
-0.0484719013957019 -0.0480079780601123 1 1
-0.175821384233077 -0.172158943882525 1 1
-0.0280273983968794 -0.027601040890205 1 1
0.278637098768611 0.274144670189077 0 0
0.0984116356718478 0.096474583760825 1 1
-0.131296421554533 -0.12809800277966 1 1
0.165021815786641 0.161556597326958 1 1
0.0208262951259785 0.0190612870468407 1 1
-0.0314227445859248 -0.0304478844410598 1 1
-0.163020267976128 -0.159990202135619 1 1
-0.01367524441556 -0.0139390064008891 1 1
0.127552203732846 0.124280812779315 1 1
-0.109174026265986 -0.107234027066695 1 1
-0.121061594051617 -0.119847471751908 1 1
-0.116846772701239 -0.114642674800444 1 1
0.00224530869974283 0.00212661987456725 1 1
-0.0628682623299668 -0.0617658220961174 1 1
0.0879983555039623 0.0869667481643834 1 1
0.0271267219422901 0.0262140268664255 1 1
0.0107687591211456 0.0118201996078325 1 1
-0.101684399283759 -0.100474029295732 1 1
-0.0727731124697145 -0.0715408832629925 1 1
0.100278469072617 0.0984512396528809 1 1
-0.0465098259974669 -0.0459712320717457 1 1
0.0819331361421585 0.080776925042487 1 1
0.0345449048088936 0.0342368536980327 1 1
0.20765724091618 0.203853049116207 1 1
0.0334753098118089 0.0340013702289476 1 1
0.163318202341607 0.159762454780967 1 1
-0.0705980778456351 -0.069723627540628 1 1
-0.185190092961254 -0.181992393687381 1 1
-0.00421568368298544 -0.00362774333704235 1 1
-0.000120247026402903 -0.000342770301248244 1 1
0.0389894307569798 0.0390552951582949 1 1
-0.0672825303165921 -0.0650679846080093 1 1
0.213700380130709 0.208942573635697 1 1
-0.244863384689168 -0.240075122055113 0 0
0.332275441344001 0.325869479991764 0 0
-0.16077664552518 -0.157475298773076 1 1
-0.00204036358158401 -0.00289126897994733 1 1
-0.0681028703600691 -0.0665911096264624 1 1
-0.10548374059345 -0.10414541315279 1 1
-0.00647591693755892 -0.0063260818205601 1 1
-0.144186044257419 -0.140903175372583 1 1
-0.17956120654765 -0.176241415783189 1 1
-0.207838796932949 -0.203201178780639 1 1
-0.0985601708273586 -0.0972714503560615 1 1
-0.113090678727309 -0.110927827146309 1 1
0.0739052885056442 0.073249862027149 1 1
-0.0771814777923895 -0.0753168735547695 1 1
-0.077133567979098 -0.0760240031157592 1 1
0.0634270908744734 0.0623298634367489 1 1
-0.167297271927877 -0.163336320828155 1 1
-0.0738072154649364 -0.0730204377341601 1 1
0.0793493965373009 0.0793857835102145 1 1
0.0654359410002621 0.0645366392755342 1 1
0.0138169481449594 0.0128492478879554 1 1
0.05999038603537 0.0586317029741715 1 1
-0.051684566033324 -0.0510122034400201 1 1
-0.125416098879726 -0.124325336309575 1 1
0.0242202768416912 0.0239248732093874 1 1
0.0568854291415235 0.0554729317355956 1 1
-0.111295584837997 -0.109264681043879 1 1
0.0126377177775283 0.0117715371698161 1 1
0.118150582043246 0.116217200310829 1 1
-0.202080556189169 -0.198123362804182 1 1
-0.127679829218053 -0.125103949819616 1 1
-0.0769675215472404 -0.0750574135776841 1 1
0.110634876233524 0.109048262333382 1 1
0.0545002855811673 0.0524476156858236 1 1
-0.0541349587223813 -0.0539367050167137 1 1
0.0462833207965227 0.0465716502312235 1 1
0.161969274272208 0.159277575492218 1 1
0.104214712144057 0.102700795677631 1 1
-0.264954079895644 -0.259435022578472 0 0
0.036499329127631 0.0353133214821413 1 1
-0.176657424426957 -0.174134466849332 1 1
0.116584778513667 0.115233236751358 1 1
0.00964787321901193 0.00915249390748993 1 1
0.12313827272166 0.12145759172344 1 1
-0.204082002192699 -0.201429296198094 1 1
-0.133743870263217 -0.131186081363203 1 1
-0.0402553487885082 -0.0390134338091366 1 1
-0.0593490556876229 -0.0581797275575265 1 1
0.0831868002928318 0.0811583770297881 1 1
0.0582947511957431 0.0574520274216663 1 1
-0.25049181747095 -0.246402741126953 1 1
-0.118000183016456 -0.116834511764408 1 1
0.0582021842773199 0.0572125329431368 1 1
0.117806153773859 0.115744083627729 1 1
0.255453270176567 0.250695639878289 1 1
-0.13408331969911 -0.131816010293539 1 1
-0.369581600052365 -0.362835806492351 0 0
0.126060811753999 0.123995264643899 1 1
0.00236673587562081 0.00210195641172468 1 1
-0.0906391919428633 -0.0887944356474384 1 1
-0.0272177695995493 -0.0262587122139826 1 1
-0.13372720346167 -0.130787499865071 1 1
0.194030866666672 0.190815549848103 1 1
-0.0581887642290028 -0.0574477694341576 1 1
0.0248174376761599 0.0255578167573858 1 1
-0.17096839398211 -0.167743508961534 1 1
-0.159252166141848 -0.155712996792968 1 1
0.254415753866818 0.251534225912095 1 0
0.0940152908751191 0.092624652681989 1 1
-0.060596336230088 -0.0596688188707885 1 1
0.0311485545628023 0.0300962927657409 1 1
0.23018128829049 0.226184957749745 1 1
-0.232477509404056 -0.228692843665597 1 1
-0.0648012505272014 -0.0641835687036688 1 1
-0.246008143285394 -0.242162221764385 0 0
0.162063889253071 0.15897790182996 1 1
0.0957720622477542 0.094057111415896 1 1
0.0452425990635344 0.0439976744854588 1 1
0.0182020684861055 0.0180567693713041 1 1
-0.255178595647422 -0.250482406208667 1 1
-0.0297823831642389 -0.0296755850705271 1 1
-0.0478828431582791 -0.0463755172005155 1 1
0.0554818813974168 0.054406823461536 1 1
0.0211789585397149 0.0205982025692591 1 1
0.0330283088495665 0.0325543687276545 1 1
0.144119853629083 0.142121186585857 1 1
0.155742735027102 0.153311938612839 1 1
-0.0383341547132853 -0.0386236669796835 1 1
0.030751434114247 0.0311071868734508 1 1
0.272633618153148 0.26727702550826 1 1
-0.0491065078235442 -0.0494369527401672 1 1
0.110729533912979 0.108857169843667 1 1
0.219096010523806 0.215240106691485 1 1
-0.0998391494568655 -0.098703878376624 1 1
-0.160198124621666 -0.156703154702132 1 1
0.134225926568407 0.132080345128577 1 1
0.104407546274132 0.101463959038281 1 1
0.126472823492662 0.124401657579088 1 1
0.030993945359161 0.030301842158636 1 1
-0.0126120050737788 -0.0131046555815817 1 1
-0.0627870174023142 -0.0614636028253334 1 1
0.141924001093333 0.139186213722392 1 1
-0.129435380078652 -0.127034824026075 1 1
0.0950079048399376 0.0935303297079206 1 1
0.035411793572265 0.0343937940744836 1 1
-0.0568039657913379 -0.0549083638899822 1 1
-0.080598382913575 -0.0786979647210146 1 1
0.0100962871333777 0.0101278782695984 1 1
0.018527048451372 0.0189149085628509 1 1
-0.213428820610072 -0.209404387631016 1 1
0.0153956619657492 0.0148638757806035 1 1
-0.0933272232875327 -0.0924447562786171 1 1
0.123259036024316 0.120203730057473 1 1
-0.0743185715902349 -0.0736181993463721 1 1
-0.0595967622971311 -0.0591713462421056 1 1
-0.254988327343466 -0.250404968394221 1 1
0.0507132817431084 0.049877426386239 1 1
0.0921256788534068 0.0898293867894885 1 1
-0.147765591964727 -0.144940259900129 1 1
-0.101453885192548 -0.0992771589884845 1 1
-0.0225992820105268 -0.0229836656884517 1 1
-0.122364638404576 -0.119135214243561 1 1
-0.081161231457378 -0.0797566480942754 1 1
-0.0778666144125009 -0.0760411957879384 1 1
0.00765833751651043 0.00805463039117812 1 1
0.240609582518792 0.23524076137424 1 1
-0.204335016902951 -0.200150852633631 1 1
-0.0634120131934565 -0.0619047409711233 1 1
-0.0727788471538845 -0.0701406942303607 1 1
-0.0389113701001502 -0.0383372637287472 1 1
-0.105296904174164 -0.104838064167015 1 1
0.0620023280810326 0.0617598643085821 1 1
-0.025466468086066 -0.0258625167598621 1 1
0.0905505593250128 0.0896524644070895 1 1
0.124671195806523 0.121780737171874 1 1
-0.0151685722599251 -0.0140473622248873 1 1
-0.0921240978076056 -0.0907196982170054 1 1
-0.044170761094144 -0.0430860559904818 1 1
0.151843510241217 0.149546946984086 1 1
0.214539652570298 0.20990779223165 1 1
0.125760185897453 0.124154932500816 1 1
0.0730181806389275 0.0720926976557633 1 1
-0.253142037302169 -0.248617571179119 0 0
-0.221780928358847 -0.21878995270918 0 0
-0.361967778276061 -0.355571473787457 0 0
-0.117898403852279 -0.11588246978418 1 1
0.0149059288683126 0.0144078685452414 1 1
-0.0700293068066512 -0.0673923638804039 1 1
0.0931270370186812 0.091934801078709 1 1
-0.0414955410568185 -0.0409590280044114 1 1
-0.0673646798856165 -0.0659042655446123 1 1
-0.0143705941537323 -0.0138020772711355 1 1
0.0147846351052478 0.0144881329215813 1 1
0.228302033721054 0.225044901951744 1 1
0.113764827017082 0.111334075994766 1 1
-0.0118263466336178 -0.0112303159107585 1 1
-0.0210199071255979 -0.0209018768649514 1 1
0.310136158109206 0.304941620097345 0 0
0.0673233990006486 0.0667797086426203 1 1
0.12193850724394 0.119485902109661 1 1
0.137760693413814 0.135374501621537 1 1
0.0613673728587062 0.0592608072937287 1 1
0.211104532384566 0.206659824334485 1 1
-0.139161054262095 -0.135695899877414 1 1
-0.149214738875759 -0.145432121966011 1 1
0.101162058458592 0.0988456620149655 1 1
-0.0698957648170321 -0.0680514132037787 1 1
0.23751206367861 0.232991232404164 1 1
0.0356127776586008 0.0359678530181766 1 1
-0.0342708434889619 -0.0336160195205865 1 1
0.183582821928689 0.179555168372299 1 1
-0.0370154685929803 -0.0361552153351279 1 1
-0.015923051879373 -0.0154522230186068 1 1
0.170135321968288 0.166464234322358 1 1
-0.0267205869106755 -0.0259039954819647 1 1
0.0128600136618781 0.0131272661613758 1 1
0.13125527386761 0.129644556916829 1 1
0.19997287582082 0.195672145002624 1 1
-0.0953546989420684 -0.0929463742137284 1 1
-0.0120873884554543 -0.0110858076876503 1 1
-0.046872393951407 -0.045666675996281 1 1
0.0781710676983616 0.0767751169015351 1 1
-0.0757553653343765 -0.0730999035242867 1 1
0.111865470981852 0.109598833352751 1 1
0.22037026342822 0.216861019647485 1 1
-0.0695919612426985 -0.0685210290077775 1 1
-0.106012229838763 -0.10394707158487 1 1
-0.0382997378964391 -0.0376822237699932 1 1
0.0593283861611918 0.0586493028698481 1 1
-0.100896353182696 -0.0987784296066072 1 1
0.220340239241289 0.21712613674146 1 1
-0.125455862199323 -0.122748870717817 1 1
-0.0925547226066255 -0.0912290574114615 1 1
0.0733574005412243 0.071839506366615 1 1
0.00318219746167624 0.00340520833048709 1 1
-0.128470883487229 -0.125435404272462 1 1
-0.137542037901315 -0.135580562329667 1 1
-0.0148852116661835 -0.0150430076335522 1 1
-0.0240289602025337 -0.023030574008184 1 1
-0.0981959545785914 -0.0959465753395402 1 1
-0.0834104508191335 -0.0816873887025516 1 1
-0.085293918724401 -0.0839776824516693 1 1
-0.08234260481493 -0.0809590108992137 1 1
-0.15161456776406 -0.148517434113082 1 1
0.189959526819567 0.186548828883253 1 1
-0.113300833292222 -0.11124233942433 1 1
0.0898037760004948 0.0879842277519166 1 1
0.0524133715867713 0.0508759395327996 1 1
-0.0338766001549551 -0.0334195446562756 1 1
-0.0736054393053195 -0.0724663108781153 1 1
0.0276214745196909 0.0265469335662996 1 1
0.0125050907727391 0.0126856875839216 1 1
-0.195836764990807 -0.191945603412282 1 1
0.0223405988218803 0.0220188953247113 1 1
0.225326107604567 0.221240884141757 0 0
-0.330965930894699 -0.323933960918023 0 0
0.0868049991879966 0.0844493479274366 1 1
0.180644273960287 0.176810571840404 1 1
0.292738923997897 0.286699132937597 0 0
0.0404502276404403 0.0395475135731567 1 1
-0.00550861503422455 -0.00529534852608948 1 1
-0.0520115255883609 -0.0508220559871215 1 1
-0.0835995473017725 -0.0816210068955151 1 1
0.00385986842586786 0.00430288036003167 1 1
0.00574338359320281 0.00521542668062888 1 1
-0.00924287450241254 -0.00832981637974699 1 1
-0.0985246446040416 -0.0975164507207466 1 1
-0.161214577472798 -0.158756917283895 1 1
-0.0234617397597427 -0.0231548217085659 1 1
-0.065731975377073 -0.0645892310831416 1 1
-0.012459332904559 -0.0125333387784954 1 1
0.0927916831045723 0.0907229247987789 1 1
-0.296716961513845 -0.290486552638326 0 0
-0.0572966227648612 -0.0573385489959753 1 1
0.00270465059374574 0.00241169875351387 1 1
0.0714575154624982 0.0697856716733476 1 1
0.171198255641078 0.168335943509057 1 1
0.0785990681354483 0.0770742258885873 1 1
-0.125417513268628 -0.122310991811003 1 1
-0.238514425038636 -0.234571733571412 0 0
-0.0206134901990218 -0.0198228634627517 1 1
0.0129054015020851 0.0128010906136351 1 1
0.233975683491046 0.229758010932829 1 1
-0.0677433388294102 -0.0664690087585225 1 1
-0.0749626752041153 -0.0739139421536858 1 1
0.0736625740930529 0.0728313344079996 1 1
0.134978555699416 0.132919897345871 1 1
0.141486894805303 0.138857120715351 1 1
0.0336419954632028 0.0326940474452436 1 1
0.254495832029503 0.250085550582647 0 0
0.0688436190322776 0.0670312529057461 1 1
-0.00606421622810274 -0.00573975246414408 1 1
0.177314546970378 0.174115564630905 1 1
-0.150474816319596 -0.14708146243196 1 1
0.172225661024866 0.169113627928708 1 1
-0.0585436673657159 -0.0574909153986227 1 1
0.0142303417203022 0.0132527117321395 1 1
0.0571130070667224 0.0572317321694339 1 1
-0.0825372820016998 -0.0817843284499995 1 1
0.0283961743466384 0.0281518800502015 1 1
-0.136460953452268 -0.133238118041959 1 1
-0.0774072652147732 -0.0762968767311365 1 1
0.294157479220547 0.288321168957364 0 0
-0.182844167812745 -0.178770822996169 1 1
-0.141507998943 -0.139543418304426 1 1
0.0285450948168896 0.0275021480302244 1 1
-0.213066463588883 -0.208904811306033 1 1
0.0219779923650982 0.0214424201429901 1 1
-0.0297252508769588 -0.0293686327124001 1 1
0.0543954143486803 0.0525756466745308 1 1
-0.324192291556443 -0.318741707398719 0 0
-0.175490596884113 -0.17129547924527 1 1
0.0852264987086747 0.0827361557788918 1 1
0.0698071875670889 0.0685707263657738 1 1
0.0254696845245326 0.0256737462594692 1 1
0.107812986651787 0.105893744917152 1 1
-0.0309767182106171 -0.0296485858448662 1 1
0.0966923538425659 0.0950275838386224 1 1
0.0604101569934802 0.0598993710640987 1 1
-0.0812582193776093 -0.079823798010029 1 1
0.0330885211367036 0.0322232163807098 1 1
0.143828556354594 0.141626452027333 1 1
-0.162182403668071 -0.159139936561737 1 1
0.0783145101404672 0.0769684975929254 1 1
-0.129457449528924 -0.127449162508616 1 1
0.0844593535996246 0.0816300873793752 1 1
-0.224673770039676 -0.220095671766517 1 1
-0.080194229564161 -0.079293257029199 1 1
0.0291954291107266 0.0294053875581258 1 1
-0.161302560145207 -0.158874299654922 1 1
0.176873413119595 0.173332276464946 1 1
-0.15895148691693 -0.155852926858283 1 1
-0.0154215386933008 -0.0155091684614395 1 1
0.151901560866602 0.149218236917435 1 1
0.025098676514707 0.0246520550917997 1 1
-0.0592164080433796 -0.0577384411144861 1 1
0.0386804369092187 0.038712585782925 1 1
-0.00312697912245684 -0.00252088666014052 1 1
0.078245406229428 0.0760263072888889 1 1
0.284178075678257 0.27985181646088 1 1
0.0205682065691079 0.01914470824913 1 1
-0.302314862279683 -0.296044334250502 0 0
-0.0559957530150125 -0.0561685142662067 1 1
0.115368621011897 0.112647298418749 1 1
0.0314631386225379 0.0308558590515601 1 1
-0.146641197492492 -0.144624439293029 1 1
-0.0721683107953008 -0.0708587958647615 1 1
0.0861811938452625 0.0854127075468292 1 1
0.164828992528895 0.161981248519201 1 1
-0.13025879801612 -0.127879899912093 1 1
-0.221978259819481 -0.217594162005447 0 0
-0.0516612646266275 -0.051017688127041 1 1
-0.139671952931252 -0.13631131960747 1 1
-0.0218417989975417 -0.0211630863361885 1 1
-0.176325419159325 -0.17365711764174 1 1
-0.0793900249407284 -0.0770999082169895 1 1
-0.0547556698588723 -0.0530094223814164 1 1
-0.0428334950689718 -0.041530348696344 1 1
-0.100829338041426 -0.0982713959666116 1 1
-0.181391333202006 -0.176998036949535 1 1
-0.122072666382632 -0.120141891837911 1 1
-0.172599424948899 -0.16978824046056 1 1
-0.0363544497510139 -0.0357007659741131 1 1
0.0579032251727101 0.057400431735426 1 1
0.0975263812715898 0.0957062135139014 1 1
0.0465548914077496 0.0451987539824765 1 1
0.0378714592809844 0.0366449364764898 1 1
-0.0128118324524952 -0.0124053214145708 1 1
0.17609365002859 0.17320425808955 1 1
0.0364025733167392 0.0355270798147949 1 1
-0.037734470276517 -0.0374143297417222 1 1
0.0962880731194435 0.093961691581478 1 1
-0.00841956461526062 -0.00791833879198492 1 1
-0.000174403137140663 0.000269936534342039 1 1
-0.0137040226210935 -0.0135536023923461 1 1
-0.123041773322579 -0.121557089971306 1 1
0.112484387258344 0.111246862439295 1 1
0.090377054095583 0.0884724951453548 1 1
-0.0814477279752681 -0.0806479666269902 1 1
0.195405557708967 0.191492132079994 1 1
0.116814547199392 0.114837907941368 1 1
0.133287742289106 0.131221135375523 1 1
0.171127105570363 0.167874523439124 1 1
0.100677953448725 0.0980721623824664 1 1
-0.28174746371399 -0.275517689443738 0 0
0.234023021242057 0.230087676707907 0 0
0.0409940139382814 0.0406237634753042 1 1
0.0900585128852682 0.0888304139832848 1 1
-0.0432068362867091 -0.04318531584946 1 1
0.160681061262584 0.157505661636672 1 1
-0.0807811845184431 -0.0799365080697539 1 1
0.0118640347282317 0.0122338707163567 1 1
0.116662308730289 0.113237989254797 1 1
0.198105630917712 0.194560009083874 0 0
0.232510709712452 0.227906076825648 1 1
0.00276980610864476 0.00207504736205114 1 1
0.146743873238744 0.143926540350076 1 1
0.107302765895686 0.105591556142588 1 1
0.0257049886509379 0.0250674854406387 1 1
-0.128290902847058 -0.125861928234714 1 1
0.0228982372178516 0.0235110539595307 1 1
0.0614064863718544 0.0600319339941088 1 1
0.0744843663462852 0.0732451125800187 1 1
0.0140311083257728 0.013402042542484 1 1
0.157057550382977 0.154316760548961 1 1
-0.163282338798981 -0.15933169844251 1 1
0.220107871521377 0.215659721676123 0 0
0.10245107597818 0.100657337227659 1 1
-0.131539396323168 -0.128485054849554 1 1
0.0683539025136395 0.0677164942253886 1 1
-0.121365098089701 -0.118862323063284 1 1
0.0782496453456101 0.077144010839274 1 1
-0.00552303012866882 -0.00434943041791575 1 1
-0.0590647118451586 -0.0576021506591499 1 1
-0.0427633181309806 -0.0418796883908959 1 1
0.0480701644036793 0.0470421286321508 1 1
-0.158185360639063 -0.154963951313932 1 1
-0.204680675010323 -0.202115421684424 1 1
-0.0174520926667621 -0.0171256455877943 1 1
0.173863424957642 0.171016435796228 1 1
-0.0132867551325045 -0.0125408381311795 1 1
0.127641171052887 0.124892018373808 1 1
0.0965836734230486 0.0946002054731878 1 1
-0.369582602819804 -0.363019649904249 0 0
0.158995934737114 0.155605586355865 1 1
-0.0929347181199748 -0.0896913116426896 1 1
0.150042930994403 0.146321874573899 1 1
-0.0310199427962386 -0.0302231090237481 1 1
0.0179599312044545 0.0178510716227452 1 1
0.297258051446741 0.292628183477848 0 0
0.0269940671151737 0.0253958910806134 1 1
-0.0688238508191255 -0.0683628189126459 1 1
-0.314837783203057 -0.309564225147224 0 0
0.100463201473944 0.0973658295072083 1 1
-0.105114292530112 -0.102831041997728 1 1
0.0861547970243373 0.0842753775300834 1 1
0.0203898763568326 0.0197814104177675 1 1
-0.130163373560293 -0.127662526390115 1 1
-0.0667477781130441 -0.0656422305548713 1 1
-0.143525672028306 -0.140427317588846 1 1
0.0700377634205679 0.0684437297763558 1 1
-0.0638666416717501 -0.0630191116208231 1 1
0.112226257127566 0.109614515922462 1 1
-0.111323926034336 -0.108507123550063 1 1
0.181073391642762 0.17844304571972 1 1
0.183455083236708 0.180769085360491 1 1
-0.166103362784941 -0.162702263767788 1 1
0.0639375870343809 0.0619548128410513 1 1
0.152246241370292 0.149375586911309 1 1
-0.00633582538525568 -0.00700045095517528 1 1
-0.00680746610075869 -0.00644454616457458 1 1
-0.0657899340838014 -0.0643184355061661 1 1
-0.0116035117684952 -0.0116433800157245 1 1
-0.071939099104107 -0.0709262133535326 1 1
0.341050419530818 0.334045024511729 0 0
0.110255852715778 0.107905679657564 1 1
0.0530156347683624 0.0521341323650493 1 1
-0.168243386878047 -0.16568233992609 1 1
0.054432714201102 0.0533868113945361 1 1
0.165046598542585 0.161468604665444 1 1
0.159190905475591 0.157143227614256 1 1
0.044715736097445 0.0439112735179786 1 1
0.106988928419799 0.106562761028211 1 1
-0.0853612404320611 -0.0843444611710715 1 1
-0.0401832123686595 -0.0396382244773908 1 1
0.16689472012532 0.163139550251339 1 1
0.144099087435529 0.141132856157857 1 1
0.0665858502520802 0.0655315662334262 1 1
-0.0194547888968901 -0.0199171608675451 1 1
-0.0794147119037857 -0.0779680317932988 1 1
-0.23600397587546 -0.230477541988342 0 0
0.0680287173285341 0.0661184486218235 1 1
-0.0874106486607588 -0.0862616384707482 1 1
0.0707524546633888 0.0687025367829922 1 1
-0.256059685678119 -0.250846173301221 1 1
0.0249356952595394 0.0244568229872868 1 1
-0.13246313573062 -0.12994831202115 1 1
0.0254450200760457 0.0247398357748742 1 1
-0.0238276340578747 -0.0238601926635269 1 1
-0.00253157528991324 -0.00264727687505641 1 1
-0.0460416162483558 -0.0442884378798292 1 1
-0.0183834279763244 -0.0178640849045397 1 1
0.0448926827928362 0.0438408985303637 1 1
0.126121607848753 0.124151645545124 1 1
0.0933694917527108 0.0920612162638981 1 1
0.0598930883283875 0.0577796032160572 1 1
-0.0383912392639862 -0.0378883935282258 1 1
-0.067872681606403 -0.0664407784085261 1 1
0.063462290889203 0.0619622673964037 1 1
-0.295011757463609 -0.289242163824515 0 0
0.175615063053853 0.171765790367138 1 1
-0.0877577128011166 -0.0866886085245281 1 1
-0.0392579244608795 -0.0388791730518588 1 1
-0.074695810488814 -0.0731618396556264 1 1
0.00632451837610059 0.00664405448659899 1 1
0.128449931999811 0.126508892049994 1 1
0.0891228045455315 0.0882875289985939 1 1
-0.256233295078976 -0.252379081538752 1 1
0.120218641720916 0.118632912309432 1 1
0.160408956908505 0.157345316914187 1 1
0.0287814502563825 0.0269684325759629 1 1
0.0553419725195287 0.0544712104905468 1 1
0.197261475567525 0.194005892982743 1 1
0.369220352388215 0.361322869076393 0 0
-0.0853549603550725 -0.0838979154333686 1 1
0.0961559452658762 0.0944052159211031 1 1
0.0230849593123473 0.022928971837501 1 1
0.0987854108453568 0.096676595613439 1 1
0.120550407263752 0.11816141263087 1 1
0.0617840088092615 0.0611373319955097 1 1
-0.0732611063444211 -0.0716723468945683 1 1
0.0124021621716068 0.0121203110391846 1 1
-0.0150708162668755 -0.015780530429822 1 1
0.148122997488769 0.144610936076031 1 1
-0.0564610872196946 -0.0561305346587229 1 1
0.0449204781664583 0.0436853737495224 1 1
-0.0249364600558717 -0.0240242907347834 1 1
0.103348706906701 0.101146796388885 1 1
0.35238434347297 0.345669317583282 0 0
0.0480763784871177 0.0470308808214255 1 1
0.0892473572511447 0.0877464242803739 1 1
0.177028523914577 0.174194999475242 1 1
0.0163222867731658 0.0153359442817475 1 1
0.34412451538652 0.338038958115965 0 0
0.148785742585949 0.145653150762795 1 1
-0.0808345640232656 -0.0796429890871864 1 1
0.0942566961830007 0.092401386751592 1 1
-0.234321619347463 -0.230280925799783 0 0
-0.155916756055123 -0.152405841391913 1 1
0.037597533538819 0.0358598308078944 1 1
-0.0776744940345327 -0.0758605976301038 1 1
0.219510594524288 0.216167296064526 1 1
0.0923515163788845 0.0909396002670295 1 1
-0.258473686144782 -0.252968229623608 0 0
-0.00972266361012976 -0.00991626639790837 1 1
0.0977283823397893 0.0954233176909034 1 1
-0.0542372062627759 -0.0526714805800034 1 1
0.0692257587505389 0.0675992469893803 1 1
-0.0164256968733809 -0.0168302225338527 1 1
-0.0176580230822167 -0.0172991610414893 1 1
-0.0566591778759003 -0.0551305898215516 1 1
0.180822295020265 0.177758264790966 1 1
0.106789566665317 0.104430978293139 1 1
-0.00870338703101004 -0.0076285913059771 1 1
0.134929267336496 0.132935727399355 1 1
-0.200337212871889 -0.195970525957042 1 1
-0.12034910930087 -0.11834050532929 1 1
-0.0103863055249272 -0.0104829403295284 1 1
-0.0334921849019891 -0.0333187339353098 1 1
-0.233436716850757 -0.229675833733978 1 1
-0.213952525067345 -0.209958811825287 1 1
-0.123994530450339 -0.122142106589379 1 1
-0.0951336120046019 -0.0933454699170126 1 1
-0.0158013606003979 -0.0160589851182499 1 1
0.194118676729987 0.190614827666594 1 1
0.0258190008112371 0.0255594712650178 1 1
0.00647268250315221 0.00506481585724372 1 1
-0.0432868291547391 -0.0429550583157743 1 1
-0.112763122014142 -0.111449752538195 1 1
-0.0989476665932786 -0.0970406830736567 1 1
0.00546491361740071 0.00404878148743458 1 1
0.0613822535082962 0.0597755694550014 1 1
-0.0873489467422572 -0.0860032623729427 1 1
0.115905013539302 0.113282524431836 1 1
-0.0346939994624992 -0.034248934764804 1 1
0.074753890738723 0.0731513865394032 1 1
0.100390838415492 0.099137938695699 1 1
-0.0245090486456345 -0.0240302073776926 1 1
-0.0657840462199281 -0.0651157466259015 1 1
-0.0725551726405176 -0.0714611578438505 1 1
-0.194798498659989 -0.190981977931417 1 1
-0.0445144411840575 -0.044624333453196 1 1
0.147705656420623 0.145282106632695 1 1
-0.000267284846638571 -0.000668748029206603 1 1
0.168147952974672 0.165447446550803 1 1
0.262312016342624 0.258421143682529 1 1
-0.0830752515150341 -0.0814620269154754 1 1
0.250778483755422 0.245966296523545 1 1
0.0777120601360135 0.0760884811777861 1 1
-0.280023260649014 -0.275113212225918 1 1
0.116489094518185 0.114373066130196 1 1
-0.0202411642249421 -0.0205134557857694 1 1
-0.0486874166638039 -0.0494598651424768 1 1
-0.186334503135968 -0.182947168832631 1 1
0.0942254137823218 0.092898113648301 1 1
0.0415879685292532 0.0407262403059323 1 1
0.0987226040462088 0.0971409898235872 1 1
0.252636359420837 0.247779912537391 0 0
0.32332025688059 0.317784912691003 0 0
-0.0428517706717615 -0.0432377793107354 1 1
0.0787037802037148 0.0761519374335022 1 1
0.0485316435231967 0.0465273457396745 1 1
-0.186463693455489 -0.18211822855588 1 1
0.00156212176668093 0.00167338850805194 1 1
-0.139716449064919 -0.13708911591633 1 1
0.0276742744965506 0.0270931155596272 1 1
0.0528564235323819 0.0509301049301383 1 1
0.0616329072507017 0.0602507892429263 1 1
-0.135343774009596 -0.133261840879143 1 1
-0.155009675331835 -0.151804242142133 1 1
-0.024510638245969 -0.0244488523397595 1 1
-0.110077046827614 -0.107999875871092 1 1
-0.113320321088757 -0.111430944218119 1 1
-0.00826215858006301 -0.00769235431952948 1 1
-0.155308525822439 -0.153388007780569 1 1
-0.00505168998043103 -0.00485926978947341 1 1
-0.036676768244225 -0.0360004018351955 1 1
-0.0258694387215228 -0.0266075642736603 1 1
-0.138154161802331 -0.1349343764605 1 1
0.0191767444335645 0.019567211691081 1 1
0.000228118367737944 -0.000145275849321023 1 1
-0.0789533336964778 -0.0772819822940351 1 1
0.0938160364975502 0.0917086649651845 1 1
0.181977044190811 0.178247152107221 1 1
-0.0180772394402084 -0.017150613128718 1 1
0.0500700161177185 0.047936102033439 1 1
-0.00464615223005493 -0.00411575972931801 1 1
-0.0121060096200229 -0.0123018973870003 1 1
-0.0997195742788539 -0.0977696403404203 1 1
-0.0212900119777906 -0.0206763264483609 1 1
0.0621682555630433 0.0610327065207027 1 1
0.0857916755173572 0.0840895207895911 1 1
-0.142633869067909 -0.140826423436152 1 1
-0.0109083932898883 -0.0108006892018716 1 1
-0.065174973812357 -0.0637350249863151 1 1
-0.231923287954109 -0.226567797600706 1 1
0.0849930671361884 0.0834167500594729 1 1
-0.214416277893702 -0.210217356365941 0 0
0.111547715992844 0.108970002304912 1 1
0.00635015447533601 0.006265063290783 1 1
0.0674275185694534 0.066158277728871 1 1
0.147962467113642 0.14437205595136 1 1
-0.101095728525667 -0.0992188661851085 1 1
-0.102125949385433 -0.0999232617912986 1 1
0.0657807713699342 0.0652956970846344 1 1
-0.181987566708124 -0.178102069711776 1 1
0.0384266281937157 0.0387114904432182 1 1
0.0141586276694976 0.0138191631953399 1 1
-0.0701492815383166 -0.0691140976429855 1 1
-0.0265417180487727 -0.0266375737852055 1 1
-0.133832547041137 -0.131156425009901 1 1
-0.0407286341676549 -0.0394869396651251 1 1
0.0404018883633661 0.0396581200546647 1 1
-0.0321385745318951 -0.0302472295716356 1 1
-0.164086980469573 -0.161435276774898 1 1
0.00161996540407715 0.00304728193293129 1 1
-0.0108820141227276 -0.0110323686044885 1 1
-0.00128937434755726 -0.00118964835368209 1 1
0.0423666051013477 0.0408842690318085 1 1
-0.115632595162157 -0.113267575635001 1 1
-0.0411358077315863 -0.0395150402142266 1 1
0.0672681304197577 0.0642773516860338 1 1
-0.0716800736849229 -0.0709940354671582 1 1
-0.0950146288754386 -0.0930182491440284 1 1
-0.0313591349257691 -0.0309299351099494 1 1
-0.200571824052781 -0.196711265497891 1 1
0.138887091183952 0.135880492353819 1 1
0.000659593094443286 0.000413189784075139 1 1
-0.0832173763042136 -0.0818171171026198 1 1
-0.136448003594095 -0.133797866331919 1 1
-0.114259924628918 -0.111941897691878 1 1
0.0556798444085026 0.0546818783008271 1 1
-0.0877042221530215 -0.0867337131235836 1 1
0.182057518090027 0.179735297611081 1 1
0.295881963971614 0.289724730391015 1 1
-0.0886683735167708 -0.0871417670483743 1 1
0.0195715835619735 0.0196849059974553 1 1
0.149871596006584 0.147650167548997 1 1
-0.24574635716591 -0.241483101254287 1 1
-0.17664539145183 -0.174118537682461 1 1
-0.043848984783771 -0.0439624542575723 1 1
0.0632339234220148 0.0624121380639806 1 1
-0.112394278090118 -0.110365851792853 1 1
0.0121291354111328 0.0112432583398855 1 1
-0.068051578587582 -0.0671938806110108 1 1
0.026362100551199 0.0255732565943979 1 1
-0.080027815742003 -0.0769884051386009 1 1
0.0450275217098948 0.0440411512949779 1 1
0.0193282721008713 0.0187063685832512 1 1
-0.367205757948817 -0.360299103682237 0 0
-0.0551656135371459 -0.0531834418956672 1 1
-0.162954280163707 -0.159503926296118 1 1
0.162850771773186 0.160851452388294 1 1
-0.119491862690642 -0.116293476247507 1 1
-0.128363574791441 -0.125974881074436 1 1
-0.0433569394723795 -0.0424502210384987 1 1
0.00936362957893348 0.00876759690032078 1 1
0.0277180205381176 0.0270866494681638 1 1
0.00975349842733449 0.00997153100373655 1 1
-0.0596816097216853 -0.0585751294131034 1 1
0.00600236047357445 0.00638944069451924 1 1
-0.0841251973566966 -0.0830114497870216 1 1
-0.0159450852276951 -0.0155041450985306 1 1
0.0605050375628943 0.0592230640115327 1 1
-0.0101597829737504 -0.00931447842085135 1 1
-0.254959505905906 -0.250183250092027 1 1
-0.311128348257901 -0.30542290181388 0 0
0.0417874072485073 0.041537758480021 1 1
0.280848208354899 0.276587421016748 0 0
0.0913496513950925 0.0904132275958173 1 1
0.215190676291057 0.212091683429981 1 1
0.159386020865126 0.155958952895347 1 1
0.108471369589834 0.106336869053946 1 1
-0.000334623791898282 -0.000343457814364061 1 1
0.073651371102747 0.0711586528513378 1 1
0.1681384189766 0.165760214199771 1 1
-0.00380369553318765 -0.00339249747859989 1 1
0.0755775615216043 0.0732343251681048 1 1
-0.0543115853962134 -0.0549507893149149 1 1
0.0623850769265999 0.0615005631137371 1 1
0.067591383870546 0.0669177484559603 1 1
0.172536264757551 0.169163532378836 1 1
0.328971429199198 0.322044242293705 0 0
0.0897575662763102 0.0887058527425105 1 1
-0.0713053419249868 -0.0698340750880851 1 1
-0.232024157724424 -0.227916598453022 0 0
0.110819830512757 0.108390372533366 1 1
7.33442019115252e-05 0.00010040272550858 1 1
0.0273367078056606 0.0267025009783618 1 1
-0.241361633197129 -0.237292758713021 0 0
0.207245311973981 0.202772585354479 1 1
0.192088593242673 0.188380006374017 0 0
-0.0386284600339059 -0.0369970229912537 1 1
-0.0247577887648433 -0.0236681563630869 1 1
-0.0271036389419215 -0.027510613673178 1 1
-0.0513800107004706 -0.0519661748290373 1 1
0.0949310412270341 0.0940495475200742 1 1
0.150315434350628 0.148177123331249 1 1
-0.0527252028602397 -0.051007932878209 1 1
-0.0424804793254245 -0.0411863679229995 1 1
-0.0776563729095497 -0.0760778794270151 1 1
0.06492328201491 0.0632384244967678 1 1
0.0802761217580143 0.0787897917051104 1 1
-0.168131436640315 -0.1653784853164 1 1
-0.0373432945383077 -0.0373946999042291 1 1
0.0276553838187143 0.0272830870067768 1 1
-0.0443560468251509 -0.0444141687745705 1 1
0.128901530205339 0.126574117216145 1 1
-0.19926983894042 -0.196139239014747 1 1
-0.0716529824495157 -0.0707482289725417 1 1
0.00595531177896209 0.00597556371502547 1 1
-0.180876725831513 -0.178149941217398 1 1
-0.0922177469349629 -0.0894746797719723 1 1
0.219078956434157 0.214796037241479 1 1
-0.0860705398169789 -0.0849990916948253 1 1
0.208236646421127 0.203979912762122 1 1
0.182105215939891 0.178122640887306 1 1
-0.0914438059494339 -0.0902008342887613 1 1
-0.00158054558505103 -0.000961606489969924 1 1
-0.00056326971687657 -0.000403520069507786 1 1
0.0199168435701083 0.0193532045305513 1 1
0.0262267742882954 0.0255217132406468 1 1
-0.211708899577236 -0.20792949315045 0 0
-0.0391463518775496 -0.0388742970903509 1 1
0.0353253824822391 0.0337395083142494 1 1
-0.081829332508627 -0.0799022264534565 1 1
0.144721160936384 0.142354487373752 1 1
0.056831250299397 0.0565631936583029 1 1
0.03054426246242 0.0310397754098303 1 1
0.0193228984753594 0.0185510852633287 1 1
-0.148711926148667 -0.146765926858064 1 1
-0.165638848137461 -0.163317428257367 1 1
0.099085411791896 0.0972809951980002 1 1
-0.0234172326472292 -0.0227311455192988 1 1
0.144217491956664 0.140919569330163 1 1
0.0128947877685334 0.0128882944184147 1 1
0.158254378783854 0.155039419282218 1 1
-0.112557572241692 -0.110515154976929 1 1
-0.185354913665184 -0.180893993616932 1 1
0.0318539912054147 0.0317439774768153 1 1
-0.0204661338226471 -0.020440908933468 1 1
-0.263915624688559 -0.259777366319967 1 1
0.141452431553337 0.138571774540397 1 1
-0.0338328265510069 -0.0337931675918365 1 1
-0.163746483728713 -0.160612473276508 1 1
0.103428887625817 0.100420719032229 1 1
-0.101296099465798 -0.0984314149336342 1 1
-0.132573789871886 -0.130233535877315 1 1
0.0302658329269078 0.0296048501203324 1 1
-0.0713488293561841 -0.0707274654694432 1 1
0.0733519851584321 0.0724397805095051 1 1
-0.0562535675425237 -0.0569586313904209 1 1
-0.072373621072889 -0.0708421410624347 1 1
-0.118768633208962 -0.117273344241227 1 1
-0.0211077002004488 -0.0203057247446022 1 1
-0.0783724017123099 -0.0776980338265716 1 1
-0.0373950738039707 -0.0371087913864794 1 1
-0.157013269846275 -0.15441035160384 1 1
-0.254279237051764 -0.249947919425591 1 1
-0.0710089003258575 -0.0697700351826312 1 1
-0.0914364756682774 -0.0902576343722715 1 1
-0.122300403774289 -0.119418003136532 1 1
-0.0930484046651794 -0.0916400334146893 1 1
0.129900972434474 0.127710057694755 1 1
-0.0211336521358918 -0.0199831854672326 1 1
-0.061020025157608 -0.0598288866241137 1 1
0.202854047728531 0.198909882404544 1 1
0.153963231366374 0.149388853739156 1 1
0.0456999987783155 0.0442977032583012 1 1
-0.07699258579958 -0.0747446787699774 1 1
0.125892227837523 0.123182321480401 1 1
-0.0167423590762834 -0.0171068251401158 1 1
0.0301495980206548 0.0298174998203353 1 1
-0.134634193370495 -0.131213767671257 1 1
0.0404835803392873 0.0391277610400396 1 1
0.0472350687505655 0.045707443003843 1 1
0.168650998798946 0.16532189867007 1 1
-0.0212962512547388 -0.0206703502401933 1 1
0.124137001876248 0.121536118051694 1 1
-0.00784448944003086 -0.00777387617912182 1 1
0.314081904873393 0.308535421732873 0 0
0.108946491086868 0.106598984635671 1 1
-0.0290309842942451 -0.028270415970061 1 1
0.24350374537144 0.237634756604883 1 1
0.101523996642663 0.0997030821924799 1 1
0.098351631820617 0.0959580345829962 1 1
0.140952743441022 0.1386570177111 1 1
-0.0312483895188569 -0.0312782494975886 1 1
-0.115086858759232 -0.112627429419386 1 1
0.116179921273122 0.113527271891583 1 1
-0.0848255261005253 -0.083398897561257 1 1
0.0409872455882794 0.0396143352886468 1 1
0.019505179637176 0.0188662229738247 1 1
-0.0250234598974336 -0.0239106115925134 1 1
-0.141509620856721 -0.137687459159205 1 1
0.00142702247066057 0.00259416399323659 1 1
-0.189870290123016 -0.186282601964774 1 1
0.265756847774959 0.261137247185852 1 1
-0.100194902977181 -0.098476742202207 1 1
0.0724191179732431 0.0721821083849838 1 1
0.162128036648798 0.159501256658728 1 1
0.128369820981401 0.1257858763125 1 1
-0.228609787316959 -0.225064195623883 1 1
0.0881805675594674 0.0871723643279303 1 1
0.000927002846530287 0.00145437273024044 1 1
0.17746141257735 0.174534894256421 0 0
0.250074026311889 0.244930380628049 0 0
0.191928239176115 0.188160268941182 1 1
0.00898595411838754 0.0089738330674126 1 1
0.277235212417053 0.271656328261848 0 0
-0.07717152916201 -0.0759540132180615 1 1
-0.150773900837712 -0.148349672486358 1 1
-0.0849777613031318 -0.0828829155742895 1 1
0.0879085574671535 0.086125318322143 1 1
0.0764257891809028 0.074766693959099 1 1
0.146684710550594 0.143869457865542 1 1
-0.193942408607003 -0.189934848056884 1 1
-0.186278922792986 -0.183225044591489 1 1
-0.213660630967788 -0.209911350918787 1 1
-0.047430315552697 -0.0472094872527499 1 1
-0.0986580169144984 -0.0971231288042198 1 1
-0.0122561526089261 -0.0115543195445305 1 1
-0.050258079692803 -0.0488446223422888 1 1
-0.115933948689335 -0.112969597938059 1 1
0.197881023150899 0.194261219200637 1 1
0.231348285372574 0.228095288210818 1 1
-0.02948318986805 -0.0283438457560063 1 1
-0.287463135633701 -0.282763618037486 0 0
-0.0325070682881089 -0.0317981452356138 1 1
0.0490657377825313 0.0483451775813992 1 1
0.096911340683986 0.0940880341656011 1 1
-0.105130993333449 -0.103420247890956 1 1
0.0588329069705273 0.0569382529938089 1 1
0.156959255191348 0.153447424984914 1 1
-0.208071036945717 -0.202831504601782 1 1
0.101859554830276 0.0997859062299604 1 1
0.140210374243543 0.13715477206869 1 1
0.0199099086606961 0.0196174335858574 1 1
0.159770789242924 0.156818401683176 1 1
0.112893248398719 0.111309278871179 1 1
-0.326777203849663 -0.321068525150298 0 0
-0.0551286397761629 -0.0543965336888279 1 1
0.0769479553463545 0.0752297966795219 1 1
-0.125312955615428 -0.122340555624452 1 1
0.0710787516810008 0.0701974175474132 1 1
0.0833467771990009 0.0819079014734475 1 1
-0.0761535298023962 -0.0743440882722491 1 1
0.0138692576309074 0.0134208680877281 1 1
0.000883632071283957 0.000309971092931384 1 1
-0.114303641945394 -0.112073338798805 1 1
-0.0125931327140838 -0.0120722204917332 1 1
-0.0613038599317354 -0.0606261717717003 1 1
-0.025879964524119 -0.0250402235449837 1 1
0.0416458096166073 0.0399605701943976 1 1
0.162579993587767 0.159166041133282 1 1
-0.0539209461224289 -0.0519668048190466 1 1
-0.171309539799865 -0.167832160023263 1 1
0.139678391723062 0.136406452901206 1 1
-0.0295020123411745 -0.0298589774544942 1 1
0.0462863956507609 0.0462869542570342 1 1
0.177226149395316 0.17391084693326 1 1
-0.122566963054097 -0.120373552319984 1 1
-0.0232133976409717 -0.0233785108700046 1 1
0.377796060660113 0.37057878540606 0 0
-0.0162383998859188 -0.0163592155366444 1 1
0.103496496924789 0.101151702290522 1 1
0.176783797752351 0.173026764491316 1 1
-0.129196209847397 -0.126319221156554 1 1
0.171814155314088 0.168690878333563 1 1
-0.0367297509893269 -0.0360270793708186 1 1
0.199488588531546 0.196052468462231 1 1
0.166229999003605 0.163634659292491 1 1
0.039914244686639 0.0399046708556926 1 1
-0.0829286738173817 -0.0809698002115159 1 1
-0.0577126537278438 -0.0561376343446122 1 1
-0.0193561207331939 -0.0188366392533658 1 1
-0.18517934990322 -0.181926810349829 1 1
0.0208899350617583 0.0208606627727389 1 1
-0.108910097136478 -0.107348001777359 1 1
-0.07279890901033 -0.071393809415638 1 1
0.124989941816851 0.122825440376803 1 1
-0.0529971618966009 -0.0518373611749818 1 1
-0.128604451580692 -0.126599360751161 1 1
0.0166836722520692 0.015758380452151 1 1
0.0318383204918772 0.0319003819346317 1 1
-0.00312609170178748 -0.00327441644228476 1 1
0.0629943934448483 0.0600829083746119 1 1
0.284099320885475 0.278111475938906 0 0
0.034455979673295 0.0331755265237452 1 1
-0.249733971018753 -0.243852761120328 1 1
0.0207120030804571 0.0208405346654787 1 1
0.156283847856083 0.154039549861197 1 1
0.097104119231899 0.0960318732954138 1 1
-0.0624210187635143 -0.0618707949843017 1 1
-0.0727768728864599 -0.0713700856577374 1 1
0.0452933468649318 0.0452178052975198 1 1
-0.337779105520914 -0.331758217197272 0 0
0.053786224158289 0.0531789768902156 1 1
0.0092367750737061 0.0102145670949493 1 1
-0.047199667939377 -0.0462914773658333 1 1
0.109120388146188 0.106310029895658 1 1
0.0851041329613272 0.0833015234583939 1 1
0.105492514578159 0.102011682531092 1 1
-0.111593358785509 -0.110169022700918 1 1
0.0259015778846948 0.0257615510950068 1 1
0.124779253661438 0.122474952764978 1 1
0.135861839570772 0.133232987798981 1 1
0.0232425536153101 0.0235110330190503 1 1
-0.0996141442364657 -0.0980868512754815 1 1
0.0197509712645335 0.0191125045818479 1 1
-0.0194695901063599 -0.0194861625287926 1 1
0.0215976696312502 0.0216237594181061 1 1
0.0112595468057011 0.010946917425106 1 1
-0.134367482361319 -0.132134060709729 1 1
0.0803672560468044 0.0797230202021556 1 1
-0.085181673895555 -0.0840585299668645 1 1
0.0685933843253356 0.0672245461969146 1 1
0.099251767403786 0.0974283571446649 1 1
0.298583233804159 0.293187430001608 0 0
0.0988809642427415 0.0969672714790497 1 1
-0.0652273439147922 -0.0650225408888197 1 1
-0.128562531044155 -0.125722733300721 1 1
-0.132534778808776 -0.130661371869234 1 1
-0.125195618310388 -0.123374427065027 1 1
0.023413752704812 0.023454981296772 1 1
-0.066875679395019 -0.0642791535199981 1 1
0.0244442197784682 0.0247434811963352 1 1
0.036035898235292 0.0352569882645681 1 1
0.0179480868635041 0.0173046849743977 1 1
-0.00214611380418644 -0.00195312575943806 1 1
-0.124969842521471 -0.122437068505117 1 1
-0.16202165415745 -0.159762849160463 1 1
-0.0489602650737439 -0.0478382278897086 1 1
-0.0753774630787407 -0.0750150495484115 1 1
0.00903246556000728 0.00847290394620832 1 1
0.148798311092948 0.14598816366578 1 1
0.0390708920343294 0.0377432611088613 1 1
-0.0589360007536386 -0.0569817817865814 1 1
0.0434679229733242 0.0424372565877988 1 1
0.186796985335425 0.183331758638764 1 1
0.0484256428422412 0.047854442250767 1 1
0.0339762111988475 0.0333183738933132 1 1
-0.00337336738927677 -0.00376086646074862 1 1
-0.0236405807299606 -0.0234592355423771 1 1
0.0555741090248338 0.0545900733928861 1 1
0.0864162609952409 0.0847477046608568 1 1
0.163588598561778 0.160901463818316 1 1
-0.160932455499499 -0.157178107585854 1 1
0.0686351479773392 0.0679069470872767 1 1
0.0964482555427245 0.0941656865039663 1 1
-0.218865062881487 -0.214959019286637 1 1
0.0271740961256833 0.0249545431641088 1 1
-0.173933067073924 -0.17038180112601 1 1
0.0143454777335143 0.0153344820138097 1 1
0.0617031958865409 0.0606343139268582 1 1
0.057724689438165 0.0574737790812147 1 1
0.0449816974008564 0.043606804985066 1 1
0.122017219390841 0.120082918311634 1 1
0.302677624144063 0.297402338409296 0 0
0.174202602003567 0.170087967416703 1 1
0.0385240562269115 0.0373990240365226 1 1
0.145137765417527 0.14225979630791 1 1
-0.139692511889685 -0.13607975494162 1 1
0.0379555375967988 0.037749384869088 1 1
0.0392154699891917 0.0387931047077744 1 1
-0.206661250973303 -0.203093844928633 1 1
0.109301646449193 0.1075556438009 1 1
-0.258430824346922 -0.253291172492109 1 1
0.17806830008909 0.174509080658478 1 1
0.227763775172621 0.22261850821809 1 1
-0.220032220182956 -0.215800618227944 0 0
0.0368089282842387 0.0363135519118277 1 1
-0.0522684291240775 -0.051275388441418 1 1
0.124621534315651 0.121113040540858 1 1
-0.0349769797770714 -0.0337697810067125 1 1
0.0282911046348316 0.0258738348478393 1 1
-0.0231195796220632 -0.0232943769899283 1 1
-0.091924093459637 -0.0908913605215369 1 1
-0.0240782444342895 -0.0240103824175796 1 1
0.0753806811241033 0.0731868751989933 1 1
-0.0754031323752106 -0.073613787348578 1 1
-0.180912639838592 -0.177928371521584 1 1
0.174083823391615 0.171543904872421 1 1
0.147843130520639 0.144493276299223 1 1
0.162275988258669 0.160122223541472 1 1
-0.108843133671449 -0.107103489463048 1 1
0.100624117056593 0.0982330319168604 1 1
0.076037020415084 0.0748280923057649 1 1
0.101405502771371 0.0992205338719399 1 1
0.0255008845822762 0.0253162233537584 1 1
0.00802273348912978 0.00644742525810534 1 1
0.0969913796515488 0.0954897280486168 1 1
0.087775116927607 0.0862857405661171 1 1
-0.213620029881305 -0.209061148962538 1 1
0.00582641541613053 0.005644726680747 1 1
-0.0361632610479789 -0.0351801179816557 1 1
0.0755713121112788 0.0748680827058336 1 1
-0.0322735835537974 -0.0324666607242233 1 1
-0.0337434506709612 -0.0335416959193866 1 1
0.105546189860027 0.103727976428891 1 1
0.0714845216702742 0.0702563035592622 1 1
0.0278354787354807 0.0280595106487233 1 1
0.144621251379664 0.141719489143809 1 1
-0.0572683222041516 -0.0557894330715252 1 1
-0.00440020128358434 -0.00399137604121307 1 1
0.143182379599762 0.14142920146177 1 1
-0.0717102797889784 -0.0702000051097284 1 1
0.0459015346070207 0.0448324778889098 1 1
-0.0868186648984841 -0.0843027176333837 1 1
0.084742393354499 0.0825898777776383 1 1
0.0871084059299241 0.0863459234978252 1 1
0.225340533700437 0.221023379241431 1 1
0.140057034412835 0.137815546584126 1 1
-0.061139623909572 -0.0602479445160701 1 1
-0.209151657897452 -0.205560588512561 1 1
-0.0092711269716848 -0.0102167733939548 1 1
0.11277542501568 0.111467214125847 1 1
0.142310468862319 0.140155800918927 1 1
0.132817394411936 0.130733384755916 1 1
-0.047317057028826 -0.0460256753933191 1 1
-0.310530661161574 -0.305251971434901 0 0
0.253906445441937 0.249581022389042 1 1
0.065661559246464 0.0642263322407295 1 1
0.115180156597485 0.113408873273742 1 1
-0.250607638818405 -0.246498696164808 0 0
0.113234079081911 0.111720795584717 1 1
0.161764801353149 0.15886304462843 1 1
0.185144262308904 0.182339918176251 1 1
0.0688311419478671 0.0671145664939564 1 1
-0.0338578147182722 -0.0334365854020089 1 1
0.128411898459639 0.125400759572302 1 1
-0.0251826535378863 -0.0244669301415057 1 1
0.133034059282426 0.130528587157508 1 1
-0.0318038123420018 -0.0316977341048453 1 1
0.109970496535394 0.108283797988816 1 1
-0.212677949420642 -0.207113049041564 1 1
-0.176606839401283 -0.173660013322308 1 1
-0.103176117500871 -0.100574070996901 1 1
-0.0404287100218657 -0.0404792218830228 1 1
-0.0660996913934235 -0.0640856274556875 1 1
-0.196900470625876 -0.19307000009727 1 1
0.0746752040287477 0.073481917633512 1 1
-0.0205401900297227 -0.0203990749350246 1 1
-0.00716890081106397 -0.0061950959616393 1 1
-0.140399656807279 -0.137947769927625 1 1
0.034571198521343 0.0337833696856925 1 1
0.00897324632009543 0.00805706022823935 1 1
0.190070167194604 0.185845524586079 1 1
-0.277396119230513 -0.272106763542128 1 1
-0.13585108053118 -0.133283272072742 1 1
0.0176536395487835 0.0177410491806432 1 1
0.300816557217643 0.294863380203046 1 1
-0.0334696704811199 -0.0333183775142376 1 1
0.00135337761580866 0.00241256269125612 1 1
-0.269697507172906 -0.264966284021989 0 0
0.0599782408936914 0.0585915918785846 1 1
0.0432884571659128 0.0428006409683513 1 1
0.0302948002338507 0.0299372091869713 1 1
0.1925473578092 0.1890907140714 1 1
0.0753057893507264 0.0740650474217834 1 1
-0.0335500354864853 -0.0323839837329272 1 1
-0.163022112214376 -0.159352780801875 1 1
-0.160552640147692 -0.158714467721252 1 1
-0.0306594897527676 -0.0289641822260724 1 1
-0.265698173081189 -0.261229288728686 0 0
0.144629477512162 0.141701504297574 1 1
0.0586844853643566 0.0576272573232115 1 1
-0.109399114969675 -0.106900431188599 1 1
0.175902877270351 0.172523910996453 1 1
0.0095358642483966 0.0100750378819984 1 1
-0.315708412033484 -0.309783083743995 0 0
0.0666693314892563 0.0664468221388078 1 1
-0.120052450224848 -0.1177450079649 1 1
0.204563808369027 0.201390743727105 0 0
0.0817603472320484 0.0804362823024528 1 1
-0.137078400245282 -0.135072759110221 1 1
0.0786957780971451 0.0762289947962749 1 1
0.0767385249449051 0.0752095497886198 1 1
0.0771116917799314 0.0756822118633519 1 1
-0.0214709541932365 -0.021277086517622 1 1
-0.33097859121874 -0.324317570777746 0 0
-0.000140064183766331 -0.000173645991872279 1 1
0.00142199239807439 0.00133809784729863 1 1
-0.130578289659667 -0.128157605975652 1 1
0.0997541617025698 0.0983941409523158 1 1
0.139038592199734 0.136451699813891 1 1
-0.249733288034238 -0.2447216891733 0 0
0.0756461375226337 0.0740109511442123 1 1
0.0610481277965178 0.0595606345930646 1 1
0.0278936876968194 0.0282154554242447 1 1
0.110990281059319 0.109558204505169 1 1
-0.0626110235223241 -0.0617062893330636 1 1
-0.279107101117597 -0.273667676003265 0 0
-0.128659428938102 -0.126309165978091 1 1
0.0139099820199775 0.0137280524436494 1 1
-0.0988140973866048 -0.0975397901583329 1 1
-0.0981672794092988 -0.0966934514982393 1 1
0.170356001128625 0.166963317175593 1 1
0.220197263582181 0.215426650092625 1 1
0.120665089044853 0.118233227873787 1 1
0.122133511967654 0.120951593952455 1 1
-0.0723360924857735 -0.0713329671272824 1 1
-0.110475111036071 -0.108376308761577 1 1
0.0881468459726707 0.0863348909808955 1 1
-0.00632271440528375 -0.00563908913216907 1 1
-0.00561471126738874 -0.00590774560112083 1 1
0.138637595877424 0.136963235433857 1 1
0.22787077545475 0.223874274893971 1 1
-0.068051240552002 -0.0672044339766423 1 1
-0.0943961521905359 -0.0929022258110796 1 1
-0.0730504745016497 -0.0715168174956067 1 1
-0.0806458073823743 -0.078723438186095 1 1
-0.199982562841648 -0.196190760685808 1 1
-0.0373923118703285 -0.0362295417549289 1 1
0.0593973331229852 0.0577135170091985 1 1
-0.0457412815963966 -0.0442417572147552 1 1
0.0865915463081958 0.0844349668518735 1 1
-0.111565002875088 -0.109991973572559 1 1
0.0382376184761627 0.0369028998182827 1 1
0.19158810183362 0.187205955958641 1 1
0.204239667712272 0.201268329431742 1 1
-0.153087690588312 -0.149989017989952 1 1
-0.0267432420874737 -0.0269205755611729 1 1
-0.204172512154072 -0.200176461108916 1 1
-0.105317421174496 -0.103416915973686 1 1
-0.069649795755431 -0.0688173876390538 1 1
0.0785282733948887 0.0776396935766816 1 1
0.116576180901028 0.113953275113934 1 1
-0.00895776392652219 -0.00849409900319866 1 1
-0.0710339838752407 -0.0703613817674233 1 1
0.0822905487018196 0.0804287723278679 1 1
0.21583543889578 0.212452134321071 1 1
0.0443393512550442 0.0434398080034479 1 1
-0.203639930263343 -0.20068626959928 0 0
0.129251803704286 0.12606056097176 1 1
0.0203226726556891 0.01977477571535 1 1
0.0524705659985437 0.0512754106174071 1 1
0.0299012261454746 0.0290031597546049 1 1
-0.228571537784991 -0.224994477371605 0 0
-0.0328591533042191 -0.0312770027436889 1 1
0.000720509869172496 0.00110131166188395 1 1
0.170829789788541 0.167134728891393 1 1
-0.0586092964706441 -0.0579789084412258 1 1
-0.0548657260482278 -0.0543145906362379 1 1
0.0790223065873234 0.0783978148135907 1 1
0.128022975069723 0.126487430848848 1 1
-0.07183100146164 -0.0699624892602415 1 1
0.217236215625234 0.212638857853196 1 1
-0.0523404175243179 -0.0510251876633963 1 1
-0.00987186159407899 -0.00918447981376296 1 1
-0.271087675913203 -0.266011441108991 0 0
0.159737632469774 0.156857957341689 1 1
-0.00492673869437447 -0.00428458192575603 1 1
-0.0934803037181159 -0.0924612045541703 1 1
0.0735499322853902 0.0717058631206225 1 1
-0.225965243278781 -0.221541777491397 1 1
-0.00727671273657304 -0.00746630675065649 1 1
-0.100176934920351 -0.0979961483868317 1 1
0.171299894554627 0.169087570572218 1 1
-0.151758099958176 -0.149789635671382 1 1
-0.00751579374240718 -0.00725128485702951 1 1
0.0614812738604461 0.0605006679609903 1 1
0.0442402584522246 0.0440908760743256 1 1
0.0801577723929961 0.0787146338106352 1 1
0.0587087505513834 0.0570700750575678 1 1
0.0747789588970033 0.0737983132945156 1 1
-0.148933310180293 -0.145546803091504 1 1
0.24818365296857 0.242830600710082 0 0
0.00503118739074428 0.00432454214320862 1 1
0.191629407674941 0.188711151480341 1 1
0.0700980732412857 0.0693710861024193 1 1
-0.109190663537474 -0.106852326111756 1 1
-0.178595433583341 -0.174987987292756 1 1
-0.0700233371311274 -0.0686557019272934 1 1
-0.244997089014923 -0.240625990175509 1 1
-0.259812704890803 -0.255142638295247 1 1
0.197831684319 0.194719998926897 1 1
0.115865450706058 0.113731948467308 1 1
-0.135988883087903 -0.133205108842744 1 1
0.0897216044393038 0.0869061123180763 1 1
0.100400455894962 0.0976459112556161 1 1
0.101504671030651 0.0994272475661536 1 1
-0.113533558897263 -0.111148544903799 1 1
-0.0121015638941364 -0.0113918160913033 1 1
0.03514017742836 0.0348138048263494 1 1
0.0748445418209614 0.073025468494297 1 1
0.00422538990940663 0.00463014027820197 1 1
0.033390398098765 0.0333851837806913 1 1
0.177669365366794 0.174600403103557 1 1
-0.0597490375817405 -0.0585299060672403 1 1
-0.0751555364438083 -0.0737359722153579 1 1
-0.0741479996231124 -0.0727758215621055 1 1
0.348112593500184 0.342087780312167 0 0
0.0267028982595916 0.02682201183011 1 1
0.114969864996934 0.113807929229216 1 1
-0.225619981122568 -0.221175190178514 1 1
0.0745072320784366 0.0733357873199656 1 1
-0.0337821900728621 -0.0326735280729169 1 1
-0.196982577338686 -0.19254305546614 1 1
-0.342417316465636 -0.336810984503617 0 0
-0.0866285460079643 -0.0846047555812181 1 1
0.175784373650058 0.172202438660106 1 1
0.0308813438376856 0.0299110040815014 1 1
-0.076443286410114 -0.0740990633925599 1 1
-0.0864780269627317 -0.0849729462185464 1 1
0.131277332873295 0.12880062156275 1 1
0.0349880288780504 0.0353937680400711 1 1
-0.134083811251506 -0.132484455685478 1 1
0.12201955475203 0.119402852847067 1 1
-0.144750260567617 -0.142061141282457 1 1
0.0295232206817343 0.0297793162120906 1 1
-0.170563954370688 -0.167082711675581 1 1
-0.140814979802119 -0.137488770419711 1 1
0.0182658550078437 0.0178684486917511 1 1
0.184097983203584 0.180368378298485 1 1
0.0624577502471189 0.0615886110081416 1 1
-0.0915353584427078 -0.0906347269610097 1 1
0.120516987378277 0.118566303980696 1 1
-0.0479595133831715 -0.0467901482882458 1 1
0.174703502136963 0.171572996466101 1 1
0.0549463498967726 0.0540892176513605 1 1
-0.209791397467239 -0.20608557275506 1 1
-0.0767387872144886 -0.0746515200321415 1 1
-0.301022433691818 -0.295414237028673 0 0
-0.11458135584698 -0.112754738072375 1 1
-0.157813706589666 -0.154707829005998 1 1
-0.147014163854116 -0.144494279817744 1 1
0.0602654455444267 0.0598288853022819 1 1
-0.0718990749890294 -0.0699279066480249 1 1
0.030653653949226 0.0310124516864204 1 1
-0.0399702946527307 -0.039249188993706 1 1
-0.0189938515004321 -0.019719039708284 1 1
-0.0449245068181025 -0.0431773722856112 1 1
0.23345677876585 0.229145917794135 1 1
-0.0230845226894867 -0.0231612807232493 1 1
-0.109456105499241 -0.108141327606422 1 1
-0.286668696813611 -0.281848012823204 0 0
-0.23215002689875 -0.227770542998544 1 1
0.0256674588641393 0.0248705454010941 1 1
-0.0577314004989588 -0.0574826913448488 1 1
-0.210124214798088 -0.205600267682046 1 1
0.278518707580831 0.273889173843577 0 0
0.0214811096042826 0.0201310955385256 1 1
0.232606755435853 0.228476471403401 1 1
0.0500732017106749 0.0488003529762328 1 1
0.118801730343913 0.116404241695221 1 1
0.167684569677361 0.163364691599396 1 1
-0.466711021943274 -0.457583388479387 0 0
0.0332312146538521 0.0327267048674088 1 1
-0.153431504846421 -0.150605312695032 1 1
0.12425927965196 0.122159349021196 1 1
-0.225422041395518 -0.221152908094291 1 1
0.0159032847753034 0.0149046126700524 1 1
0.0409939197814776 0.0406448542478385 1 1
-0.106128152580604 -0.10390166099523 1 1
0.245866965326318 0.242368833008019 1 1
-0.196576541719531 -0.19364855772671 1 1
-0.160496016534888 -0.157504621850749 1 1
-0.03156727293963 -0.0311563411883789 1 1
-0.218757487187305 -0.214160750978269 1 1
0.0787106844513202 0.07726307926858 1 1
0.164503020196451 0.161927777795286 1 1
0.00882555309097387 0.00878289804286753 1 1
0.158678275458361 0.155937574849244 1 1
0.0825371606505805 0.0816769371401351 1 1
-0.11383669190059 -0.111596741596408 1 1
-0.100133599351252 -0.098381981282135 1 1
0.0735388593967225 0.0735112408591882 1 1
0.308813626326986 0.301924628172309 0 0
0.0182135660306993 0.0175727923735679 1 1
-0.136202837397014 -0.132814410299716 1 1
0.0331876461571008 0.0323020167876995 1 1
-0.174093727531889 -0.17043471624338 1 1
0.0281852557193803 0.0279055756893533 1 1
0.0453004894165901 0.0444365938638573 1 1
0.107073545052438 0.105772740022026 1 1
0.0429523797534381 0.0407684483953786 1 1
-0.0281256036256354 -0.0273597358345994 1 1
0.0618900012846344 0.0618474840093872 1 1
-0.104028096966296 -0.102755214994075 1 1
0.0366939801634868 0.0357882325091498 1 1
-0.0466254226766821 -0.0449449450650378 1 1
0.126673831905975 0.124097414763177 1 1
0.1351113802567 0.132563109190122 1 1
-0.0592290872498643 -0.0581013036856108 1 1
-0.15573809362929 -0.152287837076845 1 1
-0.189682553697589 -0.186100577718696 1 1
0.0345623502857737 0.0339367899442781 1 1
0.14041919014071 0.137278105391727 1 1
-0.103517440044805 -0.101927634362035 1 1
-0.046077522842267 -0.0459201759531835 1 1
0.0222436227926567 0.0215419508108596 1 1
0.0740001745894795 0.0722138666624589 1 1
-0.0160113017991076 -0.0151783985437924 1 1
-0.108642012520332 -0.107317406532272 1 1
0.118446652501876 0.115779757951962 1 1
-0.0687960877455241 -0.0669299792120298 1 1
-0.0791981878416302 -0.0781895482073253 1 1
0.0448754750454164 0.0442306766481138 1 1
0.230810065742344 0.226448164911055 1 1
-0.214776165835239 -0.210961002545479 1 1
0.0444585110253652 0.0434462138407916 1 1
0.179719615573012 0.176021170518654 1 1
0.0114769722526441 0.01099081238419 1 1
0.0169119878095553 0.0170544189808104 1 1
-0.0167960409742834 -0.0158295461136925 1 1
-0.0685884571995348 -0.0674788484357157 1 1
0.133153130197377 0.130698518658432 1 1
-0.017678807833719 -0.0174580716885216 1 1
-0.0380817882285815 -0.0369988728868782 1 1
0.264070357674248 0.258640650980012 0 0
-0.138985637866366 -0.136410387906743 1 1
0.312266966838225 0.307037977097987 0 0
-0.0334101539268332 -0.0332410443263676 1 1
-0.11120817803423 -0.109351099432478 1 1
0.213657014703884 0.209872158364701 1 1
0.177710164864719 0.173784598721799 1 1
-0.497374302187415 -0.48766609097019 0 0
0.151016820318543 0.147691452139503 1 1
-0.014899769555669 -0.0142463735988286 1 1
0.0277202989332576 0.0275863030637993 1 1
0.183740556498036 0.17989947316178 1 1
0.147576914966772 0.144097641107391 1 1
-0.112263905952249 -0.109197495889932 1 1
-0.0156816388413861 -0.0155760096138466 1 1
-0.0154646905923653 -0.0166393416318183 1 1
-0.0345003182329822 -0.0335844842937465 1 1
0.125825681723727 0.124180419944223 1 1
-0.0137831566670782 -0.0142589830948359 1 1
0.003569297488782 0.00365342488693202 1 1
-0.121393719708368 -0.1194740396158 1 1
0.0540539987108079 0.0527097084900019 1 1
0.0584992505403046 0.0571981824937592 1 1
-0.112438506519619 -0.109585907046448 1 1
-0.0893670495918676 -0.0881785446819911 1 1
0.146064768693553 0.143306229016655 1 1
-0.103284715737129 -0.101404807846468 1 1
-0.0218255763050511 -0.0224263217461257 1 1
-0.0475943598920534 -0.0468795896804335 1 1
-0.0335569172445438 -0.0326975847254079 1 1
-0.248975304468189 -0.24476552539703 1 1
-0.248909804156752 -0.244497565421565 1 1
0.0752901654003244 0.0742243433300954 1 1
0.0185165350440871 0.0180069151186606 1 1
-0.0722263342546221 -0.071514757041741 1 1
0.190231839542227 0.187471943901487 1 1
0.0880851784120792 0.0865169158533376 1 1
0.262551993573933 0.257887134977312 1 1
-0.0276653376184174 -0.0274826001389908 1 1
0.0376105743934689 0.0371717460739783 1 1
-0.0225434947796336 -0.0228110820792072 1 1
0.0111318379586021 0.0117380263599009 1 1
0.036111836068078 0.0347287552093977 1 1
-0.0712991246572974 -0.0698563037323423 1 1
-0.0392625884940204 -0.038830103287753 1 1
-0.128602999176293 -0.126681973370881 1 1
-0.0653525481065009 -0.0642520887671887 1 1
-0.15703235004417 -0.154867245956123 1 1
-0.132706071216091 -0.131940870100356 1 1
-0.0285136280238159 -0.0276288799315547 1 1
-0.194429446455644 -0.190407023237891 1 1
0.0331072697059853 0.032547888557859 1 1
-0.210310773429004 -0.206240785439797 1 1
-0.23739301649682 -0.233343132334973 0 0
-0.133348388954753 -0.131263364204835 1 1
0.0426860564385922 0.0419833918804085 1 1
0.102880814971637 0.101005436797482 1 1
-0.0175194543243508 -0.016375736907422 1 1
-0.196307815883075 -0.193062229851532 1 1
0.0257200198567018 0.0247262997908378 1 1
-0.0434464680665575 -0.0433473008288807 1 1
0.147064290134 0.143926705853596 1 1
-0.0294817119863262 -0.0292320660446252 1 1
-0.296126542144797 -0.291645145754296 1 1
0.00885018365139901 0.00862463141660396 1 1
0.218787364141593 0.215228291447738 1 1
-0.273330447407607 -0.267732700500011 0 0
-0.0485957089981422 -0.047073867366899 1 1
-0.103400872359046 -0.101890864287575 1 1
0.199868931483105 0.196350525957821 1 1
0.26020760620159 0.255624548486543 1 1
0.0471152831262098 0.0460544059025803 1 1
0.0260818523444502 0.026311822560058 1 1
-0.103436227438719 -0.100850513233514 1 1
0.0220606911766793 0.0224771604681811 1 1
0.0616966596526059 0.0606493947868863 1 1
0.276870810417554 0.27273541822699 0 0
-0.102686386533072 -0.100036007991391 1 1
0.231768664265653 0.227396024018623 1 1
-0.124721545928124 -0.123439089217042 1 1
0.0459535048719892 0.0460183833672557 1 1
-0.0456243604798815 -0.0444728047153694 1 1
-0.0523246190174673 -0.0518946734260563 1 1
-0.0241417542891178 -0.0242141826043896 1 1
-0.144100554610179 -0.142249259761465 1 1
-0.153849392213356 -0.150593602681556 1 1
0.119695797657182 0.116946893933087 1 1
0.131925473685239 0.129444936078773 1 1
0.0682956946941618 0.0668312294353171 1 1
0.035396770254161 0.0349006003773166 1 1
-0.0781147010105992 -0.0778607181388042 1 1
0.119975284280809 0.116780842528372 1 1
0.1653483160969 0.162922464953454 1 1
0.112295930367131 0.110005150418329 1 1
0.0467464077974564 0.046522044398469 1 1
-0.120478512901363 -0.117285503084337 1 1
0.0427127441369441 0.0420516405185105 1 1
0.00531608799427412 0.00513165926385808 1 1
-0.124658584275636 -0.121501751431438 1 1
0.106163890443153 0.105033516981439 1 1
-0.013437941985284 -0.0135352856966871 1 1
0.412944981077576 0.405957516950905 0 0
0.00788110607861711 0.0086949235795012 1 1
0.0949872993272567 0.0933078509826934 1 1
-0.125599705558574 -0.122714475638083 1 1
0.0985194716585703 0.0966483671913391 1 1
0.139255056053717 0.136400226783114 1 1
0.124282433953448 0.12203589393353 1 1
-0.12194580400508 -0.119525165325551 1 1
-0.10390722908877 -0.10251354585124 1 1
-0.0393320266026007 -0.0378512715414158 1 1
-0.247006421687541 -0.241968515992645 1 1
-0.110032785765528 -0.108131469061709 1 1
0.141966046740364 0.14001736381404 1 1
-0.0267362241729959 -0.0273204013139989 1 1
-0.0634721506910845 -0.0619815731387564 1 1
-0.146913858597981 -0.144272405841842 1 1
-0.0953783022739891 -0.0942147840340578 1 1
0.138068731959745 0.135638453509344 1 1
0.0950230740339569 0.0934124452672217 1 1
-0.00425886779365191 -0.00485893919100389 1 1
0.26990031872397 0.264791859719548 0 0
-0.0701680009468237 -0.069054425787957 1 1
0.221576677581434 0.21789794655142 1 1
0.127431367629675 0.125495830514925 1 1
0.0228047220086566 0.022635944464161 1 1
-0.29467501359292 -0.28859450763484 0 0
-0.0761323207786244 -0.0737652591277177 1 1
-0.17221187382751 -0.168581427927041 1 1
0.0119124465076176 0.0125658597860797 1 1
0.206333768508519 0.202165812066801 1 1
-0.0700739003207325 -0.0688703334683903 1 1
-0.0486369648806843 -0.0482561230948771 1 1
0.00717719320546874 0.00733179790158808 1 1
0.0427345367294171 0.0420616343008775 1 1
-0.149742161347263 -0.146327998365145 1 1
-0.0807254267991627 -0.0797642051796215 1 1
0.058933192594365 0.0585345389058962 1 1
-0.0654864513387772 -0.0639364669544501 1 1
-0.0344709002884083 -0.0339320616976823 1 1
-0.0754119840689057 -0.0740013942571516 1 1
0.16034770849222 0.158305709666215 1 1
0.0915808826301839 0.0900167386409418 1 1
0.0512384545889362 0.0500490222324488 1 1
-0.226855048145613 -0.223586110999879 1 1
0.0136044638485075 0.0138692196637207 1 1
0.235785428062833 0.231767232002896 1 1
0.113220974474254 0.110607634598962 1 1
0.141809493843555 0.139573559661061 1 1
-0.0290985798312368 -0.0282301147517999 1 1
-0.025111639458414 -0.0234781461745258 1 1
-0.0420977989696433 -0.0423438094529083 1 1
-0.232952802742214 -0.228067261820674 1 1
-0.139102598892015 -0.13700737707288 1 1
0.0164095536669671 0.0168639051488213 1 1
-0.0297771200534217 -0.0290660924158024 1 1
0.147510379049691 0.145539015766785 1 1
0.0949630807926015 0.0934853594112691 1 1
0.10076458966261 0.0996518039077605 1 1
-0.187892035031379 -0.184878905470475 0 0
0.273589968927112 0.268864569546397 0 0
-0.21632927292031 -0.212525120951679 1 1
-0.0247745564637669 -0.025081424004333 1 1
0.146852384730349 0.144256370497054 1 1
-0.0456297165498115 -0.0462238046425627 1 1
0.158618895842939 0.155932461481856 1 1
-0.0600406372253803 -0.0591173771778721 1 1
0.217483939485249 0.213443581286284 1 1
-0.117423831609409 -0.115370859765006 1 1
0.0420823607764811 0.0411515510019218 1 1
0.0186501422051742 0.0172585596589683 1 1
-0.0312910224990617 -0.0303612036708753 1 1
0.1089269597316 0.106230350344751 1 1
0.209778638573904 0.205434240722541 1 1
0.159397586717978 0.156512031529109 1 1
0.00421674383724861 0.00331288981295604 1 1
-0.0501983568389846 -0.0490158948605071 1 1
0.0858536992479473 0.0852114106127541 1 1
0.225903779890578 0.221553403516475 0 0
-0.0254593025265799 -0.0245399221924802 1 1
-0.432039905276792 -0.423264506247689 0 0
0.125468383984298 0.12286846506979 1 1
-0.140631838285105 -0.137652920389511 1 1
-0.0552734785212276 -0.0537813887792233 1 1
0.0699591701607507 0.068435569092934 1 1
0.201206120707697 0.197108585870679 0 1
0.140363173446926 0.138942935382953 1 1
0.0197964119989972 0.0188259593290646 1 1
-0.00538021872648336 -0.00528584693068688 1 1
0.00985136449027937 0.00966944041779173 1 1
-0.0242077906422871 -0.0235511670524009 1 1
0.0554561796636723 0.0562976058559657 1 1
0.0575336265953306 0.0563575136660463 1 1
-0.0172872202831404 -0.0163795997405487 1 1
-0.116119749202833 -0.114584921385787 1 1
0.0326701399678576 0.0320260057772713 1 1
-0.0482734438097865 -0.0465108132256126 1 1
-0.139196322799195 -0.137044668453525 1 1
0.074499662243243 0.0719262675738001 1 1
0.168543110343418 0.164611454304021 1 1
0.239156487955058 0.234975502507833 0 0
-0.286123786398606 -0.278796300036241 0 0
0.121022293880832 0.118113803371159 1 1
-0.101454797758738 -0.0998350679633798 1 1
0.093691882087704 0.0924263463646527 1 1
-0.10397473363052 -0.102028318252131 1 1
0.013974268967398 0.013661653660295 1 1
0.00998881640452774 0.00987605473172167 1 1
0.151642481615438 0.14904831730449 1 1
-0.159368148539986 -0.157037772046388 1 1
0.0430532159131469 0.0424509549514911 1 1
0.0106678102471501 0.00972305487172143 1 1
0.0687440818693547 0.0673731613501199 1 1
0.123626744173406 0.12082602563099 1 1
-0.0528986733466602 -0.052015921221059 1 1
-0.123096905344989 -0.121205429383476 1 1
-0.0155523515038834 -0.0148802971825531 1 1
-0.0613429880633025 -0.0601754774024301 1 1
-0.178809876946352 -0.175472035126053 1 1
-0.0588064629980437 -0.0572066847300489 1 1
-0.0872646001430704 -0.0857081361135926 1 1
0.0675564921380351 0.0654583867078254 1 1
-0.109100636062405 -0.107501740864168 1 1
0.190425664717447 0.187401347166751 1 1
-0.243527542076436 -0.238015563788348 1 1
0.0311342981118286 0.0291727578798003 1 1
-0.164361007438992 -0.161102692859808 1 1
0.249918297144826 0.245496781396211 1 1
0.0990030876862698 0.0975513949363136 1 1
0.0463158433013123 0.0460917685500346 1 1
0.100669744814718 0.0986443162847904 1 1
-0.10413237206513 -0.102161281702306 1 1
-0.0754462073462472 -0.0743719793925873 1 1
0.101783100761729 0.0994468725057654 1 1
-0.228891824051802 -0.225099923103994 1 1
0.0744560858929248 0.0733799847893443 1 1
0.0999912085270313 0.098790504381391 1 1
0.0011788864123606 5.37230932072461e-05 1 1
-0.000837678059551787 -0.000619107084361495 1 1
0.0242160808362565 0.0231665481503142 1 1
-0.0472948214702621 -0.0466032836441049 1 1
0.202737187103882 0.198612108359014 1 1
-0.0996221015538347 -0.0979361145719285 1 1
0.0930140362599704 0.092084582806523 1 1
0.102804691497581 0.100118832146766 1 1
0.121914299041709 0.120236334792291 1 1
-0.0812414089812613 -0.0793121008671503 1 1
-0.0221706785157878 -0.0218222798949788 1 1
-0.0258225963521431 -0.0252068779494182 1 1
-0.0466751015964279 -0.045975295124207 1 1
0.123669139339099 0.119704397861855 1 1
0.0600575015396562 0.059816452489908 1 1
0.11630978577753 0.115552699050986 1 1
-0.0647687665243171 -0.062850021710347 1 1
0.0377542134736898 0.0364675129400304 1 1
-0.105556863598274 -0.103484334336789 1 1
-0.138875589745771 -0.135733503789526 1 1
0.0306797574271862 0.0297686838591201 1 1
-0.123236612428882 -0.120939350613038 1 1
-0.194551997132397 -0.191538319188773 1 1
0.093055971911141 0.0905940048392401 1 1
-0.21889160923849 -0.214659878701795 1 1
-0.0133090495823676 -0.0120565287469052 1 1
-0.0908068379945927 -0.0887992754122065 1 1
0.153443904004138 0.150098182858517 1 1
0.033017026875541 0.0321458670176975 1 1
0.149502174469057 0.147231406037799 1 1
-0.173547385315453 -0.171345517482654 1 1
-0.0528996917740493 -0.051718022952871 1 1
0.200673497694584 0.196067521447868 1 1
-0.126881262094312 -0.12501285946484 1 1
0.205690866631699 0.201533122016526 0 0
0.0523031651750521 0.051223541810786 1 1
0.137453794366265 0.135876157249366 1 1
0.0235057598201169 0.0218837915596611 1 1
-0.0701321008283958 -0.0687947720734736 1 1
-0.054615638927697 -0.0535750939369978 1 1
-0.153362779821971 -0.15083512310463 1 1
0.028594086587927 0.0282975445067694 1 1
-0.0280317748872778 -0.0285703520454009 1 1
-0.0224766130062259 -0.0228403144891455 1 1
-0.0626776704549602 -0.0622352147676309 1 1
-0.169397011756099 -0.165716384687738 1 1
0.0383295177703118 0.0381369703359943 1 1
0.0317420382254422 0.0317526460863235 1 1
-0.0420003984112305 -0.0414558701391707 1 1
0.070646760230284 0.0697166202359447 1 1
-0.030462664432921 -0.0313819067381263 1 1
0.176692873269404 0.173463082213279 1 1
-0.0719415338971539 -0.0712616747975219 1 1
-0.0338622689532224 -0.033043022205911 1 1
-0.0730260162873469 -0.0712629388968755 1 1
-0.0451129958715741 -0.044533994593941 1 1
-0.184388745858239 -0.180551234538281 1 1
0.150937825394474 0.148629405518918 1 1
-0.234612090343509 -0.229899580221776 1 1
-0.0577151189419806 -0.056820296819557 1 1
0.264138119881364 0.258280464082266 1 1
-0.0268477612477197 -0.0263638062320509 1 1
-0.00478050549662475 -0.00572260834104725 1 1
-0.0898836701602506 -0.0883269100454127 1 1
-0.0482564663126288 -0.0470230910892297 1 1
0.0688327635438854 0.0661374109741115 1 1
-0.117484054148099 -0.115276854679153 1 1
0.171116006219082 0.168351249741136 1 1
0.25343861904136 0.248003380171412 0 0
-0.0573751811169477 -0.0562040831603494 1 1
-0.0478767332091985 -0.0473891603783026 1 1
-0.0636907790266805 -0.0626105302258704 1 1
0.00698311457255862 0.00740451900759473 1 1
0.153858474873106 0.149881617467535 1 1
0.441763631099262 0.435090323751003 0 0
0.00679809759655789 0.00715802792917559 1 1
0.0420022189912112 0.040226583909276 1 1
0.230321003253489 0.225518957863632 1 1
-0.0182368972938875 -0.0177106258850665 1 1
-0.042728625063832 -0.0406847464985078 1 1
-0.0637817447978278 -0.0618405175408616 1 1
0.125703823262439 0.122443354057525 1 1
-0.112479453995482 -0.110510052762971 1 1
-0.166094294311772 -0.162594207389579 1 1
-0.124430407642995 -0.122294279816399 1 1
-0.0388940187330385 -0.0386322985469852 1 1
-0.137218945020001 -0.135236333302869 1 1
0.256886835354621 0.252319379823608 0 0
0.0287497386282072 0.0285321787960705 1 1
0.298208998725837 0.293008961886175 0 0
-0.215226792144537 -0.21044496267617 1 1
-0.057453957621469 -0.0552199965413828 1 1
0.113947196898334 0.11168860923817 1 1
-0.118199019664492 -0.115814949429515 1 1
0.0754322434452833 0.0746296361678564 1 1
0.23929483089398 0.234524452649447 1 1
-0.206543679957814 -0.203349083195363 1 1
0.227226663982708 0.222995830408822 0 0
0.0562373656490133 0.0554956642312741 1 1
0.0227757901355035 0.022030697379357 1 1
-0.00232671525092569 -0.0027264814534135 1 1
0.0427762490096836 0.0423514384746515 1 1
-0.110863869866492 -0.109348583881032 1 1
-0.0721766556970471 -0.0717143814890337 1 1
0.0680211939731778 0.0662685659588867 1 1
-0.18784842742393 -0.183967254744684 1 1
-0.241133007589508 -0.236515832174456 1 1
-0.111422129647824 -0.109409536180651 1 1
-0.0707285901492802 -0.0681038306342506 1 1
-0.035385171705908 -0.0354687038272869 1 1
-0.108785439004095 -0.106846597598196 1 1
0.0752982146346241 0.0740369088085495 1 1
0.122473899315226 0.120452245223183 1 1
-0.419341702634536 -0.411356169791264 0 0
-0.0841202283604023 -0.0829142085342574 1 1
0.09633662772072 0.0944371753665283 1 1
-0.201102687611483 -0.197088807728931 0 0
-0.00242403408899687 -0.00193808097830091 1 1
-0.0314535810986148 -0.0306920450809443 1 1
0.0631648819854969 0.0623342148137589 1 1
0.106218234870433 0.104416474852749 1 1
0.170092785340807 0.166051057764525 1 1
-0.0956352579114536 -0.0929522565032569 1 1
-0.0501117241401106 -0.050168282775682 1 1
-0.00628371986998559 -0.00611911732690069 1 1
-0.0069601970862804 -0.00661739625282936 1 1
-0.0280552230895882 -0.0280614473054354 1 1
-0.0817281208184754 -0.0793525767209731 1 1
-0.0543495697956128 -0.0528373677790123 1 1
0.00131266412151044 0.00138166289525401 1 1
0.0674759226575857 0.0659052718233026 1 1
-0.0402878243451626 -0.0394093602847544 1 1
0.151253339124168 0.148230232115286 1 1
-0.164019560461768 -0.160747768857442 1 1
-0.19707211783463 -0.193839801656944 1 1
-0.00266892755908915 -0.0028301322440796 1 1
-0.00029046786916668 -0.000323075715418297 1 1
0.00534768710085349 0.00500496950294529 1 1
0.0645629970509235 0.0629390912322151 1 1
0.0383145212039157 0.0383931775874593 1 1
-0.00849860807079637 -0.0082577530904022 1 1
-0.0242456993987511 -0.0239809813112951 1 1
0.15756313007952 0.154177983856212 1 1
0.0963817538165609 0.093629009425535 1 1
0.0016435332146304 0.00149612371582045 1 1
-0.0432205431209264 -0.0421039102694081 1 1
0.0823965023984362 0.0795032258815367 1 1
0.271609582143899 0.265645085774361 0 0
0.166784237559674 0.163757708170272 1 1
-0.0299826043011429 -0.0295292983606587 1 1
0.125664347594139 0.123974818915586 1 1
0.169985885859822 0.166636316404055 1 1
0.065585085324567 0.0640571544931677 1 1
0.068937510333323 0.0679270671363044 1 1
-0.0598824634645991 -0.0592723429213724 1 1
-0.129258355243439 -0.126711510326473 1 1
0.254506477252089 0.249856216440502 0 1
-0.128861499121759 -0.126854343999856 1 1
0.0694137065207013 0.0682309783000967 1 1
-0.055302207648185 -0.0541384882395513 1 1
-0.169611091849163 -0.16694736747979 1 1
-0.0351654335756679 -0.0341662038283795 1 1
-0.205673964302467 -0.202264972204023 1 1
0.013333454626969 0.0121289813899892 1 1
0.219413939701947 0.214731213385053 1 1
-0.00655630064451189 -0.00625572861379232 1 1
0.145409076179684 0.141872835112141 1 1
0.023938355718461 0.0241995209474079 1 1
-0.0439487468203905 -0.043129279189192 1 1
0.108103095676413 0.105236340415459 1 1
0.125197069137687 0.124295293403661 1 1
0.00991434219963304 0.00945352887225471 1 1
0.168352901064776 0.165684921577181 1 1
0.0557528954181862 0.0544831677203032 1 1
0.00852372285453126 0.00833977327447608 1 1
-0.0798410165117132 -0.0788359690731404 1 1
0.0671457893818573 0.0661396632124958 1 1
0.0608034530085467 0.059518756530889 1 1
-0.0469350171631407 -0.045650644024045 1 1
-0.00397053744002107 -0.00439063419445339 1 1
-0.135083809001799 -0.132236466280512 1 1
0.075199762686003 0.0737165442147892 1 1
0.052562011522923 0.0513436311526665 1 1
-0.113569367501792 -0.110964412982498 1 1
0.104681776587145 0.102689616622504 1 1
0.0879220584295916 0.0857840378088995 1 1
-0.121588439104566 -0.119112943293001 1 1
0.00495179235859492 0.00515389535339326 1 1
0.196917559348652 0.192893349788729 1 1
-0.333438820528886 -0.327301996973292 0 0
-0.249815753854302 -0.244679877026366 0 0
-0.0815028685980205 -0.0798873103235965 1 1
0.0366186842966723 0.0363173546297857 1 1
0.0698979644823209 0.0685438989324109 1 1
0.00295883490385765 0.00392751128426463 1 1
-0.0468895748325426 -0.0458217369195732 1 1
0.0569719165134213 0.0566170953557494 1 1
0.226275626591759 0.222087015615911 1 1
0.0907941627832917 0.088927538418392 1 1
-0.0854439518449101 -0.0830508736068961 1 1
0.0439572283716125 0.0427929413605708 1 1
-0.174346577132551 -0.170843626812257 1 1
-0.108534099895171 -0.10621919377257 1 1
-0.0551184053298602 -0.0538444474780131 1 1
-0.42236563263333 -0.41527124885679 0 0
0.0432984036783546 0.041936039053482 1 1
-0.06177056702689 -0.0603314741028373 1 1
0.183839874554573 0.180873507894191 1 1
-0.237774017668694 -0.233817027110648 1 1
-0.161837751020118 -0.15820547856609 1 1
0.184366645330417 0.181597432543591 1 1
-0.146764237860996 -0.143898035814324 1 1
0.311358861874223 0.305416032332569 0 0
-0.158635112708201 -0.156699677867766 1 1
0.0165169832269955 0.017006551918556 1 1
-0.142411458766075 -0.138076697499221 1 1
-0.304853595971767 -0.298932223348988 0 0
0.289827001273406 0.284862413947493 0 0
-0.136843933030043 -0.133655444652133 1 1
-0.284093982909759 -0.278732265839262 1 1
-0.0731469359226367 -0.0722717760060931 1 1
0.0456208024415285 0.0439297804789468 1 1
0.0314465593059026 0.0307785878703184 1 1
0.0612389858282529 0.0601084504383458 1 1
-0.246412288057247 -0.242620834160111 1 1
-0.041157577778476 -0.0409711418008313 1 1
0.0506370710136053 0.0491102522884201 1 1
0.0364129539879934 0.0363698404732265 1 1
-0.126356880232509 -0.123667178548995 1 1
0.0847391359114891 0.0823847225893482 1 1
-0.204375303488855 -0.202262926281639 1 1
-0.18170348585038 -0.179250604937035 1 1
-0.00483719724019605 -0.00446578366343632 1 1
-0.0696190318519743 -0.0673030147913852 1 1
0.0980707609151696 0.0962463246655733 1 1
0.082921617721537 0.0819489609917318 1 1
-0.241263049007726 -0.236556994441153 0 0
0.118605430270106 0.116667133678678 1 1
-0.0291506399162919 -0.028492205206057 1 1
-0.179560184696206 -0.176110448701877 1 1
-0.24591824598042 -0.241817030589042 0 0
0.152428232276599 0.149629672574125 1 1
-0.141198107879722 -0.137837842099136 1 1
-0.11523973284476 -0.11350967672146 1 1
0.242090741400437 0.23825333151871 1 1
0.0357568689923358 0.0342488903057077 1 1
0.13397740469942 0.131870611158752 1 1
-0.0866540699468842 -0.0853129283870136 1 1
0.154872836197455 0.152389296949002 1 1
-0.0860283885757551 -0.0839344094647311 1 1
-0.121875058773626 -0.120036833378312 1 1
-0.0825626465855307 -0.0816948501206708 1 1
0.105380508271991 0.102967405838165 1 1
-0.0698930415561681 -0.0691197484290062 1 1
0.118382739393464 0.116489229879391 1 1
0.025666003871354 0.0246628338338031 1 1
0.0805946935992624 0.0786338580646151 1 1
-0.0418692263575368 -0.0418244921019827 1 1
0.0804331176961575 0.0792920307436871 1 1
0.05373420317331 0.0531510053197757 1 1
0.0372340452294458 0.0370869199100669 1 1
0.0884780991889944 0.0869293513939139 1 1
-0.0143611892911442 -0.0134046450958134 1 1
-0.296363910503235 -0.291195917847423 0 0
0.085349112667688 0.0839351149820855 1 1
0.167965803749446 0.165031810644275 1 1
-0.0182773118429645 -0.0176393765292797 1 1
-0.0438825547290462 -0.0427502317237131 1 1
-0.167011687568698 -0.16385979147277 1 1
-0.046157391511066 -0.045014516419145 1 1
0.116678545930963 0.114158248248681 1 1
0.0384731361125209 0.0384189892538625 1 1
0.00960201887881612 0.00978271950013769 1 1
0.240657762125908 0.236053074851245 0 0
-0.145344185985926 -0.142835385778353 1 1
-0.0521838953324377 -0.0504833703433134 1 1
0.00618522514034526 0.00613532644008251 1 1
-0.0841265270910919 -0.0830573907564922 1 1
0.00718073151645151 0.00728016435520969 1 1
0.0645532029388341 0.0629863711694693 1 1
0.00703308740064271 0.00870415698037213 1 1
0.0169720763383436 0.0159730095043554 1 1
0.105476856024803 0.103404576096622 1 1
0.0242975644908331 0.0245482504805693 1 1
-0.0739213669942949 -0.0720971595410149 1 1
-0.107047542446197 -0.104792112891134 1 1
0.145022935294134 0.141435870284593 1 1
0.0380945521246536 0.0376420208170971 1 1
0.155689577094838 0.153488727015111 1 1
-0.112975843059562 -0.111052003597863 1 1
-0.218907327491416 -0.214829134824324 1 1
0.0524609925228367 0.0515896292278005 1 1
-0.109951592149619 -0.108372496112565 1 1
-0.11797484046726 -0.117021889574171 1 1
0.0447053375510971 0.0441357551478258 1 1
-0.0354747371851387 -0.0360524955472527 1 1
0.130426206563752 0.127972724140212 1 1
0.0632501878146083 0.0618368910315128 1 1
-0.0543054149970493 -0.0541729493635587 1 1
0.01432100338289 0.0144339284930987 1 1
-0.00249292092457413 -0.00308763337329424 1 1
0.0705178398136535 0.0688119566607334 1 1
0.0358346056780009 0.0345990051582761 1 1
0.199146487018535 0.195502849757732 1 1
0.244847947905998 0.240501408148466 1 1
-0.0951028882590909 -0.0928506128486434 1 1
0.0970653421816976 0.0947338557565278 1 1
0.0185372430454534 0.0185207808615422 1 1
-0.256638211495969 -0.252132257092608 0 0
-0.20164149765011 -0.197777205386063 1 1
0.0510124073505048 0.0494650632992399 1 1
0.0868969211884516 0.0852312008485963 1 1
-0.235429681499415 -0.230727820078644 1 1
-0.0877632662568295 -0.0862237614403281 1 1
-0.0759001357268022 -0.0753751966325813 1 1
-0.0655931862902651 -0.0648251918491945 1 1
0.139924037885648 0.13624415774481 1 1
0.170357553840012 0.169278011187721 1 1
-0.0136152297181021 -0.0127375299601346 1 1
0.0222098863285346 0.0214496812975098 1 1
0.0570161910160499 0.0560087488713746 1 1
0.0858814215852967 0.0839655835397883 1 1
-0.0130548835162058 -0.0132572091568928 1 1
-0.22012221889707 -0.215282298755439 1 1
-0.0420435748688389 -0.0421777749173929 1 1
0.0300456487979633 0.0288074272920377 1 1
-0.0250743242307812 -0.0246526952270567 1 1
-0.0594098204506864 -0.0581722276209512 1 1
-0.0584898788370905 -0.0574989842026054 1 1
0.000370973310170613 0.000232456466038721 1 1
0.0416814513143492 0.0405772909485709 1 1
-0.0689813976014162 -0.0669255037756454 1 1
-0.0682447057269032 -0.0663581261073489 1 1
-0.102782241179203 -0.100403900985147 1 1
0.0292214823591729 0.0288254478032676 1 1
-0.139414038486721 -0.137539483262867 1 1
0.213114181171667 0.209661743341776 0 0
0.209379078938269 0.204782118797022 1 1
0.00338006063375642 0.0032439659199861 1 1
-0.0275434954943414 -0.0264148282574281 1 1
-0.307207567038073 -0.301473003717501 0 0
0.0282320778970439 0.0273821028811516 1 1
-0.153342039705837 -0.151397304739172 1 1
0.17538646537902 0.171750774041084 1 1
0.127964297777411 0.125824992222479 1 1
0.0574023732034354 0.0570257279416957 1 1
0.126716527792892 0.124934243390416 1 1
0.185500335019754 0.182391362795253 1 1
0.00950288411500021 0.00946687093376852 1 1
0.0210220659656321 0.0211712184424319 1 1
-0.0139586136633619 -0.0140595892148504 1 1
0.13194541899357 0.129528552925879 1 1
0.00375461372887065 0.00321779673804998 1 1
-0.0425183780814058 -0.0417800664369112 1 1
0.00447023838068132 0.00487552240661784 1 1
-0.0445655560097242 -0.0438036800232086 1 1
-0.0199917005965101 -0.0198057387968687 1 1
-0.0213102794658443 -0.0204529071113731 1 1
0.022063545436087 0.0220469382827959 1 1
-0.194269898596601 -0.190535471298994 0 0
-0.0613895912880027 -0.0594243830146765 1 1
-0.0426614243274624 -0.0424743807811893 1 1
-0.293295165429865 -0.288212214084102 0 0
-0.0612686504450718 -0.0600052476892513 1 1
0.0744665430892205 0.0720454763895995 1 1
0.0935138197291978 0.0910250254561242 1 1
0.204421591961875 0.200194028593687 0 0
0.0116819076838474 0.0121011090256534 1 1
0.174170205012514 0.171003301646033 1 1
-0.0126305778059772 -0.0127518160731751 1 1
0.144294161564217 0.141481201587056 1 1
-0.0402348159456182 -0.0392790204483672 1 1
-0.219396475521479 -0.21538873652319 1 1
-0.161256709669831 -0.158205578228401 1 1
-0.261234658275203 -0.255848812645021 0 0
-0.177293418502894 -0.174108171998458 1 1
-0.226511238433031 -0.22199478877194 1 1
-0.0777253763681035 -0.0770670477794264 1 1
-0.105921236630896 -0.104078498647954 1 1
0.0417637960399733 0.0411735869568867 1 1
0.151718505546927 0.149738301698837 1 1
0.0108646795749613 0.0110547838203311 1 1
0.11538175667646 0.112924885004537 1 1
-0.0484594102708692 -0.0476684029576608 1 1
-0.220325721259295 -0.216407251370101 1 1
-0.0607815188151493 -0.0600075341863864 1 1
0.221787846640259 0.217774379595178 1 1
0.02702863691757 0.0254144244180966 1 1
-0.044310591624976 -0.0438150247686701 1 1
0.0872659522178239 0.0857195930454786 1 1
-0.141610562160838 -0.139486950902317 1 1
-0.142203571092987 -0.139005662446723 1 1
0.135057779566715 0.132513120386373 1 1
-0.159919718491609 -0.156914322005108 1 1
-0.152922288150943 -0.149782627435822 1 1
-0.0187946079778435 -0.0171194880498056 1 1
0.214745590571267 0.210389956402626 1 1
0.128108978668364 0.125282054502135 1 1
0.164532467347581 0.161984111127794 1 1
0.019497006665716 0.0202257032742227 1 1
0.148490753754713 0.145951070590787 1 1
-0.174440439578837 -0.170524414722978 1 1
-0.108645184389598 -0.105317893792938 1 1
-0.116714458391167 -0.114718379695116 1 1
-0.330425783608928 -0.324104005448543 0 0
-0.145936189623182 -0.142571539948908 1 1
-0.0794393595203601 -0.0783906680128108 1 1
0.0688613671776703 0.0677424562767275 1 1
-0.0672049600067944 -0.0651529829346758 1 1
0.140327693922917 0.137482366251845 1 1
0.0225949419999742 0.0224453362792441 1 1
-0.057399736588584 -0.056499186942588 1 1
-0.188773910834443 -0.184715481325738 1 1
0.00654415390277774 0.00672122608440516 1 1
-0.110240303612318 -0.10851474560554 1 1
0.146324909171645 0.144107057105888 1 1
-0.193245475970077 -0.190558022777144 1 1
-0.0453209900172104 -0.0441429064166744 1 1
-0.23727236874952 -0.233576650988539 1 1
-0.0195227910571357 -0.0192378037048466 1 1
0.0794589618773736 0.078189561028907 1 1
0.159153216610258 0.157379980090136 1 1
0.0344460527056812 0.0326214545156265 1 1
-0.0137828579669434 -0.0131062174611428 1 1
-0.159786455431773 -0.156674888995871 1 1
-0.00553210451597599 -0.00573192184904955 1 1
-0.0858993559764032 -0.0824835958637867 1 1
-0.134526285576295 -0.131933696921012 1 1
-0.339512741938467 -0.332739468902859 0 0
-0.0978436139455825 -0.0962225847543287 1 1
-0.0733729879364502 -0.0712106180375698 1 1
0.0654308591700454 0.0643855583841481 1 1
-0.0140805680199524 -0.0136017470305359 1 1
0.042570695555954 0.0430504567541901 1 1
0.119485172052454 0.118249446434013 1 1
0.179580114678629 0.176021825612708 1 1
0.00562314370764614 0.00488437001737338 1 1
0.0525667502376462 0.0514672349287878 1 1
-0.0352645152547053 -0.0346269022156001 1 1
0.0625616978236067 0.0617838138523236 1 1
0.0951790512904938 0.0926710289429238 1 1
-0.0392429691000985 -0.0376136186552557 1 1
-0.0020810814731794 -0.0024807863208445 1 1
-0.081009148679534 -0.080012663348421 1 1
0.06295429988463 0.0617144080695003 1 1
-0.151823776790699 -0.150009028351987 1 1
0.0456443160079652 0.0456812898447135 1 1
0.0182851651053091 0.0173556326933691 1 1
0.145277009892678 0.142667955385351 1 1
-0.0907459589439864 -0.0887050071868277 1 1
-0.00574223265978925 -0.00654470031473265 1 1
0.266827596051092 0.261978061234057 0 0
-0.196003770429412 -0.192213542611314 1 1
-0.106674895225886 -0.105764059336349 1 1
-0.367395472227252 -0.359140671959755 0 0
0.111648895396915 0.109619593738284 1 1
-0.0564667024231094 -0.0543246520164875 1 1
0.0526455307048743 0.0521996130094899 1 1
-0.00328129602754044 -0.00261815244183712 1 1
-0.234526270379107 -0.230151036013854 1 1
0.0389991625752209 0.0386008822463497 1 1
0.0367106306951963 0.0374924752473124 1 1
0.100086496407872 0.0983129733658235 1 1
-0.0332342275262577 -0.0314654785819062 1 1
0.0036265591707789 0.0034198191335402 1 1
-0.00451514669856965 -0.00433013395578665 1 1
-0.0302981135496145 -0.0289066667792768 1 1
-0.0319357098367928 -0.0303853519317815 1 1
0.000632520718262685 0.000734587467353946 1 1
0.0293145775875505 0.0289454341891162 1 1
0.334040131697152 0.326642512510448 0 0
0.00823140845936095 0.00897860611729421 1 1
-0.195971978852116 -0.192328323501807 1 1
-0.124468433893536 -0.121594990736344 1 1
-0.0251392038248149 -0.0246234732557715 1 1
0.0265124587164451 0.0258780552567991 1 1
-0.0271328386895418 -0.0257962167809727 1 1
0.177666456514248 0.172426207440957 1 1
-0.120404473665325 -0.117939172674741 1 1
0.0996480569195795 0.0968242245989811 1 1
-0.178025766980666 -0.17365808623872 0 0
0.068965605217406 0.0678711849989874 1 1
0.0566652892219202 0.0550930265009705 1 1
-0.0776461024767411 -0.0763382544351954 1 1
0.00737541886689056 0.00903756814997935 1 1
0.143339256036687 0.140530459799063 1 1
0.084183251296035 0.0821910718517021 1 1
-0.0920820926017798 -0.0902358456427825 1 1
0.191493455157321 0.18850268601309 1 1
-0.106880765655299 -0.104873559923795 1 1
-0.23482713225666 -0.231075830327465 0 0
0.0897309458059703 0.0889468698461382 1 1
-0.0273232074604822 -0.0274556569931619 1 1
0.158719297317773 0.155745379719163 1 1
-0.281092443259831 -0.276328209538304 0 0
0.188381238577182 0.185158147891646 1 1
0.159124691476707 0.156918212783474 1 1
0.111739869167851 0.109849965349104 1 1
0.0829624949913393 0.0809985523058108 1 1
0.132958809726505 0.130448502893719 1 1
-0.257314219292927 -0.252680158320249 0 0
-0.000815163309804919 -0.0011299747672737 1 1
-0.0217133519509431 -0.0209837337962706 1 1
0.0993481954539131 0.096901847436025 1 1
0.0927794197196773 0.0901592830613689 1 1
0.160239577691733 0.157280055478352 1 1
0.0288202608665576 0.0279120056686649 1 1
-0.0622803284388201 -0.0611463251359777 1 1
-0.31517467579302 -0.309055778615101 0 0
-0.260698784447053 -0.255322998153706 1 1
-0.107867268246772 -0.105545549216899 1 1
0.0660981306284622 0.0633528336191936 1 1
-0.0186895899712402 -0.0174440860046041 1 1
-0.137191502682967 -0.13512612827013 1 1
-0.0100085827954449 -0.00954262266718938 1 1
-0.0492876488211418 -0.0480760773033521 1 1
-0.18749532449023 -0.184386766702677 1 1
-0.0271729846111297 -0.0266219120506869 1 1
0.0404176799739831 0.0408977737480584 1 1
-0.0287377917030187 -0.0279300454815113 1 1
0.0361405758235946 0.0358585454739779 1 1
0.014856414563787 0.0145979627728671 1 1
0.240709148597552 0.235070807181056 1 1
0.27165165305553 0.26676263072816 0 0
0.0351346165568011 0.0349569545590757 1 1
-0.160413594036782 -0.157249908306674 1 1
0.0255892441490015 0.0243791447567238 1 1
0.0902806781839849 0.0888131204712014 1 1
-0.0752035168466386 -0.0737569665187428 1 1
0.183189743877604 0.179334641072287 1 1
0.116063923084906 0.114618217898419 1 1
0.0227715626344671 0.0227845058384812 1 1
-0.0852818804602946 -0.084670412928486 1 1
-0.0662166871909764 -0.0657987712601613 1 1
0.103013252651411 0.101091718912405 1 1
0.201318833801428 0.197654856831321 1 1
-0.104254049576094 -0.102051960057965 1 1
0.0333108414644081 0.0330477509683834 1 1
0.0845421851598774 0.0826089436540535 1 1
0.170435599140087 0.167162061335274 1 1
-0.0559219632620663 -0.0549584257306779 1 1
0.204964201068117 0.200199006996011 1 1
0.0813765111590755 0.0796765715042692 1 1
-0.00961220540281607 -0.00921849960687637 1 1
0.0591203239376476 0.0572413492655868 1 1
0.016565273079144 0.0158482343986104 1 1
-0.214510438817601 -0.210897227273935 1 1
-0.110073625435888 -0.107667218886907 1 1
0.0903278014542982 0.0884826881020819 1 1
-0.139065880941804 -0.136916228480816 1 1
0.221465214819703 0.217569995343143 1 1
0.121881631945288 0.119688315773554 1 1
-0.0827371144641043 -0.0817981832800926 1 1
0.202619774525074 0.199206219614301 1 1
0.0902880293001848 0.0880387812443569 1 1
0.161148728388124 0.157833882706567 1 1
0.0157591086428277 0.0152059394595627 1 1
-0.069835349374634 -0.06677587393151 1 1
-0.191797196697721 -0.188059912026669 1 1
0.10177871628878 0.100635483677556 1 1
-0.250088285691007 -0.245402222282443 0 0
0.136784093942972 0.135068980885054 1 1
0.103371170309114 0.102069075159372 1 1
-0.149101630115696 -0.14646294604713 1 1
-0.193781844066996 -0.190133162551587 1 1
0.146080614150648 0.142838964165142 1 1
-0.0319746556134078 -0.031214338291079 1 1
-0.118681692668321 -0.115851048789836 1 1
0.393635213857463 0.386022241975311 0 0
-0.00599816985202862 -0.00550452826995404 1 1
0.041116520018451 0.0407337817579942 1 1
-0.202413343754112 -0.200155053820444 1 1
0.289118197673188 0.284746311184311 0 0
0.026591336642761 0.0261371911730967 1 1
-0.0559411262916811 -0.0556870290552588 1 1
0.0924136377507585 0.0910161039597258 1 1
-0.3073187121118 -0.301960781998208 0 0
0.118110119374248 0.115020526855709 1 1
-0.228566677826251 -0.223703916138435 1 1
0.0622420207292968 0.0614076933116131 1 1
-0.141027267921101 -0.138573443273034 1 1
-0.0254429162056363 -0.0239049388827016 1 1
0.107337817845749 0.10606519168591 1 1
0.191681129060446 0.188681717665853 1 1
-0.0140766420121058 -0.0131452994334398 1 1
-0.0030072247170097 -0.0026433283186929 1 1
-0.091036109581549 -0.0894320092995032 1 1
0.0860861969807801 0.084505307693226 1 1
-0.168213329650018 -0.164382589964205 1 1
-0.0286524483722742 -0.0280871655444697 1 1
0.157975625457571 0.156374520857327 1 1
0.0856104681253953 0.083965538151262 1 1
-0.155188242097405 -0.152425581415911 1 1
0.129156228943994 0.126497211034791 1 1
-0.0706581700900107 -0.0687229649020927 1 1
0.0595238323761154 0.0584536561032202 1 1
0.205709249411745 0.200674133208077 1 1
0.196216156352872 0.191756045993244 1 1
0.148805930985682 0.14617847382471 1 1
0.082719403613052 0.0809766961216082 1 1
0.0093471104406454 0.00932923592241353 1 1
-0.213847130629304 -0.210346620212246 1 1
0.156588613016886 0.15247174432344 1 1
0.0919988046902143 0.0902813758426918 1 1
0.1349543742558 0.131733002362878 1 1
-0.175465391731748 -0.172526093806691 1 1
0.0197538090025971 0.0183010681245483 1 1
-0.0889997859179207 -0.0871600687396418 1 1
-0.0798272254855608 -0.0793389173806078 1 1
0.0170453090174377 0.0166293098282402 1 1
0.0589724002759407 0.0578136640364476 1 1
-0.00316445898175028 -0.00251790852612687 1 1
0.141730538338216 0.138804693770479 1 1
-0.195044410577111 -0.190035612041987 0 0
-0.000950511754344879 -0.00115931344579512 1 1
-0.0896224389058583 -0.0871538995494662 1 1
0.189246932466342 0.185403377697143 1 1
-0.034680410081403 -0.0338378418495617 1 1
0.166044317324841 0.163114476348731 1 1
0.00338159554282003 0.00332718683352814 1 1
0.168303799237145 0.165335993200451 1 1
-0.00403892197724007 -0.0045380623662884 1 1
-0.0106276285641342 -0.0106003565141811 1 1
0.0549654471030009 0.0547061197239032 1 1
0.0689632572196934 0.0671642537634017 1 1
-0.0835987084300762 -0.0824464346377679 1 1
-0.0111043893290154 -0.0113599338001159 1 1
0.176922228115389 0.173103481623971 1 1
0.0127921483697608 0.012836961397456 1 1
-0.0707227317660604 -0.0690992872152516 1 1
0.0371667833551588 0.0361217972860047 1 1
-0.117797044656091 -0.114964508058734 1 1
-0.0739606831057197 -0.0719392596150825 1 1
-0.110151013766648 -0.108279878751441 1 1
0.0492186218961685 0.0480627744029139 1 1
0.0599239407834312 0.0588974172099285 1 1
-0.0941308889188868 -0.0924287537144855 1 1
0.0691716901202385 0.0670706688693124 1 1
0.0751660185586017 0.0740077117092911 1 1
0.012614962647192 0.0115887243917044 1 1
-0.2444357596554 -0.239555622284654 0 0
-0.106263325439257 -0.103561695374975 1 1
0.00493816932401981 0.00488001859831299 1 1
0.0399845496998499 0.0394118526136284 1 1
-0.132730828530274 -0.13105916874477 1 1
-0.0311109765872203 -0.0310852307627996 1 1
0.00987302476700784 0.0108976133302872 1 1
0.241961181044398 0.237956715800593 1 1
0.0878184211985018 0.086354244393486 1 1
-0.222648154231462 -0.218268683424826 0 0
0.109779368331394 0.108684515834336 1 1
-0.136021973735818 -0.133009870683581 1 1
-0.122159053088703 -0.119099118080134 1 1
0.271205805928964 0.266283714321291 0 0
-0.0819377306850849 -0.080176320343353 1 1
0.133097457153469 0.129576536551833 1 1
0.241840373481289 0.236992385728775 0 1
-0.0659457705452986 -0.0651636203550176 1 1
-0.0393563471034602 -0.0392736680625953 1 1
-0.057892266520768 -0.0569807367286482 1 1
-0.169135487424087 -0.165068222163011 1 1
-0.0357012142629458 -0.0341342524053695 1 1
0.104888623399925 0.101676211835541 1 1
0.152636625499165 0.150596337296508 1 1
0.0454100814095201 0.0448508730507895 1 1
-0.0242983493380862 -0.0238629499248267 1 1
0.0607973583144392 0.0593409286422882 1 1
-0.108058647427468 -0.105718604024112 1 1
-0.102769723669051 -0.100612220519078 1 1
-0.298561860007708 -0.292745048357797 0 0
0.0708773207590754 0.0702443135445381 1 1
0.125779435283981 0.123006951141809 1 1
-0.173732968445494 -0.170916445908054 1 1
-0.0936684417974564 -0.0919027301887216 1 1
-0.17375092306014 -0.170496795866883 1 1
-0.0326818238360783 -0.0319901643588775 1 1
0.27044228536897 0.265859438740129 1 1
-0.0483852576070594 -0.0484029478100828 1 1
-0.165528185395633 -0.162512207063089 1 1
-0.111338097877151 -0.109156959641485 1 1
-0.134531217920784 -0.131135483198838 1 1
-0.196675706045297 -0.192622545109818 1 1
-0.0561358604160828 -0.0551309842525888 1 1
0.0113723383239471 0.0118451940678291 1 1
-0.197779969725653 -0.193490545672323 1 1
0.126095347582285 0.123903393662702 1 1
0.174782523681341 0.171733229043283 1 1
0.0240192569147835 0.0235509460938489 1 1
0.193904094965201 0.190094963719506 1 1
0.0574138307120764 0.0558414330790083 1 1
-0.0523247923864515 -0.051040680815775 1 1
-0.156159455811907 -0.152844175572585 1 1
-0.081724780733497 -0.0808901563719806 1 1
0.0174434250916756 0.0171593319310643 1 1
0.0154487961563278 0.0154728261904832 1 1
0.139960089900155 0.136103179035272 1 1
0.13179248509706 0.128821480880873 1 1
-0.0983349995927193 -0.0955734149771208 1 1
-0.169848664392785 -0.166163132379421 1 1
0.0554936433484198 0.0552044664919541 1 1
0.211679909122845 0.206962885418446 1 1
0.124256047684748 0.121041454916349 1 1
-0.0537480335839973 -0.0530369343216571 1 1
0.15849783708148 0.154812246557433 1 1
-0.00892143529863183 -0.00842289324162934 1 1
0.138473962552819 0.13663397848695 1 1
-0.12485534607599 -0.122863429814067 1 1
-0.041416976364892 -0.0400426583069969 1 1
-0.133977842163519 -0.130506751872469 1 1
0.170446012687491 0.168163721464163 1 1
-0.0193633537492569 -0.0203422072724383 1 1
-0.0878096806430692 -0.0862031000371217 1 1
0.20390078408039 0.200835958748683 1 1
0.0875689480412618 0.0864667469849908 1 1
-0.131092382302905 -0.128179202622421 1 1
0.028746745939124 0.0275106584072931 1 1
0.0741837788762632 0.0717319887100889 1 1
0.13540449178333 0.132624179302504 1 1
0.0925985848395419 0.08979820409349 1 1
0.145963123837058 0.143337713787467 1 1
0.188849116422571 0.186988925487404 1 0
0.141623318653025 0.138550092947 1 1
-0.0928336885407436 -0.09056030366839 1 1
0.119320332802091 0.117732442505075 1 1
-0.207232321435399 -0.202901380888262 0 0
-0.0859115435636857 -0.0842275441335981 1 1
-0.0912845962672489 -0.0899622520995677 1 1
-0.0953511912810138 -0.0932031293055032 1 1
-0.24251135200459 -0.237717129646065 1 1
-0.243109206710092 -0.239038746313856 1 1
-0.0796448546967252 -0.0778436322243347 1 1
-0.169435796095629 -0.166609704832067 1 1
0.116827218928115 0.114181993764487 1 1
-0.126815451451857 -0.123426537143227 1 1
-0.112350456625494 -0.109429155177091 1 1
-0.0132710878132285 -0.0135200704360878 1 1
0.181513351579328 0.177736572469917 1 1
0.063278509937201 0.0614557092420685 1 1
0.0582760797366044 0.0577746630245373 1 1
0.00290876620788183 0.00367749501893903 1 1
0.0025398005438333 0.0040654441681102 1 1
0.0919771034387712 0.0904325258298883 1 1
0.046226331801144 0.0455692463466301 1 1
0.0242355466481842 0.0233993421196347 1 1
0.147031638223236 0.144257222832285 1 1
-0.0124808544278151 -0.0115422292889037 1 1
0.296036909333517 0.289885732795065 1 1
0.158064258626014 0.154591105096859 1 1
-0.117829514202899 -0.114774578435006 1 1
0.201756923822988 0.19816231398127 0 0
0.0119093796029676 0.0108158704251733 1 1
-0.0737627722141061 -0.0716688931282441 1 1
-0.127587649277436 -0.124746594162736 1 1
0.113764731253062 0.111387149773096 1 1
-0.0271814937639366 -0.0269533671510365 1 1
0.104711045851679 0.102389576202322 1 1
-0.174550391148692 -0.17155118090649 1 1
0.103972341594712 0.101633677858353 1 1
0.262334910134638 0.256301618937157 0 0
0.0385996506499649 0.0376719537702101 1 1
0.221827604781019 0.216991673948278 0 0
0.153854333686192 0.151269001776255 1 1
0.0104154200738415 0.00884477803072801 1 1
0.111969600459675 0.109666208595503 1 1
0.00457944714351828 0.00411334881752058 1 1
-0.0626102325435868 -0.0623087706722252 1 1
-0.0578131028941955 -0.0566700698868494 1 1
0.0236074731863352 0.0233416203770618 1 1
0.0722749111636117 0.0707309737879965 1 1
-0.0216325358816466 -0.0209739068246247 1 1
-0.0187625198127513 -0.0183511329011429 1 1
0.0671612486338506 0.0661714442057951 1 1
0.112190080094962 0.11011043901638 1 1
0.0400245064763774 0.0400967221283535 1 1
-0.0516213505602558 -0.0505615796486628 1 1
0.0478213281038481 0.0463050017195255 1 1
-0.179868484808124 -0.176088376096209 1 1
0.0807369785628611 0.0786861082522452 1 1
-0.195972598581038 -0.192777036555386 1 1
0.0649937025796204 0.0642736463960804 1 1
-0.106575225135914 -0.104987300498122 1 1
-0.00316863818151464 -0.00247164635956847 1 1
0.256811665057295 0.252557685601307 0 0
-0.105907721981423 -0.103403084221633 1 1
0.0181614053074301 0.017898104111366 1 1
-0.0513293764192576 -0.0508502467726989 1 1
0.160395480796041 0.156972538772453 1 1
-0.0138181198106503 -0.0144804258309974 1 1
-0.0458312372888842 -0.045414637933494 1 1
-0.218699016125092 -0.214087048305618 1 1
-0.0962579547641523 -0.0946302908291931 1 1
-0.0747989087400116 -0.0734273990121492 1 1
-0.115081120846717 -0.113977846801954 1 1
-0.0731864404968978 -0.0723036202346446 1 1
0.126420582182508 0.124626467491589 1 1
0.00852354785454757 0.00904138187379562 1 1
0.111791498421528 0.110188485427934 1 1
-0.279239154947886 -0.273965817399301 0 0
0.133813779652294 0.130287934714795 1 1
-0.0038223321854348 -0.00331084738690149 1 1
0.00334447488502629 0.00347663904252893 1 1
-0.0895787921549946 -0.0876603067888156 1 1
-0.293718164499876 -0.288036731716079 0 0
-0.00952227430953236 -0.00905704722180376 1 1
0.117364157766804 0.115043155366259 1 1
-0.376216907699358 -0.369138256600819 0 0
-0.108951145549429 -0.107829720033943 1 1
0.0676339380164338 0.0662767720865716 1 1
-0.000217643303547687 -0.000976921022912143 1 1
-0.173387360207981 -0.170904159922137 1 1
-0.0195305171276925 -0.0188180265404822 1 1
-0.126110132700055 -0.123758198421267 1 1
-0.190885051690023 -0.186340463857238 1 1
-0.13630337092456 -0.134404552138701 1 1
-0.173502129185745 -0.169611624554483 1 1
-0.155242328065186 -0.153076375175766 1 1
0.0352322329956457 0.0355145358729783 1 1
0.0101538583587669 0.0102470260199133 1 1
-0.0866096322500017 -0.0846234695655778 1 1
-0.0243519503947101 -0.0243322662048462 1 1
0.0477642613583741 0.0471302725728453 1 1
-0.0162337627643131 -0.0160013313505309 1 1
-0.0489405364005146 -0.0471978717993337 1 1
0.0113927741453277 0.00966436753018876 1 1
0.0805766336792071 0.0788502372488248 1 1
-0.0685556236609231 -0.0675888960459218 1 1
-0.363385706160943 -0.357371242044111 0 0
0.0323141136138488 0.0314953531090837 1 1
-0.0352248274303639 -0.0344282061684415 1 1
-0.0550930790614208 -0.0554383708237998 1 1
0.271000605294484 0.266602275109542 0 0
0.152355124625191 0.150742667201912 1 1
0.174038643278426 0.170971005101905 1 1
0.136620379894306 0.134864642262353 1 1
0.151770270715103 0.149153777010143 1 1
0.111698200856246 0.110513248399679 1 1
-0.23530859240014 -0.230111179143841 0 0
0.0598372880985839 0.0589665511761582 1 1
0.272567103862297 0.267772273816205 1 1
0.050352077393595 0.0500773800254343 1 1
0.0946387047459674 0.0927349343625563 1 1
-0.0857664983138055 -0.0848688980856394 1 1
-0.0151593986834297 -0.0156424860794497 1 1
-0.0523616416295238 -0.0514259081314157 1 1
-0.205979530699642 -0.202715565429654 0 0
0.0114592762015012 0.0107101166947895 1 1
0.2092735015358 0.205558875655125 1 1
0.122525272268193 0.121046811447243 1 1
-0.0988873666711286 -0.0973897077398775 1 1
0.0238116569475463 0.0232847201573498 1 1
-0.210279297410723 -0.20698415924986 1 1
0.109383599772679 0.107003756729041 1 1
-0.270268806057565 -0.265975915992005 1 1
-0.0636432485196545 -0.0625480831770081 1 1
-0.0642642736234652 -0.0634730375337374 1 1
-0.0126517371974272 -0.0132450364719901 1 1
-0.0828709756121225 -0.0809888261696454 1 1
0.037435922418178 0.0368782737700879 1 1
-0.00654327568496267 -0.0067999723637154 1 1
-0.134543104177941 -0.132069853018594 1 1
-0.164571967155892 -0.16249631572695 1 1
0.0516899813562 0.0506722239155829 1 1
-0.022610061037762 -0.0232049808270361 1 1
-0.0224930128116327 -0.0224528492369042 1 1
0.11145686465795 0.108588569981693 1 1
-0.192962021054922 -0.189115543396754 1 1
-0.0509487914122614 -0.0502305592051119 1 1
0.00970832283731537 0.00970646913638557 1 1
-0.159095944289104 -0.156437770297421 1 1
0.212472062316243 0.20805462872164 0 0
0.0211434640432973 0.0224699143039617 1 1
-0.138567132952764 -0.13541089394297 1 1
-0.0841262507897109 -0.0820195245643065 1 1
-0.093403495791915 -0.0924306056046169 1 1
0.0262492019146314 0.0259221065319131 1 1
-0.0202623502719505 -0.0204472557081113 1 1
-0.0387484679957947 -0.0373445993078109 1 1
0.0375290885071658 0.0375309871235 1 1
-0.254946025451897 -0.250120441157286 1 1
-0.0697418001650172 -0.0686091881361886 1 1
0.0463399669572756 0.0447833294024589 1 1
0.054774572279201 0.0532591572399094 1 1
0.175829719834114 0.172275520474321 1 1
-0.0866197185733292 -0.0854544677729255 1 1
0.0669376152335305 0.0656174052312242 1 1
-0.0102482943981082 -0.0112224114989947 1 1
-0.0648516678878114 -0.0643199010907113 1 1
-0.0413707393401716 -0.0411274168645296 1 1
0.226401399568296 0.222714967822007 0 0
-0.0865041144169313 -0.0855794120522183 1 1
0.0756955793142578 0.0740823376901672 1 1
-0.108043186621525 -0.107024719447999 1 1
0.11676698095822 0.11440504514042 1 1
0.212721403394669 0.208348520556624 1 1
-0.0116260604046433 -0.0104948320495608 1 1
-0.0114395934358756 -0.0118070206996427 1 1
0.263003445584763 0.258653829163075 1 1
-0.114192434086131 -0.111748483876206 1 1
-0.0255100707284806 -0.024159944864661 1 1
-0.0413888203182222 -0.0409628158592063 1 1
-0.0997103919644811 -0.0980293666602233 1 1
-0.154448669210147 -0.151269600590856 1 1
-0.102707603782318 -0.100653360353532 1 1
0.0274027396336823 0.0261877586143531 1 1
-0.0362515394119563 -0.0360706005006576 1 1
0.00220736594950558 0.00242314694230766 1 1
0.200614924985433 0.197288641782661 1 0
0.0681229441882068 0.0671977015451766 1 1
-0.0831401958467515 -0.0808923336280576 1 1
-0.00504696422258666 -0.00463736839684395 1 1
-0.0998845579731249 -0.0977309558008879 1 1
-0.152237169741071 -0.150243496014681 1 1
0.111401808266303 0.109747192273658 1 1
0.106601918804415 0.104172084294414 1 1
-0.0303852304897172 -0.0299212345213839 1 1
-0.139663926284173 -0.136216229507682 1 1
0.043785327600614 0.042844725856933 1 1
-0.0954498563162933 -0.094312010464901 1 1
0.0986697189954792 0.0968426463247381 1 1
-0.181049528180915 -0.178173343554918 1 1
0.0675689387626935 0.0665283060752073 1 1
-0.118925183653904 -0.117490408112158 1 1
-0.00879022922739862 -0.00937494712389128 1 1
0.0137180612673834 0.0135234126974297 1 1
0.00850218542139404 0.00743312959768718 1 1
0.159730895549848 0.156477295717721 1 1
-0.0954495061449255 -0.0943261774553759 1 1
-0.0695691959498816 -0.0680775142041714 1 1
0.118888878345925 0.116797980660676 1 1
0.100968304045422 0.0999459514295017 1 1
0.0352251156745804 0.0346469361044751 1 1
-0.000268685581990035 -0.000358908298786147 1 1
0.0862246614421185 0.0844015713708479 1 1
0.0278524348909316 0.0277336181409866 1 1
-0.0788445757023308 -0.0774055389843836 1 1
-0.0501104894816543 -0.0483121854032347 1 1
0.138529696575918 0.135529687711 1 1
0.273521056106188 0.269104429635622 0 0
-0.0428970892007675 -0.0422700481200072 1 1
0.0574939347623577 0.057645872485609 1 1
0.147064056569863 0.143356139886617 1 1
0.0210230013110163 0.0201755857655572 1 1
-0.113264543444127 -0.112210347410129 1 1
-0.166544483797649 -0.163848052593859 1 1
0.304180311791777 0.299055696086481 0 0
0.124306942761059 0.121306487489287 1 1
0.0713413018758257 0.0699641821759488 1 1
-0.034458774703957 -0.03362814941726 1 1
0.0194084179124916 0.0189167965328014 1 1
-0.00129431035189466 0.000303514207917268 1 1
-0.13824424854843 -0.136334849751419 1 1
-0.106715541679856 -0.104070023567869 1 1
-0.163809852418638 -0.160960776365923 1 1
0.00967370834954651 0.00974244329012137 1 1
0.318305327796145 0.311847008222108 0 0
-0.209851684100994 -0.206500566927408 1 1
-0.115410106508609 -0.113226933759245 1 1
-0.0623058450130161 -0.0618002686911451 1 1
0.0325539383240931 0.0325321443569462 1 1
-0.0824072895622349 -0.0807123270131471 1 1
0.0164951050846652 0.0164471443643019 1 1
0.0633299622501678 0.0614885414252322 1 1
0.0362479556224595 0.0356887783935492 1 1
-0.162217304833573 -0.159398800014748 1 1
0.162890995360969 0.159940453851773 1 1
0.274545049067715 0.270432314782205 0 0
0.067164601192473 0.0647532138713212 1 1
-0.0325288368123137 -0.0328657503748894 1 1
-0.0036990431333097 -0.00330092551731546 1 1
0.0721352747145732 0.0704741239627802 1 1
0.126044285032374 0.123794053361577 1 1
-0.213293956927356 -0.210021658964815 1 1
0.127057283742517 0.125425416159067 1 1
0.00870452697645607 0.00972758673455919 1 1
-0.0788180984987839 -0.0774233934040833 1 1
-0.129154858142754 -0.127472286360393 1 1
0.13108554695615 0.129937809505059 1 1
-0.118735542080476 -0.115996497784219 1 1
0.105031608229574 0.102598682186586 1 1
0.0859871423401085 0.0853529942866807 1 1
-0.140990890018476 -0.138603896284913 1 1
0.113224529161582 0.110214787328945 1 1
0.136493211481102 0.133590660897028 1 1
0.126056719333946 0.123671705298632 1 1
-0.0683619172967332 -0.0662333032254987 1 1
0.114899816386436 0.112157680753198 1 1
0.1808187037015 0.177886526600636 1 1
-0.105142805822134 -0.10314789386475 1 1
0.017980723828209 0.0187469528639584 1 1
0.225196968454014 0.220176040330786 1 1
-0.104094042291295 -0.102374896883163 1 1
-0.138647740330685 -0.13716548199694 1 1
-0.203195900631546 -0.199214880918569 1 1
0.103769058993197 0.101081062243135 1 1
0.171059028947379 0.167690969579569 1 1
-0.129527376618926 -0.12760515963796 1 1
0.0623514364398135 0.061629489336729 1 1
0.164211239787992 0.161750388659688 1 1
-0.222148135484842 -0.218801289769263 0 0
-0.00341329896060817 -0.00269035159558874 1 1
-0.0581753894396686 -0.057336632490497 1 1
0.441671773467381 0.43351694557614 0 0
-0.140888866267462 -0.138118193363924 1 1
0.0536136726130781 0.0529336523175378 1 1
-0.347062777334041 -0.340117866136874 0 0
0.0369310023260796 0.0362572050276504 1 1
0.24008119976016 0.236022621175254 0 0
0.176316249101967 0.172613220387645 1 1
-0.269404236089229 -0.264791136410535 0 0
0.11366759834475 0.111836143561296 1 1
-0.163316436408746 -0.160740154148752 1 1
0.0769891774245816 0.0757097389377944 1 1
-0.153738248281602 -0.151395069490882 1 1
0.17990249905663 0.17680900443346 1 1
-0.0302233995915134 -0.0292803546656137 1 1
0.210289561704334 0.206432739693791 1 1
-0.000862521848183329 -0.000359670154064696 1 1
0.242459487919403 0.238331857986765 1 1
-0.056020738791821 -0.0538912480565897 1 1
-0.0154725324667575 -0.0158967367684992 1 1
-0.0236470353764129 -0.0228410982049683 1 1
-0.117263844119847 -0.116344555533483 1 1
0.113574880728263 0.111998590784663 1 1
0.0687428391183218 0.0682765174881027 1 1
0.00140551283780495 0.00118837073770334 1 1
0.0331826041665977 0.0330261524228364 1 1
-0.104198056638977 -0.102237853011132 1 1
0.0487759463889496 0.0482923899153665 1 1
0.00547962617259644 0.00625869307998732 1 1
0.0325020965037417 0.0323869771562983 1 1
-0.0304857062675848 -0.0315686355118807 1 1
0.0402426242903666 0.0387890032021121 1 1
0.109968156611991 0.107656949803422 1 1
0.0785201123276217 0.0771430642816156 1 1
0.160281494136924 0.158044677583526 1 1
0.0922944501186766 0.0902786501573918 1 1
-0.00979663244621866 -0.0101882372280055 1 1
-0.0320592555463159 -0.030250805436681 1 1
0.1144315246757 0.112471861223062 1 1
0.129115573404445 0.126398109197588 1 1
-0.21195392649162 -0.208231455095187 1 1
-0.129566590883464 -0.127024731780521 1 1
-0.132470500270757 -0.130035260687085 1 1
0.0428323994616324 0.0420161194306524 1 1
-0.160831805545659 -0.157399023032626 1 1
0.193207304884542 0.190295770697605 1 1
0.0415173620796649 0.0404954365797326 1 1
0.143927394780912 0.14114394436125 1 1
-0.0695558107169831 -0.0682668262244737 1 1
-0.306500293091025 -0.301277640282993 0 0
0.141539866122761 0.138147210614597 1 1
-0.173336914334043 -0.170814089501721 1 1
-0.121641512924829 -0.119147397791648 1 1
0.000865097030852215 0.00155963491141543 1 1
0.134688481579841 0.131757794884572 1 1
0.0569373570508796 0.056068693354645 1 1
-0.0831571686294678 -0.0818581966146833 1 1
0.0376676056894799 0.0374453138297015 1 1
-0.0884324312387963 -0.0864508781898225 1 1
0.00349388900135708 0.00389341493029413 1 1
0.140178274071532 0.137718041418938 1 1
0.0386209212449726 0.0374341152988782 1 1
0.0470000413554087 0.0464866293598125 1 1
-0.0451978201675625 -0.0449534167879818 1 1
-0.151512378657788 -0.149848313091715 1 1
-0.0990800976175069 -0.0974055243623042 1 1
-0.304299474377723 -0.298905664952298 0 0
-0.231354370882179 -0.227557543288457 1 1
0.15496354801742 0.15177208814502 1 1
-0.127983708627373 -0.125713229915048 1 1
-0.130952510449755 -0.128619452447522 1 1
0.116490588805142 0.11328288595833 1 1
0.0373846596840876 0.0370080312852438 1 1
-0.0674352022232619 -0.0659231027826944 1 1
0.140402831067815 0.138046802670213 1 1
0.161889781182722 0.159361263457834 1 1
0.165296486690369 0.162928721094678 1 1
-0.0181021288256885 -0.0179561557116725 1 1
-0.0363101472858684 -0.0356137327100455 1 1
0.123928959910895 0.121311445007903 1 1
-0.00384147537623919 -0.00413511890109011 1 1
-0.100568846911164 -0.0999451331542012 1 1
-0.105758516334088 -0.103946121677185 1 1
-0.174428498493378 -0.171458778307115 1 1
-0.0465264769167648 -0.0458333260543864 1 1
0.367025436284508 0.358881273325273 0 0
0.0758331955706985 0.0746900258188642 1 1
-0.0981761471058844 -0.0961790814319713 1 1
0.0367958408546582 0.0363750233769659 1 1
-0.00784861726234742 -0.00831501241541574 1 1
0.152825940954093 0.149007949029895 1 1
-0.365171787492297 -0.357482111376914 0 0
-0.0783955410024436 -0.0779737074741921 1 1
0.0544708197024231 0.0544897565215252 1 1
-0.157317715171188 -0.154580360420594 1 1
-0.0433749929556449 -0.0420176863871557 1 1
0.246785460855711 0.241451269691491 0 0
-0.0894724656939864 -0.0871142812090291 1 1
-0.137367771796532 -0.134993316200133 1 1
0.0533336894713287 0.0523901107532217 1 1
0.519960777089855 0.509852955070666 0 0
0.163453194474007 0.159902313004281 1 1
0.104198338022431 0.102668750615667 1 1
0.113254275797031 0.110778520585112 1 1
0.0556170585089877 0.0547745904835239 1 1
-0.0303419235863616 -0.0301747709258737 1 1
-0.0649868618104117 -0.0635969514486266 1 1
0.123638136431875 0.121328321410048 1 1
-0.0511180682754187 -0.0498383371001194 1 1
-0.0494633761481016 -0.0484750861060041 1 1
0.216039427158884 0.211317291181297 1 1
-0.0980384818760978 -0.0952282002637971 1 1
-0.0967088082153867 -0.0951789030421853 1 1
-0.00598684765097848 -0.00577722742282346 1 1
0.0615995102265427 0.0603185565857796 1 1
0.167776750603662 0.164278543163199 1 1
-0.115617217930359 -0.113461645097819 1 1
-0.28082738833993 -0.274751720307077 1 1
0.140073599407048 0.136838345565314 1 1
-0.028239305609009 -0.0272419518841375 1 1
-0.0776105037182186 -0.0749665339935069 1 1
-0.0652746322457816 -0.0643745326422241 1 1
0.0903276426349084 0.0874945588281847 1 1
0.021476821783295 0.0216896267055271 1 1
0.194055571819888 0.190683985801217 1 1
-0.0374190462007246 -0.036285790216153 1 1
-0.12946238643945 -0.126554946320667 1 1
0.0459384590873202 0.0452610138115348 1 1
0.0164793846790343 0.0159303256484656 1 1
0.069004974633759 0.0676188557409361 1 1
-0.119309620356864 -0.116956819956449 1 1
-0.088218464453217 -0.0868533414832713 1 1
0.0281964756167759 0.0279670061878875 1 1
-0.0831280438126821 -0.0820448650992155 1 1
0.0378052098408776 0.0385259856467808 1 1
0.0804739821862357 0.079314252546104 1 1
0.0519857229221952 0.0517206047718644 1 1
0.095414786209352 0.0941710320761501 1 1
-0.145202404862543 -0.141969091602885 1 1
0.00828095430109072 0.00764073225486095 1 1
-0.0319345967864052 -0.0320889534783762 1 1
-0.0566393953607033 -0.0554269901042926 1 1
0.189045947392675 0.184937213531905 1 1
0.200940930803382 0.197154982360756 1 1
-0.0940868173409242 -0.0920594767015408 1 1
-0.0248174680688775 -0.0247366010738141 1 1
0.00838460616539035 0.00861909547599019 1 1
0.00600186845759079 0.00592757335184176 1 1
-0.374280780327697 -0.366976246691729 0 0
-0.245540255530084 -0.240599030839828 0 0
-0.191102781446059 -0.188237047297099 1 1
-0.0769432924100292 -0.075445606585167 1 1
0.0996540086825313 0.098102961200155 1 1
0.279416322560265 0.274161804789863 1 1
0.0482728496887258 0.0469901564049456 1 1
-0.207158211390778 -0.203337646579193 1 1
-0.182163729740311 -0.177542819616308 1 1
0.0191987661716586 0.0183802145302023 1 1
0.00213804348783135 0.00118153627364941 1 1
0.107453063280121 0.105711574537927 1 1
0.219567627363448 0.216356575629761 1 1
-0.0230315743395346 -0.0230450475730941 1 1
0.179721036585038 0.176429843109104 1 1
-0.21690705670822 -0.21297878026137 1 1
0.088245411279798 0.0859454322485504 1 1
-0.122123750073878 -0.120104311836732 1 1
-0.133313132182852 -0.130760010267538 1 1
0.254528810637957 0.250906275771702 1 1
0.0196397532736993 0.0199486420792987 1 1
-0.0906994909097013 -0.0889557677180736 1 1
-0.0576170756077251 -0.0559407391536146 1 1
0.116869133917492 0.114762591899181 1 1
-0.131189487802068 -0.128851573564088 1 1
0.306916653159682 0.301873520420898 0 0
0.0923839672253432 0.0896677058305836 1 1
0.0880668292663627 0.086092180647766 1 1
-0.0504342255819722 -0.0490643332500364 1 1
-0.0129089573599883 -0.0130926266017542 1 1
0.0898420478325595 0.0881679593952772 1 1
-0.292844908402698 -0.28761807760655 0 0
0.140694980255924 0.138032595220371 1 1
-0.165297474797297 -0.161628836154919 1 1
-0.0971953129243717 -0.0953846945429611 1 1
0.0730077757150033 0.0709786661567671 1 1
0.0677952244521476 0.0669827689042254 1 1
0.058648146689481 0.0568515397975521 1 1
0.122119153498846 0.119964861616403 1 1
0.0395242838582735 0.0381069744791932 1 1
0.0636850081342432 0.0621158075504334 1 1
0.100223889513134 0.0977630575871003 1 1
0.0231650083060277 0.0234872722110746 1 1
-0.1587907332922 -0.156784587093728 1 1
0.00152362681261048 0.00234456057128186 1 1
0.0698331847874804 0.0680924030787725 1 1
0.117425462468267 0.115431266459756 1 1
0.185729116318161 0.181782717130528 1 1
-0.160248933348334 -0.157441486290897 1 1
0.0701586402455338 0.0682954556788735 1 1
0.0628706378181323 0.062008066617566 1 1
-0.102080050165944 -0.100851310435152 1 1
0.119347465119509 0.117073199315873 1 1
0.182873071202782 0.179474011039431 1 1
0.0856231694764493 0.0836658848450552 1 1
0.0131670484888967 0.0133254684004825 1 1
-0.0473979660004275 -0.0476698581951556 1 1
0.298742367300028 0.29318213130341 0 0
-0.373509935926029 -0.367556346573131 0 0
-0.219422509191089 -0.215872844446425 1 1
0.156606385388636 0.154000109065501 1 1
0.0951745511990628 0.0925586616938516 1 1
0.0861638052066226 0.0833043559420613 1 1
-0.0194816470084019 -0.0190788155819398 1 1
-0.0226975310998734 -0.0233377429103578 1 1
-0.169530076497869 -0.166767024988131 1 1
-0.013928211618362 -0.014004200082437 1 1
-0.0328033472664597 -0.0317465714010481 1 1
-0.195479581397224 -0.19252659827416 1 1
0.20738576517729 0.203301284328346 1 1
-0.124518879413213 -0.121041623016363 1 1
-0.0161741125752109 -0.0155421438695823 1 1
-0.150293058881731 -0.147807581209138 1 1
0.0875869343575515 0.0860914496811561 1 1
-0.170233015292326 -0.166957973878007 1 1
0.0318902861311341 0.0300977567315095 1 1
0.312250620304001 0.304940177787886 1 1
-0.0932295631105479 -0.0920265727406026 1 1
-0.0160957062844748 -0.0159879264678823 1 1
0.0578495156895343 0.0569072303470757 1 1
-0.119195890387842 -0.11665969966286 1 1
0.288639212051812 0.28323439168845 0 0
-0.0355863226675342 -0.0355956600274174 1 1
0.15421782284249 0.151046804510956 1 1
0.0414817915240855 0.0410275129750578 1 1
0.0150884606522078 0.0150592739463531 1 1
-0.0711059670593927 -0.0694377467960288 1 1
-0.0763212166223708 -0.0752970745488462 1 1
0.180009670644144 0.176205342473468 0 0
0.150729895424946 0.148067069438866 1 1
-0.131599639418063 -0.129418203530997 1 1
0.184277492321984 0.1814285350715 1 1
-0.00902129478962986 -0.00846472956187175 1 1
0.207539758252227 0.204797837774998 1 1
0.0515081353044718 0.0514951803999096 1 1
0.166426462360777 0.162702115334193 1 1
0.134856397557769 0.132339634928009 1 1
0.0233090616359895 0.0222430050907668 1 1
0.0800729223120137 0.078681274039759 1 1
0.213038776262532 0.209891636486307 1 1
0.0693139459743805 0.0682053897265804 1 1
0.0728389656558336 0.0716453574933849 1 1
0.0723112720434849 0.0704009322835553 1 1
0.0397189225953153 0.0389703339442495 1 1
0.135087648600842 0.131875284994289 1 1
0.0777748722264255 0.0766851429712506 1 1
0.029556278956115 0.0297097524016233 1 1
-0.0437694996493246 -0.0424748229805173 1 1
0.0313247913400637 0.0304458691956819 1 1
0.00285767992849854 0.00310994718430548 1 1
0.135070305511564 0.132581974431416 1 1
0.127474797343224 0.124927899290255 1 1
-0.0990011923993709 -0.0965180139514673 1 1
0.144922833910434 0.141689451536454 1 1
-0.0823943446792691 -0.0804829498778062 1 1
-0.162441625115929 -0.159445668380164 1 1
0.0478219941086832 0.0456228470081342 1 1
0.0232198077361486 0.0232479273506255 1 1
-0.0949493523624022 -0.0933556521440358 1 1
-0.1180400577411 -0.116057919795472 1 1
0.0197202461869149 0.0195730359137703 1 1
0.204170694843341 0.200659062876281 1 1
0.0128961836474529 0.013484006605769 1 1
-0.117574598299723 -0.115764178351203 1 1
0.0114802752325324 0.0110562371582588 1 1
0.156577744758827 0.153657911194267 1 1
0.040998333839772 0.0407963748248016 1 1
0.0133464157051966 0.013165939814607 1 1
-0.180873808833405 -0.177395275471704 1 1
-0.24871258165652 -0.243280121010519 0 0
-0.0831667145887152 -0.0817187697288619 1 1
-0.0746955793220413 -0.0729231317565575 1 1
-0.100323901211518 -0.0980638903731005 1 1
-0.0779449396081194 -0.0754522797914245 1 1
-0.255655411906404 -0.251449590683048 0 0
0.0492941335597407 0.0484650003352353 1 1
0.0614244397910881 0.0606962097544521 1 1
-0.054258912267916 -0.0532953147006342 1 1
-0.119254905801664 -0.116832829755799 1 1
0.124770257665699 0.121730855352518 1 1
-0.231960346055727 -0.227260815002559 0 0
0.177741245969998 0.17399447625409 1 1
-0.0305737038608997 -0.0300631583353995 1 1
0.00986917514039934 0.00916269027379273 1 1
-0.321750107456456 -0.316660107027821 0 0
0.0915926337072869 0.0900635078332152 1 1
0.150934877273329 0.14736954646273 1 1
-0.0946229553944933 -0.0930018552541809 1 1
-0.159086355319208 -0.156657696674211 1 1
0.0632953241003809 0.0613303930993886 1 1
-0.020838665181648 -0.0197593395886884 1 1
-0.0264285327980086 -0.0262421811444398 1 1
0.0625563932899615 0.0617810760952743 1 1
0.104282598267096 0.102887342274002 1 1
0.147101933522185 0.143834267188405 1 1
0.0845824874608104 0.082985660374565 1 1
0.0410749484799698 0.0405670053854502 1 1
-0.0438684949547734 -0.0429719364574498 1 1
-0.0194509438509372 -0.0196523193529295 1 1
-0.0279213095486336 -0.0260929095471003 1 1
-0.0819146785775918 -0.0799651590057879 1 1
-0.0344285144112381 -0.0343450082703753 1 1
-0.165335892154003 -0.162467171194978 1 1
-0.092139632881944 -0.0911445988420441 1 1
0.0224516353056357 0.0213260051622701 1 1
5.82682533537531e-05 0.00015662852816699 1 1
-0.167801433950247 -0.164996178462818 1 1
0.0394758932067679 0.0389323965518393 1 1
-0.200910767148833 -0.196920803163047 1 1
0.0895955558978067 0.0874798699744137 1 1
0.214418385280551 0.210969207753863 1 1
-0.0493074819443596 -0.0479637908848224 1 1
0.119011704242175 0.11635421114862 1 1
-0.143882120153887 -0.140507072010982 1 1
0.000454657048717735 0.00016829475488863 1 1
0.188421858953553 0.184037537125772 1 1
0.143453893293653 0.140100958674687 1 1
0.0607718958018146 0.0595164798031214 1 1
-0.0970281169884581 -0.0952830508721549 1 1
0.0591557118469743 0.0563079951839344 1 1
-0.0710723706159877 -0.0701194220500185 1 1
-0.142749699164974 -0.14077014827059 1 1
-0.0627012440263696 -0.0625893731396591 1 1
-0.153865080268236 -0.151522693246813 1 1
0.0315487610817309 0.0312521891597188 1 1
-0.0868207054410363 -0.0851468819066275 1 1
-0.0351685137395417 -0.034500681479033 1 1
-0.30436025972401 -0.298393250578249 0 0
-0.0660415871002308 -0.0646360893159501 1 1
-0.0939527089098362 -0.0921322479962761 1 1
-0.0793688588623543 -0.0780465947772417 1 1
-0.205807438384747 -0.202269553714173 1 1
0.0123869888764674 0.0126362694159789 1 1
-0.11932443705908 -0.117057767727071 1 1
0.114563949444499 0.113315323908135 1 1
0.241881301406292 0.237351961721439 0 0
0.0122625893935459 0.0115889975227948 1 1
-0.186939209105671 -0.183263599230917 1 1
0.0330005579099744 0.0321240665382689 1 1
0.120624296596432 0.11846465532814 1 1
-0.172026856708792 -0.16868524299189 1 1
0.0378186835601982 0.0365888145830192 1 1
-0.0332747489416293 -0.0313021903130835 1 1
-0.330123723067528 -0.324404456537255 0 0
-0.0903174522940449 -0.0887055332489461 1 1
0.00312937292994422 0.00300028464502601 1 1
0.126593690943859 0.124103886413283 1 1
-0.0304143638057731 -0.0302974773115177 1 1
0.0587904860232313 0.0569819564664029 1 1
-0.16131774898133 -0.15852540020023 1 1
-0.0909470352606364 -0.0886910175431601 1 1
-0.187717627632491 -0.183348922167112 1 1
0.0877054985905728 0.0855943794348706 1 1
0.0114712029046469 0.011000902575719 1 1
0.057357177190739 0.0567602049704224 1 1
0.217176554372314 0.213158553829723 1 1
-0.400027670152249 -0.393127892198591 0 0
0.291200252591277 0.284570759914299 0 0
-0.120328900919735 -0.11863308615217 1 1
0.0060651012487867 0.00570892030280631 1 1
0.0269903884900834 0.0266302940595761 1 1
-0.0338585004431554 -0.0330535397444426 1 1
-0.14058607338519 -0.137679382044351 1 1
0.0762526343046018 0.0755167761963169 1 1
-0.00296724692644801 -0.00345670916823205 1 1
-0.193688916188836 -0.189415554451952 1 1
0.0504484548940714 0.0490555780226754 1 1
0.208147640597954 0.204020873670477 1 1
0.104997051042654 0.10341855615506 1 1
0.169058471163873 0.165109189295354 1 1
-0.173235337677604 -0.169325297937028 1 1
-0.0265984262362728 -0.0266030155972742 1 1
-0.0184092118967769 -0.0192303855052924 1 1
0.052573004592342 0.0512332984843819 1 1
0.014683049221858 0.0134856907750119 1 1
-0.0954452231484674 -0.0940239797792311 1 1
-0.188615448341186 -0.185283341541448 1 1
0.0128575777398603 0.0114790401625431 1 1
-0.0744452412755276 -0.0742290249519439 1 1
0.00659956126722203 0.00586114555281867 1 1
-0.12779405421104 -0.125205704070279 1 1
-0.117621539072782 -0.115919716708191 1 1
-0.163183923640264 -0.160960573081295 1 1
-0.114238182544372 -0.111718445581757 1 1
0.0237968245393866 0.0236806330390596 1 1
-0.126034139788534 -0.124645485598043 1 1
-0.134483548524296 -0.130873509971065 1 1
-0.27912461560784 -0.274122299772769 1 1
-0.0263399289023467 -0.0261814210805769 1 1
0.132867190173377 0.130276084870161 1 1
-0.056349379264934 -0.0543891084539421 1 1
-0.178438524166883 -0.173669784948106 1 1
0.120086154035007 0.11838228753378 1 1
-0.000660180623987441 -0.00157415118740437 1 1
0.260495777569569 0.256092271015008 0 0
-0.0825907407182708 -0.080966979234973 1 1
0.331969408543184 0.325563156079115 0 0
0.0569098344184132 0.0558600743693047 1 1
0.129297355169144 0.126694710141752 1 1
-0.0696556494718315 -0.0690213389524604 1 1
0.21189094594709 0.20771787197446 1 1
0.10312640862952 0.101283679897095 1 1
-0.0277974832084747 -0.0274780250566908 1 1
0.0275375235723845 0.0268242525050643 1 1
0.0242697467915981 0.0234936348023066 1 1
-0.162189504078691 -0.159887530515979 1 1
0.0657147281489956 0.0647807864527989 1 1
-0.124650564198291 -0.122443656510887 1 1
0.307601600995245 0.301498317707677 0 0
-0.000589773200917007 -0.000917223335540103 1 1
-0.253245690901488 -0.2489648270698 1 1
-0.249032073130399 -0.243909856879248 0 0
-0.143389460434958 -0.139831867025678 1 1
0.250202407136457 0.245585682891942 1 1
-0.304890391208171 -0.298879883369883 0 0
0.140020634404189 0.138657690534596 1 1
0.0962405894971867 0.0948410366389106 1 1
-0.111884037832779 -0.110304152414992 1 1
0.00441269795269926 0.00504790546955693 1 1
0.0161357726933786 0.0152473502366678 1 1
-0.0168451663671454 -0.017244529836395 1 1
-0.095191425767551 -0.094078693115774 1 1
-0.0301462042842114 -0.0294032407176058 1 1
0.310457523241941 0.303355003888445 0 0
-0.0952210069536511 -0.0940608943694098 1 1
-0.173363657468049 -0.170259463035258 1 1
0.178867519854528 0.175297277644912 1 1
-0.140052483920462 -0.137222195190078 1 1
0.0588402271223158 0.0569778794031633 1 1
0.102698816465255 0.100941042069804 1 1
-0.0707811656365269 -0.0696325083794027 1 1
0.0141611357614579 0.0139505731979148 1 1
-0.0508952486754548 -0.050564799312463 1 1
-0.0440933568804849 -0.0432735326198051 1 1
0.167279629014925 0.16371619612727 1 1
-0.192851298383614 -0.189252234592268 1 1
-0.0871999935414397 -0.0859951425554799 1 1
0.174857462525471 0.170274404060865 1 1
0.0545082691332835 0.0539385511003546 1 1
-0.0136215309797874 -0.0133731928067768 1 1
-0.0550051088189541 -0.0534342650820869 1 1
0.0303344294719759 0.0304015353005344 1 1
-0.122061041560688 -0.120493551186797 1 1
-0.142030377506806 -0.13846197321521 1 1
-0.0310648945769929 -0.0300727605421801 1 1
0.106918724206024 0.105159214444421 1 1
0.136954081188402 0.133768821979411 1 1
0.169305936708869 0.165740438201334 1 1
0.104072411625974 0.102892558792889 1 1
0.0297934379665051 0.0296635876433329 1 1
-0.101372712688968 -0.100430110543873 1 1
0.096725518801731 0.0949659843585128 1 1
0.152988367360843 0.149567439758798 1 1
0.0380487765478372 0.0367855206840845 1 1
-0.13795222907963 -0.1356760444923 1 1
0.0140714860318959 0.0136811180706847 1 1
0.247668725065269 0.24256473641032 1 1
0.139583100110814 0.136924280640894 1 1
-0.201480844742893 -0.197597531478199 1 1
0.137448194039807 0.134816504818137 1 1
-0.213909836955479 -0.20976262557529 1 1
-0.237601631629623 -0.234087660201901 1 1
-0.265359687519557 -0.260665759109488 1 1
0.0418323286289271 0.0407159360302955 1 1
-0.0319209856417233 -0.0316311420204824 1 1
0.0262580157562527 0.0258456448250758 1 1
-0.0292013336874655 -0.0287415343176743 1 1
0.274974555272251 0.26969077481478 0 0
0.0604233779315366 0.0593358539876223 1 1
0.209099277927699 0.205229197667004 1 1
-0.0186878330775567 -0.0184996132583968 1 1
0.16693103372281 0.163181483693684 1 1
-0.105531493569637 -0.103589908811522 1 1
0.0255731179188312 0.0251222174206556 1 1
-0.365029855008819 -0.358887882846733 0 0
-0.215982009638753 -0.212715042321827 1 1
0.0635691245026967 0.0622355147536007 1 1
-0.0363524751827105 -0.0355036499459736 1 1
0.129728477005733 0.127311657535625 1 1
-0.24302973689133 -0.238005885252044 1 1
-0.069792337431481 -0.0679684204074308 1 1
0.0843926996429761 0.083025487899986 1 1
0.0774125906573555 0.0755674388261749 1 1
-0.095472500114941 -0.0939936036843689 1 1
-0.180206000597991 -0.176582892740983 1 1
-0.099270734640915 -0.0977761237197262 1 1
0.106257580279591 0.104372050234889 1 1
-0.0669092707443716 -0.0661537332362055 1 1
0.0790547488608257 0.0778220764565114 1 1
-0.109108083941933 -0.107933073798997 1 1
0.0726911812869828 0.0713740742527756 1 1
-0.0177441052364475 -0.0170091155815181 1 1
0.022443838586484 0.0217647287610984 1 1
0.0825424247296021 0.0819436653437057 1 1
-0.150150758900157 -0.147190882995361 1 1
-0.0014551306184786 -3.52726189797206e-05 1 1
0.0880568191041655 0.0868313042603304 1 1
-0.0147584254633594 -0.0147388307660634 1 1
-0.0478024199426873 -0.0469148421751159 1 1
0.0699224198850212 0.0684946632116787 1 1
0.0752034369872968 0.0736576772349703 1 1
-0.116871895117882 -0.114690147983175 1 1
-0.0579744065745593 -0.0574658586716539 1 1
-0.205634744284006 -0.201753665410867 1 1
0.127689360746972 0.125276096786571 1 1
-0.00093055416369889 0.000184887252865689 1 1
0.0166781505449965 0.0157870061357048 1 1
0.314920651181148 0.308137275502645 0 0
-0.0571909338712869 -0.0557626151560033 1 1
0.161707609623358 0.159144934439856 1 1
-0.0275401311060505 -0.0265789781584125 1 1
0.127586056656789 0.124987668513121 1 1
0.0460146134424262 0.0445446572133532 1 1
0.0500801471903007 0.0498722150800124 1 1
-0.0325647328378112 -0.0320671610798808 1 1
-0.175155886944186 -0.171288994108966 1 1
0.120970313039236 0.118975655232363 1 1
0.113597046441429 0.110585466079356 1 1
0.315160914763655 0.30899659429975 0 0
-0.110732202461384 -0.108640132280528 1 1
0.228165809092521 0.224073351872521 1 1
0.184023534094679 0.181057147076536 1 1
0.107533975935618 0.106278609882276 1 1
0.0293942106634457 0.0286447787260406 1 1
0.0214079224773163 0.0214102791800262 1 1
0.0419205648444874 0.0400903464645472 1 1
0.0242582593130992 0.0237021775404438 1 1
-0.202397678472123 -0.19848814908037 1 1
-0.0234367700852334 -0.0223209649338919 1 1
-0.0960468996559573 -0.0937233099445428 1 1
0.0307674156641841 0.0296740384283712 1 1
0.00241356205889045 0.00197616463388779 1 1
0.119500300545422 0.116743515369931 1 1
-0.109962316965171 -0.107775381896769 1 1
0.166791315198877 0.163698030354927 1 1
-0.201932492512946 -0.198111221717176 0 0
0.0926033502155219 0.0909828024217328 1 1
-0.36931506080064 -0.362726893401152 0 0
-0.104251782801251 -0.102494432903487 1 1
-0.197332505806496 -0.193994183460728 1 1
0.0123192979911799 0.012363260604287 1 1
-0.104172502549307 -0.102604963064092 1 1
0.0514650541297736 0.0509381845196423 1 1
-0.143688075448078 -0.141531035984395 1 1
-0.0248506511321001 -0.0241750738843104 1 1
-0.156723503715893 -0.153425120994449 1 1
-0.00356988513891898 -0.00323642566759106 1 1
0.0423296634925081 0.0415709442913252 1 1
-0.124425123728321 -0.121383203254658 1 1
0.210836761639778 0.207719313774393 1 1
0.0368160384729085 0.0352886058557022 1 1
0.163312889921051 0.160628067612041 1 1
0.278975899046763 0.273855679208032 1 1
-0.104825898452778 -0.103241136645367 1 1
-0.105421682048875 -0.104835272299056 1 1
0.0322695564628133 0.0312131296687373 1 1
0.209479349016161 0.206069786502682 1 1
0.0401016276584922 0.039723034365912 1 1
0.0346083102656513 0.0332529433581475 1 1
-0.0680613691898679 -0.0670814853831929 1 1
-0.0944856954900273 -0.0924289400578897 1 1
-0.19359463768869 -0.190296926069392 1 1
0.332626011514449 0.327672188963128 0 0
-0.00773382323234286 -0.00789338186274679 1 1
-0.08157722085806 -0.080047956435028 1 1
0.045083314619069 0.0447578649136662 1 1
0.0772724234088597 0.0762586658234769 1 1
-0.163833842859011 -0.160061692013658 1 1
0.0141908111834958 0.0151387544102077 1 1
0.253629902659243 0.249148722314253 1 1
-0.213286129821404 -0.20970655181358 1 1
0.00604752347758727 0.00717099438299828 1 1
0.1589135454434 0.157733966101805 1 1
0.0373592503021446 0.0370146221958316 1 1
-0.0690305925208056 -0.0679376750696793 1 1
0.0545431024360518 0.0532819992342126 1 1
-0.152802853226041 -0.148781499189975 1 1
-0.00995361472782505 -0.010299743889035 1 1
0.00877219066580274 0.00842991473643194 1 1
0.106118895612055 0.103584226255306 1 1
-0.141774698227906 -0.138852971770363 1 1
0.059245174637002 0.0589829671472424 1 1
-0.0665441966067677 -0.0662523207950731 1 1
-0.0734215011180276 -0.0724638559997518 1 1
-0.26142269501078 -0.255848579856598 0 0
-0.119048866293965 -0.116726996435325 1 1
0.194190883827373 0.190582943059654 1 1
0.0763251822655861 0.0760613371715394 1 1
0.194686382469734 0.191497385230899 1 1
0.0345478963781126 0.0346941195453657 1 1
-0.0115561952225689 -0.010680926191347 1 1
0.0585432714503888 0.0570224019226383 1 1
0.0802912718951059 0.0789351596157704 1 1
-0.0764836272744755 -0.0756056445633149 1 1
0.174792536560589 0.17164881094074 1 1
0.0486168804226617 0.0475237234809477 1 1
0.131897591502577 0.128717157241084 1 1
-0.0910106731142583 -0.0898889055333079 1 1
-0.201901966068685 -0.19788998570448 1 1
0.183341965889983 0.180559156332488 1 1
0.101789048716279 0.098931691104533 1 1
-0.077913328213959 -0.0765852092341814 1 1
-0.00845541348207911 -0.00866638220862989 1 1
-0.0287657509608956 -0.0281973032373552 1 1
0.192580862563183 0.187820066953257 1 1
0.0451776542049058 0.0435828895844535 1 1
0.303478296074182 0.29852520385245 0 0
-0.0928603685079167 -0.0913215528838275 1 1
-0.146328502929354 -0.143118241211697 1 1
0.249255113808335 0.24468411354312 1 1
0.453883318096095 0.445411005294704 0 0
-0.0450250775508694 -0.0447552167132857 1 1
-0.0210652565817327 -0.0213881545535788 1 1
-0.067009914275392 -0.0664020607307749 1 1
-0.265884379358103 -0.261475298910422 0 1
0.134771062541338 0.132382916077055 1 1
-0.126079774392462 -0.122618594694975 1 1
-0.0297800242387855 -0.0300068321937194 1 1
-0.0219017868972564 -0.0198834747143245 1 1
0.0142810008762082 0.0131887614760938 1 1
-0.176842568096249 -0.173306755387598 0 0
0.254466669905437 0.250687653623432 0 0
0.0855359552918465 0.0824212977710325 1 1
0.138997115235541 0.137088589227678 1 1
-0.141595783849104 -0.139359727514769 1 1
-0.181381983479676 -0.177792986557197 1 1
0.157401606360387 0.1545699616871 1 1
0.0626679071159953 0.0615549219263862 1 1
0.231672762278654 0.22810291802855 1 1
-0.133549883793044 -0.130761176009571 1 1
0.195494545082585 0.191357445954744 1 1
0.0547736058599439 0.0532266062665937 1 1
-0.0917296162240407 -0.0895486210149454 1 1
-0.173376211858086 -0.170765999200977 1 1
0.138005304362622 0.136177951785792 1 1
-0.0759997908022969 -0.0747618286906465 1 1
-0.300156389921855 -0.294918717781746 0 0
-0.160487364948194 -0.157227511126442 1 1
-0.0151076659080616 -0.0145307717292171 1 1
0.0114541941135158 0.0115414301088638 1 1
-0.0951870627743043 -0.093589645649346 1 1
0.0548712000249482 0.053281210900594 1 1
0.133373361809105 0.131492834544996 1 1
-0.0588008351213466 -0.0578461923879443 1 1
0.111836028621215 0.10960547596428 1 1
0.04544687198261 0.045689729217892 1 1
0.0132443475582657 0.0113951325116981 1 1
0.137484999065546 0.134081408222681 1 1
-0.0627336549399215 -0.0613651077420237 1 1
-0.0397047330711799 -0.0385035434614838 1 1
0.0688122844492757 0.067178704869078 1 1
-0.0104693049543107 -0.0099250150963728 1 1
0.13148162619907 0.128727796404123 1 1
0.102088611990748 0.0997172392776602 1 1
-0.0448285327164558 -0.0441237621186936 1 1
0.173069833797572 0.170637197024225 1 1
0.207292413235288 0.203258798605082 1 1
-0.0302819412889995 -0.0289127891328656 1 1
-0.267367250612865 -0.261628177185188 0 0
-0.141977354419663 -0.139173305201617 1 1
0.129360174416672 0.127276614028006 1 1
0.0312484404594027 0.0302005448330851 1 1
-0.229295253960447 -0.224965968132376 1 1
-0.0292113402836862 -0.0281585135447301 1 1
0.0570723737818729 0.0557391096310871 1 1
0.290557879745436 0.285637673775613 0 0
0.0385944097895846 0.0378314067402142 1 1
0.0288298081097923 0.0281449646073233 1 1
-0.0592395865738273 -0.0586051784626642 1 1
-0.317756063030169 -0.311312694390361 1 1
0.183354625413177 0.180318405602356 1 1
-0.0340968305944428 -0.0335562846602623 1 1
-0.214594351529634 -0.210949516340262 1 1
0.0725374750075088 0.0704442075792832 1 1
0.110531210798194 0.108765335405849 1 1
-0.146351586467754 -0.144194214814334 1 1
0.0281989235942418 0.0277198915180221 1 1
-0.0133615232022167 -0.0117465834047748 1 1
0.06142432157231 0.0606973595529689 1 1
0.0868417387143481 0.0850657841630261 1 1
0.0999156144556742 0.0983441419497567 1 1
-0.0478204708643204 -0.0468659515305199 1 1
0.0794215408097418 0.0769060673494129 1 1
0.144746019342262 0.142841710433208 1 1
-0.181828400068482 -0.177727864770804 1 1
0.238398962027942 0.234995895218622 0 0
0.0692708051955083 0.0678228288098182 1 1
0.0333052256258295 0.0326424645095575 1 1
0.0504900491353203 0.0498502519656861 1 1
-0.130683499378119 -0.129184940187316 1 1
0.00641099238050478 0.00590599480390498 1 1
-0.00739398312800834 -0.00652660988185559 1 1
-0.219619295549305 -0.21533234070514 1 1
-0.00245172172501597 -0.00285045084181044 1 1
0.10255368344301 0.100378096142783 1 1
0.15676417056661 0.154080841177707 1 1
0.18468927026766 0.181365949768267 1 1
0.0325570012536352 0.0322392720293137 1 1
-0.0490667548295543 -0.0481509215704849 1 1
-0.025666023810161 -0.0259260195923376 1 1
0.0932660556303112 0.0901594378014877 1 1
-0.0913179830523698 -0.0896244307953487 1 1
0.142216958515907 0.139574392703965 1 1
-0.0396125712027562 -0.0384640340270334 1 1
0.161626342055697 0.15819070190635 1 1
0.140139002328646 0.138234349668895 1 1
-0.0415168405898731 -0.0413014146729372 1 1
0.134674125350955 0.131732391101455 1 1
0.0714997398777242 0.0699461910594631 1 1
-0.0855100048002373 -0.0835783301008879 1 1
0.0518182870333677 0.0507109260149728 1 1
-0.230692995665094 -0.226883584954421 1 1
-0.0843440428450287 -0.0822550794386311 1 1
-0.0034454070902 -0.00378848595178088 1 1
0.0898874823973201 0.0879340167180201 1 1
-0.0551102229613689 -0.0529355290512352 1 1
0.0619376239356558 0.0603304085488045 1 1
-0.0917357036071595 -0.0895495739532846 1 1
0.169967633942591 0.168049312510116 1 1
-0.11962139845591 -0.117529226420282 1 1
0.0819793221632785 0.0800402987296291 1 1
0.241833550437726 0.236391141979438 1 1
-0.120749112857098 -0.117793641315308 1 1
0.139499210710509 0.137790500166176 1 1
0.177306563273324 0.173805647247243 1 1
0.0814637050348874 0.0792608062351353 1 1
0.185204482724513 0.180534792531289 1 1
-0.0853280888130577 -0.0832694876032664 1 1
0.248790911757259 0.243925290354061 1 1
0.184345178122305 0.180615669550761 1 1
0.079135331803773 0.0778083296127085 1 1
-0.0144798514627247 -0.0143141560245961 1 1
-0.247097541177183 -0.242565666845393 1 1
0.0769083527354338 0.0754779426458212 1 1
0.221992473890079 0.2162706495663 1 1
0.0193111931952173 0.0184898925505394 1 1
0.189369789075889 0.184782279866281 1 1
-0.145565459910125 -0.143749019858242 1 1
0.13321794404047 0.130664273243899 1 1
-0.140094147807911 -0.136959176704208 1 1
0.116946956283161 0.115753680059405 1 1
-0.0662487050204287 -0.0644985891829949 1 1
0.0568258740684445 0.0563255581067536 1 1
-0.0248083440590594 -0.0247690531149148 1 1
-0.0755903394039131 -0.073596549460592 1 1
-0.163459236299414 -0.159660719106636 1 1
0.086182321829248 0.0835401502149972 1 1
-0.153597060734137 -0.150755236309766 1 1
0.180369951431611 0.177155957285511 1 1
0.0781748391800396 0.077455235030147 1 1
0.00618615164807021 0.0064384890312731 1 1
-0.0369456479933771 -0.0359620969429782 1 1
0.0599257273339401 0.0578046148963583 1 1
0.226688553084595 0.222232353208284 0 0
0.139798406850684 0.136735453779303 1 1
0.0468043831853738 0.0452377925640969 1 1
-0.180562486392627 -0.177362795153849 1 1
0.242453148645735 0.238118096259204 0 0
-0.0560114650365489 -0.0550914565182723 1 1
-0.193347285550623 -0.188708998577856 0 0
-0.145936399487081 -0.14217498616751 1 1
0.194312496860026 0.191172416359122 1 1
-0.102756384095998 -0.101349471578747 1 1
0.192003919406957 0.188882084676793 1 1
-0.0956809391973538 -0.0930371864921414 1 1
-0.0730656469555568 -0.0720075237710784 1 1
-0.144414549027001 -0.142414179998898 1 1
-0.18714510117291 -0.184499774763932 1 1
-0.00200598275964929 -0.00167466523669482 1 1
0.19631925698122 0.192741666307156 1 1
0.177550956943105 0.1739222431145 1 1
-0.160308425328808 -0.156307610089719 1 1
-0.0993365879975244 -0.0965568497243333 1 1
0.162524203761907 0.159927273464569 1 1
-0.163623523052274 -0.159729757277234 1 1
-0.0603942930107719 -0.0593416931844859 1 1
-0.122061032258131 -0.120433439438954 1 1
-0.387145618305039 -0.380368187278091 0 0
0.104112522103008 0.101571836675218 1 1
-0.102837571330108 -0.100879260175757 1 1
0.0548447789743247 0.0528760872346244 1 1
-0.0206511804912145 -0.0201902441778771 1 1
0.00503463272606686 0.004411880773714 1 1
0.0236226967228297 0.0236577108679705 1 1
0.258440614943743 0.253393102623235 0 0
-0.337154127503426 -0.330964476685218 0 0
0.215400492319911 0.211467498035607 1 1
-0.0119961355901578 -0.0110210116111442 1 1
0.146625767634257 0.144094476461949 1 1
0.135181044233981 0.133072839412628 1 1
-0.162294146246654 -0.159432645277656 1 1
-0.00218772795839595 -0.00249128797435495 1 1
-0.0893507990675767 -0.0883595843200178 1 1
0.0804235065576052 0.0785877147978481 1 1
-0.193851687664425 -0.189629615484614 1 1
0.094656508594549 0.0920126026597856 1 1
0.149519790591345 0.146800903533737 1 1
-0.0749327097427043 -0.0732484700746752 1 1
0.0181438071314216 0.0170946830090185 1 1
-0.0567981827599028 -0.056056485794473 1 1
-0.0475367540508955 -0.0463402468837331 1 1
-0.0192399738943434 -0.0185984625301693 1 1
-0.0142174882142339 -0.0144606658786314 1 1
-0.0419297373432751 -0.0406934178158847 1 1
0.0494425765292848 0.0487287472917036 1 1
-0.128442994567431 -0.12518795293203 1 1
0.0598472629154989 0.0584211447683358 1 1
-0.0217778591451733 -0.021721821920633 1 1
-0.0218341799864994 -0.0208101030900164 1 1
0.0464979765796558 0.0455173293910063 1 1
0.135936151301453 0.13351171865005 1 1
0.0460096055807519 0.0454219054649443 1 1
0.0229542349045583 0.0220354199000033 1 1
0.0792934831628156 0.076811853238831 1 1
-0.0964919801954917 -0.0944231957368831 1 1
0.00230452096422577 0.00266676396585111 1 1
0.0796574477701939 0.0777817715966798 1 1
0.220648276061768 0.215643836780832 1 1
0.0206402954071142 0.0198282557090371 1 1
-0.0186556962033223 -0.0182275372309504 1 1
0.0474308058285065 0.0460072313147535 1 1
0.0961441496334732 0.093241197244669 1 1
0.0467519022696598 0.0459142146481829 1 1
-0.0719128238871007 -0.070906396172341 1 1
0.0033590760565085 0.00288439048280408 1 1
0.304506664354025 0.29796952703702 0 0
0.229715325884788 0.225353862877198 1 1
-0.200226528022567 -0.195705807722758 1 1
-0.077484566439626 -0.0752046646703672 1 1
0.105797213609728 0.103624941484122 1 1
-0.290417556730364 -0.284175297334644 0 0
0.0307428763718725 0.0309411310480896 1 1
0.0987189460659241 0.097193489193781 1 1
0.208012579792885 0.204229708577773 1 1
0.122216864444381 0.120397302192896 1 1
-0.0518262813190742 -0.0511593515325999 1 1
0.0532114727936045 0.0520645450917125 1 1
0.157392550476643 0.153182411383108 1 1
0.136354146812715 0.134116185282062 1 1
0.116728876894943 0.114655092826421 1 1
-0.0116362683902247 -0.0114598124706922 1 1
-0.114625685039617 -0.112162407154586 1 1
0.0752031212625748 0.0738138904360778 1 1
0.132385412352795 0.130431370283579 1 1
-0.216888717333966 -0.212894130439925 1 1
-0.157125843832007 -0.152983257554696 1 1
-0.013859982525008 -0.0127655635601964 1 1
0.0178256546735526 0.0179580023462283 1 1
-0.148988792259352 -0.146148219294636 1 1
-0.0378991350593732 -0.0371248950052233 1 1
-0.00781712407664295 -0.0084915563655014 1 1
0.132463050729008 0.12892592994106 1 1
0.0806943368115436 0.0796201127631779 1 1
-0.0922502191273776 -0.091079509266585 1 1
0.236328705321571 0.232383451959391 1 1
0.0797905842787614 0.0769786860444494 1 1
-0.164163533060773 -0.162047695529696 1 1
0.0660594829162396 0.0658824179742943 1 1
0.0831427560632834 0.079649902735984 1 1
0.204777209690654 0.200874581934568 0 0
-0.128527637294659 -0.126669125319408 1 1
-0.0116041678230704 -0.0106479864535956 1 1
-0.183191585898939 -0.178788602965483 1 1
0.0468394640408352 0.0462392423435251 1 1
-0.0379770553204234 -0.0365174853839104 1 1
-0.165829111920804 -0.163419645898557 1 1
0.0236492996412616 0.0221864429495753 1 1
-0.1087568044668 -0.107141211807323 1 1
0.0859395556387645 0.0843711491588508 1 1
-0.0814375500562058 -0.079298547783711 1 1
0.180675178623529 0.176876370530322 1 1
0.0231249516839676 0.0223115422258271 1 1
0.0353732819931935 0.033360476085133 1 1
0.0188226474622344 0.018626533141004 1 1
-0.0449747123931657 -0.0444787255939938 1 1
-0.150750613903034 -0.148965435181071 1 1
-0.164632225887861 -0.161829833814717 1 1
0.0874224905613777 0.0858135097010437 1 1
0.119891446210474 0.117445851572462 1 1
-0.128478592575608 -0.125911467446083 1 1
-0.221362798698191 -0.21727887478121 1 1
-0.0799994783542784 -0.078505255621687 1 1
0.040157540730461 0.0398783136588387 1 1
-0.125007234765029 -0.122631629367444 1 1
0.0306664896301416 0.0305233631066605 1 1
0.162389447448655 0.160116614672465 1 1
0.0942137014569636 0.092103094846679 1 1
-0.0779628785528589 -0.0763577650606481 1 1
-0.000101491553100554 0.000572718848711903 1 1
-0.21108162764952 -0.207787105837878 1 1
0.165513157011186 0.163374376130346 1 1
0.174458806711639 0.171033165475262 1 1
-0.0292164599240584 -0.0293070027018404 1 1
0.21194905775177 0.206032726767718 1 1
-0.13070709958623 -0.127529633270285 1 1
0.0330752024572311 0.0330884638496077 1 1
0.115277268031186 0.11281304255335 1 1
0.0730652559477255 0.0725538564107199 1 1
0.167927138052451 0.164072866930196 1 1
-0.0916334789445911 -0.0902512508709731 1 1
-0.0158429707611827 -0.0155751837802505 1 1
-0.213778556863657 -0.2093577659814 1 1
-0.0299688032092203 -0.0291997757720619 1 1
-0.0251806156181626 -0.024350740953058 1 1
-0.0224122802030926 -0.0231928543756898 1 1
-0.117742601238541 -0.116306691076229 1 1
-0.160920965249582 -0.158247116387943 1 1
0.15742164978998 0.154696258629422 1 1
-0.0849809693266664 -0.0818657085955066 1 1
-0.223856688559731 -0.21979273051771 1 1
0.0702926125098756 0.0687615208256557 1 1
-0.0409654863554828 -0.0405897662669416 1 1
0.220455247415268 0.21683834201472 1 1
0.0936446913718701 0.0917229593577659 1 1
-0.153873377447482 -0.151686952177381 1 1
-0.106838314001368 -0.105397245768077 1 1
-0.13374068915089 -0.131216424462235 1 1
-0.162974506050375 -0.160515735941254 1 1
0.0390939287606533 0.0382084678542984 1 1
0.182477815494706 0.178646804999853 1 1
0.0924857326780939 0.0911427707922622 1 1
0.141194567441044 0.13892106838447 1 1
-0.17103924803292 -0.167168018961076 1 1
0.00930577528578884 0.00932247771335449 1 1
0.35045525239593 0.3451101918871 0 0
0.043925840162531 0.0431197747329198 1 1
-0.179268825165672 -0.175040931755025 1 1
-0.111155530062224 -0.108351131934636 1 1
-0.182931896800588 -0.180353877822564 1 1
0.0540011979776865 0.0524818702259082 1 1
0.0317551604551875 0.0320352619136566 1 1
0.216635039462591 0.211743937736844 1 1
0.212761785608112 0.209946708070569 1 1
0.279928058909241 0.274731219348902 0 0
0.125232356339074 0.122955476151559 1 1
0.163595090481559 0.160910221041526 1 1
-0.216462502856287 -0.212258954528093 1 1
0.0439129533409018 0.0425647056536551 1 1
-0.0908030212976807 -0.0890153439270799 1 1
0.0779252938472585 0.0767737359569956 1 1
0.0939240095309349 0.0922951103956835 1 1
-0.193896549091671 -0.190130459297084 1 1
0.291270397303948 0.28655469039189 0 0
0.179090755580878 0.177098551973048 1 1
-0.272485472232945 -0.267935175924982 0 0
-0.276441854840149 -0.27183934411708 1 1
-0.122126611935021 -0.118674500433106 1 1
0.0641371174258042 0.0636700565038362 1 1
0.050482008382424 0.0496786694982207 1 1
-0.00585851508000011 -0.00641883225009037 1 1
-0.139963462567223 -0.137445099110831 1 1
0.0361336346290921 0.0353932421638873 1 1
0.0357379414756517 0.0350067189497095 1 1
0.00832728104372817 0.0076810277513816 1 1
-0.208075709876609 -0.204031588096288 1 1
-0.15081838043663 -0.147728045810391 1 1
0.0544184772231873 0.0534879283879804 1 1
-0.0399708695020897 -0.0383068173747107 1 1
-0.0306158058948533 -0.0303876653909062 1 1
0.280754033516043 0.275453193615755 0 0
0.0639020231965414 0.062417184975606 1 1
-0.00012734105011665 0.000542389458983317 1 1
0.120199340930298 0.118800890182478 1 1
-0.0581650191200807 -0.0562880988066139 1 1
0.0754731135761485 0.0743395952830052 1 1
-0.245884749254565 -0.241689712305204 1 1
-0.220339988691126 -0.21594938042235 1 1
-0.17460145225454 -0.172074669103988 1 1
-0.0156323408551552 -0.0158746465344769 1 1
0.219643544217906 0.21522289183349 1 1
0.0318006100559543 0.0307312585353395 1 1
0.0763766983780047 0.0752580024690454 1 1
-0.00337931191664254 -0.00265396204567546 1 1
0.0682224991907588 0.0659247604394673 1 1
0.0733631053344888 0.07342155511501 1 1
-0.117548730094342 -0.115014802706105 1 1
-0.16382943628162 -0.160907058084468 1 1
-0.117273145948926 -0.115684206821606 1 1
0.0565819830737453 0.05440170833653 1 1
-0.102574282269332 -0.0998059034980409 1 1
0.0388125815201065 0.038145084982834 1 1
0.110302676495324 0.107873402506719 1 1
0.115752047590874 0.114329656399411 1 1
-0.00244938060512962 -0.00199817448490387 1 1
-0.00523643439094052 -0.00576037164276765 1 1
0.0685836122482174 0.0665732616724792 1 1
-0.0415714680608103 -0.0409739853295664 1 1
0.00417508196273255 0.00409072217031577 1 1
-0.160541652799306 -0.157411445705799 1 1
-0.149235989263397 -0.145453597702831 1 1
0.0709089045375151 0.069215433713206 1 1
0.253025556369438 0.248567015509466 1 1
0.235271924420823 0.230622406386361 0 0
0.0260556598813447 0.0253074406580492 1 1
-0.115529959005155 -0.113457402024445 1 1
-0.216596573393808 -0.211373584951526 1 1
0.0274334211950693 0.0268804333616896 1 1
-0.0307875682237855 -0.0302861871219705 1 1
0.0750707877438374 0.0725028985583773 1 1
-0.0460198465562305 -0.0447470641961272 1 1
0.245592310446497 0.241368953577683 1 1
0.0119368419664184 0.0126523652053069 1 1
0.111136676976931 0.107872684822165 1 1
-0.0948686047762677 -0.0938273185416331 1 1
0.168285538515362 0.165185396928382 1 1
-0.312051286603601 -0.30681040934921 0 0
0.00734310422910712 0.00666906778926043 1 1
0.0409222082305826 0.0412364444368194 1 1
0.330802805614236 0.324951403539248 0 0
0.0990695224262957 0.097793275190479 1 1
-0.0209651845319696 -0.0206030692307047 1 1
-0.136619186559413 -0.133455902707244 1 1
-0.154465417506851 -0.151698716601717 1 1
0.00634481901901481 0.00604767435245277 1 1
-0.164559613809634 -0.161430832291857 1 1
-0.126980583885059 -0.124643722411706 1 1
-0.0683010501766002 -0.0661243693683478 1 1
-0.0602899545192762 -0.0591696075851386 1 1
0.089470374446509 0.087950328852283 1 1
0.051590132390282 0.05148197445981 1 1
0.113188862306168 0.111260063445796 1 1
-0.207460189995983 -0.20248825346494 1 1
0.317361210497971 0.311061568004491 0 0
0.16548198349815 0.162907252962002 1 1
0.0459370793407529 0.044725810846343 1 1
0.0339157165333064 0.0347823585878809 1 1
0.0701176335824246 0.0686671720126462 1 1
0.190262286948382 0.187220137995072 1 1
-0.210875727486992 -0.206757846252776 1 1
0.0789316568974095 0.0780282804293842 1 1
0.12179966072931 0.120255646219357 1 1
0.116096656972594 0.114061801842322 1 1
0.376990188324244 0.369443182685115 0 0
0.203681891789537 0.200398494534515 1 1
-0.00295000429798049 -0.0019747671605868 1 1
-0.1063728794252 -0.104776096625431 1 1
0.15372574476506 0.150892829590086 1 1
-0.0911278998834919 -0.0890097945909086 1 1
-0.00423269386474343 -0.00474940637524777 1 1
-0.057932904261669 -0.0568434764117806 1 1
-0.0613343469904901 -0.0600991057750997 1 1
-0.175746982672564 -0.172366966042016 1 1
-0.0347497475189897 -0.0350773419574654 1 1
-0.0803690708745873 -0.0787351009401183 1 1
0.072827088175387 0.0729454964862569 1 1
-0.0704839621314447 -0.0682727052216345 1 1
-0.0235230270634081 -0.0222762839367052 1 1
0.0534070261404446 0.0523843257830146 1 1
-0.0179410524176182 -0.0171344199874884 1 1
0.0517301127741973 0.0507146823817959 1 1
-0.175395709094209 -0.172432119001558 1 1
0.0603734631983573 0.0591184008084529 1 1
0.0324353533717828 0.0311901684872476 1 1
-0.0134208287077284 -0.0124654234807634 1 1
0.0929721654032626 0.0906940876664194 1 1
-0.0713397075085893 -0.0704825643950485 1 1
0.0947566956260245 0.0925935929580056 1 1
-0.044549170552298 -0.0439927397430784 1 1
-0.0191155713380106 -0.0184980306258454 1 1
0.198897406128325 0.195789229759319 1 1
-0.0861209636875986 -0.0837611089128306 1 1
0.330240805060472 0.324295601460275 0 0
-0.0867681610501206 -0.0849074483273665 1 1
-0.166432219798316 -0.162674422654146 1 1
-0.0836996697381386 -0.0815337020258654 1 1
0.217178367084928 0.213272026919596 1 1
-0.231242723706161 -0.227000799591692 0 0
-0.351410069621201 -0.344127361955007 0 0
0.178882304939857 0.17538280908484 1 1
0.00271266642425688 0.00254482376438521 1 1
-0.0050400926687494 -0.00452763624867427 1 1
-0.227421682675808 -0.223751689177066 0 0
-0.129788002037165 -0.127493236921593 1 1
-0.00665089481887437 -0.00666127744104816 1 1
0.138409379114568 0.135722405269788 1 1
0.170506253491447 0.166887952128553 1 1
-0.0949218111491431 -0.0926107541014402 1 1
-0.232349143054799 -0.227938335804477 1 1
-0.0270671691062916 -0.0259957211247277 1 1
0.0226622316098693 0.0216830530001163 1 1
0.226384150638326 0.221417049182692 1 1
0.27060956883139 0.265906920074437 0 0
0.0759510807500896 0.0748755785039838 1 1
-0.122307150559585 -0.119448544946296 1 1
-0.00234511936299232 -0.00256035178122928 1 1
-0.00221757955434465 -0.00172936949544462 1 1
-0.00311610644263442 -0.00245632126733217 1 1
-0.0296908743837037 -0.0296355409749599 1 1
0.017578457140167 0.0187668567939016 1 1
-0.201683803732828 -0.198480336978523 1 1
-0.0744362411993934 -0.0732817322391215 1 1
0.15007746226948 0.146470508614871 1 1
0.0504553235418526 0.0488061547605574 1 1
-0.105066949175809 -0.104357409820452 1 1
0.0701655807597502 0.0696209477802424 1 1
0.329913141150243 0.323642087304908 0 0
-0.0125206188339597 -0.0126216342381898 1 1
0.0302879940750062 0.0310738098824884 1 1
0.0233137729454192 0.0220801851878933 1 1
0.0300732585514886 0.0296161826040142 1 1
-0.306209583068841 -0.29980580321644 0 0
-0.00238963198482548 -0.00218779998456659 1 1
-0.1246298200484 -0.123065232232133 1 1
0.0452364270718341 0.0443806391348896 1 1
0.0310191595568091 0.0303228379055115 1 1
-0.13659640177902 -0.133226433665468 1 1
-0.0435043274774799 -0.0420449875363712 1 1
-0.242600194430968 -0.237929293425934 0 0
-0.0215097927556844 -0.0211473907902619 1 1
-0.114548638650241 -0.112904413809115 1 1
-0.162810817860789 -0.159990446987207 1 1
-0.100289042770922 -0.0981952252295198 1 1
0.0823388965900679 0.080894571419309 1 1
-0.0395931056626166 -0.0391801017573139 1 1
0.026795077704167 0.0257217823617219 1 1
-0.00467992975047555 -0.0043902757017049 1 1
0.0423397322660953 0.0425202753685933 1 1
-0.255851017433182 -0.251898405800642 0 0
0.0577221922154196 0.0558531562925953 1 1
-0.032702910797816 -0.0315886339238734 1 1
0.129938930367002 0.1277690901719 1 1
-0.24991322814482 -0.244946610485528 0 0
0.061810194561666 0.0602643372904 1 1
0.153503581231782 0.150966380352684 1 1
0.173694234721059 0.169998449938264 1 1
-0.35354024891562 -0.347412480262018 0 0
-0.171272274843076 -0.168455968336061 1 1
0.0268709501713722 0.0260158056611658 1 1
-0.322162552785532 -0.316860981736744 0 0
-0.0933035403038188 -0.0914620581498379 1 1
0.0356215700354676 0.0341387957932892 1 1
-0.00658936308598532 -0.0072757424656831 1 1
-0.189475123811056 -0.185811714042774 1 1
0.135336262130637 0.1335041598606 1 1
0.0964216340313546 0.0947566226597826 1 1
0.155352913428901 0.152020650993789 1 1
0.132343944411171 0.130449020284472 1 1
-0.0452786833989094 -0.0445684759210321 1 1
-0.0353327667944477 -0.0348775792772944 1 1
0.00289275005314422 0.00344403078455246 1 1
-0.0679716475736431 -0.0673352129290207 1 1
-0.24571655401355 -0.241235637853022 1 1
0.0790701857028138 0.077818364683101 1 1
-0.0569100293320728 -0.0569658170941809 1 1
0.244839644778159 0.239946227706089 1 1
-0.197917216672265 -0.194558166756725 1 1
-0.0796534529886943 -0.078320867554038 1 1
0.10074126668811 0.099634716802767 1 1
-0.118943532536071 -0.116392147024077 1 1
0.269416745532524 0.264278713674047 1 1
-0.11980762187763 -0.118010551253365 1 1
-0.0295561084476926 -0.0283873679829656 1 1
-0.0461479780011785 -0.0442904940170048 1 1
0.119938416172332 0.117677976690771 1 1
0.0698623184441409 0.0685916138792895 1 1
0.0747368115878575 0.0730592228061867 1 1
-0.0606426673661657 -0.0599085850217809 1 1
0.133605746246174 0.131237987910577 1 1
-0.0423691638217995 -0.0417459761411602 1 1
0.0431276394310722 0.0422469295132327 1 1
-0.211222952521729 -0.206925044022266 1 1
0.195343674411666 0.192923338204485 1 1
0.0187834300688167 0.0178875802895767 1 1
0.151267742694183 0.148509454420685 1 1
-0.0971944244288052 -0.0954295662436394 1 1
-0.165776683206765 -0.163182244224633 1 1
-0.0745909570581045 -0.0731634771719045 1 1
-0.2244070512446 -0.219726387457851 0 0
0.0770976147594535 0.0745811072923121 1 1
-0.198331354770779 -0.194337291788077 1 1
-0.138884143603926 -0.137141896050881 1 1
-0.0704951901170989 -0.07031311874072 1 1
0.165687535045802 0.162302468147163 1 1
-0.123289288836736 -0.120329317546027 1 1
-0.1116387342653 -0.110059791598847 1 1
0.0652183097181179 0.063669308498166 1 1
0.206016619246786 0.20248263976708 1 1
-0.0670269475500618 -0.066659159967827 1 1
-0.36253068352763 -0.356152316176504 0 0
0.170953577605199 0.168304627172752 1 1
0.182229572665302 0.17814094807373 1 1
0.0163541854717661 0.0165718252400081 1 1
-0.192568989556546 -0.18959488992342 1 1
0.172448885385002 0.169525146294226 1 1
0.025778839052767 0.0256107940582327 1 1
0.154286234407092 0.151087016552716 1 1
-0.238662818430403 -0.23458313819183 0 0
-0.0733113827185631 -0.0709688635513286 1 1
0.137540255304037 0.134814301040034 1 1
0.0396069489979743 0.0386081535604242 1 1
-0.0915894890161432 -0.0897865129622297 1 1
0.0286025453005069 0.0280739142257805 1 1
0.00604528879179264 0.00564709541722048 1 1
-0.141514483163929 -0.139269424459842 1 1
0.0728383383169503 0.0712074434963028 1 1
0.162376265081024 0.159083818455223 1 1
0.122476946652123 0.119704081193242 1 1
0.0513913908966211 0.0511009826540362 1 1
-0.0133324482834187 -0.0138555618528085 1 1
-0.160788552050823 -0.15669554890284 1 1
-0.176748774520307 -0.173125637688461 1 1
-0.157096253775977 -0.153842547496261 1 1
0.0110230244630495 0.0104925058436094 1 1
0.011870847397251 0.0120644950039192 1 1
-0.0704469378663873 -0.0693053181936904 1 1
0.101128293307611 0.0991272965926174 1 1
0.0334815932818155 0.0333083952990406 1 1
0.152953468439937 0.149837139885304 1 1
-0.0972234614896935 -0.0956320778761077 1 1
-0.0957133817372299 -0.0938340811361203 1 1
-0.124429244781927 -0.122721715973844 1 1
-0.219377260688537 -0.214865450237549 1 1
0.077010991208332 0.075220642602904 1 1
0.0964596131884998 0.0951606592630039 1 1
0.08743452485234 0.0858615701346255 1 1
0.193967135654084 0.19093351614978 1 1
0.0571248545360453 0.0562806693705802 1 1
0.125118932774647 0.122623937007517 1 1
-0.0599631576047175 -0.0583682453660316 1 1
0.123255583486321 0.120290249096402 1 1
-0.0728730217584372 -0.0712141451874946 1 1
-0.358477271547526 -0.351796381429848 0 0
-0.00620462349182962 -0.00664716185564462 1 1
0.0585192811434557 0.0572657053507952 1 1
-0.0427209775456852 -0.0434121413542274 1 1
0.018531450681874 0.0182237225330713 1 1
-0.0375598043115673 -0.0368760126537872 1 1
0.122289466760382 0.119773782362675 1 1
-0.00431112696852086 -0.004327733230013 1 1
0.222000155678071 0.217611221447229 1 1
-0.039479170523723 -0.0390690381252436 1 1
0.142257489385 0.139728835295199 1 1
0.0395046689133448 0.03935608310229 1 1
0.0993199751631723 0.0969610050954967 1 1
-0.224646793132436 -0.221733759739677 0 0
0.265265975514945 0.259130970052031 0 0
0.0644484635723635 0.0622067902670193 1 1
-0.213513911545088 -0.208015711472314 1 1
0.0939120478113745 0.0913545627276487 1 1
0.0619586512717853 0.0611086276909711 1 1
-0.222850841272615 -0.219148737951813 1 1
-0.148527779362587 -0.145597767136745 1 1
-0.322969652612539 -0.316768059420728 0 0
0.00345261521462307 0.00380274394098807 1 1
0.197048853920348 0.194481451688112 1 1
-0.270743200672373 -0.265889920307172 0 0
-0.168959907093075 -0.166964365067392 1 1
-0.321093267825288 -0.315061023934703 0 0
-0.286791490681673 -0.281751304468453 0 0
-0.324543511679433 -0.318081795436557 0 0
0.22223374542712 0.217167501275236 1 1
-0.0406391554157815 -0.0400674644579598 1 1
0.0226498242099903 0.0213435583877008 1 1
0.102812083501991 0.100186810310309 1 1
0.0713639207438429 0.0703458146170601 1 1
0.0372080112367523 0.035730311179854 1 1
0.179018826496607 0.176207323365188 1 1
-0.0172659531672327 -0.0166437810617375 1 1
-0.0423030247654318 -0.0425576227606481 1 1
0.178601476775929 0.175627167969297 1 1
0.178933308054924 0.176356465030729 1 1
-0.0173733253618442 -0.0173198488159124 1 1
0.433146379897396 0.425761750528467 0 0
-0.128545935012816 -0.126860154448493 1 1
0.0423406056141868 0.0412544359698496 1 1
-0.210254396472808 -0.206633896723076 1 1
-0.081766432923427 -0.0806703641627531 1 1
0.151183437608459 0.147562202621803 1 1
0.133265074444192 0.131441149016001 1 1
0.0341904561675118 0.0346719288191218 1 1
0.0659643367470354 0.0643200090138303 1 1
-0.0688611758889724 -0.0673381196474119 1 1
-0.0572089374608813 -0.056044354168769 1 1
-0.00624149767841807 -0.00718569641943616 1 1
0.0588138767063354 0.0567153861884018 1 1
-0.0589464809172205 -0.0574986110768661 1 1
0.0284807372142707 0.0282203982569916 1 1
0.0247189570871798 0.0246934242403998 1 1
0.0993129485105902 0.0974163210182753 1 1
0.0608982335913377 0.0592483736109319 1 1
-0.176021640199027 -0.173130526281795 1 1
-0.0299706702735199 -0.0302085507095636 1 1
0.144788321664688 0.14245712091736 1 1
0.0201490818807714 0.0201826785720504 1 1
0.100808010707379 0.0993070793935212 1 1
-0.017710975158796 -0.017303345673488 1 1
-0.120601828773749 -0.118514897273777 1 1
-0.174662786296823 -0.172040853475539 1 1
0.00915117390764186 0.00975315157874176 1 1
-0.0434412368055283 -0.0421262600521023 1 1
0.125190885020767 0.123010549345369 1 1
-0.243054945306275 -0.239184513015988 0 0
-0.23044867595024 -0.225369614674213 1 1
-0.0632667883350351 -0.0614491873405911 1 1
0.0824009280848161 0.0808875348710702 1 1
-0.224522231330609 -0.219949714080956 1 1
0.254206669984474 0.249543572387285 1 1
0.00243946276123739 0.00274043022895535 1 1
0.129396486484112 0.12609933238904 1 1
0.0797215967998224 0.0782422345097705 1 1
0.0780183394169236 0.0764196104231249 1 1
0.0785215123774244 0.0773475158733684 1 1
0.0373417747323081 0.0365511004943865 1 1
0.193325765933361 0.191043103728407 1 1
-0.0430986169092374 -0.0422588147090362 1 1
-0.180291881502647 -0.17670833090947 1 1
0.146737850016026 0.143804405895808 1 1
-0.0761991287428584 -0.0740494340897248 1 1
-0.120992101117043 -0.119151210870635 1 1
0.0651118736078592 0.0646287453813392 1 1
-0.022637034109504 -0.0224444100836658 1 1
0.149414260691458 0.145761514924529 1 1
0.0301527825914436 0.028695808893113 1 1
0.12729651710413 0.124622314746629 1 1
-0.0364640408645243 -0.0356467031657438 1 1
0.000105478718984198 -0.000615001014953841 1 1
-0.153253336306776 -0.149074861687032 1 1
0.0356442404827799 0.0340351616993766 1 1
-0.155192917875084 -0.151961905788118 1 1
0.115023187058059 0.113440465457663 1 1
0.19205885002905 0.190008976276254 1 1
-0.240119111127778 -0.235658873650922 1 1
-0.144963799958485 -0.142656393150473 1 1
0.0251712730813228 0.0244343796309561 1 1
0.0340916884803063 0.0338349181988301 1 1
-0.0130399258593692 -0.01345875438621 1 1
-0.0639523402645005 -0.0625020246873349 1 1
-0.0284433021977209 -0.0281422598481518 1 1
0.187017012661041 0.183916639065389 1 1
0.120121216902459 0.119264092967004 1 1
-0.0959425991585165 -0.0944519035380374 1 1
0.0369779850697249 0.0364053874382117 1 1
-0.00425284769506226 -0.00425282907528636 1 1
-0.116184806910206 -0.113764165292748 1 1
-0.0854350554382468 -0.0839769716137777 1 1
0.0997019689719817 0.0985702634920139 1 1
0.1417531504831 0.139202054205641 1 1
0.159502886793416 0.156654792226741 1 1
-0.333292968766461 -0.327529265111107 0 0
-0.224498213124587 -0.219897455871313 1 1
-0.0579199007788227 -0.0577594549500787 1 1
-0.107536650463501 -0.105826149997936 1 1
0.0955568538233933 0.0950140416579124 1 1
0.0736017750165436 0.0715715897727585 1 1
0.0242945730976856 0.0244710384900184 1 1
0.0784025317813187 0.0766875836348151 1 1
-0.0475082237345895 -0.0466706194899769 1 1
-0.30276676570686 -0.29635261385889 1 1
-0.0962533682376204 -0.0948382770624392 1 1
-0.0660140482030182 -0.0646198906283831 1 1
-0.00543180362653753 -0.00624622717947484 1 1
0.0751661843968129 0.0745730803704797 1 1
-0.199217585404316 -0.195297306706823 1 1
0.122829175092159 0.120794954670743 1 1
-0.126572750870771 -0.123651916797625 1 1
-0.0691070659685869 -0.0676487868964037 1 1
0.0794388642170459 0.0790299318879739 1 1
0.00703227266664654 0.00762729538991114 1 1
0.0668591147480833 0.0652177820750993 1 1
-0.0467684563170819 -0.0455842912978507 1 1
-0.09900367728388 -0.0972664027403576 1 1
-0.0208982764852341 -0.0209091024345402 1 1
0.0789001788998089 0.0771876894917424 1 1
0.0525866216153051 0.0515249091591501 1 1
-0.086790475717555 -0.0858520917931801 1 1
-0.140855337085657 -0.138200770946755 1 1
-0.0653851972960414 -0.0641993988406397 1 1
-0.0921035081401939 -0.0898410668390195 1 1
-0.0681205321666074 -0.0671624779857475 1 1
-0.0670001558646468 -0.0649024846348555 1 1
0.265470991266744 0.261643808662537 0 0
-0.0106385630164959 -0.0109630933802248 1 1
-0.00103149656504718 -0.00124503897382472 1 1
0.0981365808593686 0.0973240289441897 1 1
-0.0850514416223098 -0.0835108243922663 1 1
-0.110863087508014 -0.108850232667757 1 1
0.124156249946757 0.121410552867895 1 1
0.205091544114811 0.201059766296225 1 1
0.293830684922027 0.288855437775641 0 0
0.0173081927988869 0.0166163178396138 1 1
0.163106038289295 0.160026746811154 1 1
-0.162114764793263 -0.159402084606109 1 1
0.135136432140108 0.133637487782819 1 1
0.182555437285454 0.180185961210162 1 1
0.0395516217917826 0.0395637270506215 1 1
0.112448795377919 0.111334275915165 1 1
0.104118611015398 0.102037362206172 1 1
0.0881646637269682 0.0865102855254342 1 1
-0.00830410469459587 -0.00878851596216599 1 1
0.0365340322814165 0.0354966876891043 1 1
-0.0276517801944781 -0.0271430082612404 1 1
-0.135413906925113 -0.132903159095487 1 1
-0.0200460113313367 -0.0197211387939226 1 1
0.102468409623572 0.0996984905868468 1 1
0.187019492555387 0.184340918434212 1 1
-0.222751934028082 -0.219784427098248 1 1
0.251444073514166 0.246316854358039 1 1
0.0289994435098194 0.0273586605066744 1 1
0.031431546078001 0.0317712482384858 1 1
0.264616932490984 0.259103315073938 0 0
0.129642323059194 0.126291107114542 1 1
-0.258192280300263 -0.253598841578489 0 0
-0.0417921199112288 -0.040598426806555 1 1
-0.0149156009326697 -0.014841003829411 1 1
-0.0644727446198711 -0.0630956081835618 1 1
0.22696730692386 0.223163592579509 0 0
0.135452688787369 0.132884264570065 1 1
-0.195014083657553 -0.191490926705021 1 1
-0.0950300308009227 -0.0928967725136341 1 1
0.132537296906031 0.129949836768625 1 1
-0.13273738448888 -0.130684380765567 1 1
0.0516262469708728 0.0503748115740391 1 1
-0.0807539294166325 -0.077682539108746 1 1
-0.134330643501839 -0.132130463301791 1 1
-0.0724537040653065 -0.071069428035481 1 1
-0.107286640507917 -0.104820211625593 1 1
0.416906230847458 0.408260451920055 0 0
0.16685690618397 0.163992410883935 1 1
-0.0109288239892295 -0.0115418565838739 1 1
-0.186801006944768 -0.182571771714508 1 1
-0.0721486918493789 -0.0708426346768867 1 1
-0.100299482472875 -0.0981254399010413 1 1
0.0226846366272038 0.0218472460833891 1 1
0.193458200817387 0.189369637891308 1 1
-0.149593589440851 -0.147059851615313 1 1
0.0239498813066156 0.0225738693035899 1 1
-0.0962603818350484 -0.0949759295624704 1 1
0.0154995643650183 0.0153632086117658 1 1
-0.219874756464666 -0.215440796895548 1 1
-0.0174355813315081 -0.0164474938917327 1 1
-0.077665477262141 -0.0765724715695864 1 1
-0.128754688536824 -0.126050911313516 1 1
0.0161442836166336 0.0161151169593564 1 1
-0.0804391266067762 -0.0790667304826901 1 1
0.239909898959535 0.23548087156026 1 1
-0.162221442104263 -0.157666031768773 1 1
0.0475889564786681 0.0474754977228958 1 1
0.330994184936684 0.324973094126241 1 1
-0.0670083674998882 -0.0655423895945418 1 1
-0.134557924053232 -0.132614900229893 1 1
0.0911215538163663 0.0887915585366561 1 1
-0.187485072190416 -0.184428883551378 1 1
0.142876101588604 0.140435000056394 1 1
0.0759882732691208 0.074675234514122 1 1
0.0347538140974772 0.0341427651338019 1 1
0.0445544562442062 0.0441927415584767 1 1
-0.00510350367489665 -0.0051827321974918 1 1
0.0950756986979958 0.0936816330241064 1 1
-0.08687150446392 -0.0852426329683137 1 1
0.0611973832607916 0.0601790236511141 1 1
0.0285720346145373 0.0287079606139852 1 1
-0.0295089703904059 -0.0287941589032893 1 1
0.0494889928065698 0.0495595922254759 1 1
0.1644714121273 0.161617264366599 1 1
-0.0427082253986808 -0.042118148970246 1 1
-0.0118913914354399 -0.0118756407619182 1 1
0.0464182340642498 0.0459245108361657 1 1
0.0461390014535031 0.0463902269163881 1 1
-0.224856272271236 -0.220791739180041 0 0
-0.0406941548615691 -0.0410577590615481 1 1
0.0422648826013192 0.0408016410906537 1 1
-0.0159519203694059 -0.0155593181439155 1 1
0.0727289593263931 0.0726625247263226 1 1
0.154261246199669 0.151212856511933 1 1
0.0185855516686585 0.0180879264535895 1 1
0.0303178887954158 0.0288326717862336 1 1
-0.0235731434083779 -0.0232906568980401 1 1
0.0306995241927844 0.0300118313781757 1 1
-0.0618775103251169 -0.0594022381861766 1 1
0.197894747016578 0.194134061492493 1 1
-0.247529553722778 -0.24275901074841 1 1
0.0653178414507166 0.0634848126141914 1 1
-0.102638443219571 -0.100790761967203 1 1
0.183154575188214 0.179566226150756 1 1
0.162969431284724 0.15984571695127 1 1
0.0430024882886703 0.0421833900318022 1 1
0.0750766531581425 0.0726776861047734 1 1
0.00356522387402156 0.00392210403032055 1 1
0.00333272627967621 0.00296443358330211 1 1
-0.161825062103618 -0.158717643488104 1 1
-0.00949662035619517 -0.0094706554712805 1 1
-0.321558209945346 -0.31508216716377 0 0
-0.269573761019527 -0.264569957554947 0 0
0.044125714237965 0.0448455349605411 1 1
0.0997990281177391 0.0983203090045018 1 1
-0.00539922757877004 -0.0043996705274877 1 1
0.0810332511284418 0.0796083989166898 1 1
0.236809219681393 0.232425286652992 1 1
0.0351194829277722 0.0348856227248408 1 1
-0.153670304405441 -0.150293524602013 1 1
0.211203443312223 0.206499661237401 1 1
0.012469687113715 0.0127085772419205 1 1
-0.0213514232752302 -0.0217252598690675 1 1
0.257265458729917 0.253960400298729 0 0
0.0210328857351204 0.0204637866033573 1 1
-0.132123509354036 -0.129777316997794 1 1
-0.0623653942205382 -0.0621207828386152 1 1
0.0712095542693981 0.0699588602463914 1 1
0.0605692428638695 0.0595749255137053 1 1
-0.0604447703986237 -0.0594387299767888 1 1
-0.1296460185768 -0.128420825635628 1 1
0.370492782776007 0.364077139798127 0 0
0.0340565784615776 0.033587149123764 1 1
-0.08625298442565 -0.0848195830797326 1 1
-0.00767741235267555 -0.00687046582120236 1 1
0.200187847346739 0.196529771225449 1 1
-0.00267245699768767 -0.0031947264188952 1 1
-0.0817024566297381 -0.0801563543788252 1 1
-0.137106862916122 -0.134333174505216 1 1
-0.000200615740437809 0.000788284285176591 1 1
-0.0903357820605101 -0.0892937503300166 1 1
0.0983991881259314 0.0962457002858862 1 1
0.197444517519232 0.192846422216741 1 1
-0.137515831867636 -0.134581975181218 1 1
0.149882444863222 0.147465337825926 1 1
0.0714157598002707 0.0714408738882797 1 1
0.138339128144417 0.135691212406394 1 1
0.112148284479358 0.109574710980416 1 1
0.0813034647508137 0.0812947011418961 1 1
0.117536429248794 0.115213083210489 1 1
0.071097081696318 0.0711011008144496 1 1
-0.198582289584108 -0.194756474810923 1 1
0.189859334463511 0.186676451454454 1 1
0.133091836084408 0.130830888759183 1 1
-0.0563405003176556 -0.0553086953664342 1 1
0.0447795992210078 0.0434854059706804 1 1
0.118688585397427 0.115405917219326 1 1
0.0620297975979652 0.0602505828262097 1 1
-0.00718149262977589 -0.00689316684586201 1 1
-0.0157339016170547 -0.0165135602889782 1 1
-0.183750974542689 -0.180840726955038 1 1
-0.0122640913372337 -0.0117673289616502 1 1
0.0347966879641077 0.0339583793730633 1 1
0.0610352753538503 0.0591138940475816 1 1
0.0276163142067547 0.0264698639632859 1 1
0.00748293071425636 0.00680972955031626 1 1
0.18071193889189 0.17764276687495 1 1
-0.0336713243015778 -0.0330588592281459 1 1
-0.0109522427995076 -0.0102933846729815 1 1
0.192515663750252 0.18824788721575 1 1
0.133595446128814 0.129645907702663 1 1
0.0822303808800678 0.080447317245862 1 1
0.0437033958754737 0.0430283911457331 1 1
0.101335911434908 0.10005924682306 1 1
0.113639863198912 0.112460942486025 1 1
0.0575030081153614 0.0563045355882212 1 1
0.168966612462694 0.165952814159492 1 1
-0.142524239457128 -0.139654325423533 1 1
-0.0549031372901659 -0.0538395148647242 1 1
-0.00926632156841245 -0.00755260685486022 1 1
-0.0647697823882839 -0.0636308064970513 1 1
0.170413233787095 0.167385454118404 1 1
-0.0148332719965669 -0.0137885301877184 1 1
0.0675106557620908 0.066364682015428 1 1
-0.126022615079404 -0.123371685609303 1 1
0.0479845124249123 0.0480833176354947 1 1
-0.0663731101581241 -0.0644214863241384 1 1
-0.081847510704161 -0.0811257171918499 1 1
-0.323622566628592 -0.316294617130221 0 0
0.079906494288065 0.0781465200242822 1 1
0.124366894113287 0.122903740145914 1 1
0.283660939872875 0.277713420609564 0 0
-0.0369363467600939 -0.0363141826458055 1 1
-0.0809573718706991 -0.0802845469713753 1 1
0.0201572401211831 0.0200156907652962 1 1
-0.130423951656637 -0.127593375980954 1 1
-0.0513800414342643 -0.0509699186534881 1 1
0.101193150615697 0.0990847491249349 1 1
-0.0766740495336913 -0.0749828088397545 1 1
-0.126600636545031 -0.124934119066062 1 1
-0.0898929859062841 -0.0885732162433439 1 1
-0.201570165597378 -0.197627548486114 1 1
0.0470287327388137 0.0452320028436724 1 1
-0.136874568965089 -0.134480300552764 1 1
0.0254359684007249 0.0255112785975592 1 1
-0.224793712353803 -0.221047688305261 1 1
0.0107611683598216 0.0101609561808627 1 1
-0.23387149494203 -0.229724028585412 1 1
-0.16669324649686 -0.163863371153694 1 1
0.267560769885478 0.263727426641719 0 0
-0.178851001139889 -0.174595531580491 1 1
0.0710499384106292 0.069593779783048 1 1
0.201479717368347 0.1973239803827 1 1
-0.110821845949208 -0.109086182965782 1 1
0.148264357579066 0.145671720479075 1 1
0.198576053117238 0.195472888073545 0 0
0.0176957738135791 0.0170593508410877 1 1
-0.0898295191980278 -0.0883821035607429 1 1
-0.167768571753057 -0.165045262811849 1 1
0.14148507186932 0.138888117782145 1 1
0.115286971859991 0.113132808754879 1 1
0.060167101865225 0.0584695350123583 1 1
0.116156385687076 0.114252786720513 1 1
0.110739780507818 0.109324782017161 1 1
-0.166494508566767 -0.164064418790489 1 1
-0.217108134338621 -0.211346619788015 1 1
0.117284938764798 0.114977247166412 1 1
0.150534095352038 0.147765545478057 1 1
-0.0909732241921599 -0.0879409116831216 1 1
-0.134503335048506 -0.132336145431477 1 1
0.100435746822211 0.0993883305609007 1 1
0.0378361150782786 0.0363873485410253 1 1
-0.146670470862739 -0.144044195231168 1 1
0.00631428042338458 0.00703654538473422 1 1
-0.153103910230868 -0.151138186506014 1 1
0.0327841553261071 0.0322551717703412 1 1
-0.114831781131073 -0.113057624606124 1 1
0.0224231590905815 0.0221664853721863 1 1
-0.151520442231636 -0.147691816697552 1 1
-0.122462934849757 -0.119808308914796 1 1
0.0993153377275237 0.0981927273853854 1 1
0.155678257946273 0.152263745372582 1 1
-0.228666466667948 -0.224478985761845 0 1
0.164357808685529 0.160851769208775 1 1
0.0881616943731785 0.0865490824552757 1 1
0.235291243094071 0.230649049101293 1 1
-0.0394825208293099 -0.0384540565216992 1 1
-0.127658004768727 -0.125677647559246 1 1
-0.114728420660535 -0.113027140330959 1 1
-0.238131316084628 -0.233980932369953 0 0
0.170340477834342 0.168657102441105 1 1
-0.110206390006041 -0.10767585934377 1 1
0.0232513801561794 0.0230095292466564 1 1
0.0908687390031082 0.0884563716842977 1 1
-0.0628174525823704 -0.0615323506539738 1 1
0.189364130094947 0.18607942350542 0 0
0.203094410263674 0.199054337395729 1 1
-0.273265980776299 -0.268293457067524 0 0
-0.393490250823568 -0.385596188092912 0 0
0.0913883791171435 0.090365515190669 1 1
-0.0373808737543334 -0.0379214898252206 1 1
0.0471422513658285 0.045844532858032 1 1
0.000340779595116431 1.43981310644758e-05 1 1
0.0730834449683894 0.0716104724313201 1 1
0.0988832140285317 0.0972286165787091 1 1
-0.0445249921414242 -0.0435050325460029 1 1
0.059482415893968 0.0581683481197726 1 1
-0.0555207428989603 -0.0552390365881677 1 1
0.0686565135817396 0.0672506036729006 1 1
-0.107441201199972 -0.104535053021265 1 1
-0.142881114394364 -0.140621599512636 1 1
-0.0894191115991731 -0.0878447042302482 1 1
0.0498337883085203 0.0497316382573771 1 1
-0.207422927898295 -0.20397341223834 1 1
0.0773523407855075 0.0745718782619235 1 1
0.0878392850369202 0.0865335537190995 1 1
0.0382073673054073 0.037487490417977 1 1
0.101457939143847 0.100687589443808 1 1
-0.120078687500382 -0.117135658520254 1 1
-0.145431432725235 -0.141703677676697 1 1
0.139102100295044 0.136389080862101 1 1
0.070116157244925 0.0683201055876644 1 1
0.122562291361932 0.120366742544979 1 1
0.101370315534954 0.09983801506677 1 1
-0.141915328802511 -0.138001315017655 1 1
-0.0941148396957319 -0.092006841933629 1 1
-0.0819702726888556 -0.0803518908959296 1 1
-0.122113246547737 -0.120582885277098 1 1
0.230565203889423 0.225547345529302 1 1
0.0351688139515795 0.0343932153410283 1 1
-0.143212565726979 -0.14042317965992 1 1
-0.0630204358711315 -0.0620159771240253 1 1
0.0623801820063028 0.061928026598206 1 1
0.0827858512100551 0.0818611704314307 1 1
-0.201401551356005 -0.197085227182098 1 1
-0.170535337423917 -0.168145565152604 1 1
0.0655829194393085 0.0639250866969866 1 1
0.0414479154011106 0.0401722151463456 1 1
0.260831612760301 0.255662031128595 0 0
-0.0743859304804626 -0.0739390978956175 1 1
-0.0105496049443274 -0.0103572773513809 1 1
0.022935531144586 0.0212534131317582 1 1
0.0190477964841049 0.0185801481625999 1 1
-0.0478806082300398 -0.0474370558214871 1 1
0.0407730315461432 0.039898890275437 1 1
-0.136749340165954 -0.133910534561326 1 1
0.0845068103613984 0.0824295092151171 1 1
0.0304083632633218 0.0303793305599388 1 1
0.0080507844771254 0.00781982411050151 1 1
-0.144763571186041 -0.142069320030466 1 1
-0.0459507265669105 -0.045331801544115 1 1
0.0721765623219883 0.0724423991014239 1 1
-0.0820763718691612 -0.0817832416264799 1 1
-0.0671218727360806 -0.0666647373881247 1 1
-0.194639889874777 -0.190546319526915 1 1
-0.154100552389379 -0.151546817080533 1 1
-0.111551020090522 -0.109470871838868 1 1
-0.101709932782992 -0.0998233883591656 1 1
-0.0446719069949816 -0.0442644933235705 1 1
-0.052392484667341 -0.0506209849504388 1 1
0.0448083699129595 0.0448210788737399 1 1
-0.0133047500613924 -0.0124267798283038 1 1
-0.0447284052855663 -0.0436972966217114 1 1
0.0746973793412165 0.0727766570626142 1 1
0.168557987377128 0.164290062641671 1 1
-0.113520885599426 -0.111492072746021 1 1
-0.0753438917046497 -0.0743437586803721 1 1
-0.0151187377048169 -0.0153741132678049 1 1
0.0305971863412737 0.0302277055384626 1 1
-0.151405302581057 -0.149461391947852 1 1
0.0825159688499207 0.0807844519035709 1 1
0.172175248688203 0.169166364972175 1 1
0.150975977194444 0.147969903022248 1 1
-0.149554578554514 -0.145462169057161 1 1
-0.0142799936885381 -0.0143748106892666 1 1
-0.0428253926266051 -0.0415649046365397 1 1
0.196891506368465 0.192688574122262 1 1
-0.0700649835024301 -0.06901375491434 1 1
0.059923719983457 0.059475993440706 1 1
-0.0653983133295654 -0.0640162384635153 1 1
0.0550622883186124 0.0536104482042125 1 1
0.0357732065323278 0.034773661224856 1 1
0.105021407989995 0.103184069463313 1 1
0.268285065271347 0.263913984982491 0 0
0.115254749251225 0.113069333721201 1 1
-0.0427419485962955 -0.0419275926472577 1 1
0.266469816323912 0.261734534838121 0 0
0.166978635449238 0.16414246236823 1 1
0.14196848123163 0.139956128073792 1 1
0.0812498626251106 0.079052622881926 1 1
0.124850742937383 0.121818465241462 1 1
-0.120660226890197 -0.118147442540493 1 1
-0.153994390500661 -0.151598881832662 1 1
0.0653857857309862 0.064313181024943 1 1
0.0693838537020631 0.068126337941727 1 1
-0.0592058478680538 -0.058296262129917 1 1
0.207268604639021 0.204456620871376 0 0
0.106158524303154 0.103311357115487 1 1
0.0818276075162917 0.0805045978714113 1 1
-0.116837360498094 -0.115072619287888 1 1
-0.166800678496155 -0.163988806682238 1 1
0.0912043501535057 0.0895332444769077 1 1
-0.0948564202424903 -0.0931532856241628 1 1
0.0212065102484125 0.0214079360847988 1 1
-0.217649076796959 -0.212740200477859 1 1
-0.0852388732672445 -0.083310949654408 1 1
0.291614669368616 0.28743081403013 0 0
-0.00296449918979991 -0.00262859774672916 1 1
-0.0674892018751382 -0.0666558210741643 1 1
-0.067994518262993 -0.0662137252910094 1 1
-0.0127948372596989 -0.0117194064207398 1 1
0.0278831910367441 0.0277444979609579 1 1
0.0183713343077362 0.0193280534386211 1 1
-0.191983577092495 -0.187287960603114 1 1
-0.0744041074595246 -0.0728705129082513 1 1
-0.020314234221668 -0.0194884042369939 1 1
0.0928291700655288 0.091729106824937 1 1
-0.0355464186402798 -0.0346270766784366 1 1
0.0928505939046991 0.0915435482860409 1 1
0.0454383096694272 0.0443388835559968 1 1
-0.0454872248530698 -0.0443722425959644 1 1
-0.175522561455557 -0.172425540372287 0 0
-0.0775537593359038 -0.0763070240828536 1 1
0.00210290887833835 0.00279957044899879 1 1
0.0283164548803988 0.0289521127717152 1 1
-0.107156833676479 -0.105024040141979 1 1
0.219687883242756 0.215400400172614 1 1
0.262707974361158 0.258888861413195 1 1
-0.0481937065430763 -0.0473350734753488 1 1
0.0177871712196152 0.0187482442014146 1 1
0.041572323645277 0.0405942967051603 1 1
0.053114511748448 0.0517835992043152 1 1
-0.0388401816767083 -0.0378878941134386 1 1
-0.00859862935442904 -0.00883105130831253 1 1
-0.0398978765379914 -0.0382537683119366 1 1
0.0249128527802959 0.0251187171505735 1 1
0.17837449678668 0.175859908039349 1 1
-0.0830211596858765 -0.0818607358421453 1 1
0.0572698002868801 0.0554326944663653 1 1
0.0764371645501857 0.0756893835358243 1 1
-0.127764974125512 -0.125253044289645 1 1
0.233057698521755 0.228491019257707 1 1
0.0450496801986906 0.0448528488537368 1 1
-0.0883267682833411 -0.0856064248760423 1 1
-0.156539552920906 -0.154054528833348 1 1
0.272759484486749 0.268742842803242 0 0
-0.245060822116664 -0.2412598326754 0 0
0.154006332607539 0.151170523680215 1 1
-0.0734343360095799 -0.0716019685588949 1 1
-0.0630785208362468 -0.062417459074842 1 1
-0.0795768981820491 -0.0775103483683975 1 1
-0.0864047568320968 -0.0843359207108839 1 1
-0.0190770483435129 -0.0191101745572345 1 1
0.106581978124613 0.105823968819796 1 1
0.0661354561615513 0.0643941551284253 1 1
0.101006517571293 0.0992006270512531 1 1
0.336308336405215 0.329689473704916 0 0
-0.28721574580902 -0.282336754730454 0 0
-0.190687864517963 -0.186773537517996 1 1
-0.1006512848977 -0.0977630473686165 1 1
0.0185132920726042 0.0179010543194121 1 1
-0.0325747909951251 -0.0315414712593296 1 1
0.137004720475031 0.133317044831464 1 1
-0.119214993393114 -0.117085405129761 1 1
0.0830696733020517 0.0818425805901436 1 1
-0.221802747347656 -0.21754272627086 0 0
0.0943247051397732 0.0922381765137341 1 1
0.116128479039088 0.114204435058979 1 1
0.0300529367985189 0.030582598805303 1 1
-0.094126679128738 -0.0938709191492203 1 1
-0.10752514233477 -0.105916743363135 1 1
0.123272617607109 0.12127913316995 1 1
-0.00108158574839792 -0.000572864951029539 1 1
0.116450426898156 0.114719038240505 1 1
-0.00318545735078999 -0.00373792470923262 1 1
-0.0848572817385823 -0.083753054360567 1 1
-0.0446638030848768 -0.0429852557517156 1 1
-0.150592212064041 -0.1472389368315 1 1
-0.117794154584129 -0.115590330732976 1 1
0.0411000462193495 0.0397121947441569 1 1
-0.103381717424613 -0.102356928436511 1 1
-0.0282159552904937 -0.0277078707349189 1 1
-0.270177335213328 -0.265528376749859 0 0
-0.278290628857137 -0.273201648833603 0 0
-0.0268735438127595 -0.0273921809448465 1 1
-0.083209534617649 -0.0814996040421757 1 1
-0.121683511579275 -0.119849932249884 1 1
0.204245883366859 0.199536900085615 1 1
-0.0979202837499208 -0.0957570224939604 1 1
0.1383594181416 0.135548708526198 1 1
0.146381858309954 0.143108321134863 1 1
-0.165303414860954 -0.162896891962516 1 1
0.0782720435031254 0.077237117281119 1 1
0.125450327647801 0.122421839325371 1 1
0.0523884004131408 0.0503055904531664 1 1
0.107241614738273 0.105900452569361 1 1
-0.0425251418787407 -0.0409037394743627 1 1
-0.133713120237268 -0.131659444245588 1 1
0.25234505995296 0.247060092215943 0 0
0.0787263082621692 0.0769079281924641 1 1
-0.133855741311032 -0.130674355507981 1 1
0.00814263437636707 0.00777619539931075 1 1
-0.15814523633389 -0.155028248422057 1 1
0.262480656387982 0.257438514137851 1 1
1.25524966826628e-05 0.00100685603547768 1 1
-0.107163841448587 -0.104862079305443 1 1
-0.131270603376005 -0.128880214283294 1 1
0.00357150539781517 0.00273670094617036 1 1
0.128760362606289 0.126089929188051 1 1
-0.131284667959185 -0.128933143197108 1 1
0.154873410320684 0.152313068262194 1 1
-0.0800713558243901 -0.0788304346559801 1 1
0.234355834881618 0.230134571301624 0 0
0.0299703063311406 0.0300140881832894 1 1
-0.156718147970914 -0.154706085215624 1 1
-0.0408373196106682 -0.0402300293284991 1 1
0.175622334458848 0.171922181719174 1 1
-0.207816485398913 -0.204176724761276 1 1
-0.00721771584480874 -0.00761095612196145 1 1
-0.0424769666398446 -0.0412497365883255 1 1
0.0771696899561638 0.0761773216880206 1 1
-0.0662155867219222 -0.0647605596261768 1 1
-0.409573694256283 -0.400999931412717 0 0
-0.135420648434134 -0.133212920030379 1 1
-0.111812520387689 -0.110193144694155 1 1
-0.0455760058065026 -0.0454932863042673 1 1
0.00571278664899135 0.00686264614751563 1 1
0.412385178028375 0.404256135407142 0 0
-0.0790900804883319 -0.0767686548384669 1 1
0.261879977396842 0.256901409183818 1 1
-0.0974584909388657 -0.0965656627497796 1 1
-0.0256861136205516 -0.0266484323575631 1 1
0.0897175690160508 0.0885219546202036 1 1
-0.0790552239093307 -0.0774597249544542 1 1
-0.145266015404496 -0.14276678043789 1 1
0.0195232150117277 0.0194158297660914 1 1
-0.0164696768934717 -0.0167661236614473 1 1
0.0432526395042018 0.0430370064576458 1 1
-0.0769878658437615 -0.0752727628276175 1 1
-0.122960670746013 -0.121428495398335 1 1
0.0504943586876221 0.0501481342855397 1 1
0.0477177424100433 0.0469518100534095 1 1
-0.0667378809875682 -0.0656103048242855 1 1
-0.0673967597742847 -0.0659948795398037 1 1
0.0238346343551608 0.0239600464423232 1 1
0.147797020231503 0.144278880925 1 1
0.0698487610621993 0.0670384930622261 1 1
-0.156076123146587 -0.153162031500951 1 1
0.13679329295702 0.134838417356821 1 1
-0.351938240996355 -0.345628827653688 0 0
0.160092542136895 0.155992170131115 1 1
-0.103232872422264 -0.100989294263196 1 1
-0.0495221156462969 -0.0480585598148658 1 1
0.0796537328875669 0.0781612214136171 1 1
0.0227592968481959 0.0225140362863387 1 1
0.387309144878725 0.380904118891156 0 0
-0.133792125903222 -0.131451932107474 1 1
0.078923782185171 0.0771590437092542 1 1
-0.0185955128950131 -0.0188384398531845 1 1
-0.140097846813287 -0.138227518039164 1 1
-0.0919833918910962 -0.0898765735643381 1 1
0.0599076196057238 0.0585860650239834 1 1
-0.0820271666610485 -0.0804586085733929 1 1
0.027411560187392 0.0268698374007111 1 1
-0.124551857432637 -0.122721535382986 1 1
-0.119142738461651 -0.116768932183599 1 1
0.13637707828798 0.132570552246669 1 1
-0.124583272300106 -0.12215901012539 1 1
0.126988767758875 0.124966395651831 1 1
-0.210493754699705 -0.206650520612777 1 1
-0.0105285143535475 -0.0111709065763966 1 1
-0.0678440527321551 -0.0674081620046876 1 1
0.00282109028729134 0.00309840054809929 1 1
-0.148108095656763 -0.145901734926375 1 1
0.107125718647965 0.104998517228613 1 1
-0.140181589682653 -0.138378775648282 1 1
-0.0485331667671248 -0.0483112832319192 1 1
0.227130970475846 0.222515126017539 1 1
-0.149292801240459 -0.145759998834331 1 1
-0.0933064221837348 -0.0929945882546288 1 1
-0.0956233807809654 -0.0936213044336997 1 1
-0.252650365636227 -0.247027441231857 1 1
[truncated: 20,272 more chars]
