# Supplementary material for: Bias caused by sampling error in meta-analysis with small sample sizes
Source: PLoS One. 2018 Sep 13;13(9):e0204056. doi: 10.1371/journal.pone.0204056 (PMC6136825; doi:10.1371/journal.pone.0204056)
Supplement: S4 File — (ZIP) [file pone.0204056.s004.zip › results N = 20 theta = 0 tau = 0.5 sz = 5-10.txt]

"cohen.dl.theta" "hedges.dl.theta" "cohen.dl.cp" "hedges.dl.cp"
-0.0983256364631937 -0.118569342684056 1 1
0.108364269890569 0.123239328143216 1 1
0.363246392220924 0.334464714841161 0 0
-0.0274199267892849 -0.0285831169569563 1 1
-0.198425450051807 -0.162838842766449 1 1
0.0965657187239084 0.0939185069441318 1 1
0.134928442815479 0.13129417431753 1 1
0.0481560613134883 0.0523332465299608 1 1
-0.402785917632499 -0.3588890696449 1 1
0.343744917613713 0.311583598045423 1 1
0.171295136010117 0.160825001986396 1 1
0.0400137503403255 0.0469382790775726 1 1
-0.200719879122533 -0.200468936057223 1 1
0.167061556960133 0.129888013197061 1 1
0.419128560795836 0.375714784700354 0 0
-0.0774112190381363 -0.0992250249166529 1 1
0.125221782191543 0.113542925315046 1 1
0.0370904020258717 0.0384697718432713 1 1
0.0661768264764123 0.0565195347524096 1 1
-0.227409644284574 -0.203106904096534 1 1
-0.244331071201458 -0.266300959988683 1 1
-0.161447982165746 -0.160214953062616 1 1
0.253210691397248 0.240990927428591 1 1
-0.108497328226599 -0.136130165695695 1 1
-0.0464637088773158 -0.0549466905559432 1 1
0.0684782874791248 0.0646266441109047 1 1
0.265190170535207 0.220519223224598 1 1
-0.0520356437357924 -0.040339114838605 1 1
-0.426583669291657 -0.395104165371009 1 0
-0.137735773764807 -0.13527879899484 1 1
0.00908448507535222 0.00321928366960938 1 1
-0.031069009364906 0.00501694114590587 1 1
-0.147880177208374 -0.195158057999703 1 1
0.314440155722791 0.302477434745336 1 1
-0.0295475771690226 -0.0157771253884743 1 1
-0.178497293914621 -0.17183170922186 1 1
-0.0648771775189481 -0.0779649561137885 1 1
-0.130252769465364 -0.116535823480753 1 1
0.0826031001031048 0.0397017609616362 1 1
-0.0280851556504467 -0.0249471664180615 1 1
0.242583928632605 0.220049927293884 1 1
0.0710844009764162 0.0604753205841057 1 1
-0.204878263381507 -0.181172737749451 1 1
0.0514695261507751 0.0515515495252131 1 1
-0.179319296005846 -0.130937491076544 1 1
-0.120456442859042 -0.0920861217043394 1 1
0.0916243006551169 0.0646421099314888 1 1
-0.00766587031029627 -0.0363315261050834 1 1
-0.00113994583844839 -0.0169158361272988 1 1
-0.0707563228222133 -0.0867991486728472 1 1
0.0721211113804739 0.0652785475822581 1 1
-0.427927914671037 -0.434406954642743 1 0
-0.138864165439194 -0.131863540414381 1 1
0.282438674073337 0.273801045609681 1 1
0.0470704867710766 0.0267405898321902 1 1
0.301560019056997 0.284709335275846 1 1
-0.0809668401704315 -0.0859404920805111 1 1
0.109457468888191 0.0812402578070295 1 1
-0.0493411614611528 -0.0330600248757046 1 1
0.0313423499969863 0.0134952746043827 1 1
-0.137547978754313 -0.121968533584374 1 1
0.039195929658855 0.0438566555375078 1 1
0.0107613491530349 -0.00562838330850101 1 1
-0.0300335315926967 -0.0253731580858961 1 1
-0.205273188257776 -0.183405372147226 1 1
0.0936007302707272 0.102083321139671 1 1
0.388747733375738 0.349262182424049 1 1
0.0394305259520407 0.0218240639834461 1 1
-0.191451944130873 -0.169135242265248 1 1
-0.0157088453163627 -0.000238018649865543 1 1
-0.123776390653433 -0.13147827806399 1 1
0.111949483914846 0.0873594477530817 1 1
-0.149192247700257 -0.134926658520335 1 1
-0.0486897539414797 -0.0605819395956853 1 1
0.0502078645843111 0.0391736287005445 1 1
-0.106528702343166 -0.0988560542325627 1 1
-0.0119530412787133 -0.0097207812516641 1 1
0.138118748207078 0.166780465018156 1 1
-0.330863656779282 -0.269508076252577 1 1
-0.25685563449408 -0.221590838086273 1 1
0.493542373863691 0.45161962829798 0 0
-0.0603166223783734 -0.052840380274829 1 1
0.176741822523855 0.164544317980502 1 1
0.349622981624873 0.286946768434165 1 1
0.00169403860739117 0.00234326387728558 1 1
0.0981643519478213 0.0680280450099254 1 1
-0.261103830777892 -0.242439143746458 1 1
0.118883829630863 0.119579120755854 1 1
0.195141268120472 0.169178307755957 1 1
0.103374453646567 0.0871030560240529 1 1
-0.0448734537862365 -0.0057969927428224 1 1
0.116749349130056 0.0948684366137716 1 1
-0.230006559497446 -0.190464951459787 1 1
0.271770549675144 0.222847409042434 1 1
0.0286576930402241 0.0159658860029452 1 1
0.0981841727814806 0.107132452069476 1 1
-0.042060731170343 -0.0430357734915587 1 1
-0.355045860530362 -0.318185145818648 1 1
0.0735447902861831 0.0716914978806164 1 1
-0.119123675026657 -0.115986266055146 1 1
0.238630350351523 0.218235225046685 1 1
0.205753230937168 0.186877733964551 1 1
0.0903421984896112 0.0563674984813317 1 1
-0.132287077011305 -0.103490444077797 1 1
-0.135903608226236 -0.147193231190797 1 1
-0.0764744767079184 -0.0456276388267126 1 1
-0.371954424141558 -0.325377275028244 1 1
0.0583098108560051 0.06628947423332 1 1
-0.0539937354614841 -0.0410913333544762 1 1
-0.093072610194554 -0.0800903604531742 1 1
0.236017518628224 0.223276566779787 1 1
-0.300407557954255 -0.226955535122286 1 1
-0.0213589074750543 0.0040571593806395 1 1
0.289422110795999 0.266349615967255 1 1
-0.179567350002145 -0.15778848101645 1 1
-0.0202264934978799 0.00638931627247017 1 1
0.189445426486805 0.155207371734275 1 1
-0.038041610252547 -0.0154707644696544 1 1
0.0905883464489921 0.0709550088838156 1 1
0.00912343493233302 0.00595063114414017 1 1
-0.134541159445615 -0.132745172467649 1 1
-0.0356852201093432 -0.0403904553904425 1 1
0.108386337694149 0.0699569023233642 1 1
0.19615096485551 0.178525600913092 1 1
-0.253682833289252 -0.228739343374409 1 1
0.19042461511967 0.152520967972737 1 1
-0.111804134358907 -0.125786456829455 1 1
-0.170801303606868 -0.152708637717091 1 1
0.0887362862716212 0.0639711947119177 1 1
0.229908401896856 0.236030310999534 1 1
0.00355926020775268 0.0040462807310604 1 1
0.307245970064591 0.274831161121045 1 1
-0.153002815327902 -0.157543935478371 1 1
0.093530756459104 0.080624268935606 1 1
-0.101794510404939 -0.104169364236172 1 1
0.0108495553860712 0.0362015694719329 1 1
0.190197667949954 0.160678464685639 1 1
-0.122045951629617 -0.0738655174121041 1 1
0.108440476911119 0.113188991229281 1 1
-0.069727390873515 -0.0747412441248924 1 1
-0.0305076521902418 -0.0347608211502741 1 1
0.199631635141602 0.200733902688432 1 1
-0.0550990135064123 -0.0568121069763407 1 1
0.443198895134743 0.411516050234168 0 0
0.196566529438259 0.165230101625814 1 1
0.123831203774706 0.116193638380154 1 1
-0.116907259615926 -0.0904463837034569 1 1
0.213728093404528 0.183416597576806 1 1
-0.102062677755994 -0.0780609161519324 1 1
-0.096315428140976 -0.0651463253118798 1 1
0.0126982165075455 0.00873941059983446 1 1
-0.221131541227843 -0.19980795029703 1 1
0.0942497564431444 0.0951704483300176 1 1
0.0590874654666392 0.0240648674046014 1 1
-0.0144569708535145 0.00199553054033283 1 1
-0.0634106984621488 -0.0239722286830951 1 1
0.0891895996337415 0.10399775062229 1 1
0.1130444827247 0.107089949855173 1 1
0.0925368857542054 0.0768904388407272 1 1
0.0122004183611162 0.0106092966878039 1 1
-0.0262188989915157 0.00353382572778414 1 1
0.41339631937475 0.384830221941204 0 0
-0.206662520839635 -0.191843918709551 1 1
-0.0519147817209993 -0.0506057173610388 1 1
-0.0962365727374494 -0.0956987815111097 1 1
0.0163277580324033 0.0252680565870144 1 1
0.640699193239904 0.576896916870755 0 0
-0.0259737594972567 -0.0118015160722733 1 1
0.205962763769906 0.184176049836063 1 1
-0.0911095599814469 -0.102924233381817 1 1
0.335314154547303 0.321273462043853 1 1
-0.0926466813271588 -0.0739413341799223 1 1
0.222050045834349 0.194369066922472 1 1
0.360224210581991 0.320313576889322 0 1
0.229399324691707 0.186846591979606 1 1
-0.223576860432896 -0.202162851740709 1 1
-0.000480486768558986 0.0177968985274796 1 1
-0.212154515279915 -0.21558454099916 1 1
-0.0543300337527632 -0.0584792727945565 1 1
-0.11965013126868 -0.112978688896145 1 1
-0.193135139717506 -0.194270969270235 1 1
-0.260861449809652 -0.235591439968789 1 1
0.0802602146153188 0.0857755623944091 1 1
-0.284779326569526 -0.252581178897512 1 1
0.0930935239234948 0.0788807287554956 1 1
0.0455512054477123 0.042079144415548 1 1
-0.0558067970431431 -0.0212382046474729 1 1
0.150300519259309 0.132999213691551 1 1
0.337442282737347 0.289745820038811 1 1
-0.0140904932637232 -0.00295539723435172 1 1
-0.254691500077121 -0.227021749385298 1 1
0.123063506075014 0.145109050450146 1 1
-0.201478702440488 -0.197710628952945 1 1
0.242444981389459 0.231470868277193 1 1
0.0332849656230816 0.037624700875322 1 1
0.232089459135877 0.216591076986487 1 1
-0.185375667144874 -0.171359057848572 1 1
-0.078214599600291 -0.0282781784463783 1 1
-0.0173142070839461 0.0293294887414167 1 1
0.0894663379403002 0.078435456471663 1 1
0.220897444664284 0.18429771425774 1 1
-0.0861537195929321 -0.0761208040301726 1 1
0.207704911373394 0.207588511586512 1 1
0.0103688925347624 0.0310483137327304 1 1
-0.0659513061656451 -0.0940402995875697 1 1
0.281147391562941 0.253390462557675 1 1
-0.115080374652581 -0.107526746505942 1 1
0.144964009894194 0.141561373421451 1 1
-0.227123222805536 -0.203920242687634 1 1
-0.313786719377574 -0.302328942286976 1 1
0.0137705479783302 0.0254060539302533 1 1
0.0610332635820301 0.0617330143799666 1 1
-0.266794238280113 -0.229969162651034 1 1
0.0137553225816154 0.0345390109051639 1 1
-0.140728576438242 -0.11963774018884 1 1
-0.0365756965331853 -0.00822855423310723 1 1
-0.0366791303120507 -0.0572566807523899 1 1
-0.116920378694378 -0.115925622178483 1 1
-0.378589381314164 -0.348690297180673 0 0
0.165085331064848 0.140467540881907 1 1
0.130894851738713 0.1089652899594 1 1
-0.144062761025421 -0.134227160417779 1 1
-0.0397197969249716 -0.0358568809044989 1 1
0.241806072333078 0.219019074515214 1 1
0.110388603439118 0.125771753381169 1 1
-0.0665785736193554 -0.0520931536944792 1 1
0.213799048980363 0.185790236005213 1 1
0.0108072207615099 -0.00593817837286 1 1
0.021652814421767 0.0565444243476137 1 1
0.0639254306118634 0.0585328308046461 1 1
0.205210026805575 0.171621262054468 1 1
0.132954724618198 0.134825158589213 1 1
0.253910756041001 0.210636611378452 1 1
-0.160892227230297 -0.166765319100194 1 1
0.0553919591815174 0.0714218505894324 1 1
-0.0231395447994662 -0.00811924276417852 1 1
-0.0597834746223623 -0.0542840720421536 1 1
0.0547155787180372 0.0465385370334842 1 1
0.113689387487055 0.095928384442001 1 1
-0.105598566473989 -0.112768231580051 1 1
-0.234858943968588 -0.230900242955511 1 1
0.166607508063739 0.168168184406992 1 1
0.147078571762279 0.151545533066932 1 1
0.342388421438798 0.307873643865367 1 1
0.163175925468045 0.154634901556521 1 1
-0.151987585824924 -0.160223615902018 1 1
0.0921123231469528 0.0722576758901131 1 1
0.191126696160144 0.187686987631088 1 1
-0.151423747647038 -0.149253907653352 1 1
-0.0371175388011632 -0.0196518302832308 1 1
0.321268384481165 0.290694396884207 1 1
-0.127025624065816 -0.0997165024101579 1 1
-0.347720900633666 -0.329667495977708 1 1
0.305064126558381 0.305221352230817 1 1
0.371540588344173 0.304606646352078 1 1
0.0262500043605811 0.0477887458327278 1 1
-0.278482527885611 -0.226570128002815 1 1
0.0612876095356227 0.0598920101880493 1 1
0.198195813715766 0.153414250333181 1 1
-0.177045365296024 -0.150839119452358 1 1
0.0959261438365887 0.119393719196937 1 1
0.0944895053350791 0.0581625566363558 1 1
-0.0634126498704497 -0.0697235999743547 1 1
0.101870227071381 0.0835456724517195 1 1
-0.214085067530808 -0.217858186024122 1 1
0.143190365116118 0.141847273206287 1 1
0.11274371546471 0.10244815423745 1 1
-0.0792702400976862 -0.0773484689252935 1 1
-0.0652133038799222 -0.0632908479831847 1 1
-0.0856193031013899 -0.0591817052107189 1 1
0.0296343989071824 0.0153885808367148 1 1
0.245089077716544 0.219751302825176 1 1
-0.214485395046345 -0.170172063688607 1 1
-0.0739436469953701 -0.063171612105724 1 1
-0.232064965894747 -0.226136499938082 1 1
0.0417319079039563 0.0249275542684838 1 1
0.093351983102972 0.0701371769374915 1 1
0.0657037425267531 0.0474583346404438 1 1
0.218675037696416 0.212719456172033 1 1
0.0516256175401468 0.0265107841336639 1 1
-0.28844691203375 -0.241483308480531 1 1
0.155592471683582 0.152001957671494 1 1
0.270042299323619 0.224180020801259 1 1
0.215189984294978 0.191054490720366 1 1
0.068876594238448 0.0939407178617214 1 1
0.0176918241889618 0.0183310220182561 1 1
0.145189098154682 0.135572857606001 1 1
-0.220453613561428 -0.188489090335631 1 1
0.0581252776315647 0.0538485463696067 1 1
0.0497368142686306 0.0225343358596273 1 1
0.00619549327507726 0.0143923251384928 1 1
0.081895140513133 0.0732298774127673 1 1
-0.13339508271044 -0.110494419565375 1 1
0.262000102454881 0.22793979831453 1 1
0.22481163225381 0.20083402051838 1 1
0.0543923417214125 0.040872487991718 1 1
-0.0364754241426672 -0.0613907084146949 1 1
0.076532693008403 0.0465113731134271 1 1
-0.0205815590796637 -0.0124159227283298 1 1
0.14852356349472 0.144003063096101 1 1
0.154634791625115 0.168882734513878 1 1
-0.283817884692432 -0.244538832925078 1 1
0.319941253541755 0.290723499164891 1 1
0.0179837059322617 0.00556675633678533 1 1
-0.385134742771713 -0.332649628759247 1 1
-0.0535251728289959 -0.0350668447203705 1 1
-0.11072846687785 -0.0922971267236741 1 1
0.161834668719598 0.156800801811932 1 1
-0.19319815703374 -0.159450435573897 1 1
0.458023942579288 0.382693531412177 0 0
0.184519109195747 0.172660254483519 1 1
0.208593290433405 0.21171442240018 1 1
0.304716406504014 0.276165708118041 1 1
0.121464512380485 0.127189248687085 1 1
0.144910325134911 0.123222914655239 1 1
-0.241698188435571 -0.239390555970152 1 1
-0.0735337078584757 -0.0639068551808226 1 1
-0.0251629448641084 0.0107666923908327 1 1
-0.133119905298013 -0.144683479967814 1 1
0.0584503155185585 0.0319838295309001 1 1
0.00625282959935363 0.00128347476904794 1 1
0.104220550147711 0.0872406626618847 1 1
-0.153276536666037 -0.150582725263985 1 1
0.258195068246012 0.222336165105955 1 1
0.247905037091556 0.228249552198802 1 1
0.112877028390746 0.108806022695542 1 1
-0.203865596186021 -0.195085602007283 1 1
0.0509004788787913 0.0658789337325461 1 1
0.19874891294717 0.184752664958341 1 1
-0.209256650437366 -0.180283056071858 1 1
-0.110734644313674 -0.110169779169927 1 1
0.0551191191682955 0.0553051547601779 1 1
-0.0617492981039501 -0.0968257139779435 1 1
0.0208249693180034 0.0419211935886517 1 1
-0.0172517752986689 -0.0330989208865044 1 1
0.0880137029268342 0.0637985521049009 1 1
0.0857419807831556 0.0828721137904351 1 1
0.141613754667568 0.13366576224255 1 1
0.465894268602756 0.406431260426491 0 0
-0.2343508349785 -0.249599826362564 1 1
-0.107138892109276 -0.0758553967880888 1 1
-0.0649585109641509 -0.0580256328810155 1 1
-0.274127593733092 -0.243574348235899 1 1
0.0713856314776733 0.0715654950437455 1 1
-0.137872070188272 -0.128874370421253 1 1
0.146751150264716 0.138849497603746 1 1
-0.170471779001261 -0.155267335084687 1 1
-0.177189280393222 -0.177091938903489 1 1
0.0797482123317365 0.0518366751733844 1 1
0.1044933814094 0.0867486789566384 1 1
0.122825537231053 0.105694037261956 1 1
-0.422400039808406 -0.381808241399848 0 0
-0.367041000261673 -0.316025899561109 1 1
-0.102733747587375 -0.095568442798573 1 1
-0.0817232789091456 -0.0648731526286538 1 1
-0.13516266535118 -0.0916059732704672 1 1
0.11529193096431 0.104016558111936 1 1
-0.0268790521127256 -0.0121024815380055 1 1
-0.0728491620242752 -0.0625931926871904 1 1
-0.028553202422832 -0.0458163926706059 1 1
-0.291530993950104 -0.259686937300771 1 1
0.0693589682581855 0.0599858894613957 1 1
0.0654486656989588 0.0711772198754094 1 1
0.0957319309281821 0.0851678990928092 1 1
0.108032504838435 0.104862210616065 1 1
-0.0254528158808676 -0.0165029302176219 1 1
0.357609532319361 0.304202834973328 1 1
0.00354105937022445 -0.00264594300320032 1 1
-0.233049550185943 -0.200791164488246 1 1
-0.172732737286173 -0.166309732522554 1 1
-0.255430857245546 -0.222946184435073 1 1
0.0215091197019442 0.00115337804390168 1 1
-0.0729734090612958 -0.0672040868862744 1 1
0.0958856108233469 0.113890674925327 1 1
0.0133278468778563 0.00397781821861908 1 1
0.230274684359709 0.202368428990744 1 1
0.510372160209814 0.462688067720436 0 0
-0.0338664869131719 -0.0428576380266813 1 1
0.0209125238529996 0.0183501190851149 1 1
-0.212685027618851 -0.182755293627108 1 1
0.103814283121551 0.0687088411664054 1 1
-0.0465478060726632 -0.0624291230086388 1 1
0.324346046834675 0.286649289134435 1 1
0.236788461320392 0.22583623142453 1 1
0.446023832778544 0.394347450102855 1 1
0.0270404666533023 0.0256142473235047 1 1
-0.204239849878264 -0.186782522961412 1 1
-0.00302986164339619 0.00747407811383823 1 1
-0.201647866109693 -0.189884084809653 1 1
-0.176859219391761 -0.172925107727668 1 1
-0.303609578145926 -0.256431189690256 1 1
0.0138824052943198 0.00407877755721005 1 1
-0.185693527762364 -0.145188055538348 1 1
-0.113080434152745 -0.0859725081201949 1 1
0.0396390506050778 0.0274573124237319 1 1
-0.0200851646587234 -0.0315254829496637 1 1
-0.275799621730288 -0.273572110947659 1 1
-0.0717694043965634 -0.0669103918930374 1 1
-0.169363425016775 -0.185082009056844 1 1
0.0493299847433052 0.0574902626016814 1 1
0.152542545718856 0.131207441263721 1 1
-0.155085046148399 -0.142376023299967 1 1
-0.0172422566787748 -0.00490905222191074 1 1
-0.161017694521432 -0.131408079736874 1 1
-0.030465841768516 -0.0274914078819741 1 1
0.113155049589078 0.100087413858127 1 1
-0.473225078052898 -0.423124088723694 0 0
-0.0319009625502171 -0.0151637499273583 1 1
-0.435603876710933 -0.403316689489595 1 1
0.264285653913655 0.275448117362694 1 1
0.0218571178667883 0.044635952049887 1 1
0.114456346786321 0.127998183111465 1 1
0.208488295431628 0.224783244872107 1 1
-0.352194641431214 -0.342357082204168 1 1
0.122727444145403 0.074564892506627 1 1
-0.0783207132301213 -0.0961030965702376 1 1
0.248803878987036 0.205055907541228 1 1
-0.11548990675638 -0.103682204546841 1 1
-0.340166700871249 -0.315091254060152 1 1
-0.270502879944143 -0.210820343770783 1 1
-0.020684514589813 0.0075515548244073 1 1
-0.00664191859970545 0.0171502167850204 1 1
-0.106509105824707 -0.0776923021174577 1 1
0.125977537830908 0.128792639332032 1 1
0.0562475308042065 0.0466628735477294 1 1
0.0675148826561012 0.0479233063628288 1 1
0.175528593122413 0.162245520719074 1 1
-0.362231879996153 -0.35168488099166 1 1
0.218584934616579 0.215497974564332 1 1
0.0782170426961868 0.0763577293356272 1 1
-0.171777777869195 -0.166467564649822 1 1
-0.350494099799083 -0.325739953549591 0 1
0.128747864898846 0.115792530295089 1 1
-0.103974962316876 -0.0515017840463226 1 1
-0.0484797359237673 -0.0423987792428468 1 1
0.277776389334556 0.254618256902498 1 1
-0.0669521032894479 -0.0529182611543969 1 1
0.0175050721923706 0.0317530357375329 1 1
-0.033871786750599 -0.0283123361231744 1 1
-0.327190433301264 -0.306229474847388 1 1
-0.17413883294361 -0.155387329856264 1 1
-0.0863606517311547 -0.0703832955757229 1 1
0.238207985154486 0.228596429407374 1 1
-0.0576605049195596 -0.0337284080862267 1 1
0.139172207868283 0.0998825726580329 1 1
-0.0166855810903101 -0.00320007549228683 1 1
0.00819837711986813 0.0275213148483712 1 1
-0.0420615198360045 -0.0477994228954616 1 1
0.14965805950814 0.120433137810871 1 1
-0.177625880442171 -0.17528436643384 1 1
-0.0440621336142114 0.0107031736048783 1 1
0.105149302902888 0.117235864956281 1 1
0.278136456446198 0.257077077415798 1 1
-0.179592858025432 -0.177429378400177 1 1
-0.14670127084678 -0.137403729662951 1 1
-0.0443753856771988 -0.02819054502502 1 1
-0.217058706580735 -0.220331463408118 1 1
-0.0391260650608455 -0.0297924963512484 1 1
0.182077112792486 0.157743070580721 1 1
0.162799846455537 0.152051961943619 1 1
0.06187561796463 0.0469344564957662 1 1
0.0753794879054955 0.0827463172804571 1 1
-0.00131133626011378 0.0236010287229376 1 1
0.0266636303171126 0.00458212590529287 1 1
0.134278379463296 0.11351082147818 1 1
0.0499034711665384 0.0326847115784809 1 1
0.0115918753877279 0.00567443545920112 1 1
-0.308505446217809 -0.306702385501778 1 1
-0.223218720431246 -0.217778467074312 1 1
0.0639950523355965 0.114351986836883 1 1
-0.297081897649297 -0.276921215557542 1 1
0.10047994113499 0.084090401974236 1 1
0.154794757336864 0.153547711524346 1 1
-0.0185807801127756 -0.0188428148601945 1 1
-0.179208598795125 -0.141553744435817 1 1
-0.108416036283616 -0.106674065609712 1 1
-0.0204671310713314 -0.0229387850971566 1 1
-0.321955321574227 -0.312352075279406 1 1
0.0510101616517056 0.0489165095563436 1 1
0.0652511238688347 0.0664977440070227 1 1
-0.085531590098758 -0.0677496591917418 1 1
-0.0489128067253121 -0.0601391392065712 1 1
-0.101323158617094 -0.0653935328731358 1 1
-0.151070464041646 -0.134413336721485 1 1
0.141412931031621 0.129049682359867 1 1
-0.0345262452519003 -0.0199669452358032 1 1
-0.0298693800528496 -0.0265313212414879 1 1
0.109226191632105 0.0735035354084336 1 1
-0.220636486975365 -0.201893099643457 1 1
-0.214397306888765 -0.200857142647608 1 1
0.159311597753568 0.137223438261922 1 1
-0.0163695196570753 -0.0234666596393757 1 1
0.121077882332944 0.115888060794959 1 1
-0.22001346574236 -0.191241340681978 1 1
0.252198822064751 0.247635078663117 1 1
0.291152359618499 0.265609743172763 1 1
0.0201066666724542 -0.00444484862077871 1 1
0.0740411206818211 0.0623179972822346 1 1
0.0796744220796173 0.0405084780790989 1 1
0.0250946642250595 0.00829478788213184 1 1
-0.115235050923035 -0.102568044024498 1 1
0.167296877959008 0.153302609477601 1 1
0.0611500171557548 0.0582438551841053 1 1
-0.203119156357178 -0.209080647698119 1 1
-0.291537428968413 -0.245711188756681 1 1
0.109068296062973 0.117497344859925 1 1
-0.0441113461792392 -0.0531618647455155 1 1
0.236654711372858 0.202006985598574 1 1
-0.171712616692031 -0.166632978467455 1 1
-0.000329838907424721 -0.00346439583174648 1 1
-0.0410907458953574 -0.0524096177080174 1 1
-0.117176293451702 -0.0991275347419752 1 1
0.0497805274197191 0.0362625517152571 1 1
0.0694236383326022 0.0724185363656792 1 1
-0.0331162271688733 -0.0481468447460912 1 1
-0.00850426166136817 -0.0436432532478196 1 1
0.473350751905761 0.392005912618539 1 1
0.153631696899345 0.129833800581381 1 1
-0.170466349593874 -0.15093485316128 1 1
0.350984415017317 0.291965754525556 1 1
0.177569571032914 0.16378994903991 1 1
0.0946776734972866 0.105621663606449 1 1
-0.0198010756663252 -0.0141629424945135 1 1
0.0391802413537339 0.0337608839480949 1 1
-0.116001824545187 -0.0921693645809846 1 1
-0.0200403634232721 -0.023075584648482 1 1
-0.141629749319174 -0.112854024973993 1 1
0.0943641342626238 0.0492429407257947 1 1
0.163708797074287 0.164656541581363 1 1
0.0987865491003277 0.0982745281611563 1 1
-0.170789226730371 -0.150944911800591 1 1
-0.00109261650121089 -0.00487009439738132 1 1
0.259409916272598 0.250548062410076 1 1
0.0475907415986175 0.0555714809122052 1 1
-0.160201120383072 -0.127330886115525 1 1
-0.0556137739738096 -0.0329097092818083 1 1
-0.142837452310895 -0.134366041420969 1 1
-0.15663063770359 -0.159243557928161 1 1
-0.254275583586279 -0.223006503935374 1 1
0.0115460765126957 0.0153555192542781 1 1
0.0545365985549011 0.0521401427325816 1 1
0.158031648453306 0.155929616065529 1 1
-0.0632012738674183 -0.0580882028416823 1 1
-0.195706411822316 -0.151974139829649 1 1
0.313089186698519 0.29061798883109 1 1
0.161234229575094 0.153253401080108 1 1
0.171538850041162 0.148152183194738 1 1
-0.0117136448497231 -0.00844956963173409 1 1
-0.365402965359074 -0.340688686740632 1 1
-0.269067617616809 -0.233827892589635 1 1
-0.10050178110759 -0.0906419639160603 1 1
0.245554405705349 0.225950118139258 1 1
0.108913114357743 0.100267836840358 1 1
0.0796585188316838 0.0729124676766175 1 1
-0.00789732008762655 -0.0298707904010107 1 1
0.0201913823395655 0.020409300656674 1 1
0.1619876767288 0.150949858529265 1 1
-0.4639277758334 -0.433625570864541 0 0
0.259412213665739 0.216166840305433 1 1
-0.0804436274991848 -0.0625634114815665 1 1
0.0616255693167533 0.0666046385102399 1 1
-0.159515345263704 -0.132610316808657 1 1
-0.100145005339718 -0.0874440652963365 1 1
-0.243498990917059 -0.248062941012505 1 1
0.304282249813502 0.279729131993391 1 1
-0.0637449969919392 -0.0614289293579751 1 1
-0.322949006643773 -0.291309427878539 1 1
0.360222236733087 0.334356507032413 0 0
0.0762030209048744 0.0512738652378233 1 1
-0.277510012716241 -0.243300117806111 1 1
0.187521203136371 0.186276744475928 1 1
-0.300755964003407 -0.257081096550893 1 1
-0.0793678094126896 -0.0968536830367264 1 1
0.113294498911555 0.101556847440046 1 1
0.226621215556244 0.230067747122129 1 1
0.0166192854449497 -0.0227614541880773 1 1
-0.0725202226477821 -0.0549480610908175 1 1
0.088097768904031 0.0861834230272212 1 1
-0.0700409982896488 -0.0456937859762763 1 1
0.0761979521798149 0.0546485017952405 1 1
0.00731912089595454 -0.00813667956215052 1 1
-0.133819626790353 -0.129767228341304 1 1
-0.0736424927487837 -0.0686774322002156 1 1
0.436278597979785 0.390610980276693 1 0
-0.103581546597638 -0.0983602623087329 1 1
-0.193564838115957 -0.164664344321725 1 1
-0.304133104243441 -0.26257804970555 1 1
-0.547902639110288 -0.485377136323765 0 0
-0.145648411449301 -0.14172849709121 1 1
0.138319059021467 0.115004350826405 1 1
0.173122852017954 0.158904839538388 1 1
-0.116666051715025 -0.103084466628195 1 1
-0.0974800857386485 -0.0676515567138175 1 1
0.197994723893555 0.137076222193929 1 1
0.0416299007963501 0.036039868427945 1 1
-0.194329047508586 -0.156342854316362 1 1
0.210874470428064 0.191992742789092 1 1
-0.253575841969605 -0.214102717197202 1 1
-0.122215812362331 -0.105170106552437 1 1
0.34023453768028 0.308225427593916 1 1
0.151569556518082 0.143566699940757 1 1
-0.0356149802447805 -0.0137613380719343 1 1
0.0937806085262265 0.114742764712997 1 1
-0.107544302574013 -0.118318520472897 1 1
0.135962455653747 0.138571274094312 1 1
-0.112028053141313 -0.0831960027078154 1 1
-0.154522163580466 -0.147004692836431 1 1
-0.0765475123656478 -0.0606627568558995 1 1
-0.0637436094126344 -0.0531554279050184 1 1
-0.324839443393591 -0.310226056442495 1 1
-0.0737158553001122 -0.039782758699376 1 1
-0.314322367758783 -0.296367164172308 1 1
-0.0834175287771978 -0.0529324611024412 1 1
0.017316714510027 0.0185596925379158 1 1
-0.0950658000858123 -0.0769600954002365 1 1
0.187687814578212 0.192329586300678 1 1
-0.412763384759705 -0.382630187580145 0 0
0.361215847402407 0.347168707796292 0 0
0.270992036816374 0.21484346905473 1 1
-0.0789990853852865 -0.0680002828506941 1 1
-0.191824261454202 -0.17458977946547 1 1
0.16226971554533 0.135728215909858 1 1
-0.0694007911691513 -0.0724978973576905 1 1
-0.207730500167424 -0.194333067589672 1 1
0.0101825110087139 0.015842815357083 1 1
0.116832359892916 0.101874251807117 1 1
0.15606983454276 0.0837626471383187 1 1
0.148568592615175 0.126433318867362 1 1
0.0538168613348002 0.0172149285722752 1 1
-0.181765095477223 -0.155981697068579 1 1
0.204241469575836 0.191391491195099 1 1
0.0791654737777306 0.0911644552974993 1 1
-0.121798344525792 -0.103084225514215 1 1
0.134578544438889 0.118387828141576 1 1
0.346681179390933 0.305178081975774 1 1
0.0913137202524013 0.0755787470315117 1 1
0.0245178182901786 0.0453106195593666 1 1
-0.151261046247438 -0.107360929486861 1 1
0.207937161527157 0.21175402250561 1 1
0.199026232004328 0.167149167965305 1 1
-0.0624422488064277 -0.0600282790756898 1 1
0.0608112752538055 0.0572071407810946 1 1
0.336952748727695 0.310317653412399 1 1
0.182992915253946 0.149571422989144 1 1
-0.0537087204957174 -0.0565744895803281 1 1
-0.376563936937971 -0.347651373091043 0 0
-0.254938412190347 -0.234320578068888 1 1
0.103286029669826 0.0961387962590137 1 1
0.158620579405437 0.134928425822025 1 1
-0.108858679767316 -0.106991450048013 1 1
0.14345945628286 0.1316795900981 1 1
0.174422722969429 0.126815850931306 1 1
0.0548795755570319 0.0128060207016727 1 1
-0.143007572200644 -0.108103776228335 1 1
-0.0313078850067501 -0.0430922453434786 1 1
-0.0871523314435084 -0.110408741657748 1 1
-0.159357597917137 -0.168543073280525 1 1
-0.0980605088164601 -0.0708995057387816 1 1
0.147079782292519 0.113361468238692 1 1
0.214766624146666 0.186089189703159 1 1
-0.123464227558097 -0.10571324001439 1 1
-0.0286965638570373 -0.0357075680989783 1 1
-0.245464832158601 -0.217783913207789 1 1
-0.0700292119659667 -0.0479073153201361 1 1
0.0727975469609156 0.0510724981123867 1 1
0.297108130996475 0.261482860915929 1 1
-0.218000303014576 -0.189891044392154 1 1
0.143533812189041 0.1279680875554 1 1
0.196126890941434 0.153489541626717 1 1
-0.0628410168655746 -0.068111193760359 1 1
0.031024818498238 0.04355611012423 1 1
-0.0293948053814097 -0.0343588907088534 1 1
-0.206493756048523 -0.207744711432996 1 1
-0.14282665891633 -0.148434128081299 1 1
-0.0743553832310956 -0.0687272941871264 1 1
0.472834392778553 0.42616089072862 1 1
-0.0333446481198002 -0.0393315178720249 1 1
0.123271580627267 0.138008233280263 1 1
-0.0274034853407799 -0.0144317534603329 1 1
0.00996496518467305 0.0207465743583651 1 1
-0.175608749251457 -0.155943230439843 1 1
-0.125560136022499 -0.0804195172002526 1 1
0.062939704057181 0.0733619699097089 1 1
-0.0420483902206218 -0.0357578077719885 1 1
0.153114092861803 0.130762708869201 1 1
-0.106473717488208 -0.0335324149157439 1 1
-0.0545878940549709 -0.0520798821677685 1 1
-0.271955309787083 -0.243425339351412 1 1
-0.211227723086635 -0.202311917792603 1 1
-0.200903569210393 -0.186078480498326 1 1
0.0367257920331038 0.0345409976931278 1 1
0.169726801038487 0.170517496760179 1 1
0.000816208885082988 -0.0254458581475253 1 1
-0.0270644511841622 0.0210421570249375 1 1
0.0401515111530583 0.0367204949510755 1 1
0.137469647936435 0.121856967390952 1 1
-0.392456085505251 -0.369028849781701 1 0
0.186041344451052 0.177836581687428 1 1
0.0650973450984873 0.0729189461913539 1 1
-0.270206815050346 -0.237572090955466 1 1
-0.158764062266668 -0.137531928895958 1 1
0.084438335686017 0.0710856196035334 1 1
-0.323811655131956 -0.300835516340137 1 1
0.0862508216792533 0.0683726914290582 1 1
-0.18472056385062 -0.184925707194436 1 1
0.0355866275878675 0.0297989738269321 1 1
0.0849315763832588 0.0736661099552139 1 1
-0.0933656228704335 -0.0916455874154487 1 1
0.210904758084978 0.183931446430853 1 1
-0.124237728566481 -0.109557829567822 1 1
0.0733408326641236 0.0654267447474992 1 1
-0.153173731523036 -0.128533534500763 1 1
-0.100264906127374 -0.10675887592193 1 1
0.166682136113398 0.156141933308932 1 1
-0.0247555895098047 -0.0206497114920113 1 1
-0.11520192091015 -0.117472939776611 1 1
-0.0608730177384233 -0.0577053679883692 1 1
-0.0464466098047114 -0.0559023544492497 1 1
-0.207281266038538 -0.180001416744697 1 1
-0.169156356845776 -0.14820270911104 1 1
0.274871331903323 0.243631243619688 1 1
0.0148518933131824 0.0288796176954285 1 1
-0.398247515845524 -0.372554860088963 1 1
-0.0854822789387465 -0.0397966667485517 1 1
-0.100601731526818 -0.0904371954865708 1 1
-0.33811350222448 -0.30337380663435 0 1
0.304978475016933 0.237592582724108 1 1
0.0115054067020577 -0.00201776289458106 1 1
0.0970357362696618 0.0698358918463815 1 1
-0.113916032984737 -0.113653706883862 1 1
-0.381541962081405 -0.346844747029522 1 1
-0.0355086990168382 -0.0341876164068205 1 1
-0.323331944106742 -0.301300278588431 1 1
-0.40129880304115 -0.343103196699499 1 1
0.012394672242615 0.0171155347533407 1 1
0.0168931823652391 0.00468692385803277 1 1
0.390877952937376 0.349536297341417 1 1
-0.155848575594445 -0.148089235482013 1 1
0.185501944260274 0.171733894051835 1 1
0.0501057033228475 0.0658646774552644 1 1
0.0378843023501212 0.036963258838253 1 1
0.0341916108317304 0.0185638015332934 1 1
0.0990075898662002 0.0789218659540928 1 1
-0.105407989270709 -0.109493717695612 1 1
0.578251984857923 0.53119028658083 0 0
0.0419939594490248 0.01716236483797 1 1
0.46786534990821 0.433330472675231 0 0
0.0962379234468382 0.0866772216158824 1 1
-0.0529910980298418 -0.0445356819300013 1 1
0.00204019895824198 0.0136700190044171 1 1
0.046561045049569 0.0287512007505047 1 1
-0.184458275947396 -0.157181802470989 1 1
-0.0754572478741842 -0.0432178712617293 1 1
0.102158398617132 0.0886986057049468 1 1
-0.0297666994534128 -0.0239496574130458 1 1
0.00732569550898666 0.00395895821572792 1 1
-0.135189493681277 -0.18020977723373 1 1
-0.392406856936803 -0.327960449800123 0 1
0.0223471778103647 -0.00419596746050898 1 1
-0.0266377712140109 -0.0286062045437429 1 1
0.172303439606291 0.163702592312519 1 1
0.0471686211158407 0.0147058644256447 1 1
0.0600734697442668 0.0618012632537473 1 1
0.0593757053259814 0.0762633799300548 1 1
0.0361099510966222 0.0625258454122228 1 1
-0.224655975590481 -0.203934413067057 1 1
0.126504598407644 0.0890210799195113 1 1
-0.10388383830341 -0.0951488878034889 1 1
-0.0586479716771634 -0.0594705614654503 1 1
-0.102745512635727 -0.11405494862635 1 1
0.231384549054448 0.204678016691243 1 1
0.25090081463286 0.24505333460748 1 1
0.218943233487972 0.214362358971153 1 1
0.0738237510531362 0.0761004976642943 1 1
-0.325175898865859 -0.295075399248572 1 1
0.0678786535063929 0.0647445609518329 1 1
0.0445281667105475 0.0522985783052656 1 1
0.116369148169898 0.0950205759965892 1 1
-0.327112845752036 -0.284715558933638 1 1
0.0698318550636146 0.0609226158432685 1 1
0.0957820779153664 0.0839714788224773 1 1
0.086062896214041 0.0625967354959915 1 1
0.0705805388070463 0.0692221661078791 1 1
0.0564070329794572 0.0295586240650651 1 1
-0.112016413478961 -0.107967362681794 1 1
-0.350573698970681 -0.34637055822822 1 1
-0.467823622133918 -0.435196075375262 0 0
0.0375070369377032 0.047707122294732 1 1
-0.0437751967207855 -0.0507260217100461 1 1
0.0469175728166593 0.0446877930551217 1 1
0.143387715406493 0.138685992238327 1 1
0.043344661189644 0.0516884324384116 1 1
-0.244241032146185 -0.226888059474591 1 1
0.338845509504317 0.311154732358228 1 1
0.268635359939408 0.242146076234353 1 1
-0.262603239107281 -0.252477199971913 1 1
0.0893181314806786 0.0694979521448535 1 1
-0.272031463473797 -0.261248239312932 1 1
-0.157687146609463 -0.125124405990941 1 1
-0.107366218560698 -0.0977849429764394 1 1
0.0978142653086094 0.0768032162715346 1 1
0.00781160503971036 0.00934616725671912 1 1
-0.142150229625471 -0.130135140229811 1 1
0.137733105958044 0.101788671487188 1 1
-0.11281928125742 -0.115597612613416 1 1
0.0619682928542894 0.0491240855332693 1 1
-0.151807225033366 -0.121954809861755 1 1
0.146729690974681 0.140250168269659 1 1
0.391391451543592 0.393012276030327 1 0
0.17180025595389 0.168691614156758 1 1
-0.328453836447638 -0.298103748718273 1 1
0.223148623853211 0.21717683690799 1 1
-0.0117963820164444 -0.0230830804225614 1 1
0.030180963073059 0.00949794372105275 1 1
0.0719816092700426 0.0750766995291522 1 1
0.110172704731746 0.111997986537232 1 1
-0.13062434670172 -0.127683061748347 1 1
0.152600215418356 0.139652972216982 1 1
0.386939868945899 0.351173575970471 0 0
-0.119298594560981 -0.0913698745181386 1 1
0.0433806665667756 0.0438622704172405 1 1
-0.106876297484961 -0.0886486343836963 1 1
-0.0781409751431028 -0.0916587299061832 1 1
-0.374155123410092 -0.319047255195266 0 1
0.206997550368095 0.184548620466041 1 1
0.0683471127388063 0.0676361316278434 1 1
-0.0538029344481527 -0.0503517605604223 1 1
0.114199692575161 0.110526493787014 1 1
0.338250925341811 0.319845727850971 1 1
-0.118365011381172 -0.103668072369999 1 1
0.0267032390863983 0.0088300252497116 1 1
0.1197900708246 0.112614890750042 1 1
-0.265334227883164 -0.225527707159801 1 1
-0.27766068962138 -0.245047530495386 1 1
0.248533320417388 0.245373939269312 1 1
0.131433147372044 0.136540728613239 1 1
0.171840267659609 0.175797933551833 1 1
-0.148938271820873 -0.151580639026212 1 1
0.0149877591515678 0.0101794228788814 1 1
-0.358928716826681 -0.332145719146314 1 1
-0.0899452223180182 -0.0897476581885904 1 1
-0.375118523927114 -0.329593736087945 1 1
0.125815014509173 0.0681470245890661 1 1
-0.245074326724865 -0.233372602238526 1 1
-0.0941853224606786 -0.0744932470270915 1 1
0.149130949036067 0.127351617297974 1 1
0.0906635038141063 0.101231852987669 1 1
0.166906366163072 0.159110503597393 1 1
-0.000887599446155636 0.0139690376376154 1 1
-0.172177307594447 -0.120309789721792 1 1
0.124620479275171 0.100064110230742 1 1
-0.0996784253234269 -0.0920785534315276 1 1
0.125539989681341 0.10757439099454 1 1
-0.182554143058752 -0.140048423918147 1 1
0.167140423940446 0.15364144325982 1 1
0.0182828305133285 0.00301767271123463 1 1
0.000652373620204094 0.00691826365625987 1 1
-0.0818489217749357 -0.120593903790898 1 1
-0.0290194174911961 -0.0151234186974361 1 1
0.361329094121706 0.334040734560651 1 1
-0.322180845360371 -0.315189199399248 1 1
-0.0437385287774726 -0.063370505782253 1 1
-0.18951413773549 -0.164764498838043 1 1
-0.0669135762733803 -0.0745154362162743 1 1
-0.121018863903957 -0.101992055651483 1 1
-0.145249177144495 -0.113806904657198 1 1
-0.266353762657446 -0.281726627320023 1 1
-0.179126856579439 -0.164284474488939 1 1
-0.089975955633556 -0.0496896086928462 1 1
0.0925684234136482 0.0779982502530323 1 1
-0.0159955297409013 0.00426240529218882 1 1
-0.238294648944095 -0.211529500104164 1 1
0.0423451219608451 0.072719040607098 1 1
-0.41170855605128 -0.382807585459506 1 1
0.166844020187132 0.15737256759518 1 1
-0.0439008354362665 -0.031721382583233 1 1
0.172647266258179 0.141739425704166 1 1
-0.117611511225873 -0.105865585228052 1 1
0.215759208504888 0.195689719621164 1 1
-0.296753791574251 -0.261770483842548 1 1
-0.249213070915821 -0.233279413219393 1 1
-0.328937981374013 -0.309850110558489 1 1
-0.082869510314419 -0.0532480176050624 1 1
0.235379703292301 0.235164836123047 1 1
-0.291485111336123 -0.275609730869344 1 1
-0.0939174594363845 -0.0772335230228365 1 1
-0.355865793556062 -0.33154218710172 0 0
0.0602417896831845 0.0514189765403486 1 1
-0.196003154707249 -0.192160164556579 1 1
-0.287769228249469 -0.246759957777405 1 1
0.00742841777334489 0.0101230377163635 1 1
0.59379162846085 0.511793812170151 0 0
-0.116251118210458 -0.134589686113096 1 1
0.0442301284424749 0.0495620170055495 1 1
0.0792276786385134 0.100317877277643 1 1
-0.311125314476127 -0.318982580087293 1 1
-0.184506817253396 -0.169707162343138 1 1
0.0233151688840153 0.0381632330694225 1 1
0.134716897151699 0.138386201821952 1 1
-0.080508072315283 -0.109798488295337 1 1
-0.236628096780913 -0.252137216888006 1 1
0.168040261213973 0.130508877261487 1 1
-0.0224958727782525 -0.0162011476177685 1 1
-0.195864797908335 -0.178940919847887 1 1
-0.0346512913148865 -0.0135882997386523 1 1
0.115565095184177 0.115557464307134 1 1
-0.0883514787095286 -0.103208625136704 1 1
0.0535455394361216 0.0397053941576369 1 1
0.244452156318297 0.229427542008804 1 1
0.00467865634066704 -0.00399252892276393 1 1
-0.271114495695335 -0.25217257524655 1 1
0.0140834792438942 -0.00709961827597867 1 1
0.225272598812506 0.198954767637714 1 1
-0.317401255135348 -0.291616281768862 1 1
-0.174576591638851 -0.173300793930487 1 1
0.296519602844563 0.238753740795977 1 1
-0.0105709287806087 -0.00966920197875497 1 1
0.181011933688676 0.117833666546162 1 1
-0.371659683439011 -0.347799144414281 0 0
0.00978048871209691 -0.00172269429939551 1 1
-0.251287591030036 -0.211455159873631 1 1
0.0468060487800308 0.0505946480338952 1 1
-0.0143600174215677 0.00398433908716854 1 1
-0.237433826547636 -0.214757034541848 1 1
0.0036860314740454 -0.00919361766649837 1 1
-0.227191789268243 -0.197373463005682 1 1
0.02158168242078 0.0290849600911311 1 1
0.248872258686087 0.242049324719297 1 1
-0.176964212341291 -0.146245896672523 1 1
0.0325898250476857 0.0252434655701382 1 1
0.0135932352535784 0.00994978351259117 1 1
0.123494309403509 0.105451041359734 1 1
0.350756300590312 0.321125514066424 1 1
-0.263507808976905 -0.233615820208988 1 1
-0.218175784564864 -0.197625892744838 1 1
-0.0655907029786943 -0.0679144329984508 1 1
-0.0281155893586252 -0.0135369863904707 1 1
-0.277282500449628 -0.238221476018749 1 1
0.238807055823224 0.215962769349397 1 1
-0.17070331676036 -0.168785764950106 1 1
0.0449053440141678 0.02280873665775 1 1
-0.165531336079657 -0.145583186894174 1 1
0.0119009588966404 0.011092886718973 1 1
0.552491413176818 0.525128441707532 0 0
0.170645946220693 0.141140218860155 1 1
0.150392077266411 0.134020695721995 1 1
-0.0595474346117469 -0.0612991012349289 1 1
0.000670494616759039 0.0102205880616644 1 1
-0.0741605714527341 -0.0868281141871175 1 1
0.0434219265680077 0.0293597654407803 1 1
-0.115506577491461 -0.132393047562004 1 1
-0.133304054658576 -0.137346262181528 1 1
0.23596304778621 0.225752018909519 1 1
-0.0237950627755888 -0.00324621607666852 1 1
0.0551131006297226 0.0423004658701234 1 1
0.262743798101459 0.254919628213242 1 1
0.0112373653730144 0.0203528637945561 1 1
0.102814508776521 0.0674670851624659 1 1
0.0997159110153268 0.0862010464891016 1 1
0.156323844478785 0.139339283233657 1 1
-0.129631984252993 -0.107428791393392 1 1
0.0834576308460796 0.0761840607185871 1 1
-0.247670105091086 -0.232444179330325 1 1
0.465818138779262 0.410929663755536 0 0
-0.107154044872442 -0.106246942764153 1 1
0.359465609358601 0.328062871120318 0 1
-0.237387241296519 -0.216864029250793 1 1
-0.838850687558554 -0.740257310456549 0 0
-0.185636630786049 -0.121235261703883 1 1
-0.0808810362135621 -0.0874306397700324 1 1
-0.153362432304008 -0.155905065928781 1 1
-0.104513387627757 -0.0868396630000103 1 1
-0.314452161569025 -0.283745915238243 1 1
0.0373986057660643 0.0332125738292712 1 1
-0.0688774638980504 -0.0633048403080705 1 1
0.0313537898561657 0.0201509608480303 1 1
0.0875590962537268 0.0620678189687612 1 1
-0.408755424493444 -0.38224257129323 0 0
0.275956101530816 0.262814572211279 1 1
0.230078680089398 0.192666545851047 1 1
-0.0745260934968539 -0.043508962032788 1 1
0.299492536153795 0.283296663685156 1 1
-0.139761413340385 -0.0968427208765447 1 1
-0.0173590054978115 0.00445321386887504 1 1
-0.0218749580128861 -0.0253421846985754 1 1
0.299258483329921 0.29458126872124 1 1
-0.194443931213548 -0.185989022587149 1 1
0.0247451316499213 0.0232858970570334 1 1
0.114751120157547 0.0720593905358233 1 1
0.0977791885664929 0.0453812710442198 1 1
0.364638238902643 0.285792173681055 1 1
0.0651872745050587 0.0568940020514567 1 1
-0.168338505540766 -0.151113679318935 1 1
-0.359139470828536 -0.309358787326147 1 1
-0.0456532569345291 -0.0375648855732309 1 1
-0.0963132263879 -0.0971378805863146 1 1
-0.102656476520233 -0.100731431733063 1 1
-0.00156835676277069 0.0153812782656481 1 1
-0.164218941045763 -0.164344185582606 1 1
-0.0109442324628925 0.00688091175247506 1 1
0.0106053020882953 -0.0314503498682819 1 1
0.119981794803386 0.105118078774556 1 1
-0.213715889735507 -0.203233052404641 1 1
-0.269805002797909 -0.205724712587673 1 1
0.137518260341059 0.131817002535422 1 1
0.023875463181107 0.0126545308677215 1 1
-0.199231160961353 -0.191350686703462 1 1
-0.0021719700572602 -0.00146659692440419 1 1
-0.153566402614213 -0.13672055900176 1 1
0.095771579179599 0.0990298216731426 1 1
-0.14860597138639 -0.108120242193553 1 1
0.101803795186716 0.115135085644311 1 1
-0.138680453514618 -0.12093104307885 1 1
0.0370726057564297 0.0497132197107883 1 1
0.241236552283317 0.240472852989508 1 1
0.0416351842831756 0.051882662185024 1 1
0.115284839030394 0.110476829402003 1 1
0.202454863755491 0.187347654051448 1 1
0.0149144248848635 0.0139340545387375 1 1
0.108970234209809 0.092235270885051 1 1
0.125702028839657 0.109551300109602 1 1
-0.349373020485221 -0.299980679625164 1 1
-0.236051416037372 -0.208540942911978 1 1
-0.138265780670442 -0.113751563280796 1 1
-0.0286031415119058 -0.0312970299811223 1 1
0.268150390879646 0.260244894720916 1 1
-0.153066135805338 -0.160666295858853 1 1
-0.169218312088229 -0.189101607639421 1 1
-0.11121189236794 -0.0806506495024143 1 1
0.141067318215746 0.118506655667934 1 1
-0.155800483685214 -0.140184147579266 1 1
0.25890303096665 0.219507569650198 1 1
0.0661638059230436 0.0549893548215971 1 1
0.14646531623609 0.157035470565407 1 1
-0.0275202095381188 -0.0220616084718839 1 1
0.226658853448417 0.196020885022006 1 1
0.0298215268050804 0.00589462594759834 1 1
-0.173568498455705 -0.142063809896388 1 1
-0.2348729339104 -0.19205635452617 1 1
-0.177200845741696 -0.16585455883048 1 1
0.271486089044756 0.249801490133586 1 1
-0.109622055401672 -0.0778168835333398 1 1
0.106092936771217 0.0928131193172277 1 1
-0.0585271276270276 -0.0411755926751318 1 1
-0.0221944256981214 -0.017683163950095 1 1
-0.148844542085197 -0.136211545751072 1 1
-0.0847951179323576 -0.0844548150964123 1 1
-0.0165549325838985 -0.0134107014739429 1 1
0.0093025271557901 0.0139187822501961 1 1
0.228789282590484 0.251986097193085 1 1
0.00738815976095048 0.0168761642973128 1 1
0.218382731540431 0.214576708914798 1 1
0.0612553792918035 0.0543695003867214 1 1
-0.140122076085948 -0.111068329933258 1 1
-0.228478640568633 -0.212184990112976 1 1
0.28573562774301 0.295048630357047 1 1
0.17447245178462 0.165774483664434 1 1
-0.0676361457388606 -0.049530409578416 1 1
-0.283826639314698 -0.257218929429129 1 1
0.00396817123470906 -0.00350815516115812 1 1
0.0487234406335056 0.0487453643190398 1 1
-0.430207683465645 -0.409212401430368 1 1
-0.175298494255748 -0.149466458341022 1 1
0.115529982472539 0.085455790903112 1 1
-0.225826460819118 -0.209725607890769 1 1
-0.0255726539174421 0.0169140554285781 1 1
0.277601617237674 0.230013798483149 1 1
-0.070316493583932 -0.0979144095212812 1 1
-0.416793484894717 -0.389342769314795 0 0
-0.191012331546622 -0.183653101155224 1 1
0.101187909120818 0.117829097046004 1 1
0.0524567793970412 0.0431073649052939 1 1
-0.0943764584513657 -0.0792686552031984 1 1
0.123812972483034 0.112736481349311 1 1
-0.0531950846354447 -0.0745496090236457 1 1
-0.0999607291521125 -0.0893773818938559 1 1
0.113690287651969 0.0888651267077199 1 1
-0.115808933488942 -0.107557993858211 1 1
-0.051801399168541 -0.0184180634044341 1 1
-0.131111909036213 -0.116060729308669 1 1
0.161964725046915 0.137629913608455 1 1
0.0989398090108228 0.0858518729411767 1 1
0.172325640373077 0.201155514201623 1 1
-0.0997290268179965 -0.124588607040247 1 1
-0.154376093793858 -0.157143186102264 1 1
-0.0629684823173439 -0.0643708264959209 1 1
0.101560696431356 0.0869119453375779 1 1
0.0306003727796692 0.0521899912099108 1 1
-0.0911042909336667 -0.106886631570643 1 1
0.0232700208639635 -0.005462465371978 1 1
0.271480210894389 0.256416088740341 1 1
0.0423134459569735 0.0154807639229642 1 1
0.183178623885464 0.14363882167295 1 1
-0.270735936533011 -0.233845028323019 1 1
0.0805882762747195 0.0541624974115611 1 1
0.0407378707142705 0.00167784491730232 1 1
-0.0510788235343691 -0.0457909508663405 1 1
0.163117662347173 0.17766319690661 1 1
0.397396285951574 0.376525076220684 1 1
0.035703836271433 0.0541549443428779 1 1
0.280097187482692 0.247669050415031 1 1
-0.745819184142159 -0.686158151541968 0 0
-0.0062728523273287 -0.0107232492113294 1 1
0.123038883639238 0.112004453546602 1 1
-0.142374046697362 -0.142870879989692 1 1
-0.152181351888707 -0.147312787763164 1 1
-0.161998834793854 -0.167378856957859 1 1
-0.178261578043501 -0.163236498129957 1 1
0.268666108897787 0.232413555912197 1 1
-0.106059998982561 -0.0791539330145561 1 1
0.249266104591674 0.248008551962607 1 1
0.100621382786643 0.113068413716896 1 1
-0.0380015474063971 -0.0813876655408072 1 1
0.13247668899912 0.125506639218263 1 1
0.309398123876619 0.294189659757807 1 1
-0.102631444851978 -0.05177365360288 1 1
0.000912494552933024 0.0118975451619991 1 1
0.0432767536426775 0.0290026503618254 1 1
0.0590543429643759 0.0507820331805794 1 1
-0.120294350248224 -0.100898823730749 1 1
-0.135513171365142 -0.0852636011872066 1 1
0.147293945648394 0.11905507495121 1 1
0.0198133675115054 -0.00175157576431315 1 1
0.337127187105663 0.283362650796506 1 1
0.213774221154588 0.192721954617872 1 1
0.102582084435922 0.0914729435569094 1 1
0.214416446406759 0.167986208279706 1 1
-0.161178100785919 -0.140465888895108 1 1
-0.0265047769181842 -0.0362769710797241 1 1
0.29214426294289 0.271294545207803 1 1
-0.00904012867003717 0.00599092038065971 1 1
-0.108759187614522 -0.0848531462091003 1 1
-0.0272441072226675 -0.0336970421490466 1 1
-0.168422298488192 -0.176210457327673 1 1
-0.115883222640654 -0.0686541073120893 1 1
0.207793596731946 0.190027064416492 1 1
0.0738602784402334 0.0274060662256606 1 1
0.0508549631893439 0.0401620197062072 1 1
0.0221556577420158 0.0195946052456776 1 1
0.170398333619692 0.188641522955382 1 1
0.194990498738914 0.182363117350183 1 1
0.00813442111483922 -0.0112778835538988 1 1
0.105908333210207 0.0942245885904061 1 1
-0.0162351833843119 -0.0218951281576641 1 1
0.358743978972254 0.327294341943913 1 1
-0.0928683549136164 -0.0779406299512992 1 1
0.291726163416712 0.255565900160774 1 1
0.249625561324274 0.228134731586365 1 1
0.191677325675866 0.18006005742308 1 1
0.0443382814873395 0.0231073135916266 1 1
0.0997092142693133 0.0955421116427392 1 1
0.0155576542440204 0.00336625134698211 1 1
0.269442385746768 0.267543949123211 1 1
0.116890751014861 0.102138228454357 1 1
-0.171373988166787 -0.132405540386141 1 1
-0.184797316398522 -0.158977266977532 1 1
-0.0318652201269889 -0.019411475682324 1 1
-0.310346912094856 -0.273610514482597 1 1
0.351540448142311 0.319126214713245 0 1
-0.371836887087504 -0.343172674086197 1 1
-0.213964378258157 -0.217203682850894 1 1
-0.138251929375404 -0.133120651096503 1 1
-0.0486116310523446 -0.0699943883715365 1 1
-0.0932950096905859 -0.0877953470519663 1 1
0.179910527284507 0.15733493395132 1 1
0.186274663053204 0.177971742039653 1 1
0.0813992506486659 0.054122605169295 1 1
-0.0756175125619838 -0.0624171242045925 1 1
-0.289713354535226 -0.269151421741686 1 1
0.154631445369573 0.142709635169778 1 1
0.0393330119656355 0.00583755892608827 1 1
0.019684315854025 0.0233881821049091 1 1
0.195580040685904 0.191477169325472 1 1
-0.316005851544879 -0.323244482092994 1 1
-0.294422934525774 -0.258901572537816 1 1
0.00502562411142547 -0.00671480053062722 1 1
-0.244773631191139 -0.216158116132814 1 1
-0.0459659780588907 -0.0418151399779796 1 1
0.446013412405496 0.409191183569108 0 0
0.0536263649439846 0.0356269833038915 1 1
-0.42630953274373 -0.379269071945364 0 0
0.0433155850487761 -0.00422253266941328 1 1
-0.13847038968963 -0.113958295922343 1 1
0.419835459116627 0.373139159245347 0 0
0.156637642453926 0.140836846490484 1 1
0.189798592479839 0.191327661499745 1 1
-0.118253946649723 -0.121111040524661 1 1
0.0874316044925083 0.0796647581808294 1 1
0.250386688299553 0.223913805814126 1 1
-0.150301651071938 -0.14538650077267 1 1
0.166513551924177 0.163165404773708 1 1
-0.329133810851041 -0.306448854705008 1 1
-0.188080738940747 -0.162619409368598 1 1
0.262252446587666 0.255593348268811 1 1
-0.120054311378136 -0.110704608756793 1 1
-0.0587262132779391 -0.0397770041613806 1 1
0.0509579029138706 0.0443352001407515 1 1
-0.147066755910433 -0.136964269851287 1 1
-0.0473624080760488 -0.0420394455321389 1 1
-0.110465917176903 -0.123450872722933 1 1
-0.0322594620187832 -0.0209699180947197 1 1
-0.0418428167782276 -0.0350530674622153 1 1
0.511445933332736 0.426814875547895 0 0
0.0527720202160493 0.0401019034791729 1 1
-0.166940792459231 -0.150222473006652 1 1
-0.264353135001215 -0.240386133963195 1 1
0.132091392640335 0.109026909172082 1 1
0.247103715393783 0.222179922700423 1 1
-0.246589353518544 -0.215715288211343 1 1
0.0259144741181892 0.0154358304835235 1 1
-0.216991207452415 -0.227509799009484 1 1
-0.0331078258676195 -0.0106935021476819 1 1
0.281613451090227 0.250355858377176 1 1
-0.0668478192472658 -0.0845719974336212 1 1
0.196124589304355 0.165870909104547 1 1
0.388826373084318 0.359443107248701 1 1
0.18378701022994 0.179837494227408 1 1
0.0114765856304836 0.00880056787000688 1 1
-0.0130269392084612 -0.0136057925498514 1 1
-0.206628999244828 -0.20458598180566 1 1
0.121704776758765 0.147662955448728 1 1
-0.0407875631240077 -0.00111249060267901 1 1
-0.172986811476882 -0.165569540015636 1 1
0.0631667799235 0.0438596149925981 1 1
0.028895745690516 0.0419159889651085 1 1
0.115070555945928 0.0740205558308688 1 1
0.0340745185064509 0.0836155905105854 1 1
-0.0287728143241618 -0.0169942718535514 1 1
0.117967448864723 0.103830322891747 1 1
-0.130108367713807 -0.126140040068626 1 1
0.00477220444047201 0.0233073017677172 1 1
0.385331919593393 0.339479127759406 1 1
0.0627905801111716 0.054091798133924 1 1
0.0101581264292355 -0.00478001807058352 1 1
-0.0555841625006426 -0.049612785537424 1 1
-0.373869816317611 -0.343262809221632 0 0
-0.0089056326718112 -0.00458374563682945 1 1
0.239950189748476 0.224628233896676 1 1
0.33459829266973 0.289752809483649 1 1
0.0831088954722181 0.116282415665728 1 1
0.179523549676645 0.164963126844061 1 1
-0.0244854897212449 -0.0131794547852245 1 1
0.176791598692655 0.159468129292518 1 1
0.125564098599715 0.116595169349353 1 1
0.0362946360033392 0.0433096034965631 1 1
-0.128851281195877 -0.103927105887243 1 1
-0.00409515889782009 -0.0169033591943858 1 1
0.218248771599061 0.19333648750364 1 1
0.146395297265059 0.132995145095688 1 1
-0.02548772781874 -0.0136940677536889 1 1
0.0354487132709962 0.0203244693184136 1 1
-0.136155939175361 -0.135788292735199 1 1
-0.146003918036021 -0.133840994216505 1 1
-0.167596655393496 -0.164940859411772 1 1
-0.123151454095874 -0.11609845779615 1 1
-0.0464467109384786 -0.0630804160175548 1 1
0.156293038402712 0.131942643044129 1 1
-0.0585915199379212 -0.0353926782620213 1 1
-0.134064166124535 -0.0832782973460321 1 1
-0.171963980059191 -0.151743642666578 1 1
0.171732540383835 0.177336051738894 1 1
0.260924202771058 0.223932451695542 1 1
-0.15634018894788 -0.136197206899525 1 1
0.0792608513733619 0.100523627499552 1 1
0.426709262530048 0.390183795312991 1 1
0.0333141229808858 0.0123974570897942 1 1
0.027283869121906 0.0356805471428292 1 1
0.276271301935591 0.263978523923022 1 1
-0.0635536407414551 -0.0524443702749811 1 1
-0.024147606485524 -0.00545887321658484 1 1
0.529647260491251 0.462818901139875 0 0
0.0453336126418244 0.0165458570902311 1 1
-0.126422467342195 -0.107922812593112 1 1
0.284831491590513 0.269296158484636 1 1
-0.0372835240836018 -0.0365901573830676 1 1
0.363776002306303 0.338343915974493 0 0
0.0542350378554776 0.044477841232873 1 1
-0.0132221871993325 -0.0363435510807514 1 1
-0.0785562393063383 -0.0694665238368474 1 1
-0.199253314794323 -0.191577824586533 1 1
0.0818573516914934 0.08846466624147 1 1
-0.319293770311392 -0.318276388642045 1 1
0.705215170891901 0.653744479657504 0 0
0.309567310727098 0.26819019100109 1 1
0.0819729946967911 0.0909694706368216 1 1
0.292733994471453 0.290637150677844 1 1
0.182309266849572 0.151386898118575 1 1
-0.199485862087485 -0.193218705918113 1 1
-0.390727440241937 -0.349775121531474 1 1
-0.267986745584419 -0.238691179002273 1 1
0.0332448274438001 -0.00725943000332661 1 1
-0.0726502927441133 -0.0760011598266061 1 1
-0.196756248642823 -0.187118677090418 1 1
-0.260923939155496 -0.247290216860554 1 1
-0.171999379673771 -0.155547632893155 1 1
-0.325490734447203 -0.310251878149676 1 1
0.224666225614493 0.202303586893157 1 1
-0.37721597955897 -0.355758588631111 0 0
0.133058499408891 0.107730309824796 1 1
0.0495605762161415 0.0431522756216473 1 1
-0.23667858089892 -0.230716069015073 1 1
0.450234971660428 0.399700745783786 1 1
0.268540156226187 0.234875025141355 1 1
-0.0991057938821326 -0.0804946897431839 1 1
-0.167801679584437 -0.157300696872883 1 1
0.108345203896721 0.0826329197637483 1 1
0.152489540881442 0.118099068520068 1 1
0.464918704609873 0.406473860820251 0 0
0.0996960055265154 0.113769752058013 1 1
0.615780516905184 0.532540055024928 0 0
-0.173910758977203 -0.186203774018694 1 1
0.0826520961598669 0.0877202312904299 1 1
-0.100548228860554 -0.0693369526488724 1 1
0.0762477511211097 0.0722812133208705 1 1
0.162888659480187 0.117455606530448 1 1
-0.264611465220395 -0.230205868126322 1 1
0.140783762739667 0.141671075989665 1 1
-0.19911386743472 -0.17556514453805 1 1
0.181532210828478 0.170817347093258 1 1
0.0968236786776595 0.113174434336372 1 1
-0.0736970876082402 -0.077262118696326 1 1
0.455978661573994 0.418326278519752 0 0
0.111190756508257 0.0970593047005293 1 1
0.163190366857739 0.141178740955435 1 1
0.351030223174549 0.292426673305232 1 1
-0.0201777129080393 -0.00197473714517212 1 1
-0.428456993770625 -0.375763240908198 0 0
0.00681567027348924 -0.000229641620458859 1 1
-0.0498619242766443 -0.0243394650269122 1 1
0.0165259694983202 0.037824759350817 1 1
-0.232327031606933 -0.197681473782131 1 1
-0.146886287147777 -0.141303172685616 1 1
0.0280978332765391 0.0327448004942592 1 1
0.0235126243533702 -0.000838744092073934 1 1
-0.190916264136172 -0.191316051572404 1 1
-0.0287956564730511 -0.0372927924344904 1 1
0.0978496506019335 0.101188414319854 1 1
-0.185546181396642 -0.178264493669063 1 1
0.161077733541279 0.141368337505973 1 1
-0.198534657939528 -0.183324839463961 1 1
-0.0363627018260683 -0.0584609129501532 1 1
-0.105621421834181 -0.0931936573844644 1 1
0.0898784008791874 0.0906405929668642 1 1
-0.178889578777616 -0.133667581234821 1 1
-0.195428152624448 -0.186347314387062 1 1
-0.182080927077791 -0.163855464479199 1 1
0.217842861662497 0.185690637533712 1 1
0.295537257371295 0.290603064946047 1 1
-0.049202872064502 -0.0201611318021804 1 1
-0.167503959644762 -0.145858169766634 1 1
0.113985752936932 0.116651081577108 1 1
-0.0342986443065747 -0.0348568942693896 1 1
-0.116055782169003 -0.108198497547844 1 1
-0.0104840267761265 -0.00688977693983015 1 1
0.0332283668849023 0.035670531286052 1 1
0.0534438337020463 0.0527247376353044 1 1
0.159991439112658 0.16242377656246 1 1
-0.0345477700791561 -0.0345889285895561 1 1
-0.32226129945777 -0.291836102951066 1 1
-0.0217680688998165 -0.0265160082907394 1 1
-0.0836915026216676 -0.0732641347429471 1 1
0.0610412133915769 0.062999979971214 1 1
0.0221855590925521 0.00430741409626536 1 1
0.261822244904443 0.234912028208452 1 1
0.0634310219448106 0.025319581858416 1 1
0.0897781141431405 0.109073031665454 1 1
-0.336270603952675 -0.31802798221518 1 1
-0.119506947836271 -0.100815105313577 1 1
0.226666328163422 0.207202427968638 1 1
-0.0164252049847768 -0.0323393306831097 1 1
0.28917043756891 0.311764757367784 1 1
0.3396238260256 0.268134202043102 1 1
0.225008717185652 0.21715508950879 1 1
-0.332064030010225 -0.292257101484971 1 1
0.0774807235134573 0.0699811339715922 1 1
-0.153759945359291 -0.133305533053451 1 1
-0.0999979360792487 -0.0762643802835607 1 1
-0.0843949618420814 -0.077167919335411 1 1
0.268653730975975 0.23408473421288 1 1
-0.185222156518629 -0.180945967060651 1 1
0.416541816474156 0.363917565707146 1 1
-0.0876868426152573 -0.0601209085966533 1 1
0.504788739520387 0.468945525462199 0 0
0.18748262670278 0.183752686283337 1 1
0.0125805712472524 0.0171269207948138 1 1
0.000108439534531261 0.0192257149712752 1 1
0.0156567455324798 -0.00585167249393851 1 1
0.152079772835181 0.123690890156551 1 1
-0.243122756803434 -0.234621384144439 1 1
0.341407162685804 0.32297920869323 1 1
0.32525075565272 0.30442342861416 1 1
0.280557424571783 0.234831980578771 1 1
-0.149470340037015 -0.154077320458884 1 1
-0.0749558138396323 -0.042315141089487 1 1
-0.00742957059394708 -0.031142514467297 1 1
0.134396831800214 0.104584437842805 1 1
0.160428562542316 0.1683333395433 1 1
-0.176377510727565 -0.164859156038769 1 1
0.297896885650992 0.282719879013477 1 1
-0.0300302105547146 -0.0131774846506371 1 1
-0.0356919845763212 -0.00494958466217089 1 1
-0.229593489081622 -0.257985441838358 1 1
0.016540792537115 0.0120249714369362 1 1
0.0624580549096352 0.049290482392436 1 1
-0.245470535507122 -0.22397651121743 1 1
-0.0848599633188025 -0.0746727832498167 1 1
0.010254731422264 0.0206384129175221 1 1
-0.254035180307882 -0.237081007266009 1 1
0.37756926520084 0.364781565992901 1 0
0.00138067065835526 0.0132308980730185 1 1
0.0173620215416372 0.00198594833049631 1 1
-0.169109749421039 -0.183865065119468 1 1
0.0396234170292761 0.0512018566225822 1 1
0.294804288692405 0.264565011887174 1 1
-0.0705937823317298 -0.079111488487468 1 1
0.194123558489569 0.199613645336433 1 1
-0.0160666271191158 0.00216497212237451 1 1
-0.310948588894983 -0.243406949818042 1 1
-0.105114868501618 -0.0783597858385941 1 1
-0.127815824750446 -0.134757461311789 1 1
0.0302799769369802 0.0273045452950445 1 1
0.0248277310458238 0.0223394598935495 1 1
0.22475517021076 0.223476338704751 1 1
0.254851572937046 0.19910828333603 1 1
-0.0134005342658018 -0.0219191183385645 1 1
0.0774439105183938 0.0830036127848417 1 1
-0.232799838368148 -0.23528088988783 1 1
-0.0628665293865867 -0.0547192540650477 1 1
-0.235651973395262 -0.215232377772742 1 1
0.0353833674487834 0.0391420117720612 1 1
-0.254899020136021 -0.249839697064116 1 1
-0.155750231761455 -0.154359620297079 1 1
0.00827904197684756 0.00677519950559248 1 1
-0.252855374824894 -0.217854529071075 1 1
0.0787416635781463 0.0619149817952332 1 1
-0.0638378014662251 -0.0442965303755063 1 1
-0.171677501315267 -0.155669569469453 1 1
0.247211692547613 0.186491607008189 1 1
0.0941274275999405 0.0949061743151396 1 1
0.0656210086157977 0.0500465739975408 1 1
-0.168492828723989 -0.120664327768413 1 1
0.193262556865253 0.17730952699325 1 1
0.160582298338312 0.14199957228875 1 1
-0.107343423817899 -0.12804836779788 1 1
-0.513681613791675 -0.472689474753198 0 0
-0.349202868753522 -0.327158227261461 0 1
0.167182176212695 0.159659151462007 1 1
0.1908787803322 0.165636625758496 1 1
-0.248093926306884 -0.204960327555834 1 1
0.00196999083372992 0.0109818629145573 1 1
-0.293783070780426 -0.316579864106087 1 1
0.168461716554277 0.161536714952524 1 1
-0.199308569796086 -0.195165016842462 1 1
0.0515917843211398 0.0647543263922492 1 1
0.228305087241817 0.224671146841688 1 1
-0.233109805657569 -0.225786187527953 1 1
0.0318420724751247 0.0358165132794724 1 1
0.0736453972690083 0.0738911642618359 1 1
0.12234875172377 0.135985879660534 1 1
0.130584579186082 0.114857016035482 1 1
0.120296135984556 0.105301867266244 1 1
-0.263818454405305 -0.238041487998887 1 1
0.30825018895493 0.325296990315485 1 1
0.0336920071261641 0.0429991670419405 1 1
0.0629303080886054 -0.0118921685366362 1 1
-0.126988939199733 -0.090277336860833 1 1
0.0964243071154131 0.0602408102628845 1 1
-0.432737438439197 -0.386777174992423 0 0
0.235003530354466 0.186005743082477 1 1
-0.00353383139614749 0.00099341879299944 1 1
0.189748069437943 0.157485410911131 1 1
-0.368435324160282 -0.309753402096414 1 1
0.135774690989112 0.112812395806032 1 1
-0.279743641513027 -0.225299290135004 1 1
0.102576334555626 0.107074273515699 1 1
-0.435556066477001 -0.352971032478226 1 1
0.156969269708977 0.145731494419229 1 1
0.0154762840284864 0.0066809708203239 1 1
-0.334825973798686 -0.300942286819741 1 1
-0.250566921671837 -0.247081012969253 1 1
0.465135517527754 0.437447417195203 0 0
0.163154058327867 0.135830934800929 1 1
0.351529132114467 0.320033065638297 0 1
0.00742543595141066 0.029442991943195 1 1
0.169728546799541 0.1364817915487 1 1
0.336117438604962 0.325305817872573 1 1
-0.327852399040212 -0.312764134014322 1 1
0.28628886967234 0.250380459580687 1 1
-0.288999308865269 -0.250377334363235 1 1
0.0370866329597549 0.0267815212152583 1 1
0.155260584130472 0.148274576457996 1 1
-0.110407158986268 -0.112659741968503 1 1
-0.148649050256942 -0.137095932343979 1 1
-0.108271049433896 -0.0837105682853229 1 1
-0.233134538734407 -0.212627970263229 1 1
-0.215715656805954 -0.179438339298807 1 1
0.123006635226037 0.11182892515302 1 1
-0.192097364595233 -0.162632038599367 1 1
-0.0577104591413021 -0.0322593836601357 1 1
0.165390046643402 0.139419081148471 1 1
0.147654641536187 0.174991937095792 1 1
-0.0354548453349321 -0.0177360382945922 1 1
-0.195623880734246 -0.171527940812402 1 1
0.310658462347743 0.277528569899034 1 1
0.155436897799894 0.131280141024677 1 1
-0.0120001020136182 -0.0014789588340629 1 1
-0.0540003275314321 -0.0475676354612996 1 1
0.0552340113658019 0.0845900485892957 1 1
0.360767382312234 0.328592764595387 0 1
-0.212351856783183 -0.198338813378876 1 1
0.0880361672593774 0.0705094924816196 1 1
-0.0811361241025512 -0.0769069651241387 1 1
-0.0510359781088112 -0.0451908495441844 1 1
-0.017796430042466 -0.0276496391545783 1 1
0.239280841867748 0.244976524816864 1 1
0.0805609439105625 0.0609135147880281 1 1
0.000509417259978022 0.0208938614395509 1 1
-0.0248732328841984 -0.0376754451683497 1 1
-0.0870040170896939 -0.0961920667079628 1 1
-0.241562488280321 -0.218274617010277 1 1
0.00840659742337196 0.000783273485524448 1 1
0.145748832230526 0.11703343505927 1 1
0.0731930781930706 0.0625765602150828 1 1
0.291215440023159 0.289546210812002 1 1
0.130028993051519 0.11853840753934 1 1
-0.327671537822137 -0.288873099787058 1 1
0.449521094104991 0.407000375585235 0 0
-0.0965842330643192 -0.100905917095933 1 1
0.00150487488039693 0.0154499125999623 1 1
0.13518438997771 0.118994578573187 1 1
0.0754492581517338 0.0410629098798892 1 1
-0.14422425364857 -0.149656914044771 1 1
-0.135098040292587 -0.137299456513802 1 1
-0.104177653095717 -0.0938226273018661 1 1
0.145425989687508 0.127839356809338 1 1
-0.0664518264793953 -0.0437162818110515 1 1
-0.21880444782781 -0.205269199341751 1 1
0.148331359729976 0.133789427189332 1 1
-0.425678092035796 -0.386543507757888 0 0
-0.0705641680289275 -0.065058002661114 1 1
-0.16887836658557 -0.162031650391669 1 1
-0.198497256696457 -0.188716318394627 1 1
-0.255370306173236 -0.240228556278465 1 1
0.0462130215310338 0.0653737634931316 1 1
-0.15108493954394 -0.156801682418454 1 1
0.106205743635031 0.0679523328708084 1 1
-0.255545797064013 -0.243509859652085 1 1
-0.15542487962896 -0.147080063520268 1 1
0.237121588827969 0.222105150924467 1 1
-0.088377215616668 -0.0731134356468783 1 1
0.190584337826779 0.190838631428396 1 1
0.119387802989146 0.0860738155029204 1 1
0.151468727670833 0.144107817518597 1 1
-0.469505354419114 -0.433871935267528 0 0
0.341322230268883 0.307900797260492 1 1
0.160169477736599 0.161184176935854 1 1
0.294270705490212 0.269304197649274 1 1
0.0349402525594695 0.0401023633886668 1 1
-0.131036611088071 -0.124310612903899 1 1
-0.0830358439943349 -0.0467706117747492 1 1
-0.00697226901977406 0.0293261733123773 1 1
-0.0791039260225014 -0.0559770928689892 1 1
-0.000480689046170617 -0.00868016218406203 1 1
0.274667724052473 0.255460096995549 1 1
-0.259025054182969 -0.25093979769435 1 1
-0.0667518626349134 -0.0522979325775075 1 1
0.194264099455582 0.191436009421128 1 1
0.107330311587636 0.115338721646274 1 1
-0.180807002181472 -0.181757639770225 1 1
-0.140351446260024 -0.120170600857489 1 1
-0.037364870036551 -0.0339952505315902 1 1
0.0955582473162741 0.0941122703210703 1 1
-0.499820871026858 -0.458449069279521 1 1
0.187693584885856 0.159018717618033 1 1
-0.149867672376577 -0.128230858668528 1 1
-0.134225940270844 -0.121889638181387 1 1
0.203888546706554 0.184588150509536 1 1
0.391449384333421 0.314877424589593 1 1
-0.110317743178838 -0.102457619889867 1 1
-0.313906085387046 -0.291067461396348 1 1
0.0441597998402744 0.032758147066185 1 1
0.0848784608280048 0.0611958461844056 1 1
-0.157094311148247 -0.146182685748362 1 1
0.227070815485707 0.22660423423443 1 1
0.382277926968243 0.309773716252367 1 1
0.069803880707837 0.0535222817781624 1 1
0.0611948678789167 0.0731257140897364 1 1
-0.0573911098816597 -0.0650842819037904 1 1
-0.123897862051038 -0.0809675341663671 1 1
0.322271521608376 0.297063405218124 1 1
0.0881650503779679 0.0946026769694951 1 1
0.0860386317935267 0.0685308392564078 1 1
0.517573114602406 0.478818514027095 0 0
0.0687090393411578 0.0476397957097367 1 1
-0.0539543827966054 -0.039781010944843 1 1
-0.13060608455466 -0.0954763741803409 1 1
0.206639177555111 0.168538136856287 1 1
-0.211827263580592 -0.188422556914134 1 1
-0.126879301794334 -0.0979280722210047 1 1
0.0561098671205045 0.0696824225323412 1 1
0.320322601404075 0.289281713461273 1 1
-0.0937904529275592 -0.0903895895138099 1 1
-0.131607258660013 -0.140216914796258 1 1
-0.0237766878454415 -0.00354540454728144 1 1
-0.0101079049456412 -0.00720617473411934 1 1
-0.292921061961946 -0.245620516486754 1 1
-0.11193696405049 -0.09890504131077 1 1
-0.106110345766274 -0.100808559347612 1 1
0.0423654622783409 0.0546663636207297 1 1
0.0229771979985136 0.0212822796718217 1 1
0.172371105184824 0.163270842630363 1 1
0.329041438725784 0.291512940594336 1 1
-0.204459163509506 -0.170469547331897 1 1
0.0231257639094644 0.0313055048342018 1 1
-0.0699361288643598 -0.0630084500569525 1 1
0.0472948200465926 0.0539110107609498 1 1
-0.0432479135883469 -0.0445097024001763 1 1
-0.217821408283562 -0.204725151638809 1 1
0.0257113030824037 0.026128192625707 1 1
0.00431834195585024 0.0195507034662913 1 1
-0.0606912415784302 -0.0484554550130709 1 1
-0.464505766604314 -0.40681848174347 0 0
-0.278632911506634 -0.244117415751366 1 1
0.0492430052929162 0.025203317260396 1 1
-0.0519968281339292 -0.0417525738252267 1 1
-0.26043805775913 -0.196935618183892 1 1
-0.54681848627993 -0.499974501299288 0 0
-0.192969368208015 -0.186512314049188 1 1
0.309012777195813 0.264236367923661 1 1
-0.220445095257028 -0.207185130651805 1 1
0.0469200101360095 0.0358969052574066 1 1
-0.185060794816088 -0.174642897384429 1 1
-0.147544719635835 -0.0805784407040819 1 1
-0.282327478935597 -0.254958860177768 1 1
0.111011551569174 0.0708769761809611 1 1
-0.0214917605151753 -0.0613014894660046 1 1
0.308727253057532 0.291061426675071 1 1
0.435063420681126 0.427547351364159 1 1
0.00261418834886547 0.00275731198273411 1 1
-0.288044092554495 -0.250467425438073 1 1
0.134403307292273 0.105050792224659 1 1
0.0321400285150756 0.024080303518715 1 1
-0.22613229811559 -0.204584270384295 1 1
-0.213521681007151 -0.194810164540074 1 1
-0.00100539903112733 0.0137810126160214 1 1
-0.0316372744746949 -0.00457794804908796 1 1
0.0548486087719727 0.011795206113117 1 1
-0.14556939991739 -0.141715029971695 1 1
0.231547040232378 0.214084529417724 1 1
0.251483757490258 0.214693529211593 1 1
-0.225261875316018 -0.214514251912349 1 1
-0.528804219996079 -0.498491404104512 0 0
0.111033238248804 0.0827558363103967 1 1
0.0214888645419044 0.0147877013885012 1 1
-0.151321019000432 -0.104505499855119 1 1
-0.152706751405563 -0.125498725278542 1 1
-0.206728088567626 -0.192458146732946 1 1
0.13235031451779 0.119479352516965 1 1
0.040421901343651 0.043587063278456 1 1
0.003441229021658 -0.0422793068508906 1 1
-0.466922560749217 -0.418430111794311 0 0
-0.245545973119776 -0.196308789576212 1 1
-0.292787544642957 -0.269794633536327 1 1
0.385677435244114 0.371886439568588 1 1
0.205979429457169 0.175348316022364 1 1
-0.0591529978928661 -0.0474765906698878 1 1
0.00858755718926327 -0.0224367323487182 1 1
0.377255395991941 0.345937385986268 1 1
0.0418033644425414 0.055392174136918 1 1
-0.0555341834028194 -0.0315539433514453 1 1
0.213299458627159 0.18882784100851 1 1
0.411080459134218 0.349720415992527 1 1
0.0596425215788795 0.0561084933213559 1 1
0.00185299316405611 0.0109598250082836 1 1
0.266256204762613 0.248376428251815 1 1
-0.0950915489872488 -0.0611803257169965 1 1
-0.130085568720234 -0.0961174423712804 1 1
0.277023736250723 0.261860476942395 1 1
0.299841170636589 0.262485213753301 1 1
0.327715135621876 0.304304005308017 1 1
-0.216038177203828 -0.222185869111622 1 1
-0.0338884399099597 -0.0489546092228319 1 1
0.135402878720726 0.117680962007877 1 1
-0.10036586260388 -0.0610489039680361 1 1
0.239356790014207 0.22554822337805 1 1
0.000876626840716301 0.000563881668743299 1 1
0.0673090079755332 0.0866109329616776 1 1
0.272554479637885 0.280878581072008 1 1
-0.140733591671645 -0.135062224750855 1 1
-0.319871469091595 -0.372691977309121 1 1
-0.0414702067108572 -0.0422018972451188 1 1
0.136117284596982 0.124442766605066 1 1
-0.164165952071457 -0.163272919384547 1 1
0.320388956931905 0.280088843458097 1 1
0.215071689598922 0.200407698950966 1 1
0.247995739302277 0.244202922101476 1 1
0.452156247075529 0.398819844151676 1 1
-0.275754857710744 -0.249278419143474 1 1
-0.0284680534244435 -0.0470816924132087 1 1
-0.100167960237909 -0.0763911138088623 1 1
0.265820948190822 0.224376776112851 1 1
0.119000422043442 0.0714701988373643 1 1
0.341648011384408 0.306774373879224 1 1
-0.0302928772436322 -0.0177963624586007 1 1
0.0089441887694166 0.0120858642132533 1 1
-0.22816037483299 -0.208351365862651 1 1
0.146557119990736 0.151107338092978 1 1
-0.141513721285594 -0.116615603226381 1 1
-0.19333552827013 -0.164092333165522 1 1
-0.0984901506138807 -0.0960162854750762 1 1
-0.0998831745566481 -0.098337829868208 1 1
-0.136306209740978 -0.129742516435958 1 1
-0.0434891126650659 -0.0298758216294501 1 1
0.110795137992909 0.110836633442939 1 1
-0.330129061056054 -0.313690378991419 1 1
-0.0619250367971754 -0.0386612165456961 1 1
0.204217428599358 0.197223952761955 1 1
0.0659133753469148 0.0756483179367481 1 1
-0.182172523987073 -0.16493109150979 1 1
-0.0485929942245626 -0.0414217849151365 1 1
0.130081864353307 0.112033286960662 1 1
-0.00779426798723337 0.0122018709608274 1 1
0.250009212728258 0.224174452257182 1 1
-0.346016795709928 -0.331180373396915 0 1
0.117661304021124 0.0980547054652859 1 1
-0.109541987240522 -0.0703566377017332 1 1
-0.0758821959317227 -0.0774135300736629 1 1
-0.116754625510144 -0.0707823152721048 1 1
-0.302852761391943 -0.264846974955284 1 1
-0.344877579024513 -0.317579897382611 1 1
-0.119767944042273 -0.108811965613697 1 1
-0.10791553546799 -0.10114124136225 1 1
0.236410273513777 0.206871573679418 1 1
0.240499726357534 0.215013036760374 1 1
-0.0028953862674745 -0.0313465912163058 1 1
0.284436023414994 0.227771904640909 1 1
0.249528539464535 0.209388445998683 1 1
0.0476560427366417 0.0443384567095149 1 1
0.076708593328 0.0764280920817632 1 1
-0.0409914180616809 -0.0249467279965953 1 1
0.40527160752983 0.369462856957737 0 0
-0.022415376357019 -0.0342757425750665 1 1
-0.123744674853234 -0.100915653051031 1 1
0.110035611181664 0.0814947966524655 1 1
-0.116836419399621 -0.108681003497641 1 1
0.34885480192016 0.30223495339664 1 1
-0.145265057066553 -0.128574102110527 1 1
0.218486891408725 0.207297670827745 1 1
-0.0332064639893136 -0.0297246735825949 1 1
-0.200034553515615 -0.187644953495321 1 1
0.20204090535786 0.175638534956855 1 1
-0.162248261678094 -0.106195522532404 1 1
0.0131080244546771 0.0292696890843454 1 1
0.464443865363065 0.414655086339923 0 1
-0.0837424290634089 -0.0481164943214767 1 1
0.089514091549001 0.0803807470439753 1 1
0.098919272704574 0.0970104340809005 1 1
0.0737132400053754 0.0592004683115816 1 1
0.0596962772369069 0.0390753877180501 1 1
-0.0246613156773053 -0.0453731671394391 1 1
-0.0887527839250765 -0.0662441590890508 1 1
-0.19759753521985 -0.160555005519334 1 1
0.356418711268117 0.319072996751916 1 1
-0.0686254201598854 -0.0589598852439619 1 1
0.139938379402505 0.125468568864172 1 1
-0.201993554798172 -0.201221298442635 1 1
0.134107810962553 0.102919970079309 1 1
0.0234404799944452 0.021911148728713 1 1
0.326764675784068 0.308722168079904 1 1
-0.405055017952785 -0.360338391240786 0 0
0.480791984673557 0.421276146584389 0 0
0.0547670492098058 0.0551531001577242 1 1
0.342501885226465 0.326280748878733 1 1
0.0560288104943726 0.0656575048626782 1 1
-0.188934561603999 -0.171843910743594 1 1
0.0316045743672655 0.0593233140704473 1 1
0.433042425819251 0.377119860924585 1 1
0.212930591907327 0.196669412058043 1 1
-0.0740983648142616 -0.0675149420589549 1 1
-0.113780773731394 -0.0892587730163505 1 1
0.156187693615473 0.153073707367555 1 1
-0.0887642931071556 -0.0716677378270478 1 1
-0.311734415283857 -0.257567462684873 1 1
0.136332534968944 0.135345054321555 1 1
-0.230560247450749 -0.218714627785462 1 1
0.0137527279321142 0.00780048234412876 1 1
-0.247455816127616 -0.187918603195657 1 1
0.288272845491356 0.262579341195296 1 1
-0.0189351169668208 -0.02145694396641 1 1
-0.386794748748289 -0.351834371912285 0 0
0.0505212677557541 0.0290256096840924 1 1
0.0518632218523205 0.0625593533269604 1 1
0.169488759342793 0.123632502518238 1 1
0.128114273908361 0.123947730168343 1 1
0.0644124707987494 0.0979297304841514 1 1
0.0822374072619723 0.0605476232416711 1 1
0.0843759620316119 0.0688941005362233 1 1
0.169223324127809 0.161017788973882 1 1
0.116014271050791 0.0940018836718932 1 1
0.32437644379586 0.301312779643286 1 1
0.0735223566631935 0.0693368476311796 1 1
-0.0221846369292685 -0.0335897616305737 1 1
0.235271865737578 0.230646695215193 1 1
-0.140886953907784 -0.131934437900947 1 1
-0.204972631264468 -0.179016278742236 1 1
-0.072491089768038 -0.0444378742410372 1 1
-0.0189814948850649 -0.0187260844936086 1 1
-0.428718942440877 -0.384703548869596 0 0
-0.128059948801571 -0.127935601459528 1 1
-0.321553594170171 -0.313297720413231 1 1
-0.270310391055011 -0.205964090804424 1 1
-0.0842596663874844 -0.0776347610691927 1 1
-0.188673692615947 -0.187157520876593 1 1
-0.0396020156257951 -0.0536631493780308 1 1
0.0528913491767405 0.0637907691607366 1 1
0.0328781650781362 0.0348492387454633 1 1
-0.237502704715584 -0.222911223788084 1 1
-0.0306723519022437 -0.027292521363599 1 1
-0.0801415810433397 -0.0797696386753591 1 1
-0.0863993873615417 -0.0785280247381696 1 1
0.028034106189792 -0.0180314374475999 1 1
-0.20277658583901 -0.173659835410507 1 1
0.140622621508639 0.124557879260613 1 1
0.121324402003867 0.161787327114075 1 1
0.308820417781339 0.268065867342251 1 1
0.171045136881686 0.14112656775481 1 1
-0.0907984696321317 -0.0643943011368571 1 1
0.0916311707763456 0.100282441915522 1 1
0.117179714913068 0.103563604226713 1 1
-0.0872842210889115 -0.0567922008790754 1 1
-0.152456448970196 -0.124708022666287 1 1
-0.186231667652982 -0.160158424448314 1 1
-0.273023320771073 -0.250798022132761 1 1
0.246256650532423 0.222892348964587 1 1
0.0382950530866213 0.0478753360129408 1 1
-0.179951492232938 -0.171117790704013 1 1
-0.294531150819662 -0.26630751710108 1 1
0.238936429878623 0.196271799494686 1 1
0.0804767915110739 0.066640881528859 1 1
-0.123415860805864 -0.124801803857502 1 1
-0.159548884574605 -0.15988447071097 1 1
-0.315246534510696 -0.290266906986087 1 1
0.23146435353151 0.222404117178204 1 1
-0.0805056608763442 -0.0722011819772389 1 1
0.0791730565628586 0.0545222512069222 1 1
-0.150510791830077 -0.158593905376619 1 1
0.280991393691113 0.227703997928595 1 1
-0.201646231949292 -0.186855997071089 1 1
0.0681443955511843 0.066281583306356 1 1
0.199930530265938 0.15356423211797 1 1
0.109448503441663 0.0971491367875173 1 1
-0.0974861547514707 -0.0808229589228163 1 1
0.0420006681365032 0.0434464050470635 1 1
0.0349009201797022 0.050099932078038 1 1
0.220316333651154 0.195765705848126 1 1
0.0926162992581659 0.0935941341649387 1 1
0.213632590257505 0.200520421877778 1 1
0.0348648519559729 0.0405766635869088 1 1
-0.147361665876413 -0.108132922312304 1 1
0.152430421532662 0.111866953569968 1 1
0.252313890389251 0.236833530570522 1 1
0.277949043629123 0.243466404967402 1 1
-0.156227798151001 -0.117200600024053 1 1
-0.250218998549476 -0.252367036533055 1 1
-0.107470335549896 -0.0826476137764749 1 1
0.127570275686384 0.0920015516744268 1 1
-0.220382987620903 -0.202404911866227 1 1
0.109502586498597 0.102115442439549 1 1
0.101857561866468 0.120155643314777 1 1
-0.0591181471803891 -0.0463449697303123 1 1
0.0561179034573032 0.0484761310840166 1 1
0.11016355758256 0.0967027267131508 1 1
-0.0264283754037278 -0.0223471888889599 1 1
0.290280716157291 0.285159785816337 1 1
-0.157468784147773 -0.160762570397989 1 1
-0.376911012282419 -0.354136385417752 1 1
-0.00691851627518999 -0.0183705422195506 1 1
0.165912204158115 0.158150790185544 1 1
-0.211103411197961 -0.175787580713373 1 1
0.0253575404984046 0.018492530316814 1 1
-0.119264899442673 -0.114048383299795 1 1
0.258509266087975 0.239411110590721 1 1
-0.263480563086561 -0.214958889014228 1 1
-0.0931021070284485 -0.0471195794259109 1 1
-0.124869936220293 -0.0897240109259966 1 1
-0.153031428676734 -0.131423495031422 1 1
-0.00783490421209311 -0.0211172262812009 1 1
-0.0104670474012437 0.00449996058641054 1 1
-0.185469889379089 -0.147549214996885 1 1
0.286259509737432 0.246969280600416 1 1
-0.0100058713534445 0.00140273339814632 1 1
-0.274491280983413 -0.285853894497229 1 1
0.124159460909126 0.0957094301852595 1 1
-0.221566165451758 -0.221212680362786 1 1
-0.0777908180080243 -0.0754791496376686 1 1
-0.0151769473408085 -0.0387562455240199 1 1
0.124793132564466 0.119048138030605 1 1
0.25683174599416 0.244466021322349 1 1
0.0401212749128508 0.0242290298594783 1 1
-0.0909642895457747 -0.0595234469171134 1 1
0.299586120010909 0.267640424667706 1 1
0.37214158746743 0.329959733315824 1 1
-0.380761286082063 -0.33468701110817 0 0
0.155817027023363 0.168204868804263 1 1
-0.11466723645335 -0.0950843197748304 1 1
0.0104231889503468 0.00304278352942685 1 1
0.0848815633128072 0.0670346163224141 1 1
0.229780216993941 0.216046780739482 1 1
-0.185248642177785 -0.161858658301532 1 1
-0.129320901035642 -0.113438481918403 1 1
0.00769323436115166 0.0256464705798909 1 1
0.0463514099864764 0.0455110791719509 1 1
-0.0587775936207328 -0.0455018182721922 1 1
0.129101696484672 0.113644280479381 1 1
0.197384049516089 0.185206400506124 1 1
-0.090452630418229 -0.0848329640804842 1 1
0.00736560583521394 0.0279559022769705 1 1
0.0664087364522376 0.0606853549672303 1 1
-0.0272203398465188 -0.023509291892935 1 1
-0.19413183201403 -0.178535494632847 1 1
0.00128185158214363 0.0187972231032892 1 1
0.21345777343549 0.226983383784607 1 1
0.220948543072783 0.216066861204662 1 1
0.0823396544102449 0.0912060865006251 1 1
0.0576940977645456 0.0575930429459232 1 1
0.0965921674447207 0.0944522596522057 1 1
0.214150635675405 0.164844500163311 1 1
-0.0212497640320696 -0.00745802141093558 1 1
0.00763514281181374 0.0216821847956967 1 1
-0.102046229045828 -0.0904750274864656 1 1
-0.0164672394279287 -0.0269867353794162 1 1
-0.140082645338996 -0.119580811300125 1 1
0.182090268029824 0.173129045103048 1 1
-0.140104508641872 -0.120135468846372 1 1
0.0524376459682051 0.0467965430449984 1 1
-0.0610527661343033 -0.0806765885375496 1 1
-0.0732758916170615 -0.0801350067270919 1 1
-0.0673929171631158 -0.0693059478480788 1 1
0.144459121535757 0.0886710338136484 1 1
-0.507424025738291 -0.432850128012163 0 0
0.0992116901094184 0.100015504861061 1 1
-0.0373907556297213 -0.0366713956815595 1 1
0.116576523618832 0.099593255509911 1 1
0.0943954147957952 0.0746270193740509 1 1
0.462498459802377 0.412323322177546 0 0
0.0416795050048561 0.0304215914274778 1 1
-0.379957396031492 -0.361240797864831 1 1
0.0161511210595848 -0.0016559711762119 1 1
0.0261362148192383 0.0146908132764608 1 1
-0.0165770738090936 -0.00686091495795554 1 1
-0.257901329548639 -0.233188677003509 1 1
-0.00873275069551822 0.00541543146664338 1 1
-0.0226851144400502 -0.0229881822238426 1 1
0.323512934162901 0.301377127780901 1 1
-0.265005197382298 -0.221410446283943 1 1
0.314659358420886 0.256287927771192 1 1
0.0933052770636485 0.0808573536487242 1 1
-0.183543945737034 -0.162263920528855 1 1
0.000849950992316792 -0.0159773823549885 1 1
-0.100361117536219 -0.0805762920480213 1 1
-0.0231553054121652 -0.0156582246170453 1 1
0.241478700939622 0.238852407109329 1 1
-0.0812960181750261 -0.0786474953134195 1 1
-0.316568826622408 -0.285113754763736 1 1
-0.242255380454332 -0.221923073639141 1 1
-0.290416434939584 -0.271724367116789 1 1
-0.174594356855252 -0.165851219845656 1 1
0.180642130185803 0.173336778900846 1 1
0.00384833442635354 0.0241307993907911 1 1
-0.0276521453417545 -0.0182186198741995 1 1
-0.260681739813474 -0.22719032142563 1 1
0.228090978321494 0.173318266228507 1 1
0.0172278644752195 0.00133639444196259 1 1
-0.125018038138878 -0.107878026164373 1 1
-0.196395153582381 -0.15831345734276 1 1
-0.09738205236064 -0.0824661616046029 1 1
-0.0244689303877509 3.93288139592315e-05 1 1
-0.0987341854642284 -0.098944202611663 1 1
0.111721773972291 0.119874776191424 1 1
-0.33978543855344 -0.304499163808633 1 1
-0.0141043454004703 -0.0143515403239607 1 1
0.0913350670089627 0.0917080186272766 1 1
0.174285647597521 0.135205634400668 1 1
0.148396311662322 0.130749624628517 1 1
0.122847665290399 0.107835130525489 1 1
-0.315722995250738 -0.290052454898227 1 1
0.212485188676743 0.194451881907987 1 1
-0.146927388197634 -0.161950199835441 1 1
-0.0942920311000428 -0.0858066893316694 1 1
0.203610034425782 0.172000664995341 1 1
0.0166938872627359 -0.000856185110121768 1 1
-0.211307924660793 -0.193632181062088 1 1
-0.0140962802478419 -0.0134028606249274 1 1
-0.153248417660155 -0.106340443195438 1 1
-0.15812133263854 -0.152793857599014 1 1
-0.269265795608417 -0.228043065064223 1 1
-0.0360122650719547 -0.0233077043474611 1 1
0.0113954906916631 0.0215824024216005 1 1
-0.0869533219574695 -0.0775888338149999 1 1
0.0873468954405257 0.0596098995857941 1 1
0.105210588306665 0.0634801933957311 1 1
0.258076316593177 0.214067723920776 1 1
-0.180623708280564 -0.17008934058403 1 1
-0.000305237000110495 -0.0130519399613725 1 1
0.164138082522533 0.0868408621201225 1 1
-0.244007774231881 -0.28958579892406 1 1
-0.285431338630308 -0.262690739787276 1 1
0.246333952962893 0.243370670782875 1 1
0.19950358518481 0.200898918210042 1 1
0.110555345825762 0.105130713302026 1 1
-0.0836674021479821 -0.0874640120763825 1 1
-0.217771042252966 -0.221131053097435 1 1
0.584958761708664 0.543070012025675 0 0
0.0787717559421429 0.0574200467556445 1 1
-0.0967157689197057 -0.102058836257872 1 1
-0.322964819814379 -0.274612771104935 1 1
0.35638682765385 0.293759901901423 1 1
0.164567166445068 0.164938256644154 1 1
-0.35766767997155 -0.32801173294311 1 1
0.0184901178237788 0.0431895133379277 1 1
-0.0492522874482787 -0.0149844541728744 1 1
-0.089799780994414 -0.088844036964441 1 1
0.246325945261818 0.206473634617647 1 1
-0.366850637068416 -0.351875101279666 1 1
0.0522368773309843 0.085046510915306 1 1
0.421670677885021 0.390549114034443 1 1
0.123969376746234 0.11757320923606 1 1
0.0157042932048689 0.0047843473815134 1 1
-0.181551246885433 -0.175039472916379 1 1
-0.0984056873503842 -0.107877647860876 1 1
-0.0212903439385986 -0.0211081510015141 1 1
-0.319945336764399 -0.279534164203794 1 1
0.0967543868193113 0.0640439516639157 1 1
-0.0643120863389714 -0.0601408740234011 1 1
0.00962959630087354 0.0426805334686023 1 1
-0.0802431201172877 -0.0696288145756207 1 1
0.118376031719996 0.121888126347624 1 1
-0.15510353040527 -0.135329317441535 1 1
0.340652931299922 0.318736222503205 1 1
-0.133183212682536 -0.105365168081019 1 1
0.224967889063691 0.198818934888237 1 1
-0.097836471289478 -0.0867364388397878 1 1
-0.0263563839891354 0.0126821150454367 1 1
0.0785764227657644 0.0733501002654681 1 1
0.0309295951754438 0.0283964332405392 1 1
0.0615859612166048 0.0473842783462839 1 1
-0.156845730517852 -0.152882256781129 1 1
-0.0408831197408185 -0.057393373897826 1 1
0.165607987885799 0.142605738836073 1 1
-0.00846265968968111 -0.0085837022275434 1 1
-0.0760103812422475 -0.0683910170575029 1 1
0.00969078437918724 0.0110385062739985 1 1
-0.0415565081541291 -0.0253150553406434 1 1
0.28387875009784 0.263106335302534 1 1
-0.186773194189508 -0.17313308188955 1 1
-0.178127488148954 -0.153639784832507 1 1
-0.0206617997222621 -0.0310836035402694 1 1
-0.207873708631541 -0.184134133074135 1 1
-0.0785721594349103 -0.0535112632472593 1 1
-0.00469481533843333 -0.00887414213769279 1 1
0.0748359597552332 0.0783467287999273 1 1
0.206306776253073 0.196091815451037 1 1
-0.256844663740015 -0.199595740690603 1 1
0.293383681328696 0.256297719889205 1 1
0.385288170883496 0.349360833845978 1 1
0.208431821626338 0.181807833864027 1 1
0.00302965988631411 -0.00456873601702917 1 1
-0.0168449380967608 -0.0306003275800667 1 1
-0.293994071047186 -0.27012821472915 1 1
-0.312163228120389 -0.264648802021232 1 1
0.136848314640523 0.125918318297937 1 1
-0.00151437370553372 -0.0144872720927037 1 1
-0.0519285914229019 -0.0638524414392551 1 1
0.374178227835431 0.342869432424035 1 1
-0.0500821984878024 -0.0507865572305554 1 1
0.107216584266708 0.104562101915379 1 1
-0.0204972539034379 -0.0248319115802696 1 1
0.350071695623943 0.2895897605714 1 1
-0.300388857260047 -0.274536646419884 1 1
-0.0918131629617566 -0.0937198305436948 1 1
-0.26091981487634 -0.255432627948673 1 1
-0.0514600483127429 -0.0678842904708568 1 1
-0.0721233082010971 -0.0786582392732169 1 1
-0.0544131300038133 -0.0538428749918735 1 1
0.404279929554229 0.387533578954896 1 1
-0.0596968554478847 -0.0325433697834351 1 1
0.0538281992770577 0.0303711438007968 1 1
0.0294824516891933 0.0245667258706623 1 1
-0.115340855103194 -0.137477682529003 1 1
-0.16663746787416 -0.16114364417554 1 1
0.303341783913764 0.297866179024047 1 1
-0.342897633644798 -0.327139867914242 0 0
0.094458029924127 0.0834905702973104 1 1
-0.0553561063479278 -0.022591910532016 1 1
-0.122199615320456 -0.12663656244474 1 1
0.328481471813265 0.29698482820042 1 1
0.0114286049071031 0.0608199052215414 1 1
0.0641562669370716 0.0919855567774846 1 1
0.0356320394974622 0.0533664131018424 1 1
0.217540581489469 0.194281844221863 1 1
-0.0646478578998276 -0.0610570570703683 1 1
-0.634696765173813 -0.527023692031021 0 0
-0.12402275917507 -0.0928114734871687 1 1
-0.441673430942129 -0.391765995836187 1 1
0.263251795683976 0.248438009072554 1 1
0.1764208467547 0.16442541664124 1 1
0.286912112492475 0.269446945127544 1 1
0.0339312645738353 0.0378696478269293 1 1
-0.0120472071903455 -0.0234008748584264 1 1
-0.148637898516817 -0.152140458164361 1 1
0.00356825763083198 -0.0151381626018734 1 1
0.186827642068011 0.17739363999123 1 1
0.100796358947827 0.106291322748179 1 1
-0.279195088994335 -0.234943995219735 1 1
0.138862817491451 0.141108704834834 1 1
0.0312592253947379 0.00961390625469362 1 1
0.293803568191917 0.282753787797415 1 1
0.0329139889732401 0.0326114154162201 1 1
0.0839915601677222 0.0805482113966994 1 1
0.136764556805811 0.125474337724294 1 1
0.043054762345547 0.042747729006072 1 1
-0.227152118754173 -0.211412862857724 1 1
-0.0505840430902621 -0.0358831493959588 1 1
0.0750709439423583 0.0581675956015025 1 1
-0.579773494654611 -0.52647879083129 0 0
-0.0131383032293847 0.00432325146150402 1 1
-0.229344249474552 -0.246914980051636 1 1
0.134652951477549 0.134024533577792 1 1
-0.218459272892357 -0.180598979508025 1 1
-0.0899269242578993 -0.0631544510425438 1 1
-0.209672143074828 -0.197312867486761 1 1
-0.0749307818803658 -0.0806498679772074 1 1
-0.0453555039887227 -0.0585111591117676 1 1
0.114363625590123 0.123704293054996 1 1
0.109639226435351 0.1330367664456 1 1
0.14624050450518 0.13010569745767 1 1
-0.321557903248796 -0.287568085023407 1 1
-0.153317468376625 -0.136147115827338 1 1
-0.0436571623090317 -0.0366283300149228 1 1
-0.0957386896331997 -0.109017426359171 1 1
-0.0660940887900119 -0.041714352841466 1 1
0.182824320257842 0.160400819797326 1 1
0.0770601982523393 0.0829554265582065 1 1
0.377711428765008 0.344966701526251 0 0
0.177430453361159 0.149337562666486 1 1
0.152494016845345 0.144653206250665 1 1
-0.266208964176974 -0.21546793039382 1 1
-0.169202023539985 -0.131830266930971 1 1
0.0976835698509625 0.0922172321217935 1 1
-0.0255085501029751 -0.0170663217104405 1 1
0.217078936292268 0.194122856173204 1 1
-0.181512287143809 -0.177280172338989 1 1
0.120713385408272 0.10474258629348 1 1
0.102557839607946 0.0786864108259309 1 1
-0.123608518724151 -0.128686931830899 1 1
-0.0923418236815685 -0.0657651925576661 1 1
0.145978347532202 0.129073321709897 1 1
0.132291184413025 0.119380817237471 1 1
-0.191280670891231 -0.181442915431556 1 1
-0.134664818558419 -0.0898743736244243 1 1
0.0548120708078454 0.0606427871158696 1 1
-0.163440561190044 -0.17521663412523 1 1
0.173021907814426 0.15475423428053 1 1
0.231403051903576 0.177253434045357 1 1
0.369540734854576 0.357275480989262 1 1
0.0090953049619651 0.0190198808402087 1 1
-0.0510159109813238 -0.0516899895505186 1 1
0.33530419272467 0.306642509351227 1 1
-0.254999548514821 -0.24538382969199 1 1
0.232756655927759 0.21263774379383 1 1
0.192809012026407 0.178114159468371 1 1
0.154671729948299 0.133640411636209 1 1
0.0555289307500426 0.0661498073014964 1 1
0.307398504479857 0.27373759187586 1 1
-0.305736738045073 -0.270551377084234 1 1
-0.0770246095658626 -0.0619228536759808 1 1
-0.332988217803679 -0.275870547015217 1 1
0.173161291379926 0.164367090294349 1 1
0.126920751870672 0.132629883660058 1 1
0.135754244368946 0.134343671089134 1 1
0.238162094790693 0.229745022221842 1 1
0.0251523778172738 0.0129071895255153 1 1
0.170225455523101 0.141480841780858 1 1
0.419242240413291 0.389803626189319 1 1
0.0218829302497628 0.0193196639479822 1 1
-0.0982294015869768 -0.0869301368919049 1 1
0.0559205271976118 0.058955459211389 1 1
0.230645109241154 0.199916915088332 1 1
0.0697963331400102 0.0701878987201363 1 1
0.116711690900188 0.108969669451993 1 1
-0.0833699200113977 -0.0860468825551455 1 1
0.346795124197697 0.289414601305209 1 1
-0.121730828769083 -0.0808414583407291 1 1
-0.50609970967543 -0.461995735983999 0 0
-0.191312874925683 -0.164069096271628 1 1
-0.131098159074886 -0.13100118652186 1 1
-0.0587442765349246 -0.0549499495313368 1 1
0.0616822385167025 0.0565945839289998 1 1
-0.185305866093437 -0.162770229210602 1 1
0.0813231746357161 0.0716700281177669 1 1
-0.127863836689862 -0.132552320619515 1 1
-0.0505806417157934 -0.0532002114003848 1 1
-0.401177982748827 -0.410290434480171 1 0
-0.0272633217570379 -0.00134441190968366 1 1
-0.23401958773747 -0.19000055414088 1 1
0.226663646471084 0.200210819256902 1 1
-0.348594351162739 -0.349894530665504 1 1
-0.230503282708187 -0.215439666619304 1 1
0.0413709599466215 0.0629550494889163 1 1
-0.147068777445276 -0.128868900980152 1 1
0.0439511613883833 0.0400986871026551 1 1
0.181356859938449 0.170652781795005 1 1
-0.22275403473468 -0.177922216547609 1 1
-0.184714703716263 -0.161111113422685 1 1
0.168577768611732 0.156878662039819 1 1
0.153324788860946 0.156975953921031 1 1
0.0370354390891398 0.0212785384867107 1 1
-0.0664423703862755 -0.0626404102464112 1 1
0.0780315207860949 0.0798090232625407 1 1
-0.0322526336908974 -0.0567104385999221 1 1
-0.217267744065756 -0.196844578776559 1 1
-0.310993407915207 -0.277745759756444 1 1
-0.0195395863925028 -0.0226024048213525 1 1
-0.305222497844646 -0.281418570658926 1 1
-0.154384691289976 -0.125091683343194 1 1
0.193524500953301 0.187142621527141 1 1
-0.258470844897152 -0.222175255493079 1 1
0.197734604338741 0.176704523692528 1 1
-0.0774005441661411 -0.0568190100981388 1 1
0.00926849424421833 0.0163488623453079 1 1
0.176156409843548 0.129828675128678 1 1
0.0800046222757134 0.047831720253529 1 1
-0.0231887587767852 -0.0352028323246833 1 1
0.225387491377552 0.207639858188287 1 1
0.175429449383818 0.179930155371285 1 1
-0.189296975065612 -0.176472302472596 1 1
0.30230364612996 0.271199338312468 1 1
-0.0569861181946812 -0.0737701200194747 1 1
-0.312700528503995 -0.301415531826469 1 1
0.116188251479838 0.100782337744956 1 1
0.0858534460670503 0.0680294896201945 1 1
-0.154551798607086 -0.155152108946476 1 1
0.253247994761762 0.233026171200748 1 1
-0.289636603611037 -0.26065865103527 1 1
-0.169682847851786 -0.143643952592599 1 1
-0.172093829468681 -0.14727520332085 1 1
-0.179929672552464 -0.180572589715418 1 1
-0.00625312878854342 -0.0459446651355828 1 1
-0.20718831886741 -0.19558677517643 1 1
0.0836167474568182 0.0784591449370611 1 1
-0.0900963881466422 -0.0605897317571057 1 1
-0.090518895932537 -0.0874808489991851 1 1
0.0350791784561143 0.0296175161064691 1 1
0.196185005732207 0.193686161897758 1 1
-0.0462230874075004 -0.0261972577619254 1 1
-0.0167598814598583 -0.00209697276171062 1 1
0.22733415201831 0.209556745271251 1 1
-0.133629652479805 -0.150970603673825 1 1
-0.205229330817075 -0.182601613941432 1 1
0.219829191114882 0.209270114901342 1 1
-0.00630518853216458 -0.00281011516266401 1 1
-0.0164816199248487 -0.0435829168629789 1 1
0.00506303065283378 0.0315339708262191 1 1
-0.22551304279621 -0.193753581172682 1 1
-0.223999152647688 -0.237883595781157 1 1
-0.0577824093922578 -0.0785299380967454 1 1
0.0775147784477196 0.0665088898638532 1 1
-0.132897154229198 -0.0993421478787881 1 1
-0.269342700273592 -0.26106324671891 1 1
0.103021086047263 0.0887509898226024 1 1
0.0309040819315643 0.0410974742776781 1 1
-0.0152872508776022 -0.0185150560063543 1 1
0.363656536926988 0.31385039658304 1 1
-0.0226365724202426 -0.0228106581832459 1 1
-0.140271197132097 -0.115146003000098 1 1
0.0825327126722077 0.0821250740718682 1 1
0.115839745157424 0.110481036812473 1 1
-0.171797641481743 -0.15271128101198 1 1
-0.0501765501111307 -0.0534616536736642 1 1
-0.139313437171821 -0.141075228362637 1 1
-0.0314774326702446 -0.0146100238007482 1 1
-0.211023367698909 -0.208402393662596 1 1
0.158469059853664 0.117441566013379 1 1
-0.338008937290962 -0.294575557135767 1 1
0.592989073879029 0.523111684896061 0 1
0.208357554233138 0.176108777777663 1 1
-0.221565846095824 -0.205255728215893 1 1
-0.0489256618270332 -0.0507823594797525 1 1
-0.0549080598068732 -0.0274505416693908 1 1
-0.190573453604269 -0.183049320364967 1 1
-0.0039580824301248 -0.0227111868318863 1 1
-0.0554715203146177 -0.0435665148865594 1 1
0.0381478250210591 0.0306714690002312 1 1
-0.261633550092345 -0.226509936366342 1 1
0.0753069710636419 0.0784946279342505 1 1
0.0190415289317592 0.0231104414041972 1 1
-0.301356455870259 -0.260172995760617 1 1
-0.209265919181002 -0.153233742439022 1 1
0.052284755933867 0.0513167323249036 1 1
-0.576909351461689 -0.514540514487788 0 0
-0.0879717274815846 -0.0338845947110021 1 1
0.13089435376365 0.11102817922735 1 1
-0.218517679020361 -0.195616845837929 1 1
0.0881153655075912 0.093944708255257 1 1
0.348287453737309 0.310324058386177 1 1
0.0335968213922076 0.0409087113722346 1 1
-0.0688398217572219 -0.0395501428298887 1 1
-0.0963343893885471 -0.105743097954792 1 1
0.0243733074643181 0.0362937530844738 1 1
0.049599674598569 0.102692337792763 1 1
-0.143246076572684 -0.126760612484559 1 1
-0.191803896028232 -0.181383843885345 1 1
0.302713495660603 0.293716454473058 1 1
-0.2126481535262 -0.170636499877522 1 1
-0.0309118800998811 -0.038796752514773 1 1
-0.251767648343031 -0.220340529537008 1 1
-0.0619850779312385 -0.0114389727508983 1 1
-0.0758742352456524 -0.0434348771495653 1 1
0.130138270294 0.112971723535405 1 1
-0.379235393382515 -0.31121553900899 1 1
0.0800459526588898 0.0814999423623861 1 1
-0.307872678176695 -0.275634700233932 1 1
-0.27312204851815 -0.237866637462258 1 1
-0.0174796398112782 0.00984257145597276 1 1
-0.297706028746427 -0.26942657646561 1 1
-0.0323308077427255 -0.0427708046245459 1 1
0.085772273376387 0.0704557339317725 1 1
0.147411290357376 0.132826239983672 1 1
-0.124973908977072 -0.0980543552039694 1 1
-0.0887621919362468 -0.0358013988530356 1 1
0.0800587057215373 0.0863732225639498 1 1
-0.101657553050572 -0.0941748420003706 1 1
0.0294606572449834 0.037675643621657 1 1
-0.0266220740685244 -0.0185515624340537 1 1
0.019749647637403 0.0194213601005015 1 1
-0.0593649920041901 -0.0636866798956391 1 1
-0.0380046068551845 -0.0439961245967169 1 1
-0.241800258451626 -0.253767328251099 1 1
-0.086709223530805 -0.0659462368879928 1 1
0.308306135311371 0.254012006640217 1 1
-0.127818934189802 -0.127841204916358 1 1
0.155592894258474 0.135310684894473 1 1
0.205593684771268 0.212658751627059 1 1
0.252859904577593 0.229631930394139 1 1
0.156969160116836 0.119853145027382 1 1
-0.189866912446267 -0.197763957906513 1 1
0.0534849869379945 0.0365104838472098 1 1
-0.0921869357655637 -0.0875057095531653 1 1
-0.0446549634286844 -0.0666926409438362 1 1
-0.213733334290108 -0.199130868169513 1 1
0.0288330256055968 0.010462921229174 1 1
0.112263842667864 0.0721939171631938 1 1
0.0549522756386113 0.0378763276208048 1 1
0.00557397415649134 0.0474731497681312 1 1
0.20451928429101 0.18403232299786 1 1
-0.0450520183992037 -0.026686846268646 1 1
-0.0622014117269882 -0.0566816761963317 1 1
-0.22845441800248 -0.215527605486688 1 1
-0.100523637372245 -0.0846325330858313 1 1
0.11210859559171 0.105728318590776 1 1
-0.123724194673657 -0.111054776183155 1 1
0.369700762213525 0.343221119362688 0 0
0.0341522911099557 0.0589325483200163 1 1
0.409655349376198 0.391948456087029 1 1
0.222107546728028 0.209876526351167 1 1
-0.0545030735044741 -0.0469325191122438 1 1
0.10088536042548 0.10557048713168 1 1
0.00435555609551404 -0.0163571227314521 1 1
0.418563718848792 0.392299652087133 1 1
0.115447875963098 0.105407873612876 1 1
-0.0927305127223967 -0.0976631703209171 1 1
-0.227363044893655 -0.181351806991692 1 1
-0.289915865216035 -0.266061114094282 1 1
0.209926861134018 0.178716545486742 1 1
-0.131866568932338 -0.0863616228210705 1 1
-0.274165953949917 -0.280931391163551 1 1
0.160722776880061 0.127105866042965 1 1
-0.136555476420687 -0.142116027665698 1 1
-0.0201125757948905 -0.0276116625245749 1 1
-0.168776403553325 -0.141032061989793 1 1
0.109938078828802 0.110687156524917 1 1
-0.286511664951661 -0.272027692395831 1 1
-0.127482024131457 -0.104535347966266 1 1
0.0558092733098189 0.0619379696533799 1 1
-0.123802837936579 -0.122408904316322 1 1
-0.0585779568932872 -0.0632750756072577 1 1
0.290662161804354 0.286383187415101 1 1
0.151814399316755 0.171618730636714 1 1
0.0783318198960138 0.0615468168014765 1 1
-0.30032055196965 -0.293114266480789 1 1
-0.130752861257606 -0.120192447938262 1 1
0.172634225220173 0.171615204237514 1 1
-0.0708130045561576 -0.00742132701949759 1 1
0.127094092345711 0.108598380390365 1 1
0.269816708089796 0.23327878041676 1 1
0.0729685788909476 0.0882765541156726 1 1
0.471979257935917 0.417941146530468 0 0
0.206938091247266 0.182337700589362 1 1
-0.0995859925326954 -0.100855434708518 1 1
-0.0120751645087279 -0.0218788521137836 1 1
-0.105305845391565 -0.104673927345267 1 1
-0.131948749913113 -0.104579145029602 1 1
0.195973119392484 0.176896105024524 1 1
0.130462400585175 0.129026537704751 1 1
0.0204728306473371 0.0212515137939777 1 1
-0.222359315497961 -0.171787779609635 1 1
0.0263938894929141 0.0337276908653144 1 1
0.0113701545715084 0.012204445288047 1 1
-0.156799577254732 -0.149526318221142 1 1
0.0377513737533358 0.0565834874157937 1 1
-0.0840466815263372 -0.055184354368436 1 1
0.0721892774929402 0.0501222279145955 1 1
-0.142134598491831 -0.148114078418045 1 1
0.0503758828677799 0.0552606342869093 1 1
0.02590897076213 0.0112527484807433 1 1
-0.115775881269677 -0.105166948755933 1 1
-0.0166111307084368 -0.00669260209866422 1 1
0.38006435525373 0.357691630415338 0 0
-0.232745688135657 -0.221215629242919 1 1
0.386955500661672 0.371327898656236 0 0
-0.194639739005943 -0.1775193684727 1 1
0.193726548911729 0.175949107168617 1 1
-0.0776571771416698 -0.0477790599322811 1 1
-0.0231774788921883 -0.0232881189989433 1 1
-0.0407247503672654 -0.0274012619701977 1 1
-0.186882161135662 -0.152574158006568 1 1
-0.259984932929522 -0.231139808065563 1 1
0.0939148710293619 0.057513272968333 1 1
-0.0923117572757377 -0.072591459967482 1 1
-0.281326600880355 -0.280208940924094 1 1
0.0207538518315694 0.0302252130025618 1 1
-0.155654699225015 -0.143739503478882 1 1
-0.197654495407261 -0.153526066226979 1 1
-0.0439233876129756 -0.0161165834162067 1 1
-0.200582627362497 -0.171195236524079 1 1
-0.291861776992556 -0.25677025142725 1 1
-0.152647552959197 -0.147461784044417 1 1
-0.0938520064250695 -0.0987438059560437 1 1
-0.0304279435411351 -0.0221649054534574 1 1
0.289714634336272 0.248907566164451 1 1
0.222142444375231 0.20086288232222 1 1
-0.0110785169031698 -0.0097465593028042 1 1
-0.0573068123560119 -0.0546769276610841 1 1
0.0474580832416143 0.029901604328408 1 1
0.0458074095339128 0.0182051409790709 1 1
0.00130167198323834 0.0106664277591449 1 1
0.0650029830073798 0.0608902900703463 1 1
0.501033170089055 0.454632213920192 0 0
0.11484360632537 0.0876818004879834 1 1
-0.0502540683142982 -0.0560582080352659 1 1
-0.0746793122577043 -0.0469144576701535 1 1
-0.0749666539603308 -0.0816295408237834 1 1
0.104330120828322 0.100653565398815 1 1
-0.155739800966034 -0.13606808850818 1 1
0.221086735283836 0.195673768475226 1 1
-0.349492651889815 -0.289035759561534 1 1
0.019596899421187 -0.00965487984539902 1 1
-0.355529301729464 -0.296548316617993 1 1
0.0208941237893597 0.0217138235746156 1 1
-0.00760446327705971 -0.0292970706586741 1 1
-0.290712079150863 -0.261827747962636 1 1
0.0354792911277797 0.0257368855538188 1 1
-0.0853388267779445 -0.0744478466846945 1 1
-0.267866655620681 -0.267382910135898 1 1
0.125805174474432 0.0901713486263817 1 1
-0.0257466530675803 -0.0320724865067859 1 1
0.0737439522602966 0.077768435975838 1 1
-0.03174438088145 -0.0475989422665478 1 1
0.0580760172247897 0.0518972344672974 1 1
0.324053126562563 0.281354214623481 1 1
0.135228718316797 0.10045921472407 1 1
-0.0356083377997346 -0.0333415012784722 1 1
-0.116101643056747 -0.121259274776157 1 1
0.481179030298676 0.388129733602569 0 0
0.281634959439822 0.238602717477268 1 1
0.0542771111865809 0.0281488738837477 1 1
-0.437512123941703 -0.379529764383007 1 1
0.32382430634662 0.316015469564082 1 1
-0.250984256652588 -0.22912996779967 1 1
-0.113004258197893 -0.117070881296209 1 1
-0.0700490702445228 -0.066965518072083 1 1
0.233488856459957 0.218349526921384 1 1
-0.00150148097689092 -0.00292469596917702 1 1
0.256128951648868 0.237975649144167 1 1
-0.0970067654646614 -0.0303403368413865 1 1
-0.103450962655528 -0.0290165932355577 1 1
0.0661068340466507 0.0382940070605917 1 1
0.085419736312236 0.0762298065374053 1 1
0.206661013666944 0.218377120584887 1 1
-0.0388666645448487 -0.0310495177934224 1 1
-0.211044509379667 -0.170005546117823 1 1
0.0560671487995971 0.0411373898391088 1 1
0.203385644168399 0.173039762882084 1 1
0.100186502046614 0.102855862902822 1 1
0.0813437635438721 0.0961417905954988 1 1
0.140811292135738 0.107337026486825 1 1
-0.162539224382887 -0.152613363877468 1 1
0.248695265367691 0.22103365300694 1 1
-0.176457009142631 -0.142727993117485 1 1
-0.147021162278369 -0.143706722362557 1 1
-0.201340902725115 -0.189688427290396 1 1
-0.174246363530867 -0.139933909956963 1 1
0.0377140957547217 0.0190726049967639 1 1
-0.0546180433323767 -0.0565482248838503 1 1
0.182091170911513 0.191134381486424 1 1
0.0034444438936572 -0.0204298805212446 1 1
-0.0843105715444162 -0.0651741255593197 1 1
-0.0316136829684813 -0.0420011232364559 1 1
-0.264262304271308 -0.263838956152766 1 1
-0.109227036383227 -0.122801641724484 1 1
-0.343934441525278 -0.329482438870438 1 1
-0.251914087247997 -0.226740198542091 1 1
-0.0361049956125376 -0.0241537035622353 1 1
0.0718822695943859 0.0388348611944889 1 1
-0.0403153127124983 -0.0348224618010916 1 1
-0.00721222932625748 0.00106904199385813 1 1
0.087309044019768 0.0678599211145207 1 1
-0.100961396731021 -0.0687258156275277 1 1
0.162565844534448 0.166341744098184 1 1
0.177992545305618 0.159992130805145 1 1
-0.103384029497872 -0.0876366888901547 1 1
-0.253199857083753 -0.223215429406573 1 1
-0.0264831657377762 -0.0106404392426459 1 1
0.394613296505435 0.36459830005342 1 1
-0.0468001755527133 -0.0491982084595936 1 1
-0.0668535877509315 -0.0712841141039994 1 1
0.0865274366161663 0.10089577893552 1 1
0.0931023357947257 0.0672266672923527 1 1
-0.224366760710553 -0.213127347624563 1 1
0.0260775622359205 -0.00139379388441371 1 1
-0.0880840986164721 -0.0836588687846592 1 1
-0.169773876810331 -0.13197528189181 1 1
0.0657195910121929 0.0750996865680193 1 1
0.160263080677408 0.148941139464991 1 1
0.156746655212226 0.129844116917096 1 1
-0.211103647674769 -0.183364747792626 1 1
-0.035403430619857 -0.0490560835503972 1 1
0.0867446279248346 0.103519110742703 1 1
-0.0554700288973038 -0.0560288050481919 1 1
-0.00710394908944893 -0.00690998100090019 1 1
-0.301903281173713 -0.274323970944126 1 1
0.108234875893677 0.057492316290662 1 1
-0.129018704106611 -0.113012816580715 1 1
-0.0401611548694608 -0.00389568103785075 1 1
-0.0714307417195028 -0.103377871693774 1 1
0.277284294687302 0.262976764159839 1 1
-0.078550644474538 -0.0616802920351502 1 1
0.0381244742745591 0.0133192133309626 1 1
0.230279043830211 0.21296077474397 1 1
0.144957058851274 0.0675558678995241 1 1
-0.265629154496496 -0.227971605170349 1 1
0.262612729619072 0.239529032065645 1 1
0.169160895404953 0.139467992314712 1 1
0.266771254650576 0.241065400636093 1 1
0.118958876821147 0.118822790150708 1 1
0.417212234218467 0.377763115330691 0 0
-0.107263628789601 -0.118638255756416 1 1
-0.227594064548754 -0.205847376648311 1 1
0.247771706237144 0.232713365121155 1 1
0.240687870811699 0.218542234461411 1 1
0.00843990793483243 0.00228781779245726 1 1
0.20502188630792 0.190530692392933 1 1
0.0751242353528997 0.0712015315097479 1 1
-0.0449566443383666 -0.0263962615039917 1 1
-0.145348171217673 -0.129636098919455 1 1
0.246369849838741 0.23944715832214 1 1
-0.459142127419283 -0.388412965136871 1 1
0.166035914228927 0.157451782846866 1 1
0.231665079339949 0.200657169734781 1 1
-0.347779311314969 -0.311554916292104 1 1
-0.292359380842832 -0.266807226904901 1 1
-0.354716060671256 -0.338864245264417 1 1
0.0506517941652921 0.0544039229034754 1 1
0.0878770317978971 0.0973272774451892 1 1
0.178397321050226 0.152031465055913 1 1
0.0980799076525783 0.0711747020521743 1 1
-0.0113895958047638 -0.00999972229601979 1 1
0.0985187481064014 0.0878757425463613 1 1
0.0109928701424813 0.00682762034370505 1 1
0.0833805641618119 0.0722289725984115 1 1
-0.226062151976675 -0.2043758663232 1 1
-0.122617553511938 -0.119765390500229 1 1
0.0903867393934052 0.0809837065476222 1 1
0.141134806230915 0.135893875517277 1 1
0.134864310961449 0.113857355479126 1 1
-0.27689445233453 -0.237268275626833 1 1
0.2905804831516 0.271640745001806 1 1
0.0267004546760089 0.0287593579579243 1 1
0.166316262932181 0.149316496822184 1 1
0.0143904498694853 -0.00127890727740707 1 1
-0.0279392007200069 0.00903477498170133 1 1
0.114120443856856 0.146680730899548 1 1
0.291797774690545 0.276469875635237 1 1
0.161857855041643 0.163696424111154 1 1
0.119693643144827 0.115677539146012 1 1
-0.163259768760177 -0.157929639919216 1 1
0.359005865130918 0.341102255715312 0 0
0.0368941785326558 0.0254887279799949 1 1
0.129793613285286 0.106478047702567 1 1
0.0374735916420269 0.0227087924747137 1 1
0.149148182511089 0.108445553584183 1 1
-0.0470487581217269 -0.0586747157758569 1 1
0.324638295514117 0.317272734847596 1 1
0.0636716946801367 0.0488344048193961 1 1
-0.0503712184921852 -0.0338142366708383 1 1
-0.11533692437495 -0.105454159651586 1 1
0.00116196359124277 0.0165830270879458 1 1
-0.0569861609818216 -0.0606845916114886 1 1
0.192122012365475 0.190848854508244 1 1
-0.0321320610248089 -0.0507437528668917 1 1
-0.313529677283665 -0.259938291164627 1 1
0.176636224211869 0.155001185359212 1 1
-0.227961129554312 -0.215291137829906 1 1
0.0281777089419279 0.0164769210142059 1 1
0.061688454676014 0.0668563041307313 1 1
0.0677008356140236 0.065602343601752 1 1
0.0775442846081342 0.0664700922545 1 1
-0.156820551430509 -0.133192964429168 1 1
0.112364940644853 0.137626948585428 1 1
0.130928019891188 0.133878518515085 1 1
-0.0486131104996567 -0.0306863346604389 1 1
0.202640829460206 0.178686343186044 1 1
-0.0609068115301933 -0.0525180553028596 1 1
-0.0730576737380874 -0.0461705087091416 1 1
0.0022340386121782 -0.0182228236978635 1 1
0.230436487628439 0.202958326260638 1 1
-0.139327664131038 -0.130206428339756 1 1
-0.217355172851092 -0.195994793406041 1 1
-0.11676221885432 -0.11055265926236 1 1
-0.148203250485209 -0.131976754112691 1 1
0.238031007780222 0.207884797542534 1 1
-0.108410344083886 -0.0986218234290225 1 1
-0.0727724853736007 -0.0430557901938184 1 1
-0.125523496626894 -0.11265338583564 1 1
-0.281432572323233 -0.2585926054576 1 1
-0.0106913261024454 0.00259551488877737 1 1
-0.298259069902076 -0.259214814118873 1 1
-0.414011663333024 -0.354487941001449 1 1
-0.031183510617888 -0.0360932339715648 1 1
0.0268695767705112 0.00985357647783151 1 1
0.17237987827733 0.165141118715897 1 1
0.246092561825529 0.199551151388666 1 1
0.256552149083228 0.247219082916322 1 1
0.226800877901785 0.173024558585429 1 1
0.479944922566793 0.423451479969487 0 0
0.28014671454369 0.28530933231452 1 1
-0.0105789642175772 3.32817204139815e-05 1 1
0.0529409085541974 0.047604099916262 1 1
-0.199611023290369 -0.168541868285703 1 1
-0.0937314806260579 -0.0694267927317537 1 1
-0.0870252482574604 -0.0664216451285411 1 1
0.115795204510456 0.103096261003412 1 1
-0.184786821799213 -0.162125106363227 1 1
-0.259087866382955 -0.231537724929562 1 1
-0.0798257761064135 -0.0768322743046814 1 1
-0.137531431269384 -0.127745185264702 1 1
-0.195569822685648 -0.183869771160071 1 1
-0.282730075509104 -0.251082645915408 1 1
-0.04592730529212 -0.061353832781538 1 1
0.0153580839327138 0.0302664380558043 1 1
0.077359049633982 0.0694652315905839 1 1
0.347658861129874 0.308487308074433 1 1
0.0724524995772113 0.0777024859830892 1 1
-0.215173845601282 -0.16650001551135 1 1
-0.179355422851349 -0.182325157724089 1 1
-0.0130823139581077 -0.0136064198689709 1 1
-0.34949073150237 -0.341956079466838 1 1
0.101575058226156 0.0971906360881715 1 1
0.234189155492941 0.200578527932054 1 1
-0.155084071118283 -0.138018555736981 1 1
0.335707928729126 0.288308237735032 1 1
0.226209573395882 0.21195413182179 1 1
-0.104100890889317 -0.108070104587453 1 1
0.237310303219807 0.214563706353954 1 1
-0.0347059450223922 -0.019884452658619 1 1
-0.132446912762527 -0.118880542100414 1 1
0.0299142544403116 -0.0126049268959255 1 1
-0.281138343703153 -0.249475062012443 1 1
0.220152118666514 0.199267230795006 1 1
-0.0732644826655074 -0.0676378239262557 1 1
0.419994437226054 0.395300406887717 1 1
0.121028361907838 0.103548785670642 1 1
0.256525777648871 0.264681866058807 1 1
-0.00122010871523063 -0.0040521506574118 1 1
-0.0609488733047004 -0.0489851693627373 1 1
0.0564086033588927 0.0605392218386755 1 1
-0.0409481276125403 -0.0208689259119688 1 1
0.155095738923605 0.126027128180512 1 1
0.213147346196845 0.182762814513137 1 1
-0.0974915630715673 -0.082447989629922 1 1
0.112700761105329 0.097472446304821 1 1
-0.176678793544091 -0.158441081279399 1 1
-0.203882434651854 -0.181466250444438 1 1
0.0980124011521356 0.0925764237616073 1 1
-0.0468892729997709 -0.0369520596077373 1 1
-0.0599464597364886 -0.057960915325799 1 1
0.235517802387654 0.207892409464785 1 1
0.0974900853289428 0.08586424815523 1 1
0.257548661179317 0.228972101968323 1 1
-0.0569392181578509 -0.0831759674694419 1 1
0.000599864131948902 0.00396727830515814 1 1
0.0280432436259607 0.0304729087643145 1 1
0.0829124943249454 0.0847146642423051 1 1
-0.24745822133199 -0.204846348212539 1 1
-0.384288754050854 -0.353759022762628 1 1
-0.199800108818206 -0.184415778113868 1 1
0.320270721231309 0.293195020222785 1 1
0.113477149662957 0.107734418083163 1 1
-0.330906228797734 -0.30506257894238 1 1
-0.113930635527156 -0.0880732758236215 1 1
0.0807539892467318 0.0818888926034222 1 1
-0.187956283102731 -0.175752349591811 1 1
0.0734703727974057 0.0572176724186325 1 1
-0.0209272055579772 -0.0204116003762106 1 1
0.0894766331984763 0.0778743345161676 1 1
0.108978080753973 0.0956791450058218 1 1
0.265397498192856 0.236301064454974 1 1
0.268334343301952 0.244458421717743 1 1
0.126771236590085 0.121023113250362 1 1
-0.208231869618683 -0.200524000972119 1 1
-0.238985552451765 -0.221204917178716 1 1
-0.134576420447705 -0.142098843967175 1 1
-0.190402469387593 -0.152539446413057 1 1
0.20989728544438 0.190848639277559 1 1
0.0189380722421507 0.0373242184906902 1 1
-0.00991619008576434 -0.0120407493312105 1 1
-0.0384849181876875 -0.0362275888798573 1 1
0.0678514563186948 0.0639689946802607 1 1
-0.225426280937893 -0.218635753953406 1 1
0.266079587194469 0.215960217794348 1 1
-0.00101906977629199 -0.00296221861753541 1 1
0.179953136478901 0.145427654143964 1 1
-0.0158828943167253 -0.0240531080635099 1 1
-0.0486701439041204 -0.0422148362029476 1 1
0.270713450810578 0.260129564935099 1 1
0.0138062525513042 -0.00235250946446613 1 1
0.433010507996178 0.361969775857215 1 1
-0.0868769411675857 -0.0843316016257664 1 1
0.0256886419061412 0.0510285672896193 1 1
-0.148278257144472 -0.130568896801329 1 1
0.253263253480488 0.255145909251042 1 1
-0.0282650446209815 -0.0347117633383033 1 1
0.102580124702645 0.111236363664595 1 1
-0.0646329779140216 -0.050021899708502 1 1
0.0882451075632135 0.0814350471719558 1 1
0.223695219525117 0.184718306977622 1 1
0.238715204413557 0.207521122587751 1 1
0.113177299883078 0.114584620714087 1 1
0.187120208710419 0.160061623029834 1 1
0.110995314270467 0.114147745678034 1 1
-0.0449788312136324 -0.0516818834527339 1 1
-0.397301572279121 -0.377394494377528 0 0
-0.0593193511217744 -0.054917330521934 1 1
-0.0701153185789371 -0.0642496553040756 1 1
0.211623197930743 0.209195635813903 1 1
0.195251617942269 0.173703815388868 1 1
0.196675256084177 0.17193730958424 1 1
0.383037882480721 0.342918870577459 0 1
-0.0375404590552716 -0.0481926674276867 1 1
0.0453397500736135 0.0150410213597761 1 1
-0.0543229440963928 -0.0421806175995355 1 1
0.223017022237479 0.209987610413644 1 1
-0.0958277046503658 -0.0773263428451552 1 1
-0.37187190362144 -0.347829747581434 0 0
0.341795587056366 0.309000632309835 1 1
-0.10607665605359 -0.0843512711475001 1 1
0.282292767616436 0.2219769352779 1 1
0.229313878544043 0.192768340931066 1 1
-0.00430543753513623 0.0115730809882195 1 1
-0.409378709065425 -0.331995265593077 1 1
-0.242982722952794 -0.224368320355511 1 1
-0.063739877286954 -0.0444386123016337 1 1
0.118038474584438 0.0890738455458195 1 1
-0.140890482350211 -0.138862225889363 1 1
0.15433335868791 0.1240473467165 1 1
0.0328356000064286 0.0209333904378342 1 1
0.246314173952834 0.196426294132144 1 1
0.146306802309958 0.131291173779761 1 1
0.180107552193356 0.179020243821339 1 1
-0.093948230833643 -0.0812570591297317 1 1
0.154724095544648 0.12988481053529 1 1
-0.117667063378504 -0.102796008331686 1 1
0.0470206642241161 0.0563019867293136 1 1
-0.10364737033499 -0.0743771796454582 1 1
-0.0476645712184889 -0.0025358901004893 1 1
-0.196834166950503 -0.172054463425462 1 1
-0.42962542327973 -0.373614166403164 0 0
-0.0325371074495513 -0.0479894503655093 1 1
-0.100115167394769 -0.0923834174815129 1 1
0.202328282830494 0.186999994122735 1 1
-0.0789850147953521 -0.0765939415833367 1 1
0.0913277952598246 0.0946462121512539 1 1
0.151029376300887 0.142240393690133 1 1
-0.218109717797887 -0.179352595513731 1 1
0.322324054197676 0.293381172135975 1 1
-0.173152893450512 -0.121145433969381 1 1
0.228759279622616 0.205665047642791 1 1
0.122930402756511 0.124611058036889 1 1
-0.139648607241998 -0.122230519413782 1 1
0.0999783733294358 0.0942741023067283 1 1
-0.0130312637306377 -0.00798584859388891 1 1
-0.0968069541183865 -0.130476953751717 1 1
-0.137112736312276 -0.13776958148968 1 1
0.2121309621349 0.18817946515912 1 1
0.0307386954205069 0.0198084850171544 1 1
-0.144315781081979 -0.115505932984639 1 1
-0.0437340787233473 -0.0476730902807149 1 1
0.0457557178639456 0.0442143459390509 1 1
0.0578827569398464 0.070031533901896 1 1
-0.305266297192507 -0.27788274742785 1 1
-0.338816723738388 -0.246820451807411 1 1
0.30292848402655 0.254332430759798 1 1
0.00839183144868308 0.00992208053522707 1 1
-0.0246908508544626 -0.043335790773512 1 1
0.213854163567477 0.194345005574606 1 1
-0.0272050034550193 -0.0304051557580466 1 1
-0.194908749808401 -0.169747395506165 1 1
-0.103062844885328 -0.089622316173378 1 1
0.235844182234277 0.224208688832056 1 1
0.037137155539422 0.025129704567256 1 1
0.202243937796416 0.191111346614229 1 1
0.528631195860199 0.48783673094713 0 0
-0.0908447481399025 -0.0938760092060706 1 1
-0.116668019608222 -0.0600525367174986 1 1
-0.0100328408922703 -0.00424176717521192 1 1
0.134282703568008 0.126698283724481 1 1
0.112384719170616 0.1180366882585 1 1
-0.112473264557972 -0.101749655101744 1 1
-0.0569580243319167 -0.00273745907876465 1 1
-0.0861147837179213 -0.0859712419238321 1 1
-0.089829629077846 -0.0742780897776493 1 1
0.124442840838624 0.139188409488 1 1
-0.275380544137503 -0.246604087689551 1 1
-0.175425856447945 -0.195380729879033 1 1
0.0698226253403021 0.0609474493066008 1 1
0.260962808141821 0.265698748493246 1 1
-0.509664580378843 -0.438625644067169 0 0
-0.336001525834592 -0.29634671751886 1 1
-0.0192087081381194 -0.0302733273942616 1 1
-0.208391957515291 -0.169483752947363 1 1
-0.119649309082435 -0.100335156977334 1 1
0.0771313946609365 0.0474012834174645 1 1
-0.152808260465797 -0.148671692907862 1 1
0.442451434871684 0.413502599844205 0 0
-0.228391429568736 -0.187420179694202 1 1
0.267570974670495 0.237933014843279 1 1
-0.335171908712913 -0.262556161796705 1 1
0.0296421949832208 0.0159950309396967 1 1
-0.189763242194482 -0.141862176082123 1 1
-0.159045435039511 -0.130070295096193 1 1
0.264062198745729 0.225599585490473 1 1
0.316863574462334 0.276560514958482 1 1
0.112727368710688 0.144770409249297 1 1
0.23710056374814 0.195137051626385 1 1
0.048252957219614 0.0335866018463768 1 1
-0.335591644372194 -0.298990298622883 1 1
0.330285255730211 0.292258934814979 1 1
-0.100368539563786 -0.10908175355865 1 1
-0.246329414248002 -0.238864590323343 1 1
0.0494072649866213 0.0468723545042371 1 1
0.0576133025547376 0.0446535212003436 1 1
0.120480480910114 0.101922976157791 1 1
0.0366084015843927 0.0205506396362808 1 1
0.0618868772523451 0.0641378292425104 1 1
-0.32489407792145 -0.282923642205894 1 1
0.115633813061109 0.101809007778631 1 1
-0.156404677217184 -0.135140906989055 1 1
0.193609608913152 0.182393719414933 1 1
0.120695500123802 0.114121726452308 1 1
0.0810949999482006 0.0704249072615655 1 1
-0.0687866312737488 -0.0642159752394136 1 1
0.0306808906060024 0.0305497396470265 1 1
-0.167534085374826 -0.13962252439493 1 1
-0.0599044934871619 -0.0632969591951931 1 1
0.227523477514851 0.207986957434589 1 1
0.334830054020391 0.300309847534957 1 1
0.00292314389204582 0.00927825319273213 1 1
-0.0420494484922995 -0.0533204707735038 1 1
-0.377487861015106 -0.339227640085338 1 1
0.0541944825752682 0.0398085815863615 1 1
-0.174914105237427 -0.141212036112882 1 1
-0.166397584578114 -0.183063233344246 1 1
-0.121610517192653 -0.099536462544779 1 1
-0.2024513763719 -0.176858223120207 1 1
0.0268141497499277 0.0150799962551207 1 1
0.222529586611079 0.197994460833333 1 1
-0.0594890135260393 -0.0564059928806074 1 1
-0.0858549469244534 -0.0508660568695495 1 1
-0.0531455236346998 -0.0740021291170997 1 1
0.0354969741682636 0.038785638324184 1 1
-0.0615104598185735 -0.0672334477758635 1 1
-6.39073602863582e-06 -0.025535424448173 1 1
0.267639084758729 0.283260287838033 1 1
-0.0611294168058878 -0.0500817399465056 1 1
0.0283237469257101 0.026410038608644 1 1
0.032930567148736 0.0404953996455615 1 1
0.189992525129427 0.161972778578528 1 1
0.104319473430629 0.0928478396703443 1 1
-0.127467966460221 -0.129929770823957 1 1
-0.167059889486083 -0.151912041548926 1 1
0.287803389560996 0.271095648338472 1 1
0.294344455953847 0.278603473285556 1 1
0.436687613708561 0.406592836325415 1 0
0.141764279669041 0.124381313827281 1 1
0.0617711000757675 0.0902402236496653 1 1
0.00255021943504365 -0.0118009693229913 1 1
-0.199297517644768 -0.169590312480369 1 1
-0.0292721384419993 -0.0179567481339692 1 1
-0.0581646391123333 -0.0779293561762898 1 1
-0.205477139653827 -0.167593371720582 1 1
0.0986657875979194 0.114995793326423 1 1
0.180338258590809 0.174745947914659 1 1
-0.290816493007843 -0.225049253017416 1 1
0.199284261748971 0.190555617144641 1 1
-0.0267788214547138 -0.0287460809672701 1 1
0.147058497633 0.132811937954622 1 1
-0.306335219719142 -0.287099138430664 1 1
0.256299342328001 0.2492054499191 1 1
-0.0689974066323245 -0.0406513190149562 1 1
0.00896546676419677 -0.00825228831913713 1 1
0.161828889173786 0.152698106143708 1 1
0.292800999297344 0.258691863021472 1 1
0.0744714599345565 0.077194187572946 1 1
-0.249723158666518 -0.223046829121171 1 1
0.0502543714007259 0.0450948888469996 1 1
-0.168393322770377 -0.149486889244707 1 1
0.0899150275664826 0.0834596689608067 1 1
-0.177310076124153 -0.145349017617962 1 1
0.170186980409688 0.151859976429548 1 1
0.0563665228195989 0.0663443702750928 1 1
-0.100835338176902 -0.0972203055802914 1 1
-0.0117298688067279 -0.0220835986297545 1 1
0.385804868020502 0.322551043411753 0 1
-0.11907174069195 -0.0981693740813133 1 1
0.130505189309626 0.106224141947306 1 1
0.162520807887349 0.130776913120546 1 1
-0.11789225364616 -0.0821582084943678 1 1
-0.100799300875609 -0.0821212227359194 1 1
0.0631463818173183 0.0607762361449739 1 1
-0.134459271874936 -0.113497243777204 1 1
-0.259135647609267 -0.263673061297301 1 1
-0.0724412484442001 -0.0566557537941756 1 1
0.0463938487862759 0.0432037139440683 1 1
-0.298998544834722 -0.245314940190433 1 1
0.149740641693128 0.144283498559794 1 1
0.123475359494374 0.120899705313379 1 1
0.162253942938358 0.154774924460847 1 1
0.186060045099479 0.171686988217757 1 1
0.382974833632368 0.302398391415541 1 1
-0.129431876821665 -0.0938961083521104 1 1
-0.156252539612824 -0.152510667689222 1 1
-0.0925437677745267 -0.0734014766029826 1 1
-0.136489286051889 -0.140332005830053 1 1
-0.0160159499486138 -0.0129702376160914 1 1
0.177267019323906 0.140512951572701 1 1
0.319018186197629 0.280823979218083 1 1
-0.0626390639649045 -0.034062637765846 1 1
0.337008768393359 0.32141074911566 1 1
-0.064303934419211 -0.102521697410602 1 1
-0.347217114830955 -0.312603169087971 1 1
-0.00792984071457276 0.000845989126915719 1 1
0.513733280568556 0.438800744199132 1 1
0.0730178089789726 0.0883837941400924 1 1
-0.284479798221723 -0.246365027143623 1 1
0.11462124934051 0.104840953927232 1 1
-0.207090466941938 -0.165412896935296 1 1
-0.387713675422625 -0.345654299291458 1 1
-0.338467863345461 -0.330747915691703 1 1
0.0474241398167063 0.0483101763780303 1 1
0.242260540754337 0.211183937957004 1 1
-0.0144210908196326 -0.0238937748330994 1 1
0.135348124369048 0.149002579911381 1 1
-0.0496560464652804 -0.0305855809399864 1 1
0.163684318315757 0.15377964493257 1 1
0.0304412070062356 0.00486346355168921 1 1
0.430720994404889 0.393670989511662 1 1
-0.0298171851617862 -0.0614241192860726 1 1
0.396248564901856 0.372467443235339 0 0
-0.170789498181144 -0.156044969639825 1 1
0.159786679678917 0.157619562645301 1 1
-0.0196452629866158 -0.0304160127339096 1 1
-0.206891409218223 -0.18446575094576 1 1
-0.350560288639107 -0.290428297139838 1 1
-0.258550746748557 -0.237146589024037 1 1
-0.314647842711654 -0.291478802866369 1 1
-0.0476634865942985 -0.0478928455299373 1 1
-0.0224646987891454 -0.00832792181370813 1 1
0.22567765296609 0.219879081022748 1 1
0.116821468726186 0.0627721387432087 1 1
0.142756722417809 0.131253860276189 1 1
0.128562427430041 0.118142329571097 1 1
0.139998307766419 0.123605516178925 1 1
0.0148452429920169 0.036672481246371 1 1
-0.102691647681351 -0.158912365400093 1 1
0.0530075576058681 0.0560437186942742 1 1
-0.147805326570832 -0.133001206046272 1 1
-0.42333066728755 -0.390486586183757 1 1
-0.0537217827987724 -0.0475370065190436 1 1
0.0623058312691045 0.0940494288287052 1 1
-0.0605497801750935 -0.0525798967727002 1 1
-0.46296164436654 -0.388189435836431 1 1
-0.247697843768878 -0.198951583513391 1 1
0.115520948922355 0.108436587198545 1 1
0.0779908756679755 0.0720863469676655 1 1
0.0947174661883046 0.0854023463854331 1 1
0.0304529492111859 0.0099771940632462 1 1
-0.0511842818504411 -0.0525654116346115 1 1
0.136301484712509 0.0991620189889739 1 1
-0.197838372598395 -0.172017630636685 1 1
0.20837904783894 0.182487584241131 1 1
-0.379652606055201 -0.344233376737808 1 1
0.0767685110628316 0.0624282880959875 1 1
0.669075360220222 0.607865491289449 0 0
0.0477187499066424 0.0269760866341888 1 1
0.214132913170204 0.190682276271696 1 1
-0.179908321156256 -0.144117377593538 1 1
-0.085080040603408 -0.0804549257965738 1 1
0.328453649392634 0.284347815773259 1 1
0.367686648753388 0.359277957963782 0 0
-0.185986351470694 -0.160345258415216 1 1
0.0795879338442628 0.0703170479827717 1 1
0.161463629426299 0.163087226192181 1 1
0.0862214070457275 0.076657680397053 1 1
-0.0579818479790822 -0.0417491126083561 1 1
-0.130476110308747 -0.127129003052804 1 1
0.257328727490398 0.250797974970846 1 1
-0.1339064284936 -0.121053585612662 1 1
0.156179108142475 0.150074706756869 1 1
-0.381623097141038 -0.340537324901288 1 1
-0.0170383180275872 -0.0263799373374236 1 1
0.15767952676389 0.129314755377557 1 1
-0.0433085034502109 -0.0490900691983261 1 1
-0.208554228352532 -0.196672438459379 1 1
0.090429213806639 0.0896542954544264 1 1
-0.130641939966845 -0.0961147167520557 1 1
0.319439495079735 0.307237800568181 1 1
-0.0402584894451502 -0.0489313271997322 1 1
0.120806940984715 0.107404262437142 1 1
-0.14397399679078 -0.147862441140164 1 1
-0.152625538309832 -0.116757423433836 1 1
0.179227883682929 0.166281834445315 1 1
-0.342541507818821 -0.31907087707034 1 1
0.0941172228658876 0.0545119027035511 1 1
0.0232019739822405 0.00684780385709369 1 1
0.103108661313858 0.0998869593836171 1 1
0.266216535957652 0.237587278126876 1 1
-0.0587000068563278 -0.0364035518249358 1 1
-0.138539331792004 -0.129386646800491 1 1
-0.127035597493916 -0.111961198007497 1 1
0.0150068628789512 0.0174549508983286 1 1
0.292732599038179 0.25471631795809 1 1
0.129982871297493 0.117460841259166 1 1
-0.511338171328816 -0.447836736459482 0 0
0.0295878796730284 0.0286716482632106 1 1
-0.351340746967065 -0.312704581017618 1 1
-0.0597821073628434 -0.0675685124695805 1 1
0.0557427627142231 0.0527109332759094 1 1
-0.0397093047864823 -0.0555645833418839 1 1
0.320858517118901 0.286136238082872 1 1
0.0196026725631649 0.0166533838086365 1 1
-0.257673593588955 -0.240673888536537 1 1
-0.0168988479215375 -0.0348403971330222 1 1
0.220855985088005 0.207434407604281 1 1
-0.293920199032707 -0.255047168517406 1 1
0.0459199571392014 0.0519716924542123 1 1
-0.0583756172938635 -0.0738798065712436 1 1
-0.0214538617566257 -0.0229778527989004 1 1
-0.00566495468039636 -0.00491364691609215 1 1
0.0752677051828411 0.120186197569234 1 1
0.348281208191841 0.324786708443868 1 1
0.345324657146867 0.336798986091719 1 1
-0.279322872667258 -0.25523784700407 1 1
-0.182859273345799 -0.154739571909605 1 1
0.109247012369894 0.105828592716121 1 1
0.26457594857847 0.248115739501312 1 1
-0.180562568494839 -0.164229829332706 1 1
-0.164093885496209 -0.15653509878201 1 1
-0.204541967723112 -0.205912892621305 1 1
0.166199222963042 0.176127538288226 1 1
0.139803607311952 0.107866079519483 1 1
-0.179410267036665 -0.179318868570857 1 1
-0.125766216991514 -0.129118751304457 1 1
-0.111103361656496 -0.0978081806621355 1 1
-0.0765554189298921 -0.0736743457873838 1 1
0.175555116223264 0.164660258967773 1 1
-0.205971266945451 -0.200881660164543 1 1
0.00249925330375735 0.00694995991326693 1 1
-0.279387623177984 -0.280891892652387 1 1
-0.0813313263750892 -0.0637414874580514 1 1
0.165332359344183 0.145660210976899 1 1
-0.209926391899493 -0.215428371333963 1 1
0.211897970885721 0.203394434963513 1 1
-0.0761854008220421 -0.0544004170811592 1 1
-0.305346165976686 -0.299449788390162 1 1
0.135673328755778 0.15476884571401 1 1
-0.133794599593121 -0.137092233003351 1 1
-0.0166970227294032 -0.01776648512624 1 1
0.142153139908076 0.1588181199389 1 1
-0.339281580569458 -0.299163593097388 1 1
-0.108813769265096 -0.095525256102854 1 1
0.103275935402901 0.0957563042339335 1 1
-0.246679343943052 -0.198202123802187 1 1
0.277250762114788 0.255005805365744 1 1
-0.0140250360675801 -0.0101325851322654 1 1
0.18337545981975 0.155653699693105 1 1
0.225324022813706 0.197487024579743 1 1
0.149741275393126 0.137916032935958 1 1
0.137807328117313 0.104259204773765 1 1
0.265870967171124 0.23710805464734 1 1
0.346464100743519 0.317624173348031 0 1
-0.0708523610389272 -0.0506614575098749 1 1
0.274681158174326 0.209380270544878 1 1
-0.0819925049754179 -0.0774973329987228 1 1
-0.350511035102774 -0.311646705283876 1 1
0.0460318924130701 0.0344012427666628 1 1
0.334590804201911 0.315776739533801 1 1
-0.248913361723266 -0.209371601832903 1 1
-0.0105135890583524 -0.0272844002908164 1 1
0.018559025887397 0.0135596766582823 1 1
0.134803723919031 0.111041553273556 1 1
-0.0495024742116011 -0.0273151679153901 1 1
-0.0506339937461183 -0.0439301872806459 1 1
0.0147202365095565 0.0215378806752067 1 1
-0.217052348598538 -0.208222706809838 1 1
0.0401668932075493 0.0405944560823252 1 1
-0.410201049490382 -0.382369181468657 1 1
-0.417009674185666 -0.335096698334682 0 1
0.150207041455951 0.142622570011166 1 1
-0.304432656013318 -0.298350034547447 1 1
0.130783581700596 0.117341714600345 1 1
0.0855251867276077 0.062115741180747 1 1
-0.0348775659621132 -0.0280297233653288 1 1
-0.194754406977478 -0.18761651458998 1 1
-0.00401278828747434 0.0148898093608841 1 1
0.268262845244028 0.230075209409485 1 1
-0.0221999044614681 0.0353084961891077 1 1
-0.441705210286712 -0.361804146809485 0 1
-0.217713377364512 -0.197391349656958 1 1
-0.0687605466095275 -0.0523765299819538 1 1
0.0053650346220947 0.00743111443158668 1 1
0.20730694950235 0.184504616787707 1 1
-0.270209943105162 -0.253748200740046 1 1
-0.120069960983117 -0.0887244654057853 1 1
-0.023682491708145 -0.0202943576156942 1 1
0.169626637450911 0.153380077028732 1 1
-0.142105865131067 -0.121303642120211 1 1
-0.252198826713143 -0.234197226051087 1 1
-0.239864335526028 -0.220518119895535 1 1
-0.253883146544678 -0.233968265221869 1 1
-0.324371681662716 -0.214168727449634 1 1
-0.0512644915645338 -0.0511145026258766 1 1
0.204684199013793 0.178552756127667 1 1
-0.112653846950091 -0.161859955087478 1 1
-0.103608864887217 -0.10022712447583 1 1
-0.194018902287744 -0.16301725344187 1 1
-0.0453371611635685 -0.0643721144257791 1 1
0.0317665591925561 0.0104097127554896 1 1
-0.0446198744977855 -0.0696120419439514 1 1
-0.104886585587611 -0.0872886188008263 1 1
-0.0513738995972458 -0.0577086378980571 1 1
-0.0738437452274469 -0.0743094449089804 1 1
-0.0888823394188215 -0.0646535340233586 1 1
0.282353857651897 0.277885001671541 1 1
0.076251692875106 0.0674283945683038 1 1
-0.0641992555139373 -0.0725425370414799 1 1
0.504330047569152 0.482352380107225 1 1
0.290610751446089 0.265323258279547 1 1
-0.119044796324993 -0.121299135489155 1 1
0.0232408797128183 0.0301703894846078 1 1
-0.0504097916564123 -0.0480196167807212 1 1
-0.15034287713402 -0.139923668146628 1 1
0.110865253407731 0.0822170317028263 1 1
-0.170401962221777 -0.129704034907914 1 1
0.0400274379599211 0.0303645965240649 1 1
-0.0670445037427163 -0.0716987160859202 1 1
-0.126387891990505 -0.0886275385121113 1 1
0.209931059371063 0.197279616203422 1 1
0.083191846284727 0.0967737075465127 1 1
0.0132001886362764 0.0207698615414717 1 1
-0.328757773093914 -0.320599099642776 1 1
0.142105001107597 0.181549918180401 1 1
0.0609296718760686 0.032370639113176 1 1
0.235633884214806 0.19822359896471 1 1
0.194685672859872 0.161734552943271 1 1
-0.100195029531781 -0.0562485621172616 1 1
0.0153709558426751 0.0197228084857973 1 1
-0.0627233240462458 -0.0745643552361919 1 1
0.204837365749953 0.176372975650282 1 1
-0.271346817350997 -0.235420637984017 1 1
0.122413114078935 0.11455480172641 1 1
0.240984245248841 0.23052945685464 1 1
-0.0838994198864187 -0.0481435374594364 1 1
-0.0231502137398054 -0.0383939871338419 1 1
-0.17661939648464 -0.196137837981627 1 1
-0.31139830430999 -0.30633341305464 1 1
0.0308582771720491 0.0290567304151843 1 1
0.301146417805282 0.311041387592696 1 1
0.0936048403344657 0.0734836175048773 1 1
-0.192910539130763 -0.0949908079937238 1 1
-0.0754579200681223 -0.0675686733774393 1 1
-0.184675411192974 -0.184081129359889 1 1
-0.0275994189570263 -0.0153887431011729 1 1
0.0723641702621559 0.0669902764124002 1 1
-0.0748003416952442 -0.0730765061343496 1 1
0.113480906786883 0.0982845977371953 1 1
-0.0732809499538503 -0.0482025165855607 1 1
0.00324144081009591 0.0273106983941658 1 1
0.101306821940941 0.100534597736766 1 1
-0.165891005306849 -0.136809772759314 1 1
0.15387330792502 0.138583517077466 1 1
0.0956910645384495 0.0718528880177134 1 1
0.0963324652396865 0.0820604932749981 1 1
-0.271351845243116 -0.257221731768936 1 1
0.182778388077737 0.15431472314619 1 1
-0.106799234908159 -0.115415399257884 1 1
0.0639713128663482 0.057989657946032 1 1
0.403263641832498 0.360516740650216 1 1
-0.0564233867680481 -0.0653009173230089 1 1
-0.317910109545377 -0.343472997938929 1 1
-0.0539095542799474 -0.0630749101323642 1 1
-0.274971493727146 -0.230573771299905 1 1
-0.26060500237192 -0.231526485996124 1 1
0.348340194801703 0.305681106541693 1 1
-0.189414436491195 -0.179956987468957 1 1
0.146372249972825 0.120691600061282 1 1
-0.278401023214705 -0.262281246050025 1 1
0.312567023444981 0.289835260764241 1 1
-0.421752244130793 -0.378901219554889 0 0
-0.395848935860224 -0.374912974769298 0 0
0.330992360789064 0.298474985193125 1 1
-0.112532400107025 -0.0953410964120376 1 1
0.0798768687495636 0.0990850695523588 1 1
-0.0565051085010901 -0.0322518712161995 1 1
-0.0240358688735975 -0.00805864715537848 1 1
-0.100685390500403 -0.110942921525638 1 1
0.147657446235624 0.111121757723897 1 1
-0.290846467263321 -0.268188714042213 1 1
0.136684332552697 0.124753115013764 1 1
-0.278296563635055 -0.22681241616027 1 1
-0.117762997928254 -0.10141094506404 1 1
0.0792042551153365 0.0733937734007782 1 1
-0.132439195681205 -0.131115273619576 1 1
0.255312657579249 0.219222720515336 1 1
0.00323255994806911 0.00494309910283647 1 1
-0.0930312060331847 -0.0866037958392747 1 1
0.171913058119932 0.152065046962279 1 1
0.0836410376436896 0.0567991895787982 1 1
-0.275427249401982 -0.254921640631985 1 1
0.168580876064492 0.147380051171028 1 1
-0.0472645531964505 -0.0684145885393568 1 1
0.0906506026383806 0.083065864073742 1 1
0.105172973564694 0.136754624753091 1 1
0.159865260028774 0.130035977734678 1 1
-0.130580915953085 -0.133263453344477 1 1
-0.195596399422904 -0.217031796306376 1 1
-0.163139797139068 -0.157468627719497 1 1
-0.087855604731819 -0.07809538444287 1 1
0.0712910168894155 0.0529241307496637 1 1
0.0661653944780275 0.0344233528296635 1 1
0.151622351183941 0.11931616153089 1 1
-0.114696480812327 -0.0980204041000388 1 1
-0.0389912676390591 -0.00199261463801914 1 1
-0.0872831302075126 -0.0655066446544504 1 1
-0.026034909504862 -0.050913304306172 1 1
0.566588371187022 0.530865734851208 0 0
0.0128522359328098 0.0266809086469658 1 1
-0.128620000258028 -0.116157890649326 1 1
-0.101738871092826 -0.0838951757128895 1 1
0.272129770238457 0.258357293664454 1 1
0.0164502259667955 0.0376937379388835 1 1
0.145184643027304 0.147191098762776 1 1
0.0993214637525628 0.117387837992109 1 1
0.0687890399418991 0.0603163525156635 1 1
-0.148136165351966 -0.13714784445902 1 1
-0.142616362123818 -0.120948078277508 1 1
0.0979762508478478 0.0863810677385043 1 1
0.00290823032734189 0.0135691848002475 1 1
-0.183848993732117 -0.186791019146989 1 1
-0.145900837219667 -0.134283640680323 1 1
0.194073357954377 0.16993200608398 1 1
0.0707244995256484 0.0782663313162471 1 1
0.13673110153703 0.135071368252974 1 1
0.137075630679504 0.0994568256098628 1 1
0.0278696191452601 0.0142004482828095 1 1
-0.128349988243771 -0.121076268603588 1 1
0.385495567611418 0.372576213116438 1 0
-0.383523997111473 -0.353262950828318 0 0
-0.0639126403133125 -0.0516065736781907 1 1
-0.174248327527583 -0.160230671607426 1 1
0.254863284598251 0.254555224399974 1 1
0.221702432487188 0.205613912711529 1 1
0.3237075431203 0.303019635710467 1 1
0.218388428682223 0.193114967622883 1 1
-0.0819431763479351 -0.076884961894071 1 1
-0.293723446425624 -0.26525209130247 1 1
-0.216879952724301 -0.208076052936965 1 1
-0.114418872260991 -0.10656584450879 1 1
0.0724268790095934 0.0474356620813299 1 1
0.307695591034908 0.281485279974323 1 1
0.0495480112792004 0.03777501373935 1 1
-0.0309984847655273 0.0144474122319973 1 1
-0.164144688393726 -0.125258796925313 1 1
-0.144079252365538 -0.125786104982625 1 1
0.250528975708218 0.241824302200917 1 1
-0.315455708952501 -0.269849353167939 1 1
0.383743803389447 0.323740905529729 1 1
-0.019890371284318 -0.00551800116786492 1 1
-0.0756642659733057 -0.069657837612591 1 1
0.0274138584912259 0.0692880553492313 1 1
0.143787253938625 0.119019353705697 1 1
-0.259187482318477 -0.228156968217045 1 1
0.0279947736541259 0.0409021253871575 1 1
0.324549992234989 0.292452992977775 1 1
-0.0874100325105412 -0.0813733044664961 1 1
-0.0860884750065363 -0.0767567384562193 1 1
0.0968987179268022 0.0726710869969836 1 1
-0.0934284951370002 -0.0932496591079415 1 1
-0.011382311771405 -0.00691470374660146 1 1
-0.0370005333702656 -0.0323500990889858 1 1
-0.161977816407543 -0.120615227986012 1 1
0.285916089984633 0.219024185403794 1 1
-0.0688549284620575 0.0206381400150826 1 1
-0.167407855027202 -0.160878428244531 1 1
-0.377617450294816 -0.347977894416524 1 1
0.112006923871387 0.0789598122585049 1 1
0.263209209777596 0.240876288962239 1 1
0.0139521232991759 0.00773629602554031 1 1
0.254741092198401 0.218920692601405 1 1
-0.0497206213815231 -0.0319643146989999 1 1
0.113326890853379 0.150852749071915 1 1
-0.247968042976111 -0.234530725425967 1 1
-0.00324906604386847 -0.00013293779872971 1 1
-0.189294612019137 -0.168691932788607 1 1
-0.0198567319054539 -0.0244744048238295 1 1
-0.114198884468227 -0.107622059183064 1 1
0.233782062086308 0.202297252234094 1 1
0.331498597302799 0.28784302040098 1 1
0.161073058283563 0.13948487952825 1 1
0.14000029295344 0.143282014027667 1 1
0.178700340850075 0.163850161092963 1 1
-0.0493967519573401 -0.0468832569585124 1 1
-0.187653192269603 -0.161326143483877 1 1
-0.233514520030701 -0.200830334156445 1 1
0.0935804379616552 0.0924205350540905 1 1
0.0232791732772147 0.0336094647473585 1 1
0.0639971231436546 0.068620876108698 1 1
-0.0937111120533656 -0.0731624507230706 1 1
0.17753497322606 0.179921122075079 1 1
-0.0313333439809941 -0.0579682719547333 1 1
0.162189834064888 0.150634896680236 1 1
0.283273639674311 0.278616116921098 1 1
-0.00325366750949193 -0.00854053256016014 1 1
-0.257127989879566 -0.249532264694236 1 1
0.143704270800888 0.136068288077048 1 1
0.156550678795516 0.148816883347572 1 1
-0.24944982460918 -0.234039537550546 1 1
-0.0701242860949663 -0.0635144231244131 1 1
0.0281837454483147 0.0478466860052948 1 1
0.379496457696243 0.349821303510342 0 0
-0.378844163249043 -0.337919309978083 1 1
-0.198836038950083 -0.193808469317911 1 1
0.35677439270147 0.30901317636953 1 1
0.0214308681680056 0.0115571097189429 1 1
0.0190510044527289 0.0219256145891877 1 1
0.266058153055794 0.222145842332219 1 1
0.295544776769419 0.254357461725483 1 1
0.0741422282550216 0.0839085434096076 1 1
-0.365462004667845 -0.33901427265195 0 0
0.221744812611887 0.209438538719046 1 1
0.315263175889954 0.294340134611495 1 1
0.230458347650436 0.224639748408134 1 1
0.177725300122721 0.173526755552835 1 1
0.117379070405622 0.14062727673221 1 1
0.314225312139753 0.294346810997256 1 1
0.129538009088849 0.144746441298875 1 1
0.0329027286847986 0.0353403075641791 1 1
-0.264386450655692 -0.247220548905383 1 1
-0.30218304120583 -0.268628456953241 1 1
0.0445476109985676 0.0590723172575969 1 1
0.0348774579439633 0.0246183298008099 1 1
-0.0743410594263625 -0.0574725857727959 1 1
0.0599625744916407 0.0566549999211859 1 1
-0.00835533257655978 -0.00768302705887995 1 1
0.0808994559919973 0.0542572938199988 1 1
-0.0641163614484378 -0.0325157380260852 1 1
-0.17711986956248 -0.156603924515798 1 1
-0.232274392822897 -0.207971611428366 1 1
-0.0417657322179529 -0.0690957289413528 1 1
-0.138472765005945 -0.107863315571799 1 1
0.199249632903558 0.186065108926888 1 1
0.435279439810524 0.41197273304662 1 1
0.134304427287253 0.116873469950881 1 1
0.0269336711217287 0.00213491932301232 1 1
-0.0849356629952665 -0.0968370526522648 1 1
-0.0758337166471257 -0.0548338462569877 1 1
0.173922862561191 0.160094797216155 1 1
-0.115353866199631 -0.0877178487604682 1 1
-0.146843441092038 -0.145713376720337 1 1
0.0401178821318266 0.0522010567904805 1 1
-0.12805869306276 -0.115799211277819 1 1
0.345487559304263 0.306441488022842 1 1
0.113061340989378 0.104417463756153 1 1
0.146435858496277 0.148361188121348 1 1
0.0441027509999067 0.0542586314324543 1 1
-0.169912762090387 -0.150840945982009 1 1
0.497604525887633 0.426106952629531 0 0
0.375784000838672 0.393262864665216 1 1
-0.10897814770768 -0.105760739201974 1 1
-0.103797654993314 -0.0846367300740047 1 1
-0.117399842160642 -0.0974357557429252 1 1
0.169257325464916 0.147363684706805 1 1
0.0042261396102387 0.0102918146381972 1 1
0.259628590210347 0.204768637746151 1 1
0.0349871291085936 0.0292963667345082 1 1
0.0292639365288806 0.00682215647991459 1 1
0.312793195545377 0.311820111081738 1 1
-0.0352859889405266 -0.0363783131459289 1 1
-0.0915106346999 -0.091647939783656 1 1
0.0463821780732647 0.0376737474017053 1 1
0.0401376555040783 0.0409170079626174 1 1
0.0764978113588996 0.0775226254025443 1 1
-0.151279465756768 -0.12179340132854 1 1
-0.215514380082269 -0.175302316302532 1 1
-0.0772356544095487 -0.0470499971623335 1 1
0.235578797586674 0.26133520926568 1 1
-0.424436978782279 -0.387127515689475 0 0
0.0393892119783711 0.0500461784518295 1 1
-0.267139134478332 -0.234275038872018 1 1
-0.229900448551049 -0.193802498824012 1 1
0.186817398937494 0.185355745639412 1 1
-0.0775886891152456 -0.0764517845095701 1 1
0.179308122333095 0.16097272724938 1 1
-0.221676289564809 -0.216762013081067 1 1
-0.013379705711072 -0.0211854968920154 1 1
-0.174984150107087 -0.156989296333755 1 1
-0.361898485981425 -0.311623883030022 0 1
0.0963156257504696 0.10516397237441 1 1
-0.183174617223425 -0.166615269235778 1 1
0.152202547810529 0.132199994598607 1 1
0.00790557497695909 -0.00614159025725661 1 1
0.214300955215972 0.194929313098222 1 1
-0.157852937629941 -0.138876854516449 1 1
-0.00818268317437986 -0.0167382152381155 1 1
-0.282611393425096 -0.215939683576463 1 1
0.304643850837533 0.267763922711628 1 1
-0.152810434237094 -0.16304254638509 1 1
-0.23154588722581 -0.229197337583624 1 1
-0.0519786822462329 -0.0102137577326693 1 1
-0.201422493670362 -0.174354867824433 1 1
0.0852227763505222 0.0776753769619677 1 1
0.0583284949008028 0.0613424355734326 1 1
0.310428190327413 0.236065893636247 1 1
-0.0329523693747384 -0.00486286470908561 1 1
0.304299237728996 0.247190401219984 1 1
0.133773240758564 0.128294107705547 1 1
-0.260669496601103 -0.238279405910476 1 1
-0.112938096932011 -0.116654751563234 1 1
0.021369983013722 0.016747399174836 1 1
0.0040692124711575 0.0020088862499831 1 1
0.0731842825956237 0.0546798731425269 1 1
0.139340668154867 0.120179205825626 1 1
0.0374364225144828 0.0335431499678931 1 1
-0.093622818038406 -0.109307885138873 1 1
0.341446430089389 0.313619455189243 1 1
-0.273262976277426 -0.250266392779939 1 1
0.031762711722571 0.0470576693087571 1 1
0.101732872541485 0.0985444904545445 1 1
-0.123957129161338 -0.0967557989346671 1 1
-0.394626368268329 -0.368061705336549 1 1
-0.00442586487825198 0.0192053544162094 1 1
0.0213682737485651 0.0312687295581891 1 1
0.070443438698159 0.0431867391804162 1 1
-0.306657904610169 -0.280950499335228 1 1
0.211589729843092 0.180218786026465 1 1
0.100266281558848 0.0865615477670064 1 1
-0.0077211565294659 0.0083947777603671 1 1
-0.0704885032969152 -0.0625715634429181 1 1
-0.0882875739747667 -0.0972800924797635 1 1
0.0257580275043967 0.0075962598915016 1 1
-0.0939525399559813 -0.0762885818215252 1 1
0.438553005170921 0.418354218015298 1 1
0.196686173519633 0.179371685623975 1 1
-0.0109427567580349 -0.00999842461057117 1 1
0.0286956267233396 0.0212980101236645 1 1
-0.260359068810757 -0.255737880316962 1 1
0.0125444274185556 0.0102296242642359 1 1
-0.207702200088534 -0.173054839654685 1 1
0.12880365703993 0.12312195721575 1 1
0.0218211765466356 0.0240688247810339 1 1
0.0837222747925564 0.0697602548736116 1 1
0.156152603129286 0.151069316414485 1 1
-0.124525983792299 -0.115240805151971 1 1
-0.0054499536028965 -0.0237552359154185 1 1
-0.0186353650154436 -0.0183179927850242 1 1
-0.15884973512992 -0.144186773705788 1 1
-0.409715590285746 -0.373240959404317 1 1
-0.00222255787998842 0.0138746816952702 1 1
0.0819854903314684 0.100113444769483 1 1
-0.443391198668343 -0.40936204072803 0 0
0.194280066545046 0.18664870828871 1 1
0.142685830343402 0.130205118893161 1 1
0.0132857680175271 0.0165780811456958 1 1
0.0534143779153575 0.0303734606443395 1 1
-0.0818830598275984 -0.0523746278888326 1 1
0.0447129348613283 0.0213043777836811 1 1
0.178455271361473 0.158542773585949 1 1
0.121546770828299 0.113208111917093 1 1
-0.310806302719328 -0.286599970738288 1 1
-0.0852657800393463 -0.0773403826236728 1 1
-0.0330328384874651 -0.0828946781513346 1 1
-0.0225261969376055 -0.0165442328517082 1 1
-0.22087904820448 -0.192986944144881 1 1
-0.0811412045210442 -0.0908545176247621 1 1
0.0298060824767788 0.0173511166070154 1 1
0.014496743293634 0.00123448346458327 1 1
0.217245767993167 0.182603380352809 1 1
0.224680419399175 0.20901016459621 1 1
-0.12705604739372 -0.0849204150377345 1 1
0.285876726439186 0.247954556625654 1 1
0.0342457141583055 0.0214061536313834 1 1
-0.242120444418875 -0.197018923917508 1 1
-0.0798428381317828 -0.10295421974423 1 1
-0.198382078936823 -0.202624149273348 1 1
0.156970149341292 0.132774895403309 1 1
0.0951266396358652 0.0885406197311009 1 1
-0.116931144564759 -0.125515919441046 1 1
0.275203725343117 0.246373499117732 1 1
-0.132865004892079 -0.12406787837172 1 1
-0.271214002515606 -0.231662410236742 1 1
-0.0265879159937619 -0.0404000224021871 1 1
0.304680724562604 0.254689393694155 1 1
-0.513841187640571 -0.474635308669734 0 0
0.229817463912019 0.251504135142823 1 1
0.047980455851185 0.0615506361305239 1 1
0.117737289695873 0.13062429114756 1 1
0.23903717480697 0.2185570747752 1 1
0.0471435312261532 0.0504928891950721 1 1
-0.0247227738074869 -0.0198535238459259 1 1
-0.438432033413705 -0.386708260708657 0 0
0.427828589538231 0.389403250154764 1 1
-0.00353700364294937 -0.0114715252729835 1 1
0.0177770539493721 0.0200249284550546 1 1
0.621507200454799 0.551885277494833 0 0
-0.102623235863748 -0.0879544711242374 1 1
-0.108433586311949 -0.105200826274488 1 1
-0.0990993042168584 -0.0612622935855957 1 1
-0.36754486407309 -0.29397699733306 0 1
0.212234804581621 0.203078372580774 1 1
0.292186301229728 0.288095334638078 1 1
-0.0711946547687339 -0.101435017986966 1 1
0.0262584238300543 0.00605864979624374 1 1
0.0818258106358134 0.0893975281016174 1 1
-0.282264887519891 -0.248233330964327 1 1
0.166444255190574 0.150500145716273 1 1
-0.163773684843867 -0.17873211110136 1 1
0.659425209277614 0.580420397794771 0 0
0.0923466310526544 0.104777571687687 1 1
0.13349127265722 0.0978288525840582 1 1
0.0798841223519518 0.0685346723442277 1 1
-0.0190543707409818 -0.021259179380302 1 1
0.34575729707633 0.328200499597323 1 1
0.137323439520317 0.12673810486669 1 1
0.227999614158937 0.19700654871732 1 1
0.15110682274928 0.100571914029816 1 1
-0.0125434975339647 0.00813267286687637 1 1
-0.467859719490615 -0.41298770997504 0 0
0.0379825451003207 0.00780933341082429 1 1
-0.225839741965414 -0.217007936556786 1 1
-0.0939693093126169 -0.0993289409356666 1 1
0.100790394199769 0.0841268611300927 1 1
-0.31960748260505 -0.283737037650477 1 1
0.229268458562634 0.208295615760035 1 1
0.043498073695487 0.0439001272278265 1 1
-0.256430012907488 -0.248722597728056 1 1
-0.552697514554796 -0.493272671258712 0 0
-0.307739355940893 -0.275546979048559 1 1
0.0208332903029787 0.029538486159521 1 1
0.225696775261261 0.216298722625332 1 1
0.0863984208774129 0.0641645366788913 1 1
-0.0832260303236224 -0.0594968825266071 1 1
-0.296016938388551 -0.270610344607728 1 1
-0.319246863863296 -0.281587434627446 1 1
-0.00829130695941188 -0.024023812278725 1 1
0.0366633437287507 0.0198688619401849 1 1
-0.14411145222593 -0.137453218717356 1 1
-0.0781296929047416 -0.0385884656527686 1 1
-0.117532859760048 -0.0911764204486448 1 1
0.00632195356130017 0.0109343750405554 1 1
0.110689813025914 0.0880578111943115 1 1
-0.0704452986104504 -0.059482953221352 1 1
-0.185203672816181 -0.170958362769788 1 1
-0.0657760318172043 -0.0555848662744814 1 1
0.130843083494303 0.0959667312247133 1 1
0.235084460023425 0.217045103543841 1 1
0.133340089413984 0.109033735990822 1 1
0.086998490992255 0.103821291109451 1 1
-0.185176333938034 -0.186570184469201 1 1
0.300793339988644 0.274065850605476 1 1
0.0837587566015819 0.0430652491682576 1 1
-0.199247996200435 -0.175112234272562 1 1
0.268116849623285 0.23573406581831 1 1
0.523503993650578 0.505175303793495 0 0
-0.10276788589479 -0.138548368060584 1 1
-0.150451912246693 -0.137811297187913 1 1
-0.125109490809384 -0.134574730169649 1 1
0.0752097246618956 0.0566313181510821 1 1
0.261007223935439 0.22118751907438 1 1
0.00649209231718792 8.10140562275512e-05 1 1
-0.306843630042606 -0.276676908283801 1 1
-0.0554544605126737 -0.0517005393614081 1 1
-0.321770735343878 -0.29178945396437 0 1
-0.0817086252704093 -0.0873546295731429 1 1
-0.145361449894708 -0.128930619178541 1 1
0.187936397266187 0.18074508529392 1 1
0.259088613265676 0.27006085358045 1 1
0.127946154553003 0.13056984026681 1 1
0.252007934029 0.219323318447309 1 1
-0.260190471899655 -0.274404801005062 1 1
0.120306029950429 0.0997452327045126 1 1
0.0595330730873146 0.0997638119937546 1 1
-0.193220264230413 -0.196267909422905 1 1
0.114074776317525 0.108525065964311 1 1
0.0894762315003263 0.0659006854955506 1 1
0.0995381577484243 0.109367383961518 1 1
-0.184359493867788 -0.153699211181994 1 1
-0.140012360040077 -0.137613914997137 1 1
-0.0668304061812861 -0.069502668119368 1 1
0.0505220309499751 0.0249083563701966 1 1
-0.108585904916783 -0.110060893235037 1 1
0.172406320420802 0.168560895612444 1 1
0.045971675712764 0.0333339498701216 1 1
-0.247178225912118 -0.233339945677004 1 1
-0.0798133036668584 -0.061905642807126 1 1
-0.301353490314285 -0.275943910050802 1 1
-0.0913102205735159 -0.0685811295380461 1 1
0.0697396317159641 0.0518612387210194 1 1
-0.394555146608384 -0.364478020201339 1 1
0.00786923132564182 0.0565828604113132 1 1
0.0263693700833093 0.00833069119637597 1 1
-0.173582607212736 -0.145143401568692 1 1
0.251055161644403 0.209886138571206 1 1
-0.207553329751021 -0.186744948889125 1 1
-0.0691425483883904 -0.0542956061794415 1 1
-0.0370351829510417 -0.0179707265950191 1 1
0.182824825311969 0.170981715647561 1 1
-0.149297960035661 -0.132860678361881 1 1
0.153794304446488 0.136215305837845 1 1
-0.0133285727544005 -0.032666019159429 1 1
0.0133546853736694 0.000157068023971918 1 1
-0.123294124181767 -0.117846832952115 1 1
-0.0515325942978839 -0.0852259095950435 1 1
-0.116263904859964 -0.114368483399649 1 1
-0.113361793930793 -0.0787754408551472 1 1
-0.117488195744093 -0.105238229435918 1 1
-0.294017443093441 -0.273770380674773 1 1
-0.338522830378777 -0.305695521166672 1 1
0.120545952515738 0.128055750839952 1 1
0.208019274479232 0.172225105032067 1 1
0.0915583089950938 0.0828023315141004 1 1
0.113056709778874 0.102309246479072 1 1
-0.184643746193316 -0.155005569998604 1 1
0.0820238405428265 0.0815628380929937 1 1
0.170393473511098 0.133623480351179 1 1
-0.0331574047230605 -0.00141212236843637 1 1
0.169899591390076 0.126042940234263 1 1
0.18547568685904 0.168231354607051 1 1
0.0941320908690646 0.0867904260428163 1 1
-0.209807099110055 -0.178275814117477 1 1
0.0613253735628606 0.0372676039714905 1 1
-0.0139480004780757 -0.036622447093569 1 1
-0.400747822979881 -0.333550821971699 1 1
-0.0821362448922495 -0.0735595221784952 1 1
0.0312031378100445 0.018951812369327 1 1
0.0653544745625677 0.0621018668317777 1 1
-0.286778939519831 -0.245232664637452 1 1
-0.192585732974834 -0.206957646807955 1 1
-0.0647785433658039 -0.0812196455600848 1 1
-0.539448775864218 -0.435180884349529 1 1
0.0545920425100881 0.0745553003446234 1 1
-0.00803335668364804 -0.0425467784898059 1 1
-0.205036109705566 -0.175137894495469 1 1
0.10308671994959 0.0986367490332951 1 1
-0.0485470714021335 -0.0479136644921949 1 1
-0.212421268611897 -0.156387196868136 1 1
0.236662081934189 0.201233174450115 1 1
0.0193310159653142 0.00581308577532219 1 1
-0.161091841347596 -0.142720567493273 1 1
-0.0602829006190333 -0.0587426800834855 1 1
-0.222526781196317 -0.215187693047439 1 1
0.181636819404637 0.162063987017636 1 1
0.0383712051029986 0.024707551722939 1 1
-0.401202490268196 -0.357614178962846 1 0
-0.218095984803617 -0.188111131219286 1 1
-0.243437470161899 -0.22670135713796 1 1
-0.177570429347195 -0.151163538382639 1 1
-0.26426821058751 -0.231318330428772 1 1
-0.198388672337946 -0.172584904074196 1 1
0.156533362515605 0.126787718942486 1 1
0.265070095434551 0.237500868932673 1 1
0.0953259626457893 0.0849278882378902 1 1
0.225149742418484 0.186961797915815 1 1
0.0584986779976579 0.04170576736258 1 1
-0.0814064091972619 -0.0660764636549706 1 1
-0.0898762255129886 -0.0880790381966452 1 1
0.439189827831851 0.409289983250852 0 0
0.117971232967048 0.0901432982101985 1 1
-0.0174445134847388 -0.0213710895689446 1 1
0.20954183594145 0.157422886620686 1 1
-0.229748998755353 -0.222979289981838 1 1
-0.0389163769319861 -0.0230534060289466 1 1
0.30174925843621 0.292039434627925 1 1
0.342148551627396 0.280447821982822 1 1
0.135722592167683 0.158297421540005 1 1
-0.0249833943908297 -0.0270382190196049 1 1
-0.250354673738045 -0.247510162246601 1 1
0.150241606419305 0.162041814472284 1 1
-0.0264007874855304 -0.0349012661428678 1 1
0.029549953402829 0.0124259096703464 1 1
-0.151308742052832 -0.135439942837164 1 1
0.294923326584691 0.263054231701548 1 1
-0.0021689489825672 0.000663387571692521 1 1
0.0513163210753337 0.0634732938084175 1 1
0.293172822635349 0.261240283091122 1 1
0.0253227451609112 0.016013168610111 1 1
0.344483880879558 0.325911490957274 1 1
-0.00191064561445205 0.00362198329782039 1 1
0.0460729206404498 0.0536848359507835 1 1
0.240890951821297 0.236360934697051 1 1
0.270050317985272 0.247549535438546 1 1
-0.0821815820825832 -0.0844524511983323 1 1
-0.329429777590421 -0.305113549111773 1 1
0.454077179294363 0.317089210773051 1 1
0.101762033555861 0.0866722643582271 1 1
-0.422644067106269 -0.393455636760058 0 0
-0.305775880768912 -0.259337060838793 1 1
-0.0252855922770328 0.0212039864767528 1 1
-0.342375070102962 -0.3019632308146 1 1
0.151420524921777 0.147884381257208 1 1
0.129636377519134 0.110938403739264 1 1
0.367589374749051 0.351590376224108 1 0
-0.0671628653224249 -0.0762115670282384 1 1
0.225352562559888 0.211934234632178 1 1
-0.157046290217043 -0.1374295595935 1 1
0.170956062662744 0.170771660497031 1 1
0.042083871814152 0.0406869178781581 1 1
0.149300883139953 0.125851168259653 1 1
0.231134814712934 0.204666069838952 1 1
-0.266928939605513 -0.257431321696045 1 1
0.0389925323312881 0.0493385926152729 1 1
-0.392512682159464 -0.387819902368503 1 1
0.297296287651996 0.256617638555896 1 1
-0.0364494476515899 -0.0387774833353609 1 1
-0.0303229190413151 -0.0205782685566082 1 1
-0.292109845381989 -0.251381574715038 1 1
0.384584860851901 0.355598264795501 1 1
-0.00974286776127804 -0.00666541478287147 1 1
-0.122564576626139 -0.0928046096602361 1 1
-0.0219661473784012 -0.0305782106545726 1 1
0.0487044815551786 0.0262465009560288 1 1
-0.29391090004198 -0.254788198562131 1 1
-0.223586536429238 -0.228012666727393 1 1
0.0199003261112964 0.0319675820050871 1 1
0.0136066739752099 0.0059594293650128 1 1
-0.0378286954849799 -0.0260807445440516 1 1
0.111851220925861 0.0757899854096395 1 1
-0.198139840720269 -0.179190054087861 1 1
0.237028313473738 0.223530411461895 1 1
0.0479413875899147 0.0335503787301765 1 1
0.215710486007019 0.19038005478046 1 1
-0.365535410092874 -0.334469541680422 1 1
-0.406956181044602 -0.371402103650682 0 0
0.105464834621251 0.0771565319187527 1 1
-0.0864488301213553 -0.0605988029583619 1 1
0.167176676427137 0.162230456009577 1 1
0.0589832468377712 0.0634375568174609 1 1
-0.136555274200667 -0.11195824502324 1 1
0.10170400434235 0.109572651172594 1 1
0.166373565330189 0.128829563469657 1 1
-0.0910401623682077 -0.0887364230850995 1 1
0.277119402104412 0.253857152039669 1 1
-0.116675663593841 -0.102127159678446 1 1
-0.561561891517781 -0.512443676113591 0 0
0.0273555429574257 0.0204119842941557 1 1
-0.243910729227975 -0.178948795386772 1 1
-0.0267508306405835 -0.0107107083944224 1 1
0.0494941976996377 0.0782528256799725 1 1
-0.151367027598822 -0.128092221875417 1 1
-0.0266458358421701 -0.0186051341653348 1 1
0.426878008937975 0.377101530209465 1 1
-0.0285302900212102 -0.0183832655884864 1 1
-0.0561895293091596 -0.0422037092435416 1 1
0.189359403891581 0.171789084801109 1 1
0.128596057162588 0.0702566905125784 1 1
-0.108817703494089 -0.0888357631098101 1 1
-0.0327572535243168 -0.0379851998518147 1 1
-0.216309066278423 -0.182884828503313 1 1
0.474097250412547 0.468934690676636 1 0
0.0536432309428231 0.0666173738737877 1 1
-0.170901594064989 -0.142098873287598 1 1
-0.0321644674108059 -0.0631190359024795 1 1
0.136413127616829 0.12027809699639 1 1
-0.0444219011382947 -0.0424061344371673 1 1
-0.0809981405365418 -0.078764064964145 1 1
0.0467572775157124 0.0464808551806825 1 1
-0.156653534901397 -0.143953112761551 1 1
0.0617496150101527 0.0793582691767472 1 1
0.086359156306434 0.103389578802743 1 1
-0.191354945976497 -0.174568032113824 1 1
0.204584352976785 0.191427812164853 1 1
-0.0349843851404023 -0.0553426282853941 1 1
-0.107514776735437 -0.0985937394961064 1 1
0.163563833932211 0.137834790819255 1 1
-0.0590853346789763 -0.0755473893943824 1 1
-0.235510606294865 -0.220474814437416 1 1
0.36226237925563 0.323338511362014 1 1
0.0786403976447737 0.0729023167884031 1 1
-0.360724485235012 -0.316875835139551 0 1
-0.242657099327144 -0.24037818503074 1 1
-0.306475600575064 -0.295544090955243 1 1
0.265892605409808 0.237099463289392 1 1
-0.103602290700553 -0.0990913295408928 1 1
0.0179208240536821 0.00400585003327081 1 1
-0.375666848368684 -0.351572693511451 0 0
-0.283023220298859 -0.25870814963764 1 1
-0.349125638354121 -0.323324417575908 1 1
0.0173244762432247 -0.00448287231771559 1 1
-0.0660983147736558 -0.0447910959485716 1 1
0.297649766546409 0.263281352471096 1 1
-0.310344168160807 -0.28701541776333 1 1
0.170347320624201 0.13227068506172 1 1
-0.122999600723368 -0.0923750856252298 1 1
0.511624768933323 0.483616168345496 0 0
-0.000294837497568357 0.00468780981302239 1 1
0.0609911353525556 0.0359524417699756 1 1
0.238614010073705 0.215771872274359 1 1
-0.137006940653695 -0.120324746674394 1 1
-0.475921519290729 -0.42032450313468 1 1
0.412565283321147 0.407050760056614 0 0
-0.421913422480381 -0.385522464381027 0 0
0.210923525373875 0.182753800227941 1 1
-0.0116140605511064 -0.0254334633297613 1 1
0.228435655471468 0.224133099581393 1 1
0.316348567796181 0.298119015308652 1 1
0.207405467697806 0.172927650585817 1 1
-0.279790889250709 -0.279620611885364 1 1
0.0160797685040653 -0.00791966059907689 1 1
-0.061390316618288 -0.0548866514819358 1 1
0.108474779629536 0.0860199896600462 1 1
-0.0741606710098815 -0.078558046180893 1 1
0.282455490583261 0.287178251793142 1 1
-0.063210091576661 -0.0766632414400711 1 1
0.0214970181905018 0.0141396515733564 1 1
0.129613937935169 0.0865048954779964 1 1
-0.0802854964103377 -0.0620380948453579 1 1
0.0536603389429427 0.0589530398578475 1 1
-0.17678041737003 -0.176082013613375 1 1
0.0101860094183589 0.0127256353995028 1 1
0.0207314207124628 0.0177327955818076 1 1
-0.0380239125570037 -0.0480070937437701 1 1
-0.0699536177867434 -0.0836417941062146 1 1
0.285077406633234 0.263860590804718 1 1
0.0237445530502091 0.0258867176985812 1 1
-0.0774598670678329 -0.0469886323970741 1 1
0.245824130745901 0.221338900965394 1 1
0.232656999385089 0.212038931043231 1 1
0.324851377469859 0.297861531037473 1 1
-0.183827066995871 -0.199153235694269 1 1
0.044181155257828 0.0264201587843361 1 1
0.216617759586997 0.165075955192425 1 1
-0.316879413441875 -0.300538956889752 1 1
0.0640802368944825 0.071499496665728 1 1
0.0696659992856883 0.0738294838227103 1 1
0.185186292680017 0.167041746232906 1 1
-0.175235527805678 -0.164361132916984 1 1
-0.200374439401228 -0.180968012449083 1 1
-0.100280106340124 -0.0749522007159654 1 1
-0.206966015200781 -0.172268643369463 1 1
0.176024756687976 0.164716631072322 1 1
0.479039286881513 0.459239255587584 1 0
0.195618495927689 0.188042435584675 1 1
-0.0639922143726454 -0.0425281697353097 1 1
-0.290612478764106 -0.213774106769461 1 1
0.3577106346977 0.341990080429916 1 1
-0.0350264772229338 -0.0241632671273368 1 1
-0.0118121932415875 -0.027326374937685 1 1
0.288979147922081 0.261327467598669 1 1
0.174123539746729 0.13711774264037 1 1
0.285401934481995 0.240851694911284 1 1
-0.480231712539216 -0.427301859267297 0 0
-0.139728163129408 -0.133257776769311 1 1
-0.184005970714555 -0.164438337095409 1 1
-0.0421272329065211 -0.0415934308189609 1 1
-0.377464944332695 -0.340001617290683 1 1
-0.0630630628338719 -0.0194089296051897 1 1
0.448400788783896 0.399079772898792 0 0
0.189364621093995 0.150823311233597 1 1
-0.0440094133607054 -0.0346017406558009 1 1
0.242293367325122 0.205736325266697 1 1
-0.0964292142735257 -0.0476330877639426 1 1
0.0488146558719718 0.0134016058794283 1 1
-0.0759592565205608 -0.0789782705189375 1 1
0.241982310782995 0.1876912574519 1 1
-0.0681041069117682 -0.0449978930679268 1 1
-0.117053140189969 -0.130833996024826 1 1
-0.14860363914163 -0.11189847115077 1 1
0.123545546118416 0.114882217844597 1 1
-0.315813854204101 -0.286532912453969 1 1
-0.476340720065788 -0.424577661206846 0 0
-0.201132181533895 -0.170004713218563 1 1
0.241904897450961 0.215347353514166 1 1
0.210134069702119 0.188435782099268 1 1
-0.0847981374789304 -0.115814959720545 1 1
-0.0179308253478491 -0.0143861665732577 1 1
-0.240616383159715 -0.233057849570806 1 1
-0.0389872400982621 -0.0332835735141409 1 1
0.093709811714626 0.0622553043122862 1 1
-0.102595844694185 -0.0987284818475103 1 1
-0.0574421061873331 -0.0492212876256481 1 1
0.21011101333771 0.220047597188794 1 1
-0.152129824516611 -0.13474862179985 1 1
0.0222753645396517 0.00378104427278523 1 1
0.366875133124928 0.349125979223237 1 1
0.0760580731847226 0.069753455392042 1 1
0.400040979564378 0.390425146244375 1 1
-0.0415174064981767 -0.0489061887154822 1 1
0.158680151753008 0.149751789280905 1 1
0.0840244817149797 0.0913592874850878 1 1
-0.383293276287733 -0.284257853775529 1 1
0.158554220581877 0.161531631661189 1 1
0.159749813405274 0.145549588260069 1 1
-0.103243519437911 -0.0892962559779039 1 1
0.388255270900228 0.351716886919394 1 1
-0.143160927301329 -0.144871421920765 1 1
0.153414773131814 0.13703313837499 1 1
-0.103617819961275 -0.105033893444557 1 1
-0.252911481496395 -0.24635076306769 1 1
-0.163189459226273 -0.150675622689417 1 1
-0.276153160028166 -0.248418968813198 1 1
-0.108558881048492 -0.105260100958506 1 1
0.0478565907178146 0.0170303893869204 1 1
0.0427626327172892 0.0436599617091658 1 1
-0.0943626628961551 -0.0834366282130473 1 1
-0.0394241731053724 -0.0312576166221461 1 1
0.00966328986472399 -0.00406535620701543 1 1
-0.0165312893559114 -0.0245695197336977 1 1
0.0284160295090513 -0.0159355585079421 1 1
-0.149732526350409 -0.12634974029433 1 1
0.15659373268982 0.153035374623827 1 1
0.294003466218525 0.288190477214526 1 1
0.069985568777068 0.093695059629025 1 1
0.0491154254256765 0.0425362292758973 1 1
0.024113037248687 0.0465690663122661 1 1
0.0842675111759238 0.0529495618646924 1 1
0.450428855898512 0.367816973097075 1 1
-0.0276950321848894 -0.0287366855772042 1 1
0.124442021815149 0.0937366633315074 1 1
-0.260723750759621 -0.245396615474581 1 1
-0.316243150292432 -0.28581472127301 1 1
-0.16581678340254 -0.136513766183156 1 1
0.140682086365666 0.126167111664191 1 1
0.136150622420679 0.13075685459691 1 1
0.104989989294096 0.090053111037227 1 1
0.179237866315502 0.155707302274038 1 1
-0.248701322894953 -0.237842320376218 1 1
0.239904980239009 0.232875870247436 1 1
0.251633947798802 0.233016417777321 1 1
-0.0526237350752677 -0.0586916530853527 1 1
-0.0879873133045716 -0.0843714537888696 1 1
-0.0189914970116039 -0.0109146452514677 1 1
-0.254814679987801 -0.224972907756443 1 1
0.205065883705693 0.176418410729031 1 1
-0.172791629325622 -0.156087059480889 1 1
-0.201602059171292 -0.17210117730588 1 1
0.0465730852869041 0.0365854347948365 1 1
0.0613369709944235 0.0775112136819017 1 1
-0.098724167268982 -0.121603424894672 1 1
0.0215681123594796 0.00830166928470056 1 1
-0.188802951875609 -0.160964859641984 1 1
-0.10635605686588 -0.117720634290753 1 1
0.0586299239682853 0.0366254291484772 1 1
0.325977917659297 0.270298765564316 1 1
-0.0189703099450896 -0.0177516141352046 1 1
-0.38933599728218 -0.325958897643195 1 1
0.157691389969217 0.127004492424609 1 1
0.0312066366459181 0.0671925650669249 1 1
0.357610667773736 0.338899118530314 1 1
-0.241132949858141 -0.216786777226302 1 1
0.209103772550201 0.226240294398675 1 1
0.080360506581815 0.113517718338375 1 1
0.216756842719697 0.196057600081014 1 1
-0.0769467101440763 -0.0547677306075257 1 1
-0.142585945927845 -0.112836183634188 1 1
-0.112563542071434 -0.100845421655614 1 1
-0.358832710210971 -0.320681212855907 1 1
-0.268719436453054 -0.256509990666763 1 1
-0.0198193618576854 -0.0211610274385679 1 1
-0.222571029601574 -0.157891539062311 1 1
-0.0536555469237689 -0.0591643673588192 1 1
-0.147718564023184 -0.134618306630553 1 1
-0.046232605225843 -0.0430467130875825 1 1
0.180646413086455 0.16993915642425 1 1
0.0511313811104563 0.0646591700939523 1 1
-0.00302757844541439 -0.0146435319126752 1 1
-0.119761126056951 -0.112218935286946 1 1
-0.0141466034545879 -0.00057930201934385 1 1
0.0935962276851416 0.0961531206320272 1 1
0.162084936631246 0.145779120982507 1 1
-0.14679633589437 -0.121882468318644 1 1
0.276278157451199 0.248328036588551 1 1
0.0562324447108467 0.0559824366431265 1 1
-0.221857880797165 -0.19474005830281 1 1
-0.211892521035189 -0.197740249557354 1 1
0.382535186612623 0.338401774846662 0 0
0.176841389319529 0.180804120038396 1 1
0.113341716320569 0.0933876524969879 1 1
0.031895186073719 0.0311759394421774 1 1
-0.0850645538639644 -0.092035847074063 1 1
0.126476522924688 0.120929883451229 1 1
0.0036182573950535 -0.00150637207437829 1 1
-0.253857884341907 -0.230839765838669 1 1
0.505614508048698 0.453194406393099 0 0
-0.0717683902360843 -0.0551123656548785 1 1
0.152800287044252 0.089490725946572 1 1
-0.262391014272167 -0.211420108739319 1 1
0.124188864236663 0.131593294915363 1 1
-0.164921988484369 -0.13620378044555 1 1
0.103520086547635 0.119184399236214 1 1
-0.164166976727502 -0.132752064395276 1 1
0.277947145614847 0.266039223910917 1 1
-0.105045861556113 -0.0886725566689834 1 1
0.0510953846426937 0.0581614578182534 1 1
0.129622358152485 0.150607607249791 1 1
0.330741190070288 0.308746555086878 1 1
0.1381860049733 0.182821893403711 1 1
-0.375042314936482 -0.330470928535865 1 1
0.0397003413993016 0.025722966480135 1 1
-0.183716991289115 -0.152066904508836 1 1
-0.159704919323474 -0.123328084212516 1 1
0.00443078316729548 0.00918192809912356 1 1
-0.0856352566280388 -0.0741279288857009 1 1
-0.0416978719006461 -0.057714414687113 1 1
-0.0175673427544142 -0.0309465435771491 1 1
0.317435138150117 0.292323619603506 1 1
-0.104635030148711 -0.101610620081954 1 1
0.336607892225205 0.32020918008923 1 1
0.0945950562009557 0.092279244004687 1 1
-0.0179107834464026 -0.0246108377015703 1 1
0.457926049262291 0.407333285311205 0 0
-0.0373673912868735 -0.0338233429814892 1 1
-0.0990673386320631 -0.0662990670688583 1 1
-0.229665793119142 -0.231653217285993 1 1
-0.0963415061766607 -0.0527840718914232 1 1
0.153766329761926 0.172548510885886 1 1
-0.42385042918439 -0.390370325935347 0 0
-0.0431024048715661 -0.034318599904835 1 1
-0.0972317825839432 -0.0759022708770443 1 1
-0.0964573467316965 -0.121603540621589 1 1
0.0631039763690343 0.0699072039131993 1 1
-0.201341946573422 -0.173785095062414 1 1
-0.187135747150643 -0.157810413098298 1 1
-0.0267425851871714 -0.0188950410502995 1 1
-0.0864462392390594 -0.0630151821638742 1 1
0.266570764849543 0.257819150411442 1 1
-0.128968434152775 -0.0909633918341769 1 1
0.130078376931575 0.130481699848927 1 1
0.00110282216273935 -0.00214263971948316 1 1
0.0993634158926209 0.0868266965642046 1 1
-0.0151273669341543 -0.00359887187511864 1 1
-0.116749011493482 -0.100990553300702 1 1
-0.369839492437068 -0.318068222681619 0 1
-0.0266230869584521 -0.0220557184168353 1 1
0.14988551203848 0.135137715205166 1 1
-0.189928680786336 -0.167099242887963 1 1
-0.0560188533210734 -0.0478690415440056 1 1
0.0475343399217408 0.0463850566250461 1 1
0.101839895602178 0.0745602423068284 1 1
0.236181699513738 0.212845547883441 1 1
0.225349012167002 0.230784898821198 1 1
0.223602786010754 0.18409855082217 1 1
0.0529757729396622 0.0353168788250079 1 1
-0.169705077839762 -0.148211626702835 1 1
0.0144028194658957 -0.00289057531058726 1 1
-0.1448389945783 -0.127946012785437 1 1
-0.0915658940235023 -0.0875646252445829 1 1
0.261469348395097 0.245810389904616 1 1
-0.00658506935231457 0.0162655529972003 1 1
-0.0349007185313456 -0.0363309059629416 1 1
0.0632079470080819 0.0551207446159622 1 1
-0.0347225662682146 -0.0339458279367703 1 1
-0.31871336148482 -0.312503060328568 1 1
0.223123270709177 0.192017877710264 1 1
0.21747715074531 0.197509909813441 1 1
-0.187017092009985 -0.177748428718813 1 1
0.179144830601909 0.17580146349453 1 1
0.604777765156826 0.535351055099543 0 0
0.12370288033844 0.121551740972609 1 1
-0.015751163586617 -0.00710621866552786 1 1
0.307622775473257 0.290454211127668 1 1
0.0999368206500418 0.118286871396153 1 1
0.0785945077028684 0.0518745709742703 1 1
0.105731583863531 0.088791448136354 1 1
0.00212263303744782 -0.00514816561127283 1 1
-0.47909348272257 -0.43621909521006 0 0
-0.200326319737408 -0.206274256760944 1 1
0.0813755140496496 0.0865746988882964 1 1
-0.00651147532689899 -0.0189516632597165 1 1
-0.135230296427561 -0.150561545905413 1 1
0.287338519948873 0.265562146440196 1 1
-0.0777696820583469 -0.0742892083664626 1 1
0.120577764153498 0.0969943771186407 1 1
-0.114537510838455 -0.103134412222821 1 1
0.130970015409078 0.101302911486302 1 1
0.261105718859101 0.257513906847128 1 1
-0.184907842271725 -0.144388909278843 1 1
0.187307949670847 0.199759732832501 1 1
-0.352671777464721 -0.314325771349095 1 1
0.0428588977961513 -0.00717085551187436 1 1
0.226122500659204 0.204515833613579 1 1
0.0720504278567661 0.0812428547178439 1 1
0.102980602730045 0.0815951281581367 1 1
0.0487993597237065 0.0477726938507375 1 1
-0.205390000787679 -0.195879571987109 1 1
-0.132023219324914 -0.116145906241048 1 1
-0.0221389324781661 -0.0128381908000459 1 1
0.409272500386271 0.37281115851068 1 0
-0.24828934876609 -0.229670021241404 1 1
0.039487204583418 -0.000162198103669874 1 1
0.316663138174522 0.295365492189174 1 1
0.345460141737357 0.325129266873037 0 1
-0.0794716907497815 -0.0732503165486538 1 1
0.0939102954762824 0.0867983181627205 1 1
-0.409908496029505 -0.346152631241399 1 1
0.00423167536280437 0.0264735420816342 1 1
-0.0167466710801284 -0.0315512571109292 1 1
-0.00391905226875193 0.0118381707361502 1 1
0.279578638167737 0.266621307039443 1 1
-0.120990695056944 -0.102141466864843 1 1
-0.150657240997923 -0.157012002098931 1 1
0.0808020561085694 0.0643466322560603 1 1
-0.534476979909223 -0.485731867361761 0 0
0.233850243040915 0.218258074271399 1 1
-0.198440444894531 -0.179154173008874 1 1
0.0818997712133158 0.0654466723441661 1 1
0.04179742842145 0.0418672495358544 1 1
0.328564847958317 0.278524363438016 1 1
-0.0504928352574191 -0.055432188463989 1 1
0.124868087199081 0.118024311147188 1 1
0.146833046120829 0.165879493322682 1 1
-0.0609634232250788 -0.0715618417015407 1 1
-0.250718809500959 -0.22525208879924 1 1
-0.0156614088456983 -0.000158637977618923 1 1
-0.280557203048676 -0.262499176192601 1 1
-0.122781026372325 -0.121051491236968 1 1
0.103491061941177 0.0854861071252679 1 1
-0.331761673423675 -0.303816856976806 1 1
0.314854490881418 0.250470997497517 1 1
-0.219177852400638 -0.192243141295668 1 1
0.000439353976450736 -0.00982467680757224 1 1
-0.116556399912461 -0.0866623873173412 1 1
0.100903472130284 0.105950013508157 1 1
-0.0759584827286291 -0.0728605554233181 1 1
0.39517658081217 0.356299461764065 0 0
-0.164751719045095 -0.135813840494652 1 1
-0.268236486448662 -0.220789630593404 1 1
-0.528680480669502 -0.484395276309451 0 0
0.296594857198146 0.280024567480981 1 1
-0.177793070815351 -0.145911057446777 1 1
-0.192882726799604 -0.186145884122661 1 1
-0.228592448711447 -0.200751857738461 1 1
0.00611383407813328 0.0530456763426071 1 1
-0.227404707314908 -0.20893080563715 1 1
-0.113378202472523 -0.0856520254149625 1 1
0.0711031561182237 0.072795016067815 1 1
-0.0816121887871254 -0.0525099548119332 1 1
-0.382505708307224 -0.355520138622345 1 1
-0.405599473601272 -0.367743811005759 1 1
-0.118399571137013 -0.125830658503923 1 1
0.0629358541791825 0.0488603034133861 1 1
-0.0486867984401312 -0.0200974332315777 1 1
0.0987796339207748 0.100903065434743 1 1
-0.0328782701755923 -0.0358815677135525 1 1
0.132361442670853 0.125441534171427 1 1
-0.0417682927550675 -0.0300625774097363 1 1
0.210398416666167 0.187012967726974 1 1
-0.0704854001745569 -0.0833170593083093 1 1
-0.0621365751994642 -0.0497808712641655 1 1
-0.0286374033684047 -0.0292591207505941 1 1
-0.0454816936449161 -0.0324501919773934 1 1
-0.0870391367514615 -0.108536255857245 1 1
0.141978967097796 0.136754078853359 1 1
-0.250167987015791 -0.234401960984268 1 1
-0.0275856076477908 -0.0194163129807801 1 1
0.34611294125732 0.303646133926426 1 1
0.0832030572654068 0.0941514685450747 1 1
0.0470656451852076 0.0342403103435746 1 1
-0.082794068693732 -0.0455431263688844 1 1
-0.264599090881193 -0.247400461868776 1 1
-0.0165755107338863 -0.0233793205196112 1 1
-0.155921297187935 -0.165425547516571 1 1
-0.0259468963302503 -0.0306160612281083 1 1
0.315637440820076 0.319236573349182 1 1
-0.00817482845062201 -0.0105583481688179 1 1
0.287212576876153 0.277597387217488 1 1
0.104958036732903 0.0838211578393714 1 1
0.250188410807353 0.230410627082287 1 1
0.211395497752053 0.19686380972823 1 1
0.230697655728776 0.200586035869918 1 1
0.0900712681629264 0.0578696591635489 1 1
0.123583282170238 0.0997898525994377 1 1
-0.12791311592446 -0.148865762699988 1 1
0.250461443530162 0.243398344683426 1 1
0.334295824928866 0.288674927952829 1 1
-0.0752578425522687 -0.0686311951529959 1 1
-0.146418084915434 -0.13545569451303 1 1
-0.125778337426261 -0.111579878641662 1 1
-0.0569453020258951 -0.0678140187751705 1 1
-0.0753311026381543 -0.0506009074799655 1 1
0.0169968372688612 0.00950953822865094 1 1
0.0770409250296311 0.0863527266172338 1 1
0.0380890849689587 0.0173080001076664 1 1
-0.0990066511599504 -0.107392742458152 1 1
0.0404305758441373 0.0401952568227957 1 1
-0.133459462303374 -0.112598490254465 1 1
-0.043416331534831 -0.0170947585150584 1 1
-0.168395657464601 -0.127068725547656 1 1
-0.0578557606594846 -0.0850707554283506 1 1
-0.0447838720367602 -0.0324442272732044 1 1
0.172967393983065 0.17363608474195 1 1
0.000969040325648317 -0.00128149380360634 1 1
-0.0768614663757844 -0.0808146453869682 1 1
-0.00309377759229105 -0.013128348912942 1 1
0.134566134397657 0.146658965909119 1 1
0.0530195714261371 0.0410935015735281 1 1
0.43550033556547 0.415827974474189 1 1
-0.15543611743583 -0.152880390903861 1 1
-0.234367644010701 -0.224713281454809 1 1
-0.312705741900423 -0.282604339350404 1 1
-0.132819011686519 -0.12290660333966 1 1
-0.123428868760762 -0.109503536592527 1 1
0.0841532116113981 0.0701620917953894 1 1
0.111431381420702 0.116446069632146 1 1
0.140600908598676 0.126607765592927 1 1
-0.338139313298238 -0.307515049340675 1 1
0.114187425795518 0.0999103670989685 1 1
-0.162046387311575 -0.131830466788156 1 1
0.110389973907021 0.13474646906712 1 1
0.160318059824149 0.170362963745413 1 1
0.41195956998783 0.365345978666153 0 0
-0.190140709037198 -0.170168817139057 1 1
-0.214053399489478 -0.192964046617236 1 1
0.0196188288641436 0.0166395263326758 1 1
-0.00776083185553962 -0.00429795120181686 1 1
0.0262049037073927 0.0252524408313448 1 1
-0.336373389065596 -0.305650399296523 1 1
-0.086471513882595 -0.0916777474709689 1 1
-0.253781129871073 -0.224542540578954 1 1
0.0260422339863362 0.0274453032426094 1 1
0.143665123771603 0.148567781649492 1 1
0.377513655389559 0.326372883730319 0 1
-0.0036065033900566 -0.00709326233161463 1 1
0.402048392972081 0.355077623912329 0 1
0.47675174278481 0.426466938669799 1 0
0.340760310495674 0.340395222077206 1 1
-0.0688446548061741 -0.0617291581812002 1 1
0.0941458007517814 0.0879821238972671 1 1
0.00760710427388602 0.0245583816181652 1 1
-0.246089893820133 -0.218387854486602 1 1
0.0572237402184291 0.0329802583292705 1 1
0.862061285199767 0.775091270693603 0 0
-0.571683429403766 -0.517919515578359 0 0
-0.198965710965329 -0.201087492823075 1 1
0.213686332367091 0.172638065604104 1 1
0.104829148416905 0.0818547343843204 1 1
-0.105695262050581 -0.100104663490548 1 1
-0.165106128812517 -0.149279916647801 1 1
-0.50084298658624 -0.43909943299127 1 1
0.10496210762906 0.0819765271096736 1 1
-0.133839386497542 -0.102230835070758 1 1
-0.278461839445524 -0.251719894055641 1 1
-0.235678764855356 -0.222976515598894 1 1
-0.232446434289276 -0.170299054942257 1 1
-0.011106276675011 -0.0269306262947532 1 1
0.40149288581845 0.356756772652387 1 1
-0.0575315599487618 -0.06040162551466 1 1
0.188465190480143 0.134473203727861 1 1
0.100364232878711 0.076258332151224 1 1
0.424668957076885 0.391314419743317 0 0
0.313210128086393 0.311610434617918 1 1
-0.46510148830812 -0.436206674132941 1 1
-0.119331375772868 -0.10068577630966 1 1
0.365589796222488 0.37204622257532 1 1
-0.0803365779454241 -0.0740956203197473 1 1
0.0490396532500202 0.0366513634317785 1 1
0.203018552693782 0.195383928239619 1 1
0.0140691810326928 0.00812396576936893 1 1
-0.259935606032404 -0.23558713885457 1 1
0.210941947545997 0.216637740342764 1 1
-0.01843067044862 -0.016250936789392 1 1
-0.18322345339266 -0.138502330895633 1 1
0.153693808123025 0.162254727175383 1 1
0.132012799117354 0.126319135895104 1 1
-0.043614089546737 -0.0369804040109449 1 1
0.190016293478063 0.15332402124136 1 1
-0.0317170628062345 -0.0249461994584309 1 1
-0.145835595468489 -0.132873077402308 1 1
0.0300686178216568 0.0560365924252014 1 1
-0.326920022705921 -0.295060354702683 1 1
-0.047969647942007 -0.0361645169327114 1 1
-0.0161909279577636 -0.00763084285647243 1 1
0.368422830737584 0.334120857384295 1 1
0.0092264254962745 -0.00782989291580672 1 1
0.0519997224810089 0.0506973084659404 1 1
-0.255750023050793 -0.227899078600632 1 1
0.149940665303781 0.117222682341363 1 1
0.373431630725982 0.348298934606596 1 1
-0.349802845786117 -0.304541861666676 1 1
-0.304099486007307 -0.244482239883095 1 1
0.0413022863557789 0.0309380144596309 1 1
0.0287553692006771 0.0381604898059302 1 1
0.0189311124130038 0.0309655225439579 1 1
0.071832131316785 0.0380458698000852 1 1
0.00141788351886133 0.0356760915015316 1 1
0.455430143038593 0.411425866385244 0 0
0.0424972552278776 0.0770926052503416 1 1
-0.532786109589891 -0.490509207574809 0 0
-0.100085083047351 -0.0946068964636841 1 1
-0.0107310453612841 -0.0488853920446739 1 1
0.26540405543017 0.237746062598893 1 1
-0.1155002682669 -0.0807678144967383 1 1
-0.372377746166564 -0.359557938965198 0 0
0.163271932282178 0.135966790429593 1 1
0.0375264038128171 0.0273139704531892 1 1
0.164696588914047 0.169410813243545 1 1
-0.0824259138630657 -0.0864469555671588 1 1
-0.360601736434234 -0.29932628466341 1 1
-0.440632986299113 -0.430751767379308 1 1
-0.0266891411199306 -0.0239199896767398 1 1
-0.093342528707173 -0.0745629054728703 1 1
0.0333445627836171 0.0153142644693863 1 1
-0.0325866501303439 -0.0680620263492485 1 1
0.0825410881288546 0.0687378429917848 1 1
-0.106771788450472 -0.100488718455458 1 1
-0.499757177639019 -0.414345876740147 1 1
0.184184128431257 0.143639483719158 1 1
-0.0501258153432878 -0.0402257636356511 1 1
0.102291447334306 0.153510162008626 1 1
0.178784599267334 0.187540688244987 1 1
-0.478006698896118 -0.44672441559858 0 0
0.128219258306097 0.099061781591922 1 1
-0.000552554151203227 -0.0109709658403453 1 1
0.157550525223852 0.120222301885745 1 1
-0.194945758010577 -0.191335727817592 1 1
0.0700787914345117 0.0862172588205603 1 1
0.0215969587153491 -0.00913559754208727 1 1
0.195609795823616 0.156625979411177 1 1
-0.151179800901764 -0.129318437175026 1 1
-0.0323795640932895 -0.0686742074981771 1 1
0.167147982961322 0.172907170622568 1 1
0.212669926728418 0.220380062861666 1 1
0.0276401323922237 0.0156647870872148 1 1
-0.285570266901306 -0.233748050407553 1 1
-0.346865532229911 -0.303925674859208 1 1
0.283394412944471 0.24526409463056 1 1
0.0223946548465135 -0.00342633710458403 1 1
-0.0204600400184103 -0.0141717326117267 1 1
-0.0458754553869637 -0.0486458861358772 1 1
0.0281214436132271 0.0297965179171161 1 1
0.143020508765734 0.130892042271363 1 1
-0.119641068992842 -0.109002320551176 1 1
-0.145017654765497 -0.154324391476847 1 1
0.14212816601517 0.145520643387151 1 1
-0.316542594740584 -0.275823512197248 1 1
-0.228793921712997 -0.201104955067918 1 1
0.12901666566182 0.112551847756816 1 1
-0.0361255164234801 -0.0308712996873989 1 1
0.0614694139760141 0.0351928903818134 1 1
0.227338181769887 0.197388046943439 1 1
-0.00907495472247387 0.000842392374586692 1 1
-0.0264594090795167 -0.0307707906447262 1 1
-0.232728210436076 -0.206756123297726 1 1
0.280807323619998 0.258606402639837 1 1
0.132448936799007 0.128309513184696 1 1
0.12714415298745 0.126798576595509 1 1
-0.0321879776263771 -0.000309207992333901 1 1
-0.234025574191853 -0.22676268848087 1 1
-0.145760707304929 -0.142228939332264 1 1
-0.0162027908441617 -0.0174359021212754 1 1
-0.16404416120943 -0.148386549980892 1 1
0.102171480138899 0.0927506954012565 1 1
-0.23956080637052 -0.210813184107281 1 1
-0.0792094427877899 -0.0714772751304114 1 1
-0.0656449336499118 -0.0599963666238794 1 1
0.0726718539851024 0.0592962749724664 1 1
0.151645988568772 0.135113493866441 1 1
0.0146532341036622 0.0137283143822472 1 1
0.281423433058864 0.267305273357162 1 1
-0.245559380529727 -0.2194229889214 1 1
-0.180574354801299 -0.136787518491571 1 1
0.0423569995718433 0.0506977635349549 1 1
0.0455696612854948 0.0559481124281047 1 1
0.0616266478779383 0.0924254384118601 1 1
0.0194217600719923 0.0189176237783032 1 1
-0.297998473555922 -0.281366789233932 1 1
0.0729639644840543 0.0651907779891226 1 1
-0.0970309441415682 -0.070440305776174 1 1
-0.0961007839680922 -0.0648163835415122 1 1
0.345910956254996 0.326233638216249 1 0
0.086063263067208 0.0616772980556758 1 1
-0.319839915866007 -0.280356606286949 1 1
0.216781680170419 0.195983938554495 1 1
-0.138722415521634 -0.116602851422162 1 1
0.101695571848984 0.0832398399816415 1 1
-0.243160069048161 -0.226417854519335 1 1
0.428532428633631 0.388092709954537 0 0
0.18641714637276 0.181837081694446 1 1
0.444054312028026 0.376176395897796 0 0
0.139980634266925 0.145170340119087 1 1
0.490232227484522 0.457908866659497 0 0
0.0104114642936618 -0.00309148364163399 1 1
0.0440778929193835 0.0333966020089223 1 1
0.113034055102209 0.120123897795949 1 1
0.350783287005584 0.343977096021838 1 1
0.197588554551005 0.193670180070736 1 1
0.011456426735875 0.0265024823648482 1 1
0.130852709175438 0.122853876612075 1 1
0.15736172764354 0.133761139779817 1 1
-0.026791424274935 -0.0332810056192381 1 1
-0.297509908579226 -0.261091141537638 1 1
0.137409908946689 0.093354705167802 1 1
0.163537027072298 0.163010294229931 1 1
-0.0769729473410558 -0.0579054211623277 1 1
-0.0827216001376584 -0.0499922188355436 1 1
0.0831887026088647 0.0504419284055286 1 1
-0.0480607135376098 -0.0341644463046561 1 1
-0.147243576584608 -0.165174153418593 1 1
-0.334868412042109 -0.285421283075882 1 1
-0.0564672204004867 -0.0566941467017627 1 1
-0.369173956805634 -0.32197947088815 1 1
-0.181512897935547 -0.172716131046126 1 1
-0.120071453498701 -0.109679211895252 1 1
0.202536924153532 0.17817154731763 1 1
-0.389058111219227 -0.344841143540039 0 0
0.13469435971158 0.139805322661857 1 1
-0.15483246275323 -0.139901203252569 1 1
0.0738481454573517 0.0920551903599461 1 1
-0.216907735467729 -0.210003708379874 1 1
0.140993433496064 0.149381844373168 1 1
-0.170087997688124 -0.163407938309053 1 1
-0.066862884842477 -0.062343708012891 1 1
0.0324995920390568 0.0322127207623358 1 1
-0.00718451052858277 -0.00161480596096545 1 1
0.411000940469649 0.369861953887238 1 1
-0.0652381334900065 -0.0587847565851541 1 1
0.0850098726169365 0.074687208452795 1 1
-0.0380357760811054 -0.0362944965012388 1 1
-0.0619300624427128 -0.0509195241088542 1 1
-0.217568871595969 -0.224790142937543 1 1
0.0413538251701459 0.0315717090878972 1 1
-0.280162584846659 -0.238586044496923 1 1
-0.0481850917144263 -0.0211995156108225 1 1
-0.106078846921359 -0.100538476640414 1 1
-0.00785365298599291 -0.0713155979779082 1 1
0.201064551089912 0.211009736406859 1 1
-0.320301475106437 -0.279966396492569 1 1
-0.0321904347049645 -0.0290914425298477 1 1
0.167079797377977 0.152870318348167 1 1
-0.0191333773658532 -0.0414112261346126 1 1
-0.181381469551092 -0.144284495665107 1 1
-0.0670194293840207 -0.0620114459491338 1 1
0.391280682364844 0.357293790460374 0 0
0.0376452050858447 0.0511891097774272 1 1
-0.198740449427263 -0.180016949939546 1 1
-0.44905326092187 -0.414147909818701 0 0
-0.0594473904772669 -0.05430954679602 1 1
-0.19578635950247 -0.163651176954174 1 1
0.00813687179227127 0.0203950100653828 1 1
0.16649277287243 0.147447998690596 1 1
0.255082912882563 0.227002827067787 1 1
-0.385158574749886 -0.3535545204052 1 1
-0.120003948589632 -0.0591463672181444 1 1
-0.160700634383164 -0.144977504666161 1 1
0.205448620104243 0.182025268981473 1 1
-0.0622234649627703 -0.0584781330931008 1 1
0.237315304275724 0.207331220593781 1 1
-0.0837128679875005 -0.0805908020056306 1 1
0.142626846320319 0.129642727138163 1 1
-0.182206364607801 -0.170018459094643 1 1
-0.0529714803890631 -0.0360682548626491 1 1
0.302688702142205 0.288481243484824 1 1
0.314039861040141 0.292777617425886 1 1
-0.0558995613738081 -0.0176491618548681 1 1
-0.371178298286168 -0.34214826098459 0 0
-0.210945078954406 -0.18823242880011 1 1
-0.114459681755601 -0.107117337513215 1 1
-0.242565935112331 -0.211067809021397 1 1
-0.293673544736556 -0.265845262018512 1 1
0.019486779233053 0.0133425275066675 1 1
-0.0175454347012884 -0.00116275176328766 1 1
-0.210128500462799 -0.179352233639943 1 1
0.225393017685816 0.197403226367465 1 1
0.250928591973491 0.238988147575585 1 1
-0.227107324309935 -0.194535327538311 1 1
0.0601403239437978 0.0611651318773584 1 1
-0.0149093081806293 -0.0100144800073107 1 1
-0.165079817728338 -0.130048804983503 1 1
0.10414798687204 0.0738953579719501 1 1
-0.186191866567439 -0.164978169747875 1 1
0.152599956351701 0.125837493923956 1 1
0.115833568271477 0.0783971924385732 1 1
-0.171673525591559 -0.154873672867532 1 1
-0.071694213330158 -0.0548711496087081 1 1
0.240720037250416 0.229060664472457 1 1
0.0172619161537322 0.0212709735320018 1 1
0.149956687156321 0.100326712419347 1 1
0.123653377337154 0.12010745387834 1 1
-0.117826127008534 -0.105483258509754 1 1
0.21923287691293 0.21365215780791 1 1
0.0352292156596632 0.0335966069304373 1 1
0.442957977421748 0.38090542914344 1 1
-0.271389133020917 -0.242704245045752 1 1
-0.0536377935666061 -0.0560671517021749 1 1
0.153438731382259 0.144608835358605 1 1
0.0430810484761608 0.0333189703153711 1 1
-0.0707546711569178 -0.0558556349692764 1 1
-0.0185449829633057 -0.0451533322955112 1 1
0.316917252126376 0.269264569955094 1 1
-0.22757653679738 -0.206222678135309 1 1
-0.351311569050345 -0.342358609807983 1 1
0.0949737020586072 0.0927954798936004 1 1
0.251562622751931 0.23349178546012 1 1
0.0610570154450969 0.0183353124967068 1 1
-0.185320777834276 -0.16813406248877 1 1
0.227250778415719 0.22626532267928 1 1
0.211653649115761 0.2053123061924 1 1
0.35803456669982 0.336725390256361 1 1
-0.194021673781232 -0.169531891480387 1 1
0.067358556002962 0.0873922826073889 1 1
-0.0165420399236867 -0.00695112437655758 1 1
0.0823649927286957 0.0653584262179571 1 1
0.244246801423869 0.259147778131236 1 1
0.102776006501398 0.126238958323537 1 1
0.00668431244372932 0.0150341126320354 1 1
-0.315474953771731 -0.278571826616261 1 1
0.341664258493788 0.300172933896784 1 1
0.0459824195125006 0.0328367271069856 1 1
0.0956411602747086 0.0898359538751625 1 1
-0.0996223840715605 -0.10061201408678 1 1
-0.0111407498056395 -0.0253069021194205 1 1
0.163172518920559 0.126758992701774 1 1
-0.286420821359721 -0.23057094743487 1 1
-0.334033085679615 -0.312785492441535 1 1
0.287331213466295 0.252773872673908 1 1
-0.147606910197085 -0.124041272116288 1 1
0.103999783392613 0.106758073871903 1 1
-0.270624305245764 -0.258128027836812 1 1
-0.102964369455119 -0.0911871111135773 1 1
-0.176312299501132 -0.177655122941398 1 1
0.0859239763554982 0.0872864876805761 1 1
-0.0056538545475959 0.0229685238476536 1 1
0.186842959181692 0.179201569235923 1 1
-0.0355936232373264 -0.063051453043682 1 1
-0.0829209164303268 -0.0969453954298262 1 1
-0.275356703769163 -0.239856729088627 1 1
0.157638531321951 0.137080676106471 1 1
0.254746737461899 0.2141012641191 1 1
-0.0497060825501565 -0.0342309783813554 1 1
-0.31547391316298 -0.29375393117638 1 1
0.161923271679963 0.124197577605881 1 1
0.0967488186767539 0.081380331172083 1 1
0.240375791521277 0.229240197464494 1 1
-0.208528118198911 -0.181291927277435 1 1
-0.22668355445589 -0.182450811224085 1 1
-0.0720317138060465 -0.0700129574575102 1 1
0.131337911253646 0.108015605931617 1 1
-0.0849641096169051 -0.0950554716162157 1 1
-0.277841236445068 -0.233881448491925 1 1
-0.361252781150346 -0.313466068466161 1 1
0.163085789221785 0.153192623134565 1 1
-0.0233921966415928 -0.022369606732202 1 1
0.269773526913384 0.26847811984238 1 1
-0.0283005276537357 0.0625126070172614 1 1
0.0559846747152489 0.0424551528346288 1 1
-0.00428732237279103 -0.0105868888240807 1 1
0.183605804850201 0.185345630821993 1 1
-0.113147138671304 -0.0968095270439951 1 1
0.200738987192391 0.177239203575139 1 1
-0.00456887656674067 -0.000857110210055464 1 1
0.225087195480594 0.180756838514072 1 1
-0.284657750828069 -0.261547529214153 1 1
-0.489158201058377 -0.437825764243878 0 0
0.37754930948344 0.320040776545048 1 1
-0.0205686145850051 -0.0533738710035657 1 1
0.0812229645992767 0.0331390187315012 1 1
-0.192335111919006 -0.168726493195528 1 1
0.0992390605832061 0.108275582491518 1 1
-0.281763090175502 -0.239437436032131 1 1
0.131171666326413 0.197427880961888 1 1
-0.202457524255592 -0.207547752294034 1 1
-0.0278572794389877 -0.0313829414075339 1 1
-0.141729382472977 -0.122335999099132 1 1
0.084455524376556 0.0987506856741854 1 1
0.0734066467495191 0.0764544321108263 1 1
0.226637901368804 0.200555296818919 1 1
-0.142578501808807 -0.118155465574417 1 1
0.110573327973213 0.0889106424564458 1 1
0.241073038902641 0.228286506749757 1 1
0.0229202606177582 0.0345375382064634 1 1
0.123793364788109 0.0911151166629297 1 1
0.247182356483864 0.247891094496368 1 1
-0.178180780422955 -0.113725560993076 1 1
0.230009536897036 0.210160338925361 1 1
-0.00264127073167729 -0.0173833024611524 1 1
0.256470981954425 0.261339784754907 1 1
0.278534845037531 0.267177698352064 1 1
0.0982395077384575 0.0900974300332465 1 1
-0.00423847262382086 0.00171448162329615 1 1
0.0952289853993589 0.0844394791508167 1 1
-0.067720515013764 -0.0577108076652696 1 1
-0.483324298481023 -0.423953679791958 0 0
-0.496752825973714 -0.435992480946997 1 1
0.382506353370682 0.336225276490852 1 1
-0.181675570681601 -0.186393224842565 1 1
0.108479047628619 0.0777995374083723 1 1
-0.167145387765898 -0.122844278178938 1 1
0.0076022054155848 0.011598176567953 1 1
0.145204000381928 0.140692571383081 1 1
0.123078191950244 0.108973319436259 1 1
0.096797551177361 0.109756684361296 1 1
-0.0420924002400577 -0.0299234227524006 1 1
-0.151893992321922 -0.167524736313171 1 1
-0.354047389379647 -0.331373463987997 0 0
-0.0835859499306636 -0.0801803545042857 1 1
0.117464273661062 0.112223944006106 1 1
0.234457991154359 0.239758080649974 1 1
-0.153760102338354 -0.124894695940345 1 1
-0.191964347457794 -0.151796342251109 1 1
0.214073600421129 0.218160070877458 1 1
-0.179269417885263 -0.163131971446613 1 1
0.0700822545456339 0.0705443208109826 1 1
0.216237342027274 0.175179167430822 1 1
-0.397081633619964 -0.332673033243494 1 1
-0.224901929359878 -0.18599726694307 1 1
0.315527183011624 0.295078986180494 1 1
-0.304235534359654 -0.271851945772436 1 1
0.194267315467466 0.191778890000282 1 1
0.207368820515887 0.228309875395527 1 1
-0.0615783482572594 -0.0598146272563577 1 1
-0.0720540971295547 -0.0839113359893619 1 1
0.0240485220797886 0.0087823599125128 1 1
0.160406330988492 0.154551019044435 1 1
-0.0117238351740544 -0.00724093216008233 1 1
-0.0594616514025232 -0.0612499791943309 1 1
-0.073893028667085 -0.0747430790674308 1 1
0.243772245701193 0.203867369353773 1 1
-0.0674074806630862 -0.0811595549812063 1 1
-0.162544742133324 -0.169111402948836 1 1
0.0137376544784173 0.00449773540627802 1 1
-0.104869205992458 -0.0894809879651758 1 1
0.111013765859235 0.101126044760344 1 1
0.174166684411366 0.129634589948161 1 1
-0.266530445220681 -0.242161358546887 1 1
-0.0201244253933445 0.0187502721932354 1 1
-0.237287937341489 -0.218509157002539 1 1
-0.147501756215523 -0.162768944409874 1 1
-0.209627504630389 -0.193405924411159 1 1
-0.0157324099973037 -0.00835726047809205 1 1
-0.356387743688705 -0.327364175916878 0 1
-0.0971520750565976 -0.108332885912242 1 1
-0.0536280266238252 -0.0164755884803283 1 1
-0.0198033692333138 -0.0603102548893284 1 1
-0.0958922250363503 -0.0829577061871543 1 1
0.181752457883014 0.169835005024497 1 1
-0.209473653466166 -0.175981920467166 1 1
-0.140967570704833 -0.114931961086741 1 1
-0.0798418694636405 -0.0490861965563462 1 1
-0.0811886616691084 -0.0624407192897905 1 1
0.171510750699762 0.146904310949215 1 1
0.302972471828462 0.286480128897288 1 1
0.0773335136896255 0.0471953014498849 1 1
-0.0573034177875233 -0.0690558795124629 1 1
-0.183035975298721 -0.165225670604029 1 1
0.0349454135127515 0.0351772175946692 1 1
-0.0716589595460524 -0.0656006401872698 1 1
-0.149021948215919 -0.148863400777466 1 1
-0.165605410545453 -0.14256582511906 1 1
-0.08409794873666 -0.0682557909096322 1 1
-0.0883636236845173 -0.113572416775405 1 1
0.0524754310887107 0.0418929136984619 1 1
-0.431442299696661 -0.371259762494301 0 1
0.0333038938308964 0.0425604007261661 1 1
0.0796658272386296 0.0687093251669497 1 1
-0.179246289768387 -0.178097183851715 1 1
0.0945391335674181 0.0815260219308464 1 1
-0.136701794216285 -0.138575314799954 1 1
-0.234529108684803 -0.184702994457263 1 1
-0.287812148065995 -0.221254914711719 1 1
0.249595474388189 0.226787784615294 1 1
0.262178287145355 0.230476974540198 1 1
0.060616966535467 0.0352887541650719 1 1
0.0900893274727691 0.0602295704404372 1 1
-0.0787431676151143 -0.0960482567454354 1 1
-0.0694576451152399 -0.0361899622895413 1 1
-0.272946609917821 -0.254572276055837 1 1
0.230482682143433 0.213308597445374 1 1
0.103025795950268 0.083496903522907 1 1
0.202180962723921 0.178356955762741 1 1
-0.0168918045769215 -0.0235431252821299 1 1
-0.175073482114839 -0.145527502645571 1 1
-0.0290934302434106 -0.024243312373402 1 1
-0.0420915566902208 -0.0366730174525557 1 1
0.282612854146101 0.263719843518787 1 1
0.0909753522929599 0.0914734400079998 1 1
-0.234813001095571 -0.21316177834067 1 1
0.0622949492687777 0.0589470888282714 1 1
0.0079671357155002 -0.0426757086099434 1 1
0.146214900169642 0.148286622757137 1 1
0.303491058145265 0.282646202258478 1 1
0.300886884512102 0.304340078384448 1 1
-0.211401854643931 -0.18840761327529 1 1
-0.131573560847402 -0.111816111151668 1 1
-0.285933525045617 -0.28483514751653 1 1
0.401619073141246 0.344819579970146 1 1
-0.19448192545695 -0.184158912708318 1 1
-0.131074889908805 -0.121702292829259 1 1
-0.315425664713135 -0.279168936160046 1 1
-0.0532600419042978 -0.031090139162244 1 1
-0.0645333896275373 -0.0673172921325523 1 1
-0.0356507544741417 -0.0286996619087932 1 1
-0.192637107038388 -0.144725486427199 1 1
-0.181254678151542 -0.178943386886546 1 1
-0.084812198234515 -0.0862281403801116 1 1
-0.216890143617157 -0.181704224667064 1 1
-0.16705954639217 -0.129855019382127 1 1
-0.206102053809036 -0.175178679849745 1 1
-0.0153840723770367 -0.0361402029890342 1 1
-0.235286701119232 -0.202303479914007 1 1
-0.200250886913825 -0.181444349890994 1 1
0.0969588168083855 0.0743234315849654 1 1
0.0713323646365353 0.0492950278378338 1 1
-0.0735292868051794 -0.0778056622341121 1 1
-0.252469366648265 -0.204741507850544 1 1
0.134951263357683 0.10277014868724 1 1
-0.247881070643838 -0.245762141632832 1 1
-0.24301354412665 -0.224598514315419 1 1
-0.0540064819286942 -0.0304421184436239 1 1
0.28696656669506 0.321821314587086 1 1
-0.0987845725285098 -0.101519787185525 1 1
0.0975100382428956 0.0922939231979018 1 1
0.203102060537951 0.184434203927171 1 1
0.136346463559085 0.11961221734966 1 1
0.208277124639435 0.179910267997229 1 1
0.0182339240748765 -0.0063480063283555 1 1
-0.101720644556218 -0.0931529107311482 1 1
-0.0693944446676515 -0.0687175812572796 1 1
0.35530796387395 0.31419731342961 1 1
0.28731520749274 0.255553117721894 1 1
-0.350237302978104 -0.312113658645169 0 1
-0.00829289414135621 -0.00858243514244474 1 1
0.184807025325241 0.173797015070261 1 1
0.179348788018003 0.167536497685261 1 1
-0.00322467983997382 0.0020179317126774 1 1
-0.0597313815537027 -0.0694909510948265 1 1
-0.106672475854353 -0.0937780981868731 1 1
0.332575181876459 0.305514680904666 1 1
0.0525985304446948 0.0446496133213104 1 1
0.168941832006904 0.15724365282308 1 1
-0.0547404950213613 -0.0517317017272385 1 1
-0.00619604599873669 0.0128985830209 1 1
0.00483637421635737 0.0393396927605522 1 1
-0.12656170913168 -0.117057672188056 1 1
-0.0329042244007755 -0.042491258771007 1 1
-0.20962327363305 -0.200672324503313 1 1
0.0793322582892648 0.111742328654707 1 1
-0.0652667028349913 -0.0601379781027809 1 1
0.132987752217346 0.123287587755332 1 1
0.241097976452634 0.216363381742006 1 1
-0.367139098142941 -0.328460637212124 1 1
0.130819815433001 0.135861668619413 1 1
0.214577262256845 0.193503805149837 1 1
-0.091883538336308 -0.061535360988796 1 1
-0.0977879661959452 -0.103242839921277 1 1
0.037946696416432 0.00469094736096975 1 1
0.242374605911111 0.217870734324476 1 1
-0.0929444307087565 -0.0954216833113319 1 1
0.449170727442648 0.419452187892974 1 1
0.243018264709918 0.244286464798183 1 1
-0.376819577495343 -0.352244437192335 1 0
-0.454166859428018 -0.394737746262148 0 0
0.0490970873916426 0.0354351520190256 1 1
-0.116286307230936 -0.102321889515715 1 1
-0.37178230126 -0.345310069859301 1 1
0.0708790918737175 0.0402066953426647 1 1
0.0877147039533822 0.0899796647234122 1 1
-0.0117048533699723 0.0264860768695117 1 1
-0.266752752991688 -0.24954185382038 1 1
0.17263913397166 0.164276348473973 1 1
0.10577430462671 0.101534453197626 1 1
-0.0983600142910595 -0.0878438048013205 1 1
0.239414813448875 0.18683215584848 1 1
0.132744250400866 0.116500142873397 1 1
0.0861458452698261 0.071169868429142 1 1
-0.135536888074408 -0.125083059406713 1 1
-0.341915965064942 -0.317508876662221 1 1
0.0945901098737942 0.0591453760732479 1 1
0.0574798360757174 0.0476334440423673 1 1
-0.00503071049438347 0.00499832972334208 1 1
0.336248093357664 0.299212784461026 1 1
-0.12611411947137 -0.144367744695533 1 1
-0.0564323623837814 -0.0543130178343044 1 1
0.044677096966942 0.0691361173856822 1 1
0.0638450751927414 0.061028494595663 1 1
0.045443825446644 0.0474863321812024 1 1
0.247863940830124 0.220763343345988 1 1
0.290653599183573 0.260519641034976 1 1
-0.0201665596118916 -0.00114495237973706 1 1
-0.107355806085005 -0.101952959303905 1 1
0.283065216024516 0.271075999223587 1 1
0.221661080500101 0.213010435328623 1 1
-0.125683014663208 -0.118585955904124 1 1
0.181895533087507 0.159484763674649 1 1
0.283533025550889 0.256482565635504 1 1
0.0903921491220963 0.0808378125720795 1 1
-0.223469077481238 -0.212884218192185 1 1
0.296300760741043 0.28860111427942 1 1
0.0119790844094891 0.00630894484524845 1 1
-0.165014423183463 -0.14274747590943 1 1
0.106571408255628 0.097729159693721 1 1
-0.013411886922793 -0.00592659996659228 1 1
0.144954425973608 0.128176034946559 1 1
0.0160900053698296 0.034591576480581 1 1
0.0557031314131468 0.0499027575402736 1 1
0.221298563097721 0.195034438705408 1 1
0.126396045771013 0.104145994143834 1 1
0.223536303863404 0.177344807770172 1 1
-0.143144660675894 -0.113053958824014 1 1
-0.0430022004719473 -0.0491754092737083 1 1
0.118338824532586 0.0892776785600872 1 1
-0.156069587865734 -0.168427936467832 1 1
-0.21508192603163 -0.191587678647082 1 1
-0.00966396537611379 -0.035200616359662 1 1
0.133956725926425 0.142304348077719 1 1
-0.283399237257446 -0.234737886230605 1 1
-0.00822802387584888 -0.0138765701412204 1 1
0.24449704154905 0.223436305363175 1 1
-0.116554254139217 -0.0921940863627113 1 1
0.041272408706653 0.0316960793835213 1 1
0.0194731044155104 0.0171138669611514 1 1
0.387621722164872 0.349244214689031 1 0
-0.0243005290803583 -0.0349402282128589 1 1
0.222586923679508 0.190185402335097 1 1
0.0958124700189735 0.0873290033072369 1 1
-0.0783314367233988 -0.0545527635275391 1 1
0.0247321506777394 0.0150387343545023 1 1
-0.144877377073348 -0.143351700131332 1 1
-0.0392268554762851 -0.0707458241922223 1 1
-0.00769221357607384 -0.0100404879115687 1 1
-0.232205061162793 -0.197391480771414 1 1
-0.123908507078016 -0.117248837881111 1 1
0.075610445440626 0.0750261079300239 1 1
-0.237289267603116 -0.237347419044707 1 1
-0.0126088470897802 0.00553737672990928 1 1
0.0252105153409622 0.0193461055881557 1 1
-0.222657782615257 -0.217675632042826 1 1
0.130178261045792 0.107028946324182 1 1
0.232898323948276 0.210148977116049 1 1
0.350681483150335 0.326965223197078 1 1
0.105097748520908 0.0962728962750281 1 1
0.172141854512587 0.14484305700484 1 1
0.120798498583895 0.110822583950903 1 1
0.0396336403862991 0.0544412601140327 1 1
0.111355137151472 0.0795261057806773 1 1
0.101168440039225 0.1025322546752 1 1
0.215257418238859 0.194122850344307 1 1
-0.117459673229382 -0.112664689674381 1 1
-0.315328771990471 -0.284799994021075 1 1
-0.218673180048561 -0.175645901398401 1 1
-0.191615203147975 -0.166081315841482 1 1
-0.231412741908379 -0.202753541377525 1 1
-0.102950165223216 -0.0884441610645956 1 1
0.0614460120311168 0.0603142367882965 1 1
0.0306355719200563 0.0318865640106871 1 1
-0.0511431480366586 -0.067514708976174 1 1
0.0592353503766855 0.0396733636347538 1 1
-0.0193159460331466 -0.0238154698618113 1 1
-0.0304892662221459 -0.0133355574727611 1 1
-0.00652257044769883 0.00330569441907829 1 1
0.115761492874098 0.108437606373559 1 1
0.0530876714382551 0.0337633523533951 1 1
0.155603483063426 0.149029815323064 1 1
-0.373576261014201 -0.351734524585406 1 0
0.212873442018501 0.233130010379013 1 1
0.125168037343734 0.0957856162988633 1 1
0.0274846997521929 0.0491614412476735 1 1
0.000502731660012821 -0.0239079282943319 1 1
-0.0704236187786605 -0.089904524769576 1 1
-0.0904197042273045 -0.0689004467518032 1 1
0.0215557367622382 0.0255525415178335 1 1
0.305715546196765 0.303133515178737 1 1
-0.104294103202775 -0.129572744115922 1 1
-0.0597999315000846 -0.0300596945622872 1 1
0.447690718066902 0.394490958641298 0 0
0.0959983437906003 0.0871196069761893 1 1
-0.0814919043393476 -0.0480955752959825 1 1
-0.0168004373810317 -0.0075870849533696 1 1
0.141824262673326 0.115090666678363 1 1
0.124696859101839 0.122861502667477 1 1
-0.00962384138275737 -0.00816317183463049 1 1
0.0741754259265772 0.0636972793986177 1 1
-0.183479526525209 -0.157479016640682 1 1
-0.0470005036429706 -0.0373078447551318 1 1
0.0045650046882182 0.0103394124972713 1 1
-0.251564735188722 -0.197679460730789 1 1
0.152659933254577 0.135720721359529 1 1
-0.0452587629902271 -0.0474847878230091 1 1
-0.0422216405498423 -0.0509607424656144 1 1
-0.013293642955452 -0.0163294290622143 1 1
0.0428629954904407 0.0573906342835842 1 1
-0.0507581315678542 -0.0162923925881122 1 1
-0.0648988220631905 -0.0380718099366471 1 1
-0.246422271977946 -0.277767210666405 1 1
-0.185402066348333 -0.174817003714646 1 1
0.197474356951514 0.175397732977773 1 1
-0.326844771869885 -0.304188691384313 1 1
-0.0948033422953686 -0.0729892269903878 1 1
0.118485298958409 0.0865904036696468 1 1
-0.428230916389693 -0.387964854674361 0 0
0.013284838521501 0.0114388322770137 1 1
0.023523558215788 0.02057616005213 1 1
0.0502908859407666 0.0119692370525357 1 1
-0.236364582916111 -0.185558321958866 1 1
-0.150466467154856 -0.139632888467515 1 1
0.114168933238037 0.0974785278942864 1 1
0.252798378199935 0.231188589688959 1 1
-0.472604888719357 -0.426665973203081 0 0
0.149739165160917 0.143705964203785 1 1
0.146844007912092 0.141251401250737 1 1
-0.369564733195296 -0.342042364665195 1 1
0.239457923415052 0.228285930000429 1 1
0.301746202487746 0.301720549913672 1 1
-0.264519577372045 -0.242939953216437 1 1
0.016089455006428 0.0181298209683722 1 1
-0.304411804673173 -0.276128011225917 1 1
0.0640939792764336 0.0622412903209418 1 1
0.262645933678704 0.22466479097012 1 1
0.129805389759297 0.071768744655466 1 1
-0.102227733165555 -0.0903665024501187 1 1
-0.0452184421825176 -0.00678584698889963 1 1
0.125953598192238 0.103536138232448 1 1
0.397163830298146 0.359880800080947 1 1
0.187283471894793 0.157286391573859 1 1
-0.0789214655828819 -0.0598883118664499 1 1
0.428920528278232 0.378167124584077 0 0
-0.373717317520228 -0.359398648522758 0 0
0.145352219868082 0.168662493253089 1 1
-0.013835293509661 -0.0158380802028714 1 1
-0.27457919168207 -0.236257195225657 1 1
0.0984029489475813 0.0834091688353733 1 1
-0.26482163726956 -0.247380335296231 1 1
0.287623221726105 0.222858023632176 1 1
0.0680882310160639 0.0715577053198845 1 1
0.225687992720884 0.211953947056362 1 1
-0.229388291260357 -0.21004685357778 1 1
0.412905523793519 0.363245337760275 0 0
-0.0848395567083881 -0.0754775914751203 1 1
0.139228101999327 0.12884285255028 1 1
0.245047461308726 0.192383809083345 1 1
0.0662406970349219 0.0512535680048485 1 1
-0.188521574969852 -0.203613664716311 1 1
0.000522676079546187 -0.00179781127123719 1 1
0.238875201769133 0.204676158158757 1 1
-0.124117421308917 -0.108480563733535 1 1
-0.167988010219114 -0.132811022218829 1 1
0.139578292040642 0.123255303543876 1 1
0.286909100211636 0.280635156528048 1 1
-0.43476762973476 -0.415404248202597 0 0
-0.0677224876749985 -0.0663698211002849 1 1
0.075649360590705 0.0785563386744084 1 1
0.196618380289907 0.183825982213757 1 1
0.240630229443289 0.284878029788632 1 1
0.30395607819435 0.277746386076282 1 1
-0.136097387154624 -0.139275041970547 1 1
0.0575585081614321 0.0566456169487465 1 1
0.0297792984941692 0.0158663210911706 1 1
0.0769066207207096 0.0603954838177979 1 1
-0.0391901956829027 -0.0415981855367944 1 1
0.0126891001061326 -0.00232390419235788 1 1
-0.0203080406764895 -0.031970192786651 1 1
0.320479542670935 0.287114650332265 1 1
0.0683942470739796 0.0547979440848361 1 1
-0.0947394647582026 -0.0902838277181027 1 1
0.145018346996872 0.119746283327251 1 1
0.194904967831552 0.190408822334684 1 1
-0.297790882336792 -0.265574981324369 1 1
-0.152123507209394 -0.161198249013676 1 1
0.117285013223944 0.0847747916740983 1 1
0.181851426390053 0.162484034190105 1 1
0.178557755939721 0.170159202103745 1 1
-0.204111876041738 -0.204461556530576 1 1
0.0521545758738069 0.0575191866201651 1 1
-0.192703616191475 -0.165260402306985 1 1
0.00291126096073004 -0.0464852185981016 1 1
0.100983981592387 0.063005917292261 1 1
0.0218785915073088 0.0205881954533897 1 1
-0.0596146910444038 -0.0588097890802819 1 1
0.0978028440368201 0.0806889301656963 1 1
-0.327277373906425 -0.319610433895538 1 1
-0.362981866977934 -0.32854604946079 0 1
0.193175711612143 0.17096980835438 1 1
0.0263969650347138 0.0253358522383795 1 1
-0.0375215158208149 -0.0401694984335484 1 1
0.245294172082906 0.207975856037255 1 1
-0.417830031633815 -0.357273541387769 1 1
0.364076758999032 0.345902165050684 1 0
-0.11294484903539 -0.11293876507634 1 1
0.216380985827845 0.196047729573835 1 1
-0.254084386391925 -0.245203830714401 1 1
-0.0498124102204454 -0.0739817426566484 1 1
-0.0533371370968677 -0.0839768674059978 1 1
-0.0061105649525395 -0.0379357771235135 1 1
-0.110310153526788 -0.0743025211899367 1 1
-0.0677839834981642 -0.0253357947869737 1 1
0.0757488036791919 0.0666772909800062 1 1
-0.378098775375808 -0.350563635218489 1 1
-0.108868509526485 -0.107178344121454 1 1
0.0159181860784362 -0.00573090992760319 1 1
-0.23263054784137 -0.224821143927156 1 1
-0.208398948671537 -0.240421910188465 1 1
-0.160844077124486 -0.159397539887063 1 1
0.164146599133309 0.150220761571047 1 1
0.408422276899402 0.378892037257152 0 0
-0.145683005405834 -0.124128296840048 1 1
0.0451227636956801 0.0365572726609923 1 1
-0.0207037600227262 -0.0472309971263393 1 1
0.0830331654323523 0.090680346864159 1 1
-0.0687113823529265 -0.0477779739946371 1 1
0.150257221908824 0.122064163608926 1 1
-0.0616172930775633 -0.0606547823424343 1 1
-0.199723834840884 -0.171093556792511 1 1
-0.146281057384645 -0.133281303102491 1 1
-0.184875896255036 -0.161912294537102 1 1
-0.0506004810085782 -0.0593824794523852 1 1
0.0368623042247178 0.0174145154008913 1 1
-0.00581533125259516 -0.0132092168505616 1 1
-0.0799091285317189 -0.0926019633227207 1 1
0.279919189093914 0.250085997297742 1 1
-0.128466675908039 -0.0878207085446546 1 1
-0.0484425942084162 -0.0411241761228629 1 1
0.259702277914925 0.239721143785775 1 1
0.0158126183886698 0.0237296113322627 1 1
0.0616935143770916 0.052760038977087 1 1
-0.018932760160218 -0.0221619386008374 1 1
0.167474288191579 0.177477444144907 1 1
0.0333817795050685 0.0416182098353074 1 1
0.234845558109208 0.208612110968817 1 1
0.0106912457189055 0.0577934043724031 1 1
0.0143521230187857 0.0379945077533822 1 1
-0.104491290879665 -0.115923380796131 1 1
-0.256219570474572 -0.25176359163975 1 1
0.0494131304630975 0.0584026729185372 1 1
-0.0968030522503845 -0.0742140458886602 1 1
0.244320567545189 0.198921636364224 1 1
-0.538690292994294 -0.502623500101743 0 0
0.323585274280273 0.26326540491666 1 1
0.0489039419499718 0.0294257721699217 1 1
-0.114990120958227 -0.124939758477345 1 1
-0.395203454533308 -0.32520373352434 1 1
-0.172295443564162 -0.16969355156539 1 1
-0.163256048187929 -0.137746964344192 1 1
-0.404220134993103 -0.36126374572725 1 1
-0.051389934956262 -0.00722957578797786 1 1
-0.170326258909729 -0.179632507547073 1 1
-0.0870500248265688 -0.052664259176339 1 1
-0.109666636215134 -0.0844840201608152 1 1
0.0836500645172916 0.102811460129876 1 1
0.132463985086836 0.112964561881649 1 1
-0.167009251475917 -0.150717655913704 1 1
-0.0317072637889068 -0.0360406329281788 1 1
0.0989405886582644 0.0899679938872244 1 1
0.106244190567017 0.0875781867481461 1 1
0.26393738185422 0.255000400735203 1 1
0.302686066014948 0.275322990154016 1 1
-0.144538380518694 -0.158583910980305 1 1
-0.116475401597246 -0.11610855215959 1 1
-0.14269994976447 -0.136953305316457 1 1
-0.0407359013670393 -0.0441757369469956 1 1
0.249755021306024 0.2360662094723 1 1
-0.0248785979287783 -0.0298038501423211 1 1
-0.0424699437943847 -0.0419224280760507 1 1
-0.103455041277904 -0.0668429431577378 1 1
0.0856098724054684 0.070352481321988 1 1
-0.182623268438502 -0.164977925693762 1 1
0.238464685767305 0.222457351616234 1 1
-0.00392526295472179 0.0283921692577623 1 1
0.274938599318982 0.231142256649355 1 1
-0.16418461836941 -0.154042137108895 1 1
-0.0979299908858132 -0.0726645164182912 1 1
0.189580549013475 0.195230483815574 1 1
0.154522889848292 0.126744159840156 1 1
0.0252704056962834 0.0355790069366415 1 1
-0.342751080541066 -0.312159437223606 0 1
-0.165619311873948 -0.159454511945037 1 1
0.0985554343347427 0.109086916272045 1 1
-0.117692761162265 -0.14592672886381 1 1
0.185683394378589 0.174160280724578 1 1
-0.0645375465851344 -0.0659642117846239 1 1
-0.265027742429848 -0.217740513429705 1 1
-0.120903086041313 -0.072922131114941 1 1
0.0325048663492078 0.0325996287626363 1 1
0.0640355869797039 0.080641136212118 1 1
-0.0128450271032628 0.0100836469964003 1 1
-0.0465062012846496 -0.0318877553633961 1 1
-0.131451209335184 -0.12119035283569 1 1
0.137448724535672 0.107426725989189 1 1
0.0306787253347733 0.0608663881306457 1 1
-0.238942579393305 -0.182391705863721 1 1
0.178479699894203 0.169554288569152 1 1
-0.330094395197598 -0.308217003576283 1 1
-0.29620121214316 -0.257704879941444 1 1
0.227060848841829 0.222755280802722 1 1
0.102820406343087 0.0874770367911576 1 1
-0.0193672635100509 -0.00339512278624108 1 1
0.00435673917748816 0.00404420577570356 1 1
-0.154245122392257 -0.130632314359557 1 1
0.038627648578297 0.0426415493838829 1 1
-0.333800860370421 -0.305448517727131 1 1
-0.116505892972257 -0.0898381204366062 1 1
-0.357521152110841 -0.300305425245637 1 1
-0.31073977879824 -0.233650951831041 1 1
0.44388621266382 0.404805542240329 0 0
0.345520058642058 0.340633211917685 0 0
-0.0284039804320094 0.00337772605806064 1 1
0.0510222852375596 0.0590656499932873 1 1
-0.153037124001748 -0.202878510491733 1 1
-0.194067848542506 -0.206086771029497 1 1
0.276576560018616 0.229525829049456 1 1
-0.201367388248269 -0.181889422564682 1 1
0.345894962906597 0.311591117878742 1 1
0.0880140627183604 0.0790325042103269 1 1
0.156305797144541 0.155955408928037 1 1
0.121363614701764 0.111449144800264 1 1
-0.0726519383326062 -0.077448489727473 1 1
0.135977427619982 0.104843964077454 1 1
0.124787927353777 0.123398223890355 1 1
-0.144953680974831 -0.149297861888616 1 1
0.0192651724974454 0.0161557751466824 1 1
0.227174627722908 0.229547537900911 1 1
0.111315260293297 0.0814075016095535 1 1
0.0683369883142068 0.0593962540106374 1 1
-0.104466353582191 -0.112984180231253 1 1
-0.10598589234504 -0.108944395557142 1 1
0.0721922875784162 0.0863204522943794 1 1
0.155925349572387 0.100830370829092 1 1
0.114227367115287 0.126152661108416 1 1
-0.0689089491189308 -0.0578752877380239 1 1
-0.065961526569655 -0.0878157579825774 1 1
-0.182626658272363 -0.167000389961517 1 1
-0.069164694197937 -0.0528920773707683 1 1
0.0486422450858912 0.0140574841271937 1 1
0.0922640597913537 0.0933842482813119 1 1
0.108268669449666 0.112932559075071 1 1
-0.0476055581396813 -0.0363044374777986 1 1
-0.0863186532194583 -0.0752591581489915 1 1
0.0240402327066408 0.0322278030946632 1 1
0.0605444062398807 0.0525696703386483 1 1
0.212736782033029 0.176314713751965 1 1
-0.147174023788659 -0.142357926212551 1 1
-0.0758192049753862 -0.0653895044815742 1 1
-0.269729640901654 -0.242092431845602 1 1
0.131950277626199 0.121374692303195 1 1
-0.152473043628028 -0.132274706185945 1 1
-0.177698334077504 -0.160106722498167 1 1
0.230790695634519 0.226077474152667 1 1
0.256393749345859 0.194879628833244 1 1
0.241603509401157 0.245740915681041 1 1
-0.136696262482992 -0.117401120773992 1 1
0.119519402267796 0.120973631408564 1 1
-0.334515331352822 -0.296826491459848 1 1
-0.196509127556757 -0.139441781623833 1 1
0.481614459202469 0.459293048617459 0 0
0.0184915623085588 0.0195242487134096 1 1
0.0104902830423194 0.00500767921802376 1 1
-0.0229915897622059 -0.0142612694938896 1 1
0.0746087692690223 0.0709550179518591 1 1
-0.22332076631689 -0.216174763177473 1 1
-0.314289600036441 -0.280126259410882 1 1
0.18887658142896 0.175886848509163 1 1
0.236751205098668 0.200827136227897 1 1
-0.158007622922505 -0.151020988326 1 1
0.00681505729752437 0.0105227296650172 1 1
-0.18537436372634 -0.158519983874508 1 1
-0.0296018724551229 -0.035980978880208 1 1
-0.246420053122442 -0.232840899952629 1 1
0.14888256131806 0.129862278318593 1 1
0.103607960610669 0.114322659401596 1 1
0.322315270042077 0.284657973119646 1 1
0.0686654762464074 0.0603074147673182 1 1
-0.189514086881344 -0.146135761558141 1 1
0.0629794710343786 0.0672171591652304 1 1
-0.0893206678212229 -0.0759794800801302 1 1
0.296548668014004 0.250083830071496 1 1
-0.0592180882616487 -0.0467870712542261 1 1
0.139379144395635 0.124173077070368 1 1
0.308332516997498 0.262918674097945 1 1
-0.233500466681349 -0.22075448171625 1 1
-0.0982620350616758 -0.0885319503923153 1 1
-0.140787657525424 -0.133542642912704 1 1
0.0256284919048143 0.0230466539741664 1 1
0.164174593528561 0.155858577576641 1 1
-0.231533873023047 -0.187658086013516 1 1
0.022961646526744 0.0261322640655594 1 1
-0.0305551171182766 -0.0113329172443237 1 1
-0.220914037156714 -0.202722520374095 1 1
0.113455173991395 0.100920246388516 1 1
-0.000742856993667749 0.0121703367740998 1 1
-0.157616769629648 -0.120579848835288 1 1
0.142892267185469 0.133065116949374 1 1
-0.0192354829108126 -0.0263023314390314 1 1
0.00835664963932854 0.0182378500797627 1 1
0.19649914508823 0.173668085739488 1 1
0.0723944543630131 0.0251211310015114 1 1
-0.0591029213799568 -0.060851859399414 1 1
0.156870617404332 0.145858432897829 1 1
-0.0295490295956131 -0.0269890074444972 1 1
-0.0105297874677096 -0.0299666444507395 1 1
-0.171150515290961 -0.152716299035576 1 1
0.178671523798578 0.150680258924932 1 1
-0.00574837715963238 -0.0067561655923579 1 1
0.152251045006039 0.151937179455801 1 1
0.294662383401915 0.261005449427419 1 1
0.064513734779894 0.0802058810310164 1 1
-0.127599742573437 -0.132551585519085 1 1
-0.0485659826007094 -0.0584115542084102 1 1
-0.0105339034254847 -0.0211235424295517 1 1
-0.0269844486494363 -0.0307337289044249 1 1
0.121171766034436 0.107017513448692 1 1
-0.0863052092205286 -0.0747435611936092 1 1
0.0882471960790107 0.0786818739861895 1 1
0.109318677397682 0.0902778228152883 1 1
0.24474304480279 0.210432242679294 1 1
0.136391724141 0.0986040499194597 1 1
0.0952532954860371 0.0765225515724114 1 1
-0.115464275379461 -0.117885175876698 1 1
0.112999506258086 0.095861836114861 1 1
-0.0452774290707828 -0.0500862632168752 1 1
0.0599838836906357 0.0391790245574847 1 1
0.30309765875638 0.259574110395061 1 1
-0.263395061372968 -0.245299664811276 1 1
0.117115013882018 0.0786878809518339 1 1
0.262017424573418 0.24515121124493 1 1
0.0409260734551846 0.0355458001349878 1 1
-0.16104796341889 -0.161463759514704 1 1
0.271479285507588 0.276485893064065 1 1
0.0176826866122367 0.00249404881642615 1 1
-0.50701122389316 -0.429674629155547 0 0
0.212184906337868 0.222590138639087 1 1
0.326617953435359 0.316189287226338 1 1
-0.242997752672811 -0.175349147238746 1 1
-0.0183751050206946 -0.0219457314492377 1 1
0.225149780276092 0.206909046893559 1 1
0.0884035781894297 0.0925046304029367 1 1
-0.127997138045507 -0.0952964653381816 1 1
-0.168393020652602 -0.143292070503189 1 1
-0.129897855595148 -0.118406057178706 1 1
-0.179718615378894 -0.185874830463652 1 1
-0.179482422496908 -0.144337280401019 1 1
0.0770065565500271 0.0806739436527438 1 1
0.0726514206985468 0.0584172796446568 1 1
-0.304853124334174 -0.281953578057285 1 1
-0.180141539345054 -0.164183413710254 1 1
0.200048672304626 0.201341958298185 1 1
0.0133123583315018 0.0203675621667161 1 1
-0.0225572667301897 -0.0349245090301972 1 1
0.0129568256041881 -0.000422302210035201 1 1
-0.286873148729016 -0.321835000486836 1 1
0.0924531745614264 0.0833703379531706 1 1
0.327580748891041 0.311005886166693 1 1
-0.162397948777766 -0.160257149591052 1 1
0.162944609329468 0.156482734579703 1 1
-0.288932368480506 -0.261670000571215 1 1
0.253330504303156 0.244458902484016 1 1
-0.174515137120023 -0.170019595214345 1 1
-0.222174636299968 -0.227457137665834 1 1
-0.238657682270161 -0.223598801901405 1 1
-0.143019597853113 -0.112636599193461 1 1
-0.101460694821008 -0.0800423708184288 1 1
-0.0174453254458291 -0.0129651153130912 1 1
0.0432695455412918 0.0193912206603573 1 1
-0.0979401734638459 -0.105397447091665 1 1
-0.0470008484737391 -0.0362142022146079 1 1
-0.226156277511367 -0.21229501338403 1 1
0.0402066858005676 0.030554033052563 1 1
-0.137813001138837 -0.112822177494754 1 1
0.367554619376924 0.33079558206643 1 1
-0.200301693701863 -0.196954595703666 1 1
-0.278494658911563 -0.255019102093462 1 1
0.0762949375183519 0.0961090269633868 1 1
0.186919383120364 0.178023707733061 1 1
0.168290543979691 0.151603420874937 1 1
0.0497727102395435 0.0529744246768375 1 1
-0.114089304378577 -0.0928495026520886 1 1
0.00222211410866097 0.017325831560942 1 1
-0.198980683896173 -0.18545039464195 1 1
-0.000238566049432259 0.00829149384891269 1 1
0.116037733649496 0.0984872363155826 1 1
-0.276109708842332 -0.261124154810508 1 1
0.144483758384336 0.120361638681067 1 1
0.18470098802884 0.1839333050693 1 1
0.114941350197463 0.104309518634811 1 1
0.376168422662617 0.332407492820787 1 1
0.0648379236477926 0.0632042338763383 1 1
0.102886237472519 0.118757224164529 1 1
0.201042120011656 0.19142975416963 1 1
-0.212238964484973 -0.178196565250142 1 1
0.165927130227665 0.132294720797107 1 1
-0.150579549155986 -0.0994375392256785 1 1
-0.10972032853723 -0.0748487905493274 1 1
-0.316672094292974 -0.273122338686034 1 1
-0.0190662117372044 -0.0200921484334031 1 1
0.0813652627099531 0.0501198528296091 1 1
-0.215979863595465 -0.185060402716689 1 1
-0.189180107492199 -0.174622425287166 1 1
-0.0378875995378571 -0.0606822316062305 1 1
0.131100847030174 0.123570834922662 1 1
0.284125569017519 0.254091471482935 1 1
-0.44084067979391 -0.40109556668248 0 0
-0.213552993515659 -0.196002169692155 1 1
0.0466080928200536 0.0178036966133662 1 1
-0.42196785391947 -0.37861476948248 0 0
-0.237041698653783 -0.21971196935775 1 1
0.202591447730157 0.184275408508499 1 1
-0.11699105516652 -0.143621334102013 1 1
-0.233802490918471 -0.224697329926315 1 1
-0.114484918895778 -0.089919145931108 1 1
-0.106538639071691 -0.100734262374325 1 1
0.376569133859897 0.337412343548827 0 0
-0.016213777985643 -0.0202693551713576 1 1
-0.0440873911892727 -0.0457965886601192 1 1
0.0317587429931455 0.0400282858719681 1 1
-0.0461853768843511 -0.0194657698580275 1 1
-0.108845725620442 -0.198394033447871 1 1
0.0383407410136436 0.0286778977193983 1 1
-0.0896149319206728 -0.0808949650225135 1 1
-0.141453915315109 -0.126258227213072 1 1
0.303247150595202 0.265406842644867 1 1
0.00423993782684969 0.0192109371677116 1 1
-0.135409774085089 -0.10149718138228 1 1
-0.0107208694873919 -0.00197256696332671 1 1
-0.170819599172366 -0.181266737266328 1 1
-0.0439425127578948 -0.0405757331700655 1 1
0.354690660065683 0.324005277011107 1 1
-0.27312075183651 -0.246026556811223 1 1
0.126004842986666 0.107962123242366 1 1
-0.276763941453384 -0.225854350840154 1 1
-0.178345579553508 -0.155267485539217 1 1
0.168537013406939 0.135376884973475 1 1
0.0369096638001348 0.0254794572014797 1 1
-0.206686923403617 -0.177049249371335 1 1
0.31335996492184 0.286660535457502 1 1
-0.204724325497896 -0.18941771806666 1 1
-0.0509143382256901 -0.0314441093361406 1 1
0.282164198365929 0.273650747293906 1 1
0.0182101313739647 0.0259388558107583 1 1
-0.0342679203066809 -0.0165222853453311 1 1
-0.0387954242068764 -0.0499100147626572 1 1
0.275193808346522 0.250738582320054 1 1
-0.199286849634823 -0.185382985280417 1 1
-0.462085503791085 -0.410682426040837 0 0
-0.361970613708136 -0.319639235665874 1 1
0.0636096082317787 0.0591457985319204 1 1
0.169498933175411 0.141670504644122 1 1
-0.0654178446097479 -0.0654075219435145 1 1
-0.369879230012076 -0.368358919349614 1 1
-0.0415036291466339 -0.0433994882325714 1 1
0.0276424216353653 0.0322550189608695 1 1
0.134738410433144 0.135036624759871 1 1
-0.0302484433710415 -0.0364632901368085 1 1
0.027522193348945 0.0588698861069685 1 1
0.116191040828869 0.110139718628529 1 1
0.103046179119805 0.0854729862600914 1 1
-0.0800620018569702 -0.0632009888112066 1 1
-0.148272212048378 -0.129724027773878 1 1
-0.285456935470056 -0.261562407454519 1 1
0.0581861731460135 0.0557428884851133 1 1
0.448603463049333 0.405619280011908 0 0
0.174987519246895 0.174572166837871 1 1
0.144867237418969 0.123620903004358 1 1
0.141610318859453 0.136690010146902 1 1
0.143595800502082 0.113253159095752 1 1
-0.0544506403454589 -0.0457429473790564 1 1
0.323664178001057 0.292435544091034 1 1
0.047007104631288 0.0467979382946178 1 1
0.0280238220142281 0.0247426498800534 1 1
-0.0342292920206661 -0.0141736664463736 1 1
0.0597926697320685 0.0506879451476073 1 1
-0.0685400294557485 -0.0572049267841928 1 1
-0.149419931069085 -0.148096210652276 1 1
-0.187312448755482 -0.179136969280978 1 1
0.0016527933785167 -0.0118446405060779 1 1
-0.136677970224926 -0.137956305567505 1 1
-0.13447936682525 -0.132287918326401 1 1
0.213632337852503 0.18520335518021 1 1
0.178889745982683 0.169165415284115 1 1
0.137837095032 0.160316174640004 1 1
0.0486368562031523 0.05618680587941 1 1
0.0707577128305936 0.0759103730001903 1 1
-0.390897526345421 -0.353499830156104 1 1
0.499915144343721 0.463480940807039 0 0
0.0455057032023954 0.0363889726369686 1 1
-0.232699666156975 -0.200285167286755 1 1
-0.0978509605938299 -0.132249270759725 1 1
0.0213307570166663 0.00498399314748512 1 1
0.115298532431486 0.101283273634426 1 1
-0.155141215635153 -0.146030418153195 1 1
0.181517325561203 0.168780592540789 1 1
0.115438765489066 0.0994272232500813 1 1
0.235915875021044 0.221233640892943 1 1
-0.36695048445826 -0.328465338320675 1 1
-0.0138491355510506 0.0098368788304218 1 1
0.131062501812639 0.113067492841185 1 1
0.194144030682641 0.1683664223497 1 1
-0.231257966831201 -0.204954431565063 1 1
0.340353314149097 0.311967392579417 1 1
0.258227998103722 0.235891009327831 1 1
0.324501764059532 0.278454746284956 1 1
0.0129994438944338 0.00677700782136702 1 1
-0.0756592847843047 -0.0554900930596637 1 1
0.0173762776501047 0.0151100519396306 1 1
0.351243886618571 0.333712730527206 1 1
0.00209131927623569 -0.00254673990418577 1 1
-0.206571658281604 -0.177865035173819 1 1
0.120774837272766 0.115746414731113 1 1
-0.0653870877477746 -0.0790742588229722 1 1
0.0650802463746939 0.0572976435070918 1 1
-0.126637688148513 -0.117611179599112 1 1
0.117438588734669 0.138762453514995 1 1
-0.361576393767075 -0.339020145988075 1 1
0.129801139556825 0.127467790321196 1 1
-0.168337470370158 -0.15471476605588 1 1
-0.312112990464346 -0.2955869987795 1 1
0.183174805311349 0.173226110130696 1 1
0.0727416116653002 0.0737982566320899 1 1
-0.0675103314407489 -0.0563979723983446 1 1
0.063365455109121 0.0427392197804949 1 1
-0.184252564389247 -0.158298672893322 1 1
-0.322678915458649 -0.289842143377337 1 1
0.320967660362944 0.28560319804938 1 1
-0.0113650151698488 0.017362327060418 1 1
0.203044489873246 0.168528082777462 1 1
-0.0267888930727663 -0.029647193406959 1 1
-0.156319178264405 -0.136865425191205 1 1
0.225930358666717 0.212880766374607 1 1
-0.119850957192559 -0.0950512251360804 1 1
0.0272717052265016 0.0223848792206057 1 1
-0.185132814702868 -0.164852831741116 1 1
0.108868080360213 0.112122550579695 1 1
-0.239156611118687 -0.190073838705386 1 1
0.0137547201785802 -0.0110768738797792 1 1
-0.06439892446985 -0.0761304728470058 1 1
-0.216397769085422 -0.180096582993946 1 1
-0.25626763641154 -0.235698565913881 1 1
-0.426148822891837 -0.386393864951993 1 1
-0.214966678395388 -0.174182961876013 1 1
-0.293680020759368 -0.292621134748485 1 1
0.293558850008504 0.238270901872806 1 1
-0.0374185379291413 -0.0424744296776446 1 1
0.00452347288147455 0.0255037008315453 1 1
0.212572798880837 0.193227967206757 1 1
-0.278878946790053 -0.219767446596991 1 1
-0.0542374980325602 -0.0495361617507849 1 1
0.228562993742016 0.327846808096698 1 1
-0.189682010528008 -0.18359252977193 1 1
-0.0175438394467973 -0.00835214747106549 1 1
0.258894483400157 0.234736024419044 1 1
0.0158655589520691 0.0167240201447062 1 1
-0.272097468424396 -0.241874014650891 1 1
0.275916418306166 0.272933570177427 1 1
0.054873988283153 0.0478897502326717 1 1
-0.0569580511616044 -0.00733934861711988 1 1
0.0878093749237258 0.0970572301493573 1 1
-0.118513621840249 -0.114149046694527 1 1
0.000304039935454119 0.00263392750919776 1 1
0.238327977312075 0.218344258357878 1 1
0.141533240352918 0.131234010937595 1 1
0.158891453168251 0.175025284862388 1 1
0.024859795684928 0.0246690524020227 1 1
-0.0275354008176536 0.018609693060873 1 1
-0.0630030420927443 -0.063370475381319 1 1
0.187330386048296 0.167664745865737 1 1
0.215264038413783 0.193625684730352 1 1
-0.146724133762867 -0.14316013544643 1 1
-0.502662862339861 -0.450833554814165 0 0
-0.0391529709122687 -0.0325588226987424 1 1
0.285935593539889 0.252393732618822 1 1
0.1726806722084 0.120983401939136 1 1
0.153904040507892 0.143876808607501 1 1
-0.383200676725567 -0.336485026521786 1 1
-0.0450670970331121 -0.0266639428651135 1 1
0.320393664044629 0.293056127332359 1 1
-0.153110544774561 -0.120731484397552 1 1
-0.171664205779252 -0.158500052250582 1 1
0.0114837003319677 0.018357432209426 1 1
-0.156124667598929 -0.135043452187805 1 1
0.148769262289843 0.122082991611553 1 1
0.109070568625375 0.0919029256651075 1 1
0.169699136861666 0.166663609066649 1 1
0.049172992206191 0.0552093601460247 1 1
0.229431271990238 0.204889211762185 1 1
-0.332704024093672 -0.307815225521381 1 1
-0.258855536547394 -0.264692909496365 1 1
-0.121259113407078 -0.117814956199781 1 1
-0.0155209029987158 -0.0121178934724515 1 1
0.553339080864642 0.534581890162568 1 1
-0.137570928727373 -0.130163785218928 1 1
-0.0873059553814919 -0.0822467518415001 1 1
-0.153297195749541 -0.119896543998654 1 1
-0.014865086490125 0.00960919630302833 1 1
0.218980165871837 0.193061802382691 1 1
-0.0240063620836592 -0.0390543623756243 1 1
0.118722094646594 0.0985307753814484 1 1
0.0916039817104864 0.108454955193844 1 1
0.128447731581269 0.113435408653517 1 1
-0.0601472361098336 -0.0549314030250907 1 1
0.115007591862291 0.0949428928137583 1 1
0.210185286094834 0.173755987489677 1 1
0.409205076861613 0.365940899034532 0 0
-0.0704407281595002 -0.120404322864932 1 1
0.108265461123641 0.112432185030731 1 1
-0.163767512810434 -0.120232459779967 1 1
-0.0455808653776905 -0.0489716639527221 1 1
0.0481895222288053 0.0312103542931818 1 1
-0.105341678492154 -0.0699717811341371 1 1
0.0829209835485499 0.0677664376970274 1 1
-0.133381037501921 -0.109030791399409 1 1
-0.125138186921351 -0.140386143256941 1 1
0.0167547336068232 0.0162760912231441 1 1
-0.0420663477386937 -0.045480614749023 1 1
0.0820451343734973 0.0617042491289504 1 1
-0.0374224953166381 -0.0448308595604569 1 1
-0.0332213290582883 -0.0215890496841583 1 1
0.155536658238119 0.13299496736744 1 1
-0.168806196868312 -0.149934094938585 1 1
0.141678054615025 0.112555370904544 1 1
-0.13676521248879 -0.130591270260244 1 1
-0.175135859578387 -0.149922664770643 1 1
0.399614698844316 0.38360765940152 0 0
-0.0890597178576118 -0.0569181420877807 1 1
-0.094275419568343 -0.0990296940739774 1 1
0.114456684697703 0.108341012939577 1 1
-0.0909235935531826 -0.0767179225120185 1 1
-0.280063313027151 -0.269979992289125 1 1
-0.0807596158753422 -0.0405551667011189 1 1
-0.173033622280707 -0.165497626882869 1 1
0.486972524441376 0.456371011541582 0 0
0.273350405392629 0.247836408351163 1 1
-0.02172422713808 -0.0132821130388383 1 1
-0.0881236049058398 -0.079668047658182 1 1
-0.246081872348832 -0.226381634478185 1 1
0.0922655120747228 0.0964754919374742 1 1
0.37487983375288 0.315573677971078 0 1
-0.195924693411505 -0.228547159033364 1 1
0.0270412425384176 -0.00309420373169225 1 1
0.0716521411085785 0.062506529580332 1 1
-0.00180605832760049 -0.00816833267966444 1 1
0.0970371686815046 0.0782681671107623 1 1
-0.518392235084452 -0.487905974504599 0 0
-0.08827044200858 -0.0859683935527374 1 1
-0.201782495779124 -0.17675475817976 1 1
-0.155594977752879 -0.135886446665317 1 1
0.414162739976251 0.355751647251468 1 1
0.104269069171784 0.088699171104567 1 1
-0.518598371356537 -0.433019251646745 0 0
-0.12512342068389 -0.109930635161745 1 1
-0.0292982183697595 0.00290209908699256 1 1
0.0232085909543399 0.0183997191472674 1 1
0.0617594194335649 0.0414205943083921 1 1
0.251378984452329 0.207330244748634 1 1
0.0688807217256709 0.0571788088200973 1 1
-0.247806852743713 -0.25771633033354 1 1
0.126038432136235 0.122198999927713 1 1
-0.107502914671719 -0.0987597318498388 1 1
0.214449162101676 0.199417449999565 1 1
0.0278537240374274 0.0144493191789906 1 1
-0.211692444839552 -0.171468528107249 1 1
-0.238025758026356 -0.198767295466543 1 1
-0.354062032217782 -0.317444405949903 1 1
-0.0181216036442523 -0.0231955361968797 1 1
-0.139661781557156 -0.13129628338595 1 1
0.118344959519131 0.104735171465023 1 1
0.152147171922706 0.139656369504092 1 1
-0.0516070489766671 -0.0671800778729082 1 1
-0.256027844036534 -0.19149437237088 1 1
-0.179353301142402 -0.166556820527274 1 1
0.178705499639776 0.174002984332494 1 1
-0.125143632851305 -0.112332069442221 1 1
0.149925724412234 0.133331623087098 1 1
0.0453447168755453 0.0356205354538097 1 1
-0.142492881585875 -0.128762933713133 1 1
-0.0102138644899341 -0.0178809784797924 1 1
0.352468231301157 0.345817632848699 1 1
0.371280165598565 0.338090163964587 1 1
-0.336637012326503 -0.313237122401339 1 1
0.0771773085976835 0.104152830941667 1 1
-0.104399588153856 -0.0728317638666624 1 1
0.104024161317512 0.0704228307138123 1 1
0.0617097910927725 0.0695730608889797 1 1
0.108797923675018 0.110231612593719 1 1
0.0667565417461939 0.0917406797710512 1 1
-0.118026626508113 -0.0978590939563717 1 1
0.0574353062860792 0.057013136397693 1 1
-0.0143755423455611 -0.0530637232610866 1 1
0.0274451649884783 0.0202156678522396 1 1
-0.036817500851685 -0.0323365039121403 1 1
0.139960974611369 0.0990909236418299 1 1
-0.10064065751072 -0.0859432894971172 1 1
-0.314137176192844 -0.282873681300951 1 1
-0.113719747399497 -0.0839390121186235 1 1
0.101659632742024 0.0963100679587639 1 1
-0.00629367285911003 -0.00130108129758326 1 1
-0.119422775620381 -0.114329565970767 1 1
-0.394658260863814 -0.359506174181959 0 0
-0.0718832266876121 -0.0958053801788152 1 1
0.206315416096785 0.236031915700543 1 1
0.101959488352464 0.0865611849818154 1 1
-0.360737139102545 -0.335029597452836 0 1
-0.159913931980072 -0.155548368376156 1 1
-0.0534053654737233 -0.0721933210599436 1 1
-0.171511900293397 -0.144287518208877 1 1
0.0642263112433787 0.0556753442069791 1 1
0.22753443474462 0.169914965386981 1 1
0.00847905602306899 0.00380499722297271 1 1
0.224233263390331 0.212849390485007 1 1
0.132975011677762 0.122154871552637 1 1
-0.265115975454498 -0.225863016273141 1 1
0.243575593239317 0.219789298514922 1 1
0.0454039692019165 0.0246453074140376 1 1
0.0507496828081038 0.0405329830590019 1 1
-0.124267137763084 -0.16030992978422 1 1
-0.26780023244293 -0.216463773408118 1 1
0.207385271513623 0.17747041878282 1 1
-0.164208863876239 -0.151319684336335 1 1
0.0540946350545337 0.0341707718248239 1 1
0.289435041233996 0.255386389514888 1 1
0.303731775772408 0.273989271761558 1 1
-0.186685196594383 -0.179416138047441 1 1
0.14941050006625 0.181957875297166 1 1
-0.409596744531512 -0.398731784468816 1 1
-0.0179189264316967 -0.0118042838810726 1 1
0.170733949098838 0.16532431664466 1 1
-0.406162060022473 -0.36061101778909 1 1
-0.0620287807797117 -0.0556630763673989 1 1
0.194016297129459 0.196262761820176 1 1
0.326322173961843 0.298373552657712 1 1
-0.0659176299856718 -0.0682716932001329 1 1
0.0716266620646274 0.0627825152406117 1 1
-0.0784695871359245 -0.067136903832975 1 1
0.270231394545234 0.245283255894389 1 1
0.0489462149918703 0.0225981548893171 1 1
0.117936288829671 0.081796714758192 1 1
0.0349310149889222 0.0249310599356375 1 1
-0.162353822362538 -0.109954456846727 1 1
0.0316446714607312 0.0196665488163576 1 1
0.336795794214182 0.333358831946396 1 1
0.0248189136120134 0.00106905047249098 1 1
0.323834685182252 0.282210618761285 1 1
-0.0849842209861223 -0.0693540553860061 1 1
-0.324061302263083 -0.295611488995835 1 1
-0.151820941854555 -0.138706555831139 1 1
-0.0406694741851226 0.0019371224955803 1 1
0.0596550266726704 0.0494260155200384 1 1
0.0977767817082938 0.085829235806711 1 1
-0.232518314582375 -0.285451285261161 1 1
0.180776549006006 0.157605063256801 1 1
0.187934784092715 0.137505612690656 1 1
-0.210978127081787 -0.186855680820514 1 1
-0.0711865328460899 -0.0482290765014263 1 1
0.12861718280188 0.106148043516381 1 1
-0.268471421330679 -0.217161330896284 1 1
0.0461921346494393 0.0627029554278024 1 1
0.000935362021382973 0.00286224358427785 1 1
0.250225560878667 0.224689248016815 1 1
0.193564387092325 0.195926168539242 1 1
-0.279712522304028 -0.259333455418394 1 1
-0.0333009741926029 -0.0287166542797504 1 1
-0.276101947205788 -0.2394215018392 1 1
0.0336702410907541 0.00452831839012961 1 1
0.208485799948771 0.174870675187729 1 1
0.0493571101708516 0.00230140075880498 1 1
0.121974587429876 0.101102787710307 1 1
-0.0631750453413815 -0.0187071188143624 1 1
-0.145054589178317 -0.101627970376449 1 1
-0.325748131381977 -0.314025871392917 1 1
-0.132982603535616 -0.139132838782732 1 1
-0.165135638940064 -0.144377766360315 1 1
-0.221377000021291 -0.221561138752248 1 1
0.0183959865479621 -0.0100313886552269 1 1
0.0759205762336201 0.0815389030261439 1 1
0.153322313047374 0.142131445668879 1 1
-0.18921343905195 -0.145454274684963 1 1
-0.212751772033106 -0.184810336869762 1 1
0.259874055143864 0.231387850608899 1 1
-0.254861548230341 -0.213123007723201 1 1
-0.0786959225628874 -0.0649921126670578 1 1
-0.102045987311391 -0.116752690102538 1 1
0.0497344104650442 0.0264685713475904 1 1
-0.0284161790905126 -0.0270173285723869 1 1
-0.0330479982725922 -0.073267122041943 1 1
-0.0140034051463589 -0.0242359090744821 1 1
0.0158105416629141 -0.0023342033609514 1 1
-0.209690762944414 -0.218775524076477 1 1
-0.165024075355215 -0.174860052638011 1 1
0.0428534698264945 0.0258195046512734 1 1
0.24754036451466 0.21732091775202 1 1
-0.201553588736476 -0.183905353289151 1 1
-0.266674879896025 -0.237792458464253 1 1
0.154061627458282 0.100877911211649 1 1
0.0638294493631447 0.0532675879195529 1 1
-0.175367003863172 -0.164718419046838 1 1
-0.272446680143462 -0.25623654158415 1 1
0.0392353191810925 -0.0276346780708936 1 1
0.20417567868674 0.192793993563072 1 1
0.0398641459593405 0.0378310580177874 1 1
0.181385901715274 0.155957170233269 1 1
0.122573949583465 0.124115649307255 1 1
-0.0836118098447267 -0.0821894507815205 1 1
0.11951511928313 0.110018999718752 1 1
-0.178117390613734 -0.171137212453249 1 1
0.254570139081008 0.269240837468076 1 1
-0.0658026349162544 -0.0692354449771596 1 1
0.0340556050372861 0.0217778191506174 1 1
-0.184338935040667 -0.172891859750207 1 1
0.020240229570472 0.009028760189118 1 1
-0.208441994394287 -0.175629419932399 1 1
-0.173296005246737 -0.171610158920126 1 1
0.0459789862016411 0.0344063580165539 1 1
0.170501028657623 0.175736580280865 1 1
0.0467873468097302 0.0390980515032568 1 1
-0.00372588731596182 -0.011587957005345 1 1
0.463587815675489 0.407470239509677 0 0
-0.00549983990308254 -0.0167390794483202 1 1
-0.046695360113097 -0.0238407231318003 1 1
-0.353979907173252 -0.330619176762859 0 0
-0.12274858024657 -0.107869558292299 1 1
0.0507918080136746 0.0586848470587632 1 1
-0.246585240182772 -0.299193135875658 1 1
0.120798797568909 0.10894366189262 1 1
-0.0422720803653056 -0.0287133382765797 1 1
-0.0100791854315042 0.000573193429421116 1 1
-0.0141457488450957 0.00505416330389038 1 1
0.00235982308177772 0.0183501449769425 1 1
-0.113038544200539 -0.0896842765166837 1 1
0.0976017356485077 0.063585186779091 1 1
-0.125793811194603 -0.131319563677394 1 1
0.0123564528474494 0.0231717880085025 1 1
0.00842076055205213 0.00068162931183921 1 1
-0.236616683251261 -0.195515876619329 1 1
-0.146144070198815 -0.132354162807175 1 1
-0.0558023817219128 -0.048774985918455 1 1
-0.200528823150755 -0.194222142774765 1 1
-0.0374861620810203 -0.0434093277461649 1 1
-0.364555278396403 -0.355724002914686 1 0
-0.0992101532098268 -0.075939249687232 1 1
0.0352685953383392 0.0496643233953173 1 1
0.0307522180974547 0.0312979128948217 1 1
-0.0313800984447863 -0.00402496275657851 1 1
0.357255587706063 0.304731038661165 1 1
-0.0485635360844827 -0.0369174720542281 1 1
0.151388634993299 0.141617609077712 1 1
0.154595182684976 0.12878907382791 1 1
-0.0354579930811687 -0.0303428550127779 1 1
-0.062187178519406 -0.0571016449084123 1 1
0.00538256437733175 0.0104599273263573 1 1
0.0798598484834825 0.0335196395324686 1 1
0.0310936607398298 0.0326397316378213 1 1
-0.26547133150105 -0.251645796518169 1 1
0.253217418199294 0.249410718218323 1 1
0.0228975464686945 0.0185916520868255 1 1
-0.0292531852271446 -0.0320979909602861 1 1
-0.0780638446895118 -0.0799536467171627 1 1
0.0370215982602047 0.0185927925239819 1 1
-0.0817508904466468 -0.0468318627619881 1 1
-0.00730049978093308 -0.014201303612434 1 1
-0.223847578316471 -0.184895019973919 1 1
-0.149116781045231 -0.122347684692735 1 1
-0.142869603664019 -0.133533122639707 1 1
0.154006540615549 0.1625532801588 1 1
0.0686177233633997 0.0460885959219329 1 1
-0.120217764255545 -0.101418647166867 1 1
0.225863979825928 0.214344952592693 1 1
0.0452328928112715 0.0351207102384336 1 1
-0.258796213778545 -0.207158868013102 1 1
0.182193619044273 0.164457691533329 1 1
0.0862687828605963 0.0753831179957919 1 1
-0.34221705372084 -0.319918585944123 1 1
-0.0261615759395786 -0.029660683817314 1 1
-0.0410713506958179 -0.0365606340909918 1 1
0.10685185369001 0.102577912616146 1 1
0.125836134842925 0.101275249035157 1 1
-0.0140671361169765 -0.000481162457147855 1 1
-0.0104040453840457 0.000682494992362363 1 1
0.154051945517758 0.137799303317669 1 1
-0.166919303599273 -0.150546151633821 1 1
0.0825669802698079 0.0612468846112763 1 1
0.204390893149939 0.176331420398488 1 1
-0.136382479338906 -0.123515371421444 1 1
-0.0497764686856199 -0.057188145481611 1 1
-0.150003012258756 -0.0826161438723506 1 1
-0.241277703335568 -0.220372717209969 1 1
0.00197614102758302 0.014575999834689 1 1
-0.0200849266805072 -0.0304243021049825 1 1
-0.185082902324876 -0.170688178168913 1 1
-0.300022121933176 -0.30299677365412 1 1
-0.120243949684645 -0.135237948499498 1 1
-0.358334905357376 -0.330973540587713 0 0
-0.0636291039941828 -0.0528469640435917 1 1
0.116917262820791 0.109294423401377 1 1
-0.233858356663796 -0.215697921433316 1 1
-0.302437110944345 -0.274217945462438 1 1
-0.104757097263157 -0.106605503888669 1 1
0.0142339798481341 0.030296571336948 1 1
-0.246223402856547 -0.238236356152063 1 1
0.0388411468702093 0.0215228467558944 1 1
0.101380556960082 0.0792947941436696 1 1
-0.164063364021212 -0.145343138553123 1 1
0.0839602813816487 0.0840083717387504 1 1
-0.32982051484359 -0.267062286934686 1 1
-0.0915573655188715 -0.0637844478876204 1 1
-0.466788986813919 -0.469834471081178 1 1
0.266227288828237 0.249258211374623 1 1
-0.109809140068862 -0.115135243004622 1 1
-0.175925499034312 -0.149098778980238 1 1
0.0234226227053517 0.0241467212134247 1 1
0.408893270152636 0.346938584990017 1 1
-0.00415079809248533 -0.00642387253951302 1 1
-0.0431197540035871 -0.0268694764728149 1 1
0.499532540880307 0.442550634915544 0 0
0.366442492248971 0.370751004870539 1 1
-0.106370799544512 -0.106664621941354 1 1
0.0847586135659485 0.0918926110169231 1 1
-0.0999895974054782 -0.0747598025191339 1 1
-0.273538846100725 -0.24239142408536 1 1
0.0666446807258091 0.0568770919169191 1 1
-0.148107138634237 -0.121005041303886 1 1
-0.453490400873947 -0.415119880661502 0 0
0.0390402364228487 0.0523629274258635 1 1
0.131356266720944 0.124579805705095 1 1
-0.376560671179471 -0.303304972370531 1 1
0.130732522881383 0.111700255344564 1 1
-0.149440433315612 -0.15322744741737 1 1
0.145667168074518 0.122114642096936 1 1
-0.165301780861042 -0.137574882775255 1 1
0.214410036292867 0.190232495671513 1 1
0.0843692000458187 0.0962900742239665 1 1
0.359670952373675 0.304544126122196 1 1
-0.0481705076597568 -0.0129781223519257 1 1
0.0756129468339251 0.0619544315132483 1 1
-0.0185140322549601 -0.00910760211949779 1 1
-0.0158169726699998 -0.00149483625154756 1 1
-0.0935654804419143 -0.075404891832211 1 1
0.131553360611066 0.118599223908674 1 1
-0.156304355332982 -0.116127491972166 1 1
0.0291883552295926 0.0116547859694777 1 1
-0.255734477583801 -0.245099210787267 1 1
-0.137945284821155 -0.133597315348609 1 1
-0.353063328136055 -0.322633395484621 0 0
-0.0152858920465737 -0.0224299258365596 1 1
0.00977225741433756 0.0258750616851091 1 1
0.235603970989377 0.246030891858736 1 1
-0.0240922252022285 -0.0344880130671046 1 1
-0.00338020376943901 -0.0388814271703506 1 1
-0.16208208725163 -0.136482609091401 1 1
-0.0993841789433112 -0.10765985096535 1 1
0.0211459776356455 0.00865589867319049 1 1
-0.124477839566918 -0.110391740746377 1 1
0.0744808436090017 0.0557547617465459 1 1
-0.201618583839331 -0.168881435700114 1 1
-0.398050172924408 -0.327308601111593 1 1
0.303579146529042 0.290025845945193 1 1
0.0740495525257745 0.0638978388905565 1 1
-0.0515151347703391 -0.0558867322999454 1 1
0.162020344755851 0.140480338008865 1 1
-0.0259140846366226 -0.0188801706460408 1 1
-0.0641712090352505 -0.0440272819887067 1 1
-0.123794544629942 -0.107293815182721 1 1
-0.0535910754528702 -0.0496069232979157 1 1
-0.0306809654167866 -0.0290520711131417 1 1
-0.203873815332049 -0.177518738406506 1 1
-0.00896115934595849 -0.0043889965012401 1 1
0.300072130335127 0.278560951865318 1 1
0.104999831795557 0.0791126522014144 1 1
-0.0591580018034114 -0.0344012865244562 1 1
0.145341266514298 0.155361738794338 1 1
-0.102010457113078 -0.100995526862473 1 1
0.295679073544785 0.264057835553059 1 1
-0.140322416217745 -0.210761521330556 1 1
-0.0387614965804368 -0.0309171451715237 1 1
-0.0134677836093547 -0.025733888039914 1 1
0.199499947913566 0.169975957745395 1 1
-0.0178530855114574 -0.00928378450891749 1 1
0.150784322200776 0.131476693392443 1 1
0.116040939474763 0.136324956312413 1 1
-0.0876019204593966 -0.0790476790611725 1 1
-0.0267846268924168 -0.0364454235827661 1 1
-0.311903740010946 -0.270442068169536 1 1
0.0938163328082547 0.0793919668749404 1 1
0.0723792613385157 0.0481909787110563 1 1
-0.299339955675725 -0.27068751481905 1 1
0.00266923246514723 0.015806404438986 1 1
0.0650379281638796 0.051955719605373 1 1
0.115728420922846 0.0949503231480389 1 1
-0.260509275118332 -0.230441935844611 1 1
0.207179178840494 0.198890497025092 1 1
0.189216433620398 0.204043560264534 1 1
-0.067936827970582 -0.0753047599384083 1 1
-0.147958863565079 -0.115857949580266 1 1
0.351842554334491 0.304328641781024 1 1
-0.181968974911433 -0.135704766555647 1 1
0.164588011081655 0.17185031340169 1 1
0.332840112277132 0.281879262868042 1 1
-0.164139849731155 -0.152899275335369 1 1
0.10426930129926 0.07954917511449 1 1
-0.110861359371237 -0.0961562713891086 1 1
0.201300694375728 0.201506765885792 1 1
0.344436905022368 0.316598578021932 1 1
0.139993572664523 0.125457123542841 1 1
-0.408214613173865 -0.373946200910114 0 0
0.131469240316729 0.114776441733483 1 1
-0.311458514772448 -0.290675583287745 1 1
-0.214012320585416 -0.198118692795326 1 1
0.0350888201796657 0.0452741606768544 1 1
-0.0505144521676924 -0.0604528394346911 1 1
-0.217350809159553 -0.188769397221841 1 1
0.208805907144348 0.196883651130384 1 1
-0.0628576340775387 -0.0740518403122011 1 1
-0.219689258286188 -0.21311575311813 1 1
0.0645357255974817 0.0910727129223653 1 1
0.056372221559944 0.0616303969998562 1 1
-0.0376624935180931 -0.0404691175765598 1 1
0.239707510467816 0.258844397027805 1 1
-0.0282197556576356 -0.0260865390291768 1 1
0.051016617914766 0.039864905775146 1 1
-0.168824244866345 -0.165685546738677 1 1
-0.179870354914914 -0.159589385089473 1 1
-0.0111664340931989 0.0175023279385238 1 1
0.0304790981221257 0.0415408926553623 1 1
0.100035217361755 0.0652194779154962 1 1
-0.25426702716294 -0.234571239330062 1 1
-0.140196774249643 -0.127144898361478 1 1
-0.381342264639229 -0.33510236863989 1 1
0.0355473877673933 0.0193360338150457 1 1
0.0191330302236122 -0.0130722515285682 1 1
-0.356090576540549 -0.306907584040901 1 1
0.0423610221634321 0.043542882081587 1 1
0.193914582063662 0.171759641256906 1 1
0.256111194841927 0.207540573795151 1 1
-0.214502394025937 -0.185265780536314 1 1
-0.0331257133989244 -0.0356445494533393 1 1
0.160831615352413 0.14368518093745 1 1
0.336342720929478 0.328114748231033 1 1
0.0630287621495328 0.0514953871201924 1 1
-0.0843363468153357 -0.0834525242749453 1 1
-0.181308475711219 -0.155058972665864 1 1
-0.184310537207623 -0.181666745348551 1 1
-0.194683939767576 -0.169576609054651 1 1
0.259630831180256 0.224839519451593 1 1
-0.199332760391082 -0.176111159227901 1 1
-0.269507149735524 -0.26871931614511 1 1
-0.0920336565733016 -0.053661198048073 1 1
0.0826703447422488 0.0620049932249198 1 1
-0.021868964600028 -0.0392493497522256 1 1
0.450007618266681 0.401702406529418 0 0
-0.170619422633257 -0.151884058113659 1 1
-0.228607187476252 -0.197493443129576 1 1
-0.0406054365655319 -0.0367212027827707 1 1
-0.0700219173049929 -0.0643409917043539 1 1
-0.283231513039697 -0.249845069014213 1 1
-0.00353008311624423 0.00916670913711024 1 1
-0.0284265027476246 -0.0432689813107744 1 1
-0.0332949694094928 -0.0237059355712518 1 1
0.177477997623975 0.187533310570621 1 1
-0.334784574309106 -0.306273016953341 1 1
0.1496895271112 0.150803285205013 1 1
-0.0462393691992033 -0.0416911844454012 1 1
-0.0297047367133145 -0.0544952406973405 1 1
-0.134561318142567 -0.0982764655418746 1 1
-0.0516797467357372 -0.0356574468976032 1 1
0.033007241515901 0.0743606888681281 1 1
-0.156440142834822 -0.152864516609715 1 1
-0.281545349028199 -0.278185235692162 1 1
-0.018935599028538 0.0125053468861927 1 1
-0.294566427719468 -0.2488124061996 1 1
0.227883876247554 0.241046479854273 1 1
0.216562891175546 0.203608462166802 1 1
0.0298951283195711 0.056792600065716 1 1
0.0698190983794024 0.0612380942941718 1 1
-0.0069775197972084 -0.0129533081036533 1 1
0.225215703772108 0.216112204255187 1 1
0.147599515441312 0.128377710089727 1 1
0.606520775647735 0.558802643841944 0 0
0.075894164485114 0.0741011265064075 1 1
0.162269522880333 0.16338587513847 1 1
0.117119321723466 0.126098849696856 1 1
0.0716246095846995 0.0834353739351038 1 1
-0.0746484347185229 -0.0395969627075307 1 1
0.0935327834520901 0.0905191261349496 1 1
0.128281932453511 0.0953082055048877 1 1
-0.102546348227598 -0.0825522421537253 1 1
0.454127060250882 0.432248928886833 0 0
0.0991065155377864 0.0898581412641492 1 1
-0.0977203508537335 -0.071153106875145 1 1
0.386884419401918 0.35090306894417 0 0
0.197541471335859 0.174472720142622 1 1
-0.0760400309180129 -0.0640270063541668 1 1
-0.374854908445401 -0.343427724233004 1 1
0.0237167338901386 0.0132659395513776 1 1
0.0948376773678709 0.0885039323785647 1 1
-0.0958462843729979 -0.0726510480773359 1 1
-0.0787724681489834 -0.0891141536161656 1 1
0.100864900578907 0.0838148423417998 1 1
-0.107158519153002 -0.0846915518220429 1 1
0.174398192005523 0.122632818184721 1 1
0.0139396796193816 0.00584452584247086 1 1
-0.344377907512449 -0.309910015076572 1 1
0.0736909132295719 0.0551492417938123 1 1
0.0648621526398442 0.0669838099183748 1 1
-0.0776045170301077 -0.0831912551786255 1 1
-0.119830015250948 -0.106696469339873 1 1
-0.00335785764797966 -0.0360149036398872 1 1
-0.0848197654267181 -0.0938941385924843 1 1
-0.119059960233538 -0.115059825475778 1 1
0.150475730187127 0.14260583853617 1 1
0.0922109352262629 0.0779114079788411 1 1
-0.0883525676924522 -0.111173953238473 1 1
-0.440543221137331 -0.400074787201119 1 1
-0.125741183936747 -0.0932650576517937 1 1
0.0797403438665891 0.0666172340594713 1 1
0.143696016016887 0.132651597943587 1 1
-0.153126005681483 -0.0885615245839726 1 1
0.119707088796428 0.125977601747453 1 1
-0.103770549594309 -0.0998623018570166 1 1
-0.0352296446931977 -0.0444586586973234 1 1
-0.159173923033166 -0.137946801500889 1 1
-0.28253599421414 -0.246749042727319 1 1
0.351592230861571 0.326196546934598 0 0
-0.162356438143331 -0.148905987308384 1 1
-0.199354215457657 -0.176324024865043 1 1
-0.0203380348413751 -0.014220345147796 1 1
-0.0623224151111374 -0.0626673893726373 1 1
0.22603616571534 0.221042179331807 1 1
-0.0467443155768748 -0.0569139256331739 1 1
-0.203481337364021 -0.186266265704218 1 1
0.0737597151295352 0.0603871188421786 1 1
0.240525985862657 0.219574208398234 1 1
-0.081462564494555 -0.10129945700641 1 1
0.0177536537663639 0.0167230000911459 1 1
0.188079065955149 0.231705567979394 1 1
0.210648418639681 0.168211406207971 1 1
-0.239582994723615 -0.207093229730744 1 1
0.201423856381694 0.189808137028382 1 1
-0.177877995745713 -0.146164974242806 1 1
-0.0622829160241925 -0.036488779305405 1 1
-0.00791881706070735 0.0280127643216095 1 1
-0.131027630318755 -0.130069121574949 1 1
0.321004727716774 0.300386188809762 1 1
0.22645834504159 0.202050788026727 1 1
0.171825240045994 0.14999555493953 1 1
0.609375606498961 0.504860058482964 0 0
-0.181968387926254 -0.1743533631615 1 1
-0.0261126682790553 -0.0140325473534973 1 1
-0.0337774926507715 -0.0254319126286793 1 1
0.0107293178862453 0.0281507123082233 1 1
-0.0113090404425093 -0.0127113877661344 1 1
-0.521783409569536 -0.461154389209304 0 0
-0.0412030857584516 -0.0195260372933845 1 1
0.0857512978548932 0.0710923284580783 1 1
0.0487023176352401 0.0654712574606032 1 1
-0.508464217467852 -0.455478582983288 0 0
-0.202885722483152 -0.170837967099456 1 1
-0.0342225584179906 -0.016555298450398 1 1
0.0263601714886091 0.0283241290738293 1 1
0.128112592469841 0.09771459890672 1 1
0.0147097258791744 -0.000452927171809114 1 1
0.179451174188616 0.164382181455127 1 1
0.0052076334603409 0.00357386390620536 1 1
-0.157313001081933 -0.117312333043264 1 1
0.307175924920006 0.280521730589302 1 1
0.106852325935442 0.0971490604463695 1 1
-0.343866458926632 -0.283890655472802 1 1
-0.470031965643348 -0.422916980864121 0 0
-0.10129400348551 -0.0758420318112821 1 1
-0.0126489727775649 -0.0109892674599242 1 1
0.0931196596600262 0.0168549468114031 1 1
-0.393164395319209 -0.360312413046565 1 1
0.16937428216472 0.150479576953332 1 1
-0.13941390119719 -0.116472935391488 1 1
-0.153104653396669 -0.111144495820408 1 1
0.165729785749512 0.137125560746454 1 1
0.265591858095023 0.229722418973093 1 1
-0.071479676631653 -0.058433723964149 1 1
-0.0186204591163055 -0.00292012003307789 1 1
-0.0737248391281893 -0.0666320459916633 1 1
-0.0590529370108268 -0.0617134118743453 1 1
0.00486279406834593 0.00660211557117159 1 1
0.386412006365802 0.33220709805442 1 1
-0.172241343133764 -0.153227230007721 1 1
0.128158846144276 0.0846687445590411 1 1
-0.137000698868706 -0.136636322752316 1 1
0.335820478779604 0.265502601239663 1 1
0.182611820749176 0.182855232202114 1 1
-0.0346296488984506 -0.00484688835790507 1 1
0.190522747798877 0.179099178286395 1 1
0.103631460115742 0.091735696436892 1 1
0.0837359860539065 0.0794402935262188 1 1
0.00943137226915074 0.0323546897066387 1 1
-0.199450292323472 -0.161368987785887 1 1
-0.177509721963658 -0.187500920637388 1 1
-0.086601785087902 -0.0758587820221919 1 1
0.143156601887459 0.133944900398624 1 1
-0.0565730072763934 -0.0736164148511049 1 1
0.325304046937046 0.283128841632829 1 1
0.188501147453421 0.204967771974026 1 1
-0.0176909400733232 -0.0477521852325976 1 1
-0.304136303827375 -0.289841778849461 1 1
0.0234359765505522 0.00255739991295773 1 1
0.0551243309691013 0.0458334192804125 1 1
-0.0533679189890815 -0.0791173033047512 1 1
0.156930619978422 0.141518377934279 1 1
-0.536232402092951 -0.496885334945254 0 0
-0.0609236380835404 -0.0536645121966993 1 1
-0.144823122244044 -0.0996344036257594 1 1
0.300659791856629 0.276270125365558 1 1
-0.0666533578794672 -0.0558636067140131 1 1
-0.0784835169112657 -0.0663954362247777 1 1
-0.109348554245579 -0.111933320569143 1 1
0.504720572461986 0.476330841473179 0 0
-0.0699967773705098 -0.0572680291566987 1 1
0.277938734148615 0.265183143361623 1 1
0.413576788911453 0.368715230090758 0 0
-0.289066502371928 -0.244069617092466 1 1
-0.0717112824184063 -0.0775705025504006 1 1
0.121110519020136 0.119095526694192 1 1
0.214177599342943 0.177733884652426 1 1
0.274282183809858 0.233685772747258 1 1
0.299028594615758 0.296558721097866 1 1
-0.265119011668198 -0.270277940666248 1 1
0.327747134948833 0.289768659479659 1 1
0.296378655672632 0.288456629886936 1 1
-0.22991093076996 -0.195662274608671 1 1
-0.0067538448822134 -0.0184513543751641 1 1
0.356592231487162 0.344643045334741 1 1
0.139623297875095 0.116664678514423 1 1
-0.0802666382312588 -0.0683794410611716 1 1
-0.154515377476909 -0.140832895027264 1 1
-0.235960688042934 -0.22452576309524 1 1
-0.00304431765929097 0.0160072511745592 1 1
0.134422244107773 0.143520855139581 1 1
-0.26302671588471 -0.244638778800002 1 1
-0.101142318017034 -0.101323582952822 1 1
0.250410376501198 0.228481082144266 1 1
-0.117322070981616 -0.0721627695251477 1 1
-0.050533487329528 -0.0686137047033144 1 1
-0.308263466116405 -0.278590452643144 1 1
0.0620671570528415 0.0455524100518505 1 1
-0.224989136949211 -0.219462696847308 1 1
0.0895106588241942 0.0901948561824558 1 1
-0.212624112201979 -0.199889811468064 1 1
-0.118029680364218 -0.119931675631513 1 1
-0.0506800867795366 -0.0513759384981692 1 1
-0.00338012220995881 -0.011759929010959 1 1
-0.0837540452858188 -0.0895487815221229 1 1
-0.349447707392761 -0.367389980292712 1 1
0.167762444651162 0.155107869875405 1 1
0.182013312330921 0.152624176572234 1 1
-0.0858127675835219 -0.104316253065235 1 1
-0.182976103984427 -0.156042658810431 1 1
-0.146346277738718 -0.133472363750329 1 1
-0.195287703482332 -0.151410768606305 1 1
-0.0863444281178697 -0.0846593690187653 1 1
0.273474629820529 0.268311126175928 1 1
-0.178199194437652 -0.158955907835062 1 1
0.231240289408084 0.198499642913523 1 1
-0.178780170667293 -0.15785927250123 1 1
0.302520697414873 0.263194242485793 1 1
0.132889827010208 0.118911870911619 1 1
0.233067312379386 0.224307892897266 1 1
-0.263380574286327 -0.229565526302431 1 1
0.106433553545295 0.10025916414027 1 1
-0.192834953660203 -0.168342097443827 1 1
-0.130437857564713 -0.117319764647507 1 1
-0.0342999459176341 -0.023439091704516 1 1
-0.105142344756611 -0.102362357577102 1 1
-0.202760016808009 -0.178178473225615 1 1
0.0356738918114987 0.0538131708330081 1 1
0.297755989701004 0.281592581268189 1 1
0.00369825164486138 -0.0279244645344862 1 1
-0.342505204088188 -0.277716802243511 1 1
-0.0613499838139887 -0.068283209695831 1 1
0.174061948464156 0.181922059897466 1 1
0.0514975004970597 0.0195998953491329 1 1
0.0439973822402689 -0.000816241200504414 1 1
-0.219776169515797 -0.201685985017991 1 1
-0.0574075661691714 -0.0520917818982264 1 1
-0.142620919746613 -0.14723011473543 1 1
0.299550503219759 0.268307700017273 1 1
-0.490517562320672 -0.423542117242548 0 0
-0.0494998823515076 -0.0445787806958445 1 1
0.0277750871369226 0.0407291523989348 1 1
-0.248833668768682 -0.249396295681187 1 1
0.296986978288803 0.263807354601407 1 1
0.0197653587184004 0.0405985788202777 1 1
0.22334655609259 0.186101654776321 1 1
0.110563181688229 0.100161607126262 1 1
0.119294066911809 0.119647917013786 1 1
0.310688664058089 0.263116347407245 1 1
0.0300414688074945 0.0420763143676002 1 1
0.0437804859085958 0.0339072352929313 1 1
-0.0842971378802863 -0.0861516940030828 1 1
0.0569929647939251 0.0390932242003767 1 1
-0.185508137415707 -0.189161288191306 1 1
0.297775504706069 0.26580519320304 1 1
-0.13308863817431 -0.1237026910865 1 1
0.0703840707819165 0.0437869546761297 1 1
0.147597195367333 0.127904113450892 1 1
0.0109057625162555 0.0335901405346906 1 1
-0.3527964049799 -0.323861143226625 1 1
-0.112876619819169 -0.104180282362512 1 1
-0.390736874988721 -0.365816789383691 0 0
-0.126133688008971 -0.115657548705725 1 1
0.274361369543324 0.260071209777251 1 1
-0.0361975933425806 -0.0257182160209416 1 1
0.0247919043144408 0.0197089063324078 1 1
-0.399804896717693 -0.333423391082223 1 1
0.183584579258054 0.1561794282958 1 1
0.234971614956488 0.18105884841432 1 1
-0.133212399540152 -0.120553871929979 1 1
-0.187797024165777 -0.187929592583493 1 1
0.372573964524658 0.341606060454151 1 1
0.106505207427475 0.0971369726371972 1 1
0.0668869509487385 0.066880924573815 1 1
-0.0918184635849361 -0.0676529013911898 1 1
0.0377620480023999 0.0266134846638292 1 1
0.0184139351225409 -0.00635774240052904 1 1
-0.187005710136885 -0.177936259910802 1 1
0.00814920812116241 -0.0355575383666104 1 1
-0.019188181415475 -0.0554398871667992 1 1
0.0536193837315922 0.059148438147614 1 1
0.480022997359447 0.445621552411205 0 0
-0.176872676844143 -0.153088791818076 1 1
-0.17550733675942 -0.16485456213168 1 1
0.0808883392875634 0.0386873597744297 1 1
-0.0436334704203903 -0.0435154960782066 1 1
-0.228232033012424 -0.202167287034441 1 1
0.220905793215443 0.243377264654392 1 1
0.0620297800458585 0.0479782136813631 1 1
0.0829981286732376 0.0832138488879709 1 1
0.18779010625093 0.183016870191217 1 1
-0.165924911687965 -0.12747921652851 1 1
0.247763987524621 0.225112555675659 1 1
0.308818993670163 0.290543855138398 1 1
-0.32509335479904 -0.311025061487185 1 1
0.0359821498326801 0.0357428774597668 1 1
-0.189622815497045 -0.175408249714047 1 1
0.219543507239704 0.200291319041345 1 1
-0.0353606350567102 -0.0420571069131188 1 1
-0.260726648557143 -0.260558547819775 1 1
0.147783542772976 0.13070747961263 1 1
0.0835440686614508 0.0665002398962171 1 1
-0.0871794576550167 -0.087427171893126 1 1
0.15517025089691 0.141101059959229 1 1
0.411281004925905 0.373631281109696 0 0
0.023315068394995 0.0336229005282255 1 1
0.258974902255307 0.219707189804774 1 1
-0.0723850985860498 -0.0753194223571577 1 1
0.0782796398370467 0.0745759696622177 1 1
-0.131197760167757 -0.083524993691219 1 1
-0.327926590666167 -0.31622653925879 1 1
-0.040697424774106 -0.0181660440660774 1 1
-0.245147048590808 -0.244338129626642 1 1
-0.0223102062103029 0.0307545280117843 1 1
-0.0786102331429633 -0.0748510748763666 1 1
0.131888566220976 0.0990192133587995 1 1
0.0102897665411401 0.0179786277653438 1 1
0.0980183143894982 0.099600810691853 1 1
0.0994885513276214 0.0986553652115524 1 1
0.344781991667787 0.303910109606011 1 1
-0.182535084246208 -0.173831065430514 1 1
0.0447236409125549 0.0330981535273149 1 1
-0.295464232172788 -0.270056815488362 1 1
-0.323025937585286 -0.287305764136601 1 1
-0.243007731880582 -0.238101586379361 1 1
0.170062291961645 0.141405609763697 1 1
-0.309823571461798 -0.29229943368744 1 1
0.166553602124362 0.154286584200562 1 1
0.150875118648315 0.157547319375065 1 1
0.2295072227422 0.237358168132136 1 1
0.297136101357035 0.277635851995162 1 1
0.0374496583861946 0.00976530584908578 1 1
0.0295519388924302 0.0287393043687381 1 1
-0.00270669428273159 0.0131976024146944 1 1
-0.181455556162509 -0.15263575760706 1 1
0.256012992861545 0.217514341921364 1 1
-0.16215045818973 -0.148155119990769 1 1
0.066497140133326 0.0604639246799072 1 1
0.170929192152873 0.169378522034244 1 1
0.0361822768253703 0.0246863919912146 1 1
-0.125930916712103 -0.0973175103187661 1 1
-0.320675149097843 -0.29422547304281 1 1
0.165276587874799 0.149378570955104 1 1
-0.0372540775904218 -0.0170798216639511 1 1
-0.374654179217166 -0.359876652334332 1 1
-0.056869979461327 -0.0749857368787127 1 1
-0.335752025312847 -0.306306986506043 1 1
0.100884833112758 0.093176897961569 1 1
0.0373562546691414 0.0505843727240905 1 1
0.0864746650757601 0.0782312810672036 1 1
0.349519236281178 0.304729532946522 1 1
0.1751879622448 0.163118619148509 1 1
-0.0746751430525857 -0.0440103638967082 1 1
0.290366804255066 0.286029466092914 1 1
0.270106162184449 0.190652204014963 1 1
-0.390284332536614 -0.362336381630468 0 0
0.140957723579197 0.119305484250234 1 1
-0.00175697199191409 0.00415770767105253 1 1
-0.0458786884053584 -0.0188343564077068 1 1
0.0432425175638276 0.0353259484255981 1 1
0.128328290549613 0.0956950242526005 1 1
0.0208589909360708 0.0186369650135457 1 1
0.199862494635491 0.175463448274773 1 1
-0.0961670116748624 -0.0945007275260121 1 1
0.0223934096999345 0.0115948779810366 1 1
0.312460814195032 0.28053447367736 1 1
-0.232252966114046 -0.228121155791388 1 1
-0.0580896378023347 -0.0569284905188182 1 1
-0.115544726865894 -0.121661913114481 1 1
0.144572283858213 0.143687508779641 1 1
-0.250059969364739 -0.235935592707873 1 1
0.00685242970990954 -0.0147622210939601 1 1
0.100156393402364 0.0616384954535395 1 1
-0.248798102038232 -0.223459210169616 1 1
0.280662640456834 0.255539677341682 1 1
0.18551159523097 0.147261525610019 1 1
0.00911626796081805 0.00327373661419749 1 1
-0.284028581050257 -0.263555053129558 1 1
-0.133798325625395 -0.145263350928422 1 1
-0.033181779970037 -0.0350865086030372 1 1
0.00309484122765091 0.0433680785303791 1 1
0.0011743079952934 -0.00303674489040973 1 1
0.182831007935126 0.156395042630688 1 1
0.236613633199533 0.202073624398091 1 1
0.0224372357240681 0.0322440771881958 1 1
-0.154676693867809 -0.134826214470265 1 1
0.279927630877975 0.24446403221482 1 1
-0.089976297515738 -0.0895888532253425 1 1
0.0868370234265779 0.0642558625931408 1 1
-0.0870931299803952 -0.0781073883696472 1 1
0.0107923513412017 -0.00979873147845763 1 1
-0.00487906799846601 0.0242684487312202 1 1
0.142668686108377 0.139549390270415 1 1
0.359267698882715 0.321480585636345 1 1
0.133116663583457 0.117041322536128 1 1
-0.21292180687852 -0.196011468130387 1 1
-0.184879795874545 -0.166824969722167 1 1
-0.0229999795062923 -0.0192055560205482 1 1
0.146876387355163 0.12874756189388 1 1
0.154196364419132 0.158684283390898 1 1
-0.592129089423349 -0.553979840717338 0 0
-0.384133771596244 -0.331216249903507 1 1
0.0713378880095072 0.0585654796977139 1 1
-0.140256318404543 -0.131953238762608 1 1
-0.311786905358272 -0.286984902335155 1 1
0.0990883606753399 0.0665846705143019 1 1
0.126143325804443 0.11765639289575 1 1
-0.109975681115445 -0.103972227131643 1 1
0.0228396359413878 -0.00609571864528607 1 1
-0.169676590876749 -0.150975646992556 1 1
0.0236833850797561 0.0403354640934954 1 1
0.236278324789479 0.212443333308358 1 1
-0.0921678973475873 -0.0797655099298388 1 1
-0.0044119515311895 0.00219510957742293 1 1
-0.0888934757532676 -0.0782118316012051 1 1
-0.232210093374965 -0.200657016127752 1 1
0.0650038721929989 0.0571896337358717 1 1
-0.168501811569233 -0.169073566370249 1 1
0.268876802519267 0.223826079076686 1 1
0.070900918547188 0.0592963819747994 1 1
-0.383122718310403 -0.353547701045657 1 1
-0.162003122885229 -0.145732622586295 1 1
0.276261592275191 0.238492250157804 1 1
-0.307602615057582 -0.260998421414445 1 1
-0.250213792220261 -0.216761433992797 1 1
-0.0138128056922408 -0.0198398160431217 1 1
0.0421586985862625 0.0411677328411895 1 1
0.0853983039563748 0.0712501674161082 1 1
-0.519586708268476 -0.467381014852477 0 0
-0.0664244834758803 -0.0665446116133053 1 1
-0.0726493720784532 -0.0696468623102777 1 1
0.120338066711764 0.110308919143881 1 1
-0.0539411181373061 -0.0565949707152176 1 1
0.133018938318537 0.142746209148675 1 1
0.118894314035423 0.106927292872385 1 1
0.259626835144367 0.215925972775403 1 1
0.25932665164389 0.249849990289981 1 1
-0.12739388413298 -0.113464808100973 1 1
0.00932802228095238 0.0232183280662728 1 1
-0.0371645706332682 -0.0326264400097775 1 1
-0.0849365135896252 -0.0795774803417303 1 1
-0.0293274383040943 -0.0170262449835223 1 1
-0.0324562877577705 -0.0356945112944172 1 1
-0.0179302214097294 -0.0314819392513232 1 1
-0.0418589544364763 -0.046966417883733 1 1
-0.273223699212514 -0.239613065959477 1 1
-0.0966171780085325 -0.0966389270693196 1 1
-0.10483530684141 -0.0865588685748365 1 1
0.200676866843778 0.163043851626193 1 1
-0.0191477523641288 -0.0162984366769858 1 1
-0.00562248947532135 -0.0203990875542031 1 1
-0.457184670208482 -0.40121255320299 1 1
0.136578294363846 0.113621293568446 1 1
-0.121182340856642 -0.100932831196872 1 1
-0.185027229028218 -0.153193038107146 1 1
-0.0387999767026703 -0.0174756319774724 1 1
0.590741763271854 0.527471356941393 0 0
0.192176828754645 0.14654321491019 1 1
-0.145107093801927 -0.129135943887731 1 1
-0.123760670678103 -0.107892302188005 1 1
-0.10144923937424 -0.134949009258355 1 1
-0.100441467358595 -0.0971211538927656 1 1
0.0535274979424117 0.0594338305323506 1 1
-0.0785428044905579 -0.0836618467761555 1 1
-0.158968189211681 -0.15144628148562 1 1
-0.405166521240576 -0.36087275234956 1 1
0.240130912789089 0.212964979949992 1 1
0.392827235293227 0.349794978746601 1 1
0.131407568221437 0.0968118239762906 1 1
-0.172700081018615 -0.177290027471117 1 1
0.225704112053407 0.192085851415497 1 1
0.301651494388905 0.299350473257393 1 1
0.220391490404367 0.192382179494857 1 1
-0.10446037955312 -0.0748078651466194 1 1
-0.14726495869259 -0.130709439077861 1 1
0.297029272910469 0.263249324437947 1 1
-0.124971790626028 -0.121033602926717 1 1
0.1487880010073 0.0984931062536287 1 1
-0.142964860787283 -0.124732329264529 1 1
0.0416046416639474 0.0155943710089616 1 1
-0.242590302102546 -0.223261026526409 1 1
-0.11193330346736 -0.101181857865806 1 1
0.0383851217796971 0.0545307845824879 1 1
0.409549491810543 0.375139943838631 0 0
0.106935903785361 0.102480820950194 1 1
0.156731089273604 0.129987269277619 1 1
-0.0736004028596244 -0.0587842615208414 1 1
0.162219147980576 0.184646121269883 1 1
0.0784124302599548 0.0723361690275518 1 1
0.348090419606613 0.332911315741185 1 1
0.255628361269926 0.247188489019289 1 1
-0.168492673727978 -0.162013467452527 1 1
0.0618449062394231 0.0270160124711199 1 1
0.157690336615009 0.123730946893374 1 1
-0.0588907168130786 -0.0625087091476196 1 1
-0.246911984796147 -0.21971137388144 1 1
0.0677578825079257 0.0596066519561297 1 1
-0.224097348733032 -0.205073563239002 1 1
0.0769009898487482 0.0844596042161931 1 1
-0.087233399541432 -0.0825751585032278 1 1
0.249048804827264 0.217841295845999 1 1
-0.276693753869436 -0.265795563022159 1 1
0.0031810989770295 -0.0158586374304908 1 1
0.0341474208595844 0.0608465600596447 1 1
-0.108942449388709 -0.0742409817880309 1 1
-0.0311781979463759 -0.0228373450104165 1 1
0.196535106785768 0.193726675137508 1 1
0.0713702417300661 0.0714089203162731 1 1
-0.238039771692346 -0.212288935093541 1 1
0.0547616928375423 0.0515120885735936 1 1
0.0215821838150845 0.0147705668515579 1 1
-0.0540748561009293 -0.0432201749566627 1 1
0.120119525801853 0.101949801322991 1 1
-0.341443884046148 -0.283771833856544 1 1
-0.00141953056047538 -0.0283315186624286 1 1
0.184008755578663 0.158628764662685 1 1
-0.213453114015412 -0.176101543136545 1 1
0.0886625738601822 0.0846638685502767 1 1
0.0183164264794428 0.0120657237853412 1 1
0.264428841418083 0.223730828212919 1 1
-0.0574312208029028 -0.0401396554731698 1 1
0.309971617978326 0.268768331071416 1 1
-0.0754311336183954 -0.0704752748145935 1 1
-0.237619454794917 -0.23160374384906 1 1
-0.0469338157214041 -0.025930409151336 1 1
-0.178601292502538 -0.171246764823026 1 1
0.0682839854621217 0.0810863480070426 1 1
0.0488536631971853 0.0339001503909589 1 1
0.10390772812825 0.0845466063000685 1 1
-0.177830311383733 -0.130598704819817 1 1
0.0118979534067704 0.0231042264326571 1 1
0.188641402043822 0.144148789801917 1 1
-0.196457814882535 -0.198406654192638 1 1
0.0555631578789975 0.0713810513268225 1 1
-0.0258105799142789 -0.00856728058856904 1 1
0.189910092212379 0.169097895140184 1 1
-0.0682438970494808 -0.0790333284309333 1 1
0.024011368695685 0.0207515373812095 1 1
0.312881099606148 0.290270472537165 1 1
-0.00588236756486864 -0.0317684535998066 1 1
0.0468709020539343 -0.00253239286608429 1 1
-0.236864639177899 -0.235785771942779 1 1
-0.0479376595219764 -0.0313758762102748 1 1
0.0696524802922217 0.0409622981494099 1 1
0.369948763256865 0.334085286038815 1 1
0.370158035424059 0.319012508386272 1 1
0.128810724493699 0.121818651153823 1 1
-0.256018177893356 -0.22357392555032 1 1
-0.139963631625486 -0.095548935986404 1 1
-0.425837708829648 -0.377104267447403 1 1
-0.00392739119523823 0.0072400345216943 1 1
0.018125304352896 0.0422946624209451 1 1
0.245744641796246 0.231087027772322 1 1
-0.111074282691925 -0.0970535255588885 1 1
0.142106244824438 0.130667410212054 1 1
-8.6501462193838e-05 0.000234649755141914 1 1
-0.133555997984205 -0.11513962679563 1 1
0.0687218084441711 0.0581232505312883 1 1
-0.318689779787433 -0.277448697271665 1 1
-0.194886210786016 -0.20392424415637 1 1
-0.165806974503497 -0.127507658194801 1 1
-0.110891083931918 -0.0997063729792137 1 1
0.0204122472779027 0.0387405894558142 1 1
-0.460374490295521 -0.429607384349789 0 0
0.27613536623714 0.244279184124567 1 1
-0.0912869729575656 -0.0543178817660397 1 1
-0.188712722926391 -0.157536479930227 1 1
-0.0364981697081756 -0.0494588188255933 1 1
-0.0672896327472964 -0.0693504127700527 1 1
-0.30440103430656 -0.289126077188594 1 1
-0.181566321156584 -0.155401514581073 1 1
0.173492359832577 0.15101042815674 1 1
-0.0466704433592617 -0.0538753791538983 1 1
-0.169411095178023 -0.146784798952647 1 1
0.0708462260315399 0.0762673459242141 1 1
0.48580477879137 0.442615901745612 0 0
-0.081084990934143 -0.0612865079297494 1 1
-0.176479602092127 -0.154790655480497 1 1
0.13813219585906 0.134886348973826 1 1
-0.285652968189122 -0.25139061991842 1 1
-0.0484911410139084 -0.051062065582114 1 1
-0.148375255979461 -0.142344732314625 1 1
0.0333502661160517 0.0590114649449054 1 1
0.151502064171038 0.168698137860029 1 1
0.0585984777607354 0.0575535948395904 1 1
-0.0512941916454116 -0.0427542149149534 1 1
0.196681082701598 0.184833522301356 1 1
0.0890057766600073 0.0170937869093812 1 1
0.0379182126254737 0.0118378107086429 1 1
-0.0660922021623831 -0.0455076213503767 1 1
-0.00920906303628709 0.00741715374861669 1 1
0.0554929730310777 0.0474649911401081 1 1
-0.167822610197964 -0.14450330605413 1 1
-0.0963199697823588 -0.133209979650493 1 1
0.0911952153782192 0.0760697974641976 1 1
-0.235886325770857 -0.20476429641857 1 1
0.20406399759866 0.174911447610626 1 1
0.394082789160847 0.341608713125284 0 0
-0.445605398792245 -0.392546380333224 0 0
0.18211565930209 0.159877764816835 1 1
-0.17690154783185 -0.170401259150537 1 1
0.140936466083321 0.135382918142419 1 1
0.00285846821923504 -0.00625196464555674 1 1
0.301624740867114 0.29019801517769 1 1
0.21034848873866 0.190533757555806 1 1
0.408532883553382 0.379631943567071 1 1
0.225464359845627 0.195601494713985 1 1
0.123821614389688 0.124688687084855 1 1
-0.0615844812831403 -0.0485945283225128 1 1
0.0541253803036521 0.052956932405819 1 1
-0.106571341876988 -0.113478715697163 1 1
-0.0188106357646818 -0.0402515804329486 1 1
0.0792576532110415 0.0884196214773192 1 1
0.150302843792389 0.133734386242968 1 1
-0.151756961495304 -0.125897082879903 1 1
-0.129845129131665 -0.109896767157007 1 1
-0.153325288486111 -0.132755595393815 1 1
-0.258799544187478 -0.247626329251875 1 1
-0.0684514083132934 -0.0761449802916167 1 1
-0.141816943858873 -0.150525238475179 1 1
-0.029923268148966 -0.0224533450516518 1 1
-0.0388701208879527 -0.0309394704336192 1 1
-0.230061346678842 -0.200043479709534 1 1
0.125822280726222 0.118667401006172 1 1
-0.121665524402473 -0.105678343628983 1 1
-0.0138263264785325 -0.0304510276581494 1 1
0.272055818814055 0.233541554829303 1 1
-0.14421024308334 -0.143460503985294 1 1
-0.0261111058476907 -0.0225874272017197 1 1
0.126054201524417 0.10257371822108 1 1
0.099144272706352 0.0943418982928456 1 1
-0.143766802191778 -0.149546313768803 1 1
0.346219035747396 0.294886728709471 1 1
-0.352651208327911 -0.278920055370989 1 1
-0.177453638128075 -0.153720233604757 1 1
-0.118915612700411 -0.130125060817506 1 1
0.122959250779131 0.104358754538464 1 1
-0.04530640650194 -0.0497326897878098 1 1
0.173085395072454 0.148841587526018 1 1
-0.163517821178233 -0.144834273327272 1 1
0.188688709170656 0.186812288127757 1 1
-0.33903949384612 -0.312481216044314 1 1
0.0206997730623225 0.00994983196106625 1 1
-0.219323444217767 -0.167815495183102 1 1
-0.0826412069370125 -0.116197862957153 1 1
-0.254697388893463 -0.236736410850482 1 1
-0.0755477205649179 -0.0187854001278168 1 1
0.354951147034607 0.29199332390938 1 1
-0.143390449735408 -0.126302757211722 1 1
-0.224824736917499 -0.194862065244217 1 1
0.243509865962824 0.216985740829023 1 1
0.344551097395187 0.303257348591541 1 1
-0.100837796000849 -0.0729253017830954 1 1
-0.058302021912534 -0.0425554320029036 1 1
-0.131728666708822 -0.143698441036235 1 1
-0.271263693790629 -0.267401647838261 1 1
-0.214196226804042 -0.194625532873781 1 1
0.213798971796194 0.149487457488032 1 1
-0.556623577803917 -0.491556390264571 0 0
-0.0470653721832978 -0.0348021459959519 1 1
-0.111651854716596 -0.0919317135959021 1 1
-0.115250148360028 -0.0978536025550551 1 1
-0.343689841411622 -0.305533470430607 1 1
0.181689628047863 0.160739382793854 1 1
-0.458251354453618 -0.394657693068046 0 0
-0.0456969380556793 -0.0411948619841943 1 1
0.0784299055548184 0.0849643190408812 1 1
0.0970164364547517 0.0729739806607508 1 1
-0.339761800189648 -0.298401843753503 1 1
-0.0920460333934151 -0.130166028817884 1 1
0.582813271768817 0.514612713527119 0 0
-0.258325034858778 -0.23033462044576 1 1
-0.200679656959073 -0.1546127279251 1 1
-0.0433406440137515 -0.0664504849552822 1 1
-0.00343887325082639 -0.0460794539909728 1 1
-0.144371808404165 -0.141082256850652 1 1
-0.107557198045825 -0.0799264406329849 1 1
-0.0456846653843903 -0.0329326364877837 1 1
-0.344502842945881 -0.315489456653171 1 1
-0.113294719447778 -0.0811067745228505 1 1
0.0672448046778465 0.0748714986166082 1 1
0.182726246717219 0.161501816457191 1 1
-0.115855294244864 -0.113081221550796 1 1
0.197969497060898 0.207082762078443 1 1
-0.00639337252951233 0.0117137129055174 1 1
0.425169179020942 0.387059850081847 0 0
-0.266451025806746 -0.250596212427441 1 1
-0.100896163521524 -0.0816643449310663 1 1
0.30077480542509 0.277952832594901 1 1
-0.0485670313640146 -0.0624161331881135 1 1
-0.140540746021635 -0.109160740682861 1 1
0.287103045513899 0.264846507064054 1 1
-0.00377359039067199 -0.0134567493177517 1 1
0.259563131881553 0.247985296412625 1 1
0.0311863206353557 0.0166584383912698 1 1
-0.193176003412123 -0.174404144764136 1 1
-0.00478467008122754 -0.0110589808511541 1 1
-0.0839014456346837 -0.0712703357858191 1 1
0.397834382778505 0.360366639979726 1 1
0.0259643775242664 0.0318249498088466 1 1
-0.0918578157360906 -0.0965713491246414 1 1
-0.0951591258736783 -0.0998971596953005 1 1
0.210571464650605 0.205097527865647 1 1
0.325364236124063 0.278789769515923 1 1
0.0263609321004784 0.0204196189646909 1 1
-0.293239787380927 -0.267378255067871 1 1
0.383442363149348 0.344640097917479 1 1
-0.191257230248522 -0.178470161205661 1 1
0.364476335872319 0.32434158293101 1 1
-0.13751942951121 -0.119540126354711 1 1
0.0328628303725309 0.0459344990535771 1 1
0.306220901548774 0.258941433836205 1 1
0.0598038958288702 0.0745455323098418 1 1
0.075870636553674 0.0839629053092494 1 1
0.218599786472581 0.201058154613081 1 1
0.0120840759411456 -0.0133513733744315 1 1
-0.107478568039971 -0.107998963475638 1 1
-0.128951213504252 -0.124784871294201 1 1
0.309774011250401 0.28116512005633 1 1
-0.215000935528815 -0.177351155872225 1 1
-0.308759855101061 -0.283553721743219 1 1
0.276417850217144 0.253273935361347 1 1
0.175134458781983 0.15070106339578 1 1
0.380183362798629 0.330989520135397 1 1
0.0751807026138129 0.0687341812510811 1 1
0.0571622436083643 0.100373575467294 1 1
0.157404079940714 0.128587024233095 1 1
-0.0708230547102966 -0.0483625596723485 1 1
0.000810924234585141 -0.00292410258419182 1 1
0.57911373100892 0.535867148856167 0 0
0.0855902167349662 0.0477749583586368 1 1
0.285568158760601 0.246503443055125 1 1
0.419782993639643 0.413135773022423 1 1
0.0604754563917285 0.0627011691964161 1 1
0.0340026134101497 0.0370212079895694 1 1
0.0676771419369889 0.0761137204020395 1 1
0.21582520538792 0.205996449254466 1 1
0.224170520255208 0.190408345598456 1 1
0.127845299924991 0.122404959152318 1 1
-0.0986996535794858 -0.104553305369934 1 1
-0.175256384710317 -0.160414371368276 1 1
0.0327623122292234 0.00192551549949444 1 1
0.195156399395556 0.201337662283478 1 1
-0.186384818370888 -0.158932620725604 1 1
-0.0555450049974281 -0.0553432470378963 1 1
0.229718979675972 0.20534013922694 1 1
-0.0582400399764986 -0.046503389184953 1 1
-0.424114964385367 -0.391972061878617 0 0
0.216964640852324 0.207440933200554 1 1
0.301748781025416 0.247780098240926 1 1
-0.260172449075249 -0.243294736903625 1 1
0.20213717140438 0.19831800255056 1 1
-0.275886876019736 -0.256771103534676 1 1
0.281730415702286 0.251837461718319 1 1
0.21973918868127 0.212238706625485 1 1
0.0418167379865374 0.0413274885350321 1 1
-0.293202024023426 -0.255113035256507 1 1
0.207281887039144 0.184968994311603 1 1
0.101093387395933 0.0889396496861215 1 1
-0.0567036295254135 -0.0380665276461512 1 1
-0.174233070830206 -0.154362066685603 1 1
0.102522017469303 0.0895468634770324 1 1
0.106803622217763 0.0730812472047099 1 1
0.350804437854512 0.338583286093889 1 1
-0.00189233476717687 -0.0170812036558826 1 1
-0.0386566835277064 -0.066566189676211 1 1
0.168812510983605 0.150247182242221 1 1
-0.5043248651176 -0.451300487599465 0 0
-0.0924374458817965 -0.0790552215988631 1 1
-0.0253421797259784 0.00134408692271581 1 1
-0.175462859702982 -0.167376094809568 1 1
0.0410408656577541 0.0266507275805123 1 1
0.103464302821936 0.0889975199768485 1 1
-0.157806057869493 -0.11933756607401 1 1
0.0797934370474501 0.0811870555180321 1 1
0.0433113196241584 0.0419181074101357 1 1
-0.00298096949764291 0.00568493792212391 1 1
-0.0470444188893403 -0.0385494994310703 1 1
0.000783181603059208 0.00892570966405856 1 1
0.0358550574697757 0.0250310918752874 1 1
0.0927005140899575 0.0724621475504556 1 1
0.383828574683733 0.351525652309225 0 0
0.218380593953659 0.212340883437905 1 1
0.271488962348175 0.260356137192776 1 1
-0.0325787910015978 -0.0366441053914195 1 1
0.254706766069121 0.229532696238769 1 1
0.171332522331641 0.147469329222337 1 1
0.208716930602579 0.178044905592134 1 1
0.181742035156164 0.137131740558118 1 1
-0.217613902765668 -0.210715662586692 1 1
0.296691742304134 0.287393714377921 1 1
-0.159848250407145 -0.148141719390952 1 1
-0.111172507377171 -0.103997868888123 1 1
0.0618465887514297 0.0277033255193309 1 1
0.0973603227821354 0.0622501380464178 1 1
-0.105724323590922 -0.116938797305563 1 1
-0.164372140659896 -0.166911290812468 1 1
-0.062466570181353 -0.0398325730564459 1 1
0.059067059595395 0.109587166522202 1 1
0.195737689875096 0.165939783248284 1 1
0.237678220931881 0.194221935728023 1 1
-0.00969857811318523 -0.00573553710704273 1 1
0.0399412528264314 0.0515040474677467 1 1
0.052784484528079 0.0335716326711283 1 1
-0.0183308446777713 0.00288120699232727 1 1
0.149098780372071 0.135803654018879 1 1
-0.213741132595033 -0.182560218755359 1 1
-0.125861868090593 -0.113835795358719 1 1
-0.0924062535814252 -0.0503782765183907 1 1
0.0967617400684438 0.090309116053869 1 1
0.200208980630621 0.14314301195394 1 1
-0.0411795538449091 -0.048441328915102 1 1
-0.126386619113955 -0.0999518392040032 1 1
0.544791372959126 0.491259160620265 0 0
0.0493822311178248 0.0760745594899169 1 1
0.185480245283359 0.167912404203341 1 1
0.00620400554568198 -0.00418711678638107 1 1
-0.0977400872051598 -0.0956047576731836 1 1
-0.239938006397514 -0.24234445804886 1 1
0.0942697564419307 0.067473346270347 1 1
-0.0526982411331649 -0.0491642476078584 1 1
-0.408772428476674 -0.347254007573255 1 1
0.147331375369754 0.112732653726945 1 1
-0.328472702817807 -0.271521998152643 1 1
0.140117895446677 0.124844825038792 1 1
-0.021254632447776 -0.00528032738152683 1 1
0.112054994176142 0.0901815227000527 1 1
-0.339258428618099 -0.320032628132015 1 1
0.159485483994707 0.134267127828195 1 1
0.0508258085700756 0.0445570550665135 1 1
0.0193124822032927 0.0312488118612306 1 1
0.163374933596653 0.161842422044425 1 1
0.00879023586365728 0.00288104658841444 1 1
-0.0892180325907642 -0.0879824328378958 1 1
0.068097160428147 0.0791074245225983 1 1
-0.0819417756117594 -0.0871882690555542 1 1
0.0835130484779283 0.0458573118703981 1 1
0.00861823987933846 0.0183725454113744 1 1
-0.526248662066633 -0.472168294090424 0 0
-0.337342498744237 -0.322201650198662 1 1
-0.0204961929549749 0.00580668846458016 1 1
0.283892550312324 0.258966477864227 1 1
-0.316571387145458 -0.297689010460463 1 1
0.160852970083141 0.175834499745804 1 1
0.195778833813668 0.186849396028473 1 1
0.0380719100455643 0.0341935748996565 1 1
0.110559342882001 0.0920960905523606 1 1
-0.196228664899402 -0.198185759528839 1 1
-0.0232404425579584 -0.0307022664696593 1 1
-0.0242470133940321 -0.0674859248264967 1 1
-0.261328005484362 -0.251355614125973 1 1
0.280152775328496 0.245120390505256 1 1
-0.0716014169568927 -0.0665346433786136 1 1
-0.481330804671151 -0.436090958617837 1 1
-0.148107727994954 -0.141513786946557 1 1
0.220622544006396 0.196699402384651 1 1
0.109148279334169 0.0859838020927748 1 1
0.302299389136317 0.261867987353132 1 1
-0.439006466033996 -0.424760865841508 1 1
0.14507147975357 0.145443543139363 1 1
-0.0203688152655646 -0.0313564721395389 1 1
0.0603204394902658 0.0601461503854429 1 1
-0.0981732499290771 -0.0977928132432035 1 1
-0.266277670511556 -0.230328102941247 1 1
0.00818815585269618 -0.0317859871197114 1 1
0.0147829063128357 0.0172933065554554 1 1
-0.101649180818229 -0.0942245324231947 1 1
-0.0654620423216729 -0.054239141268275 1 1
-0.10123010477579 -0.111776206076202 1 1
-0.12590322835942 -0.124302091184847 1 1
-0.0346169636580138 -0.026314210217214 1 1
0.0378622366627644 0.0248163123749959 1 1
-0.0537282768249308 -0.0454916945075027 1 1
-0.258777665822519 -0.221493293119115 1 1
-0.151499253289958 -0.150225102623549 1 1
0.104296974884681 0.0791553172408984 1 1
-0.092472335442627 -0.095692478170346 1 1
0.203959093161893 0.195941964217745 1 1
0.375317156703593 0.367769188197932 1 1
0.219813050474825 0.204600286446859 1 1
0.286465860249063 0.256567426164063 1 1
0.190331370575624 0.187024344979738 1 1
0.156897160116213 0.150759218877853 1 1
-0.0750857316751444 -0.0631983230177702 1 1
-0.0298805884785527 -0.0500163953815801 1 1
-0.0455249090323525 -0.0364652108331053 1 1
-0.068503903211517 -0.0709204990419745 1 1
-0.230585790489341 -0.174476003482134 1 1
0.385428161756356 0.370962287211766 1 1
-0.315382540512213 -0.280574765221748 1 1
0.0358195853311433 0.0271317771071858 1 1
0.220652337499875 0.199970137754336 1 1
0.15035093713545 0.111520075437128 1 1
0.0034471430280507 -0.0031436281299801 1 1
-0.0114555633859151 0.00027076682201628 1 1
0.386998042477974 0.33509238279406 1 1
-0.132625326350191 -0.0927748543815201 1 1
-0.545619813751771 -0.472000654132427 0 0
0.0425927715468531 0.0771355417405083 1 1
0.0547165025469232 0.0682055263555986 1 1
-0.193822543866054 -0.204386330113221 1 1
0.136881967680023 0.100426850162122 1 1
-0.0395266109915796 -0.0492649214097962 1 1
0.394934944154677 0.359600205337187 1 1
0.253654748442235 0.231528304221998 1 1
0.013580779381685 0.00649093781452505 1 1
0.0766309918821557 0.0570969559687847 1 1
0.31123280284412 0.273651359768795 1 1
-0.320119959243588 -0.293767312512687 1 1
-0.00768843208995991 0.00102985640173749 1 1
-0.052430354084024 -0.0485580633892919 1 1
-0.279154558295705 -0.277762706015118 1 1
0.149301137435055 0.122443211273689 1 1
-0.0695640566649744 -0.0622238424920419 1 1
0.253253993219688 0.233342692921948 1 1
0.13073285844046 0.154846758225846 1 1
-0.0675407982122078 -0.141144620532675 1 1
0.235623979995982 0.248800176979081 1 1
-0.0431947470674498 -0.0374510276089434 1 1
-0.257121286425835 -0.232982638784915 1 1
0.34285378047668 0.313760529127489 1 1
0.289251512190947 0.270131167850764 1 1
0.150414839987333 0.137226293778709 1 1
-0.158856945075702 -0.153241638017253 1 1
0.220496136042735 0.149901444178343 1 1
0.186277167840203 0.193201617452276 1 1
-0.154379420191319 -0.156046619252782 1 1
-0.0340200514028141 -0.028501560153903 1 1
0.137993913211699 0.138842020234803 1 1
-0.0427717126035336 -0.0187255567482322 1 1
-0.37062681938644 -0.339184117947842 0 1
0.0760794431796175 0.0646240744304698 1 1
-0.106191672045001 -0.0905904993876773 1 1
0.205671973386719 0.169138359545593 1 1
-0.0173960071428605 -0.0423775249158668 1 1
0.00630488439212069 -0.0278146365131348 1 1
0.216846135273427 0.20043683935328 1 1
0.218431225556264 0.217581949887946 1 1
-0.112005760882621 -0.10885834885938 1 1
0.00792750163021446 -0.00422333746984088 1 1
-0.0787295169576657 -0.0728266498782018 1 1
0.286246050703919 0.275633193174906 1 1
-0.401946816409485 -0.353273256527291 1 1
0.04399437091786 0.0618461595506326 1 1
-0.0265253590926059 -0.022557346908583 1 1
-0.00785987946732 -0.0210263947511945 1 1
0.04791710310925 0.0501044541642922 1 1
-0.113027769056134 -0.114533196303561 1 1
0.284463676624845 0.25196440370088 1 1
-0.0238719438313621 -0.0252640522145383 1 1
0.218272640283479 0.242867533748559 1 1
0.251962705720459 0.23299487117968 1 1
-0.277869613610778 -0.269167351675661 1 1
0.0973533838739196 0.0886552280070311 1 1
-0.0113510561034271 -0.00778226896144057 1 1
0.052134593191467 0.0262178596536303 1 1
-0.226325141074506 -0.200686029958394 1 1
-0.118123604717906 -0.0822541544117894 1 1
0.223156553135903 0.242072869838592 1 1
0.136527825831016 0.11111321778999 1 1
-0.066248676332233 -0.0673261641572155 1 1
-0.0198224944147989 -0.0148523413096003 1 1
-0.120927185500335 -0.0955760850033146 1 1
0.220774534182429 0.196557133445755 1 1
0.203225336780582 0.199123565905221 1 1
-0.0335603413941021 -0.0383656072273166 1 1
0.067957983608685 0.0717645118068966 1 1
0.0479920709205404 0.0350045167682502 1 1
0.377155681525582 0.334686246936595 0 0
0.0469959378835777 0.0524782829513594 1 1
0.341102828437656 0.323526181394949 0 1
0.305418947210549 0.26868619450152 1 1
-0.0820742693297893 -0.0322428533169874 1 1
0.0997573266806874 0.0767435875813762 1 1
-0.119272903164562 -0.121044972153504 1 1
0.188766413553281 0.184881481617124 1 1
0.0770028977995916 0.0701836255081514 1 1
0.126311282388692 0.129566315353534 1 1
0.111955403205306 0.0860005143365472 1 1
-0.0737536234655983 -0.0758503701229997 1 1
0.382863998320586 0.324991373501553 1 1
0.0924065628767465 0.0921650112017201 1 1
0.0317856763937968 0.0639194817785065 1 1
-0.146208425040814 -0.108881300562131 1 1
-0.0519995613176859 -0.0649001962906632 1 1
0.0981072880404824 0.0761479552142778 1 1
-0.140952874396284 -0.112175819437087 1 1
-0.00851991970058927 -0.00316463982741905 1 1
-0.168655779314116 -0.151263256624001 1 1
-0.0250569690564199 0.0159140604015178 1 1
-0.135129251196559 -0.147375536758915 1 1
0.227820647857505 0.227533164472924 1 1
-0.0750677614282851 -0.0719323844608673 1 1
0.031867546139045 0.0167477268828219 1 1
0.0261121091235912 0.0445990348948778 1 1
0.242583452675627 0.215870979878721 1 1
-0.167510331852358 -0.158480791663646 1 1
-0.0265275156370962 -0.0241706650909962 1 1
0.239463981377114 0.197845285027086 1 1
-0.0282354633875867 0.000207084434686162 1 1
-0.123729456826596 -0.100782727487023 1 1
-0.0849518204165005 -0.0676017454934614 1 1
0.0336588702368253 0.0439677468509026 1 1
0.282288819054513 0.272524569351861 1 1
0.0170321055115398 0.00377767208396306 1 1
0.323625314038528 0.301763815154139 1 1
-0.113774961262379 -0.0948533783663246 1 1
-0.0933918174943856 -0.111851840806337 1 1
0.183233053459747 0.168903568713219 1 1
0.059797517735805 0.0448659032624443 1 1
-0.10805912300048 -0.102897098885778 1 1
0.138968657967744 0.14146432198153 1 1
-0.0624852287194917 -0.0619279726176698 1 1
-0.155783343043954 -0.145841605482431 1 1
-0.0667927779970283 -0.0451266329091879 1 1
-0.0359101051262179 -0.0549106049438086 1 1
0.174414137620301 0.178109740863656 1 1
-0.115304042053895 -0.113691988355622 1 1
-0.228367381883665 -0.201843346274481 1 1
-0.131978427704497 -0.11537020090949 1 1
0.228099229757758 0.219234505392706 1 1
-0.169478139288017 -0.150683465202777 1 1
-0.159733431720428 -0.132793174057656 1 1
-0.179848765815916 -0.157583086910711 1 1
0.112823902685632 0.100440171991609 1 1
0.119915119966954 0.116812823211766 1 1
0.161272653439158 0.130445645235579 1 1
-0.0488189345957368 -0.0534837487936437 1 1
-0.215396724457319 -0.199624616305917 1 1
0.13320332689897 0.14693244781003 1 1
-0.0471323601464454 -0.0532216671168707 1 1
0.120516435283464 0.0977174689216624 1 1
0.0454922598273158 0.0518466641795931 1 1
0.158245780964572 0.153526803254844 1 1
-0.0289205742965881 -0.0464635491282625 1 1
-0.054259531425041 -0.0456035087015985 1 1
-0.233763444133626 -0.204586286024916 1 1
0.0146202472129224 -0.030868058814051 1 1
-0.346118230597814 -0.31714545974263 1 1
-0.151128131346625 -0.150577425191989 1 1
-0.231241730162004 -0.195003406180928 1 1
0.0542156287748668 0.0515263437009328 1 1
-0.188000213316142 -0.168412896840048 1 1
-0.0763229762418243 -0.07267484191039 1 1
-0.160372276119207 -0.155880438451501 1 1
0.190797081648445 0.169251772481003 1 1
-0.203694420854685 -0.178830693386942 1 1
-0.0539659301507325 -0.0439554884690675 1 1
-0.0115454335889141 -0.0321459769017603 1 1
0.31264755314538 0.298181183725 1 1
-0.0655459790989233 -0.120161878879517 1 1
0.279282397810654 0.23919248250033 1 1
-0.17038394220067 -0.158046985450146 1 1
0.268323095800968 0.243021813093868 1 1
0.00201473060223611 0.00368486032346732 1 1
0.158778166115073 0.132453409914137 1 1
0.106430443020089 0.0863027851437908 1 1
-0.245077961525437 -0.212267019671218 1 1
-0.37156761727215 -0.356290209393126 1 0
-0.0773287575959169 -0.0687291608093702 1 1
-0.121381861767686 -0.0790619117652845 1 1
-0.50485789569726 -0.461393742354895 0 0
-0.0804785739768462 -0.0873250898519777 1 1
-0.280578369594057 -0.25300540798268 1 1
0.0411132282504959 0.0591269948257668 1 1
-0.0229561186644185 -0.0149182455214745 1 1
0.0697695321786043 0.0383706103960378 1 1
-0.124649358375003 -0.112863878745943 1 1
0.361426646340223 0.316197852593518 1 1
0.0503010878545943 0.0406713651207679 1 1
-0.030333286852054 -0.0211865501478026 1 1
-0.176699780242635 -0.161772297765882 1 1
-0.177251110619664 -0.168609429341957 1 1
0.145853648340122 0.137794388412567 1 1
0.150295189887921 0.139130437428057 1 1
-0.197515630416888 -0.17282888036477 1 1
-0.143334255240225 -0.0995054286096568 1 1
-0.0301593017926406 -0.0384644104327642 1 1
0.00792252370592802 0.0288941565538867 1 1
-0.0499522905158459 -0.0550323879804258 1 1
0.112125319627208 0.107811327113989 1 1
0.238497721820241 0.222418383284595 1 1
0.162354404918814 0.154788638797885 1 1
-0.287649414142836 -0.23314852158547 1 1
-0.0285314362967029 -0.0554743534617426 1 1
-0.00206817206251379 -0.0262392609219203 1 1
-0.107468500676955 -0.094718978591757 1 1
0.0201668306467716 -0.00739275166868478 1 1
0.0859125122645424 0.0608590593944497 1 1
0.068843301192314 0.0536830712862344 1 1
-0.00890383711079101 -0.00233515917603314 1 1
0.0876766105142553 0.0830841604838948 1 1
-0.1021716322948 -0.0836134158132037 1 1
-0.5533265047444 -0.488410979807107 0 0
0.118405574690185 0.12047813613254 1 1
-0.120087210919233 -0.10403235225556 1 1
0.276960205957107 0.293465579443707 1 1
0.0373569726717556 -0.0446360910718437 1 1
-0.130000390187351 -0.101929256048324 1 1
0.0564108638899408 0.0724877486713604 1 1
0.115755922689099 0.097402296076629 1 1
-0.090096407309725 -0.0842808568887853 1 1
-0.0070100049640772 -0.0430938749161625 1 1
0.22157441421238 0.198330818567939 1 1
0.431895680471859 0.379095840220058 0 0
0.16027554362225 0.126633694101243 1 1
0.0983773801642223 0.0772719833847641 1 1
-0.472161208463346 -0.4112002091786 0 0
-0.0748473854888605 -0.0682491459019439 1 1
0.170114711838399 0.163714819260606 1 1
-0.0335548885165098 -0.00290162954098835 1 1
-0.0462018296844314 -0.0432188328080908 1 1
0.10421960726154 0.104879854015355 1 1
-0.0358526174525176 -0.0410072963023088 1 1
0.146344222322805 0.126069256131875 1 1
0.358354666795091 0.310254613006473 1 1
0.0706244065870936 0.0604743380520365 1 1
-0.184487208049903 -0.164897104246925 1 1
0.107246095440037 0.108687706700053 1 1
0.238378335344376 0.222036371385823 1 1
-0.0831156349721074 -0.0612639994511428 1 1
0.190883259453245 0.142782190362302 1 1
0.105489021742357 0.098077633521907 1 1
0.258307359486244 0.249263889147702 1 1
0.0456896340939827 0.0518653307204608 1 1
0.0249359343639769 0.0334228504929403 1 1
-0.0619902002036078 -0.0317282413942061 1 1
-0.108441784241352 -0.0844555819346895 1 1
-0.38291210115258 -0.342750205016231 1 1
-0.000179622337146128 0.00744075722142134 1 1
-0.170149331690159 -0.151223046869816 1 1
-0.147775398210974 -0.140177891151861 1 1
0.123406441689661 0.0968656464562155 1 1
0.0910668894589543 0.0785760716566335 1 1
-0.0392815171173527 -0.0631821413600047 1 1
-0.219288999485804 -0.191822896458928 1 1
-0.0407182790432364 -0.0283625678778877 1 1
0.0562924334707266 0.0493826849991607 1 1
0.0447668935574275 0.0490723577614706 1 1
0.114094384166031 0.104144264365301 1 1
-0.049165699843829 -0.0475578336867064 1 1
-0.33023414514207 -0.290585359988405 1 1
0.114276855161182 0.103153804499974 1 1
-0.136418059583042 -0.104414366862613 1 1
0.11885262229022 0.125673962619281 1 1
-0.107907408426024 -0.105452247258116 1 1
0.0111801163797807 0.0230373293485124 1 1
-0.172837362004363 -0.127455993641869 1 1
-0.0242170995661388 -0.0264786051096809 1 1
-0.0309303298393589 -0.0176875038430851 1 1
-0.015582031759049 -0.0198527958374603 1 1
-0.266087640272438 -0.217741939922598 1 1
0.0183899401841202 0.0428515303677369 1 1
-0.0865987473886538 -0.0711848961679898 1 1
-0.109792049599906 -0.0896243345508911 1 1
0.201611231253565 0.189676151242211 1 1
0.307131875299802 0.250948664737605 1 1
0.258240071967535 0.240340206859533 1 1
-0.242005362447275 -0.176556354356765 1 1
0.17891587073573 0.164404658327077 1 1
-0.0544492394999782 -0.0506077942127956 1 1
0.527199869979113 0.480555472921036 0 0
-0.122561716162754 -0.113940972757431 1 1
0.147257858765125 0.140834250101077 1 1
0.0896286531598333 0.117845187278158 1 1
0.425776931234932 0.373307194614569 1 1
-0.305615166739421 -0.27284249384341 1 1
-0.129646304559052 -0.0963237266773891 1 1
0.0451918601406894 0.0441218111047871 1 1
0.0291418430526258 0.0325705265090043 1 1
-0.36408133963659 -0.342227341160804 0 0
0.10350961463606 0.0973621087204589 1 1
0.188034103799354 0.175767798428004 1 1
0.0514867070144124 0.0498600789439264 1 1
-0.159752608244557 -0.139412397276971 1 1
0.20091180360169 0.18905622650769 1 1
-0.208689989405117 -0.189175915549553 1 1
-0.18002393655788 -0.166271592161315 1 1
-0.0741026236282633 -0.0970097091012733 1 1
-0.0348296750653825 -0.0364473713124701 1 1
0.0598178585221245 0.0367326768742289 1 1
-0.177324310879677 -0.151377527977653 1 1
0.081409489401886 0.0838855206880502 1 1
-0.19685488055515 -0.17172927307723 1 1
0.704438915172906 0.610448245344988 0 0
0.023754736507745 0.0534219862723159 1 1
-0.173885736904605 -0.154954844478493 1 1
0.295057524285872 0.277973502510869 1 1
-0.0528701959326138 -0.0255193753754312 1 1
-0.055893380603793 -0.0646203185535424 1 1
0.178780424795261 0.159195941756902 1 1
-0.0302154105049424 -0.0288519595895326 1 1
-0.170559357776575 -0.146399889055922 1 1
0.342033896827935 0.324481167966169 1 1
-0.438978049557198 -0.389405005032581 0 0
0.190951285064941 0.182474869338463 1 1
-0.12123697425857 -0.0913567880676682 1 1
0.00182344094735799 -0.00849479377768192 1 1
-0.255673639029179 -0.221493991207504 1 1
0.165013891212763 0.141127708432498 1 1
0.335343236764513 0.304220395226748 1 1
0.0602646824271124 0.0676112082865693 1 1
0.189397751274855 0.181762184084649 1 1
0.0230619354847911 0.0335645644737021 1 1
-0.100951849230229 -0.0891334313649108 1 1
-0.278167398997457 -0.260998349226222 1 1
0.5655446891252 0.516892229117295 0 0
-0.0340534586325829 -0.027398406483389 1 1
-0.0418893209380502 -0.0162253450093904 1 1
0.0645987306821881 0.0718295367563779 1 1
-0.47732585068486 -0.437678653113613 0 0
-0.110066953731738 -0.108119256746939 1 1
-0.182281078680876 -0.177944914742686 1 1
-0.0216413254188985 -0.0240786023937326 1 1
0.139872962391485 0.124372113093165 1 1
-0.250617151969118 -0.257651302944948 1 1
0.0137092528475136 0.0124841390056619 1 1
-0.111644836224325 -0.100007926828824 1 1
0.388811575712087 0.370823173613403 0 0
-0.206703804683436 -0.171342928445628 1 1
-0.123733064660655 -0.115706385437163 1 1
0.164951159580144 0.169613405373674 1 1
0.192452297943992 0.180009607744637 1 1
0.0718771682804338 0.0487317680934393 1 1
0.390005089579364 0.330153860867227 1 1
-0.033295032416758 -0.0164451628023766 1 1
-0.0232005693533258 -0.0386520515194365 1 1
0.292795232128098 0.284013590392883 1 1
-0.171649341975574 -0.138057604211455 1 1
-0.0421269485224677 -0.0264273495056956 1 1
0.579338216060267 0.547487450326812 0 0
-0.00345371097551956 0.00588135885869878 1 1
0.0260174353547557 0.0277990455215118 1 1
0.0354524231210539 0.0658055638944068 1 1
0.132795048010567 0.134407303261347 1 1
-0.272217716878867 -0.249205387731642 1 1
0.137997394874539 0.14916715279545 1 1
0.103203994853843 0.104270344547087 1 1
-0.0356919913399194 -0.0502056442327521 1 1
-0.239074859359789 -0.216908617496367 1 1
-0.0090027430015869 -0.00216069769950587 1 1
-0.0711525030540965 -0.0722667787592131 1 1
0.0260047912174157 0.0198934595739582 1 1
-0.385828336111871 -0.360914352351765 0 0
0.0226259011819565 0.0203011790257167 1 1
-0.18138847411146 -0.15164028149793 1 1
0.134274514167338 0.101096820463214 1 1
0.0891957597349612 0.0655724802264605 1 1
-0.101491904207269 -0.0979448104816909 1 1
-0.267117192680154 -0.236113152065708 1 1
0.0543859687803771 0.047691866835594 1 1
0.255359145198604 0.209812379705835 1 1
0.215233230086308 0.185249623006453 1 1
0.173127970809991 0.151732212004372 1 1
0.244121997601904 0.213121285123921 1 1
0.237903004524005 0.211312046804161 1 1
-0.0872580291658364 -0.0970633859813076 1 1
0.134287216728978 0.10915160680623 1 1
0.0818058650905584 0.0537749264051534 1 1
-0.0136930932259275 -0.0138004091730063 1 1
-0.0561253109781918 -0.0441580649584283 1 1
0.256631340059154 0.235812750150331 1 1
0.142339338207932 0.128221046441642 1 1
-0.128310034356804 -0.0934607735638998 1 1
-0.0867030379197623 -0.0860367436303392 1 1
-0.215542056094303 -0.193711021077988 1 1
0.226109703742096 0.202983300617528 1 1
-0.279527152219008 -0.253061426005322 1 1
-0.00392884916292753 -0.0101107715392159 1 1
0.0769747162179406 0.0393322971922167 1 1
-0.192314604211023 -0.176431841438802 1 1
-0.229315255824957 -0.193709421106735 1 1
0.176950670256628 0.152930262035689 1 1
0.501628043216574 0.439926851316851 0 0
-0.458414775984073 -0.428782351377675 0 0
-0.421783800184575 -0.405497895040913 1 1
0.321552722614351 0.276436354963958 1 1
0.108465092879246 0.0923450383649052 1 1
-0.00396623975117229 -0.00642343789112779 1 1
0.223321184787489 0.226331758703819 1 1
-0.176749338985637 -0.139825783257674 1 1
0.428469674746272 0.398784739285517 0 0
-0.109904609698245 -0.115527935649957 1 1
-0.00301164668737714 -0.0166789749665527 1 1
0.294365896364863 0.285804482455188 1 1
-0.130669005002394 -0.1013763667044 1 1
0.0617445496993903 0.0430045389541328 1 1
0.157800916812966 0.159104483731945 1 1
-0.199786799935648 -0.167523226495729 1 1
0.310770789674579 0.301531520643956 1 1
-0.0857956881855898 -0.0699245088521017 1 1
-0.27339465896029 -0.235681535194452 1 1
0.0570118211022622 0.0491722859547755 1 1
-0.249806402987274 -0.213703198393504 1 1
-0.619256659428826 -0.51522663270098 0 1
0.0736804368668361 0.0562684176717923 1 1
0.254634491820832 0.203988596285263 1 1
0.0439235704913205 0.0312935956020313 1 1
0.306404044122804 0.260527050090125 1 1
0.0255184098537973 0.0371871542273072 1 1
0.0515065531880793 0.0177905617011892 1 1
-0.238998218093226 -0.206499622244374 1 1
-0.0169859220460938 -0.0139047708667697 1 1
-0.0777711222657227 -0.0572372845870637 1 1
0.342101827745283 0.314371607279503 0 1
0.0230775954158241 0.0172343834453431 1 1
-0.380176558553272 -0.367060468188051 1 1
0.075487275085744 0.0620133643530951 1 1
0.0608234296218326 0.101814214982036 1 1
-0.185632866483452 -0.17477283833005 1 1
-0.117288440767071 -0.102424293228779 1 1
0.260433977153744 0.207851979906469 1 1
0.0265436899070021 0.0410026419754511 1 1
-0.650909769264245 -0.589069973418128 0 0
-0.0232314391065619 -0.0123680444674455 1 1
-0.0273184912972412 -0.0310526672074091 1 1
-0.0377075657614977 -0.0310936477684285 1 1
-0.328884179047679 -0.315433739792566 1 1
-0.136433744368675 -0.117057586859608 1 1
0.215852516641564 0.201709257689387 1 1
0.0603883620296557 0.0437231915465221 1 1
-0.161309445894929 -0.156003786131778 1 1
0.387537112131838 0.362904218693591 0 0
0.288359711890627 0.242752477301716 1 1
-0.034930185035781 -0.0161801405179235 1 1
0.062006345978259 0.0621212140423902 1 1
-0.218339673863353 -0.205643870637598 1 1
-0.281514726196736 -0.244895142714158 1 1
0.398689381571151 0.339976355745934 1 1
0.147430516773541 0.193039746224269 1 1
0.157950498397597 0.13372901182682 1 1
-0.109572076088393 -0.0873868994629473 1 1
-0.228256496770722 -0.195454621268013 1 1
0.0922548101882186 0.0906984987884779 1 1
0.393983322132102 0.350789552220448 1 1
0.0468797167504772 0.0381443805151217 1 1
-0.0517330195890663 -0.0362833443533784 1 1
0.518008612795843 0.491486178865147 0 0
-0.0359127973867111 -0.0266334080973368 1 1
0.118738727881902 0.0880744485980792 1 1
-0.194030539055485 -0.165715945205671 1 1
-0.0927757457220476 -0.0680003007179403 1 1
-0.162458278780012 -0.160061946918092 1 1
0.189485899515601 0.178513406169271 1 1
0.177358898626961 0.134260701964908 1 1
-0.141975756629071 -0.124288715898714 1 1
-0.0841935939008086 -0.0985207011079101 1 1
0.283376843151257 0.238428465948433 1 1
-0.311382710807741 -0.297957985090926 1 1
-0.0716887051435294 -0.0586505104129783 1 1
-0.0342127932896335 -0.0320864737990298 1 1
0.430232445310581 0.42125794790122 0 0
0.00961118126999071 -0.0028608870802751 1 1
-0.0708196343987447 -0.0763787022777041 1 1
0.204495507012541 0.20607268914941 1 1
-0.222306535421392 -0.20080460620295 1 1
-0.312112401330857 -0.269721357582947 1 1
0.0481813398378928 0.0478502642046058 1 1
0.144579478507222 0.10183630351079 1 1
0.131239824417948 0.136660574998451 1 1
-0.155376432098319 -0.10380165310222 1 1
-0.244691412997067 -0.247389081801315 1 1
0.311031127356416 0.276403738376495 1 1
-0.347913097192289 -0.335556898112987 1 1
-0.154355132930244 -0.147090740083927 1 1
-0.314185981960764 -0.293498759793507 1 1
-0.0340008561724405 -0.0375832363347719 1 1
0.0270191506797328 0.0099771422768855 1 1
-0.141363501045411 -0.123049994753819 1 1
-0.0671654960669636 -0.0821924345446483 1 1
-0.0631442121372458 -0.0837162020501873 1 1
-0.18083504834211 -0.141633253865691 1 1
0.173105078627797 0.157946349353716 1 1
0.211968953872652 0.206038113290596 1 1
-0.174567489054367 -0.185801325793172 1 1
0.264676673762849 0.225778726958667 1 1
0.0959659869009901 0.0890467838304642 1 1
0.0806380750042054 0.0403462742665927 1 1
0.234065894790934 0.216597292830203 1 1
0.320364989636152 0.305052221359131 1 1
0.0197758261369154 0.0182170157605941 1 1
0.0203412180725406 0.0146921747243746 1 1
-0.235055416730835 -0.224363461276963 1 1
0.246490220226651 0.223626835647792 1 1
-0.294634768789279 -0.279990735847508 1 1
-0.134506275813223 -0.126376165875866 1 1
-0.0438546224402231 -0.0258277782424885 1 1
0.200984658078371 0.213240456819743 1 1
0.0739430743808484 0.0695222598001162 1 1
0.0466251248757585 0.0561580883231752 1 1
-0.142953656746998 -0.114850747864475 1 1
-0.0531988611260622 -0.0318765237191458 1 1
0.270756297376838 0.22230967075207 1 1
-0.183879169760378 -0.163632964155354 1 1
0.249043390691643 0.200294096141644 1 1
0.307262944749089 0.309018013031389 1 1
0.188948357330697 0.176711464036548 1 1
0.102660778167288 0.0663074541018059 1 1
-0.217030444217915 -0.192324208152815 1 1
-0.210502029714206 -0.18279012834299 1 1
-0.280419446831233 -0.25934500948829 1 1
0.0164141754618391 -0.0106479066628323 1 1
-0.111814926596276 -0.111195356563489 1 1
0.358136299850997 0.321236313707191 1 1
0.073329233159252 0.0390061474160129 1 1
0.181111235817234 0.199891851744938 1 1
0.208054065875135 0.192028489081272 1 1
0.134469217796988 0.158041470254424 1 1
-0.0467712067320111 -0.0318901767891641 1 1
0.0316270128600905 0.0473970601949067 1 1
-0.574284855934852 -0.517210641411717 0 0
0.20805689747283 0.213459866182132 1 1
-0.347757278315069 -0.324272363731653 1 1
-0.160146275133092 -0.167345727281818 1 1
-0.130919792959531 -0.113154577728646 1 1
0.145233392833604 0.138809308989881 1 1
0.200163825570193 0.187017759231387 1 1
0.0926279588515507 0.059628336203308 1 1
0.0305688652986009 0.021882037233732 1 1
0.0686508411889959 0.033584332605892 1 1
-0.193304503547022 -0.163797989169777 1 1
0.158433509015854 0.156800950070148 1 1
0.0173047708873708 0.0177158652416657 1 1
-0.27675049992066 -0.208403062277627 1 1
-0.141362241024618 -0.130109770839216 1 1
-0.261715792089657 -0.201134554666036 1 1
-0.105833894612757 -0.107138052404478 1 1
0.13422239969097 0.137383080337401 1 1
-0.0313699652666888 -0.0377482129965463 1 1
0.142260969799652 0.129133300099258 1 1
0.167507850790689 0.144252108155699 1 1
-0.331361986619555 -0.279431378415406 1 1
-0.0268411027333361 -0.034196731667359 1 1
0.0541869319384067 0.0199961879392889 1 1
0.0170718479883631 -0.0118356444487173 1 1
-0.370880209373964 -0.292472155658538 1 1
-0.673633032997466 -0.60372628217916 0 0
0.00813755361060802 0.00159706270007978 1 1
0.433305857983684 0.363359457077989 1 1
-0.564478076806029 -0.506451206028836 0 0
0.0578832685288712 0.0315538158276804 1 1
-0.0822882581683545 -0.0707638823553134 1 1
-0.19985645424829 -0.190769935195734 1 1
-0.150080528646314 -0.117317196892381 1 1
0.25227757167934 0.250109977087374 1 1
0.162116969919023 0.12331595379098 1 1
0.451198038771711 0.405453798403263 0 0
0.111670662534117 0.116985595587662 1 1
-0.0773328047915494 -0.0749935977078972 1 1
-0.403834708560891 -0.375186974032223 0 0
-0.00547085528377515 -0.00493014549366456 1 1
0.0317286964087181 -0.00419890582496617 1 1
-0.0969206399975776 -0.0834299125974543 1 1
-0.0946803876109263 -0.0997411092873527 1 1
0.207499493524157 0.18608742472209 1 1
-0.097517304065999 -0.114796113106939 1 1
-0.0495769646427993 -0.0460544886455208 1 1
-0.238587158224169 -0.226777641880582 1 1
-0.0995138574243973 -0.0904887230298988 1 1
0.194647791482137 0.150918665849568 1 1
-0.435794551309171 -0.386066460456872 1 1
0.0124677652924895 -0.00232729529464532 1 1
0.200202161589589 0.172507270542863 1 1
-0.111127778690901 -0.0899033879108627 1 1
0.358590248193289 0.327759181640557 0 0
0.145144043046691 0.11305628747255 1 1
0.262139091306745 0.244943597561269 1 1
0.366675110068105 0.342667738620818 1 1
0.19768189265055 0.187103061684654 1 1
-0.0907760316386198 -0.107975178078682 1 1
0.0479387984527157 0.0464596742263083 1 1
0.30407880303127 0.287501625399516 1 1
-0.00895304917838264 -0.00904673550664908 1 1
0.353493731972001 0.309461667145527 1 1
-0.239889594293834 -0.194972165355439 1 1
-0.116201523140643 -0.123787092349328 1 1
-0.0114571511061295 -0.000959506922618245 1 1
0.0527422080801661 0.0498319141608513 1 1
-0.256602159804128 -0.23824344130439 1 1
0.0810633480456411 0.0234941989268144 1 1
0.263149650997767 0.235273599001007 1 1
0.0779516230026538 0.0580613852906533 1 1
-0.0335910909124647 -0.0340617949308115 1 1
-0.0593429797155223 -0.0709354766074677 1 1
0.0975021481989556 0.0774202358321864 1 1
0.200972053370366 0.195449730632511 1 1
-0.100018131078968 -0.0839383578481339 1 1
-0.347180664951502 -0.32624800458548 1 1
-0.0523095140189293 -0.0386921023692425 1 1
-0.196528804568403 -0.169982387382649 1 1
-0.106474567375822 -0.0837152263051087 1 1
0.0759740111380039 0.0973301239602638 1 1
0.278499208216538 0.231716169661008 1 1
-0.125573568742579 -0.157514248194401 1 1
-0.470882988755962 -0.460650674544578 0 0
-0.383056229123075 -0.321421284892654 1 1
-0.0142191878559797 -0.0251869850545616 1 1
0.0708938831725813 0.0239669116500349 1 1
0.19814656587649 0.167404857423338 1 1
-0.305397757428475 -0.294964421588113 1 1
-0.135139965180751 -0.155070592045495 1 1
0.00221924460796094 0.0154919051689753 1 1
-0.0976844306114539 -0.0703170653008797 1 1
0.00405435544010515 0.0129332075080746 1 1
0.215087509867361 0.215461101533004 1 1
-0.211056990544539 -0.198503428494167 1 1
-0.266028354993468 -0.238016199709777 1 1
-0.00545417134391265 0.00901075683533841 1 1
-0.0215029773060633 -0.028852642261577 1 1
-0.281055800416584 -0.234854195174873 1 1
-0.066639498890658 -0.0807646578514259 1 1
-0.0636316183934497 -0.0450651312327062 1 1
-0.00559364794502812 -0.00889685252793866 1 1
-0.0518403788370413 -0.0269677053183756 1 1
0.186130996779536 0.175829118444465 1 1
0.010818287490271 0.0122691913789769 1 1
0.0825523971393713 0.0794687342892989 1 1
0.0858808234037138 0.100821048190438 1 1
-0.234478886527925 -0.203612788183831 1 1
-0.0576601427619176 -0.0492215574969546 1 1
0.00418474670572061 -0.00868441560759114 1 1
-0.0241093905714192 -0.0254783763360572 1 1
0.316114841485806 0.308554066158337 1 1
-0.0539017758310749 -0.0521996420700857 1 1
-0.173973225282955 -0.132644282937783 1 1
0.142465077241482 0.131826191626077 1 1
0.166518038059624 0.161609577947795 1 1
0.34086029885304 0.304970234684002 0 1
0.119124909359974 0.131649836075922 1 1
-0.00323855361464657 -0.004209515458505 1 1
-0.033597013415536 -0.012570761769595 1 1
-0.100140506766425 -0.0845964122733519 1 1
-0.284500172549693 -0.253683282980157 1 1
0.0522824670364483 0.0307258511035061 1 1
-0.409856415109093 -0.36691602117992 0 0
0.0492367758515203 0.0477939749235634 1 1
-0.351430290634719 -0.327530554642685 1 0
0.0414640761759655 0.0330583473062731 1 1
-0.0894719552751284 -0.0841734252339998 1 1
0.232943991480297 0.253639651398114 1 1
0.2691838896141 0.249496034213492 1 1
0.119723732957073 0.0753689338893732 1 1
0.167494778543411 0.167603149065332 1 1
-0.0165610419520116 0.00854390527845144 1 1
-0.26713740239294 -0.253268317474823 1 1
-0.10386730668036 -0.0802995418333284 1 1
0.185398352305492 0.187788996258962 1 1
-0.00206782575502506 -0.00688593380427477 1 1
-0.160289707259641 -0.155343832334002 1 1
-0.339084196459857 -0.300603428669296 0 1
0.0581115035717019 0.0420696761610093 1 1
-0.363921713261606 -0.315693936687799 0 1
-0.139033821607958 -0.142021658672144 1 1
-0.170092421115786 -0.153999867429545 1 1
-0.164898751037089 -0.144477534417156 1 1
0.137540981374742 0.10738510433091 1 1
0.124871019082676 0.118632764311964 1 1
-0.158815338705152 -0.151034068288379 1 1
-0.183416341636738 -0.191059595829819 1 1
0.00696400783024975 -0.00144217424197882 1 1
0.0119927930259149 -0.00700672621060346 1 1
-0.147788634417156 -0.126131105379303 1 1
-0.0878406002022023 -0.0680645595547223 1 1
0.570010589529263 0.48966945459487 0 0
0.145447611772877 0.130182138297042 1 1
0.0160587053723012 -0.00797858011721191 1 1
0.137825182565004 0.113782808731539 1 1
-0.0608547990811057 -0.0563868466935958 1 1
-0.00806655749059671 -0.0029416820170041 1 1
0.228673423489843 0.205491428906073 1 1
0.324363838492556 0.291197413952394 1 1
0.261501935220617 0.240209138219857 1 1
0.0622869819569115 0.0541909926167106 1 1
0.1301618009324 0.122568268164338 1 1
0.179398740553075 0.177563393531022 1 1
-0.129442404297374 -0.108952051825493 1 1
-0.375193234408576 -0.36066025343247 1 0
-0.542770477253377 -0.516029526832916 0 0
0.324375195060547 0.282210488892618 1 1
0.25565638701125 0.286186604618921 1 1
0.260113120379629 0.236299683655472 1 1
-0.0296210243019312 -0.0287185372429508 1 1
-0.112595325159364 -0.10334875170285 1 1
0.145834295973045 0.168706379249276 1 1
-0.0402001883269256 -0.0463574240358301 1 1
-0.0761963809160719 -0.0711057790550778 1 1
-0.336895076383617 -0.311796327801532 1 1
0.176600665398284 0.176762752329823 1 1
0.242251359360859 0.232808887777704 1 1
-0.100690591857427 -0.0555368256877315 1 1
-0.28993207518339 -0.272726693888652 1 1
-0.184039245908458 -0.136195279763993 1 1
0.251228795647238 0.235630364423366 1 1
-0.281039764989539 -0.254537351737642 1 1
-0.0408920691450057 -0.0457135144407296 1 1
0.168523971200038 0.125367887848191 1 1
0.0119272375917756 0.000509332077647737 1 1
0.185720325774239 0.161207217445744 1 1
0.221356634779512 0.193216155810465 1 1
0.126504583920155 0.127187339166708 1 1
-0.0311822233630995 -0.0661699572613759 1 1
-0.0518524791478088 -0.0498377543475628 1 1
-0.277016321414708 -0.250045576237232 1 1
-0.137737191038835 -0.127738007131051 1 1
0.0517148647382883 0.0507375974930197 1 1
-0.0732277863419041 -0.0877411598210328 1 1
0.259173615987792 0.226895646420044 1 1
0.111484627728548 0.108418329295284 1 1
0.150019175249843 0.11465665638846 1 1
0.0530156973419949 0.0571233656017514 1 1
0.112756215370911 0.102500159305347 1 1
-0.0271153856427238 -0.0385357900374446 1 1
0.353740218883631 0.296410208327442 1 1
0.111703812406796 0.103184946361544 1 1
-0.103301015263075 -0.0884602970565585 1 1
-0.126011253652422 -0.124452888848237 1 1
-0.269576617347881 -0.247701345761163 1 1
-0.110484568968091 -0.109654499977369 1 1
0.0306970727622197 0.0357620437822687 1 1
0.491993605611173 0.444325584747935 0 0
0.283707773857317 0.252348103763409 1 1
0.0978877402947843 0.0975911541232359 1 1
-0.0815777917013673 -0.0614593716325601 1 1
0.37975215215143 0.373912633250164 1 0
0.0369219842162754 0.0431676594455335 1 1
-0.31659672532921 -0.269722508511894 1 1
-0.177850174615184 -0.165790250307996 1 1
-0.122271243482408 -0.0931568221174584 1 1
0.13378216987909 0.140767782394879 1 1
-0.299193425289502 -0.272444239044874 1 1
0.127103634770244 0.118629964834176 1 1
0.0121366134811821 0.00738518359946903 1 1
-0.0751338193428338 -0.05373846820977 1 1
-0.0793208300936738 -0.0805506066990465 1 1
0.0325150059400681 0.0312824902387936 1 1
0.505722056221727 0.438274032301767 1 1
-0.157080777739078 -0.122614258744851 1 1
-0.0162104501062479 -0.0193024260978147 1 1
-0.10665501714107 -0.110892415978071 1 1
-0.0701999535995349 -0.0688964154502027 1 1
0.118054939458759 0.11008573758942 1 1
0.189053607078357 0.147815072497263 1 1
0.259837941413552 0.239389531938081 1 1
0.0794305322550554 0.085690100787806 1 1
-0.126344038036124 -0.118811494014522 1 1
-0.196301437254279 -0.169574979966795 1 1
-0.0876121434945288 -0.0902851886569797 1 1
0.0989302057623662 0.0923382014924325 1 1
0.268766351758986 0.217658301711865 1 1
0.380021362408721 0.354065589930674 1 1
-0.0381875586582383 -0.0555614022482744 1 1
0.219561651199325 0.201597560732359 1 1
-0.100763710233136 -0.112507385585566 1 1
-0.0413511870290216 -0.0254442826815955 1 1
-0.00985981323694633 -0.0158009373440286 1 1
-0.0103148145441635 -0.0135505008299991 1 1
0.155762362274787 0.128741026022814 1 1
0.251820848284984 0.219072261982244 1 1
-0.0663479566027032 -0.0539082657199235 1 1
-0.347189972019424 -0.283425332363725 1 1
-0.118418369243261 -0.0909319487646468 1 1
0.222601312506411 0.18610135188094 1 1
0.0497484659539351 0.0396813600767154 1 1
-0.0641324285621315 -0.0784899805297738 1 1
-0.0870632586034568 -0.097180436873566 1 1
0.123674383867215 0.116623442554621 1 1
0.0308229294037583 0.00588662156740753 1 1
0.186052759849644 0.167975148225332 1 1
0.374084436352499 0.352398821935295 1 1
-0.129200849170645 -0.13472446002303 1 1
-0.211941490109336 -0.175331207849278 1 1
0.0326442085891398 0.0386463539508869 1 1
-0.050042452551162 -0.0409202687941502 1 1
0.110577539693747 0.109544024712645 1 1
-0.40293034918409 -0.345468453572875 1 1
0.00385424293089243 -0.00897633026707052 1 1
-0.212522659734842 -0.176538465414099 1 1
-0.00655018399888602 -0.00248358301473215 1 1
-0.20666699815707 -0.209527921708912 1 1
-0.0166137811876573 -0.0285927020867602 1 1
0.0837274376814728 0.09386214689421 1 1
0.179284102270492 0.173111584891441 1 1
-0.320436980051876 -0.28550030951453 1 1
-0.206739783540495 -0.214200690906356 1 1
0.105096223645383 0.109622558021195 1 1
-0.482683293485153 -0.428030226353516 0 0
-0.219905556950483 -0.197589723004374 1 1
0.0659238052393898 0.0635757741240406 1 1
-0.194449608265104 -0.198348846755977 1 1
0.0726188417537893 0.0929607614140514 1 1
0.206538390677694 0.179823943898749 1 1
0.23297735477899 0.207432648545526 1 1
0.348071874898034 0.323863127876516 1 1
-0.138170182930209 -0.111171183648295 1 1
0.245442725543915 0.239152337471503 1 1
-0.14334894081161 -0.106189135839197 1 1
-0.0244017657522618 -0.00405507579876888 1 1
0.0829959267754165 0.0892226884868446 1 1
-0.276951911867166 -0.280670964123744 1 1
-0.183682397888418 -0.181482252930666 1 1
-0.421283009663707 -0.39189039185904 1 1
-0.426070454675816 -0.369495257069053 1 1
0.181599276985703 0.187279557794167 1 1
-0.295452578037189 -0.251722436833999 1 1
0.0131103159240132 -0.0149754690298078 1 1
0.115224103206102 0.100760306361314 1 1
0.0110687981621417 0.00929083949299603 1 1
0.0512698247311918 0.0608621489624183 1 1
-0.0876578581888021 -0.0709378762631688 1 1
0.0756715151123618 0.0887119408115679 1 1
0.0593650121713471 0.0602005139536271 1 1
0.0753414609506521 0.0858421615007736 1 1
-0.0825449412297873 -0.0616660405604589 1 1
0.126054313144483 0.115812660355425 1 1
0.218280699672725 0.204367955350556 1 1
0.0306910913457322 0.017741054761164 1 1
-0.329031899277398 -0.297823557491132 1 1
0.032016591408461 0.0549765967010936 1 1
0.10345632310182 0.0846909226854408 1 1
0.17112094195543 0.164363621814679 1 1
-0.261039688701919 -0.2420226448805 1 1
-0.0532547761834511 -0.0521806337926618 1 1
-0.0417833553225434 -0.0177199728330404 1 1
0.0501959941075331 0.0341742133231122 1 1
0.35215971931781 0.316357102726517 1 1
-0.461805399706203 -0.395881823169719 1 1
0.12284061888117 0.106184905627713 1 1
0.373379464481521 0.335450026444557 0 0
0.0190861078251849 0.0199001550394447 1 1
-0.0635331311700502 -0.0611921340990655 1 1
0.0298992920935933 0.0407294904247683 1 1
0.0419893460953418 0.052316962886867 1 1
-0.345661619607065 -0.323768791145684 1 1
0.205741175280586 0.177162028819928 1 1
0.292955092043971 0.247097873899275 1 1
0.0471524938979595 0.0257033582378583 1 1
-0.0834170890462772 -0.0807356223312804 1 1
-0.0322114438807432 -0.028875891327845 1 1
-0.102346835173898 -0.101531309049641 1 1
0.065273982567154 0.0436907205881661 1 1
-0.0507081634194369 -0.0422173503037864 1 1
0.227829395451701 0.224216603940413 1 1
-0.0692861369582365 -0.0668740602704573 1 1
-0.170032731844356 -0.149094637339131 1 1
-0.329238253472876 -0.3031353319059 1 1
-0.246302135939168 -0.196270909282451 1 1
0.160904524124277 0.130148514262048 1 1
0.0626593655002349 0.0225314594890297 1 1
-0.000984256236118274 0.0118061359686119 1 1
0.0559463955269801 0.032525789332924 1 1
-0.0976566695716698 -0.117147889872392 1 1
0.0111115998989188 0.0234858317842105 1 1
0.0996460002363814 0.0902495212114581 1 1
-0.21186532349673 -0.218622287719776 1 1
-0.0856867376930987 -0.0904713094002522 1 1
-0.197340097070293 -0.179307582899547 1 1
-0.307381302532886 -0.31184328703789 1 1
0.00425717361261217 0.00761453982087819 1 1
0.122495744388639 0.109044089170234 1 1
-0.0317753732337267 -0.0136651879986852 1 1
-0.175746892904415 -0.172107643057738 1 1
-0.04810766302536 -0.0633365606820764 1 1
-0.104778699720334 -0.119052356874404 1 1
0.326756931217707 0.284178657543247 1 1
0.18925347242674 0.172573523731704 1 1
-0.159538472902785 -0.163331283923618 1 1
0.0508970514300983 0.0336492140191643 1 1
-0.15322021137951 -0.127140617884837 1 1
0.389169230992293 0.364677368208461 0 0
-0.181023677093528 -0.183106323542523 1 1
0.0756282347564104 0.0907241939583285 1 1
0.180408907090644 0.158935552028071 1 1
-0.17852148632665 -0.128849807321703 1 1
0.201629110459901 0.180546155601517 1 1
-0.196841348803831 -0.176284241946316 1 1
-0.0891739973333886 -0.0806361946531153 1 1
-0.0798921612207535 -0.0704300432986162 1 1
-0.0323337364683689 -0.0486520497281965 1 1
0.0211149509172127 0.02698075318621 1 1
0.100083662478671 0.101643615091822 1 1
0.0727249901634368 0.0577527078909897 1 1
-0.100254157790276 -0.106049505659216 1 1
-0.449939542550148 -0.385261008074979 0 0
0.157843601298472 0.129891831314043 1 1
-0.304787037355564 -0.265970727502747 1 1
-0.269717954070529 -0.233008208933111 1 1
0.259682712997852 0.201319814400248 1 1
0.0326266238297631 0.0248771865481989 1 1
0.299956212016421 0.269422980013225 1 1
-0.228543818721046 -0.204207030023823 1 1
-0.360161252720178 -0.316102178031761 0 1
-0.0114660330213882 -0.0103447888961195 1 1
-0.133405226501699 -0.0989373818382461 1 1
0.168479828961294 0.160507487759685 1 1
-0.250351610203638 -0.229420393184167 1 1
0.039266705329666 0.0874563541739344 1 1
-0.257891590982028 -0.171452354801864 1 1
-0.316073665763344 -0.25408661974709 1 1
0.225359102051308 0.204207220723061 1 1
-0.0852397108688812 -0.057846636937003 1 1
-0.21992584759055 -0.19567235333311 1 1
0.503562699287687 0.451510612416945 0 0
0.217074729522948 0.196924512922505 1 1
0.152934757178672 0.147674716363669 1 1
0.0602113953214361 0.0626817562594765 1 1
-0.186013353729537 -0.157639585756239 1 1
-0.349507763176702 -0.329966755985385 1 1
0.0224261393934302 0.0422090789288076 1 1
0.257409975588438 0.216641307394561 1 1
0.169755179081343 0.12387653240972 1 1
-0.37463140109043 -0.358872563035655 1 0
-0.109172317495423 -0.0992493443868129 1 1
0.124423278152451 0.170925701723056 1 1
0.0681731195675178 0.0755846407805896 1 1
0.283986075488197 0.235002926351878 1 1
-0.242452640205752 -0.205642096116356 1 1
0.0162001260777286 0.00286251825965239 1 1
0.278682820506271 0.255113395938586 1 1
0.156626076371267 0.129760144872282 1 1
0.237439642269785 0.214701322196734 1 1
0.21838664858959 0.206578582972709 1 1
-0.0706117033762292 -0.0554940307151769 1 1
0.00442567906663145 0.00698226285148374 1 1
-0.0139537378459929 -0.0163059958735339 1 1
-0.114067430605481 -0.105310566667052 1 1
-0.0927066930380843 -0.113955664174936 1 1
0.341076612889658 0.306500285326722 1 1
0.116635049713767 0.0754502835913262 1 1
0.145283057236637 0.103854096519439 1 1
0.330739974617011 0.286625352163537 1 1
-0.0263236250440381 -0.0565564326093191 1 1
-0.00525438278738071 0.0209425864689218 1 1
0.140669401789235 0.133541205321751 1 1
0.207952774174564 0.187928331986051 1 1
-0.175066029143789 -0.168011015530122 1 1
0.276452659481733 0.256376356303135 1 1
-0.093208394546044 -0.0391063804051472 1 1
-0.238031825342932 -0.197675058095746 1 1
0.225845275264444 0.191452992754759 1 1
0.444142296163814 0.419327333886873 0 0
-0.341861315568196 -0.312732633701747 0 1
-0.0661554285382721 -0.0791174644925866 1 1
0.182039971220512 0.174717178630255 1 1
-0.115930600890166 -0.12261950554841 1 1
0.140389043514347 0.132679246575418 1 1
-0.036321712566033 -0.0341274211448109 1 1
0.0981547315137974 0.0795354024888773 1 1
0.0412027555024328 0.0113497581791066 1 1
-0.010625669862392 -0.00795560296209482 1 1
-0.0876059193362039 -0.0479749918321558 1 1
-0.306978844853229 -0.279011823925894 1 1
0.203309784718292 0.165820140798644 1 1
0.0844563316829615 0.0728018996693025 1 1
-0.082860471434557 -0.0896781274007399 1 1
-0.268616027497134 -0.244091892904292 1 1
0.179344124834098 0.159023256675309 1 1
-0.251405959491531 -0.227880725280172 1 1
0.202335389118766 0.188496051754433 1 1
-0.0754889650703388 -0.0791196304512935 1 1
-0.0183113041990851 -0.0393978573747017 1 1
0.00855676722057415 0.00615525552119016 1 1
0.0469084836491566 0.0320795447599051 1 1
-0.141842085638753 -0.119637045985121 1 1
0.194423948575855 0.176063024521962 1 1
-0.0483289960240049 -0.0610140601125639 1 1
0.0284534276065627 0.0519955623513099 1 1
0.486186300819975 0.453739973850907 0 0
0.085231478209934 0.0992619110671433 1 1
0.00780672096753367 0.000910239215548794 1 1
-0.104047638482367 -0.130123732066942 1 1
0.101030578577664 0.0854154545956921 1 1
0.0646433798731647 0.0654638067985951 1 1
-0.126032737616738 -0.125984924675581 1 1
0.010271596094897 0.019740644586131 1 1
0.110362934510181 0.124759565616865 1 1
0.0697248293301211 0.0787851710881559 1 1
0.231440257196742 0.218219941048678 1 1
0.0884469410577639 0.119059075551804 1 1
0.090612597096822 0.0827188565941953 1 1
-0.0577929156104113 -0.0480299598852459 1 1
-0.0137734410010715 0.00150330203749813 1 1
0.160728429946233 0.126717158243873 1 1
-0.0998137837505239 -0.095413753231481 1 1
0.155976809965471 0.149475425782396 1 1
0.00549733639793453 0.0125258143033257 1 1
0.208218791180658 0.201239071066992 1 1
0.282191262898824 0.247660291864502 1 1
-0.0694779871542484 -0.0350673674230163 1 1
-0.00386824220071103 0.00373327079941916 1 1
0.00116965473670141 0.0174875891479637 1 1
-0.273286264291358 -0.249979500338826 1 1
0.360031991142756 0.301234858064885 1 1
-0.0971126208874451 -0.0820783972402557 1 1
0.213654173874148 0.186074354624109 1 1
-0.234894592501922 -0.220688429439346 1 1
0.0458751655427856 0.0493958038258606 1 1
-0.0220233424536828 -0.0156649272489279 1 1
-0.253570652728728 -0.248034789804391 1 1
-0.00215640383153332 0.00389458688944797 1 1
-0.177356582735222 -0.154874347395634 1 1
-0.00188685962905293 -0.00446989999811368 1 1
0.0161029744423528 0.0317699070085761 1 1
-0.271816789362086 -0.185539958099967 1 1
0.152318664010157 0.135139784834038 1 1
0.306455651134514 0.276460250238509 1 1
0.0222867224115425 0.0163967571299265 1 1
-0.206157645226105 -0.184153640780567 1 1
0.0196533716897833 0.0409681145974237 1 1
0.22905778044446 0.207731411209667 1 1
0.0144932309393278 0.00192584393562389 1 1
-0.0709762572315075 -0.0651846382455017 1 1
0.0710000900455155 0.0686695138691394 1 1
0.401144694481201 0.373562099761582 0 0
0.304648610113688 0.268454300755495 1 1
-0.0742196472889752 -0.0565944019890923 1 1
0.016841956636601 0.0214032122056834 1 1
0.127376016814721 0.138261807669071 1 1
0.0229880220563408 0.0162400542816319 1 1
0.426369333496704 0.380591854010379 1 1
0.0531592658112448 0.0632357442222076 1 1
-0.369572842903473 -0.317693010114655 1 1
0.070444476807726 0.0436799009274297 1 1
-0.0800825130377438 -0.0675070041052767 1 1
-0.113476864930781 -0.0863029551797695 1 1
-0.134512466784314 -0.130794164940172 1 1
-0.373342627464329 -0.339857158122483 0 1
-0.421728135782632 -0.395055218249568 0 0
0.112060670215025 0.069245386217572 1 1
0.00692630333896392 0.00262574111493302 1 1
0.00119396373843832 0.00715993797668932 1 1
-0.148703026602448 -0.111482033030474 1 1
0.0257908677378161 0.00610662561518431 1 1
0.240236544295075 0.221013057409297 1 1
-0.119271168759767 -0.11905694380835 1 1
-0.0897425823967795 -0.0737794208167563 1 1
0.0612781254603734 0.0719030602396332 1 1
0.147793317196703 0.144551966213 1 1
-0.112230468689153 -0.0925166347890864 1 1
0.200500387371861 0.194936770873196 1 1
0.176832352266787 0.144495106310676 1 1
-0.0376755604861275 -0.0189471031856953 1 1
-0.121844980136852 -0.0633684633568261 1 1
-0.254246727296139 -0.240474174804164 1 1
-0.0519149270972673 -0.055299352693067 1 1
0.0469846142476939 0.039020169436558 1 1
-0.015555677693229 -0.00472538938654577 1 1
0.0292756944670442 0.0281230732281063 1 1
-0.0527556087474535 -0.0472702062539048 1 1
-0.229552432791382 -0.18555861846816 1 1
-0.189567460537067 -0.183310166117644 1 1
-0.0611316080273207 -0.0769666310167149 1 1
0.112584066065347 0.1141376094669 1 1
0.0272416118610362 0.000527422104214412 1 1
-0.118793936002564 -0.113049829787819 1 1
0.444586120596971 0.433644398788248 1 1
-0.154397534189413 -0.0930464255650137 1 1
-0.239370631645518 -0.20715140255505 1 1
0.441818207433643 0.384992789838063 0 0
0.12183691417095 0.0863359452545751 1 1
0.140754186591684 0.13172822853323 1 1
-0.135762864162264 -0.112742841187868 1 1
0.175317992856199 0.159336670349714 1 1
-0.0347049818727663 -0.0475608362506565 1 1
-0.236757419329226 -0.199636747843185 1 1
-0.230334534136661 -0.216182042741579 1 1
-0.297949423778779 -0.274049950286071 1 1
0.0247579341251179 0.0244132813549243 1 1
0.0371784313375874 0.0382285854559878 1 1
-0.137036961721794 -0.126161730442435 1 1
-0.0105147960969096 0.0209774903721445 1 1
-0.280600053139284 -0.2597556490637 1 1
-0.248952675804311 -0.229146489228019 1 1
0.0579716792863482 0.0307647098597637 1 1
-0.0104728179815243 -0.0065371883589057 1 1
0.0374137672734966 0.0220566725658555 1 1
-0.136262568847519 -0.0939884095456954 1 1
0.0590860249325568 0.0700825746754343 1 1
0.186589659727187 0.177521848883099 1 1
-0.052769310733133 -0.0734261725699427 1 1
-0.53112919060851 -0.494137690591761 0 0
-0.0335488030110082 -0.0260977937877534 1 1
-0.0213394150082632 -0.00282524528324538 1 1
-0.0785913734606467 -0.0861748028281318 1 1
0.0718713852125553 0.0493736357695676 1 1
-0.29622590729385 -0.282358204808418 1 1
-0.372817854728176 -0.325355745277861 1 1
0.0757510207067006 0.0670313900219019 1 1
-0.0689267177428583 -0.0576363300966617 1 1
0.105953730367037 0.0902113956652653 1 1
0.0232508823125632 0.0211768337256391 1 1
0.0765232654261563 0.079893750626843 1 1
0.26854479470725 0.222972990247615 1 1
-0.157206092567441 -0.15401642242613 1 1
-0.31239191500559 -0.29599685515601 1 1
0.166963180114133 0.152615327831184 1 1
-0.104658147698376 -0.10434970571623 1 1
-0.387527253028661 -0.36075026208396 0 0
0.220689085624797 0.197195829019263 1 1
-0.329695418337554 -0.286594445187925 1 1
0.262462822671863 0.227447733024807 1 1
0.0478480391569893 0.0297409644722738 1 1
-0.0433877155099577 -0.0651358457041519 1 1
0.141259257495892 0.143073998743157 1 1
0.0691743191461453 0.0417621652441419 1 1
0.134117178410353 0.118097331066269 1 1
-0.119824040976155 -0.115972812361773 1 1
-0.0401327867231381 -0.0143450719007508 1 1
-0.248812831827798 -0.187214159968592 1 1
0.0979886583775025 0.0746094368092185 1 1
0.0349878316780418 0.0320063792043837 1 1
-0.189745849466955 -0.161582505889602 1 1
0.0637133408217686 0.0575168262690967 1 1
-0.0710185021287791 -0.085908006252006 1 1
-0.153674079146403 -0.121625954671605 1 1
0.0759762457282948 0.0673296960424301 1 1
0.353714879521841 0.310695277204768 1 1
0.0800044425139542 0.109767542676428 1 1
-0.0550859788543852 -0.0554120759980567 1 1
-0.332204864377722 -0.312032382179465 1 1
0.00516132603538418 0.00842600573607971 1 1
0.0989532363311951 0.0788453030838675 1 1
0.0933487327166383 0.0790654924496126 1 1
0.0626618906663175 0.0457056057168482 1 1
0.102206834069806 0.135370250320891 1 1
0.152908201817855 0.132274059126957 1 1
-0.448540145486177 -0.40365467156636 0 0
-0.0594221299307973 -0.0393107523003978 1 1
0.0285808798455325 0.0330193300111046 1 1
-0.0987066443945373 -0.0934288256594995 1 1
-0.273725245402312 -0.295104501801781 1 1
-0.085324734083639 -0.0723883652307682 1 1
0.139592290297267 0.0977399604204801 1 1
0.281449492269732 0.23586308601399 1 1
-0.307508192125014 -0.279839367442317 1 1
0.4272633654639 0.402219941007135 1 1
0.0195890931259407 0.0349493599056549 1 1
0.114422307903817 0.097653334696284 1 1
-0.142797138488305 -0.122205753007957 1 1
0.281481063000099 0.264531936367146 1 1
-0.270616182433595 -0.252431214824872 1 1
-0.0203793654791625 -0.00884905483498889 1 1
-0.242274404845061 -0.207939896184873 1 1
-0.175852369325023 -0.149347610696692 1 1
0.173804166639373 0.166216556097089 1 1
-0.0174363232563414 0.0178146278635949 1 1
-0.0590148697113255 -0.0415444535579747 1 1
0.218820416420601 0.212072835566047 1 1
-0.360023061357075 -0.336074843109146 1 1
-0.167018119343334 -0.145566339910879 1 1
0.190852350813857 0.156887966594878 1 1
0.0405716779465335 0.0318694045675767 1 1
0.0820577903898127 0.051405189095638 1 1
-0.150628910402144 -0.148758900019524 1 1
-0.103451060885362 -0.0968103968255593 1 1
0.0875474272360858 0.061184802254247 1 1
0.00479505873715122 0.000279257600686617 1 1
-0.469956234940773 -0.431842374343239 0 0
0.435831159909615 0.403493254917984 1 1
0.199239209867167 0.168227253721015 1 1
0.0220424586940045 0.0199143623758224 1 1
0.183585368819495 0.158880959077718 1 1
-0.0712561791705999 -0.0607040069913579 1 1
0.444084572231032 0.379278658049817 1 1
0.143175361720141 0.134305461990491 1 1
0.237417165705011 0.211627818617949 1 1
0.226786178465077 0.179100021671786 1 1
-0.041057532568177 -0.0502602595788294 1 1
-0.267891458651061 -0.218645036732751 1 1
0.163944428287351 0.147892767317702 1 1
0.112869299217124 0.116883666187992 1 1
0.160212174039701 0.16464652671127 1 1
0.379353414672596 0.332559405180115 0 1
0.402580584553388 0.34598465975871 1 1
-0.220738933256278 -0.182722698485696 1 1
0.0690964391173553 0.0383756972163916 1 1
-0.308926495542645 -0.307999304395042 1 1
0.368269792226231 0.335797140919052 1 1
0.225417647314687 0.213772265582467 1 1
-0.153577911034977 -0.160477869992807 1 1
0.0909995885264424 0.0950899965972355 1 1
-0.127638687046854 -0.0907628722336222 1 1
-0.132965366222802 -0.0978975322325685 1 1
-0.0785477969393083 -0.0692917608053163 1 1
-0.0673665193769544 -0.0508647801305354 1 1
-0.0120681900907967 -0.0178575099825774 1 1
-0.182700200162669 -0.181003916687293 1 1
-0.141330079915408 -0.131201212973314 1 1
-0.039868956671058 -0.038512066503432 1 1
0.223358804046981 0.199618521155284 1 1
-0.307170747755591 -0.286887684786155 1 1
0.0483944804970167 0.0420037713481004 1 1
-0.0858933912990174 -0.0513578344792798 1 1
-0.200059002001448 -0.220103418369736 1 1
0.0783193653556156 0.0819635987515478 1 1
-0.359874756065932 -0.329225559866045 0 1
0.0833929740032633 0.0797639326644249 1 1
0.26750947860828 0.248179497555049 1 1
0.136344667719069 0.129429396219325 1 1
0.158145117603065 0.173722868930713 1 1
0.84653368983838 0.746982650484927 0 0
-0.0314662811576445 -0.0355590496284198 1 1
0.182417414254645 0.182400334892728 1 1
-0.21644883359983 -0.182010894778095 1 1
-0.126101369280646 -0.117203530707544 1 1
-0.10202836016954 -0.082793594801644 1 1
0.22469786377 0.182549959251351 1 1
0.137472833829725 0.134663568246876 1 1
-0.102039616693079 -0.112176650400479 1 1
-0.164659797672427 -0.173401914979322 1 1
0.248599721201119 0.241228496994458 1 1
-0.197415069778029 -0.1664420501291 1 1
-0.132515179420918 -0.136400632331736 1 1
0.309653373161812 0.277431047939404 1 1
0.0771473907739755 0.0595771046666638 1 1
-0.132503460965031 -0.120530418682154 1 1
0.0334233272815365 0.0276102820316531 1 1
-0.545833608922156 -0.426245024017293 0 1
-0.30923958364466 -0.247622602426124 1 1
0.301563393474494 0.286269487928085 1 1
-0.0759617481634951 -0.0659965817437748 1 1
-0.0205440372888079 -0.0179568353247442 1 1
-0.325443954748067 -0.28723816939874 1 1
-0.0434956559865785 -0.0174936157134719 1 1
0.262761393246748 0.240272668602578 1 1
-0.0576674173298184 -0.0418913093149205 1 1
0.138179612580662 0.129586705206672 1 1
-0.286152364970896 -0.273146926259537 1 1
0.227804000242441 0.192709499216426 1 1
0.24644931404586 0.236701496915323 1 1
-0.190782676837696 -0.212794672025093 1 1
0.303261978639531 0.249631396019091 1 1
-0.0999590993367359 -0.0922921123601767 1 1
0.0932209560236798 0.0821100217694119 1 1
-0.0882647509098772 -0.102519050629795 1 1
0.0390967511340429 0.053220851759374 1 1
0.271711788551723 0.25968787382808 1 1
-0.137274614742603 -0.163530735239767 1 1
-0.0304136704658351 0.000193812179007838 1 1
-0.0667676421082333 -0.0654586253639202 1 1
-0.0786142704727382 -0.0321425243355488 1 1
0.296493839568365 0.246707562301095 1 1
0.136045063802694 0.121029948836944 1 1
0.0505760006275732 0.0342118803426621 1 1
-0.191281430288486 -0.164103776081684 1 1
-0.263220449921021 -0.241932531865471 1 1
0.234475917913079 0.20134735124698 1 1
-0.0283753588373167 -0.0492668310724482 1 1
-0.00527095254080748 0.0164377772797305 1 1
0.221364082006638 0.204071584033369 1 1
0.0233869272416477 0.0250808268438662 1 1
0.0227422997577531 0.0134493853250506 1 1
-0.102613884412719 -0.0844414815718483 1 1
0.181975142427239 0.160561538386463 1 1
0.210999281035147 0.190089432951207 1 1
0.0756121248883394 0.062140844384015 1 1
-0.0524781172053056 -0.0492814420212953 1 1
-0.358150064946575 -0.325038669771102 1 1
-0.0962429765620412 -0.0623413701841789 1 1
-0.0904978425773496 -0.0915724467666383 1 1
0.499416590625899 0.452070508687415 0 0
0.306523629209707 0.287244292772858 1 1
-0.102708978774008 -0.0824419570547921 1 1
0.101857464309372 0.13866284965269 1 1
0.19112233244756 0.169786117488807 1 1
0.235957104484132 0.228037634756968 1 1
0.0934896820018085 0.0940294394066609 1 1
-0.112223926129776 -0.0707369670507251 1 1
-0.046920032862244 -0.060231349357399 1 1
0.0331910699774271 0.0311758937711279 1 1
-0.243168455885565 -0.222751912706574 1 1
-0.128605520703737 -0.0893502117986462 1 1
-0.0307388599429068 -0.0287342419847558 1 1
-0.045199388079185 -0.0357711817588907 1 1
-0.178925865647514 -0.144659681158274 1 1
0.365081796034227 0.310872264135441 1 1
-0.0495643950769781 -0.0471063202410802 1 1
0.235607171879912 0.206314235196591 1 1
-0.221571326282719 -0.202856421713157 1 1
-0.281906258787883 -0.226780009117809 1 1
-0.0355940745255566 -0.0412079759797803 1 1
-0.00406314664178934 0.00773699719817999 1 1
-0.500208641393145 -0.467425880590237 0 1
0.0502958107403791 0.0418951836952127 1 1
0.293242412571128 0.254900808437563 1 1
0.319816365549289 0.293905739195651 1 1
-0.264524090752042 -0.19778223975924 1 1
0.0201114807774286 0.0174435502804733 1 1
-0.386712971102277 -0.336626431386393 1 1
0.0724665278286838 0.0715113606648896 1 1
-0.145559266919522 -0.0951994234035218 1 1
-0.122531763923125 -0.114948552298416 1 1
0.0894608172848022 0.096707879612234 1 1
0.174505906039698 0.1353276688226 1 1
0.152540907978603 0.124680856201399 1 1
0.195444390977975 0.188106903890589 1 1
0.140438966862432 0.139369756487271 1 1
0.127925068696615 0.0854596101700892 1 1
0.2763579984579 0.247886928562391 1 1
0.145316279420477 0.160453140686647 1 1
0.00881183256491588 0.012683311012996 1 1
0.124835112256475 0.142201566878286 1 1
-0.0452352117316543 -0.0232808714125598 1 1
-0.250682055556934 -0.218599668319736 1 1
-0.306018578169219 -0.248441783521767 1 1
0.344849437472267 0.302371806054961 1 1
0.103973552084712 0.10581397795156 1 1
0.171324914837518 0.134900521733657 1 1
0.113589237238896 0.11386522115058 1 1
0.172897469683523 0.151028626285052 1 1
0.113870071426933 0.130787689048172 1 1
-0.197023996692361 -0.1521658385231 1 1
0.0975049696312917 0.0860349096197401 1 1
-0.0744432277803404 -0.0783706792178086 1 1
-0.0213000763290828 0.00822937549399101 1 1
0.0311458194040321 0.0390211256784138 1 1
0.404258008022048 0.338157741437663 1 1
0.084838148882199 0.0721831800052588 1 1
0.0240038298861679 0.0195574539700218 1 1
0.0118835041424503 0.011135682297875 1 1
0.126719520147934 0.111606357076114 1 1
0.295375428624346 0.23219790964672 1 1
0.296231156683117 0.255999778392298 1 1
-0.0855700002568109 -0.0869011001257882 1 1
-0.0794402479042447 -0.0697092478694513 1 1
-0.0857330731926821 -0.0628657462820576 1 1
-0.0566628496010699 -0.0391227185012358 1 1
-0.475793933385833 -0.440197856641358 0 0
-0.0608243734424071 -0.0537789144862 1 1
0.377680042737103 0.371211838946149 1 1
-0.0320404081465896 -0.0233132349922296 1 1
0.00922887274470836 -0.010703790031644 1 1
-0.0160744834170704 0.008880685138502 1 1
-0.166259932657291 -0.171083830592482 1 1
0.00975957842763025 0.016256413049604 1 1
-0.177196594785485 -0.141639573308105 1 1
-0.334533157217668 -0.293709387588731 1 1
0.13553664601756 0.105849208071913 1 1
0.252547165733892 0.20899573458194 1 1
0.280570590657367 0.238243738486546 1 1
-0.228394575644212 -0.206136689229116 1 1
-0.122711805890931 -0.105511570003272 1 1
0.094615605353111 0.0875664970141214 1 1
0.186289528281919 0.150554500008311 1 1
0.1586374189235 0.141045422482249 1 1
-0.166494215655138 -0.139835749553839 1 1
0.0428225030728408 0.0473600477056453 1 1
0.0136247256181892 0.0168445364173631 1 1
-0.3105960274718 -0.29477332940325 1 1
0.22832277812772 0.23980450673621 1 1
0.0587036836797965 0.0568292478347058 1 1
0.0547458575394312 0.0435177149315941 1 1
0.292206044093662 0.258056164943312 1 1
0.175565220011103 0.210886765579431 1 1
-0.128068636617235 -0.119405859517613 1 1
-0.189191956876081 -0.207017496391238 1 1
-0.0132271909957475 0.00515167980694115 1 1
0.114884838611929 0.10934973771161 1 1
-0.237320288341121 -0.206603223638591 1 1
-0.194943389335724 -0.176155487733821 1 1
-0.134162691600946 -0.121109104101169 1 1
0.0870495507161886 0.0902636021889991 1 1
0.197055290591261 0.197794254692263 1 1
-0.00930038152843677 -0.00612001462317464 1 1
0.433835861773757 0.399098971355053 1 1
-0.201363341657124 -0.160091709343047 1 1
-0.00685519415995363 -0.00688363919630434 1 1
-0.408612219773979 -0.389384394085193 1 1
-0.0079156239007637 -0.0114998255175247 1 1
-0.0879962072100597 -0.0658468775747985 1 1
-0.212067326435923 -0.178679493552149 1 1
0.151017166632172 0.15012473465969 1 1
0.0612586175161315 0.0760899190482874 1 1
0.0548543424366073 0.0579683204889366 1 1
0.04041153049947 0.0412910427795481 1 1
-0.0580270665269918 -0.0662391820341002 1 1
0.312284107336796 0.287280289626817 1 1
0.176780223313286 0.179113734804231 1 1
-0.268100804779553 -0.266546115392734 1 1
-0.279570059986688 -0.280009190919497 1 1
-0.086065483443246 -0.0879004398285207 1 1
-0.104277847268896 -0.0853371700750262 1 1
-0.0945484143443755 -0.0641503708030645 1 1
-0.276432506776602 -0.259815503769938 1 1
-0.0925529422478583 -0.0507716448195143 1 1
0.471364634063609 0.416481592745359 0 0
-0.42072566728557 -0.402639752506306 0 0
0.242112997883096 0.210364593546219 1 1
0.0818792522954057 0.0623164956076299 1 1
-0.0896817634888503 -0.0824137736100172 1 1
0.163995167957049 0.130131033641901 1 1
-0.22017216850301 -0.201522656469106 1 1
0.0491440555037657 0.041194172112292 1 1
0.301993929433636 0.253423418050553 1 1
-0.237991647742186 -0.224001143389809 1 1
-0.00807248872920317 0.00846460892048623 1 1
0.510430151923197 0.462267384298751 0 0
0.155418847303317 0.127765755475678 1 1
0.289551519587097 0.27724274589685 1 1
0.196511165213396 0.17357825649832 1 1
0.0269282512418193 0.012232995413831 1 1
-0.108469536340502 -0.0890244249008222 1 1
-0.185653653072296 -0.158966864529448 1 1
-0.107384244569425 -0.0693271554894333 1 1
-0.345053401310705 -0.287655092225401 1 1
-0.151092102687286 -0.143054670152802 1 1
-0.084829438703637 -0.0742108768547326 1 1
-0.032541830181104 -0.016385008863249 1 1
0.110009692922744 0.103300264726101 1 1
0.120269498363698 0.12029722217396 1 1
0.296415818909874 0.268114795981965 1 1
-0.198225979649159 -0.200256579643728 1 1
-0.345350534137361 -0.300686001071713 1 1
0.219677231604113 0.198081927083644 1 1
0.0853444900415396 0.0806641854304124 1 1
-0.375636225577048 -0.36240318527429 1 1
0.398387385683035 0.367162317544541 1 1
0.144542274332469 0.153783959622527 1 1
-0.20453511141978 -0.211556814023733 1 1
0.233228113435106 0.203469554524315 1 1
0.338080804083369 0.324460262151602 1 1
0.0459549380722688 0.0393017935980147 1 1
0.0806724532326923 0.0906138562054705 1 1
0.00710335624916505 -0.00354177290348755 1 1
0.0105272793864645 -0.0159544655328037 1 1
-0.0024732766436369 0.00566256328408213 1 1
0.00131595809039208 0.000155246193925023 1 1
-0.104868348565606 -0.0962010615728941 1 1
0.247361231646913 0.230840696459525 1 1
-0.0897828216986361 -0.0989721639609054 1 1
0.0417456858914475 0.0334363351442028 1 1
0.32920902119961 0.316053833013958 1 1
-0.286456271369764 -0.282988003566152 1 1
-0.216830843352337 -0.210446775782864 1 1
-0.0205859419001183 -0.046782227433583 1 1
0.21391888550451 0.194584981699086 1 1
0.102253410715351 0.102808075191828 1 1
0.238521486797446 0.231852810998608 1 1
0.241581551849767 0.208127397302555 1 1
-0.118277590317159 -0.0889448731897894 1 1
-0.144778772027347 -0.124922501097937 1 1
-0.127952618261491 -0.113635997511737 1 1
-0.238485243889987 -0.203126384760126 1 1
0.0856666198673768 0.0682218189973371 1 1
-0.133819362622035 -0.121918344633699 1 1
-0.00622464713910389 -0.00927697064324586 1 1
0.0677079953742847 0.0663021672541227 1 1
0.183672750283443 0.155631552803587 1 1
0.253416436369272 0.238786307222402 1 1
0.138301671984171 0.13169936732419 1 1
0.0647816249992849 0.0456929577683065 1 1
0.0503290996043035 0.0334971263995809 1 1
0.0245176295402206 0.0344968796777903 1 1
-0.0948070670548616 -0.0643801787250977 1 1
0.049288433650578 0.0515665577872172 1 1
0.000381102894506741 -0.000963725561538155 1 1
0.185652739050628 0.165904269718171 1 1
-0.156733330075274 -0.141300444059435 1 1
0.134631047908092 0.101211161051622 1 1
0.0257427720444528 0.0191832989073392 1 1
0.0543312984507773 0.0299430062019574 1 1
0.165883365161379 0.155528688364807 1 1
0.03708495888704 0.0411540391587451 1 1
0.114494476539014 0.0824591974296648 1 1
0.141555953211779 0.169519558148671 1 1
-0.506206030944311 -0.504669476054622 1 1
0.174024111047199 0.165565721492792 1 1
-0.0596201610847697 -0.0490700738367801 1 1
0.107848495018871 0.087915186775736 1 1
0.0958747343008566 0.1063192115717 1 1
-0.091404891183697 -0.0932868551908386 1 1
0.140048312130158 0.124353529086413 1 1
0.224395684774441 0.208772498714885 1 1
-0.366826789454395 -0.314064439589802 0 1
0.0725093611302313 0.0527180676963237 1 1
-0.0250260403626105 0.00220882583891599 1 1
0.0435915304020461 0.0425898536274382 1 1
-0.040356574674885 -0.049636534181148 1 1
-0.20661115021788 -0.175617071728061 1 1
0.243458981627403 0.19995998786989 1 1
-0.0884290685171626 -0.056747106922971 1 1
0.101911112097414 0.0890368631989013 1 1
0.172019747368996 0.144503400437267 1 1
-0.170839125725243 -0.172989327415274 1 1
-0.391321824552459 -0.331116441853929 0 1
0.0370619924780668 0.0516202832814145 1 1
-0.135146048874543 -0.113419327828038 1 1
0.0912654097445708 0.0749763882584081 1 1
-0.114796040771037 -0.104605119371069 1 1
-0.307474303402755 -0.273041349186337 1 1
-0.562344347162298 -0.48504618791185 0 1
0.0497173277999918 0.0471456864523587 1 1
-0.185299606302475 -0.165012536786002 1 1
0.0159295374511502 0.0386356608910002 1 1
-0.169680706925127 -0.14992360820725 1 1
0.0584481830832633 0.0439817451925379 1 1
0.0687674668795724 0.05191277055781 1 1
0.0696365692969299 0.0427941062369175 1 1
-0.11893426032212 -0.0911721995699991 1 1
0.0340804542247423 0.0242428602438048 1 1
0.32377011428984 0.315693506354129 1 1
0.00897353987601011 -0.00470881920136475 1 1
-0.0445882240752173 -0.0459148802635708 1 1
-0.0688286305393623 -0.0560978918247536 1 1
0.305876189934639 0.266269563657754 1 1
0.0262681173882222 0.0365972633272566 1 1
0.192999720638923 0.167923247855669 1 1
-0.0701246522570241 -0.0966242971578687 1 1
-0.0558145779291955 -0.0461382498618069 1 1
0.0844534876315043 0.0625352254269557 1 1
-0.12169273789749 -0.0888615200470935 1 1
-0.157705675944519 -0.131540521754546 1 1
0.4329985598057 0.401606323974026 0 0
0.425959293879782 0.385920031639488 0 0
0.132726573627665 0.109666432369866 1 1
-0.0589979966009854 -0.0450418475297809 1 1
0.0673893216670191 0.0693635077410995 1 1
0.108655648770165 0.103054169419988 1 1
0.166588175576655 0.124965099778845 1 1
-0.277660632388995 -0.264204369381783 1 1
-0.17343673579449 -0.170645092402784 1 1
-0.166144921200942 -0.125025252803533 1 1
0.0294156731929796 0.0305071257149523 1 1
0.176012750402473 0.169404749222223 1 1
-0.142500006674965 -0.149957621774249 1 1
0.0386362545092275 0.0509688688223941 1 1
0.0887216321005111 0.0796805252353388 1 1
0.41798073120261 0.35808933748833 0 1
-0.206483872185948 -0.162635749187691 1 1
0.0442340062118284 0.0607442464220965 1 1
-0.0571147320828829 -0.014585276323195 1 1
0.243801190371439 0.237338570958902 1 1
-0.0293826194091885 -0.0381603530094521 1 1
-0.198969973253924 -0.203169012922559 1 1
0.142209598557259 0.1468585909698 1 1
-0.0565895033425731 -0.0539570481308229 1 1
0.056286447662294 0.0535381995061106 1 1
-0.363785165581434 -0.348248610479531 1 1
0.258002759216575 0.198131878635357 1 1
0.104187639861627 0.09751305467371 1 1
0.226958675689788 0.216768915577545 1 1
-0.135738183244564 -0.14128700450516 1 1
0.00870275906731903 0.0167942726885766 1 1
-0.288329364493688 -0.237664135255542 1 1
0.212921255547986 0.192693629173174 1 1
-0.0496816676062116 -0.0555992749854921 1 1
-0.206085850489595 -0.169078197435568 1 1
-0.123654305092562 -0.158805351308562 1 1
-0.0541275480160779 -0.0571872713132933 1 1
-0.0370334384381339 -0.0224386002267923 1 1
-0.0936629445015888 -0.0978824705940256 1 1
0.0996237699138461 0.0854524360499032 1 1
0.256349032413132 0.209300286253384 1 1
0.222740304924089 0.239365387471485 1 1
0.297902374653731 0.259683707302053 1 1
-0.105235360899076 -0.0993750110787334 1 1
0.0819945041503446 0.0648675342484524 1 1
-0.0124376640432173 0.003745606935544 1 1
-0.0455940968477011 -0.00990053881341631 1 1
-0.116589335584002 -0.121127695628028 1 1
0.0808408885813536 0.0838568130437568 1 1
0.162833057910928 0.156164984627706 1 1
0.047142221197681 0.0462518218224889 1 1
0.223433408148053 0.192577760104638 1 1
0.176766922955549 0.148242850104536 1 1
0.388280279325938 0.363453348136313 0 0
0.0491266884240235 0.0499432538882015 1 1
0.0892099874345153 0.0733116770862623 1 1
0.244436637648312 0.212439822672174 1 1
0.395856614745763 0.357769115521429 1 1
-0.0412834147099352 -0.0410903714466122 1 1
-0.369887849167457 -0.342570004013759 1 1
0.092378542061062 0.0855682985699487 1 1
-0.154880857093251 -0.136913212487216 1 1
0.116995969634914 0.0917660744981389 1 1
-0.0827111687587132 -0.0720664430702563 1 1
-0.0624719769013147 -0.0600872566814239 1 1
-0.193060050226306 -0.19945151558515 1 1
-0.0900335817009985 -0.0645456899022985 1 1
0.154590206714327 0.16026390887929 1 1
0.14019980400877 0.155495149164268 1 1
0.0654900974965042 0.078459501869936 1 1
0.278873827587355 0.252663492296285 1 1
-0.0425659367547824 -0.0119779982638871 1 1
-0.123719107655587 -0.117746200830498 1 1
-0.0130484588645352 -0.0464551401118572 1 1
-0.00617485179927432 -0.0154267478172994 1 1
0.00141375778802625 0.0179046279261668 1 1
0.0621714886728595 0.0641744100338262 1 1
-0.0451290429630853 -0.038862482651554 1 1
0.0209038344075987 0.00256400329513956 1 1
-0.0293675334442757 -0.0294139714726463 1 1
-0.0707480716348812 -0.0437806477150183 1 1
0.20967918962431 0.195865616837952 1 1
0.195385231981444 0.180911990514088 1 1
0.446146569903109 0.383932918814168 0 1
0.155388481086884 0.147960510192711 1 1
0.421513976669052 0.379828258081835 1 1
0.238886977508739 0.24419498418534 1 1
-0.406202528083602 -0.328704365274494 0 1
0.0901484929138101 0.115452798212004 1 1
0.244703307292714 0.197674047268538 1 1
0.328157078925266 0.315250086742501 1 1
-0.00060135404778047 0.00151079527452199 1 1
0.0951660372342337 0.101183265481843 1 1
0.000741885374704517 0.0121347387700489 1 1
0.013926035152283 0.00104556352018638 1 1
-0.133137254947509 -0.138477447892688 1 1
-0.0871247788186624 -0.0849788734586203 1 1
0.0259334444830053 0.0188106613560713 1 1
-0.231728106839848 -0.226503922735586 1 1
0.139632038441094 0.119908592850014 1 1
-0.14289182642759 -0.128778220433469 1 1
-0.0919854550968839 -0.0791738079640154 1 1
-0.194489140596928 -0.184870982571507 1 1
-0.194231835796986 -0.17075211203692 1 1
0.193727042520823 0.154065737527697 1 1
0.027332570092985 0.0102630264722982 1 1
0.146728918701693 0.136240619867951 1 1
0.0983013137197087 0.0560202933918207 1 1
0.0342320234253995 0.0365608152100579 1 1
0.0885896870962555 0.0812724025783181 1 1
-0.121907343005027 -0.12248479606709 1 1
-0.453634600080543 -0.419563358183192 1 1
-0.221937044755622 -0.224929948951905 1 1
-0.00367963684366715 -0.00411200659989619 1 1
-0.130623577545289 -0.186173529128783 1 1
-0.0722930682287211 -0.0569652555840858 1 1
0.33969272132469 0.300400087132595 1 1
0.294344043728574 0.244726070711277 1 1
-0.00667651608324731 0.00837014957196063 1 1
0.265252045202848 0.261815427257204 1 1
0.087555908156436 0.0827845508042509 1 1
0.0833755534245743 0.0881187331364268 1 1
0.043558369002697 0.0316586834779837 1 1
-0.0874246357636614 -0.0961917373751614 1 1
-0.0865741746050678 -0.105607853807308 1 1
-0.164003371104388 -0.142973637369116 1 1
-0.115188323280976 -0.141711008842971 1 1
0.227450537631225 0.203987322918332 1 1
0.252216068426495 0.226846375604782 1 1
0.183579015199535 0.170127884154313 1 1
0.186301010526435 0.169881505788059 1 1
0.135653288209811 0.152362860892215 1 1
0.245863039458196 0.241660030020835 1 1
-0.236478871763976 -0.207460525208994 1 1
0.0145229599132044 -0.00740812795706241 1 1
0.22750666745621 0.20477273978393 1 1
0.182753617655551 0.159000040367341 1 1
-0.00609558216346649 -0.0220420341165505 1 1
0.256123385837434 0.252335935898979 1 1
-0.0912158625745964 -0.0794235321884621 1 1
-0.218661869435648 -0.199382103495845 1 1
0.18204295123613 0.163281560467805 1 1
0.0413867505271774 0.0107419029293922 1 1
0.065985188732046 0.0825496463264941 1 1
-0.00134209109921025 -0.0173743816562362 1 1
-0.0517285027994768 -0.0392005437837613 1 1
-0.0359139051022732 -0.0530405719756547 1 1
-0.148634050185298 -0.144660298695053 1 1
-0.204713596047932 -0.180581414545505 1 1
-0.00930469040124033 -0.0234479361426953 1 1
0.186692328868357 0.159049082527921 1 1
0.0789915759229644 0.0633373071612439 1 1
0.590167497674955 0.532790320930502 0 0
-0.146631247118465 -0.124221700787862 1 1
0.0393611618394143 0.0423857767699842 1 1
0.201421380049778 0.185879567788194 1 1
0.0681113762396457 0.0803415161938241 1 1
-0.418684556641398 -0.350763572990962 1 1
-0.423250342253 -0.383181646418775 0 0
-0.170354186613308 -0.152319214336045 1 1
-0.15449637814487 -0.141978497471979 1 1
0.0309534659563344 0.0387663245306361 1 1
0.0713390393413247 0.0527197944612927 1 1
0.341503260326152 0.317479686363424 1 1
0.0227584959699368 0.0214551686176854 1 1
0.0410275346112403 0.0392875870111456 1 1
0.0443041602336074 0.0667743582147691 1 1
-0.146192757361101 -0.122394472262692 1 1
-0.166397117298272 -0.123934425599877 1 1
-0.065107991123738 -0.0562741561116381 1 1
0.184520289902996 0.173799641145703 1 1
0.0737374290485234 0.0637129300907464 1 1
-0.243511929889343 -0.240069544533441 1 1
0.145393085510917 0.14904557182165 1 1
0.304363070609653 0.250058212431134 1 1
0.245485591382895 0.193124721966171 1 1
-0.146062474768518 -0.145456403623888 1 1
-0.0636715166455893 -0.0470416964694179 1 1
-0.229295728240837 -0.189662849126992 1 1
0.0808772525274391 0.082300104759457 1 1
-0.0170157484579782 0.00710664894582378 1 1
0.00192670896669336 0.0319318984135473 1 1
-0.024948289563282 -0.0121055212017659 1 1
-0.10362960213913 -0.110908957496452 1 1
0.114804177464202 0.076585555042941 1 1
-0.119256206972566 -0.128467683519876 1 1
0.025532981395174 -0.000703205154763302 1 1
-0.142788265239439 -0.143845032023391 1 1
0.14651204144029 0.124993171622249 1 1
-0.084798163905716 -0.0915914203932012 1 1
-0.119125403594069 -0.118166217673271 1 1
-0.255455366383527 -0.219418674885111 1 1
-0.164801491316085 -0.128707122679056 1 1
0.286237168309137 0.238210409025608 1 1
0.330146565877124 0.300730045038072 1 1
-0.128414228458957 -0.122583175610198 1 1
0.0153911289300051 -0.00406257405692747 1 1
-0.0611544814993186 -0.0677087681319285 1 1
-0.34002897670878 -0.30813121327601 1 1
0.110581666059868 0.119541708166378 1 1
-0.0742013911694353 -0.0775971174970842 1 1
-0.00731849733809368 0.000643806437094412 1 1
0.148794063654025 0.124177497049899 1 1
0.0193212549745623 0.0154219454739997 1 1
-0.0449626357454809 -0.0171738557203634 1 1
-0.0293407908193488 -0.0242174623828016 1 1
0.0481465048994024 0.0361043842586886 1 1
-0.147801205571567 -0.132622855990847 1 1
-0.344434896807432 -0.322034646045643 1 1
0.0811862906562103 0.0570117415645882 1 1
0.13281387842177 0.0946434458171263 1 1
-0.160031109364955 -0.146403170561985 1 1
0.110862896238811 0.05437031161333 1 1
0.0682552223542032 0.0667244888800165 1 1
0.422687666289116 0.438867418739941 1 1
0.369649510713758 0.324814328723262 1 1
0.350576909373097 0.330270665395234 1 1
-0.189293925140424 -0.165419860273324 1 1
-0.0364626764366707 -0.030177534083888 1 1
0.122923080070392 0.093893498521034 1 1
-0.0667689871917513 -0.0438039432221047 1 1
0.0499668900158625 0.0638337756882882 1 1
0.0831258710779941 0.108563254647907 1 1
0.321018079127778 0.267132665570872 1 1
0.00022011121727244 0.0154360996828003 1 1
-0.185952831308775 -0.164899004453182 1 1
0.0412608518889521 0.0357661775700612 1 1
-0.101354847995366 -0.123588124743502 1 1
-0.121217633840725 -0.109956067672389 1 1
0.189428271496636 0.185093741603011 1 1
-0.0610579785842734 -0.080702561386775 1 1
0.50836217999587 0.456793247386089 0 0
-0.109431116126524 -0.0878258280554329 1 1
0.369216844930496 0.320311108228071 1 1
0.174165884294868 0.128318463267405 1 1
-0.0984737013749339 -0.074219213478906 1 1
0.0111374563987286 0.000432971898543077 1 1
-0.0340720264038861 -0.0121773088756711 1 1
0.105125333379975 0.109671917317376 1 1
0.295307267177142 0.253160618528821 1 1
0.288140920407049 0.261012284025859 1 1
0.00111589595324259 -0.00483574364323074 1 1
0.179868109440019 0.172836973047013 1 1
-0.224068060051895 -0.220085966506013 1 1
0.31709266910805 0.236959844686975 1 1
-0.0327539054087113 -0.0348173019027305 1 1
-0.189761708345249 -0.183314265181284 1 1
0.131069930704278 0.130510423840115 1 1
-0.174436864923643 -0.132521554356556 1 1
0.171887819066422 0.153186053850896 1 1
0.153954180325267 0.136616628893388 1 1
0.116169186657558 0.0959392411860505 1 1
-0.410487300412156 -0.379329722527217 1 1
0.181364339321136 0.147557385530139 1 1
0.198790157340955 0.175747400240379 1 1
-0.170898867611182 -0.177738492123449 1 1
0.138612484460136 0.147514630221651 1 1
0.0866092760875287 0.0635025395693984 1 1
0.147708289137547 0.158247124802522 1 1
0.119142525702936 0.104983461071343 1 1
-0.116500025171091 -0.112315739315737 1 1
-0.137830531775411 -0.145446889283115 1 1
0.123449059119121 0.101230753181902 1 1
0.0856498287021312 0.0742754893321011 1 1
0.363017900319017 0.298578023457257 1 1
0.115218833351902 0.12962811011876 1 1
0.1635461700985 0.148830072146035 1 1
0.225658217040278 0.201099407862587 1 1
0.143722446346718 0.114535795355591 1 1
0.0677382822623975 0.0686246131191905 1 1
-0.100434850887353 -0.0784551377456743 1 1
-0.0339973687202167 -0.0421567602111577 1 1
-0.462661848368016 -0.451025788379363 0 0
-0.168064923101988 -0.154635905388439 1 1
0.25882298820263 0.167714040475389 1 1
0.418336831889516 0.376691012519331 0 0
-0.0254972039249643 -0.0112954315700166 1 1
0.137092471322787 0.15089024798455 1 1
-0.0531949237445088 -0.0529205157541154 1 1
-0.0164278776189301 -0.0139772053570732 1 1
-0.0519230759661807 -0.0692514537665588 1 1
0.0570027710934034 0.0584070607624762 1 1
0.434627173399038 0.39068259585454 0 0
0.341659651576765 0.301966137406534 1 1
-0.0929501924120636 -0.0935860193037605 1 1
0.0239182508194698 0.0236297810824714 1 1
0.0872800766933152 0.0738154716155515 1 1
0.117638301931194 0.113546676455836 1 1
0.106415247550269 0.102415998778678 1 1
-0.130946094705478 -0.105417389113566 1 1
0.119576803585675 0.12273202247178 1 1
-0.00708541468194777 -0.0116186341728011 1 1
0.393530243635438 0.338191150420448 1 1
0.0670740315353464 0.0512210867738789 1 1
-0.0042017291274886 -0.0311819386831875 1 1
-0.117590208618278 -0.110315008105233 1 1
0.289638021844957 0.264779795572821 1 1
-0.290944351333124 -0.279683951079075 1 1
-0.0992981294531248 -0.0846145763898645 1 1
0.176168076194755 0.154497872911065 1 1
0.172906172457962 0.153387397444947 1 1
0.118584257871126 0.128714779188504 1 1
-0.55366521217992 -0.493840951652252 0 0
0.0283533426138388 0.0435890071455308 1 1
-0.35512805285322 -0.324738083084125 1 1
0.164317975027536 0.161795886614634 1 1
-0.0329851773320352 -0.049880245827744 1 1
0.0497453571132384 0.0532763873050524 1 1
-0.358539677187115 -0.336017046985723 1 1
-0.136391020822268 -0.116963828899977 1 1
-0.00606537510960312 -0.021809233482535 1 1
0.412244781062102 0.370067229984002 1 0
0.0806655486074936 0.0737659577716333 1 1
0.264557443895374 0.216772995326926 1 1
0.041261235515257 0.010593505708906 1 1
-0.0590611290014043 -0.00498618940334075 1 1
-0.0566569283923518 -0.0702857655092533 1 1
-0.0595148473064996 -0.0317702204350569 1 1
-0.0962048730752832 -0.0887765921732183 1 1
0.058363875512866 0.0763409000842308 1 1
-0.2293509644423 -0.197826893146614 1 1
0.117482972168864 0.106947994514617 1 1
0.0464915372888053 0.0308992767647545 1 1
-0.319712098902002 -0.267820389435879 1 1
-0.0707200003808724 -0.0755005683878701 1 1
-0.186843769945323 -0.155004162001839 1 1
0.169545311862642 0.1794851173066 1 1
-0.215266061361989 -0.181798675283538 1 1
0.153308248086577 0.123078585425467 1 1
0.262955980466039 0.225800009965965 1 1
0.33531890412234 0.317569779690096 1 1
-0.367126863648617 -0.337935475831251 0 0
0.0534657445994261 0.0563668992396704 1 1
-0.179700949570283 -0.179455383262956 1 1
-0.176813499002531 -0.155940032680013 1 1
-0.157356350870533 -0.143373373645761 1 1
0.0472391683150046 0.0330234094801717 1 1
-0.335430827792076 -0.301836333212951 1 1
0.118154690433718 0.125482421694029 1 1
0.204476198559488 0.183991979649506 1 1
-0.144143427084907 -0.123212409800691 1 1
0.115731660829011 0.0938064759165163 1 1
0.0300814364953558 0.0111490370417727 1 1
0.178082017532634 0.161160510576315 1 1
-0.363475794965144 -0.350777675995105 1 1
0.22487727134825 0.206598510152964 1 1
0.19575571277058 0.184610113242732 1 1
0.00153346434889247 0.024984141532702 1 1
-0.220356661663 -0.220729341776823 1 1
0.00982391770066628 0.039556702484744 1 1
0.302041492732146 0.278383068044657 1 1
-0.14900393683298 -0.134048636279122 1 1
-0.0708072008098698 -0.0767910968004032 1 1
0.172682952937988 0.167904554529492 1 1
-0.0386185793464357 -0.0452080263000726 1 1
-0.148971575427162 -0.134626422887092 1 1
-0.263657224190279 -0.232994863496312 1 1
-0.382552197744629 -0.354067836163889 1 1
0.131251538928271 0.113678324285261 1 1
-0.315982731507522 -0.302314615588802 1 1
0.0425483049394994 0.0992177994079265 1 1
0.0724424466177173 0.0620705017083835 1 1
-0.0575712321899542 -0.0592340655677005 1 1
-0.246184713755448 -0.201944058040155 1 1
0.206138177243463 0.192414965160403 1 1
-0.281356454444709 -0.245496491388645 1 1
0.00739077553959498 -0.00239106744756171 1 1
0.142988435734734 0.123744720705777 1 1
0.122392118076435 0.112833511939999 1 1
-0.033013029647723 -0.0200620861214014 1 1
-0.101202743948438 -0.0998496018369652 1 1
0.290362298813707 0.273100808545964 1 1
-0.25109760747126 -0.229013732727195 1 1
0.283803599365839 0.262010462706952 1 1
-0.175809321717996 -0.129680317269541 1 1
-0.0557060288326967 -0.0243486929716148 1 1
-0.198945747155173 -0.162715292854232 1 1
-0.145167689750923 -0.135279262035957 1 1
-0.0717092264335502 -0.0843972130077759 1 1
-0.0132374583440723 -0.0242491320682282 1 1
0.307338537641098 0.272330095765088 1 1
-0.0287795066262351 -0.0220396499731328 1 1
-0.00563575081876022 0.00619559337522193 1 1
0.0807823775551419 0.0888397529903245 1 1
-0.0164166875775167 -0.0129740487744709 1 1
-0.0334371433626441 -0.011577493912783 1 1
0.0922631235882079 0.0505887759866535 1 1
-0.246137392515081 -0.226764724664827 1 1
-0.155563947550453 -0.101126304628875 1 1
0.0715429925166191 0.0694385671566045 1 1
0.0947846950720493 0.0847675272386302 1 1
-0.26463150048265 -0.23529231018421 1 1
0.243250062043175 0.225363598344847 1 1
-0.133739385380371 -0.126781964392076 1 1
-0.0730303906235033 -0.0888284491360937 1 1
-0.0439754309826937 -0.0447347526938971 1 1
-0.0354171984647088 -0.0178671148201965 1 1
-0.355526435323866 -0.333501569488128 0 0
-0.137536650488836 -0.108844473447628 1 1
-0.192724740874656 -0.196425547747501 1 1
-0.068950729223004 -0.0676477903885661 1 1
-0.0594521311168004 -0.0958327862727104 1 1
0.0712150518635593 -0.00127412449512039 1 1
0.202620961412549 0.19348791841711 1 1
-0.154128684568442 -0.133326081939624 1 1
-0.285432841453818 -0.263038557534458 1 1
0.0223325478365698 0.0158397289775989 1 1
0.178256221417828 0.163658277507913 1 1
-0.357216720567628 -0.315545241100285 1 1
-0.440550196825463 -0.356439036990442 1 1
0.21757563225701 0.202940505506946 1 1
0.0674208110321842 0.0807931031066688 1 1
-0.079229215931079 -0.0486181997503887 1 1
0.0304003905826439 0.0128452203562497 1 1
0.0720192364799695 0.0899167298989588 1 1
0.0638944285452017 0.055655080039364 1 1
0.104928317540002 0.0986361379012697 1 1
0.0373129040276942 0.0354326896517004 1 1
-0.115401086684123 -0.130346721970701 1 1
-0.0544506567576625 -0.0360027596354058 1 1
-0.0993645369421525 -0.0321675108922765 1 1
0.144926773343696 0.148096955725248 1 1
-0.0895821780257429 -0.0882126270822237 1 1
0.279429099369998 0.259054766028966 1 1
-0.397961802117856 -0.361493802554819 0 0
0.263851422677732 0.255545160090283 1 1
0.110656762186027 0.106919734810339 1 1
-0.0381935206908531 -0.0526495185698715 1 1
0.070846518567187 0.0759079274753632 1 1
-0.233985961511909 -0.193103082498428 1 1
-0.578132299686482 -0.539903066959477 0 0
-0.263804834095111 -0.238009395976434 1 1
-0.210666140100311 -0.18226223614257 1 1
-0.111295772128922 -0.103685550067215 1 1
-0.000943034917723845 0.00927073781382621 1 1
-0.180571099521656 -0.156479546522684 1 1
0.198004937229576 0.172874231041843 1 1
-0.0436696976538423 -0.0335154876027549 1 1
-0.000909558237550047 0.00299364948589825 1 1
0.171723894928486 0.158436025724267 1 1
-0.00697037391384513 0.0204807616072118 1 1
-0.178039069163986 -0.190206432370844 1 1
-0.155515162435556 -0.159056246813896 1 1
0.051987142212454 0.0415449707015434 1 1
0.305737142351521 0.264650010463715 1 1
0.363197177824884 0.334114892450816 0 0
0.0423119748431827 0.0504676731187756 1 1
-0.21292404537215 -0.186137541595933 1 1
-0.0683487498545303 -0.0486329723690316 1 1
0.00288729445509064 0.017363427562819 1 1
-0.19121714474239 -0.177143129760239 1 1
0.0879988737185815 0.0769160619671228 1 1
0.153459086527653 0.142169111507931 1 1
-0.124087080566298 -0.130202699069704 1 1
0.0329250625783052 0.0441656351115552 1 1
-0.0610405554243501 -0.0536700440263193 1 1
-0.25475859950735 -0.248208325422888 1 1
-0.139412032994411 -0.127742097602236 1 1
-0.189773555406374 -0.183446108131815 1 1
0.0695897170452175 0.0621577487632741 1 1
0.403781745615748 0.347714090518607 1 1
-0.0639183340602411 -0.0374146250993041 1 1
0.00493041545369284 0.0305199256142713 1 1
0.164497229501016 0.138349739938222 1 1
-0.168121877017292 -0.157673606144783 1 1
-0.239325045421297 -0.217508553876951 1 1
0.15108963248361 0.10427940791949 1 1
-0.154981286765527 -0.166667647636641 1 1
0.00629025025600197 0.0091626944681218 1 1
-0.389715226450545 -0.344838750457712 1 1
0.0049341150106442 -0.0172604834913076 1 1
-0.226970585346335 -0.230295187992887 1 1
-0.358423167488134 -0.315944490180154 1 1
-0.340460750762136 -0.297396547479919 1 1
-0.130221729820781 -0.109853085822844 1 1
0.547071463511982 0.50267793740762 0 0
-0.0241130111659864 -0.0265599187407495 1 1
-0.302275983766309 -0.289675506650919 1 1
-0.0973246109259309 -0.0887257661934585 1 1
-0.25772128064484 -0.240192264595205 1 1
-0.371641024418847 -0.320008754818435 1 1
-0.00694483896633775 -0.0081927134224231 1 1
-0.121520720405042 -0.123094041446529 1 1
0.0176771935791041 0.0251898111234188 1 1
-0.18740538898023 -0.183917053072109 1 1
0.51581106396253 0.506420022967192 0 0
-0.138830416507836 -0.154635743377729 1 1
-0.05892513194012 -0.0693002908218256 1 1
0.0369734841781566 0.04036295285051 1 1
-0.0718821172731631 -0.0553302849501073 1 1
-0.191852908453638 -0.184540065394779 1 1
-0.0759343142385408 -0.0586543385233258 1 1
0.274585575999187 0.243736600301759 1 1
0.273660941550124 0.245022628934374 1 1
0.0314344380539429 0.0209922928892344 1 1
-0.115851732511844 -0.0988957150543099 1 1
-0.140369805176404 -0.138445689458758 1 1
0.144059447468826 0.112842434607404 1 1
0.0622153140556795 0.0454755920047894 1 1
0.00466357811396304 0.0145762317649665 1 1
0.198014627311644 0.172486604845238 1 1
0.109376179055864 0.0907473638232597 1 1
0.134744173684827 0.121450101976846 1 1
0.0984789984070387 0.093894519864155 1 1
0.149776924322432 0.146896835411538 1 1
-0.0378613111718238 -0.0144018688462424 1 1
-0.00680101224722643 0.00402031641171463 1 1
-0.0945996919671764 -0.103163194013861 1 1
0.126762412853127 0.115278959453634 1 1
0.0758717928633207 0.0717622484138042 1 1
0.0167798371789456 0.0058330320919445 1 1
0.175318974744327 0.149835014966551 1 1
-0.241369842101443 -0.2462567586991 1 1
0.105086742914173 0.0854021676587711 1 1
-0.185991333126492 -0.156982067173199 1 1
0.0214795188442959 0.0143442394488992 1 1
0.215153237343729 0.18020459425977 1 1
-0.170221592428366 -0.157183106289995 1 1
-0.526970372908226 -0.468106376588373 0 0
0.332662491770931 0.296745049840135 1 1
-0.26902813218894 -0.259944217407126 1 1
0.222301304558811 0.214174039899213 1 1
-0.15397165519305 -0.147328678884958 1 1
-0.0727044394264314 -0.0587376017475943 1 1
-0.00948383418420289 0.00451144127569085 1 1
0.116112774318082 0.0687675428195723 1 1
-0.146396866487432 -0.146852835019269 1 1
0.118126411721204 0.128523523143054 1 1
0.0258765281859558 0.0181088890051284 1 1
0.12163836308232 0.118146021400649 1 1
0.0938588527134509 0.0964809029018301 1 1
-0.0390952373452096 -0.106812544595855 1 1
-0.0378330177340262 -0.0357983786639907 1 1
0.049825021465313 0.0501953424877594 1 1
0.229334573324959 0.221975309061734 1 1
0.22961934201804 0.203088551378941 1 1
-0.0790262896142435 -0.0818275056053254 1 1
-0.0368404818829497 -0.027789138963963 1 1
-0.319562897521465 -0.303333719096662 1 1
-0.252423844368652 -0.248292431146953 1 1
-0.179931472664303 -0.168508505519447 1 1
0.084445554109577 0.0732548913231231 1 1
0.107637419551146 0.0933424343382161 1 1
-0.0853149079124531 -0.0888507449135805 1 1
-0.178755402963165 -0.113243685857603 1 1
0.159596581220788 0.160268521539445 1 1
-0.22258354462933 -0.214280806475774 1 1
0.217555723185809 0.197219062936611 1 1
0.0043899555179381 -0.0169153033482254 1 1
-0.0555845915400278 -0.0550332680079288 1 1
0.143124266004037 0.117609848580012 1 1
-0.130293941822767 -0.12687237715835 1 1
0.0319238893537896 0.027412977846409 1 1
-0.138044909274382 -0.130293852921407 1 1
0.0592911405281383 0.0586388763054907 1 1
-0.0416180139439881 -0.0483634792895396 1 1
-0.13392165829723 -0.140014697871486 1 1
-0.374830752869983 -0.343794045310881 1 1
-0.097509678333209 -0.0767973433866636 1 1
0.173645504579664 0.141158225337196 1 1
0.286091217622834 0.26725718118475 1 1
-0.0675924130864754 -0.0682055321409296 1 1
-0.0983592862368577 -0.0948735292781023 1 1
-0.235227698176683 -0.184711862215231 1 1
-0.0500826727699383 -0.0406192343420598 1 1
-0.122926409819762 -0.129731671038129 1 1
0.42452178975437 0.388781956122467 0 0
0.285095854697735 0.273599935236448 1 1
-0.106316088749986 -0.082149621108125 1 1
-0.380128135560002 -0.340631961473791 1 1
0.0604408103130471 0.0415551913552904 1 1
-0.209446108236697 -0.182630192202082 1 1
-0.0801231208819965 -0.0444834693699279 1 1
0.389738422940205 0.370837784359857 0 0
-0.0511355104516288 -0.0420590819586508 1 1
-0.0349588418103626 -0.0182329821872867 1 1
0.249726274529201 0.188947363088433 1 1
-0.0262785881610848 -0.0043185584474837 1 1
-0.100450139301343 -0.0983440065556851 1 1
0.348594909490074 0.3154159759952 1 1
-0.250311694530016 -0.196819122953389 1 1
0.134818362165666 0.10866310943996 1 1
0.0215700993708493 0.0255544560752116 1 1
-0.0880584213921558 -0.093742055091826 1 1
0.294457972668209 0.280621172712001 1 1
0.0838666697497426 0.109389728912119 1 1
0.141488190925961 0.103429591786388 1 1
0.403187973532642 0.371754941857376 0 0
-0.102202109325247 -0.0934331103489851 1 1
-0.154672951112281 -0.124646930925712 1 1
-0.329048349555997 -0.296295363172227 1 1
-0.208871293659244 -0.179621874855152 1 1
-0.0832135889892173 -0.0961670109436233 1 1
-0.0942151531935519 -0.0736434432742516 1 1
-0.031123939590836 -0.0912113880177934 1 1
-0.238765468164718 -0.235835208236098 1 1
-0.30716514097677 -0.253514738426157 1 1
-0.0837811895697453 -0.0795354744115111 1 1
-0.216692087898903 -0.188787982992091 1 1
0.230634992996896 0.195100260553648 1 1
-0.377424152084229 -0.32506144155861 1 1
0.225726262697874 0.229310060874511 1 1
-0.0146756585385118 -0.0148433452947009 1 1
0.0418657340744494 0.043258375172805 1 1
0.117905026395007 0.115555774005564 1 1
-0.139064419948208 -0.118259601775408 1 1
-0.207532183979949 -0.173255430062553 1 1
0.0863291337996122 0.0310488853569239 1 1
0.18138527876405 0.183037390729975 1 1
0.279704946086971 0.251970784584874 1 1
0.0488903094632889 0.0503310080819046 1 1
0.342799782456043 0.317467418485672 1 1
-0.193041298489413 -0.219677963804302 1 1
0.336051074478469 0.309981386384953 1 1
0.272186828171432 0.244974735171172 1 1
0.127546560176957 0.132782128955443 1 1
0.120257909365373 0.111340899769582 1 1
0.0530401268328999 0.0381704825490444 1 1
-0.0473827472245347 -0.0494484994937038 1 1
-0.15207072276997 -0.138179870951139 1 1
-0.281111132396061 -0.271213955937581 1 1
-0.524904103098672 -0.453732802809389 0 0
-0.187300906173596 -0.171177560065846 1 1
-0.0187424092797144 -0.00848766009514481 1 1
-0.0468706403847951 -0.0525433275404153 1 1
0.40239085082875 0.343295243415937 1 1
-0.272828786641177 -0.248482514608482 1 1
0.344068165810633 0.302528037236297 1 1
0.246639236880619 0.222045523003654 1 1
0.354480027884771 0.334905730877348 1 1
-0.0553043528912513 -0.0654822782662762 1 1
-0.0629260492436148 -0.0802221262280004 1 1
-0.178120309914378 -0.171021772108911 1 1
-0.10040461392554 -0.0916881448695426 1 1
0.189946035623149 0.167478158199747 1 1
-0.00150154312814023 -0.0164607187474482 1 1
0.247149866773235 0.23064048615864 1 1
0.271812886240029 0.255938522693135 1 1
-0.00634750300715037 -0.00174157986145124 1 1
0.0920113423847719 0.0901468691644597 1 1
0.155340226591764 0.13629479927506 1 1
-0.124419223842207 -0.0929888009729154 1 1
0.107138772169704 0.114833732216554 1 1
0.192866500210884 0.192059781696421 1 1
-0.0369548854219187 -0.060430877642372 1 1
-0.273452553638446 -0.223025647851917 1 1
-0.362202852330926 -0.35074864799272 1 1
0.159042052744712 0.152768022237636 1 1
0.201679749391836 0.166904739987235 1 1
0.292828598176461 0.275841580860027 1 1
0.0728802677188353 0.0419519889513642 1 1
-0.406009969288225 -0.36863995422099 0 0
-0.185954783052618 -0.176670846841414 1 1
-0.133824896521749 -0.134583964009915 1 1
0.0639197497753789 0.0596348057992911 1 1
-0.0518574376311579 -0.0591397311685347 1 1
-0.0797527981953502 -0.0711071266860645 1 1
-0.247965192833699 -0.203773588892778 1 1
0.0673726232199835 0.079888515780014 1 1
-0.127644986299357 -0.127497191527146 1 1
-0.259256365028405 -0.229870904697626 1 1
-0.126418938758266 -0.122874535628491 1 1
0.112111839512103 0.105276345332878 1 1
-0.190829331959421 -0.188086454900809 1 1
0.107338010027183 0.10089794879504 1 1
0.140960945078089 0.146564928139762 1 1
0.115939814706994 0.114714332414278 1 1
-0.0140116756524899 0.00701545787239125 1 1
-0.0860821144120862 -0.0323510778373612 1 1
-0.0328142798114616 -0.0269506759094537 1 1
0.362028777057209 0.323445519476038 1 1
0.0602611263190345 0.0288065367501885 1 1
-0.0793509299274155 -0.0779427524702622 1 1
0.152604677656928 0.156622587523797 1 1
0.113573596519195 0.116999380269895 1 1
0.259575433766923 0.230211230234176 1 1
-0.172198965391565 -0.153383530389271 1 1
0.0146882224543816 0.0166010147476665 1 1
0.105217831856874 0.122539097314937 1 1
-0.100355627332211 -0.072368508288798 1 1
0.0570601938836005 0.0498753229325403 1 1
-0.273276844952918 -0.242954428706161 1 1
0.108325480936846 0.11463076507644 1 1
0.168219359035941 0.147203075166219 1 1
0.104023684199347 0.111567572477588 1 1
-0.150272965290139 -0.150311968807805 1 1
0.00319476974047293 -0.0199609179647601 1 1
0.0626030694653743 0.0538135616850608 1 1
-0.284188549531459 -0.277025406763216 1 1
-0.156686474676873 -0.128636013991006 1 1
0.16582235852953 0.152967406067445 1 1
-0.0687464510124902 -0.0532598831285147 1 1
-0.0196364102339078 -0.00633477083087856 1 1
-0.0123796334339253 -0.0106023708133126 1 1
-0.0086475081502133 0.00937989047906117 1 1
0.120915025700989 0.107016168080665 1 1
0.180363186360029 0.164551981948149 1 1
0.136655158629663 0.124862419222369 1 1
0.10086269066055 0.0885366679400177 1 1
-0.0538088823253747 -0.0294563846094144 1 1
0.191726467506131 0.16996946815007 1 1
-0.0731659922712434 -0.0501551974333973 1 1
-0.295519884852977 -0.259550797292888 1 1
0.0669614715833095 0.0631954475758839 1 1
0.352167537731675 0.323839502850357 1 1
0.394141501923982 0.344859768037613 1 1
0.086305897686974 0.0714640005008092 1 1
0.249072157835201 0.225572909930118 1 1
0.136996224386745 0.141009944688879 1 1
0.199946044237336 0.191783641641368 1 1
0.178023378636664 0.152099795536435 1 1
-0.177309843005813 -0.166680563638027 1 1
-0.423064828503304 -0.381183151182951 1 1
-0.0086231054334646 -0.01702904408385 1 1
0.192102986487314 0.151977296329378 1 1
-0.333605421319764 -0.283325299139435 1 1
-0.213852009701273 -0.203100324744357 1 1
0.0192425215679235 0.0102927807999314 1 1
-0.071711645734906 -0.0653676658579297 1 1
0.130890611386358 0.128410168280411 1 1
-0.13876019123827 -0.124231449379319 1 1
-0.0492605365687008 -0.0560546928457951 1 1
-0.00881790519288912 -0.00739570454516862 1 1
0.0222652630688746 0.0388799488068739 1 1
0.450853177059468 0.412512985163543 0 0
-0.12640035330717 -0.121833554073941 1 1
-0.384657354033648 -0.36082482873995 1 1
0.0581847381348966 0.0447538905522157 1 1
0.202278751995525 0.141435543184349 1 1
0.269368996679645 0.224117262630776 1 1
-0.00053828494869429 0.0137917457762733 1 1
-0.23953478745908 -0.213366520285321 1 1
0.00828388762113794 0.00456798873092896 1 1
-0.16032032804824 -0.112286277210563 1 1
-0.0761520927492604 -0.0674309381036187 1 1
-0.0138415906587386 -0.0092339886656238 1 1
0.236366685835078 0.218927581691564 1 1
-0.177174497538147 -0.169676669127521 1 1
0.0798732726898978 0.0478609214934568 1 1
-0.248949002640247 -0.191288051563087 1 1
-0.0574612641127857 -0.0433684934407717 1 1
-0.126868957168314 -0.132947994636717 1 1
-0.0970053140326304 -0.0982535694026304 1 1
0.326029675519958 0.271854281953625 1 1
-0.0140063948370759 -0.00480393663558073 1 1
-0.138786491588005 -0.153684350207319 1 1
0.198409651526137 0.189007516167132 1 1
0.235213945146917 0.204951055500358 1 1
-0.0203347094176889 -0.00933223289825113 1 1
0.289093968748632 0.3145031537973 1 1
-0.0312201847099292 -0.0111556676466631 1 1
0.26010904504112 0.214440012121316 1 1
-0.201712853404315 -0.13065883702397 1 1
0.312500957576796 0.278382423901019 1 1
0.15341545829184 0.141698545642575 1 1
-0.117959465336322 -0.0927890516183358 1 1
0.229206509568061 0.192230199824342 1 1
0.0758427261189043 0.071397182329797 1 1
-0.0631961905966344 -0.0503648100353163 1 1
0.141529196464412 0.115719545111519 1 1
-0.154133557624107 -0.140710968985714 1 1
-0.387330947537328 -0.360605032614664 0 0
0.177360748352613 0.143739703797657 1 1
0.119085676914386 0.0995184810118039 1 1
-0.111380011710019 -0.103131989275536 1 1
0.170727000816721 0.169412095965929 1 1
0.0705839627819106 0.0623455957394972 1 1
0.00128308355804533 0.0292072217241908 1 1
0.120075901610049 0.119303605143722 1 1
-0.110673765986696 -0.10377743184581 1 1
0.304941066710811 0.271587160406672 1 1
0.153895243421356 0.130011980241287 1 1
0.142777878932746 0.151189459319019 1 1
0.0639184724550471 0.0537192611751466 1 1
-0.00258338712842848 0.00950706269565414 1 1
0.433107926188412 0.406313526923276 0 0
-0.0145606532993741 0.0121251214352991 1 1
0.223482137639176 0.204650150278638 1 1
-0.31239730747025 -0.256946571050385 1 1
0.136523740290876 0.0932445945287917 1 1
-0.223102823369289 -0.16777714593919 1 1
-0.165711461032887 -0.138125466878227 1 1
0.171652260042733 0.1445206827058 1 1
-0.0256101492755693 -0.0138376196393419 1 1
-0.285532049330226 -0.269887919098674 1 1
-0.160308400238139 -0.136009287911355 1 1
0.045961885322156 0.0523082409352211 1 1
-0.0789255409127496 -0.0704019005797354 1 1
0.0644250302817427 0.0901597217972899 1 1
-0.155117421425216 -0.162099453066824 1 1
0.0448791065460464 0.0123310458395729 1 1
0.147836186705052 0.155147522569191 1 1
-0.0430480315990885 -0.0246174877777007 1 1
-0.0155599076191376 -0.0453350290820221 1 1
0.046238773778801 0.0633000794728826 1 1
-0.00823012833071875 0.00427386724243574 1 1
-0.116227214792948 -0.121945546069478 1 1
-0.210065374703845 -0.226054549659065 1 1
-0.0625560240541633 -0.0666920282159952 1 1
-0.151037211968045 -0.141855742519928 1 1
0.0436724993366343 0.0424209158141497 1 1
-0.147421697112366 -0.134610304145644 1 1
-0.00541553678619454 0.00210496614661853 1 1
-0.12177282282499 -0.117881699771331 1 1
-0.144753261744299 -0.123437313661757 1 1
-0.204117791746457 -0.184391588922832 1 1
-0.176012345979349 -0.158722489938217 1 1
0.053117408230872 0.0385288536820091 1 1
-0.27516362471902 -0.235347440810474 1 1
-0.484980065386703 -0.45808846590184 1 1
0.257943536304427 0.255057185230684 1 1
-0.0925559400027304 -0.0806584914652195 1 1
0.219942485964776 0.202641701005559 1 1
-0.0134036190814435 -0.00909495975611568 1 1
0.240978152063342 0.186607608632972 1 1
0.208669691530601 0.219027269535204 1 1
0.036532620675959 0.0393299650126276 1 1
0.0328325398061824 0.0228778894455746 1 1
0.119084805748456 0.120168434705074 1 1
-0.298795775281733 -0.275371130795787 1 1
-0.0371359976441478 -0.0677440962663324 1 1
0.309894594137703 0.279901661617082 1 1
0.121649075963435 0.129940748263897 1 1
0.457157261283777 0.391197775292143 1 1
0.259090916001853 0.247025926734624 1 1
0.0408624194791986 0.0233022065872059 1 1
-0.128642912418236 -0.144551731400162 1 1
0.0805546853201075 0.080345704408993 1 1
0.135208423839207 0.12495629836874 1 1
0.243215045259505 0.236994428122475 1 1
0.017740570341816 0.0020806673961106 1 1
0.0211851713402132 0.00953695121712329 1 1
-0.121947857304307 -0.11464748252863 1 1
-0.0677418159891991 -0.0479257951198762 1 1
-0.250960088704251 -0.23415564263502 1 1
-0.120510427772634 -0.133964109885464 1 1
0.126210073201884 0.139763118416574 1 1
-0.102643633890492 -0.0860114088941297 1 1
0.0212602148484422 0.0364999851480025 1 1
-0.240889605816743 -0.257735916429447 1 1
-0.428490678219632 -0.357147501191484 0 1
0.179473850652473 0.141580944185932 1 1
0.232098932713749 0.228134318675277 1 1
-0.0602160564388073 -0.0526896028174773 1 1
0.0151361691050211 -0.00850519637935308 1 1
0.0862750149577392 0.0929819414582057 1 1
-0.00396428877995457 -0.00546905717760104 1 1
-0.121627384575276 -0.114549930549988 1 1
-0.183606670356468 -0.166888857690815 1 1
-0.29372401636788 -0.248100378043241 1 1
-0.272664765935317 -0.246348853882439 1 1
0.314658647318506 0.280063336297733 1 1
0.00531854947186633 0.0266675289765352 1 1
0.0749786463357872 0.0560303495069241 1 1
-0.122032901771549 -0.0946395023200637 1 1
-0.0557440865816124 -0.0544665216587706 1 1
0.370784553528118 0.333262362008481 1 1
0.0806083546260117 0.0710355437505036 1 1
-0.238403080819154 -0.203968471418537 1 1
-0.378147729795633 -0.342290920442365 1 1
0.00903982437246761 0.0184988223491572 1 1
-0.0799318867324453 -0.0826836773798192 1 1
-0.00121641298669379 -0.0100387036956968 1 1
-0.0149891912831846 -0.0024011238066796 1 1
-0.0964726886412203 -0.0880811091103479 1 1
0.232345715122513 0.22674535006905 1 1
0.0718514278242404 0.0699892660437266 1 1
0.176761883439434 0.159175023248296 1 1
-0.0936068140834415 -0.0764348662438923 1 1
0.19353108143224 0.177495904908032 1 1
-0.252308586663672 -0.278537915653143 1 1
0.0922511315889267 0.0822860459056678 1 1
-0.140016575044563 -0.121957381539014 1 1
-0.0083935779250176 0.0291139627241326 1 1
0.222710377648675 0.206753741992225 1 1
0.276914293683095 0.25417986285636 1 1
-0.320527910040604 -0.306269221544152 1 1
0.121459053610433 0.124430068990644 1 1
-0.0134223485990481 -0.010008485289376 1 1
0.140319283400072 0.0801568225421626 1 1
0.0393496676818089 0.0774731441073375 1 1
0.246687737646725 0.218806630326855 1 1
0.201971833902803 0.188773532504753 1 1
0.219940251628398 0.182209873279433 1 1
0.187447827984052 0.175341643814924 1 1
-0.0783807845607878 -0.0592293257753241 1 1
0.115148726044761 0.107422385137938 1 1
0.0485339954077521 0.0644284911719133 1 1
-0.0120190357976032 0.000891210842026979 1 1
0.0200584062029787 0.0130963233437286 1 1
0.0144229976596071 -0.00176292757201308 1 1
-0.110677331346676 -0.0872853451804989 1 1
-0.209415798605894 -0.198808198611837 1 1
0.0141483280274913 0.0202953069568784 1 1
0.228556420362816 0.213761812271863 1 1
0.23387067646859 0.20090611177893 1 1
0.060888098932596 0.0548736692466452 1 1
0.294676967478623 0.261300783767403 1 1
-0.100647000895042 -0.0928409159381978 1 1
0.502665107822771 0.469360050925564 0 0
-0.248564221401292 -0.256096808891844 1 1
-0.238584533997716 -0.219691739918461 1 1
-0.189776992915143 -0.16637970604813 1 1
0.461551030575904 0.409104721577366 1 1
-0.205348999309762 -0.191114673356697 1 1
0.230967900222636 0.205598417491101 1 1
-0.176428859393734 -0.169561773180301 1 1
0.0618133169431696 0.069093232801934 1 1
0.147934833289509 0.102827585230588 1 1
0.360743551782437 0.323400893002593 0 0
-0.357504896392176 -0.319022505012215 1 1
-0.306930898790502 -0.288371953516505 1 1
0.350782465673385 0.271393425933823 1 1
-0.188023536024433 -0.141188086542939 1 1
-0.178542385696807 -0.162075072562243 1 1
-0.279185081939612 -0.255337761181454 1 1
-0.0586808742296271 -0.0358342367286564 1 1
-0.246126466357174 -0.221977003580972 1 1
-0.237665917374212 -0.202535391576026 1 1
0.00860581723486407 0.0382795345981547 1 1
-0.048897314419698 -0.0113415995321163 1 1
-0.0502764668852695 -0.0416575881707627 1 1
0.127213715367673 0.101867946724272 1 1
0.247345333190234 0.223342929283306 1 1
0.197777469261511 0.147213492234057 1 1
0.00427162001834422 0.0143246847080013 1 1
-0.13661090551732 -0.123032802197423 1 1
-0.0836653679656544 -0.114072956918967 1 1
0.313115025883753 0.28038899842239 1 1
-0.0459563216297237 -0.0134065032040081 1 1
-0.382108699324799 -0.362268497075514 0 0
-0.0814461859222437 -0.0803974654332272 1 1
0.247069922982866 0.232992890841068 1 1
0.325944487560404 0.324420364562514 1 1
-0.120525766715472 -0.107836072476356 1 1
0.246541231120467 0.228848554439751 1 1
-0.122067106558228 -0.0964807657025237 1 1
-0.114922947864221 -0.101829395980569 1 1
-0.101999728326806 -0.0897426048850631 1 1
0.0587620218658027 0.058550552790578 1 1
0.03107113326317 0.0221989054585284 1 1
-0.095525840460114 -0.0428581778887073 1 1
-0.310511472327285 -0.297018955899847 1 1
0.111718563053142 0.0737344851249517 1 1
0.117399584119801 0.123385044978433 1 1
-0.255157339139631 -0.227689867110828 1 1
0.252600515536054 0.242512889525095 1 1
0.768148294960492 0.68322493650275 0 0
0.0824923577398866 0.102547989986724 1 1
0.293509882106304 0.292107193582163 1 1
-0.0797422612074164 -0.0782429690077072 1 1
0.360945988668542 0.310079210693142 1 1
0.14854840073567 0.157780511287899 1 1
-0.2955746816025 -0.252950897729549 1 1
0.156966316712135 0.140824410447237 1 1
-0.212708674621839 -0.195482698157159 1 1
0.15140506353155 0.122748766446505 1 1
0.141979834169879 0.158984161597128 1 1
-0.023866160346242 -0.0127609240132012 1 1
0.120681257516062 0.111457646232339 1 1
-0.254226100235691 -0.227257103334552 1 1
0.0415011284360972 0.0415781829110199 1 1
-0.196402415708748 -0.169408396616479 1 1
-0.532959338158328 -0.476503543713737 0 0
-0.042655312443102 -0.0599531533448356 1 1
-0.111188745581426 -0.117344325554575 1 1
0.13823994650852 0.123466391174821 1 1
0.300508262101125 0.279808214152539 1 1
-0.103405532682652 -0.105182109602743 1 1
-0.161232879014867 -0.165043370876979 1 1
-0.00478809449250737 -0.00522551421254683 1 1
-0.355041192103959 -0.312946476633952 1 1
-0.0463495307523707 -0.0259212236284378 1 1
0.29293323241319 0.261915097569057 1 1
-0.0626788329813098 -0.0676193693415311 1 1
-0.287002904044831 -0.25376240030545 1 1
-0.370055084750886 -0.337576344457753 0 0
-0.185570463890038 -0.188598551983539 1 1
0.0954179417514067 0.0885896082743426 1 1
-0.00258304369417287 0.0407900846564512 1 1
0.242284679838486 0.226522473573569 1 1
0.00170808375865584 0.00381508048889134 1 1
-0.262915402129955 -0.23095684634555 1 1
-0.107821620474463 -0.0853033611913815 1 1
-0.042105827759955 -0.049105516817298 1 1
-0.107356851039067 -0.0711020108902834 1 1
-0.0795389114716482 -0.0766401364906864 1 1
0.276199062285121 0.25391102340136 1 1
-0.228970248233164 -0.230510297723189 1 1
-0.233047867831635 -0.198548874998069 1 1
0.125309872159766 0.124987659021379 1 1
-0.281768595233601 -0.269895478444178 1 1
0.087889960777497 0.0719136211914197 1 1
-0.0896751407958434 -0.0722356911894001 1 1
-0.337176644457679 -0.326877011001113 1 1
0.189020645641161 0.150269982887219 1 1
0.310018531355694 0.285764037844318 1 1
0.0698035817593377 0.0671246902036419 1 1
-0.35957296826347 -0.327115754097911 1 1
0.543338684976129 0.50299889387492 0 0
-0.0707129180597727 -0.0631505804442815 1 1
-0.204694462134785 -0.189826012497245 1 1
0.455356138794651 0.430635841732535 0 0
-0.169956067812073 -0.14029085258286 1 1
-0.0750984031898884 -0.0755262901570366 1 1
-0.375003941334622 -0.338012648518591 1 1
0.199143128081261 0.210518683040244 1 1
-0.00844237759002047 -0.0185842772635393 1 1
0.196485697106197 0.171201416382709 1 1
0.0807164997712425 0.0901638676435931 1 1
-0.00875789494738742 -0.0124376678242157 1 1
0.26122121506438 0.211252010152165 1 1
0.23410269965634 0.199060454826135 1 1
0.135897980632515 0.117625357887487 1 1
0.392848433727348 0.364160121310415 0 0
0.0955440515875173 0.0854641121412827 1 1
-0.0130115258657973 -0.0320623521287138 1 1
0.375440833228833 0.366360372601081 1 1
-0.334817061382908 -0.277237128114494 1 1
-0.475108846880927 -0.428521813164696 0 0
-0.258897435531962 -0.242169226603771 1 1
-0.388011100118994 -0.38045450199542 1 1
0.0124959819702068 0.00193529709285919 1 1
0.0943876310314895 0.0711243349995109 1 1
-0.0359420565991446 -0.0148480910340711 1 1
-0.358500891421966 -0.301115471876004 1 1
-0.268229383950116 -0.243414039835803 1 1
0.212342311440363 0.197475661656083 1 1
-0.0086601875450977 0.00214024116969788 1 1
-0.0238612035745266 -0.0247731217832613 1 1
-0.301134944688072 -0.271010144325685 1 1
-0.125082444795672 -0.107070522148188 1 1
0.166832522089865 0.132475461572937 1 1
0.117598518973396 0.0996566655885602 1 1
-0.149407586734241 -0.103583811624654 1 1
0.239824889885391 0.199175188895697 1 1
-0.0603416277724316 -0.0569079862977344 1 1
0.257764394557882 0.23956496158875 1 1
0.128535086461308 0.106885175168812 1 1
-0.114031680110503 -0.103603435924222 1 1
0.181091028957399 0.198921408651917 1 1
-0.0497728292587059 0.00896025157506862 1 1
-0.048811299488582 -0.0483384728212778 1 1
-0.435448714429553 -0.416328740502391 0 0
-0.0695905354549115 -0.060402014102753 1 1
0.019667473782025 0.00394080564400217 1 1
-0.0848992231073373 -0.0735478652123429 1 1
-0.242624015399525 -0.246704051955061 1 1
3.53828189701283e-05 -0.00583816369840501 1 1
0.218260258695936 0.20083242646072 1 1
0.293675840750985 0.272965389103542 1 1
0.143046036327092 0.135722960009801 1 1
-0.236727985565334 -0.214569448972332 1 1
-0.0121627886030051 -0.0136699950685959 1 1
0.13445151518281 0.109836940438215 1 1
-0.0733729715276102 -0.0411628800048377 1 1
0.384119788472111 0.341045893278982 1 1
-0.0922609464689764 -0.0917340368568217 1 1
-0.206571721334508 -0.19893799677228 1 1
0.26859624771881 0.246748895173434 1 1
-0.101914435866541 -0.0938878761355486 1 1
-0.153160625172902 -0.122890405542904 1 1
0.0148569957814107 -0.0240164566516777 1 1
-0.0573304486657337 -0.0634887420850635 1 1
0.12158530292809 0.117315754332444 1 1
0.233204851925187 0.217845096819238 1 1
-0.0973377491221495 -0.0890293523237294 1 1
0.0954271377468973 0.0747546289393266 1 1
0.0413707866307168 0.0760527297744004 1 1
-0.195852665555178 -0.14157711214474 1 1
-0.166768760191643 -0.145903929054715 1 1
0.275087273926332 0.265312039082383 1 1
0.0439732879829417 0.0266049322272249 1 1
0.0196875782353067 0.0342535591140352 1 1
-0.114084237342473 -0.0738049356452274 1 1
-0.199882170961545 -0.201089644014306 1 1
-0.0409921331545404 -0.0350145924014503 1 1
-0.0462393013714993 -0.0244070265709276 1 1
-0.150170003967755 -0.141764258222086 1 1
0.0486584541362988 0.0587848529046288 1 1
-0.0157354974154391 0.00391171048893171 1 1
0.0314444692533436 0.0234871433447305 1 1
-0.0301476554582008 -0.0188041783851725 1 1
-0.209521137579343 -0.176557329241573 1 1
-0.0695609138761042 -0.058125794823925 1 1
0.00624267442226262 -0.00340972433350435 1 1
0.239920589368345 0.186349433951754 1 1
0.105804684395605 0.113449950765374 1 1
-0.00385895363040038 -0.0153419123814379 1 1
0.135174010095433 0.131260640345536 1 1
0.169891422284287 0.128922854304894 1 1
-0.229611762674353 -0.196561882980564 1 1
0.0429324228619688 0.0328184462541977 1 1
-0.121036156334277 -0.118016148191234 1 1
0.123322145950129 0.100443917734472 1 1
-0.181665985184114 -0.160827663433787 1 1
-0.0747271003526687 -0.0807072777541771 1 1
-0.0147326862615814 -0.0541115334002087 1 1
-0.254122172359634 -0.23930080048987 1 1
-0.219610552478168 -0.206762966735322 1 1
0.268967856804267 0.246483165583935 1 1
0.197203205436877 0.179701728172748 1 1
-0.063119824011135 -0.0636538966039825 1 1
-0.431182142975618 -0.405634821005023 0 0
-0.278724019673385 -0.238428593183111 1 1
-0.0620773893356883 -0.0473548648964762 1 1
0.179088302191621 0.133797881513043 1 1
0.0375262435552239 0.0297507792498629 1 1
-0.310701848732451 -0.286650279121858 1 1
0.0612732095748191 0.0367328079604744 1 1
-0.168782611677167 -0.142025156931109 1 1
0.260925237343521 0.216333318152323 1 1
-0.197315314753694 -0.162319318152594 1 1
0.0825110218428079 0.074688396229613 1 1
0.0848850129020047 0.0724913780544754 1 1
0.129111241445057 0.112936832485506 1 1
0.15432680152506 0.18828918090376 1 1
-0.037781848628769 -0.06566601109523 1 1
-0.0706149306940359 -0.0617809486517593 1 1
-0.0501358886695024 -0.0489221958592484 1 1
-0.23005684658698 -0.224254124764006 1 1
-0.0541617328976014 -0.0415360344906024 1 1
-0.122952740450089 -0.0927514289312012 1 1
-0.37739633579031 -0.309072464642095 1 1
0.271897300610884 0.266912693281477 1 1
-0.187465130956168 -0.203879976319522 1 1
-0.274473962475653 -0.262619193847872 1 1
0.115017920948163 0.0967746623489351 1 1
0.022691554640845 0.0403135087615982 1 1
-0.0538010124736126 -0.0311112101914622 1 1
-0.133110917655698 -0.0985144244610642 1 1
-0.0359075877056741 -0.05673317379017 1 1
0.0407535866843498 0.0533163899320628 1 1
0.0749600077073477 0.104869311006025 1 1
-0.121166169391932 -0.120892213356818 1 1
0.185823271061661 0.169559037329076 1 1
0.044150021353193 0.0290571637697991 1 1
-0.333376132504649 -0.303303253462174 1 1
0.25632795822223 0.232258443430534 1 1
-0.128302949932868 -0.0810344538778582 1 1
-0.273028273388336 -0.24187814131237 1 1
0.172961334706051 0.150012351810908 1 1
-0.247716064898135 -0.230353743115093 1 1
0.26235861409437 0.251215584889577 1 1
-0.149961627848892 -0.158110122087501 1 1
-0.365649834170792 -0.334706040047732 0 1
-0.0755896376123906 -0.0884358409028694 1 1
0.00311747142213933 0.00534630499073798 1 1
0.210057336872527 0.197141345431388 1 1
0.340010690259756 0.31044540492549 1 1
-0.238349912466669 -0.203641562243193 1 1
0.0604301446355782 0.0552182325364128 1 1
-0.0632945278559456 -0.0176821091742556 1 1
0.399711180121457 0.350008162044452 1 0
-0.437517479366513 -0.407341399010471 0 0
-0.275280410736808 -0.247111741125186 1 1
-0.52782019957655 -0.446454906819377 0 0
-0.245760932332295 -0.23541429743657 1 1
0.0157234303646213 0.000992288494574778 1 1
-0.0858107218242698 -0.109500719033515 1 1
-0.149861655215791 -0.126809124014147 1 1
0.148696394248249 0.132620705175286 1 1
0.149264556738009 0.149535805765415 1 1
-0.0341827138762872 -0.030221357007984 1 1
0.131675913340179 0.12146804874908 1 1
0.136179079147591 0.124693034756683 1 1
0.152379946870598 0.125291018871066 1 1
0.149588863262646 0.145739559139264 1 1
-0.148699103008221 -0.111579649596618 1 1
-0.295220041417898 -0.278142026718094 1 1
-0.297909534197158 -0.260583042977859 1 1
0.162423109015076 0.156662539237635 1 1
0.0818903768003512 0.0747739578108426 1 1
-0.15930054219113 -0.177365023726659 1 1
-0.15929504054808 -0.187213300341923 1 1
-0.0223455244525891 -0.0125834516366078 1 1
-0.122926399078077 -0.0950267383596441 1 1
0.058298369567579 0.0376831382204929 1 1
-0.054044497442289 -0.0305314180093007 1 1
0.131242531532188 0.0432292054556334 1 1
-0.272652502641108 -0.231005071332947 1 1
-0.297249130436112 -0.266073764387822 1 1
-0.241176828924095 -0.189076292737469 1 1
-0.156446193895729 -0.136225482224674 1 1
0.0322369888578389 0.0189743019595481 1 1
0.463160666539564 0.420110624093326 0 0
-0.225835256818697 -0.243823216273045 1 1
0.119295987728188 0.110235485277459 1 1
0.0552247910739252 0.0377518683801258 1 1
-0.0635960666957997 -0.0631731714068467 1 1
-0.000657796069098722 0.0122090562496929 1 1
0.667027806819209 0.633587490125006 0 0
0.179001852102418 0.173031834036032 1 1
-0.170170393837655 -0.172861305838724 1 1
0.262565865952098 0.231379625408141 1 1
0.299160460774639 0.296756247204232 1 1
0.0712698545908896 0.0651167069430614 1 1
-0.102108478942055 -0.0873648622621833 1 1
0.146721665138294 0.129473504102816 1 1
-0.244755207381448 -0.226182734426423 1 1
0.0464117634997202 0.0320148886073346 1 1
0.162626277122855 0.141737712500798 1 1
0.112985975229705 0.101601805425243 1 1
-0.299089865134224 -0.271273799923817 1 1
-0.0159981500067183 -0.0114260354600014 1 1
0.0580024287756677 0.0168431169458304 1 1
0.0766516603776631 0.0642211291494644 1 1
0.0854265055403498 0.0650241908646186 1 1
0.172984278394861 0.144224425931516 1 1
0.0548034074636448 0.0440126998746971 1 1
-0.13135653791604 -0.131771790690655 1 1
-0.0280051016880861 -0.0348371316217262 1 1
0.234531226986892 0.181495003163696 1 1
-0.254547205972084 -0.234931436678846 1 1
[truncated: 17,119 more chars]
