# Supplementary material for: Bias caused by sampling error in meta-analysis with small sample sizes
Source: PLoS One. 2018 Sep 13;13(9):e0204056. doi: 10.1371/journal.pone.0204056 (PMC6136825; doi:10.1371/journal.pone.0204056)
Supplement: S4 File — (ZIP) [file pone.0204056.s004.zip › results N = 20 theta = 0 tau = 0.5 sz = 50-100.txt]

"cohen.dl.theta" "hedges.dl.theta" "cohen.dl.cp" "hedges.dl.cp"
-0.180965073906903 -0.178571232876209 1 1
0.0337216117833808 0.0330511297873011 1 1
-0.0299609793904067 -0.0300763164921175 1 1
0.0320305380697015 0.0315935384859935 1 1
-0.0110948686683577 -0.0115331701243248 1 1
0.0986166880059104 0.098314884031211 1 1
-0.0912906487011817 -0.0899945748223604 1 1
-0.116811362035567 -0.115301647819531 1 1
-0.0583903912973903 -0.057705833331597 1 1
0.117163212771295 0.116283176837464 1 1
-0.104637314172567 -0.103195982036003 1 1
0.00506539034645535 0.00549170361589898 1 1
-0.138308160871666 -0.136214747633934 1 1
-0.0473381923089931 -0.0466945156375717 1 1
0.247267410974623 0.245385208350274 0 0
-0.0959206873541684 -0.0951077185153056 1 1
0.130482626842232 0.129390903013541 1 1
0.0393596830034917 0.0387912480399421 1 1
-0.0813226235353298 -0.0810070607500593 1 1
-0.121288093406341 -0.120235959621862 1 1
0.136464106091474 0.134826239484056 1 1
-0.0489022818620536 -0.0480051463106134 1 1
0.108031544771399 0.107610963061095 1 1
-0.0486902610584503 -0.0481903422418247 1 1
-0.0940263392577026 -0.0935217860393072 1 1
0.0315902860459828 0.0315882883520164 1 1
0.181205117128997 0.179590133216091 1 1
-0.0793569312613735 -0.0788378421589479 1 1
0.107456305531735 0.10641332241059 1 1
-0.162108779320132 -0.159797503315899 1 1
0.0970405770207333 0.0962512984627344 1 1
-0.0911913309221086 -0.0896328811596884 1 1
-0.0785150470530268 -0.0775087301097123 1 1
0.19378715744242 0.1916105914076 1 1
0.256436482863392 0.253649373599788 0 0
-0.101966265905769 -0.101333437738026 1 1
0.00373122991424342 0.00433382722935634 1 1
0.173313619349285 0.172105870902127 1 1
-0.021961381774986 -0.0220495518618459 1 1
0.200494604502281 0.198531438083788 1 1
0.141682919725848 0.140656256816182 1 1
-0.256133730069228 -0.253898805505002 0 0
0.00895174123592839 0.00845609971895574 1 1
0.16384524665907 0.162743615604856 1 1
-0.289285522528488 -0.286412030407884 0 0
-0.127299548080314 -0.126197157250488 1 1
0.149387878875945 0.147098612080976 1 1
0.0326583560633402 0.0320114041133866 1 1
-0.165989462622935 -0.164558000854687 1 1
0.174413862782412 0.172676396813841 1 1
0.0136090133240964 0.0129505920157905 1 1
-0.0948623103310526 -0.0942979831128831 1 1
0.00247068621384989 0.002480984566001 1 1
0.227502275155501 0.224821039884631 1 1
-0.0875809850630405 -0.0857950502730639 1 1
0.224338118894169 0.221690794841989 1 1
-0.071231393204257 -0.0707525242997216 1 1
0.0129476362593238 0.0127091172693883 1 1
0.0165265697139276 0.0164664225149267 1 1
-0.0565670216074054 -0.0554234396920007 1 1
0.0522673030688826 0.052024801695769 1 1
-0.0360340589219124 -0.0354534866572581 1 1
-0.152939470828966 -0.150831779707979 1 1
0.0529351150508626 0.0520852387075543 1 1
-0.242117075253829 -0.239912320391549 0 0
0.189741651118739 0.187397049678659 1 1
0.160033849335974 0.158572198597029 1 1
-0.025799424762166 -0.0257188880750136 1 1
0.0176559798061281 0.0171524102043919 1 1
-0.097547628406452 -0.0968189549756767 1 1
-0.155406226636814 -0.153749454042665 1 1
0.141152060026675 0.138754648268302 1 1
-0.0958088180848062 -0.0942581860484173 1 1
-0.174845465695858 -0.173053203492555 1 1
-0.05119267562002 -0.0507254803911706 1 1
-0.0339132139349961 -0.0339684545144307 1 1
-0.075364811871725 -0.0742249780614412 1 1
0.205923865159097 0.203814994692476 1 1
-0.0353964966750632 -0.0347188271552899 1 1
-0.052193229112464 -0.0510957419526516 1 1
0.177499997758496 0.175789874503203 1 1
-0.080943194710441 -0.079860165015028 1 1
0.0231541574860747 0.0228321111929145 1 1
0.0465368184283573 0.0460129398052873 1 1
0.0338370267535761 0.0331761042958575 1 1
-0.0433430870757277 -0.0427449389276724 1 1
0.158581238512535 0.156611142798208 1 1
0.231906064214165 0.229725560870156 0 0
0.0294160565263523 0.0295186958423384 1 1
-0.0208105498769738 -0.0206038761374648 1 1
-0.0195801779859838 -0.0194254750255519 1 1
0.0188156599529685 0.0184933848472834 1 1
-0.0469148793252819 -0.0466076127301177 1 1
0.162005335974881 0.160189502062736 1 1
-0.0593414855706046 -0.0585608807540355 1 1
-0.152536285250667 -0.15005186426841 1 1
-0.0582323640714909 -0.0580194636664795 1 1
0.0858683833067855 0.0850538845548017 1 1
0.0378768519474768 0.0378507506143022 1 1
-0.0820522727622807 -0.0814625264907426 1 1
0.0526456665728924 0.0522784091668818 1 1
0.11276308673902 0.112153254106829 1 1
-0.00420815714650689 -0.00415120105654325 1 1
-0.0487773017601668 -0.0485411781132489 1 1
-0.159640286004543 -0.158579477848828 1 1
0.00120413346271772 0.00111167165854092 1 1
-0.134316796515509 -0.133312281414873 1 1
-0.102618722841916 -0.101279337440551 1 1
-0.192675239701576 -0.190609549047346 1 1
-0.15955068671116 -0.157343744943999 1 1
0.00974145158042296 0.00985748512686235 1 1
-0.00370623219984882 -0.00373186068792788 1 1
0.069112225911341 0.0681971090982455 1 1
0.13608984804099 0.135098903504459 1 1
0.0405418393729722 0.0401305066900721 1 1
0.186173712429335 0.183750224564386 1 1
0.177895835383779 0.175548047579711 1 1
-0.095250863850622 -0.0939508500993687 1 1
0.039649075746017 0.0389354722412217 1 1
-0.0813915668078947 -0.0809006752090995 1 1
-0.0282520274586277 -0.0276675920184805 1 1
-0.0647418253699986 -0.0646372577803629 1 1
0.0330369228497468 0.0327845111675407 1 1
0.065353538332554 0.064679803986518 1 1
-0.177487794588909 -0.175705845629625 1 1
0.00110336928323088 0.000993401866502609 1 1
0.075636748691113 0.0748982348886808 1 1
-0.118824536100821 -0.117617463210536 1 1
-0.0328138625247653 -0.0323135798286728 1 1
0.0561646805568851 0.0558450297952558 1 1
-0.0680133550019388 -0.0667841320145669 1 1
0.131270973649393 0.130392590121558 1 1
-0.0225564497180185 -0.0221193725602402 1 1
-0.0234692507004397 -0.0229462392331366 1 1
0.00161288403669937 0.00138548769745437 1 1
-0.128980979407415 -0.127815100837787 1 1
0.0363821068272751 0.0360381695081689 1 1
0.0377612401525706 0.0372738247289454 1 1
0.0363529720391451 0.0362991214188846 1 1
0.148956196974792 0.147486013075667 1 1
0.0666355278058226 0.0654822455751144 1 1
0.208816036986201 0.206359877145952 1 1
0.0748472487393097 0.0734718309085803 1 1
0.29622310079316 0.292874273294288 0 0
0.145507396505887 0.144037567373484 1 1
-0.0518367084398586 -0.0507029156728369 1 1
-0.0428307689501232 -0.0426090436897647 1 1
0.124633342617414 0.123886742470028 1 1
-0.0581341988812313 -0.0574569697546876 1 1
-0.272367942962694 -0.269237187599156 0 0
0.0621604981041474 0.0612169497680252 1 1
-0.0497504812728509 -0.0496555700430336 1 1
-0.0319995424764874 -0.0314346794594776 1 1
0.00773853355348524 0.00718186578360081 1 1
-0.0210677419392424 -0.0206014835257908 1 1
-0.0641961126433698 -0.0638433473303142 1 1
-0.0690871406509495 -0.0684349221782792 1 1
0.0880434598969588 0.0869610873534819 1 1
-0.0134198198325539 -0.0135601069999423 1 1
-0.061672116263282 -0.0607845812857552 1 1
0.195135634541912 0.193115345268996 1 1
0.0364156453192381 0.036607823987277 1 1
-0.0894066612943295 -0.0885144657431592 1 1
-0.00261306463197139 -0.00279774971178881 1 1
-0.0727170590674477 -0.0714076556149485 1 1
-0.0766333430872223 -0.0761866475236964 1 1
0.391278334112123 0.387325131502961 0 0
0.0339695384913097 0.0337337466494197 1 1
0.106386497697001 0.104775763687618 1 1
-0.103454208604685 -0.102568758248486 1 1
-0.063220134992857 -0.0623527160123049 1 1
-0.160180664829167 -0.158162193225622 1 1
-0.133756494146845 -0.132662809993342 1 1
0.211328258759685 0.209036732099372 1 1
0.159237485593305 0.157695290089082 1 1
0.0758152549056724 0.0749296440425061 1 1
-0.0206257079383245 -0.0199557304056453 1 1
-0.216117177135772 -0.213746126687547 1 1
-0.0842007848927868 -0.0833552987887458 1 1
-0.166566821230432 -0.165404653033362 1 1
-0.22758705906929 -0.225269389600323 0 0
-0.145487819117766 -0.143997667674174 1 1
0.129927037012106 0.128679933814863 1 1
0.0196174147096831 0.019827481536462 1 1
-0.0173606635607557 -0.0170492581211237 1 1
-0.0540792648547988 -0.0533233698150283 1 1
-0.0394348588421585 -0.0395978361025673 1 1
-0.0426179231685587 -0.0413536517479359 1 1
0.100666868993589 0.100141459749352 1 1
0.129229551288336 0.127989646451719 1 1
-0.0245340649400809 -0.0241648439895367 1 1
0.180253466670676 0.178813466411294 1 1
-0.106403505127831 -0.105632060349523 1 1
0.315316692733308 0.312266683287538 0 0
-0.0447520787093175 -0.0440147573780004 1 1
-0.114770784606336 -0.113987196758491 1 1
-0.0885219506568154 -0.0876187900622971 1 1
-0.0721182036319511 -0.071846657082807 1 1
0.0565251860559255 0.055858927641468 1 1
0.187356286578399 0.185960680958794 1 1
0.0256391197541591 0.0252260000105484 1 1
-0.344229564910532 -0.340710631405121 0 0
0.194392805805003 0.192429062145983 1 1
-0.0837245450399732 -0.0829166941184513 1 1
-0.145659677042208 -0.1443225422569 1 1
0.0634545274322815 0.0626658838824013 1 1
-0.0164737672387601 -0.0165536208638921 1 1
-0.00250389649408924 -0.00248922610486864 1 1
-0.0915138272885154 -0.090506065570447 1 1
-0.201315654541759 -0.199205238450659 1 1
0.138614281900974 0.136331595386211 1 1
0.207854894065122 0.205075028125624 0 0
-0.118321849173907 -0.116887848300835 1 1
0.141324311536991 0.139215511484392 1 1
-0.0115436793989378 -0.0111874879152264 1 1
-0.0571301964886341 -0.0569634247044733 1 1
0.0262319557903549 0.0256669075980668 1 1
0.00826628724151737 0.00810465818430061 1 1
-0.131150425338512 -0.129740857050009 1 1
0.160994344578859 0.159287871156035 1 1
-0.0406022401572822 -0.0403470438343939 1 1
-0.00945219633718543 -0.00894442768687188 1 1
-0.0174724995102846 -0.0173784565871794 1 1
0.0979607145138182 0.0971624431413492 1 1
0.115758052638632 0.115029617947225 1 1
0.0482708326571161 0.0475719345311127 1 1
0.00305897917439907 0.00359488558297365 1 1
-0.141993401590762 -0.140781472435087 1 1
0.220225138436894 0.217775917736477 1 1
0.0383788816498051 0.0380603049071487 1 1
0.147459682828049 0.145839019361691 1 1
0.0825476386278614 0.0817882424638414 1 1
0.0726595830265921 0.0720951484273804 1 1
-0.033446126200369 -0.0334743346169918 1 1
-0.0613520550997985 -0.0604906727337227 1 1
-0.0198830618021646 -0.0191518095226674 1 1
0.0668770931054151 0.0658040385566711 1 1
-0.0349200106021679 -0.0344898552596933 1 1
0.228939143754749 0.226585870903718 0 0
0.0836770322971061 0.0828782897156084 1 1
0.034441693790124 0.0340549284734856 1 1
0.179406201602099 0.178118499163528 1 1
-0.0228024012771161 -0.0231231322532769 1 1
-0.286294898305589 -0.282798555130915 0 0
0.0214412088065169 0.0212643440835068 1 1
-0.153527603310417 -0.151757833136475 1 1
0.121824002539571 0.120914747650324 1 1
0.192415697753403 0.190551750896988 1 1
0.118583487436823 0.117384603816638 1 1
-0.074645974699653 -0.0738918137561401 1 1
0.184300882313443 0.182511237959695 1 1
-0.138045692607893 -0.136964259831234 1 1
-0.19089120694527 -0.189726221222148 0 0
0.185409776507967 0.183845702928438 1 1
0.0943989868643825 0.0934224374254037 1 1
0.025739584435391 0.0264392927318967 1 1
0.138626665087533 0.136666528446535 1 1
-0.0683741889841887 -0.0672918560176458 1 1
0.0695010218073827 0.068802470674417 1 1
0.0066340338249496 0.00658772669853285 1 1
0.0273185606596267 0.0272397663963316 1 1
0.0648205747377113 0.0643070320624406 1 1
-0.116851497525498 -0.11520066172731 1 1
0.0871766685802621 0.08584913411667 1 1
0.0981483355928329 0.096842075896795 1 1
-0.0348660085581882 -0.0348645939178483 1 1
-0.0902890612488495 -0.088710834892525 1 1
0.0421640295219404 0.0418604765567487 1 1
-0.225585824073198 -0.223131752880486 1 1
0.0247020727429167 0.0240881372938126 1 1
-0.104064084183285 -0.103531525515187 1 1
0.0752549465370511 0.0745936216897923 1 1
-0.0730020019123774 -0.0720320621605013 1 1
0.193319508073181 0.19063639345926 1 1
-0.109953900587212 -0.108706113674869 1 1
0.089589673401317 0.0888045397444609 1 1
0.187547621294636 0.185575993212306 1 1
0.0176959951638417 0.017403183472175 1 1
0.199205900740847 0.197312634405261 1 1
-0.129140802414859 -0.127830326784727 1 1
-0.241722298913128 -0.239174624246275 1 1
0.171618146959337 0.16969079717621 1 1
0.0967857710730333 0.0957693882668005 1 1
0.170109049279515 0.167704427732117 1 1
-0.128106628395874 -0.126941599192465 1 1
0.0731660194641533 0.0725636535338023 1 1
0.00145922767351635 0.00166068760032072 1 1
0.0908035852993658 0.0897958001014902 1 1
-0.134609799776356 -0.132711338635598 1 1
-0.0775741853147934 -0.0766998676463569 1 1
-0.198025275919088 -0.196187414321578 0 0
0.216885720960989 0.214920483766815 0 0
-0.143923745772252 -0.141476972156138 1 1
0.0350511170931944 0.0341962143287616 1 1
-0.0653945940306777 -0.0643338275623227 1 1
-0.26765525215893 -0.265098986545182 0 0
0.0879343371666376 0.086882502352049 1 1
0.0143481778977763 0.0145919239388495 1 1
-0.0218130361733969 -0.0217541591322648 1 1
-0.0899222602170583 -0.088768054107441 1 1
0.194163308363017 0.192374537033843 1 1
-0.16019973523584 -0.158428443315706 1 1
0.113012917908289 0.11222589647655 1 1
-0.0474358576935214 -0.0469051456437467 1 1
-0.147534741067421 -0.146003749628954 1 1
0.151753097539373 0.150807154216567 1 1
-0.0204397795720077 -0.0206607621665158 1 1
0.114131684298733 0.112709152035996 1 1
-0.162249579189305 -0.160479127422088 1 1
0.101962986986863 0.100995462399076 1 1
0.0966283567442851 0.0963660033226239 1 1
-0.0206320525520813 -0.0205165966513825 1 1
0.108948266508426 0.108605314969033 1 1
0.0296309203186671 0.0298616458221971 1 1
-0.0194117366585783 -0.0193278925615066 1 1
0.0129991078924773 0.0130311817539052 1 1
-0.0230877522043853 -0.0228656325317747 1 1
-0.0109579420710362 -0.0106906022207966 1 1
-0.173947690371414 -0.172144907859331 1 1
-0.0343062317316939 -0.0339358594544858 1 1
-0.00444109283824952 -0.00426971411896473 1 1
-0.124625349625589 -0.123372201926435 1 1
0.143226356466962 0.141599652115611 1 1
0.189341221845479 0.187774034230802 1 1
0.0796341720409257 0.0783111934286553 1 1
0.184264155453006 0.182392029540034 1 1
0.000638678095232268 -0.000260366391357139 1 1
0.153864413471438 0.152018162983471 1 1
0.181683309947395 0.179429004613441 1 1
0.0391608364223138 0.0386271983363108 1 1
-0.0208078236986998 -0.020592256567631 1 1
0.0559132607534422 0.0552634354082152 1 1
0.0236789887307163 0.0235685262692643 1 1
0.19224092358362 0.19072475243284 1 1
-0.125434894536247 -0.124416138587118 1 1
0.0880255251140203 0.0866732741232846 1 1
0.251105973191203 0.248642884321735 0 0
0.0402119308960477 0.0396096485968651 1 1
0.088618338748719 0.0878330953928969 1 1
-0.00956100914167979 -0.00942684455157151 1 1
-0.0134049529925503 -0.0133927177367305 1 1
0.0705590713938512 0.0696114221967465 1 1
-0.255215533778133 -0.252589823478663 0 0
0.067500614446037 0.0666976277548566 1 1
0.156348587058137 0.154255976250142 1 1
0.0666803849479818 0.0660520074342335 1 1
-0.0927754626886505 -0.0918431219421328 1 1
-0.33920550492193 -0.335995385197377 0 0
-0.0354079872915206 -0.0354593346099623 1 1
0.0716072615040274 0.0708113270816883 1 1
0.111539453690598 0.11076911898242 1 1
-0.244404975239315 -0.242151287756178 1 1
-0.0438189933809609 -0.0433479207862153 1 1
-0.126837567439549 -0.125665707630778 1 1
-0.185781777278018 -0.18383624544005 1 1
-0.054336021757352 -0.0538120486139617 1 1
-0.0352943639302943 -0.0341942725675088 1 1
-0.088629915131512 -0.0883475656307223 1 1
-0.0701171011345114 -0.0698070571419866 1 1
-0.0521600901925864 -0.0518238574755434 1 1
-0.0943125188529218 -0.0934796351769507 1 1
0.164170264215219 0.162613186837805 1 1
-0.011916907166148 -0.0118216891211866 1 1
-0.0679686634375938 -0.0677125385296926 1 1
-0.0129603612863257 -0.0128145370448689 1 1
-0.0165020436514567 -0.0157538222636779 1 1
0.0595753058891332 0.0581844618757818 1 1
-0.0283847196717571 -0.0284894283540803 1 1
-0.0262272543742038 -0.0256241559596803 1 1
-0.110914225498129 -0.109483595242084 1 1
0.0594981093894328 0.0582902194213524 1 1
0.00955843946773164 0.00928864072304513 1 1
0.0459147097768442 0.0458720893408007 1 1
0.11550624715494 0.114109270737705 1 1
-0.111353087439849 -0.110220373506112 1 1
0.169816582248765 0.168220597148402 1 1
0.0360321953711698 0.0359996961258235 1 1
-0.0035362806259529 -0.00318184023485654 1 1
-0.0218015967240175 -0.0215281828476419 1 1
-0.0309705062729919 -0.0302488556048526 1 1
0.0660340659317812 0.0649526420140759 1 1
-0.075552761674099 -0.0744519720184056 1 1
0.0920908232879513 0.0914580242608346 1 1
-0.0638164733309397 -0.0633884761969336 1 1
0.150691470228214 0.149081258128148 1 1
0.0906418284430695 0.0895945294491545 1 1
-0.133266342785823 -0.132478285493221 1 1
0.0231375569417341 0.0229627242686224 1 1
-0.2649575583147 -0.262040917203627 0 0
0.0780528557038009 0.0766831012547157 1 1
-0.0333091937739398 -0.0325313102465359 1 1
0.101037814665618 0.100378333330542 1 1
0.120313966623769 0.118298542805036 1 1
0.024543794138664 0.0235854918043352 1 1
0.000902489888707003 0.000460743691443402 1 1
0.0625125433836158 0.0618532122986235 1 1
-0.142991869404434 -0.141751861228416 1 1
-0.0298856463004325 -0.0297676122179565 1 1
0.102062911921285 0.0999724340244811 1 1
0.0187578036784437 0.0179783265397248 1 1
0.0783556315348311 0.0775532355656458 1 1
-0.12847810479572 -0.127329303969824 1 1
0.174536383137946 0.172918810068161 1 1
-0.158102368407887 -0.15647982048643 1 1
-0.0175807887540574 -0.0179522230879416 1 1
-0.0123524640811862 -0.0120616002826048 1 1
-0.251968783228945 -0.249534354626784 1 1
0.119472132552169 0.117997615634315 1 1
-0.0827907149614005 -0.0819269926460347 1 1
0.308664617655944 0.305418676422504 0 0
0.272064784145438 0.268811367990152 1 1
0.15751607338065 0.155500122682523 1 1
-0.0900982486105116 -0.0892741091660654 1 1
-0.317632873616404 -0.314763724906055 0 0
0.0536582574188476 0.0524481080340273 1 1
0.0690171242167012 0.0680904802318296 1 1
0.0274649134059921 0.0267741240614933 1 1
0.0212326475693246 0.0208580002008916 1 1
-0.0126412722695439 -0.0125240608074782 1 1
-0.181378982078446 -0.178835445985748 1 1
-0.0960896715750676 -0.0951968248440867 1 1
0.13925245950653 0.137337369082661 1 1
-0.0708490004712367 -0.0698342772689582 1 1
-0.0478174480335021 -0.0475398243437812 1 1
-0.107316464430243 -0.105931755918461 1 1
0.111052724221785 0.109484383782445 1 1
0.184663352958038 0.182857204186507 1 1
-0.0447643084626007 -0.0438549853604825 1 1
0.101638627471329 0.100973749732071 1 1
0.111421977287595 0.110664977521897 1 1
-0.0631022147857115 -0.0622022529321881 1 1
-0.310872188433789 -0.307555735337299 0 0
-0.0864699062748945 -0.0853370961969592 1 1
0.0800331417451682 0.079412675677189 1 1
0.0487914358478256 0.0482507251978603 1 1
0.0455376586147058 0.0443995192155915 1 1
-0.192269748515188 -0.190734290755696 1 1
-0.126053150668726 -0.124578122547157 1 1
-0.15143184336342 -0.149723438920837 1 1
-0.22521540795931 -0.223136145890444 1 1
-0.0927336699164691 -0.0910472719778328 1 1
0.0114001938695825 0.0112035999659572 1 1
0.0788120856332721 0.0781883015622547 1 1
0.144786639500338 0.143968498421282 1 1
-0.0589737523876537 -0.0580569631476106 1 1
-0.0669146383996549 -0.0662284092793489 1 1
-0.0374527951026471 -0.0367465813768636 1 1
0.0145960045120694 0.0145710929290292 1 1
0.116149783594319 0.114624857052708 1 1
-0.16849325908076 -0.166624559645277 1 1
-0.0517555807576724 -0.0515926734116094 1 1
-0.0973693450152312 -0.096170642687012 1 1
0.346690423908619 0.343565551666645 0 0
-0.0932044820374398 -0.0925621307428831 1 1
-0.148631785623294 -0.146784080625896 1 1
-0.107738026817008 -0.106103869922461 1 1
-0.223696529870039 -0.221228119299132 0 0
0.0028423617378204 0.00341556673674832 1 1
-0.0153344162511016 -0.0148868856215951 1 1
0.101484064318476 0.100882438334545 1 1
0.0110962413316627 0.0110082517253893 1 1
0.136204496456519 0.13414110739799 1 1
0.151056990487659 0.149333435292579 1 1
0.116646724280424 0.115013436764885 1 1
0.1246276564462 0.123864494793729 1 1
0.00402562525795504 0.00416819586045312 1 1
0.0326609991172868 0.0328610199416107 1 1
-0.109636697447102 -0.108447661555692 1 1
-0.196104122061045 -0.194163133998589 1 1
-0.129405024164438 -0.1280026783482 1 1
-0.292431258267797 -0.289828860188715 0 0
0.229802614509044 0.227719107072342 1 1
0.13414040008458 0.13289628425019 1 1
0.0697901209940948 0.0688676124936541 1 1
-0.172864645246081 -0.171004468233462 1 1
-0.103230624605602 -0.102338936692764 1 1
0.0046801372769651 0.00458105178943593 1 1
-0.226562458839638 -0.223887057132816 0 0
-0.0637817126746303 -0.0632692446146238 1 1
0.127163854088726 0.125503629425144 1 1
-0.056514267870119 -0.0564298090396677 1 1
-0.0982346119810548 -0.0970843838736616 1 1
0.0286556171128458 0.0283931658059858 1 1
-0.0864954205212372 -0.086156524855732 1 1
-0.226399079920169 -0.223517493074796 1 1
-0.0371713707165867 -0.0373656589426938 1 1
-0.0289475207528555 -0.0286931642475288 1 1
0.114820613569907 0.113391132740791 1 1
-0.0635273712696193 -0.0628408419877044 1 1
-0.0917376240198645 -0.0907051808620864 1 1
0.0233508614580545 0.0231747292732435 1 1
0.144692167441651 0.142961372405769 1 1
-0.114977575764802 -0.11359262450473 1 1
-0.0358287204245872 -0.0347095919476703 1 1
0.0832035239060924 0.0818749146866921 1 1
0.0966900275953743 0.0955945269602804 1 1
0.0350730620190476 0.034887371881568 1 1
-0.0378935899266713 -0.0373184090061432 1 1
-0.0289002347133753 -0.0284725701439489 1 1
0.0498023242734009 0.0493625634545811 1 1
-0.200959253154362 -0.198056478319866 1 1
-0.0730160012621411 -0.0725181552631603 1 1
-0.124483034410797 -0.122573427415862 1 1
-0.0555502472714519 -0.0552537438101386 1 1
-0.029003954831763 -0.0287350997574669 1 1
-0.00380547510440466 -0.00368110040304767 1 1
-0.0329839831405893 -0.0322692954386331 1 1
0.126778516906897 0.125061081574961 1 1
-0.0179383213528059 -0.0179925867837716 1 1
0.021141498998762 0.0206114747056513 1 1
0.113293857913485 0.112179942118002 1 1
-0.134657586192568 -0.133149663518768 1 1
-0.113901669524376 -0.11307247868013 1 1
0.0195887087798637 0.0193491342116059 1 1
-0.0207461308113459 -0.02041991572567 1 1
0.119728250619985 0.118066569556932 1 1
0.133067546661231 0.131663320070415 1 1
-0.047189493542286 -0.0466553390446472 1 1
0.0346402700008798 0.0343950257329512 1 1
0.168405139332874 0.166694643813288 1 1
0.0644433650848421 0.0634808985004673 1 1
0.0321789983673191 0.0321421845013723 1 1
-0.0589417757549561 -0.058326147551312 1 1
-0.0834329974446679 -0.0825057678670038 1 1
-0.140104721117782 -0.138436199221647 1 1
0.0953202168340303 0.0942016584793259 1 1
-0.111499780259753 -0.110568834260084 1 1
-0.058704288464524 -0.057409201778426 1 1
0.095625920684465 0.0947194777464216 1 1
0.0227079916244422 0.0225102636088022 1 1
-0.132058596546764 -0.130603890707026 1 1
0.0989898848214709 0.0977474007599921 1 1
0.0394191279082851 0.0388545606156462 1 1
0.164458612762967 0.162325360925948 1 1
-0.0306181045536395 -0.030012088050631 1 1
-0.255048725929344 -0.252304105392044 1 1
0.241447616792567 0.239207879747954 1 1
-0.235032509742346 -0.23219089131962 1 1
-0.241206878545839 -0.238990848826739 1 1
-0.124093598117054 -0.12302352585165 1 1
0.0907730671581221 0.0903047133049082 1 1
0.018278806704278 0.0184081474549843 1 1
-0.0500790422544205 -0.0492028699352602 1 1
-0.103888673739951 -0.10274107462857 1 1
0.0168850627909007 0.0175520189125757 1 1
0.0387395511532377 0.0380924471056214 1 1
-0.00607045864272122 -0.00615696483630065 1 1
-0.0032984163280505 -0.00348604314052766 1 1
-0.0987397247124409 -0.0975053937595795 1 1
-0.181702679740819 -0.179721579195351 1 1
-0.0868217824633542 -0.085825466715682 1 1
0.187656919358395 0.185492033037393 1 1
0.149268149622294 0.147533524622646 1 1
0.191913043087168 0.189828732804849 1 1
-0.0910114399899933 -0.0906473694730626 1 1
-0.213445650390591 -0.21077020647737 1 1
0.0349733315299558 0.0345030283302366 1 1
-0.229507975590988 -0.226886317648438 1 1
0.0803163150897694 0.0794044615153654 1 1
0.0214547423732791 0.0208543395175945 1 1
0.0706494321261005 0.0701845655126971 1 1
-0.000187737866550325 -0.000350799872602697 1 1
0.0214120929807002 0.0213020686364042 1 1
-0.193142950235095 -0.191572088425549 1 1
0.00640584578409611 0.00648898782331672 1 1
0.103203156562631 0.102100333218777 1 1
-0.184566319246252 -0.183339688168382 1 1
0.188254131940171 0.186544474115803 0 0
0.167441978828298 0.165539377635151 1 1
-0.0946748281354354 -0.0939355572277134 1 1
0.0153838137580596 0.0155886747771246 1 1
-0.179048062921327 -0.17724238104703 1 1
-0.0297758646297377 -0.0294442128480521 1 1
-0.12148722862155 -0.119914001819067 1 1
0.0277242941255511 0.0278418547122689 1 1
-0.0133784054428878 -0.0130596403108444 1 1
0.0618920933682888 0.060799419849977 1 1
-0.0045524158516431 -0.00488932666808142 1 1
-0.167356443474016 -0.165249010738092 1 1
0.12634153312653 0.12510208658912 1 1
-0.0659909474829091 -0.0652673816124722 1 1
-0.125869459631152 -0.124809343017501 1 1
0.0625944684838639 0.0622809857801799 1 1
0.134865116565788 0.133523845754889 1 1
0.0120054975074732 0.011632405591423 1 1
0.0131323236424393 0.0131693883711946 1 1
-0.19410447076488 -0.192289730025912 1 1
-0.230385158816064 -0.228010017377972 0 0
0.173982015208494 0.171519880612159 1 1
-0.00521543783770002 -0.00525312091840538 1 1
-0.047923046086416 -0.0474300635052293 1 1
0.0638395395470416 0.0636724774518344 1 1
-0.0477383218494859 -0.0470738273342606 1 1
0.298443428725902 0.295367019051187 0 0
-0.0741263570850367 -0.0730005710493375 1 1
-0.0553452564551512 -0.0546043170817035 1 1
-0.0691230716482956 -0.0684508223874263 1 1
-0.00100521583195069 -0.000938590631714001 1 1
0.0725136424242044 0.0718314057520407 1 1
0.028311483937592 0.027976245900829 1 1
0.0720590338733329 0.0710241486197063 1 1
-0.16437145318271 -0.162893725660927 1 1
0.140231952989146 0.138962440981582 1 1
-0.0708728899679326 -0.0702582484841419 1 1
0.0216917512513853 0.0218217000932592 1 1
0.155239849411079 0.153634443870001 1 1
0.0138957149903482 0.0133909851627227 1 1
-0.0135341720796768 -0.0129004965906786 1 1
0.156469841937778 0.154648729694917 1 1
-0.171017582289799 -0.169618877986834 1 1
0.171877838392816 0.170076207597476 1 1
-0.128682858413343 -0.127676572919158 1 1
0.0567311210284376 0.0563924992249986 1 1
0.0111823038261509 0.010578937667532 1 1
0.0118959414992333 0.0118485127324299 1 1
0.143390325746231 0.141989825428255 1 1
-0.17496806337962 -0.173283079700348 0 0
0.0102824562656987 0.0102932938304408 1 1
-0.0908487438866095 -0.0895602264126479 1 1
-0.0903318851862183 -0.0894353263047244 1 1
-0.00762718864610664 -0.00752740258743637 1 1
0.17775017949136 0.175673958614606 1 1
0.0793319525509377 0.0781161415236403 1 1
-0.0198341818033624 -0.019164741573613 1 1
0.149672407921617 0.148200949814137 1 1
0.156568323413017 0.155559626523086 1 1
0.0418576238850298 0.0418034453340505 1 1
0.122524413191548 0.121314640311347 1 1
0.236630859533273 0.233549052074399 0 0
-0.155027196175422 -0.153069109436111 1 1
0.0669905890214584 0.0660546782283798 1 1
0.117702640527446 0.116712231623529 1 1
0.0773069972574705 0.0765212477255294 1 1
0.0651873382216343 0.0645982346242664 1 1
0.109058886873932 0.107859374347765 1 1
-0.01815391803706 -0.0178391987652452 1 1
0.104482402069325 0.103729539461667 1 1
-0.102589752603354 -0.101507275231999 1 1
0.0163484024411811 0.016140067842205 1 1
0.0691921971488011 0.0682939802635478 1 1
-0.221861570938386 -0.21974743413047 0 0
0.00885665778392549 0.00899370525419204 1 1
0.26359851955785 0.261223500714309 0 0
-0.0916214269367779 -0.0910642982647232 1 1
-0.153137024806319 -0.152094833893396 1 1
-0.114990070296565 -0.113510509379571 1 1
-0.239074713242196 -0.236411090149981 0 0
0.131832767033106 0.131040066842278 1 1
-0.0635476508003759 -0.0630770520941999 1 1
-0.167064700650266 -0.165429986870745 1 1
0.0343272669667608 0.034125736901493 1 1
0.0340345302515856 0.0337128430113136 1 1
0.0993428535134 0.0977418052283909 1 1
-0.113133191686382 -0.111670083430895 1 1
0.0684361276095381 0.0678375545251226 1 1
-0.0285901836909022 -0.028408215650457 1 1
0.0669639004130956 0.0662407853371134 1 1
-0.105223188648324 -0.10398147705277 1 1
0.0633730691117297 0.0630605077952686 1 1
0.042605140010437 0.0422359770359201 1 1
0.0387923740600334 0.0379703048066439 1 1
-0.0678048937788965 -0.0669914536941643 1 1
0.0604002366424467 0.0595081295572968 1 1
0.124784963897918 0.123891287536619 1 1
-0.0324373501585762 -0.0317044907935161 1 1
0.035072395230351 0.0348419180109438 1 1
-0.0171072282046489 -0.0171358507662641 1 1
0.100464424930711 0.100024957531773 1 1
0.116966950809679 0.115172247590821 1 1
-0.0642242050096787 -0.0634499023060757 1 1
0.0295870345025274 0.0290548177386404 1 1
0.0435252721780217 0.0427635207294625 1 1
-0.0884196498092142 -0.0878399291934842 1 1
0.0130222147198554 0.0130201993230864 1 1
-0.203138785567941 -0.201420826866503 0 0
0.358589800258178 0.354345972593377 0 0
-0.0795879164185216 -0.0786083484199828 1 1
-0.012258159862366 -0.01178024416197 1 1
0.013463240177943 0.0137568709308908 1 1
0.0126119057633429 0.0122864088245566 1 1
-0.0819247797250653 -0.0810788859532423 1 1
-0.0247641769386925 -0.0245494972859473 1 1
0.0807450818635743 0.0794268109398147 1 1
-0.204463811684971 -0.202414526485533 1 1
0.0552127622025996 0.0544678373361809 1 1
0.1171058759371 0.114680197633006 1 1
0.0458814739571464 0.0455242608971944 1 1
-0.178359559369287 -0.176396426128987 1 1
-0.142417903298148 -0.141318151990892 1 1
-0.0315606319930226 -0.0308891357121239 1 1
-0.0902696471607165 -0.0899298985445007 1 1
0.094442776215109 0.0938980321720872 1 1
0.129957740559496 0.129086906310646 1 1
-0.132914135230354 -0.131819540667635 1 1
0.0565637177972991 0.0561408052237734 1 1
-0.109446003904818 -0.108349265813646 1 1
-0.108743657657447 -0.107648116760973 1 1
0.100867000127901 0.0996807039097281 1 1
0.15032588806371 0.149126369480557 1 1
-0.330350010210068 -0.326567385643834 0 0
0.0362279174047585 0.0355361510554484 1 1
0.13074154427704 0.12916241393595 1 1
0.0989892094211671 0.097436610845137 1 1
0.035034753669903 0.0345235840975647 1 1
-0.0227362975450313 -0.0226776035917705 1 1
0.162244220827033 0.160535535495168 1 1
0.00358388365375973 0.00296115061648334 1 1
-0.0377131862702312 -0.0373800368610398 1 1
-0.0306327080075885 -0.0308657321687226 1 1
-0.0888970125548071 -0.087304647642474 1 1
0.120965705910707 0.119620308809297 1 1
-0.0722032359613898 -0.0712928722808048 1 1
-0.210760188123937 -0.208983212617392 0 0
-0.0192203426604137 -0.0192838519077551 1 1
0.0698595752254866 0.0690638855718513 1 1
-0.182448188835528 -0.180860710248262 1 1
-0.167971781983588 -0.166238802330569 1 1
0.0183114630306092 0.0189107936540393 1 1
-0.0167643461767528 -0.0168013973729323 1 1
0.0521318804542605 0.0516410407483434 1 1
0.00951416281520804 0.00943299490913499 1 1
-0.0365743576578307 -0.0364633404550989 1 1
-0.0997077237970356 -0.0989563188505935 1 1
-0.0955399220107365 -0.0943738428062287 1 1
0.129620540154988 0.128357325210907 1 1
0.0930144128765047 0.0919617938844291 1 1
-0.0195917935786776 -0.0189861039971256 1 1
-0.0384326402446127 -0.0381699378452484 1 1
0.111300676247265 0.110247144577698 1 1
-0.0360271132739522 -0.0353808743279427 1 1
-0.153485576422728 -0.151961621097417 1 1
-0.0350118589907978 -0.034619986745141 1 1
0.0176272374294251 0.0163499182974201 1 1
0.00928999844137434 0.00914464958456085 1 1
0.144011494019412 0.142589058392576 1 1
-0.119419245696871 -0.118342022233048 1 1
-0.0178363603230321 -0.0175272224774868 1 1
-0.0774738548559262 -0.0766588499459911 1 1
0.0540953114976239 0.0535316237247229 1 1
-0.0512591730367828 -0.0504440042446893 1 1
-0.00967912780111116 -0.0101553334347479 1 1
-0.0143773069432883 -0.014754026962947 1 1
-0.258616586666648 -0.256506781666159 0 0
-0.0687446077106388 -0.0687393613871261 1 1
0.111145570495282 0.110054666487063 1 1
0.0773719935071323 0.0763124902410229 1 1
0.092106912179452 0.0916209200723952 1 1
0.159792078070063 0.158218708807939 1 1
0.00871074444968611 0.00846677314907422 1 1
-0.0997064584429884 -0.0982282166172167 1 1
-0.0698627074408509 -0.0693841388067031 1 1
0.0530784933073952 0.0526964716449683 1 1
0.0504138123573816 0.0499612082995483 1 1
0.190654408763789 0.188803591087477 1 1
0.074408097328301 0.0732183057851938 1 1
-0.067071060217443 -0.0665706505374004 1 1
0.220454314085768 0.218040902058509 1 1
-0.203328726583732 -0.201327408663023 1 1
-0.246774074723409 -0.244198386046729 1 1
-0.0823038095844946 -0.0821334880149287 1 1
-0.00644290235888226 -0.00676230718766414 1 1
-0.0477486603775754 -0.0474772920990238 1 1
0.0207021473430716 0.0201750860656415 1 1
0.0151647013338922 0.0149105579109587 1 1
0.197121681934497 0.195756171966576 1 1
-0.0774120269328235 -0.0766262105951736 1 1
-0.0362584918307626 -0.0356558143184351 1 1
0.0125343053758327 0.0117497887489017 1 1
-0.134740130439731 -0.133845967263477 1 1
-0.125616925494018 -0.12383913980082 1 1
-0.0533313160516538 -0.0528701567962879 1 1
0.118580081956715 0.117448834203418 1 1
0.126739236511046 0.125417892722272 1 1
0.117887376793039 0.116679004983188 1 1
-0.12288645420789 -0.12200215077 1 1
-0.148795014352991 -0.147374648903408 1 1
0.244955294818293 0.242192780131947 1 1
-0.027334566896891 -0.0270399949495659 1 1
0.00562615870317801 0.00535244342558398 1 1
0.0724360306288021 0.0710104367273083 1 1
-0.0850996216331567 -0.0837804358863425 1 1
-0.0673378087775059 -0.0665411770259136 1 1
0.112406234323439 0.111018926551866 1 1
0.0691779445029065 0.0682046093780017 1 1
-0.188680753304415 -0.186855461902963 1 1
-0.264445052741655 -0.261449253825284 0 0
0.113717583387408 0.112107216783493 1 1
-0.18093902704607 -0.179613987002672 1 1
0.0753577096096701 0.0743488135679298 1 1
-0.000396969902900215 -0.000734100288289527 1 1
-0.0591510999801018 -0.0584974643252782 1 1
0.118860759510847 0.117739600226962 1 1
-0.177177192567172 -0.175284543726591 1 1
0.290867516073666 0.287802159444592 0 0
0.211115467094367 0.209352148224477 0 0
0.193668709291714 0.191590867902395 0 0
0.0823048743777886 0.0810857259938098 1 1
-0.127046769481812 -0.125500476515034 1 1
-0.122916082688711 -0.121129095470655 1 1
-0.184000607309572 -0.182304160066983 1 1
0.0527482450972251 0.0521080023414924 1 1
0.00624667581602635 0.00660596585814959 1 1
-0.180268699507677 -0.178615254676481 1 1
0.0119511855266278 0.0118027125536929 1 1
-0.0191207346681416 -0.0190228527501199 1 1
0.0204028243976401 0.0197525732782448 1 1
-0.195544808789138 -0.193373536606342 0 0
0.0324364607346507 0.032288288966573 1 1
0.243679128100084 0.241349558126056 1 1
0.047008609045072 0.0465821100881104 1 1
-0.083070555914836 -0.082199689387427 1 1
0.15598663311982 0.154357432157806 1 1
0.220047884269398 0.217526540140418 1 1
-0.0522877972168403 -0.0514324665728537 1 1
-0.0574946498748537 -0.0567783757961011 1 1
-0.138968619719649 -0.137894087430232 1 1
0.0924593749434556 0.0909416145280619 1 1
-0.156495180863722 -0.15458098776704 1 1
0.139661545516916 0.138421176617506 1 1
0.00297788262931622 0.00288500254248628 1 1
-0.0392780026315945 -0.0384979118066401 1 1
-0.217987253268462 -0.21579997928409 1 1
0.109777897229525 0.109115576606713 1 1
-0.0867026179510504 -0.0862793704078525 1 1
0.0415630771771886 0.0408006706463219 1 1
-0.0454373844376577 -0.045313293998852 1 1
-0.157722262591385 -0.155933748811705 1 1
0.22617989839289 0.22432061966842 1 1
0.225806826554201 0.223333458556312 1 1
-0.0377674588710096 -0.0368506775468432 1 1
0.0407389953179574 0.0408514315624978 1 1
0.185742617201807 0.184099771993595 1 1
-0.171443676544486 -0.170176492892458 1 1
-0.27743572784303 -0.274585038718286 0 0
0.0322078955158922 0.0315001410249641 1 1
0.255185409018345 0.253112505647161 0 0
0.194742894508865 0.1925103297175 1 1
0.00640840975852703 0.00561983679916631 1 1
-0.0669867088257856 -0.0665989090503333 1 1
-0.22047632138977 -0.217876818917005 1 1
-0.0842929665707126 -0.0829449565676401 1 1
-0.0682656236150433 -0.0670955488992103 1 1
0.228609769832354 0.226383040126372 1 1
-0.0923677617329342 -0.0906106139021019 1 1
-0.106531892423134 -0.105490021801323 1 1
-0.0508319123918038 -0.0502375997711625 1 1
-0.0444852491370912 -0.043915710779837 1 1
0.0842123426045354 0.0827738254476871 1 1
0.078286676874696 0.0774019317260708 1 1
-0.107170840463156 -0.106038785375955 1 1
0.114656188973814 0.113292739157791 1 1
-0.169018025789897 -0.167275169015691 1 1
0.129602863315475 0.127898629301287 1 1
0.0120557341942138 0.011385389478815 1 1
0.257185120472855 0.254786214254694 1 1
0.0490548856039412 0.0484386617602486 1 1
-0.304289223998561 -0.300718821037966 0 0
-0.130579197863639 -0.128916948612437 1 1
0.144164276135052 0.142367153956997 1 1
0.257636895559618 0.254443145902234 1 1
0.0513675827909296 0.0505119969622348 1 1
0.0749664515576778 0.0744515503424495 1 1
-0.0613375115855164 -0.0606019274520057 1 1
0.0178164816590658 0.0172189019748025 1 1
-0.247507424683815 -0.24454542394023 0 0
-0.20394004896044 -0.202005447529329 0 0
-0.144616957779663 -0.14346943365482 1 1
-0.0623354376262115 -0.0614200022557528 1 1
0.241839882878891 0.238860121457983 0 0
0.0113025565902054 0.0111251563792825 1 1
-0.0411004336481608 -0.0401904494380041 1 1
-0.0907731489379566 -0.0902388759340328 1 1
0.0647739785625898 0.0644387343520684 1 1
-0.126887197215052 -0.125653893481263 1 1
0.0209935606936195 0.0204722807590792 1 1
0.114077241041196 0.113131138603391 1 1
0.0778738520941127 0.0763992259463313 1 1
0.135952510778305 0.134171198225966 1 1
0.0543509915440867 0.0543498437890873 1 1
0.0259753575508875 0.0260276025810771 1 1
-0.0127182352989777 -0.0127365181354572 1 1
-0.184675214723177 -0.18232030642356 1 1
0.00499688042711557 0.00514529960124446 1 1
-0.0364190745321078 -0.0360017901988057 1 1
-0.119173969890269 -0.117848880052174 1 1
-0.291770709836005 -0.289585191061528 0 0
-0.169889391236828 -0.168184433895913 1 1
0.129279592166141 0.127886161840623 1 1
-0.17416337662349 -0.172311620685403 1 1
-0.0110489584672017 -0.0110894256584018 1 1
-0.0804467505975904 -0.078941334755945 1 1
0.245791373152245 0.242962683527307 1 1
0.0931833535941957 0.0925119097575956 1 1
0.0217566407004693 0.0215770285101081 1 1
0.0631229941201375 0.0626653721426096 1 1
0.144406913405674 0.14283322698119 1 1
-0.0536758187264408 -0.0533478811345614 1 1
0.0253669405685065 0.025303269881853 1 1
0.123331840378602 0.122297214689588 1 1
-0.0471024052372749 -0.0468911130058077 1 1
0.0323041772376194 0.0319302138539611 1 1
-0.108546217559245 -0.107594080644528 1 1
0.0931866925255838 0.0921353609371676 1 1
-0.151746372657624 -0.149923733739178 1 1
0.216807351894761 0.214986935930123 0 0
0.0347061560153893 0.0348070405071878 1 1
-0.0137094366903571 -0.0136348145816503 1 1
0.0901282563060348 0.0886706097755993 1 1
0.0104758087229145 0.0101491851730508 1 1
0.00366530737372725 0.00326173337795853 1 1
-0.172069222220199 -0.169897380718457 1 1
-0.159191947429071 -0.157256614390825 1 1
0.234919443940899 0.232979094672815 0 0
-0.227237632272423 -0.225166692358916 0 0
-0.0521483528612524 -0.0513901345634084 1 1
0.185297984519867 0.182930846981962 1 1
-0.113246600057288 -0.112167598851133 1 1
0.0504726258269688 0.0497053139886503 1 1
0.00926672780751853 0.00926468826681637 1 1
0.175929529301841 0.17388263470293 1 1
-0.0904460917212791 -0.0890555437983209 1 1
-0.0799513362026174 -0.0787319574308317 1 1
0.0383388827286914 0.0383703152844767 1 1
-0.0645674694858272 -0.0643038832579875 1 1
-0.052719897650972 -0.0520275279328878 1 1
-0.141380678906312 -0.139753221364933 1 1
0.16159832962908 0.1598934276313 1 1
-0.0848193991860086 -0.0834857459237607 1 1
-0.0769934794981913 -0.0756909386921909 1 1
-0.0247343801332586 -0.0244498426677104 1 1
-0.0820470755766992 -0.081121995656152 1 1
0.0179300992661649 0.0176615769483843 1 1
0.144567049393561 0.143554513364304 1 1
-0.00518067787539483 -0.00573152785346291 1 1
0.000787482454660125 0.00086937953733119 1 1
0.0575638860815708 0.0570144382887196 1 1
-0.0382086693339704 -0.0381774368152563 1 1
-0.0909091511994488 -0.0907596237320844 1 1
0.0674635673051266 0.0666384363634662 1 1
-0.204556564916862 -0.202787926002828 1 1
0.0735383212705172 0.0729378355878543 1 1
-0.030831488055363 -0.0305688032206547 1 1
0.0537770601131704 0.0535393368248075 1 1
0.132368441651814 0.131438225957613 1 1
0.031188450862868 0.031409422270549 1 1
0.239116695251314 0.23669097034626 0 0
-0.0496857126783574 -0.0496775782112064 1 1
-0.116815582169717 -0.115562830500551 1 1
0.0925033406191179 0.0909011593432249 1 1
0.106851855721678 0.105809504049779 1 1
0.0247271001340235 0.024279140759891 1 1
0.0624954764156389 0.0614438293621656 1 1
0.188064393264569 0.186757468910938 1 1
0.0778325913120742 0.076754001396562 1 1
-0.031973123354114 -0.0317979423359811 1 1
0.228934787698591 0.227060868167994 1 1
0.25163739791716 0.249149356723926 0 0
-0.102863590656357 -0.101410346040734 1 1
0.0516761986584743 0.0513528352409441 1 1
0.0376734384062562 0.0365756965162002 1 1
-0.0153325709365812 -0.0148331919652521 1 1
-0.0607547959927951 -0.0603863739562017 1 1
-0.125091349505669 -0.123306284683197 1 1
0.130761060822535 0.129551043054451 1 1
0.0516497758354297 0.0507457450608178 1 1
0.272668923967481 0.269687139691114 0 0
0.0358445906223087 0.0350819898301382 1 1
-0.0689791531873586 -0.0678433045561594 1 1
-0.0909088762987252 -0.0893943020399445 1 1
0.0690980460533047 0.0683472060775609 1 1
-0.139193276936402 -0.137960442296573 1 1
0.00401852947241349 0.00401716328896233 1 1
-0.130869699064378 -0.130129261213026 1 1
0.112516256645044 0.11108478975867 1 1
-0.0516348436070959 -0.0509552286235218 1 1
-0.0836011646376027 -0.0829637319092583 1 1
0.0362412281846561 0.0358871063493709 1 1
-0.106047589429413 -0.104819013650555 1 1
0.286002398046185 0.283340501028516 0 0
0.0693763603665931 0.0683506946254646 1 1
0.167834712281221 0.16580385423655 1 1
0.169532273367891 0.167876400623209 1 1
0.034016819959711 0.0337585197468914 1 1
-0.0824648674759142 -0.0815871711187337 1 1
-0.157869054487088 -0.155941002758069 1 1
0.128118987849836 0.126650256195342 1 1
0.0490410509639122 0.0487852848762362 1 1
-0.152199775618611 -0.149903243918165 1 1
-0.0336374369972281 -0.0329564637028057 1 1
0.160433096724868 0.1591260655163 1 1
0.064477571211282 0.0638843270869117 1 1
0.0286614361475587 0.028411498733411 1 1
-0.0944297309904488 -0.0932297734495899 1 1
0.0438524796835833 0.0436029125968357 1 1
-0.132377926640589 -0.131235739846509 1 1
0.104550583573964 0.103148462718331 1 1
-0.130642949379081 -0.129726773466745 1 1
0.00741327587821895 0.00776614213868646 1 1
-0.047540162043943 -0.0475723141324166 1 1
0.0924925444560574 0.0916000968818751 1 1
-0.0775605906930417 -0.0766076745913344 1 1
0.164145088555315 0.162314749421683 1 1
0.0364916582881889 0.0361505924421627 1 1
-0.010200436748239 -0.00960711895523302 1 1
0.120605244688696 0.1191264461363 1 1
0.0492877645506565 0.0477267758972352 1 1
-0.152249790991627 -0.15121734136567 1 1
0.111843649720042 0.111509370496783 1 1
-0.186472062267695 -0.184813600053353 1 1
0.0918977055848911 0.0915124207695317 1 1
0.143069194008298 0.141684074980249 1 1
0.204551471658958 0.20243782659286 1 1
-0.159819219234525 -0.157938686708581 1 1
-0.121240307673659 -0.119830303599731 1 1
0.082140818821563 0.0813850570446855 1 1
0.178923716044373 0.177436416000938 1 1
0.0625046528887276 0.0617107167000309 1 1
0.136809990639705 0.135564144344039 1 1
-0.173906391519057 -0.172640774352952 1 1
-0.0463645953620955 -0.0461107784833202 1 1
0.164987641877021 0.163422197115718 1 1
-0.234699504865002 -0.232571944715088 1 1
-0.213142213332247 -0.210916193287839 1 1
-0.0210756340927435 -0.0199943045570452 1 1
-0.0554668334515247 -0.0552037059900661 1 1
0.0974777172172606 0.0965855144046913 1 1
0.0529680463695459 0.0530962830381758 1 1
-0.171795342985211 -0.170457035716818 1 1
-0.115266731133758 -0.113973115491357 1 1
-0.0397505883445373 -0.0394915548942939 1 1
-0.0310591496618503 -0.0307309980102762 1 1
0.318043227790114 0.314744241100577 0 0
-0.0296351704651373 -0.0294668360407203 1 1
0.195194696539682 0.192738028438701 1 1
0.0135796286950563 0.0139392270809473 1 1
0.229051210811299 0.226465638438824 1 1
0.0488949954316481 0.0481117589518385 1 1
-0.1142962358702 -0.113017533672128 1 1
-0.10104551935625 -0.100082627075912 1 1
-0.142015075004989 -0.140758942574846 1 1
0.330194851573475 0.326689688283054 0 0
0.0375934256639931 0.036396916470517 1 1
-0.0190918757033402 -0.0191885009523041 1 1
-0.196077232849006 -0.193670238635705 1 1
-0.0387995875926232 -0.0380452549968433 1 1
0.0510807534084927 0.0510276474714715 1 1
-0.0209098885232177 -0.0199441690738702 1 1
-0.0675527791575346 -0.0667522158243568 1 1
0.0472850593470663 0.0470007723643359 1 1
0.184752853275407 0.182306299558837 1 1
0.0854109390718527 0.0845620265552947 1 1
0.430185198288961 0.426200894683332 0 0
-0.0740171504901088 -0.0731551225838868 1 1
0.0917848450568914 0.0910868344920861 1 1
0.0171078187575499 0.0170794262290829 1 1
0.110014486103688 0.108320157231798 1 1
0.221589447970552 0.219254257149664 1 1
0.000413207014731191 8.6322086085757e-05 1 1
-0.0687691772770935 -0.0684526580353817 1 1
0.133952610835207 0.132034643430648 1 1
0.0561633827080182 0.0559967923202986 1 1
-0.0159758352563594 -0.0158814791008525 1 1
-0.0894023707014388 -0.0883199070429961 1 1
-0.0965230907215547 -0.0957069846203109 1 1
-0.0815046538985236 -0.0808736118413372 1 1
0.0251528487476954 0.0247823590467701 1 1
0.0634937871557399 0.0627664697768923 1 1
-0.0938938071993255 -0.0921045827519292 1 1
-0.127969246342898 -0.126887239275178 1 1
-0.0160674954075489 -0.0156767159798022 1 1
0.0710747889520033 0.0707356307903285 1 1
0.0610519406290089 0.0605273157371386 1 1
-0.031485226037095 -0.0311245844345661 1 1
-0.0134214076487054 -0.0134228822441831 1 1
0.0211164579051488 0.0208529746794338 1 1
-0.183030305548094 -0.181357265215616 0 0
0.08154423093882 0.0810155572177273 1 1
-0.0935930813359858 -0.0921133832521483 1 1
-0.21919956260381 -0.216445733336182 1 1
0.210016089750952 0.206992084999962 1 1
0.221794082467213 0.21925380260542 1 1
-0.068714807278451 -0.0678858033770594 1 1
-0.0513223879322353 -0.0508630485051915 1 1
0.0921185133788126 0.0911201558100301 1 1
0.106513077968445 0.105284762765014 1 1
0.0217144190548139 0.0219486025809571 1 1
0.122727004617604 0.121710136156054 1 1
0.0660278595399881 0.0656049139992722 1 1
-0.0242637279807382 -0.0239840849492404 1 1
0.00891319164817821 0.00917722958868311 1 1
-0.0373586379504748 -0.0369347035814201 1 1
0.0279484077084973 0.0273409090737394 1 1
-0.0060006010645527 -0.00615306128444432 1 1
-0.136163491075717 -0.134572439372113 1 1
-0.207820584429491 -0.205084788794656 1 1
0.189131353561216 0.18774053703073 1 1
-0.111136715121944 -0.110423621395864 1 1
0.128041423929709 0.127228566420932 1 1
0.0494228245430202 0.0485019476815782 1 1
-0.0760323966120221 -0.0755035216833014 1 1
0.0916378355074101 0.0909410207835192 1 1
-0.168671127006172 -0.166613461220702 1 1
0.170301763118169 0.168846569775407 1 1
0.0206226791832342 0.0202743307834655 1 1
-0.199061972863704 -0.19681966041922 1 1
-0.0286128654580482 -0.028332046621738 1 1
-0.0327740227203178 -0.0322058535492135 1 1
-0.133494968279475 -0.132082968190228 1 1
0.187431072759469 0.185446334186472 1 1
-0.0158210489819299 -0.0152470480455106 1 1
0.053741455568287 0.0532578436524351 1 1
-0.0320968573314236 -0.0321763552403794 1 1
-0.181586443775131 -0.179646864790814 1 1
-0.0626453258930446 -0.0625746208452522 1 1
0.0824546750027769 0.0818610692128132 1 1
-0.11101697509633 -0.110508025399756 1 1
-0.0865007030295869 -0.0858079329208861 1 1
-0.144330887502084 -0.142585717986761 1 1
-0.0139465268912354 -0.0139616893988076 1 1
0.0341612714987277 0.0337950912463061 1 1
-0.0668934093646395 -0.0657605693011087 1 1
-0.0758109010720099 -0.0750732803877404 1 1
-0.0199845963956288 -0.0199953161882161 1 1
-0.0160753746516015 -0.0155607169883799 1 1
0.142077742017645 0.141060206282461 1 1
0.156556536971575 0.155176021951406 1 1
-0.1810651013993 -0.179453814725146 1 1
-0.250591688739344 -0.248101374519888 0 0
0.0519576487234827 0.0514288650033391 1 1
-0.00772386382684581 -0.00748154811706655 1 1
-0.0223555248004203 -0.0217960542084388 1 1
-0.0613955976212962 -0.0605965844165202 1 1
-0.0709649962444904 -0.070831405260449 1 1
-0.266198809686186 -0.263626384133732 1 1
-0.0170219162699257 -0.0167946752557476 1 1
-0.0635725750861646 -0.0627263804822488 1 1
0.00564818555454271 0.00577013034061464 1 1
0.0559523425478173 0.0558405387056001 1 1
-0.0335714455539913 -0.0332081658189033 1 1
-0.00746029559630214 -0.00709356714302555 1 1
-0.0867348466507793 -0.0851477408939875 1 1
0.214153832526991 0.211806195438153 0 0
-0.0494002460439662 -0.0492717917877449 1 1
0.0318342545442328 0.031600223900651 1 1
0.0608897442983621 0.060151558282698 1 1
-0.0226790896160662 -0.0227569648028173 1 1
0.0736913936682076 0.072450938689248 1 1
0.14870500672714 0.147331602702275 1 1
-0.00288844669885855 -0.00216637475368789 1 1
0.0201013242429633 0.0201031423150377 1 1
0.0250990953839763 0.0245860513533058 1 1
-0.155033056862851 -0.15346915578788 1 1
0.14923713620958 0.147446156371006 1 1
0.279853608459048 0.276869242552479 0 0
0.14788307133028 0.14613596569804 1 1
-0.0750424311974536 -0.0744273825445153 1 1
0.0346199285266399 0.0346674575259459 1 1
-0.0389489131735929 -0.038387941872597 1 1
0.194216373599365 0.192455648393393 1 1
-0.370140510376359 -0.36651177446233 0 0
-0.0364139417960621 -0.0360082816688355 1 1
-0.149076397230957 -0.147784287899493 1 1
-0.0615377438453707 -0.0610211576482111 1 1
-0.0218067557795238 -0.0214805034576262 1 1
0.0437766958615415 0.043418321586615 1 1
0.193704218474599 0.192168582398866 1 1
-0.00394774710947826 -0.00361246228947486 1 1
0.0190375838031954 0.0189545886789982 1 1
-0.0995690923234874 -0.0984112754153015 1 1
0.127767855067577 0.126111195284487 1 1
0.0451860990068289 0.0447031952630598 1 1
-0.125977305938518 -0.124754355639121 1 1
0.0510821440925454 0.0505690696347899 1 1
0.0694589511213796 0.0686200295343214 1 1
-0.121577196834542 -0.120176514006981 1 1
-0.252462793261284 -0.249926710290064 0 0
-0.173357385080057 -0.170982199852742 1 1
-0.0963912904000787 -0.0949398470500329 1 1
-0.0255732754582147 -0.0253485088716086 1 1
0.0100297967061111 0.00997127130092945 1 1
0.0189702834091904 0.0186466962106053 1 1
0.0818153833878484 0.081338128458242 1 1
-0.0341254728289286 -0.0335898275597774 1 1
0.113676720382728 0.112696704835009 1 1
0.0904973671820456 0.08912642793853 1 1
0.0139070869514105 0.0141985257454209 1 1
-0.0274979227703942 -0.0274836042720027 1 1
0.229991761088422 0.228240413708024 1 1
-0.0262698875111015 -0.0252143568672809 1 1
-0.132655019417572 -0.131391969230591 1 1
0.0328907096220365 0.0330772567808144 1 1
-0.206910054622937 -0.203919679756759 1 1
0.0926236110632338 0.0915825452582149 1 1
0.232382907823754 0.229822461754392 1 1
-0.0242476268693282 -0.024015691281535 1 1
0.0321538584961337 0.031376571895861 1 1
0.00243199917358701 0.0023207137204981 1 1
0.0645328941951075 0.0642314301196223 1 1
-0.0310098047837874 -0.0311136130504031 1 1
0.000167414323354643 -0.000392695779615843 1 1
-0.0353066466709219 -0.0345010745733771 1 1
-0.320183687935464 -0.316554382030328 1 1
0.191149690657296 0.188979495644903 1 1
0.0250918683270069 0.024796732194119 1 1
-0.031780478981587 -0.0315127503648748 1 1
-0.141022278610231 -0.139298468692102 1 1
-0.00681316225892785 -0.0064760941806595 1 1
-0.0158587106586733 -0.0155646572227273 1 1
-0.185333068355969 -0.18378966795381 1 1
-0.144583809410514 -0.143315605546438 1 1
-0.0159561438039149 -0.0160569155616456 1 1
0.13462282313341 0.133348299248378 1 1
-0.00242617428003872 -0.00211746143761345 1 1
-0.148899144227161 -0.14776118007059 1 1
0.193243226168222 0.191446845983134 1 1
0.0462128599192191 0.0458081230409852 1 1
-0.158208328912853 -0.156472900830317 1 1
-0.0868808206816129 -0.0859739269251827 1 1
-0.043366507437043 -0.0428183227446463 1 1
-0.109107341002244 -0.108095745571536 1 1
0.13655229390495 0.135036415885879 1 1
0.18411637378541 0.182752255859913 1 1
-0.0884211924297253 -0.0881128371870059 1 1
0.154896724585151 0.153423020080115 1 1
0.0652434150866088 0.0643867329405794 1 1
-0.0163725039083953 -0.0160473735107322 1 1
0.0519246073835146 0.0512384062431609 1 1
0.0257341539754167 0.025245519516488 1 1
-0.164070986590398 -0.162576818637955 1 1
-0.0133448023402838 -0.0135073529893533 1 1
0.201295420459269 0.199327972168306 1 1
0.165469606702549 0.164185139697287 1 1
-0.0825344381107908 -0.0816062284338927 1 1
-0.115278738410783 -0.113879052388964 1 1
-0.144253090926484 -0.142353423512937 1 1
0.149929080689393 0.148219968509475 1 1
-0.0048815723638006 -0.00461399013352787 1 1
0.0422750122911514 0.0415111363724783 1 1
0.0633417489658733 0.0626351358799512 1 1
-0.127847494036378 -0.126350535419713 1 1
0.172443446592589 0.170215499533091 1 1
0.0568710972395799 0.0566498056979937 1 1
0.172220033290134 0.170096708369524 1 1
0.145834616547462 0.144358049458261 1 1
-0.0180631968187412 -0.0177525792785633 1 1
0.000601263075221599 0.00086631560546797 1 1
0.084669710655461 0.0835573638158086 1 1
-0.0155595020846693 -0.0151487496315708 1 1
-0.16052667618096 -0.158254286921916 1 1
-0.161070247293752 -0.159998003280779 1 1
0.00575802954114454 0.00645286769166591 1 1
-0.0524126774633212 -0.0520833953570331 1 1
0.168315039711125 0.165805397439023 1 1
0.0543169586990823 0.0542978622466387 1 1
0.0729915473087774 0.0724618125149304 1 1
-0.208568006623504 -0.206051387328857 1 1
0.0127845142065107 0.0123926046380372 1 1
0.0700894157079386 0.0693433701123868 1 1
0.0135434662358322 0.0129762948338074 1 1
-0.21601951957673 -0.213793979067114 1 1
-0.208222358564647 -0.205936625863855 1 1
0.0629538939432457 0.0624741877807234 1 1
0.0561198690278168 0.0551211052533285 1 1
-0.0672193411228158 -0.0658572164317244 1 1
0.111812470454171 0.110800491653154 1 1
-0.0958551158107651 -0.094952090903963 1 1
-0.00255774450715414 -0.00219604933638323 1 1
0.159736972512421 0.158199230536186 1 1
-0.111339036610765 -0.109767901753764 1 1
-0.0529822085460988 -0.0524676397851884 1 1
0.216179640536176 0.213859446192467 1 1
0.0713702995955415 0.070448151830967 1 1
-0.0999369412702351 -0.0988004231750977 1 1
0.186502572504311 0.185580435231819 1 1
0.0237146040248709 0.0234887294913221 1 1
0.0964796925956636 0.0951427112841757 1 1
-0.028342160490287 -0.0284570064873106 1 1
0.129226026743621 0.127680561972915 1 1
-0.066256645066069 -0.0653448738817392 1 1
-0.117157304927396 -0.116248705886976 1 1
-0.0312544365481918 -0.0310686651728153 1 1
-0.239477136010352 -0.236294288992581 1 1
0.333999777927172 0.331015633430766 0 0
0.128361975627163 0.127188003720569 1 1
0.0219541578509121 0.0215555137366948 1 1
0.151459083160985 0.149717408535542 1 1
0.11734809866562 0.116577345718203 1 1
-0.171023012591501 -0.169684223130283 1 1
-0.294455139451319 -0.291540214523504 0 0
0.00634112289419558 0.00615761206609344 1 1
-0.164789494513216 -0.163439179843951 1 1
0.130152243147742 0.128631692133621 1 1
0.0102147014956401 0.010030429452456 1 1
-0.170209145076144 -0.168588390474531 1 1
-0.157134039138669 -0.155913914507255 1 1
-0.153289224871847 -0.151712806198106 1 1
0.0926902446249058 0.0916285599619644 1 1
-0.289119963231899 -0.286254529221946 0 0
0.167223428814489 0.165758892480987 1 1
0.100709311043776 0.0998010206459545 1 1
-0.216138114266185 -0.214300803435323 1 1
0.0339284155998796 0.0330225365747521 1 1
-0.0344959222999533 -0.0336467392645401 1 1
-0.101021625098895 -0.100218031924139 1 1
-0.190636829079309 -0.189006674402115 1 1
0.332401360741772 0.328726567914647 0 0
-0.158272968444362 -0.156678300240632 1 1
0.103922770782139 0.10291520289967 1 1
0.163773420493087 0.16181687018099 1 1
0.110310778249854 0.108903147212397 1 1
-0.297064392215238 -0.294169479664338 0 0
0.221381122513875 0.218855471487735 0 0
0.202376475595742 0.200321705723731 0 0
0.055155929040382 0.0545509515802794 1 1
0.275904940432552 0.272624592150502 1 1
-0.0746208763976119 -0.0735764974300218 1 1
0.117181464186975 0.115980498372859 1 1
-0.0668750108495749 -0.0665325290349545 1 1
0.120468032912094 0.11958896665873 1 1
0.139381107017037 0.137864250013304 1 1
0.161366329016141 0.159665956558292 1 1
0.209661102478562 0.208213928225435 1 1
-0.0173659076390775 -0.0170877693982208 1 1
-0.126001034932093 -0.124723797617147 1 1
0.0310677667375665 0.0306388803357559 1 1
0.0262111001711609 0.0261354205743977 1 1
-0.134557366308417 -0.132900305844473 1 1
0.129099131135594 0.127514577482454 1 1
0.0132300283791545 0.0131849375866712 1 1
-0.10251197975264 -0.101671474272382 1 1
-0.143234524221635 -0.141949290899411 1 1
0.0906745885928466 0.0899441494010626 1 1
0.0576375069512494 0.0576664904002893 1 1
-0.00932271311552303 -0.00913101530952603 1 1
-0.215792354275238 -0.213635461448679 1 1
-0.120278770814496 -0.119690829000729 1 1
-0.113472841963688 -0.111565703159003 1 1
-0.155090892460141 -0.15393214143384 1 1
-0.054732742530788 -0.0543511957881447 1 1
-0.0577662788582321 -0.0575349697418118 1 1
0.0104518143705867 0.0104605347959763 1 1
-0.0241675513617922 -0.0239757672832868 1 1
0.123951634417539 0.123269666845538 1 1
-0.141960238552287 -0.140368723098861 1 1
0.0754014512715161 0.0748972639632003 1 1
-0.0574134608409284 -0.0564705062378636 1 1
0.106807962715174 0.105957563390806 1 1
0.194989141355641 0.193159352388474 1 1
0.0389946764289044 0.0384538458805104 1 1
-0.129330013973275 -0.127409614951652 1 1
-0.0662814768329684 -0.0650079993873196 1 1
0.114097325817912 0.112868520644179 1 1
0.0449196295167564 0.0442605218072453 1 1
-0.156910051639115 -0.154800082061068 1 1
0.130021838457025 0.128444443645695 1 1
-0.0140272929135621 -0.0135706836502057 1 1
-0.0593253242902591 -0.0584193228173358 1 1
-0.0705497304974751 -0.0695695665321064 1 1
0.0669993810261631 0.0657915081581073 1 1
-0.0631499226053796 -0.0622081630489713 1 1
-0.0459664680485982 -0.0453323467084688 1 1
-0.104693165754493 -0.10377749130749 1 1
0.0857463360589167 0.0845873510520932 1 1
0.164239480849652 0.162835701698923 0 0
0.00976973292771869 0.00945678565619837 1 1
-0.170991314705836 -0.169363698720298 1 1
-0.00373940554600547 -0.0043002487215009 1 1
-0.0727794966247766 -0.0718085058924681 1 1
-0.080635666677299 -0.079834908158042 1 1
-0.171240997887445 -0.169342452255623 0 0
0.207999344397876 0.20578400796996 1 1
0.229471209652391 0.227825502150371 1 1
-0.0313051580851306 -0.030780871665755 1 1
-0.00230775047774083 -0.00275093247158263 1 1
0.0211264182494796 0.020630529889874 1 1
-0.0263209162913844 -0.0257350266235398 1 1
-0.0312614192370147 -0.0313086822629846 1 1
0.11715098608206 0.115859392481611 1 1
-0.0623761817088753 -0.0614287428966389 1 1
-0.120130714725616 -0.118495534111791 1 1
0.246990551744441 0.244391126732514 1 1
0.0767740045728483 0.0758606230557222 1 1
0.369154629060221 0.365520584703457 0 0
0.290751677672634 0.287666154659472 0 0
-0.106286310459723 -0.105223543383863 1 1
0.190687609988753 0.188977595516704 1 1
0.0565338278049154 0.0552888282081163 1 1
0.11023482000503 0.108364296018898 1 1
-0.10293243758734 -0.101544621377159 1 1
0.213132424216114 0.210477062048265 1 1
0.102260558275479 0.101235665598278 1 1
0.214827606308561 0.211876507473843 0 0
-0.0945558347092133 -0.0937443158437405 1 1
0.0538279372380151 0.0529740088057551 1 1
0.0976590029794712 0.0968773245289137 1 1
0.0201416910284144 0.0201760000982668 1 1
0.0442107365040862 0.0428929112051055 1 1
-0.0152646708310025 -0.0150225408687116 1 1
-0.227457500714795 -0.224857892439967 0 0
0.0720546327545262 0.0713943097213068 1 1
0.178552670304689 0.17698641425425 1 1
-0.0660718925584067 -0.065178150903812 1 1
-0.0551724658491855 -0.0545950363402607 1 1
-0.0196111517053495 -0.0193781168181533 1 1
-0.20573337428456 -0.203931090188828 1 1
-0.165266306936761 -0.163731110269324 1 1
0.103827585010535 0.102645548451404 1 1
-0.162226372162788 -0.160619718953865 1 1
0.114713871509164 0.113443328036555 1 1
0.0551386091794911 0.0545480347794927 1 1
0.0204618746320158 0.0202760902539052 1 1
-0.100406326338849 -0.100046770085789 1 1
0.0531199005960383 0.0528983617082896 1 1
0.203373085239558 0.200637573779292 1 1
-0.210888218514434 -0.209067266085286 1 1
0.240297206948463 0.237542381684735 1 1
-0.125051574911376 -0.123459164841517 1 1
-0.10901595458845 -0.107716265022736 1 1
-0.0700123714497297 -0.0693102969896238 1 1
0.0634311802628626 0.0630707315694526 1 1
0.152493085915776 0.150370507959245 1 1
0.00197773854236347 0.00179885472799397 1 1
0.115519904932454 0.114466056912735 1 1
-0.0196438017240634 -0.0187688832414578 1 1
-0.222475483384958 -0.219930988880764 1 1
-0.0454891014530304 -0.0444944782521582 1 1
-0.229346946586274 -0.227366388165956 1 1
-0.175289155582303 -0.173322941754632 1 1
-0.175069827724711 -0.173039547766588 1 1
0.0183439081658551 0.0181013350888719 1 1
-0.0130545717379768 -0.012900281503867 1 1
0.0384561626808632 0.0378600693753253 1 1
-0.15593164504306 -0.15419929572099 1 1
-0.0997931685922724 -0.0987781599964396 1 1
0.0637230094207364 0.0635327386177672 1 1
-0.171283661119866 -0.168827194393047 1 1
-0.127543325904696 -0.126361842841956 1 1
0.0705595334180259 0.0697003412908001 1 1
0.17329132710204 0.171024995357872 1 1
0.126957120238437 0.125160209328372 1 1
-0.0793946489471687 -0.0780959641359714 1 1
0.0794086478381877 0.0788191232947747 1 1
-0.0910426407046299 -0.0908139800591552 1 1
-0.103837484018078 -0.102622154935312 1 1
-0.0942471629793415 -0.0931172046816039 1 1
-0.124276487738191 -0.123236887438274 1 1
0.0365876880905039 0.0362283538387358 1 1
0.215004894069638 0.212649809726106 1 1
-0.0923828215786579 -0.0916620688741933 1 1
-0.0359717279083604 -0.0357719806282929 1 1
-0.10254423281758 -0.101398058574654 1 1
0.149211111083302 0.147665356500964 1 1
-0.303068267694756 -0.299820392812957 0 0
0.196346608973213 0.194305746504302 0 0
-0.134832947294463 -0.133416444352254 1 1
0.0573012556264942 0.0562231228885771 1 1
0.0390275053402583 0.0397160851906586 1 1
0.0904455590653475 0.0893984869852807 1 1
0.143334168734013 0.142381757620414 1 1
-0.154123728964978 -0.152391108469324 1 1
0.075687054396082 0.0750490499193299 1 1
-0.237093007310113 -0.234954220534846 0 0
0.0738080275568222 0.0732137602343669 1 1
0.00264817141691138 0.00314797537162487 1 1
-0.299928171981389 -0.29698360337829 0 0
0.0729809164955855 0.0720307349273267 1 1
0.0810874990642861 0.0801417045429716 1 1
-0.177209832682175 -0.175781141717657 1 1
-0.0596081586044667 -0.0586113465064231 1 1
-0.0221813608751295 -0.0218730111754108 1 1
0.0422659718686414 0.0425084499589863 1 1
-0.0359634807509412 -0.0355506201427786 1 1
-0.112624619494829 -0.112225804925061 1 1
-0.104189091245429 -0.102936512217483 1 1
-0.00932989230016903 -0.00901233245802542 1 1
-0.11092291311142 -0.109704479440373 1 1
-0.0805600981641079 -0.0802708501194978 1 1
0.105593440746008 0.10415281794532 1 1
-0.0206863172185785 -0.0203686759995658 1 1
0.0180132189063504 0.0175976109113761 1 1
-0.11119840633564 -0.110088986733932 1 1
0.0187961852353084 0.0182879995090266 1 1
-0.0941230651005659 -0.0930537017335615 1 1
0.0605080079720431 0.0591029292251008 1 1
-0.0275314663212394 -0.0278619260891697 1 1
-0.0857789726452876 -0.0850815894350234 1 1
-0.116397182225324 -0.115582713975638 1 1
0.0721852629323673 0.0712208530971869 1 1
-0.0288347296363397 -0.0290731336107397 1 1
0.095356695723895 0.0944866769380092 1 1
-0.0589615713699118 -0.0581616064569141 1 1
0.0217111786075519 0.0210271437935551 1 1
-0.196132521978287 -0.194049177567113 1 1
0.00436074360680862 0.00447878036034201 1 1
0.0469653082468644 0.0463071591070802 1 1
-0.0539213990433949 -0.0531639048502865 1 1
-0.017019995186111 -0.0169926408168945 1 1
-0.137659077492772 -0.136438197874464 1 1
0.0744740213674305 0.0739146744777558 1 1
-0.00683090359595077 -0.00655004954711447 1 1
0.0311926657631417 0.0313372124444656 1 1
0.0734897049636544 0.0722772571327443 1 1
-0.0247242403655334 -0.0244114117400552 1 1
0.120089108576078 0.119094257057335 1 1
0.115202793533228 0.113477552842722 1 1
0.0216372989414813 0.0211873990489062 1 1
0.0653656421854322 0.0649680004547446 1 1
-0.023830051043382 -0.0234760694665834 1 1
0.033996872249527 0.0335723336742949 1 1
0.105246959168538 0.103749566358855 1 1
-0.0133313496540953 -0.0134824416571129 1 1
0.0859328166366609 0.0844704851776577 1 1
-0.140821120713585 -0.139032860811534 1 1
0.0943308297146788 0.0933171657315525 1 1
-0.0420821429790202 -0.0418065776697126 1 1
0.0914882656382009 0.0907189805570206 1 1
0.0180413762777917 0.0179952856032564 1 1
-0.0176461524309553 -0.0174662681637154 1 1
-0.134729757729299 -0.133091321059403 1 1
-0.078897908328703 -0.0781972436834872 1 1
0.0344425974755473 0.0335800943714139 1 1
-0.00877176393845068 -0.00910880406429127 1 1
0.0424787817790683 0.0422325348998908 1 1
0.189451082997784 0.187355580315485 0 0
-0.0343260539176587 -0.0340567829122791 1 1
-0.194795621814119 -0.192661108558793 1 1
0.246341811945799 0.244157201771984 0 0
0.187354709844752 0.184867555498725 1 1
-0.111408050611122 -0.110823272271546 1 1
0.12976916069085 0.128514100244427 1 1
-0.0239131906172497 -0.0240684399575272 1 1
0.0158383395878441 0.0156868300152319 1 1
-0.115381150556114 -0.114405602854285 1 1
-0.0472397735097896 -0.0468237033291554 1 1
0.0484722615393166 0.0480585378811562 1 1
0.029331282135471 0.0294998192637428 1 1
-0.139514395251279 -0.138222320314827 1 1
0.0983834529785035 0.0972188676954358 1 1
-0.084225796893726 -0.0834956197791144 1 1
-0.12825817534977 -0.126571039273854 1 1
-0.217029164152968 -0.214847310166865 1 1
-0.175229635693755 -0.173171460118187 1 1
-0.168806450701576 -0.16716074910366 1 1
0.121473254954251 0.119862413853973 1 1
0.0282066456609446 0.027664732162119 1 1
-0.0687603463118077 -0.0684861527213733 1 1
0.0313069727663073 0.0305546993276465 1 1
-0.0877518760291736 -0.086628983540513 1 1
0.127297058555494 0.126060985224345 1 1
0.0538097882562024 0.0537696717130231 1 1
0.423598485625622 0.419221331917858 0 0
0.0874125708870806 0.086156603263893 1 1
0.0908547894955001 0.0898734094394684 1 1
-0.070847613290486 -0.0699628459544793 1 1
0.0921786321666515 0.0913383958147368 1 1
0.0210132471922038 0.0207518753337451 1 1
0.00709415964446098 0.00758866427623736 1 1
-0.0609870679129619 -0.0604454165032581 1 1
-0.0594746060276967 -0.0587183056249001 1 1
-0.0476007943146338 -0.0475244493929353 1 1
0.0193037999794585 0.0189160634007111 1 1
0.0636458355519409 0.0631653294195245 1 1
0.188060054054801 0.186002506032284 1 1
-0.144754597150672 -0.142546891497267 1 1
-0.126378108027033 -0.124416055981092 1 1
0.108777599881124 0.107589159315192 1 1
-0.0103302830295127 -0.0102650132199796 1 1
0.073178113566741 0.0724643083166055 1 1
-0.0532553060131123 -0.0535050569100573 1 1
-0.0461621001745786 -0.045498040404344 1 1
-0.00622550357339742 -0.00626885826486308 1 1
0.0179101574066899 0.0177224795322439 1 1
-0.0643664100935161 -0.0639192327319246 1 1
0.0109157856495524 0.0104919188709022 1 1
0.109068124267614 0.108064857594501 1 1
0.0322500789888137 0.0322602117469049 1 1
0.0145139573781183 0.0146815330929584 1 1
0.0475036593892702 0.0473360732368906 1 1
-0.0443566839027013 -0.0438376750658746 1 1
0.0414703033514413 0.0407558464738982 1 1
-0.0778980689928031 -0.0769298991903207 1 1
0.111899009346795 0.110867060948457 1 1
-0.0510858583919067 -0.0506923145590647 1 1
-0.00209933469954916 -0.002216000641835 1 1
-0.0958451425657224 -0.0941493608389908 1 1
0.071455614609085 0.0702039458015335 1 1
-0.100275378212533 -0.099381381527349 1 1
-0.144709925078297 -0.143881503789467 1 1
0.0487435303753136 0.0477465455489616 1 1
0.0290271833931239 0.0289318342027418 1 1
-0.010775736930668 -0.0104537515632509 1 1
0.0540881496619855 0.0538575913931275 1 1
0.147933549587129 0.146935676879187 1 1
-0.0458070826625895 -0.0456026711384887 1 1
-0.24113816092249 -0.238093009927418 0 0
-0.10441383484435 -0.1025504588978 1 1
0.136505004109159 0.135771304854515 1 1
-0.141450310064907 -0.140631302663548 1 1
-0.273915896314158 -0.270760522703322 1 1
0.00710465088587412 0.00686488963034837 1 1
-0.0107530915523796 -0.0101182456489306 1 1
-0.0855066921438139 -0.0847849250916102 1 1
0.174003533488849 0.172242487493069 1 1
0.189060383156902 0.188098981351241 1 1
0.0528851343082317 0.0526100931207248 1 1
-0.180942964376512 -0.179202933217381 1 1
-0.0982902854656631 -0.0970163715128865 1 1
0.0761005680838456 0.0757322261402174 1 1
0.0734140575837603 0.0727082461866145 1 1
-0.138880686035053 -0.137778705784235 1 1
0.0291160176564164 0.0291452570743246 1 1
0.137701540533239 0.136503042516652 1 1
-0.121999197047289 -0.121377003787219 1 1
0.138184707366386 0.136650323033554 1 1
0.133716409118444 0.132565848802379 1 1
0.0696739883124887 0.0691030384580145 1 1
-0.0559124073349779 -0.0557957052829455 1 1
-0.227378237338186 -0.225197847844773 0 0
-0.036504766173193 -0.0361248620810502 1 1
-0.206841441334177 -0.204910200317877 0 0
-0.0267077627561015 -0.0263104162209921 1 1
-0.0404376114355137 -0.04047536547906 1 1
-0.140577446693495 -0.139270407364523 1 1
0.202977782804728 0.200991088415954 1 1
0.0153839097204223 0.0156043533926697 1 1
0.194184762150471 0.192042106887053 1 1
-0.26247246237721 -0.259505807763468 1 1
-0.0757624484507141 -0.0751136395146496 1 1
-0.0479181289784669 -0.0470844301159755 1 1
-0.0108601732188858 -0.0107800253631537 1 1
-0.0352361948228348 -0.0344261212001172 1 1
0.0440100694279493 0.0433485220109327 1 1
-0.183245893542015 -0.18112617869291 1 1
0.00666958536267454 0.00685857985630479 1 1
0.197591830106082 0.195382830196308 1 1
0.0547338396631805 0.0541284941056039 1 1
0.156994837624515 0.155652941344088 1 1
0.00507968250529464 0.00499109231567029 1 1
0.166895550991825 0.164950146835684 1 1
-0.232104937752419 -0.229690981905005 0 0
-0.0712023824662576 -0.0710244136488176 1 1
-0.0857348683751702 -0.0852930050870942 1 1
0.103746923313506 0.102730664823083 1 1
0.0777772100803605 0.0769496072413718 1 1
-0.0312776045572929 -0.0308415427805528 1 1
0.0179903440350613 0.018080396829257 1 1
0.218026596972747 0.214639765813459 1 1
-0.0562740185406182 -0.05539687225027 1 1
0.1011785885088 0.10032686674312 1 1
0.147926600094705 0.145886316572257 1 1
-0.104145464859494 -0.103921568935055 1 1
-0.0657220482797512 -0.0648748565969693 1 1
0.0475385499697524 0.047032510341217 1 1
0.146598986184277 0.145189636724776 1 1
0.107276960802115 0.106379840042848 1 1
-0.0260869667950844 -0.0261347045063219 1 1
-0.0421110046713107 -0.0420503025477776 1 1
0.0945309718142505 0.0938700110133694 1 1
-0.101618034102623 -0.100297722335613 1 1
-0.0174815525755544 -0.0175481696924247 1 1
-0.214219518931301 -0.211567508175987 1 1
0.010822710369904 0.0105954410859391 1 1
0.0702049182835151 0.0694775562059433 1 1
0.0276653068903731 0.0283926759857463 1 1
0.166008920523697 0.164682806170958 1 1
-0.0741528458089721 -0.0731270116497735 1 1
-0.0389795555764787 -0.0387972103950026 1 1
0.174758189890191 0.173037923899953 1 1
0.0752153208039496 0.0747129486050911 1 1
-0.0860220843378723 -0.0854865183732745 1 1
0.10912874434194 0.108105304835495 1 1
0.202547124091658 0.200682407626165 0 0
0.0355436391056548 0.034765601021754 1 1
0.0749575479705604 0.0744550121447397 1 1
0.110918333875411 0.110221147985551 1 1
0.203502688087856 0.201338501767126 1 1
-0.10073833343072 -0.0997231066015576 1 1
0.24480288444578 0.242649213593398 1 1
0.212784676769684 0.210771120435042 0 0
0.264971100201753 0.262175774339512 0 0
0.0894563402872932 0.0884248782676259 1 1
0.109581928491843 0.108336107992084 1 1
0.0830590824615959 0.0819032833609098 1 1
0.237430348727597 0.235482067695921 0 0
0.219243645240121 0.216736309151227 0 1
-0.0150201933680297 -0.0144732159115355 1 1
-0.0780194681801276 -0.0770754381655269 1 1
0.083212551746592 0.0828938470475485 1 1
-0.153982383148525 -0.152722590899718 1 1
-0.171631732335503 -0.169572483553447 1 1
0.0841903017631911 0.0833639017956343 1 1
0.231948727765391 0.22995331289841 0 0
0.0535319344988456 0.0530028272644432 1 1
0.17369172849711 0.172067352475052 1 1
0.166454248195701 0.164635192808391 1 1
0.0628915937748384 0.0623554977409541 1 1
0.239905821742257 0.237097313377197 0 0
0.0904974688680882 0.0900350116774165 1 1
-0.133765670866926 -0.132772268537031 1 1
-0.203063069101788 -0.201123466611041 1 1
0.0611137785898207 0.0599416492286565 1 1
-0.0215953455868846 -0.0215332636217677 1 1
-0.0152408749923045 -0.0151689055588274 1 1
-0.0576897034476265 -0.0570806851562461 1 1
0.0229119862414379 0.0229319647321057 1 1
-0.0638441327085615 -0.0632479426631975 1 1
0.0403972742768341 0.0401413502844208 1 1
-0.196217626711401 -0.193518004145306 1 1
-0.0783480462507819 -0.0777440306958345 1 1
0.0166266255646517 0.0163296382464902 1 1
-0.11425393978708 -0.112763586608503 1 1
0.0771479755372538 0.0759060373155704 1 1
0.00379792421874112 0.00376806116852492 1 1
-0.00448221246223219 -0.00413509927205855 1 1
-0.233816657368346 -0.231608265164887 0 0
0.13177939491474 0.129993778017096 1 1
0.156104414334104 0.154141383633668 1 1
-0.0578663030424346 -0.0575334080224152 1 1
0.0882047657454269 0.0871823892733277 1 1
-0.0866603193919865 -0.0858618182906033 1 1
0.0625470828021579 0.0615568257001711 1 1
-0.0487764871605739 -0.0484907867511887 1 1
0.197219796991827 0.195715732819484 0 0
-0.285079267416571 -0.282255677272473 0 0
-0.0388522251901429 -0.038428422258277 1 1
-0.0493200331917037 -0.0491086240641186 1 1
-0.00982329946721212 -0.0100645832839851 1 1
-0.174783379463178 -0.172706070851471 1 1
0.0561340038221882 0.0556761563134847 1 1
0.00660972818612442 0.00716732276382611 1 1
0.230219740885682 0.228404477645246 0 0
-0.0530733095930014 -0.0525854856121741 1 1
0.0311486525120238 0.0308405928031459 1 1
0.123315919862476 0.122306185743771 1 1
0.0839549980487593 0.0825966583592129 1 1
-0.0195858971606748 -0.018864305724575 1 1
0.0541344233267501 0.05378123229498 1 1
0.171684172759582 0.170184243122541 1 1
0.177636581485834 0.175818270559293 1 1
0.29291574524104 0.289931573108028 0 0
0.0147374094800146 0.0145024324588365 1 1
-0.0590209765726587 -0.0581677157667631 1 1
-0.123155004515496 -0.121690933303358 1 1
-0.203298069318964 -0.200840050056088 1 1
-0.207275638158709 -0.205843790949571 1 1
0.0159258603746822 0.0160214341486903 1 1
0.000268275833405338 0.00018750047270958 1 1
-0.0594666465626507 -0.0590541108976775 1 1
-0.0937415560974701 -0.0926967179276554 1 1
-0.0448426048809699 -0.0442149810383197 1 1
0.0170947623944794 0.0169794790888189 1 1
0.0737001220853582 0.0731982922176517 1 1
-0.0042385946073514 -0.00416410151214276 1 1
0.273586597073966 0.270502991953592 1 1
-0.0473555202081682 -0.0471932431164467 1 1
0.0796239536405394 0.0792278370328894 1 1
0.0549553367319347 0.0546726741575325 1 1
-0.0281138008919788 -0.0278039227018185 1 1
-0.0162668951455528 -0.015788462053013 1 1
0.182680773689241 0.180795750355812 1 1
0.134864585841997 0.133571513036608 1 1
-0.169028079571477 -0.166717521133561 1 1
0.245911278062206 0.243513472992519 0 0
-0.148487926473877 -0.14760513843465 1 1
0.0454851320254685 0.0454962678329378 1 1
0.0100136723806573 0.00959556875715466 1 1
-0.0266293399352863 -0.026500107033144 1 1
-0.0279073289520165 -0.0276714432621191 1 1
-0.0370586545995425 -0.0368399740071402 1 1
-0.16186575963098 -0.160835184057282 1 1
0.0857006885430334 0.0849528596278632 1 1
-0.0237942665327623 -0.0235332705136036 1 1
0.107989965641366 0.106383541294205 1 1
-0.101849798021239 -0.100707510244137 1 1
-0.00497731607527896 -0.00485601431578321 1 1
0.199439485383681 0.19795442731826 1 1
0.0880276218828041 0.0875190334727139 1 1
-0.0174885184239866 -0.0172770160873264 1 1
-0.00997692189127446 -0.00974233020810315 1 1
-0.0136335968557163 -0.0134916115907601 1 1
-0.0317548764862481 -0.0316750432239601 1 1
-0.0465620741276353 -0.0458587618000343 1 1
-0.0848048227885285 -0.0838443892547338 1 1
0.0704954530562723 0.0693853819932977 1 1
0.0795309437970941 0.0788257678746068 1 1
0.238143178311121 0.235928275738743 1 1
0.0353261243326142 0.0355499270088044 1 1
0.334678016074533 0.331400322146393 0 0
0.0190689756857815 0.0191992434915405 1 1
-0.409474635067309 -0.405500061070865 0 0
-0.131939676448026 -0.13061603274934 1 1
0.0778525930423525 0.0771143443301148 1 1
0.0509438127833141 0.0509666694791207 1 1
0.0671356482751468 0.0668478377121683 1 1
-0.153565420676629 -0.151765387270083 1 1
0.0143728689647982 0.0145035765252388 1 1
-0.0362696926690431 -0.0360132009493437 1 1
0.0422202092348852 0.0420966495923222 1 1
0.0166012697092439 0.0163441201832513 1 1
0.113829574978519 0.112940118746383 1 1
0.0660901265195863 0.0654900046651067 1 1
0.0481133942805531 0.0473938653667998 1 1
-0.0110247450119241 -0.0106149411706023 1 1
0.0316575141696888 0.0314151694903298 1 1
-0.0684552562892556 -0.0678518888447608 1 1
0.0459549215241718 0.0456786209143836 1 1
-0.0256664352867365 -0.0255515100531673 1 1
-0.204031419450428 -0.202485134521995 1 1
-0.0422936407335412 -0.041852129169435 1 1
-0.247072923785914 -0.244644505767261 0 0
-0.209131746734351 -0.207199864410093 1 1
0.0693882647305328 0.06822904755304 1 1
-0.139389822739809 -0.137335694531719 1 1
-0.0193584017572845 -0.0194502230109426 1 1
0.0897113499591494 0.0890758313010466 1 1
-0.118170144678409 -0.116938747500993 1 1
-0.1611019766865 -0.159250122917719 1 1
-0.0846372124076088 -0.0838569570805581 1 1
-0.282413250918996 -0.279268037616773 0 0
0.0131194822963208 0.0129266936824431 1 1
0.0151757338050619 0.0149481645699752 1 1
-0.162828906028017 -0.161549260419619 1 1
0.0307533176686504 0.0302451467155152 1 1
0.00545159055891316 0.00568868440767195 1 1
-0.0890058267186017 -0.0879360078914494 1 1
0.0948668175591377 0.0936086569613564 1 1
-0.179145741333265 -0.17749019348234 1 1
-0.0736673424987978 -0.0726916596860687 1 1
-0.153288839692061 -0.151456576330645 1 1
-0.128945735272642 -0.128014677539341 1 1
-0.075823897747218 -0.0752088368589204 1 1
-0.155010927494394 -0.15364314911636 1 1
-0.204654990015437 -0.202048236710215 0 0
-0.0480519717394974 -0.0473210367624492 1 1
0.079527398953276 0.078373646781585 1 1
0.0310942449303909 0.0311791390751058 1 1
-0.243187932605325 -0.240904641288444 1 1
-0.0631079222027901 -0.062500257790781 1 1
-0.00134854599210892 -0.0014141300088828 1 1
0.0875748601651537 0.0871595127994764 1 1
-0.105498447803112 -0.104650861645329 1 1
-0.271350862494278 -0.268873389488492 0 0
0.0402778610180922 0.0401240688232511 1 1
0.0718745750781007 0.0710817250255581 1 1
0.187756421768565 0.185693687924723 1 1
-0.0202946476650361 -0.019789711683824 1 1
0.233472918213557 0.231042153433041 0 0
0.136037098804126 0.13498665963888 1 1
0.0840891420957856 0.082956722886127 1 1
0.113430638325687 0.112005388676954 1 1
0.114114778459912 0.112917228551034 1 1
-0.192188827310639 -0.190443783578346 1 1
0.000379046506222939 0.000499965856581925 1 1
0.0278298268983433 0.0269259403783447 1 1
0.114550355435681 0.113277828047605 1 1
0.000440604228791719 0.000351526443261051 1 1
-0.0432129936121562 -0.0428224787560177 1 1
0.0547938326266582 0.0541972536926771 1 1
0.0561087334216256 0.0557408318215111 1 1
-0.0932530210832734 -0.0921457915540679 1 1
-0.0128228488428539 -0.0120896058633381 1 1
-0.0798622408561963 -0.0786858265946556 1 1
0.0290062722361552 0.0290758349094045 1 1
-0.217661833944914 -0.215406781682822 1 1
-0.0262569376432811 -0.0263329113886589 1 1
-0.0962002137605458 -0.0952673149440033 1 1
0.0266814583636176 0.0269477871053215 1 1
-0.0241158472314585 -0.0242523021624358 1 1
-0.0609028579556546 -0.0601454491139314 1 1
0.0603927245022509 0.0599548309181614 1 1
0.0810523497040542 0.0803228386992123 1 1
-0.10734977676899 -0.106231534664649 1 1
0.0366000500052874 0.0367113091252615 1 1
0.0630468360746675 0.0622824130088871 1 1
0.0424795141923078 0.0422710020823467 1 1
-0.0904694211298769 -0.0900998927443838 1 1
-0.0914654508339026 -0.0905416743702152 1 1
-0.0677875272746455 -0.0668296829981943 1 1
0.123441725240232 0.122180499936435 1 1
-0.141515453752293 -0.140586402493824 1 1
-0.0561661085731658 -0.0559839565908838 1 1
0.0234989358709258 0.0232026287303067 1 1
0.0135821711795268 0.0129168586200008 1 1
-0.0941118281519864 -0.0932829183230318 1 1
-0.181727284837979 -0.179428695489223 0 0
-0.118117070108581 -0.116800910564333 1 1
-0.41337296807504 -0.409460069700692 0 0
-0.0308931659374118 -0.0304293701419366 1 1
-0.2612784280701 -0.258667797955179 0 0
0.0968784300825363 0.0959501201286616 1 1
-0.175179568539013 -0.173067688282594 1 1
-0.288402247014431 -0.285239050254608 1 1
0.0521998877098413 0.0518815426493259 1 1
-0.0707848330853535 -0.0698692926586263 1 1
0.0638277071738616 0.0638608425433941 1 1
0.0705894196440322 0.0699540633067075 1 1
-0.0431548722823739 -0.0429597435390094 1 1
-0.0669572744170949 -0.0668196158221243 1 1
-0.117999382532257 -0.116391637228865 1 1
-0.0763230576939701 -0.0755763574436507 1 1
0.0219206510058772 0.0217671015543 1 1
0.0459295486130033 0.0454370190065902 1 1
-0.258586452635296 -0.255538863264077 0 0
-0.209408260877378 -0.207238293964552 0 0
-0.0579522036192135 -0.0566483378240772 1 1
0.0864685073089569 0.0855702108021463 1 1
-0.235447295197141 -0.232944824640618 1 1
0.17753398457144 0.175733910328496 1 1
-0.0186044649246716 -0.0183510690351433 1 1
-0.0307918056711903 -0.0304275705140727 1 1
0.224583679604371 0.222365381215291 0 0
0.00808702794202476 0.00791875388418359 1 1
0.0883115613783979 0.0872064466444803 1 1
0.128992280578722 0.127687050109127 1 1
-0.0244085145539049 -0.0239114786142531 1 1
0.155479807006202 0.153831955526436 1 1
-0.158196779454263 -0.156025676218779 1 1
0.104286284520182 0.103514781299246 1 1
-0.266694055337517 -0.264283259543295 1 1
-0.0256213504759122 -0.0252236208081746 1 1
0.00300009600971447 0.00271379907687027 1 1
0.254967198001341 0.251710079942973 0 0
0.104936929089086 0.104363498171039 1 1
0.0687502087029423 0.0680807090294379 1 1
0.0691393624132715 0.0684407335181079 1 1
-0.0264079623542251 -0.0260869337550424 1 1
0.0468478555238335 0.0460116648448826 1 1
0.0382143400854 0.0380435235596744 1 1
-0.259939406885461 -0.257167958629409 0 0
0.03272794945053 0.032053890714776 1 1
-0.0753269500543564 -0.0749152127517314 1 1
-0.304078436484882 -0.300927780925298 0 0
-0.020165224055364 -0.0200098675223645 1 1
-0.0603018188126167 -0.0594103260916523 1 1
0.166159901592073 0.164396242477824 1 1
-0.119112291882658 -0.117225384292363 1 1
-0.0135354942315925 -0.0140581228973915 1 1
-0.0252072195881917 -0.0250169153239747 1 1
-0.0304221714775968 -0.0298339357540602 1 1
-0.212472282122029 -0.210376033705816 1 1
0.105528873580932 0.10484016259387 1 1
-0.243178691038094 -0.240514336412135 0 0
0.028036683972014 0.027826588741766 1 1
-0.0965700296283538 -0.095580442041212 1 1
0.0803259197322184 0.0797811637366778 1 1
-0.0247083589017845 -0.0239377598148707 1 1
-0.0384726117375353 -0.0380012876244634 1 1
-0.0425652848889616 -0.0414769203356207 1 1
0.110937457928534 0.109706317414843 1 1
-0.215458438235634 -0.212884420894719 1 1
-0.0706070565897141 -0.0698768800993408 1 1
0.00285217839173149 0.00267057439857504 1 1
0.0194558343174979 0.0194867345640918 1 1
0.0633821317079714 0.0630593530338575 1 1
-0.135389824221419 -0.133976756086799 1 1
0.2430016833456 0.240324410033352 0 0
-0.0180567420209502 -0.0175252109119143 1 1
-0.122931001058947 -0.121902308611433 1 1
0.00829505779271148 0.0080887193437162 1 1
-0.303031263997142 -0.299915158797159 0 0
-0.125964851542926 -0.125137840637524 1 1
0.255797373101559 0.253073675234633 1 1
-0.237407421712614 -0.234783660673287 1 1
-0.0946261025849284 -0.0935252204123426 1 1
-0.277680052001319 -0.274348103036758 0 0
-0.0928163558987621 -0.0921684526428281 1 1
-0.0483184366411532 -0.0478011446569342 1 1
0.10825330123472 0.107495194187758 1 1
0.232206647901654 0.230363103926873 1 1
-0.0711520786788592 -0.0708121917364816 1 1
-0.231118873546921 -0.229174938233775 1 1
0.184590799310873 0.182818490094006 1 1
-0.0221498188372754 -0.0221072849694987 1 1
0.164873075933719 0.163700930715876 1 1
-0.0960418584823591 -0.0946647856904216 1 1
-0.146568782436585 -0.144977072565526 1 1
0.14260716732181 0.141355546089925 1 1
-0.0554821949046049 -0.0554875871271315 1 1
0.0511389218183961 0.0502059198160635 1 1
-0.138390858241191 -0.136604922417785 1 1
-0.127871117562139 -0.126725068241149 1 1
-0.0569523983539863 -0.0568087268630495 1 1
-0.159553843176713 -0.158397755206282 1 1
-0.104526649756515 -0.103733472191971 1 1
0.231185397399489 0.228636235493376 0 1
-0.281137762005594 -0.278740875186927 0 0
0.103705732067852 0.102933601417205 1 1
-0.221695171154448 -0.21931636554982 1 1
-0.0342260347794174 -0.0340113011228091 1 1
0.183618568108567 0.181611910998767 1 1
-0.0118778418840328 -0.012079337618795 1 1
-0.235004364172725 -0.232861993305878 1 1
-0.0705274598266079 -0.0693537621091593 1 1
0.0565988827078884 0.0564713055429247 1 1
0.0307907524023038 0.0305446770040687 1 1
-0.0286304328946455 -0.028434233477498 1 1
-0.0397802799542883 -0.0393051130296312 1 1
0.0989006887778069 0.0977591280021891 1 1
-0.0197494796964688 -0.0197761999323583 1 1
0.080319713558773 0.079646165346533 1 1
-0.0241448171556552 -0.0237173365789091 1 1
0.0167872391078197 0.0170460908506305 1 1
-0.150619915860067 -0.149609352746691 1 1
-0.183775595440331 -0.181309875206444 1 1
-0.0120295492591758 -0.0116651928766046 1 1
-0.113183302667374 -0.111560663605354 1 1
-0.037660840283816 -0.0373530267919312 1 1
0.358367662344898 0.354838219057937 0 0
0.0931479223216785 0.0924690505248861 1 1
-0.0648873234047833 -0.0648003756912277 1 1
0.00866682196948482 0.00886614554722881 1 1
-0.0655140850161509 -0.0643774493589453 1 1
0.229992013670626 0.228105817868638 1 1
-0.0458173654003082 -0.0452897814335601 1 1
-0.0654364208256262 -0.0651719402264414 1 1
-0.198299655173363 -0.195915436506063 1 1
0.0186170333076248 0.018261146967308 1 1
0.16883485823964 0.167224212623783 1 1
-0.252417006512313 -0.249508234733888 1 1
-0.00314743297774642 -0.00300153333843093 1 1
-0.136462495148382 -0.135612724963414 1 1
0.0175564831906914 0.0170346030635048 1 1
0.203792465742188 0.201937081209695 1 1
-0.0843215142211258 -0.0835482118175946 1 1
-0.0899619065519442 -0.089572305565602 1 1
0.136646310685781 0.135572411985939 1 1
0.0152542060652259 0.0147522513597447 1 1
-0.0424274277562325 -0.0419322334021966 1 1
0.0353605964407896 0.0340446973230513 1 1
0.0316968578297162 0.0312273949820019 1 1
0.141587995096346 0.140372164206331 1 1
0.0229869463313356 0.0231409849283656 1 1
0.178705617616837 0.176469180253665 1 1
0.196217738677121 0.193590152309142 1 1
-0.166990592989527 -0.165493259744116 1 1
-0.192539562583968 -0.19088271956488 1 1
0.15778177269438 0.1562266202822 1 1
0.0186284430095134 0.01780936992219 1 1
0.142508525979066 0.140988436581234 1 1
-0.105803900381799 -0.104418954292793 1 1
0.155696565771845 0.153771425214632 1 1
0.148550560627955 0.146367481241495 1 1
-0.0291581353187243 -0.0288126230518649 1 1
0.0984894425284921 0.096927968231842 1 1
-0.00952476580236188 -0.00916759877829286 1 1
0.0648572631747428 0.0637400156254067 1 1
0.0997109448192497 0.0986034717440815 1 1
-0.0511478730098047 -0.0508148507408832 1 1
-0.00207257539043129 -0.00198973961640364 1 1
-0.0662575507936583 -0.0653745897338103 1 1
-0.138807836675942 -0.137600363261755 1 1
-0.193584830037624 -0.192026122214995 1 1
-0.0990083657266677 -0.0979090727228377 1 1
-0.0211905569256286 -0.0211201964121673 1 1
-0.0647940673497653 -0.0641791094593449 1 1
-0.0815208105385822 -0.0803928136046042 1 1
-0.144416595425559 -0.143156126687647 1 1
-0.313921196601954 -0.311280905571239 0 0
0.120724621945715 0.120062452152558 1 1
0.0617877233385178 0.0613935943860904 1 1
0.00403877932887933 0.00440089809814165 1 1
0.222896697572443 0.220945517165434 1 1
-0.179475047090614 -0.177975785977709 1 1
0.0418965692819102 0.0414720325131654 1 1
0.305362827084062 0.302113031499098 0 0
0.0437485314082705 0.0431527102944049 1 1
0.0429404104511985 0.0422554203432376 1 1
-0.0462235649796172 -0.0449152119314356 1 1
-0.0741422004072458 -0.0732398884427747 1 1
0.133332330259151 0.132288497421497 1 1
0.106970356388558 0.106018977190933 1 1
-0.18779169656185 -0.185970204303714 1 1
-0.0174103844074533 -0.0170509978661132 1 1
0.149514855885835 0.148038567601513 1 1
0.0313378794652788 0.0307289098121623 1 1
0.268664491930151 0.265640541689993 1 1
-0.128387285600439 -0.126389185010009 1 1
0.0189787827791916 0.0195123698702692 1 1
0.111303235088642 0.109614475110822 1 1
0.012748495554797 0.0130092988222745 1 1
-0.293257575169534 -0.290081866991989 0 0
0.0442141865321265 0.0437411256944784 1 1
-0.0955497461061582 -0.0947336598931156 1 1
0.0184299666478249 0.0180367035955231 1 1
0.186399298412381 0.184403547619988 1 1
-0.123774121565744 -0.122258104548369 1 1
0.0555263013609406 0.0553464861217606 1 1
0.0946351184191754 0.0933249428056362 1 1
0.0338853268585195 0.0333534686139593 1 1
-0.107097004379579 -0.106500010776969 1 1
0.0883757303065333 0.0875732791112743 1 1
0.0100923777152729 0.00969979125072448 1 1
0.00641471575836048 0.00614805412931565 1 1
0.150917585280675 0.149770709985659 1 1
0.0341975151467255 0.0330816572631001 1 1
0.172746580231179 0.171010313311619 1 1
-0.00617654986161289 -0.00605300999723775 1 1
0.16795699228427 0.165323022941611 1 1
-0.0481032682647907 -0.0475777493570801 1 1
0.147078031311544 0.145875404225192 1 1
-0.0463316409809273 -0.0455610452524965 1 1
-0.0700810535675871 -0.0689761352777549 1 1
0.0225498493359554 0.0226380163273078 1 1
-0.0971324564445373 -0.0962633505264876 1 1
0.130418966222241 0.129164759356055 1 1
0.121740324738673 0.120591872348461 1 1
0.0754765582264131 0.0744710313767196 1 1
0.00747224886023026 0.007467855027762 1 1
0.116964486387147 0.115861312027796 1 1
0.073788845246726 0.0723090178947134 1 1
-0.105830034126913 -0.104992158677375 1 1
-0.158364145771945 -0.156645568441462 1 1
-0.0277508314099582 -0.0270573976920979 1 1
-0.267639725150056 -0.265562988350447 0 0
0.213380036994284 0.211430108956856 0 0
0.014201799840074 0.0137330437856432 1 1
0.0342734458465446 0.0341847932825897 1 1
-0.0972629673312593 -0.0963154076623913 1 1
-0.00722561698348851 -0.00734597625942298 1 1
0.0590721219429764 0.0587299230438549 1 1
-0.0151771711977507 -0.0148625247498197 1 1
-0.212065235018636 -0.210321056160166 1 1
0.176849776188155 0.17524899004346 1 1
0.057751672473962 0.0570372466895336 1 1
-0.159279821018784 -0.15815155709536 1 1
-0.0189654585926007 -0.0190911356651759 1 1
0.0863211682455571 0.0850563764632064 1 1
-0.106129400891422 -0.104460848088105 1 1
-0.0905511119142546 -0.0898585808080174 1 1
0.0188319981739221 0.0185257593475036 1 1
-0.0387902122173935 -0.03819741271533 1 1
0.0383859680963295 0.038164424769578 1 1
-0.182225454951848 -0.180409611233412 1 1
0.00405164596332382 0.00417285663920247 1 1
0.130475917794348 0.128896979971352 1 1
0.0700795469565412 0.0689398676709454 1 1
-0.120355578079417 -0.119579580294558 1 1
0.200903680623661 0.198879710980384 1 1
-0.00417856154385367 -0.00405778185346662 1 1
-0.0100587627645532 -0.00977161433769649 1 1
-0.0744112638430363 -0.0736039395758223 1 1
0.13321696222812 0.132362418301057 1 1
0.129431361548974 0.128464493211068 1 1
0.149187180520934 0.147703430872199 1 1
-0.0131622663284066 -0.0127941695220129 1 1
0.0897265569430037 0.0888775251897769 1 1
0.10084475803927 0.0999945002070351 1 1
-0.165660763975295 -0.164050992356375 1 1
0.112493692261481 0.111605549652973 1 1
-0.148191440758203 -0.146288230602233 1 1
0.0252099027261975 0.0249643436737816 1 1
0.0809150876812462 0.0807681668384851 1 1
0.012694338221905 0.0123851819444072 1 1
0.13438305177137 0.132829568073872 1 1
0.0237822220028669 0.0229468722678416 1 1
-0.0873945476608237 -0.0867521017897062 1 1
0.0375528463060807 0.0370043435364522 1 1
0.0581113715948794 0.0576030159004307 1 1
-0.0351638903351159 -0.0349315550982539 1 1
0.262513796304544 0.259836189354305 0 0
-0.0871832681522416 -0.0864098383451424 1 1
0.205052353533448 0.203183088223407 1 1
0.15067991387602 0.149073836118352 1 1
0.0974567776301867 0.096978092996365 1 1
0.116476639904348 0.115790642254834 1 1
0.0194429762010695 0.0189574690070203 1 1
-0.0380441630540389 -0.038042987632924 1 1
0.161472794331542 0.15982221414735 1 1
0.0795210547251846 0.0787147220813496 1 1
0.267899448031005 0.265232991388455 0 0
0.0039423362994362 0.0041089628264849 1 1
-0.0264771806777569 -0.0262469854458669 1 1
-0.252922626289366 -0.250539727835972 0 0
0.0137341243416963 0.0143563412548113 1 1
-0.117934548368337 -0.116956303771485 1 1
0.0325813495412297 0.0326160711643992 1 1
-0.0104349180621724 -0.00967271818767252 1 1
-0.13536468794537 -0.134357348461574 1 1
-0.0555465734813431 -0.0550820678752374 1 1
0.0270657650970531 0.0271397772550381 1 1
-0.113458338007329 -0.112302300533949 1 1
-0.0403703778116043 -0.0392877975373661 1 1
0.0806428644885524 0.0798907543011723 1 1
0.0525347698676862 0.0523223304965888 1 1
-0.080239515438147 -0.0794959958397572 1 1
0.118896056198139 0.117415751799766 1 1
0.0267233661778967 0.0268063324004745 1 1
-0.0603354600312002 -0.0588420845304425 1 1
0.149581859461184 0.14884323019615 1 1
0.0352630742998832 0.0344511090545505 1 1
-0.113625573452848 -0.111916967254226 1 1
0.0213431408462826 0.0210117516347011 1 1
-0.0805467376667334 -0.0800198752357576 1 1
-0.281325111433265 -0.278773161726627 0 0
0.0105150528857188 0.010474158954899 1 1
-0.114699813688332 -0.113150079140115 1 1
-0.207767337435451 -0.205759247842096 1 1
0.0214423233055254 0.0214054100836281 1 1
0.034975147195216 0.0343111305202361 1 1
-0.0493739767466229 -0.0484389551248999 1 1
-0.191340741642885 -0.189127439213733 1 1
-0.0130437143471665 -0.0127105754375912 1 1
-0.0776709267617891 -0.0768430911613982 1 1
-0.00603885520565331 -0.00553378856703519 1 1
-0.0720980779155745 -0.0710415492458582 1 1
0.00927078144037602 0.00919628171528798 1 1
-0.214095296764647 -0.212205008567652 1 1
-0.0441890541161808 -0.0438923602848131 1 1
0.0386627941793721 0.0382170060242721 1 1
-0.0459688255786621 -0.0455853068044036 1 1
-0.020185698153877 -0.0195775476464282 1 1
0.229011324577313 0.226599787688283 1 1
-0.0748348449221483 -0.0738878342693683 1 1
-0.113278732729185 -0.111848434244395 1 1
0.00486173229416184 0.00451835543504077 1 1
-0.0521843723788021 -0.0514565727108005 1 1
0.0161821381996942 0.0164812658034932 1 1
-0.0271320810209092 -0.0272572315001363 1 1
-0.0215975134930167 -0.021625980820258 1 1
0.0356153398137116 0.035121407094761 1 1
-0.0347949623641682 -0.034351718019582 1 1
0.0548221053358017 0.0541591794410339 1 1
-0.0475534315789901 -0.0475041236955296 1 1
-0.0112761260293218 -0.0110793095701833 1 1
0.0272194435808746 0.027875732930914 1 1
0.256093048497995 0.253527770112529 0 0
-0.0540595648794542 -0.0535028873079359 1 1
0.127029645448602 0.126085385609982 1 1
-0.062847977599695 -0.061643045454601 1 1
-0.0336092478387652 -0.0337289908317011 1 1
-0.0728130148538613 -0.0713701488449044 1 1
0.0491655457416898 0.0491140863556453 1 1
-0.0272115470688045 -0.0270791476667166 1 1
0.0557500308043594 0.0553257925691258 1 1
-0.178213563004949 -0.176894308751024 1 1
-0.0872284728337767 -0.0865617403283158 1 1
0.0483282727019565 0.0470179484661369 1 1
-0.112127962266271 -0.110931257999688 1 1
-0.156500385485618 -0.15466060023871 1 1
0.0416461876947704 0.0410155671217892 1 1
0.0993260895584839 0.0985594746963268 1 1
-0.0666198172508713 -0.065918090016043 1 1
-0.0142932677377302 -0.0146117116273508 1 1
0.0215239281004864 0.0209060928545852 1 1
-0.077756499750721 -0.0768177166348029 1 1
-0.117265559922823 -0.11568250483885 1 1
-0.0629577456093782 -0.0624916978955364 1 1
-0.0339064733324751 -0.0331972962273098 1 1
-0.101293567746368 -0.100528403295591 1 1
-0.0277473144748673 -0.0272575197847512 1 1
-0.0589512610844084 -0.0580851838835594 1 1
0.0473480634637782 0.0473442424497837 1 1
0.128446553117063 0.127496258529046 1 1
0.108742664024241 0.107335551819214 1 1
-0.0173611175350792 -0.0173829521011717 1 1
-0.0306492255772069 -0.0302404480066605 1 1
-0.124721432399405 -0.123182219217813 1 1
-0.0771144383900622 -0.0767742541935085 1 1
-0.065587722630236 -0.0651396750784193 1 1
0.235464911013794 0.233356765991758 1 1
-0.0758240616036998 -0.0743840499868111 1 1
0.0258824527030678 0.025662598562534 1 1
-0.0466974864981923 -0.0454270168777931 1 1
-0.0604093299173732 -0.0603331167493347 1 1
-0.34876425247035 -0.345123493670306 0 0
-0.222401719679657 -0.219275716641596 0 0
-0.0209418091097369 -0.0203129762129877 1 1
-0.04574954310125 -0.0456108782597819 1 1
-0.150451597925121 -0.149649942087546 1 1
0.0139460651778086 0.0145379048841179 1 1
0.110819071288374 0.109039706327759 1 1
-0.0445779649730298 -0.0439619238166323 1 1
0.083065440997913 0.0817611463353316 1 1
0.0686675619254495 0.0674767551142951 1 1
-0.0699725278817011 -0.0692084645088195 1 1
0.0814969166051134 0.0803063041035749 1 1
0.0249691172813647 0.0251151426642547 1 1
-0.0449772337231304 -0.0446136022017507 1 1
-0.0551875371414689 -0.0544972010468004 1 1
0.0684958150494602 0.0676654305431633 1 1
-0.182710997613682 -0.18179921913155 1 1
-0.149992204668398 -0.148912388757182 1 1
0.0923490717986674 0.091024281619092 1 1
0.177449942012145 0.175421930754283 1 1
0.189069151263801 0.187458935658757 1 1
0.131038826545652 0.130142700896937 1 1
-0.127000673220256 -0.12588805783381 1 1
-0.0573390173005445 -0.0566002016463326 1 1
0.0711719918871321 0.0707023057913872 1 1
0.0538028938102883 0.0528642250841667 1 1
-0.110862540158978 -0.109743468242436 1 1
-0.0815042823194286 -0.0805597634116696 1 1
-0.0230868588291003 -0.0227251558902617 1 1
-0.212128523713659 -0.210165861755352 1 1
0.0751482649163615 0.0741528716303971 1 1
0.0681647331289793 0.0674701299510577 1 1
-0.153950033905799 -0.152205190027191 1 1
0.125228925802449 0.123703056809222 1 1
-0.0618997809497398 -0.0612916032339789 1 1
-0.0476519986527133 -0.0473998398686244 1 1
0.0103547507790809 0.01009908775377 1 1
0.0909914413518195 0.089677917849018 1 1
-0.0668236400279784 -0.0661552348535147 1 1
0.169840813790552 0.168296479280803 1 1
0.0795938888307495 0.0787300728376592 1 1
-0.148059309688768 -0.146771343405327 1 1
0.073719977799772 0.0731481580583101 1 1
0.165167187375728 0.163729408660014 1 1
0.0729370965839121 0.0722750301600302 1 1
0.0319959116049536 0.0317549152694536 1 1
-0.0379622910851382 -0.0373411986934243 1 1
-0.0945579141316719 -0.0932559153709568 1 1
0.150215247487674 0.149087787331468 1 1
-0.085194221023196 -0.0843618773417371 1 1
0.119556042174189 0.118076860836676 1 1
-0.165801872894925 -0.16423524996871 1 1
-0.210411298433043 -0.208255207886805 1 1
0.00784024520388408 0.00774720083584799 1 1
0.05718276300933 0.0567244198715553 1 1
-0.022130636345297 -0.0226376286635926 1 1
0.0606479780180597 0.0597180231060968 1 1
-0.0244996767742091 -0.0243799893276867 1 1
-0.133524665915335 -0.132229814583036 1 1
-0.0245792347651235 -0.0236990096801731 1 1
-0.156169153487518 -0.155164897146813 1 1
0.126832298438467 0.12527634518867 1 1
0.105670497642538 0.104091083779021 1 1
0.221765458975567 0.219476255161681 1 1
-0.053576813704405 -0.0532461722443608 1 1
0.0733556233376276 0.0724119904500876 1 1
0.055849099436384 0.0549792678668038 1 1
-0.100186505344717 -0.0992844205853669 1 1
-0.0592679457484002 -0.0584434375956978 1 1
-0.0503241929570094 -0.0497841332980247 1 1
-0.0183541426359348 -0.0182096309378351 1 1
0.0998275583462838 0.0990143789244495 1 1
-0.120160686188148 -0.1194219936888 1 1
0.063658281060254 0.062789707670458 1 1
-0.0134792204401703 -0.0134280996192078 1 1
0.327207594579828 0.323985853262327 0 0
-0.176619344743508 -0.174988157278589 1 1
0.202509726812546 0.20050812806553 1 1
-0.153175232676267 -0.151337771370681 1 1
0.0953675384819671 0.0950239594364206 1 1
0.0960616733548615 0.0948467247931959 1 1
-0.33238828715336 -0.328783902262881 0 0
-0.109750038766133 -0.109157238814662 1 1
-0.0626084708588957 -0.061777957085605 1 1
-0.0869770543648056 -0.0860744832457867 1 1
-0.187657381941095 -0.185206924539404 0 0
-0.0767719401282655 -0.0759550989670362 1 1
0.0551527568025572 0.0546651568783591 1 1
-0.166251814823132 -0.164713333887579 1 1
0.0153426851593808 0.0147552180444694 1 1
0.172642454893535 0.170606797921867 1 1
-0.0840393929882789 -0.0832086702202088 1 1
-0.0631654778675473 -0.0620232520351979 1 1
-0.1600621855416 -0.1581272594369 1 1
-0.0158514678879039 -0.0159852207025674 1 1
0.179179395645611 0.177711791254966 1 1
-0.105303401765901 -0.104316613355815 1 1
0.180235066283097 0.178694742935177 1 1
0.0286563511280274 0.0284851898942408 1 1
0.0887393886989205 0.08817241229692 1 1
0.184618336806847 0.182863926756663 1 1
-0.0229069798325008 -0.02247620115824 1 1
0.000317429548814439 0.000354521378540617 1 1
0.0638585030253236 0.0627662968133407 1 1
-0.028805199940492 -0.0281400704048713 1 1
-0.0866381444439001 -0.0856753719419474 1 1
-0.0089003634614143 -0.00939795980098319 1 1
0.101543264829412 0.100524790937488 1 1
0.125959264928546 0.125132068022703 1 1
0.0280151121913549 0.0278163354958696 1 1
-0.190611480344294 -0.188572013690945 1 1
0.122004273339799 0.120594102261111 1 1
0.0376061192010967 0.0368593814933717 1 1
-0.250989781906976 -0.248050299116722 0 0
-0.116151942621146 -0.115009348253143 1 1
-0.0076803565178153 -0.00731083649970788 1 1
0.0510266388902761 0.0505155785690135 1 1
-0.0115252959100702 -0.0116551836291061 1 1
-0.0655602739647618 -0.0651588526996452 1 1
-0.14301407243167 -0.141237803280004 1 1
-0.00303458415681306 -0.00268203171453929 1 1
-0.127877028213779 -0.126370552115191 1 1
0.0448335693802093 0.044614149282602 1 1
-0.0195293587724911 -0.0193657491561849 1 1
0.0648850865384837 0.0637976845161615 1 1
0.0240339556366585 0.023428141729055 1 1
-0.0759765488344327 -0.0754606340540212 1 1
0.00672264821924384 0.00733987762516336 1 1
-0.167876720138561 -0.166437222806112 1 1
0.0863572866869108 0.0852105247973423 1 1
-0.0289246331157384 -0.0287146516333567 1 1
0.0108625410302725 0.0107749266197769 1 1
0.112489542106821 0.111854331633747 1 1
-0.030599402736844 -0.0297117676222563 1 1
0.0819761980596596 0.0811492305484135 1 1
0.129127067260427 0.127788433827193 1 1
-0.204035434498907 -0.202400156295545 1 1
-0.0928736813628804 -0.0917870252009003 1 1
0.26610822329114 0.263272682200231 1 1
-0.00564239246608523 -0.00544441385704003 1 1
-0.139292620075951 -0.137650308492438 1 1
0.011170730860252 0.011094861779702 1 1
0.0181767099683942 0.0179010555729903 1 1
-0.0368211334302442 -0.0364849926895279 1 1
-0.0302616934590304 -0.0300766858280974 1 1
-0.0100602190617726 -0.00990590578042281 1 1
-0.00510568594993642 -0.00467409979500968 1 1
-0.00388790243607399 -0.00438350455636113 1 1
0.0558233618806227 0.0552078956956988 1 1
0.120997207964905 0.11925211361972 1 1
0.0656614149398585 0.0650128715421873 1 1
-0.130173286801126 -0.129041591986085 1 1
0.0416278609722659 0.0409732772636379 1 1
0.184326918524719 0.182279095133274 0 0
-0.0551325458599167 -0.0546271637985986 1 1
0.107761292010484 0.106793943977445 1 1
-0.181157511721038 -0.179451777818825 1 1
0.157110693474325 0.156040236357746 1 1
-0.0562089537585776 -0.0555354961973375 1 1
0.0173087682896164 0.0165039229722028 1 1
-0.0207457025082524 -0.0209267127226512 1 1
-0.0647727693125937 -0.064731383682388 1 1
-0.145316147234056 -0.143930748120477 1 1
-0.0941631507824264 -0.0930324963752495 1 1
-0.0462444335610698 -0.0461885645217318 1 1
0.0627070576726838 0.0618726015792269 1 1
0.130950622820476 0.129462418917245 1 1
0.0417000521825532 0.0415263104062884 1 1
0.0513182974362346 0.0507647847517131 1 1
0.0378964782938165 0.0373226103034367 1 1
-0.0447093296733936 -0.0445073725597884 1 1
-0.193049531649257 -0.190851150105474 1 1
-0.0591956801972109 -0.0589401800435599 1 1
-0.00746568628022613 -0.0074112837314701 1 1
-0.18816577760794 -0.185909155899197 1 1
0.0478563200278228 0.0470175756898148 1 1
0.305632420963767 0.302509829477769 0 0
0.0664736332304536 0.0659990819450821 1 1
0.0215642919083239 0.021634558821414 1 1
-0.0141806333765204 -0.0139182736549391 1 1
0.107100538724822 0.105920210532399 1 1
0.0160911920107291 0.0157585450421511 1 1
-0.0684926417638409 -0.0679471750295394 1 1
0.127698558821995 0.125805964455687 1 1
0.163797816571114 0.161748116623053 1 1
0.160438583672156 0.15846571288215 1 1
-0.0503617243371151 -0.049363108356955 1 1
-0.00301824581046752 -0.00258460702320586 1 1
0.0955280002162756 0.0943655565322593 1 1
-0.0453116238650014 -0.0444071820141352 1 1
-0.0341430161581759 -0.0339461819658801 1 1
-0.108570807745203 -0.107641280204762 1 1
0.0554954077227305 0.0549682690673544 1 1
-0.323866836491899 -0.319758716128818 0 0
0.0987436181030717 0.0982120249976105 1 1
0.254283437115386 0.252251361036578 0 0
-0.303213559833907 -0.300538774487731 0 0
0.0887257648099008 0.0880602432473597 1 1
0.064467480150319 0.0639151814752922 1 1
-0.092321645659632 -0.0915676024424329 1 1
0.122178091600373 0.12106860962286 1 1
-0.0559803046572566 -0.0551629315108027 1 1
-0.0496722052858022 -0.0490091183052934 1 1
-0.00603655725073006 -0.00548470400056654 1 1
0.167017421714671 0.164998688066469 1 1
0.240310107761666 0.238048069023523 0 0
0.0387377915800909 0.0379065617653543 1 1
0.181322384709212 0.179428422438232 1 1
0.112925459956618 0.111128663544277 1 1
0.311887324879548 0.308805670357933 0 0
0.0752835395066063 0.0743593372330395 1 1
0.215215491228722 0.213316626380052 1 1
-0.2490639260772 -0.246751987648011 0 0
0.285326662202894 0.282468155599818 0 0
-0.0816255769082797 -0.0805920609209229 1 1
-0.0239791709837305 -0.0235351244374839 1 1
-0.198646206857076 -0.196644825426056 1 1
0.128127071560565 0.126780132594676 1 1
-0.0174299488559397 -0.0167343037005726 1 1
0.0310923553612379 0.0305390533065631 1 1
-0.102552242418569 -0.101142547222107 1 1
0.00737170321484913 0.00724417217467511 1 1
0.0271149965456787 0.0266675193331609 1 1
-0.0210655178752928 -0.0209419030157359 1 1
0.0646738971209645 0.0636508098143127 1 1
0.0666658596387867 0.0661873250894985 1 1
0.0420525901887161 0.0414074243982312 1 1
0.0957162527488683 0.0943527397887903 1 1
-0.173664827616787 -0.172606302705485 1 1
0.00851209541267902 0.00861388837552321 1 1
-0.159102616777951 -0.157025235692986 1 1
0.184683188401299 0.182698235508845 1 1
-0.00768174271059723 -0.00720193814243437 1 1
0.086615260791541 0.0851953661269508 1 1
-0.0531608181775194 -0.0529846065762261 1 1
-0.0895417695433817 -0.0891206290719439 1 1
0.0755924188911678 0.0747419479781646 1 1
-0.116276001891589 -0.115102505969707 1 1
0.0781295455774152 0.0777136614619712 1 1
-0.00915137309560998 -0.00883085339566619 1 1
-0.205623939671008 -0.20316413862072 1 1
0.119327873691301 0.118664891462583 1 1
0.0448203928074772 0.0446888101473846 1 1
0.108419427705333 0.107047572496387 1 1
-0.0904626713951852 -0.0901337261692607 1 1
-0.0143768846362352 -0.0140969154193296 1 1
-0.0842995925941802 -0.0834754764824571 1 1
0.00754473233645086 0.00663236817824174 1 1
0.0199988137716191 0.0197045481624035 1 1
0.035992179271069 0.0355723488897793 1 1
0.151308323009626 0.149850887302604 1 1
-0.220340010179776 -0.217962030711552 1 1
0.0322635758243414 0.0313071121387328 1 1
-0.0538340090315769 -0.0533877644530673 1 1
0.152822959462858 0.151817949123035 1 1
-0.0271851190899371 -0.0268627286063904 1 1
-0.113187141787023 -0.111784084028736 1 1
-0.0702455033775948 -0.0694057439688213 1 1
0.00281962027940568 0.00274562780295631 1 1
0.0403123035326696 0.0401825075753954 1 1
0.0795367850447184 0.0789571855422742 1 1
-0.186374685293107 -0.184978918593904 1 1
0.130733537451219 0.129807768051676 1 1
0.0686150751030969 0.0683647681275935 1 1
-0.271053732034741 -0.26779255371353 0 0
0.0573238322613791 0.0566639551946507 1 1
0.0744840580953042 0.0736748809353772 1 1
-0.0779297899119937 -0.0772179511992415 1 1
-0.0119355620076503 -0.0117931996497814 1 1
0.281422921690434 0.278561993642373 0 0
-0.0167973673198491 -0.0166395854709867 1 1
0.0479947699338889 0.0471228681143899 1 1
0.140801628868602 0.139397753037494 1 1
0.0575162696158289 0.0572458550760346 1 1
0.0827361610188793 0.0819605134848839 1 1
0.0317756971870346 0.0318475532306599 1 1
-0.210506666546042 -0.208477827924109 0 0
0.00333874335791472 0.00339258851007723 1 1
-0.10636125204174 -0.104477200298217 1 1
-0.0514375223125779 -0.050619446426207 1 1
-0.0809484023392849 -0.0803892961410767 1 1
-0.00510341190258604 -0.00516607927544025 1 1
-0.0132499818082933 -0.0134980268718613 1 1
0.130221795157861 0.129014257125236 1 1
-0.0665861077456191 -0.0656441281085344 1 1
0.197256229064995 0.19544031496045 1 1
-0.129825255337392 -0.128488651063704 1 1
0.0765303954940663 0.0758832488448923 1 1
-0.0642552317319362 -0.063908806287756 1 1
0.105362411538112 0.104498707713842 1 1
0.0192210000592397 0.0193871182081242 1 1
0.245449407973356 0.242623244510775 0 0
0.0501730495924843 0.0495314103509023 1 1
0.0845763136894458 0.083411715995255 1 1
0.0794089208129705 0.0793065356722725 1 1
-0.0189152682033288 -0.0182950066503915 1 1
0.141489054681704 0.139582711291342 1 1
0.168104089846967 0.166491340899931 1 1
-0.0714596678479315 -0.0705384381032677 1 1
-0.0926271675267779 -0.0913519214925941 1 1
0.0110700171812303 0.0111103853037337 1 1
0.101168193578841 0.100235081704783 1 1
-0.281257770762261 -0.277716957508364 0 0
-0.077304601426739 -0.0762366839300116 1 1
0.0431597002660989 0.0427066945543953 1 1
-0.223856963121185 -0.221501360403004 0 0
-0.197644091739661 -0.195063848504663 1 1
-0.174232914511822 -0.172890297890089 1 1
0.0684243032167665 0.0679083129552697 1 1
-0.0454694805236717 -0.0447779534467742 1 1
-0.069251740850157 -0.06797059625955 1 1
0.1973155881261 0.195428427062867 1 1
-0.0447764833933393 -0.0446969496110571 1 1
-0.0998755595286519 -0.0987543914489548 1 1
0.104334111079664 0.103588366358862 1 1
-0.138699225848041 -0.137354768342103 1 1
-0.0318546810991712 -0.0314265394704479 1 1
-0.112833089133979 -0.111473808537104 1 1
-0.0350854255548299 -0.0346494088394425 1 1
-0.0604280359815218 -0.0596890819494789 1 1
0.0521641758574339 0.0520533669190187 1 1
0.0132653325084856 0.0127013536602053 1 1
-0.105690960136874 -0.104559793206131 1 1
0.0286490836808201 0.028583712733494 1 1
0.0262662847501664 0.0254220676105317 1 1
-0.129279098063353 -0.127928889889461 1 1
0.047534467757393 0.0472386886094644 1 1
0.105725435131786 0.103834952942128 1 1
-0.15059737274725 -0.149332582546809 1 1
-0.00510146189091055 -0.00507545095148593 1 1
-0.0996564530380891 -0.0982807426744548 1 1
0.099437291574536 0.0983931828240528 1 1
0.0376238690378263 0.0373118791859775 1 1
-0.0529927616763655 -0.0528355267692536 1 1
-0.139536551898353 -0.137475804579966 1 1
0.0561433742945669 0.0553880488181929 1 1
0.138646604963338 0.137166749478578 1 1
-0.0468901566134735 -0.0459181180634493 1 1
-0.0989835471314551 -0.0981125215099198 1 1
0.151793166378851 0.14985995134473 1 1
-0.114127963696179 -0.112979240205053 1 1
-0.0132714961152454 -0.0128685802435062 1 1
0.0671621558940641 0.066512766332766 1 1
0.0294366947295686 0.029281568286803 1 1
-0.00266048678767668 -0.0034634251554704 1 1
-0.0355410701816675 -0.0352657440737221 1 1
0.0262046744649444 0.0256768328046751 1 1
-0.0367979454283014 -0.0363296068595915 1 1
-0.393303815575992 -0.389131761354998 0 0
0.00214497636813361 0.0019784083531165 1 1
0.127804733811327 0.126849122725398 1 1
0.159444193099441 0.158200707708532 1 1
0.00949777111231211 0.00961995142177396 1 1
-0.0359892774840048 -0.0357864395794027 1 1
0.0606031184791292 0.0596190268082273 1 1
0.0917762718989736 0.0913109496570779 1 1
0.0792461954680954 0.0779069055219296 1 1
0.103293605356021 0.102189223122192 1 1
0.126067935522209 0.124657323378629 1 1
0.182497903298408 0.180334915648266 1 1
0.291140022999365 0.288468341322372 0 0
0.0881925950421105 0.0874562375912045 1 1
-0.268572636097816 -0.266398827119632 0 0
-0.229072937977622 -0.226757071077025 1 1
-0.0289827748535025 -0.0282840492607905 1 1
-0.0848908958663779 -0.0846133403439647 1 1
0.00221508895289374 0.00186448605182506 1 1
0.0772803482141132 0.0762539551440138 1 1
-0.206459404662566 -0.204755439833046 1 1
-0.124604495642851 -0.12355996279216 1 1
-0.101205297307286 -0.100229984938792 1 1
0.0917380709498719 0.0904214476015891 1 1
-0.0925661536591369 -0.0915446710984906 1 1
-0.226330355526305 -0.223151023170363 0 0
-0.0271844103609707 -0.0271193003542158 1 1
-0.166842337198508 -0.164631866315825 1 1
0.131810704580532 0.130543379240858 1 1
0.172849438218313 0.171578982121294 1 1
0.276377939490387 0.274199769138391 0 0
0.065398720528372 0.0643517153278843 1 1
0.245759160467116 0.243059607248967 0 0
-0.0712461879601621 -0.0704564459222771 1 1
0.07186937212509 0.070954784861951 1 1
-0.129468682676379 -0.128099317243308 1 1
-0.0650636500994964 -0.0646639764125556 1 1
0.0633485988383304 0.0625865345372281 1 1
-0.0787293239385488 -0.0784658287808165 1 1
0.0512911867936307 0.0507732132203653 1 1
-0.0288350392208107 -0.0285518575220698 1 1
-0.114767437335419 -0.113716238536939 1 1
0.103916341466967 0.102566675134617 1 1
-0.209278117514464 -0.207049805794248 1 1
-0.191183915374946 -0.189386925641034 1 1
0.147383683975554 0.146337348212148 1 1
-0.185740096633264 -0.183902311140844 1 1
-0.0100194450813993 -0.00994159188231127 1 1
0.0708657838174648 0.0702742306819314 1 1
0.153770812160875 0.151992463234355 1 1
0.0188420076174489 0.0185940967915243 1 1
-0.0787383441256551 -0.0775187240734333 1 1
0.0466727420344944 0.0462452783614341 1 1
-0.0424214449563375 -0.0417465046327727 1 1
-0.0847284345161044 -0.0842588469898041 1 1
0.139295086610393 0.137551458992358 1 1
0.34925108038859 0.345529654381288 0 0
-0.0240281861323103 -0.0236692007475113 1 1
0.10348718839882 0.102175912427547 1 1
0.0574983039044069 0.0567764426529662 1 1
0.0434074149428722 0.0430874333263719 1 1
-0.0878773854620794 -0.0871833945308899 1 1
-0.0985037709269492 -0.0976572004864242 1 1
-0.134733834907271 -0.132670863009566 1 1
0.0595612991253468 0.0586171899335719 1 1
-0.0290909348497308 -0.0289653132627723 1 1
-0.0107123268509084 -0.0106621065262121 1 1
0.0437125884684933 0.0430317401994261 1 1
0.0749624770334437 0.0742118437236266 1 1
0.0389687073341223 0.0387763617192713 1 1
0.0487740830865035 0.0484113273403765 1 1
0.0523798986186891 0.0518867629016734 1 1
-0.0726536301035488 -0.0718527367072978 1 1
-0.0737332045089245 -0.0722844646571958 1 1
-0.0433122696069597 -0.0428365549357587 1 1
0.221877611087981 0.220069321566388 1 1
0.0618482955079161 0.0609367069724074 1 1
0.0249874889754703 0.0246891906050159 1 1
0.0620088333838763 0.0610035731562582 1 1
0.0883035689936816 0.0876226151548358 1 1
-0.0827845244973766 -0.0815286096417481 1 1
0.16562678835918 0.163793542027499 1 1
0.0273449746081913 0.0271429068163395 1 1
0.0209817571934807 0.0207220865519115 1 1
0.0571096620126579 0.0561952739105952 1 1
0.152873009467499 0.151170067104624 1 1
-0.110305812168651 -0.108842030274134 1 1
0.00409781930397493 0.00417872156014186 1 1
0.0555340812614859 0.0538070464552629 1 1
-0.169879389286261 -0.168049552911268 1 1
0.00310700546030496 0.00294361608397119 1 1
0.0233477449317308 0.023011384273735 1 1
-0.173934930062282 -0.172408805940472 1 1
0.00851359299872492 0.00848751718796727 1 1
0.140058633881513 0.13866464356078 1 1
0.0882498727774829 0.0875040346560346 1 1
0.0166926833321236 0.016509141750693 1 1
-0.216633950541075 -0.214209894897166 1 1
0.188416731724224 0.186439766273004 1 1
0.145497833100676 0.143510200717339 1 1
-0.099388788639763 -0.0986919662735449 1 1
0.132789351678302 0.1316239067352 1 1
0.0279664498313225 0.028128542581706 1 1
-0.291131993143196 -0.288125779075973 0 0
0.0889896667078202 0.0878523408549542 1 1
-0.0161948488343295 -0.0155178450543442 1 1
0.00807464373931032 0.00786681780442684 1 1
-0.00885432267953268 -0.00942179363441151 1 1
-0.0243121350072135 -0.024222495862265 1 1
0.0536109900707649 0.053088483073253 1 1
-0.249965896900365 -0.247189746408019 1 1
0.0232112693476707 0.0232408412502799 1 1
0.141483983778155 0.139624809778833 1 1
-0.133640278710801 -0.132169681116005 1 1
-0.0197626563169268 -0.0197150214177981 1 1
0.00364913257076858 0.00354450140180882 1 1
0.0316114568091659 0.0314118527384754 1 1
0.00332048082478084 0.0030871326533712 1 1
-0.105395843979381 -0.104049918485161 1 1
-0.165371297457458 -0.164257905097024 1 1
0.124493520901125 0.123042302662942 1 1
0.128502050637778 0.127186826683149 1 1
0.0866740278183102 0.0862323016493552 1 1
-0.249000912284833 -0.24590400632214 1 1
0.077484716507353 0.0770372429517286 1 1
-0.171840891813939 -0.17070376861758 1 1
0.17353620026205 0.17214208940715 1 1
-0.235607896567671 -0.233110233472938 1 1
-0.0665245363122758 -0.0658990334833092 1 1
-0.0484142409879945 -0.0483286762050942 1 1
-0.00463220941802765 -0.00449197259533854 1 1
0.00727897432481837 0.00695370272972159 1 1
0.286737395045508 0.283935289946692 0 0
-0.150220929424794 -0.148527943776874 1 1
0.250879403919153 0.248618182946886 1 1
-0.0567587187794498 -0.0559560907170678 1 1
0.0563757425500291 0.0553640368086507 1 1
0.0156146143738317 0.0156141029154629 1 1
-0.0448181704646938 -0.0444830232719501 1 1
-0.215538086790134 -0.21319936707843 1 1
-0.140502735936916 -0.138413407169944 1 1
-0.0712228544481676 -0.0709134152213044 1 1
0.134123077974601 0.133441993788981 1 1
0.0158585240853939 0.0159256889220601 1 1
0.12206084962899 0.120962225057421 1 1
0.0414163421126363 0.0415033771566729 1 1
0.0133542136175312 0.0126045675554162 1 1
0.0253886918600192 0.0249762580708555 1 1
0.0544131317057708 0.0539029950402872 1 1
-0.0396904485628834 -0.0391935599624996 1 1
-0.0166456151132818 -0.0165611542626413 1 1
-0.158133926312253 -0.156242235002954 1 1
0.0102815674648285 0.0103713599649777 1 1
0.151289351173079 0.149731618417938 1 1
0.0437768733782322 0.0425281149491619 1 1
0.0050332783700837 0.00464844836505528 1 1
-0.133217611180543 -0.131585513253312 1 1
-0.0924673160665182 -0.0908524481831705 1 1
0.0475900718032502 0.0469924433989801 1 1
0.0784871576304083 0.0776005634132623 1 1
-0.0177073038715008 -0.0179181710813647 1 1
-0.0923100811573342 -0.0916865528508413 1 1
0.0334780787377209 0.03338358205283 1 1
0.198260972178512 0.195957017088344 1 1
0.158498473330318 0.157108296833344 1 1
0.0604553428245497 0.0601405746030161 1 1
0.144336171981453 0.142335173718408 1 1
0.0193250299136081 0.0190236276179598 1 1
0.19632301963896 0.193890993522262 1 1
0.0888775508808975 0.08784593175147 1 1
0.100907892591121 0.0999109688778901 1 1
-0.159025139253625 -0.157500929823598 1 1
0.0809079977314711 0.080012177052238 1 1
0.0314146409423507 0.0314942926227617 1 1
-0.0170746315109217 -0.0169462255100315 1 1
-0.172427764257651 -0.170528584251009 1 1
-0.167657221603736 -0.166048801670467 1 1
0.0377035695489976 0.0374548269941388 1 1
-0.0786612109204882 -0.0782461482034846 1 1
0.216153688138325 0.213202487070499 1 1
0.295239888008787 0.291336397448286 0 0
0.204850751268706 0.202988692416672 1 1
0.106191253713356 0.10505630181083 1 1
-0.0300478803246624 -0.0297606178326996 1 1
0.0226541015155365 0.0224794810427689 1 1
0.129751078554505 0.12816000945521 1 1
-0.0958934342727543 -0.0953806353543853 1 1
-0.144402259650037 -0.143244276619385 1 1
0.196356937944347 0.194730237436843 1 1
-0.231219802708095 -0.229010564763404 1 1
-0.0261391897107325 -0.0260697159120504 1 1
-0.0169884501749588 -0.016451091121932 1 1
-0.00710770357105082 -0.00676415515812526 1 1
0.105809066958201 0.104608349225645 1 1
0.052910135674745 0.052037385286297 1 1
0.208595185687902 0.206152244569942 1 1
0.108671200604198 0.107977294140049 1 1
0.00742405033271139 0.00727138407793127 1 1
-0.10241629441922 -0.101757445642404 1 1
0.0387561738887465 0.0385749644644729 1 1
-0.0109736517238594 -0.011110224793327 1 1
-0.0164624927150113 -0.0163798929636781 1 1
0.132042861032977 0.130420796986561 1 1
0.0200005846907827 0.0197717967562639 1 1
-0.0513465181990609 -0.0515604428232314 1 1
-0.0546163822720643 -0.0535868965564974 1 1
0.335887735154278 0.332412832794851 0 0
0.0738899397005297 0.0731274904245652 1 1
0.00225071342764903 0.00233055383832396 1 1
0.181873334969275 0.180022243772682 1 1
0.0782006417607081 0.077930866107435 1 1
-0.0892263070614551 -0.0883728614282763 1 1
-0.147015037561024 -0.145919868987523 1 1
0.00176646330385112 0.00264283747397432 1 1
0.216009322861744 0.213933626751585 1 1
-0.0259262021584053 -0.0253430367108129 1 1
0.11065569561306 0.109632782365659 1 1
0.0635352482200785 0.0623853768277628 1 1
0.101840801156626 0.100797796556934 1 1
-0.00441848639965686 -0.00441060613782132 1 1
-0.15377402935828 -0.151621893558352 1 1
-0.0454083772420493 -0.0450356769217457 1 1
0.0822834257535613 0.0816278608506471 1 1
0.19803038024133 0.196487396700627 1 1
-0.158791270768463 -0.15725546711549 1 1
0.051590864582275 0.0508232940298777 1 1
0.109019845247569 0.108427070070704 1 1
0.296006774796119 0.29327899867033 0 0
0.0364404477870398 0.0359367327829567 1 1
0.196659363909035 0.195003745173462 1 1
-0.0725186810308808 -0.07208046863871 1 1
0.072394282497367 0.0714149728392379 1 1
-0.145791267142049 -0.143961054998274 1 1
0.141865044766794 0.140115593806463 1 1
-0.0307531090361652 -0.03040436311567 1 1
0.130880879601449 0.128575969111035 1 1
-0.0344230885600678 -0.0338368423774647 1 1
-0.0780337632267774 -0.0769093957467712 1 1
0.264770229835817 0.262607637100848 0 0
0.00587305100860391 0.00643293109937277 1 1
0.010222385125607 0.00941530642097674 1 1
0.0590530811183958 0.0589190532557543 1 1
-0.0832466399089536 -0.0824919129832578 1 1
-0.109652138982544 -0.108027063770859 1 1
0.0965336169329438 0.0955645767306942 1 1
-0.0841066044684514 -0.0833025879026463 1 1
0.0381190092332832 0.0374358451035362 1 1
-0.126547754234208 -0.125141096068999 1 1
0.0445040873311895 0.0436994415911684 1 1
0.00557569827734718 0.00556831066886222 1 1
0.0502281476415558 0.04997019844413 1 1
0.0783771254149739 0.0773419399991851 1 1
-0.0893437564672471 -0.0883792947178691 1 1
0.290120700800595 0.287621758685476 0 0
-0.179969706147439 -0.178303149414521 1 1
0.125278441841769 0.124268435687366 1 1
-0.0667477714737083 -0.0662820256794329 1 1
-0.144874606197709 -0.143263476144773 1 1
0.127729015343806 0.126404670439026 1 1
0.0493104666291113 0.0483933797076676 1 1
-0.166205957223924 -0.164841762252669 1 1
0.0242306613031414 0.023509304553647 1 1
0.150818547459696 0.149121542255231 1 1
0.0724021079392135 0.0717037826265061 1 1
-0.075689445884789 -0.0751566646117414 1 1
0.128024615885184 0.126832037247793 1 1
-0.0977472142244148 -0.0965925263202447 1 1
-0.0695271746960819 -0.0686934370104029 1 1
-0.112089323720405 -0.111186403650275 1 1
-0.0699292594070372 -0.0697576005050973 1 1
0.0795713205122092 0.0788931128721156 1 1
-0.0713996146192531 -0.0708831121070029 1 1
0.0931418773925838 0.0927615400744387 1 1
0.215734166771501 0.213303718434163 0 0
0.04262992502671 0.0425530945677935 1 1
-0.0278759667645611 -0.0277082589187475 1 1
-0.148435414966374 -0.147617200939752 1 1
-0.0136487436346373 -0.013691772049596 1 1
-0.075671885402322 -0.0747765220636493 1 1
0.0903490826978299 0.0887608292000755 1 1
0.113076238773465 0.111726840310012 1 1
0.163408997472476 0.161551383699206 1 1
-0.116212174517202 -0.115296665034936 1 1
-0.128377052288629 -0.127389764806391 1 1
0.0705247328506003 0.0696543829901066 1 1
0.132163379857288 0.130489892581688 1 1
-0.0460823666061366 -0.0452913477245582 1 1
0.0603602245757776 0.0593864788076282 1 1
0.17903071391421 0.177289108696695 1 1
-0.0580700100626979 -0.0577558692567626 1 1
0.0590613087693456 0.0588488402185879 1 1
0.107105980634238 0.105849038394871 1 1
0.0523206955255285 0.0513887109647539 1 1
-0.0794323348675801 -0.0785618981018654 1 1
-0.0710854197468505 -0.070055578126974 1 1
-0.0195688642080898 -0.0191517772667493 1 1
-0.0370731787705443 -0.0371582961722998 1 1
0.0251708175011474 0.0240111853634775 1 1
-0.0906586838845605 -0.0893561920824062 1 1
-0.000382958820264791 -0.000220487305174438 1 1
-0.163594026455821 -0.161781190214452 1 1
0.147603450664827 0.146054517477432 1 1
-0.0928583654245557 -0.0920109483425425 1 1
0.101265200302711 0.100168053392782 1 1
-0.00619796180282258 -0.00642254650652502 1 1
0.119292463716272 0.118494699818805 1 1
0.0428063758754801 0.042384467145844 1 1
-0.0927840143198919 -0.0922715786592292 1 1
0.149765682557359 0.148383171550087 1 1
-0.0788541467797862 -0.0779965382176404 1 1
0.00440483394538922 0.00454677730418922 1 1
-0.105494008973883 -0.1046433786021 1 1
-0.0545509900364982 -0.0540652376625105 1 1
0.0893592503252349 0.0887006782658125 1 1
0.00642132336393802 0.0061216888209409 1 1
0.0586462581051706 0.0574451450171736 1 1
0.0856926964412005 0.0840540093986266 1 1
0.0600445604278409 0.0595109422499316 1 1
-0.068627788787666 -0.0674343252676858 1 1
-0.0674982143836287 -0.0664264862778665 1 1
0.0973714094700572 0.0969163642832854 1 1
-0.0331508414855421 -0.0326338923821632 1 1
0.10106641452221 0.100636218908816 1 1
-0.148493051532585 -0.147096149169968 1 1
0.128631610481421 0.127031024963663 1 1
-0.08342107070153 -0.0820717529562502 1 1
0.166272287348129 0.164710490762829 1 1
-0.213168030432897 -0.210414548591133 1 1
-0.144352339072394 -0.143079083034207 1 1
0.0420085719729825 0.0416118869728575 1 1
-0.135757229862231 -0.134143258019745 1 1
-0.110966289546501 -0.110386219332643 1 1
-0.0512227860853443 -0.050833658154344 1 1
-0.0560878867303849 -0.0552261478672629 1 1
0.175088893988663 0.173604338675247 1 1
-0.0510679742764856 -0.0509885702138422 1 1
0.110881167913298 0.109871367857718 1 1
0.0724228300572556 0.0725722568750421 1 1
-0.0947434940075327 -0.0936175650514904 1 1
-0.150530723584515 -0.14905818443766 1 1
0.131018315844627 0.129601414970906 1 1
-0.0385966665199148 -0.0383969503055809 1 1
-0.021100922535497 -0.0211008482994538 1 1
0.113800213965426 0.112523419132301 1 1
-0.140395078496959 -0.139253941254633 1 1
0.197262115884791 0.195240162348665 0 0
0.179318713200859 0.1776050861146 1 1
0.0235384448745575 0.0234394600121265 1 1
0.0169389826516259 0.0168782954652144 1 1
0.0649842939054283 0.0646703279724567 1 1
0.0293514651001189 0.0293878591084194 1 1
-0.0218378843853696 -0.021225796686403 1 1
0.220997832514113 0.219052416657167 1 1
0.0493832631749063 0.0484761398432285 1 1
-0.0866433061733616 -0.0857696528960231 1 1
-0.0447095588782418 -0.0449861087014108 1 1
0.0468335716414529 0.0465081094369185 1 1
-0.149435857089722 -0.147903189448289 1 1
0.0636860104032905 0.062550205631851 1 1
0.190198506221773 0.1883387248953 1 1
-0.0868964291159779 -0.0863176202701919 1 1
-0.0662525440422241 -0.065654512828191 1 1
-0.10438467771179 -0.103416843103671 1 1
0.0395814455101826 0.0391448670037867 1 1
-0.20790667880656 -0.205671335995691 1 1
0.0837965219964405 0.0828604845720161 1 1
-0.192095444357284 -0.189801309342594 1 1
0.00314869200228778 0.00316828269639163 1 1
-0.0843955086780723 -0.0829450339479884 1 1
-0.0686538818453152 -0.0681853490620177 1 1
-0.0879835222807902 -0.0873363652566909 1 1
-0.161669740096657 -0.160633030596594 1 1
-0.234554300859253 -0.232161466306925 1 1
-0.075695321137056 -0.0753142018899016 1 1
-0.0871968906163086 -0.0867564169585633 1 1
-0.114892818602322 -0.114020932209575 1 1
0.370957954381744 0.367906125133825 0 0
0.0636347379102815 0.0634162135826483 1 1
0.153995444291496 0.152369048248978 1 1
-0.0520656232623207 -0.0516671635025013 1 1
0.247568696391753 0.244865908867413 0 0
-0.0412449772687486 -0.0409128079146359 1 1
-0.122726805523533 -0.121534854202739 1 1
0.0886454837778485 0.08759039101737 1 1
-0.217887768053558 -0.21553668464091 0 0
-0.119201504297516 -0.117822770652156 1 1
-0.105166222946701 -0.103979631717192 1 1
-0.0240093406586388 -0.0238581999377697 1 1
-0.129081052653401 -0.127120667360912 1 1
-0.235089603566019 -0.232933016638128 0 0
0.0876372298259371 0.0862979114917581 1 1
0.202248672135437 0.200075166769574 1 1
-0.136622581482019 -0.135216493894399 1 1
-0.0182899801879035 -0.0186620497554208 1 1
-0.0487184814491089 -0.0481597358639556 1 1
0.18544990376787 0.183354473674605 1 1
0.145378538888918 0.143966797447478 1 1
0.0332752850073249 0.0327436875004445 1 1
-0.239821381398713 -0.237485914955052 0 0
0.0567856770013417 0.0563320106435363 1 1
0.122159044471565 0.120618236250827 1 1
0.129220753465725 0.127762301169113 1 1
-0.0133918591165673 -0.0134610123401908 1 1
0.0766720311805734 0.0752278568458531 1 1
-0.0399947076050788 -0.0397264596342026 1 1
0.12397703483406 0.122710578581767 1 1
0.360198948682695 0.35666945894224 0 0
0.174640022338807 0.173137119591959 1 1
0.0476015114125037 0.0470063688303036 1 1
-0.00413948797440312 -0.00454769023393746 1 1
-0.14719591532946 -0.145639196685334 1 1
-0.152326462507262 -0.151118364576136 1 1
0.209383680854043 0.207077665475586 1 1
0.0731913859954908 0.0721206657129429 1 1
-0.0598673627335531 -0.0594358652047648 1 1
0.0734244897361474 0.0727601312112997 1 1
-0.222981985899238 -0.220798042131 1 1
-0.0231699690163938 -0.0228076773283596 1 1
-0.0678374437284524 -0.0673551976436298 1 1
0.0356358886187382 0.0355489247634484 1 1
-0.195154178127842 -0.193205445948481 0 0
0.0636593898048798 0.0631391724895848 1 1
-0.177152945020902 -0.175522319747772 1 1
0.127180625399814 0.125363267464048 1 1
0.0653012164734852 0.0644333291504359 1 1
0.108565631487758 0.107373407812365 1 1
-0.114345326006691 -0.113073371051336 1 1
-0.254081742480249 -0.251406666458812 1 1
0.0704716782284328 0.0700530081559688 1 1
-0.0684307339059302 -0.067622406497901 1 1
0.183561136191611 0.181959562935642 1 1
-0.00310452935853162 -0.00287508743883541 1 1
0.0533303144803707 0.0524897919999071 1 1
0.140819472893089 0.13958922295139 1 1
-0.0763326465291079 -0.0752978280397926 1 1
-0.0987989156154922 -0.0974867829937872 1 1
-0.126027737595992 -0.124858947592609 1 1
0.0448406029210134 0.0441974694129614 1 1
0.179032109206426 0.176795427684322 1 1
0.241590816222069 0.239135588309871 0 0
-0.334397323518091 -0.330462655936625 0 0
0.072485947193132 0.0708326341695559 1 1
-0.00861401259754091 -0.00870076731459203 1 1
0.102905090848981 0.102072325252539 1 1
-0.00131657984351272 -0.00149025020723582 1 1
0.0158369328697458 0.0155288356184296 1 1
0.14942429736705 0.147335614210948 1 1
-0.0373241336784748 -0.0369251454050991 1 1
-0.0695420102574028 -0.0688254949727029 1 1
0.0282910478664971 0.0277973251641253 1 1
0.143132268102434 0.141588897097995 1 1
-0.179253228496492 -0.177466682671263 1 1
-0.0791136399931195 -0.0783724419578571 1 1
-0.0549828129736278 -0.0539390925498634 1 1
0.0713269196006462 0.0704341332892699 1 1
0.0692025924718906 0.0683931942509326 1 1
-0.102046468570011 -0.10100227722607 1 1
0.408762576281618 0.404875985149699 0 0
0.130657374297557 0.129901784480709 1 1
-0.131534788316537 -0.130900745696586 1 1
-0.17643501242228 -0.174547261885403 1 1
-0.060097372974557 -0.0595903079305926 1 1
-0.0361761917672849 -0.0356114788244413 1 1
-0.172092278414495 -0.170559351397183 1 1
-0.157810852743208 -0.156426851425712 1 1
-0.252947218088959 -0.250030043633595 1 1
0.131135527278478 0.129623101615207 1 1
-0.035837368848667 -0.0356310220735797 1 1
-0.191667055879643 -0.189955490312539 1 1
-0.128579026044246 -0.127564377148678 1 1
-0.108613997898375 -0.107807717059814 1 1
0.0418749216036372 0.0418524724627916 1 1
0.0176987623388028 0.017100652783215 1 1
-0.265024981217354 -0.26185433522597 0 0
0.0739548976167542 0.0733779835045911 1 1
-0.128341280634467 -0.126551515788633 1 1
-0.013046454933258 -0.0126964955025081 1 1
0.0645477095818564 0.0637369647743925 1 1
0.114905798594269 0.114028926942973 1 1
0.118519268283124 0.117140707431351 1 1
-0.0440830617337547 -0.0442416599672792 1 1
0.0420375299564953 0.0411909034914795 1 1
0.170368897112857 0.168018612387533 1 1
-0.234065920246673 -0.231893920434479 0 0
-0.0539713202851851 -0.0537927085191991 1 1
0.0136489178105714 0.0129851622650577 1 1
-0.180076753752477 -0.178462093122746 1 1
-0.264936680698036 -0.262056518954735 0 0
0.0302078819925204 0.0299832709719282 1 1
-0.275023986860506 -0.272217617902381 0 0
0.158007187306373 0.156653445331698 1 1
-0.0716888024957874 -0.0704734996651987 1 1
0.0618726513165694 0.0607894425017995 1 1
0.056865491496506 0.0563769327782897 1 1
-0.0591216936408169 -0.0585164292475317 1 1
0.0288063927334044 0.0283902911494585 1 1
0.0928503100486835 0.0917863338257633 1 1
0.245027549548748 0.242643697644187 0 0
0.174337287809084 0.172332772739563 1 1
0.0730938546734597 0.0725680797615379 1 1
-0.00842104410568068 -0.00807114939329137 1 1
-0.128639723478729 -0.127691627006935 1 1
0.0103510748145253 0.0105108549215427 1 1
0.0216955137435634 0.0220648064047981 1 1
0.142101505400214 0.13990916617409 1 1
-0.257794293717213 -0.254917184480818 0 0
0.0483498604696122 0.0480654416611587 1 1
0.182167893350517 0.179975426787479 1 1
0.0869100227526343 0.0860452093942287 1 1
-0.132176118203265 -0.130465606960392 1 1
0.0808127418786499 0.0798592381479423 1 1
-0.0966324031032372 -0.0954408286065357 1 1
-0.0332807121970105 -0.0329163708275928 1 1
-0.216720827624018 -0.213919366550323 1 1
-0.00936598150040853 -0.0093875185359408 1 1
0.137918630658278 0.136340879423434 1 1
-0.100313790817113 -0.0994809044585457 1 1
0.118453927718275 0.117610979475229 1 1
-0.0856201310947638 -0.0849720093110929 1 1
0.0809576448863739 0.0803175352755754 1 1
-0.0498894186978349 -0.0499378309438544 1 1
-0.00332728290684267 -0.00292207422711652 1 1
0.0966584196521836 0.0949186386933824 1 1
0.0084647887235182 0.00846742421966842 1 1
-0.0764634467614275 -0.0760789597942748 1 1
-0.107033665008628 -0.105800760559489 1 1
0.0592295564391122 0.0589332409030586 1 1
0.0426735453033559 0.0423959259658758 1 1
0.239048567224785 0.236501441343786 0 0
-0.142202547361679 -0.140432929761003 1 1
0.0188408112058844 0.0184792400628315 1 1
0.00791444627878093 0.00739059126821103 1 1
-0.0310810601784702 -0.0307270737671672 1 1
-0.0803390467311586 -0.079952128990335 1 1
-0.0906787456561493 -0.0900334589731335 1 1
0.0688048396829588 0.0678696852978204 1 1
-0.0375734632306922 -0.0376384395743157 1 1
0.0364934260844141 0.0356134490172962 1 1
0.0845868810775015 0.0837023304766613 1 1
0.0423011074317919 0.0419517622365388 1 1
-0.0762684847276213 -0.075169158176231 1 1
-0.124075697757455 -0.122934988404474 1 1
-0.234046477113399 -0.231806232820784 1 1
-0.107938546825625 -0.10655913648231 1 1
-0.0329773705637937 -0.0326469407212739 1 1
-0.00981198746817813 -0.00951720144885621 1 1
-0.0960449359325676 -0.0948136435691922 1 1
-0.0138419347039415 -0.0138566679839759 1 1
-0.0855930500396418 -0.0849168713392859 1 1
-0.124745272912662 -0.123311789779158 1 1
-0.0509653215279029 -0.0505462306141841 1 1
-0.124822239092722 -0.123478539678553 1 1
0.0214716145631498 0.0209950239602455 1 1
0.124047760128874 0.123064357412395 1 1
-0.0239775246771491 -0.0233865043002663 1 1
0.0285056053539748 0.0286013172987172 1 1
0.00206301815147123 0.00216463614396439 1 1
-0.14647289745464 -0.144565522482394 1 1
0.0662948946520243 0.0654843105464242 1 1
0.160692198484693 0.15877157245853 1 1
0.0397946354537743 0.0391513349409671 1 1
0.148977137617208 0.147321246576144 1 1
-0.11136373776484 -0.110371608208315 1 1
-0.038163982908022 -0.0377364757669136 1 1
0.167883928739434 0.166461815662274 1 1
0.0733082061637038 0.0727604730463168 1 1
0.0969989001974432 0.0959742868818021 1 1
0.0103027741046167 0.00895920647606652 1 1
0.106064644595883 0.105144358834563 1 1
-0.00526773436564219 -0.0055693856092475 1 1
0.163748324668983 0.162283289408167 1 1
-0.0878725443665474 -0.0867976368286669 1 1
0.0915054097051811 0.0900249447943165 1 1
-0.177958290895708 -0.176190233764909 1 1
0.0230505792424164 0.0230614180582848 1 1
-0.00266415005739841 -0.00223930227527368 1 1
-0.0732051651819327 -0.0723958677404776 1 1
0.0822144608357609 0.0811684496861727 1 1
0.126677009844845 0.125371232813165 1 1
-0.067799998831696 -0.0676366593460369 1 1
-0.0489741364563233 -0.0484428586452653 1 1
0.100874717332957 0.0998883924232219 1 1
-0.181234567248732 -0.179076383295772 1 1
0.0451925357460672 0.0448833642348514 1 1
0.026884129404944 0.0268533142984437 1 1
-0.113989751644511 -0.11303419765461 1 1
-0.0198520266640152 -0.0197950710148805 1 1
-0.0979691132766587 -0.0966760067046345 1 1
-0.0426994518341213 -0.0422921823684486 1 1
-0.00636707455954107 -0.00577618653765873 1 1
-0.0193492796339547 -0.018860940233362 1 1
0.0127410451911179 0.0121060271924029 1 1
0.112287344416319 0.11107609116802 1 1
-0.117389326878413 -0.11604831337848 1 1
-0.138670177874994 -0.137829061233275 1 1
0.2379792792903 0.235480940803117 1 1
0.000411417725706176 0.000444817216021808 1 1
0.000614902389446711 0.000117610333908176 1 1
0.175836384875539 0.17398968723458 1 1
-0.0570893040643238 -0.0573693696235269 1 1
-0.0413946510014838 -0.0409826990970757 1 1
-0.0767655578696607 -0.0752890509768646 1 1
0.0297437438553162 0.0295832762148262 1 1
0.156498415191528 0.155075017484595 1 1
0.152446905396402 0.151556536414006 1 1
-0.142496956625702 -0.140978400252224 1 1
-0.0739859220840071 -0.0728299661922219 1 1
-0.199934171603889 -0.197367122320866 1 1
-0.240910065747257 -0.23861808787855 0 0
-0.0520406725925522 -0.0517446921545417 1 1
0.263900522632107 0.261037981027259 0 0
-0.0328730233966748 -0.032558001121513 1 1
-0.0390142424295651 -0.0389764511419063 1 1
-0.137622249175107 -0.135966021708316 1 1
0.0810039444756596 0.0804961128583312 1 1
-0.112894203333421 -0.111226951023586 1 1
0.0378659912164815 0.0372648638680327 1 1
-0.157325134647823 -0.155246585650849 1 1
-0.128186778712998 -0.126818399382186 1 1
-0.133905224159849 -0.132163089761863 1 1
0.0828912077753601 0.0819103626826602 1 1
0.245054476920363 0.242347199024986 1 1
0.102776433277787 0.102188616866531 1 1
0.0930848372568159 0.0921598094962323 1 1
-0.0403862720319359 -0.0402771543540282 1 1
-0.0689220993696305 -0.0687518815719122 1 1
-0.248330358764073 -0.246122815232766 0 0
-0.093352614482323 -0.0923562916654273 1 1
0.0995191387018398 0.0987633154603275 1 1
-0.114819184797757 -0.113803194152198 1 1
0.047029329144175 0.0466516897753107 1 1
0.0349296978876605 0.0346708404719686 1 1
-0.122582238630207 -0.121198748071224 1 1
0.0152787820621846 0.0152516987701239 1 1
-0.0673870971420498 -0.0664220993041273 1 1
0.00798296016214361 0.00758567420904764 1 1
-0.066785796010527 -0.066051984074485 1 1
-0.101453926944695 -0.100237451727972 1 1
0.0746610839935274 0.0738148766625469 1 1
-0.156787032629266 -0.155011806339115 1 1
0.0750300050239446 0.0741478846142298 1 1
-0.128030661302963 -0.126565775339983 1 1
-0.0319485001304412 -0.0313758421158899 1 1
-0.0147556451661395 -0.0142211564464323 1 1
0.246793057312446 0.244553334365772 0 0
0.136089533352845 0.135062583997483 1 1
0.0845560130061685 0.0840318901648161 1 1
0.0331181403057481 0.0323740320625537 1 1
0.0447695425283894 0.0442279054875426 1 1
-0.126896662040439 -0.12607985324301 1 1
-0.130430423379482 -0.129017166702233 1 1
0.0540342128766386 0.0522832072048726 1 1
0.129596010895656 0.127937292871783 1 1
-0.0410767385401296 -0.040659026560708 1 1
-0.16093277829579 -0.159729275445926 0 0
0.134827097937317 0.133471082286764 1 1
0.0103490117287281 0.0106954589821774 1 1
-0.0678197001403029 -0.0668844164211339 1 1
0.122003340346146 0.12049483136372 1 1
-0.188456806148634 -0.186462612207773 1 1
-0.0803523746665799 -0.0794441939975452 1 1
0.0342221178246985 0.0337423328165229 1 1
-0.142745891169864 -0.141096333674513 1 1
-0.0210681620033437 -0.0206167642663197 1 1
0.0278774366610448 0.0274895375334474 1 1
-0.0715964108220699 -0.0704766677475592 1 1
0.0633614631843366 0.0629176471849631 1 1
-0.0277581534754927 -0.0276732932195261 1 1
0.168036395360146 0.166620621747559 1 1
-0.101441162425836 -0.100645686719807 1 1
0.0486562575384984 0.0486439550181767 1 1
0.0800010601968834 0.0792933336144065 1 1
-0.0914395563680185 -0.090616935914481 1 1
0.216608503809644 0.214951134871425 1 1
-0.0395021543165213 -0.0393829987908732 1 1
0.000510074751289932 0.000642494123850167 1 1
-0.0929915229262033 -0.0926966950277658 1 1
0.165394774640417 0.163566706419163 1 1
0.241765848778462 0.239510988338621 0 0
0.0843992838329058 0.0838051063432031 1 1
0.0876902668126249 0.0864557448631742 1 1
-0.204110921066767 -0.202133068956354 0 0
-0.071188066046303 -0.0703882695516622 1 1
-0.0137546199882143 -0.0135540409110967 1 1
0.0454762571695987 0.0457814263552834 1 1
-0.129205628856488 -0.127984824950481 1 1
0.176293157638859 0.175139824288692 1 1
0.130550328895221 0.128972596855022 1 1
0.128256257116917 0.126759613564979 1 1
-0.0674863015294388 -0.0668185708620096 1 1
-0.0660191421764733 -0.0651905177855451 1 1
0.0452235940365954 0.0453290823535781 1 1
-0.107346212123531 -0.10610446457584 1 1
0.141325760093777 0.139496057767223 1 1
0.0734655316681831 0.072908554184278 1 1
-0.00289293670873019 -0.00216075349605197 1 1
0.121163386603644 0.119904362999635 1 1
0.156298710000266 0.155326713719616 1 1
-0.0564146554032102 -0.0561796619548718 1 1
-0.337262338809469 -0.334099987869682 0 0
0.0875394376091009 0.0869438601163312 1 1
0.00602422867426595 0.00591260271143066 1 1
-0.0707179646874603 -0.0701619728092461 1 1
0.098219899743956 0.0974672131953606 1 1
-0.162927070215998 -0.161170787297842 1 1
-0.092612082612918 -0.0908649531798203 1 1
-0.00693730357256333 -0.00701407594121223 1 1
0.0081596035415709 0.00801693306006124 1 1
0.243817463387053 0.240625299746399 0 0
-0.0315854978747099 -0.0316221934916294 1 1
-0.0068923552233272 -0.00704495144321796 1 1
-0.104541705144717 -0.103827185985278 1 1
0.071725281252959 0.0705644565628215 1 1
0.111128294199 0.109780184415657 1 1
-0.0228109042695493 -0.0226777831486151 1 1
-0.0221872220299619 -0.0217624043792466 1 1
-0.0197175922785754 -0.0190084524741991 1 1
0.152617186833292 0.151331102698932 1 1
0.0359938405023803 0.0356102807688146 1 1
-0.176637781892028 -0.174743723497634 1 1
-0.103968218739534 -0.102835785692656 1 1
-0.162318543921997 -0.160399010327987 1 1
-0.096240100907622 -0.0948346021523755 1 1
0.146746388282021 0.145116713019659 1 1
0.0878095780300556 0.0865541745706454 1 1
0.0748846328019259 0.0738303351302957 1 1
-0.0819549986876574 -0.0814431550983958 1 1
0.130354207129116 0.129591654267197 1 1
0.0165249242668233 0.0166673575343638 1 1
-0.0039479190297355 -0.00401394039750577 1 1
-0.0210283924649481 -0.0203614809714667 1 1
0.165296960679025 0.163948779311221 1 1
-0.0501246548980311 -0.0502704909720409 1 1
0.00945477156424271 0.00901200920836472 1 1
-0.213949119646789 -0.212254831958225 1 1
0.16463517293211 0.162983352377119 1 1
-0.0108293306861811 -0.0108726439431825 1 1
-0.0650513733025953 -0.0645539749790895 1 1
0.209931828066387 0.208269518793525 1 1
-0.2001872130055 -0.19809240890042 0 0
0.0628606763619388 0.0617936972413634 1 1
0.171661882878044 0.170184757094177 1 1
-0.170500882772454 -0.168960268606389 1 1
-0.221206704873714 -0.219156509691896 1 1
-0.0706321723294232 -0.0695648173796754 1 1
-0.0310968726469133 -0.0307033434349662 1 1
0.244639487804444 0.242258493222501 0 0
-0.123671581235077 -0.122533040877273 1 1
0.0706283979178713 0.0691603085114823 1 1
-0.0909403254381402 -0.0898091199318621 1 1
-0.0117916943862637 -0.0118787140360921 1 1
0.138870047579016 0.137485759686538 1 1
-0.137074792802028 -0.135827246489924 1 1
0.149384242885493 0.147904989263442 1 1
0.0833158084908144 0.082415647759829 1 1
-0.174063025972927 -0.172121990206473 1 1
-0.0854680818195232 -0.0841771995762609 1 1
-0.0318275059521065 -0.0314959595351887 1 1
0.322823169923125 0.319780873231387 0 0
-0.0195631706984493 -0.0191060455477481 1 1
-0.125470158862482 -0.124442765059339 1 1
0.10909021336109 0.107691555330604 1 1
0.161411971466798 0.160227293524589 1 1
0.0767094733886627 0.0759937022303487 1 1
-0.0887859986856313 -0.0879274822301073 1 1
-0.186339883106046 -0.184731845913907 1 1
0.0993597617719899 0.0985998897735199 1 1
0.0234286189491415 0.0229208473745657 1 1
-0.037462693603006 -0.0370705188115721 1 1
0.0722384729906465 0.0715725376265017 1 1
0.201265671108898 0.199329158093661 1 1
-0.108897080157146 -0.107953038918035 1 1
0.0797124822905807 0.079017714036429 1 1
-0.0086928824480418 -0.00907883302634443 1 1
0.132910686702948 0.13128002992952 1 1
-0.138337940147217 -0.137086926279989 1 1
0.00968485604803235 0.00873883730084161 1 1
-0.00219303466396875 -0.00177266618677261 1 1
0.0194177020162965 0.0197941904686673 1 1
-0.10082831288684 -0.099704118703697 1 1
-0.107410156233966 -0.106575968995171 1 1
-0.120484069767809 -0.119532516537281 1 1
0.0847717657020189 0.0833663377305207 1 1
-0.109896706292014 -0.108082217232985 1 1
0.0126166545211773 0.0124062196522727 1 1
0.0511302001916499 0.0508972046967668 1 1
-0.035134585453228 -0.0345799121195016 1 1
-0.0752793991705491 -0.0746173225199157 1 1
0.27540959892122 0.271650163026823 1 1
0.0566263401233184 0.0568398259694954 1 1
-0.053823496305251 -0.0533566809809987 1 1
-0.088860163377318 -0.088265668300047 1 1
0.0706537786204192 0.0698197667162997 1 1
-0.0564227770210708 -0.0563062640809875 1 1
0.239006658151408 0.235936778918442 0 0
0.0676783951727451 0.066793412257747 1 1
-0.196413275997703 -0.194829071011491 1 1
-0.0478091085907739 -0.0469385702771516 1 1
0.069008484209134 0.0686191270410856 1 1
-0.119336254180592 -0.117886051930256 1 1
0.222077992737709 0.220109855805763 1 1
0.0302215077530123 0.0299945629947066 1 1
0.0265528991087777 0.0260504792881365 1 1
0.149955862345251 0.148813043754634 1 1
0.00128015024016206 0.00175055781507186 1 1
-0.12048260700837 -0.11937343498865 1 1
0.120582445085566 0.119506553413331 1 1
0.135828652398189 0.133955906693911 1 1
-0.0315161562405226 -0.0310677979002597 1 1
0.00664905539089507 0.00649022421848523 1 1
-0.0957320110876064 -0.0946083440542442 1 1
-0.0749191631544995 -0.0738445470756857 1 1
-0.151965352141072 -0.15077758442598 1 1
-0.124415432884227 -0.123031119935469 1 1
0.064863099883095 0.0644434103284684 1 1
0.0801566694222774 0.0791545618531557 1 1
0.191615957110185 0.189557202470993 1 1
0.151579366481491 0.149704289826516 1 1
-0.139293116527195 -0.137891015528329 1 1
-0.187538895940297 -0.185556144372028 1 1
-0.18647917023527 -0.183987887852527 1 1
0.00362802655873807 0.00327681023021147 1 1
-0.0156555002952257 -0.0151903310121652 1 1
-0.0332722629435946 -0.033610111744145 1 1
-0.0190044404830633 -0.0192894250995847 1 1
-0.14585353472454 -0.143751799849383 1 1
0.191810775840582 0.190303686963508 1 1
0.111937927251507 0.110441343768877 1 1
-0.0316137809511097 -0.0311375625907204 1 1
-0.155937320513188 -0.154278027820141 1 1
0.0289984658405743 0.0283523080102659 1 1
-0.142346024776089 -0.140698099531872 1 1
-0.121285436192566 -0.12043346071219 1 1
-0.0838085834823236 -0.082779543626774 1 1
-0.0579075641765678 -0.0580624310330774 1 1
0.0878079596051194 0.0874190237415817 1 1
-0.0833093621512208 -0.0826334287167802 1 1
0.137590465564468 0.136316173132001 1 1
0.0603555751635661 0.0597372625559976 1 1
0.0605791020974697 0.059658354120104 1 1
-0.0175872997865943 -0.0177820448562236 1 1
-0.0952493782967473 -0.094190622045198 1 1
0.141084924967531 0.139690244240266 1 1
-0.261204887919384 -0.257611949514442 0 0
-0.180319864025077 -0.178455155790923 1 1
0.215144888501961 0.213034179566502 1 1
-0.00868059509066596 -0.00857241994107151 1 1
-0.0225795221649059 -0.0219068365749582 1 1
0.00857383665995691 0.00854107675520192 1 1
0.0177929952662364 0.0173563975714182 1 1
0.00869763487931777 0.00846397067427115 1 1
0.00435751004919724 0.00443275161933879 1 1
-0.117271446438086 -0.116184071430071 1 1
0.163710250227931 0.162646834509019 1 1
0.119459590845998 0.117887107259357 1 1
0.0481034809818095 0.0483139668730553 1 1
-0.116080268147401 -0.115135653564505 1 1
-0.0744160962868392 -0.0735897355931051 1 1
0.00519038128455221 0.0050509828248579 1 1
-0.0278579509633859 -0.0269619510420226 1 1
-0.19697259643372 -0.195046440481075 0 0
0.00168366951621385 0.00109597029978728 1 1
-0.00894246541723042 -0.0081328490803835 1 1
0.0310947563460054 0.0306638623503732 1 1
-0.193123842255334 -0.191039383949938 1 1
0.128797852978131 0.127173096199813 1 1
0.102117244024471 0.101360247107551 1 1
0.00308930236258226 0.00321301248342811 1 1
0.0958429647531682 0.0942188992375275 1 1
0.00723065784067964 0.00683635339368183 1 1
0.0218732707295374 0.0216098343838244 1 1
-0.16108411643569 -0.159252512637643 1 1
0.0228795923835151 0.0224782767527366 1 1
-0.107661195784434 -0.106749901187153 1 1
-0.240422862328337 -0.237565166095296 1 1
-0.0481105061985676 -0.0476608991054195 1 1
-0.032637036187658 -0.0323690570099387 1 1
0.137276343976858 0.136012960843253 1 1
0.0153402362549676 0.0150670539395332 1 1
-0.03428779131589 -0.0342598398305405 1 1
-0.0592537938126533 -0.0586630411055676 1 1
-0.120506124977935 -0.119414021779784 1 1
-0.275720273149572 -0.272671800618443 0 0
-0.124791015890672 -0.123643691419126 1 1
-0.0874950110450127 -0.0863310808923995 1 1
0.122116308933943 0.121107223140061 1 1
-0.118445135450897 -0.117647145599614 1 1
0.062474950528324 0.0614646867372941 1 1
0.0489070485646574 0.0482365762667774 1 1
-0.0602622250876826 -0.060406019349301 1 1
-0.138085912763209 -0.136965388690657 1 1
-0.0972879477849785 -0.0960970270282775 1 1
-0.112300956044469 -0.110910299172392 1 1
-0.0993434326694021 -0.0982131502259266 1 1
0.0799473726409325 0.0788249783060257 1 1
0.00593191630807057 0.00525735045833598 1 1
-0.133159989865836 -0.132678245643126 1 1
-0.279219717385486 -0.275844351730453 0 0
0.0143061753163623 0.0143414664312847 1 1
-0.313719294088023 -0.310008298984523 0 0
0.107529205626614 0.106164416820573 1 1
-0.164077649728039 -0.163005889116643 1 1
-0.144085716647816 -0.142820309819841 1 1
0.0840164322081682 0.0830830703802595 1 1
-0.017051635718252 -0.0169533159428651 1 1
0.0536853019270445 0.0530044726044415 1 1
0.176912282140632 0.174968029897083 1 1
0.0961140865410874 0.09543375387372 1 1
-0.203676141279277 -0.201090190029951 1 1
0.0794368665867464 0.0787156289567518 1 1
-0.081738906306285 -0.0813913032526643 1 1
0.230474054072918 0.227802693130938 1 1
0.00814219638432123 0.00782585408625725 1 1
0.105123607075676 0.103938700829469 1 1
0.106229501363618 0.104788449970215 1 1
-0.165298369246761 -0.163951472790042 1 1
0.065386148885583 0.0646484457064666 1 1
-0.120482324913174 -0.118996473018701 1 1
0.181261544017866 0.179212306745596 1 1
-0.0435154894091931 -0.0431941268522169 1 1
0.125375774150864 0.124621092938299 1 1
0.0835465205820264 0.0827347151545898 1 1
-0.0966306981093741 -0.0953787278311725 1 1
0.0141683254368324 0.0140207474168623 1 1
0.0980370169578924 0.0966707654250121 1 1
0.0121530062920833 0.01227107550799 1 1
-0.155395560466573 -0.154266226419028 1 1
0.149582378080104 0.148184348202678 1 1
0.0215234539634088 0.0207431915079178 1 1
0.109576036484763 0.108506774476148 1 1
0.121130631613755 0.119485680701478 1 1
-0.178675339344471 -0.176928258326321 1 1
0.0135294712385704 0.0138536071206896 1 1
-0.101358075482673 -0.100509148204739 1 1
-0.0595003515358429 -0.0591450731585306 1 1
0.121528360585515 0.120848646249124 1 1
0.144049415304503 0.142289762914748 1 1
0.0983947464356459 0.0970699185369491 1 1
-0.0567626556330915 -0.0560760870893359 1 1
-0.19250199732906 -0.190388843552831 1 1
-0.311389635524934 -0.308096491192708 0 0
0.00843589958090099 0.00837787179331026 1 1
-0.167243768527862 -0.165171677670575 1 1
0.189155805377123 0.187103113528475 1 1
-0.125488363394092 -0.123997190538029 1 1
0.0202462134905399 0.0203167196622911 1 1
-0.0548318717868957 -0.0538746295586036 1 1
-0.160122426221296 -0.158592946430578 1 1
0.181381943643173 0.179656371982099 1 1
0.190658822482182 0.188895863790918 1 1
-0.127708283658901 -0.126172180792794 1 1
0.0481748206920897 0.0480668846052227 1 1
0.064095882749395 0.0632113552614687 1 1
-0.273317443005252 -0.270501331226072 0 0
0.18881964134875 0.186524748646055 1 1
-0.012516407038645 -0.0123987529946053 1 1
-0.13181704174209 -0.130493871089868 1 1
-0.163946461505634 -0.161728122851713 1 1
-0.0579252027770946 -0.057279875913141 1 1
0.0250254089090387 0.0246657897846948 1 1
0.21009568801724 0.208038707762028 1 1
-0.0291917453578625 -0.028718551136588 1 1
-0.168912150015277 -0.166865057798211 1 1
-0.0788008894373297 -0.0783780456852073 1 1
0.0610590265240299 0.0603000964899595 1 1
-0.063997796094983 -0.0631972033355119 1 1
0.0347525237175367 0.0341810397908084 1 1
0.0525465007989922 0.051372855094086 1 1
-0.151449009652079 -0.14976452600821 1 1
-0.0230925695000422 -0.0230612921654606 1 1
0.00509833763035603 0.00504193173788065 1 1
0.218942693179111 0.216595765350583 0 0
0.0551691821133473 0.0547314894796255 1 1
-0.0321706025376513 -0.0312202084595923 1 1
-0.0736383809342508 -0.0725784839843181 1 1
0.0797785911155272 0.0788152864462303 1 1
-0.00976802287446246 -0.00978507471228374 1 1
0.243478754157883 0.241228686260124 1 1
0.236477806555743 0.233901061071652 0 0
-0.0572900313036092 -0.056749291149187 1 1
-0.0635071158889882 -0.0631493506286857 1 1
0.101348766968656 0.100483486160487 1 1
0.161006090998267 0.158942526700386 1 1
-0.00838651163072583 -0.00840687860291946 1 1
0.0016749487855711 0.00133913978838035 1 1
0.172674861487 0.171163766466812 1 1
-0.221190463334411 -0.218631041071143 0 0
-0.00983485247605272 -0.00974910438695609 1 1
0.161536029588515 0.159702502107379 1 1
0.0590332694599853 0.0582263208534775 1 1
-0.250719777820662 -0.248243334534221 0 0
-0.0299404169173339 -0.0291641761247057 1 1
0.0423930327184239 0.0416229233157386 1 1
0.0289709702543142 0.0290150855724992 1 1
0.316802755187012 0.313379281511528 0 0
-0.0472106856012462 -0.0464437002109391 1 1
-0.228071398332381 -0.225396856371316 0 0
0.0353855901951277 0.0353304357627852 1 1
-0.0566720923320128 -0.0560834276620962 1 1
-0.0164445891215106 -0.0160189267778359 1 1
-0.0553844375656249 -0.0549049039071289 1 1
0.158943750704918 0.15753646504355 1 1
0.287364839181515 0.283848344528572 0 0
0.263563308572149 0.260912288878528 0 0
0.21255133071272 0.210032868335197 1 1
-0.146975148012656 -0.145696900020813 1 1
0.111601470334033 0.1099579978888 1 1
0.243489115058817 0.240345133277581 0 0
0.162250997863182 0.159989939938622 1 1
-0.0370515138543027 -0.0369885943097698 1 1
0.0714295627014464 0.0708422917508536 1 1
0.179592630156542 0.17809120465455 1 1
-0.105411782976493 -0.104188706183477 1 1
-0.0325767237221879 -0.0323204432013789 1 1
-0.0961910151474675 -0.0953245192620267 1 1
-0.228492276067424 -0.226835873910623 1 1
0.126828633886603 0.124920474471836 1 1
0.105834204518873 0.104749189176002 1 1
-0.0801926221259638 -0.0795754799122323 1 1
-0.0963993495407995 -0.0957966394069123 1 1
-0.102921538421286 -0.10187287163176 1 1
0.0238823096112104 0.0238556167058223 1 1
-0.00323056559700503 -0.00348841476079809 1 1
0.0621274611841811 0.0613497233860276 1 1
0.0633868101799189 0.0628248333510991 1 1
0.0334712677719824 0.0335533442575966 1 1
0.229529053041062 0.226761219996802 0 0
-0.128743981428599 -0.127150441444623 1 1
0.000679656133386872 0.00022026406350174 1 1
0.0653550946104096 0.0651311200849282 1 1
0.15128936727948 0.149373851841901 1 1
-0.127751154816748 -0.126627860084631 1 1
0.0924275407528933 0.0910402551128687 1 1
0.0338283497314323 0.0331709668885228 1 1
0.170045562888697 0.168335492145226 1 1
-0.358978982677295 -0.35555986257395 0 0
-0.0342187366332938 -0.0341731273757877 1 1
-0.0709319269691012 -0.0700193418125059 1 1
-0.0641913635519446 -0.0639145829189871 1 1
0.0657503973931384 0.064868368284463 1 1
0.0119040536037741 0.0116839313315948 1 1
0.00573238952640719 0.00596785570530805 1 1
-0.2434913381047 -0.241625123608525 0 0
-0.0630292776276083 -0.0618386001997258 1 1
-0.0517943109693173 -0.0519765976706229 1 1
0.0804539610991178 0.0797594351128226 1 1
-0.0512686847309623 -0.0505877865943895 1 1
0.0669249963512216 0.0657789514274011 1 1
0.121069441177559 0.11982137879519 1 1
0.0584559674631257 0.0579174912574126 1 1
-0.188858738282126 -0.187100865498305 1 1
-0.15764566401947 -0.155482918406016 1 1
0.0662070871274481 0.0656580770649784 1 1
0.104454538123047 0.102998898864536 1 1
0.0677716230992935 0.0667582989915129 1 1
-0.174494645062908 -0.172322304775351 0 0
-0.0452063907489815 -0.045040631755066 1 1
-0.00798690563749417 -0.0077845974128665 1 1
-0.096974800090778 -0.0965290662648729 1 1
0.000951307948629558 0.000731014958278423 1 1
-0.144650395780501 -0.143692893034658 1 1
0.299871822854981 0.296829561815794 0 0
-0.136126020405228 -0.135082519153717 1 1
-0.00790955650552188 -0.0077455555113321 1 1
-0.113592352920824 -0.112089338285799 1 1
-0.149838345267471 -0.148225067300575 1 1
0.360908573168167 0.356491657025511 0 0
-0.0854372166813093 -0.0845794640556447 1 1
-0.184339925656109 -0.182325490155239 1 1
0.0681236558150832 0.068092124152693 1 1
0.0544739365206653 0.0544651389830039 1 1
-0.0935700938835216 -0.0929024016490512 1 1
0.176009812255478 0.17450759872371 1 1
0.0547091164427468 0.0542086207274834 1 1
-0.174412940953702 -0.172535071742631 1 1
-0.166170518863416 -0.164466593422637 1 1
-0.0614784646026427 -0.0617532839033639 1 1
0.09130960267157 0.0906512558363953 1 1
-0.0603259017390971 -0.0592177313210968 1 1
-0.040819591792915 -0.0401486672869656 1 1
-0.011406077277047 -0.011598047257976 1 1
-0.121062024185309 -0.119184266301733 1 1
-0.0772458243665212 -0.076628031286059 1 1
0.00287079822026054 0.00284831396622786 1 1
-0.0397576020707665 -0.0395266395937065 1 1
0.059822510273092 0.0588189202909738 1 1
0.127412500311265 0.12636539688965 1 1
0.269086609124224 0.266438972157602 0 0
-0.0858495750703074 -0.0848348962468854 1 1
-0.117146465050238 -0.115804587626728 1 1
-0.0485091248829835 -0.048180223638463 1 1
-0.0424523380791979 -0.0426052720350686 1 1
0.134804540456231 0.133578668782248 1 1
0.103341165224573 0.102290366973264 1 1
0.264857567172603 0.261835330481729 0 0
0.149546000981937 0.148400290340561 1 1
0.0115688013989952 0.011678886481364 1 1
-0.239621450690068 -0.236368640533729 1 1
0.162832691292605 0.161093850981516 1 1
-0.0150345241444632 -0.0146883883136597 1 1
0.194111216339708 0.192032980712666 1 1
-0.0733892457559075 -0.0729185571237879 1 1
-0.259152380578891 -0.256000880988067 0 0
-0.0539714792219711 -0.0530402236504173 1 1
0.0963122439605319 0.0947299995997595 1 1
-0.0908829075594656 -0.0899563666781842 1 1
-0.203215979132357 -0.201030121770784 1 1
0.158405210200217 0.157060560679872 1 1
0.123354110486477 0.121945955762123 1 1
0.132567017011411 0.131336036732636 1 1
0.112486906258634 0.111138033242833 1 1
0.169765533534415 0.167724474058496 1 1
0.0696680956113064 0.0691120567680715 1 1
-0.133127453302451 -0.131632827182249 1 1
-0.00819274545832065 -0.00772161605116569 1 1
0.161423439500752 0.159872379652251 1 1
0.10381149126891 0.102747156183999 1 1
-0.0106671000321953 -0.0102258509938933 1 1
0.0185619993241931 0.017907050453134 1 1
0.106925722344498 0.105746170647561 1 1
0.0621399943252584 0.0616318889427376 1 1
-0.150310986747574 -0.148723892750568 1 1
0.0519633690759328 0.0516843745284053 1 1
0.0816622633755755 0.0814998546160803 1 1
-0.146368774669916 -0.145184484700807 1 1
0.119271734667664 0.118522094530537 1 1
-0.17189061933019 -0.170508048990357 1 1
0.11407585584774 0.112527563693327 1 1
-0.106931085644855 -0.105720923002984 1 1
0.158736155407533 0.157707826707081 0 0
0.00645612759251392 0.00648634654237251 1 1
0.00334917938647652 0.0034295757540893 1 1
0.108208318281956 0.107487290620147 1 1
0.102081801921287 0.101251067025864 1 1
0.0437646491458684 0.043351952906662 1 1
-0.248578915293615 -0.246729644682921 0 0
-0.0397590140392274 -0.039022190816323 1 1
-0.14038119943596 -0.13891771582195 1 1
0.080082012057424 0.0793929691970154 1 1
-0.02106853013384 -0.0212017047385508 1 1
0.0500914938808023 0.0485741798048702 1 1
0.046616541949403 0.0460291789030126 1 1
0.0526096537777028 0.0518895217158649 1 1
-0.0819372669589721 -0.0813728910894563 1 1
-0.138556169164243 -0.13716132725504 1 1
0.191751676088831 0.189770721285112 1 1
0.138948637454154 0.137579466199954 1 1
-0.248875863784583 -0.246290603984396 0 0
-0.0321849817213628 -0.0322381863573544 1 1
-0.0711471028432205 -0.0707130167924589 1 1
0.0453551100918566 0.0447446612759242 1 1
0.212431195409445 0.210108537257091 1 1
0.189173716770913 0.18713380545128 1 1
-0.0147088093105996 -0.0147541216440305 1 1
-0.0620329302312859 -0.0614457770753656 1 1
-0.0201773396257599 -0.0200517892342114 1 1
0.0169794267804129 0.0168750963763147 1 1
-0.13244019836625 -0.130888848311325 1 1
-0.147861283586542 -0.146264992010093 1 1
-0.0265459881306575 -0.0259111602162468 1 1
-0.07698175756427 -0.0764804388933094 1 1
0.165471484216615 0.163863633693923 1 1
0.000458232769819161 0.00036192907500829 1 1
-0.214754339565143 -0.21233337616161 1 1
0.0652979093961486 0.064011094680046 1 1
0.125266193864498 0.123999927578346 1 1
0.0876727498487785 0.0867814370660882 1 1
0.266218413929521 0.263317690344287 0 0
-0.0515167408244594 -0.051148831391006 1 1
-0.0985364135118913 -0.0976519849736495 1 1
0.204623668481949 0.202888570658471 0 0
-0.191289617249499 -0.188984246935975 1 1
0.0522870906192493 0.051760276225886 1 1
0.00734557829915406 0.00665873047149755 1 1
-0.115368906930897 -0.114058032941334 1 1
-0.0517897566837079 -0.0506784658908815 1 1
0.475014306234722 0.469346224570364 0 0
0.0680935580591507 0.067281196860246 1 1
-0.11427850602378 -0.112728265583888 1 1
-0.0154226756048275 -0.0154886764032073 1 1
-0.00121899893539238 -0.000693576326127598 1 1
-0.0864016341095405 -0.0856403571884376 1 1
-0.00392985909634489 -0.00361801925507875 1 1
-0.00253815577959324 -0.00295353458353434 1 1
0.31731383740116 0.313962718838067 0 0
-0.0156093955981077 -0.0149614480018909 1 1
-0.284051401178059 -0.280920080022684 0 0
0.0823144358964358 0.0818414378532997 1 1
0.0401667817351008 0.0396183390414682 1 1
0.00671175988873138 0.00630211298930334 1 1
0.0423063577629768 0.0419143628503689 1 1
0.0383521742119126 0.0378529315310147 1 1
0.00838161857118757 0.00849057250763975 1 1
0.0128110291569024 0.0124906628265971 1 1
0.194968272492083 0.192989869648551 1 1
0.118371244181303 0.117429309047971 1 1
0.0816633482000184 0.0807742912402017 1 1
0.0666496779678466 0.0657131785645855 1 1
0.0413885000486073 0.041209177011828 1 1
0.0685514700281703 0.0678152856192599 1 1
0.0665460462460999 0.0659076686659504 1 1
0.0300801620999003 0.0299205844217463 1 1
0.229288333655183 0.226635408782384 1 1
0.0755253993844315 0.0752374973677583 1 1
-0.163383052895657 -0.161899888329284 1 1
-0.147027448316496 -0.145374474858533 1 1
0.00931536617022585 0.00903099966393296 1 1
0.113573370851871 0.112200245953693 1 1
-0.0579912782584252 -0.0565306915318534 1 1
0.0954489062445843 0.0943937982788069 1 1
-0.149440624599884 -0.147812536006 1 1
-0.0114276446182336 -0.0110934692611837 1 1
-0.136877380810706 -0.135631038158929 1 1
-0.0348924356452475 -0.0341980037534265 1 1
0.0262037632364587 0.0265024660424276 1 1
0.263580490047923 0.261425210604955 0 0
-0.061535322542521 -0.0612880133758979 1 1
0.0566693514812944 0.0559245400630535 1 1
0.0111295143054151 0.0111608570882767 1 1
0.277897633491648 0.275130377581235 0 0
0.0616110938296057 0.061084302048975 1 1
0.0825635600963884 0.0812891931589886 1 1
-0.0239158286250896 -0.0238931968479698 1 1
0.0619346048676806 0.0614281324043836 1 1
-0.221633822467898 -0.219399728633405 1 1
0.271486540041144 0.269265091579653 0 0
-0.0186325243311855 -0.0185435663065601 1 1
0.0508523152104168 0.0498348146007657 1 1
0.0978754125193474 0.097202213841596 1 1
0.342300350105605 0.338595691330176 0 0
-0.0125035357645339 -0.0121742706653429 1 1
0.125790876159443 0.124701750770992 1 1
0.00839819054188076 0.00840416658492728 1 1
0.0234541320334754 0.0231648795441064 1 1
-0.137025669200437 -0.135165128436806 1 1
0.0569395666075271 0.056645880128874 1 1
-0.0462551873569313 -0.0462498459787076 1 1
0.141354290732149 0.14018135708637 1 1
0.0510938892975263 0.0504429934995125 1 1
0.314031156047525 0.310901797669623 0 0
0.0279980217371006 0.0273591957407738 1 1
0.0319783342833954 0.031233694441218 1 1
-0.0496771727777977 -0.0495485418470744 1 1
0.0588776357408372 0.058168532788474 1 1
-0.0509410225825684 -0.0507067099347448 1 1
0.182035449593652 0.17991357088412 1 1
-0.241351162630122 -0.238823236393652 1 1
-0.271585397697794 -0.269046407031076 0 0
-0.127744112800887 -0.126409460283125 1 1
-0.0590992600980466 -0.0583330434176423 1 1
-0.144761237197914 -0.143513055289063 1 1
-0.0708392068113383 -0.0706226023502931 1 1
0.134291536747286 0.132570779012066 1 1
0.253080817180732 0.25075551957647 0 0
-0.0431923772924647 -0.0425739380033468 1 1
-0.087113263794072 -0.0862158558694852 1 1
-0.127231207665922 -0.125399023450279 1 1
-0.043317340533614 -0.0428205426834369 1 1
0.0262486107040726 0.0265019362539579 1 1
0.0603655000779927 0.0593063174520193 1 1
0.0492561560109806 0.0487599556559548 1 1
-0.0115551772613265 -0.0110287625956467 1 1
-0.0763875670807186 -0.0752738832930739 1 1
0.0792027229162826 0.079132313096636 1 1
0.0465176338309174 0.0463055983136073 1 1
0.191209760551334 0.189278550661001 1 1
0.250077583461951 0.24728476402224 1 1
0.0397985274851836 0.0394690405014037 1 1
0.19792830606291 0.19602371860917 1 1
0.117471691021931 0.116158001839415 1 1
0.0366127731972171 0.0359604825533306 1 1
0.194350952398935 0.191844510345105 1 1
0.0260257701158978 0.0256521380448876 1 1
0.409648819015965 0.404685661256163 0 0
0.047087172996311 0.0467477449652944 1 1
-0.0170330950818373 -0.0170185563032866 1 1
-0.0723612623795871 -0.0714177363315428 1 1
0.0512870082637882 0.0505696268281475 1 1
-0.0574428129545361 -0.0571315077719249 1 1
0.0874614808815276 0.0868631836669261 1 1
-0.251591277682883 -0.24937715873976 0 0
0.110710323931841 0.109823594627405 1 1
0.237816958287848 0.235425612815072 0 0
-0.115370622148646 -0.114200545720944 1 1
0.167420594480398 0.165725787544811 1 1
-0.0484390294488519 -0.0480685540887239 1 1
0.0630943350414413 0.0625777938641895 1 1
0.10455348092569 0.103385589543447 1 1
0.291167432692856 0.28803751478599 0 0
0.0876751848146336 0.0863672191227181 1 1
0.0321866746414967 0.0321836309277863 1 1
-0.147384019130502 -0.1460431810378 1 1
0.0908120166813581 0.0902608669861067 1 1
0.111069548846796 0.110004505780579 1 1
-0.0146198878271853 -0.0149105425169616 1 1
-0.0764377359011304 -0.0758481346216704 1 1
-0.0629121833568089 -0.0620164490287856 1 1
0.194112699210188 0.192657374421806 1 1
0.0795788630614242 0.0788642400131389 1 1
-0.102134705610079 -0.100805053853757 1 1
-0.0497849019278649 -0.049444038401223 1 1
-0.0269665290514988 -0.0265792720138058 1 1
-0.0604120985919114 -0.0601269869236704 1 1
0.082191471021093 0.0813038821236416 1 1
-0.0779656394926781 -0.0773736520195744 1 1
0.00711993898875758 0.00714661105951362 1 1
-0.050711120086571 -0.0503197262753231 1 1
0.0636304430312381 0.0634144726532063 1 1
-0.0823845467215947 -0.0819347386997151 1 1
0.127481391306005 0.12634263730751 1 1
-0.104938885561172 -0.104344995240326 1 1
-0.0374175287617939 -0.0371455169945123 1 1
-0.0603597260371698 -0.0598443738523476 1 1
0.0421877472678097 0.0416784012376786 1 1
0.0658068253803088 0.0653412891562821 1 1
-0.0339539248418584 -0.0331995660863695 1 1
0.115412638328583 0.113822496580961 1 1
0.0533531570664997 0.0536020263308903 1 1
-0.210908199974033 -0.208224778225915 1 1
0.0624127798032166 0.0620072867733406 1 1
0.0433601007580973 0.0428104873668036 1 1
0.0666948206236744 0.0662064514545632 1 1
-0.176198074467505 -0.174451154035805 1 1
0.0679552824664714 0.0669671092702443 1 1
0.00760422464375914 0.0075788384464453 1 1
-0.150271969684743 -0.148764658386301 1 1
-0.167091368125394 -0.165301706085535 1 1
-0.00955093191306981 -0.00963611165330062 1 1
0.00669841231800257 0.00684950917652242 1 1
0.110020904130157 0.108837347343838 1 1
0.0728175827827844 0.0718135151810654 1 1
-0.117931083357192 -0.11644745592919 1 1
-0.086610905765807 -0.0857875592389431 1 1
0.0960555099261345 0.0955444678609793 1 1
-0.0278862406920116 -0.0268705733730326 1 1
0.193118788739903 0.191559221068769 1 1
0.137160823921488 0.136274696648996 1 1
0.0339155038285267 0.0333515941728519 1 1
0.0924018231575727 0.0914911347372686 1 1
0.304005334464435 0.300030390284356 0 0
-0.014998163024554 -0.0149778788456158 1 1
0.207065830294004 0.204458438750799 1 1
0.0368532225448725 0.0364673194600532 1 1
0.0435667963458261 0.0431751295632245 1 1
-0.145508577765759 -0.1443325103404 1 1
-0.143978358046046 -0.142319170741898 1 1
-0.0415730883354139 -0.0411433547436925 1 1
0.215299899129743 0.213191269049434 1 1
0.127665570023071 0.126232338962611 1 1
0.0967538294253552 0.0957231806785819 1 1
-0.028948976128906 -0.0284666381900484 1 1
-0.000556052745615432 -0.000762630638247244 1 1
0.0328562872073907 0.0329562332950177 1 1
-0.0686547323828702 -0.0679481207045503 1 1
0.125992190502483 0.124666975850605 1 1
-0.0937727429463578 -0.0929218778674741 1 1
-0.0524407925262928 -0.0518523647254008 1 1
-0.0417209071979461 -0.0412480971922541 1 1
0.165984390869354 0.164835641082524 0 0
0.0548822397954843 0.0542205954985012 1 1
-0.286679118497321 -0.284445876674599 0 0
-0.0796545752990056 -0.0784912584358405 1 1
-0.132403495190364 -0.131085235029802 1 1
-0.279791856041478 -0.276997126076832 0 0
0.0898937974032947 0.0885990600719681 1 1
0.150736777079686 0.149660634014422 1 1
0.0253088141744582 0.024538002930005 1 1
-0.047964501292235 -0.047457085049659 1 1
0.130579727017456 0.129377978009882 1 1
0.0644058330435317 0.0636323254925649 1 1
-0.166994079120115 -0.165351904426959 1 1
0.0715795114653554 0.0707336848625422 1 1
-0.0269538151984306 -0.0269585088404924 1 1
-0.0561091506672336 -0.0560843680767271 1 1
0.0407682160922193 0.0400534852061368 1 1
0.265085563030348 0.262002215614323 0 0
-0.0156124780595773 -0.015304993157309 1 1
0.0396792887853932 0.0389479875352136 1 1
-0.0623310340332717 -0.0618163572381059 1 1
0.0527090064614713 0.052341432241022 1 1
-0.095346336789123 -0.0942789463296458 1 1
-0.0862676208350447 -0.0851984107995529 1 1
-0.135342757426004 -0.133689019125773 1 1
-0.00641144387055696 -0.00585304865579352 1 1
-0.128630615886456 -0.127342070322175 1 1
-0.0996578195187071 -0.0994360341508681 1 1
-0.232217911667906 -0.229676715344506 0 0
-0.0417903093072127 -0.0410388690326543 1 1
0.169907660465394 0.168375715704349 1 1
0.0111870742637052 0.0110899156723168 1 1
0.0584862524697393 0.0574117099249689 1 1
-0.0875239514472252 -0.08673250920971 1 1
0.0061950210993552 0.00597118529594683 1 1
0.0476273371964582 0.0468502009575745 1 1
-0.0279245228875065 -0.0274058521512257 1 1
-0.135402563443649 -0.133575489070525 1 1
0.207298032318403 0.204846257788177 1 1
-0.00873804738720638 -0.00941019766376071 1 1
-0.258154182260033 -0.255829075410107 0 0
-0.00522042472229405 -0.00542989065651744 1 1
0.217863847159078 0.216275219284226 0 0
0.0603534683092928 0.0590414163283654 1 1
-0.0556837350110952 -0.0547972973321826 1 1
0.00388382417811838 0.00416722837899168 1 1
-0.104522840461965 -0.103902584855507 1 1
-0.0266330855673683 -0.0261474496530251 1 1
-0.128991201629893 -0.127761177066183 1 1
0.113969781091668 0.112659881147213 1 1
0.216860804708553 0.214613320198958 1 1
0.00146649508234309 0.00147894900794499 1 1
-0.0128987226436338 -0.013031249811671 1 1
-0.10448435990842 -0.103330189672023 1 1
0.0125243380138932 0.0127668428834383 1 1
-0.0481995410724408 -0.0475855085817487 1 1
0.103433792855725 0.102425079202912 1 1
0.0176142417319663 0.0172284409839181 1 1
0.10547757294989 0.103710208170549 1 1
0.125990418386874 0.125144766258265 1 1
-0.0473127032668135 -0.0458481683381172 1 1
0.133385162655139 0.131607322517882 1 1
0.016267392988573 0.0162753551619145 1 1
0.0761573510290222 0.0745593026881721 1 1
-0.0145739910768289 -0.0143690465826847 1 1
0.228420903580258 0.226520666618145 1 1
0.000464852349827363 0.000172622454300893 1 1
0.336399876001611 0.333725695864825 0 0
-0.138272212886448 -0.136929037553894 1 1
-0.118956992866349 -0.118008843108149 1 1
-0.0192603794152529 -0.0191072289510314 1 1
0.114800154888503 0.113034793768907 1 1
0.241563263282549 0.239324653325015 0 0
-0.136747815364696 -0.135081645647077 1 1
0.218739215960787 0.216918078064421 0 0
-0.0404623684805174 -0.0393965765515642 1 1
0.0318801839213432 0.0312238494247601 1 1
0.305301345628512 0.302425373893459 0 0
0.00582112955450671 0.00628249581868646 1 1
0.0276296959406791 0.027714459177939 1 1
-0.0368020167302333 -0.0365309421580751 1 1
0.104290855470068 0.103134583326715 1 1
0.0288144618423013 0.0285506080251597 1 1
-0.0521889531878943 -0.0519468609956891 1 1
0.227228638745547 0.225459400208272 1 1
0.0319693164869436 0.0319074782792856 1 1
-0.0802278989277866 -0.0797214436870309 1 1
0.0343059678981241 0.0332095680245661 1 1
-0.0281965032127257 -0.0281524636206044 1 1
0.0182368076592275 0.0179088402479361 1 1
-0.00737136926387999 -0.0070652233368674 1 1
-0.00374058394575325 -0.00358093358580518 1 1
0.185175159467402 0.18323862848121 0 0
0.089424651592483 0.0887846765325069 1 1
-0.124809143436922 -0.123210591691748 1 1
0.0708881489306732 0.0699357324046292 1 1
0.142416793589579 0.140929479348795 1 1
0.0520861310350752 0.0515948078784374 1 1
-0.0357433319319131 -0.0359620803509971 1 1
-0.159378809383742 -0.157762886614816 1 1
-0.245678169147611 -0.243064397638809 1 1
-0.167082174744448 -0.165512870265849 1 1
-0.0888711426899202 -0.0875410066038538 1 1
0.0278268513025535 0.0274438835821268 1 1
-0.0454703557923061 -0.04477187756803 1 1
-0.039607077387895 -0.0392231602492018 1 1
0.127715135597528 0.126364377691365 1 1
0.221735563134057 0.219789413285098 1 1
0.228258867762523 0.225585130032245 1 1
0.132966389126557 0.131296470668262 1 1
-0.168997434514241 -0.167722121104493 1 1
0.130268576659743 0.129545603879034 1 1
0.0234159096860008 0.0231880952606103 1 1
-0.000493345336128805 -0.000628991858109544 1 1
0.116602523014864 0.115227911034611 1 1
0.0736679481341547 0.0733294740029343 1 1
0.00800628850995782 0.00826330016581896 1 1
-0.0963996933978611 -0.0950262829435406 1 1
-0.189792880281732 -0.187952310490489 1 1
-0.0815828312460976 -0.0808107666221974 1 1
0.200151525209968 0.198095010720495 1 1
0.0458817179004173 0.0456182901783423 1 1
-0.0351208357862727 -0.0353962332162875 1 1
-0.00208612581420588 -0.00181848740938091 1 1
0.170204283974843 0.168494396694904 1 1
0.00968480272677738 0.00982467011447554 1 1
-0.178990364421045 -0.177187175256784 1 1
-0.084278731118295 -0.0834176459833399 1 1
0.0244863111382668 0.0241742951976955 1 1
0.183666485800839 0.181888468334407 1 1
-0.142255781599484 -0.140283821943882 1 1
0.110261264285298 0.109515073902359 1 1
-0.201718706095714 -0.199782899067544 1 1
-0.114880586192548 -0.113528542694866 1 1
0.19631922858794 0.193972326566461 1 1
0.192174570431128 0.19040202276895 1 1
0.0342049468348036 0.0335511437784239 1 1
0.194298869268303 0.192688495291254 1 1
-0.0323037722707784 -0.0323988951254083 1 1
0.0650868605256795 0.0644845788852337 1 1
0.0862615202607886 0.0851425075075418 1 1
0.0293140136391378 0.0292242409298615 1 1
0.138547131205673 0.136753968661384 1 1
0.267594703448814 0.264020079505895 0 0
0.194196617566813 0.192269488113995 1 1
-0.194728768228858 -0.193114965546246 1 1
0.091271551030177 0.0899333461827913 1 1
-0.0960568764680928 -0.0952938740393531 1 1
0.0527313620832652 0.0522803295189193 1 1
-0.0366921828784849 -0.0356477833004277 1 1
-0.0788401571942564 -0.0780602176060431 1 1
-0.246496048677861 -0.24417874268278 1 1
-0.0605332898893441 -0.05995584005378 1 1
0.0802374803107011 0.079678115893524 1 1
0.100823790318869 0.0996788160768517 1 1
-0.025768668128348 -0.025376197843404 1 1
0.144094028045289 0.14245358321354 1 1
0.120463126731902 0.119631539161813 1 1
0.127977742988312 0.127083330579178 1 1
-0.0984193517375631 -0.0974072934068367 1 1
0.0844039373954504 0.0835463417430383 1 1
-0.160783063642605 -0.15885892984841 1 1
-0.229378599674534 -0.227270519571821 0 0
-0.160235231609808 -0.158354699824109 1 1
-0.0969048295334044 -0.0963307799275626 1 1
-0.031144430559179 -0.0308604998522737 1 1
0.106857065178019 0.106009595957562 1 1
0.206634348078134 0.204426806813591 1 1
0.062990619870431 0.0625593827551797 1 1
-0.216767072967873 -0.214268421862097 0 0
0.118786257281123 0.117571355074953 1 1
-0.0556127185523409 -0.0549141377899598 1 1
-0.157092782235221 -0.15500124439319 1 1
-0.0137233403417171 -0.0134705311711405 1 1
0.0544632703533398 0.05430325163223 1 1
0.0678987238428543 0.0674518259457839 1 1
0.0453867982345108 0.0451854673214753 1 1
0.154701937391351 0.152974121603135 1 1
-0.0680560808934565 -0.0673143908555588 1 1
-0.0693142118884649 -0.0687377628567321 1 1
0.11202800660784 0.110990452526669 1 1
-0.160471139949744 -0.158820367211134 1 1
0.134520509542762 0.133338801648335 1 1
0.0125695346787461 0.0127784634025352 1 1
-0.338801389906748 -0.335534283944648 0 0
0.0721428902257286 0.0711561981639848 1 1
-0.0372462858040751 -0.0371401170405972 1 1
-0.0512139810539243 -0.0508455487554353 1 1
0.00385067929224078 0.00406292855677786 1 1
0.0689803239758613 0.067537617005097 1 1
0.0296831055991275 0.0296066879817576 1 1
0.0233163203620396 0.0231803443930389 1 1
-0.00193779515970321 -0.00186934992068175 1 1
0.0410830650573823 0.0404602462371896 1 1
-0.332520417984504 -0.329163459870075 0 0
0.291442205640547 0.288478729928092 0 0
-0.115645177151426 -0.114102741124884 1 1
-0.0778758486320405 -0.0771782886338392 1 1
0.0402616577827761 0.0394779689045087 1 1
-0.102924770010924 -0.102411911532112 1 1
-0.107647680793737 -0.106837735957597 1 1
0.21031377685196 0.207534061856093 1 1
-0.014557951352632 -0.0148640676007918 1 1
-0.135186599259843 -0.133552505565936 1 1
-0.174780091539119 -0.173175357030997 1 1
-0.0337323680576577 -0.0333567066915928 1 1
-0.300863408352536 -0.297818275604235 0 0
-0.0607522095652833 -0.0602745253790645 1 1
-0.0559137131862873 -0.0557078277092626 1 1
0.278909682457921 0.276494926449609 0 0
-0.00724845731582054 -0.00695331367255183 1 1
0.0100822395799797 0.00976132179834788 1 1
-0.0415240541944143 -0.0409236463877462 1 1
0.138486622221514 0.136794887785822 1 1
0.0386011072701917 0.0384626024887836 1 1
-0.00779325254644159 -0.00793924197677643 1 1
0.040525583355658 0.0405036914182441 1 1
-0.0851475058262784 -0.0840683678297964 1 1
-0.00513632034694446 -0.00510228714805773 1 1
0.0549956515771434 0.0545238941595891 1 1
-0.0694990435574214 -0.0689602117389619 1 1
0.0258161073323306 0.0259470274623843 1 1
-0.0225396484394369 -0.0218805640205713 1 1
0.0641729566923786 0.0633529210959383 1 1
0.0636058917246521 0.0631992426597632 1 1
0.0168597249645373 0.0165308786310753 1 1
-0.121443635352129 -0.120314447639772 1 1
-0.177301848538402 -0.175623004506001 1 1
0.0826448674549605 0.0816168024970258 1 1
0.063456539220451 0.0626043987544025 1 1
-0.08995448124001 -0.0888750114282401 1 1
0.0283418009749059 0.0280277171319188 1 1
0.169662384597875 0.168013912246118 0 0
0.0538118909302555 0.053162268983574 1 1
-0.00545496186648079 -0.00510513412594986 1 1
-0.0264654857386462 -0.0262595569571027 1 1
0.115158149422694 0.113571029405581 1 1
0.0802641390295425 0.0797259602331146 1 1
-0.0325051059032767 -0.0321114292615096 1 1
-0.0621883915883988 -0.0612730942550191 1 1
0.113590230427811 0.112652546240217 1 1
0.033700360602236 0.0335807149715188 1 1
0.023600592685438 0.0232284704396944 1 1
-0.0801428558302175 -0.079843379781363 1 1
-0.0481763398169127 -0.0477019880150907 1 1
-0.0201502862490128 -0.0196683654498636 1 1
0.18544919859643 0.18411444269524 1 1
0.193711395494037 0.1916632880886 1 1
0.155504881620212 0.153647206766906 1 1
0.0414610376441316 0.0408074600522783 1 1
0.230984398623418 0.22881252423372 1 1
0.0894605910003961 0.0885834145477248 1 1
0.0180029991300714 0.0184172666273303 1 1
0.0781378403469046 0.0772395460113015 1 1
0.0611388200406327 0.0604023120846909 1 1
0.189034010827437 0.186800293898558 1 1
-0.0210631264486699 -0.0210099325823602 1 1
-0.136581926228563 -0.134755944719335 1 1
-0.240685009156067 -0.238609864021798 0 0
-0.0505879935544212 -0.0503254845376267 1 1
0.143634245608698 0.141734108684675 1 1
-0.19648021539151 -0.194494448363533 1 1
-0.175744248400736 -0.173850685536622 1 1
0.109238598050416 0.107854249336849 1 1
0.0401160512398762 0.0402408661444191 1 1
-0.224652690834337 -0.222378328193567 0 0
-0.0584679347072262 -0.0576652127448732 1 1
-0.066689225857478 -0.0660090915014526 1 1
-0.140151413003617 -0.139273765537605 1 1
-0.104110552409607 -0.1033398043045 1 1
0.0223086604663539 0.022043008066931 1 1
-0.0838425837624607 -0.0830631974042072 1 1
-0.167870340454034 -0.165901045346176 1 1
-0.00686837264569688 -0.00687051729220111 1 1
-0.127210748006617 -0.125472306778975 1 1
0.153128077226792 0.151359175233843 1 1
-0.318590066149837 -0.314738237155389 0 0
0.127277841130547 0.126478192743456 1 1
-0.0898020015919837 -0.088523975563209 1 1
0.0263931121587273 0.0262287888884746 1 1
0.0469658050310983 0.0464456549665687 1 1
0.0845411872644451 0.0836154881955149 1 1
-0.178233160160226 -0.175921163135821 1 1
-0.160617456278861 -0.15892294856054 1 1
-0.0447813779646292 -0.0441850079661445 1 1
-0.0482521183924379 -0.0476926188205397 1 1
-0.124449686691593 -0.122942104800056 1 1
0.0143709551996812 0.0146816271547826 1 1
0.195136797894938 0.193154925177924 1 1
-0.1095905611583 -0.108719638393562 1 1
0.234949625941946 0.232477777650121 1 1
-0.0611337073656859 -0.060233543573649 1 1
-0.0479860065258141 -0.0473301556495336 1 1
0.0339598356044175 0.0338066634202328 1 1
0.0680996216412382 0.0674657683291507 1 1
-0.051864094899192 -0.0518430243192486 1 1
0.11247793559665 0.111210220035045 1 1
0.210846876716534 0.20801900368177 1 1
0.346261872242425 0.342823388532133 0 0
-0.0824151639662828 -0.0820938835436709 1 1
-0.107221426024096 -0.106221878173046 1 1
0.151561436576168 0.150609813429317 1 1
0.00815938968306709 0.00774158577210478 1 1
-0.0279182277742296 -0.0275126289514517 1 1
-0.0390509233190928 -0.0386732997332574 1 1
-0.159695340498641 -0.158639350000765 1 1
-0.0246181072111922 -0.0245908796241147 1 1
-0.18380589871833 -0.182614588013735 1 1
-0.245608437187389 -0.2428967391357 0 0
-0.113577296809515 -0.112404461239059 1 1
-0.0324164628794956 -0.0316685721508199 1 1
0.056032617086611 0.0551802818301374 1 1
0.150754031263191 0.148815263388554 1 1
0.127035882728217 0.125827523217257 1 1
-0.0152267463657773 -0.0151840798999433 1 1
0.202546481893367 0.200430241021899 0 0
0.379966619126431 0.37586964410668 0 0
0.0532536869330391 0.0525605008563288 1 1
-0.0317420075909472 -0.0315241852231512 1 1
0.196138004728416 0.194281221701394 1 1
-0.0212180389069461 -0.0204367829427606 1 1
-0.0190640045659418 -0.0190772718553837 1 1
0.0282494900392262 0.0275900163208184 1 1
0.138745001909914 0.137290424568774 1 1
0.126428334019718 0.125080116399052 1 1
0.00851562076499964 0.00821271846810949 1 1
0.0251915469524393 0.0252178656498456 1 1
0.159545777697862 0.157607824796056 1 1
0.0101897889764819 0.0105990141611407 1 1
-0.0121582046492932 -0.0117981165115296 1 1
-0.0571172900709183 -0.0561710148941153 1 1
0.0545772746077751 0.0538592596259421 1 1
0.237654916032499 0.235513721575497 0 0
0.0707979676539992 0.0703840610228749 1 1
0.0373482184262433 0.0373965972129898 1 1
-0.0359370311004151 -0.0349989401737267 1 1
-0.259405107017515 -0.255922790692129 0 0
-0.167307387460242 -0.166003337596735 1 1
-0.121002879725251 -0.119951013664049 1 1
0.0908396796256306 0.0904431432642507 1 1
0.0382416421632229 0.0378166500606169 1 1
-0.0295266133077923 -0.0299539126732242 1 1
-0.192605866935803 -0.190640435835 0 0
0.0752853038887343 0.0740326366556655 1 1
0.117209121855209 0.116154932046936 1 1
0.00230821277191139 0.00188406776149161 1 1
-0.274869865058555 -0.272391152798807 0 0
0.109662699455454 0.108396918717707 1 1
0.070199957666186 0.069358732951326 1 1
0.216618905691809 0.21399688670166 1 1
-0.00858337392345631 -0.00839564350046174 1 1
-0.0237055717400436 -0.0233271432415707 1 1
0.143201892627347 0.14175545611828 1 1
0.0558916105888592 0.054997229091844 1 1
-0.184076882994307 -0.182524879912946 1 1
0.0568942827059912 0.055534181852833 1 1
-0.15425513397022 -0.15306155795355 1 1
-0.0304136487152081 -0.0295827433150728 1 1
-0.0731965422710607 -0.072630956866619 1 1
-0.233720649143564 -0.231871338511719 0 0
0.0596629470758436 0.0592225394879174 1 1
0.126806569022612 0.125873743989215 1 1
0.0234052464259335 0.023097462670282 1 1
-0.192583900181351 -0.190552266037126 0 0
-0.186441706770756 -0.184135170745373 1 1
-0.200700637242806 -0.198830414682634 1 1
-0.0388743209221914 -0.0379158657599955 1 1
-0.0138811778431892 -0.013752439970043 1 1
-0.0134825036073904 -0.0134446695967758 1 1
-0.181643388519046 -0.1797689460621 1 1
0.00963414489876803 0.00951898576138934 1 1
0.137450189923458 0.13628460390286 1 1
-0.0519034924516261 -0.0518315504123362 1 1
0.0218799270612661 0.02207221666459 1 1
0.135932492520055 0.134927148129174 1 1
0.310050728627136 0.307349834957533 0 0
-0.00753080006327827 -0.00756179355029309 1 1
-0.288387640513839 -0.285241709575112 0 0
0.00350667244721118 0.00318940226210125 1 1
-0.0883790921773142 -0.0879380574589705 1 1
0.0299657364682275 0.0289968284919258 1 1
-0.0046777962424685 -0.00442663637156008 1 1
0.15795286527853 0.156138648114087 1 1
0.0627942260973931 0.0617881253118791 1 1
0.160507791586736 0.158985397007699 1 1
-0.170273850972275 -0.168818697083346 1 1
0.10159721001014 0.100837174372618 1 1
0.0569630627158228 0.0560618691376265 1 1
0.0244443347302367 0.0243600808691222 1 1
0.0446255510954158 0.0442276744469054 1 1
-0.123429992870434 -0.122572813614928 1 1
-0.0840272828904872 -0.0830091614794532 1 1
0.316434665113893 0.313162263346066 0 0
0.0740969788503074 0.0734815431479496 1 1
-0.0493413244665 -0.0488757587792124 1 1
-0.1401773116128 -0.138721376339295 1 1
-0.190493298992895 -0.188435534103136 1 1
-0.0107315959016293 -0.0106029854092256 1 1
-0.18375163058658 -0.182460425862696 1 1
-0.280232722290057 -0.277853717549293 1 1
0.0150450369934399 0.0153953796377019 1 1
0.143771631661215 0.142009458783477 1 1
-0.124013079399714 -0.122740272801195 1 1
0.0680658597039123 0.067484642587318 1 1
-0.0306563560335797 -0.030465562080531 1 1
0.164014347572816 0.162683552335036 1 1
0.11634697939773 0.115358950021369 1 1
-0.0152767288214109 -0.0150469361049995 1 1
-0.147342684572706 -0.14594269913336 1 1
-0.22203605535526 -0.219473612060036 1 1
0.219639572056147 0.217340886606197 0 0
-0.0251730347043476 -0.0248214651639099 1 1
0.242724335438231 0.240581443847149 0 0
0.113254019872757 0.112039188206963 1 1
-0.0807745186734196 -0.0802422599090985 1 1
-0.114006574836887 -0.113039287205043 1 1
-0.118036704074567 -0.116942438924078 1 1
-0.197917452813634 -0.195595048519079 1 1
0.0381418858031573 0.0374476747739895 1 1
-0.0551080350460835 -0.0546561580887712 1 1
-0.0808590980433383 -0.0795074915770517 1 1
-0.0213111515662953 -0.0208100886585903 1 1
-0.0374560149492018 -0.0372628647985126 1 1
0.0191655902828968 0.0190337436086292 1 1
-0.179178742305866 -0.177380062811516 1 1
0.0934834588377547 0.0922192897633804 1 1
-0.0392665474680321 -0.039053783370203 1 1
-0.0343457140972731 -0.0346785553246236 1 1
0.0640438530072604 0.0635600179233135 1 1
0.00223117374944289 0.00218113563911246 1 1
-0.02308241636299 -0.0228663133994969 1 1
-0.0988169744811422 -0.0978667612769122 1 1
-0.158484505265432 -0.156791703871799 1 1
0.143001376396717 0.141715715583302 1 1
0.225915767881748 0.224044547881706 1 1
-0.0304653791067182 -0.0299719892661938 1 1
0.0884477755689995 0.0875988612835373 1 1
-0.0215319212324642 -0.0210570267735632 1 1
-0.223376530292898 -0.221228835149687 1 1
-0.0170126955361136 -0.0174499667982805 1 1
-0.0235890989607 -0.0237050075025008 1 1
0.236747456872536 0.234411904731602 1 1
-0.0465797069747055 -0.0461830969815512 1 1
0.0653887184260956 0.0645212518373305 1 1
0.239729554562195 0.23710855401976 1 1
0.0297326782001871 0.0302049156884005 1 1
0.0681821133377961 0.0678625263890061 1 1
0.144932965382075 0.143897902383668 1 1
-0.0419920983488439 -0.0410352154737003 1 1
0.000465219428796508 0.000128722565273694 1 1
0.129689528881875 0.128799760205891 1 1
0.200354095234281 0.198634466567339 1 1
-0.0193182241586288 -0.0188998330372736 1 1
-0.207526420336392 -0.204992098438769 1 1
0.0838592752874519 0.0831151540837709 1 1
0.148879869879955 0.147388004061153 1 1
-0.0449917243008612 -0.0445275217623193 1 1
0.0780547824567474 0.0772554371812173 1 1
0.034016126899236 0.033228449835874 1 1
0.158867336573288 0.157613304319185 1 1
-0.17850354165028 -0.177178402229306 1 1
0.0930544974580223 0.0920059611002688 1 1
0.0177080576122909 0.0175283323586707 1 1
-0.170681265781343 -0.168811817183868 1 1
-0.173814743484588 -0.171849242309201 1 1
-0.0991379978464857 -0.0982256516755497 1 1
-0.0624007073685052 -0.0614959318747625 1 1
-0.196448569433071 -0.194416831608483 1 1
-0.226806018290171 -0.22458457861943 1 1
0.259670150296851 0.257492508292196 0 0
0.111864636861819 0.110378608789758 1 1
-0.259055335226851 -0.256089859819552 0 0
0.117023481497779 0.115750680786666 1 1
-0.152150298580002 -0.150552274979359 1 1
0.0636845680422597 0.0642524328267734 1 1
-0.12562708874943 -0.124864185051963 1 1
0.0140542734192783 0.0143287420332686 1 1
0.0656596688404883 0.0648058924791269 1 1
-0.19652652557987 -0.194494209775013 1 1
-0.0294651071328191 -0.0291327404242818 1 1
-0.00924646874451461 -0.00920675995085679 1 1
0.19737244854203 0.195579735850008 1 1
-0.132647466069572 -0.131414221794565 1 1
0.0439604907831804 0.0436008571737368 1 1
-0.0635071488503539 -0.0627599054382132 1 1
-0.190911433713161 -0.188663035804737 1 1
-0.00622788743210672 -0.00588133608628043 1 1
-0.0950149675379986 -0.0939299338872224 1 1
-0.0530699046541135 -0.0527072656327377 1 1
-0.117651630432119 -0.116364893898133 1 1
-0.116743811705942 -0.115335415859828 1 1
-0.236411749965715 -0.234408593394588 1 1
0.276155586313001 0.273345426528118 0 0
-0.0996335909012904 -0.0985213889312309 1 1
-0.0261768535487151 -0.025989955078436 1 1
-0.00843724381231542 -0.00776886472485446 1 1
-0.104703857134492 -0.1035866212683 1 1
-0.000846916377975016 -0.00109055769891505 1 1
-0.124359716258462 -0.122645512088843 1 1
0.171082384531849 0.169593966491555 1 1
-0.29726918751167 -0.29454214731802 0 0
-0.0100394540331263 -0.0101735561013737 1 1
-0.0672973454100987 -0.066036814169508 1 1
-0.0479394616645129 -0.047161306719366 1 1
-0.00526811867962507 -0.00484265286636827 1 1
0.118822682181493 0.117914972817039 1 1
0.153678818985853 0.151946744715829 1 1
0.0591137162733461 0.0589094579101025 1 1
-0.219371112723174 -0.21740595356591 0 0
-0.233979741340336 -0.230887953574822 1 1
-0.162359497097544 -0.160744558333198 1 1
-0.048966202930149 -0.0483556580357528 1 1
0.0911858311430406 0.0906041023626423 1 1
0.106405639793453 0.105142006337615 1 1
-0.0850835030169048 -0.0846186726083811 1 1
-0.0159813748979536 -0.01594738331692 1 1
0.211802520191967 0.210208651153338 1 1
0.0230633752014618 0.023414932297924 1 1
0.0447353717886704 0.0445071275005742 1 1
0.10681199257701 0.106087658363185 1 1
-0.184726753906468 -0.182302158335836 0 0
-0.0760259840424751 -0.075326012747206 1 1
-0.0321855337513504 -0.0321318009708394 1 1
-0.209702647091483 -0.207571909506712 1 1
-0.176944114308604 -0.174949904916582 1 1
-0.145079435456534 -0.143917323138264 1 1
-0.0885995430777553 -0.0873519176420484 1 1
0.0789345926796343 0.0780454465784461 1 1
0.0894838585900785 0.0886620241585087 1 1
0.123637941098817 0.122643097566577 1 1
0.18342711759446 0.181893432538317 1 1
-0.0785952345056134 -0.0775558211419698 1 1
0.093175899588352 0.0928418514710725 1 1
-0.0838236077264301 -0.0828736728519666 1 1
-0.123057802829462 -0.121496300971949 1 1
-0.119944198740005 -0.118747478722986 1 1
-0.0233482521932666 -0.0227709244931943 1 1
0.0883271094080933 0.0876643818212963 1 1
-0.0886295354578267 -0.0880930347875463 1 1
-0.215366825487605 -0.213490278581675 1 1
-0.0588112670753447 -0.0585843202976787 1 1
0.23098162350011 0.228449977490906 1 1
0.203495125573091 0.201259438444056 0 0
0.0780976541213332 0.0774396794131704 1 1
0.0304406610840464 0.0303299248932654 1 1
-0.0436106682497399 -0.0427974136828442 1 1
0.254146876757458 0.252013107590489 0 0
0.086330289970393 0.0853902935144751 1 1
0.213464557646294 0.210556922682369 1 1
-0.208219403948282 -0.206200767646401 1 1
0.00793774361964109 0.00809866047389212 1 1
0.19773056554904 0.19567698128011 0 0
-0.0488070487160912 -0.0492065470471549 1 1
-0.0184151057351757 -0.0184200440986935 1 1
-0.0715009236348172 -0.0705603286928596 1 1
0.0449204484521716 0.0444456421455391 1 1
-0.00732183311304572 -0.00725238043383032 1 1
-0.0465012636683213 -0.0463301655106918 1 1
-0.0534770784455865 -0.0522732788417532 1 1
0.0289485148653427 0.0284782335678727 1 1
0.0733393825089044 0.0724157361663311 1 1
-0.203760386653679 -0.202228085944348 1 1
0.161557297102961 0.159889341632218 1 1
0.0485521753994306 0.0479864526685651 1 1
0.0502178920566613 0.0502794115560454 1 1
-0.249358594300212 -0.246820498865805 0 0
0.0844830402134252 0.0836359817661047 1 1
-0.131307400594582 -0.129935980877276 1 1
0.081411910272137 0.0808740250536148 1 1
-0.00130757295720751 -0.000737672368796328 1 1
0.0499462294062521 0.0494314058039331 1 1
0.226273217070055 0.224460737187612 1 1
-0.0371677719521874 -0.0370608421848626 1 1
0.287888660828456 0.284559712989545 0 0
-0.0143614095799845 -0.0141871830936733 1 1
0.150796214211797 0.149131515607368 1 1
-0.0052382132430512 -0.00482724199318614 1 1
0.0474559071401316 0.0467690970698523 1 1
-0.158891132155637 -0.156529215441395 1 1
-0.101903261670396 -0.100431833496974 1 1
0.0527926189353145 0.0522812950587989 1 1
-0.148941929822989 -0.147275756318368 1 1
-0.162091991976881 -0.160085997301355 1 1
-0.06989842551261 -0.0692762505652772 1 1
-0.138145856895237 -0.136510664019808 1 1
0.091595378466053 0.0908986895564718 1 1
-0.0987776625207733 -0.0977617322058037 1 1
-0.0567978354707344 -0.0562596491652726 1 1
0.211933751726394 0.209669028174359 0 0
0.121024152267534 0.119660280385701 1 1
-0.203582284519652 -0.201932487435276 1 1
-0.0936636973225141 -0.092587254711352 1 1
-0.187017058985159 -0.185320038286592 1 1
-0.0937681843477204 -0.0932533684161303 1 1
0.0453565783131878 0.0451222769963419 1 1
-0.0265230774855953 -0.0254270385761772 1 1
-0.318353426533391 -0.316033665260436 0 0
0.0216859444543243 0.0216281640048513 1 1
0.263432571277548 0.260628082580796 0 0
0.0563131090780827 0.0557652666250682 1 1
-0.104002384562677 -0.102762336638633 1 1
-0.156582777779672 -0.155299045886688 1 1
-0.00189640169249169 -0.00129650787834327 1 1
0.116570894360956 0.115555939569721 1 1
-0.118157385448445 -0.116253173726214 1 1
-0.110392936655446 -0.109297431021136 1 1
0.0455034518482988 0.045433214717992 1 1
0.138711981891999 0.137583394961693 1 1
-0.00169062087896547 -0.00223488290426683 1 1
0.326171725038088 0.323508874057716 0 0
-0.109258550489998 -0.108377741961904 1 1
0.0755346020713238 0.0749978902543488 1 1
0.0451780329796201 0.0448020574143138 1 1
-0.0503707615488167 -0.0497274598204897 1 1
0.127796688419293 0.126650241581829 1 1
0.196242555966568 0.194163793969611 0 0
0.109173079310112 0.108247461814965 1 1
0.194655226766256 0.19261331776114 1 1
-0.175236671185598 -0.173551636050553 1 1
-0.239503564262302 -0.237243560528963 0 0
-0.0265237183652563 -0.0258799658086025 1 1
-0.084173785118515 -0.0833880725616088 1 1
0.130106742520836 0.128861327281803 1 1
-0.17970520781001 -0.177759241474518 1 1
0.0639304507401695 0.0637299976492439 1 1
0.0167208180778885 0.0168867109954682 1 1
-0.0264441030768373 -0.0261972152981023 1 1
-0.058072483231923 -0.05700998975442 1 1
-0.0592484513014239 -0.0591421206277929 1 1
-0.0693160999328007 -0.0688396293215738 1 1
0.0340365908800206 0.0340900257394965 1 1
0.0338552883497233 0.033900442161251 1 1
0.132201046724856 0.130789151866166 1 1
-0.107245679092589 -0.106676229728219 1 1
0.136890247086754 0.135417791821378 1 1
0.0780620545426298 0.0777576160052995 1 1
0.100601120005036 0.0999361877128727 1 1
0.0680946508914471 0.0673256061694571 1 1
-0.0519511751986115 -0.0512263158470196 1 1
-0.122070374818019 -0.120926281769253 1 1
0.166174026317823 0.163938090176295 1 1
0.0611157617999502 0.0598571704602213 1 1
0.0392463818835193 0.0385850392964397 1 1
0.182023070937413 0.180386623678721 1 1
0.0387202942626029 0.0384168563087069 1 1
-0.0252703899821413 -0.0247107283252468 1 1
-0.1025850532306 -0.10148422154308 1 1
-0.153158030310151 -0.151213054740968 1 1
-0.049383791192821 -0.0491168558892868 1 1
0.0356578178773589 0.0355896686204825 1 1
0.03998987491147 0.0397001199423041 1 1
-0.104867710224653 -0.103979565933701 1 1
0.0225830913643107 0.0221387957459987 1 1
-0.174055587985725 -0.17197979337992 1 1
-0.0647053744235892 -0.0636009002423816 1 1
-0.018991769875417 -0.0187932426947319 1 1
0.107063786235086 0.106546115613709 1 1
-0.0794054134496537 -0.0781410389995048 1 1
0.183496633846744 0.181402150270886 1 1
0.190733998875396 0.188663361692609 1 1
-0.0331676741827109 -0.0330902000549322 1 1
-0.175969292743335 -0.174698639311953 1 1
0.112674255961821 0.111096099342858 1 1
0.128698833048393 0.127540920517915 1 1
-0.142723987165821 -0.141511229667101 1 1
-0.115025427581797 -0.11371595846615 1 1
-0.0227029231175549 -0.0219902489986545 1 1
-0.256355887456542 -0.253409073963093 0 0
0.0352105699093939 0.0349146407456282 1 1
0.00114060248697602 0.0012399689264724 1 1
-0.024003785947853 -0.0233761898907494 1 1
0.0342696330140399 0.0341010471937978 1 1
0.0955896705740145 0.0948726637582856 1 1
0.110797119211558 0.10979320617877 1 1
0.0505974880949032 0.0498869586529974 1 1
0.142716548826949 0.140857638149911 1 1
-0.0680435981762119 -0.0667627391216096 1 1
0.0852616095469267 0.0844969158667572 1 1
-0.050340671554302 -0.0493472481221151 1 1
0.11188724621519 0.110316382014381 1 1
0.0760173803874847 0.0753943980042283 1 1
0.0744338401750248 0.0734836741170503 1 1
0.0651787214164612 0.0646282659384028 1 1
0.164483985385266 0.163004246503144 1 1
-0.0227995407692248 -0.0227432263009321 1 1
0.0748168454506978 0.0733683012716153 1 1
-0.0138095066968171 -0.0133334191976493 1 1
-0.233777902526319 -0.231200294560417 0 0
-0.182489410967787 -0.180659864195415 1 1
0.112560254130947 0.11110487030099 1 1
-0.212881863843282 -0.210483832471496 1 1
-0.0500915479801227 -0.0497121608579985 1 1
-0.0593155741496191 -0.0589708569547236 1 1
0.0664612536063716 0.0659457419048764 1 1
-0.166740481279578 -0.165135976499259 0 0
0.139888881458968 0.138408821975146 1 1
-0.15328501005791 -0.151451109794641 1 1
-0.31574644617884 -0.312147681014561 0 0
0.220945965661496 0.218979305618076 1 1
-0.00850400959160875 -0.00855432998362498 1 1
0.0195399386508388 0.0196427527842003 1 1
0.183579378455819 0.181263310718471 1 1
-0.144644081785096 -0.142998836228013 1 1
-0.137673910709633 -0.136653418934893 1 1
-0.306874133504254 -0.303572817976846 0 0
0.185052633465679 0.183566466702614 1 1
-0.0238269484259117 -0.023839967060116 1 1
0.0102773458559252 0.00990778545181881 1 1
0.134474517623121 0.13352629659218 1 1
-0.0697675070983996 -0.0686127575194601 1 1
-0.183719737744398 -0.181590849939531 1 1
0.0249856774775246 0.02476025560243 1 1
0.0339384896354113 0.0334826982491296 1 1
-0.0596119443490776 -0.0589776518640838 1 1
-0.153577728722945 -0.151977421530173 1 1
0.055412442726856 0.0549765722327378 1 1
0.00524782141933188 0.00536105059707703 1 1
0.00075771380316169 0.00114517463494001 1 1
-0.18488423646334 -0.183005842584327 0 0
0.134065482286309 0.132886536335902 1 1
0.0165340793321855 0.0166738179953221 1 1
-0.0831649031994689 -0.0824270882387593 1 1
0.0321948990454018 0.0321111581184653 1 1
-0.232217986145736 -0.229601567469936 1 1
0.0981213751429928 0.0967622414696084 1 1
0.0559721617033022 0.0555780238467414 1 1
0.0584597757698118 0.0577895770573543 1 1
-0.163922651306898 -0.163046284496818 1 1
0.151546093698005 0.149834767686017 1 1
0.0708079709061579 0.0697838358413644 1 1
0.161975203139849 0.159761432869091 1 1
-0.078048730782176 -0.0778743895423263 1 1
0.00128117938693487 0.000884751746759248 1 1
0.249131828546249 0.246640612425857 0 0
-0.272477348285474 -0.269003164470213 0 0
0.0961040405994899 0.0954417787902722 1 1
0.116968553913348 0.11579335283018 1 1
-0.0190595403500944 -0.0186268574952251 1 1
-0.0252746272773269 -0.025078449472995 1 1
-0.0496238043959995 -0.0492285699335192 1 1
-0.0547094338471854 -0.0542168982092038 1 1
0.0756427150011252 0.0745157456707006 1 1
-0.188025025004849 -0.186250043845994 1 1
0.0116555925766459 0.0116074864648557 1 1
-0.0846961454555416 -0.0841146533624102 1 1
0.160430761561866 0.159190372314867 1 1
0.149046099691093 0.147802663900382 1 1
0.1901975978878 0.188695903298588 1 1
-0.147940893373765 -0.146367206793153 1 1
0.0178252647260842 0.0176542260900709 1 1
-0.130967049299488 -0.129532758437302 1 1
-0.0101247213167868 -0.0103769375856146 1 1
-0.22623572449291 -0.224159874416487 1 1
-0.137242353635082 -0.135959434531163 1 1
0.0742447922303712 0.0730681006720823 1 1
-0.00247627562994414 -0.00249679541118011 1 1
-0.0844490981899643 -0.0834798179634662 1 1
0.100283877639798 0.0990455393968726 1 1
0.0778515783532782 0.0773430345228164 1 1
-0.265598033208694 -0.262701866117876 0 0
-0.0153788476719682 -0.0154833084028264 1 1
-0.112999843367665 -0.112038843915275 1 1
-0.157463835197644 -0.155187936184487 1 1
-0.124866581214664 -0.122899089398741 1 1
-0.0291242381553196 -0.0286704289704624 1 1
-0.167301487535106 -0.165157008050517 1 1
-0.166269381961583 -0.164514904062874 1 1
0.0475971784182525 0.0469652684418412 1 1
0.063382392740949 0.0630567497406387 1 1
-0.00330785634539085 -0.00345901079805622 1 1
0.0672318748121277 0.0663438960014571 1 1
-0.0236483607452519 -0.0237581584845663 1 1
-0.00538552994942068 -0.00545107330234064 1 1
-0.103720324922761 -0.102795411676835 1 1
0.0451793329815941 0.0443045486558139 1 1
0.295000152564675 0.291228265562476 0 0
0.0630904671046072 0.0622107189249208 1 1
0.0271945194248319 0.0267128261635949 1 1
0.110699298656162 0.109921867967595 1 1
0.0949926122117854 0.0940348719217285 1 1
-0.109176250249325 -0.10764723871451 1 1
-0.0203102592197426 -0.0208189138552111 1 1
-0.0558025515165396 -0.0552858615894337 1 1
0.0613655135410282 0.0609472984254633 1 1
0.247209602407698 0.244399613828014 0 0
0.0327222625976373 0.0320592057014026 1 1
-0.125028642083271 -0.123553720663188 1 1
-0.0478899379541782 -0.048198449608779 1 1
0.0780756892624261 0.0771482464171222 1 1
0.00566312403585973 0.00529979778948933 1 1
-0.0176464256794291 -0.0170128110981084 1 1
0.0565595573803771 0.0564075872756042 1 1
-0.0142813745684387 -0.0139678513615839 1 1
0.169661158447643 0.167342795500984 1 1
-0.180835206203112 -0.179002998691264 1 1
0.0053616775591556 0.00497803466117105 1 1
0.06006936734327 0.0589559998003259 1 1
-0.132763717786769 -0.130719992758494 1 1
0.215891021426325 0.213727017597536 1 1
-0.0945637683749138 -0.0936334702198559 1 1
-0.08844191880113 -0.0877270024592186 1 1
-0.0595099951206218 -0.059195925289159 1 1
-0.00837825745895433 -0.0084271685973736 1 1
0.194749629068551 0.192911247828058 0 0
0.115874023957772 0.114991964002009 1 1
0.119705546518841 0.11842159960978 1 1
-0.147725828977568 -0.146112695581398 1 1
0.137226873857067 0.135956498468743 1 1
-0.0400937487432438 -0.0396311970805526 1 1
-0.240674258608731 -0.237949933513096 0 0
0.00750474960549999 0.00721879377459353 1 1
0.00446030737294635 0.00434903893497981 1 1
0.0509870339824932 0.0505861478037613 1 1
-0.0745206668361279 -0.0742525751301039 1 1
-0.0155169993040948 -0.0157350595327579 1 1
0.104932907542936 0.104473420202894 1 1
-0.361396695779858 -0.357997260201845 0 0
-0.151767039288565 -0.149514341344044 1 1
0.00631513227568166 0.00634068545232676 1 1
-0.128740060682838 -0.127931426346274 1 1
-0.299747972435648 -0.296835606569603 0 0
-0.179888204617105 -0.17836367766012 1 1
0.187358763630457 0.185666786961316 0 0
-0.00802232104253495 -0.00810913964120502 1 1
-0.0935437879808172 -0.0918758564501626 1 1
-0.120243904722426 -0.118850207011815 1 1
0.09424282051807 0.0933584872119708 1 1
0.0827589822817407 0.0817813162339839 1 1
0.0243401110344861 0.0237345089903089 1 1
-0.0839051941121298 -0.0831837362031589 1 1
0.075442098109386 0.0748588936503493 1 1
0.0518381413780919 0.0514310781168276 1 1
-0.0688773669724905 -0.0682009517549141 1 1
-0.0676478804471745 -0.0671711393719476 1 1
0.00898925594102541 0.00874593215017116 1 1
-0.203880277264551 -0.201339433063152 1 1
0.0707042547174151 0.0698687073850182 1 1
-0.253569106953156 -0.250643185673712 1 1
-0.0395831394256531 -0.0393095702785747 1 1
-0.195002747128018 -0.193299544016465 1 1
0.0662862211332433 0.0657200336627371 1 1
0.103009383484254 0.101996651355049 1 1
0.0413174200085074 0.0412310448812114 1 1
0.0753595058100017 0.0750161936074559 1 1
-0.130577395721676 -0.129128376603475 1 1
-0.277986519174546 -0.274872499876533 0 0
0.276435322752373 0.273525823124002 0 0
0.085099503090071 0.0848555905635278 1 1
-0.0143449353110335 -0.0139780439693675 1 1
-0.0123518734746356 -0.012641609816388 1 1
0.0485720327273104 0.0479100881395103 1 1
-0.0618987183638058 -0.0612457912009208 1 1
0.0405504079591803 0.0401947872769165 1 1
0.073141406245441 0.0724215416935256 1 1
-0.0785382642281116 -0.0773379544908794 1 1
-0.073766687389851 -0.0732679942403735 1 1
-0.0209974574012533 -0.0204124585781338 1 1
-0.100601908863116 -0.0998490935870113 1 1
-0.246526711378418 -0.244027200636365 0 0
0.0449663319868253 0.0446618519588615 1 1
-0.114584072209564 -0.113298165899478 1 1
0.320660993261374 0.317154795031108 0 0
-0.129583251125859 -0.128344063514614 1 1
0.145500395681271 0.14385529670845 1 1
-0.14295868277617 -0.141442345133166 1 1
-0.0633927287737153 -0.0628164374043166 1 1
-0.065384241652655 -0.065158768093416 1 1
-0.0734252573763761 -0.07250781671792 1 1
0.0215704976603869 0.0210112554831963 1 1
-0.0498714230267436 -0.0490741581389418 1 1
-0.136038676970057 -0.134472417007335 1 1
-0.0590207056796677 -0.0587891883372558 1 1
-0.133221272436323 -0.132098396125208 1 1
0.117827675655034 0.117161728373307 1 1
-0.217267714999037 -0.214668375666615 1 1
0.086984451950811 0.0862834056679122 1 1
-0.0493725477059681 -0.0490774949019217 1 1
0.12561371620166 0.124724602161041 1 1
-0.0357266285297951 -0.0351779269302278 1 1
-0.176194477577909 -0.174280996358052 1 1
0.034928296788137 0.0341806767287596 1 1
0.0339947790391969 0.0340076181254437 1 1
-0.101109396145502 -0.100038407408071 1 1
-0.0211917811181636 -0.0207289539435026 1 1
-0.120118056105233 -0.118831217648307 1 1
-0.0133776447011076 -0.013187651927308 1 1
-0.243034134605284 -0.240704808103262 1 1
-0.0893623768363217 -0.0885387939569694 1 1
0.0408733452308735 0.0404522527538683 1 1
-0.20924287271599 -0.206895388069884 1 1
-0.0316912872314421 -0.0306810915764498 1 1
-0.164764782810579 -0.163356971021922 1 1
-0.132407941452776 -0.131299204623434 1 1
0.0361567649781844 0.0357321589004699 1 1
0.0684260312575111 0.068099207664653 1 1
0.0222185587632367 0.0222542422222498 1 1
0.109798378057693 0.108885590016052 1 1
0.058785549477386 0.0587970318840407 1 1
-0.0775959626881673 -0.0767886475154505 1 1
0.0546088265202328 0.0536825102779178 1 1
0.137900077137397 0.13629202774808 1 1
-0.0364490878913242 -0.0363353474873581 1 1
0.36838627764692 0.364564528082115 0 0
-0.0574221441056519 -0.056871729844062 1 1
-0.158531817729373 -0.157007576078281 1 1
-0.00541765702015923 -0.00483535089137285 1 1
-0.166878590575413 -0.164747482690596 1 1
-0.00724464658184529 -0.00731712641683431 1 1
0.0549845701093802 0.054755645454219 1 1
0.0514432003303124 0.0505343776146281 1 1
-0.103956628526484 -0.102369817072703 1 1
0.0887628329235946 0.0877452903801934 1 1
0.0832229927759419 0.0817000538434219 1 1
-0.0134282153454495 -0.0133597984610181 1 1
-0.239896599719654 -0.23796655285867 1 1
-0.0468601234185967 -0.0464899911759489 1 1
0.0799629589814827 0.0788486161084907 1 1
-0.0881472286174846 -0.0872417587460064 1 1
-0.0523649077037661 -0.0517463040392469 1 1
-0.0105571856092938 -0.0107133475695401 1 1
0.147252893852035 0.146010745537685 1 1
-0.13108497488445 -0.129691447433528 1 1
-0.157392910496107 -0.155920720687118 1 1
-0.00947616117203225 -0.00888180646658119 1 1
0.0962162276471031 0.0953290048712467 1 1
0.0211930325476289 0.0212487073089779 1 1
-0.083436094494003 -0.082335624404658 1 1
0.161225265865061 0.159012976176178 1 1
-0.0531182432683151 -0.0525301268628103 1 1
-0.155621513208919 -0.153781908974378 1 1
0.162054809906273 0.160298560316264 1 1
0.0315516507647196 0.0313716733785457 1 1
0.0366167605591174 0.0364651784410632 1 1
-0.0320674466668772 -0.0319330257214959 1 1
0.242759799186381 0.239643892096459 0 0
0.111379782675283 0.110820509322089 1 1
0.081892183028334 0.0810870550728556 1 1
-0.0054541976093953 -0.0049522564623663 1 1
0.0151294670890236 0.0147477747384366 1 1
0.0252569229034419 0.0247674561202221 1 1
-0.216489959198177 -0.21422457394624 1 1
0.00566345946346526 0.00553025333329695 1 1
0.138195266229056 0.136819117709757 1 1
-0.0378172698515221 -0.0377075879547053 1 1
0.126181748846073 0.124947034748416 1 1
0.0221232330408483 0.0217846056672315 1 1
0.195026851881287 0.193057508476136 1 1
0.0138311447366925 0.0136249929989628 1 1
0.0603877721498239 0.0597194707356475 1 1
0.199892748887608 0.197636252715482 1 1
-0.088726183097493 -0.0876774632874311 1 1
-0.100020637934241 -0.0987881572769404 1 1
-0.138337925638641 -0.13715654623122 1 1
-0.0651889097464258 -0.0646294706294648 1 1
-0.0503561671661073 -0.0502678437990915 1 1
0.16332019290411 0.161568206803433 1 1
0.0847598785952683 0.084111607310914 1 1
-0.0431614047681402 -0.0425911277583411 1 1
0.2644074207868 0.261888981437756 0 0
-0.0502061354921216 -0.0501211610572562 1 1
-0.28848446253034 -0.285707039744398 0 0
0.194170087515699 0.192643472021118 0 0
-0.130779511663625 -0.130130022711768 1 1
-0.278645332020848 -0.275651023386715 0 0
0.136310468791294 0.13492088691068 1 1
0.0981767157128984 0.0974480173469639 1 1
-0.116731197502143 -0.115615375415768 1 1
-0.0598884174771827 -0.0599901785559559 1 1
0.0601436587973536 0.0598739278875663 1 1
-0.0562547812881272 -0.0559864873426801 1 1
-0.146970660969064 -0.145736888875056 1 1
-0.0754871665790319 -0.0748658996877981 1 1
0.100822211305082 0.0994434824673329 1 1
-0.0240487037493056 -0.0241225495071672 1 1
-0.0649146193597725 -0.063842224771074 1 1
0.00308057023319382 0.00285740940424892 1 1
0.0711949982917856 0.0711497620299937 1 1
-0.022149007594354 -0.0222169196217461 1 1
0.156942956878587 0.155110631532736 1 1
-0.0525378439715911 -0.0517484779246607 1 1
0.128553502349737 0.126961282068041 1 1
0.169407709212168 0.167728953654554 1 1
-0.0123293195482985 -0.0118899790890154 1 1
0.27601362909583 0.273103422978953 0 0
0.0227770870290977 0.0224094684353479 1 1
-0.0400708265490866 -0.0391432786869077 1 1
0.102434368860793 0.101116971500488 1 1
-0.176418245246269 -0.174388941713788 1 1
-0.0179652431452994 -0.0169495670928959 1 1
-0.163181530665727 -0.162074487889506 1 1
0.0573007208039373 0.0566062799154066 1 1
0.0325045214979899 0.0318830173067387 1 1
0.175604494285194 0.173855518008797 1 1
0.126163465455462 0.124979606121812 1 1
0.164982739711477 0.163240533372158 1 1
0.297551427141965 0.294305353258045 0 0
0.195238945522061 0.193927165921853 0 0
-0.109523170248256 -0.10913559599808 1 1
0.028243757915271 0.0274226833042654 1 1
0.156506978509034 0.155025773204553 1 1
0.0896993959314533 0.0885938204877119 1 1
-0.116859515694679 -0.115677729299045 1 1
-0.0188653551474088 -0.0185537960211869 1 1
0.0317226848130051 0.0314747042306539 1 1
0.0615452321661276 0.060526615187948 1 1
0.016693032821651 0.0165270694676752 1 1
-0.0347803828445165 -0.0340291861692891 1 1
-0.150464919664978 -0.148481208046427 1 1
0.0404776776602555 0.0402059832799298 1 1
0.155663842977938 0.154448537884141 0 0
-0.120594851638878 -0.119208281325134 1 1
0.126028701469621 0.124489653910364 1 1
0.0404208816618142 0.0400054171965871 1 1
-0.000870309317509553 -0.000877755316199207 1 1
0.0954356149025234 0.0944329118361722 1 1
-0.0635451148430893 -0.062315707509027 1 1
0.0314152687246656 0.0315964510089603 1 1
0.187963279553475 0.186020140592386 1 1
0.112146012571704 0.110689298630963 1 1
-0.13479719417829 -0.133747458737137 1 1
-0.0767891443947367 -0.0762666701880657 1 1
0.102101361838802 0.10109924992096 1 1
0.0352735869275389 0.0352116852126437 1 1
-0.0256568582567887 -0.0256529526571868 1 1
-0.0375659545495799 -0.0373506448768365 1 1
0.00713339607847262 0.00729364050330519 1 1
-0.122903495736322 -0.121121576199933 1 1
-0.00717956003235672 -0.00747777473757835 1 1
-0.0413598275551985 -0.0408508147057938 1 1
-0.11322243012606 -0.111587059806598 1 1
-0.0485157504337491 -0.0474215943563163 1 1
-0.0132287794458101 -0.0130396187416486 1 1
0.0360806813794907 0.0357738477179178 1 1
0.020746674151551 0.0205605721721428 1 1
-0.0232083385958082 -0.0232980341265702 1 1
-0.197565153384578 -0.195793681902404 1 1
-0.192551152441086 -0.190005013819235 1 1
0.149647280014894 0.148082910493174 1 1
-0.100140793817933 -0.0992739801510869 1 1
-0.228819412472251 -0.226195464935536 1 1
0.177244129624764 0.175485938069246 1 1
-0.18733327279306 -0.18560293238473 1 1
0.0799492605475416 0.0793474322490226 1 1
0.012781141437842 0.0122587034776998 1 1
0.129840538701188 0.128276259552852 1 1
0.00389089866637708 0.0039504360175488 1 1
-0.150951490928056 -0.149761215133001 1 1
-0.0146489421429987 -0.0147394523849452 1 1
-0.147346192324372 -0.145791050017734 1 1
-0.183980731437354 -0.182440114039204 1 1
-0.176620198051248 -0.174491678146316 1 1
0.00399680667204397 0.0041393255067396 1 1
-0.150991550670551 -0.149675239724496 1 1
0.0475819535085828 0.0463502264000638 1 1
0.00503339359584252 0.0051073709849884 1 1
0.0707505686024966 0.0698057898668081 1 1
-0.107643315830605 -0.106526655954756 1 1
-0.151033551019845 -0.149440444543553 1 1
0.196395291011069 0.194433178361796 1 1
0.0548755999273367 0.0546397505307498 1 1
-0.0828232643484081 -0.0817555686291812 1 1
0.156167867752779 0.154618967737215 1 1
-0.015978220074944 -0.0165173328705212 1 1
0.0621594541662527 0.0618833812160606 1 1
0.0259476566451587 0.0255437206431239 1 1
-0.0163209321833798 -0.0164716273677152 1 1
-0.125285579053106 -0.12422981623861 1 1
-0.199718814881926 -0.197393872390255 1 1
-0.155813769155085 -0.154448565622583 1 1
-0.0904940346792874 -0.0894880155385769 1 1
0.181141973528305 0.179164441980462 1 1
-0.0732160251400017 -0.0722663658727485 1 1
0.0434735269731052 0.0435231891106324 1 1
0.0686859165786293 0.067955980863939 1 1
0.115943114621984 0.114967301204275 1 1
-0.0596233636543243 -0.0590384193947789 1 1
-0.0152702992916051 -0.0152412623066446 1 1
0.267967062961013 0.26505987586899 0 0
0.144926031136747 0.143271724392642 1 1
0.0545652413151012 0.0541118674796064 1 1
0.0374326811946134 0.0370772933583087 1 1
0.0760959667138629 0.0751997014492472 1 1
-0.104631054595291 -0.103124300355707 1 1
0.0880500781714018 0.0866660667975934 1 1
0.0154925612787546 0.0150950226979241 1 1
-0.166208533861758 -0.164864741572876 1 1
0.00294926998132052 0.00331353421585596 1 1
0.147427059136198 0.14567311139555 1 1
0.0818631924084362 0.0818310779695551 1 1
-0.0559386922258484 -0.0549318294793753 1 1
0.0779279084495902 0.0767282448314807 1 1
-0.17610498690934 -0.174251598916373 1 1
0.277887270136543 0.274872575097757 0 0
0.00591791340969897 0.00592221809733551 1 1
0.0305480878317331 0.0298897082948979 1 1
-0.122794836233705 -0.121194040996146 1 1
-0.152343093015561 -0.151210544403396 1 1
0.0813235024410982 0.0803411574011026 1 1
-0.0989439700503743 -0.0977454973144726 1 1
-0.130554541553437 -0.129296432716989 1 1
-0.144011697159661 -0.142494035745267 1 1
-0.139332602661227 -0.137989276398014 1 1
-0.0185209181114908 -0.0188408877089685 1 1
-0.0167586214976144 -0.0163502647530489 1 1
-0.0305760935710791 -0.0301548924657665 1 1
-0.113957460082759 -0.113232404212397 1 1
-0.0489303105540252 -0.0483282902696556 1 1
-0.00705016083788734 -0.00667216070774381 1 1
-0.0609319253660257 -0.0604421321504256 1 1
0.0741946465765501 0.0745181480937267 1 1
0.148743127705826 0.14714549235793 1 1
0.0722634695875149 0.0711550212178276 1 1
-0.00289523968179424 -0.00314035256288177 1 1
0.0481089028375225 0.0473348880888146 1 1
-0.16354280869576 -0.162861249259519 1 1
-0.120073657988333 -0.119152831155658 1 1
0.0807991435276536 0.0795979050380217 1 1
-0.206731164403827 -0.204905540541688 1 1
0.028573330483785 0.0285415407234014 1 1
0.119659665870392 0.118393748867292 1 1
-0.221309556974524 -0.218922347734186 1 1
0.0166381276684882 0.0167278151994828 1 1
-0.0414558801379787 -0.0412738966832353 1 1
0.106809064484009 0.105799066840213 1 1
0.0657288290094549 0.0646965231551082 1 1
0.00682961229871664 0.00656702311003023 1 1
-0.0756288544024051 -0.0738867571111589 1 1
0.123553384488829 0.122256047060483 1 1
-0.0383107876387672 -0.0377786291899712 1 1
-0.238122810279848 -0.235570834900541 0 0
0.0648819254595339 0.0641604019695018 1 1
-0.0959836168250001 -0.0953298080326591 1 1
0.0807705478764351 0.0802477370021942 1 1
0.0337510082034385 0.0334431474145787 1 1
0.172073896075053 0.170359455581733 1 1
-0.0937079974511267 -0.0931418327217234 1 1
-0.0988255099400482 -0.0974543931733297 1 1
-0.115538521873306 -0.114064184435566 1 1
-0.0997424207961878 -0.0989964373415765 1 1
0.0567675899269865 0.0558892659978019 1 1
0.11902466308327 0.117921300226487 1 1
-0.122534978046623 -0.121764124671395 1 1
-0.159881285080261 -0.159235433577082 1 1
0.151802938166489 0.150052515561843 1 1
-0.0322134867491406 -0.0316217197444165 1 1
0.170089876848217 0.168376058266501 1 1
0.0123259341712609 0.0121298058177775 1 1
-0.251030894667953 -0.248517164507237 0 0
0.135999482514752 0.135032513578092 1 1
0.00576942821165833 0.00561995532015246 1 1
-0.0818778318148724 -0.0814972882766387 1 1
0.0162249532739297 0.0162535133782953 1 1
-0.199915916264008 -0.197223056182214 1 1
0.145972554531017 0.144522191595666 1 1
-0.0557336086111185 -0.0553844563062041 1 1
0.139309303505497 0.138269632056472 1 1
-0.225163922680826 -0.222909386684218 1 1
-0.199935073524297 -0.19761119913261 1 1
0.26265260690218 0.26099210584644 0 0
0.0484991341653552 0.0483725784722764 1 1
0.0830348855599081 0.0818177394863769 1 1
-0.0171398353870159 -0.0169672065807965 1 1
0.126794508457497 0.125708495875364 1 1
-0.190378210758243 -0.188829288257037 1 1
0.122807526412072 0.121001263557275 1 1
-0.173326702574018 -0.171605042875686 1 1
0.0872211103250725 0.0860576243702568 1 1
-0.114805868477792 -0.113730568587197 1 1
-0.020554315649377 -0.0205071657545384 1 1
-0.105317956843882 -0.104043425216548 1 1
-0.233934308352392 -0.231467403683312 0 0
-0.0730771872708318 -0.0723604722917643 1 1
-0.0815670138469055 -0.0804542980017763 1 1
-0.0476382937962447 -0.0475422088240164 1 1
-0.0303762745742614 -0.029950456595513 1 1
-0.0865071892461309 -0.0855184306347118 1 1
-0.12174896065314 -0.11995503267776 1 1
0.0384507260657029 0.0383914210478325 1 1
-0.0217075004500993 -0.0221704656461613 1 1
0.0309598194314398 0.030805044413948 1 1
0.117223214651891 0.116266828574464 1 1
-0.082176833332498 -0.0816932522970869 1 1
0.167637013262559 0.166232918489882 1 1
-0.0298471835040105 -0.0293978543549661 1 1
-0.157993901457657 -0.157112832764847 1 1
-0.0111525584082358 -0.0109066512916679 1 1
0.0977775693102414 0.0962905114660888 1 1
0.134839192550568 0.132652107130634 1 1
0.216955877405165 0.214860762075832 1 1
0.00906070369192682 0.0088748064342212 1 1
-0.046378678618736 -0.0460564775677013 1 1
-0.11906159364596 -0.118300902299228 1 1
-0.0848714820618272 -0.0837264484445825 1 1
0.00907202847704681 0.00915175025646673 1 1
0.10412902505659 0.103168184592335 1 1
0.0224988839133037 0.0220201097915011 1 1
-0.177997870345652 -0.175445185793623 1 1
-0.196579792467724 -0.194331388430755 1 1
0.0624237235581948 0.0613890823445315 1 1
0.106441236679572 0.105436741982409 1 1
-0.0654811363320708 -0.064993159902854 1 1
0.0975066835386813 0.0964503502147707 1 1
0.0440802857237262 0.0435170329393894 1 1
0.056215856184497 0.0556105641748403 1 1
-0.114005290397716 -0.113237504115468 1 1
-0.0355114741087124 -0.0354344332163465 1 1
-0.175033850909436 -0.17383313672932 1 1
0.0926782907843127 0.0920257919460943 1 1
0.231164770085346 0.228728609332234 1 1
-0.168814525853079 -0.166771985899511 1 1
-0.0176408115235635 -0.0173949216682722 1 1
-0.119630568915357 -0.118613200725795 1 1
0.00389599397352505 0.00419863312287906 1 1
-0.157614466932418 -0.155847828424171 1 1
-0.00635078641615948 -0.00560972127151843 1 1
0.00510024855544105 0.00531517638663431 1 1
0.01751738993193 0.0169911065984901 1 1
-0.142046021023281 -0.14059670592914 1 1
0.00525202121316296 0.00519082439841054 1 1
0.0118224293922157 0.0122937353940462 1 1
-0.0359222751060768 -0.0356101690693893 1 1
-0.00988593906495401 -0.0103981881856768 1 1
0.0525370336455162 0.0523294779035631 1 1
-0.0565847669210304 -0.0568895667791488 1 1
0.0213063039478848 0.0212410782147495 1 1
0.105021704964601 0.103391369480206 1 1
-0.00807930037387843 -0.00757808268996719 1 1
0.0369519244691893 0.036861167623425 1 1
-0.0269227469654229 -0.0263665874374596 1 1
0.139228475457244 0.137876885975423 1 1
0.267952614813694 0.264461972460022 1 1
-0.0254777568505013 -0.0245977075843219 1 1
0.0495754353196273 0.0495252458716942 1 1
-0.104234030136834 -0.103043933379109 1 1
-0.112989139676752 -0.112094352440978 1 1
-0.338970314578156 -0.335561201139776 0 0
0.0331120477667778 0.0326634577273465 1 1
0.0695459087400257 0.0687457850022202 1 1
-0.11396015228959 -0.112620718099879 1 1
-0.0765676117157435 -0.0753684954920456 1 1
-0.0149027104964786 -0.0147449690743018 1 1
0.0291476933470395 0.028808666952672 1 1
0.10325579836636 0.102219078621248 1 1
0.0477577389116491 0.0468322066732689 1 1
0.0316630283216788 0.0320446457704609 1 1
-0.0309127188039169 -0.0304104344505023 1 1
-0.0640478853975207 -0.0633584289714401 1 1
0.0608810677149876 0.0600248743392288 1 1
0.106715734144269 0.10571528653592 1 1
0.041603604817596 0.0412406088308617 1 1
0.0816854641772214 0.0809033280769016 1 1
0.143240925104821 0.141709826647941 1 1
0.0659515713521022 0.0650547288842401 1 1
0.122738337495703 0.121238325199219 1 1
-0.0685843754789559 -0.0676959464489955 1 1
-0.0271712658771487 -0.0268074063151792 1 1
0.112374830733371 0.110879082004277 1 1
-0.076645654557149 -0.0758668266122865 1 1
0.243712877433445 0.241095343161164 0 0
-0.168564801810434 -0.166425514896874 1 1
-0.0228156848294758 -0.0229366349826307 1 1
0.0711085721852912 0.0703746360210065 1 1
-0.118908003408676 -0.117809622178874 1 1
-0.010819769996443 -0.01070327097104 1 1
-0.045412214206169 -0.045085922053696 1 1
-0.0199997789236619 -0.0195628989914879 1 1
0.0146060083201573 0.0146672869566142 1 1
0.0838285494007716 0.0829558682951854 1 1
0.239543606599837 0.23694688109171 1 1
0.00241018226806434 0.00247636283810087 1 1
0.0672639340183077 0.066736146649517 1 1
0.0494287754568112 0.0493540296827856 1 1
-0.0146565593366517 -0.014344502338324 1 1
-0.101732818950719 -0.100014343006453 1 1
0.055115028129411 0.0543670112768758 1 1
0.137141036064383 0.135940220346787 1 1
-0.174140597165588 -0.172600476642062 1 1
-0.0521561585407695 -0.0515823159873383 1 1
0.152870829639218 0.151487701908167 1 1
0.110150438789636 0.108983151885456 1 1
0.0373775700202597 0.0371348484472815 1 1
0.0488591021119851 0.0483944279047223 1 1
-0.0578511218770788 -0.0570164647543042 1 1
-0.0617544252106801 -0.0613149265563801 1 1
0.182236887287989 0.180749221907127 1 1
0.00357048986874448 0.00371554782246496 1 1
-0.050673184349448 -0.0501628813903229 1 1
-0.0689059127240288 -0.068488598952037 1 1
0.154980734612221 0.153135204261582 1 1
0.00701337855305963 0.00699367555654915 1 1
-0.0128582706843934 -0.0122811089392385 1 1
0.0603056855968271 0.0597612749430669 1 1
-0.0779281388717515 -0.0770895408094718 1 1
-0.09508404942523 -0.0939469636808315 1 1
-0.0756123072522869 -0.0746080651194002 1 1
9.8376742980473e-05 0.000584241995007159 1 1
-0.0706365673449472 -0.0703504574685612 1 1
-0.0193099246844431 -0.0193319658675279 1 1
0.0264359309275179 0.0258114481145592 1 1
0.0636800645943 0.0629302536971229 1 1
-0.0299444314072806 -0.0296162613503648 1 1
-0.082784856060378 -0.082510400562041 1 1
0.0826561589324245 0.0816861572584407 1 1
-0.189313033162735 -0.187238197692126 1 1
-0.100471664893272 -0.0990424864102829 1 1
0.210236689293621 0.207963597443254 0 0
-0.264359639752892 -0.261444843263842 0 0
0.00888060441379408 0.00852278096914575 1 1
-0.0313168477787517 -0.031083927903694 1 1
0.236049245999426 0.233172669783224 1 1
0.0391969547059428 0.0385376130117538 1 1
-0.0818679439342046 -0.0807735318948137 1 1
-0.0857289740632778 -0.0846573357277526 1 1
-0.103867435636729 -0.102451805205452 1 1
-0.0157309205418067 -0.0151476860061908 1 1
0.0936100205618999 0.0926408302961041 1 1
0.0451551459216569 0.0450806199086849 1 1
0.0350748065520899 0.0344930796292991 1 1
-0.20409264251174 -0.202322137732767 1 1
-0.0264260091323827 -0.0263036434006168 1 1
0.158157519975916 0.15648123729152 1 1
0.0165263644939863 0.0162503648043393 1 1
0.0939232615057706 0.0928704973838632 1 1
-0.369611173130733 -0.365731716429857 0 0
-0.0034199834368603 -0.00362331933714546 1 1
0.109668917952075 0.108357305933023 1 1
-0.0159898639865852 -0.0161143459152343 1 1
0.0868078705029904 0.0861383385813312 1 1
0.0553128557501699 0.0544351918330969 1 1
-0.154474806150985 -0.152604225913514 1 1
-0.141398805402101 -0.140173843388946 1 1
-0.0889054152965899 -0.0881069258791657 1 1
-0.033487530446412 -0.0330096808807485 1 1
0.150509903400194 0.149215109406761 1 1
-0.172515223929846 -0.170647437437233 1 1
-0.0393553450186454 -0.038609754535273 1 1
0.00997224473369248 0.0101060763078769 1 1
0.243595266738927 0.241340243756289 1 1
0.0127910393014678 0.0129672272123563 1 1
0.0929972408887335 0.09184305394129 1 1
0.112054251329909 0.111336377867734 1 1
0.0448786199500108 0.0445805460150943 1 1
-0.0649129036070556 -0.0639027950339811 1 1
0.0666748677649239 0.0662925907788528 1 1
-0.0768927856154748 -0.0759988963364758 1 1
0.0423953943765603 0.042418036512159 1 1
-0.0276792889659585 -0.0272121512644331 1 1
-0.0766961602203074 -0.0758343559888727 1 1
0.15590719419139 0.154904073785869 1 1
-0.0509582810218328 -0.050784163172082 1 1
0.0690134991370483 0.0683230984772616 1 1
-0.216475440797446 -0.213613099340904 1 1
-0.0806808210032294 -0.0799193591614132 1 1
0.293846737885336 0.290788047414796 0 0
-0.182210489594272 -0.180039584877586 1 1
-0.120538433398699 -0.119382358539668 1 1
-0.0810097227370097 -0.0802976459169506 1 1
-0.241557408813095 -0.239055440180021 0 0
-0.0901193897269444 -0.089234902795074 1 1
0.093400062512724 0.0920837959685342 1 1
-0.130725657920153 -0.129942691422464 1 1
-0.148615448130806 -0.147265413578047 1 1
-0.269952351268256 -0.266526274942694 1 1
0.120356498874547 0.119020034256164 1 1
0.104490775639356 0.103476392156257 1 1
0.0388121819443839 0.0385181633161669 1 1
0.0174901059400411 0.0175439598198741 1 1
-0.113823958042876 -0.112818050435562 1 1
0.0375503486303839 0.0373291811833821 1 1
-0.0324946409423038 -0.0318192637400571 1 1
0.0940018158165025 0.0928983440231138 1 1
-0.133907748642442 -0.132433100861716 1 1
0.0887223271986222 0.0879489273272228 1 1
-0.0381060948678132 -0.0379562299994761 1 1
-0.0499574043289553 -0.0494002810061825 1 1
-0.253022653513195 -0.250789798451112 1 1
0.201584041518245 0.198451672439603 0 0
-0.0852787107491687 -0.0840502081035902 1 1
-0.102415712423784 -0.101352989136635 1 1
0.0780780788434923 0.077600689092496 1 1
-0.12567057645761 -0.124670827897304 1 1
0.154235798733728 0.152211369848644 1 1
-0.169614774444067 -0.168120191893576 1 1
-0.00523648778363676 -0.00571076016447479 1 1
0.0395906637444616 0.0392651892099093 1 1
0.0571180936007139 0.0564090712077626 1 1
-0.0931036757507786 -0.0918198022935081 1 1
0.0999575589144388 0.0987490138900721 1 1
0.0685811345571182 0.0680389052757009 1 1
0.0141462721760322 0.0138385753620534 1 1
0.193389407861379 0.191662970434679 1 1
-0.0296749890742844 -0.029813656722407 1 1
-0.289725068063184 -0.286215377974408 1 1
0.0148086898114978 0.0140182446969641 1 1
0.0317774678566272 0.0307238274428946 1 1
-0.159123937104406 -0.157354713117035 1 1
-0.275496775184476 -0.272853413865617 1 1
-0.128786826471012 -0.127671615078634 1 1
-0.0283277273539202 -0.0276359335425017 1 1
0.0963427485517891 0.095648324658381 1 1
-0.106886085484101 -0.106231451308576 1 1
-0.135233156943103 -0.133624020385087 1 1
0.00711147470061788 0.00697494394153871 1 1
-0.0856906049380265 -0.0841787207818192 1 1
0.0719944831639806 0.0716643599888744 1 1
-0.0778520226705567 -0.0773424808990621 1 1
-0.0750741881378059 -0.0736303183619124 1 1
0.042194605957277 0.0416358223744377 1 1
-0.137151004678993 -0.13528493923242 1 1
-0.0285919045280615 -0.0277346954535782 1 1
-0.179053815992653 -0.176776170490323 1 1
-0.0679947829718503 -0.0676160457450329 1 1
-0.0740379960655554 -0.0732379997071288 1 1
-0.145373501066308 -0.144134334560944 1 1
-0.00164046317568665 -0.0013717283886658 1 1
0.125761235533328 0.124909565724391 1 1
0.0316628751526386 0.0315264363739773 1 1
-0.0345047512567689 -0.0342307682306606 1 1
-0.0448087114124508 -0.0440181288611849 1 1
0.162801302536509 0.160707367673578 1 1
0.0135090933247689 0.0136063170879929 1 1
0.0230675980874741 0.0229908469684655 1 1
0.0468221199750432 0.0463018207439658 1 1
0.0569511527507636 0.056641818009959 1 1
0.0900606973862348 0.089452710653861 1 1
-0.113624792527166 -0.112170846198686 1 1
-0.0389228398178842 -0.0388023786577168 1 1
0.0490040586199756 0.04846686511295 1 1
0.136339650966432 0.134683049017719 1 1
-0.067613056344414 -0.0672440998652813 1 1
0.211564408045601 0.20923535503545 1 1
0.220454613539728 0.218418510497143 1 1
0.147831955705598 0.146757170314771 1 1
0.0235503761921815 0.0235184615323106 1 1
0.155096946882468 0.153346706796144 1 1
-0.231665137406016 -0.229307883371397 0 0
0.0786535332521493 0.07813758051016 1 1
0.0955099844992263 0.0946327444493811 1 1
0.0347224310034301 0.0346585173933616 1 1
-0.0592318005769469 -0.0590172288899538 1 1
-0.031616243852122 -0.0314131667745278 1 1
-0.0519377875935209 -0.0515178412962736 1 1
-0.035093918762198 -0.034661847691881 1 1
0.150406720232849 0.14847898638559 1 1
0.0652186823452786 0.0647414543254556 1 1
0.121259150530462 0.120219130047023 1 1
0.0492960759171381 0.0486006612674889 1 1
0.127213962552981 0.126087282008991 1 1
0.0671033784589329 0.0663543037339284 1 1
0.0145595238364413 0.0143640072994981 1 1
-0.257426301046845 -0.254669181800574 0 0
-0.0244240706281044 -0.0240415394222505 1 1
0.0873660672373583 0.0865107763080048 1 1
-0.0596702571310195 -0.0592211830536517 1 1
-0.0272059020810444 -0.0273269793788289 1 1
0.0453483689041265 0.0450638203681728 1 1
-0.142411331755752 -0.140259887151465 1 1
0.114840449668514 0.11291205544787 1 1
0.0734484581580331 0.0728087816470387 1 1
-0.168784458102248 -0.167194243224672 1 1
-0.0385449468625638 -0.0378410240146855 1 1
-0.0581475671856071 -0.0574532805162822 1 1
0.00701882656074536 0.00693231406563108 1 1
-0.00145402570903341 -0.000855325366926982 1 1
0.0634137120826178 0.0628538138670353 1 1
-0.0909530639094898 -0.0903992785322983 1 1
0.101629798062783 0.101036300484899 1 1
-0.0508131002433691 -0.0500705068183772 1 1
-0.221990837463067 -0.220081740988433 1 1
0.0334818242035867 0.032385967525693 1 1
0.0632282034605701 0.0629311361606691 1 1
-0.0389325123730863 -0.0384798978998253 1 1
0.0694669528864578 0.0690727917258315 1 1
0.0281932922034733 0.0276377241155748 1 1
-0.202291577302795 -0.20023857995094 1 1
0.00305310695126629 0.00246127446556615 1 1
-0.0767882374298011 -0.0752728497685308 1 1
0.167000802364684 0.165206617132185 1 1
-0.0538913271174546 -0.0529605933547394 1 1
-0.0159225030776197 -0.0155544032554805 1 1
0.17754447197077 0.176257708348305 1 1
-0.0411525670892285 -0.0414218177156802 1 1
0.0566320202063291 0.0556174819442302 1 1
-0.0873898406350309 -0.0867781344019022 1 1
0.0533818633875005 0.0524772135266395 1 1
-0.0713835825261812 -0.0704159298196185 1 1
0.0370680527049126 0.036256067221308 1 1
0.0167900863695659 0.0166642318305408 1 1
-0.224577741678106 -0.222630847358521 1 1
-0.0719888968308834 -0.0714450341969029 1 1
-0.139275107691718 -0.137725063436938 1 1
0.0432816316728039 0.0426652436538171 1 1
-0.0151125986612649 -0.0151440572579458 1 1
0.0698005433472345 0.0693217324348554 1 1
-0.114103186380079 -0.112596236468897 1 1
0.0464411741101399 0.0462207362216433 1 1
0.226444749947323 0.224112688878492 0 0
-0.15172000445884 -0.149637710212281 1 1
0.0829944529245426 0.0813235689294166 1 1
0.121232509496018 0.11964841309913 1 1
-0.0954607986267274 -0.094915602477777 1 1
-0.0955691056433732 -0.09454351761714 1 1
0.000954795801519047 0.000836551717977214 1 1
0.0118352939516295 0.011213722947356 1 1
-0.0744636328965975 -0.0738995935876239 1 1
0.326191393627265 0.322600382024056 0 0
0.0221289086563311 0.0218283595393103 1 1
0.00869125966046441 0.00904580568104117 1 1
0.0139433992262495 0.0137043995258685 1 1
0.0423298005541195 0.0415377042011006 1 1
0.117472128910534 0.116371536967674 1 1
0.224809685416096 0.222411926194068 0 0
0.148287514716995 0.146526680068698 1 1
0.120384811872897 0.119713985108504 1 1
-0.072446271695022 -0.072126207109751 1 1
0.00263375381598569 0.00231568972712631 1 1
0.0602440681453971 0.059408607757988 1 1
0.0268528496143491 0.0263888286429981 1 1
0.174455965552264 0.173118176903424 1 1
0.073599140406217 0.0723073685441176 1 1
0.016409910443594 0.0170180680172828 1 1
-0.1373810633748 -0.135297339875967 1 1
0.0585419024568075 0.0572618850590161 1 1
0.0510916451463011 0.0503746513715923 1 1
0.11519566829902 0.113496909438886 1 1
-0.356251002536354 -0.35254478697701 0 0
0.13753339137646 0.136124540263547 1 1
-0.0734949178481495 -0.0724564954839795 1 1
-0.107828067029325 -0.106486848602928 1 1
0.0383475868362717 0.0377037043196176 1 1
-0.0265080139424199 -0.0262446196116179 1 1
-0.00785399379870554 -0.00777536548500612 1 1
0.0252003064787128 0.0249745030630719 1 1
0.0601368528537071 0.0592732009794436 1 1
0.0795491914158765 0.0789209839670895 1 1
0.126418870751259 0.125309037711022 1 1
0.0204551348918208 0.0195985911123812 1 1
-0.0588703352674976 -0.0582986448187896 1 1
-0.202500785957799 -0.200469356901241 1 1
0.14342236674333 0.14222711075308 1 1
-0.240740152504908 -0.238438535654049 1 1
0.153697115114085 0.151773816225682 1 1
-0.116710145397103 -0.115869317743332 1 1
-0.0417530318341372 -0.0413436989831477 1 1
-0.0400175169138307 -0.0394171131020986 1 1
0.0615282536385815 0.0612358636943388 1 1
0.0516451513056337 0.0517073373547125 1 1
-0.0182934094818933 -0.0178902746723408 1 1
-0.209533196829645 -0.207807925276241 1 1
0.0649664403283911 0.0646463219821406 1 1
0.18450890604428 0.182402041030795 1 1
-0.107329327921812 -0.106735045097794 1 1
0.195857979348766 0.193579497282851 1 1
0.158362942729429 0.156793316807456 1 1
0.347281229542595 0.343209882441344 0 0
-0.183382396092259 -0.181826208254233 1 1
0.0254996733558403 0.0254095377201403 1 1
-0.0202204455707277 -0.0201344468753776 1 1
-0.12646265539676 -0.125197111628734 1 1
0.107692123552801 0.10636976249168 1 1
-0.0350071788712729 -0.0342012325974423 1 1
0.0346635674597668 0.0345077292307329 1 1
0.101838070152606 0.100753614546962 1 1
0.0789633530750045 0.0781680430769269 1 1
0.00333479508962749 0.0029622400804142 1 1
0.0111548566195752 0.0107101610049947 1 1
-0.0343693554858443 -0.0344528476476675 1 1
-0.0238613520100785 -0.0234165768549135 1 1
0.0399911890123537 0.039468539498643 1 1
0.230692173305294 0.228409509216875 0 0
0.00192523126406545 0.00153582942586707 1 1
0.132400073521865 0.131291664925278 1 1
0.115888841692358 0.114992845384808 1 1
-0.10541241525067 -0.104449376414657 1 1
0.172679138635144 0.171045070496293 1 1
-0.0475347199558864 -0.0470497198258896 1 1
0.143792556135024 0.142110441415695 1 1
0.056270986296292 0.0559098743634384 1 1
-0.237929581015851 -0.235459616292234 0 0
-0.0411551132399673 -0.0404786338039756 1 1
0.0514445326904975 0.0503522477592699 1 1
-0.0648536165436841 -0.0641025668489417 1 1
0.295931815118655 0.293184508779224 0 0
0.116205805938633 0.115235719005646 1 1
-0.0995037829923798 -0.0986900854851394 1 1
0.0194762419363923 0.0191346652071451 1 1
0.00435718390183817 0.00457674371424174 1 1
0.0143684082236681 0.0146708161463193 1 1
0.119549197768171 0.118945257612433 1 1
-0.138484637579808 -0.13743088683752 1 1
0.00790747733872246 0.00806447535038675 1 1
0.0271665074288837 0.026748153164283 1 1
0.279356078994688 0.276467569579416 1 1
0.00241243430899579 0.00243122283354736 1 1
-0.0937737233650342 -0.0929088599183732 1 1
0.15263792701812 0.151224824611286 1 1
-0.154569715095999 -0.152540679996386 1 1
-0.0696039834225368 -0.0688649894013534 1 1
0.0323156687866768 0.0322066375660675 1 1
0.0671065018112703 0.0664969263964433 1 1
-0.144722655937739 -0.143545235410906 1 1
-0.178470600323753 -0.176848447437429 1 1
-0.110894712758325 -0.109930617158651 1 1
-0.0265622016227486 -0.0265250445211291 1 1
-0.0866171704758435 -0.085312295319146 1 1
0.241589859831463 0.239082780054153 1 1
-0.0240708915245223 -0.0242576857915812 1 1
-0.09403603150139 -0.0938263318940235 1 1
-0.152988076993047 -0.151953466513436 1 1
-0.273865112740207 -0.271503539790751 0 0
0.04738963294373 0.0467300601608359 1 1
0.00830804682190781 0.00783156212830434 1 1
0.0827217692426932 0.0817242597500065 1 1
-0.186939756963301 -0.184925170438777 0 0
0.0909439395840469 0.089753162859841 1 1
-0.100907005306072 -0.0997067330098553 1 1
0.0425535147368217 0.0416522596758044 1 1
0.133937520564347 0.132665373276131 1 1
0.0129442267914776 0.013193510492502 1 1
-0.00131355366920415 -0.00203444198489887 1 1
-0.142292388829954 -0.140646734977145 1 1
-0.23832349130297 -0.235744757198846 0 0
-0.0445181121170174 -0.0442080327587277 1 1
0.0479863160392294 0.0478855080771097 1 1
-0.0732547012195631 -0.0725170331918943 1 1
0.262469573651128 0.259501532182345 0 0
0.118951528211457 0.118358519274742 1 1
-0.0255183937969912 -0.0251043326583843 1 1
0.067521709123422 0.0668996629344366 1 1
0.125696536983538 0.124471172369972 1 1
-0.185235850505198 -0.18374530954775 1 1
0.0450942715271065 0.0448939750428358 1 1
-0.0207566929500149 -0.0206902510250859 1 1
-0.0864901777293562 -0.0863726619717179 1 1
-0.144184734835195 -0.142756530216431 1 1
0.075005213688166 0.0744326763977089 1 1
-0.0620692465610935 -0.0613900887649027 1 1
0.146623791546386 0.145720619993939 1 1
0.14650825284103 0.145244447108429 1 1
0.242973973795731 0.240725673855015 0 0
-0.0746921096430196 -0.0742679923402182 1 1
0.0683975298285965 0.0667030817125151 1 1
-0.00491196334565217 -0.00543216039755374 1 1
-0.00118137729832184 -0.000642849233179664 1 1
0.0476952008478759 0.0470012077098757 1 1
-0.042717820204045 -0.0424563940488373 1 1
0.00708472297337327 0.0060662643390406 1 1
0.0274454635235217 0.0269025756005593 1 1
0.0130091490488721 0.0132590370968988 1 1
-0.1291779176506 -0.128100582974343 1 1
-0.107119772774889 -0.105814820777878 1 1
0.000400773638770927 1.56797011467038e-05 1 1
0.0924653297234232 0.0914547618138669 1 1
0.0203888050400706 0.0200543971826684 1 1
0.0109309259618133 0.010755404540776 1 1
-0.116376821638468 -0.115464095406925 1 1
-0.0316001584221147 -0.031205390248717 1 1
-0.14306108130685 -0.141452700896664 1 1
0.114497784883557 0.112153275476069 1 1
-0.00228678922187758 -0.00192894504166139 1 1
-0.0547710050303426 -0.05362567889497 1 1
0.0349403059040666 0.034739936544079 1 1
-0.170520046482304 -0.169096072036508 1 1
-0.0030568013187398 -0.00320171051665013 1 1
0.117488181308057 0.116310240544086 1 1
0.0437126520656586 0.0433355891221308 1 1
0.0941506732759923 0.0923858049120216 1 1
-0.0783474415378028 -0.0774084351480115 1 1
-0.0565117337419285 -0.0562957219446919 1 1
-0.0435987709065942 -0.043106977400749 1 1
0.0276298082663088 0.0270477964217328 1 1
0.0609466367227514 0.0602503517170651 1 1
0.125154373311823 0.12413857393361 1 1
-0.049154804422815 -0.0488661772699591 1 1
0.0330556021172077 0.0327149482534145 1 1
0.00228951830146086 0.00248576663408349 1 1
-0.28381376029201 -0.280346143994009 1 1
0.230802858193872 0.228923703026099 1 1
-0.129739034186616 -0.128273665101432 1 1
0.13450187774508 0.132862978556914 1 1
0.0818238629131531 0.0812412286995599 1 1
0.170221358349656 0.168499114628046 1 1
0.0576741780567765 0.056936468595193 1 1
-0.0951635722326206 -0.0944089244776387 1 1
-0.151579195300896 -0.149570426628184 1 1
0.0465844971823105 0.0467399491428691 1 1
-0.134798596256288 -0.133136469943494 1 1
-0.0162644350574712 -0.0155169545457048 1 1
-0.0400171044970503 -0.0396412338664275 1 1
-0.0999579967281257 -0.099292529108669 1 1
0.0255315150123364 0.0247180591271758 1 1
-0.0537596377627971 -0.0530424438870794 1 1
-0.0499718257150708 -0.0493158753598169 1 1
0.070329787059031 0.0694868129107355 1 1
-0.15141099654092 -0.149184836683621 1 1
-0.124269745117263 -0.123356306548907 1 1
-0.00699454171891737 -0.00612200143353707 1 1
0.00945708206738268 0.0091846632605088 1 1
-0.03341372897018 -0.033165557021475 1 1
0.120728941093961 0.119431817243422 1 1
-0.136763000490133 -0.135113558215625 1 1
-0.0319626462935787 -0.0313882655235484 1 1
0.0428693673630687 0.0411765902553827 1 1
-0.176681782504208 -0.175061100876364 0 0
-0.129253898738952 -0.127801905264962 1 1
-0.0279208488832012 -0.0275197888326518 1 1
-0.10452057163776 -0.103483644056942 1 1
0.0623200521026887 0.0613998379495477 1 1
-0.0357883120874692 -0.0353071765277375 1 1
-0.0829032236578743 -0.0824878495379305 1 1
-0.0437498124388737 -0.0429610713681531 1 1
-0.179392910175948 -0.177398944321717 1 1
0.0275294504403357 0.0274822569825391 1 1
-0.073439162873086 -0.0731908102289343 1 1
0.0421757103264913 0.0422431395580831 1 1
0.28388679176371 0.280977841386222 0 0
-0.0350715075076973 -0.0347517949075688 1 1
0.111733056179316 0.110352013831432 1 1
0.073226819277788 0.0726132627478198 1 1
-0.170420783133761 -0.16870542631091 1 1
-0.144811194663072 -0.143511596279803 1 1
0.0605234546644539 0.0596057128290444 1 1
0.0527011216377003 0.0521310787591131 1 1
-0.0963539694650419 -0.0955194992065791 1 1
0.00677313077881434 0.00665233119710047 1 1
-0.103417274139366 -0.101994059321091 1 1
-0.0420552226545726 -0.041424772317427 1 1
-0.256420100179367 -0.252873197734762 1 1
-0.0962616082248236 -0.0953173212413784 1 1
0.0306894455531213 0.0300963115177956 1 1
-0.309749902094826 -0.306805044346111 0 0
-0.152604431924827 -0.150415050998371 1 1
-0.139074198090373 -0.13738377567356 1 1
-0.0118104695842952 -0.0109666582260335 1 1
-0.0522003977411483 -0.051113627918553 1 1
0.00268170500766482 0.00232402395697099 1 1
-0.0607479026171557 -0.0601263465839517 1 1
0.0522277618236067 0.0515907620839429 1 1
-0.0255731812827978 -0.0252318133882734 1 1
-0.0934220867874218 -0.0922182988982353 1 1
-1.34253885230792e-05 -0.000144774939668099 1 1
0.0399406810984428 0.039527156194218 1 1
-0.143714315157088 -0.14220786193183 1 1
0.0201808575856039 0.02011546355596 1 1
0.08367287993074 0.0827180020946195 1 1
-0.00572250556442599 -0.00508764697098322 1 1
-0.160692284768646 -0.159355210819015 1 1
-0.348088280279405 -0.344751970175985 0 0
-0.0675508661941647 -0.0665755024855794 1 1
0.15816485337875 0.15736340517465 1 1
0.0560590445670862 0.0558452058128295 1 1
0.232590791429683 0.230478961686955 0 0
0.108676371493069 0.107347794512036 1 1
0.0982606709578454 0.0970848840502498 1 1
-0.0715747810031548 -0.0711612700078619 1 1
-0.0437202287764376 -0.0437954676419204 1 1
0.141701082365905 0.140552686649651 1 1
-0.0367610447722766 -0.0360941399049786 1 1
-0.0127180994960264 -0.0128551713009055 1 1
-0.00678361081796476 -0.00699686709667217 1 1
0.0778542906312756 0.0768515372839993 1 1
0.0304340614320798 0.0300623494220888 1 1
0.132696741498094 0.131296314481104 1 1
0.331703072992898 0.328065275460712 0 0
0.119863185274358 0.118918313459932 1 1
-0.039757107388673 -0.0391821478579598 1 1
-0.0827482484883303 -0.0817961562591197 1 1
0.107585119056941 0.106472183564021 1 1
-0.0441599968977176 -0.0439003983268809 1 1
-0.0218440715134814 -0.0217314404188509 1 1
-0.087118539150166 -0.0865421055993377 1 1
0.213487305408918 0.211805476303013 1 1
-0.0935940553857062 -0.0926446759570531 1 1
-0.0519846820729699 -0.0511443913952359 1 1
-0.0929925551674074 -0.0915893896578099 1 1
0.0786667969559479 0.0778973327957484 1 1
-0.00147590956964154 -0.00198353394394318 1 1
0.0225131419503242 0.0226031979082586 1 1
0.063028994359109 0.06249914906743 1 1
-0.17498584008276 -0.172694005008143 1 1
-0.169640587396942 -0.167522323057095 1 1
-0.141519198853991 -0.139771541683343 1 1
-0.071530327216411 -0.0712658737494363 1 1
-0.061146039660368 -0.0605446882325587 1 1
-0.130489627457452 -0.129698252826929 1 1
-0.0726832539407324 -0.0717404268615124 1 1
0.0656358206591396 0.0651104530310055 1 1
0.173546702725374 0.171627870407645 1 1
0.00980741443226179 0.00942420235769808 1 1
-0.144290835526514 -0.142883272244497 1 1
-0.109725000269567 -0.108525586690644 1 1
0.0772413800405126 0.0767215534356905 1 1
-0.104363552597876 -0.103350376801659 1 1
0.000182520784850062 0.000172842119714009 1 1
0.103511462252706 0.102405287642221 1 1
-0.0306445198017076 -0.0308986426028659 1 1
-0.0423543147620686 -0.0415974757673527 1 1
0.0863619576940284 0.0857553067686403 1 1
0.0933536422946143 0.0920733057781188 1 1
-0.0872748147837082 -0.0862429477316975 1 1
0.0281314697774879 0.0279133198385323 1 1
0.171255362727226 0.169470168928642 1 1
-0.134047710261846 -0.132866403095661 1 1
-0.260658494178589 -0.257898783582725 0 0
-0.0165244157239842 -0.0167844210894023 1 1
0.0477217756981742 0.0468228761658205 1 1
-0.0705758532956272 -0.0697981326305789 1 1
0.110723356023596 0.109526785232857 1 1
-0.146765275408015 -0.144934030001792 1 1
0.0380609479106372 0.0381519755994758 1 1
-0.0783533303589474 -0.07753820450549 1 1
0.0114064412771202 0.0108125905126896 1 1
-0.00827953141388084 -0.0088432373230016 1 1
0.103267508334094 0.102451814880974 1 1
0.0284823878420312 0.0284233446081591 1 1
0.146064664727705 0.144505991065346 1 1
0.022536028854815 0.0221125804238635 1 1
0.281375353775323 0.278574185927914 0 0
-0.0546593225788128 -0.0543446113109936 1 1
-0.184898046437754 -0.182551218134465 1 1
0.0218324327975314 0.021945864810707 1 1
-0.0150961393429211 -0.0149593316081945 1 1
-0.31766641717585 -0.314215948353654 0 0
0.158036141758069 0.156123503803093 1 1
-0.0924291100270321 -0.0917421841117763 1 1
-0.111309263297322 -0.110000351404281 1 1
0.0336058573246643 0.0323965273137477 1 1
-0.037615379636727 -0.0371157713430509 1 1
-0.0114802316149473 -0.0110683591156127 1 1
0.0542861705705328 0.0536018489375162 1 1
-0.184366795828434 -0.18300078297141 1 1
0.047304715691695 0.0470575704168416 1 1
-0.0511855385265264 -0.0511831677328085 1 1
-0.130636129066618 -0.129243947708795 1 1
-0.0887378299994631 -0.0882455770920542 1 1
-0.0382734186770777 -0.0377441656836531 1 1
-0.0360202780992976 -0.0360665222782455 1 1
-0.119691591110434 -0.11844162341118 1 1
-0.0649080548665018 -0.064730936759971 1 1
-0.181769341843902 -0.179916223762261 1 1
-0.0824511477111173 -0.0816488320874231 1 1
-0.0060799545978639 -0.00592490295572136 1 1
-0.140579281402078 -0.139344621532568 1 1
0.0144438809109389 0.0143054776712122 1 1
-0.00179065419407433 -0.00170261185169342 1 1
-0.0915424698395973 -0.0901875792301358 1 1
0.0605590553409869 0.0598703400766451 1 1
0.138763696061325 0.137354055528058 1 1
0.0903841039446759 0.0888325457448958 1 1
-0.0766073839884443 -0.076100053973425 1 1
-0.162141633613461 -0.159886216762402 1 1
0.105032812539332 0.103951080218936 1 1
0.147497756895222 0.145923370752271 1 1
-0.12132291320906 -0.120043807607849 1 1
-0.265085092397522 -0.262154617484597 0 0
-0.0314743809317569 -0.0311012298705606 1 1
-0.0410922763681481 -0.0409544810739086 1 1
0.0598921198561416 0.0593323530111689 1 1
-0.0107261535334094 -0.0108493402888136 1 1
0.143035453402717 0.141318774172999 1 1
-0.0272135921157109 -0.0271761831245875 1 1
0.198828549620544 0.197068631146866 1 1
0.0952459258422469 0.0935630715547017 1 1
-0.0652716299294906 -0.0645598779237894 1 1
0.127435374721457 0.125524792137361 1 1
0.00282501154873299 0.00241128163083099 1 1
-0.000287274676454834 -0.000340986379346318 1 1
0.190643168459462 0.188976667459304 1 1
-0.0640408084674661 -0.0635342381589567 1 1
-0.116228368334044 -0.114944770968817 1 1
0.153932826058565 0.152214603288369 1 1
-0.188930123149355 -0.18656767576648 1 1
0.0907438042746521 0.0897261176419307 1 1
-0.0451879788639877 -0.0446969456654297 1 1
0.0592919331527762 0.0584910644678743 1 1
-0.145996267427793 -0.143799007428297 1 1
0.0117338393619243 0.0119683735863356 1 1
-0.0991970941285124 -0.0986911048281802 1 1
0.198083063256409 0.196250728331459 1 1
0.0290322779164278 0.0283218081479001 1 1
0.0634710589257507 0.0631140636660061 1 1
-0.00645828033013104 -0.00629548228058512 1 1
0.147445561384794 0.145916079378414 1 1
-0.161982841667962 -0.160242556714026 1 1
-0.0462244640642144 -0.0456458958470816 1 1
-0.00683907078463768 -0.00647255651544945 1 1
0.168164958154213 0.166556637546409 0 0
-0.074343104855161 -0.0739101921895457 1 1
0.0803721670994067 0.0795421310300951 1 1
-0.0116037284417399 -0.0117451964114109 1 1
0.0729402351541429 0.0724241347041428 1 1
-0.117421674161794 -0.116261909612937 1 1
-0.115388382263466 -0.114572805345839 1 1
-0.0577042064744196 -0.0570250657193911 1 1
0.063271830525271 0.0621940654389569 1 1
-0.0364966684220503 -0.0364078020562742 1 1
0.0656357254165726 0.0648107705098027 1 1
-0.152858121065604 -0.150997212873606 1 1
-0.165204192114485 -0.16387588046383 1 1
-0.323615339762595 -0.320105852123594 0 0
-0.0919266102735422 -0.090878500096892 1 1
0.156881605291127 0.155374695439352 1 1
-0.169683904003877 -0.16735970128017 1 1
-0.121692499469618 -0.120788262990419 1 1
-0.109121706740751 -0.10735267064554 1 1
0.0138006798881044 0.0135044478775517 1 1
0.0690853347967836 0.0689929089578021 1 1
0.0215988801032566 0.0216857905956987 1 1
-0.181468515219649 -0.180142375782232 1 1
-0.0875822022858942 -0.086794784578437 1 1
-0.0869416411677114 -0.0856052885927722 1 1
0.0916207904147867 0.0903454276509898 1 1
0.0855034757968798 0.0844667466336747 1 1
0.0738836522151226 0.0725190870125503 1 1
0.125685884595028 0.124004861393553 1 1
-0.195534521742922 -0.192663728315157 0 0
0.0774087494593701 0.0766464480778462 1 1
0.0327507367277883 0.0324414794271443 1 1
-0.0522589170336336 -0.0515676052676794 1 1
0.0075657342375293 0.00766488314369062 1 1
0.0131947313084354 0.0132167461492564 1 1
-0.264788133261381 -0.262391267844891 1 1
0.169460373252183 0.16788635543136 1 1
-0.265999527027045 -0.263085594676659 0 0
0.0471080084673312 0.0470415648471592 1 1
0.0666077119139212 0.0659722862113029 1 1
0.166628287530572 0.164963458870429 1 1
-0.0404755263841894 -0.0400738399289485 1 1
0.0197889895380957 0.0191395750944978 1 1
0.146471359210745 0.144503949094661 1 1
-0.052536153110908 -0.0519117773415098 1 1
0.00956516660003556 0.00962018975627879 1 1
0.0208183461983179 0.0205528857021002 1 1
-0.0875257925000872 -0.0870606944450256 1 1
-0.0710211767190964 -0.0703323299396527 1 1
0.198596224633121 0.196469482798512 1 1
-0.0990735561766513 -0.0978137267248424 1 1
-0.126848289426446 -0.125629334232096 1 1
0.294329918981215 0.291241796104031 0 0
-0.0767514037773612 -0.0766293239101748 1 1
0.0904963229346563 0.09036728706571 1 1
0.136681465584408 0.135542745004863 1 1
0.0220904788478278 0.0215955578274444 1 1
0.0482051322307954 0.0476357106094155 1 1
0.19913019968504 0.196791274598523 1 1
0.0391011480454869 0.0384769210215068 1 1
0.104974994604512 0.1034146322744 1 1
0.18755407536066 0.185578536258456 1 1
-0.0369574738886921 -0.0365448445635418 1 1
0.0841138081228975 0.0831247560226647 1 1
0.0246579239377534 0.0246388728331771 1 1
0.146810406370593 0.145440258178856 1 1
0.119010817772325 0.118200861845127 1 1
0.0217807448976462 0.021747758307081 1 1
-0.150549060553037 -0.148886114220961 1 1
-0.0235590983996004 -0.0230938469398296 1 1
-0.050226665501437 -0.0494522086091963 1 1
-0.251444636373448 -0.24892303230437 0 0
-0.0418446763877605 -0.0415627917001966 1 1
-0.207721937351286 -0.205821550566918 1 1
-0.0607351689651311 -0.0601169918272715 1 1
0.106785289940136 0.106280753610381 1 1
0.0301838792305163 0.0301979814481908 1 1
-0.0796221819305594 -0.0787379215452601 1 1
0.0268060422488818 0.0264961053851763 1 1
0.00691738558972686 0.00709958230660198 1 1
0.0403890350500445 0.0400414972731168 1 1
0.0220905200343778 0.0214476286174464 1 1
0.122405225266498 0.121152143154644 1 1
0.0607443506594724 0.059544744361693 1 1
-0.329220268445397 -0.32515626859419 0 0
-0.0326901000431878 -0.0318007897733728 1 1
0.108568069156198 0.107633372241659 1 1
-0.0296234728766148 -0.0287921821910238 1 1
-0.0166009373968736 -0.0169013718071712 1 1
-0.067787052811593 -0.0667686505562497 1 1
-0.0109921415329365 -0.0106804953386397 1 1
-0.236131900376519 -0.233938232599909 0 0
0.0203329085648888 0.0199008373927253 1 1
-0.0156783960782692 -0.0147323169852196 1 1
-0.0399781859551977 -0.0393617061540797 1 1
0.0803294213813224 0.0793708367531605 1 1
0.0277150238849704 0.0274340679059423 1 1
0.127609679834674 0.125685666067633 1 1
-0.300417407244981 -0.297842664086046 0 0
-0.0420888163090637 -0.041568938346298 1 1
0.150986140687649 0.149267339401454 1 1
0.126243383973526 0.125177218855219 1 1
0.0205583480725371 0.0207854889933787 1 1
-0.153844106344643 -0.152395552541918 1 1
-0.0164358338937222 -0.0159428269915105 1 1
0.156054811135754 0.154255140645315 1 1
0.0930733115490417 0.0926274626925653 1 1
0.0407398528415517 0.0403368847631289 1 1
-0.0705812418976704 -0.0701059998287772 1 1
-0.042422935421221 -0.0416487141506286 1 1
-0.0470243397656156 -0.0468085379890524 1 1
0.0288246647503547 0.0281699903349781 1 1
0.0505093884270349 0.049832031315196 1 1
0.361784568402157 0.358083431502258 0 0
-0.117590155853442 -0.11608378327187 1 1
-0.0465804051214486 -0.0466042774085688 1 1
-0.0811997172055862 -0.0803298562736816 1 1
-0.136591685031045 -0.135667409702693 1 1
-0.204579919465602 -0.202007844317953 1 1
-0.0244114037904644 -0.0237727969142746 1 1
-0.0674382853498343 -0.0660834159838154 1 1
0.168059672741426 0.166884852619716 1 1
0.19357027855048 0.19108701205759 1 1
-0.102840965192266 -0.102042564982556 1 1
-0.0022884692608515 -0.00242918246531722 1 1
-0.118581686529085 -0.11706667445079 1 1
-0.103416481431188 -0.102605819536653 1 1
-0.0334891719280654 -0.0331231307236845 1 1
-0.00392145859417348 -0.00437406574130093 1 1
0.0842130217589671 0.0834395841140788 1 1
0.16900936436677 0.16733614105358 1 1
-0.170667131415349 -0.168545082467234 1 1
0.0704861207189245 0.0701502566733101 1 1
-0.0796106184664094 -0.0789293404376221 1 1
0.0815081938337367 0.0807134083035386 1 1
0.191481880560656 0.189690774779406 1 1
0.0149166589578283 0.0147585553813315 1 1
-0.115992144102421 -0.114646585107753 1 1
0.032709079804407 0.0325288691892512 1 1
0.0992461269755834 0.0979414426230131 1 1
0.0441264184837117 0.0434734502408713 1 1
0.229270047513019 0.227316086841196 0 0
-0.0921393674580175 -0.090944930100192 1 1
0.123173437175781 0.122088983713904 1 1
0.099134722136566 0.097626344487037 1 1
-0.0102046164227522 -0.0101310372122144 1 1
-0.0749252726738845 -0.0748900925617422 1 1
-0.116507022133147 -0.114984740050658 1 1
0.0428160958872186 0.0431640901020821 1 1
0.141345970837906 0.139675067014714 1 1
0.182023798219571 0.180580125687527 0 0
-0.0533403179862108 -0.0528479519390582 1 1
-0.0137053319719658 -0.0137689323926219 1 1
0.15246536111515 0.150573662990688 1 1
0.144370204933601 0.142617068140332 1 1
-0.0173832859105802 -0.0170740422777533 1 1
0.071567513458751 0.0709336724027409 1 1
0.155426476850188 0.153901719931372 1 1
0.0443832226659773 0.0445860838586407 1 1
0.0878541748892143 0.0875010955262397 1 1
-0.0844320853024002 -0.0841080090369686 1 1
0.0829123199517679 0.0821795430396678 1 1
-0.145283258618271 -0.143487499307977 1 1
0.15727796232366 0.156182116983532 1 1
0.166079759591685 0.16395707387053 1 1
-0.203009505162062 -0.201313909978327 1 1
0.0398199720610618 0.039396876196856 1 1
0.0946909192038251 0.093457505851358 1 1
0.0050921333515859 0.00455221744756984 1 1
-0.11528032831233 -0.113942235495825 1 1
0.00110788990522656 0.00041566911065536 1 1
0.008819159801974 0.0092247332463665 1 1
-0.307813891430664 -0.305196105925564 0 0
-0.128295440241141 -0.127275598344176 1 1
0.0373098434087107 0.0365244859349363 1 1
-0.0311600510818696 -0.0304117666398247 1 1
-0.400116500185973 -0.396058611168534 0 0
-0.00309817855072135 -0.00292913351509191 1 1
0.131650311096117 0.130462662942507 1 1
0.13178226481709 0.131064998321292 1 1
-0.0184267960792894 -0.0182059014262572 1 1
-0.0341727029232572 -0.0338666093590528 1 1
-0.0741195888964142 -0.0731085308922041 1 1
0.0891980296907463 0.0881292216400754 1 1
-0.0290739221286561 -0.0287780488293046 1 1
-0.108435562176428 -0.107828679961464 1 1
0.129361443807122 0.127739561276508 1 1
0.0223049109056731 0.0217282404279803 1 1
-0.168717135760855 -0.166500966935461 1 1
-0.0726479876208228 -0.0718978559286569 1 1
-0.00904840732962597 -0.00914278248813973 1 1
0.122773382986641 0.121399814889442 1 1
-0.0491656985038773 -0.0488660509213101 1 1
-0.0503353664573405 -0.0499528441358715 1 1
0.019990049704228 0.0198195395480563 1 1
0.197314432354738 0.195467465657437 1 1
0.113027600991362 0.112220511732048 1 1
0.0336905398348318 0.0330018374079829 1 1
-0.0343622000366856 -0.0339239963712684 1 1
0.00364834225623258 0.00359741401435535 1 1
-0.00923017874727963 -0.00897359718443739 1 1
-0.131285870333174 -0.129938574212875 1 1
0.204621659131716 0.202017857503253 1 1
-0.0310218159695886 -0.0305926739249195 1 1
0.000918844959307559 0.000644208250600055 1 1
0.0336197357229856 0.03355559385591 1 1
0.203064389899206 0.200768529214131 1 1
-0.0172285001954975 -0.01692273204874 1 1
-0.0351936861588866 -0.0352592491313765 1 1
-0.0273226119035828 -0.0270011585290743 1 1
0.0866797817279406 0.0854039025479495 1 1
0.148870424070644 0.147946301268865 1 1
0.00362755076692935 0.00362762463350886 1 1
-0.032201014012513 -0.0316235318766599 1 1
-0.000982108466240958 -0.000917884768018004 1 1
-0.293806963853948 -0.291032002898855 0 0
0.109631167532082 0.108685714036104 1 1
0.0930110935993427 0.0917768426403149 1 1
0.209222030339427 0.207134168676728 0 0
-0.26638351382231 -0.263302290831705 0 0
0.151979019508387 0.150074128798583 0 0
0.106345161625706 0.105081669232129 1 1
0.23060039721944 0.228638365997527 1 1
0.146115400894886 0.14450349503513 1 1
0.0661727509574082 0.0654798033409071 1 1
0.0925747816512184 0.0915789714100785 1 1
0.060841439029324 0.0605605653587013 1 1
0.279774277142577 0.27649613792606 0 0
0.0291040469754413 0.0283490128252123 1 1
0.130160826590697 0.128889993552498 1 1
-0.188090116633918 -0.18558428338092 1 1
-0.0962983235243146 -0.0956189563784929 1 1
0.0651307061203903 0.0643782376451841 1 1
-0.0615461778430757 -0.0610137379074167 1 1
-0.0155835877530255 -0.0150383283381358 1 1
-0.134627488779672 -0.133326522006457 1 1
-0.0143217627973472 -0.0143494845358626 1 1
-0.0674459169965691 -0.0666621040343797 1 1
0.0416518843037506 0.041448904589381 1 1
-0.161824431257297 -0.160039989456646 1 1
0.0507672875390674 0.0499045476675554 1 1
0.029629637218431 0.0286782325636536 1 1
0.134725747100286 0.132904534820423 1 1
-0.271508847950841 -0.268223738767444 1 1
-0.038123535552983 -0.0375978586700688 1 1
0.0864660270533512 0.0860798130822792 1 1
0.101079863356047 0.100251980545784 1 1
-0.103153684451946 -0.102449787029301 1 1
0.0626344070836195 0.0623874945228561 1 1
-0.309650774278733 -0.306797141764631 0 0
0.148353705525202 0.146853481485412 1 1
-0.032526395163485 -0.031748098806826 1 1
0.100055081067238 0.0990116493933691 1 1
0.205613652162083 0.20349252046528 0 0
0.0834878639492363 0.0825887115691874 1 1
-0.145750692326324 -0.143991242326653 1 1
-0.100362478488148 -0.0990403661233512 1 1
-0.0681478789890845 -0.0683406179038451 1 1
-0.0603285420189509 -0.0593618020791956 1 1
-0.13351432928566 -0.131988467015956 1 1
0.138304204657114 0.136724237952776 1 1
-0.150992753528156 -0.149578546765082 1 1
-0.206355746787402 -0.204254845415339 1 1
0.0818825395304923 0.0814456152793198 1 1
-0.0439617266997725 -0.0435750322070399 1 1
-0.25710968785561 -0.254195642424227 1 1
0.0727976183216233 0.0722894345732872 1 1
-0.102370951098149 -0.101480476301998 1 1
0.0544596998773948 0.0540901536464599 1 1
0.122121934461382 0.120965514516208 1 1
-0.163352653134554 -0.161725623138623 1 1
-0.0318195893731891 -0.0319559547949269 1 1
0.0295494246815311 0.0291233326321369 1 1
-0.0191477633701688 -0.0186076099286737 1 1
0.170930137625225 0.169145003443491 1 1
-0.28761723121619 -0.284799584986139 0 0
0.00331413291540021 0.00328270180680774 1 1
-0.0673451367091769 -0.0670793618646903 1 1
-0.170363452561924 -0.168315283043373 1 1
0.111286132273998 0.110033568900356 1 1
0.199361782362898 0.19755518247761 1 1
-0.219600300424639 -0.216891710609897 1 1
-0.0270115009979293 -0.0269178983783106 1 1
0.0251061983831732 0.024345825276215 1 1
0.160853123971368 0.159492880291347 1 1
0.112874003985303 0.111567411354727 1 1
-0.0299017069724982 -0.0299786872127345 1 1
-0.25822210857312 -0.255892965629541 0 0
-0.141855609050595 -0.140000583689172 1 1
0.0305454317876188 0.0303418600726616 1 1
-0.0782926871080951 -0.077221980986415 1 1
-0.167075515687444 -0.165653573336535 1 1
0.119896478265236 0.118539893206158 1 1
0.261117219686846 0.258341207965227 1 1
0.233087111838772 0.230748865366448 1 1
0.0176968958390565 0.0179057377183946 1 1
-0.0715376484022944 -0.0708634017525284 1 1
-0.122011308654446 -0.120743908225125 1 1
-0.142738022052889 -0.141331758234009 1 1
-0.0590110895009383 -0.0585191781135414 1 1
-0.0634754841010169 -0.0628652874176845 1 1
0.139363725349204 0.137923906163584 1 1
0.210731613761716 0.208334342886551 1 1
-0.0428006346867158 -0.0429504969421922 1 1
0.082016650387475 0.080762627321306 1 1
-0.064714072073578 -0.0640188561162229 1 1
-0.113641434865702 -0.112658255908095 1 1
-0.25445337906425 -0.251699159537894 0 0
-0.0282163245737802 -0.0280049746946917 1 1
0.0700277299188256 0.0684913224441008 1 1
0.00230075961618541 0.00230735850143091 1 1
0.0259116394987769 0.0252539419252794 1 1
-0.0345128489711127 -0.034723973186586 1 1
0.0367219859746475 0.0362028596534979 1 1
0.239772392570696 0.237128879222606 0 0
0.122611965581448 0.121838225728847 1 1
-0.139848526525129 -0.138201589809861 1 1
0.0816710984617057 0.0808638498895275 1 1
-0.131072830821983 -0.129967743224922 1 1
-0.128654783707612 -0.12699725734783 1 1
-0.0876094010046634 -0.0873707989386235 1 1
0.148284035176604 0.147109343852261 1 1
-0.00320818454414691 -0.00305951113252609 1 1
0.0109125108485555 0.0108589410459182 1 1
-0.0792601183079258 -0.0788592287823868 1 1
0.223561299816448 0.221299042597511 1 1
0.201426578305546 0.199972186743869 1 1
0.00550151014355323 0.00558445000181379 1 1
-0.0281405862849377 -0.0284563082345732 1 1
0.0715739985359274 0.0708342228211045 1 1
-0.0965190863979451 -0.0958262415203897 1 1
0.024801447628066 0.0244934501644534 1 1
0.00284011717198583 0.00249747757505045 1 1
-0.0378845153300573 -0.0377610451920218 1 1
-0.235286777455718 -0.232335073857514 0 0
0.0912711035400989 0.09024937010865 1 1
0.208566339154213 0.205601370841387 1 1
-0.0242725618892328 -0.0240840830609405 1 1
0.0104151097583201 0.00991966286283052 1 1
0.0752576698238758 0.0745853176010354 1 1
0.21415320769243 0.212450312342814 1 1
-0.13591761953553 -0.134248407439852 1 1
0.223086621901496 0.220276913574208 1 1
0.019543750960135 0.0194076605321052 1 1
0.0967636575362119 0.0963829811551072 1 1
-0.306512682179407 -0.303494343573544 0 0
0.0989103352359724 0.0980265525539482 1 1
-0.11319539105598 -0.111883370286712 1 1
-0.0629181720505898 -0.0626001807193212 1 1
0.117773818746419 0.116645208125174 1 1
-0.199733009988645 -0.198014866427549 1 1
0.172669694405579 0.170942875358484 1 1
-0.0772729757623061 -0.0763878616507636 1 1
0.140200034655556 0.138811988274714 1 1
-0.0827389885711248 -0.0820120081967922 1 1
0.111633077020242 0.110525518282679 1 1
0.161963547416789 0.160021253671936 1 1
0.031557934573744 0.0314443351390269 1 1
0.0866372985853643 0.0858986339277782 1 1
0.0658639967835324 0.064863386155491 1 1
0.0573141854018281 0.0571045409513365 1 1
-0.236990544288683 -0.234525623331387 0 0
0.400069626390401 0.395703084417994 0 0
0.0313711500345709 0.0306051158658418 1 1
0.158813302570534 0.157418997011889 0 0
0.196698216226081 0.194708559770944 1 1
0.0542782800721725 0.0534902088825254 1 1
-0.157348251530837 -0.155284392451508 1 1
-0.0534584386366102 -0.0529260811089299 1 1
-0.243778962471723 -0.241223181066228 0 0
-0.21507038459791 -0.213152724269934 0 0
0.0922920139920592 0.0917619982196214 1 1
-0.10644742953753 -0.105222493859028 1 1
-0.113102140121321 -0.111929829230581 1 1
-0.205956504284019 -0.203745193901925 1 1
0.0553475383943612 0.054063026980096 1 1
0.118788083037627 0.117677843358216 1 1
-0.00419958674846799 -0.00397117962488973 1 1
-0.0655617216849872 -0.0650416195031546 1 1
0.113577270642281 0.112493026280102 1 1
-0.11195254393422 -0.110593638372674 1 1
-0.0423035329446535 -0.0414785420638798 1 1
-0.0408848315923656 -0.0401446823230812 1 1
0.175091870744047 0.173619220554315 1 1
-0.109522751063678 -0.108068131516659 1 1
0.0521676993010513 0.0515317819434461 1 1
-0.193208559218687 -0.191474565398374 0 0
0.237659403247742 0.235485885392681 1 1
0.156124072255248 0.154530916891159 1 1
0.213332353940449 0.21166685978844 0 0
-0.0685622278670132 -0.0676995586245139 1 1
-0.0375886499753455 -0.0374044286747839 1 1
0.109755962028527 0.108779226103775 1 1
-0.168413778859695 -0.166536490988878 1 1
-0.129875952074344 -0.12905004454027 1 1
-0.0998691074603676 -0.0992919768880755 1 1
0.0838342169780882 0.0832154682047713 1 1
0.127130058022114 0.125798596250159 1 1
-0.149085246071694 -0.14710935315837 1 1
-0.131159366549201 -0.129831204940732 1 1
0.110538585340627 0.109638898370255 1 1
0.120891355085184 0.119744710547997 1 1
-0.137123673644284 -0.136100243860601 1 1
0.118003117038127 0.116705545742455 1 1
-0.0878712615274372 -0.086916886342478 1 1
0.005380173430476 0.00570782679335578 1 1
-0.0731352965652383 -0.0723482476910272 1 1
-0.0322245868106756 -0.0315756590829426 1 1
-0.0928781677714769 -0.0921849507323344 1 1
-0.0177731234214825 -0.0175137433131697 1 1
0.0510724994036498 0.0505624345231131 1 1
-0.137186869331425 -0.136061723822747 1 1
0.0552637948832721 0.0549558346205759 1 1
0.0692933380352539 0.068801638103956 1 1
-0.046817843270054 -0.0458537202184875 1 1
-0.0466085329050244 -0.0462407376633924 1 1
-0.102254789710016 -0.101640955367621 1 1
-0.0283709146923435 -0.0279668783576349 1 1
-0.236858183066568 -0.234434420451954 1 1
0.0270586987350165 0.0271316245436027 1 1
-0.143546986831318 -0.142032385918968 1 1
-0.0565996831438392 -0.0565887446370065 1 1
-0.0156161276302382 -0.0151658669919061 1 1
0.0242655597134644 0.0244411709657961 1 1
-0.0529135516519014 -0.0520238503247556 1 1
-0.0315669110067178 -0.0310727614236065 1 1
-0.0239678638106991 -0.0242202802316249 1 1
0.0085494614292443 0.00912725804981936 1 1
0.0896827420261728 0.0887300909374321 1 1
0.0743401088037261 0.0736115543524084 1 1
-0.119499515186693 -0.118645823322816 1 1
-0.172711820462639 -0.171586478543658 1 1
-0.164836483509113 -0.163138361980309 1 1
0.0918318605371235 0.0907577830562324 1 1
-0.2297862660782 -0.22776914086376 0 0
-0.150507654242827 -0.148875015692081 1 1
0.14062444092245 0.13951068718222 1 1
0.025764551201172 0.0248583326268888 1 1
0.292995657394832 0.290233829418981 0 0
-0.00835371885187135 -0.00857943123988725 1 1
0.0841548057575069 0.0832376428604204 1 1
0.061949281249656 0.0611144914379196 1 1
-0.247781066984925 -0.245443278943967 1 1
0.216668314226067 0.214180756746697 1 1
-0.047031033764493 -0.0464910001675632 1 1
0.123566317251314 0.121702340280878 1 1
-0.117394681964081 -0.116126311786217 1 1
0.0342673258257638 0.0333834958513862 1 1
0.12663883708608 0.125261878957033 1 1
-0.139585996285343 -0.138066032850365 1 1
0.174218234960122 0.172913434375866 1 1
-0.0947236845871356 -0.0938829277573041 1 1
-0.196672769100881 -0.194416828840131 1 1
-0.0822158283064707 -0.0816324320943117 1 1
-0.257068500818943 -0.254268579448114 0 0
0.130464712280121 0.128854053263707 1 1
0.108064993196524 0.107107216859679 1 1
0.113757351756756 0.112710205451961 1 1
0.218553385005069 0.216762340638877 1 1
0.10772520786485 0.106859922874865 1 1
-0.0965618001255359 -0.0955257339153689 1 1
-0.103219338396328 -0.102265370298731 1 1
0.0337220450046676 0.0339112010104586 1 1
0.119753107036369 0.118192050725822 1 1
0.11008955734023 0.108866634463411 1 1
-0.0348130378455437 -0.0344285338695902 1 1
0.0448435993260046 0.0444040736818873 1 1
-0.152022288698158 -0.150391868322636 1 1
-0.0402212177691959 -0.039518487023222 1 1
-0.0177980022262918 -0.017298678434425 1 1
-0.0248110380594342 -0.0241784817935276 1 1
0.0750937172633291 0.0738523206100087 1 1
0.0114249905322526 0.0113365086162934 1 1
0.274009209101827 0.271537172236704 0 0
-0.174057618205128 -0.172744279912356 1 1
0.109643342904824 0.108448983828915 1 1
0.130784850588794 0.12944279985813 1 1
0.149983067887523 0.14861377968511 1 1
0.0584904155303582 0.0575500041535763 1 1
0.0539696173214934 0.0534493473291969 1 1
-0.209855985145154 -0.206905875439038 1 1
-0.154932240162768 -0.153541816093035 1 1
0.0756193901978675 0.0748704288530236 1 1
0.0283475836137167 0.0279850897716583 1 1
-0.112463613866785 -0.111023492211766 1 1
-0.160430107473273 -0.159201686527624 1 1
-0.0549931093935834 -0.0545142040495628 1 1
0.163228670893202 0.161697835728976 1 1
-0.043365906904778 -0.0426131167704981 1 1
-0.114706529228561 -0.114209201391884 1 1
0.100074492345902 0.0989923432116825 1 1
-0.0450119801943162 -0.0443888647679191 1 1
-0.0816068839544648 -0.0808682510565515 1 1
0.0625888144065562 0.0616967276962909 1 1
0.0928626878001657 0.0921647722540092 1 1
-0.206999829340034 -0.204992611002624 1 1
0.075417260188152 0.0742930952104973 1 1
0.0992305865216891 0.0974487141477199 1 1
-0.0570727668810194 -0.0567150322654463 1 1
-0.016793568837885 -0.0160683318653345 1 1
-0.0152737235707147 -0.0145062691935036 1 1
-0.0449549638576313 -0.0449053869307705 1 1
0.118896638056795 0.117881645561224 1 1
0.0536116606379912 0.0533308521973595 1 1
0.0586148466586756 0.0580160071645118 1 1
0.0903041347960626 0.0890782569465996 1 1
-0.00899413484620083 -0.00875784368137822 1 1
0.115588653113704 0.114807472871231 1 1
-0.115418859839076 -0.114434048107041 1 1
-0.0796547328321377 -0.0791909353754851 1 1
0.176459098985327 0.174773278149684 1 1
0.133610881340128 0.131586404754288 1 1
-0.273555593673935 -0.270267467750678 0 0
0.0368001428444684 0.036452561243746 1 1
-0.0734667925149466 -0.0721078492932485 1 1
-0.0218443286315247 -0.0214374566479003 1 1
0.068166771835426 0.0675560219060467 1 1
0.108558364641833 0.10731665447251 1 1
0.0205662460363223 0.0206744772431055 1 1
-0.10071998880776 -0.099950684422443 1 1
-0.0342341586627743 -0.0338124239342605 1 1
-0.089863734695721 -0.0889400703096896 1 1
-0.0906946020552734 -0.0896125463306848 1 1
-0.137910893660681 -0.136606261661159 1 1
-0.0927674077308261 -0.0915784726944478 1 1
-0.183412510233148 -0.181920384153358 1 1
0.103787634881619 0.102417388982576 1 1
-0.0937421975752343 -0.0924334841712695 1 1
-0.149125886380248 -0.147114156292227 1 1
-0.0686337635001059 -0.0681494651265104 1 1
0.12926853880632 0.127962293216516 1 1
-0.214326401966601 -0.212172519897996 1 1
-0.05111662908253 -0.0503572135547971 1 1
-0.0682733721397866 -0.0679450627501072 1 1
-0.0949283538442007 -0.0936653164222633 1 1
-0.165373249599517 -0.163704608710559 1 1
-0.248498303062006 -0.245956434689187 1 1
0.100429093473627 0.0988454372514224 1 1
-0.145826810182082 -0.144166944338558 1 1
0.0321396800371864 0.0316655171197752 1 1
0.00485952105371536 0.0050559439643502 1 1
-0.164372169791644 -0.16244618894472 1 1
0.00920994696792383 0.00906214856751646 1 1
-0.0886107486995794 -0.0881131585669751 1 1
0.194971352232487 0.193272532315902 1 1
-0.00605774352714984 -0.00630217612917352 1 1
0.0713397041854578 0.0709088030534504 1 1
0.105689697555907 0.104234709520567 1 1
0.0441997699021416 0.044047218031436 1 1
-0.066713325022803 -0.0667070151514291 1 1
-0.000295889378383613 -0.000678823030431801 1 1
0.0330379571016426 0.0324958060928962 1 1
-0.101074293413413 -0.100590666539115 1 1
-0.158394875272226 -0.15754541632399 1 1
0.0071771789004805 0.00680550473485139 1 1
-0.0513723797357085 -0.0508744837074426 1 1
-0.133738133367613 -0.13266462139544 1 1
-0.107961407350462 -0.106693048388712 1 1
-0.205718937544979 -0.20339833605589 0 0
-0.154738231926769 -0.15314914840755 1 1
0.04478390943011 0.0443751919423969 1 1
0.0735334930173808 0.0726490905038014 1 1
-0.163111319875918 -0.161146578367119 1 1
-0.0587057189025425 -0.0580814587344548 1 1
0.098421222772097 0.0972896463234506 1 1
-0.0107219769564772 -0.0109515541692846 1 1
0.235991603164209 0.233650051338806 0 0
-0.0217022813759411 -0.0215810404963324 1 1
-0.25622065825273 -0.253983264175961 1 1
-0.0528833054547391 -0.0524760976034674 1 1
0.117020388981455 0.115749695368608 1 1
-0.249725822098674 -0.246930741050875 0 0
0.000951392398891922 0.00125148375479504 1 1
-0.247656540408397 -0.245538408677797 0 0
0.179746116173484 0.177941485570166 1 1
0.114287405542339 0.113366056937751 1 1
0.116724533109568 0.115460208647786 1 1
-0.146465108309658 -0.144983024524508 1 1
-0.176311957529105 -0.174282891104576 1 1
0.0915099459327304 0.0910710940424196 1 1
-0.00942963299011707 -0.00945916776537728 1 1
0.0487343193337512 0.048775694703872 1 1
-0.052412212433171 -0.0518796420142963 1 1
0.0980726162859663 0.0968477980483013 1 1
-0.0293851464223472 -0.0296535236250412 1 1
0.0806821764746073 0.0802244555476484 1 1
0.0285455717125198 0.0281636472497078 1 1
-0.0839105063086496 -0.0834648997594429 1 1
-0.0333619794173391 -0.0330143082849131 1 1
0.0259213418983636 0.0252958776196392 1 1
-0.23618688154232 -0.233199116158034 0 0
0.186810963515182 0.184875646335652 0 0
0.159090648152015 0.157223528606218 1 1
-0.063791391196054 -0.0629947872182872 1 1
0.0742849176979075 0.0739495879498861 1 1
-0.108046557154031 -0.107107490246121 1 1
0.174955719277653 0.172823324516776 1 1
0.116681550337987 0.115872983874853 1 1
0.200281685933711 0.198345717259412 1 1
-0.0760643144461519 -0.0749919342200317 1 1
-0.0608108915664606 -0.0598993806728901 1 1
0.00867176613959573 0.00840809535992035 1 1
0.230809852932645 0.228301870765288 1 1
-0.0766887120562673 -0.0757195775212605 1 1
0.00636098508263649 0.00670472976391293 1 1
-0.0559840724258528 -0.0558056313588517 1 1
0.218018204204095 0.216461404967329 1 1
-0.048749352351894 -0.0474879710483823 1 1
0.120696265319122 0.119367693965627 1 1
-0.201049915411628 -0.198991509208154 1 1
0.0737925045422225 0.0732336807917284 1 1
0.0576443566398039 0.0569687475837477 1 1
-0.0570756144412425 -0.0559982952967319 1 1
0.0193241383335991 0.0188942762721261 1 1
-0.0391934946840175 -0.0388004297645019 1 1
-0.149906879990242 -0.148015917772541 1 1
-0.135419428892856 -0.133782684283863 1 1
-0.151669084797042 -0.15007175375766 1 1
0.155921640133547 0.154713346696251 1 1
0.0209803507766715 0.0207037546222331 1 1
0.13684873499059 0.135164933939355 1 1
-0.0542640624834601 -0.0540656977758824 1 1
0.0414337572017169 0.0410038246475179 1 1
0.0648325577730907 0.0637795822787009 1 1
0.0255721501169514 0.0260550094678069 1 1
0.0102140661894725 0.00956287903309815 1 1
0.0352231446772698 0.03488446654951 1 1
-0.00744833888656653 -0.00742236745937702 1 1
-0.0188816851678426 -0.0187225760701332 1 1
-0.0168064983254237 -0.0167137703339884 1 1
-0.0086893121198849 -0.00873489922249762 1 1
-0.151604159094406 -0.14975180739846 1 1
0.0801350593712422 0.0798386166061854 1 1
-0.0689761817761779 -0.0680552560340479 1 1
0.0679593548037264 0.0677673674005661 1 1
0.0754808835419189 0.0743954697383818 1 1
-0.0495013154105393 -0.0490339510124292 1 1
-0.0652493048273783 -0.0646693426049246 1 1
-0.0844556441229406 -0.0834861921644781 1 1
0.0250843235616654 0.0250018857898514 1 1
0.0424264126018391 0.0422528909056317 1 1
-0.144548189295989 -0.143507951578894 1 1
0.0817240290559424 0.0809110298644222 1 1
-0.0987823400529794 -0.097674651863742 1 1
-0.109447912985742 -0.108537385211124 1 1
-0.000306390944131457 -0.000187955233022726 1 1
0.231641170588778 0.229530479774628 1 1
0.038776394351534 0.0382529713227305 1 1
-0.0144106479039397 -0.0140658101449584 1 1
-0.129403910357523 -0.128450281295988 1 1
-0.0555745378338147 -0.0550079341824455 1 1
0.186149078166211 0.184285065161664 1 1
0.138829007776277 0.13724278365053 1 1
0.19550819480617 0.193612272580854 1 1
-0.086902063389786 -0.0864320461088985 1 1
-0.0360289084565795 -0.0356992212152027 1 1
-0.00975885626113466 -0.010398878588506 1 1
-0.1493309128092 -0.14709326213026 1 1
-0.156586073855712 -0.154821723817248 1 1
-0.053350691253723 -0.0524012713726082 1 1
-0.120240540532435 -0.118491053791388 1 1
0.043294334347455 0.0431464017193421 1 1
0.107218309832143 0.106352321420156 1 1
0.209997115840254 0.208266273610347 0 0
-0.118223449576394 -0.117458075118372 1 1
0.26271635949338 0.260296691376628 1 1
-0.226073350257067 -0.223916062671415 0 0
0.0225540502706996 0.0217029890204851 1 1
0.0815353537531809 0.0810456683815223 1 1
-0.0213542261198396 -0.0214864312049697 1 1
0.141650687441364 0.14076372201684 1 1
-0.101926158376581 -0.101272175096044 1 1
0.289818259305624 0.287030613960225 0 0
-0.155883359964632 -0.154362822781804 1 1
0.00663793399842896 0.00627538828806241 1 1
0.0356272008775056 0.0346855577228481 1 1
-0.093963731915811 -0.092689773363179 1 1
0.0774639938179362 0.0763743986981156 1 1
0.0937872329856444 0.0924833611181681 1 1
0.183447574787867 0.181658679397388 1 1
0.0744406258748151 0.0735560353154425 1 1
0.0203550446449466 0.0201929223740829 1 1
0.0954268861971064 0.0948934052949399 1 1
0.163764707930023 0.162417076020513 1 1
0.0822831268507561 0.0810783907080426 1 1
-0.37575496851204 -0.371150788767528 0 0
0.131315725931029 0.129542016450526 1 1
-0.0602486466498542 -0.0594522303360318 1 1
-0.002307015721514 -0.0018396348458083 1 1
-0.0227721710799398 -0.0227091840597428 1 1
0.242974839199586 0.240709447457576 1 1
0.0919575980714697 0.0914249379426357 1 1
-0.0365361117431124 -0.0363938103466508 1 1
0.0269030813086125 0.026528170068448 1 1
0.146105682640494 0.144587340104826 1 1
-0.0871693983572838 -0.0861441622580458 1 1
0.0129132228275712 0.0138026938282313 1 1
-0.103009422125007 -0.101653862094892 1 1
0.00371060156561999 0.00383796167215914 1 1
0.0549416543701804 0.0542349398620804 1 1
-0.0783970939404299 -0.0772617042093088 1 1
0.03780401766777 0.0376177905627902 1 1
-0.0729420823275116 -0.0725712458134761 1 1
-0.0432628305322676 -0.0433492483771106 1 1
0.0144290926141106 0.0137110099966808 1 1
0.195967357477789 0.193910733267978 0 0
-0.271793698295251 -0.26801684673543 0 0
0.079942530192366 0.0791105125056788 1 1
-0.118336653448621 -0.117171925347522 1 1
0.0876173727577341 0.0871679654986124 1 1
-0.0153025816155362 -0.0152548130685682 1 1
0.0567825740732982 0.0563464858536058 1 1
-0.0567544749760542 -0.0565581568247206 1 1
0.221870239657306 0.219716605700724 0 0
0.0320489109544495 0.0315493986085932 1 1
-0.0656684699763271 -0.0649696334660544 1 1
0.0478926003436818 0.0470442614853949 1 1
0.0236041795969586 0.0234774844349591 1 1
0.0549527304278248 0.0540171718349048 1 1
0.0528877319999062 0.0519428093430532 1 1
-0.114973230172447 -0.113651867724765 1 1
-0.0144678554808244 -0.0142251732978551 1 1
-0.0619346821474629 -0.0612929412760084 1 1
-0.187543364899807 -0.185847254146465 1 1
-0.0625266093826499 -0.0615417803073208 1 1
-0.0717916134320405 -0.0710431526040535 1 1
-0.0105095776989628 -0.0106773369370819 1 1
0.00680012557692801 0.00644530693833222 1 1
0.0779647653706059 0.0778306883297716 1 1
-0.164392226861165 -0.162195844392772 1 1
0.0791337809872315 0.0777319619920194 1 1
-0.138165952041161 -0.136595554654599 1 1
0.0415224731751698 0.0410511298144111 1 1
0.0311394633272769 0.0310424875231213 1 1
0.0435286897036537 0.0432776633900565 1 1
0.113307910067313 0.112141409240305 1 1
0.000354080339438193 0.000232502474211367 1 1
0.067777332498111 0.067066315492222 1 1
-0.00505901091916116 -0.00506114331376951 1 1
-0.0375625079563963 -0.0375652745602312 1 1
0.24503038273529 0.242246564036043 0 0
0.00106871154790129 0.00124278712360327 1 1
-0.0650687531840262 -0.0649726257437922 1 1
-0.0107312206902767 -0.0101797448822286 1 1
0.0721218170738735 0.0711437922773991 1 1
0.100457706123509 0.0994167195335788 1 1
0.211821219470424 0.209414141495128 1 1
-0.138763881722543 -0.137148943463919 1 1
0.0565644784766894 0.0562927636063446 1 1
0.110159608515361 0.108383084847768 1 1
0.144485542758306 0.143294185902857 1 1
-0.0545434937158811 -0.0542135678859814 1 1
-0.0657143055961158 -0.0652983376629079 1 1
0.0529535019957176 0.052311895791586 1 1
0.0401351519782188 0.0399323112134037 1 1
0.177749568971743 0.175861964969439 1 1
0.198499227657575 0.196144507139706 1 1
-0.0822812501608429 -0.0808687686955195 1 1
-0.032966386755466 -0.0323694772073744 1 1
0.0831657195698534 0.0816364284650329 1 1
-0.018648243583109 -0.0188057178690115 1 1
-0.0492838250791543 -0.0488571924797131 1 1
-0.0415087124765411 -0.0416593734573181 1 1
0.0585819306726706 0.0579558113493928 1 1
-0.321035089584383 -0.318022235435712 0 0
-0.0319508202743406 -0.0317840544069816 1 1
-0.206969292923313 -0.204485975763756 1 1
-0.0331559369776327 -0.032609072201417 1 1
-0.0160065668477448 -0.0154931640856441 1 1
-0.0415696515206388 -0.0413697069077432 1 1
-0.15969492201418 -0.157908257924586 1 1
0.0870989365358969 0.086385504031893 1 1
0.00597493198809209 0.00534167079887013 1 1
-0.0459716875392233 -0.0454495088730619 1 1
0.124649566870034 0.122974919455718 1 1
0.00986063461037769 0.0096281212448994 1 1
0.128192426099942 0.126500570697811 1 1
0.0484793207858034 0.0476642668803243 1 1
0.00448392661331625 0.00481748085360709 1 1
0.0871132598181234 0.0853127169370021 1 1
-0.0667979974807296 -0.065938368453971 1 1
-0.0876164401806094 -0.086704656058248 1 1
-0.00950315327297469 -0.00937731780835844 1 1
0.00269071364065415 0.00286253992591304 1 1
0.112734482817063 0.110896191041586 1 1
0.0413104535143401 0.0407810310066935 1 1
-0.151529192601894 -0.150290135326652 1 1
-0.146776586160942 -0.144993211149326 1 1
-0.0159965400462358 -0.0156498728502753 1 1
0.0153211325536666 0.0151245867298813 1 1
-0.0659476750682398 -0.0654628368877214 1 1
0.0883717131053393 0.0879570792187646 1 1
-0.0350927959217845 -0.0352412432625028 1 1
0.0675582821888276 0.0666882766903744 1 1
-0.126819140508714 -0.125559860747828 1 1
-0.0521298312969854 -0.0515087383682956 1 1
-0.065328240075052 -0.0642126839655145 1 1
0.0462953483986916 0.045472726149806 1 1
-0.0270752920071683 -0.0262298084949736 1 1
0.10111907578845 0.100541883047881 1 1
-0.214700003577236 -0.212847064964666 0 0
-0.164188925291106 -0.162539713394261 1 1
0.142082587255783 0.140499057472693 1 1
-0.0881827626832157 -0.0871130275937873 1 1
-0.0480866812761645 -0.0483875624354709 1 1
-0.0388510446553655 -0.0384121770497365 1 1
0.115007087075923 0.113855822295418 1 1
-0.0178190525082809 -0.0177717308914165 1 1
-0.135898816306437 -0.13454352748786 1 1
0.205525679979711 0.20361824556086 1 1
0.215217951705248 0.212769655559728 0 0
-0.0833139516140414 -0.0827390301853325 1 1
-0.118026169651901 -0.117083114592627 1 1
-0.0704735854288474 -0.069703351894111 1 1
0.141891700666152 0.140197046426924 1 1
0.0224760142759934 0.0220506129827656 1 1
0.137000120576329 0.136190250063254 1 1
0.115730232413069 0.114868452815643 1 1
-0.111624902756309 -0.110448366523477 1 1
0.286578003555268 0.283545022980243 0 0
0.0852331553050473 0.0844872762883336 1 1
-0.0129638612409643 -0.0127969540360354 1 1
-0.0124332765939557 -0.0123169005780124 1 1
0.0609045331296766 0.0601707509507023 1 1
-0.0626786955826282 -0.0623924328415142 1 1
-0.142227786729401 -0.140657858692531 1 1
0.0500524737931537 0.0500167264776752 1 1
-0.0642578634056911 -0.0638826349116635 1 1
-0.119828232899223 -0.118871783060712 1 1
0.206050111453842 0.204018223375285 1 1
0.0549618925697626 0.0546272429974044 1 1
0.330959106603952 0.327445617074361 0 0
-0.198525885229706 -0.196080614241731 1 1
0.0529690072818815 0.0528494248899603 1 1
0.109265378400801 0.108006972820664 1 1
-0.20945776878214 -0.207052075961518 1 1
0.258824332985178 0.256260768645278 1 1
0.19064910424942 0.188115117975295 1 1
-0.0756810932808464 -0.0751792981590107 1 1
0.227903568190125 0.225840058775652 0 0
0.218133611460282 0.215906241917737 1 1
0.0531421520846549 0.0524391455349707 1 1
0.125890516199163 0.124074766857837 1 1
0.125851241865492 0.124617617253383 1 1
0.134978925571971 0.132906864316451 1 1
-0.0472001801333428 -0.0469747876437018 1 1
0.0969237546681736 0.0954329437542062 1 1
-0.0347177568665384 -0.0346952730863264 1 1
-0.096826110619403 -0.095420819461316 1 1
0.0148932364591561 0.0150075392253299 1 1
0.155150931126771 0.154360393267001 1 1
0.0295997676962599 0.0288603650302602 1 1
0.0665528373489012 0.0658823223883846 1 1
0.0297037962371993 0.0292486693462727 1 1
0.0178319080663782 0.0180572870076203 1 1
-0.282831602733611 -0.279888821115565 0 0
-0.135329953066275 -0.133894316656708 1 1
0.22048552302317 0.217847034293266 0 0
-0.0447844676951582 -0.0440657200085114 1 1
-0.0394414655772318 -0.0382437850440677 1 1
-0.0723406819944529 -0.0716432225306027 1 1
0.0611899873412424 0.0602070489646843 1 1
0.0843112835663006 0.0834163177764321 1 1
0.0885413297292326 0.0871530902909597 1 1
-0.306068071555359 -0.302612003060906 0 0
-0.0140240989693479 -0.0142738958598626 1 1
-0.0814588645058893 -0.0805567084745604 1 1
-0.159445849166265 -0.157461847012777 1 1
-0.0828924811442113 -0.0821874074408495 1 1
-0.103517254276851 -0.102253633588867 1 1
0.0441361160696356 0.0435725705862645 1 1
-0.102377307020265 -0.101251471709815 1 1
0.104022092182062 0.103044656123214 1 1
-0.109549254864973 -0.107958454317043 1 1
0.0639493747229242 0.0636083814751829 1 1
-0.0981275692264668 -0.0971256673416091 1 1
-0.105016146341572 -0.104229432150105 1 1
-0.0250066768954504 -0.0246967246817932 1 1
-0.0195954231909016 -0.0191953678067932 1 1
0.0228983676634915 0.0224997827461703 1 1
0.0733777856259533 0.0726922958262406 1 1
0.0993582810749289 0.0987339106281272 1 1
0.184377428470208 0.182356472241537 1 1
0.0179191659527052 0.0177683581305766 1 1
0.0592388844655709 0.0587382590709936 1 1
-0.0212642140449522 -0.0209907163864976 1 1
0.0841584330001342 0.0831753702314301 1 1
0.0206320161717978 0.0207783020504574 1 1
0.111002033865448 0.109398455629088 1 1
0.138955934249452 0.137314991060417 1 1
0.141303857017067 0.140040041205876 1 1
0.0521591049461308 0.0516051865183224 1 1
0.167077861863762 0.165510491475581 1 1
0.111066935333461 0.109904720029957 1 1
0.126372745902974 0.124935838273444 1 1
0.0940393431078735 0.0934075992135786 1 1
0.0236167564205161 0.0233242143799865 1 1
-0.235672962887028 -0.233495233071115 1 1
0.265934172635249 0.263552990289737 0 0
-0.1630049340449 -0.161357202373907 1 1
-0.062428219258897 -0.0614050635595419 1 1
-0.08178692696039 -0.0806759926642818 1 1
-0.0379663666182236 -0.0378637185811558 1 1
0.102612493689518 0.101141597465723 1 1
-0.105674499564499 -0.1050127766575 1 1
0.0823629368027556 0.0810093691047037 1 1
0.344507259026778 0.340408824024284 0 0
0.0690854604405424 0.0685874446275985 1 1
0.0244916529373053 0.0236847166751841 1 1
0.065660647635079 0.0655407522382495 1 1
0.00978149436958186 0.00964061092205639 1 1
0.0616607970655928 0.0605867007963681 1 1
0.034609310292324 0.0349061303220431 1 1
0.0223214771671082 0.0220717780230282 1 1
0.094248156099718 0.0932813033987056 1 1
0.0903246990262948 0.0892986462754403 1 1
-0.130835657484179 -0.129827805364009 1 1
-0.0190322887417144 -0.0190161405631223 1 1
0.0180336380101832 0.018215992429313 1 1
0.0660243915373287 0.0649882787059662 1 1
0.0205939455954898 0.0206873008312064 1 1
-0.0353958554291277 -0.0347089923104468 1 1
0.0807254617640232 0.0804382107049889 1 1
-0.0277887816249533 -0.0271881273181116 1 1
0.0476245454005232 0.0467866317443688 1 1
-0.0233872569013865 -0.0231498644967359 1 1
0.0552686145634725 0.0553077828281196 1 1
0.0517012967470531 0.0511302655063111 1 1
-0.0212626440188588 -0.0210395997250862 1 1
-0.108305404708396 -0.106826616764229 1 1
0.0283916086982151 0.0284901528927075 1 1
-0.169892981027574 -0.168273248706665 1 1
-0.197366386761039 -0.194613246714974 1 1
-0.0678367566505723 -0.0672027716326006 1 1
-0.0102439503252126 -0.010152977668313 1 1
0.0370104468662889 0.0366889832112131 1 1
-0.0644174073520151 -0.0634942079731876 1 1
-0.118003718445493 -0.116500075763134 1 1
-0.00494958937708146 -0.00464548131578035 1 1
0.228199564707606 0.225851493693876 1 1
-0.0813022113400482 -0.0805719774727796 1 1
0.167318408608548 0.1657457285808 1 1
-0.02742465334736 -0.0274782920260493 1 1
-0.0459631492631554 -0.0456489405884862 1 1
-0.0907037000364031 -0.0895558980572653 1 1
-0.0206077607726875 -0.0203811264461151 1 1
-0.496196746291705 -0.491426599461008 0 0
-0.0482641748079753 -0.047905869854206 1 1
0.0302283988315598 0.0301452294075917 1 1
0.195308415148814 0.193777496522754 1 1
-0.1667423173454 -0.16512169273397 1 1
-0.218496684421981 -0.215943989926582 1 1
0.149550002928078 0.148279572573014 1 1
-0.026061050996718 -0.0257052345892388 1 1
0.285182886555636 0.282265333289888 1 1
-0.108051570574195 -0.107385187648106 1 1
0.110295041819811 0.109153921976036 1 1
-0.186612881065933 -0.183856311949104 1 1
-0.22921775064256 -0.226941296485638 0 0
0.220974915057756 0.219037833256484 0 0
-0.246124308004384 -0.243371526641501 0 0
-0.202019815325406 -0.199818970064932 1 1
-0.140511714628441 -0.139049680017586 1 1
-0.0650203008311328 -0.0642280549808732 1 1
0.0474159757533891 0.0468863051727502 1 1
0.0564211529956455 0.0555132876499794 1 1
-0.294597334795082 -0.291776108074748 0 0
-0.000518051710190389 -0.000754832503903755 1 1
0.0034907247589159 0.00312451234554331 1 1
0.0156504546849932 0.0157115912693585 1 1
0.0758531042397893 0.0751337913297467 1 1
0.15524666594149 0.153566573584836 1 1
-0.14988556745732 -0.148701293049584 1 1
-0.11861003917639 -0.117853937613889 1 1
0.131412312004774 0.130071828083491 1 1
0.00238786121389522 0.00264204230531588 1 1
-0.0115252255474475 -0.0114436989887029 1 1
-0.105008845113466 -0.103281957263729 1 1
0.00344620612866754 0.00342651562071533 1 1
0.110987273660064 0.110218415993455 1 1
0.0518298283066804 0.051051832351093 1 1
-0.311167690727217 -0.307877544099734 0 0
-0.29991787225323 -0.296638987997234 0 0
0.0133432113113193 0.0131218876650744 1 1
-0.224617167986535 -0.22212036223645 1 1
-0.110653563313578 -0.10941892417798 1 1
0.162592254483837 0.161176016596356 1 1
0.104121604373614 0.102166445662312 1 1
0.0928139216614826 0.0922677882078874 1 1
0.0330490534218507 0.032679098885322 1 1
-0.0249887632244803 -0.0244192020638425 1 1
-0.0252472542797282 -0.0247253304542019 1 1
-0.0917949894770822 -0.091012948169358 1 1
0.00984031322491103 0.00935499164248717 1 1
-0.0313782425151032 -0.0313748643740212 1 1
0.0118039400675235 0.0113391079937932 1 1
0.0951365922636924 0.0943576884350775 1 1
-0.109373562499633 -0.108763416555264 1 1
0.147952208005744 0.146207083847293 1 1
-0.0511251479511407 -0.0512821296034769 1 1
0.251202118646185 0.248584307263843 1 1
0.136770360099706 0.13548227591454 1 1
0.189529681208881 0.187675815826826 1 1
-0.025348448193088 -0.0249184336948973 1 1
0.0999833819022432 0.0988396152730718 1 1
-0.365700884601706 -0.361603045340373 0 0
-0.006054631435692 -0.00570141719473491 1 1
0.203144019722749 0.20123502494853 0 0
0.159214976504694 0.157916665125747 1 1
-0.136475384175768 -0.135173893180395 1 1
-0.214272348274587 -0.211853380338964 1 1
0.0216102070450715 0.0219310570736747 1 1
0.21805139901399 0.215471303995316 1 1
-0.13664866585419 -0.134605547568093 1 1
0.0236448865374571 0.0229586825876026 1 1
0.200776301120238 0.198580445631799 1 1
-0.0975262778234136 -0.0967077853362709 1 1
-0.184771013946571 -0.182595199687425 1 1
-0.0597052686156093 -0.0586820820880152 1 1
-0.0684062119704847 -0.0676535127378392 1 1
0.0500213864745587 0.0499471317325809 1 1
0.155865218428737 0.154595434384093 1 1
0.0640730082493302 0.064122772468022 1 1
-0.0258340659224218 -0.0260925461243604 1 1
0.0655554365576448 0.0643442304615919 1 1
0.132674162200228 0.131766054404864 1 1
-0.0384801864091944 -0.0384059736063161 1 1
-0.264070319225186 -0.261196425302015 0 0
0.116935953498382 0.115214534471506 1 1
0.00829631164619139 0.00849712853005413 1 1
0.133032646986128 0.132052785150719 1 1
-0.0758271706108276 -0.0745151147699007 1 1
0.00463468887073448 0.00411349940748706 1 1
0.0532311504114793 0.052846743921816 1 1
0.000185304633330885 0.000530952005480721 1 1
-0.0764683623790386 -0.0761943096094664 1 1
0.0448017948972701 0.0445329799231469 1 1
0.0854374149585216 0.083985026239298 1 1
-0.0892810478186274 -0.0882689740869328 1 1
0.0726912982461914 0.0720373514909416 1 1
-0.111498900314172 -0.110532652869205 1 1
0.119692480093908 0.118645841964075 1 1
-0.0246272559804378 -0.0245067513011985 1 1
0.0175080873404452 0.0171604517540063 1 1
0.0549921206653548 0.0541251264268049 1 1
0.0685092307128822 0.0681599830449207 1 1
0.201809025359355 0.199799485744929 0 0
0.020861819156322 0.0206777249236153 1 1
0.0303601567922688 0.0300540755113224 1 1
0.0908249349614251 0.0900679705818563 1 1
-0.280916081781334 -0.278417038186431 0 0
-0.127446077085445 -0.126092248268563 1 1
-0.0577886910914396 -0.0571662128608543 1 1
-0.029677052096792 -0.0292691749649241 1 1
-0.198285647728333 -0.195976231497577 1 1
-0.0593768519656992 -0.0587808950901945 1 1
-0.0501197865261532 -0.0500185269317148 1 1
-0.0364681815173795 -0.0362511787698553 1 1
0.0939246859938396 0.0930401076469333 1 1
0.167732445597787 0.167001329414538 1 1
-0.0674896079421256 -0.0663780773473942 1 1
0.0656324499667093 0.0643544269125021 1 1
0.0170996514878355 0.0169258418730401 1 1
0.0636134434410328 0.0630572878830518 1 1
-0.106067591395499 -0.105374456073027 1 1
-0.122350266766803 -0.121059308348867 1 1
0.0530851949205598 0.052290402463188 1 1
0.0368850162516884 0.0358656266462594 1 1
-0.120650208522044 -0.119327698811608 1 1
0.0274284979885469 0.0271960910699347 1 1
-0.00769738143883404 -0.00733770955349084 1 1
-0.0624404003357745 -0.0616249667421349 1 1
0.0132166686644163 0.01315510697885 1 1
-0.14953294519168 -0.148036451915033 1 1
-0.0380815805596709 -0.0374503637738974 1 1
-0.0705944805039233 -0.0695291649662677 1 1
-0.019868446918371 -0.0196949431624231 1 1
-0.0834778980579072 -0.0832286724358449 1 1
0.152310313048906 0.151221656683882 1 1
0.20553985323101 0.20297082929015 1 1
0.0149160451126652 0.0146655971511834 1 1
0.000615940593028944 0.00093969409251092 1 1
-0.182991624627129 -0.180600624590789 1 1
0.0711899813077095 0.0704127227316893 1 1
0.0415174328810509 0.040829795756029 1 1
0.212887123285172 0.210492387058153 1 1
0.031602048031003 0.0312901653400981 1 1
-0.0106098705980851 -0.0103175206036121 1 1
0.0247202043223284 0.0246694599341403 1 1
0.0935488754666376 0.0926025602117645 1 1
0.0685737365207591 0.0674741481320039 1 1
-0.0820196247126647 -0.0810622288696581 1 1
-0.0183122733108893 -0.0181249436896305 1 1
0.172946647883949 0.17109461082608 0 0
-0.0261384240461063 -0.0260065155389946 1 1
-0.0384230868340875 -0.0380748014301975 1 1
-0.040074857028742 -0.039601698783641 1 1
0.0945131271673624 0.0931754297130442 1 1
0.0447784322252735 0.0444634641714204 1 1
-0.0581563778048594 -0.0569180048171864 1 1
-0.167007945776766 -0.165296190532962 1 1
-0.131559949851731 -0.129772015245048 1 1
-0.13191104918112 -0.129688007978403 1 1
0.142199468580002 0.140639518004174 1 1
-0.132774118319411 -0.131747750938265 1 1
-0.111284689739572 -0.110057682957477 1 1
0.0113432444711377 0.0107465217755189 1 1
-0.00281524885555679 -0.00298376076419071 1 1
0.195891100690249 0.193763346411145 0 0
0.0865998194213424 0.0860866205354228 1 1
0.094120297924308 0.0932482398514254 1 1
0.0519276279209433 0.0512309561743223 1 1
0.209623167574067 0.207367126900589 1 1
-0.0582630329586452 -0.0572846969719848 1 1
-0.0738081660930518 -0.0727892413526194 1 1
-0.0253042119752778 -0.0249745276511361 1 1
-0.0538667173258794 -0.0531250033533344 1 1
-0.138066620884652 -0.136242445887959 1 1
-0.0740240228408348 -0.0728860907627863 1 1
-0.0147383196192725 -0.0151418132253157 1 1
-0.0271834032221775 -0.0265308948831817 1 1
0.10985377188068 0.108822428842056 1 1
-0.0163710768429139 -0.0162984600134158 1 1
-0.0660347983130236 -0.0658204592906739 1 1
0.0605161828488702 0.0596873859908438 1 1
0.0198692103797101 0.0196201962332339 1 1
-0.181704477440507 -0.179837936512312 1 1
0.0264986051811385 0.0261645446986995 1 1
0.238845866159089 0.236502521382391 1 1
0.0300766560807624 0.0292916313837901 1 1
-0.111054496618327 -0.109932868049979 1 1
0.0515961378377441 0.0509093644629647 1 1
-0.251100160624699 -0.248604328414976 0 0
-0.118750775112778 -0.117309769172953 1 1
0.107169549508291 0.106138324705814 1 1
0.0411290155035343 0.04057354805855 1 1
-0.248482257544833 -0.245832397030336 1 1
-0.102082741376422 -0.100151770436008 1 1
0.0724707353528478 0.0718685604584816 1 1
-0.0523328706688541 -0.0519151218416372 1 1
0.0430850654825602 0.0432801983146076 1 1
-0.0187589623507465 -0.0183939131993678 1 1
0.107050412754454 0.106043474094947 1 1
0.00175146342577701 0.00183653347442898 1 1
-0.14710775284537 -0.145317642754663 1 1
-0.182416750501536 -0.180418261699787 1 1
-0.236130814878071 -0.233592071731087 0 0
-0.183882483558913 -0.181682187713979 1 1
-0.0996595843503458 -0.0985076136689273 1 1
0.101811098920651 0.100982651203349 1 1
0.125346743111147 0.123842512220777 1 1
0.130076261493443 0.128234253173883 1 1
0.157362066512724 0.155911137873878 1 1
-0.0723451044797144 -0.0717531249811815 1 1
-0.262228385612664 -0.259182033013738 0 0
-0.0353539555896631 -0.034685169022509 1 1
-0.193871583099311 -0.191833671606449 1 1
0.206306096872776 0.204148055195875 1 1
-0.168570589359895 -0.167052130344469 1 1
0.108755285525858 0.108134687660344 1 1
-0.0768085010701391 -0.0762547387298413 1 1
-0.0681900886538128 -0.0678020816761095 1 1
-0.0127280403008004 -0.0125375972472096 1 1
0.173592515590821 0.172175140560428 1 1
0.020138091509181 0.0192021358852662 1 1
0.0261688757049594 0.0264137245646756 1 1
-0.111487116239545 -0.110521456560794 1 1
0.0787736891052126 0.077480499334187 1 1
0.00322891884825354 0.00371505625811816 1 1
-0.142361491064791 -0.140637813931789 1 1
-0.0743323597210432 -0.0739087152975636 1 1
-0.118082834831193 -0.117620555986958 1 1
0.022876388445341 0.0227701511788684 1 1
-0.0258822309254977 -0.0255431740904954 1 1
-0.0050817723002914 -0.00506219065243857 1 1
0.00426689194153657 0.00464512644379085 1 1
0.144507164535189 0.143830882803002 1 1
0.108323680572369 0.106562035673719 1 1
-0.130928825987333 -0.12961708177072 1 1
0.00446681615897008 0.00421056497814421 1 1
0.0280136195049824 0.0277444786740092 1 1
0.0403122546286416 0.0399718829298825 1 1
0.114337901074025 0.112714785984061 1 1
-0.045429332653657 -0.0449420718329689 1 1
-0.0592005605634693 -0.0586626042930676 1 1
-0.0664720911795352 -0.0661013007644362 1 1
-0.0281245399053045 -0.0272975483238117 1 1
0.00146924538609351 0.00107271490953024 1 1
0.0406605011027607 0.0404987204017649 1 1
-0.00974332947070575 -0.0100467606776007 1 1
0.0721952765190431 0.071656037847549 1 1
-0.0706005905458828 -0.0699942020367226 1 1
0.0580516248032003 0.0564772726684493 1 1
0.11144452703712 0.110248923585154 1 1
-0.164562545837122 -0.163011457160402 1 1
-0.0374274987467221 -0.0375473942965138 1 1
-0.189481520313319 -0.187182277450133 1 1
-0.0490240263862275 -0.0482466104408447 1 1
-0.0549939718195049 -0.0538311862736175 1 1
-0.123098740019613 -0.121633324049324 1 1
0.0254643281375505 0.0254643722462048 1 1
-0.193281607947502 -0.191207997614011 1 1
0.0440733035239368 0.0438934153295304 1 1
-0.0616672936737911 -0.0599725111283117 1 1
-0.0313947005925703 -0.0308488562232063 1 1
-0.0715628336793202 -0.0700484345423108 1 1
0.15838074549356 0.15685954417686 1 1
-0.00396765695543 -0.00340489401381411 1 1
0.103793782679203 0.102787426968393 1 1
-0.138289840692838 -0.13647081985554 1 1
-0.088447847121514 -0.0874603702132884 1 1
0.0797470013922888 0.0792008473003112 1 1
0.365879254565859 0.361626683694979 0 0
-0.0185321160801915 -0.0178238260232776 1 1
-0.138253369807096 -0.136776936699197 1 1
-0.245360977595069 -0.242564685666784 0 0
-0.155203795926528 -0.153481041030968 1 1
0.0447021497418967 0.0442120004850316 1 1
-0.082821048952129 -0.0818955402622391 1 1
0.053502787351085 0.0525413878873041 1 1
-0.0750449474463787 -0.0744931227707117 1 1
0.0451608891050808 0.0441951174109148 1 1
-0.201470054129038 -0.199724610737195 1 1
-0.0577364093100749 -0.0568517862965025 1 1
0.0446449220151663 0.0438771140307544 1 1
0.00842619275464733 0.00818064629602737 1 1
-0.0443962757543713 -0.0434820806199767 1 1
-0.10846909864716 -0.10729157308999 1 1
0.0957553086622433 0.0944293101687978 1 1
0.0705160514493983 0.0698604634209139 1 1
-0.0191787153992472 -0.0187152263103693 1 1
0.0257650375768048 0.0254274173881335 1 1
-0.247325242478242 -0.244834320769137 0 0
0.0614117460255661 0.0613750822354684 1 1
-0.0318729540829616 -0.0317097261725284 1 1
0.187817497543878 0.186009326885933 1 1
-0.207354974949342 -0.2051953262227 1 1
0.176229428946226 0.174887689507852 1 1
0.128209732957816 0.127330278667282 1 1
0.0823413487692532 0.0813437430954883 1 1
0.154002276880638 0.152125970469192 1 1
0.0523690185583172 0.0517847902172071 1 1
-0.103638463795561 -0.102707048495812 1 1
-0.119924796450733 -0.118796309978548 1 1
-0.109371016301392 -0.108141580818014 1 1
0.0957541074689175 0.0945502085953251 1 1
0.0924793657937748 0.091063493169756 1 1
0.0496988824876459 0.0488240375220621 1 1
-0.0457457807376455 -0.0451239337210928 1 1
-0.1241319819054 -0.123086656099416 1 1
-0.100428791536985 -0.0996972374988189 1 1
-0.132484683766464 -0.130894710514922 1 1
-0.160480065144601 -0.158748000393841 1 1
0.157474675179064 0.155149228172074 1 1
0.0271327045277021 0.027358382590141 1 1
-0.22812012482575 -0.225478187959878 1 1
-0.125641600708318 -0.12426942756814 1 1
0.0165691490564998 0.0166167877731423 1 1
-0.0597130089475873 -0.0597015043841581 1 1
-0.124105417274599 -0.122644070420222 1 1
0.0887490711000808 0.0883012065503279 1 1
-0.0635003719972012 -0.0622194435718699 1 1
-0.0562388717064562 -0.0555387521149436 1 1
-0.00559545430952561 -0.0056831638248414 1 1
0.246950579284217 0.243424027134263 1 1
0.1768139970552 0.175196405280938 0 0
0.0285322244017878 0.0280292602525554 1 1
-0.140295288011063 -0.138834855180348 1 1
-0.0286692537360929 -0.0285115883648882 1 1
0.166250951947931 0.164460788824311 1 1
0.000858385843326433 0.000721081353528746 1 1
0.180297420265639 0.178514646412045 1 1
0.168933076437739 0.167764868551754 1 1
0.00037448928388762 0.000602803455567836 1 1
-0.024786439103854 -0.0250903698194928 1 1
-0.0979443515966725 -0.097541961482704 1 1
0.117488160772951 0.1160869212606 1 1
0.112092818850947 0.111235948092844 1 1
-0.0624295426040997 -0.0617122447695728 1 1
0.0516611485118759 0.051443942771809 1 1
0.226746253724612 0.224385312393056 1 1
0.101249593397132 0.100316883964495 1 1
-0.0829781861155747 -0.0815509127805467 1 1
0.187184461505931 0.184848682649478 1 1
0.0344053031889125 0.033790713026775 1 1
0.0269983173748918 0.0264153721642167 1 1
0.0561677615246615 0.0555345274876351 1 1
-0.162823620152926 -0.160855514550962 1 1
-0.163082099785888 -0.161730259925747 1 1
-0.0785326816100913 -0.0777065997181774 1 1
0.109940054272094 0.108462913302782 1 1
-0.255663784489264 -0.252841056134683 1 1
0.113249721133365 0.112109738908195 1 1
0.0405652376402604 0.0400977629402561 1 1
-0.181054569698324 -0.179357410127396 1 1
0.119952314193109 0.118738017321419 1 1
0.0585211848586988 0.0582344621067059 1 1
-0.0446682597571309 -0.0442774961652048 1 1
0.0808232909187249 0.0799171898285956 1 1
0.154654055918785 0.153234627878577 1 1
-0.185701830387041 -0.184166099366061 1 1
0.0910558951785111 0.0899118383781459 1 1
-0.158805286948448 -0.157424840206026 1 1
0.0276842620495336 0.0279099858629709 1 1
0.0387367752828735 0.038672414171283 1 1
-0.20434981218792 -0.202483290659987 1 1
-0.00394177605066767 -0.00371832234007622 1 1
0.129423950460781 0.127741256064316 1 1
0.1790546017854 0.177118246821664 1 1
-0.169049426829776 -0.167077843232949 1 1
0.345536086172243 0.342159585608415 0 0
0.00821279004563995 0.00819396739698214 1 1
0.0418122655585596 0.0416482955835644 1 1
-0.399726790437797 -0.396244937791924 0 0
0.227237708228498 0.225232525541039 0 0
-0.0468620679990291 -0.0461738398887252 1 1
0.0071745768723032 0.00661486038426179 1 1
0.149410330248717 0.148234633407812 1 1
-0.267633712706364 -0.264891500920046 0 0
0.0640053742378708 0.0629397831085978 1 1
-0.00731315336755268 -0.00707575494730833 1 1
0.0631298963815492 0.062196251235276 1 1
-0.0257487565788281 -0.0252101716106784 1 1
-0.03837824331856 -0.0374323040519658 1 1
0.0295505337682444 0.0293003804293391 1 1
0.104232924307057 0.103594565133029 1 1
-0.00386379653449444 -0.00304939340590469 1 1
-0.0962217962593 -0.0951920783598161 1 1
0.0181668184020186 0.0176217812802806 1 1
-0.0184093832906839 -0.018205638387243 1 1
-0.149720958763701 -0.147909257281076 1 1
0.023179502396068 0.0229905677218313 1 1
0.115764714889626 0.115548264180488 1 1
0.255696794917953 0.252756007681424 0 0
-0.228275607737721 -0.225962871133663 0 0
0.0629900154380858 0.0617889344910672 1 1
-0.0124473848517472 -0.0118109027375321 1 1
-0.00643784358961442 -0.00633983367016623 1 1
0.122519424783989 0.121017697583017 1 1
0.14436831712944 0.142474556383677 1 1
0.0658225820339896 0.0651350240220492 1 1
0.00298085950008911 0.00330829326652429 1 1
0.103702767764722 0.102629097718864 1 1
-0.0710068273374314 -0.0703139075952203 1 1
0.00956667843824595 0.00923130937361019 1 1
0.0476962039217999 0.0472792753640571 1 1
0.0800315251515567 0.0784209697619736 1 1
-0.143432390531511 -0.14210034231391 1 1
0.0536196489105634 0.0524416745083089 1 1
0.00312884841118955 0.0031011017493737 1 1
0.027554918448204 0.0266464625739335 1 1
-0.0556499189587487 -0.0550358633851019 1 1
-0.0401720286319098 -0.039842403276874 1 1
-0.0488909055793373 -0.0482187662598136 1 1
0.0872447044936415 0.0860580527161711 1 1
-0.14336376349659 -0.141572891188318 1 1
-0.0957451742110081 -0.0949150785153805 1 1
-0.113053705194272 -0.111526737657803 1 1
0.0736537256013813 0.0731593850313005 1 1
0.00222615191436542 0.00240155093258971 1 1
0.0708280588412993 0.0704142283055343 1 1
-0.0281122760405344 -0.0278084854083608 1 1
0.014869265514206 0.01522845306017 1 1
-0.0628699117897742 -0.0622346129746295 1 1
-0.0279085968721597 -0.0277836662418259 1 1
0.0501838087400123 0.0495434822200712 1 1
-0.0521070058070246 -0.0517808235419795 1 1
-0.00184520753476464 -0.00200680760904278 1 1
0.0180636453980876 0.0179478066262095 1 1
0.0862232387589597 0.0850387545990163 1 1
-0.0782424860407327 -0.0774172140765425 1 1
-0.0201969467588106 -0.0199314948945943 1 1
-0.0767538948488894 -0.0762551460799947 1 1
-0.0460371665195317 -0.0451450059025676 1 1
-0.0189928694228928 -0.0182054810374118 1 1
0.0395525530365968 0.0393315227919307 1 1
-0.0256730157470959 -0.0253422732284849 1 1
0.0939086811511844 0.0931830366552753 1 1
-0.0628156835590916 -0.0622408608015841 1 1
-0.12104483442963 -0.119981761186066 1 1
0.0534812457443435 0.052946032411725 1 1
-0.0567463962445844 -0.0559653335145509 1 1
-0.339413752068074 -0.335777380336167 0 0
-0.229680108836514 -0.227015883523262 1 1
0.0760394811834557 0.0754022286841724 1 1
0.11900991273723 0.117845558977983 1 1
0.0484385244630247 0.0476992007145806 1 1
-0.108916980261598 -0.107836722408282 1 1
-0.0658898773917907 -0.0650998982992887 1 1
0.330050692657952 0.327131726301177 0 0
0.0509007413079561 0.0502409252813888 1 1
-0.107230090217867 -0.10606800499336 1 1
0.0975009584218104 0.0973150597669921 1 1
-0.107817983934533 -0.10678320085153 1 1
-0.140355089642077 -0.138900187734119 1 1
0.0511932821793245 0.0506247542237145 1 1
-0.113666846703787 -0.112478267188387 1 1
0.111208402922318 0.109467704143268 1 1
-0.00594591601526314 -0.00595054988920409 1 1
-0.0350886456171267 -0.0346429816905352 1 1
-0.0646590386497696 -0.0642463250040057 1 1
-0.0600856748404403 -0.0595266267231584 1 1
-0.0913718587368066 -0.0901081734521084 1 1
-0.1206055373969 -0.119249019159153 1 1
0.0521508687436924 0.0511769902248198 1 1
0.00129691560121589 0.00190328184069827 1 1
0.0367279084196777 0.0367159010902358 1 1
-0.0362633419211399 -0.0356427850317405 1 1
0.0116216921551371 0.0112659349863669 1 1
-0.0137541281053208 -0.0133175265755744 1 1
-0.0334163118304547 -0.0329923947379527 1 1
-0.272123551681987 -0.269228891642801 0 0
-0.0381986090337173 -0.0374843268890933 1 1
-0.0451555495160988 -0.0449747230152512 1 1
-0.206867384014217 -0.204913466596728 1 1
-0.262221695919473 -0.259655942197938 0 0
-0.0190991274080861 -0.0192072330071962 1 1
-0.0531143962846491 -0.0524457174610235 1 1
0.190786453490107 0.189088248399177 1 1
0.0515797151012873 0.0503771864109372 1 1
-0.0894074738078847 -0.0887364805579752 1 1
-0.163634501428175 -0.161839391635211 1 1
0.0492170201282923 0.0487346041408589 1 1
-0.0777272531890361 -0.0767573231900739 1 1
0.0783832906127592 0.0772883651208176 1 1
-0.087211200468958 -0.0861628431624949 1 1
-0.0604370421250791 -0.0603329717672866 1 1
0.1834219397289 0.181129921462064 1 1
-3.49269312909053e-05 -0.00022807805593543 1 1
0.0667347470889555 0.0662059639734755 1 1
0.225831736961691 0.22325934153273 1 1
-0.0491923097229448 -0.0484880329278449 1 1
0.001244493013218 0.00139782316925084 1 1
-0.0794839017795104 -0.0786761818125308 1 1
-0.0697413976223652 -0.069312792050603 1 1
-0.0502962434798696 -0.0495162858713312 1 1
0.041183017203987 0.0403941967147854 1 1
0.213277226741119 0.209980049972343 1 1
0.199237062322703 0.196876952231578 1 1
-0.144256775184661 -0.142388820110831 1 1
-0.168111563525241 -0.166306661962946 1 1
0.102456479513831 0.10180664435607 1 1
0.124084574049942 0.12262393044047 1 1
0.0806858735002979 0.0800287950740569 1 1
-0.0883250976386565 -0.0877021773318828 1 1
0.124334958696153 0.123117989906632 1 1
-0.084510404069346 -0.0837638695127693 1 1
0.127978219103872 0.127209830919852 1 1
-0.277869544910963 -0.275299619553484 0 0
0.0254548063525239 0.0254172825746996 1 1
-0.157207242455446 -0.155042163483917 1 1
0.210603325303376 0.208954670792277 1 1
0.0942423244000045 0.0923623388924895 1 1
-0.291808036802087 -0.288958605515576 0 0
0.257042408820211 0.254755639232836 0 0
0.0159262229269325 0.0160100053607752 1 1
-0.0822845058888101 -0.0814756700318756 1 1
-0.00222260182415726 -0.00188314346081953 1 1
0.0409731539094086 0.0401256205128942 1 1
0.159597779431841 0.157758358216254 1 1
0.21117529272558 0.208328640408193 0 0
0.0408538706094448 0.0404618811814601 1 1
0.177071384400637 0.175962668585187 1 1
-0.0160769313153539 -0.0163202273660751 1 1
-0.213519493909807 -0.211314776832476 0 0
0.0124010313311587 0.0125650103818879 1 1
-0.109628940764144 -0.108078639704652 1 1
-0.0527667876531856 -0.0522746113948134 1 1
-0.134243817668349 -0.13299876607524 1 1
-0.0574434754924479 -0.0567869789101174 1 1
-0.0428471901261475 -0.042379017018036 1 1
-0.147011485829913 -0.146041506510269 1 1
-0.2703730604009 -0.267660220162465 0 0
0.00243483132854021 0.00240779992140046 1 1
-0.0107639304988429 -0.010603007341883 1 1
-0.0701145387858882 -0.0693382413541783 1 1
-0.0737922903467361 -0.0722657148403095 1 1
-0.00657045884263372 -0.00653897943873789 1 1
0.209102027586138 0.207179213344702 1 1
0.0138758086440733 0.0135105554189486 1 1
0.146340881921114 0.145303091505364 1 1
0.0548330023052036 0.0544619055314183 1 1
-0.0453664816799112 -0.0446749425084856 1 1
0.0803825379945222 0.0796756322249256 1 1
0.0836128682005565 0.082856969485276 1 1
-0.0492401234926452 -0.0486883434987748 1 1
0.217031251025014 0.21479685593412 1 1
0.048979397233371 0.0488199222749294 1 1
0.191717755342103 0.189407243633646 1 1
0.0917745732981736 0.0904473930388891 1 1
-0.0154805223818684 -0.0149579570006811 1 1
0.196459830538153 0.194676272232208 0 0
-0.0940821500912342 -0.0932593483239155 1 1
0.049370821726584 0.0490629315540311 1 1
-0.0243055443878345 -0.0240132364930297 1 1
0.115808110666371 0.114577502495542 1 1
-0.0851042880729826 -0.0844675378171319 1 1
0.0178952629213239 0.017651513038349 1 1
-0.183118361610155 -0.180961797552511 1 1
0.205745692646866 0.203591184377627 0 0
0.104308639964314 0.102972018981762 1 1
0.0889629783292656 0.0878539684698421 1 1
0.142824101506933 0.141006080631583 1 1
0.0200796426799807 0.020161902025234 1 1
0.0608241087778959 0.0595391426824124 1 1
0.0533216946783164 0.0528687239901139 1 1
-0.0542751304304482 -0.0540779719397016 1 1
-0.0286213680049644 -0.0284567057082649 1 1
0.0985894075728465 0.0975531680578558 1 1
-0.0516945552550455 -0.0507306890011879 1 1
0.0432021876970725 0.0424010378422301 1 1
0.00905698791100374 0.00929097472493493 1 1
0.0436895488656218 0.0433617154788174 1 1
0.0571616124399913 0.0565549896459711 1 1
0.153255470461524 0.151762758185565 1 1
0.0625183400801993 0.062395749424108 1 1
-0.00430278933543133 -0.00416921755621628 1 1
0.109116373005807 0.107942056991945 1 1
-0.27004086458823 -0.267613812411302 0 0
-0.0236700399996115 -0.0238398986816812 1 1
-0.141571074541796 -0.140456358666939 1 1
-0.0529244577989607 -0.0520243964106124 1 1
0.0252442728513834 0.0247083922799011 1 1
0.00790422092671574 0.00802634978621599 1 1
0.103235143352115 0.102377873592582 1 1
0.0558439921390596 0.0553103583499952 1 1
0.0048523881521505 0.00446421729318387 1 1
-0.048394825395115 -0.0479970995420142 1 1
0.076163026642743 0.0750687686730721 1 1
0.151102705883044 0.14891865058193 1 1
-0.00565874869299784 -0.00569411208623563 1 1
-0.261736087326715 -0.258970135035246 0 0
0.0332044494628851 0.0325953391290862 1 1
-0.118126172094409 -0.117246959058131 1 1
-0.0174102173538689 -0.0177544042757555 1 1
-0.00853737990215052 -0.00836803311601481 1 1
0.177326903362366 0.176113793847158 1 1
0.189774756889319 0.188199421697803 1 1
0.133910876397696 0.132534262217437 1 1
-0.237002484531644 -0.234512658013939 0 0
0.0622044681558849 0.0608834540218831 1 1
-0.0801078127825601 -0.0792279934221581 1 1
0.0378188273210265 0.037327132726675 1 1
-0.110795712362385 -0.109528410852084 1 1
-0.338327804303047 -0.334702518284446 0 0
0.0621252683011451 0.0617942054082567 1 1
0.128942975319958 0.127608802730139 1 1
-0.352548858176745 -0.348266446241119 0 0
-0.000235272605860228 -0.000810055949221259 1 1
0.140175948434573 0.138831979836192 1 1
-0.0666413985335435 -0.0660544465587566 1 1
-0.201246360447229 -0.199851762383927 1 1
0.145867263882313 0.144959997368091 1 1
-0.0237061824584486 -0.0231308152978907 1 1
-0.0211031223403562 -0.0205145318596699 1 1
-0.0999316934048087 -0.0986259214961256 1 1
-0.0357689117184013 -0.0354416391780006 1 1
-0.170866291156451 -0.169237217058893 1 1
0.138781943370433 0.13757831130021 1 1
-0.199956700106793 -0.19802906145689 1 1
-0.211919513712367 -0.209110248712638 0 0
-0.0908648933707534 -0.089923183822943 1 1
0.100395326912473 0.0993088360323022 1 1
-0.0835382612792749 -0.0824679892995669 1 1
-0.109522586598827 -0.107858656001295 1 1
0.0452292097451675 0.04404275030468 1 1
0.00789351798114922 0.00776039199808485 1 1
-0.0571465756522967 -0.0565449147449376 1 1
-0.269533711020429 -0.267151062244681 0 0
-0.0864218600908683 -0.0859202241708051 1 1
-0.0304259436221449 -0.0299610183241274 1 1
-0.0250525893774427 -0.0253568483180689 1 1
-0.0189195669290569 -0.0181781236719241 1 1
0.0958563602625809 0.0956709823809289 1 1
0.121755000563279 0.120448110785136 1 1
0.217916036826005 0.215828577266442 1 1
0.166017575137678 0.164621135728754 1 1
0.0681801504508692 0.0677604045320033 1 1
-0.172882778257289 -0.170959951756256 1 1
0.16508293098002 0.163718691642798 1 1
0.257022160808094 0.254315565801249 0 0
0.00472691334092141 0.00456403422814658 1 1
0.0965695702253813 0.0955234434603954 1 1
0.0592110178425661 0.0585662494069288 1 1
-0.0170760485286039 -0.0169717794198835 1 1
-0.0518283251623979 -0.0516483047847303 1 1
-0.105570508118789 -0.104584056589667 1 1
0.0855852265894872 0.0844596216966424 1 1
0.122303297670802 0.121223734457512 1 1
0.0216326161736732 0.0218972859202939 1 1
-0.112250924329033 -0.111194413453583 1 1
-0.0242064050693981 -0.0242573634617315 1 1
-0.169343162032033 -0.16798553549725 1 1
0.110997847710811 0.110296024236292 1 1
-0.29426632304285 -0.291199247713785 1 1
-0.165313062884869 -0.1634503424097 1 1
-0.104583642340143 -0.10360298596879 1 1
0.0760273309238618 0.0744151152573084 1 1
-0.0757148464292368 -0.0745449032797686 1 1
0.0188523314346135 0.0186654479758952 1 1
-0.0510240040310404 -0.0507095047981542 1 1
-0.0575033481295164 -0.0570270798707181 1 1
-0.169185570171084 -0.168216302072143 1 1
-0.0675013193881588 -0.0667813239006157 1 1
0.0207407824433132 0.0207003695424037 1 1
0.167387701925445 0.165542234721002 1 1
-0.0449417360572087 -0.0447984873159229 1 1
-0.0993500341678858 -0.0978184700030105 1 1
0.0181139663776883 0.0179112876944689 1 1
-0.0899882631397106 -0.088595748292234 1 1
-0.0708860190642794 -0.070362491799467 1 1
0.125658785946553 0.124265523004285 1 1
0.0549178912677723 0.0549057202050406 1 1
-0.154417987460427 -0.152664517099456 1 1
-0.213336159580866 -0.210870913523535 1 1
0.0271493498145782 0.0268542127958473 1 1
0.0806689242549985 0.0795902429161131 1 1
-0.00933264907713902 -0.00960483403072982 1 1
-0.0707791750559879 -0.0695978633602056 1 1
-0.0132251315444505 -0.0129301945403206 1 1
-0.121399728409928 -0.120408251665908 1 1
-0.0712814491476008 -0.0708726514816527 1 1
0.0829278594269003 0.0815779238428804 1 1
0.0134270288627264 0.0128548413789769 1 1
0.183295774695539 0.181730493766223 1 1
0.0127449516505273 0.0122638434237072 1 1
-0.0114858389303131 -0.0113832790293094 1 1
-0.0690557093861955 -0.0691022977924081 1 1
-0.110198057053963 -0.108951617310861 1 1
-0.0116828624444322 -0.0118288318808473 1 1
0.10588427017913 0.105336843566633 1 1
0.0664712166656586 0.0656325890708058 1 1
0.024899607923441 0.0240131626873841 1 1
-0.220720981918283 -0.219004224813371 1 1
0.0390556392554349 0.0381218596200772 1 1
0.215516621521535 0.213076644132967 1 1
0.152654288334363 0.151399211320813 1 1
-0.0361004430375329 -0.035827787583988 1 1
0.152775434424157 0.151481527225383 1 1
-0.0363767704168753 -0.0358137774212673 1 1
-0.0621723742080939 -0.0615787176624054 1 1
-0.064849798685839 -0.0644072541566866 1 1
-0.146979089065323 -0.145863893422831 1 1
-0.176967265078952 -0.174659956656481 1 1
-0.113373289834132 -0.112733456828145 1 1
-0.116224404354188 -0.115809351839844 1 1
0.137249072397904 0.135676748055766 1 1
-0.058399669627887 -0.0574863389206702 1 1
0.196157706187979 0.194588582138035 0 0
-0.0126782384259792 -0.0122680073379056 1 1
-0.0158322786144603 -0.0160918809479782 1 1
-0.00536379656903263 -0.00501634703182852 1 1
0.0162021716543118 0.0161269415990247 1 1
-0.223354891974098 -0.221640017295594 0 0
0.217860254628875 0.215818895652069 1 1
-0.0182936812495938 -0.0184485142771433 1 1
0.0690811089743849 0.0682750608509347 1 1
-0.0247056548094428 -0.0242967738428636 1 1
0.0251360433043565 0.0244165787990602 1 1
-0.0217737251218517 -0.021572010024961 1 1
0.0942103008385492 0.0932345078305631 1 1
-0.0552188036267179 -0.055071207266713 1 1
0.0528786378859582 0.05244843028355 1 1
-0.11652211409554 -0.115637022636771 1 1
0.0643703535532968 0.0633736283263923 1 1
-0.00954111128881189 -0.009481353947943 1 1
-0.127207973350732 -0.125939437095755 1 1
0.161360685173608 0.159347647979174 1 1
-0.125562456984702 -0.124695574641472 1 1
0.0983719624817525 0.0975469726444644 1 1
0.0523230311312871 0.0517387410699243 1 1
0.208439558593092 0.206274586289337 1 1
0.0753259959888725 0.0740949765775858 1 1
0.0224899573023889 0.0220596871540841 1 1
0.169097163254657 0.167462682301656 1 1
-0.0168810736763343 -0.0166897427612193 1 1
-0.0964915780025672 -0.0958281282026464 1 1
-0.0147700996376905 -0.0143974724248909 1 1
0.167630062954927 0.165712905111217 1 1
0.143179027695066 0.142524221365643 1 1
0.0041430810858959 0.00407096869573948 1 1
0.0544851662857636 0.0545806789985905 1 1
0.0336212055498856 0.0328296168909292 1 1
-0.0306764005259529 -0.0305569203699965 1 1
-0.0527806056622833 -0.0528766946245945 1 1
-0.0456345704006238 -0.0457904843632925 1 1
0.348559217291237 0.345275509646408 0 0
0.136733926701768 0.135084209306737 1 1
0.254887126778539 0.252018794710406 0 0
-0.103963585510436 -0.102514240868389 1 1
0.0677214771631641 0.0671651752797803 1 1
-0.0215320473790193 -0.02080693310567 1 1
-0.0971774564950142 -0.096546441824667 1 1
-0.00833005483351605 -0.00806990970154608 1 1
-0.247869595063553 -0.245490784843608 1 1
0.0837468424791842 0.0828055124855221 1 1
0.321924299376232 0.318518537798247 0 0
-0.179333685645059 -0.177291464890847 1 1
-0.024936046324102 -0.0246061750194729 1 1
-0.00253597762619699 -0.00295767642194311 1 1
0.0224419179576432 0.0225472929889781 1 1
-0.0620938897351131 -0.0614117652542785 1 1
0.11595956254012 0.115050057141989 1 1
0.165009122958217 0.162592166825158 1 1
0.120664770030304 0.119361071005058 1 1
-0.0890321767312526 -0.0885608868296153 1 1
-0.00291752124523481 -0.00297832764197336 1 1
0.0557175114715543 0.0554838622222279 1 1
0.101133174847489 0.099374791298329 1 1
-0.151317868626938 -0.15013052504303 1 1
-0.0117572061473186 -0.0114592568164973 1 1
0.107327099905801 0.106647836929468 1 1
-0.0324586348555079 -0.0320788892334608 1 1
-0.155362806962596 -0.154012760030632 1 1
0.122767640273343 0.121903989857927 1 1
-0.0497931561072885 -0.0487017508842047 1 1
-0.121238907217355 -0.119963543324681 1 1
-0.114734330921449 -0.113842202298426 1 1
0.0611344239069907 0.0608304375187614 1 1
-0.132575964522825 -0.130825951293443 1 1
-0.0442200546321403 -0.043679092033875 1 1
0.0149465494840634 0.0149012750923714 1 1
-0.159846516581881 -0.158193787346465 1 1
0.0465775788857052 0.0460329133017209 1 1
-0.0434557980846628 -0.0430119375541035 1 1
0.1942385741818 0.192214761890496 1 1
-0.0343622511292418 -0.0332873401563524 1 1
0.259204072882929 0.256292067822994 0 0
0.176044862296874 0.174504001529438 0 0
-0.0377845717152995 -0.0377072943109705 1 1
-0.0162498544220287 -0.0154413765444752 1 1
0.225981695843493 0.223141791797131 0 0
-0.151811722339049 -0.149902291344375 1 1
-0.0718279610288217 -0.0711020374691401 1 1
-0.286343881436856 -0.283337496314706 0 0
0.0971296674626287 0.0959919525578465 1 1
0.271379602986412 0.268778081000491 0 0
-0.0792514657481853 -0.0784804357151113 1 1
0.0884656061113214 0.0881650136264485 1 1
0.0996698612108594 0.0985513115163105 1 1
-0.152353285564811 -0.151236118338918 1 1
0.0211437260536471 0.0208258019494509 1 1
-0.0433897317468302 -0.0431109836395868 1 1
0.446139416459361 0.441629569627468 0 0
-0.0127857536392615 -0.012460901908938 1 1
0.15227866626256 0.151068016176178 1 1
-0.143615497199033 -0.141928905187042 1 1
-0.0137016612629044 -0.0132416925825763 1 1
0.121399449602215 0.12001675453594 1 1
0.263420775814542 0.260332498035806 0 0
-0.159776179648615 -0.158117219814866 1 1
0.157681235756727 0.156210898637854 1 1
-0.096817740941591 -0.0956413758450986 1 1
0.0905557766594824 0.089152399732865 1 1
-0.109368160416247 -0.108197577144802 1 1
0.0923058840740702 0.0912859674386081 1 1
0.0220257829709229 0.0219441787728211 1 1
0.113681646197196 0.112813373687899 1 1
-0.0560029793663142 -0.0551574354721958 1 1
0.139511372175234 0.138278666284704 1 1
-0.0911790762710733 -0.0897637335273219 1 1
-0.0773374225619144 -0.0765121924147135 1 1
0.0128396628539292 0.0128525684097535 1 1
0.00563523376261109 0.00525061042018984 1 1
0.109320797465293 0.108742530492503 1 1
0.120591282725289 0.119608944665062 1 1
0.0234576387776418 0.0229977426158135 1 1
0.0413960707000501 0.0414025748846993 1 1
-0.145154685401955 -0.143428462694009 1 1
0.118222861979591 0.116887423220916 1 1
0.148699525470411 0.147906449085447 1 1
0.0368132402244225 0.0373705592268899 1 1
0.0830504811973607 0.0815086747777283 1 1
0.059522485870442 0.0589533424542858 1 1
-0.0153678352222089 -0.0150305596413014 1 1
-0.0477851728366698 -0.0472103253790556 1 1
0.0991856531128603 0.0984134767220717 1 1
-0.0166441720876551 -0.0163319507994788 1 1
0.0683484246448319 0.0674578651926757 1 1
0.0936151997785207 0.0931461366511321 1 1
-0.0404846118105956 -0.0401033228446491 1 1
0.0919935403217953 0.0911569039291691 1 1
-0.255955474731512 -0.253481062699655 0 0
-0.117427101887164 -0.116128119130018 1 1
-0.0936822488617902 -0.0924328572011563 1 1
-0.0434981217667146 -0.0426421891384113 1 1
-0.221375979326961 -0.218757773957057 1 1
0.155736682431624 0.154743576416764 1 1
0.00346359112327157 0.00292055893988486 1 1
0.0756877688255116 0.0743849048885981 1 1
-0.222750185514655 -0.220055390338852 1 1
-0.235364685754686 -0.233223799283562 1 1
0.139414748196689 0.137768258190296 1 1
-0.149073893797958 -0.147775728676858 1 1
-0.250464282248907 -0.247950008073924 1 1
-0.115835798845999 -0.114615398320836 1 1
0.0888129414767626 0.0873293573170439 1 1
0.143729045941656 0.142319005499597 1 1
0.00525001661760093 0.00527491210095585 1 1
0.00038493463655085 6.56564148250882e-05 1 1
-0.0398227770056581 -0.0395664445168737 1 1
-0.0403312199247909 -0.0394721491259621 1 1
0.138399594740027 0.137054721658693 1 1
-0.0604429051978501 -0.0601857632884539 1 1
-0.122422764958917 -0.121183587438318 1 1
0.0982002462535567 0.0967958600132747 1 1
-0.157556448042466 -0.156045634747944 1 1
-0.11584502013127 -0.115008959226762 1 1
-0.177565263284995 -0.175938358292509 1 1
-0.193285112454978 -0.191827313910949 0 0
0.234723759096658 0.232854254678551 0 0
-0.13718722541047 -0.135938065270371 1 1
-0.173976293163756 -0.172530835350455 1 1
0.0203282714923454 0.0199211261350647 1 1
0.113603912472142 0.112657915581516 1 1
-0.092134652876367 -0.0911265031789621 1 1
0.00466666139119881 0.00457237812342499 1 1
0.173897157784109 0.172098343059902 1 1
0.118867486589377 0.117739864028399 1 1
0.0419548841725757 0.0412822737172036 1 1
-0.11331439779032 -0.112212945698652 1 1
0.0274015060463446 0.0272341902189058 1 1
0.168320083083519 0.166650824170665 1 1
-0.0305804413113283 -0.0306912587431963 1 1
-0.0429217498293787 -0.0425894593474093 1 1
-0.0570475032207804 -0.0568267278064366 1 1
-0.0611372452196261 -0.0609030195251787 1 1
0.159325483506805 0.157191659917528 1 1
0.134935444668249 0.133642458276641 1 1
0.00880822381706474 0.00879944262607284 1 1
0.00192084241688712 0.00170005971905027 1 1
-0.0981411599506058 -0.0970365869466259 1 1
0.269353475348962 0.266438697989165 1 1
-0.168997954206533 -0.167140120503302 1 1
-0.0545937718578606 -0.0547002209160431 1 1
-0.0442674011202608 -0.0436184500545573 1 1
-0.0289401262823409 -0.028992192708123 1 1
-0.0826762723423444 -0.0816365307890363 1 1
0.165387935016613 0.163445951750223 0 0
-0.0449933221470786 -0.043837642541558 1 1
-0.159993315770096 -0.158577798495879 1 1
0.196226851650364 0.193964106194913 1 1
0.451160761709465 0.446454752509064 0 0
0.293699748025608 0.290628467625442 0 0
0.0249685976523798 0.0249193802542587 1 1
0.0846010820256659 0.0836457471867751 1 1
0.0298409417874679 0.0298467838535823 1 1
-0.0925572146249759 -0.0921685763005777 1 1
0.0210655750179061 0.0214797511343301 1 1
0.0619553447672263 0.0612643027314036 1 1
0.0550992947057588 0.054689523175412 1 1
-0.0796375225961838 -0.0788557630243994 1 1
0.100365148601693 0.0990261083122508 1 1
-0.0745523663624227 -0.0726631720076136 1 1
-0.0184894551900888 -0.018663319204448 1 1
-0.0534154263967154 -0.0532615200937921 1 1
0.0357573291257997 0.0353755069199313 1 1
0.131463772419051 0.130155800592892 1 1
-0.160451497148519 -0.158889960504265 1 1
-0.140389426598708 -0.138713386478475 1 1
-0.0102684040289253 -0.0103815154340479 1 1
-0.0956673316805031 -0.094651969522044 1 1
-0.0622736225806597 -0.060820729685171 1 1
-0.0813790731632528 -0.0808652930614986 1 1
-0.0910721017849336 -0.0905123631123056 1 1
-0.0979638082279132 -0.0967839499764525 1 1
0.154017194319749 0.152819664810737 1 1
-0.151979070492396 -0.150385506348567 1 1
-0.19628722936038 -0.194079722417864 1 1
-0.0322982068459643 -0.0315773221523449 1 1
-0.0016547812409924 -0.00168086164539118 1 1
0.00507194857303454 0.00497547520676925 1 1
-0.0313819456227725 -0.0311475934289831 1 1
-0.0682032942515944 -0.0677311418066863 1 1
0.010765747123797 0.0108266935417606 1 1
-0.121841557027534 -0.120868803265437 1 1
0.193135609071472 0.192107493138574 1 1
-0.0714348018739953 -0.0702522095956931 1 1
0.0701347448373853 0.0696727745737176 1 1
0.0719656217016309 0.0716632104137118 1 1
-0.174605828124006 -0.172605081535763 1 1
-0.0312946302383074 -0.0306505282102749 1 1
-0.0137541293672626 -0.0139605237938113 1 1
-0.131251852419088 -0.129889270091741 1 1
0.0224613426039463 0.0215473075574263 1 1
0.18632107800962 0.184714239277525 0 0
-0.154136863280545 -0.152610125498948 1 1
-0.0709586030054321 -0.0706486080057554 1 1
0.0789687888628464 0.0780922158228785 1 1
0.00102975457594945 0.00102517472637834 1 1
-0.120468409435985 -0.119148321137684 1 1
-0.0179732511962565 -0.0174491250224733 1 1
-0.140297753431545 -0.138977343334659 1 1
-0.0658532289982618 -0.0645192079569664 1 1
0.0427248974689213 0.0430040101280105 1 1
0.11230124278426 0.111144761720526 1 1
0.0589359723782073 0.0581609575598524 1 1
-0.123750064065153 -0.122401954712443 1 1
-0.158656542888988 -0.156568396174574 1 1
0.0951307539001441 0.0941158716803421 1 1
0.171116888141796 0.168776759266793 1 1
0.101721949601103 0.100582288898532 1 1
0.0660539137784227 0.0655506486409448 1 1
0.0837849753369084 0.0831924916831385 1 1
0.0970961101701999 0.0959159139668772 1 1
-0.169078445945916 -0.167327691840221 1 1
0.126981407409281 0.125501594961358 1 1
-0.10082720271377 -0.0998087401319347 1 1
-0.144710095327504 -0.143010627686025 1 1
0.131031166232877 0.129976006465746 1 1
-0.0458513057541277 -0.0453686958587245 1 1
0.0270853371497088 0.027000333792657 1 1
-0.0370443106894675 -0.0361507211826061 1 1
0.138211507471083 0.136935596713025 1 1
-0.135574265624697 -0.134440417763253 1 1
0.233239229248174 0.231202040614359 1 1
0.0905432430239846 0.0894656856147069 1 1
0.111496109861755 0.109766114428793 1 1
0.103620748426926 0.102687602595482 1 1
0.00751125240607032 0.00714302987021672 1 1
0.162700709181985 0.16124101104342 1 1
-0.108615211085867 -0.107764263695617 1 1
0.0983166426127522 0.0970734468334507 1 1
-0.145109559065842 -0.143637115747426 1 1
-0.0479392586293753 -0.0469637787521753 1 1
0.058572683528671 0.058065146145944 1 1
0.185382548203608 0.183877077003408 1 1
0.0502926512151001 0.0490573322774484 1 1
0.0946343707550569 0.0941098646351196 1 1
0.0177061408273751 0.0173794306558389 1 1
0.00489804619175226 0.00468723923450987 1 1
0.0245754628008277 0.0241817299037076 1 1
0.0455862886535272 0.04539817066935 1 1
-0.145450859948953 -0.144125776533671 1 1
0.0141925370196275 0.0143395044210303 1 1
-0.00848794664157648 -0.0083559474800608 1 1
0.149025375637688 0.14747778518313 1 1
0.0448841464946945 0.0443253201843047 1 1
-0.225380986152805 -0.223282596196704 1 1
-0.0305234961035375 -0.0306578603898106 1 1
0.0614081431065101 0.060650933793741 1 1
-0.126915748001308 -0.125825401051439 1 1
0.0378714773038059 0.0375078606534068 1 1
0.072469762702563 0.0717637050993779 1 1
0.140844867747798 0.139119108799001 1 1
0.0153143120855662 0.0155654050339989 1 1
-0.00908641429593855 -0.009809675533452 1 1
0.210297751197576 0.207928631581556 1 1
-0.25048653698428 -0.248699804452205 0 0
-0.110726284627995 -0.109705209727008 1 1
0.0991982383758412 0.0981617564761129 1 1
0.127378584899181 0.125709029377894 1 1
0.0757195303146421 0.0742882285056102 1 1
-0.00438767676793413 -0.00422588424834445 1 1
0.150833632727791 0.148224333331747 1 1
-0.126027398853253 -0.125143341281284 1 1
-0.0826679631385582 -0.0821794393609514 1 1
-0.0775382988613421 -0.0764936645587549 1 1
-0.236448337293598 -0.234144961697685 0 0
0.0922312177173133 0.0914985471237648 1 1
-0.193178408108699 -0.190651083479368 1 1
0.15718921431654 0.155701240100315 1 1
-0.0741765027474797 -0.0734504976504495 1 1
0.250234903920493 0.247812609760151 1 1
-0.180606051591154 -0.17839378194361 1 1
0.140846030615863 0.138827687894039 1 1
0.193780524642691 0.190675102235175 1 1
0.056130424649305 0.0556128937151932 1 1
0.0206381965991116 0.0205796099949203 1 1
0.212910452141928 0.210975101931346 0 0
-0.147691339253599 -0.1458245846594 1 1
0.292346079075569 0.289196580647895 0 0
-0.183309165764751 -0.181702359735948 0 0
0.146161893786836 0.144617486996364 1 1
0.0904230091903352 0.0899133579587078 1 1
-0.0190634015601914 -0.0187264658609476 1 1
-0.0303883900371593 -0.0298909090048742 1 1
-0.0912367819081516 -0.0904921984799241 1 1
-0.0561193000026149 -0.0559014938528982 1 1
0.147930199155444 0.146520618877323 1 1
-0.154514346238332 -0.152703842822623 1 1
0.163722377089789 0.162273915898661 1 1
0.105269868011998 0.104584473571465 1 1
0.193869663870997 0.192678550245077 1 1
0.167086189235795 0.165632811221507 1 1
0.0441209297635613 0.0436876252763992 1 1
0.059987344237161 0.0588374053776219 1 1
-0.0522195148873661 -0.0518554263463465 1 1
0.150736860834251 0.149154022751368 1 1
0.00534379604209573 0.00538143775301719 1 1
0.106293773260264 0.10525189555828 1 1
-0.0262011809712258 -0.0260403981074397 1 1
0.0684341998753894 0.0673225413307843 1 1
-0.0481370722374746 -0.0477951144072771 1 1
0.102437747698054 0.101102802221031 1 1
0.0431682196773765 0.0429826851406474 1 1
0.0841928441393333 0.0842046148782489 1 1
-0.230889763064963 -0.22773814419116 0 0
0.0440241767507212 0.0433337523892994 1 1
0.015592000775583 0.0155870842277897 1 1
0.11650137823858 0.115467226975089 1 1
0.192634099048072 0.190480207400882 1 1
-0.18050530947928 -0.177878549835459 1 1
0.118791125695073 0.117448939180846 1 1
-0.0396255566329956 -0.039161963383672 1 1
-0.267756746436756 -0.264938385621311 0 0
0.000944052395092009 0.000446787961884368 1 1
-0.0294497875929601 -0.0289282307743602 1 1
-0.212437619044819 -0.210294593020503 1 1
-0.0166787341717409 -0.0166974145325888 1 1
0.0278522671568465 0.0277188099494101 1 1
0.235051493825914 0.232691780643643 0 0
0.0773832712667378 0.0772734640770403 1 1
-0.082592994552807 -0.0822276355339888 1 1
0.0275792094555353 0.0268808500691856 1 1
0.118032552064705 0.117104485702547 1 1
0.080697228537462 0.0802344392472796 1 1
-0.0230145443145858 -0.0227579969900515 1 1
-0.00359406926518943 -0.00387665857184147 1 1
-0.173348680633527 -0.170992003165866 1 1
-0.0454807826871746 -0.0449931202110182 1 1
0.0295238833169483 0.029573398957679 1 1
-0.0897990185783443 -0.088821152383856 1 1
0.0291809366860152 0.0293909682000526 1 1
-0.226902785625418 -0.224779341511804 0 0
0.0690695799219729 0.068230900524338 1 1
0.0900206782345694 0.0893924347966828 1 1
-0.00925398982967175 -0.00896741753804796 1 1
-0.06133966298937 -0.0603714971537705 1 1
0.123628423655486 0.121789176611761 1 1
-0.175881199375642 -0.173585368216147 0 0
0.197300793601913 0.194954972624278 1 1
-0.0569072622160239 -0.056511153990755 1 1
-0.0797732747216087 -0.0792502613312089 1 1
-0.354586588749298 -0.351603305832785 0 0
0.0595646409602998 0.0584103696227558 1 1
0.0136539137230896 0.0139566857821951 1 1
-0.0712530480962265 -0.0702000991516031 1 1
-0.219857512336819 -0.218385759613326 0 0
-0.0708193301595441 -0.0705830322495587 1 1
0.0502754992650199 0.0500641919154866 1 1
-0.219549154572755 -0.2176588691704 0 0
0.0768752026752422 0.0764178343981152 1 1
0.0647460905553362 0.0641370905705252 1 1
0.102189689516565 0.101373210568033 1 1
0.111073897371445 0.110084643455481 1 1
0.0315137083806981 0.0315818083430886 1 1
0.0140667597297039 0.0139404144190008 1 1
0.00185291014220516 0.00102822825334309 1 1
0.0108848193512588 0.0112754569258596 1 1
-0.142427058940658 -0.141070613185663 1 1
0.0123275885251462 0.0122104737560364 1 1
-0.0431319812408815 -0.0423993821452023 1 1
-0.0841332719864676 -0.083374523383941 1 1
0.115626775583024 0.113951271935962 1 1
-0.0110664296576462 -0.0107472926202181 1 1
-0.0376239101553462 -0.0368592022904023 1 1
0.0277488165190191 0.0275691704561437 1 1
-0.187543612225913 -0.185139687740756 0 0
0.105815325871859 0.104666760569606 1 1
0.223635831186444 0.222123788628164 1 1
-0.0162010662942878 -0.0161956157437156 1 1
0.166124211920493 0.163774129197665 1 1
-0.210240324321104 -0.208059248036424 0 0
-0.00943471299826765 -0.00968218017321679 1 1
0.190197175006841 0.187779193078586 1 1
0.153152913341824 0.151292920679271 1 1
0.133364978675263 0.131966737325716 1 1
-0.127777876764861 -0.12664513628106 1 1
-0.0389737776661251 -0.039019218315982 1 1
-0.173914529690712 -0.172055526046406 1 1
-0.0744310543778662 -0.0741998941976044 1 1
-0.185149999437392 -0.183694845837249 1 1
-0.108391462436363 -0.107431775765153 1 1
0.0608879346718169 0.0600330773978116 1 1
-0.0762993229186694 -0.0753807447134975 1 1
-0.0182652506946818 -0.0180145630224552 1 1
-0.0966153788073527 -0.0952749254036267 1 1
-0.0689900654541437 -0.0683784498456373 1 1
-0.0958066012019352 -0.0950237103816905 1 1
-0.118085353487286 -0.116844360788394 1 1
-0.158029512681592 -0.156658705119409 1 1
-0.16190082669204 -0.159802994307302 1 1
-0.0915014237928865 -0.0902678877501623 1 1
0.116282856246738 0.115849343248232 1 1
0.111857509166677 0.110634753902204 1 1
0.0259812264896733 0.0255170188092943 1 1
-0.217795010837606 -0.215640878432096 1 1
-0.0374816243634834 -0.036910261335349 1 1
0.168258454262653 0.166364882745011 1 1
-0.170516635018211 -0.168838019306697 1 1
0.0657463935971008 0.0647043930065171 1 1
-0.0404368887503504 -0.0395242400217538 1 1
-0.335571389948423 -0.332434833385433 0 0
-0.0792932604531807 -0.07828965348926 1 1
0.0199517009126451 0.0197032129254588 1 1
0.169465446226994 0.168104811389878 1 1
-0.0225790572336921 -0.0227402329696601 1 1
0.0312246186159443 0.0305529380825828 1 1
-0.1187995651258 -0.117403579585162 1 1
-0.126368859333158 -0.124700715108064 1 1
-0.147210140743123 -0.145301849140815 1 1
0.0880157472667665 0.087094012211526 1 1
0.113048487427837 0.111768044014301 1 1
0.0190759365712231 0.0188513720979582 1 1
0.166738813276235 0.165667066232362 1 1
-0.319557643412372 -0.316725267405212 0 0
0.287437601431064 0.283826355711382 0 0
-0.0817996408898242 -0.0811636419345784 1 1
-0.128773881589676 -0.127317951403962 1 1
0.209065636790283 0.206591758728154 1 1
-0.120733521951141 -0.119644297961117 1 1
-0.0515200646223685 -0.051157498588791 1 1
0.115011731818665 0.114136023192478 1 1
0.133258055459367 0.131692775170607 1 1
-0.0672607347689467 -0.0666672143646278 1 1
0.159978261164982 0.157926320525136 1 1
0.177291222444046 0.175477098862446 1 1
0.121760259985375 0.121315510760567 1 1
0.232467078065392 0.229909452406157 1 1
-0.0746901446990075 -0.0734401424839083 1 1
0.0137201965481875 0.0133812899270964 1 1
0.107600288508454 0.105669499060555 1 1
0.0125069308133097 0.0125013335530772 1 1
0.0211444377925464 0.0201833470041479 1 1
0.022652416386709 0.0228823943497577 1 1
-0.219319176333251 -0.217552174863933 1 1
0.0873640256239892 0.0863816451311428 1 1
-0.118864868457269 -0.117855670208026 1 1
0.0737700737401224 0.0729777163893576 1 1
0.0949582138136253 0.0942396896381534 1 1
-0.0384694575488022 -0.0382131792149359 1 1
-0.0526290757772749 -0.05208648935204 1 1
-0.148742035132857 -0.147221198433124 1 1
-0.0634821333203481 -0.0619791994810018 1 1
0.0999224121457631 0.0990001903709402 1 1
-0.0443581733204271 -0.0434108024768885 1 1
-0.211700521111062 -0.20970431001283 1 1
-0.0980969873013672 -0.0971024633736439 1 1
0.210547600677414 0.208228782678882 1 1
-0.0670406173745673 -0.0659262179165879 1 1
-0.137421057813626 -0.135373262618456 1 1
0.0738556011689828 0.0736200298749034 1 1
0.155628066532494 0.153575340059636 1 1
0.159755392455279 0.158318517184216 1 1
0.0918376267285624 0.0908291954261252 1 1
0.358672965704924 0.354562077260938 0 0
0.144416382109601 0.142467426591625 1 1
0.160145502130092 0.158206723440323 0 0
-0.0846445909020302 -0.0836357042891238 1 1
0.12587961254029 0.124488314608841 1 1
0.130122670405719 0.1289213363665 1 1
-0.106180181299157 -0.105056768583444 1 1
0.0224609308020832 0.0221328919885242 1 1
-0.0318854118524847 -0.0318039098972073 1 1
-0.0976652148058723 -0.0972775993260067 1 1
0.0761104653333431 0.0756929632577155 1 1
-0.176537428762811 -0.175045651061133 1 1
0.382843545891093 0.378439043160174 0 0
-0.17313545627695 -0.171381627103815 1 1
0.00262444141955539 0.00245516186777405 1 1
-0.225934106107399 -0.223387969999338 0 0
-0.187952166470586 -0.18592467097543 0 0
0.18029707697646 0.178476979328676 1 1
-0.299306316350799 -0.295799227265453 0 0
0.154133517189286 0.153185327924732 1 1
0.0990611665953233 0.0980670155852781 1 1
-0.0916441444733645 -0.0909363457565269 1 1
0.0909339260029853 0.0902445519490887 1 1
-0.0197005357076929 -0.0194027398367798 1 1
0.0178992191177789 0.0173975878219345 1 1
-0.13976066144346 -0.138943508266642 1 1
-0.0300251885261893 -0.029756232068827 1 1
0.24998511140735 0.2466787944252 0 0
-0.0528241897157241 -0.0528216114175588 1 1
-0.123300118567714 -0.121659308927317 1 1
0.139726874554242 0.138453001638473 1 1
-0.148330837436211 -0.14666091087266 1 1
-0.011390423500451 -0.0113418297508852 1 1
0.0893629281908139 0.088768529408219 1 1
0.0417253584206739 0.0411608773478172 1 1
-0.0670052107454763 -0.066566531029505 1 1
-0.078221648064905 -0.0780064528347626 1 1
-0.10703921820301 -0.106298704182667 1 1
0.2250503487146 0.222408462979026 1 1
-0.0388823613313924 -0.0385540982879378 1 1
0.000257786760837809 -0.00042330493410073 1 1
0.113394348477433 0.111765034536432 1 1
0.0624857840346557 0.061754002402539 1 1
-0.190309254726879 -0.187945277706253 1 1
-0.0119738132657206 -0.0114164021888244 1 1
0.158227143050144 0.15671361160352 1 1
-0.128025444897074 -0.126766673980492 1 1
-0.0986825709245475 -0.0974701252760678 1 1
-0.100070663638912 -0.0986757625183092 1 1
0.0890805713456444 0.0884611606531975 1 1
0.0235521157170857 0.0230311768756851 1 1
0.0456021427021709 0.0449070928254859 1 1
0.0477073848823593 0.047248532048744 1 1
0.156872327549134 0.155467385673696 1 1
0.0437048310939054 0.0425667415219332 1 1
0.120319096243695 0.119174752887955 1 1
-0.011809388440616 -0.0119455629375119 1 1
0.146454696677328 0.144372853293358 1 1
-0.0606745014692932 -0.0601939141211102 1 1
0.0173700598347675 0.0176282899873405 1 1
0.260885545532141 0.257990179436023 0 0
0.139677304705456 0.13829250414762 1 1
-0.236132017732698 -0.233483596878232 0 0
0.0143846647956989 0.0146266774527259 1 1
-0.209586266854403 -0.20735734639635 0 0
-0.258682943163582 -0.256639702388767 1 1
-0.165472809668803 -0.163698027686004 1 1
-0.0226756537380782 -0.0224089423768243 1 1
0.0246830721903375 0.0244038829316713 1 1
-0.0839850068778656 -0.0832117917723611 1 1
-0.03395976388596 -0.0338201756229991 1 1
0.200243517002791 0.198481853000322 1 1
0.0343053846305445 0.0339458060496589 1 1
0.142394171513105 0.140502371386404 1 1
0.0988609303464445 0.0974289588385346 1 1
0.149801214170656 0.14822565234004 1 1
-0.0541136585292457 -0.0533421759447591 1 1
0.0634016832659358 0.0626743836591182 1 1
-0.232178139981716 -0.230085025889593 0 0
-0.323949997296655 -0.321185868917519 0 0
0.0935100440570589 0.0926260135762585 1 1
0.00548754663928614 0.00546700585982313 1 1
0.0919418812096758 0.0912261574737111 1 1
-0.258645076845448 -0.255767153744524 1 1
-0.0352173705810847 -0.0347413910446262 1 1
0.0972356645094172 0.0960014061909327 1 1
0.0706797145190732 0.0695287429253548 1 1
0.00549359634709027 0.00578023707603462 1 1
-0.0307686557448765 -0.0301835749606229 1 1
-0.0505904872195456 -0.0506395480551034 1 1
0.153858259463665 0.152210587437884 1 1
-0.075314017304709 -0.074754224820068 1 1
-0.0851439671568023 -0.0842992401317156 1 1
-0.0779156336671722 -0.0772773040230753 1 1
0.184455359318942 0.18250732172226 1 1
-0.147251113276426 -0.145603783595225 1 1
-0.0943470978668606 -0.0935561418185485 1 1
0.139848471163262 0.139183715989658 1 1
-0.31581940917044 -0.312571891800877 0 0
0.0360283681213224 0.0358594320946988 1 1
0.0357146136696038 0.0356921433647896 1 1
-0.022106089834148 -0.0220231142857059 1 1
0.0498310637885262 0.0493923014756525 1 1
0.113820797722409 0.112831375805843 1 1
0.136578751008829 0.134998559427036 1 1
-0.0859645242891977 -0.0850528214547955 1 1
-0.125385236129217 -0.12448984683257 1 1
-0.0893640257784958 -0.0884154885913603 1 1
-0.00321073207876219 -0.00363534766023138 1 1
-0.00288119604298861 -0.00210595785715422 1 1
0.0678765828007977 0.0671002057915641 1 1
0.135841531095792 0.134445637147958 1 1
-0.0178160711366512 -0.0181942180921198 1 1
0.154216969660036 0.152871217876728 1 1
0.171662601117823 0.169868042480287 1 1
-0.0142210584495661 -0.0142471841850641 1 1
0.037588772839107 0.0365926962604553 1 1
0.00032809269944257 0.000614872271688873 1 1
-0.257196607947465 -0.254809443908874 0 0
-0.174265601772772 -0.172159552339155 1 1
0.0353188545577539 0.0351442617571751 1 1
-0.136044895111163 -0.134915183925009 1 1
0.21849118534102 0.216284295857567 1 1
0.0121827157526168 0.0120311521253864 1 1
0.0418019747684473 0.0417697052418857 1 1
0.14125691731013 0.140017136713066 1 1
-0.025413690517213 -0.025035724905602 1 1
0.0194416972375835 0.0189131196220423 1 1
-0.0709351360431777 -0.0698938368143149 1 1
0.110234908096638 0.108517578701615 1 1
-0.0146729810263826 -0.0143661102811445 1 1
-0.123845918486516 -0.122568941301534 1 1
-0.0549262163177923 -0.0537718422090193 1 1
0.0961579807346392 0.0954104011541646 1 1
0.0925778279330542 0.0911125905123898 1 1
-0.103663012013618 -0.103084772970043 1 1
0.16093483121902 0.159710027691038 1 1
-0.0796703146545413 -0.0785782090310005 1 1
0.0134853339973903 0.0136312743425967 1 1
-0.109573450454012 -0.108339368073986 1 1
-0.0446501819604548 -0.0440992092549491 1 1
-0.252792605461078 -0.250324716748833 0 0
-0.130672822407231 -0.129511488109171 1 1
-0.131650569906676 -0.13059818255593 1 1
-0.0257705198623974 -0.0258646467088305 1 1
0.0149178793103855 0.014914843680813 1 1
0.0952168361237043 0.0949273098938301 1 1
-0.0855301745047563 -0.0847319597178038 1 1
-0.0499850850605075 -0.0493636689955696 1 1
0.00830569503306651 0.00890421283319376 1 1
-0.0497796296011069 -0.0491365011057388 1 1
0.0389147452437209 0.03852224882161 1 1
-0.166113972702431 -0.163987432631467 1 1
0.0309380433992882 0.0313245807977804 1 1
-0.144549048008915 -0.143210244720956 1 1
0.127101484457264 0.126066532811773 1 1
0.128678716204842 0.127936385773948 1 1
-0.169355401135869 -0.167459739131649 1 1
0.0171457687601223 0.0167934044666845 1 1
0.0894996649278225 0.0886767145359303 1 1
0.00994171243331946 0.0098060152246359 1 1
-0.0779331872382145 -0.0769885653444961 1 1
-0.0937642130475515 -0.0930194832482878 1 1
-0.0707152696713334 -0.0704317880569493 1 1
-0.119725805118578 -0.118205239876489 1 1
-0.205544151487002 -0.20364569511842 1 1
0.259087802787772 0.256667876776365 1 1
-0.002649354223712 -0.00276436383154403 1 1
0.0607347793120562 0.0601486019319563 1 1
-0.0179269175390069 -0.0174354613075743 1 1
-0.00203737318398435 -0.0017993744607984 1 1
-0.171240803030322 -0.169074116991433 1 1
-0.119336863949622 -0.117577814105668 1 1
0.148901546772924 0.14757970048667 1 1
-0.174392074292784 -0.173274696541869 1 1
-0.00704153954359301 -0.00631154479827063 1 1
0.0437445892097732 0.0433986908804156 1 1
0.0675225390487979 0.0666747629080949 1 1
-0.067805225001253 -0.0670110383164735 1 1
-0.0787093886812024 -0.078133955163889 1 1
-0.138525128263701 -0.136882500441482 1 1
0.155287835059335 0.152993315165334 1 1
0.123579391194293 0.121939043442988 1 1
0.165432531674931 0.163542220315185 1 1
-0.0572693661253224 -0.0567190324106379 1 1
0.130202024039541 0.129061328061083 1 1
-0.135372623054991 -0.133796146755342 1 1
-0.0813588438377917 -0.0804932851680178 1 1
-0.335186729625106 -0.331883278504077 0 0
-0.0520869376922542 -0.0513890315392235 1 1
0.159934676435069 0.158209816065973 1 1
0.141042275125897 0.140007938518022 1 1
0.286119919134464 0.283378942240176 0 0
0.0445195919339944 0.0443967659871583 1 1
-0.086726508785272 -0.0857897441109568 1 1
0.0519570547803013 0.0513383832780687 1 1
-0.0110248283180477 -0.0108520927329321 1 1
-0.0871487572268437 -0.0863942979842258 1 1
0.00670761110341136 0.00680170959942491 1 1
-0.149293872347674 -0.148027641590201 1 1
0.0901210415598899 0.089283484117448 1 1
-0.113262468444451 -0.112324638369198 1 1
-0.128878265049806 -0.127702715535104 1 1
0.191248494814176 0.189516096372871 1 1
0.0822266434948675 0.0810357840292392 1 1
-0.147938915198233 -0.146590633572647 1 1
-0.0614604996115645 -0.0607923573368228 1 1
0.147300906320856 0.145958451605373 1 1
0.122343623416621 0.120426877276787 1 1
0.0882431124650177 0.087097946845261 1 1
0.165138200087056 0.163553317826537 1 1
0.00661520587757774 0.0065633486099438 1 1
-0.106667325817081 -0.105415381639336 1 1
0.142153701604808 0.140534077603641 1 1
0.266983885280862 0.264366828108138 0 0
-0.0184572333060293 -0.0183601550230483 1 1
0.0683901925592879 0.0673397683211201 1 1
0.033283636488112 0.0325356394795327 1 1
-0.0602376700121261 -0.0599176645881714 1 1
0.0535162852065204 0.0529992671506189 1 1
-0.0493663724482495 -0.0483611778827547 1 1
0.0964357631986277 0.0950372127943903 1 1
0.0429483246311007 0.0429553175527349 1 1
-0.0117280373346113 -0.0119798923773704 1 1
-0.130050599258208 -0.128600239092679 1 1
0.101636493821139 0.101216547639738 1 1
0.16784033497884 0.165830775876821 1 1
0.0353657608882457 0.0349112518293897 1 1
-0.151265863193881 -0.15014901827917 1 1
-0.19640108575211 -0.194077859522194 1 1
0.0960386886735499 0.0953119703707945 1 1
-0.0428315863073122 -0.0421821999889218 1 1
0.270262604952743 0.267581044025787 0 0
-0.0394583497562173 -0.0388845143396632 1 1
0.114299010866007 0.113310204216636 1 1
-0.0771711587190589 -0.0765724990772937 1 1
0.0394263507662491 0.0388177878744997 1 1
0.0942850362543694 0.0928295888783106 1 1
0.0557029861885453 0.055414944378725 1 1
-0.108593014945996 -0.107202540104767 1 1
-0.327684490098561 -0.324450720230541 0 0
-0.0462736656048429 -0.0461207775053328 1 1
-0.105086615775726 -0.103884932088126 1 1
0.0505219598517581 0.0503292656527181 1 1
-0.0614135391262983 -0.0608986252755843 1 1
-0.0187216230728082 -0.0189909736620153 1 1
0.179011707824337 0.177112153378262 0 0
-0.114325876276098 -0.11299937367737 1 1
0.0463462045442056 0.045837037456125 1 1
-0.0268264416034291 -0.0258525546815121 1 1
-0.085779463332045 -0.0857602554634989 1 1
0.155848400421751 0.153752187294602 1 1
0.0133147572999865 0.0132140311405014 1 1
-0.016712322108218 -0.0160282302035456 1 1
0.00886966544368729 0.00859292473468985 1 1
-0.0295865307633965 -0.02884621157512 1 1
0.18732199398051 0.185615790081209 1 1
0.0803177247011396 0.0792519242864669 1 1
0.0314998618361634 0.0316682682494744 1 1
0.139312879395819 0.138329997987065 1 1
0.174344240827925 0.172611694859954 1 1
0.114032675814709 0.113227717972994 1 1
-0.197198417493497 -0.194814968566849 0 0
-0.150810994893065 -0.149003215812125 1 1
0.00484299072460891 0.00517926421611043 1 1
0.0579244252300635 0.0568544964601169 1 1
-0.265422239426427 -0.262874858295868 0 0
-0.112986536430154 -0.111551789958904 1 1
0.129783318683873 0.128076737008964 1 1
0.124443717183294 0.123259383183883 1 1
0.0250884223597637 0.0249303597295988 1 1
0.0792711095868925 0.0784801218844007 1 1
-0.0105947958325302 -0.0103678298696536 1 1
-0.155575969562866 -0.15408710922948 1 1
0.260032178421595 0.257780033298847 0 0
0.0426445260932364 0.0420496488811478 1 1
-0.26616579956656 -0.263901580721498 0 0
0.0976725141958691 0.0961020310551408 1 1
0.187646413162709 0.185259235092415 1 1
-0.0394243023878909 -0.0395943456101279 1 1
0.115298255183789 0.11439110054969 1 1
0.062525635261544 0.0625866124408954 1 1
-0.0365182765620621 -0.0356731059719144 1 1
0.141341198549287 0.139778954984534 1 1
0.0217586315615767 0.0214749391315731 1 1
-0.048924516401912 -0.0485324952090722 1 1
-0.0316956952458513 -0.0316617324705057 1 1
0.168255412950065 0.166676926062798 1 1
-0.152487082681274 -0.15086050251145 1 1
0.135418149511764 0.134485294676671 1 1
0.123500352249121 0.122196195065357 1 1
0.0954750913716625 0.0943340475098292 1 1
0.248609082557331 0.245944513098407 0 0
-0.170971835274739 -0.169483935446591 1 1
-0.103757006718307 -0.102728715517475 1 1
-0.0331521157178122 -0.0324694076388195 1 1
-0.119666129834665 -0.118074298467646 1 1
-0.0428406761310059 -0.0429423499349215 1 1
0.186223799278176 0.184112933246503 1 1
0.117775570510886 0.116796106600994 1 1
0.184561986512938 0.182850989058603 1 1
0.112853751768152 0.112039978155368 1 1
-0.101702116182717 -0.100938840853649 1 1
0.0536840950389652 0.0530208828041529 1 1
0.0296004456107482 0.0288383566672527 1 1
-0.0544778690772363 -0.0538461903524494 1 1
0.235502078239887 0.232504501689576 1 1
0.0128809995503252 0.0131371164856812 1 1
0.224631070572699 0.221850715986828 1 1
0.180483576617735 0.178516567288042 1 1
-0.0272463380553246 -0.0267350513555374 1 1
0.0575238560649561 0.0566490422153064 1 1
0.0344539410199148 0.0340200076897868 1 1
0.0604386378271734 0.0603365187986371 1 1
0.0886337159737347 0.0876822764804223 1 1
-0.212275058552864 -0.210248568661058 1 1
0.0049676836703025 0.00537671179789816 1 1
-0.0278302920962503 -0.0277652708437645 1 1
0.0438262751834069 0.0432644065985612 1 1
0.0125536429009681 0.0126637507188144 1 1
0.0204560169004171 0.0199271519612919 1 1
-0.103201513478941 -0.101960162902631 1 1
0.155153578966611 0.153863369769126 1 1
0.151979539974936 0.150419411769101 1 1
-0.0106544973199791 -0.0105759263869272 1 1
0.160557854444918 0.158325349577516 1 1
-0.197089917223286 -0.194472200221886 1 1
0.12818278350378 0.12697087902802 1 1
0.120368869951503 0.11918806522112 1 1
0.0559862241494657 0.0551368175760416 1 1
0.163942342104459 0.161786000888229 1 1
-0.106211562325041 -0.105248436300423 1 1
0.134574770130374 0.132981046242583 1 1
0.196790584206516 0.194957853390969 0 0
0.0201619262482646 0.020085124648439 1 1
0.0747191847944977 0.0740111069068572 1 1
-0.167906647071734 -0.165934114293964 1 1
0.0912395149383447 0.0900629522869949 1 1
0.103434870739196 0.101414053518272 1 1
-0.0666657816600973 -0.0661800202868168 1 1
0.190088223915152 0.187754190869214 1 1
0.0197741590969122 0.0192864129999598 1 1
0.0208752433233636 0.0206489071111058 1 1
-0.160757669631621 -0.158863528938793 1 1
0.107982943466462 0.10717138934845 1 1
-0.037651117048296 -0.037199587724985 1 1
0.0972797875384875 0.0966104462756419 1 1
-0.0405102188099682 -0.0397347393559134 1 1
0.0366389289944494 0.0365955151830969 1 1
-0.14495312913042 -0.143236496612585 1 1
-0.0387862698690416 -0.038850416568168 1 1
-0.114169775964925 -0.113262545175826 1 1
0.117023372453368 0.116154450488689 1 1
0.0519327998030006 0.0516122640408088 1 1
-0.157558472380217 -0.155504293044778 1 1
-0.010726021373741 -0.0104286904918309 1 1
-0.0735478376860516 -0.0727571939411693 1 1
0.0841211394586547 0.0835118494821012 1 1
0.00673540705648521 0.0068737890016458 1 1
0.0955950710500647 0.0945608715083637 1 1
-0.0173109342599376 -0.0174011568391501 1 1
0.307342779368837 0.304184370920809 0 0
-0.0284003272258585 -0.0278327442854577 1 1
-0.00764679869606576 -0.00732512044488697 1 1
-0.00735644114770242 -0.0067705724208949 1 1
0.296099480133645 0.293348237041915 0 0
0.0576642278077791 0.0569801822492637 1 1
0.125410455999495 0.124373525970224 1 1
0.00128097116225247 0.0016116217095928 1 1
-0.0798487829129907 -0.0793787122586773 1 1
-0.0566549972860244 -0.0560653599204201 1 1
-0.157987855578521 -0.156826201956683 1 1
-0.116794973167102 -0.115523214300025 1 1
0.0854321001343571 0.0846949069585368 1 1
0.200584788193091 0.198159731997775 1 1
0.0536243000655982 0.0532921384260621 1 1
-0.137469109646988 -0.13570563189259 1 1
0.134625542095335 0.133826861553504 1 1
-0.163720230675751 -0.161869657768549 1 1
0.0862903592768004 0.0851126986578916 1 1
-0.146533653623696 -0.145247281941981 1 1
-0.318143654149593 -0.314958331004648 0 0
0.0252494045190365 0.0251654098267276 1 1
-0.0858005893355589 -0.0849783195895527 1 1
0.0511786390202195 0.0504297537999233 1 1
-0.0503594735917908 -0.0499964066483584 1 1
-0.0291535876204058 -0.0291873233416047 1 1
-0.0921444188096808 -0.091013454562405 1 1
0.334472066016122 0.331033161044375 0 0
-0.114082412398794 -0.113197181496666 1 1
0.121247231109366 0.119553085860682 1 1
-0.0286837367374382 -0.0279718384010468 1 1
0.19742989387121 0.195617557642527 0 0
0.113423104967565 0.111946940115712 1 1
-0.260429182685521 -0.257578734709443 0 0
0.113289842229923 0.111535414802771 1 1
-0.0106648107076756 -0.010927264845359 1 1
0.129611434038681 0.128089208931845 1 1
-0.214962293577654 -0.21225656444669 0 0
0.085415802128731 0.0839380681396076 1 1
0.0475656800307821 0.0469308181598461 1 1
0.106623603646609 0.105611691048331 1 1
0.0915150841740517 0.0903747385077984 1 1
-0.096722384202825 -0.0958646985163397 1 1
0.0489533135780348 0.0485988453166774 1 1
-0.0906995673083792 -0.0898894473425863 1 1
0.0286417301891823 0.0279233993314796 1 1
-0.172201298989141 -0.170443424629635 1 1
-0.0916437252985396 -0.090552843801764 1 1
-0.144253550723571 -0.142444389886219 1 1
0.105658190533961 0.10398243571101 1 1
-0.150801122032734 -0.149616526795522 1 1
-0.078646619533801 -0.0779912785420057 1 1
-0.0393439272635726 -0.0389475674841262 1 1
0.0554913279502868 0.0549518712917544 1 1
0.118411437671035 0.117450273022987 1 1
-0.119525128406442 -0.118692603766688 1 1
-0.029298049130267 -0.0293728534658595 1 1
-0.0789688107088479 -0.0778881191883322 1 1
-0.094177277313685 -0.0930001925627354 1 1
0.0246775222351114 0.0244046726493218 1 1
0.221220452493496 0.2182987662214 1 1
0.049617376924229 0.049278846141164 1 1
0.140520612924224 0.139083718387773 1 1
-0.0677522933329112 -0.0672314207592375 1 1
-0.0626413372020568 -0.0624387073738793 1 1
0.103785305359063 0.102905539684622 1 1
-0.0943933745395516 -0.0936805472219655 1 1
0.042454574998228 0.0417089256159384 1 1
0.0591964396572767 0.0585702234819299 1 1
0.115286643903689 0.113885154161848 1 1
-0.180264393485018 -0.178021385380848 1 1
-0.0784321980840901 -0.0772578595289202 1 1
0.00121239325344424 0.000993537216487692 1 1
-0.11079875378855 -0.109499172482497 1 1
0.0867394052635328 0.0861947815440955 1 1
-0.0424290579198287 -0.0420317047246733 1 1
0.131076092611739 0.129454924139497 1 1
0.0394034470007566 0.0394971103488481 1 1
0.106255016486919 0.105020626862502 1 1
-0.0198709805915892 -0.0192791762619886 1 1
0.164566147796043 0.161858893041967 1 1
-0.0172458029973118 -0.0165928111810359 1 1
0.0111336974242886 0.0114141099242991 1 1
-0.122949345036068 -0.121465924138178 1 1
-0.144793278967605 -0.143311159793539 1 1
0.113556083561848 0.112510729536177 1 1
0.0594909548290307 0.0589077332015346 1 1
0.0110101022998361 0.0106711618612405 1 1
-0.0968310783080235 -0.0954099816426177 1 1
-0.018891522220184 -0.0181312032929676 1 1
-0.193706372853259 -0.191560140119577 1 1
-0.102755935844131 -0.101479597969774 1 1
-0.110351979880531 -0.109193031677201 1 1
0.0113101061695089 0.0107427578744127 1 1
0.0720859054220269 0.070440739855982 1 1
0.187788067886257 0.186202881552891 1 1
-0.0805544630804529 -0.0799102955041273 1 1
0.169667648684483 0.167779962782682 1 1
-0.0121802960492674 -0.01253934310879 1 1
-0.0942515857820675 -0.0937714686746968 1 1
0.0273261394301993 0.0276398891720936 1 1
0.19839804647337 0.195631206203095 1 1
0.227732478336034 0.224940669886599 1 1
-0.0784420211546937 -0.0779378469215359 1 1
0.00459772331622774 0.00516390418677678 1 1
-0.1470891247529 -0.145279676926574 1 1
0.136079080757033 0.134659260066054 1 1
0.0154256742954256 0.0155468193864636 1 1
-0.0718928585443247 -0.0711908729762281 1 1
-0.0179777385035642 -0.0183996973184222 1 1
-0.0106180180923011 -0.0105685688807697 1 1
0.134004870029512 0.132797533339001 1 1
0.0997933525972485 0.0988344296159793 1 1
0.139126285815107 0.137991749686212 1 1
-0.109606429068907 -0.108481133680596 1 1
0.0383731023599095 0.0370455051332698 1 1
0.0474377692979419 0.0468995013816186 1 1
-0.053720422032337 -0.053405392358108 1 1
-0.10848263220643 -0.107552049155676 1 1
-0.149852315345011 -0.148465512447644 1 1
0.0668050133010969 0.0660592860064884 1 1
0.123600429141011 0.12263441965847 1 1
-0.0629288263710485 -0.06228146490559 1 1
-0.270871435652588 -0.268652746421529 1 1
-0.095329123119758 -0.0944723229502141 1 1
0.038069316895096 0.0378678808143737 1 1
-0.080686679480929 -0.0798123937023986 1 1
0.0745839667408524 0.0740698020652419 1 1
0.116476739777364 0.115919431759627 1 1
0.141374656770173 0.139968600419396 1 1
-0.137434821185752 -0.135274521452304 1 1
0.00245784016811434 0.00259321210313231 1 1
-0.0102104460615421 -0.00989446208440731 1 1
0.234717300738151 0.23275437617608 1 1
0.178203522098743 0.176012999554887 1 1
-0.195228612360475 -0.193485881877667 1 1
0.0250979378565107 0.0239065531012704 1 1
-0.19475377890436 -0.192468355740222 0 0
-0.123887745283056 -0.122022794006507 1 1
0.0925451841138353 0.0915734794659052 1 1
0.112199544543834 0.111428396780437 1 1
0.173561633549857 0.171441714598881 1 1
0.0786995694107012 0.0779640612390332 1 1
0.0357396179767565 0.0349785754655042 1 1
-0.204326430858447 -0.202428384098706 1 1
-0.197587807443397 -0.195373091324889 1 1
-0.105679746605432 -0.104185129226006 1 1
0.065514101619335 0.0647109590570025 1 1
-0.187523417787908 -0.185977698949594 1 1
-0.0649117012504177 -0.0644585937967561 1 1
0.00100507506919607 0.00142798028168879 1 1
-0.0963247721936421 -0.0945497848713611 1 1
-0.292471848573136 -0.289528606667889 0 0
-0.00341301470733036 -0.00370096168966691 1 1
-0.0360092356640975 -0.0358234486175199 1 1
0.20989428305196 0.207908308348048 1 1
0.0105078682617411 0.0105341552846316 1 1
-0.0574422222753913 -0.057311431726367 1 1
-0.0526458793168999 -0.0523186145338238 1 1
-0.0331926930789404 -0.0328440211698308 1 1
-0.132675502673115 -0.131615804460537 1 1
-0.181493919151246 -0.179627702853969 1 1
0.125673736160436 0.123712523646726 1 1
0.123209315054211 0.122233067607364 1 1
0.0921095159339676 0.0912621341705513 1 1
-0.129424716394075 -0.128200794132791 1 1
0.0166463223884575 0.0167323792906611 1 1
0.282686578472738 0.280090700758096 0 0
-0.0416001732652628 -0.0410824228085266 1 1
-0.290545626751533 -0.287291451586759 1 1
-0.101335889024216 -0.100169625448689 1 1
-0.0307344473278401 -0.0307184961077727 1 1
-0.0334939447621148 -0.0334976207418686 1 1
-0.00537793422281022 -0.00522612256046784 1 1
0.0601099035050574 0.0593318769631197 1 1
0.0185074194125751 0.0190521277386219 1 1
0.133674927031671 0.132192848205996 1 1
-0.0162273224450108 -0.0161149571808055 1 1
0.109883648678716 0.1090880446732 1 1
-0.189363724803192 -0.18719434210785 1 1
-0.0489889987703031 -0.0486102092494613 1 1
-0.129308125574799 -0.127749382011959 1 1
0.0633673542483998 0.0625926149266498 1 1
-0.0744786821526809 -0.0737203851530462 1 1
-0.164873034149998 -0.162941209545314 1 1
0.243588546567761 0.24156365444634 1 1
0.171522305499421 0.170353991189213 1 1
-0.221070220580625 -0.21896896992603 0 0
-0.156141345918023 -0.154719149257671 1 1
0.0726107762721555 0.0725401278334879 1 1
0.0591110332373597 0.0586881159276796 1 1
0.0467177599240605 0.0458804944640704 1 1
-0.0613816406775513 -0.0612911774443708 1 1
-0.149405838320347 -0.14765893415682 1 1
0.265197832308732 0.262471739087782 0 0
0.0791534651606313 0.0784860337142233 1 1
-0.0764829801570356 -0.0759851808446814 1 1
0.0396849883011049 0.0392733068271701 1 1
0.0180481945294821 0.0181128119736736 1 1
0.00423455296879528 0.00411077772714825 1 1
0.0246695346481841 0.0245331021775783 1 1
0.0113086093314971 0.0114000304061491 1 1
0.0912550732499045 0.0902178111613308 1 1
0.127457854531292 0.1257405868194 1 1
-0.00475637548132173 -0.00438249493887711 1 1
0.0944742941946811 0.0938634845191702 1 1
0.0595819711420279 0.0591801665037629 1 1
0.137958906938143 0.136072497423612 1 1
-0.0855266241676081 -0.0846670156945311 1 1
0.0126558575740521 0.0125899903539376 1 1
-0.264986929190398 -0.26249650192936 0 0
0.0445662093526998 0.0437895323704675 1 1
0.122537099033144 0.120629312293494 1 1
-0.00178936170901466 -0.0021515176981076 1 1
-0.0289667521861158 -0.0278151247230764 1 1
-0.149490984986493 -0.147638972454904 1 1
-0.0120631574746603 -0.0127153572196345 1 1
0.0799013148252259 0.0795409243917016 1 1
-0.0562629419326146 -0.0556057841746546 1 1
-0.249428925844039 -0.246689617415405 0 0
-0.132572934261542 -0.131595834434078 1 1
-0.0872661637811795 -0.0867608369308535 1 1
-0.111957225369572 -0.110175815547749 1 1
0.173567401536207 0.171869186143399 1 1
0.10358722114556 0.102321839719494 1 1
0.149051382364996 0.147896935868404 1 1
0.147644364272653 0.146303870073473 1 1
0.140027295472697 0.138093039100018 1 1
0.0667718900386134 0.06632986003859 1 1
0.0553248415458719 0.0547085657117555 1 1
0.0767226393151848 0.076135324032305 1 1
-0.105951877417649 -0.105175491945332 1 1
-0.174142073331317 -0.172100333531318 0 0
0.158494898415987 0.156672322653592 1 1
0.172496278476299 0.170764296561149 1 1
0.166612642702833 0.165062060109472 1 1
-0.00247258462611353 -0.00242134945388397 1 1
-0.10428155975838 -0.103482839614477 1 1
-0.110723256503051 -0.108929213766496 1 1
0.0199447589934754 0.0196452846420533 1 1
0.150404026111694 0.148383385217382 1 1
0.0555575227828156 0.0548644318174397 1 1
0.087792353697478 0.08662365536401 1 1
0.229493301693063 0.227200856407469 1 1
-0.092440806020551 -0.0908825944673289 1 1
0.107252891806531 0.105750793686966 1 1
-0.0533035026998872 -0.0530860161228157 1 1
0.133744485446357 0.132029591996619 1 1
-0.141485505563782 -0.140114196507182 1 1
-0.0176029215759056 -0.0173698618265882 1 1
0.0188727656455421 0.0194361928606186 1 1
0.274402571352284 0.27161149434825 0 0
0.115624828311484 0.114626504292175 1 1
-0.106799220740348 -0.10588850018139 1 1
0.0276964214082321 0.0276827400824681 1 1
-0.15062447998122 -0.149227855581012 1 1
-0.0095710688983409 -0.00924766877172203 1 1
-0.123975951237362 -0.122371859875241 1 1
-0.172791137023326 -0.171281814480414 1 1
0.00550896654732625 0.00558709112682377 1 1
0.0265855481300981 0.0265370975470664 1 1
0.113289472780349 0.111778677138525 1 1
0.0465748917690256 0.0463802049166197 1 1
0.102711732378928 0.102026001253865 1 1
-0.164895688129197 -0.163054322089804 1 1
0.178856147997606 0.177025082465855 1 1
-0.00544483636951401 -0.00501177390547072 1 1
0.0866937262013872 0.0855232455824973 1 1
0.115084627405812 0.114176060470344 1 1
0.154330506650825 0.152901183012374 1 1
0.0541656134777572 0.0541527095731706 1 1
-0.144740750240343 -0.142979593471028 1 1
-0.0420949168931797 -0.041336632617704 1 1
-0.0823891802270898 -0.0813510376466312 1 1
0.0792898669993131 0.0787566508913941 1 1
0.238397346917785 0.236147575876755 1 1
0.132320322783615 0.131641834682765 1 1
-0.02204962718286 -0.0213079241264198 1 1
-0.0416169897511806 -0.0411849973827175 1 1
0.146839676334435 0.145663511595255 1 1
-0.00937420304689327 -0.00917645500523776 1 1
0.0167108868356808 0.0162238965869897 1 1
-0.0579254169284355 -0.0574460822418576 1 1
0.115852045929949 0.114437053335851 1 1
-0.14076613927382 -0.139515783412756 1 1
0.00300372783677584 0.00275531040242932 1 1
-0.121777605106875 -0.120465741240223 1 1
0.144198157729271 0.143397493630237 1 1
0.0889249614817302 0.0889463203743906 1 1
-0.00188461116563455 -0.00114085666068979 1 1
-0.0418673825707759 -0.0411876873274482 1 1
-0.0895211226033191 -0.088508659528523 1 1
-0.0128131096940331 -0.0128940606180674 1 1
-0.0261657051812747 -0.026230330586993 1 1
0.136234697218872 0.134724723629681 1 1
0.0798589174459148 0.0789899977544223 1 1
-0.0652532228768043 -0.0642627971514869 1 1
0.185919339958094 0.183807298316634 0 0
-0.123038425096007 -0.122080895212256 1 1
0.136290592110773 0.134893697175861 1 1
-0.144924324839337 -0.14397758302896 1 1
0.125617529043107 0.12415762540215 1 1
0.0837529008154309 0.0832024175271349 1 1
0.100534190605633 0.100006833546705 1 1
0.27949491368716 0.276509298835803 0 0
0.00762894746047756 0.00810444017729526 1 1
-0.0998016528948426 -0.0986277610634127 1 1
-0.157769498348238 -0.155786065387596 1 1
0.119950509831889 0.119084628351859 1 1
-0.0175123024340827 -0.0175293124620295 1 1
-0.309867871036434 -0.306566930905481 0 0
0.169627387559151 0.16775107571775 1 1
0.0414807257206773 0.0409212686586501 1 1
-0.00411220595068862 -0.00389637718098555 1 1
-0.123121311830933 -0.122006404748112 1 1
-0.0773557631835624 -0.0761810749224545 1 1
-0.200466558407126 -0.198541197231481 1 1
0.185644017486699 0.183433684060436 1 1
0.194971954609351 0.192957248673444 1 1
-0.0860733988795252 -0.0852507539278571 1 1
-0.145087047821641 -0.143385624755749 1 1
-0.07523711425919 -0.0744784554179096 1 1
0.0940974712748978 0.0928529039085503 1 1
0.270695088091549 0.267556154831908 1 1
0.243232630490727 0.240949044755405 0 0
0.0371729408154679 0.0372021896873094 1 1
-0.216832809127959 -0.21413657812242 1 1
0.0798085829749069 0.0786209805684633 1 1
0.0408937312904757 0.0407916223949578 1 1
0.0112006300371572 0.011165180978841 1 1
-0.0555441185884609 -0.0550766961289608 1 1
0.023824298554521 0.0242951316086608 1 1
-0.0129405548525961 -0.0130149338856608 1 1
0.0224201682703422 0.022220740611796 1 1
0.157023160456003 0.155219495759374 1 1
-0.0692613615418171 -0.0693205453655958 1 1
-0.0780555074152474 -0.0777625318070779 1 1
0.0186863700407024 0.0186599116910177 1 1
0.308560568680557 0.30580443444629 0 0
-0.0386566859842421 -0.0384531424266741 1 1
-0.0088769958314965 -0.00801041345143954 1 1
-0.0110606798502451 -0.0117788011164552 1 1
0.00984823115864455 0.00977583816679385 1 1
-0.225883384013263 -0.223141668344457 0 0
-0.10198842229114 -0.100867995140647 1 1
-0.0639896524165888 -0.0634661502177898 1 1
-0.0572992375548688 -0.0566831686809603 1 1
-0.138880716296284 -0.137533914905739 1 1
-0.0185157910626601 -0.0181331596287239 1 1
0.030890320820234 0.0309464924747405 1 1
-0.0812428171283683 -0.0804931464230969 1 1
0.13842138946431 0.137097843009671 1 1
-0.124310484816567 -0.123148730681125 1 1
-0.140502609647131 -0.139289897300391 1 1
-0.158729796949663 -0.157264635889315 1 1
0.155606628586099 0.154062773809162 1 1
-0.14457093291331 -0.143321257094279 1 1
-0.0107459287301235 -0.0109611434695409 1 1
0.0318430457177735 0.0317201219903024 1 1
0.130805866174387 0.130380581878858 1 1
-0.0777720177672897 -0.0774216797407557 1 1
0.114462209623492 0.112880709358244 1 1
-0.044614270668432 -0.0436451458094769 1 1
0.0534948269714414 0.0531164322094079 1 1
-0.214961265991732 -0.212752273419347 0 0
-0.0468034453708862 -0.0465953771073244 1 1
0.0384622023415567 0.0383025848659693 1 1
0.089060951473979 0.0880929282645534 1 1
-0.305062255426354 -0.302114973659645 0 0
-0.180429655991237 -0.17877647874929 1 1
-0.00716290184103439 -0.00659913248510305 1 1
-0.200509299758037 -0.198738903447745 1 1
-0.0975412696539491 -0.0966274203770137 1 1
-0.0285111191594649 -0.0284909504976808 1 1
-0.0948017391483519 -0.0936016014292054 1 1
-0.156660109808595 -0.155034008942178 1 1
0.09063076789861 0.0900137950637972 1 1
0.0225192446229344 0.0220161898933693 1 1
0.0292810300705639 0.0287475659927054 1 1
0.0905720949886033 0.0898756694233224 1 1
-0.0136334333375309 -0.0135582172123685 1 1
0.0860123401062966 0.0849948576207092 1 1
0.077256803911168 0.0769547816939118 1 1
-0.0170593021597964 -0.0170814606203592 1 1
-0.367956412005806 -0.364468641062724 0 0
0.0815223884553402 0.0805475830001556 1 1
-0.0882299179917355 -0.0878554851794532 1 1
0.216288944678083 0.2136737508498 0 0
-0.315499884444034 -0.312059928270422 0 0
-0.0596243731543166 -0.0592753456106477 1 1
0.0534947858683415 0.0529922834778517 1 1
-0.18590525098362 -0.183988430671958 0 0
0.202973523494026 0.200551564213197 1 1
-0.184742438931941 -0.183007325808504 1 1
-0.0946548401642777 -0.0932474777094772 1 1
-0.00276224497674693 -0.00209147467829555 1 1
0.0421987438041267 0.041482294126276 1 1
0.0402352112098036 0.0402405399580822 1 1
-0.0178058127152374 -0.0175064294503099 1 1
-0.137240553306451 -0.135980516817737 1 1
-0.00327438730657841 -0.00361512772485707 1 1
-0.0635013070172634 -0.0632572460138916 1 1
0.025592558374119 0.0256297791219206 1 1
-0.0988346502402489 -0.0977757088022576 1 1
0.0256286963306604 0.0260495463309407 1 1
-0.0319175338707187 -0.0315781376231908 1 1
0.0175390154618199 0.0169893214257206 1 1
0.00812537149933399 0.00806696211101988 1 1
0.00241167548384997 0.00184090949027445 1 1
-0.0626428625856622 -0.0622084325533597 1 1
-0.116218997365024 -0.115101690095057 1 1
-0.160417313975981 -0.15899370264642 1 1
-0.13364558824031 -0.13185845348253 1 1
-0.12132235617504 -0.120297009543025 1 1
-0.105984257032309 -0.105584472984871 1 1
0.167448893700707 0.166045729391646 1 1
-0.107825061834773 -0.106436380629659 1 1
-0.010571719407104 -0.0111153347923941 1 1
0.139629456408042 0.138109290578298 1 1
0.174923381235982 0.173320138676176 1 1
0.0894814275366015 0.0881423968776334 1 1
-0.315118545197031 -0.311955994935911 0 0
0.100131716155061 0.0988541037050849 1 1
0.219409851649774 0.217517294981877 1 1
0.0337653934524764 0.0334964114671744 1 1
-0.327843307334889 -0.325101536270851 0 0
0.104958452673299 0.103750141144252 1 1
-0.0676911753706404 -0.0666349008105249 1 1
0.100281718680709 0.0992023767343439 1 1
-0.0242217482784534 -0.0240535142723335 1 1
-0.0185107791503679 -0.0181740847431167 1 1
0.0380617062670867 0.0373388400566328 1 1
-0.0200433705243883 -0.0201712422977015 1 1
-0.223387826241362 -0.221013808006699 0 0
-0.10133280595622 -0.100415084366798 1 1
0.00678869409060211 0.00682455846996326 1 1
-0.178544258348144 -0.177082745401228 1 1
-0.0533032739359352 -0.0527735771768876 1 1
0.144349659941423 0.142763077258925 1 1
-0.019759598602258 -0.0198471972451344 1 1
0.194910520038698 0.193000574475283 0 0
-0.0117512251697844 -0.011874338078997 1 1
-0.163280859642862 -0.161082737523874 1 1
-0.117126825932861 -0.116128485327763 1 1
-0.165443990300316 -0.16413789491915 1 1
0.0318008572078028 0.0314903630478373 1 1
-0.000699397229988068 -0.000636835500350548 1 1
-0.0589124958295217 -0.0584045466251222 1 1
0.0755971210666387 0.0747321851794904 1 1
0.000648079832899969 0.000836485435295825 1 1
0.139404535680708 0.138577162532839 1 1
0.0279615665514122 0.0276394284121428 1 1
0.00493310222882094 0.00481856032531049 1 1
-0.0951398769400174 -0.094402725169416 1 1
-0.256801689322794 -0.253845778954953 0 0
0.195783055146039 0.193544171471357 1 1
0.145626554611536 0.144314455377342 1 1
0.175144006490855 0.17351245947444 1 1
0.0786376385014611 0.0781611071595121 1 1
0.0206613498925284 0.0208045717077218 1 1
0.156314854219392 0.155131141577398 1 1
0.0409243511570908 0.0407943948593166 1 1
0.0545380919433875 0.053511059596238 1 1
-0.0457181053770801 -0.0455847072202479 1 1
-0.335141544126731 -0.331813921670745 0 0
-0.0624906404040692 -0.0619350674139621 1 1
-0.0728204431130113 -0.0723949941590003 1 1
-0.0789405076209685 -0.0783336133796784 1 1
-0.0420535099023833 -0.0412687025298277 1 1
-0.113669789435419 -0.112867255667527 1 1
-0.0735929241979609 -0.0726676964451129 1 1
-0.0770702457970369 -0.0763124705360526 1 1
0.183120339123853 0.181528111899883 1 1
-0.0982662661206655 -0.0975588063369128 1 1
0.0763980470579521 0.0757099908160649 1 1
0.0690478276014933 0.0684211932254516 1 1
0.0771509374161376 0.0759940418807961 1 1
-0.110686186804191 -0.109810857767058 1 1
0.248751179307663 0.245817485995997 0 0
-0.0745857674070402 -0.0742347558061341 1 1
-0.0765710296629127 -0.0749019143662574 1 1
0.0971487102211687 0.0959426422097127 1 1
0.183563853553982 0.181673579767866 1 1
-0.15976236136015 -0.158266345854132 1 1
-0.0756591699129726 -0.0746698443675138 1 1
-0.16574391587709 -0.163769245784528 1 1
0.072829305397711 0.0722205521563042 1 1
0.228318869897829 0.226664269755519 0 0
-0.326315503012461 -0.323327266621803 0 0
-0.171745524311728 -0.170842341863469 1 1
-0.317547051173234 -0.31449420604812 0 0
-0.262294844724837 -0.259518490366266 0 0
-0.160817348035283 -0.158817208106862 1 1
0.129945756806069 0.12854257114766 1 1
-0.0619082376139651 -0.0614934430774231 1 1
-0.00714382898000227 -0.0076525396614661 1 1
0.113019244227365 0.112032201311689 1 1
0.213285349884367 0.211314787714073 1 1
-0.0393851028665387 -0.0389684700562323 1 1
0.173011436423794 0.171509102037582 1 1
0.0683809077941966 0.0675554762136566 1 1
-0.108284556433593 -0.107562498655293 1 1
0.165166923736088 0.163949893189589 1 1
0.0820851359744098 0.0813826555506666 1 1
-0.0990484085719867 -0.0978339643692223 1 1
0.268070076903812 0.265702135448748 0 0
-0.158580365164772 -0.157360131325732 1 1
-0.188643411205445 -0.186988990770323 1 1
-0.00160370391271895 -0.00172458562925329 1 1
-0.00881029403428578 -0.00913029082960076 1 1
0.187857096512017 0.185820246351649 1 1
0.0085202100013904 0.00833748581841219 1 1
0.0121428625726612 0.0122250081703671 1 1
-0.0385189674314608 -0.0379890695667235 1 1
0.000346765406900059 0.000176309830374911 1 1
-0.123759759590368 -0.122533146634776 1 1
-0.00370487218187877 -0.00389749397978867 1 1
-0.0873761392299695 -0.0868004149200978 1 1
-0.135707879853232 -0.134077574180705 1 1
0.059795426045495 0.0591004325339891 1 1
0.0348424940348374 0.0349740390832968 1 1
0.110554233659225 0.109571217423096 1 1
0.0890692541623829 0.0877817934145781 1 1
-0.11589493775754 -0.114692374414109 1 1
-0.0405667557353063 -0.0405783960076701 1 1
0.251754143409108 0.249228933351164 0 0
0.0679606243572713 0.0677757726922603 1 1
0.185448075831006 0.183884508776208 0 0
-0.00657849838003625 -0.00640134755980118 1 1
-0.032825384725722 -0.0325155196135873 1 1
-0.0898110200618258 -0.0894007577723425 1 1
0.0431489942823819 0.0433049493680322 1 1
-0.160069724409476 -0.157999477654719 1 1
0.134815733044344 0.133660249305647 1 1
-0.184224134520101 -0.182827819776543 1 1
-0.160636239111972 -0.158727046958288 1 1
0.00844106374114579 0.00833109818311127 1 1
0.0569382803992413 0.0562586594821693 1 1
-0.248065686031077 -0.245171055842263 0 0
0.316544667419902 0.31352019014177 0 0
-0.057173379020517 -0.056255157969234 1 1
0.159163093941718 0.157306015533905 1 1
0.0479385523656091 0.0473667951770806 1 1
-0.0814049863999629 -0.0807539493183965 1 1
0.155673753407512 0.154067551089794 1 1
0.106451068363971 0.105176014793244 1 1
0.0729562457973536 0.0727943938628459 1 1
0.0488404275030484 0.048676120930412 1 1
-0.147854969784895 -0.146078198960974 1 1
0.147645442386016 0.146156488974963 1 1
-0.212287676091974 -0.209942995936536 1 1
-0.13958341840574 -0.138311388520604 1 1
0.00683219184129178 0.00684165052793981 1 1
0.110889942412651 0.109460131857307 1 1
0.109392431142805 0.107668001836136 1 1
0.128073983458426 0.126315032836003 1 1
0.0483153200967231 0.0479550324206925 1 1
-0.0189046828609286 -0.0184973156732249 1 1
0.000295744199170339 1.96704637634056e-05 1 1
-0.129107661275063 -0.127213880430708 1 1
-0.0168481653695393 -0.0172156022823128 1 1
0.0179142072970132 0.0182443043106314 1 1
0.0313612582993494 0.0315991861064841 1 1
0.0450168357105921 0.0453743092834496 1 1
-0.0071680752812112 -0.00733593060606066 1 1
-0.175841039106331 -0.174236646889438 0 0
0.00463942292846325 0.00466314026342076 1 1
-0.0376742447827275 -0.0371618206767015 1 1
0.0206916771368681 0.020409351450028 1 1
-0.175355135273724 -0.17346628103434 1 1
0.0841550751987195 0.083121889992565 1 1
0.158585265590538 0.156914281667753 1 1
0.0849672900306634 0.084843938270944 1 1
-0.192459036150343 -0.190662079469136 1 1
-0.0288567701676473 -0.0286053523811735 1 1
-0.0362963177302082 -0.035754765142766 1 1
-0.0787003048844159 -0.0778899808685634 1 1
-0.122228525576776 -0.121212870303742 1 1
0.106338641926753 0.105462939194597 1 1
0.139503060605128 0.138037229144885 1 1
0.120491727932249 0.119558558621191 1 1
-0.177519002173621 -0.176036665030845 1 1
-0.0590398672793137 -0.0579414307438761 1 1
-0.0887868749156324 -0.0883337802277603 1 1
0.00333321456729739 0.00329293673187783 1 1
0.0192965328681005 0.0196334141015096 1 1
0.0830196658516848 0.0813732206833412 1 1
0.0929118381218614 0.0922398821088787 1 1
-0.0970341315749311 -0.0958419036179218 1 1
-0.151855169441811 -0.150488810589796 1 1
-0.194799062105582 -0.192099524197731 1 1
0.0089470183271719 0.00859056308894544 1 1
-0.00471990923022491 -0.00498408469197389 1 1
-0.0381707221684601 -0.0371345813866542 1 1
0.163450304284244 0.162034977579646 1 1
-0.0801493995386388 -0.0795537248116752 1 1
0.0563498784694655 0.0562035930185664 1 1
-0.0983035506924105 -0.0972821735839567 1 1
-0.00431568161405851 -0.00375296406980041 1 1
0.151824168666888 0.150904401119394 1 1
-0.0514665521999533 -0.0505974487344078 1 1
-0.0225901331589064 -0.022529667571467 1 1
0.000138312256887173 0.000304031259929283 1 1
0.0567244698364575 0.0559369269489319 1 1
-0.055247065629554 -0.0546740212593325 1 1
0.0492999389332658 0.0484004437177597 1 1
-0.017568687547721 -0.0171674529672472 1 1
-0.148987306816491 -0.147408735736351 1 1
-0.100226098337055 -0.0994293924253357 1 1
-0.0937820718823403 -0.0928254536558804 1 1
-0.128220795395371 -0.126758382507242 1 1
-0.0125388469194805 -0.0124990126210775 1 1
0.00549691591058005 0.00577709438524827 1 1
0.136905309877623 0.135921615671514 1 1
-0.00894359131713628 -0.00867778166472362 1 1
-0.00885086262232199 -0.00902390330602946 1 1
0.0485036683690338 0.0484751941723618 1 1
-0.0746524995868912 -0.0740248694296148 1 1
-0.0460806501875387 -0.0451956205583257 1 1
0.245373758181074 0.242488609842382 1 1
0.0916357976363111 0.0909990367143185 1 1
0.203480791805924 0.201656591318859 1 1
0.00212537353898835 0.00183816098828233 1 1
0.227802375221469 0.225474835181609 0 0
-0.178115892015962 -0.176288796094282 1 1
0.209580556837225 0.208173164540796 0 0
0.0575358397201679 0.0572498258228007 1 1
0.00381024363322561 0.00400613032093209 1 1
0.0594980075402354 0.0589419478895448 1 1
0.0875230536744588 0.086956951636647 1 1
-0.0219518354919778 -0.0219578306435206 1 1
-0.0969348455701447 -0.0964334789536918 1 1
0.0533698595555995 0.052979466119095 1 1
-0.0229141991188032 -0.0226287099643456 1 1
-0.00261288146031771 -0.00311435442354729 1 1
-0.0841090480851591 -0.0831394960845198 1 1
-0.0677540910687381 -0.0671078129522543 1 1
0.14106572075435 0.139974281805663 1 1
-0.247691962288817 -0.245631891516604 1 1
0.236863788633009 0.234286992390156 1 1
0.099123058496875 0.0972425805051505 1 1
0.100450900524726 0.0994544125237403 1 1
0.172033538597943 0.170086645559094 1 1
0.0683559066995186 0.0671387443486285 1 1
-0.00791224248641438 -0.00811032476057747 1 1
0.00728031776765944 0.00759713705394226 1 1
0.113675835340383 0.112341716551233 1 1
0.0854288287035568 0.0848571076991077 1 1
0.189377127920255 0.187409260571822 1 1
0.14921618442036 0.147850121776464 1 1
-0.113147508783688 -0.112262527736794 1 1
-0.144045821068726 -0.142398170301013 1 1
0.146871733098286 0.145603670245844 1 1
-0.031041382390637 -0.030781279058435 1 1
0.0202209635102045 0.0197741685207987 1 1
0.0305421994377889 0.030911192375795 1 1
-0.0135915897270346 -0.0138034862507541 1 1
-0.154828231938831 -0.153780004341801 1 1
-0.1577754537613 -0.156075015820293 1 1
0.409492684261817 0.404951844138198 0 0
0.0225035459507506 0.0225517833427924 1 1
0.151920031271548 0.149994828103761 1 1
-0.162937756798176 -0.160785995029153 1 1
-0.0931708413020387 -0.0924967380855939 1 1
-0.0192758211663392 -0.0190314628188363 1 1
-0.0127341470328476 -0.0122473218461743 1 1
0.078004194901827 0.0771439176984145 1 1
-0.108312456317109 -0.107304551481924 1 1
0.100965075682694 0.0997945880345025 1 1
-0.0938326540603562 -0.0931554811661327 1 1
0.0635964301408089 0.0628483890441739 1 1
-0.213097962151206 -0.210999109388375 1 1
-0.019015379122019 -0.0189807664906213 1 1
-0.038225192251602 -0.0382948011833622 1 1
-0.0519791967767245 -0.0510807133032969 1 1
0.0365491513395761 0.0362193108812289 1 1
-0.131088591862098 -0.129550192392563 1 1
0.033239385903006 0.0331825835282206 1 1
0.0167753855413505 0.0170239780760604 1 1
0.0363784625012978 0.0365852321610869 1 1
0.1742008624647 0.172606180905535 1 1
-0.161968066830791 -0.160121492175595 1 1
-0.0506701935268867 -0.0505718665085633 1 1
0.0980642480410493 0.096549975645365 1 1
-0.116419473499441 -0.115567932743626 1 1
0.195588065716525 0.193478759275583 0 0
-0.0469838892353879 -0.0461783829082102 1 1
0.0743297828084494 0.0737133865776461 1 1
-0.01961674203391 -0.0189912462876907 1 1
-0.140129676297276 -0.138773028983191 1 1
0.0358609460996754 0.0355006829888172 1 1
-0.0788967900106094 -0.0777713435346648 1 1
-0.0336475147249327 -0.0333555100981399 1 1
0.150995802990285 0.149636920159044 1 1
-0.0531989895217253 -0.0524988113719326 1 1
0.0979662858775129 0.0972721364600634 1 1
0.125081386309854 0.123783909796238 1 1
-0.177622336520815 -0.175995660340779 1 1
-0.137008627608169 -0.135468978461147 1 1
0.153465458971563 0.152072439988416 1 1
-0.040310384026316 -0.038971562284765 1 1
-0.192857768395657 -0.191114586411021 0 0
0.0331053679062597 0.032374783664714 1 1
-0.072814719117033 -0.0722431487494204 1 1
-0.0775334934763637 -0.0767064196478334 1 1
-0.0476317884887438 -0.0464793428216829 1 1
0.0754537094867299 0.0747313251333738 1 1
0.0277615308565139 0.0275817979761934 1 1
0.00577046728397194 0.00562644582647878 1 1
-0.0232402786844582 -0.0230650809819859 1 1
0.170127508055848 0.168689146394299 1 1
-0.0108622501831145 -0.0102509859332797 1 1
0.116556990867615 0.115279750053268 1 1
-0.248307106629284 -0.24567292092985 1 1
0.109781932066626 0.108430025889549 1 1
-0.0334952293554955 -0.0332584635351291 1 1
0.224319797511066 0.222485904645185 0 0
0.309991641572265 0.306764010053728 0 0
-0.00883859700798347 -0.00857502486320635 1 1
0.101517384894975 0.100121788628667 1 1
-0.0252805605588513 -0.0245589318242658 1 1
0.0477848452807528 0.0474193436504984 1 1
-0.0645314844159774 -0.0637857682643148 1 1
0.0199484042320021 0.0198069987064709 1 1
-0.379188999988171 -0.375052784852825 0 0
-0.175291356458409 -0.173763458107144 1 1
0.0892735946581549 0.088104704289542 1 1
0.0166602764748355 0.0169508051709412 1 1
-0.00205643196690542 -0.00180998161161465 1 1
0.109470740070192 0.108323646134967 1 1
0.126936302745152 0.125765722045232 1 1
0.0577384376480211 0.0571983734230788 1 1
-0.0722146832746184 -0.0711635914186274 1 1
0.161243915482716 0.159418825318462 1 1
-0.0618880309548377 -0.0609069502255729 1 1
-0.0326350068993131 -0.0326882668184142 1 1
0.230710592828939 0.229070169045127 0 0
0.0379029848500792 0.0377353773619684 1 1
-0.11150103297639 -0.110395080130609 1 1
-0.107584193964104 -0.106777940577562 1 1
-0.0742503571295415 -0.0734381836635522 1 1
0.107920606059323 0.106654222566088 1 1
-0.0815042542583694 -0.0805171535870552 1 1
-0.155994052230761 -0.154786450516131 1 1
0.102284772262365 0.101394161035929 1 1
0.00262234233285119 0.00250299779685428 1 1
-0.11211060416155 -0.11081183675849 1 1
0.102426375154315 0.101520604910755 1 1
0.111453977741876 0.110238316287608 1 1
-0.0800899081611082 -0.0797044533039292 1 1
-0.141993032332769 -0.140648203857968 1 1
-0.121558682192215 -0.120431517206758 1 1
0.0010389664141936 0.00100221499708364 1 1
0.00612649297769681 0.00594607888507484 1 1
0.160982062201234 0.159169438184743 1 1
0.154863441594952 0.153306525047861 1 1
-0.187906155275007 -0.185454746191626 1 1
0.0326690502908739 0.0326208285148566 1 1
0.144577448483062 0.143412124410658 1 1
0.102907377418923 0.102245407493541 1 1
0.00947045881102407 0.00900279808624476 1 1
0.0501816190265652 0.0500318309634482 1 1
-0.106613654686562 -0.105465712636227 1 1
-0.0343620383353889 -0.0329300320726305 1 1
-0.246196225147973 -0.243842607651921 1 1
0.073834357903728 0.0732220923733196 1 1
0.220557752458222 0.218275560497191 1 1
-0.0638496356273664 -0.0633909985275118 1 1
-0.00275760608893358 -0.00274514266302049 1 1
-0.00332133372141363 -0.0039412082411664 1 1
0.13698956501136 0.135054553679632 1 1
0.0930657620553205 0.0923215959241484 1 1
0.0493716723226023 0.0485845308759159 1 1
-0.184974459292704 -0.183419408413013 1 1
0.0389930670451095 0.0383462630001447 1 1
-0.0368472691445264 -0.0362951626462272 1 1
-0.0242756141190417 -0.0247037732983281 1 1
-0.00318092905729147 -0.00318143877481924 1 1
0.0264911717069066 0.0258053303195052 1 1
0.161030490193243 0.159918746464451 0 0
-0.0579214183269793 -0.0575119595685736 1 1
-0.0273152279892901 -0.0269400896223297 1 1
0.191361463677118 0.189207717337593 1 1
-0.0329164651095809 -0.0331633226444869 1 1
-0.0355169931614966 -0.0357469457510248 1 1
-0.0683820910080862 -0.0677839900578753 1 1
-0.065402926283795 -0.0646486801657663 1 1
-0.0529454145360924 -0.0521850040281497 1 1
0.167215210649686 0.16512131573099 1 1
-0.0166844525223452 -0.0162843379820918 1 1
-0.161502259251821 -0.159733770065951 1 1
-0.08857078503336 -0.0876408669755789 1 1
0.115021648773535 0.114250764324223 1 1
-0.253449640230966 -0.250939106791706 1 1
0.174754693684314 0.173053758233037 1 1
-0.0656778935572389 -0.0644008216177957 1 1
0.0524563197518647 0.0517546598780085 1 1
-0.22356576506598 -0.220979599934197 0 0
0.213497828510869 0.212064460819146 0 0
-0.0539838202690299 -0.0525458501202648 1 1
-0.189396601190364 -0.187895865704667 1 1
-0.149779557758052 -0.148186714375288 1 1
0.0330991781616502 0.0326528092106207 1 1
0.0676252548474556 0.0674149921189064 1 1
0.165270715535198 0.163081291823075 1 1
-0.0668702117014052 -0.0660464024554804 1 1
-0.0433622454853674 -0.0433747464770017 1 1
0.00116851903746125 0.00141091718782293 1 1
-0.00368673459304225 -0.00357649911222757 1 1
0.0714110270336874 0.0702272300063792 1 1
0.0598903931288272 0.0593031326887445 1 1
0.0226783765502693 0.0221967451633699 1 1
-0.193628475108492 -0.192021790757049 1 1
-0.00579065850992416 -0.00531579782417332 1 1
-0.176480609183989 -0.174639868221737 1 1
0.0868040689571349 0.0853852174154767 1 1
0.0352736344411136 0.0344814529081687 1 1
-0.0497336686811032 -0.0494737439045426 1 1
-0.0651273815932423 -0.0645522760278148 1 1
0.129182654042446 0.127610177462724 1 1
-0.284611884581765 -0.281601294810978 0 0
-0.170645707224614 -0.169004673149843 1 1
0.223059996275596 0.220922061135203 1 1
-0.108065247131263 -0.106483187154648 1 1
-0.0639142213638725 -0.0633381870818588 1 1
-0.0174671597307271 -0.0174050862591715 1 1
-0.00148831095077848 -0.00200986859457585 1 1
0.0908946247477739 0.0898451108059548 1 1
0.0734834079911337 0.0731310956558486 1 1
-0.114011919136508 -0.113199152675227 1 1
0.0485364553912271 0.0480330611168258 1 1
-0.196433316175733 -0.194347354650447 1 1
0.0882262418767177 0.0874806751991942 1 1
0.0908562694656339 0.0903231995612351 1 1
0.134884546972419 0.133020113886207 1 1
0.0255489144271494 0.0256103671039441 1 1
0.145140430544793 0.143861544700272 1 1
-0.0629988155253919 -0.0627556777229832 1 1
-0.135257913456885 -0.133150576046434 1 1
-0.00454754512964138 -0.00451333970949849 1 1
-0.0396823471593813 -0.0390176357198011 1 1
-0.0279346361826504 -0.0270285393034591 1 1
-0.0251599831878858 -0.0252063741918671 1 1
-0.00234577557573494 -0.0020903183282889 1 1
-0.00915673593870267 -0.00913368369926775 1 1
-0.234601752869739 -0.232081735724097 0 0
-0.00472839769183014 -0.00404417348334962 1 1
-0.089764373045479 -0.0891325383655954 1 1
0.111515282980296 0.110418633810634 1 1
-0.0904299124802017 -0.0898571628072869 1 1
0.0163874596425652 0.0162740860144738 1 1
-0.197041775940953 -0.194801983580223 1 1
-0.035531810000791 -0.035183428053072 1 1
0.0244886116387021 0.0245848968374598 1 1
0.0294903630161674 0.0284525236106076 1 1
-0.117191244531266 -0.115948597719727 1 1
0.143264738730485 0.141372262569949 1 1
0.026776720078029 0.026641074678069 1 1
0.127029355013931 0.126031286533349 1 1
-0.0171404384882544 -0.0167209188195921 1 1
-0.198307832390645 -0.196113282539471 1 1
-0.0141585847157456 -0.0140304566938867 1 1
-0.117873314972618 -0.116697204518411 1 1
0.129335656371366 0.129135318031192 1 1
-0.236967229009027 -0.234687753880375 1 1
-0.0385337959747155 -0.0381786297902973 1 1
0.124940520830647 0.122877435548625 1 1
-0.0029273863569108 -0.0029513480529198 1 1
0.174091983968373 0.172435053075664 1 1
0.193191437698622 0.191019872944774 1 1
-0.155310950873636 -0.153456848280472 1 1
-0.223177739197798 -0.221094005139995 1 1
0.0823488269583403 0.0818112109029692 1 1
0.0521303691778213 0.0510502059409603 1 1
-0.0199991971528289 -0.0202171030805596 1 1
-0.0336552790936608 -0.0336887519392576 1 1
0.110276731985906 0.109236335640533 1 1
0.0065842588756233 0.00653750550513925 1 1
0.126851043543874 0.125652304933665 1 1
0.0196171467505464 0.0193828120798166 1 1
-0.00432835538466182 -0.00461063258993159 1 1
-0.0100931028522628 -0.00989322428316548 1 1
-0.130837020554663 -0.129017826779688 1 1
0.0416858113584031 0.0409641319402654 1 1
0.0483782699404893 0.0482527433111915 1 1
-0.0434099143136824 -0.0430794733240864 1 1
-0.0437778058397867 -0.0435409034509445 1 1
0.181553752738894 0.17942442552058 1 1
-0.0604349967999438 -0.0598229140041159 1 1
0.0231770447490546 0.0229749352096376 1 1
0.0713850650391884 0.0715286929508 1 1
-0.0450678218484375 -0.0441965169547829 1 1
0.0887945314314723 0.088584905421402 1 1
0.0741090835294066 0.073244937725011 1 1
0.121880438668626 0.120391016034196 1 1
0.209415639485517 0.207688661440443 1 1
0.0336447638792985 0.0337701800430939 1 1
-0.0269291678447457 -0.0262529199266471 1 1
-0.104816988845032 -0.103695880746817 1 1
-0.154308037731458 -0.152938893064507 1 1
-0.0411922974533547 -0.0410373628165491 1 1
0.264671706061489 0.261801873723756 0 0
0.0222525415752312 0.022055056414005 1 1
-0.207304224033432 -0.205030789508263 1 1
-0.110587687138396 -0.10942080566541 1 1
0.210272916827046 0.208472422616697 0 0
-0.0435315466985113 -0.0428197246012109 1 1
-0.0945899019175075 -0.0935905041675466 1 1
-0.134877477332918 -0.133322964140687 1 1
0.136395447044849 0.134656266896497 1 1
0.112794426371524 0.111638723980097 1 1
0.25676809329346 0.254273893705375 0 0
-0.0848836669607879 -0.0844748520010284 1 1
0.000526150629093359 0.000661476326389406 1 1
-0.0810445863235658 -0.0808269507886083 1 1
0.0135819950871407 0.0138020423125957 1 1
-0.0138786296143691 -0.0141580221857206 1 1
0.083940773914615 0.0830715736704016 1 1
-0.139549906127951 -0.138108326121869 1 1
0.119382350387921 0.11800540350384 1 1
-0.0757421522087049 -0.0747542350126649 1 1
0.00728166908000088 0.00730279942112196 1 1
-0.0151049194300127 -0.0151548100217841 1 1
-0.0667438987883472 -0.0662023175853376 1 1
0.135844981351201 0.134899034563245 1 1
-0.0688392675596168 -0.0681751776054342 1 1
-0.163311574610663 -0.16212226581301 1 1
-0.0911268196424094 -0.0899996907421099 1 1
-0.104658074026414 -0.103788637950976 1 1
-0.115626209977202 -0.114470560619729 1 1
0.0207319346774935 0.020572783826042 1 1
0.0752343928492573 0.0740645191207185 1 1
0.0304015115231966 0.0304022558100665 1 1
0.0599671527415625 0.0597396873911849 1 1
-0.181010532958654 -0.178518417222561 1 1
0.0343536217400556 0.0344362527328511 1 1
0.139271546632125 0.138319666420823 1 1
0.143298253138029 0.141321341625511 1 1
-0.058175156601736 -0.0575930491224232 1 1
-0.0852669880126807 -0.083999786642157 1 1
0.0110207588090198 0.0109555699587904 1 1
-0.0347600842647623 -0.0340257017621332 1 1
-0.187003148565282 -0.18532629751813 1 1
0.0683649304933661 0.0675246081779398 1 1
0.113375665961415 0.112472382866653 1 1
0.278621573929296 0.275481711579797 0 0
-0.156087602509527 -0.153811254885434 1 1
0.148651507462399 0.147323441337818 1 1
-0.120355083355572 -0.118945209619296 1 1
0.118071041518495 0.116652679284837 1 1
0.0639523120218709 0.0634328380444915 1 1
0.0362921178931688 0.03649369910555 1 1
-0.115459469534225 -0.11423056293801 1 1
0.0552299480080154 0.0543902400722146 1 1
-0.0156792854368921 -0.0155730187659875 1 1
0.0757949516515157 0.0754179714942943 1 1
0.198360869418181 0.196744501106304 1 1
-0.230983861718847 -0.228917641541913 0 0
0.0228526534934414 0.0220510918474377 1 1
0.254128910956082 0.251652756814964 0 0
0.180064671479821 0.178426159772465 1 1
0.248072172201347 0.245419496876808 1 1
-0.0107947493523268 -0.0103493525699604 1 1
0.00611048434644421 0.00587430470905043 1 1
-0.00605935231666857 -0.00608369768971056 1 1
-0.236295296339621 -0.23413160513134 1 1
0.0598912629642603 0.0595725043317634 1 1
-0.150482424372833 -0.149145842597695 1 1
0.144708590443258 0.142957237814037 1 1
0.0976144483915376 0.096910273670659 1 1
-0.00527293009983873 -0.00569181102913615 1 1
0.0191668082818108 0.0190861928223162 1 1
-0.318980763107576 -0.315439123075911 0 0
-0.105833502998465 -0.104984672901587 1 1
0.0204913042784253 0.0202884781232811 1 1
-0.0372479792831858 -0.0370751465292799 1 1
-0.0125233011437842 -0.0119475625112265 1 1
-0.0352384784313207 -0.0348805936965788 1 1
0.0338643616138303 0.0339678201262577 1 1
0.148827710915284 0.147870502326874 1 1
0.072320189447599 0.0718617986345883 1 1
0.0241510357841201 0.0240009038289871 1 1
-0.0968677570359284 -0.0956399132763993 1 1
-0.0391966334166517 -0.0383909378635693 1 1
-0.0255925024065328 -0.0251855109824168 1 1
0.0712650731943417 0.0713859575394237 1 1
-0.154742941345478 -0.152485703405957 1 1
-0.00976743829604447 -0.00939548998016397 1 1
0.00124297024184602 0.00146498323497328 1 1
0.113597601678158 0.112409755275933 1 1
0.0686049424790382 0.0675997268468369 1 1
0.120832776510509 0.119715708168903 1 1
0.0277584547266497 0.0278353130013871 1 1
-0.00514839226886811 -0.00523828818968564 1 1
-0.160562427597111 -0.158954115239692 1 1
-0.0810384730607989 -0.0805536348538953 1 1
0.0604694772271683 0.0602251711342543 1 1
0.0263580778595633 0.0263794966683948 1 1
-0.0874168019987418 -0.0864085295860988 1 1
0.245519827596936 0.243282671015429 0 0
0.160214053516435 0.158696263415034 1 1
0.025985539993404 0.0260467222305889 1 1
0.025637122220863 0.0256815943576401 1 1
-0.013084200765301 -0.0131709335174843 1 1
0.0090988359380894 0.00889571003402326 1 1
-0.105499416501428 -0.104520679911324 1 1
-0.120663094516712 -0.119759729351382 1 1
0.0241397654982755 0.0244650670696796 1 1
0.137455292755297 0.135935438619434 1 1
0.203639245417748 0.201912432586733 1 1
0.0876844786725481 0.0867432055808063 1 1
-0.0126469058909091 -0.0125814325700345 1 1
0.0296222395124768 0.0296965465839018 1 1
-0.0681817538162033 -0.0669082782068725 1 1
0.168517474539631 0.166729241672615 1 1
-0.0238230081385362 -0.0237335208346657 1 1
-0.0302201378115655 -0.0293675200614373 1 1
-0.117936356892857 -0.11690076488893 1 1
0.320854088549795 0.3179055941903 0 0
-0.116398260803363 -0.115464137395266 1 1
0.0666658136367368 0.065553380343081 1 1
-0.175591211854444 -0.173759800075122 1 1
-0.0676120962347999 -0.0673018943027824 1 1
-0.0367972517628699 -0.0360999601632531 1 1
0.0742095454717858 0.0734324425686626 1 1
-0.139890096367645 -0.138272736383729 1 1
0.112036970546888 0.111363486964267 1 1
0.0583595786725727 0.057938050526007 1 1
0.0675821479298824 0.0670050563637519 1 1
0.262401837925525 0.259712092837798 0 0
-0.216799806230384 -0.214942649749777 1 1
-0.0502322527923283 -0.0495297789648562 1 1
-0.146073645348864 -0.144002112591865 1 1
0.0244596691030674 0.0242214886897339 1 1
-0.0589354806416744 -0.0580200711250457 1 1
0.0891388310617472 0.0879798074917111 1 1
-0.136779268174806 -0.13555635933048 1 1
0.0580927746195418 0.0574021553149406 1 1
-0.116853364265384 -0.115705799842453 1 1
0.231987680978993 0.229701983513638 1 1
0.0466135758754734 0.0462128072927703 1 1
0.138038368992233 0.136921526245551 1 1
-0.10422189817435 -0.10371917641517 1 1
-0.141201280415228 -0.140126149232885 1 1
0.149975592389279 0.148755787625108 1 1
0.0634368089925408 0.062858700944327 1 1
0.0418765238591074 0.0414783178489615 1 1
0.147405494966994 0.145594923050305 1 1
-0.0064609710593645 -0.00641301546239205 1 1
0.0394235197980406 0.0395848935480241 1 1
-0.123133771540224 -0.121701871842514 1 1
-0.121250951725903 -0.119873964450012 1 1
0.122017979026733 0.120293546309502 1 1
-0.184019392352331 -0.182557634999982 0 0
-0.0020265511961478 -0.00229834326892778 1 1
-0.247053624066956 -0.244609933968887 0 0
-0.249715872251207 -0.246951824232253 0 0
0.0830550200892885 0.0820846127455591 1 1
0.0305424433837836 0.0302633966810958 1 1
-0.0592301079500639 -0.0591000433713249 1 1
0.0275505389319865 0.0274837480632269 1 1
-0.118413969708383 -0.117081257040525 1 1
0.162165440201941 0.160125646409988 1 1
-0.0701427706597442 -0.0700226952145849 1 1
-0.0967068922083809 -0.0961409458390481 1 1
0.0236696667175324 0.0236735087548042 1 1
-0.0210308080378523 -0.0205672155145776 1 1
0.14112805343417 0.13890625177765 1 1
0.200780867314641 0.199202835336972 1 1
-0.151637860817732 -0.149811973934466 1 1
-0.0902736647537449 -0.0893354282165457 1 1
0.247386088719774 0.244656680485767 0 0
0.186350043519049 0.184295199952031 1 1
-0.0741722533030514 -0.0733628953177366 1 1
0.0774307294184932 0.0766150934691641 1 1
-0.14864013219942 -0.147395801621433 1 1
0.285016881367863 0.282242515005372 0 0
-0.100249309315819 -0.0986378060989953 1 1
-0.0704943947848054 -0.069535231596902 1 1
0.033099692127755 0.0322076772782424 1 1
-0.0475019478979422 -0.0473047579988148 1 1
0.114522218610492 0.113127130209966 1 1
-0.145921641194261 -0.14416674420818 1 1
0.150898749672332 0.149379892453371 1 1
0.117477666772218 0.115702447666161 1 1
0.236339915109084 0.234239155817985 1 1
0.106880357529329 0.105830486127422 1 1
-0.269905443249033 -0.267780275275381 0 0
-0.0240957516498224 -0.0239007707618912 1 1
0.0438670143306889 0.0430700900106999 1 1
-0.120298415855384 -0.119187052268413 1 1
-0.0910224445453754 -0.0906985333227785 1 1
-0.0536368983343664 -0.0529702732066845 1 1
0.211359371837861 0.209032752072235 0 0
-0.0913141030302434 -0.0902413752709404 1 1
-0.132750632090988 -0.131199267816189 1 1
-0.188620372620772 -0.186869336278272 1 1
-0.217306995313861 -0.215440722392796 1 1
0.1202976763693 0.118638273088356 1 1
0.0644575645620598 0.0641628579638786 1 1
0.29151418921482 0.288042062319043 0 0
-0.0175112403760511 -0.0170227412800582 1 1
0.148057188107331 0.146748573951001 1 1
0.016611701585704 0.0160655508330129 1 1
0.0619964877872202 0.0606638076090564 1 1
-0.0395403966685167 -0.0387076148926105 1 1
-0.0355151431548343 -0.0352619519767713 1 1
-0.0630941401533437 -0.0622710927968416 1 1
0.0162827167530323 0.0159615201591269 1 1
-0.026397514304022 -0.0263226116062689 1 1
0.102520198187912 0.101369951862674 1 1
-0.0379039576080774 -0.0374748114240849 1 1
-0.196589030667516 -0.194724488254307 1 1
0.125910435490359 0.125192699864798 1 1
0.0737208166462953 0.0730867383863681 1 1
-0.107695650271031 -0.106739663370201 1 1
-0.087612057344344 -0.0864783725932364 1 1
0.0434546930910551 0.0431198263227322 1 1
0.015155988220349 0.0148919287098871 1 1
0.0823114388390337 0.0813029073386091 1 1
-0.121097451889353 -0.119697180905919 1 1
0.163541921033019 0.162094885259552 1 1
-0.137055786424219 -0.135373129066038 1 1
0.172213059489963 0.170290767016244 1 1
-0.0612413397332809 -0.0608456830805926 1 1
-0.0644195973606156 -0.0635610358746519 1 1
0.0854763554366094 0.0845665784821972 1 1
0.0833638378829997 0.0825853946149197 1 1
0.363907630320322 0.360344612192827 0 0
-0.149480703699097 -0.14795922892687 1 1
0.0348384816207459 0.0345431330300773 1 1
0.00316179565075374 0.00306376686634981 1 1
-0.149254065840911 -0.147809248674415 1 1
-0.15843268368933 -0.156087701308774 1 1
0.0426478428319882 0.041949875482376 1 1
-0.178847513490673 -0.177434838930688 1 1
0.0149184149959206 0.0147277285499271 1 1
-0.216994753145028 -0.214702156412728 0 0
-0.136816503187183 -0.135274595192357 1 1
0.10532443956708 0.103789346939969 1 1
[truncated: 20,884 more chars]
